# Supplementary material for: High-Throughput Venomics
Source: J Proteome Res. 2023 Apr 3;22(6):1734–46. doi: 10.1021/acs.jproteome.2c00780 (PMC10243144; doi:10.1021/acs.jproteome.2c00780)
Supplement: Supplementary file 9 — pr2c00780_si_009.zip [file pr2c00780_si_009.zip › Manual files/Calloselasma rhodostoma MGF/210702_Calloselasma_halfplate000074_5.1.201.mgf]

###	D:\Data\Julien\210702_Cr_half_TFA\210702_Calloselasma_halfplate000074.d\ProteinAnalysisResults.mgf
###	D:\Data\Julien\210702_Cr_half_TFA\210702_Calloselasma_halfplate000074.d\analysis.baf
###	210702_Calloselasma_halfplate000074.d
###	Instrument: maXis HD
###	Manufacturer: Bruker
###    PeakWidth 0.30, MiniumIntensity 10, S/N 1Apply threshold 0, Threshold 10
###    Retain Residuals no, Create neutrally no,
###    FullScan Parameters: AdductIon (+)+H (-)-H, LowMass 0, HighMass 8000, MaxCharge charge decon 4, MinPeaks 3
###    Perf. isotope decon yes, Max Charge Istopic decon 6, MW agreement 0.00, Abund. cutoff 2.00, Envelope cutoff 75.00
###    MaxRes   Parameters: AdductIon (+)+H (-)-H, LowMass 0, HighMass 8000 
###    Perf. isotope decon yes, Max Charge Istopic decon 6, Abund. cutoff 2.00
###    MSn      Parameters: AdductIon (+)+H (-)-H, LowMass 0, HighMass 8000 
###    Perf. isotope decon yes, Max Charge Istopic decon 4, Abund. cutoff 0.05
###    Global Charge Limit: no 3, Prefer FullScan Result: yes, Export what: 2 (0=non deconv/1=deconv only/2=mixed), NoMSMSSignals: 150, Intensity threshold: 10, NoMSSignals (deconv): 2, NoMSSignals (non-deconv): 2, NormalizeData: no, SingleCharged: yes
###
COM=210702_Calloselasma_halfplate000074.d
USERNAME=Demo User

###FS:    #m/z: 322.92833 #charge 1+
###MS: 2
###MSMS: 3
BEGIN IONS
TITLE=Cmpd 1, +MS2(322.9283), 28.0-35.0eV, 0.0min #3
RTINSECONDS=1.8725
SCANS=2-3
PEPMASS=322.92833	268202
CHARGE=1+
193.97059	2328	
208.94576	4636	
211.94309	12174	
213.93903	4324	
222.94941	14338	1+
226.94580	25888	1+
227.19715	4624	
228.94193	46022	1+
234.96904	7264	
234.99638	8162	
235.20284	2230	
237.21719	1818	
238.14722	5160	
239.01867	1842	
239.07749	3330	
239.14600	16290	1+
239.19747	2814	
239.23332	2520	
240.22990	3856	
240.96187	11340	1+
241.21177	2104	
243.22843	5608	
244.95576	16868	
245.18336	2924	
245.22379	2378	
245.94554	21264	1+
246.23875	9236	1+
246.95059	15426	1+
246.97441	3200	
247.13167	1912	
249.18162	2958	
249.97110	43910	1+
250.94591	35540	1+
250.99673	6758	
251.19626	7880	1+
252.46872	2218	
252.94518	3702	
252.97011	511606	1+
253.14030	1898	
253.17809	2332	
253.21234	7428	
254.94018	28416	1+
254.96521	189978	1+
255.17279	1990	
255.22829	4586	
256.26004	6332	
256.96274	26712	1+
258.96372	7538	
260.16013	3806	
261.97395	10628	1+
263.23364	2532	
263.97736	46418	1+
265.16223	1806	
265.21289	1848	
265.24811	2838	
265.97484	4954	
267.26498	2772	
267.97236	11030	
268.26023	2528	
268.95665	15250	1+
269.20750	2424	
270.97977	10706	
271.20301	1924	
272.95128	5518	
272.97517	4132	
273.18422	3328	
274.08855	2782	
274.27032	10342	1+
277.21247	3134	
279.09016	7434	1+
279.22846	8198	1+
280.26088	2180	
281.04822	2018	
281.18898	1802	
281.24396	16572	1+
282.17322	2684	
282.27595	16334	
283.17196	15644	1+
283.20375	2412	
283.22382	2468	
283.25996	14504	1+
283.94550	2112	
284.29158	9386	1+
284.32761	1960	
285.18167	3034	
285.20137	3242	
285.22054	5162	1+
285.94019	47750	1+
285.98209	5984	
286.27018	3144	
287.24911	24484	1+
288.20498	3874	
288.24963	16342	1+
288.28465	2578	
289.15973	1934	
289.17819	2166	
289.21110	2156	
289.23376	1818	
290.26567	27378	1+
291.09834	9852	1+
291.15990	2362	
291.19424	8610	1+
291.97216	10414	1+
292.05985	1918	
293.20716	10236	1+
293.24486	3414	
293.97403	21702	1+
293.99578	32212	1+
294.24067	2386	
294.93518	4072	
295.12724	4954	
295.16833	1806	
295.18716	2176	
295.22335	13016	1+
295.25962	3116	
295.29404	1870	
295.99120	11294	1+
296.25632	2336	
296.29192	4512	
297.07688	12042	1+
297.20391	2072	
297.23866	16686	1+
297.90292	4048	
297.98909	2030	
298.27054	4288	
299.05842	2394	
299.14844	1798	
299.19982	2716	
299.21715	2176	
299.23637	2878	
299.25386	5850	1+
300.28557	8900	1+
301.17571	2272	
301.21338	2456	
301.25242	2162	
302.17180	5786	
302.26428	2002	
302.30221	18930	1+
302.94513	3252	
303.17427	3188	
303.95053	13734	1+
303.99327	2890	
304.18653	2560	
304.28107	5724	
305.20682	2588	
305.24470	2298	
305.26539	7632	1+
305.95139	3836	
307.18342	4444	1+
307.24459	46300	1+
308.14103	1840	
308.21662	1994	
308.29114	1826	
309.18689	4056	
309.20127	3376	
309.22170	2684	
309.25607	8738	1+
309.27344	4408	
310.11078	1992	
310.30693	14924	1+
311.05228	4142	
311.16314	8746	1+
311.21789	8964	1+
311.27251	7244	1+
311.86700	3252	
311.93303	4346	
311.98425	24168	1+
312.24854	1786	
312.32246	6592	
312.94522	5380	
313.21620	4314	
313.23314	4198	
313.27122	5056	
313.28822	5708	1+
313.92731	101704	1+
314.26670	4690	
314.67692	1984	
314.89155	1982	
315.17613	2306	
315.22656	2194	
315.24937	2996	
315.31110	9202	1+
316.28056	17412	1+
316.31610	7774	1+
316.93849	2826	
317.19019	2088	
317.20649	2058	
317.26335	2854	
318.29652	31786	1+
318.93310	57420	1+
319.22270	2806	
320.93200	37646	1+
321.18997	6104	1+
321.20526	1894	
321.23896	2956	
321.27443	1858	
321.31148	2702	
322.27216	1968	
322.92823	615206	1+
323.01534	7580	1+
323.15007	1810	
323.18396	2000	
323.23673	22626	1+
323.29028	3544	
323.32265	8444	1+
324.20389	3124	
324.28662	3672	
325.19926	3004	
325.25223	44862	1+
325.28845	2888	
325.30436	3268	
326.17192	2792	
326.19572	15838	1+
326.22683	1828	
326.30140	4392	
326.87153	4734	
326.96638	6454	1+
327.00444	6032	
327.19819	13342	1+
327.26794	70122	1+
327.33440	2634	
328.31677	8268	1+
END IONS

###FS:    #m/z: 531.40472 #charge 1+
###MS: 2
###MSMS: 4
BEGIN IONS
TITLE=Cmpd 2, +MS2(531.4047), 28.8-35.9eV, 0.1min #4
RTINSECONDS=2.645
SCANS=2,4
PEPMASS=531.40472	235594
CHARGE=1+
232.03503	166	
235.96360	264	
237.95143	182	1+
238.06978	252	1+
239.87206	260	1+
243.00839	150	1+
245.05958	162	
247.08438	328	1+
248.08591	242	1+
252.05297	196	1+
252.09233	234	1+
255.17249	224	1+
255.23320	224	
256.08991	196	1+
256.89251	164	1+
259.97754	164	
261.07915	164	
261.96416	302	1+
263.01199	176	1+
266.12884	402	1+
266.99438	294	
267.05007	170	
268.05061	326	1+
268.97945	194	
269.11945	164	
273.18552	428	
274.18711	342	
276.99424	232	1+
277.21439	312	1+
277.85641	290	1+
278.11639	234	1+
279.08490	226	1+
280.01486	212	1+
280.10195	228	1+
282.94879	266	1+
283.17377	278	1+
283.25981	898	1+
285.00536	208	
285.94060	176	
287.03743	166	
288.08452	218	1+
289.80406	120	1+
289.87693	232	
290.03209	392	1+
290.12213	262	1+
291.13895	220	1+
291.18775	466	1+
294.02297	172	1+
294.12396	268	1+
295.06231	162	
295.13886	198	1+
295.91790	1288	1+
296.85885	238	
296.87647	310	1+
297.91336	336	1+
298.17889	218	1+
298.84835	400	1+
298.87896	346	
299.04512	172	
300.28473	246	1+
300.84706	256	1+
300.87146	242	
301.10863	206	1+
301.24932	284	1+
302.22639	286	1+
304.07246	206	1+
307.28797	666	1+
307.79709	176	
307.88800	322	
308.10239	202	
308.29248	402	1+
308.89399	238	
309.17198	284	
309.88444	226	
310.30579	176	
311.10548	188	1+
311.14982	172	
311.23262	190	1+
311.27723	194	
311.88305	366	1+
312.21046	184	
312.96500	304	1+
313.88372	182	
313.92623	3278	1+
313.99425	134	1+
314.86368	498	
314.89117	724	1+
315.25674	246	1+
315.86124	776	1+
316.86316	500	1+
316.88810	676	1+
318.06799	200	1+
318.08591	210	1+
318.88307	426	1+
318.93368	1218	1+
319.88826	320	1+
321.91962	218	1+
324.77274	168	1+
324.85760	218	
324.97919	174	
326.01126	308	1+
327.89191	194	
328.19065	564	1+
328.22929	208	1+
331.14751	258	1+
332.04370	172	1+
332.07746	184	1+
332.18069	400	1+
332.87206	574	1+
332.90234	418	
333.90504	216	
334.11314	172	
334.16689	172	
334.89808	388	
335.01500	200	1+
336.15241	246	1+
336.17157	208	1+
336.23518	184	
336.89246	374	
336.94315	2556	1+
337.12717	166	
337.87646	528	1+
337.98001	150	1+
338.17815	288	1+
340.30169	190	1+
340.86899	428	1+
341.14107	198	
342.78318	172	
344.24541	378	1+
344.90796	158	1+
345.20549	2388	1+
345.24696	300	1+
347.21052	412	1+
348.87827	174	
348.99523	214	1+
349.87639	722	1+
350.86152	236	
351.83595	268	1+
352.24227	232	1+
352.90674	366	1+
353.01679	214	1+
353.21016	218	1+
353.34737	122	1+
354.58793	132	1+
355.06512	600	
355.08624	200	1+
355.28516	242	1+
355.89099	172	
355.92040	188	
355.95421	192	1+
356.19171	176	
356.90502	224	1+
358.15683	302	1+
358.21861	188	
359.02742	296	1+
359.27243	198	1+
359.87400	248	
359.96055	200	
360.13882	418	1+
360.30971	190	1+
361.16762	176	1+
363.16850	248	
363.21859	464	1+
364.28997	206	1+
365.14149	360	
365.99715	168	
366.09356	190	
367.83699	180	
367.96274	192	
368.83433	326	1+
368.89159	208	
369.09381	226	
369.88725	174	
370.87818	256	1+
371.27107	382	1+
372.20204	428	1+
372.24403	216	1+
373.15448	382	1+
373.20462	296	1+
373.89657	208	
374.06685	200	1+
374.17530	256	1+
375.12207	380	1+
376.12450	290	1+
376.88576	190	
377.11068	208	1+
377.29082	184	1+
377.32933	152	1+
379.11393	304	1+
380.11219	352	1+
380.93908	310	1+
381.08238	246	1+
381.31385	216	1+
382.19048	378	1+
382.21673	206	
383.11413	214	1+
383.15221	292	
383.19261	222	1+
383.32429	442	1+
384.16493	262	
384.91848	162	1+
385.22194	284	1+
385.96461	284	1+
386.17578	286	1+
386.96629	180	1+
387.85874	412	1+
388.86131	246	1+
390.21475	204	
390.83664	1214	1+
391.13967	192	
391.15409	216	
391.20818	170	
391.83824	788	1+
392.17401	298	1+
392.86298	1566	1+
393.19828	310	
393.89592	212	1+
394.21509	376	1+
394.83460	288	
394.86349	344	1+
396.18487	272	
396.77156	212	1+
396.85545	492	1+
397.17025	310	1+
397.20200	182	
397.26174	290	1+
398.06971	210	1+
398.26164	202	1+
398.32397	278	1+
399.21298	188	
400.10213	288	1+
401.11924	222	1+
401.16192	402	1+
401.85823	482	1+
403.22236	238	1+
403.88162	178	
405.04260	200	1+
405.18517	182	1+
405.86135	230	1+
407.86709	266	
408.84915	828	
409.84995	418	
409.90686	224	
410.12709	434	1+
410.87319	1038	1+
412.84469	610	1+
412.86956	372	
413.32710	164	1+
414.09752	190	1+
414.87201	164	
415.25988	196	1+
415.28572	274	1+
416.17938	234	
416.20748	200	
416.90687	286	1+
417.19119	164	
418.22849	176	1+
419.05443	184	
420.13585	196	
421.88098	240	
422.21234	166	
422.87851	402	1+
425.87438	258	
426.86387	906	1+
428.13747	444	1+
428.88494	3012	1+
428.97908	142	1+
429.06149	166	
429.26337	252	1+
430.13360	318	1+
430.29402	280	1+
430.87681	1692	1+
431.17053	164	
432.19942	160	1+
432.23886	280	1+
432.86420	262	
433.29170	202	1+
433.88469	246	1+
435.36799	136	1+
435.86310	228	
438.13304	274	1+
438.37179	196	
440.06690	192	1+
440.87729	178	
441.23188	216	1+
441.26409	180	
444.86908	1990	1+
444.89949	216	
444.94459	230	1+
445.17904	228	
445.35500	246	1+
446.05344	258	1+
446.14749	832	1+
446.22161	196	1+
446.89072	170	
447.40638	210	1+
448.28203	266	1+
449.14175	304	1+
449.87263	1162	1+
450.99845	204	
451.39568	184	
452.11661	172	
452.26069	204	
453.15156	170	
453.80821	176	1+
453.87548	274	
453.89029	230	
455.08359	228	1+
455.22730	256	1+
457.39559	246	1+
457.90563	430	
461.55412	90	1+
462.37521	180	
462.88119	1116	1+
463.21233	208	1+
464.38171	176	
466.15577	178	1+
467.10347	186	1+
467.11764	222	1+
467.88607	1750	1+
469.18637	276	1+
469.25206	316	1+
469.27986	172	
470.27750	170	
470.45786	192	1+
471.17828	228	1+
472.15768	260	1+
472.96370	162	1+
473.32264	598	1+
474.09311	170	
475.43032	252	1+
477.09894	168	
477.19599	172	
479.22852	176	1+
480.37730	230	1+
485.18245	214	1+
485.30017	210	1+
485.89717	1212	1+
487.15205	332	1+
487.39382	332	1+
488.11994	396	1+
488.20324	462	1+
488.34273	186	
488.44729	284	1+
489.26810	540	1+
489.35015	592	1+
490.27051	310	1+
490.35234	478	1+
490.40428	440	1+
491.38972	320	1+
493.33784	204	
493.43343	164	
495.36784	282	
495.45788	218	1+
496.41167	358	1+
497.23562	274	1+
497.31220	196	1+
498.23926	226	1+
498.27176	196	1+
498.31273	140	1+
500.36223	570	1+
500.42690	178	
500.98724	136	1+
502.45740	110	1+
503.13087	248	1+
504.10147	244	1+
506.31481	180	1+
507.90071	198	1+
508.37218	316	1+
509.31461	442	1+
509.38425	286	1+
509.45712	194	
510.05558	732	1+
510.27064	288	1+
510.34125	168	
510.47090	206	
511.15436	112	1+
511.35365	390	
511.42557	336	1+
511.80287	218	1+
512.06594	270	1+
512.24465	206	1+
512.39243	328	1+
512.42798	260	1+
512.48060	204	
513.12679	1236	1+
513.36020	266	1+
513.39634	256	1+
513.47402	188	
514.07971	304	1+
515.07960	360	1+
515.28562	176	
515.33767	242	
515.37138	232	
515.42211	616	1+
515.44964	720	1+
516.22066	284	1+
516.27112	178	1+
516.47394	206	
517.22599	206	1+
518.30319	246	1+
520.38872	220	1+
526.35702	370	1+
527.06150	424	1+
527.13452	204	1+
527.26802	262	1+
527.35713	274	1+
527.42487	890	1+
527.46536	252	
528.10437	206	1+
528.42851	602	1+
528.47323	472	
528.50578	1322	1+
528.54442	1358	1+
529.22697	306	1+
529.33672	228	
529.35856	198	
529.40294	454	
529.89518	100	1+
530.17220	286	1+
530.19872	190	1+
530.26671	544	1+
530.28227	520	1+
530.32331	200	
530.34939	198	
530.40694	494	
530.44896	1580	1+
530.49319	1468	1+
531.13770	386	1+
531.34467	2234	1+
531.40414	434	
531.45144	1192	1+
531.95571	246	1+
532.05120	166	1+
532.07978	352	1+
532.39093	356	1+
532.43000	662	1+
532.47747	410	
532.54674	262	1+
533.23328	186	1+
533.33881	528	
533.35621	408	
533.78431	204	1+
533.91136	174	1+
534.08573	268	1+
534.31465	218	
534.37482	252	
534.42200	432	1+
534.46300	1276	1+
534.86279	162	1+
534.91400	146	1+
535.30803	204	
536.28684	236	1+
536.34483	236	
536.48373	182	
END IONS

###FS:    #m/z: 340.93862 #charge 1+
###MS: 2
###MSMS: 5
BEGIN IONS
TITLE=Cmpd 3, +MS2(340.9386), 28.0-35.0eV, 0.1min #5
RTINSECONDS=3.425
SCANS=2,5
PEPMASS=340.93862	138902
CHARGE=1+
149.51575	94	
185.01151	112	
195.58415	104	
200.08647	92	
207.00944	92	
213.93812	2820	1+
215.87922	238	1+
215.93725	468	1+
217.93485	254	
224.97623	106	
226.94469	106	
231.94939	2026	1+
232.05398	96	
233.07086	126	
233.89799	152	
233.94946	410	1+
235.94601	258	1+
236.58925	92	
237.06313	242	
238.04890	148	
239.60582	100	
239.92519	98	
240.22892	732	1+
243.01070	160	
244.21030	98	
245.03366	264	1+
245.05396	98	
245.22362	140	
246.08329	210	1+
247.23515	130	
249.95785	878	1+
250.97658	166	1+
252.26567	148	
252.88845	104	
253.10888	126	
254.05024	112	
254.27974	144	
254.96620	998	1+
255.07366	598	1+
255.17398	104	
256.96520	248	1+
259.17056	134	
260.21205	212	1+
261.07903	138	
261.19936	142	
262.98244	128	
263.05290	144	
264.07116	130	
264.26305	200	1+
264.50876	104	
265.01639	208	
266.24000	200	
266.55655	100	
266.97676	94	
266.99551	108	
267.17449	120	
267.25611	196	1+
267.61534	92	
267.99938	198	
268.95480	158	
269.00447	188	
269.18974	278	1+
270.98538	116	
272.03251	212	1+
272.93037	96	
272.97515	186	
273.58816	94	
275.21541	150	
276.05825	146	
277.16607	92	
277.21232	234	1+
279.97025	136	
280.22652	224	1+
280.26035	266	1+
281.00177	144	
281.04817	168	
281.07289	102	
281.29271	132	
282.05019	106	
282.27922	432	1+
282.30727	120	
282.92147	240	1+
283.02727	274	
283.05145	214	1+
283.13088	98	
283.43402	92	
285.12584	96	
286.07512	112	
287.20994	94	
288.99778	94	
289.06095	134	
289.22635	96	
289.42549	100	
289.57574	94	
290.10927	114	
290.22835	102	
290.93864	96	
293.15180	278	1+
293.29354	112	
294.02335	142	
294.10487	160	1+
294.18266	106	
294.27476	194	
296.03942	152	
296.97287	102	
297.08937	256	1+
297.25243	206	
297.97535	148	
298.21581	144	
298.23642	116	
298.94101	222	1+
299.05503	454	1+
300.07441	168	
300.40729	112	
301.04818	102	
301.19992	94	
301.57685	102	
302.16797	174	
303.06201	126	
303.21017	146	
304.06162	134	
304.20523	100	
304.87548	94	
305.22690	106	
305.27502	100	
306.27872	226	
306.88053	126	
307.07694	132	
307.20500	116	
307.28487	140	
307.31681	276	1+
307.80171	198	
308.29278	628	1+
308.32220	196	1+
308.78739	156	
309.08050	182	1+
309.14495	148	
310.32467	156	
311.02017	126	
311.11149	262	1+
311.31242	152	
313.02762	406	1+
313.06873	292	
314.33283	98	
315.15607	178	
318.40144	108	
319.27541	116	
320.21457	414	1+
320.25562	132	
321.12333	126	
321.21826	350	1+
321.24541	132	
321.89968	94	
322.09996	140	
322.13424	412	1+
322.23598	144	
322.30635	236	
323.23695	1660	1+
323.30245	126	
324.11080	208	1+
324.27320	220	1+
324.32427	182	
325.22218	152	
325.25109	630	1+
325.27730	136	1+
326.17517	202	1+
326.29756	174	
326.33933	148	
327.08240	190	1+
327.26524	116	
327.34118	146	
327.80763	162	
328.14638	92	
329.86947	116	
330.99764	108	
331.17931	104	
337.21211	120	
337.34918	96	
338.31367	158	
339.15205	206	
339.26538	106	
340.05036	146	
340.24342	520	1+
340.25941	122	
340.35574	194	
340.38919	612	1+
340.87770	98	
341.24821	438	1+
341.29068	158	
342.05565	110	
342.27891	192	
342.31195	466	1+
342.90147	110	
343.20623	412	
343.28017	142	
344.17849	146	
345.03449	102	
345.10623	110	
345.40829	96	
346.08524	208	1+
346.26916	94	
END IONS

###FS:    #m/z: 322.92839 #charge 1+
###MS: 6
###MSMS: 7
BEGIN IONS
TITLE=Cmpd 4, +MS2(322.9284), 28.0-35.0eV, 0.1min #7
RTINSECONDS=7.1155
SCANS=6-7
PEPMASS=322.92839	259534
CHARGE=1+
107.28826	102	
183.07251	88	
191.08163	92	
191.95272	174	
195.55478	118	
197.01952	174	
198.76860	92	
205.94850	124	
212.99962	126	
215.91954	108	
219.12836	94	
221.94665	698	1+
223.97105	124	
224.20424	86	
224.97480	142	
226.86959	90	
227.17890	104	
227.92925	336	1+
229.64232	130	
230.07147	98	
231.02595	220	1+
231.07270	144	
231.96591	88	
232.06277	404	1+
232.09146	92	
233.06572	342	1+
233.91500	96	
234.50308	92	
236.07787	182	
237.05995	146	1+
237.16023	106	
238.25264	180	
238.70403	100	
239.01999	126	
239.05578	96	
239.07763	654	1+
240.06029	106	
240.22954	98	
240.89684	106	
240.93933	534	
240.96223	302	
241.93792	990	1+
242.94006	710	1+
243.02938	198	1+
243.15789	94	
244.05432	210	1+
244.87970	108	
244.93875	184	
245.18390	258	1+
245.94342	128	
246.64190	88	
246.97608	88	
247.04688	88	
247.10688	100	
248.99127	98	
249.05607	96	
249.96814	164	
250.13995	154	
251.00693	192	
251.06075	118	
252.24211	116	
252.42598	90	
252.98414	98	
253.03285	108	
254.08904	90	
256.21567	214	1+
258.14291	92	
258.97310	114	
259.88956	194	1+
260.12218	248	1+
260.17794	126	
261.07097	114	
261.97649	94	
262.17685	112	
262.42798	106	
263.05223	226	
264.97850	166	
265.01538	312	1+
265.11701	300	1+
265.41600	100	
265.85660	110	
265.99171	478	1+
266.09414	104	
266.99684	400	1+
267.23769	90	
269.00123	288	
270.27428	126	
271.00129	110	
271.27920	136	
271.48024	104	
272.44139	102	
273.00533	160	
273.16782	90	
273.99128	208	1+
275.20554	114	
276.19197	106	
276.81346	124	
277.09411	146	
277.91418	120	
278.09543	98	
279.05535	116	
279.08765	1260	1+
279.22965	282	
280.14149	1392	1+
280.25660	156	
280.40560	118	
281.04672	240	
281.18871	140	
281.22203	236	1+
281.24593	132	
282.04614	466	1+
282.25684	504	1+
283.02518	110	
283.07122	154	
283.25974	470	1+
284.02378	134	
284.07165	212	1+
284.29176	1666	1+
286.05347	264	1+
286.93490	104	
287.18269	96	
289.06826	90	
291.01524	98	
291.08451	90	
291.26741	214	1+
291.74664	106	
292.09625	140	
292.88173	146	
292.97748	90	
293.09793	106	
296.11523	88	
299.06127	318	1+
299.08639	92	
300.23350	244	1+
300.93725	98	
301.03731	136	
302.07926	132	
302.92795	230	1+
303.25072	280	1+
304.12539	98	
304.18826	154	
304.22463	138	
305.07583	242	1+
305.74273	104	
305.89510	136	
306.12109	170	1+
306.17023	90	
307.24116	144	
307.28400	108	
307.30542	146	
308.29254	314	
308.79078	104	
308.88104	124	
309.21410	204	1+
309.29256	216	
310.30712	718	
311.02720	136	
312.02718	138	
312.85184	100	
313.02698	512	
317.12088	108	
317.13544	88	
317.39864	116	
319.17645	126	
319.18829	128	
319.30173	86	
319.96355	86	
320.06935	100	
320.22120	184	
320.28995	126	
320.93259	246	
321.11318	102	
322.08215	144	
323.20220	102	
323.23563	6252	1+
323.29976	108	
323.98932	216	1+
324.13468	198	
324.20358	1120	1+
324.27445	104	
324.89152	132	
325.06503	128	
325.31748	240	
325.42085	96	
326.01932	88	
326.20089	180	
326.37515	270	1+
326.89099	104	
327.20858	90	
327.24943	266	
327.27092	146	
END IONS

###FS:    #m/z: 531.40466 #charge 1+
###MS: 6
###MSMS: 8
BEGIN IONS
TITLE=Cmpd 5, +MS2(531.4047), 28.8-35.9eV, 0.2min #8
RTINSECONDS=7.8875
SCANS=6,8
PEPMASS=531.40466	157932
CHARGE=1+
227.19842	148	
235.14966	164	
236.87607	476	1+
239.87662	318	1+
240.06189	256	1+
241.87689	190	
248.02946	160	
251.10948	196	1+
254.06133	228	1+
259.97098	346	1+
261.98762	192	1+
262.08981	154	
263.10685	220	1+
264.97558	278	1+
266.08000	284	1+
266.99840	154	
267.14597	176	1+
267.95043	202	1+
270.11078	152	
273.19359	164	
274.18794	220	
275.09812	156	
275.14314	324	1+
277.98267	244	1+
278.13085	180	
279.18081	190	1+
281.07723	250	1+
281.12944	200	
281.16758	166	
282.27439	200	
282.92668	194	1+
282.98161	250	1+
283.25991	998	1+
289.05589	274	1+
289.87912	466	1+
289.91454	244	1+
290.98500	150	
291.03688	164	
292.03519	296	1+
292.10415	226	
292.86240	454	1+
295.87487	494	1+
295.91667	1040	1+
296.87977	414	1+
297.85192	590	1+
298.87329	578	1+
298.89452	428	1+
299.28148	214	1+
300.84551	284	
301.00892	270	1+
301.05358	182	
301.85054	148	
302.00998	166	1+
303.76747	148	
303.87701	270	1+
304.14315	170	1+
304.99239	220	1+
305.02597	206	1+
305.09781	186	1+
305.26903	244	
306.27572	152	
307.06031	146	
307.89145	180	
308.29485	210	
309.11625	156	
309.15794	158	1+
309.88027	204	
311.00676	212	1+
311.29404	224	1+
311.87924	298	
312.06625	166	1+
312.20647	212	1+
313.92752	4014	1+
314.13273	248	1+
314.16699	186	1+
314.86342	456	1+
314.89162	898	1+
316.01687	352	1+
316.86203	472	1+
316.88772	662	1+
318.85691	368	1+
318.88799	358	1+
318.93375	652	1+
319.14713	172	
319.20294	162	
320.03884	284	1+
320.97727	148	1+
322.30362	194	
322.85767	444	1+
324.00935	298	1+
324.13165	184	1+
325.01378	170	1+
325.28039	234	1+
325.89608	218	
326.18443	346	1+
326.27168	294	1+
327.19254	398	1+
327.29584	326	1+
327.85473	158	
328.19802	266	1+
329.15743	264	1+
329.89358	232	
330.87151	668	1+
331.94112	154	
332.87039	344	
332.90292	702	1+
333.07736	198	1+
333.87082	288	
334.12001	174	1+
334.89646	1300	1+
336.04473	266	1+
336.16699	338	1+
336.94312	1796	1+
337.88281	176	
338.18959	512	1+
338.87077	214	1+
338.94282	274	
339.05096	156	
340.04390	182	1+
340.86284	272	
340.90466	204	1+
341.01374	368	1+
341.18008	296	1+
341.82979	180	1+
341.95978	206	1+
343.17377	370	1+
343.91949	148	1+
345.00362	160	
345.20509	2456	1+
346.00934	272	1+
346.13468	154	
346.87496	170	
346.97385	266	1+
347.15770	178	
347.28305	190	1+
348.88471	182	
349.87769	156	
349.96080	216	1+
350.08251	250	1+
350.87593	178	
350.91610	150	
352.90619	444	1+
353.89669	164	
353.90948	282	1+
353.96165	386	1+
354.05038	314	
354.12744	166	
355.06919	286	
355.14181	304	1+
355.80642	206	1+
356.21020	166	
357.02959	274	1+
357.11973	154	
357.88708	320	
357.91015	380	1+
359.16769	370	1+
362.14235	188	1+
362.34329	258	1+
363.07000	156	
364.21199	282	1+
366.96761	174	
367.08043	188	
367.26634	146	
367.32865	254	
367.96254	282	1+
368.05436	264	1+
368.19762	306	1+
368.86159	168	
369.83998	162	
370.89307	252	1+
371.97180	152	
372.08884	204	1+
372.20963	286	1+
373.11314	254	
373.21223	196	1+
373.33863	182	1+
374.18973	188	
374.88177	150	
374.90721	380	1+
375.17113	252	1+
376.04312	202	1+
376.09211	174	
376.11378	246	1+
376.88086	274	1+
378.08059	136	1+
379.19758	182	1+
380.05100	204	1+
380.36549	152	1+
380.85038	456	1+
380.98973	186	
381.27516	162	
383.15571	194	
384.84892	288	
385.12099	156	
385.85568	240	
385.90115	166	
387.15545	252	1+
388.36763	276	1+
389.29409	338	1+
389.86019	434	1+
390.83476	992	1+
390.86311	368	1+
390.89998	300	1+
391.14353	272	1+
391.90241	284	1+
392.19871	304	1+
392.86313	2036	1+
392.93157	132	1+
394.28321	176	1+
394.85550	1246	1+
394.98634	234	
395.35996	194	1+
396.21544	222	
396.84473	162	
397.13301	346	1+
397.23682	426	1+
398.05080	166	
398.17985	382	1+
398.86149	342	1+
400.90362	288	1+
401.04667	228	1+
401.15769	286	1+
401.24888	224	
402.13155	128	1+
402.86466	682	1+
402.86580	150	
403.09141	170	1+
403.21634	292	1+
403.25954	156	
404.86546	670	1+
405.86582	468	1+
405.90328	204	1+
407.15747	260	1+
407.86339	202	
408.25694	158	
408.86775	724	
409.81284	184	
409.85260	222	
409.91048	290	
410.13134	372	1+
410.87335	1884	1+
410.90924	252	1+
411.18990	186	
412.84424	998	1+
412.86737	776	1+
412.93208	178	1+
413.15685	210	1+
415.27981	274	1+
415.37631	146	
416.06711	182	1+
416.11143	206	1+
416.20188	152	
416.87823	230	1+
417.07813	146	1+
417.17421	282	1+
417.28003	174	
419.17089	392	
421.16502	226	1+
421.87668	514	1+
423.22211	158	
423.37149	134	1+
425.15770	186	
426.18127	218	1+
426.22017	216	1+
426.86096	896	1+
426.88431	678	1+
427.12926	324	1+
427.83969	182	
428.88303	4504	1+
429.06387	156	
430.12740	226	1+
430.23705	252	1+
430.87666	1876	1+
431.24405	170	1+
431.79742	190	1+
432.21560	294	1+
432.87008	314	
433.13638	260	1+
433.31116	146	
433.85620	358	1+
434.18271	162	
434.25983	178	
434.54325	174	
434.88779	216	
435.85817	180	
436.25258	230	1+
436.83435	202	
437.83080	164	
437.90532	236	1+
439.18440	152	
439.30361	286	1+
439.81244	214	
439.88976	568	1+
440.88211	240	1+
441.23528	212	1+
442.18906	300	1+
442.21240	326	1+
442.28323	264	1+
442.35992	208	1+
443.19542	234	1+
443.53816	94	1+
443.81506	172	1+
444.86868	1860	1+
446.04004	338	1+
446.14798	652	1+
446.88923	492	1+
447.81131	184	1+
449.13926	334	1+
449.35258	208	1+
449.87836	564	
450.82598	218	1+
450.87440	376	
450.89386	562	1+
451.20721	186	1+
451.89301	442	1+
452.16448	294	1+
452.26260	268	
453.60167	96	1+
455.19901	148	
456.03395	192	1+
457.37421	202	1+
457.90071	966	1+
458.34854	338	1+
458.96459	156	
462.88324	930	1+
464.38906	190	
467.24898	158	1+
467.88712	892	1+
468.17074	186	1+
468.38593	202	1+
469.27896	160	
469.34959	160	1+
469.81825	186	1+
469.90703	204	
470.14820	204	1+
470.20607	222	1+
470.22269	202	1+
470.28173	148	
470.74530	124	1+
470.92142	174	
471.19342	196	1+
472.13725	198	
473.42496	190	1+
475.34002	530	1+
476.27461	264	1+
476.34231	362	1+
476.89486	150	
477.23327	152	1+
477.41047	232	1+
478.07693	186	1+
482.34723	164	
483.28343	174	1+
483.90751	216	
485.27623	298	1+
485.89980	876	1+
486.32600	220	1+
487.39614	220	1+
487.89731	192	
489.23623	214	
489.25811	406	1+
489.37437	228	1+
490.13347	152	
490.21212	228	1+
490.35873	198	1+
491.42891	184	
493.35103	162	
493.44852	340	1+
495.17387	214	1+
495.36798	156	
496.32520	160	
498.31993	342	1+
499.32250	298	1+
499.33536	252	1+
499.40896	224	1+
500.36195	190	1+
500.41144	174	1+
501.21468	188	1+
503.13043	364	1+
504.13303	206	1+
505.27297	160	
505.83720	130	1+
507.43227	222	1+
508.16770	186	1+
509.16968	142	1+
509.34765	532	1+
509.37974	236	
509.92466	188	
510.05359	854	1+
510.45969	292	1+
511.31355	392	1+
511.39691	166	
512.36230	462	1+
513.05573	156	
513.12893	1338	1+
513.24294	190	1+
513.28074	176	1+
513.45814	492	1+
514.03688	196	1+
514.08734	192	1+
514.42203	276	1+
514.45577	408	1+
515.09011	120	1+
515.33398	180	
515.39217	530	1+
515.45560	334	1+
516.39874	384	1+
517.10134	174	
518.30329	208	1+
519.83666	120	1+
520.30044	190	1+
523.91965	202	1+
526.28526	244	1+
527.29276	180	1+
527.39175	252	
527.44931	268	1+
527.54058	792	1+
528.40246	236	
528.47403	288	
528.51405	830	1+
528.54642	666	1+
529.18406	154	1+
529.30470	150	1+
529.33681	344	1+
529.37338	314	1+
529.40400	222	
529.46427	194	
529.48618	1052	1+
530.00512	222	1+
530.10422	164	1+
530.42169	522	1+
530.45708	190	
530.48817	854	1+
531.00347	182	1+
531.10426	124	1+
531.14374	176	
531.30163	646	1+
531.34288	972	1+
531.38446	214	
531.45318	748	1+
532.03917	146	1+
532.27035	326	1+
533.24037	370	1+
533.34136	794	
534.24489	312	1+
534.38459	192	
534.44164	294	
534.46123	556	1+
534.49851	584	1+
534.80866	108	1+
535.15504	236	1+
535.35315	176	
536.34506	186	
END IONS

###FS:    #m/z: 340.93887 #charge 1+
###MS: 6
###MSMS: 9
BEGIN IONS
TITLE=Cmpd 6, +MS2(340.9389), 28.0-35.0eV, 0.2min #9
RTINSECONDS=8.6585
SCANS=6,9
PEPMASS=340.93887	135364
CHARGE=1+
192.12523	90	
192.97731	96	
205.07243	86	
208.04962	82	
213.93773	1778	1+
214.13856	92	
215.88395	174	
215.93460	546	1+
217.98843	92	
218.87968	102	
223.06128	82	
225.88329	88	
226.86519	134	
226.94421	122	
231.94966	1832	1+
233.89590	136	
233.94722	244	
238.10120	140	
238.15775	86	
238.21416	142	
239.04144	100	
239.18395	100	
239.86059	92	
239.90246	82	
240.22759	284	
241.24124	86	
241.90174	86	
242.48440	84	
243.02965	228	1+
243.39155	90	
244.14131	158	
244.95397	136	
245.96343	120	
246.97266	316	1+
248.15995	92	
249.95821	258	
250.95813	204	
251.24110	152	
251.92599	124	
251.95528	100	
251.96342	110	
252.06926	92	
252.23092	142	
253.15860	96	
253.97737	92	
254.96636	898	1+
255.07014	222	
255.08995	108	
255.17165	124	
256.07712	172	
257.03186	264	1+
257.44487	84	
259.11843	118	
260.06690	94	
260.93144	86	
261.90614	114	
262.13380	154	
263.00520	94	
263.04992	104	
263.10490	118	
263.21383	116	
263.89300	192	
264.01203	340	1+
264.07554	88	
266.04614	164	
266.11866	86	
266.99943	126	
267.13429	326	
267.20151	82	
268.00154	410	1+
268.08687	106	
268.64454	94	
269.00420	340	1+
270.93940	84	
272.93170	436	1+
272.97861	110	
273.03571	108	
273.15770	88	
275.19434	174	1+
276.06033	140	
278.15505	90	
278.95748	290	1+
279.00981	126	1+
279.28231	158	
280.19981	88	
280.99954	90	
281.04583	294	
282.04554	278	
282.27697	462	1+
282.98772	92	
283.41375	100	
284.05778	106	
287.07776	84	
288.13171	90	
289.22711	260	1+
289.73263	102	
289.98357	88	
291.13265	86	
293.14556	332	1+
293.25876	164	
293.78474	82	
294.25317	130	
294.27436	116	
296.00163	88	
296.10218	98	
296.79583	86	
297.97823	182	
298.07816	330	
298.30669	110	
299.00135	82	
299.05800	258	1+
299.31109	136	
299.34001	86	
299.61817	84	
301.26559	92	
302.17457	144	
302.24882	86	
303.76879	98	
303.81357	86	
304.27126	102	
304.27950	120	
304.65098	82	
304.88484	92	
305.12040	224	1+
307.24188	192	
308.29132	234	1+
309.07910	130	
309.31322	84	
310.30491	82	
311.02123	144	
312.03126	116	
312.87127	88	
313.02758	386	1+
313.06779	94	
315.12077	106	
316.26022	82	
316.69900	94	
318.59676	84	
318.84651	114	
319.09854	122	
320.21517	288	1+
320.25581	114	
321.22081	204	1+
322.13423	588	1+
322.31772	84	
323.01118	84	
323.07946	138	
323.13912	386	1+
323.19147	84	
323.23687	1044	1+
323.29091	166	1+
323.32449	358	1+
324.01572	90	
324.11115	110	
325.08871	94	
325.25691	336	1+
326.17419	330	1+
326.24837	148	
326.78407	90	
327.37050	98	
328.18911	224	
328.31121	90	
328.81659	84	
329.89786	84	
330.16689	82	
332.97311	82	
336.32291	118	
337.19322	156	
337.21481	272	1+
337.25017	280	
338.24618	232	
338.27075	242	1+
339.33297	142	
340.39266	150	
340.42415	92	
341.24951	410	
342.27568	112	
342.28989	92	
342.31489	166	
343.23909	138	
344.05680	100	
346.09045	86	
END IONS

###FS:    #m/z: 322.92847 #charge 1+
###MS: 10
###MSMS: 11
BEGIN IONS
TITLE=Cmpd 7, +MS2(322.9285), 28.0-35.0eV, 0.2min #11
RTINSECONDS=12.3455
SCANS=10-11
PEPMASS=322.92847	266714
CHARGE=1+
169.95828	78	
183.98085	84	
185.98144	86	
189.92588	78	
191.95441	92	
193.96438	80	
197.13413	80	
199.07154	82	
201.04319	108	
205.94821	168	
206.97243	82	
207.01119	84	
208.12701	102	
209.06753	92	
209.91798	120	
210.97334	86	
211.17849	92	
212.08244	88	
215.01109	84	
217.04685	82	
219.08864	88	
219.17027	98	
220.12369	102	
220.88428	92	
221.70079	92	
221.94229	116	
221.96587	92	
223.10154	86	
223.12543	78	
223.96172	224	
223.97035	198	
224.13354	82	
224.95244	78	
224.97423	94	
225.06549	84	
227.10323	94	
227.92557	80	
230.05324	88	
230.56530	92	
230.90104	80	
231.11583	80	
232.98591	128	
233.02931	94	
233.06689	142	
235.92498	106	
237.28691	82	
237.55544	98	
238.11415	78	
239.03017	144	
239.07586	612	1+
239.09851	78	
240.94118	582	
241.93851	1434	1+
242.94112	980	1+
242.98178	80	
244.21219	88	
244.93555	198	
245.16310	78	
245.43817	88	
245.94044	232	
246.03255	92	
246.64481	86	1+
246.97562	194	
247.02909	270	1+
249.11072	86	
249.92509	80	
249.99342	166	
253.03700	104	
254.05564	78	
254.10442	78	
255.14115	86	
257.09239	84	
258.96813	128	
259.05906	120	
259.22316	86	
260.20485	80	
261.43215	82	
261.64456	82	
263.06707	232	1+
264.87343	114	
264.90570	160	
264.94633	110	
265.00046	102	
265.01896	276	
265.05542	260	1+
266.11685	80	
267.00010	130	
267.99990	384	1+
268.11420	186	1+
269.09163	84	
270.48924	78	
271.62150	80	
273.22658	84	
273.26121	90	
275.83095	92	
277.09102	138	
277.11104	100	
278.05806	102	
278.11789	90	
279.09063	1170	1+
279.17771	118	
279.22910	158	
280.05418	78	
280.14216	714	1+
281.05120	300	1+
281.18329	80	
281.24067	156	
282.03451	86	
282.27647	124	
283.01061	78	
283.02859	254	
283.06981	158	
283.25762	350	1+
283.27723	160	
283.43205	96	
283.85631	78	
284.03050	120	
284.29138	1206	1+
284.93101	90	
286.13000	78	
286.37926	84	
286.92480	86	
289.23960	82	
290.17381	92	
291.18931	78	
292.05440	320	1+
292.88673	82	
296.33284	80	
297.11535	94	
297.18083	78	
297.91594	114	
299.05603	154	
299.79044	82	
300.60337	80	
301.04197	82	
301.05781	132	
302.01348	216	1+
305.07549	88	
305.21965	216	1+
305.28808	110	
306.00698	92	
307.26932	134	
307.78484	164	
307.90051	88	
308.29148	710	1+
308.86616	92	
309.01339	86	
309.21786	78	
309.26252	164	
310.04443	96	
310.21639	90	
310.30929	148	
311.02660	178	
311.31184	80	
312.02468	100	
313.02622	500	1+
314.59175	98	
320.09584	78	
320.13943	92	
321.32159	260	1+
321.94543	90	
322.14062	260	1+
322.23625	94	
323.23607	3936	1+
323.29662	108	
324.13293	154	
324.20340	990	1+
325.89512	178	1+
326.18021	86	
326.21127	108	
326.91723	96	
327.08654	92	
327.24609	186	
327.26913	172	
END IONS

###FS:    #m/z: 340.93908 #charge 1+
###MS: 10
###MSMS: 12
BEGIN IONS
TITLE=Cmpd 8, +MS2(340.9391), 28.0-35.0eV, 0.2min #12
RTINSECONDS=13.1185
SCANS=10,12
PEPMASS=340.93908	149030
CHARGE=1+
132.41643	82	
147.53737	84	
189.04498	80	
190.95766	80	
205.94915	88	
208.96069	100	
210.01511	92	
213.93836	1392	1+
215.88870	136	
215.93544	410	
217.88038	196	
217.93940	134	
226.86980	102	
226.98274	88	
227.14170	90	
228.93504	86	
231.94786	904	1+
232.92241	88	
233.89735	132	
233.94736	324	
235.89287	90	
237.05813	86	
237.96251	80	
238.88605	80	
239.99550	86	
240.22991	340	
241.23318	290	
242.89018	90	
244.06850	100	
245.00157	92	
246.13870	80	
247.48519	92	
248.05201	84	
248.06704	88	
248.88776	100	
248.98733	86	
249.66507	106	
249.82636	88	
249.95882	630	1+
249.97525	230	1+
251.86463	82	
251.95517	118	
252.10004	110	
252.23853	92	
252.46893	80	
253.02256	86	
253.16146	238	1+
253.97308	148	
254.96595	430	1+
255.07144	470	1+
255.28452	98	
256.41555	96	
256.96356	348	
257.04315	80	
259.89122	112	
259.95967	80	
262.12372	94	
262.17537	82	
263.95614	216	1+
264.22610	110	
265.07217	92	
265.16209	78	
265.97665	86	
266.01882	328	1+
266.25391	98	
267.13379	136	
267.41928	78	
268.97896	94	
269.00170	132	
269.90407	86	
269.95049	94	
271.02675	80	
271.15195	84	
271.19736	96	
272.06265	84	
272.93182	202	
273.60419	90	
274.12206	94	
279.03560	78	
279.12807	80	
279.21018	118	
279.22997	92	
279.83947	104	
279.96232	384	
281.04859	148	
281.22642	96	
282.07552	116	
282.16548	184	1+
282.27528	300	
283.02878	104	
283.20264	124	
285.42869	82	
288.05949	208	1+
289.23397	104	
291.20167	80	
291.43021	86	
292.01463	96	
292.93319	86	
294.05402	108	
295.01963	136	
295.83473	96	
295.97515	160	
296.04574	102	
296.43637	118	
297.21928	88	
297.33446	156	
297.97548	302	1+
298.11313	84	
298.94261	90	
299.01198	86	
299.05916	534	1+
299.22921	130	
301.03773	80	
302.16863	146	
304.02979	80	
304.12767	126	
304.18801	100	
304.44536	84	
305.02659	100	
305.07756	148	
306.09716	86	
307.28847	310	1+
307.80138	148	
308.17411	302	1+
309.01948	80	
309.31941	90	
311.02545	168	
312.03565	84	
312.24638	90	
313.02857	212	
316.56391	82	
319.99446	84	
322.13420	264	
323.01531	288	
323.23812	386	
323.30406	132	
323.98835	90	
324.23978	400	
324.80499	102	
325.13491	158	
325.24495	282	
328.01752	90	
328.18693	126	
328.26183	140	1+
329.15936	82	
329.32175	94	
329.83670	96	
330.02434	78	
330.30758	94	
333.28457	84	
335.27162	84	
336.40101	88	
337.21991	144	
337.27935	146	
338.24940	104	
339.08626	84	
339.29440	116	1+
340.05704	80	
340.35339	106	
340.39160	190	
341.00890	84	
341.15251	108	
341.20339	108	
342.19974	110	
342.22279	118	
343.20153	180	1+
346.07868	108	
346.09744	98	
END IONS

###FS:    #m/z: 363.95469 #charge 1+
###MS: 10
###MSMS: 13
BEGIN IONS
TITLE=Cmpd 9, +MS2(363.9547), 28.0-35.0eV, 0.3min #13
RTINSECONDS=13.8905
SCANS=10,13
PEPMASS=363.95469	87158
CHARGE=1+
151.01943	90	
188.98616	88	
191.01030	82	
192.07771	92	
193.04706	86	
196.88100	80	
205.94811	88	
209.93972	96	
210.93750	82	
211.00384	82	
212.87988	146	
219.56303	104	
222.93469	82	
222.95301	206	
223.96685	284	1+
224.94515	454	1+
226.89947	86	
226.94376	808	1+
228.94121	1328	
230.10150	84	
230.89000	250	
232.64174	98	
234.98098	82	
240.94032	92	
240.95912	402	1+
241.09550	148	
241.12703	90	
241.93893	336	1+
242.07545	98	
242.96071	232	
244.93564	140	
244.95521	122	
245.93883	190	
246.22948	90	
246.95042	690	
246.97435	136	
247.05093	96	
247.90838	114	
248.89757	378	1+
251.02876	136	
251.18096	130	
251.54684	88	
252.03383	120	
252.92957	82	
253.04271	92	
255.00086	82	
255.12147	88	
257.08960	90	
259.84639	84	
259.90765	84	
264.09167	88	
264.20319	82	
266.39325	108	
266.56769	88	
267.23744	84	
267.98427	88	
267.99907	82	
268.83581	92	
268.91516	92	
269.06543	98	
270.24519	84	
272.08077	86	
272.12569	144	
272.93812	94	
274.12263	94	
274.64531	108	
275.12754	96	
278.15544	104	
278.87361	80	
278.99630	140	
279.09925	84	
280.25552	94	
280.93418	92	
281.07821	84	
282.08539	138	
283.06458	126	
283.84982	120	
284.83540	86	
285.02303	108	
285.83927	88	
287.06189	204	1+
289.29169	104	
291.65893	92	
294.17017	88	
294.27562	130	
296.02382	160	
296.06837	192	1+
299.27182	98	
299.80648	188	1+
301.08649	88	
302.22510	292	1+
303.10624	374	1+
303.84957	146	
304.43905	106	
305.92554	88	
306.43088	94	
307.30797	150	
307.88820	200	
308.29374	96	
308.30381	96	
308.86789	194	1+
308.93940	84	
309.29384	134	
309.38666	102	
310.30170	106	
310.79877	102	
312.31362	88	
312.60199	102	
312.68672	84	
313.01947	116	
313.84113	82	
316.07450	82	
316.80421	92	
317.09928	90	
317.15164	96	
317.94191	166	
319.00623	80	
319.06319	108	
319.08903	120	
321.10219	92	
322.96654	106	
323.01479	166	
324.02121	118	
324.24192	264	1+
324.89806	96	
326.90216	108	
327.05037	84	
328.39990	86	
335.87873	86	
336.94288	148	
337.80548	86	
339.10563	82	
340.56923	82	
342.27703	122	
343.18445	102	
343.90911	124	
344.05180	152	
344.91276	84	
344.98072	136	
346.08441	102	
346.61206	94	
347.23389	120	
347.26962	110	
348.19823	82	
349.32272	230	
350.36920	90	
350.88277	214	1+
356.04872	362	1+
356.21724	80	
357.41192	88	
360.21100	94	
361.21402	110	
361.27352	94	
362.10200	98	
362.22769	80	
362.33839	178	
363.31875	86	
365.28613	272	
366.17995	92	
366.28735	112	
366.77221	94	
367.07791	86	
367.13659	244	1+
367.24859	148	
368.42196	372	1+
369.12301	94	
369.28100	86	
END IONS

###FS:    #m/z: 363.95491 #charge 1+
###MS: 14
###MSMS: 15
BEGIN IONS
TITLE=Cmpd 10, +MS2(363.9549), 28.0-35.0eV, 0.3min #15
RTINSECONDS=17.5835
SCANS=14-15
PEPMASS=363.95491	77718
CHARGE=1+
138.33820	90	
187.92591	86	
199.06482	94	
200.88656	118	
209.94090	416	1+
212.87793	172	
214.99278	82	
221.11229	108	
222.95064	1226	1+
224.94710	1156	1+
224.98233	128	
225.97197	92	
226.20702	188	1+
226.57048	96	
226.88779	108	
226.94597	1790	1+
227.93386	106	
228.94050	1480	1+
230.88944	160	
231.08025	80	
231.12332	86	
232.03366	126	
233.95625	190	1+
235.08082	98	
235.91284	86	
236.07991	104	
236.15509	84	
238.17661	82	
239.93445	402	1+
240.96160	576	
240.98277	94	
242.05246	80	
242.94082	304	
242.95517	372	1+
244.20456	86	
244.85547	82	
244.95394	888	1+
245.44381	82	
246.88842	82	
246.95128	1048	1+
248.89739	132	
249.91363	92	
250.94513	190	
251.02697	216	1+
252.94788	94	
253.12374	90	
256.03833	88	
256.84428	80	
258.92063	120	
258.97153	130	
260.96839	182	
261.43169	104	
261.97493	160	
262.97223	344	1+
263.51511	92	
266.24392	132	
267.97214	220	
268.00478	244	1+
268.91650	96	
268.95468	116	
269.76896	86	
269.96813	334	1+
270.93596	94	
271.94722	102	
272.19749	130	
272.92426	86	
273.05588	152	
277.08789	98	
277.85176	82	
277.91380	82	
278.11762	88	
278.25079	86	
279.17024	104	
280.26266	116	
280.90750	176	1+
281.24908	82	
282.88275	90	
283.06136	106	
283.78578	88	
283.98497	220	
284.09401	98	
285.88692	106	
285.90998	84	
287.90241	200	1+
289.04962	82	
289.09231	188	
290.85393	80	
292.07584	94	
293.06139	94	
293.26691	124	
293.92826	82	
294.30918	94	
294.92897	100	
296.81079	116	
298.02932	142	
299.08911	86	
300.18888	160	
301.61315	100	
302.06495	100	
302.14248	192	1+
302.77634	84	
302.82641	106	
303.85086	174	
304.21754	134	
304.95320	96	
306.79568	104	
307.07476	112	
309.13509	110	
309.26554	92	
310.31175	122	
312.13772	82	
312.94953	82	
313.85586	128	
314.02808	130	
315.45277	86	
316.15889	92	
318.04215	82	
318.21744	88	
318.59658	94	
318.93781	96	
319.31137	156	
320.15766	136	
321.08170	86	
322.05487	86	
322.11632	94	
323.23518	110	
323.30415	106	
323.32464	234	1+
324.01736	574	1+
324.17254	104	
324.24106	176	1+
324.30298	88	
327.05072	82	
327.26723	136	
327.30382	84	
328.30892	84	
329.12902	94	
330.20664	178	
331.16385	124	
334.81602	106	
336.33390	116	
336.94356	184	
338.95794	106	
339.02947	166	1+
342.02564	86	
342.28336	280	1+
342.35936	82	
343.87301	120	
344.12491	82	
344.27553	144	
345.09140	160	
346.20563	86	
349.32183	92	
351.18353	252	1+
351.27074	88	
352.89732	94	
357.06239	104	
357.19819	90	
361.30930	194	1+
362.22230	106	
362.26155	140	
362.31299	132	1+
363.26392	90	
363.95120	148	
364.23556	142	
365.16226	88	
365.30289	126	
365.32272	108	
365.38519	232	1+
366.19395	88	
366.25969	84	
366.98166	98	
367.33450	156	
368.06809	118	
368.32971	186	
368.42099	564	
369.30908	96	
END IONS

###FS:    #m/z: 336.94427 #charge 1+
###MS: 14
###MSMS: 16
BEGIN IONS
TITLE=Cmpd 11, +MS2(336.9443), 28.0-35.0eV, 0.3min #16
RTINSECONDS=18.3555
SCANS=14,16
PEPMASS=336.94427	61982
CHARGE=1+
124.58342	102	
167.56707	82	
192.88800	272	1+
203.00104	84	
203.01876	86	
206.97943	98	
210.07023	82	
211.94278	3224	1+
212.06275	88	
213.05106	90	
213.93762	1554	1+
214.12809	90	
215.88683	126	
217.88295	128	
222.97868	90	
223.96926	106	
228.91252	86	
229.95410	2982	1+
230.08734	88	
230.56723	108	
230.88756	104	
231.95010	1042	1+
231.99249	120	
233.04077	88	
233.89743	140	
233.94638	336	
235.89262	124	
235.94624	152	
238.10292	92	
239.90054	172	
241.26589	92	
242.19963	78	
242.66047	88	
243.88407	80	
244.03348	180	
244.07983	158	
245.13997	94	
246.97749	94	
247.96422	996	
248.07116	78	
248.85880	80	
248.90225	86	
248.98652	90	
249.96090	328	
250.04177	84	
250.98043	180	
251.06408	320	1+
251.96839	150	
252.19291	196	1+
252.86795	94	
252.97011	2592	1+
253.90094	82	
253.95199	150	
254.96388	542	1+
255.07185	474	1+
255.94587	126	
256.96295	92	
257.95961	88	
259.01268	86	
259.09287	80	
260.13725	88	
260.23634	78	
261.89847	78	
262.05602	84	
262.08370	84	
263.05581	130	
263.85998	80	
264.04257	112	
264.98363	106	
265.79427	86	
266.21694	92	
266.82229	84	
266.98708	92	
267.21744	90	
267.87646	78	
268.13970	80	
270.93095	138	
271.11203	90	
271.89077	80	
272.44511	124	
272.98211	194	
274.18896	186	1+
274.87338	82	
274.92828	106	
274.97893	84	
275.13388	86	
275.39867	92	
275.41501	80	
276.01059	156	1+
277.96203	148	
278.16777	218	1+
278.85721	80	
278.96416	176	
279.20998	102	
279.95995	100	
280.27901	126	
280.93000	98	
281.04449	356	1+
282.27553	78	
282.94770	98	
283.03137	118	
283.44871	80	
284.02796	172	
285.58624	96	
285.86425	92	
287.69641	82	
288.13167	98	
289.07452	80	
290.12565	84	
290.20290	78	
290.86110	136	
292.06219	92	
292.93526	92	
293.06131	150	
293.10721	322	1+
293.85203	106	
294.28824	80	
295.11874	98	
295.21549	82	
295.84666	92	
295.97086	154	
297.97352	222	
298.02044	170	1+
298.08141	132	
298.86178	82	
299.05831	94	
299.17821	88	
300.64366	106	
300.97355	88	
301.06065	80	
301.51285	80	
302.12936	92	
305.05613	90	
305.14152	82	
305.82000	80	
306.43258	94	
306.88642	324	1+
307.28952	196	
307.79654	80	
307.88981	256	1+
308.28988	192	
309.40170	92	
309.86103	182	1+
310.83751	82	
312.11901	170	1+
313.03507	122	
314.25639	120	
317.00070	90	
320.02734	78	
320.32403	82	
321.21625	118	
321.31095	78	
321.68333	98	
322.13740	154	
322.15911	158	1+
323.23632	610	1+
323.30256	112	
325.04153	138	
325.16030	176	1+
332.95729	98	
333.97083	86	
334.23823	78	
334.26718	148	
335.18366	78	
335.33211	94	
335.95750	88	
336.11084	94	
337.35590	82	
338.23017	150	1+
339.99177	80	
340.39101	126	
340.65974	100	
342.08697	82	
342.32659	92	
END IONS

###FS:    #m/z: 359.96027 #charge 1+
###MS: 14
###MSMS: 17
BEGIN IONS
TITLE=Cmpd 12, +MS2(359.9603), 28.0-35.0eV, 0.4min #17
RTINSECONDS=19.1275
SCANS=14,17
PEPMASS=359.96027	45906
CHARGE=1+
188.17145	88	
194.03779	92	
194.08252	86	
202.10477	86	
204.54524	84	
206.88955	92	
209.04802	88	
209.94203	160	
215.02518	88	
218.03485	156	
218.66544	90	
220.95710	130	
222.95201	666	1+
223.03987	242	1+
223.89086	168	
223.97234	286	1+
224.94889	368	
225.96995	100	
226.89395	94	
226.94499	564	1+
226.96934	310	
227.92869	196	
228.94144	846	1+
229.10231	84	
230.07736	92	
237.06171	82	
237.23014	94	
238.12510	142	
240.93691	242	1+
240.96179	514	
241.58647	110	
242.95641	452	1+
243.08847	120	
243.20601	86	
244.95707	564	1+
245.94598	720	1+
248.04205	110	
248.99434	84	
249.96795	132	1+
251.02475	150	
251.92877	100	
252.03217	136	
255.06253	90	
255.95143	140	
256.26815	96	
258.05421	90	
258.97644	156	
259.02314	126	
259.85150	172	
260.15730	168	
260.24243	94	
260.89268	124	
260.96984	300	1+
261.66268	84	
262.41600	82	
262.94647	128	
264.98232	84	
265.08288	106	
266.96972	106	
267.90903	142	
267.97175	390	1+
268.21629	84	
268.95561	378	1+
270.24913	102	
273.02064	138	
277.25393	88	
278.24442	84	
278.42307	84	
278.65853	100	
278.80788	86	
279.02951	86	
279.93892	84	
280.88265	84	
280.99120	90	
281.18741	168	
281.79749	86	
282.00353	90	
282.27587	122	
284.23705	96	
284.82388	92	
284.98468	96	
286.02395	88	
286.16362	96	
287.18544	88	
289.93816	98	
291.63788	94	
292.43332	222	
293.18111	84	
294.93726	220	1+
295.02014	328	
296.15879	174	1+
298.58391	132	
298.80058	88	
299.41646	106	
299.44178	92	
300.07962	82	
301.10531	84	
301.86777	86	
303.22974	126	
303.24789	150	
303.43033	92	
303.85770	90	
304.18799	88	
304.26307	84	
304.98338	94	
305.45085	90	
305.89979	96	
307.28131	236	1+
307.79669	150	
307.88874	106	
308.32488	86	
308.79055	86	
310.19498	100	
310.30996	190	
310.34340	302	
310.98231	128	
311.34570	200	
311.36294	84	
312.95388	92	
314.33483	96	
315.25415	86	
316.28217	100	
317.10895	112	
317.93214	410	1+
318.89107	86	
320.32451	162	
321.02696	106	
321.22040	332	1+
322.30612	140	
322.34027	142	
322.39084	86	
323.01453	1686	1+
323.07391	90	
323.23465	694	1+
323.25346	90	
324.89475	256	1+
325.04601	92	
325.64884	86	
329.08398	228	1+
329.81107	84	
330.16178	128	
330.83232	132	
332.71326	92	
335.24463	100	
336.94088	214	
337.07607	120	
338.25568	152	
338.33883	168	
338.94738	90	
339.33760	88	
340.26269	92	
340.35446	618	1+
341.63277	126	
342.14123	96	
342.29614	108	
342.87560	92	
343.07772	110	
343.21192	84	
343.27874	228	1+
347.11303	160	
349.11668	124	
351.45267	108	
351.56762	126	
353.90035	96	
355.05997	88	
356.18287	118	
356.29582	98	
357.18645	228	1+
358.36657	248	
358.68083	96	
359.10983	96	
359.36603	126	
360.21342	98	
361.33764	330	1+
363.18792	92	
365.04724	90	
END IONS

###FS:    #m/z: 363.95495 #charge 1+
###MS: 18
###MSMS: 19
BEGIN IONS
TITLE=Cmpd 13, +MS2(363.9549), 28.0-35.0eV, 0.4min #19
RTINSECONDS=22.805
SCANS=18-19
PEPMASS=363.95495	117328
CHARGE=1+
135.51906	88	
189.86023	202	1+
189.95470	90	
191.94162	86	
200.40953	94	
200.88853	142	
205.00923	92	
205.94657	400	
207.87390	164	
208.88487	102	
208.93970	132	
209.92454	86	
209.94366	340	
210.88675	100	
210.93676	102	
211.17670	90	
212.87660	822	1+
212.98619	92	
219.63949	84	
221.34460	100	
222.95107	1414	1+
224.94741	1694	1+
224.97253	110	
225.15144	94	
225.97344	104	
226.94527	1718	1+
226.96998	238	
227.92991	130	
228.89563	132	
228.94123	2772	1+
230.88961	550	
232.88333	202	
238.89262	118	
238.98532	94	
240.07714	86	
240.93777	400	
240.96160	1022	1+
241.01044	90	
241.06772	86	
241.94075	310	
242.15636	90	
242.94023	880	1+
242.95441	804	1+
243.55660	84	
244.07208	84	
244.95618	704	
245.94669	258	
245.97278	416	1+
246.95135	732	1+
248.90070	378	
250.06377	178	
250.94893	160	
252.00661	86	
252.03324	116	
252.08145	110	
252.22920	104	
253.98472	100	
257.04962	86	
257.85880	84	
258.97212	148	
260.96573	652	1+
260.99571	112	
262.96778	98	
264.95619	92	
265.23603	84	
265.88663	108	
266.24180	250	
266.37332	92	
268.95381	228	
269.01555	120	
269.06013	120	
269.10857	88	
269.96682	102	
270.90136	86	
273.43158	98	
275.98321	88	
277.14093	130	
278.50251	106	
279.14409	176	1+
279.25117	88	
279.85052	92	
279.94711	116	
280.92427	194	1+
281.04745	98	
282.08570	84	
283.06154	84	
283.79754	106	
283.98152	298	1+
284.07320	132	
284.15534	106	
284.84316	200	1+
285.84701	140	1+
286.00651	132	
286.01986	132	
286.58930	92	
287.19682	92	
289.03518	100	
290.12252	104	
290.86239	84	
292.01756	86	
293.34988	122	
296.02371	124	
298.07496	112	
300.87591	86	
301.86502	300	
302.85552	90	
302.91116	96	
303.76217	106	
304.06017	88	
305.43583	88	
306.25223	198	1+
306.79445	186	
308.29356	262	
308.87913	86	
309.30010	572	1+
310.30621	400	1+
311.14054	118	
312.81500	216	1+
312.85216	86	
314.95345	148	
315.80165	86	
315.96316	130	
317.42945	114	
318.02751	246	1+
318.44093	94	
319.23720	124	
322.13867	136	
322.30505	98	
322.40207	100	
323.01203	790	1+
323.23489	132	
324.01404	520	1+
324.80527	94	
324.89283	104	
324.91991	104	
325.08841	86	
325.27642	84	
326.10307	92	
328.19186	124	
329.00126	82	
329.18177	84	
331.16071	84	
334.77233	84	
336.29527	92	
336.94567	152	
337.30934	86	
337.94437	128	
339.20398	106	
340.16148	86	
341.01891	188	1+
342.27945	132	
347.23390	100	
347.83171	92	
349.31801	250	
350.32260	180	
350.34832	94	
350.79473	116	
351.33623	110	
351.37700	86	
352.88678	92	
354.74904	126	
356.93390	104	
358.15888	102	
360.86361	84	
360.99417	106	
361.25035	124	
362.17050	156	
362.34193	112	
364.35364	242	
365.31574	262	1+
365.37858	122	
367.32781	162	
367.35601	98	
368.20241	136	
368.38618	138	
368.42177	318	1+
368.78547	190	1+
368.97908	104	
END IONS

###FS:    #m/z: 336.94448 #charge 1+
###MS: 18
###MSMS: 20
BEGIN IONS
TITLE=Cmpd 14, +MS2(336.9445), 28.0-35.0eV, 0.4min #20
RTINSECONDS=23.577
SCANS=18,20
PEPMASS=336.94448	85144
CHARGE=1+
195.02103	90	
196.88594	78	
198.95219	134	
199.11314	98	
205.94669	130	
206.97483	84	
207.97027	118	
211.94280	2810	
212.87699	280	1+
213.93890	1346	1+
214.99295	90	
215.88669	304	1+
215.93803	80	
217.88241	136	
217.96827	92	
221.12703	78	
221.94418	100	
223.97334	446	1+
224.96305	94	
226.25456	88	
227.89405	102	
227.95881	94	
228.99993	80	
229.95300	3284	1+
230.06975	88	
230.88709	316	1+
230.91044	80	
231.94803	1520	1+
233.07798	92	
233.94586	94	
235.06859	130	
235.89268	144	
235.94514	102	
236.97844	80	
237.06482	80	
238.21630	78	
238.89874	80	
238.92194	86	
239.17821	80	
239.89940	130	
241.10963	78	
243.03052	152	
244.98411	88	
245.87918	82	
245.89205	80	
246.09278	82	
247.96619	284	
249.95869	386	1+
250.11303	168	1+
250.94827	146	
250.98693	186	
251.98393	112	
252.06505	90	
252.52942	126	
252.96964	1332	1+
253.90500	84	
254.04389	82	
254.06817	622	1+
254.08787	170	
254.96282	1222	1+
255.07223	538	1+
255.10198	78	
255.21097	78	
255.93982	88	
256.91520	84	
258.92664	78	
259.02173	86	
259.84641	106	
261.08276	78	
263.10462	88	
266.17895	100	
266.24659	126	
266.86246	78	
266.95862	80	
268.06732	84	
268.09551	102	
268.40520	86	
268.46953	84	
268.79392	92	
268.83590	118	
269.97249	86	
270.03120	92	
270.97878	188	
271.21498	84	
272.18995	216	1+
272.97339	254	
273.09662	84	
273.79115	80	
277.83290	82	
278.03639	126	
278.96309	120	
279.96221	78	
280.07444	102	
280.94830	256	1+
281.04619	108	
281.06974	98	
281.16486	80	
282.02910	100	
283.13861	136	
283.71331	84	
283.94891	94	
285.00073	130	
285.06540	80	
285.93874	140	1+
288.05884	232	1+
289.99184	80	
290.25404	82	
291.05552	192	1+
292.43307	82	
292.99173	82	
293.10551	156	
294.85595	90	
294.88931	78	
295.13335	84	
295.64002	94	
296.04171	122	
296.95249	106	
297.23182	88	
297.81020	154	
297.97378	102	
298.14158	94	
298.30568	94	
299.03486	142	
299.05877	340	1+
299.15303	92	
299.80306	78	
299.87972	80	
301.28264	104	
303.30671	92	
303.76662	80	
303.94397	160	
305.15156	138	
306.79072	80	
306.88583	208	1+
307.20476	78	
307.30054	150	
307.79485	88	
309.32582	106	
309.58534	92	
310.04764	84	
311.85990	118	
312.97989	84	
313.06067	82	
313.98877	80	
315.24987	96	
316.62482	86	
317.20170	202	1+
317.24368	82	
318.58979	94	
321.11570	106	
321.32519	102	
322.13019	110	
323.23405	236	1+
323.77464	94	
324.90683	94	
326.89296	84	
327.19965	86	
328.15126	94	
328.25550	96	
328.30760	112	1+
328.32897	98	
330.40134	82	
330.92133	84	
332.93506	90	
334.99752	94	
335.01703	90	
335.13886	86	
337.22092	108	
337.32958	242	1+
340.06356	110	
341.06351	78	
341.10677	82	
342.11666	126	
342.20033	88	
END IONS

###FS:    #m/z: 359.96022 #charge 1+
###MS: 18
###MSMS: 21
BEGIN IONS
TITLE=Cmpd 15, +MS2(359.9602), 28.0-35.0eV, 0.4min #21
RTINSECONDS=24.3485
SCANS=18,21
PEPMASS=359.96022	71758
CHARGE=1+
63.15288	84	
185.85954	82	
189.98787	86	
191.10357	94	
199.86925	86	
202.97993	140	
209.12445	90	
209.94185	202	1+
211.05397	84	
213.89929	88	
222.95182	290	
223.95261	280	
224.08028	100	
224.88642	112	
224.94574	922	1+
224.96441	586	1+
226.94600	1116	1+
227.06394	118	
227.92792	136	
228.94124	986	1+
230.88616	84	
231.88926	100	
233.83425	84	
234.14591	82	
235.91204	104	
238.09337	98	
239.79866	132	
239.90640	118	
239.96710	90	
240.93896	316	
240.96021	854	1+
241.84219	206	1+
241.93947	158	
242.56469	110	
242.88163	156	
242.95445	142	
244.95571	324	
245.94436	728	1+
245.95705	154	
248.19908	84	
251.03248	176	
252.03113	140	
252.85926	84	
253.22448	92	
256.10878	84	
257.06884	86	
257.14927	100	
257.91127	154	
259.16002	88	
259.99493	84	
260.60107	88	
260.89106	100	
260.96719	406	1+
263.84940	90	
264.24591	82	
265.01436	88	
266.24499	86	
268.90249	248	1+
268.95380	112	
269.47268	90	
269.59342	88	
269.90572	142	1+
270.51593	84	
271.90505	92	
274.63507	84	
275.01781	84	
275.61675	84	
275.81646	86	
277.08503	146	
277.83582	208	1+
278.46380	84	
279.27171	86	
279.79751	84	
280.26455	158	
280.42635	106	
281.00214	112	
281.08228	86	
281.43048	90	
281.84894	88	
282.92223	166	1+
282.98171	166	
283.98228	82	
286.86799	82	
286.88474	114	
288.79094	94	
292.05532	104	
292.25656	86	
292.40600	90	
292.43316	164	
292.93716	86	
293.84821	130	1+
294.27539	118	
295.01960	150	
295.12717	98	
295.96093	118	
297.06821	94	
297.18763	86	
297.34010	96	
298.81246	140	
299.77344	92	
299.86260	92	
299.99314	116	
300.61611	106	
301.11500	108	
302.22090	160	
302.24384	270	1+
302.94656	130	
304.08323	88	
305.15471	86	
306.87752	98	
307.27127	130	
307.78228	120	
308.09686	92	
308.28982	114	
308.81665	110	
309.42542	100	
309.91792	84	
310.27956	156	
310.34610	304	1+
311.14284	136	
312.99515	88	
314.49391	98	
315.27615	108	
315.78208	102	
319.16213	144	
321.23591	92	
321.91913	94	
322.31721	88	
322.34556	92	
323.01500	1074	1+
323.23129	82	
323.34236	98	
324.19599	124	
324.32192	132	
324.89529	132	
328.26645	90	
330.89524	94	
332.03281	82	
332.78027	88	
336.08868	120	
336.79686	86	
339.23245	96	
340.26269	130	
340.35538	394	1+
341.02484	112	1+
341.77794	82	
342.27867	132	
344.90062	156	
347.11851	428	
347.18152	84	
347.33937	84	
350.89829	94	
351.63646	98	
354.09207	122	
355.20531	120	
356.99435	86	
357.28078	98	
357.81845	94	
358.10185	84	
358.12755	88	
359.17362	86	
359.84669	82	
359.95957	98	
360.10532	84	
360.34517	82	
360.36315	86	
361.10194	136	1+
361.32722	92	
362.32353	126	
364.29758	134	
END IONS

###FS:    #m/z: 322.92899 #charge 1+
###MS: 22
###MSMS: 23
BEGIN IONS
TITLE=Cmpd 16, +MS2(322.9290), 28.0-35.0eV, 0.5min #23
RTINSECONDS=28.015
SCANS=22-23
PEPMASS=322.92899	356986
CHARGE=1+
147.42685	82	
191.17822	80	
192.88793	102	
192.97888	88	
193.09502	84	
201.04292	230	
204.96390	152	1+
205.94722	86	
206.00378	76	
206.88398	78	
206.92820	78	
207.97270	126	
210.90277	142	
215.88509	78	
217.87332	126	
220.86355	124	
221.94212	188	
222.41264	92	
222.94851	328	
223.08314	92	
223.86892	86	
223.96234	174	
224.96065	144	
224.97586	134	
225.99971	76	
226.93855	90	
226.97362	84	
227.93197	274	
230.04747	92	
230.93656	78	
232.97333	86	
233.07436	294	1+
235.97406	100	
236.64028	76	
239.05114	88	
239.07997	214	
239.90918	216	1+
240.03364	84	
240.93977	2558	
241.94025	1706	
242.91441	104	
242.94044	5092	1+
243.04685	92	
244.87869	88	
244.93962	1678	1+
245.12851	80	
246.97545	368	1+
247.06272	96	
248.06520	90	
248.24133	86	
248.98656	136	
249.01774	92	
253.25599	96	
253.80723	84	
255.04524	100	
256.16578	98	
257.15572	86	
257.40352	92	
257.89644	98	
259.17567	92	
261.97267	104	
262.47354	108	
263.16965	124	
264.40884	82	
264.99436	80	
265.01412	128	
265.03025	96	
265.05756	136	
265.26425	96	
266.99748	170	
267.24108	98	
267.25439	118	
267.26986	84	
269.00249	150	
270.92579	102	
272.09307	78	
272.50451	76	
273.94749	78	
274.82235	76	
275.05325	228	1+
275.90603	102	
275.97013	194	1+
277.09352	94	
277.16445	88	
277.26070	110	
278.75472	88	
278.83475	84	
279.08954	1306	1+
280.14294	118	
280.20614	82	
280.99199	78	
281.25136	82	
283.06845	162	
283.25652	134	
283.66175	118	
284.05761	110	
284.13739	86	
284.24614	88	
284.29279	594	1+
284.80691	122	
285.07582	82	
286.16137	78	
286.38348	78	
286.91896	124	
287.25908	100	
287.97256	114	
288.05838	212	
289.36513	104	
289.81218	86	
289.88004	246	1+
291.13242	94	
292.04178	82	
292.25536	160	
292.47909	90	
293.89856	78	
294.10492	80	
294.82616	92	
295.85264	100	
295.86668	158	
296.16599	94	
298.06860	76	
299.87741	88	
300.09889	80	
300.90777	76	
301.15321	82	
302.14434	76	
302.19565	88	
303.22960	84	
304.26743	114	
305.77066	78	
305.88042	86	
306.28642	112	
306.87313	174	
307.06471	82	
307.30800	130	
307.88905	104	
307.95210	82	
308.19859	142	
308.29220	556	1+
310.30660	546	
310.91549	106	
311.02643	290	1+
311.85831	108	
312.41552	82	
312.96033	78	
313.07773	90	
313.14042	76	
313.22571	80	
314.96207	92	
318.04458	76	
318.11906	102	
320.18026	162	
321.77160	84	
321.88742	242	1+
322.24079	84	
322.89362	268	1+
323.01193	124	
323.23592	800	
323.86185	78	
324.07742	76	
324.21565	80	
324.88811	212	1+
325.23832	108	
325.54048	96	
326.38061	88	
327.69971	90	
END IONS

###FS:    #m/z: 340.93952 #charge 1+
###MS: 22
###MSMS: 24
BEGIN IONS
TITLE=Cmpd 17, +MS2(340.9395), 28.0-35.0eV, 0.5min #24
RTINSECONDS=28.795
SCANS=22,24
PEPMASS=340.93952	168770
CHARGE=1+
94.38716	84	
131.11273	108	
131.93072	98	
188.69771	94	
205.95295	126	
210.13438	86	
210.90211	82	
211.10543	88	
213.80603	100	
213.93879	1202	1+
214.99490	96	
215.88739	284	1+
215.93779	180	
217.88393	136	
217.94265	142	
223.95897	86	
223.97619	120	
224.98974	130	
226.94909	94	
231.94992	830	1+
233.89636	122	
233.94792	124	
234.10108	92	
234.89911	140	
237.39483	100	
237.88754	128	
238.02233	94	
240.85226	90	
240.95585	216	
241.41305	92	
243.03916	100	
243.20216	86	
243.82865	88	
245.04790	96	
245.94435	102	
246.97482	168	
247.69388	98	
249.90194	96	
249.95783	346	1+
250.60130	90	
251.10883	84	
251.17901	82	
251.24907	84	
252.05350	104	
252.22897	102	
254.27904	84	
254.90727	92	
254.96177	454	1+
255.07294	496	
255.17864	80	
255.96428	302	1+
256.07691	260	
256.90854	154	
257.91426	80	
258.94458	98	
259.41517	98	
259.91559	86	
261.08291	82	
262.54507	88	
265.01922	286	1+
265.95385	98	
266.01072	82	
266.86207	80	
266.89856	80	
266.91875	90	
266.96268	84	
266.99710	100	
267.13587	102	
267.71771	108	
267.81413	92	
268.13951	118	
269.04125	80	
269.15425	96	
269.18647	136	
269.87038	82	
269.89180	84	
269.99496	84	
270.96885	100	
271.94953	98	
274.95470	82	
275.90263	92	
276.85452	90	
276.86977	104	
276.95348	158	1+
278.07345	106	
278.14624	88	
278.98235	90	
279.96153	224	
280.91979	90	
282.27477	178	
282.85115	112	
282.88002	80	
284.07967	84	
284.19543	90	
285.21897	94	
289.07675	94	
289.51525	86	
290.39780	80	
290.80998	82	
291.44276	80	
292.43949	86	
293.06120	102	
294.05427	84	
295.20914	86	
295.97224	98	
296.97432	170	
297.97408	260	
298.62866	80	
298.66886	90	
299.05941	166	
299.08170	230	1+
299.20170	88	
299.23149	88	
299.24512	92	
300.04848	158	1+
301.97761	86	
302.17313	382	1+
302.40066	126	
302.86524	168	
303.24861	80	
303.86912	90	
304.00666	86	
304.26754	80	
306.78961	122	
306.88190	102	
307.08199	130	
307.28002	166	
307.78782	114	
307.80312	242	
309.26753	88	
309.32043	100	
310.03240	86	
311.02677	244	
311.88184	98	
312.42849	94	
312.86078	88	
314.61362	94	
314.87077	80	
320.29356	98	
322.73736	80	
322.91775	86	
323.06132	80	
323.20822	114	
323.23603	160	
323.30627	124	
323.41044	92	
324.32690	220	1+
324.89296	106	
325.17311	358	1+
325.24623	104	
326.17651	312	1+
326.26518	92	
327.79680	212	1+
328.30884	108	
329.87961	170	
330.09997	100	
332.90165	90	
333.87225	96	
335.61768	84	
338.32714	88	
339.11136	86	
340.35726	160	
341.12595	114	
341.15878	86	
345.89036	82	
END IONS

###FS:    #m/z: 336.94469 #charge 1+
###MS: 22
###MSMS: 25
BEGIN IONS
TITLE=Cmpd 18, +MS2(336.9447), 28.0-35.0eV, 0.5min #25
RTINSECONDS=29.567
SCANS=22,25
PEPMASS=336.94469	84872
CHARGE=1+
176.25059	90	
193.01157	76	
194.07720	84	
196.08564	78	
199.87649	76	
205.95095	84	
208.89526	100	
210.88413	74	
211.01969	82	
211.88598	106	
211.94381	2002	1+
212.87857	478	1+
213.05831	86	
213.93791	1022	1+
215.93570	164	
222.38692	100	
223.71298	92	
223.95615	110	
223.97365	318	1+
224.02504	82	
226.91261	78	
229.54470	104	
229.93482	78	
229.95319	2516	1+
230.88693	476	1+
230.99629	102	
231.94938	962	1+
232.97686	140	
233.95061	84	
234.35676	78	
234.82975	74	
234.90042	118	
234.98874	82	
236.19592	130	
237.06063	212	1+
237.07673	122	
238.12916	96	
238.21292	90	
239.91513	80	
240.96090	112	
241.03817	148	
243.94378	82	
245.05729	74	
246.97979	122	
247.96333	590	1+
248.90308	134	
248.98449	300	1+
249.85643	80	
249.96054	590	1+
250.18373	78	
250.94404	86	
251.00387	98	
251.83818	138	
251.92469	116	
252.97013	1380	1+
253.95616	78	
254.05697	116	
254.08576	176	
254.96443	532	1+
255.07305	760	
256.25925	136	
256.90094	162	1+
257.06509	76	
257.78411	86	
257.86262	168	
259.43667	88	
260.83489	86	
261.89121	76	
262.06814	92	
265.01821	248	
265.25818	84	
265.79442	80	
266.97874	88	
266.99585	176	
268.83890	112	
269.28700	86	
270.98256	352	
271.02916	78	
272.08533	112	
273.01429	120	
273.13946	78	
273.78734	88	
273.98619	88	
274.18633	98	
274.89355	76	
275.94531	92	
275.96011	96	
276.85749	106	
277.46872	76	
277.82683	78	
277.86642	84	
277.96052	344	1+
278.99977	136	
279.28179	94	
279.44812	84	
280.22045	76	
280.25607	124	
281.05541	116	
283.02015	176	1+
283.05800	128	
283.86431	78	
286.34425	78	
289.08303	80	
289.14244	116	
290.00049	82	
290.85615	96	
291.53917	86	
291.95233	86	
292.10160	82	
292.87437	76	
292.92449	92	
293.06853	102	
293.10827	78	
293.97638	90	
294.27683	142	
294.86206	86	
294.94586	78	
296.97327	242	1+
298.09198	88	
299.05163	92	
300.05300	82	
301.87737	78	
303.04777	88	
303.24666	106	
303.29406	82	
304.00618	78	
304.44096	102	
304.77736	92	
306.14653	78	
306.25188	94	
307.28102	128	
307.72979	82	
308.28780	132	
308.31075	80	
308.57918	94	
310.90238	78	
311.86369	98	
313.87126	80	
313.96478	76	
316.88047	76	
316.94622	88	
319.04268	102	
319.13599	102	
319.20612	92	
319.93930	76	
320.12596	76	
320.22402	136	1+
320.99233	84	
323.07021	84	
323.13437	86	
323.29487	118	
324.53554	76	
329.80602	94	
329.86809	94	
330.87687	142	
331.10241	82	
332.87907	78	
334.11479	76	
334.23271	106	
335.73940	92	
336.32297	144	
337.10187	92	
337.25753	126	
338.09240	86	
338.35433	146	
340.89015	98	
341.24189	114	
342.28240	106	
END IONS

###FS:    #m/z: 322.92870 #charge 1+
###MS: 26
###MSMS: 27
BEGIN IONS
TITLE=Cmpd 19, +MS2(322.9287), 28.0-35.0eV, 0.6min #27
RTINSECONDS=33.25
SCANS=26-27
PEPMASS=322.92870	312242
CHARGE=1+
141.43447	80	
184.03222	76	
192.88691	128	
197.88822	78	
198.87607	82	
201.04018	72	
203.05178	78	
203.93302	78	
205.94371	528	1+
206.91765	72	
207.97333	200	
209.94037	80	
210.89860	112	
212.89395	176	
214.15285	78	
217.86736	108	
219.66676	98	
221.94530	192	
223.03742	74	
223.92058	82	
223.96024	154	
225.05383	72	
225.86676	144	
226.81814	90	
227.89833	198	1+
229.09470	78	
231.87255	74	
231.96213	86	
233.11192	88	
233.83441	74	
235.07133	76	
236.15903	72	
236.89543	96	
236.91612	98	
237.06731	84	
237.12625	80	
237.22974	128	
238.02315	80	
238.21451	140	
238.93948	182	
239.07961	128	
239.10165	158	
239.78813	84	
239.94810	92	
240.07540	92	
240.82000	134	
240.93886	2060	
241.15219	92	
241.46838	88	
241.94079	2814	
242.94064	7918	1+
242.97721	134	1+
243.87492	76	
244.70982	92	
244.82564	76	
244.93818	1736	1+
246.92581	88	
246.97353	508	1+
247.04432	118	
247.22439	88	
248.43655	94	
249.64196	86	
249.83597	92	
249.92717	92	
250.83924	104	
251.11073	76	
251.43271	84	
251.92873	76	
252.07108	84	
252.17066	76	
252.24398	92	
253.01344	74	
254.98991	72	
255.09515	126	
255.78888	86	
258.89530	72	
259.00807	78	
259.89501	110	
259.91749	100	
261.99650	72	
263.05674	78	
264.07404	78	
264.22787	226	1+
264.98452	76	
265.05204	312	1+
265.15804	72	
265.25311	252	1+
266.04222	102	
266.14001	134	
266.18300	74	
266.89450	74	
266.95858	72	
267.20747	90	
268.95436	164	
270.84903	182	1+
270.95828	108	
271.36641	74	
271.48806	98	
271.97158	74	
272.43590	80	
276.84122	76	
277.86015	118	
278.05810	72	
278.07432	98	
278.42088	78	
279.09061	884	1+
280.13816	80	
281.04347	260	1+
281.14434	128	
282.88067	132	
283.06737	246	
284.02171	76	
284.29195	572	1+
285.05742	80	
285.74799	76	
286.08447	76	
286.79439	168	
289.88300	110	
290.38922	82	
290.87318	86	
291.06332	72	
292.85293	178	1+
293.78894	78	
294.78541	88	
299.16148	106	
299.40803	96	
299.87958	76	
302.08918	72	
304.26497	236	1+
304.77538	78	
304.98110	78	
305.26912	190	1+
305.29625	86	
306.13612	72	
306.87975	140	
307.17979	82	
307.29906	72	
307.88939	146	
308.01421	94	
308.29035	470	
308.89020	100	
309.17912	76	
309.24836	112	
309.91427	92	
309.95214	74	
310.30556	370	1+
312.02733	86	
312.36356	76	
312.43278	118	
312.86121	208	1+
312.91519	72	
312.94948	90	
313.02581	222	
314.17595	72	
314.61352	84	
320.07477	80	
321.04065	108	
321.18808	74	
321.24522	84	
323.14419	118	
323.23552	866	1+
323.89873	88	
323.91405	82	
324.20469	230	1+
324.26732	128	
325.17137	216	1+
325.25877	130	1+
325.28546	82	
325.90761	108	
326.05224	260	1+
326.18968	82	
327.10393	76	
327.80439	74	
328.19185	200	1+
END IONS

###FS:    #m/z: 340.93910 #charge 1+
###MS: 26
###MSMS: 28
BEGIN IONS
TITLE=Cmpd 20, +MS2(340.9391), 28.0-35.0eV, 0.6min #28
RTINSECONDS=34.0225
SCANS=26,28
PEPMASS=340.93910	133742
CHARGE=1+
195.02783	78	
205.94645	120	
206.97261	80	
210.89859	84	
213.93873	648	1+
214.88046	534	1+
215.94134	100	
221.51997	96	
221.99699	84	
222.41976	98	
222.97382	144	
222.98987	140	
224.96991	126	
225.11623	102	
226.13257	78	
231.94997	618	1+
233.89642	294	1+
233.94734	228	
234.11792	98	
237.07314	82	
237.09129	162	
239.06438	88	
240.12814	86	
240.23044	234	
241.85762	170	
242.01065	80	
242.44070	100	
242.94112	102	
244.82965	118	
244.95370	78	
246.97169	146	1+
247.08882	134	
248.44428	96	
248.85872	100	
249.90288	160	
249.95977	308	
249.98236	278	1+
250.18213	306	1+
250.92389	78	
251.95704	150	
252.10814	130	
252.23087	114	
252.24345	86	
254.96904	174	
255.07204	394	
255.78283	88	
256.07419	204	
256.91092	188	1+
256.96550	136	
258.02850	90	
258.84234	120	
260.00330	90	
260.83929	270	1+
260.98777	120	
261.96647	80	
263.00511	92	
266.50542	82	
267.13664	130	
268.83701	180	
268.87241	94	
268.95497	90	
270.89356	100	
270.97217	82	
271.42505	100	
272.44062	168	
272.81894	78	
272.91205	102	
272.93692	130	
275.07493	78	
275.48616	92	
276.13482	104	
276.85742	410	1+
277.20719	76	
277.93521	92	
278.96367	162	
279.73773	78	
281.04773	172	
281.17901	78	
282.28320	144	
283.05589	100	
284.08258	224	1+
284.92289	166	
285.04280	84	
286.91156	86	
287.04669	80	
290.85455	122	
291.86015	166	1+
292.02385	80	
292.63263	92	
293.93424	78	
294.86761	98	
295.20082	188	1+
295.51472	86	
295.86264	134	
295.97582	92	
296.32939	108	
296.84059	78	
297.02646	78	
297.11753	92	
297.97061	142	
298.03896	86	
298.30382	86	
298.82136	86	
300.11106	124	1+
300.85849	76	
303.13550	126	
303.17191	78	
303.88851	150	
303.94839	102	
304.29536	78	
304.88256	86	
304.96606	78	
305.23190	94	
305.42311	98	
306.06071	90	
306.78940	94	
306.89029	278	1+
307.13335	102	
307.29407	316	1+
307.32062	90	
307.77970	98	
309.16619	80	
309.31940	82	
309.85379	82	
311.02458	122	
313.79507	80	
315.16044	80	
315.29979	100	
316.13356	80	
318.80056	88	
319.15247	104	
319.97239	78	
320.06379	236	1+
320.42945	96	
321.22139	88	
323.23565	228	1+
324.32197	84	
324.89115	98	
325.19824	138	
326.17366	128	
326.19633	82	
327.02254	76	
328.18762	136	
328.30997	168	
329.86942	148	
330.20501	82	
330.31521	154	
332.01035	78	
333.30051	84	
334.09891	86	
335.07925	108	
335.34562	78	
336.22566	84	
337.17371	120	
337.35471	124	
338.02691	78	
338.18947	78	
339.11144	100	
340.39365	86	
340.96156	84	
342.14122	80	
342.27316	88	
342.33157	90	
342.90207	90	
344.18393	90	
345.30342	98	
346.19394	82	
346.39579	96	
END IONS

###FS:    #m/z: 359.96056 #charge 1+
###MS: 26
###MSMS: 29
BEGIN IONS
TITLE=Cmpd 21, +MS2(359.9606), 28.0-35.0eV, 0.6min #29
RTINSECONDS=34.7945
SCANS=26,29
PEPMASS=359.96056	58278
CHARGE=1+
183.93238	156	
203.09733	104	
209.94337	168	
212.89708	86	
213.89508	146	
215.96975	92	
221.88917	146	
222.92785	90	
222.95237	588	1+
223.88478	184	
224.12659	108	
224.94740	882	1+
226.94622	660	1+
226.96584	88	
227.07840	84	
227.98649	92	
228.14246	84	
228.58214	100	
228.94311	566	
229.68566	84	
231.93792	100	
232.39246	86	
235.94559	86	
238.94106	90	
240.90343	124	
240.94070	538	1+
240.96736	260	
241.63242	92	
242.89355	198	1+
242.95620	488	
243.07021	124	
243.15613	94	
244.95641	452	
245.10555	88	
245.20740	86	
245.94115	184	
245.99637	94	
246.95266	540	
246.98004	108	
247.01791	90	
247.07302	136	
247.40825	92	
248.80115	148	
249.04734	82	
250.98571	158	
251.03944	142	
251.86243	92	
251.97164	88	
252.00654	100	
252.12258	142	
252.87693	84	
254.86207	108	
255.86323	82	
257.22428	92	
257.90539	90	
258.97209	118	
260.96982	400	1+
261.83551	88	
262.96915	82	
263.82795	114	
265.93051	86	
266.88860	90	
267.12852	142	
267.80729	100	
267.97373	164	
268.83923	184	
268.95372	134	
269.79704	84	
270.91996	82	
271.93532	96	
275.19292	82	
275.41902	88	
275.96888	82	
279.99435	98	
280.79655	146	
280.91064	138	
280.98603	94	
281.49651	92	
281.94967	84	
282.27447	112	
283.25239	116	
283.58341	92	
284.83136	90	
285.54458	110	
287.41242	152	
287.92946	84	
288.49225	92	
290.09209	84	
292.93920	94	
294.28185	84	
294.85505	90	
295.91368	86	
296.87637	88	
296.92909	84	
297.91580	104	
298.80379	190	
299.80245	86	
300.81195	124	
301.14396	128	
301.71109	118	
301.93001	232	1+
302.76073	166	1+
306.32489	84	
306.43034	84	
306.79100	348	1+
306.93203	152	
307.28114	204	
307.31103	112	
308.29263	156	
308.30853	84	
308.53607	96	
309.29571	102	
309.32560	134	
309.88822	96	
310.43267	84	
310.87054	136	
312.06188	84	
314.95976	106	
315.39665	90	
316.16404	84	
318.10923	92	
318.40581	82	
318.77652	136	
318.93350	134	
320.79869	84	
321.22292	88	
321.79788	106	
322.31251	118	
322.34049	82	
323.01377	720	1+
323.12754	84	
323.23914	266	
324.89024	136	
325.19365	86	
325.54891	110	
326.79540	90	
327.95075	114	
328.10182	96	
329.30554	274	1+
329.89695	96	
330.33234	92	
331.76867	92	
334.06310	90	
336.32716	88	
336.87815	152	
336.93993	184	
337.94472	130	
339.23407	88	
339.87609	286	1+
340.35367	268	
340.93541	84	
341.02922	188	1+
341.14024	84	
343.91969	104	
348.93861	120	
355.37199	92	
358.31584	92	
358.36682	218	
359.18199	132	
361.84365	110	
363.80111	86	
365.32480	100	
365.34630	90	
END IONS

###FS:    #m/z: 322.92859 #charge 1+
###MS: 30
###MSMS: 31
BEGIN IONS
TITLE=Cmpd 22, +MS2(322.9286), 28.0-35.0eV, 0.7min #31
RTINSECONDS=38.4825
SCANS=30-31
PEPMASS=322.92859	272310
CHARGE=1+
161.01830	94	
173.17334	78	
190.98320	76	
193.88898	184	1+
197.90044	80	
197.96618	90	
199.48605	94	
203.95061	82	
204.01185	72	
205.94845	212	
206.97526	72	
207.97331	80	
208.03194	94	
208.83150	84	
209.06197	138	
209.13144	82	
213.07425	82	
215.00365	80	
215.88525	144	
218.09915	84	
218.88134	88	
221.07230	84	
221.94201	326	1+
222.05547	76	
223.14178	96	
223.94081	72	
223.95496	512	1+
224.16869	90	
224.95668	280	1+
225.86237	118	
230.94390	88	
231.11302	104	
231.84827	82	
233.05928	76	
233.89236	76	
236.89357	72	
237.06716	82	
237.93799	102	
238.17874	72	
238.87074	82	
238.93932	342	
239.07631	278	1+
239.90447	72	
240.05750	140	
240.17268	80	
240.93953	3462	
241.94098	2898	
242.87684	196	1+
242.94018	8620	1+
243.88081	170	1+
244.93836	1626	1+
246.97525	246	
247.24349	72	
247.97237	160	
248.89928	78	
249.08385	182	1+
250.00869	82	
250.31575	86	
250.94377	128	
251.84681	72	
251.94093	72	
252.06334	94	
252.22510	82	
254.94916	86	
255.89881	78	
255.92213	96	
256.01932	72	
257.44888	100	
258.16675	84	
258.43296	76	
258.54967	94	
258.93654	74	
260.04651	78	
260.94015	86	
261.84013	102	
262.02240	92	
262.93139	86	
263.24225	76	
264.17114	84	
265.05892	260	
266.04461	78	
267.14004	110	
267.86266	72	
268.95869	148	
269.93238	78	
270.67732	90	
271.47381	110	
271.98773	256	1+
272.37283	86	
272.84731	166	1+
273.92130	86	
273.93977	100	
276.02879	74	
276.84112	84	
276.97696	72	
277.07630	80	
277.92163	74	
278.20557	74	
279.09098	1486	1+
279.15274	98	
279.26135	72	
281.16663	80	
281.51894	92	
282.00962	76	
282.08253	78	
282.97597	136	
283.06970	234	1+
283.28115	80	
283.43837	88	
283.98241	92	
284.29066	588	1+
286.91379	86	
289.88017	116	
291.11169	92	
291.85473	112	
292.27338	96	
292.86154	76	
292.94775	90	
293.06748	88	
293.35716	92	
293.56336	100	
294.85286	76	
295.07137	78	
297.83547	80	
298.02219	82	
298.83214	92	
299.82435	76	
300.05625	180	1+
300.80792	248	1+
302.24441	122	
304.44513	88	
304.72949	114	
305.91981	82	
306.27704	146	
306.89272	104	
306.95090	82	
307.28798	410	1+
307.88617	118	
308.26433	80	
308.29402	236	1+
309.12080	76	
309.13935	74	
309.74965	84	
310.09973	72	
310.30756	132	
311.00496	92	
311.23605	84	
311.86902	294	1+
311.90970	80	
313.02808	138	
314.26068	94	
315.79933	78	
315.86913	88	
315.99601	76	
316.27304	100	
317.08870	74	
319.76183	72	
320.83180	72	
321.89223	86	
322.79647	74	
323.13404	96	
323.23920	444	1+
323.29802	114	
323.46548	100	
324.15926	100	
324.19896	100	
324.32172	78	
324.89314	136	
326.88428	80	
327.81954	76	
328.33557	74	
END IONS

###FS:    #m/z: 340.93890 #charge 1+
###MS: 30
###MSMS: 32
BEGIN IONS
TITLE=Cmpd 23, +MS2(340.9389), 28.0-35.0eV, 0.7min #32
RTINSECONDS=39.2545
SCANS=30,32
PEPMASS=340.93890	108164
CHARGE=1+
130.90167	78	
186.01332	86	
189.86151	80	
197.96598	78	
202.89962	88	
206.94951	100	
211.99165	80	
213.12236	140	1+
213.93785	796	1+
214.09186	100	
215.88661	424	1+
216.50808	88	
217.87861	88	
219.98547	90	
221.94582	78	
222.15269	84	
223.92391	96	
224.95561	200	
224.97605	160	
225.90728	80	
230.22065	102	
231.95007	462	
233.89420	226	
233.90939	78	
234.89944	144	
235.89338	100	
235.94130	108	
236.82173	78	
237.06594	126	
241.12129	154	
241.47392	94	
242.93766	82	
244.21441	100	
244.82660	78	
244.96108	88	
245.40907	86	
246.06371	90	
246.97365	174	
248.93226	78	
248.94832	88	
249.96128	312	1+
250.91045	80	
251.46307	80	
251.96201	130	
253.91684	94	
253.95382	96	
254.22193	84	
254.96536	470	1+
255.07428	490	1+
255.41759	90	
257.85223	274	1+
258.72543	88	
258.79856	78	
258.83912	130	
258.98019	82	
260.83793	94	
263.07046	270	1+
263.43132	84	
263.97379	84	
266.10075	94	
266.25756	216	
266.87048	86	
266.99079	158	1+
267.13333	148	
267.91085	88	
268.00906	90	
268.12581	86	
268.40711	102	
268.85730	138	
270.41056	94	
272.91804	88	
272.97226	128	
273.39931	94	
273.94353	94	
274.01063	80	
274.06980	90	
275.05676	98	
275.24287	154	
275.81015	92	
276.14717	78	
276.85034	222	
277.86355	144	
277.96689	106	
278.84489	88	
278.94598	86	
279.17946	82	
279.20798	78	
280.13215	98	
280.41163	86	
281.04484	112	
282.19521	82	
283.66586	92	
283.86320	200	
284.79193	84	
285.01200	90	
288.83651	98	
289.52990	88	
289.87825	114	
291.27729	82	
291.81170	90	
292.26765	128	
292.43729	88	
292.93329	92	
293.64385	78	
294.86329	88	
295.91642	106	
295.97276	102	
297.97423	128	
298.31283	78	
298.43972	86	
298.98546	108	
299.01311	110	
299.06230	222	1+
299.20369	86	
299.87634	196	
299.97518	84	
300.87143	82	
301.41265	100	
302.17334	328	
303.77721	104	
305.22139	90	
305.29394	110	
306.88119	226	
307.23563	122	
307.27573	78	
307.79675	348	1+
307.88740	92	
308.29060	352	
308.86605	84	
309.07349	86	
309.91162	88	
310.82255	96	
310.86768	78	
310.91970	94	
312.41788	84	
313.02856	100	
313.87988	84	
315.02312	92	
317.35714	100	
318.59449	102	
322.89607	100	
323.13046	96	
323.23859	278	1+
324.89121	154	
324.97329	92	
325.19259	78	
326.23842	108	
326.77992	100	
327.81059	112	
327.95279	88	
329.11479	92	
329.31746	90	
329.86965	126	
333.87281	94	
334.31655	80	
334.77924	96	
335.90585	82	
336.30642	82	
337.08826	82	
340.86373	82	
342.19838	142	
344.28408	78	
END IONS

###FS:    #m/z: 363.95472 #charge 1+
###MS: 30
###MSMS: 33
BEGIN IONS
TITLE=Cmpd 24, +MS2(363.9547), 28.0-35.0eV, 0.7min #33
RTINSECONDS=40.027
SCANS=30,33
PEPMASS=363.95472	50362
CHARGE=1+
189.86155	102	
192.87659	92	
194.00722	86	
200.86005	100	
201.86888	80	
203.86462	86	
207.87609	90	
209.09065	82	
209.91882	88	
210.88470	124	
212.87996	374	
221.06613	160	
222.95088	776	1+
224.88868	86	
224.94856	470	1+
224.96797	156	
226.94652	1018	1+
226.97287	216	
227.93500	1404	1+
228.89093	110	
228.93964	1160	1+
230.88867	486	1+
231.02253	94	
233.03494	84	
234.41848	112	
235.79119	86	
236.98470	120	
237.22754	80	
240.83222	156	
240.93909	1030	
240.96060	504	1+
240.97912	102	
241.09089	100	
241.89484	236	1+
241.93934	2440	1+
242.94153	1430	1+
243.83009	182	
244.93921	1224	1+
244.95664	574	1+
245.98470	82	
246.90362	84	
248.80293	106	
248.94457	96	
249.04287	86	
250.61694	104	
250.94879	112	
252.11585	86	
253.78797	82	
256.84720	134	
257.87082	82	
257.91820	126	
258.97008	186	
260.22634	92	
260.97008	200	
260.98911	88	
261.97399	158	
263.97554	116	
264.82243	86	
265.81185	190	1+
266.24529	120	
267.11458	126	
267.13628	80	
267.25176	96	
268.84098	104	
268.95884	278	1+
269.95309	98	
272.06477	82	
272.89419	112	
273.58199	112	
277.91692	88	
278.84732	84	
279.29205	100	
279.53843	100	
279.84263	132	
280.10951	152	
280.26132	100	
280.79160	352	1+
280.98783	136	
281.86539	92	
282.27405	82	
282.97713	316	1+
283.78659	152	
283.81880	84	
283.85330	104	
285.84752	144	1+
286.39193	84	
286.40854	104	
288.22431	164	
288.40718	102	
291.30043	80	
291.90613	94	
292.42249	84	
293.84590	86	
294.27317	150	
294.92250	110	
294.93920	92	
295.40342	98	
296.82343	86	
298.80238	532	1+
299.40826	96	
299.42264	80	
299.86608	82	
300.22817	152	
300.78834	88	
300.99731	240	1+
301.86272	442	1+
302.12738	110	
302.24887	82	
302.91018	86	
302.96863	120	
303.73251	84	
303.85235	120	
303.95077	192	1+
305.29480	254	1+
305.80576	102	
306.27395	108	
306.43251	88	
306.92728	108	
308.28850	320	1+
308.38515	96	
308.80488	100	
309.92922	82	
310.30698	182	
310.58632	80	
311.85130	116	
312.16797	96	
312.41752	102	
313.60379	82	
313.87811	98	
315.93370	88	
316.81466	174	
317.93927	90	
318.20679	88	
318.92641	134	
320.80746	88	
322.16558	230	1+
324.01899	218	
324.24096	86	
326.17189	114	
326.89531	94	
327.17732	102	
327.28592	100	
328.29053	156	
329.88135	164	
332.38642	94	
333.09471	100	
333.28447	140	
335.38391	88	
336.32467	116	
336.94413	136	
337.81023	86	
339.97099	82	
340.93987	130	
340.96300	104	
341.91430	82	
343.21407	114	
343.27224	106	
343.99958	82	
344.18289	124	
345.16677	88	
347.27765	82	
349.31567	296	
350.34624	84	
354.17630	84	
356.91795	90	
357.35199	84	
360.09570	80	
361.32637	130	
363.06855	84	
364.18662	116	
365.83687	90	
368.26717	94	
368.33713	94	
369.00983	96	
END IONS

###FS:    #m/z: 336.94414 #charge 1+
###MS: 34
###MSMS: 35
BEGIN IONS
TITLE=Cmpd 25, +MS2(336.9441), 28.0-35.0eV, 0.7min #35
RTINSECONDS=43.7185
SCANS=34-35
PEPMASS=336.94414	51092
CHARGE=1+
141.29418	82	
178.99353	90	
185.43954	84	
192.88926	142	
197.86874	110	
207.97403	178	
211.87849	186	1+
211.94338	2924	1+
212.88668	122	
213.08851	82	
213.93837	1084	1+
214.90607	70	
215.88418	428	1+
215.94325	210	
217.88117	82	
217.93371	90	
222.89250	76	
222.96645	102	
223.05214	74	
223.87264	74	
223.96004	192	
223.97509	258	
224.96716	224	1+
225.08312	80	
227.90035	94	
228.07404	72	
228.89454	248	1+
228.90996	172	
229.92507	102	
229.95359	2556	1+
230.00356	96	
230.88767	546	1+
231.11375	76	
231.94871	1026	1+
233.89787	272	
233.94536	272	1+
234.01239	84	
234.08020	88	
234.89706	134	
234.91154	72	
235.89284	82	
237.00723	82	
237.06091	112	
238.04520	124	
238.90117	108	
239.90044	74	
239.98050	74	
240.83761	148	
241.79459	78	
246.18293	80	
246.19851	88	
246.89580	234	1+
246.97424	88	
247.96409	450	
249.70600	80	
249.96264	484	1+
250.94725	162	1+
251.01528	82	
251.03467	84	
252.07106	82	
252.22516	76	
252.96877	920	1+
253.64870	94	
254.90743	76	
254.96450	894	1+
255.07161	352	1+
255.79713	72	
256.96835	158	
256.99823	78	
257.85407	128	
257.89620	74	
257.91992	78	
258.67392	76	
258.85554	76	
258.90108	74	
258.95778	80	
260.01849	72	
261.14437	78	
264.88218	74	
264.98576	100	
265.01623	74	
265.10021	84	
266.12673	70	
266.99888	70	
268.17400	84	
268.56817	72	
269.79709	94	
270.19656	76	
271.80983	88	
272.84504	74	
272.97777	80	
274.89007	132	
274.94439	86	
276.85427	142	
277.09648	80	
277.23393	78	
278.80813	112	
278.96297	102	
279.83068	214	1+
281.04620	370	1+
281.78475	84	
283.12924	122	
283.78570	74	
284.08999	84	
285.85998	90	
286.84529	84	
286.86177	116	
289.07498	92	
289.40652	92	
291.96515	100	
293.10319	304	
293.87214	108	
294.05043	70	
294.11133	172	
294.26182	74	
294.51125	90	
294.85488	82	
295.97612	126	
296.89106	84	
296.97234	200	
297.00889	92	
297.94768	70	
298.31009	100	
299.86932	74	
299.91576	74	
300.05448	98	
301.26135	82	
303.27681	74	
305.23224	88	
305.85876	92	
305.93918	138	
306.79477	142	
306.87688	110	
307.15737	72	
308.26864	74	
308.29147	150	
308.75207	88	
308.86944	148	
309.32487	122	
310.87418	80	
310.96124	70	
313.81901	70	
314.68325	74	
314.86845	92	
314.92237	110	
315.04721	78	
318.98263	80	
320.02079	72	
322.42422	76	
324.30508	84	
324.32258	116	
325.89620	174	
326.14541	78	
328.81302	70	
330.87808	170	
331.16945	88	
332.77816	94	
333.30032	82	
333.37887	112	
334.04505	80	
334.23813	76	
335.03092	76	
337.36412	100	
338.15566	76	
340.39652	80	
340.96352	78	
341.15416	94	
342.20496	80	
END IONS

###FS:    #m/z: 363.95461 #charge 1+
###MS: 34
###MSMS: 36
BEGIN IONS
TITLE=Cmpd 26, +MS2(363.9546), 28.0-35.0eV, 0.8min #36
RTINSECONDS=44.4915
SCANS=34,36
PEPMASS=363.95461	39614
CHARGE=1+
141.34234	104	
187.86671	168	
191.85957	190	
201.12282	90	
207.87799	134	
209.94032	104	
210.91460	82	
212.87887	144	
221.68982	94	
222.95052	612	1+
222.97146	98	
224.19595	80	
224.94686	800	1+
225.87049	110	
226.89456	114	
226.94558	1028	1+
226.97182	234	
227.92881	328	
228.94085	900	1+
230.88733	362	
230.94583	88	
231.93994	80	
232.88329	204	1+
232.95332	78	
235.89881	88	
237.89184	196	1+
238.93628	216	
239.99768	82	
240.09828	102	
240.42780	78	
240.93844	684	
240.96302	182	
241.94304	634	
242.13836	96	
242.93994	2176	1+
243.42205	104	
243.59073	90	
243.80009	80	
243.83369	152	
243.95690	116	
244.93791	712	
244.95454	696	1+
245.57860	90	
245.94528	1172	1+
246.95077	710	1+
246.97449	164	
247.82537	78	
247.85053	80	
248.89782	152	
249.07559	90	
249.08846	226	1+
250.94447	210	
250.97020	90	
251.65576	78	
251.81466	100	
251.94434	142	
252.68142	96	
253.06830	84	
253.90343	178	
254.42189	104	
255.88105	82	
258.84410	200	1+
260.96662	412	
261.04911	94	
262.93049	262	1+
265.05811	94	
265.08826	142	
266.04459	88	
267.97287	136	
268.95478	252	1+
269.97138	130	
271.48176	94	
271.57088	78	
271.94557	100	
272.84196	100	
273.86211	128	
273.93772	94	
274.01270	104	
274.86006	102	
276.84639	96	
277.10667	78	
277.90944	86	
278.24651	82	
278.83077	78	
278.86966	88	
279.85000	112	
280.79506	150	
280.92388	80	
281.79476	118	
281.93336	82	
283.06242	116	
283.78820	80	
283.84792	270	1+
283.98421	92	
284.43374	88	
284.79807	84	
285.07180	90	
285.87870	78	
289.59879	100	
291.43458	94	
291.74894	90	
291.84905	210	1+
293.41246	140	1+
294.14074	118	
295.27057	92	
295.81080	80	
296.80748	134	
297.80135	650	1+
298.80135	784	1+
299.87201	136	
300.77560	82	
301.15672	82	
301.28646	100	
301.50433	100	
301.86261	156	
303.79537	142	
304.25887	112	
305.89956	104	
305.96403	84	
306.44336	84	
306.77208	98	
306.80497	102	
308.29208	140	
309.22644	88	
310.81575	94	
311.05152	90	
311.71037	92	
311.83048	106	
312.86941	200	1+
314.81635	92	
315.29332	100	
318.92729	94	
319.90864	78	
320.08009	78	
321.28274	96	
321.81766	178	
321.86346	106	
322.30472	84	
322.82513	80	
326.89805	122	
327.29503	94	
328.29102	110	
330.87338	152	
331.86058	92	
332.29661	90	
334.30417	108	
335.80231	78	
335.87665	78	
336.87187	88	
336.95091	80	
340.01195	78	
340.92848	140	
342.20507	100	
342.36600	94	
343.27240	254	
344.97224	84	
349.23914	92	
353.20906	78	
353.39556	92	
355.08509	80	
355.27741	78	
357.71394	84	
360.33985	78	
362.28884	134	
362.77831	78	
364.28602	90	
365.00807	82	
365.28815	226	1+
366.19047	112	
367.58190	92	
368.71478	78	
END IONS

###FS:    #m/z: 359.96029 #charge 1+
###MS: 34
###MSMS: 37
BEGIN IONS
TITLE=Cmpd 27, +MS2(359.9603), 28.0-35.0eV, 0.8min #37
RTINSECONDS=45.2635
SCANS=34,37
PEPMASS=359.96029	33360
CHARGE=1+
73.22100	90	
179.87034	82	
183.93239	90	
209.94493	154	
210.87363	82	
211.95011	92	
217.88310	76	
220.95460	90	
221.89361	194	
222.94984	670	1+
223.88636	106	
224.89248	116	
224.94695	274	
225.89253	76	
225.94302	1262	1+
226.94613	1052	1+
226.97249	188	
227.89227	124	
227.93027	96	
228.88856	106	
228.94194	882	1+
231.94709	82	
232.96366	78	
233.14743	92	
234.14712	196	1+
234.34529	104	
236.84816	76	
238.93831	142	
238.98470	76	
240.93847	992	1+
240.96133	648	1+
241.19633	132	
242.95845	260	
243.95763	128	
244.95470	218	
245.93559	156	
245.96047	146	
246.95082	398	
246.97063	246	1+
247.23994	86	
247.80208	78	
248.09211	98	
248.80338	166	
250.94457	76	
251.03293	84	
252.05732	82	
252.82995	86	
252.92618	100	
252.96950	106	
253.10415	100	
253.22821	80	
253.44359	102	
258.43894	112	
258.84574	80	
258.97496	80	
259.43883	78	
259.96651	288	1+
260.02640	92	
260.19863	78	
260.96784	340	1+
261.53550	82	
261.92664	78	
263.24408	110	
264.97408	178	1+
267.10331	86	
267.12443	90	
267.96254	132	
268.95783	106	
269.12698	152	
269.98061	74	
270.96408	88	
271.46156	110	
271.81201	76	
276.42055	88	
276.81261	106	
277.02526	82	
277.84113	74	
277.88200	162	
278.85644	150	
279.62265	104	
280.79025	416	1+
280.83750	80	
280.86011	74	
281.94145	84	
282.79404	78	
283.01273	98	
283.56641	84	
283.78879	130	
284.18933	96	
284.82280	80	
285.80467	74	
288.62389	100	
291.44468	94	
293.79104	74	
293.83629	80	
294.26061	104	
296.80389	172	1+
297.01999	76	
297.57508	74	
298.07924	92	
298.80251	606	1+
299.64583	108	
300.80242	98	
300.93966	76	
302.26611	92	
302.91082	172	
303.01143	102	
303.93991	84	
304.26408	80	
305.92311	90	
306.78344	270	1+
306.88199	92	
307.30106	84	
307.61138	78	
308.01900	84	
308.29665	80	
310.20765	76	
310.34825	84	
310.89608	88	
312.12478	86	
314.29136	90	
315.95407	104	
315.98263	80	
316.99733	106	
318.42786	88	
318.86420	76	
318.93167	206	1+
318.95370	168	1+
319.87552	78	
321.88864	76	
322.89803	130	
323.01458	424	1+
323.16730	86	
325.61127	98	
327.30167	100	
328.81868	88	
329.13243	84	
330.80760	92	
330.87233	106	
331.06008	78	
331.40649	86	
335.30734	76	
335.98454	76	
336.94235	392	1+
338.90556	84	
339.90587	76	
340.23593	76	
340.31533	86	
340.35208	248	
342.82987	106	
342.90272	118	
345.07088	74	
345.37861	78	
346.40860	102	
347.30744	100	
347.39874	82	
348.24629	78	
349.31974	86	
349.90712	86	
353.22267	80	
358.34027	88	
359.09238	80	
359.30428	76	
360.66257	76	
360.77193	82	
362.22872	76	
364.30003	88	
364.36349	76	
364.94049	78	
END IONS

###FS:    #m/z: 336.94431 #charge 1+
###MS: 38
###MSMS: 39
BEGIN IONS
TITLE=Cmpd 28, +MS2(336.9443), 28.0-35.0eV, 0.8min #39
RTINSECONDS=48.935
SCANS=38-39
PEPMASS=336.94431	55028
CHARGE=1+
180.95533	76	
189.90733	88	
190.89832	92	
192.88988	114	
204.01177	78	
205.94857	134	
210.87193	78	
211.00783	72	
211.94287	3438	
211.97163	76	
212.87797	220	
213.89427	72	
213.93908	1162	1+
215.88497	150	
217.88409	238	
217.94092	92	
221.93665	72	
222.14719	88	
223.10173	78	
223.96047	196	
224.05077	72	
224.41129	72	
224.83999	80	
225.99959	78	
226.92166	74	
226.93747	186	
227.05316	84	
229.95378	1678	1+
230.88948	270	
231.95038	538	1+
232.89140	304	1+
233.49806	74	
233.94392	92	
234.83775	78	
235.07727	74	
236.43064	122	
238.85012	116	
239.20675	80	
239.79017	82	
239.89856	116	
240.83230	104	
244.88821	72	
245.03999	104	
246.12679	118	
247.92700	78	
247.96621	546	1+
248.02741	76	
248.90151	464	1+
249.96082	198	
250.83056	80	
250.96474	92	
251.43595	92	
251.89347	110	
251.98286	102	
252.22687	74	
252.86112	90	
252.96942	1082	1+
254.09128	86	
254.94591	76	
254.96380	694	
255.07468	274	
255.85838	106	
256.84993	116	
256.91103	168	
256.95513	232	1+
257.90434	90	
258.84387	146	
258.94639	76	
259.93563	76	
260.85283	92	
261.04708	72	
261.09491	88	
262.09182	88	
262.89150	90	
262.94345	72	
264.40686	94	
266.15487	72	
267.83857	382	1+
271.15430	80	
271.86030	72	
272.03678	72	
272.84943	334	1+
273.13546	88	
273.92183	74	
276.85583	506	1+
276.89945	126	
277.91487	86	
277.95774	84	
278.04398	86	
278.88455	82	
279.09841	116	
280.09303	78	
280.21872	82	
280.79705	118	
281.04946	78	
285.89106	96	
286.84867	286	
286.89519	78	
286.92611	106	
287.86723	76	
289.40890	102	
290.01908	104	
290.85962	98	
292.12437	78	
292.43519	82	
293.10664	100	
293.14340	78	
293.84924	282	1+
294.12986	88	
294.90746	78	
294.99029	136	
295.04269	92	
297.07289	86	
297.86073	74	
297.91825	80	
299.05399	124	
299.84785	82	
301.19960	96	
301.51557	100	
302.90872	86	
303.80710	84	
304.94896	88	
305.87176	318	1+
306.02651	90	
306.79358	84	
306.85404	104	
306.87346	206	1+
307.94333	74	
308.29005	96	
309.93100	88	
310.14897	156	1+
310.88723	104	
311.86446	84	
311.91240	86	
312.91716	82	
315.14082	112	
315.16050	72	
316.19683	72	
316.26029	78	
316.43276	78	
319.30957	80	
320.07772	72	
320.30003	74	
320.89334	86	
321.44341	80	
321.83784	74	
322.24079	82	
323.36814	76	
324.89309	130	
327.12639	72	
328.31979	96	
328.88318	142	
329.31505	86	
329.86952	172	
330.20041	72	
330.31657	72	
330.89202	142	1+
332.20929	72	
332.76697	72	
332.83181	78	
332.95722	78	
334.79484	92	
335.88382	88	
336.29963	78	
338.21883	74	
339.22437	80	
END IONS

###FS:    #m/z: 363.95453 #charge 1+
###MS: 38
###MSMS: 40
BEGIN IONS
TITLE=Cmpd 29, +MS2(363.9545), 28.0-35.0eV, 0.9min #40
RTINSECONDS=49.7075
SCANS=38,40
PEPMASS=363.95453	38224
CHARGE=1+
186.59649	130	
191.85971	108	
192.11317	94	
192.52563	100	
193.08136	132	
200.95603	86	
206.87539	90	
209.92244	100	
209.94359	244	
210.89769	120	
211.94511	86	
212.87953	868	1+
222.95064	728	1+
223.88961	106	
223.99756	102	
224.94588	704	1+
225.11618	90	
226.94666	1460	1+
226.96856	122	
227.91235	82	
227.92802	136	
228.89059	80	
228.94135	1044	1+
230.89000	240	
231.84863	78	
233.03325	92	
236.92383	80	
237.01275	90	
237.06179	128	
237.90518	122	
239.42730	106	
240.94056	1090	
240.96066	256	
241.41682	86	
241.94110	942	
242.94032	2644	1+
243.95417	734	1+
244.93962	454	
244.95504	432	1+
245.94518	1158	1+
246.04466	76	
247.99169	92	
248.80567	150	
249.53527	78	
250.93809	76	
250.95520	80	
251.88194	80	
251.95025	102	
253.92248	78	
255.95577	82	
257.09827	82	
257.41949	100	
258.79848	86	
258.84296	124	
258.85638	106	
258.94467	98	
258.97632	90	
260.83094	80	
260.96486	482	1+
261.88892	94	
262.08583	82	
262.96733	86	
264.83030	86	
264.87333	112	
265.82111	132	
266.07055	96	
266.24216	86	
266.78266	86	
266.81163	364	1+
267.13121	76	
267.79376	208	1+
268.95727	102	
269.88205	76	
272.84611	114	
276.83939	78	
276.85948	84	
277.92290	76	
278.78877	76	
278.98552	92	
279.50791	106	
279.79065	608	1+
279.93708	100	
280.79197	452	1+
281.11541	90	
281.15042	86	
281.89547	150	
282.10063	84	
282.80409	102	
283.06638	94	
283.78576	194	
283.98424	82	
284.81971	96	
284.86239	82	
284.93244	258	1+
285.11139	78	
285.79458	112	
285.84206	182	
285.96187	132	
287.22158	86	
288.31711	94	
289.82667	74	
290.67801	110	
292.81944	94	
292.93499	86	
293.26333	106	
294.86653	166	
295.92914	78	
296.02835	86	
296.81144	120	
297.80685	190	
297.85462	92	
297.91567	80	
298.37822	76	
298.80108	860	1+
299.53326	98	
301.85417	398	1+
303.75799	100	
303.94421	88	
304.57589	82	
305.92113	78	
306.44123	78	
307.28597	336	1+
308.29106	230	1+
309.37988	88	
309.87059	94	
310.56457	94	
311.70390	106	
311.86388	126	
315.82781	82	
316.81500	308	1+
318.93894	148	
319.94056	76	
320.81226	252	1+
323.30228	98	
324.01905	96	
324.28315	78	
325.89284	76	
328.19563	80	
328.36456	86	
329.80356	92	
330.31655	90	
330.90361	80	
332.89920	106	
336.94281	278	1+
337.81155	76	
339.86491	78	
340.93517	120	
342.13020	82	
343.27266	118	
343.83330	96	
343.90934	172	
343.99027	84	
344.09269	92	
346.79720	92	
348.93893	76	
349.32349	212	
350.32145	88	
351.33973	150	
354.78236	92	
355.80292	86	
356.78097	78	
357.77650	82	
360.27072	82	
361.04728	84	
361.13356	80	
362.37849	76	
363.98604	82	
364.36565	76	
365.35785	90	
367.04726	80	
367.32950	146	
367.87369	102	
END IONS

###FS:    #m/z: 359.95999 #charge 1+
###MS: 38
###MSMS: 41
BEGIN IONS
TITLE=Cmpd 30, +MS2(359.9600), 28.0-35.0eV, 0.9min #41
RTINSECONDS=50.479
SCANS=38,41
PEPMASS=359.95999	36004
CHARGE=1+
66.34814	96	
218.88539	120	
222.95294	618	1+
223.88786	282	1+
223.90383	78	
223.97565	74	
224.52555	86	
224.92649	78	
224.94828	752	1+
224.97470	98	
225.86117	90	
226.88850	74	
226.94757	574	1+
226.97048	194	
227.87992	74	
227.92922	380	
228.93987	276	
229.94132	236	
230.01770	114	
231.02813	76	
231.84444	82	
233.85673	76	
234.86235	138	
237.20555	90	
238.11222	104	
239.10413	148	
240.50184	80	
240.93928	1202	1+
240.96051	390	
241.86349	72	
242.95608	518	1+
243.89190	128	
244.95830	186	
245.53221	102	
245.87283	72	
245.93925	328	
246.80411	80	
246.95049	326	
246.97759	80	
247.82941	72	
247.98007	80	
254.83749	198	1+
255.08422	84	
255.09804	76	
256.41167	72	
256.50630	74	
257.08277	74	
257.16757	134	
257.92579	102	
258.97363	122	
260.05638	84	
260.93203	74	
260.96514	568	1+
260.99372	72	
262.23474	100	
263.05663	74	
263.84228	82	
264.72856	88	
264.97809	76	
265.91052	72	
265.96859	74	
266.41321	72	
266.81347	296	1+
266.86072	120	
267.50283	80	
267.96705	132	
268.89855	78	
268.95449	280	
269.96754	150	
270.76801	112	
270.97255	92	
272.97909	78	
273.90826	74	
275.42342	72	
276.85881	164	
278.79838	182	
279.23901	72	
279.79715	80	
280.79314	580	1+
280.87028	84	
283.98599	110	
284.82708	80	
285.77721	88	
288.86986	88	
289.94379	100	
290.88537	78	
291.44289	84	
291.98797	84	
292.89516	90	
293.84920	170	
294.05399	90	
294.27342	86	
294.86284	90	
295.92708	108	
296.52730	96	
296.80659	152	
297.40748	94	
297.80895	140	
298.79968	292	
298.90869	78	
298.99921	100	
300.11156	84	
300.79891	72	
301.79855	78	
301.94180	90	
302.24189	102	
303.86881	88	
303.98278	72	
304.88035	82	
305.27919	88	
305.78583	110	
306.01558	74	
306.80031	88	
306.92539	72	
312.94962	104	
313.02595	86	
314.57202	74	
314.82127	140	
314.90557	108	
315.04518	74	
320.75259	72	
321.31124	78	
321.60409	90	
321.72972	84	
322.30591	96	
322.87170	200	1+
323.01859	224	
323.14322	76	
323.24006	78	
323.30854	94	
324.16373	76	
324.89670	96	
325.89371	146	
325.99684	72	
326.13862	78	
326.78233	80	
328.31755	92	
329.18805	76	
329.82582	82	
330.81008	74	
336.94759	96	
337.00513	90	
338.76119	72	
341.02138	88	
342.06853	98	
342.20791	140	
342.81191	92	
342.86156	80	
343.14377	74	
345.80353	76	
347.40120	84	
349.32627	90	
349.34643	74	
350.02670	72	
356.34279	94	
358.17051	122	
359.20276	96	
360.32445	78	
361.21996	74	
362.70111	84	
364.24856	76	
END IONS

###FS:    #m/z: 322.92861 #charge 1+
###MS: 42
###MSMS: 43
BEGIN IONS
TITLE=Cmpd 31, +MS2(322.9286), 28.0-35.0eV, 0.9min #43
RTINSECONDS=54.144
SCANS=42-43
PEPMASS=322.92861	258588
CHARGE=1+
58.29012	70	
65.24945	72	
92.57542	80	
173.90451	84	
185.92971	72	
186.15063	88	
191.11888	68	
200.94361	68	
201.04468	128	
203.02195	66	
205.94806	266	
205.97209	84	
207.97579	302	
208.13298	78	
210.89883	116	
214.09018	64	
219.05929	66	
221.08674	78	
221.11408	84	
221.48858	106	
221.94087	138	
222.05365	66	
222.95431	450	1+
223.95876	396	1+
224.86957	80	
224.89345	86	
227.91073	74	
228.04220	102	
228.84588	72	
230.14245	78	
234.90192	84	
236.17998	70	
236.89525	76	
236.92935	74	
237.22637	72	
237.89821	72	
238.05032	66	
238.79511	94	
238.93969	402	
239.00755	82	
239.08070	272	
239.20300	76	
239.90626	66	
239.98222	78	
240.20100	76	
240.83311	84	
240.88587	92	
240.93926	4124	
241.42813	76	
241.47582	118	
241.85094	78	
241.91098	70	
241.94104	3776	
242.00656	66	
242.85685	200	1+
242.94058	11784	1+
243.59174	108	1+
243.82085	72	
244.93794	2988	1+
246.55107	90	
246.97298	260	
248.08834	66	
248.19312	82	
248.96776	356	1+
249.00203	64	
249.12648	72	
249.82427	68	
250.19544	78	
250.94526	68	
251.03996	64	
251.24326	68	
252.89622	80	
254.08497	72	
254.91373	70	
256.90738	66	
257.12577	84	
257.67548	90	
257.89233	92	
258.63033	72	
258.73517	74	
260.86558	78	
261.82553	302	1+
261.92089	70	
262.34649	66	
262.88962	92	
262.96114	70	
265.06042	70	
266.85936	140	1+
268.03533	76	
268.06917	92	
269.11604	76	
269.53523	66	
269.78722	68	
272.06117	68	
272.84755	66	
273.01142	80	
273.83997	78	
275.08085	66	
276.90029	94	
277.09669	76	
277.39717	106	
277.90639	78	
278.02770	66	
278.80643	66	
279.00484	68	
279.08991	1212	1+
279.25891	104	
281.18405	118	
281.24503	64	
281.79918	68	
281.96621	70	
282.08182	88	
282.20335	78	
282.81073	86	
282.92778	112	
283.06959	142	
283.78990	68	
283.97103	106	
284.29267	440	1+
285.85381	80	
286.29228	66	
286.87828	76	
286.91562	168	
288.19824	74	
289.87399	72	
290.20533	72	
291.85402	64	
292.18755	92	
292.80283	70	
292.97709	74	
297.90324	70	
298.90849	74	
299.75481	100	
299.83711	78	
300.06257	66	
300.41993	78	
302.24884	76	
302.38349	66	
302.94299	78	
304.89975	86	
305.82071	68	
305.87872	66	
307.03654	72	
307.30130	70	
307.79109	224	1+
308.29148	320	
308.89022	106	
309.92027	66	
310.03958	70	
310.31021	244	
312.87091	214	1+
312.90176	66	
314.85129	76	
314.89019	76	
315.08891	76	
317.71165	92	
321.13543	96	
321.21883	72	
323.23089	140	
324.20734	90	
324.26327	68	
324.89310	120	
325.32538	74	
325.90077	190	1+
END IONS

###FS:    #m/z: 340.93882 #charge 1+
###MS: 42
###MSMS: 44
BEGIN IONS
TITLE=Cmpd 32, +MS2(340.9388), 28.0-35.0eV, 0.9min #44
RTINSECONDS=54.9165
SCANS=42,44
PEPMASS=340.93882	107356
CHARGE=1+
143.48782	108	
183.83613	94	
186.52938	104	
192.89019	80	
205.94871	136	
207.62500	86	
211.06957	74	
212.94883	80	
213.87918	80	
213.93882	230	
215.88873	410	
215.94092	74	
217.88171	156	
221.87978	96	
222.87681	128	
222.97338	90	
225.87689	148	
226.04768	78	
226.94439	218	
228.94450	102	
231.94916	296	
232.64154	92	
232.88907	84	
232.94507	96	
233.89350	494	1+
233.94702	128	
235.88717	78	
236.00821	86	
237.00343	74	
237.06237	128	
238.04518	268	
238.95089	130	
239.90992	74	
240.22789	80	
240.83144	170	
240.90467	132	
241.10432	82	
241.84257	144	
241.88586	102	
241.94400	146	1+
243.06050	82	
243.82990	176	
244.04138	78	
244.82551	160	1+
244.93415	90	
245.15915	84	
247.86049	80	
248.80436	76	
249.84759	108	
249.95971	124	
250.06504	86	
250.95708	76	
250.98621	74	
251.93085	88	
252.23078	80	
252.96968	144	
253.60157	94	
254.83353	80	
254.90569	74	
254.96456	136	
255.07426	526	1+
257.50602	82	
258.79820	80	
258.84441	264	
258.96781	122	
259.46461	100	
259.85000	130	
260.83807	310	1+
261.88311	76	
261.90083	76	
263.97756	106	
264.14759	80	
264.47276	90	
265.41229	92	
266.40739	96	
266.99689	78	
267.13460	142	
268.00308	84	
268.84048	276	
269.76013	78	
270.15027	84	
270.82460	74	
270.84098	354	1+
272.10328	78	
274.89768	84	
275.12196	74	
275.42096	88	
276.85530	690	1+
277.92592	112	
278.21789	84	
278.24645	74	
278.84388	434	1+
278.92696	88	
279.96188	80	
281.86101	80	
281.89106	104	
281.91485	78	
282.94456	84	
282.98767	78	
283.00796	92	
285.29570	82	
285.45963	78	
287.08265	78	
287.79412	80	
289.91646	104	
292.69541	86	
292.80258	74	
292.86523	78	
293.06570	78	
294.85634	106	
294.98154	80	
295.28520	84	
296.30103	76	
297.85674	102	
297.97302	268	
298.08116	90	
299.05555	116	
299.20372	84	
301.88590	78	
303.55021	74	
304.77539	90	
304.91903	78	
304.95184	142	
305.27066	166	
305.90601	74	
307.88427	146	
308.89191	80	
309.28106	82	
309.58534	90	
309.87045	76	
310.77679	84	
311.86145	234	
311.98794	88	
312.85540	120	
314.42640	80	
315.95532	100	
320.07098	76	
320.61865	100	
321.92162	92	
322.13288	76	
322.31144	82	
323.23785	104	
324.03999	92	
324.89263	204	
326.17064	80	
328.87902	74	
329.88804	80	
330.82346	80	
334.11247	80	
334.96124	150	
337.22819	80	
339.16112	106	
340.83461	94	
341.02033	76	
341.26527	98	
342.06406	88	
342.20027	78	
345.77821	90	
END IONS

###FS:    #m/z: 336.94424 #charge 1+
###MS: 42
###MSMS: 45
BEGIN IONS
TITLE=Cmpd 33, +MS2(336.9442), 28.0-35.0eV, 1.0min #45
RTINSECONDS=55.6885
SCANS=42,45
PEPMASS=336.94424	53576
CHARGE=1+
58.92836	80	
192.88876	98	
194.09276	74	
204.83155	88	
207.90111	72	
207.97682	166	
208.88097	90	
210.88239	84	
211.94345	1328	
212.01454	88	
212.87698	160	
213.88283	112	
213.93772	616	1+
215.88677	260	
215.93947	76	
223.97687	112	
224.97655	92	
229.95403	1798	1+
230.04924	74	
230.88708	692	1+
230.90683	74	
231.94808	464	
231.96554	82	
232.90965	88	
233.03937	164	
233.89516	232	
234.10835	76	
235.89591	124	
235.94971	78	
238.21848	72	
240.84217	76	
241.48168	84	
241.98758	82	
242.21696	88	
242.84198	108	
242.94950	84	
243.85100	72	
245.94220	76	
247.96442	514	1+
248.19465	74	
248.89566	80	
249.91951	84	
249.96009	176	
250.83274	178	1+
250.95201	96	
250.98641	126	
251.92850	86	
251.97926	74	
252.18009	76	
252.96968	586	1+
253.13250	104	
253.93580	78	
254.09009	88	
254.90726	252	1+
254.96442	412	
255.07345	580	1+
255.21747	72	
255.91188	204	1+
256.83443	78	
256.84977	108	
256.87790	88	
256.96337	134	
257.90868	200	1+
258.84356	338	
260.94803	86	
261.06723	92	
261.43017	88	
263.87828	78	
264.86610	92	
264.93833	90	
265.01560	138	
265.22197	104	
265.91848	78	
266.07070	84	
266.79841	74	
266.86027	114	
267.83430	80	
267.87319	86	
268.84123	206	
269.03916	78	
269.82493	84	
269.84025	102	
269.96858	78	
270.00089	78	
270.97731	114	
272.84819	102	
273.50870	86	
275.85599	366	1+
275.93468	78	
276.85553	244	1+
277.02513	80	
277.55075	78	
277.95835	114	
278.83175	320	1+
279.09140	132	
279.83516	198	1+
279.98224	98	
283.81273	78	
283.87075	90	
284.04441	76	
286.43959	76	
286.84830	132	
287.82331	102	
287.85147	96	
288.02976	74	
288.42156	80	
289.13702	72	
289.87550	114	
290.86034	154	
290.97355	92	
292.12056	78	
292.85683	122	
293.10631	188	
293.91703	74	
294.86153	118	
295.51967	82	
295.86160	96	
297.97544	92	
298.07927	80	
298.58823	84	
299.08481	82	
299.41183	82	
299.87114	128	
300.26666	84	
301.81786	76	
302.88538	96	
304.07244	108	
304.89146	72	
305.25559	76	
305.38879	72	
305.85235	82	
306.29070	106	
306.86188	74	
307.28193	74	
307.78432	96	
308.28831	86	
309.91390	90	
310.37412	76	
310.86619	318	1+
315.81283	94	
315.86726	80	
316.94841	114	
317.29182	80	
317.92654	90	
319.61431	114	
320.29734	88	
321.59519	98	
322.31575	88	
322.52321	104	
323.15912	94	
323.79692	78	
324.26742	86	
325.89407	78	
327.89942	86	
328.28436	82	
328.81622	76	
330.90144	80	
333.83174	84	
334.88479	90	
334.95907	104	
335.08294	76	
336.12425	78	
336.40787	76	
339.91463	72	
342.38007	78	
END IONS

###FS:    #m/z: 322.92861 #charge 1+
###MS: 46
###MSMS: 47
BEGIN IONS
TITLE=Cmpd 34, +MS2(322.9286), 28.0-35.0eV, 1.0min #47
RTINSECONDS=59.3565
SCANS=46-47
PEPMASS=322.92861	325466
CHARGE=1+
85.29303	66	
189.12291	80	
189.16323	94	
191.47733	76	
191.95491	70	
192.88882	134	
195.94655	112	
197.02371	86	
198.89668	88	
200.41153	86	
201.04232	156	
202.04703	66	
205.94640	430	1+
206.19063	76	
207.93271	76	
207.97615	116	
208.93975	66	
211.90180	66	
212.06629	70	
212.46730	76	
214.89036	68	
218.46918	76	
218.54185	96	
221.06663	80	
221.88914	68	
222.95478	680	1+
223.95957	474	1+
224.97141	92	
225.86686	68	
227.93133	84	
228.83864	118	
229.90581	90	
230.90479	98	
231.87045	82	
236.20799	76	
236.89566	76	
237.05870	194	1+
238.93803	258	
239.01684	98	
239.07950	90	
240.93950	5998	
240.97709	110	
241.16468	108	
241.65172	74	
241.79849	82	
241.88849	218	1+
241.93849	15548	1+
242.87276	76	
242.94084	11128	1+
243.07327	94	
243.13694	96	
244.93903	2734	1+
245.09971	76	
246.93923	82	
246.95986	80	
246.97613	164	
248.05389	66	
248.43087	94	
248.85666	78	
249.82451	74	
249.85052	152	
250.46721	76	
252.59168	92	
252.95685	86	
253.15607	84	
253.39255	74	
255.09987	76	
256.83492	68	
258.08198	74	
258.90884	84	
258.97622	102	
259.21314	66	
259.92354	92	
260.16115	88	
260.84025	138	
261.81374	70	
262.10382	84	
262.83061	152	
262.87189	72	
262.96312	80	
263.98559	88	
264.07314	96	
265.04022	74	
265.05897	142	
265.86374	134	
266.05966	174	
266.84184	78	
267.01079	78	
268.05343	82	
268.15388	78	
268.86015	72	
268.95640	102	
269.14985	72	
272.86147	68	
274.12861	76	
274.45216	76	
275.71660	70	
276.05887	198	1+
276.09433	72	
278.98453	66	
279.09057	1358	1+
279.91287	70	
283.03218	92	
283.06845	262	1+
283.78180	72	
284.20386	70	
284.29234	210	
284.89769	124	
285.02413	74	
285.29551	112	
286.86570	66	
289.40261	72	
289.60516	124	
289.87911	98	
290.85615	96	
291.03190	74	
292.81976	70	
292.85750	66	
293.79329	82	
293.89833	70	
294.27499	118	
294.78961	76	
294.85721	76	
295.14176	76	
296.10042	70	
296.81729	68	
299.05555	68	
299.76901	68	
300.81582	84	
300.99723	78	
301.86039	124	
303.72352	76	
303.94422	74	
304.87600	66	
305.78577	100	
305.81572	72	
306.24991	86	
306.27113	74	
306.88017	78	
306.88929	358	1+
308.29355	268	1+
308.87253	314	1+
309.05641	70	
309.39745	90	
309.92131	152	
310.78980	80	
311.86132	134	1+
312.02930	94	
313.94296	72	
315.84128	82	
315.87161	68	
319.80546	96	
321.81340	66	
322.76116	66	
322.87685	330	1+
322.92056	70	
323.00625	66	
323.08342	78	
324.04848	92	
324.82270	78	
325.18120	66	
325.31450	98	
325.73551	100	
326.75541	76	
326.88653	80	
327.39932	90	
END IONS

###FS:    #m/z: 340.93894 #charge 1+
###MS: 46
###MSMS: 48
BEGIN IONS
TITLE=Cmpd 35, +MS2(340.9389), 28.0-35.0eV, 1.0min #48
RTINSECONDS=60.1285
SCANS=46,48
PEPMASS=340.93894	120746
CHARGE=1+
177.25142	90	
186.97581	74	
190.92892	72	
199.10792	84	
208.88639	72	
209.46369	86	
210.87397	76	
210.93625	72	
211.94857	78	
213.93886	658	
215.88852	298	
215.93594	120	
217.93761	212	
221.94935	94	
222.97100	76	
223.94044	80	
223.95583	106	
224.05270	88	
224.97671	122	
225.84647	74	
225.86773	114	
226.86810	74	
230.88956	74	
231.88880	144	
231.95081	328	1+
232.40368	90	
233.86461	130	
233.89244	102	
233.94808	112	
234.89623	80	
235.94316	148	
236.79719	76	
237.06062	86	
237.42902	78	
238.83650	94	
239.10881	152	1+
240.22495	88	
240.83655	436	1+
241.84216	248	1+
241.90253	128	
242.40032	82	
243.55649	74	
243.82643	270	1+
245.05147	76	
245.44176	82	
245.89992	74	
246.96801	88	
248.90519	78	
248.98487	298	1+
249.90111	146	
250.47477	108	
251.14029	74	
251.89771	88	
251.92297	82	
252.89381	106	
254.11907	166	1+
254.90199	72	
254.96472	438	1+
255.07532	542	1+
255.90696	222	1+
255.96765	268	1+
257.85094	94	
258.07197	80	
258.57928	92	
258.82661	212	1+
258.84489	364	
259.06903	74	
259.44361	74	
259.85526	174	
259.90798	82	
259.96500	72	
260.83832	74	
261.84157	188	
261.92261	78	
262.96136	84	
263.07873	88	
264.79026	76	
265.22795	76	
265.87248	78	
266.88434	80	
267.14522	90	
267.83385	90	
267.91035	92	
268.84063	298	1+
270.80879	82	
270.83122	120	
271.89669	78	
272.93224	88	
272.99324	72	
273.43583	102	
273.86417	76	
274.85730	176	
275.26429	90	
275.43122	72	
275.85929	196	
276.85442	810	1+
277.26048	78	
277.84217	122	
277.88046	80	
277.92517	144	
278.07870	106	
278.84254	334	
279.85423	330	
279.99998	184	1+
280.85027	182	
280.93040	86	
281.05145	112	
282.86970	72	
283.43025	84	
284.87286	82	
284.93095	76	
288.38214	74	
291.11991	90	
292.82204	78	
293.85297	140	
293.87276	120	
294.15324	104	
294.28370	80	
294.86884	210	
295.77097	90	
296.29074	82	
296.85415	82	
296.99252	92	
297.87571	78	
297.92003	86	
297.97286	128	
298.04931	86	
298.08147	74	
298.57959	82	
298.83140	94	
298.87883	82	
298.90472	74	
299.09143	78	
299.31002	128	
299.87352	138	
300.88821	84	
301.25699	84	
302.15463	72	
302.17096	122	
302.89386	80	
304.02530	114	
305.80496	92	
305.93817	92	
307.89176	120	
308.81014	74	
308.87269	72	
308.89000	86	
309.03597	136	1+
313.86691	86	
314.30212	94	
316.83026	78	
317.86288	76	
320.29321	88	
323.23969	104	
323.90709	80	
330.20482	92	
330.80981	86	
330.83005	80	
337.31180	80	
337.35202	80	
337.63625	82	
337.89592	78	
342.00492	80	
342.29797	72	
345.59547	98	
345.86968	78	
END IONS

###FS:    #m/z: 359.95998 #charge 1+
###MS: 46
###MSMS: 49
BEGIN IONS
TITLE=Cmpd 36, +MS2(359.9600), 28.0-35.0eV, 1.1min #49
RTINSECONDS=60.901
SCANS=46,49
PEPMASS=359.95998	46778
CHARGE=1+
182.85825	80	
192.93975	104	
193.07775	84	
195.93251	82	
205.94920	124	
208.88065	124	
209.94139	80	
210.18596	88	
210.86660	74	
215.05250	76	
217.89945	94	
219.89626	86	
220.95575	86	
221.89030	120	
222.95216	880	1+
223.88805	128	
224.90249	98	
224.94532	614	1+
224.96892	232	
225.97221	116	
226.89420	106	
226.94592	844	1+
226.97058	248	
227.93123	224	
228.94181	990	
230.54322	90	
230.83243	170	1+
230.91400	78	
232.06902	86	
232.11368	96	
233.88678	100	
233.96518	106	
234.19472	100	
234.86067	234	
235.82707	94	
236.11369	76	
240.83562	114	
240.93786	596	1+
240.96252	536	1+
241.11538	76	
241.87678	82	
241.89770	84	
242.95664	244	
244.95928	398	1+
246.80953	94	
246.95171	350	
246.97531	190	
247.80250	84	
248.80261	510	1+
250.80145	106	
251.01946	112	
251.10312	80	
251.24319	78	
252.95090	110	
253.08006	100	
255.11177	168	
257.89228	178	1+
258.84633	286	
258.97234	182	
260.85638	152	1+
260.97448	78	
263.98053	138	
264.05765	106	
264.79621	80	
264.86635	86	
265.06812	78	
265.38830	90	
265.96453	82	
266.81078	436	1+
266.97270	92	
268.91038	74	
269.96323	106	
273.00944	76	
273.93552	86	
274.85403	150	
274.97540	150	1+
275.92862	90	
276.81081	88	
276.85216	186	1+
276.86975	84	
277.11907	78	
277.83126	88	
278.79507	156	
280.79327	640	1+
280.89754	174	1+
281.88068	112	
281.99101	82	
283.10183	88	
283.87887	96	
283.94524	112	
283.98228	74	
284.17281	96	
284.82579	112	
284.85211	84	
286.86772	152	
286.93028	82	
289.42960	98	
290.11967	78	
291.43236	270	1+
291.85585	76	
292.90570	74	
292.93536	94	
293.12864	74	
294.74975	74	
296.81446	108	
296.85509	80	
297.78896	90	
297.80683	124	
298.57537	76	
298.80104	986	1+
298.99996	82	
300.91908	86	
301.08040	92	
301.13140	88	
301.44681	78	
301.77940	82	
303.06901	76	
303.43903	78	
306.87458	122	
307.12704	90	
307.43299	88	
307.93670	164	
308.87704	104	
309.88893	128	
310.92253	112	
312.91263	86	
315.34139	84	
315.40690	80	
316.81250	214	1+
317.85852	86	
318.78059	98	
318.85744	80	
318.88396	88	
318.92890	214	
319.93491	88	
321.11112	76	
321.18829	74	
321.21675	80	
321.82028	102	
323.01439	130	
324.24596	118	
324.88765	122	
325.90234	146	
328.88751	84	
329.86897	108	
330.02636	80	
330.16914	84	
330.19151	74	
332.62376	82	
332.74681	76	
336.94391	124	
337.15825	92	
337.35231	78	
338.31150	96	
338.86719	76	
339.74743	80	
341.27870	116	
343.20982	82	
344.27503	76	
344.41422	86	
349.86577	82	
350.18445	164	1+
350.24064	84	
356.32398	90	
358.19356	150	
360.11258	110	
360.71147	76	
360.98435	80	
362.23684	104	
362.84506	186	1+
END IONS

###FS:    #m/z: 322.92880 #charge 1+
###MS: 50
###MSMS: 51
BEGIN IONS
TITLE=Cmpd 37, +MS2(322.9288), 28.0-35.0eV, 1.1min #51
RTINSECONDS=64.566
SCANS=50-51
PEPMASS=322.92880	325508
CHARGE=1+
64.27422	72	
121.85197	68	
152.38498	76	
176.11064	74	
188.92011	90	
192.88841	86	
193.88758	68	
195.06423	68	
197.95934	84	
199.05934	74	
200.89146	82	
201.04263	74	
202.07494	64	
203.07280	68	
205.95010	194	
206.97143	164	
207.92929	84	
207.97523	70	
210.90510	96	
211.10897	68	
213.16201	86	
213.88875	68	
215.87958	82	
219.05159	84	
220.20948	72	
222.95400	616	1+
223.91840	74	
223.95762	524	1+
227.08381	76	
227.61589	74	
227.91260	72	
227.92720	78	
230.06214	84	
232.11192	84	
232.97131	72	
235.81929	80	
236.89631	246	1+
238.87661	66	
238.93911	364	1+
239.01565	110	
239.07564	204	
240.08106	202	
240.26579	68	
240.89913	66	
240.93987	4656	
240.97066	78	
241.85577	74	
241.94108	4122	
242.12023	82	
242.78630	216	1+
242.81761	70	
242.84019	96	
242.94041	11926	1+
243.83831	68	
244.85402	94	
244.93847	2368	1+
244.97907	66	
245.32662	94	
246.97377	206	
247.22513	144	
247.97626	96	
248.94798	72	
249.43621	104	
249.96798	90	
250.08832	88	
250.90645	66	
251.89813	128	
251.94821	66	
252.23187	142	1+
252.91210	72	
253.04067	80	
253.16012	72	
254.90589	216	
255.09982	96	
256.41156	78	
256.80316	68	
256.88930	246	1+
258.83178	100	
259.34374	78	
259.83438	74	
260.93600	74	
260.96785	74	
261.47730	86	
262.98186	96	
263.81837	66	
263.84076	74	
264.79444	78	
264.97857	144	
265.06154	210	
265.93247	80	
266.25695	66	
266.85851	70	
267.51065	74	
269.07728	66	
270.81256	66	
270.87321	74	
272.39934	72	
272.93834	84	
273.82351	82	
273.91502	74	
274.96309	82	
275.50478	66	
275.85320	80	
276.91690	84	
277.97608	68	
278.02540	76	
279.02957	96	
279.09252	1046	1+
279.14033	78	
280.09502	562	1+
280.16892	70	
281.79758	78	
281.96634	194	1+
282.27386	68	
282.79257	92	
283.06999	272	1+
283.78814	66	
283.90156	94	
284.29184	326	
284.43128	88	
285.41595	100	
286.17387	84	
288.24835	66	
290.85876	120	
290.93175	68	
292.44344	90	
293.85419	66	
294.84676	66	
295.28507	68	
295.83436	80	
297.81420	116	
298.80465	80	
299.13823	66	
299.42051	80	
299.78615	88	
300.81186	148	
301.85855	66	
301.98846	72	
302.88576	68	
302.90452	72	
303.11829	102	
303.16756	72	
303.94181	76	
304.03206	94	
304.81950	72	
304.86516	92	
305.39089	90	
305.87840	72	
306.80630	72	
306.88454	272	1+
307.29060	84	
308.28785	152	
309.28952	72	
309.32158	74	
309.88113	72	
309.91576	156	
310.30684	168	
310.43473	64	
316.43254	88	
317.87582	218	1+
320.25837	70	
322.92691	74	
323.88778	370	1+
324.89193	250	1+
325.21010	74	
326.89039	74	
328.11743	68	
END IONS

###FS:    #m/z: 340.93891 #charge 1+
###MS: 50
###MSMS: 52
BEGIN IONS
TITLE=Cmpd 38, +MS2(340.9389), 28.0-35.0eV, 1.1min #52
RTINSECONDS=65.339
SCANS=50,52
PEPMASS=340.93891	129996
CHARGE=1+
47.04437	80	
49.13401	74	
192.88880	72	
192.92642	112	
201.97373	80	
205.94927	84	
206.89297	78	
207.94542	144	
210.08982	82	
210.93411	72	
212.88246	78	
213.89041	92	
213.94132	592	
215.88222	332	1+
215.93634	176	
218.57076	78	
218.88694	126	
220.94472	234	1+
223.83086	80	
223.90779	78	
223.95908	78	
224.97454	76	
225.86332	78	
226.95319	94	
231.89665	80	
231.94644	382	1+
233.89711	252	
234.99989	82	
235.87022	90	
235.89137	78	
238.88666	170	
239.80155	92	
239.84671	120	
240.22748	108	
240.83381	342	
241.84027	152	
242.83924	322	1+
243.47408	98	
244.87853	76	
244.95598	98	
246.05588	100	
246.97419	108	
248.98773	278	1+
249.96990	348	1+
250.14095	80	
250.95522	78	
251.80190	100	
254.81036	88	
254.90577	98	
254.96336	170	
255.07454	250	
256.85262	274	1+
256.96440	128	
258.84683	968	1+
259.17376	88	
260.48402	94	
260.83150	348	1+
261.43612	128	
261.89505	84	
263.85791	92	
264.07549	102	
264.82419	72	
264.88896	186	
264.99821	92	
265.87833	80	
266.07485	72	
267.13642	128	
268.84211	406	
268.95600	128	
269.08879	74	
269.14611	72	
270.84135	282	
270.92043	126	1+
270.98237	86	
271.13214	90	
271.83309	76	
272.90792	102	
273.98217	108	
274.40294	86	
274.86122	94	
275.85537	814	1+
276.85802	612	1+
277.02313	82	
277.85118	128	
277.92293	80	
277.97017	82	
278.84604	374	
278.96293	136	
279.85149	172	
280.04243	170	1+
280.84247	120	
280.85656	84	
282.12018	138	
283.17579	98	
284.45417	92	
288.93068	72	
288.97651	74	
289.42571	92	
289.88331	84	
290.85199	88	
292.44182	74	
292.85726	92	
292.87200	92	
293.85402	74	
294.86971	188	
294.93922	72	
295.42445	90	
295.53827	82	
295.87068	254	1+
295.97059	262	1+
296.84680	96	
297.84987	186	
297.89781	72	
297.94144	78	
298.14481	82	
298.30749	102	
298.82613	76	
299.88074	124	
299.89632	80	
300.81154	112	
300.86894	82	
301.85997	266	
301.88380	88	
302.17845	82	
302.83183	78	
302.85298	72	
302.86593	128	
303.81769	80	
303.90248	84	
305.81138	80	
306.87921	72	
307.30793	84	
308.10362	80	
308.88585	124	
308.92418	100	
309.89252	220	1+
310.30516	74	
310.39826	88	
310.87433	74	
311.02559	82	
312.87362	106	
314.83599	72	
316.77137	72	
316.79984	74	
318.55485	90	
318.83329	76	
321.17909	82	
321.94791	100	
322.82303	76	
323.23544	78	
325.89926	78	
326.16537	140	
326.83809	98	
327.87393	224	1+
328.19306	76	
330.22498	84	
336.61979	116	
336.87887	72	
338.13071	72	
338.17606	92	
338.24637	100	
338.31125	80	
339.81735	94	
342.32518	92	
343.12991	80	
344.17737	86	
345.21238	76	
END IONS

###FS:    #m/z: 363.95474 #charge 1+
###MS: 50
###MSMS: 53
BEGIN IONS
TITLE=Cmpd 39, +MS2(363.9547), 28.0-35.0eV, 1.1min #53
RTINSECONDS=66.111
SCANS=50,53
PEPMASS=363.95474	47464
CHARGE=1+
65.49861	92	
110.42320	102	
189.85915	232	
191.85828	240	
194.90126	78	
209.42825	86	
209.94480	268	
210.89155	90	
211.86701	132	
212.87573	374	
212.89311	90	
219.43568	98	
222.95259	432	1+
223.96924	332	1+
224.94803	244	
224.97110	226	1+
225.88165	160	
225.94797	138	
226.94510	1062	1+
226.97012	198	
227.93186	142	
227.93925	118	
228.89451	214	
228.94111	838	1+
229.89046	112	
230.88836	504	
230.94405	84	
236.43828	80	
238.94039	84	
240.57052	104	
240.94006	1260	
240.96275	150	
241.85204	84	
241.94039	624	
242.83024	260	1+
242.93941	2062	1+
243.89388	76	
244.93766	528	
244.95573	502	1+
245.85553	88	
245.87299	80	
245.94305	772	1+
246.83301	104	
246.97296	102	
247.07031	84	
247.10871	90	
247.39661	108	
247.80611	92	
248.45192	112	
248.80063	390	1+
249.84190	86	
249.89730	144	
249.93695	86	
250.89956	224	1+
251.80440	134	
254.86647	94	
255.81027	76	
256.95097	96	
257.40779	296	1+
258.94659	86	
259.96564	332	1+
260.83390	152	
260.96805	362	1+
261.79208	80	
261.83765	78	
261.95473	76	
262.92762	78	
263.87820	76	
264.42519	80	
264.87181	130	
264.93020	92	
265.04019	76	
265.81086	928	1+
265.92105	100	
266.78662	112	
266.81322	812	1+
266.95875	76	
267.49862	92	
268.83588	76	
268.93852	130	
269.96724	194	
271.99817	76	
273.25093	78	
273.85612	82	
275.06874	90	
276.01240	88	
276.97421	86	
277.16181	86	
278.79381	144	
279.39304	80	
279.80025	204	
279.84536	90	
280.38289	92	
280.79206	766	1+
281.11455	120	
283.06721	86	
283.78713	278	1+
284.82273	140	
284.83804	78	
284.86535	86	
286.81988	82	
287.61487	82	
292.93097	96	
293.84987	192	
294.85927	76	
295.03833	92	
296.50591	114	
296.80462	208	
297.80799	122	
297.99918	172	1+
298.08846	174	
298.80004	980	1+
300.43690	86	
300.89708	78	
301.41205	86	
301.79832	322	1+
301.85992	128	
301.91789	106	
302.23603	116	
302.86116	120	
302.89825	74	
303.80526	132	
303.85228	124	
303.93115	100	
304.15377	104	
306.41731	86	
306.87137	82	
307.06267	80	
307.88719	80	
310.31172	122	
310.90866	96	
310.98458	82	
311.37467	92	
311.85997	106	
316.81681	166	
317.15172	82	
317.95059	312	1+
318.40359	94	
318.80975	192	1+
318.93374	130	
319.59666	104	
319.83180	80	
319.93280	128	
321.83530	76	
323.37695	112	
323.90281	76	
324.02288	76	
324.80041	182	1+
325.83705	82	
326.87559	82	
327.06738	120	
328.82964	78	
331.80890	84	
333.76226	78	
333.97786	142	
335.98436	80	
336.79358	74	
336.86969	90	
336.94914	164	
337.84185	88	
338.94637	80	
338.96870	76	
340.93935	118	
343.88563	76	
346.10937	100	
349.13397	80	
349.31266	78	
352.89194	122	
358.19748	82	
359.96310	80	
363.80355	92	
363.88321	94	
366.88964	88	
368.00303	80	
END IONS

###FS:    #m/z: 336.94437 #charge 1+
###MS: 54
###MSMS: 55
BEGIN IONS
TITLE=Cmpd 40, +MS2(336.9444), 28.0-35.0eV, 1.2min #55
RTINSECONDS=69.79
SCANS=54-55
PEPMASS=336.94437	59958
CHARGE=1+
166.82085	132	
186.44237	92	
187.03652	78	
193.98986	70	
198.02145	92	
201.96872	70	
203.93112	78	
203.94878	76	
205.94734	132	
207.93632	76	
208.97915	184	
210.22155	80	
210.88028	72	
211.94388	2382	1+
212.87526	70	
213.93875	820	1+
214.89921	80	
215.88704	424	1+
217.88084	308	
218.00110	70	
220.88538	74	
221.58553	86	
221.90012	90	
223.95667	276	
224.83999	80	
224.97407	224	
225.88338	72	
226.90030	76	
228.89226	82	
229.95402	2114	1+
230.88883	448	1+
230.90938	96	
231.94858	952	1+
233.89634	110	
233.94898	80	
234.94014	78	
235.57233	82	
235.79125	88	
235.82708	124	
235.89491	84	
236.94653	92	
237.06167	94	
238.88489	140	
239.85102	102	
239.86042	168	
239.90192	202	
240.78954	80	
240.84236	608	1+
241.04494	78	
241.84358	448	1+
241.89399	82	
241.91741	72	
241.98854	132	
242.92261	70	
243.83139	182	
244.06061	96	
244.07409	82	
246.85201	88	
246.91197	120	
246.97463	136	
247.96471	296	
248.89406	120	
248.90886	110	
249.82058	254	1+
249.91182	80	
249.96029	380	1+
250.13515	84	
250.94865	112	
250.98592	80	
251.49041	80	
251.79033	96	
251.94713	70	
252.97126	702	
253.83637	74	
253.91646	180	
254.05566	78	
254.08816	80	
254.81187	88	
254.83538	102	
254.96329	956	1+
255.07371	300	1+
257.85206	218	
258.84434	464	
259.44262	72	
259.82457	72	
259.85279	226	
260.10266	82	
260.84487	294	1+
261.92478	100	
262.23111	72	
262.83180	86	
263.16441	70	
264.17322	74	
266.86186	158	
267.83888	408	1+
268.09929	112	
268.83990	286	1+
268.95793	74	
270.97951	98	
271.09760	80	
272.17184	84	
272.80061	78	
272.84708	86	
274.16510	78	
274.87329	110	
275.85582	134	
275.87803	100	
275.91835	76	
276.85617	914	1+
277.83610	152	
278.81851	80	
278.83560	124	
278.85549	114	
278.96996	78	
278.99048	80	
279.83688	82	
279.85802	214	1+
280.09240	74	
280.79026	78	
281.08455	72	
281.39965	90	
283.78976	96	
283.92235	130	
285.42013	82	
285.85007	110	
285.86630	70	
286.85066	326	1+
291.14928	78	
291.86002	92	
292.56745	82	
292.85641	136	
293.10438	256	
293.14759	96	
293.85153	104	
293.99527	70	
294.11320	114	
294.27902	138	
294.86629	172	
294.96512	78	
295.20933	72	
295.27275	82	
295.97964	78	
297.88857	74	
297.97535	192	
298.01996	88	
298.03688	80	
299.05317	70	
299.21860	70	
299.28016	84	
299.84286	194	1+
299.87435	560	1+
299.95202	82	
300.02649	110	
301.80207	70	
304.86540	74	
304.90412	72	
307.79665	80	
309.86471	126	
311.41150	98	
311.87963	88	
317.58504	80	
319.17741	76	
320.79246	80	
321.95677	108	
328.30899	98	
328.92546	74	
338.88320	106	
341.24463	70	
341.81687	96	
341.83266	76	
END IONS

###FS:    #m/z: 363.95450 #charge 1+
###MS: 54
###MSMS: 56
BEGIN IONS
TITLE=Cmpd 41, +MS2(363.9545), 28.0-35.0eV, 1.2min #56
RTINSECONDS=70.561
SCANS=54,56
PEPMASS=363.95450	50394
CHARGE=1+
183.00106	76	
187.86503	74	
191.86084	188	
193.08129	80	
207.87335	86	
208.88821	72	
209.94376	184	
210.94320	74	
212.87718	516	1+
222.95010	264	1+
224.94802	592	1+
224.97242	296	
225.97463	156	
226.94588	1256	
226.96822	194	
227.92980	598	
228.94196	1546	1+
230.88815	522	
233.04063	78	
233.93767	72	
234.14241	84	
234.83416	84	
235.49914	102	
237.12788	78	
237.82086	82	
238.85940	80	
239.89898	86	
240.82132	74	
240.83577	152	
240.93933	898	
240.96243	286	1+
241.08305	182	
241.94116	638	
242.94071	2164	1+
243.91685	76	
244.93786	290	
244.95563	872	
245.44202	90	
245.88277	116	
245.94580	1178	1+
246.81066	134	
246.97436	246	
248.80155	156	
248.90210	112	
248.94204	154	
249.80756	176	
250.79651	144	
250.94354	172	
250.97082	136	
253.90293	188	1+
256.09905	72	
256.91119	96	
257.90442	82	
258.83328	280	1+
258.97607	116	
259.06932	76	
259.10355	82	
259.88212	92	
260.83142	360	1+
260.97231	146	
261.99037	78	
262.82199	82	
264.37088	94	
265.79073	134	
265.81816	136	
265.97280	144	
266.00458	78	
266.78616	78	
266.81331	306	
267.01097	72	
267.80446	98	
267.85620	76	
268.81013	168	
268.95836	194	
269.11369	80	
269.81675	112	
269.96698	142	
270.82869	74	
271.86032	90	
272.84504	78	
272.93639	138	
274.91593	84	
275.41522	72	
276.85419	94	
277.13580	76	
277.43616	76	
277.80239	86	
277.92096	148	
278.80674	174	
278.83995	202	
278.87974	88	
279.79715	78	
279.85346	226	1+
280.79247	656	1+
280.83531	82	
280.99795	82	
281.11534	92	
281.89376	188	
282.08765	132	
282.78643	610	1+
283.78810	436	1+
283.84501	148	
284.87977	134	
286.80676	100	
287.01162	82	
287.12790	104	
287.81246	76	
288.89501	76	
289.86667	74	
290.79676	166	
291.05429	88	
291.43850	104	
292.80195	84	
293.00427	84	
293.84607	72	
294.93072	88	
295.81296	122	
295.88505	72	
296.80729	288	
297.80092	186	
298.08547	72	
298.43970	80	
298.80264	1204	1+
300.79726	184	
300.83717	86	
301.79702	420	1+
301.85939	144	
302.85295	280	1+
304.90312	186	1+
305.83412	140	
305.89164	188	1+
308.84684	80	
311.85918	78	
312.83244	76	
313.81578	126	
316.80842	156	
318.80369	206	1+
318.90985	72	
318.92983	76	
319.82001	86	
319.95524	78	
320.80674	188	1+
321.08457	78	
321.93710	74	
324.00246	80	
324.08828	74	
326.36041	84	
326.76429	78	
326.94609	92	
327.88838	74	
328.28875	76	
334.88482	72	
338.01575	74	
343.41896	72	
343.81707	84	
344.94534	102	
347.98520	80	
349.77461	72	
349.88910	76	
350.14030	126	
351.33954	74	
352.88802	114	
353.89216	140	
354.42130	86	
358.77138	76	
360.18500	78	
360.77663	90	
365.12553	72	
366.08566	82	
366.87814	82	
368.83259	78	
END IONS

###FS:    #m/z: 359.96023 #charge 1+
###MS: 54
###MSMS: 57
BEGIN IONS
TITLE=Cmpd 42, +MS2(359.9602), 28.0-35.0eV, 1.2min #57
RTINSECONDS=71.3335
SCANS=54,57
PEPMASS=359.96023	41966
CHARGE=1+
50.47477	74	
56.11321	80	
84.44818	146	
92.85446	96	
127.09586	98	
190.88993	86	
191.10035	76	
207.14753	74	
209.93988	132	
212.89681	74	
214.85965	74	
216.87675	74	
218.85584	72	
218.94478	70	
221.89096	76	
222.95231	518	1+
223.88568	72	
223.97373	72	
224.94561	746	1+
226.88594	94	
226.94691	862	1+
226.97104	164	
227.92892	118	
228.94202	868	
229.87631	70	
230.97404	84	
232.88709	126	
232.93563	86	
234.86611	100	
235.86483	74	
238.15754	74	
240.94123	474	
240.96285	560	1+
241.08695	84	
241.94074	366	
242.09258	80	
242.83017	106	
242.95758	220	
244.88215	72	
244.95427	214	
244.97068	72	
245.94616	76	
246.95214	432	1+
246.97052	120	
247.84076	76	
248.80436	388	1+
248.92061	74	
250.89266	90	
250.94623	204	
252.51366	94	
252.87436	116	
252.89644	84	
252.95670	106	
255.09587	84	
258.44488	84	
258.83839	138	
258.97094	116	
259.42097	82	
259.97316	76	
260.37507	72	
260.83051	192	
260.96790	230	
261.82755	80	
262.82178	74	
263.00115	86	
263.91606	220	1+
263.97694	350	1+
264.01961	106	
266.81236	260	
267.09549	84	
267.17647	76	
267.97841	130	1+
268.01701	90	
268.42324	94	
268.79779	76	
268.95819	206	1+
269.22271	74	
269.42425	90	
272.84642	74	
272.89472	74	
275.38433	94	
276.86087	102	
276.93536	72	
277.09412	96	
278.79775	150	
278.84582	446	1+
278.87457	126	
278.93379	78	
279.80013	204	
280.03555	72	
280.26171	72	
280.55166	104	
280.78937	896	1+
281.85717	228	1+
281.99733	80	
282.82888	138	
283.88917	76	
283.98745	132	
284.82189	108	
285.82501	116	
286.92142	108	
287.06749	76	
289.41728	98	
289.89574	74	
290.79825	176	
291.78574	112	
291.93572	72	
291.97121	74	
292.43323	196	
293.91755	84	
294.91187	72	
295.91951	148	
296.80377	190	
296.82754	80	
296.88045	100	
296.92912	80	
297.80043	788	1+
297.92246	72	
298.07716	78	
298.80311	686	1+
298.98750	78	
299.85182	72	
300.85229	356	1+
301.81565	76	
303.27421	78	
303.76665	72	
304.99182	76	
306.43060	132	
306.87861	142	
306.93332	86	
307.83534	78	
308.28824	148	
310.81384	78	
312.92777	74	
313.85627	74	
313.92804	72	
314.52898	70	
314.81301	74	
315.15864	80	
316.81399	128	
318.59016	112	
318.93553	118	
320.09326	80	
320.96136	72	
321.81646	232	
321.84441	108	
322.31589	74	
322.82451	116	
323.14075	72	
328.19082	94	
330.17374	84	
334.10363	74	
335.87188	74	
336.72537	94	
337.79903	72	
342.20404	120	
342.88555	70	
347.35572	80	
347.94835	84	
354.85185	72	
355.10822	72	
355.30953	92	
358.20187	78	
358.83893	72	
360.17752	72	
361.15923	88	
END IONS

###FS:    #m/z: 363.95464 #charge 1+
###MS: 58
###MSMS: 59
BEGIN IONS
TITLE=Cmpd 43, +MS2(363.9546), 28.0-35.0eV, 1.3min #59
RTINSECONDS=75.011
SCANS=58-59
PEPMASS=363.95464	56068
CHARGE=1+
67.88217	88	
178.94575	78	
183.93429	92	
186.99116	88	
202.07666	80	
206.89847	98	
208.93978	80	
209.94320	228	
212.87799	438	
213.86196	78	
214.87043	86	
218.88409	152	
220.01829	78	
222.95064	1246	1+
222.97003	78	
223.90710	86	
224.88495	338	1+
224.92647	86	
224.94692	1384	1+
224.97422	82	
225.96700	536	1+
226.94700	1528	
226.96908	362	1+
227.03842	80	
227.93999	210	
228.89274	98	
228.94140	1854	1+
229.90063	84	
229.95440	84	
230.88941	508	
232.89140	118	
233.43078	102	
235.07727	76	
236.54418	104	
239.87760	206	1+
239.90097	192	1+
240.93953	952	
240.96147	786	
241.12104	92	
241.84995	98	
241.93866	2552	1+
242.42905	80	
242.94062	1754	1+
243.83628	92	
243.95357	124	
244.95603	842	
245.87604	146	
245.94051	138	
246.41250	102	
246.90622	80	
246.95299	1310	1+
246.97464	216	
247.97258	118	
248.80142	302	1+
248.92668	78	
249.15716	106	
250.10582	94	
250.79084	148	
250.89194	146	
250.94989	228	1+
252.40067	80	
252.79715	128	
252.96144	94	
254.87046	78	
257.83458	130	
258.44296	98	
258.82952	130	
258.84728	120	
258.97304	182	1+
259.43729	88	
260.83657	162	
260.86886	98	
260.96809	558	1+
261.83338	82	
262.79358	202	
262.83148	130	
263.43139	98	
263.82837	88	
263.84998	78	
263.97683	222	
266.39323	112	
266.78249	92	
266.79471	262	1+
266.81117	170	
267.81416	82	
267.97184	124	
268.95573	236	
269.96654	190	
270.86515	86	
271.44559	108	
271.84036	82	
271.89949	92	
273.07036	98	
273.84954	106	
273.92590	104	
275.84508	202	1+
278.79435	336	1+
278.84172	432	1+
279.01519	92	
279.81346	90	
279.92186	82	
280.12596	78	
280.79425	408	
281.79240	266	
281.89607	94	
281.98229	202	1+
282.78981	182	
282.97333	98	
283.06608	136	
283.43842	108	
283.50649	88	
283.78972	242	
283.85198	160	
284.82071	258	1+
284.84563	80	
284.99198	108	
285.85051	148	
286.81967	132	
287.93300	84	
288.80339	82	
291.82855	88	
292.85422	198	1+
293.80783	82	
294.82542	84	
295.24308	82	
296.33487	82	
296.43189	90	
296.80816	320	
297.43866	94	
297.79994	1190	1+
298.80140	912	1+
298.89797	92	
299.86986	114	
299.94139	78	
300.80258	376	
301.79748	182	
301.85583	420	1+
302.80124	160	
303.43910	96	
303.80694	116	
303.85193	100	
304.89756	92	
306.43034	176	
306.88103	152	
307.28649	92	
307.89273	118	
307.92806	92	
308.86886	158	
310.87775	144	
311.32453	82	
311.85852	134	
316.12911	76	
316.81140	392	1+
317.81407	220	1+
319.81060	104	
319.82590	90	
319.93490	112	
320.14582	82	
321.81821	194	
321.86700	146	
323.99329	84	
326.17422	82	
330.14939	102	
331.38635	84	
334.87465	142	
336.94485	248	
340.10699	90	
342.02108	82	
342.90497	78	
343.91450	100	
344.90407	86	
349.31254	78	
353.82063	84	
358.72015	82	
361.83829	78	
364.25543	78	
368.21525	94	
END IONS

###FS:    #m/z: 336.94418 #charge 1+
###MS: 58
###MSMS: 60
BEGIN IONS
TITLE=Cmpd 44, +MS2(336.9442), 28.0-35.0eV, 1.3min #60
RTINSECONDS=75.7835
SCANS=58,60
PEPMASS=336.94418	55440
CHARGE=1+
192.89248	130	
197.87965	82	
201.93180	94	
205.94917	68	
205.97036	78	
208.84565	80	
209.94204	84	
211.18572	74	
211.94291	1472	1+
212.87845	150	
213.93890	664	1+
215.88971	78	
215.93639	92	
217.93745	82	
217.95403	86	
218.09353	82	
219.88522	82	
221.07590	84	
222.97131	86	
223.95935	154	
224.84097	82	
224.89530	88	
225.12368	78	
225.86134	144	
226.88785	214	1+
227.40665	80	
228.84203	104	
228.85700	72	
229.95359	1554	1+
229.97284	84	
230.86190	74	
230.88651	164	
230.93093	70	
231.89533	86	
231.95075	304	
232.88831	260	1+
232.94304	222	1+
233.82564	140	
236.07980	78	
236.16102	92	
237.85642	82	
237.88885	74	
237.92309	74	
238.85204	78	
238.88053	158	
240.83124	178	
240.85602	82	
241.84448	246	
242.47289	94	
242.84379	136	
243.84046	84	
243.85298	70	
243.96670	86	
244.83465	72	
246.97332	96	
247.07572	68	
247.11825	92	
247.96383	308	1+
249.42472	84	
249.96288	336	1+
250.90648	118	
251.10126	76	
252.97194	686	
253.11921	102	
253.40444	76	
253.83311	162	
253.85203	82	
254.91194	196	1+
254.96573	196	
255.07676	196	1+
255.85735	76	
256.82482	84	
256.85409	112	
256.89372	88	
256.91255	140	
256.95940	120	
257.85218	190	
258.84649	724	1+
258.86936	74	
258.96223	84	
262.91762	98	
264.86072	248	
264.91640	86	
264.94414	114	
266.78029	82	
266.99885	72	
268.83762	542	1+
268.87840	70	
268.96497	72	
270.79864	80	
270.88930	90	
270.98197	230	
272.92207	74	
272.93638	72	
273.89691	84	
273.97063	128	
274.86409	186	
275.85246	1476	1+
275.98148	70	
276.52050	96	
276.85534	1306	1+
277.75135	70	
277.95789	74	
278.84617	142	
279.91108	78	
280.26382	74	
281.12355	78	
281.86140	208	1+
282.38094	80	
283.02168	126	
283.78366	72	
284.71947	74	
286.80558	82	
286.84847	468	
286.91495	84	
288.85558	70	
289.89787	72	
290.87102	82	
291.63360	96	
292.86810	100	
293.10628	108	
293.85899	162	
294.10940	68	
294.17853	68	
294.86230	146	
294.88003	70	
295.88059	78	
295.98743	108	
296.32636	82	
297.38230	120	
297.93179	96	
297.97520	72	
298.31108	72	
298.87248	254	1+
299.82664	82	
301.67691	78	
302.40251	74	
303.01363	86	
303.03294	72	
306.43253	72	
306.88098	112	
307.89563	72	
309.87121	100	
310.41560	82	
315.94814	92	
316.94417	74	
319.23049	72	
320.72388	68	
321.04312	74	
321.18604	82	
321.81578	74	
321.96752	72	
322.23628	68	
322.43697	104	
324.00438	72	
327.39487	78	
328.38440	76	
328.88757	78	
329.86809	92	
330.92897	86	
336.20511	70	
337.86219	90	
338.26854	78	
338.86516	72	
339.74908	78	
341.75775	88	
END IONS

###FS:    #m/z: 359.95984 #charge 1+
###MS: 58
###MSMS: 61
BEGIN IONS
TITLE=Cmpd 45, +MS2(359.9598), 28.0-35.0eV, 1.3min #61
RTINSECONDS=76.5555
SCANS=58,61
PEPMASS=359.95984	38182
CHARGE=1+
70.68376	70	
183.93244	76	
191.10023	74	
195.96004	92	
201.82173	72	
206.03746	76	
206.96532	78	
209.94375	222	
210.98948	76	
217.85525	74	
221.86182	86	
222.39772	88	
222.95355	216	
223.88951	124	
223.95251	200	
224.39817	102	
224.92842	74	
224.94524	554	1+
226.91425	92	
226.94513	306	1+
226.97104	342	
227.01427	104	
227.93598	754	1+
228.94049	632	1+
230.83602	84	
232.82317	78	
234.86251	122	
235.02393	106	
238.89371	196	1+
238.96575	78	
240.85606	76	
240.94052	340	
240.96120	450	1+
241.78521	134	
241.94054	272	
242.86306	278	1+
242.95547	306	1+
244.84487	258	1+
244.95484	432	
245.22450	90	
245.89427	78	
245.94581	736	1+
246.95186	466	1+
247.40797	88	
248.80383	178	
249.79704	92	
250.01465	74	
250.94733	80	
251.04157	138	
251.86307	162	
252.87206	142	
253.89343	74	
258.84054	112	
260.20066	76	
260.32946	92	
260.96838	306	
262.80328	142	
263.98573	86	
265.05216	100	
266.81391	174	
266.88241	78	
267.02708	72	
267.13317	80	
267.81595	88	
267.97386	126	
268.91852	94	
268.95736	102	
269.08126	84	
269.83907	118	
269.96950	158	
270.83883	84	
270.89093	122	
272.40952	76	
275.93073	70	
276.85595	174	
276.87800	78	
277.85499	88	
277.88844	72	
278.84506	220	
279.47303	72	
279.80353	112	
279.90609	148	
280.79189	738	1+
280.85192	246	1+
280.92627	72	
281.98895	84	
282.78961	250	1+
283.94097	88	
283.98137	154	
284.82770	208	1+
285.77924	102	
286.91806	72	
287.86095	92	
287.93361	86	
289.87699	86	
291.12238	74	
291.97550	124	
291.99856	94	
293.11384	78	
293.84792	112	
294.11516	70	
295.02153	88	
295.34630	96	
296.08549	92	
296.55666	104	
296.80984	276	
296.86166	78	
296.93964	72	
297.80373	212	
298.15776	90	
298.80293	902	1+
299.92029	100	
299.94138	86	
300.80178	244	1+
300.84410	74	
301.73669	102	
301.86115	120	
303.82430	80	
304.25966	90	
304.92749	82	
306.06015	114	
306.42614	74	
306.88921	176	1+
306.93163	78	
307.40686	92	
307.94089	78	
308.29533	88	
309.90059	72	
312.41536	86	
313.82165	88	
314.16512	78	
314.32180	72	
314.81165	72	
316.81516	128	
316.83916	72	
316.85878	152	
317.01160	86	
317.81537	82	
317.91988	78	
318.93268	130	
319.82219	98	
320.92838	82	
321.83384	72	
322.15074	78	
322.42162	96	
322.92921	74	
323.01294	128	
324.02202	84	
327.45488	74	
329.41100	80	
329.87068	106	
331.92957	76	
332.94634	76	
333.01806	78	
333.75215	84	
333.81623	82	
334.94777	80	
336.94490	388	1+
337.12269	90	
337.88041	72	
342.90582	98	
343.26914	94	
345.14852	88	
345.21009	90	
346.28991	74	
346.65552	72	
349.85213	96	
354.41711	112	
358.19674	286	1+
362.75970	76	
END IONS

###FS:    #m/z: 322.92853 #charge 1+
###MS: 62
###MSMS: 63
BEGIN IONS
TITLE=Cmpd 46, +MS2(322.9285), 28.0-35.0eV, 1.4min #63
RTINSECONDS=80.217
SCANS=62-63
PEPMASS=322.92853	402368
CHARGE=1+
146.59607	64	
184.89285	74	
187.05978	86	
195.97721	72	
197.97473	82	
198.13537	86	
201.04417	170	
206.94622	110	
207.93480	72	
207.97466	118	
208.90789	62	
209.78185	82	
210.89352	60	
212.93300	72	
213.89758	64	
215.88862	72	
215.96869	64	
220.88255	64	
221.07049	80	
221.89364	84	
221.94207	96	
223.01187	88	
223.95926	222	
224.96047	130	
225.86337	72	
226.82063	70	
226.96978	64	
227.92723	66	
229.90189	70	
230.95522	74	
231.05608	74	
232.89473	66	
233.79487	78	
234.91898	78	
235.89874	66	
236.89183	74	
237.86225	82	
237.89974	62	
238.11196	66	
238.88470	142	
238.93577	174	
239.01340	66	
239.07885	220	
239.09461	90	
239.78055	60	
239.79012	202	1+
239.94608	78	
240.40854	66	
240.90776	98	
240.94042	2566	
241.09781	72	
241.81934	90	
241.94136	2872	
242.88460	70	
242.94054	7712	1+
243.96695	78	
244.83189	122	
244.84960	112	
244.93932	1478	
246.97282	136	
247.15155	78	
248.11628	82	
248.85122	66	
249.79510	68	
250.94854	72	
251.79248	60	
252.93523	68	
254.96059	76	
255.10385	64	
255.53944	60	
255.92231	64	
256.90091	130	
256.93499	74	
257.07852	94	
257.80153	60	
257.84718	74	
257.89668	60	
258.43691	82	
258.80831	76	
260.83089	64	
260.92837	62	
261.47207	60	
261.82982	140	
262.82994	118	
263.13856	74	
263.83321	76	
263.98140	74	
264.03380	60	
264.10536	68	
264.96446	62	
265.03047	74	
265.05401	70	
265.39233	68	
265.85237	76	
266.86087	64	
266.96374	138	
267.89852	62	
268.95678	134	
271.79459	126	
272.93858	88	
274.86100	94	
277.91679	60	
278.07665	66	
278.83912	76	
278.92683	78	
279.08896	1068	1+
279.10583	128	
280.86006	76	
282.05064	74	
283.06856	128	
283.17370	68	
283.86240	82	
283.96857	96	
284.15827	78	
284.21279	70	
284.29257	450	
286.09678	70	
287.14875	78	
287.75665	64	
287.85281	70	
288.01938	60	
289.78284	68	
289.87438	124	
290.85183	66	
290.87730	124	
291.13657	88	
295.24511	74	
298.82587	86	
299.87980	88	
301.12054	66	
301.81163	68	
301.87122	76	
302.87695	92	
304.38333	84	
306.28503	236	1+
307.80104	78	
307.88191	182	1+
308.80138	64	
309.23330	86	
309.82290	74	
309.90330	72	
310.30719	64	
311.86460	80	
312.95151	72	
313.02685	106	
315.80593	100	
315.84328	62	
316.14045	62	
319.31584	70	
321.92354	80	
325.26774	88	
325.89327	72	
326.23619	70	
326.89501	70	
327.77971	82	
END IONS

###FS:    #m/z: 340.93879 #charge 1+
###MS: 62
###MSMS: 64
BEGIN IONS
TITLE=Cmpd 47, +MS2(340.9388), 28.0-35.0eV, 1.4min #64
RTINSECONDS=80.989
SCANS=62,64
PEPMASS=340.93879	169550
CHARGE=1+
197.92117	82	
201.93872	72	
205.13040	78	
205.94921	78	
212.07194	76	
212.89151	88	
212.92558	74	
212.98100	72	
213.93769	582	
214.88873	86	
215.88514	116	
215.93946	150	
219.03213	90	
220.87606	164	
220.90799	82	
221.90362	74	
223.95743	120	
224.23643	88	
226.85688	78	
227.86689	156	
227.90557	126	
228.85274	76	
229.84065	92	
230.88905	338	1+
231.94895	588	1+
234.90393	78	
235.14111	122	
235.88927	140	
237.85645	100	
238.89534	84	
239.49371	74	
239.82068	82	
240.83756	1188	1+
241.82458	100	
241.84176	840	1+
242.82854	74	
243.83448	268	
243.92626	82	
245.83739	80	
245.94035	140	
246.86156	72	
246.97502	136	
248.03808	70	
248.98462	72	
249.95744	296	
252.84726	72	
253.80130	70	
254.91209	518	1+
254.96399	202	
255.07047	180	
255.87539	80	
255.96678	132	
256.38800	92	
256.89433	240	
256.96260	72	
257.79171	82	
258.84422	536	
259.11042	98	
259.84693	258	
259.92198	76	
260.83433	1092	1+
260.91018	72	
260.98753	80	
262.96732	72	
263.83605	82	
263.87821	70	
263.90625	72	
264.83638	74	
264.86410	182	
265.06235	102	
265.10632	78	
265.82843	82	
266.01285	72	
266.84473	88	
266.86230	80	
267.13825	122	
268.41108	108	
268.79204	128	
268.83827	484	
269.85354	76	
270.83035	134	
271.82674	94	
272.89994	94	
272.93519	106	
273.94155	74	
274.85929	136	
274.87686	152	
275.31908	84	
275.80847	72	
275.85417	106	
275.91426	80	
276.85691	494	
277.85874	372	
277.88013	134	
277.96239	108	
278.20172	80	
278.84394	1710	1+
278.87437	70	
279.99442	90	
281.05460	138	
281.83874	74	
282.79872	92	
283.78375	102	
283.86018	80	
283.96789	86	
284.83764	72	
286.44263	84	
288.84076	334	1+
288.87014	80	
290.43525	76	
291.85939	72	
292.82884	72	
294.86345	140	
295.85609	120	
295.97117	74	
296.86043	162	
297.00636	118	
297.87734	192	
297.89677	90	
298.29961	92	
298.87460	72	
298.89066	122	
299.02318	76	
299.87371	112	
300.81805	84	
300.87834	78	
301.73428	84	
301.86380	226	
302.86479	120	
303.04778	76	
304.40865	80	
305.43371	72	
306.81084	76	
306.86692	80	
308.29217	184	
308.38735	72	
308.94613	74	
310.41542	76	
312.80666	72	
312.85874	78	
314.74842	72	
315.82390	72	
316.73642	84	
323.74851	80	
324.02197	72	
324.89558	94	
326.16455	102	
326.88869	82	
328.15151	72	
328.81743	72	
329.87078	138	
330.89036	78	
334.86687	76	
338.92168	72	
341.27206	84	
342.24355	78	
342.90107	202	
343.95852	102	
END IONS

###FS:    #m/z: 336.94424 #charge 1+
###MS: 62
###MSMS: 65
BEGIN IONS
TITLE=Cmpd 48, +MS2(336.9442), 28.0-35.0eV, 1.4min #65
RTINSECONDS=81.769
SCANS=62,65
PEPMASS=336.94424	53092
CHARGE=1+
50.65019	156	
186.99258	78	
205.95004	124	
206.94758	70	
207.97733	110	
210.90744	72	
211.94294	986	
212.88324	90	
213.87382	162	
213.93883	400	
214.93831	238	
215.88457	452	1+
215.93479	142	
217.87211	80	
219.42657	112	
219.84312	78	
220.86973	84	
220.88626	84	
221.89089	78	
222.97459	236	1+
223.83263	104	
223.95774	150	
224.88699	120	
224.96917	88	
228.83994	184	
228.85689	78	
228.89410	80	
229.09674	74	
229.95308	1448	1+
230.88795	112	
230.90046	134	
231.88646	148	
231.94811	978	1+
233.82666	76	
233.89884	240	
234.39823	80	
234.82479	76	
234.90018	120	
235.00747	84	
235.87400	76	
235.93880	72	
236.10438	76	
237.89816	84	
238.88604	70	
238.93330	74	
239.37040	70	
239.79009	72	
239.84927	112	
240.83234	78	
240.84766	128	
241.83837	364	1+
243.84066	70	
246.90633	74	
246.97251	72	
247.96658	222	
248.08643	70	
248.98850	94	
250.82286	82	
250.90315	92	
250.94817	126	
251.00769	70	
251.90750	112	
251.96506	112	
252.78711	78	
252.94742	160	
252.96970	732	1+
253.90833	84	
254.85650	76	
254.91832	212	
254.96594	334	1+
255.07188	416	1+
255.42168	80	
256.85123	208	1+
256.89685	218	
257.83209	72	
258.83897	146	
258.90685	80	
260.84372	220	1+
261.54888	118	
262.83381	74	
262.94734	86	
263.04298	78	
263.88627	92	
267.13798	146	
268.84434	452	1+
268.86653	80	
268.98072	72	
269.84441	286	1+
270.06353	78	
270.96605	82	
270.98822	74	
271.88846	80	
272.84033	118	
273.13322	82	
274.84468	72	
275.86024	126	
276.85990	164	
277.44016	116	
277.83011	88	
277.86097	504	1+
277.91924	84	
277.96625	74	
278.43501	78	
278.88586	94	
279.84875	74	
279.86655	120	
280.85032	128	
281.86156	72	
282.87236	150	
283.02495	92	
283.87875	90	
285.84576	210	
286.41674	100	
286.57901	80	
286.84792	172	
286.91794	98	
287.85003	126	
288.20249	74	
289.39433	82	
290.14243	92	
290.85963	112	
290.89188	74	
291.84947	80	
291.86867	72	
292.86649	120	
293.10770	488	1+
293.35569	84	
293.44180	84	
294.11274	284	1+
294.85535	150	
294.86836	112	
296.96610	116	
297.00504	76	
297.40330	78	
298.91728	94	
299.42051	86	
299.86753	126	
301.24848	92	
307.89366	72	
308.40901	94	
309.31746	96	
309.81256	72	
309.86170	88	
310.92198	80	
312.80869	76	
313.88437	72	
314.87485	76	
316.75667	90	
317.43608	84	
318.88663	114	
320.22061	84	
322.27835	84	
324.89707	78	
325.37205	82	
327.82745	102	
329.38420	88	
332.31267	124	
333.43256	88	
333.95071	100	
334.26270	72	
335.95993	78	
336.62390	86	
339.62940	80	
340.94776	84	
341.89495	206	1+
341.95972	76	
END IONS

###FS:    #m/z: 322.92826 #charge 1+
###MS: 66
###MSMS: 67
BEGIN IONS
TITLE=Cmpd 49, +MS2(322.9283), 28.0-35.0eV, 1.4min #67
RTINSECONDS=85.4305
SCANS=66-67
PEPMASS=322.92826	483976
CHARGE=1+
61.47009	140	
133.03614	80	
179.81253	106	
189.00313	80	
190.93246	80	
192.06405	78	
192.88880	72	
194.89123	68	
196.98439	68	
198.89648	68	
198.93296	70	
200.94008	60	
201.04486	204	
201.86362	76	
205.94824	142	
207.97700	74	
208.93507	68	
210.88678	70	
213.08861	70	
214.88047	248	1+
215.92651	80	
218.89594	150	
220.87225	68	
220.95187	64	
221.87621	74	
221.89274	94	
222.89633	78	
222.95343	282	1+
223.14375	88	
223.83936	68	
223.90010	72	
224.87341	60	
225.04067	74	
225.14947	80	
226.86278	74	
226.88472	72	
227.92826	242	
228.91327	112	
228.94834	70	
229.85390	66	
230.83591	74	
231.00768	76	
231.03209	72	
232.90192	74	
232.96189	102	
235.19384	86	
236.11195	68	
236.84997	62	
236.90604	78	
237.07194	86	
237.89054	78	
237.92654	60	
238.88759	128	
238.94086	156	
239.07190	76	
239.95382	60	
240.08297	86	
240.84087	80	
240.93908	3480	
240.96194	98	
240.99924	62	
241.12393	90	
241.91492	76	
241.94112	2792	
242.00791	128	1+
242.85178	62	
242.94005	8436	1+
243.83999	64	
244.79972	66	
244.81919	70	
244.90357	62	
244.93924	1974	1+
245.88280	82	
246.03650	66	
246.36041	84	
246.89670	64	
246.94153	132	
246.97489	158	
247.89140	72	
247.97458	104	
248.88437	84	
249.08454	102	
250.08645	78	
251.32912	60	
251.91891	62	
252.81445	72	
256.88969	78	
257.79583	84	
258.90899	68	
259.10850	68	
259.79886	78	
259.93329	80	
260.83206	106	
261.17839	62	
261.90203	68	
262.82839	120	
263.83400	76	
264.03764	70	
264.79050	90	
264.89222	70	
264.95203	66	
265.08312	114	
265.85357	256	1+
265.94234	60	
267.87430	84	
268.83990	64	
268.95788	102	
269.84348	62	
271.36042	72	
272.79331	122	
273.85011	176	1+
275.80224	78	
276.98616	64	
279.09046	1076	1+
279.84778	132	
279.91013	74	
280.82529	94	
282.79186	72	
283.06943	96	
284.29096	242	
288.81156	64	
289.78709	60	
289.87738	124	
290.88342	74	
291.79091	70	
292.87001	66	
293.84706	118	
295.10983	66	
295.92473	70	
297.81420	60	
299.76710	64	
299.86909	78	
300.06266	84	
301.16109	72	
302.24457	80	
302.95153	60	
303.83265	64	
304.88491	60	
305.14708	60	
306.27312	72	
306.87881	60	
307.80082	66	
307.88270	138	
308.29301	112	
308.87998	62	
309.87902	96	
313.75189	82	
316.84555	62	
318.21544	76	
320.27536	68	
322.03382	64	
322.95076	100	
323.75021	66	
324.89124	120	
325.18944	64	
325.19565	62	
326.81990	80	
327.77709	74	
END IONS

###FS:    #m/z: 340.93855 #charge 1+
###MS: 66
###MSMS: 68
BEGIN IONS
TITLE=Cmpd 50, +MS2(340.9386), 28.0-35.0eV, 1.5min #68
RTINSECONDS=86.2035
SCANS=66,68
PEPMASS=340.93855	197734
CHARGE=1+
152.36236	70	
183.01599	100	
192.92279	146	
197.87442	78	
199.93526	72	
208.89859	72	
209.94547	72	
210.93517	286	
213.87459	86	
213.93844	412	
215.88374	244	
219.80696	70	
220.11642	84	
220.87827	182	
222.95408	86	
223.41714	86	
223.87987	78	
223.95995	136	
223.99007	100	
224.97553	184	
225.95354	70	
226.87960	152	
228.84378	142	
229.08360	88	
230.43306	74	
230.88424	210	1+
231.92095	74	
231.94792	444	
232.37007	70	
232.84193	80	
232.87037	72	
232.89062	204	1+
237.00123	76	
238.06132	74	
238.88014	148	
239.84365	82	
239.90039	104	
240.83948	236	
240.85508	140	
241.84053	600	
241.96588	120	
242.11176	76	
242.36778	100	
242.82808	606	1+
242.93586	68	
245.79817	72	
245.82585	72	
246.84930	138	
246.87512	76	
246.97658	102	
247.83909	88	
248.84528	72	
248.89741	74	
248.98597	158	1+
249.96017	84	
254.12015	76	
254.91313	168	
254.95927	146	
255.07101	72	
255.12957	82	
256.82859	92	
256.89333	274	1+
256.94307	82	
257.85525	222	
257.93394	76	
258.84255	312	
259.85667	124	
259.90846	86	
259.95587	240	
260.33528	96	
260.83375	1016	1+
261.01844	138	
261.89662	82	
261.90844	72	
262.87190	70	
262.91145	72	
263.89894	74	
264.07450	72	
264.87037	70	
265.01634	102	
266.89439	70	
266.98997	92	
268.84128	308	
269.84077	288	
270.83406	330	1+
272.89589	88	
272.91405	98	
272.96073	92	
273.16811	90	
273.82373	84	
274.85790	150	
274.87444	240	
275.84065	82	
275.85921	100	
276.82351	70	
276.85589	634	
277.85691	370	
277.89836	92	
277.96413	70	
278.84273	1672	1+
278.90035	70	
280.18763	68	
280.86684	90	
280.91124	104	
280.92783	72	
281.88285	98	
282.04056	72	
282.87641	140	
282.95511	72	
285.02631	76	
285.87374	116	
286.82846	70	
287.92349	84	
288.84110	88	
288.87564	110	
291.82745	70	
291.99669	86	
292.90354	80	
293.21680	70	
294.86350	78	
295.86250	106	
295.96307	70	
296.85313	76	
296.86954	92	
296.91857	78	
297.89148	122	
299.02953	70	
299.30798	86	
299.87345	354	1+
299.91596	74	
300.05612	72	
300.87824	226	1+
301.86064	244	1+
302.92161	74	
303.86544	84	
306.88600	76	
307.94897	72	
308.29454	72	
308.92251	70	
309.94166	72	
310.87365	186	1+
312.83875	72	
312.86293	76	
322.14198	70	
325.89435	188	1+
326.16301	74	
327.61510	72	
328.23563	102	
328.88548	72	
329.09929	94	
329.81687	68	
330.82799	78	
331.88746	96	
332.86791	82	
333.74448	70	
334.01363	78	
334.90264	74	
335.99804	70	
337.24830	72	
341.26280	84	
343.37352	100	
343.90615	84	
344.29543	82	
END IONS

###FS:    #m/z: 359.95972 #charge 1+
###MS: 66
###MSMS: 69
BEGIN IONS
TITLE=Cmpd 51, +MS2(359.9597), 28.0-35.0eV, 1.5min #69
RTINSECONDS=86.9755
SCANS=66,69
PEPMASS=359.95972	34726
CHARGE=1+
83.73972	82	
192.88540	74	
193.89613	132	
195.08089	68	
197.09953	72	
209.94213	140	
215.39448	74	
219.48847	94	
221.89073	98	
222.94899	284	
223.88773	130	
223.95541	202	
224.88449	152	
224.94665	822	1+
224.96385	142	
225.97682	88	
226.87300	152	1+
226.94638	1120	1+
226.97130	152	
227.92838	138	
228.94101	728	
232.10605	78	
232.84035	80	
232.94998	70	
233.95073	84	
234.02571	72	
234.81914	72	
235.91360	76	
240.03543	94	
240.86661	132	
240.93897	600	1+
241.90552	124	
241.97421	80	
242.14574	152	1+
242.82870	80	
242.95728	304	
243.90169	72	
243.94343	126	
244.95688	622	1+
245.89810	72	
246.81774	78	
246.95153	432	
247.15132	84	
248.80341	306	
249.01633	72	
250.81345	72	
250.97280	78	
251.96710	78	
252.11590	86	
252.84764	72	
252.87406	190	
253.40629	76	
253.87181	70	
256.91048	72	
257.15945	72	
258.44498	82	
258.84171	124	
258.96995	106	
259.89922	82	
259.93717	94	
260.94626	70	
260.97157	134	
261.84517	76	
261.91281	80	
262.82013	72	
263.88221	86	
264.15347	88	
264.81575	184	
265.97934	130	
266.39536	100	
266.80980	370	1+
267.78051	68	
267.97142	262	
268.45766	68	
269.84386	108	
269.89802	194	1+
270.34024	76	
270.85526	88	
272.84496	128	
273.43155	94	
273.96956	114	
275.90214	70	
275.96826	108	
278.79574	204	1+
278.84409	442	
279.10185	114	
279.81975	78	
280.79084	618	1+
281.39955	88	
281.85921	82	
283.07271	70	
283.40734	82	
283.82313	76	
285.25209	72	
285.90182	70	
288.84311	82	
289.93970	76	
290.90763	124	
291.98154	114	
292.43324	104	
293.11489	102	
293.85217	84	
293.87742	94	
294.31338	78	
295.91213	78	
296.25256	158	
296.80381	176	
296.85055	74	
297.80376	142	
298.08340	92	
298.13659	72	
298.25111	68	
298.41198	102	
298.80218	686	1+
298.90651	80	
299.85013	84	
299.87715	80	
301.84967	104	
301.86121	100	
302.01406	92	
302.88337	100	
307.87800	106	
308.45403	86	
310.43264	126	
312.93684	84	
316.79311	84	
316.93317	96	
317.43165	96	
317.81933	70	
317.94584	80	
318.90568	76	
320.80091	92	
320.95255	84	
321.81564	128	
323.01876	68	
323.99557	68	
325.89258	74	
327.81945	82	
328.75373	86	
329.85498	76	
329.89058	68	
331.84945	70	
332.57871	72	
334.87796	82	
337.84614	76	
339.86533	76	
341.13802	88	
344.97557	74	
345.82856	72	
346.84331	70	
347.79728	70	
349.85450	68	
352.97093	90	
353.71686	88	
353.76065	72	
358.19489	138	
359.86066	70	
360.86539	122	
362.76887	86	
363.78463	88	
365.12128	68	
END IONS

###FS:    #m/z: 322.92844 #charge 1+
###MS: 70
###MSMS: 71
BEGIN IONS
TITLE=Cmpd 52, +MS2(322.9284), 28.0-35.0eV, 1.5min #71
RTINSECONDS=90.6355
SCANS=70-71
PEPMASS=322.92844	435874
CHARGE=1+
79.50988	102	
134.55998	106	
177.17294	68	
184.86996	70	
185.92448	56	
195.89139	84	
196.11467	78	
196.88618	58	
198.02992	94	
199.95436	72	
201.04461	64	
205.95182	68	
205.97196	54	
207.90810	70	
207.97517	54	
211.90002	48	
212.89521	64	
216.03999	52	
217.96505	74	
219.05237	56	
220.85307	70	
220.88410	60	
220.96655	98	
221.39043	46	
221.89089	74	
221.94273	86	
222.87326	126	
222.95208	68	
222.96955	70	
223.87626	94	
223.95992	200	
224.44846	68	
225.83381	72	
226.59990	84	
226.85353	68	
227.89797	52	
228.79789	60	
228.89038	96	
230.83765	80	
235.07156	64	
236.88009	52	
236.96358	56	
238.03075	66	
238.47414	120	
238.86999	222	1+
238.99029	68	
239.07608	108	
239.90052	64	
239.95930	62	
239.98415	56	
240.00335	70	
240.10785	122	
240.94008	3004	
240.97461	56	
241.05065	110	
241.07072	44	
241.14975	70	
241.85459	72	
241.88849	104	
241.90840	92	
241.93785	9782	1+
242.84032	46	
242.94013	6948	1+
244.93895	1666	1+
245.41507	80	
246.94000	140	
246.97743	58	
248.82968	58	
248.99999	72	
249.03900	84	
249.84971	80	
251.92283	170	
252.96470	54	
253.93234	84	
254.83356	52	
256.84366	64	
258.03815	66	
259.80857	124	
260.83575	78	
260.93412	78	
261.82494	76	
262.16844	86	1+
262.83293	246	
262.88968	82	
263.01706	70	
264.79226	82	
264.87212	70	
265.02240	70	
266.46741	82	
270.87520	46	
271.84812	82	
272.84131	50	
272.91134	136	
273.81132	58	
276.42876	94	
276.81245	76	
276.95143	60	
277.42368	106	
278.26700	74	
278.84700	66	
279.04997	144	
279.08898	1130	1+
280.21223	70	
280.85621	88	
281.90631	126	
282.08559	60	
282.83104	60	
282.85169	48	
283.03109	52	
283.07207	140	
283.96360	78	
284.02635	72	
284.21003	74	
284.28867	388	
284.90352	54	
285.00751	80	
286.86789	78	
288.02358	70	
289.81199	54	
290.85686	80	
295.86141	84	
296.01353	80	
296.86791	112	
297.75679	68	
298.14690	80	
298.86405	70	
299.88608	72	
300.76712	58	
302.88755	70	
304.86502	50	
305.01345	72	
306.87701	50	
307.22173	48	
307.71488	70	
307.88296	62	
308.81856	58	
308.88607	54	
309.43826	68	
309.85759	82	
311.85686	48	
312.87806	116	
313.85375	52	
315.86719	50	
316.81076	48	
317.82557	78	
319.93302	48	
322.94672	52	
323.08113	82	
323.20062	74	
324.38242	70	
324.89074	128	
325.21690	48	
325.89500	48	
326.27833	66	
326.29418	46	
326.36490	104	
END IONS

###FS:    #m/z: 340.93877 #charge 1+
###MS: 70
###MSMS: 72
BEGIN IONS
TITLE=Cmpd 53, +MS2(340.9388), 28.0-35.0eV, 1.5min #72
RTINSECONDS=91.4075
SCANS=70,72
PEPMASS=340.93877	189754
CHARGE=1+
65.17401	68	
179.39108	142	
188.94564	90	
191.95168	70	
194.86482	76	
198.92981	72	
207.94512	70	
212.07896	74	
212.88005	208	1+
213.93799	416	1+
215.93232	144	
215.94782	90	
215.97176	82	
219.94186	70	
220.87487	70	
220.89877	84	
223.97464	100	
224.95777	82	
225.00010	76	
226.94391	80	
228.83889	94	
230.40714	106	
231.94758	430	1+
232.89073	68	
232.96250	84	
233.88987	106	
233.94448	104	
235.95892	70	
236.86902	76	
236.89167	88	
236.92557	76	
238.45904	68	
238.88332	198	
238.90683	72	
240.83407	150	
240.85804	68	
241.83945	402	
242.84250	244	
242.85771	66	
242.94111	154	
243.42046	70	
243.83089	172	
244.84574	108	
244.96664	100	
245.83727	148	
245.87862	112	
246.97950	80	
248.16754	76	
249.17667	84	
249.61467	100	
249.90024	80	
249.95816	144	
249.98924	72	
251.03126	88	
251.83518	64	
251.99513	68	
252.46715	92	
252.92951	100	
253.02355	68	
254.83946	194	1+
254.90907	470	1+
254.96397	168	
255.07662	70	
256.25864	66	
256.80370	84	
256.88329	68	
257.45661	90	
257.85078	126	
257.88039	70	
257.92398	184	1+
257.98108	74	
258.84347	998	1+
259.53160	122	
259.86565	74	
259.91526	88	
260.83600	932	1+
260.87859	86	
261.84032	536	1+
261.88894	78	
261.90486	78	
262.13715	136	
262.82919	110	
264.07358	74	
264.37692	70	
264.86158	286	
264.88614	68	
267.83431	410	1+
267.92431	78	
268.07380	106	
268.83742	356	1+
270.82627	116	
270.85294	74	
271.80760	72	
272.85139	68	
272.94280	114	
274.86364	126	
274.88593	134	
275.47195	68	
275.87578	70	
275.94090	76	
276.85457	550	
277.05979	70	
277.84205	96	
277.85919	334	
277.90678	70	
278.15187	80	
278.84267	1928	1+
278.95738	90	
279.92205	134	
280.87721	130	
280.89208	68	
281.04938	106	
282.26563	80	
282.87180	68	
282.93025	66	
283.93479	80	
284.44603	80	
288.01913	66	
288.83540	160	1+
293.85164	64	
296.85701	106	
296.92686	84	
297.89463	128	
299.87197	236	
300.85036	64	
300.88852	74	
300.94156	106	
301.85669	82	
301.88805	70	
303.09056	72	
304.87339	82	
305.87177	92	
305.89116	92	
305.98371	84	
306.84092	92	
308.86433	70	
309.80794	110	
310.81620	76	
311.82913	64	
315.91543	72	
316.92868	74	
317.11670	78	
320.84963	96	
323.88739	138	
324.01856	80	
324.34737	74	
324.89059	130	
325.89708	94	
326.92204	68	
327.28600	74	
327.87319	72	
328.89409	72	
328.92311	76	
328.95207	118	
330.20508	66	
336.08816	86	
336.87664	64	
338.25036	66	
339.81703	86	
339.85454	132	
344.12468	86	
344.21592	68	
344.90881	100	
END IONS

###FS:    #m/z: 363.95432 #charge 1+
###MS: 70
###MSMS: 73
BEGIN IONS
TITLE=Cmpd 54, +MS2(363.9543), 28.0-35.0eV, 1.6min #73
RTINSECONDS=92.18
SCANS=70,73
PEPMASS=363.95432	73320
CHARGE=1+
52.36598	76	
149.90927	72	
180.86789	76	
183.86424	78	
187.93759	88	
189.86015	90	
208.87236	76	
209.94278	228	
210.89348	78	
212.87890	78	
218.75798	82	
219.80143	90	
219.88179	82	
222.95422	208	
222.97810	88	
223.79161	76	
224.41502	86	
224.94526	468	1+
224.97089	106	
225.89079	72	
225.97277	328	
226.89594	78	
226.94530	1414	1+
226.97013	258	
227.92726	76	
228.02197	72	
228.94119	1106	1+
229.95736	74	
230.85633	76	
230.88918	258	
231.04115	72	
232.88560	232	
233.00317	84	
234.87741	82	
234.96390	86	
240.93835	472	
240.95919	408	1+
241.94088	276	
242.86105	96	
242.94004	1680	1+
243.83061	92	
244.43112	104	
244.82853	84	
244.95425	656	1+
245.84424	100	
245.93900	256	
246.90376	142	
246.95256	746	1+
247.80993	84	
248.80080	308	
248.93634	92	
249.65923	82	
249.80430	132	
250.79952	76	
250.94350	70	
252.77719	72	
253.83865	72	
253.90238	74	
254.14573	72	
254.87233	72	
255.87530	72	
257.00401	92	
257.91032	80	
258.84035	70	
258.86377	72	
259.97491	84	
260.83389	122	
260.97107	170	
261.15441	94	
261.82855	172	
261.87124	104	
262.88347	74	
262.96477	88	
263.79020	72	
263.98076	132	
265.08612	94	
265.40839	74	
265.81739	172	
266.78542	124	
266.81142	186	
267.10725	96	
267.81211	126	
267.96922	190	
268.80517	204	
269.96863	82	
271.86221	134	
271.90884	146	
272.40116	86	
273.43576	76	
273.59634	88	
276.82505	102	
278.81005	86	
278.84161	354	1+
279.80331	80	
280.83306	156	
281.11559	78	
281.78515	546	1+
281.89416	74	
282.78703	478	1+
283.06701	204	
283.41154	72	
283.85295	146	
283.88102	82	
284.76088	82	
284.81977	154	
284.88315	74	
285.43050	74	
285.47785	108	
285.78123	72	
285.87447	72	
285.90360	72	
286.82256	118	
286.87419	102	
286.91271	72	
286.96591	78	
290.90209	74	
292.91239	238	1+
292.95826	86	
293.84856	136	
294.84769	188	
294.88477	106	
295.93116	74	
296.80629	548	1+
296.85088	96	
297.91798	76	
298.80061	526	1+
300.36244	80	
300.79837	452	1+
300.85920	332	1+
301.86131	288	1+
303.85416	282	1+
303.94183	74	
306.88211	154	
306.94211	72	
307.43907	86	
307.88282	72	
311.86135	118	
313.79962	74	
315.81886	74	
316.80879	496	1+
317.81181	384	1+
318.93215	72	
320.09133	94	
320.89320	94	
320.96362	76	
321.81739	98	
322.81638	82	
324.88953	104	
325.83951	72	
326.86764	130	
330.89358	82	
332.92810	84	
333.85484	78	
335.35942	76	
336.94546	248	
339.82398	80	
340.42178	82	
340.93907	76	
346.75408	76	
349.73302	76	
352.88075	72	
353.35183	96	
353.37253	72	
354.90643	74	
355.70065	76	
360.22652	80	
360.79091	80	
361.71027	84	
368.96491	76	
END IONS

###FS:    #m/z: 363.95424 #charge 1+
###MS: 74
###MSMS: 75
BEGIN IONS
TITLE=Cmpd 55, +MS2(363.9542), 28.0-35.0eV, 1.6min #75
RTINSECONDS=95.839
SCANS=74-75
PEPMASS=363.95424	60304
CHARGE=1+
186.94907	84	
191.85488	76	
196.88094	196	
200.94885	88	
201.87576	70	
205.94480	112	
208.88290	88	
209.94478	346	1+
210.88155	70	
212.87730	378	
213.86538	72	
214.88773	162	
215.96804	92	
218.88324	78	
219.88723	78	
221.89288	70	
222.83958	68	
222.95388	738	1+
224.94726	1290	1+
225.01482	110	
225.97169	412	1+
226.43357	72	
226.94652	1826	1+
227.78832	70	
228.86861	78	
228.94122	1872	1+
230.89090	332	
231.88786	142	
232.89476	78	
234.83122	108	
236.85779	96	
238.84604	134	
239.92141	78	
240.83317	72	
240.93849	590	
240.96170	604	1+
241.08108	70	
241.93669	1840	1+
242.85469	130	
242.93923	1544	1+
242.96159	582	
243.89725	76	
244.95657	860	1+
245.81346	98	
246.37394	88	
246.85596	72	
246.90883	100	
246.95156	1218	1+
246.98322	108	
247.04951	80	
247.38878	92	
250.89487	74	
251.04268	100	
251.10699	84	
251.79807	80	
252.40634	76	
252.85325	72	
254.10063	114	
256.05189	72	
257.84437	398	1+
258.84647	336	1+
258.97057	104	
259.94316	92	
260.96830	486	1+
261.86307	176	1+
261.91222	74	
262.83201	76	
264.81722	126	
265.84850	82	
266.81399	398	1+
266.90611	92	
267.40818	74	
267.77574	102	
267.97382	100	
268.96233	184	
268.98089	68	
269.55504	78	
269.96842	420	
270.82673	80	
271.77916	68	
271.82986	90	
273.84413	118	
274.03687	88	
274.90764	86	
276.09608	76	
276.86336	114	
278.84440	178	
278.87710	150	
279.43386	120	
279.79569	96	
279.84447	108	
280.79045	320	
280.82516	76	
280.85850	88	
280.87290	72	
281.79213	202	
281.85278	70	
281.99116	94	
282.79400	184	
282.82880	70	
283.08220	94	
283.14676	72	
283.40116	76	
283.41558	74	
283.79325	144	
283.86650	100	
284.78784	82	
284.94354	72	
286.84907	70	
288.83788	74	
290.79736	80	
291.00679	72	
295.42255	70	
296.81261	144	
297.81098	216	
297.84829	70	
298.42060	100	
298.80183	1188	1+
299.82836	80	
299.86472	136	
300.92878	78	
301.35957	72	
301.80439	500	1+
301.85880	320	1+
303.00075	80	
303.85346	158	
303.92266	70	
305.91058	88	
306.01979	86	
306.85186	154	
306.88056	166	
309.05198	106	
311.84269	72	
312.80820	84	
312.89716	76	
314.91400	84	
315.00141	80	
316.80697	194	
317.81007	138	
317.84744	72	
318.64253	94	
318.80708	70	
319.76575	72	
319.80341	94	
320.83201	92	
321.82552	118	
321.86311	108	
322.16832	74	
323.81009	74	
326.87474	118	
327.07863	146	
328.88286	70	
330.80803	70	
332.89911	74	
333.07612	88	
335.88101	70	
337.99112	70	
339.83166	96	
341.93704	78	
342.37285	86	
344.41411	74	
345.13707	74	
346.84064	80	
347.41065	92	
352.88275	140	
354.09546	90	
356.77145	90	
359.41162	94	
360.80495	70	
END IONS

###FS:    #m/z: 336.94382 #charge 1+
###MS: 74
###MSMS: 76
BEGIN IONS
TITLE=Cmpd 56, +MS2(336.9438), 28.0-35.0eV, 1.6min #76
RTINSECONDS=96.6115
SCANS=74,76
PEPMASS=336.94382	41108
CHARGE=1+
187.86863	64	
191.45031	92	
193.88409	70	
207.97207	70	
211.94330	846	1+
212.87841	82	
213.87767	76	
213.89115	70	
213.93775	118	
214.91022	74	
215.88626	192	
215.93743	90	
217.87986	128	
217.93917	64	
220.06373	70	
220.87295	156	
221.89300	68	
226.94220	66	
228.82670	80	
228.84401	194	
228.88824	70	
229.95426	1118	1+
230.88783	460	1+
231.95016	390	
232.82023	124	
232.83442	144	
233.89799	68	
234.55027	80	
234.91874	80	
235.82345	64	
236.90305	70	
237.05616	70	
237.89052	232	1+
238.06654	64	
238.85350	72	
239.92326	80	
240.84928	176	
241.84082	612	1+
243.82706	78	
243.84015	88	
244.91509	76	
246.85316	90	
247.96429	140	
248.40394	72	
248.88011	80	
248.90008	160	
249.83788	76	
249.89496	66	
250.82931	284	1+
250.94729	102	
250.97856	76	
251.90858	132	
251.96389	68	
252.97028	390	
253.84428	100	
253.87860	90	
253.92884	68	
254.82741	72	
254.87034	66	
254.96072	202	
255.05465	90	
255.07295	194	
255.40599	76	
255.90092	72	
256.07139	78	
256.84997	174	
256.96347	102	
257.90228	84	
257.93388	114	
258.13502	100	
258.39153	78	
258.84901	652	1+
258.88902	66	
259.85024	394	1+
259.90983	70	
259.92752	84	
260.83694	70	
261.83398	88	
262.94785	102	
263.06704	68	
263.16848	82	
264.79228	72	
264.86842	68	
265.98641	106	
266.86211	140	
266.90661	86	
266.98676	78	
267.21971	78	
268.83949	752	1+
269.08568	72	
269.44470	68	
269.85601	64	
270.80271	86	
270.97965	90	
273.93939	84	
274.84167	134	
274.88346	140	
275.85563	100	
275.87595	120	
276.85512	832	1+
277.01097	76	
277.83760	120	
277.88039	74	
278.20774	94	
278.99515	66	
279.09100	70	
279.79958	84	
279.87106	92	
279.90775	124	
280.95421	74	
284.43349	66	
285.85006	74	
286.85039	112	
288.85739	68	
289.43173	80	
291.24181	62	
291.91896	72	
292.88672	66	
293.10630	460	1+
294.86333	252	
294.88896	74	
294.96456	74	
295.84573	72	
296.08793	76	
296.20791	96	
296.97246	96	
298.58189	108	
298.87692	68	
299.38637	76	
300.91392	72	
302.40239	98	
302.84252	76	
303.92468	108	
304.88234	72	
305.87165	72	
306.89249	76	
307.17214	62	
307.88744	70	
308.86890	390	1+
308.91903	132	
311.86633	72	
312.31382	88	
312.86597	82	
314.75724	62	
314.91405	68	
315.92609	106	
316.83692	64	
317.94382	92	
317.98107	84	
319.09845	68	
323.79923	72	
324.89107	124	
325.89072	62	
326.13446	108	
329.87488	70	
333.79150	82	
334.16420	66	
335.34583	80	
337.99559	72	
338.10254	112	
339.21072	82	
340.88195	94	
END IONS

###FS:    #m/z: 359.95984 #charge 1+
###MS: 74
###MSMS: 77
BEGIN IONS
TITLE=Cmpd 57, +MS2(359.9598), 28.0-35.0eV, 1.7min #77
RTINSECONDS=97.3835
SCANS=74,77
PEPMASS=359.95984	27182
CHARGE=1+
79.72355	66	
159.72606	84	
183.85570	98	
195.50820	68	
197.96066	66	
203.87353	68	
205.94216	84	
208.88465	70	
208.95408	72	
211.97167	84	
218.97759	78	
221.50131	84	
222.95049	126	
223.10717	70	
223.95989	248	1+
224.49399	110	
224.94649	286	
225.94495	126	
226.94591	472	1+
226.97017	284	1+
228.84173	64	
228.94151	966	
230.86369	70	
230.90850	76	
231.88382	70	
233.18861	70	
233.86607	70	
233.95612	78	
234.82862	90	
234.86313	194	
238.81566	72	
239.02259	100	
239.07388	72	
239.09088	66	
240.93849	630	1+
240.96140	382	
241.85606	68	
241.89469	78	
242.85939	74	
242.95614	264	1+
243.82520	68	
244.82862	78	
244.84600	74	
244.87666	80	
244.95334	422	
245.93804	216	
246.95072	286	1+
247.81006	132	
248.80259	198	
249.93580	72	
250.84070	124	
250.91822	96	
251.03071	146	
252.95321	84	
252.98055	68	
254.86962	70	
256.17392	70	
258.84323	142	
258.97051	74	
259.83461	168	1+
260.94004	68	
260.96786	202	1+
265.35592	76	
265.86449	76	
266.81537	616	1+
267.01480	78	
267.16546	84	
267.96459	152	1+
268.40512	78	
268.90831	74	
269.81954	72	
271.08938	100	
273.88069	76	
274.45990	72	
275.10520	68	
275.81056	82	
276.03686	70	
276.85304	94	
276.99875	72	
277.90057	92	
277.92517	74	
278.79309	112	
278.80670	120	
278.84429	274	
279.02769	66	
279.68625	78	
279.79322	68	
280.10353	74	
280.79179	164	
280.84782	82	
280.90348	72	
281.41601	70	
281.79652	110	
281.87670	68	
281.90868	74	
281.96638	72	
282.12500	72	
282.40554	76	
284.82631	126	
285.82373	114	
286.36892	66	
286.88868	84	
291.75713	80	
291.92213	74	
293.84995	70	
294.98580	70	
295.86600	92	
296.80423	64	
297.80193	912	1+
297.89035	66	
298.80381	770	1+
298.87772	126	
299.86904	66	
300.02626	78	
300.86005	68	
301.85839	92	
304.12285	138	
304.87175	68	
307.13790	80	
307.85705	102	
307.87451	70	
310.87188	94	
311.85819	90	
311.93597	102	
311.95634	100	
312.78700	84	
313.43640	100	
313.93693	88	
315.42414	74	
316.12675	80	
316.47879	88	
316.81280	80	
316.83458	88	
316.87018	72	
318.82692	78	
319.82074	72	
319.88651	80	
320.95478	90	
321.83108	102	
322.84964	66	
322.88071	70	
323.01399	126	
324.84268	94	
326.16320	86	
326.84433	76	
326.88811	68	
328.89580	72	
337.02075	76	
337.87136	78	
339.60696	86	
341.02277	72	
349.05765	72	
349.29897	176	
352.78859	72	
353.79507	72	
355.42074	92	
356.02523	74	
358.03941	66	
358.19952	74	
360.19853	76	
364.82798	66	
365.03916	66	
END IONS

###FS:    #m/z: 363.95435 #charge 1+
###MS: 78
###MSMS: 79
BEGIN IONS
TITLE=Cmpd 58, +MS2(363.9543), 28.0-35.0eV, 1.7min #79
RTINSECONDS=101.058
SCANS=78-79
PEPMASS=363.95435	59618
CHARGE=1+
81.58503	96	
100.54472	94	
191.85298	118	
196.87046	80	
196.88280	80	
197.85554	72	
200.88306	196	
202.93629	100	
205.94612	86	
207.94737	140	
208.50497	82	
208.88651	80	
209.86735	72	
209.94199	488	1+
212.88098	306	
212.94166	72	
216.93093	76	
218.06067	74	
222.95003	908	1+
223.87254	72	
224.89341	90	
224.94809	1348	1+
224.96775	104	
225.59361	84	
226.15144	72	
226.87103	138	
226.94591	2062	1+
226.97661	88	
227.89582	94	
227.93522	182	
228.89263	198	
228.94193	2442	
230.01597	74	
230.83979	78	
230.88965	498	1+
234.87470	116	
236.86146	88	
237.16580	72	
239.92511	76	
240.83708	110	
240.94093	420	
240.96114	528	
241.08570	88	
241.94191	358	
242.84070	134	
242.85894	128	
242.94201	1510	1+
243.81985	318	1+
244.95538	1018	1+
245.93589	86	
246.92234	72	
246.95077	1288	1+
248.17741	78	
248.80720	178	
248.83907	84	
248.89906	330	
249.83391	104	
249.93865	94	
249.98787	80	
250.79955	78	
250.89511	130	
250.94783	148	
250.96703	134	
252.85000	72	
252.89234	112	
253.43568	82	
258.89677	80	
258.96981	118	
259.83065	72	
259.85019	76	
259.93735	96	
259.97445	128	
260.83464	126	
260.86876	170	
260.89735	100	
260.96605	540	1+
261.87516	78	
261.98226	76	
262.84578	72	
262.91942	84	
263.37589	86	
264.91431	86	
265.08420	78	
265.78988	132	
265.97064	284	1+
266.81358	126	
267.80894	172	
267.97330	124	
268.84092	196	
268.86615	94	
268.95498	206	
268.97114	258	1+
269.84377	100	
269.95554	118	
270.88932	88	
272.84803	120	
272.95043	168	
274.83239	76	
276.85775	98	
276.90444	74	
277.80442	88	
277.83729	92	
277.98836	100	
278.09729	96	1+
278.53323	72	
278.79787	196	
278.84454	168	
278.87403	74	
279.78659	600	1+
279.84929	124	
280.06942	114	
281.04120	78	
282.85991	100	
283.84700	148	
284.82452	118	
284.84686	148	
284.86349	96	
284.89147	102	
285.81447	92	
285.84355	122	
286.82193	74	
286.84109	78	
288.81575	78	
289.81007	74	
290.03391	76	
291.85585	78	
291.91253	100	
292.85551	278	1+
293.15565	84	
294.01456	80	
294.94371	90	
295.42855	72	
296.80908	216	
297.80714	112	
298.80324	554	
299.80460	258	
300.79968	610	1+
301.85903	278	1+
303.85488	248	
307.14640	78	
307.56611	80	
308.82307	86	
308.86571	108	
309.79690	78	
314.81825	72	
315.81137	72	
317.83421	74	
317.87820	94	
318.83008	76	
318.93683	178	
320.81200	76	
323.94024	100	
325.82390	72	
328.82082	80	
329.95076	76	
330.19621	76	
334.35910	124	
339.05723	72	
339.83065	72	
342.95033	86	
343.90590	74	
345.88579	76	
347.64848	78	
351.87141	74	
358.83193	98	
360.18460	96	
365.42366	86	
END IONS

###FS:    #m/z: 336.94388 #charge 1+
###MS: 78
###MSMS: 80
BEGIN IONS
TITLE=Cmpd 59, +MS2(336.9439), 28.0-35.0eV, 1.7min #80
RTINSECONDS=101.83
SCANS=78,80
PEPMASS=336.94388	36268
CHARGE=1+
75.54876	86	
208.87943	84	
210.85766	64	
211.94262	1282	1+
212.87701	176	
213.93815	358	
215.01267	72	
215.98065	72	
216.88565	80	
218.89408	92	
220.87233	64	
223.82472	68	
223.84128	72	
223.93128	66	
223.95649	192	
223.97450	112	
224.42070	64	
224.97517	72	
225.87790	70	
226.89773	64	
228.20533	70	
229.85164	78	
229.95320	544	
230.20748	60	
230.89113	66	
231.88740	68	
231.90788	96	
231.94710	356	
233.84348	68	
233.86713	62	
233.89637	76	
233.91677	76	
234.82141	190	
234.90021	66	
234.93887	68	
237.06737	72	
237.84336	82	
238.90281	66	
239.79014	68	
239.84819	206	
240.83654	126	
240.88846	80	
241.46081	68	
241.84147	496	1+
241.86914	66	
241.90558	90	
243.83675	162	
243.87096	72	
243.89575	68	
244.84583	70	
247.08196	62	
247.96211	180	
248.89470	82	
249.39946	82	
249.93686	104	
249.96218	88	
250.85966	66	
250.95731	104	
251.91918	68	
251.96594	568	1+
251.97934	68	
252.92949	96	
252.97209	416	1+
253.83832	232	1+
253.89133	64	
253.90849	128	
255.07347	104	
255.09814	76	
255.80464	74	
255.96671	124	
256.89319	272	1+
256.95608	92	
257.24589	66	
257.85570	138	
257.90740	108	
258.05401	92	
258.81012	68	
258.84786	478	1+
258.96041	96	
259.82417	70	
259.85279	312	1+
260.43854	100	
260.82132	66	
261.42821	86	
261.94672	82	
263.58678	96	
264.82830	76	
264.87433	68	
266.98875	62	
268.83545	554	1+
270.80128	72	
270.86717	74	
271.64773	76	
271.84639	80	
272.92235	112	
274.87168	70	
274.90968	68	
275.86345	142	
275.88291	180	
276.85739	640	1+
276.91886	78	
277.84261	82	
277.93125	74	
277.99056	68	
278.42485	84	
278.83403	382	1+
278.95993	76	
279.00887	84	
279.03779	70	
279.07114	148	
279.24297	72	
279.91256	76	
280.88693	156	
281.85786	124	
282.45122	84	
286.85006	92	
287.84809	378	
289.42544	64	
290.87705	70	
291.85436	94	
292.87028	60	
293.10797	126	
293.43966	70	
293.87280	84	
294.82525	78	
294.99444	64	
295.20542	70	
295.59959	76	
295.86568	72	
296.83600	64	
296.91026	72	
297.89001	108	
298.87689	66	
299.05562	76	
299.23370	66	
299.86608	180	
299.91993	76	
300.04351	88	
300.86277	66	
304.03442	64	
304.85885	68	
310.87082	102	
312.82349	78	
315.21295	66	
317.87053	120	
317.94806	80	
320.89130	68	
324.15937	84	
326.89069	66	
328.88349	78	
329.90399	72	
330.81660	70	
331.95221	64	
335.89368	136	
336.07010	94	
337.19908	74	
338.16712	74	
338.34976	84	
339.96648	106	
340.29749	82	
342.40290	74	
END IONS

###FS:    #m/z: 359.96026 #charge 1+
###MS: 78
###MSMS: 81
BEGIN IONS
TITLE=Cmpd 60, +MS2(359.9603), 28.0-35.0eV, 1.7min #81
RTINSECONDS=102.601
SCANS=78,81
PEPMASS=359.96026	25170
CHARGE=1+
125.82683	74	
149.45709	94	
200.87241	86	
202.10476	80	
208.82991	68	
215.87982	78	
215.94630	84	
220.03995	78	
220.95634	100	
222.95288	242	
223.90219	68	
223.95330	122	
224.94876	156	
225.94461	66	
225.97202	84	
226.89402	72	
226.94567	760	1+
227.93109	76	
228.94055	630	
234.86158	134	
235.78963	66	
235.84966	76	
237.08481	76	
238.83862	72	
239.98216	64	
240.83445	92	
240.93989	280	
240.96215	314	1+
241.89955	68	
241.93929	116	
242.89047	84	
242.95806	206	
243.86883	86	
244.82663	88	
244.90285	112	
244.95425	404	
245.44002	64	
245.93848	118	
246.80783	66	
246.89840	78	
246.95169	306	
248.80535	218	1+
248.90904	84	
251.03118	70	
251.06405	72	
251.92087	70	
252.92743	72	
253.84407	68	
257.37395	70	
258.84369	92	
258.87776	78	
258.98399	64	
259.80081	98	
259.84946	66	
259.94716	78	
260.04653	90	
260.83400	128	
260.96557	140	
261.04516	72	
261.95653	98	
262.94954	72	
264.84227	78	
265.82053	68	
266.80862	124	
267.13725	70	
267.80912	70	
267.91259	64	
267.96901	98	
268.08960	72	
269.96912	240	1+
270.85778	212	1+
270.88495	68	
271.88266	70	
272.22278	86	
272.90403	72	
274.94220	66	
275.79017	66	
276.80457	84	
276.85563	192	
277.82897	70	
277.85375	94	
278.85180	288	
279.80872	148	
279.84490	160	
279.89796	66	
280.79118	454	1+
280.86631	82	
281.43446	78	
281.86939	78	
282.98774	72	
283.85824	164	
283.98215	66	
288.42341	96	
289.85802	68	
290.07125	84	
290.79312	76	
290.85889	102	
290.91897	72	
291.96720	82	
293.85636	72	
294.36399	96	
296.81145	116	
297.80890	136	
297.92264	90	
298.13652	78	
298.80380	834	1+
298.91253	66	
299.84544	100	
300.21361	94	
300.93541	70	
302.85987	78	
303.90990	72	
305.83962	82	
306.43665	78	
306.75270	66	
306.89376	126	
308.87062	76	
309.80335	68	
310.42615	84	
311.42634	126	
313.93443	92	
313.98439	76	
314.82347	76	
314.96222	72	
315.81847	118	
315.84283	86	
316.26890	82	
316.81125	202	1+
318.40616	64	
318.93201	142	
318.96928	72	
320.14427	66	
320.75019	78	
320.79240	70	
320.82068	72	
320.84481	74	
320.86030	70	
320.94907	70	
322.01173	382	1+
322.41728	66	
323.01534	318	1+
323.90300	72	
328.05715	68	
329.87049	78	
331.86733	74	
333.94205	68	
334.75903	66	
336.94431	116	
337.84170	96	
338.78350	78	
345.89041	80	
352.81647	80	
356.38183	80	
356.87365	68	
358.19631	188	
359.30649	76	
360.28519	72	
362.75748	68	
362.88342	80	
363.96281	86	
END IONS

###FS:    #m/z: 322.92858 #charge 1+
###MS: 82
###MSMS: 83
BEGIN IONS
TITLE=Cmpd 61, +MS2(322.9286), 28.0-35.0eV, 1.8min #83
RTINSECONDS=106.28
SCANS=82-83
PEPMASS=322.92858	345824
CHARGE=1+
84.96339	70	
100.01733	64	
185.92615	56	
191.92782	66	
191.94645	82	
192.89196	166	
193.96438	84	
194.05161	62	
194.82886	66	
197.95584	62	
198.89309	58	
201.04039	72	
203.01171	60	
203.04478	62	
204.87769	64	
204.99350	68	
205.95373	146	
208.90439	56	
213.09057	56	
213.88913	76	
215.98599	58	
218.89562	62	
221.05663	72	
221.88022	118	
221.94305	166	
222.94948	58	
223.95717	296	
224.79973	56	
227.84201	82	
228.08679	76	
228.86658	78	
230.82616	116	
234.96594	70	
235.95132	70	
236.90478	138	
237.11462	84	
237.17700	84	
238.81591	78	
238.88219	64	
238.93931	254	
239.07961	94	
239.78625	70	
239.85372	56	
240.07483	98	
240.82036	116	
240.93953	1742	
240.97052	102	
241.08677	62	
241.83190	72	
241.94154	1222	
242.31626	82	
242.45517	68	
242.79449	68	
242.90680	78	
242.94068	4474	1+
244.82328	86	
244.84805	80	
244.93715	954	1+
245.05526	76	
245.10157	58	
245.87887	78	
246.97370	302	
247.01618	82	
248.15985	74	
251.92486	68	
253.83662	70	
254.86047	88	
254.91953	66	
256.89565	136	
257.07473	56	
257.09470	84	
258.88730	64	
258.90329	94	
259.82902	190	1+
259.86801	54	
260.43261	86	
261.90311	74	
261.94871	82	
261.98041	56	
264.06552	86	
265.85646	80	
266.85003	106	
268.92636	66	
268.95043	74	
269.79519	76	
269.83388	54	
270.83503	78	
270.92973	58	
271.77157	82	
271.79558	98	
271.89464	78	
272.80042	84	
272.84782	220	1+
272.91020	62	
272.98117	56	
273.84428	262	1+
273.93143	64	
274.39500	88	
275.17262	84	
275.93703	82	
277.86541	62	
278.27323	60	
278.84050	112	
279.06264	72	
279.08938	732	1+
279.23894	78	
279.25916	64	
279.91029	76	
280.83150	52	
281.10290	72	
282.27776	74	
283.00229	58	
283.06754	98	
283.84989	72	
284.00757	62	
284.07770	80	
284.29171	280	
284.97673	88	
285.29368	156	
286.88056	76	
288.68648	58	
288.85542	60	
291.86214	58	
292.93947	62	
293.06770	78	
294.91603	90	
295.31254	74	
300.79903	58	
300.86901	58	
302.24225	70	
304.19020	64	
305.15912	60	
305.44249	102	
305.76438	66	
306.11684	56	
306.88176	84	
307.77107	54	
307.79156	92	
307.89100	104	
309.82088	110	
309.88997	66	
310.42621	84	
313.87916	118	
313.90191	64	
317.81471	82	
318.18025	78	
318.84871	66	
319.75496	70	
319.77252	74	
320.92431	60	
321.21921	82	
321.80230	90	
323.30059	80	
323.85244	56	
324.89173	64	
325.12374	66	
END IONS

###FS:    #m/z: 340.93906 #charge 1+
###MS: 82
###MSMS: 84
BEGIN IONS
TITLE=Cmpd 62, +MS2(340.9391), 28.0-35.0eV, 1.8min #84
RTINSECONDS=107.052
SCANS=82,84
PEPMASS=340.93906	161398
CHARGE=1+
182.86478	70	
192.92122	70	
196.89288	70	
205.94850	68	
207.94707	76	
208.94145	68	
213.93616	288	
215.88900	190	
215.93572	70	
216.88581	76	
217.88241	140	
218.89623	70	
219.88345	82	
220.87638	124	
220.91880	78	
222.89640	70	
224.84024	66	
224.88047	78	
226.87382	84	
226.94007	68	
228.84655	104	
228.94441	66	
229.02798	90	
229.93362	70	
230.88822	64	
231.88929	160	
231.94808	256	1+
234.83676	82	
235.42734	106	
235.95512	68	
236.01731	82	
236.97302	64	
238.88043	78	
239.92259	106	
240.81608	64	
240.84149	92	
240.90420	64	
240.96660	110	
241.84228	648	1+
241.89477	80	
241.96075	68	
243.83556	274	1+
244.87457	68	
245.85931	66	
245.87392	76	
245.93062	72	
246.85833	66	
247.85040	72	
248.04780	84	
248.89949	72	
249.89964	140	
250.85077	76	
250.95005	76	
251.06809	72	
251.83503	70	
252.91394	82	
254.01244	84	
254.96370	374	
256.07464	146	
256.26237	70	
256.84692	92	
256.86117	72	
256.90160	100	
257.83129	84	
257.84888	174	
257.93977	86	
258.84336	430	
258.90118	78	
259.85494	232	
260.82939	740	1+
260.84437	356	
263.39561	90	
263.88048	72	
264.03553	72	
264.85699	272	1+
264.87601	76	
266.79668	64	
266.82464	70	
267.13533	72	
267.84573	82	
268.84026	650	1+
268.94980	118	
269.08551	80	
270.54390	74	
270.82763	142	
270.88334	74	
270.97426	92	
271.88664	78	
272.42758	66	
272.88160	72	
272.93446	72	
273.84797	90	
273.86845	72	
274.82044	88	
274.86249	236	
275.85278	1326	1+
276.82072	92	
278.84641	1224	1+
278.88340	104	
278.92903	76	
278.95352	70	
280.01078	76	
280.84405	258	1+
282.92601	86	
282.99609	94	
283.87348	126	
285.94522	80	
286.86364	72	
288.83670	70	
290.85624	196	
291.43846	74	
292.18547	82	
292.21671	70	
293.85416	68	
294.00374	80	
294.81307	72	
294.87229	136	
294.92572	162	
295.88220	122	
296.03900	66	
296.21834	66	
296.85846	134	
297.88622	76	
298.15135	68	
298.43605	70	
298.87886	88	
299.05312	80	
299.78170	84	
299.87279	106	
300.88194	138	
301.86500	252	1+
302.94082	80	
304.01250	94	
304.17567	66	
306.87442	138	
308.29219	66	
308.81672	102	
308.86198	78	
308.87807	160	
311.86556	144	
312.94744	76	
314.24373	88	
315.88250	84	
315.94812	100	
316.87053	216	1+
316.93299	82	
317.80599	88	
321.89946	66	
322.89560	72	
324.88489	70	
326.08318	72	
328.03752	74	
328.05727	64	
328.18862	92	
329.86247	236	1+
334.84202	64	
335.02851	66	
335.62224	100	
336.78256	66	
336.85608	72	
337.49222	104	
345.30585	66	
END IONS

###FS:    #m/z: 336.94403 #charge 1+
###MS: 82
###MSMS: 85
BEGIN IONS
TITLE=Cmpd 63, +MS2(336.9440), 28.0-35.0eV, 1.8min #85
RTINSECONDS=107.824
SCANS=82,85
PEPMASS=336.94403	35516
CHARGE=1+
72.68499	66	
104.48073	92	
194.49675	68	
196.50871	86	
205.94644	144	
207.95236	94	
209.09773	90	
210.82734	64	
211.94320	622	1+
212.88225	110	
213.90142	80	
213.94033	352	
215.88502	210	
215.93296	112	
216.86421	76	
218.87520	66	
222.96971	72	
224.89698	84	
224.98025	66	
226.97764	70	
227.90333	68	
228.84199	66	
228.89504	98	
229.90810	70	
229.95455	884	1+
230.88953	86	
231.84993	78	
231.88712	124	
231.94925	346	
231.96594	66	
232.93780	234	
233.89703	190	
233.95430	70	
235.92512	80	
235.94399	74	
239.85254	142	
240.84565	130	
241.83844	448	1+
242.84055	314	1+
244.97640	74	
245.40157	90	
246.97760	86	
247.95873	296	1+
248.83149	70	
248.85864	94	
248.90818	64	
250.82513	82	
250.95103	170	
251.51169	70	
251.83125	142	
251.94990	68	
252.78906	74	
252.82828	82	
252.96941	598	
253.07212	72	
253.93640	66	
253.96153	76	
254.91498	74	
254.96590	192	
255.90073	98	
256.07372	72	
256.84800	66	
256.89944	92	
257.85271	120	
258.84497	226	
258.89889	90	
259.85229	210	
260.83333	130	
260.85408	106	
261.84935	96	
261.97448	88	
262.83418	82	
263.08467	72	
264.40916	82	
264.83488	92	
265.11266	78	
265.86031	78	
267.83926	130	
268.03099	80	
268.53210	70	
268.83802	516	1+
269.05532	78	
269.88789	70	
270.92173	90	
270.97833	78	
272.85105	148	
274.85842	128	
274.87738	144	
274.91956	106	
274.97509	64	
275.80020	68	
275.86238	122	
276.85869	1170	1+
277.04336	90	
277.83529	478	1+
277.92467	66	
278.83675	324	1+
279.86003	374	1+
279.88345	76	
280.82918	72	
281.04828	136	
281.82439	78	
282.43886	80	
282.92596	68	
282.94461	92	
283.78612	70	
284.80215	76	
285.86216	66	
286.84816	170	
287.84012	76	
287.86494	68	
289.85184	72	
289.88087	72	
290.85916	68	
292.11405	86	
292.43926	74	
292.80888	84	
292.85715	100	
292.86921	110	
292.93527	92	
293.10267	236	
293.12444	82	
294.11469	174	
294.83496	78	
295.26702	66	
295.97350	68	
296.86356	80	
296.88044	242	1+
296.93525	70	
298.22751	110	
298.85431	92	
299.86846	238	
303.80962	80	
307.09739	68	
309.86275	178	
311.47429	104	
311.86248	64	
314.80752	70	
314.87077	68	
315.44840	84	
318.09283	80	
318.20228	68	
318.92969	64	
319.89550	68	
321.05378	90	
321.16590	76	
322.28079	96	
323.87614	72	
324.39824	92	
324.88922	72	
324.97105	72	
327.01734	100	
327.42155	76	
327.87522	88	
330.28295	98	
331.62346	74	
333.18594	70	
334.03140	64	
334.82895	66	
337.16296	84	
337.82827	78	
END IONS

###FS:    #m/z: 322.92842 #charge 1+
###MS: 86
###MSMS: 87
BEGIN IONS
TITLE=Cmpd 64, +MS2(322.9284), 28.0-35.0eV, 1.9min #87
RTINSECONDS=111.493
SCANS=86-87
PEPMASS=322.92842	339392
CHARGE=1+
65.71556	72	
96.69275	58	
151.04544	42	
184.86816	66	
190.01040	56	
191.42287	82	
196.88906	60	
196.91863	48	
197.02559	42	
200.83563	124	
201.04310	102	
205.94757	100	
206.86118	88	
206.96903	54	
207.13168	70	
207.98436	92	
209.96002	94	
210.90031	90	
211.07368	68	
212.89541	70	
214.05772	74	
217.94694	48	
218.88868	66	
219.83984	54	
220.87333	94	
221.88360	96	
221.94539	206	1+
222.17836	58	
224.15916	38	
225.96829	60	
227.82896	66	
227.88265	64	
230.84723	48	
232.38140	36	
232.82528	38	
232.90944	66	
233.16091	84	
234.97927	72	
237.01844	78	
237.06556	94	
237.88689	42	
238.83646	78	
238.88603	166	
238.93553	94	
239.07774	134	
239.78327	110	
239.90854	56	
239.92280	64	
240.07922	74	
240.82400	82	
240.93907	2196	
240.96040	126	
241.15183	70	
241.88267	100	
241.93873	5104	1+
242.10403	36	
242.89836	36	
242.94097	3584	1+
243.81102	78	
243.83157	98	
244.81541	66	
244.94003	1246	1+
244.99592	70	
245.22268	44	
246.98566	90	
247.82953	36	
248.19680	70	
248.94578	88	
249.97185	86	
250.84600	64	
250.94539	82	
250.99021	80	
251.08342	82	
252.87065	70	
253.41143	36	
253.79130	64	
253.83868	58	
253.93724	38	
254.91868	146	
255.03364	64	
255.99921	48	
256.89480	168	
257.84824	100	
257.89339	134	
259.83038	66	
260.33534	96	
260.82826	322	1+
260.84694	54	
262.49345	100	
262.82879	104	
262.91622	52	
263.97982	86	
264.26513	56	
264.87234	58	
265.05329	118	
265.22920	52	
266.83739	58	
266.86374	66	
266.98100	64	
270.40271	92	
270.84652	68	
272.43982	180	
272.97044	48	
276.94763	56	
278.84511	64	
278.86575	62	
279.00284	52	
279.08982	1662	1+
280.81918	48	
280.83991	66	
281.14626	64	
282.27566	80	
282.85592	46	
282.90312	94	
282.92597	62	
283.06848	76	
283.10556	86	
283.19868	94	
284.29357	126	
284.79630	58	
284.86673	66	
284.89759	58	
285.29826	68	
285.32669	36	
285.78368	62	
286.16549	84	
286.76194	52	
288.88670	70	
289.87230	152	
289.90391	62	
290.47925	44	
290.81001	46	
294.44638	72	
294.85091	78	
294.91418	54	
299.41392	90	
299.82627	64	
300.79266	62	
301.12274	64	
304.87596	48	
304.99614	104	
305.80501	70	
306.72271	86	
306.88199	74	
307.88507	66	
308.11125	38	
309.03897	72	
311.86534	108	
321.42579	86	
321.78900	50	
322.26944	68	
322.30067	68	
323.13881	72	
323.23988	42	
324.20140	74	
324.89102	190	1+
326.75313	70	
END IONS

###FS:    #m/z: 340.93885 #charge 1+
###MS: 86
###MSMS: 88
BEGIN IONS
TITLE=Cmpd 65, +MS2(340.9389), 28.0-35.0eV, 1.9min #88
RTINSECONDS=112.266
SCANS=86,88
PEPMASS=340.93885	178618
CHARGE=1+
192.89013	82	
198.89999	82	
206.94757	72	
207.20736	78	
208.05494	62	
209.96005	66	
210.93444	80	
213.93728	392	1+
215.85789	114	
215.88167	78	
216.96529	58	
217.93575	60	
220.87234	132	
221.94217	122	
222.97151	60	
223.41742	60	
223.82901	68	
223.84237	166	
223.93713	74	
223.95423	110	
224.90836	94	
225.85341	192	1+
227.82332	90	
227.95006	92	
228.84686	96	
228.94407	72	
229.84168	90	
231.94937	328	
238.83148	84	
238.95222	60	
239.09879	62	
240.82998	152	
240.85528	128	
241.84067	446	1+
241.90169	68	
242.40034	94	
243.83392	588	1+
244.96714	62	
245.83238	130	
245.87797	78	
246.83281	72	
246.85965	120	
248.90118	72	
249.04073	70	
250.02074	58	
250.96313	84	
254.96670	180	
256.00470	92	
256.84759	142	
256.86620	128	
256.89562	372	1+
256.91153	64	
257.40353	68	
257.85607	106	
257.91822	84	
258.84520	398	
258.89143	58	
258.96013	162	1+
259.85083	416	
259.88813	64	
260.82993	232	
260.83798	590	1+
260.91642	72	
261.95282	98	
262.88167	76	
262.93518	62	
263.34978	106	
263.84205	66	
263.88030	86	
264.86175	72	
264.90442	80	
265.86879	64	
265.88441	82	
266.11519	68	
267.13530	78	
267.46271	98	
267.83648	628	1+
267.87042	88	
268.83863	454	1+
268.95481	64	
269.85508	152	
270.83923	70	
270.93575	72	
271.82372	76	
272.84371	82	
272.98100	66	
274.85729	296	
274.99973	62	
275.87228	230	
276.85402	460	
277.86592	296	
278.39631	84	
278.84384	1542	1+
278.88618	62	
279.08933	72	
279.93064	86	
280.85554	192	
281.16494	78	
281.63257	72	
281.85915	136	
282.09217	72	
282.87110	98	
283.83951	80	
284.86714	96	
284.90203	66	
285.34571	66	
285.85182	66	
286.78453	64	
288.83664	60	
289.78383	92	
292.88898	70	
294.81480	86	
294.86591	390	1+
295.82984	64	
295.97136	62	
296.46393	94	
296.85154	76	
296.97325	212	1+
297.89103	72	
297.90524	86	
298.05370	60	
298.30640	62	
299.01259	60	
299.44836	66	
299.83193	72	
301.85836	118	
301.87484	232	1+
302.17620	158	
302.31710	66	
302.90469	62	
303.83732	62	
304.44102	84	
304.87674	88	
305.89393	86	
306.42166	70	
306.89674	80	
307.49333	72	
307.80042	84	
307.88493	84	
308.87706	76	
309.28729	66	
310.02826	80	
310.81416	80	
310.82870	102	
311.88398	76	
319.89994	64	
320.82954	72	
323.84336	72	
324.88762	84	
327.28369	66	
331.88081	74	
334.95023	76	
336.85864	58	
336.94846	72	
338.32564	66	
338.88534	76	
340.72592	58	
342.30940	74	
342.86595	66	
342.89818	104	
343.11176	66	
345.17112	78	
345.27150	88	
END IONS

###FS:    #m/z: 359.95949 #charge 1+
###MS: 86
###MSMS: 89
BEGIN IONS
TITLE=Cmpd 66, +MS2(359.9595), 28.0-35.0eV, 1.9min #89
RTINSECONDS=113.037
SCANS=86,89
PEPMASS=359.95949	21778
CHARGE=1+
72.49042	78	
204.08574	66	
209.94405	144	
209.96142	88	
212.89169	74	
214.87417	84	
217.93948	94	
219.87783	68	
220.91354	80	
222.94992	302	
223.95345	128	
224.89236	104	
224.94820	330	
224.96981	132	
225.87587	74	
226.94592	1280	1+
226.97132	100	
227.89538	88	
227.92723	66	
228.93929	906	1+
232.87745	76	
233.82129	64	
233.87562	68	
233.97908	64	
234.86084	218	
237.90190	76	
238.94530	80	
240.82391	108	
240.84651	98	
240.91535	72	
240.96209	174	
241.89640	66	
242.85545	66	
242.89227	82	
242.93765	94	
242.95732	130	
243.95394	474	1+
244.51162	66	
244.95761	400	1+
245.89029	76	
245.94174	238	
246.80581	66	
246.85961	66	
246.94998	388	
246.97499	102	
247.86034	92	
248.99036	80	
249.80103	80	
250.89656	100	
250.95234	82	
250.97082	84	
251.12827	76	
252.87154	78	
252.96297	136	
255.83580	90	
256.81283	94	
257.11422	70	
258.89924	74	
258.97804	76	
260.83326	258	
260.87068	76	
260.96983	66	
263.60061	84	
263.87961	64	
266.13468	84	
266.81764	182	
267.21149	78	
267.81369	76	
268.81370	74	
268.96480	74	
269.00071	64	
271.36040	96	
271.92502	90	
275.01550	82	
275.96930	68	
276.81279	74	
276.84745	66	
277.82065	98	
278.84547	144	
278.86587	72	
278.91496	90	
279.84912	170	
279.87737	74	
280.10962	66	
280.79159	512	1+
280.92394	72	
280.98983	68	
281.06780	78	
281.11718	66	
281.89222	108	
282.82270	222	1+
282.84765	72	
284.97453	122	
285.35998	82	
285.42448	88	
285.98473	66	
287.80463	68	
289.82664	68	
290.38489	78	
291.85966	66	
291.93539	72	
292.86790	68	
293.90268	88	
293.97848	68	
294.81695	70	
295.01402	92	
296.80663	94	
297.05811	66	
297.18934	70	
297.81404	66	
297.86291	88	
298.80243	850	1+
298.92124	68	
299.09376	66	
300.82666	68	
300.87118	88	
301.15673	70	
303.19323	80	
303.21266	80	
304.79782	120	
306.43023	80	
307.81192	70	
309.89239	74	
316.81072	66	
317.87048	80	
318.93407	106	
318.98460	82	
319.29173	66	
319.88204	66	
320.06234	70	
320.22701	64	
323.01655	128	
323.79695	70	
323.84358	72	
324.89358	68	
325.15249	70	
325.83512	70	
326.88450	72	
328.93414	70	
331.88926	68	
334.84135	70	
335.41323	78	
336.87450	86	
336.94244	238	
338.42161	80	
339.02987	84	
339.90105	74	
341.78243	68	
344.82899	64	
347.00563	78	
350.76917	64	
356.97134	88	
359.85565	146	
360.87103	104	
361.40460	98	
361.91100	64	
364.25797	70	
END IONS

###FS:    #m/z: 322.92838 #charge 1+
###MS: 90
###MSMS: 91
BEGIN IONS
TITLE=Cmpd 67, +MS2(322.9284), 28.0-35.0eV, 2.0min #91
RTINSECONDS=116.702
SCANS=90-91
PEPMASS=322.92838	353348
CHARGE=1+
54.29205	86	
186.15405	72	
187.99138	84	
192.86133	70	
192.89526	76	
195.91564	52	
196.88065	70	
197.95416	92	
197.96591	60	
200.87768	76	
201.04139	292	1+
201.13350	58	
203.04464	50	
205.94748	262	
205.96669	72	
207.93812	46	
209.05159	70	
210.90925	66	
218.06630	48	
220.32055	44	
220.87640	132	
221.06490	58	
221.87612	66	
221.94060	54	
222.95307	340	1+
223.95747	264	1+
224.23286	80	
225.23804	80	
225.90349	68	
227.93415	98	
228.89015	50	
229.51672	40	
230.89183	80	
232.39633	76	
232.89275	66	
236.92398	74	
237.06577	74	
238.82177	78	
238.89060	86	
238.93417	52	
239.07352	128	
239.89693	56	
240.08106	86	
240.78969	44	
240.93875	1554	
241.94022	1130	
242.94045	4220	1+
243.85680	58	
243.97972	68	
244.81895	54	
244.84437	76	
244.86333	76	
244.93827	826	1+
244.99627	52	
246.84845	56	
246.97552	92	
247.99824	80	
248.85286	78	
249.81058	60	
252.88278	78	
252.93527	58	
253.78757	76	
254.84111	72	
254.92364	64	
254.96842	70	
256.90433	58	
257.89683	72	
258.85176	66	
260.82694	46	
260.86467	56	
261.83160	68	
262.05552	48	
262.82883	134	
262.85346	80	
263.84616	68	
263.88383	44	
264.16335	88	
264.86824	74	
265.09409	90	
266.11902	46	
266.15286	72	
266.80225	94	
266.85235	42	
269.79700	46	
269.90002	72	
269.99494	42	
270.83714	74	
271.28163	66	
271.80569	68	
272.84094	68	
272.91797	40	
274.39517	74	
274.86685	70	
275.01379	40	
275.84310	58	
275.99204	54	
276.94330	44	
277.82678	44	
278.87686	136	
279.08936	772	1+
280.17929	56	
280.82742	80	
280.86213	66	
281.26565	52	
281.79943	66	
282.16424	72	
282.88777	50	
283.06589	246	
283.89112	76	
284.29232	772	1+
284.65125	40	
284.86025	64	
285.04724	46	
286.14439	98	
288.95123	64	
289.80200	52	
290.81425	40	
290.86223	80	
292.16420	70	
292.80682	74	
293.00259	52	
297.05844	58	
297.89287	50	
298.84070	58	
298.91912	82	
300.82672	56	
302.95479	64	
304.76865	68	
304.80515	44	
305.21319	46	
305.90201	66	
306.82628	52	
307.20899	58	
307.87661	150	
309.01083	66	
310.13866	122	
310.88392	48	
311.87312	54	
312.17034	88	
313.81017	66	
313.91957	74	
314.81628	46	
316.83227	66	
317.85443	42	
318.82923	66	
320.89459	80	
320.93771	70	
321.88349	42	
323.25547	54	
324.32956	56	
324.88985	70	
325.24367	62	
325.32155	74	
326.88106	64	
326.93307	72	
327.80659	40	
327.89296	64	
END IONS

###FS:    #m/z: 340.93860 #charge 1+
###MS: 90
###MSMS: 92
BEGIN IONS
TITLE=Cmpd 68, +MS2(340.9386), 28.0-35.0eV, 2.0min #92
RTINSECONDS=117.475
SCANS=90,92
PEPMASS=340.93860	171442
CHARGE=1+
93.16825	86	
178.94568	72	
199.01253	68	
200.85685	74	
208.94150	70	
212.88966	84	
213.93779	284	
215.93690	230	
217.88135	194	1+
221.88187	186	
222.83381	74	
222.87619	66	
222.89244	166	
223.95890	74	
224.82909	86	
224.84192	88	
224.88226	88	
224.97582	100	
225.44647	72	
225.94809	78	
226.85626	82	
226.94581	78	
228.94443	78	
231.94654	496	1+
232.88500	74	
232.90566	76	
234.90957	84	
235.07708	72	
235.99671	68	
237.00120	72	
238.84404	70	
239.84560	310	1+
239.87948	68	
239.92097	124	
240.45445	88	
240.83352	178	
240.95873	136	
241.46077	78	
241.84220	298	
241.90404	100	
242.83425	74	
242.85554	68	
243.83324	174	
244.83634	68	
246.95039	68	
247.14534	92	
247.84446	64	
248.89534	76	
249.95925	114	
251.33074	66	
251.92839	142	
252.92558	64	
254.92652	144	
254.96320	364	1+
255.07246	88	
255.88094	74	
255.91044	80	
256.85942	74	
256.89346	90	
258.84311	364	
258.90494	110	
259.84430	292	
259.92167	70	
259.95669	152	
260.83167	362	1+
261.84713	204	
261.93279	78	
262.42964	66	
262.84044	172	
262.86709	70	
262.90108	110	
263.85299	114	
264.46655	106	
264.79814	64	
265.90649	76	
266.00656	88	
266.84387	76	
266.89080	70	
267.13444	66	
267.82623	72	
267.85813	60	
268.83892	536	1+
268.91247	80	
269.07968	62	
269.87003	94	
271.41500	66	
271.82783	80	
272.93653	62	
272.97926	72	
273.91521	78	
273.97642	66	
274.87257	156	
275.07878	104	
275.84837	100	
275.87315	142	
276.44680	78	
276.85645	586	1+
277.09276	68	
277.35408	94	
277.83697	66	
277.94752	72	
277.96333	108	
278.84175	488	
279.84822	272	
279.91561	120	
280.83585	66	
280.86522	130	
281.04750	66	
281.86521	94	
282.85964	64	
284.14602	62	
284.16468	62	
287.84402	68	
288.81577	66	
289.05792	78	
289.41287	72	
292.88693	74	
292.93710	74	
294.86255	94	
295.78754	74	
295.85328	64	
295.93750	70	
296.87706	78	
296.96523	118	
297.21510	66	
297.81617	62	
297.88520	102	
299.42709	74	
299.86765	138	
300.38193	70	
301.85197	70	
301.87161	114	
301.98209	74	
302.85785	68	
302.87657	68	
303.89258	84	
304.89305	64	
305.88462	98	
305.91441	88	
306.23702	72	
308.81873	88	
309.27847	82	
311.13177	86	
311.86068	114	
313.39296	78	
314.45893	64	
316.28835	88	
320.74134	68	
320.91749	74	
321.85742	78	
324.89007	82	
325.81517	68	
326.87111	68	
330.81210	68	
332.87891	66	
336.84266	146	
339.18852	62	
END IONS

###FS:    #m/z: 363.95403 #charge 1+
###MS: 90
###MSMS: 93
BEGIN IONS
TITLE=Cmpd 69, +MS2(363.9540), 28.0-35.0eV, 2.0min #93
RTINSECONDS=118.247
SCANS=90,93
PEPMASS=363.95403	63082
CHARGE=1+
65.76317	102	
191.10359	80	
192.92773	80	
199.89371	100	
200.88607	72	
200.94802	160	
206.87677	76	
209.94252	182	
212.87674	116	
219.04479	94	
222.95274	124	
223.95524	128	
223.97302	86	
224.94800	472	1+
225.88174	68	
226.86995	84	
226.94512	992	1+
226.96643	286	1+
227.01794	70	
228.89601	84	
228.93968	1036	1+
230.39977	72	
230.84897	76	
230.88676	306	1+
230.94417	82	
236.09855	70	
237.37958	100	
238.94703	78	
239.84355	70	
240.81818	92	
240.91728	92	
240.94063	154	
240.96194	212	
241.93905	220	
242.08492	92	
242.82215	180	1+
242.94111	802	1+
242.95889	216	
243.86130	78	
244.09045	76	
244.93844	214	
244.95515	406	
244.98419	104	
245.94558	158	
246.85602	70	
246.95304	1160	1+
247.80804	74	
248.89739	80	
249.84827	70	
249.92164	68	
250.21663	76	
250.83666	74	
250.91252	82	
252.94928	76	
253.08599	74	
253.90688	70	
254.86087	84	
254.94299	72	
255.92435	90	
258.83218	76	
258.84863	140	
258.97034	80	
258.98795	84	
259.96715	70	
260.83194	224	1+
260.97061	128	
261.16239	108	
262.78615	92	
263.87757	222	1+
264.97504	156	
265.08611	74	
265.79119	70	
266.80853	96	
267.83686	88	
267.97490	76	
268.95676	94	
269.96358	140	
270.39648	76	
270.88493	94	
270.97555	80	
273.84819	86	
274.02279	70	
274.79965	76	
274.85509	68	
275.98413	126	
276.23086	72	
276.37549	88	
276.94146	82	
278.03370	80	
278.79468	112	
278.84078	182	
278.88418	92	
278.90467	82	
279.79384	78	
279.84668	162	
280.79197	216	1+
280.80497	140	
280.83350	92	
280.86837	80	
281.85291	110	
281.98507	68	
282.79274	138	
284.79190	152	
284.84993	82	
284.86588	72	
284.89975	78	
285.29574	118	
285.81686	68	
285.83746	76	
285.85681	158	
285.96850	86	
288.43827	76	
289.83188	170	
289.86245	186	1+
291.84358	70	
293.12441	76	
293.98895	86	
294.84864	78	
296.81306	94	
296.86791	74	
296.98608	78	
297.81219	78	
298.80312	516	1+
298.85609	88	
299.82836	86	
299.91142	80	
300.80324	562	1+
301.00333	68	
301.86005	164	
301.88820	232	1+
302.86168	86	
303.85544	182	
303.88942	228	1+
305.82655	96	
307.03290	70	
308.84221	94	
309.86597	72	
309.92873	84	
314.78794	70	
316.24501	86	
316.81084	146	
317.77559	80	
317.81593	80	
318.87945	82	
319.95627	102	
320.33040	72	
321.84223	70	
322.08454	78	
323.80704	108	
324.01771	80	
324.46673	80	
326.88182	90	
327.26203	72	
328.67156	100	
328.78628	98	
336.95751	76	
340.93390	80	
341.15883	80	
341.86595	70	
343.84905	78	
343.90843	76	
344.15210	72	
346.16635	78	
346.74937	84	
349.92560	82	
356.88078	74	
END IONS

###FS:    #m/z: 363.95441 #charge 1+
###MS: 94
###MSMS: 95
BEGIN IONS
TITLE=Cmpd 70, +MS2(363.9544), 28.0-35.0eV, 2.0min #95
RTINSECONDS=121.898
SCANS=94-95
PEPMASS=363.95441	62278
CHARGE=1+
53.36953	84	
67.43271	72	
148.61178	82	
183.93737	98	
184.83115	76	
188.02865	72	
191.85337	70	
192.11494	92	
200.01163	68	
200.88282	70	
206.88769	84	
209.94511	122	
212.87490	344	1+
215.89756	70	
217.82725	82	
222.95248	410	
223.95416	196	
223.98118	76	
224.88667	264	1+
224.94684	574	1+
224.96725	100	
225.96823	178	
226.94660	1782	1+
226.97162	138	
227.92533	90	
228.89145	86	
228.94070	2148	1+
229.58388	86	
230.83358	88	
230.84914	96	
230.88808	386	
232.90656	70	
236.46301	84	
236.84712	150	
238.93710	88	
240.83425	148	
240.93957	740	
240.95880	462	1+
241.42630	94	
241.91691	80	
241.93775	970	1+
242.84201	72	
243.83241	78	
243.95704	258	
244.95742	936	1+
246.95097	654	1+
248.80126	192	
248.90132	116	
248.95541	104	
249.80289	72	
251.87816	72	
252.88848	82	
252.97436	84	
254.86849	70	
258.18646	70	
258.83628	112	
259.85635	70	
260.83213	186	
260.86870	68	
260.97803	84	
261.45081	88	
261.83740	74	
262.83208	218	
263.82723	94	
263.88015	204	1+
264.79254	72	
265.11431	68	
265.97676	76	
266.81236	180	
266.83463	72	
266.85698	108	
267.78534	98	
267.82596	90	
267.97235	152	
268.94898	68	
269.10988	70	
269.84031	270	1+
271.79377	74	
273.07848	72	
273.16764	78	
274.96258	80	
276.83589	70	
276.85557	106	
278.79198	68	
278.84247	104	
279.10118	76	
279.84123	214	1+
280.01283	72	
280.79136	246	
281.88213	68	
281.91258	80	
282.82880	72	
282.99004	74	
283.78260	324	1+
283.83529	78	
283.90359	74	
284.30917	74	
284.92908	94	
285.80401	76	
285.82567	140	
285.84998	70	
286.88237	68	
290.80155	142	
290.91933	88	
291.38611	80	
292.87450	72	
293.85160	124	
294.86321	74	
296.80999	74	
297.91815	94	
298.17975	86	
298.79845	626	1+
300.80087	104	
300.81472	74	
301.25931	80	
301.79461	312	
303.86153	108	
304.37814	86	
304.82026	68	
304.85437	80	
304.94474	70	
306.43571	170	
306.87757	126	
308.07912	74	
308.86627	94	
309.92697	70	
310.88081	68	
311.70174	82	
311.85521	86	
311.88064	148	
316.11590	90	
317.04685	94	
318.81389	104	
318.94951	80	
318.99103	106	
319.14024	74	
319.84548	84	
320.81193	92	
321.81155	196	1+
321.88368	74	
322.15358	68	
322.84973	72	
322.89165	72	
324.29171	68	
326.84403	78	
326.87285	116	
326.94848	70	
327.07573	82	
328.82030	94	
329.86803	100	
329.88388	106	
330.84572	74	
332.78704	78	
334.73662	72	
336.85605	74	
336.94262	134	
339.87152	70	
340.93535	122	
343.39402	104	
344.37072	70	
346.25113	78	
347.01448	80	
357.86706	68	
357.92311	74	
363.75418	90	
END IONS

###FS:    #m/z: 336.94409 #charge 1+
###MS: 94
###MSMS: 96
BEGIN IONS
TITLE=Cmpd 71, +MS2(336.9441), 28.0-35.0eV, 2.1min #96
RTINSECONDS=122.67
SCANS=94,96
PEPMASS=336.94409	32636
CHARGE=1+
65.79808	72	
99.44208	66	
115.90653	78	
198.95713	84	
204.91595	82	
208.97883	64	
209.94212	82	
211.94335	1064	
212.89142	66	
213.90026	98	
213.93901	204	
214.89925	66	
215.88669	60	
216.95831	86	
218.89933	66	
219.52298	78	
219.82173	90	
220.99026	64	
221.04482	64	
222.84010	114	
222.97333	66	
223.95799	142	
223.97346	166	
224.83826	82	
224.97503	76	
226.91803	94	
226.94274	70	
227.20113	80	
228.84384	90	
228.88873	70	
229.95170	806	1+
230.88762	324	1+
231.95069	156	
236.90840	106	
238.88782	60	
239.84271	92	
239.92545	68	
240.83622	898	1+
240.85764	98	
240.93291	62	
241.84052	638	1+
244.91526	70	
246.39898	84	
246.85586	82	
247.96480	318	1+
248.85488	74	
248.90120	110	
249.83092	76	
249.97028	64	
250.95008	88	
250.99018	72	
251.06933	78	
251.82937	68	
251.84430	78	
252.07680	112	
252.96862	254	
253.34579	70	
254.90985	304	1+
254.96172	126	
256.84919	76	
256.89835	128	
257.83466	78	
257.84440	780	1+
257.86495	132	
259.09674	88	
259.89800	88	
260.80336	62	
260.84912	198	
260.98162	76	
261.42711	80	
261.83142	80	
262.83967	70	
264.82886	86	
266.84538	124	
266.86253	64	
267.83175	164	
267.84797	120	
267.95095	78	
268.83905	612	1+
268.88631	88	
268.95669	88	
269.96244	68	
272.88990	68	
272.97901	110	
273.02168	104	
273.38679	70	
273.43585	80	
273.78906	70	
273.95994	66	
274.87304	136	
275.86811	212	
275.95571	90	
276.85635	1118	1+
277.84144	126	
277.96143	98	
278.05604	84	
278.17260	70	
278.83827	66	
279.18331	84	
279.92989	90	
280.88092	92	
281.82854	66	
281.85473	64	
282.43671	66	
282.87043	142	
283.42374	96	
285.85196	184	
286.85108	126	
287.37143	100	
287.84561	78	
287.93376	80	
288.26306	82	
288.85366	66	
290.88115	72	
291.00071	74	
291.13455	72	
291.97777	64	
292.93305	72	
293.10516	138	
293.85979	216	1+
294.14418	88	
294.19144	68	
295.20950	68	
296.86578	68	
296.88497	68	
297.88843	76	
298.01592	62	
299.80328	70	
299.87119	216	
300.26692	92	
301.86931	68	
303.22322	68	
304.26085	70	
308.86391	72	
310.88710	72	
311.09496	92	
311.88836	72	
312.81057	80	
314.86407	88	
316.87340	168	
319.15567	62	
320.75033	72	
321.05375	86	
324.41559	98	
324.90934	68	
325.89050	70	
326.81986	64	
327.41509	84	
328.82723	72	
328.85621	76	
330.80549	74	
332.88124	78	
336.07253	66	
336.26384	72	
337.64980	88	
337.84198	62	
338.91909	80	
339.87138	68	
339.89683	68	
340.30416	72	
END IONS

###FS:    #m/z: 359.95989 #charge 1+
###MS: 94
###MSMS: 97
BEGIN IONS
TITLE=Cmpd 72, +MS2(359.9599), 28.0-35.0eV, 2.1min #97
RTINSECONDS=123.442
SCANS=94,97
PEPMASS=359.95989	21184
CHARGE=1+
58.57348	198	
183.86256	96	
186.86849	82	
197.86578	72	
205.95098	72	
209.99537	76	
210.89852	80	
211.94672	76	
222.89214	120	
222.95272	352	1+
222.98061	68	
224.87689	100	
224.94499	246	1+
225.97025	72	
226.94779	744	1+
226.97249	122	
227.93044	108	
228.84296	122	
228.91080	122	
228.93967	616	
229.08346	70	
232.83855	84	
233.82854	72	
233.89277	104	
235.38410	78	
237.83572	68	
238.90298	80	
239.90614	70	
239.93604	316	1+
240.73412	68	
240.83550	72	
240.93998	222	1+
240.96245	188	
241.90161	76	
241.96286	70	
242.89806	88	
242.93388	68	
242.95737	156	
243.85345	72	
244.95811	316	
245.87311	68	
245.93949	116	
246.80802	68	
246.95114	212	
248.80497	170	
249.80476	74	
250.83871	74	
250.88102	68	
250.89669	84	
250.94936	170	
252.87954	230	
252.95490	72	
254.49818	82	
255.91622	72	
257.98506	86	
258.84978	68	
258.97373	74	
260.83528	348	
260.86397	170	
260.96516	140	
261.85156	66	
261.89500	74	
263.92392	72	
263.97379	70	
264.81637	74	
265.09211	72	
265.81858	76	
266.09296	74	
266.11678	66	
266.81523	112	
267.97753	132	
268.84381	68	
268.97703	70	
269.96684	100	
270.84302	68	
270.99429	68	
271.10589	66	
271.84603	90	
273.96276	78	
274.14662	68	
274.88114	80	
277.11703	94	
278.83980	190	
278.92624	210	1+
279.10074	108	
280.79344	168	
280.84168	70	
281.78072	74	
281.79499	72	
281.98895	78	
282.79417	66	
282.80815	82	
282.91163	102	
282.98196	70	
283.85019	70	
283.88923	70	
284.82683	196	
284.86651	68	
285.03871	78	
285.51355	68	
285.82693	86	
287.17797	94	
287.84021	84	
289.87047	86	
291.79012	82	
292.44168	118	
292.88048	74	
293.88137	134	
294.93941	70	
295.00469	78	
295.90143	132	
296.80731	132	
297.89005	132	
298.80591	162	
298.82584	84	
298.91493	88	
299.80130	100	
300.41984	92	
300.85654	70	
302.17407	74	
304.87820	78	
305.84594	66	
307.88961	72	
308.34834	80	
308.87276	82	
311.80610	76	
311.85994	68	
314.81597	68	
315.81966	112	
316.45881	84	
316.81150	216	
318.04700	76	
318.93658	72	
320.91111	106	
320.95269	182	
322.21653	68	
322.28543	72	
323.01053	148	
324.01342	72	
324.88471	118	
331.40400	66	
332.37737	70	
333.34084	92	
334.96112	92	
336.94095	130	
338.83448	94	
340.90258	66	
342.78654	78	
345.33524	70	
348.76429	72	
349.35139	72	
349.75808	66	
356.77189	66	
358.20356	68	
358.22518	72	
358.53451	78	
END IONS

###FS:    #m/z: 363.95432 #charge 1+
###MS: 98
###MSMS: 99
BEGIN IONS
TITLE=Cmpd 73, +MS2(363.9543), 28.0-35.0eV, 2.1min #99
RTINSECONDS=127.095
SCANS=98-99
PEPMASS=363.95432	66376
CHARGE=1+
99.39332	76	
190.86083	68	
191.85606	146	
198.88798	68	
199.97187	70	
203.93457	92	
203.96780	70	
204.81581	74	
205.94743	84	
208.88755	68	
209.94149	242	
210.88402	72	
212.87592	112	
219.88016	78	
221.88901	70	
222.81001	76	
222.94990	440	1+
224.94762	820	1+
225.89808	90	
225.97567	110	
226.94640	1602	1+
226.96952	226	
227.92575	76	
228.94106	2574	1+
230.88868	502	
232.88656	156	
233.81730	72	
233.89801	92	
235.87018	96	
237.05977	82	
240.84856	76	
240.94183	200	
240.96216	572	1+
241.94071	486	
242.82875	88	
242.94175	900	
243.93304	72	
243.95916	80	
244.90381	72	
244.95505	1156	1+
245.93448	78	
246.80586	108	
246.91191	70	
246.94917	894	1+
246.97553	70	
247.81582	70	
248.89884	250	
250.39928	98	
250.78990	76	
252.80069	84	
254.92154	92	
255.95182	86	
256.15992	78	
256.59871	72	
257.81934	104	
260.84754	134	
260.96675	138	
261.84077	172	
261.97074	72	
262.82797	76	
263.83626	78	
266.78010	68	
266.81366	68	
266.85858	76	
267.96704	316	1+
268.08951	78	
268.80643	192	1+
268.95303	76	
269.91799	80	
272.35855	74	
273.81747	70	
273.91965	96	
274.80708	72	
275.89754	72	
276.81248	118	
276.85553	70	
277.81054	136	
278.79743	142	
279.40919	80	
279.84864	74	
279.88360	72	
280.79369	188	
280.84055	138	
280.92786	102	
281.78973	338	1+
281.83037	84	
281.86328	126	
281.96244	72	
282.96796	88	
283.07037	88	
283.09347	70	
283.85160	132	
283.93703	68	
284.37564	88	
284.82212	166	
284.84540	130	
286.41047	82	
287.17627	70	
287.42040	70	
288.84520	72	
288.85454	250	1+
288.91189	88	
289.42755	98	
289.82664	76	
290.82873	84	
290.89581	72	
290.91518	120	
291.93992	106	
293.11445	96	
294.02511	86	
294.89155	128	
296.86465	146	
297.80262	138	
297.92213	100	
298.41404	86	
298.80212	510	1+
299.85233	72	
300.80075	490	1+
300.86765	108	
302.86290	120	
302.97071	74	
303.85588	70	
304.44717	88	
304.94467	152	
304.96384	94	
305.37134	98	
306.43262	90	
307.39602	112	
308.13584	72	
308.87469	68	
309.79939	68	
311.81463	70	
316.81259	94	
316.88703	76	
317.36379	92	
319.07670	102	
321.81563	76	
321.87036	150	
321.88864	84	
322.51647	70	
322.82548	92	
324.28758	72	
324.83579	72	
324.85616	92	
325.01962	68	
325.86597	88	
326.87098	146	
326.88555	84	
327.17296	76	
327.93973	72	
328.88315	230	1+
333.47741	96	
334.80842	82	
335.35902	98	
336.94471	158	
340.35611	86	
343.39152	90	
347.15401	84	
348.81736	86	
357.75794	76	
358.82481	76	
359.79325	68	
360.35258	72	
365.78287	68	
END IONS

###FS:    #m/z: 336.94381 #charge 1+
###MS: 98
###MSMS: 100
BEGIN IONS
TITLE=Cmpd 74, +MS2(336.9438), 28.0-35.0eV, 2.2min #100
RTINSECONDS=127.867
SCANS=98,100
PEPMASS=336.94381	29420
CHARGE=1+
193.89082	58	
202.15886	80	
202.84711	68	
205.95336	194	
207.97518	60	
210.83602	58	
211.94331	624	
212.87642	132	
213.93623	120	
214.89925	82	
215.88694	144	
216.91629	64	
218.89066	78	
220.87875	72	
222.44855	74	
222.97321	66	
223.82667	70	
223.94992	74	
223.97263	88	
224.83699	66	
225.88886	64	
226.88110	72	
226.90497	60	
227.83808	76	
228.85308	76	
228.89217	78	
229.06492	62	
229.95328	1042	1+
230.88363	202	1+
231.86306	70	
231.88699	158	1+
231.95262	226	
232.83072	158	
232.94207	336	1+
234.08590	66	
234.91520	74	
235.82731	66	
235.89747	112	
236.91275	118	
238.84024	68	
238.86947	222	
239.11383	72	
239.84449	92	
240.83743	98	
240.84500	156	
240.88589	140	
240.90574	78	
241.84158	116	
242.84338	62	
243.83362	112	
243.85931	68	
246.89458	70	
246.95440	90	
246.97383	78	
247.96580	150	
248.89927	72	
249.83383	80	
249.89802	62	
250.83649	72	
250.94771	64	
251.83066	98	
251.87253	58	
252.08077	60	
252.95099	88	
252.97097	348	1+
253.90887	62	
254.88245	62	
254.96483	80	
255.07280	100	
256.05221	78	
256.85604	70	
256.87445	128	
256.89502	158	
256.95461	78	
258.85255	606	1+
258.96215	60	
260.44233	92	
260.83151	96	
260.95617	70	
261.81851	70	
261.84954	66	
263.87200	58	
263.88835	62	
266.40319	76	
266.85034	72	
266.86777	70	
267.83450	742	1+
267.87846	60	
270.84625	116	
270.86076	62	
272.39091	90	
272.86122	66	
272.93261	68	
273.88333	118	
273.97854	58	
274.85894	68	
274.88015	148	
275.86899	114	
275.94711	68	
276.85184	424	
276.87999	84	
277.86462	536	1+
278.18521	70	
278.83285	162	
278.95985	62	
279.81161	74	
279.84505	212	1+
281.00415	72	
281.89613	70	
282.06548	64	
282.87320	116	
282.89084	76	
282.95259	66	
283.87261	70	
284.02359	62	
285.54873	72	
285.85611	72	
286.80129	84	
286.84653	132	
286.89502	66	
287.84843	118	
288.17561	80	
288.85954	72	
291.03429	58	
293.10737	424	1+
293.19575	68	
293.45885	66	
294.86354	116	
295.03214	72	
295.87401	84	
295.89100	72	
298.31644	68	
298.89408	178	1+
299.86779	98	
300.79259	70	
300.86387	62	
300.87740	66	
302.82368	78	
302.86814	84	
303.40302	80	
303.52064	80	
303.81810	72	
304.01893	76	
304.90406	84	
306.82145	78	
307.60082	124	
308.79510	58	
309.86052	198	1+
314.85362	62	
319.86052	64	
321.42569	86	
321.73211	100	
327.28612	78	
328.83625	60	
329.87175	68	
330.81471	60	
332.77142	58	
333.84078	66	
333.86125	74	
334.74310	84	
334.88025	66	
335.26997	72	
END IONS

###FS:    #m/z: 359.95989 #charge 1+
###MS: 98
###MSMS: 101
BEGIN IONS
TITLE=Cmpd 75, +MS2(359.9599), 28.0-35.0eV, 2.2min #101
RTINSECONDS=128.64
SCANS=98,101
PEPMASS=359.95989	20622
CHARGE=1+
184.93141	80	
190.12032	66	
197.95572	84	
200.94359	72	
208.88664	66	
210.88596	68	
216.85774	132	
217.89068	68	
220.95950	88	
221.90567	74	
222.83577	72	
222.94894	444	1+
223.96434	216	1+
223.97539	64	
224.94794	566	1+
226.86655	64	
226.89278	72	
226.94606	572	1+
226.97059	136	
228.84016	96	
228.94210	810	1+
229.40538	82	
230.83755	66	
231.39770	78	
231.82797	66	
233.84329	64	
234.84761	72	
235.86460	88	
237.03157	80	
237.06545	90	
240.86958	72	
240.93900	232	
240.96257	168	
241.89032	100	
241.93890	150	
242.85740	72	
242.90164	68	
242.95793	250	
243.85545	78	
244.95726	344	1+
245.89263	80	
246.80500	176	
246.95187	430	
248.17341	122	
248.80148	196	
249.84941	68	
250.89421	64	
250.95775	72	
251.02894	68	
251.37780	70	
251.94236	84	
252.87278	66	
252.95104	106	
253.98332	86	
254.08927	78	
255.06266	74	
256.84653	100	
256.86598	66	
257.85093	74	
258.84364	68	
258.97216	70	
260.83647	286	1+
260.96522	362	1+
262.81793	90	
263.80654	68	
264.81333	142	
265.81459	74	
265.85459	66	
266.81372	194	
266.83064	66	
267.13541	128	
267.35404	64	
267.81230	124	
267.96471	76	
268.38935	66	
269.79677	68	
269.93017	72	
269.96665	78	
270.97449	80	
271.40095	94	
273.96655	86	
275.41072	100	
275.55363	70	
276.85964	118	
278.79828	118	
278.84729	272	1+
279.82897	70	
280.79585	468	
280.83557	72	
280.86000	124	
281.84673	116	
281.90763	94	
282.77532	72	
282.84751	92	
282.86810	70	
283.84560	68	
283.86883	74	
284.42214	162	
284.82718	102	
284.91826	70	
285.07792	80	
285.11709	72	
287.13410	74	
288.11285	86	
290.79539	160	
291.12623	74	
291.39436	64	
291.86436	72	
292.13488	72	
295.93333	72	
295.97148	74	
296.80305	278	1+
296.85315	96	
296.92512	76	
297.86280	64	
297.94762	72	
299.80933	132	
300.80536	68	
300.99933	86	
301.87976	74	
302.60768	100	
302.87466	64	
305.92568	202	1+
305.94232	88	
305.97474	116	
307.79904	70	
309.12828	64	
309.87250	114	
310.34848	72	
310.87441	66	
313.94734	70	
314.86413	76	
314.94926	66	
316.81022	162	
316.86695	76	
317.81705	76	
320.61191	68	
321.22331	100	
322.94865	94	
323.01628	144	
323.03294	72	
324.91798	92	
326.18996	80	
328.88743	120	
329.87043	96	
330.89914	74	
333.62786	80	
336.93609	72	
337.08608	90	
338.12187	94	
338.81550	66	
339.29022	88	
340.93844	66	
343.03706	64	
343.80121	68	
350.79872	76	
352.80522	72	
358.23205	72	
359.36710	72	
361.83884	70	
362.75027	94	
END IONS

###FS:    #m/z: 322.92846 #charge 1+
###MS: 102
###MSMS: 103
BEGIN IONS
TITLE=Cmpd 76, +MS2(322.9285), 28.0-35.0eV, 2.2min #103
RTINSECONDS=132.297
SCANS=102-103
PEPMASS=322.92846	338724
CHARGE=1+
67.11449	86	
94.80871	106	
110.64145	86	
159.66082	40	
173.25089	32	
192.89185	40	
198.86587	68	
198.87782	76	
198.92451	78	
201.04456	64	
203.89242	52	
204.92280	36	
205.97027	72	
206.03387	46	
207.95215	66	
207.97372	86	
208.92206	62	
208.93975	32	
209.04697	36	
213.02694	54	
219.89296	66	
220.87305	110	
221.06502	80	
221.13239	64	
221.94244	60	
222.29714	36	
222.52812	102	
222.94750	48	
223.95739	140	
224.02893	66	
225.90368	72	
225.96677	56	
226.89436	100	
227.10133	58	
227.83624	82	
227.92757	120	
228.06419	68	
228.91114	64	
234.14041	100	
234.91311	30	
235.96677	56	
236.08526	74	
236.85374	70	
238.11219	70	
238.45745	100	
238.90870	44	
238.93144	54	
239.60761	74	
239.67691	32	
239.87561	44	
240.14403	60	
240.82201	82	
240.85220	66	
240.93903	1596	
241.76410	102	
241.85986	32	
241.87871	76	
241.93545	6200	1+
242.81944	40	
242.86386	82	
242.93722	4888	1+
243.17515	32	
243.89183	38	
244.81927	48	
244.87084	92	
246.15233	28	
246.80326	58	
246.97362	298	1+
247.21198	30	
248.93997	88	
249.14735	36	
251.01358	72	
254.91436	144	
255.07007	32	
255.90024	50	
255.91890	50	
256.85602	32	
256.89337	44	
257.94167	76	
258.02876	68	
258.43699	68	
258.83567	38	
260.59922	30	
260.83295	78	
261.88528	76	
261.97648	68	
263.23806	94	
263.84423	68	
263.87785	76	
264.18719	74	
264.79756	110	
264.84090	62	
265.06030	68	
265.07661	44	
265.10796	72	
265.95852	76	
266.04101	70	
266.05496	74	
266.87147	116	
266.90264	66	
269.95829	46	
270.99849	94	
271.79561	86	
271.92522	76	
272.44054	46	
273.09256	64	
273.79526	82	
274.18306	28	
274.78811	48	
275.93282	42	
277.80244	52	
278.24271	78	
278.83917	74	
279.09070	1208	1+
279.91039	70	
280.35523	34	
283.06585	86	
283.82498	42	
283.85829	54	
283.95152	54	
284.11248	36	
284.29648	210	
284.84382	56	
285.85389	60	
289.40653	100	
290.77120	92	
295.44978	80	
296.81283	68	
296.88048	46	
296.92524	62	
298.81021	100	
300.78216	60	
300.87315	56	
301.05445	58	
301.87858	142	
302.86176	52	
302.88535	66	
304.34459	30	
305.87618	60	
305.89132	46	
306.87935	78	
307.86992	76	
308.85832	138	1+
308.89004	74	
309.89629	72	
312.90176	76	
316.66857	88	
316.81493	80	
318.76332	76	
320.17677	74	
320.81456	38	
320.98345	52	
325.90134	60	
326.87748	82	
326.89768	58	
END IONS

###FS:    #m/z: 340.93886 #charge 1+
###MS: 102
###MSMS: 104
BEGIN IONS
TITLE=Cmpd 77, +MS2(340.9389), 28.0-35.0eV, 2.2min #104
RTINSECONDS=133.068
SCANS=102,104
PEPMASS=340.93886	175804
CHARGE=1+
51.81558	88	
206.85767	80	
207.97528	84	
208.93993	96	
210.90186	60	
213.14250	66	
213.93876	492	1+
215.93455	138	
218.06830	68	
218.91220	90	
219.96012	60	
220.87765	58	
221.88928	86	
221.91300	70	
223.79192	62	
223.95834	128	
224.84026	70	
225.84303	62	
228.84668	162	
228.95177	74	
229.07422	86	
229.94319	92	
230.88693	62	
231.94838	252	1+
232.90309	92	
233.89440	112	
233.94343	72	
234.02755	66	
236.10827	84	
236.82354	74	
236.87903	82	
236.90749	114	
239.83753	78	
239.90608	62	
239.91772	68	
240.22706	66	
240.83591	174	
240.88292	78	
240.90025	70	
241.11927	68	
241.15938	82	
241.84106	658	1+
241.89524	78	
242.89105	72	
243.83020	206	
244.83490	104	
244.85839	120	
245.83651	60	
246.86359	64	
247.08554	66	
248.92463	86	
248.98184	92	
249.99065	108	
250.99138	174	
251.20991	68	
251.90140	58	
252.42583	84	
254.91178	66	
254.96744	128	
255.06985	126	
255.08818	74	
255.97145	70	
256.07726	62	
256.84898	180	
256.89285	72	
256.96252	66	
257.84210	752	1+
257.85397	66	
259.10673	90	
259.95509	66	
260.83558	440	1+
260.86655	62	
260.98586	74	
261.85061	300	1+
262.88174	84	
262.99522	72	
263.84456	62	
263.88992	70	
264.83635	68	
266.85884	186	
267.13228	68	
267.85018	86	
268.83846	200	
268.95534	118	
269.83858	200	
270.82588	220	1+
270.90207	100	
272.39924	112	
272.85214	108	
272.87976	66	
272.91421	72	
272.93320	112	
273.97497	76	
275.84315	74	
275.86058	110	
275.89619	62	
276.85190	192	
276.86808	98	
277.84158	60	
277.86277	306	
277.93721	78	
277.96845	74	
278.13836	62	
278.84511	892	1+
279.87934	76	
280.84808	206	1+
281.04520	82	
281.86538	220	1+
281.89943	60	
282.94237	100	
283.86856	160	1+
284.04852	86	
284.83761	72	
284.93082	70	
288.84937	84	
288.94113	66	
289.87805	62	
290.86448	80	
291.76585	88	
292.87401	62	
292.93917	88	
294.86290	64	
295.44752	98	
295.99032	86	
296.29905	66	
296.86562	66	
297.85457	82	
297.97324	100	
298.01587	66	
299.06603	62	
299.86279	144	
300.87544	62	
300.93338	70	
301.85954	204	
302.87322	160	
302.94504	120	
304.01929	66	
304.79735	80	
304.97497	72	
306.18093	66	
306.21757	60	
307.77954	68	
307.88713	74	
308.85129	76	
308.88587	68	
309.91601	66	
311.14729	68	
312.89278	66	
316.88067	60	
316.93302	62	
318.86587	120	
319.37528	66	
320.19636	76	
320.82068	58	
321.88389	70	
323.89153	68	
325.89916	70	
326.87773	70	
327.35508	98	
334.95659	84	
340.89575	66	
END IONS

###FS:    #m/z: 336.94386 #charge 1+
###MS: 102
###MSMS: 105
BEGIN IONS
TITLE=Cmpd 78, +MS2(336.9439), 28.0-35.0eV, 2.3min #105
RTINSECONDS=133.84
SCANS=102,105
PEPMASS=336.94386	28666
CHARGE=1+
180.86608	70	
185.92629	76	
195.88978	60	
196.96384	62	
198.86881	72	
201.68735	62	
206.87881	70	
206.97603	82	
210.88414	64	
211.94297	500	1+
212.89871	64	
213.93961	408	
215.88878	68	
215.91929	68	
215.94188	142	
216.88388	68	
217.93591	104	
218.83219	60	
223.83591	110	
223.95659	64	
224.83817	100	
226.86435	80	
226.96978	68	
227.83637	70	
227.94400	72	
228.97024	64	
229.95407	698	
230.89419	72	
230.90123	110	
231.88383	66	
231.94948	340	1+
232.87728	94	
232.89053	68	
233.94698	74	
235.03194	78	
235.20500	94	
236.03430	80	
236.82019	116	
236.90505	68	
237.85828	86	
237.92283	78	
238.83866	78	
239.82321	90	
239.85838	140	
239.92519	78	
240.83592	236	
240.88789	82	
241.41671	78	
241.84029	352	
241.92628	62	
242.45585	104	
242.85565	72	
243.83532	252	1+
244.95530	82	
246.97643	166	
247.96583	270	
248.12155	66	
248.89352	88	
249.94818	98	
249.95996	64	
250.82686	68	
251.83125	80	
252.85148	78	
252.92372	60	
252.96762	260	
254.90574	58	
254.92120	64	
254.95078	74	
254.96464	80	
255.07849	100	
255.90906	98	
256.86474	184	
256.89804	148	
257.07859	98	
257.84526	506	1+
257.95960	68	
258.19613	64	
259.95126	64	
260.85114	64	
261.58885	58	
263.87193	86	
264.87018	70	
264.92419	102	
265.01820	76	
265.86423	64	
266.84842	118	
267.83949	138	
267.97893	92	
268.83731	486	1+
268.85822	76	
268.92060	68	
269.07825	150	
270.97743	82	
271.41114	72	
272.06672	64	
272.85309	60	
272.97516	68	
273.00767	62	
273.87876	82	
273.93367	72	
273.97818	148	
274.86131	126	
274.87906	70	
275.85694	96	
276.82707	70	
276.85669	1068	1+
277.85965	664	1+
277.92313	70	
278.83827	66	
279.83734	68	
279.91230	76	
279.94943	70	
280.82718	92	
280.85677	152	
283.08984	64	
283.80440	76	
285.84577	346	1+
286.86438	72	
289.02682	64	
290.85562	74	
292.85739	76	
292.93972	68	
293.10778	120	
294.10894	72	
295.85733	72	
296.29660	62	
296.87404	66	
298.22125	76	
298.87598	110	
299.05630	120	
299.88062	70	
299.93322	66	
300.37336	66	
300.80335	64	
306.81707	62	
307.12804	64	
309.86668	184	
310.79226	62	
310.84392	90	
310.88273	100	
311.85712	100	
312.90194	62	
316.14661	72	
317.11016	94	
317.82332	68	
320.17409	68	
320.61597	100	
320.97933	66	
323.84091	82	
324.88027	80	
325.89466	68	
327.87957	82	
328.82282	78	
334.29192	66	
336.86197	118	
338.76308	64	
340.85944	108	
341.81352	62	
END IONS

###FS:    #m/z: 322.92838 #charge 1+
###MS: 106
###MSMS: 107
BEGIN IONS
TITLE=Cmpd 79, +MS2(322.9284), 28.0-35.0eV, 2.3min #107
RTINSECONDS=137.518
SCANS=106-107
PEPMASS=322.92838	328388
CHARGE=1+
52.43973	48	
150.01481	48	
158.12866	92	
189.90636	60	
193.88586	62	
193.96450	72	
197.91807	62	
198.33779	52	
198.93642	62	
199.08551	76	
200.88782	72	
201.04963	60	
205.94736	78	
206.92118	70	
207.83900	72	
207.97369	78	
208.89012	56	
213.86393	60	
215.92658	44	
216.13042	62	
218.87945	60	
218.89416	54	
220.89222	52	
221.96070	80	
222.88142	90	
223.96037	98	
225.42043	68	
226.83322	52	
227.93048	168	
228.07013	70	
228.90870	72	
228.92405	74	
230.83051	70	
230.84696	64	
231.91183	76	
231.92694	88	
233.93769	72	
234.84164	70	
235.96264	80	
236.32690	72	
236.83284	66	
236.91246	86	
236.95321	56	
238.88790	82	
238.93178	64	
238.99208	82	
239.08246	100	
240.93968	1218	
241.93864	4356	1+
242.81541	80	
242.94143	3078	1+
243.11233	46	
243.64074	54	
243.82465	52	
244.81916	86	
244.93741	912	1+
245.06172	58	
245.82864	64	
246.97514	164	
247.12990	58	
248.01394	54	
248.22786	50	
248.97477	48	
249.88451	100	
250.82882	74	
250.94160	80	
253.83245	124	
253.91690	202	1+
254.84492	78	
254.94296	74	
255.02934	58	
255.04694	72	
255.95387	76	
256.86852	80	
256.89360	72	
257.26755	78	
257.80174	92	
257.90623	52	
258.82622	180	1+
258.89708	48	
260.19700	82	
260.40698	108	
260.89260	62	
260.92997	54	
260.97159	72	
261.47804	54	
262.82987	58	
262.87169	72	
262.88980	50	
262.91745	92	
263.88221	60	
263.89819	64	
264.84429	72	
264.97811	72	
265.01208	64	
265.07622	60	
266.86521	62	
267.07519	68	
269.04984	58	
269.11196	56	
269.79696	66	
270.85311	72	
271.85617	82	
272.44176	72	
272.84937	52	
273.85812	80	
274.95847	72	
276.04623	92	
279.08989	1066	1+
279.13409	80	
279.84700	74	
280.83458	148	
281.09637	132	
281.83242	54	
282.08618	48	
282.86826	88	
283.08286	68	
283.78352	48	
283.88042	56	
284.29140	494	1+
285.08825	106	
285.20462	52	
285.86632	72	
287.10704	68	
288.99518	74	
289.90009	54	
290.85599	78	
290.89174	72	
291.04245	54	
295.81726	52	
296.94629	72	
300.11760	62	
301.94162	68	
302.16817	70	
302.24228	98	
303.94175	76	
304.88695	58	
306.87661	104	
307.26071	50	
307.80307	68	
308.88568	82	
309.78375	98	
310.41966	82	
310.87429	52	
311.85394	90	
312.17288	70	
312.77828	46	
314.83349	62	
319.87549	58	
320.89539	60	
321.81528	54	
324.21883	46	
324.26742	66	
324.81337	46	
324.88896	58	
326.82197	72	
328.16441	50	
END IONS

###FS:    #m/z: 340.93887 #charge 1+
###MS: 106
###MSMS: 108
BEGIN IONS
TITLE=Cmpd 80, +MS2(340.9389), 28.0-35.0eV, 2.3min #108
RTINSECONDS=138.291
SCANS=106,108
PEPMASS=340.93887	177460
CHARGE=1+
141.67972	66	
183.05742	58	
203.86647	74	
206.95284	98	
208.89211	70	
211.83598	82	
211.94496	62	
213.87985	60	
213.93819	232	1+
215.88646	72	
215.93743	80	
216.93661	92	
217.01973	64	
220.87324	146	
221.84535	74	
221.89989	86	
226.84951	58	
227.04574	78	
228.84065	66	
229.10041	94	
231.94890	334	1+
233.89655	106	
235.79690	56	
236.88232	66	
237.04487	72	
238.21277	94	
238.30374	88	
238.85945	64	
238.88333	118	
238.90527	74	
239.84158	84	
239.86219	86	
240.83477	120	
240.85078	60	
241.07946	58	
241.83859	780	1+
241.90349	178	
241.93598	62	
241.96069	94	
242.85971	74	
242.96084	58	
243.83278	180	
244.94407	66	
246.85383	68	
246.97457	122	
247.88959	62	
249.99232	112	
252.84677	66	
254.97115	98	
255.07260	86	
255.82644	60	
255.96762	214	
256.07159	50	
256.25688	106	
256.84814	122	
256.86676	110	
256.90383	136	
256.93900	76	
257.84814	170	
257.87286	66	
257.90275	98	
257.93203	52	
258.43111	82	
258.84464	802	1+
258.89322	68	
259.95137	70	
260.08622	64	
260.39486	78	
260.83332	194	
261.83806	560	1+
261.84246	88	
261.88315	84	
261.90313	80	
262.87003	68	
262.90588	66	
264.40268	88	
264.86501	66	
265.86231	80	
266.84447	68	
267.16768	56	
267.82429	76	
267.84358	50	
268.80763	112	
268.83653	380	1+
268.98900	48	
270.83392	176	
271.84398	98	
274.86118	120	
274.88953	56	
275.86095	118	
275.89003	66	
275.96758	62	
276.85938	396	
277.85925	380	
278.84639	544	1+
278.89411	80	
278.98263	88	
279.08917	80	
279.87536	66	
279.96029	82	
280.42429	84	
280.86471	160	1+
281.04838	122	
281.92718	74	
282.89287	86	
283.08092	98	
283.78970	50	
283.88313	64	
284.28854	66	
284.92281	64	
287.78604	66	
291.17855	74	
291.87252	76	
292.89406	74	
293.95526	60	
294.80622	68	
294.86464	232	1+
295.97752	56	
297.85412	92	
298.17689	80	
298.30418	62	
298.89141	62	
299.05289	54	
299.87019	128	
300.00508	78	
300.16255	70	
300.87323	210	
301.88314	132	
302.17863	74	
302.85462	72	
302.93777	56	
305.88925	64	
306.90751	92	
307.04755	120	
308.15928	48	
308.79291	72	
309.88558	72	
311.86019	90	
311.90975	58	
312.89522	76	
313.83419	82	
317.82336	70	
318.77405	60	
318.85337	86	
320.81653	56	
321.03620	82	
322.85829	64	
322.98013	62	
324.30269	74	
324.89362	60	
326.88456	62	
330.87252	74	
332.86785	70	
333.76267	52	
335.43343	90	
336.80227	66	
340.78469	62	
341.30363	56	
346.40647	90	
END IONS

###FS:    #m/z: 359.95956 #charge 1+
###MS: 106
###MSMS: 109
BEGIN IONS
TITLE=Cmpd 81, +MS2(359.9596), 28.0-35.0eV, 2.4min #109
RTINSECONDS=139.063
SCANS=106,109
PEPMASS=359.95956	18622
CHARGE=1+
45.04466	84	
59.94026	106	
144.21984	84	
179.87861	62	
194.89065	70	
208.87236	68	
209.94538	102	
217.01066	64	
221.88923	68	
221.96219	84	
222.94963	302	
222.97862	82	
223.88966	62	
223.89873	74	
224.94822	322	
224.97089	122	
225.04446	78	
226.94693	418	1+
226.97155	88	
227.10107	72	
227.88471	82	
227.93122	60	
228.94062	592	1+
229.79978	60	
232.88404	148	
232.94890	72	
233.94717	64	
233.97914	74	
234.86752	144	
236.87084	84	
240.84273	64	
240.93936	302	
240.96028	356	
241.34803	86	
241.89949	104	
242.04479	80	
242.82878	76	
242.88072	76	
242.95554	98	
244.92091	72	
244.95434	90	
245.83474	74	
246.94973	456	
247.43891	76	
247.91049	72	
248.79861	122	
248.83560	70	
249.80098	74	
250.43589	82	
250.79153	66	
250.89285	96	
250.90679	66	
251.85447	72	
252.95409	64	
254.85663	82	
254.90385	92	
255.95179	94	
257.86676	72	
258.83969	68	
258.85936	60	
259.84276	74	
260.11394	70	
260.83333	88	
260.92645	66	
260.97062	184	
262.02410	90	
262.94721	70	
263.37756	64	
263.86596	72	
263.88384	80	
264.92036	96	
265.09833	84	
265.43198	84	
265.97663	118	
266.13484	70	
266.80970	116	
267.96938	74	
268.80362	84	
268.87237	66	
268.96072	66	
268.97872	66	
269.96666	70	
273.79323	90	
273.88255	60	
276.06544	84	
276.85175	72	
277.39954	90	
278.84281	70	
279.79532	64	
280.79768	144	
280.93640	72	
281.08246	78	
281.80189	86	
281.84512	120	
281.87739	76	
281.93943	80	
282.80372	74	
282.90168	60	
284.81977	122	
284.88943	68	
284.91206	92	
284.99064	62	
285.04472	84	
285.88290	78	
287.41330	142	
290.09208	62	
290.42281	68	
290.87702	62	
291.80344	76	
292.80045	72	
293.85173	170	
295.84668	72	
296.28626	70	
296.80467	100	
296.85319	70	
297.89132	212	1+
298.80177	412	1+
299.87551	60	
300.30325	60	
304.83098	76	
304.87844	60	
306.01784	92	
306.43141	164	
306.93596	66	
309.90090	80	
315.89793	62	
315.97169	62	
316.80846	210	
317.87353	62	
318.93643	90	
319.84479	84	
319.95690	92	
320.15229	72	
320.80745	68	
321.81629	236	
322.93328	64	
323.01719	274	1+
323.45887	92	
324.88072	60	
326.78161	80	
328.37111	68	
328.89199	90	
329.87537	102	
330.95951	68	
335.88801	64	
337.75836	68	
338.86501	66	
342.27529	80	
343.78798	66	
343.82412	80	
343.91512	90	
354.81679	82	
358.99931	76	
362.74320	62	
363.86179	80	
END IONS

###FS:    #m/z: 322.92847 #charge 1+
###MS: 110
###MSMS: 111
BEGIN IONS
TITLE=Cmpd 82, +MS2(322.9285), 28.0-35.0eV, 2.4min #111
RTINSECONDS=142.741
SCANS=110-111
PEPMASS=322.92847	329052
CHARGE=1+
177.40167	56	
180.98993	86	
184.87629	78	
189.91926	48	
190.90032	60	
192.01966	60	
197.96081	68	
200.88974	64	
201.03844	138	
201.91479	58	
202.94506	44	
206.95118	50	
208.96141	56	
210.90731	56	
211.90725	72	
212.04503	62	
215.56419	94	
215.84036	78	
215.96649	58	
216.88407	68	
217.87240	48	
218.94670	72	
219.05033	164	
219.89789	72	
220.16749	98	
220.87754	178	
221.87115	74	
221.94388	90	
222.14685	58	
222.95066	88	
223.96022	242	
225.93890	64	
226.92740	58	
227.87185	50	
228.05882	42	
229.84619	64	
229.92728	54	
230.95393	50	
233.88520	70	
233.90917	58	
233.93591	76	
236.43660	76	
236.83671	72	
236.89617	130	
236.91192	68	
236.93693	50	
237.92458	80	
238.88403	70	
238.93783	150	
239.07830	70	
239.86248	72	
239.90642	70	
240.72869	64	
240.79331	66	
240.85807	84	
240.94020	1092	
241.93941	1176	
242.89622	76	
242.94020	3456	1+
243.22671	58	
243.82852	72	
244.79978	52	
244.93770	874	
245.11849	72	
246.09855	72	
246.87517	74	
246.97977	96	
247.14951	64	
247.81213	44	
247.89322	56	
247.97502	66	
248.83532	46	
249.00034	64	
249.84752	82	
250.92207	84	
250.94725	56	
251.90721	48	
252.41443	78	
253.91080	62	
254.12038	72	
254.41806	66	
254.90765	74	
254.93512	74	
255.04110	62	
256.02634	66	
256.83847	84	
256.89953	78	
257.78224	54	
258.84384	42	
258.89905	118	
260.83000	80	
262.14917	66	
262.17909	88	
262.84682	66	
265.05793	54	
267.90036	130	
268.96693	118	
269.00494	72	
269.51275	76	
269.91419	60	
270.83886	66	
271.82190	64	
273.79531	106	
273.84390	78	
274.13897	46	
274.92813	68	
275.84911	68	
277.79623	64	
277.83967	60	
278.83671	64	
279.08940	1028	1+
279.90787	70	
280.20046	66	
281.04770	44	
281.85272	58	
281.92713	52	
283.06686	94	
283.79384	54	
284.28908	204	
284.30746	78	
284.86019	72	
285.95352	72	
286.29223	70	
287.41515	78	
289.90600	78	
290.78911	62	
297.82757	116	
298.03910	80	
299.40345	62	
299.78621	58	
299.87973	90	
301.86229	68	
304.87579	206	1+
306.02844	46	
306.91183	82	
307.79665	110	
307.86565	66	
308.88786	68	
309.79899	86	
310.92598	58	
312.20522	48	
312.94086	70	
315.82797	84	
319.83811	68	
319.88671	48	
319.93510	72	
320.21631	68	
322.38251	50	
322.89816	42	
324.89146	56	
326.29173	46	
326.53582	98	
327.89726	62	
END IONS

###FS:    #m/z: 340.93873 #charge 1+
###MS: 110
###MSMS: 112
BEGIN IONS
TITLE=Cmpd 83, +MS2(340.9387), 28.0-35.0eV, 2.4min #112
RTINSECONDS=143.514
SCANS=110,112
PEPMASS=340.93873	171216
CHARGE=1+
84.69412	116	
184.92296	86	
193.89093	72	
200.94181	88	
201.87436	62	
201.89198	68	
202.87520	82	
208.89549	66	
208.93633	114	
208.95689	94	
209.88503	68	
213.93748	402	1+
215.88595	154	
219.86377	70	
222.96372	62	
223.42832	78	
224.84206	72	
224.97269	68	
226.94959	72	
228.93855	72	
229.46100	90	
230.91982	72	
231.83887	70	
231.94888	200	
232.90207	78	
233.86990	66	
233.89293	70	
234.87548	94	
235.89504	82	
235.99259	64	
236.05040	78	
237.29442	92	
238.79863	82	
238.88426	142	
238.93909	80	
239.83574	68	
239.86810	66	
239.90043	72	
240.09467	66	
240.22380	66	
240.83758	214	
240.86372	88	
240.92657	74	
241.83918	294	
242.83247	72	
242.94501	144	
243.82953	316	1+
243.84650	74	
243.89740	116	
244.12967	64	
244.95143	68	
246.85527	118	
248.89331	70	
248.98457	70	
249.83029	70	
250.82895	92	
251.85097	86	
251.95035	62	
251.96777	66	
252.47086	96	
253.08177	68	
254.90901	174	
254.96936	98	
255.07096	160	
255.96942	96	
256.08341	72	
256.84945	106	
256.86890	144	
256.90162	68	
256.97023	78	
257.85864	114	
258.84834	184	
259.84436	114	
260.83840	122	
260.92805	64	
261.83746	76	
263.83624	72	
263.86000	64	
263.88368	250	
265.86620	66	
266.05881	98	
266.84819	100	
267.84507	122	
268.83968	250	
269.82265	88	
269.84517	152	
270.84089	112	
271.41304	76	
271.83180	70	
272.97137	80	
272.99320	62	
274.85505	98	
274.88034	94	
275.88172	74	
276.85727	270	
276.86868	316	
276.97837	62	
277.86142	262	
278.84350	660	1+
278.86559	168	
279.09324	104	
279.91327	106	
280.09911	74	
281.86413	144	
281.89603	78	
282.42876	76	
283.14510	72	
284.46674	92	
285.93898	62	
288.36305	72	
292.43719	88	
293.84994	66	
294.76626	70	
294.85006	64	
294.86625	76	
295.87156	78	
296.81069	82	
297.89389	126	
297.91613	64	
298.30913	116	
298.89168	68	
298.92120	62	
299.88987	100	
300.75426	64	
300.84604	64	
301.85583	92	
302.21033	70	
302.95785	68	
303.94409	74	
304.37877	98	
304.82905	62	
305.90819	72	
306.37646	68	
307.11548	66	
310.40916	100	
312.86501	76	
313.84941	72	
313.91727	90	
314.74219	70	
316.37583	68	
319.72426	68	
320.21829	64	
322.80631	158	
326.17388	144	
328.64030	98	
331.29049	64	
335.09144	68	
335.79775	66	
339.80829	96	
340.74801	66	
341.88933	72	
342.86197	86	
344.28453	62	
END IONS

###FS:    #m/z: 363.95438 #charge 1+
###MS: 110
###MSMS: 113
BEGIN IONS
TITLE=Cmpd 84, +MS2(363.9544), 28.0-35.0eV, 2.4min #113
RTINSECONDS=144.286
SCANS=110,113
PEPMASS=363.95438	60272
CHARGE=1+
189.85832	68	
196.88320	204	
200.88464	72	
209.93962	72	
210.88170	72	
212.87824	328	
220.87136	64	
222.95142	66	
223.81401	80	
223.95221	152	
224.94815	354	
224.97012	254	1+
226.11026	64	
226.94491	1016	1+
227.93091	78	
228.85905	66	
228.89026	112	
228.94114	1602	1+
230.83036	98	
230.85597	146	
230.89016	424	1+
231.99430	68	
232.88468	72	
235.10562	76	
236.85599	78	
238.93728	66	
239.02100	74	
240.12663	64	
240.82841	106	
240.94088	102	
240.95909	140	
241.11445	76	
241.81683	134	
241.90937	82	
241.93943	166	
241.96069	94	
242.91298	64	
242.94023	946	1+
243.83109	184	1+
243.89408	160	
243.96863	66	
244.93836	176	
244.95620	652	1+
245.93881	290	
246.04429	90	
246.91540	70	
246.95214	404	
248.04841	68	
248.80321	74	
249.80522	172	
250.91037	72	
250.94456	134	
251.00954	112	
251.04401	114	
252.81046	102	
254.82739	72	
255.83199	66	
255.92247	72	
255.94790	72	
256.04808	64	
256.09110	70	
256.12282	72	
257.87389	62	
258.83839	250	1+
258.97215	156	
259.44260	86	
260.82927	68	
260.97350	76	
261.97149	118	
262.87419	120	
262.90966	62	
262.96521	70	
263.83268	118	
263.88599	70	
263.94407	96	
266.81365	278	
266.99075	86	
267.78793	78	
267.97240	122	
268.80580	84	
268.83759	94	
268.95692	70	
269.96584	334	
270.91070	152	
271.91116	126	
275.40459	86	
276.56759	102	
277.39552	68	
278.83543	82	
279.86513	72	
279.87967	84	
280.78830	456	1+
281.51487	98	
282.78941	82	
283.06856	76	
283.08937	72	
283.82302	72	
284.78139	70	
284.79812	82	
285.82075	82	
285.88497	98	
287.91710	108	
290.80228	160	
290.85564	130	
290.90833	64	
291.41123	64	
291.85144	68	
293.11389	64	
293.92371	84	
297.03727	66	
297.80850	250	
297.95390	64	
298.80259	310	
298.83105	66	
299.19972	66	
299.80369	174	
300.80013	162	
302.17005	62	
302.80825	146	
302.86334	100	
302.91960	72	
303.85501	70	
303.93318	84	
305.36086	66	
305.76227	64	
306.83227	62	
306.88425	64	
306.93350	84	
309.84217	86	
309.94194	72	
310.81170	72	
311.86106	134	
315.81901	70	
316.81270	64	
317.85204	96	
318.49352	86	
318.93636	130	
319.05253	76	
321.96343	78	
321.97942	176	1+
322.81623	74	
322.93095	78	
325.15079	82	
327.33953	70	
327.72816	66	
328.89887	98	
331.80740	92	
339.82649	76	
340.93401	72	
340.95894	114	
342.10485	84	
349.02608	88	
349.31296	66	
354.42125	72	
354.76360	102	
359.83034	68	
360.78847	80	
365.71231	66	
367.78433	80	
367.88064	70	
END IONS

###FS:    #m/z: 363.95440 #charge 1+
###MS: 114
###MSMS: 115
BEGIN IONS
TITLE=Cmpd 85, +MS2(363.9544), 28.0-35.0eV, 2.5min #115
RTINSECONDS=147.946
SCANS=114-115
PEPMASS=363.95440	63088
CHARGE=1+
189.86139	106	
206.03807	70	
206.97266	78	
207.87258	74	
208.95911	88	
209.88160	262	1+
209.94209	72	
210.85929	70	
210.88283	166	1+
212.87869	304	1+
212.93810	72	
216.95263	70	
222.95244	674	1+
223.94524	84	
224.94586	900	1+
224.96772	144	
225.97025	76	
226.83832	68	
226.94705	1306	1+
227.92912	296	
228.86561	68	
228.89422	78	
228.94127	2138	1+
230.88784	430	
231.60213	90	
232.09302	72	
232.42439	70	
232.88671	110	
234.03902	72	
234.84371	74	
235.90443	74	
236.06281	68	
240.00348	70	
240.93822	290	
240.95953	490	1+
241.89804	102	
241.93856	1144	1+
242.94072	760	1+
244.15848	68	
244.95519	638	1+
245.94225	72	
245.98072	78	
246.85348	98	
246.95152	1230	1+
247.86600	72	
248.83946	76	
249.09497	72	
249.80567	80	
252.84764	72	
254.90182	76	
255.22542	84	
258.45103	86	
258.83779	114	
259.80679	128	
259.83436	78	
260.96906	276	
261.04130	72	
261.82739	76	
261.86138	90	
262.96318	86	
263.02286	76	
263.07673	72	
263.81685	82	
265.81555	306	1+
266.10662	86	
267.78704	148	
268.53111	146	
269.96633	334	
270.79564	162	
270.84316	70	
270.91588	80	
271.17045	90	
271.85633	74	
272.91446	96	
273.91304	78	
276.85317	68	
277.00668	74	
277.80566	122	
277.84765	70	
278.79501	98	
278.84617	282	1+
278.88466	68	
279.80542	76	
280.79520	256	
280.88493	74	
280.93206	82	
281.01686	68	
281.12147	80	
281.78958	156	
281.87777	80	
282.07960	74	
282.79106	120	
282.80510	72	
282.89897	98	
282.96003	126	
283.98673	76	
284.03829	74	
284.82299	98	
284.89919	100	
284.92049	90	
285.84990	66	
285.88516	72	
288.87623	70	
289.92304	72	
291.91464	74	
292.11000	72	
292.90601	76	
293.14319	72	
294.80855	76	
294.85011	70	
294.92651	96	
296.80660	90	
297.81031	72	
297.89261	76	
298.80180	654	1+
299.84166	74	
300.79612	532	1+
301.58988	74	
301.85916	108	
303.85548	78	
304.84855	66	
304.88068	68	
305.13775	72	
306.83471	82	
307.12513	92	
307.87234	70	
309.91576	86	
310.81565	68	
310.86353	72	
313.12338	78	
314.80939	170	1+
317.81247	72	
318.00943	102	
318.95364	186	1+
319.81303	114	
320.91486	172	1+
322.81607	238	1+
324.86699	74	
325.92146	72	
326.32058	72	
326.34720	68	
326.79981	78	
327.89311	72	
328.80929	80	
328.82760	84	
328.87867	98	
334.87797	70	
335.33447	78	
335.71444	76	
335.90159	70	
336.93997	78	
337.94133	68	
340.83662	78	
341.33313	66	
346.19861	74	
346.93681	70	
347.44022	110	
347.83156	66	
348.88163	68	
349.90295	68	
349.91877	78	
350.76676	70	
352.78683	74	
356.18055	92	
356.41229	68	
356.87830	72	
357.22182	76	
360.70945	70	
360.86528	70	
368.29311	74	
END IONS

###FS:    #m/z: 336.94409 #charge 1+
###MS: 114
###MSMS: 116
BEGIN IONS
TITLE=Cmpd 86, +MS2(336.9441), 28.0-35.0eV, 2.5min #116
RTINSECONDS=148.718
SCANS=114,116
PEPMASS=336.94409	26470
CHARGE=1+
129.12374	54	
192.91762	76	
193.79689	76	
195.95661	84	
196.96015	74	
197.89519	78	
204.03480	68	
205.94466	166	
211.94443	426	
212.32038	88	
212.87794	182	
213.93805	330	
214.87944	62	
215.86345	86	
217.93775	62	
220.86988	78	
220.97365	74	
221.89543	56	
222.85754	72	
223.84145	82	
223.97167	60	
226.83830	70	
227.85295	68	
229.95567	430	
230.35099	62	
230.89032	92	
231.94978	342	
232.82342	64	
232.87203	56	
232.94860	170	
233.82298	108	
233.94348	58	
234.94156	64	
235.82683	100	
236.79157	72	
236.84807	68	
237.01628	68	
237.92851	90	
238.85543	58	
238.87859	84	
238.93535	54	
238.96391	84	
238.99441	66	
239.84510	66	
239.91020	92	
240.84514	124	
240.96331	68	
241.84647	262	
242.05821	70	
242.84040	138	
243.42224	78	
243.84580	62	
244.85537	78	
245.48220	54	
246.98510	86	
247.91228	70	
247.96923	84	
248.87998	88	
248.89728	72	
249.95651	68	
249.99131	60	
250.91634	78	
250.94968	68	
251.95412	92	
251.98521	64	
252.92407	62	
252.97003	370	
253.98478	78	
254.08525	84	
254.09847	72	
254.41785	72	
254.83722	68	
254.91180	256	1+
254.93972	96	
254.96385	156	
255.07712	68	
256.08318	68	
256.25880	76	
256.84865	144	
256.90212	158	
257.93363	66	
258.10777	72	
258.70941	78	
258.84624	172	
258.97043	82	
259.04525	62	
259.85290	154	
260.84622	276	1+
261.00547	66	
261.55545	88	
261.83383	62	
262.82798	134	
262.94734	86	
264.09163	84	
264.86248	70	
264.88222	60	
266.87249	58	
267.82428	68	
268.83646	374	1+
268.95862	72	
269.10385	74	
269.11999	66	
269.34161	66	
269.84900	68	
270.83984	64	
270.89727	78	
270.98483	130	
271.85236	78	
271.91705	142	
273.81359	70	
273.85005	82	
274.84293	64	
274.86615	130	
275.85487	834	1+
275.98977	90	
276.08790	92	
276.18154	92	
276.85597	592	1+
278.83395	268	1+
278.87432	106	
279.09968	64	
279.81504	54	
279.88158	56	
280.87249	66	
281.03099	80	
281.86524	72	
282.86830	78	
285.87462	72	
286.84874	288	1+
287.88789	80	
288.88794	86	
290.85885	268	1+
290.92762	72	
293.06548	58	
293.10738	66	
293.86001	74	
293.91555	66	
294.11088	66	
295.83195	68	
295.97551	72	
296.90362	80	
298.30938	154	
299.87469	112	
300.88029	66	
309.79483	74	
310.86338	58	
311.89027	70	
322.13484	54	
325.01093	78	
325.89267	76	
327.87281	78	
332.95512	72	
333.21776	78	
333.75785	80	
334.88234	68	
336.04110	92	
338.86747	68	
339.37823	82	
END IONS

###FS:    #m/z: 359.95981 #charge 1+
###MS: 114
###MSMS: 117
BEGIN IONS
TITLE=Cmpd 87, +MS2(359.9598), 28.0-35.0eV, 2.5min #117
RTINSECONDS=149.49
SCANS=114,117
PEPMASS=359.95981	20162
CHARGE=1+
68.22453	70	
197.07058	90	
200.56777	98	
205.01279	82	
207.94713	80	
208.93828	66	
216.85295	68	
220.95544	84	
222.95118	492	1+
224.89036	78	
224.94796	332	
224.97426	84	
225.97550	92	
226.94478	706	
227.83466	56	
227.93001	72	
228.94338	432	
230.39585	84	
230.86025	70	
232.39459	72	
233.95851	60	
234.86716	138	
235.85357	64	
235.88525	98	
236.89913	72	
237.05829	66	
238.96780	60	
240.81794	100	
240.93986	352	1+
240.96144	642	1+
241.83482	72	
241.90728	146	
242.83810	80	
243.92448	78	
243.95043	480	1+
243.98015	82	
244.95627	330	1+
245.81161	60	
245.89818	88	
245.93910	206	
246.83102	62	
246.88891	66	
246.94925	240	
246.97406	70	
249.07141	66	
249.80287	72	
250.88805	114	
250.95159	186	
251.04859	56	
252.89783	72	
252.95295	78	
253.91865	74	
254.04183	74	
256.44895	76	
256.97857	82	
258.10735	88	
258.89708	58	
259.17405	60	
260.86685	74	
260.96540	290	1+
261.84739	78	
262.83629	80	
262.94719	78	
264.82021	64	
264.84414	68	
265.91473	76	
267.81205	80	
267.87155	58	
267.97037	132	
271.88257	68	
271.91901	92	
272.16789	62	
273.82156	66	
274.85692	60	
275.89826	88	
276.80954	136	
277.84646	68	
278.79710	180	
278.84296	72	
279.05819	78	
279.13717	130	
279.40531	84	
279.79571	70	
279.98624	58	
280.79273	210	
280.82332	62	
280.96101	78	
281.92071	84	
281.96223	72	
281.97697	62	
282.81205	64	
282.88449	68	
284.82060	118	
284.85827	78	
287.14263	68	
287.82358	64	
287.90651	94	
289.80384	64	
290.80775	88	
291.78907	66	
292.43345	82	
292.86367	68	
293.87072	66	
294.11975	84	
294.86123	66	
296.08129	84	
296.81056	78	
296.85821	68	
297.81312	122	
298.80014	180	
298.82584	56	
299.80419	132	
299.84961	58	
300.00073	68	
300.86694	88	
301.85859	68	
301.89063	80	
302.86421	82	
303.08186	70	
305.85263	62	
305.94939	58	
306.88166	58	
308.86599	66	
309.83815	72	
309.87711	62	
309.89855	78	
310.88050	56	
311.86242	72	
313.87357	82	
314.91861	68	
316.77148	58	
317.91993	70	
318.93306	116	
319.83634	58	
320.20089	70	
321.04722	76	
322.91791	90	
323.61343	84	
324.23447	82	
329.86806	78	
330.81450	56	
334.28741	92	
336.80456	72	
336.89011	88	
340.93531	142	
343.79228	64	
344.28014	56	
344.82002	60	
345.07311	56	
348.91107	70	
355.18011	84	
358.25324	56	
360.83061	82	
361.87604	74	
362.22882	88	
363.87402	66	
END IONS

###FS:    #m/z: 363.95492 #charge 1+
###MS: 118
###MSMS: 119
BEGIN IONS
TITLE=Cmpd 88, +MS2(363.9549), 28.0-35.0eV, 2.6min #119
RTINSECONDS=153.152
SCANS=118-119
PEPMASS=363.95492	61320
CHARGE=1+
73.75465	72	
171.84760	82	
190.94588	98	
191.85483	104	
197.12208	70	
207.87265	140	
209.94294	274	1+
211.82674	68	
212.04260	66	
212.87651	302	
213.89920	78	
214.99816	98	
215.99508	72	
216.89108	86	
221.94573	88	
222.94980	520	1+
224.76815	68	
224.94549	860	1+
225.87415	82	
225.96624	282	1+
226.92143	66	
226.94732	1650	1+
227.92959	226	
228.86435	92	
228.94180	2134	1+
229.89473	84	
229.95992	74	
230.88718	446	
233.39870	94	
234.87360	80	
236.85414	68	
236.91251	82	
238.90880	82	
239.42324	88	
240.93774	476	
240.96258	616	
241.09271	86	
241.93820	1290	1+
242.06416	72	
242.82136	68	
242.94118	1074	1+
243.03916	70	
243.88433	82	
244.93712	406	
244.95470	758	
245.89994	108	
245.93964	200	
246.90019	70	
246.95225	846	1+
248.79893	72	
248.81200	72	
248.84286	92	
248.89996	268	
249.12397	100	
250.84582	76	
250.95062	70	
250.96845	74	
252.80242	102	
253.04657	80	
253.98118	110	
254.86190	134	
258.83225	88	
258.84747	124	
258.92976	70	
258.96907	154	
259.93563	100	
260.10174	76	
260.96796	226	
261.96935	146	
262.88576	74	
263.84602	86	
264.08544	70	
264.82833	72	
264.87614	66	
264.94975	212	1+
265.02636	74	
265.21226	82	
266.81089	194	
267.81377	108	
267.97302	84	
268.84222	92	
269.96721	228	
270.93982	72	
271.87444	66	
272.13179	84	
272.89783	74	
275.36215	90	
275.42940	68	
275.88157	68	
276.80875	116	
277.85523	120	
277.92105	112	
278.85267	246	1+
279.91045	72	
280.10567	66	
280.79239	250	1+
280.83514	94	
282.79172	192	
283.79016	78	
283.88768	188	1+
284.80443	70	
284.82358	164	
284.84824	120	
285.84535	142	
286.03433	70	
286.83871	72	
289.87710	66	
290.39550	96	
290.79954	80	
291.89573	76	
292.43710	152	
292.92906	70	
293.11796	112	
294.98976	78	
295.43036	130	
295.87441	68	
295.92686	90	
297.86709	72	
298.80417	294	
298.92791	66	
299.81031	124	
299.87082	68	
300.36469	104	
300.80693	118	
301.86037	134	
301.88802	70	
303.26570	72	
303.81987	82	
303.85777	158	
303.95054	82	
304.86758	76	
305.89983	74	
316.81663	80	
317.81218	66	
319.37317	82	
319.83383	80	
319.87613	72	
319.94356	66	
320.13939	72	
322.81785	86	
322.92939	120	
323.89419	70	
324.80718	80	
324.91340	86	
325.02867	74	
325.07075	84	
326.87198	88	
328.70945	66	
328.81411	76	
329.87009	68	
334.92771	68	
336.94317	176	
337.76252	66	
337.94551	70	
338.87171	76	
339.84209	80	
341.15403	80	
343.23684	72	
343.80582	82	
348.91316	126	
349.76016	68	
359.86093	70	
362.88367	88	
END IONS

###FS:    #m/z: 336.94399 #charge 1+
###MS: 118
###MSMS: 120
BEGIN IONS
TITLE=Cmpd 89, +MS2(336.9440), 28.0-35.0eV, 2.6min #120
RTINSECONDS=153.924
SCANS=118,120
PEPMASS=336.94399	26790
CHARGE=1+
184.86612	78	
187.91574	102	
193.03515	78	
197.96072	60	
201.94060	56	
203.94680	70	
210.42794	74	
211.03953	94	
211.94154	684	1+
212.87686	150	
213.88171	86	
213.93709	492	1+
217.88002	60	
222.84326	70	
223.96880	56	
224.95962	82	
224.97737	132	
225.85374	66	
226.89767	64	
228.89399	76	
229.95475	688	
230.88733	424	1+
230.97190	56	
231.83886	72	
231.94968	94	
233.83756	66	
233.89425	64	
233.94594	72	
234.53211	66	
234.88501	84	
234.90284	112	
235.89321	68	
236.83284	58	
237.90766	62	
238.78922	82	
238.83676	78	
238.85377	92	
238.87820	70	
238.90097	56	
239.84308	58	
239.88918	62	
240.83206	182	
241.15926	66	
241.19174	58	
241.84635	306	
242.84187	178	
243.83788	296	
244.41768	72	
244.95152	66	
245.02068	54	
246.86169	72	
246.97167	70	
247.96591	120	
248.89756	66	
249.84565	54	
249.96552	124	
250.82873	212	1+
251.92464	68	
252.41620	86	
252.94454	70	
252.96825	388	1+
254.42974	92	
254.93909	94	
254.96257	262	
255.07407	112	
255.97544	80	
256.25852	68	
256.89352	54	
256.98836	56	
257.79392	58	
257.85904	76	
257.92000	78	
257.96558	54	
258.84376	78	
258.95836	80	
259.85223	140	
260.85364	126	
261.85608	86	
261.88320	70	
262.83091	126	
262.89561	72	
262.94761	58	
264.79836	76	
264.86686	162	1+
264.99844	86	
265.83259	58	
266.85867	66	
267.83712	92	
268.17195	64	
268.84304	228	
269.84762	100	
270.83691	62	
270.97828	120	
271.84828	76	
271.90271	60	
273.97407	84	
274.86269	132	
274.91801	68	
275.86466	178	
276.04930	56	
276.85844	660	1+
277.15419	66	
277.26816	84	
277.83283	102	
278.83271	68	
279.86716	92	
279.91668	70	
281.00407	78	
281.86127	72	
281.88371	72	
282.87317	64	
283.10568	68	
284.82923	74	
285.84989	68	
285.87669	66	
286.84867	122	
292.87000	72	
293.11113	96	
293.14137	68	
294.87051	126	
294.88890	212	1+
295.24297	70	
296.96309	64	
296.99104	70	
297.25075	56	
297.93910	82	
298.24653	58	
298.85132	72	
298.88765	60	
299.01691	72	
299.05695	76	
299.80306	82	
299.88183	66	
299.97974	72	
301.81124	86	
302.82100	64	
302.87025	62	
307.88965	60	
308.87249	66	
308.97868	58	
309.87263	122	
310.87441	74	
311.88859	54	
315.40238	90	
318.75255	70	
318.92092	80	
318.95385	60	
319.91304	70	
320.77655	68	
321.97871	60	
327.94194	80	
331.87296	64	
333.02264	62	
336.95531	78	
337.39727	98	
337.89541	56	
339.88953	68	
341.16321	68	
END IONS

###FS:    #m/z: 359.95957 #charge 1+
###MS: 118
###MSMS: 121
BEGIN IONS
TITLE=Cmpd 90, +MS2(359.9596), 28.0-35.0eV, 2.6min #121
RTINSECONDS=154.696
SCANS=118,121
PEPMASS=359.95957	17788
CHARGE=1+
182.09207	82	
193.98661	78	
203.86647	72	
205.95464	88	
209.94522	318	
212.89006	68	
216.85505	80	
221.89117	86	
222.94859	274	
223.95626	116	
224.88986	86	
224.94779	440	1+
225.88185	72	
226.83109	64	
226.94612	532	1+
226.97678	88	
228.82742	88	
228.94038	476	
231.02619	70	
231.90783	88	
232.82522	78	
232.88316	84	
233.82888	66	
234.86947	66	
234.94154	78	
236.85031	74	
236.89945	72	
238.88411	68	
240.96215	220	
241.82531	62	
241.89876	64	
242.40975	76	
242.83443	64	
242.85926	138	
242.95999	126	
243.86707	70	
244.82313	66	
244.95637	296	
245.90600	70	
245.94420	66	
246.83471	84	
246.94992	268	
246.97568	70	
248.80725	96	
248.94787	72	
249.95050	64	
250.83060	64	
250.96674	84	
252.95528	182	
252.97034	68	
254.40812	108	
254.85076	68	
255.09797	62	
257.90220	78	
258.44473	100	
258.80027	82	
259.89788	78	
259.92049	110	
259.96901	64	
260.83380	134	
260.94801	78	
260.97191	216	
261.93458	62	
262.09565	66	
262.50735	76	
263.89382	80	
265.82425	68	
265.97056	144	
266.81030	86	
267.91485	78	
267.97521	72	
269.96720	156	
270.86696	64	
272.39934	92	
272.88351	68	
275.89621	70	
276.80756	74	
276.84881	102	
277.09261	74	
277.87074	142	
278.07656	76	
278.42586	80	
278.80389	74	
279.85874	72	
279.87321	62	
280.79406	158	
280.86425	104	
280.96526	110	
281.89627	62	
282.04446	66	
282.79149	90	
284.79010	70	
284.82120	84	
285.04471	74	
285.90369	64	
286.80767	118	
286.84096	72	
287.41331	72	
287.87045	64	
289.42742	98	
289.87694	70	
290.85385	62	
291.88742	64	
292.43613	74	
293.89645	98	
294.81518	64	
294.84240	72	
294.86958	100	
295.01501	66	
296.81273	100	
296.98593	80	
298.42053	80	
298.80417	202	
300.12448	76	
304.90816	72	
305.14857	82	
305.85028	82	
305.89774	66	
307.88322	76	
308.85321	76	
308.87489	82	
309.86623	62	
310.80472	74	
311.16899	66	
311.27927	114	
311.50899	78	
313.84064	82	
316.78236	72	
316.88938	88	
316.92240	78	
318.84841	74	
318.88159	82	
318.93342	98	
320.14357	80	
321.82586	172	
322.01174	74	
322.82097	62	
323.01496	106	
326.51349	84	
327.87507	66	
328.95197	100	
331.01980	78	
336.94226	184	1+
340.26088	80	
340.82309	170	
340.94765	72	
341.72606	74	
355.74944	102	
355.82577	70	
358.30876	70	
362.39932	66	
363.33266	76	
363.77549	94	
END IONS

###FS:    #m/z: 322.92838 #charge 1+
###MS: 122
###MSMS: 123
BEGIN IONS
TITLE=Cmpd 91, +MS2(322.9284), 28.0-35.0eV, 2.7min #123
RTINSECONDS=158.356
SCANS=122-123
PEPMASS=322.92838	338364
CHARGE=1+
188.88145	74	
191.92772	68	
192.88680	102	
194.97127	72	
199.04894	70	
201.04644	172	
203.10072	66	
204.14174	56	
205.94664	166	
206.88101	70	
206.97077	68	
209.65066	40	
211.26812	44	
216.97075	68	
219.39231	72	
220.86956	70	
220.90639	68	
221.18354	76	
221.94381	58	
222.02796	42	
222.17986	44	
223.89086	70	
223.94411	66	
225.90121	68	
225.97576	92	
227.90118	76	
227.93640	58	
228.86279	76	
228.93696	58	
230.85630	38	
232.00706	32	
233.84549	36	
234.90747	40	
236.94646	58	
237.90947	70	
238.17496	56	
238.83493	58	
238.88912	52	
238.90675	90	
238.93511	54	
239.88126	52	
239.91565	64	
240.93937	1552	
241.07460	70	
241.93911	5496	1+
242.82867	72	
242.84588	82	
242.94114	3298	1+
243.09958	38	
243.22418	48	
243.82186	58	
243.87098	62	
244.35042	32	
244.41590	38	
244.82096	36	
244.93842	774	
245.56886	34	
246.80199	80	
246.97193	258	1+
248.06904	54	
248.21687	34	
248.62846	32	
248.82236	46	
249.07771	78	
249.84939	70	
249.92738	78	
251.04281	78	
254.90966	78	
255.14301	36	
256.86601	64	
256.89583	184	
257.77008	86	
257.81576	34	
258.83051	130	
258.84772	60	
259.03349	60	
260.84481	60	
262.25397	38	
262.82773	78	
263.84647	42	
264.09956	36	
264.78873	66	
264.86261	54	
264.97428	74	
265.06148	144	
265.75411	40	
266.04070	68	
269.07533	76	
269.10988	72	
269.81552	80	
271.78542	80	
271.97792	102	
272.44594	96	
272.95050	66	
275.40471	82	
276.88024	88	
277.14962	40	
278.01730	72	
279.08947	1096	1+
279.65345	54	
279.88740	58	
280.18963	124	
281.96863	42	
282.81635	66	
282.88449	64	
283.06856	114	
283.36822	80	
283.97085	48	
284.22439	50	
284.29544	370	
285.39728	34	
285.84766	64	
287.49634	50	
287.79235	68	
289.06665	64	
289.87469	72	
289.97918	60	
290.85937	156	
291.86223	78	
292.80261	48	
292.87823	58	
293.22126	60	
293.84159	60	
293.86271	96	
294.85081	76	
295.92954	60	
296.11940	74	
296.18690	72	
296.26495	54	
303.88423	82	
306.24970	80	
306.47125	32	
306.80644	72	
306.87735	68	
307.20991	52	
308.79959	66	
309.81244	70	
311.03057	48	
311.74287	60	
312.87135	64	
317.74926	36	
317.81236	48	
318.77642	68	
318.82041	84	
320.76559	44	
321.42593	52	
321.75184	60	
321.88389	82	
322.19912	60	
323.01064	92	
323.24221	62	
323.88299	92	
326.15643	62	
327.83050	70	
END IONS

###FS:    #m/z: 340.93885 #charge 1+
###MS: 122
###MSMS: 124
BEGIN IONS
TITLE=Cmpd 92, +MS2(340.9388), 28.0-35.0eV, 2.7min #124
RTINSECONDS=159.128
SCANS=122,124
PEPMASS=340.93885	186334
CHARGE=1+
168.23553	52	
172.87765	56	
188.95392	76	
198.86544	58	
198.89170	56	
208.88648	72	
210.93778	76	
212.87259	96	
212.90065	72	
213.93673	234	
217.87982	66	
217.93400	70	
220.87337	136	
221.88995	70	
222.84482	56	
223.83235	74	
224.98359	124	
225.16589	70	
226.84958	78	
226.94579	78	
228.84263	174	
229.44238	90	
229.50217	104	
230.89176	82	
231.94732	250	1+
233.91483	72	
236.11382	78	
236.83490	64	
236.88590	100	
237.01836	60	
237.13545	86	
237.90401	132	
238.84013	78	
238.86916	68	
238.88229	62	
238.90870	60	
239.44232	68	
239.84845	96	
239.91330	54	
240.78744	90	
240.84844	74	
241.84270	570	1+
241.85682	150	
242.78671	72	
242.90157	60	
243.83822	120	
244.82379	138	
244.84010	78	
244.87265	56	
244.89180	56	
245.94603	58	
246.85015	62	
247.85044	106	
248.85888	76	
249.95641	54	
251.51963	104	
253.19511	70	
253.90137	64	
254.84319	58	
254.90012	56	
254.96427	248	1+
255.28249	72	
256.26056	60	
256.85527	64	
256.88215	60	
256.89758	176	
257.84892	84	
257.96336	74	
258.84739	1030	1+
259.10655	80	
259.85224	742	1+
259.95918	128	
260.83475	720	1+
260.91654	64	
262.88546	54	
262.96491	118	
263.88015	60	
264.82846	94	
265.84270	60	
266.14482	70	
266.91685	78	
266.99484	52	
267.85972	80	
267.97711	150	
268.83964	276	
269.83178	60	
269.96455	78	
271.84398	72	
271.89490	68	
272.83095	76	
272.87785	76	
272.93567	90	
274.79812	82	
274.86479	52	
274.87811	170	1+
275.06650	66	
275.84089	66	
275.86396	72	
275.95972	56	
276.85473	1168	1+
277.85795	934	1+
277.95976	52	
278.24479	68	
278.84204	514	1+
281.18531	68	
281.86315	142	
281.90657	88	
284.86142	168	
286.14470	74	
287.42142	72	
287.86074	66	
290.80174	66	
290.86030	68	
291.81007	58	
293.86816	82	
293.88793	60	
294.86355	74	
295.86733	68	
295.90183	82	
296.79577	72	
296.92040	56	
297.38415	66	
297.85850	74	
297.87346	62	
297.97302	52	
298.00732	90	
298.87071	62	
299.06154	60	
299.88059	52	
299.91605	68	
300.77787	114	
300.92688	70	
301.86231	56	
302.20862	70	
303.94423	80	
304.03852	66	
305.43603	60	
307.93711	68	
309.16176	56	
309.88617	58	
310.90675	62	
312.89733	78	
312.91904	54	
313.03006	70	
313.89564	58	
314.84260	70	
316.84122	76	
319.17546	80	
322.49641	84	
323.37054	92	
324.86068	76	
326.88625	86	
328.88966	66	
328.94081	78	
332.92579	78	
334.74992	54	
336.84721	58	
339.28556	74	
342.38444	108	
344.25686	78	
END IONS

###FS:    #m/z: 336.94386 #charge 1+
###MS: 122
###MSMS: 125
BEGIN IONS
TITLE=Cmpd 93, +MS2(336.9439), 28.0-35.0eV, 2.7min #125
RTINSECONDS=159.9
SCANS=122,125
PEPMASS=336.94386	22572
CHARGE=1+
192.88846	66	
196.88334	124	
198.87050	50	
205.50687	96	
205.97737	60	
211.94343	454	
212.87613	178	
213.93846	308	
215.93274	54	
220.87524	76	
221.84525	88	
221.87540	86	
222.84568	90	
222.87602	68	
223.95690	76	
223.97547	52	
224.83468	70	
224.97270	40	
226.84048	62	
227.10104	84	
227.88438	46	
228.83850	104	
228.90292	44	
229.95263	668	1+
230.89042	470	1+
231.94705	188	
232.13266	70	
232.82360	60	
232.93762	50	
233.82317	72	
233.96032	76	
234.56153	62	
234.84363	70	
234.88329	86	
236.00971	106	
236.07882	126	
236.90110	114	
237.05647	72	
237.79030	70	
237.91163	70	
238.88019	50	
238.96987	54	
239.84407	82	
240.83821	710	1+
240.85128	68	
241.58489	86	
241.84333	496	1+
244.85581	78	
244.90542	56	
244.92670	92	
245.87876	56	
246.91772	84	
247.90873	62	
248.90522	70	
248.97873	46	
249.05991	42	
249.95919	112	
250.84622	74	
250.94690	74	
251.06793	86	
252.08840	92	
252.91011	48	
252.94952	66	
252.97127	462	1+
253.94391	68	
254.91746	82	
254.96358	96	
255.06914	78	
255.84924	48	
255.91025	68	
255.92664	60	
256.85026	46	
256.86513	158	
256.95899	70	
257.03203	52	
257.86581	202	1+
257.95381	56	
258.84502	120	
259.84934	124	
260.13720	50	
260.82295	56	
261.82956	126	
261.85949	66	
262.88743	62	
262.95138	60	
263.03104	74	
264.83866	66	
265.86758	176	
266.85657	126	
267.83401	478	1+
267.87409	56	
268.91050	70	
269.07925	46	
269.86567	78	
272.91640	64	
273.85055	60	
273.97831	72	
274.87298	58	
274.93011	92	
275.85850	136	
275.88786	62	
275.95521	80	
276.85648	804	1+
276.93744	88	
277.86170	518	1+
278.83467	170	
279.10113	58	
279.83709	134	
279.88156	78	
280.85325	80	
280.88992	62	
281.04940	98	
282.91236	80	
282.97984	54	
283.95928	54	
284.13342	62	
284.65113	90	
284.88112	84	
285.84802	110	
285.94748	56	
286.85209	134	
287.91481	72	
288.86099	72	
290.37855	60	
290.85165	198	1+
291.03835	80	
292.83655	50	
293.06111	48	
293.10527	274	1+
293.82276	56	
293.88513	100	
294.86286	170	
295.88273	50	
295.92918	70	
296.29274	76	
297.88837	58	
298.30625	82	
299.21219	62	
299.79465	74	
299.87113	94	
300.87972	88	
301.92635	64	
302.39847	76	
303.86489	62	
305.84144	62	
308.87343	54	
309.86396	40	
310.86361	70	
312.98249	54	
320.27795	108	
320.42717	44	
320.95067	52	
324.88705	44	
327.01094	72	
329.87900	56	
330.75632	44	
334.49408	100	
334.79947	62	
339.84708	76	
340.18637	82	
341.78919	44	
END IONS

###FS:    #m/z: 322.92838 #charge 1+
###MS: 126
###MSMS: 127
BEGIN IONS
TITLE=Cmpd 94, +MS2(322.9284), 28.0-35.0eV, 2.7min #127
RTINSECONDS=163.552
SCANS=126-127
PEPMASS=322.92838	316646
CHARGE=1+
88.54537	72	
190.88639	74	
192.88667	48	
192.97384	70	
195.91541	88	
195.98249	66	
197.95561	78	
199.91252	54	
200.87017	38	
200.94735	56	
201.04211	144	
202.04253	176	
203.22854	30	
205.94639	116	
205.98282	76	
206.83649	56	
206.85221	66	
207.13327	76	
207.97199	62	
219.06858	62	
222.95871	46	
223.89275	72	
225.90213	66	
226.83476	76	
226.89220	68	
227.10305	68	
227.93652	80	
227.95316	78	
228.04212	64	
228.09207	64	
228.83657	64	
230.79109	70	
230.83591	50	
235.43128	96	
236.89912	82	
237.81859	64	
238.94421	92	
239.07755	60	
240.82157	60	
240.94024	990	
241.11561	78	
241.14624	50	
241.94068	802	
242.57275	48	
242.93999	3378	1+
243.05459	30	
243.81170	66	
244.10840	46	
244.16992	38	
244.25204	30	
244.81912	76	
244.93999	1096	1+
244.97881	48	
245.46317	36	
245.84247	62	
245.87469	36	
246.21947	46	
246.78442	30	
246.85414	86	
246.97842	122	
247.11843	44	
248.19281	90	
248.68446	30	
248.85666	74	
250.55260	52	
251.07212	66	
251.86650	70	
252.87306	70	
253.60174	30	
255.20816	66	
255.80252	112	
255.91626	66	
256.88786	74	
256.90350	64	
259.04317	74	
260.83262	148	
261.83144	84	
262.82965	68	
263.83295	104	
263.93777	40	
264.82269	48	
265.47807	68	
265.86769	44	
265.97655	58	
266.17871	62	
266.85460	66	
268.99485	40	
269.12165	64	
269.83363	68	
269.91173	36	
271.87659	64	
272.88186	62	
277.03362	62	
277.94377	72	
278.03307	200	1+
278.85326	58	
278.91675	70	
279.09046	798	1+
279.13436	76	
279.80329	78	
279.83016	72	
279.90613	78	
280.25934	74	
281.07436	56	
282.21794	66	
282.25289	74	
283.05622	40	
284.04638	44	
284.20618	66	
284.29135	488	
284.83347	70	
286.11540	92	
288.39639	76	
288.98900	36	
290.04231	34	
290.78892	58	
290.85615	42	
291.86634	84	
292.01320	28	
294.84650	70	
295.85522	58	
296.84640	50	
297.10728	32	
298.80255	78	
298.82186	66	
298.97223	68	
300.82228	36	
302.46866	28	
303.87766	52	
304.89300	56	
306.87331	70	
307.79899	34	
307.88318	32	
308.37188	30	
308.87688	64	
310.85497	52	
311.80816	88	
312.86045	82	
313.22760	74	
313.74945	78	
313.86017	54	
314.85099	50	
314.87943	64	
322.83852	56	
322.89339	56	
322.91570	58	
324.21003	70	
324.23208	74	
324.89114	108	
325.25465	62	
325.90355	58	
326.18406	108	
326.75555	52	
326.88925	48	
END IONS

###FS:    #m/z: 340.93893 #charge 1+
###MS: 126
###MSMS: 128
BEGIN IONS
TITLE=Cmpd 95, +MS2(340.9389), 28.0-35.0eV, 2.8min #128
RTINSECONDS=164.332
SCANS=126,128
PEPMASS=340.93893	181956
CHARGE=1+
189.90719	82	
190.94343	148	
191.96007	88	
192.92825	110	
202.87872	72	
203.88719	92	
205.95091	74	
205.96677	62	
209.84401	70	
213.88187	66	
213.94109	272	
216.89378	136	
218.87302	132	
218.89181	114	
219.88540	88	
220.86594	78	
221.87466	86	
224.84190	84	
224.86869	220	1+
225.84265	72	
226.89237	82	
227.83562	116	
227.85692	62	
228.84391	60	
230.94639	338	1+
231.04118	72	
231.88377	72	
233.93932	82	
234.91738	60	
237.90210	90	
238.88769	72	
239.78068	76	
239.83960	72	
239.90612	82	
240.83329	296	
240.85250	164	
240.92284	76	
240.93811	72	
241.83832	616	1+
242.83853	370	1+
243.82671	274	
244.84204	168	
244.95715	118	
248.98867	62	
250.47296	80	
250.90437	68	
250.96513	66	
251.17302	62	
253.84220	68	
253.88159	84	
254.88952	74	
254.91787	84	
254.96314	136	
256.97064	66	
257.93567	80	
258.84082	320	
258.85576	244	
258.97641	60	
259.84924	164	
259.86815	62	
259.89775	84	
260.83484	112	
261.84264	160	
262.35020	90	
262.87169	72	
262.98122	78	
263.84762	90	
264.86242	60	
265.03638	68	
266.84626	68	
266.85984	106	
267.13934	78	
267.83411	86	
267.86774	76	
268.83828	448	1+
270.86113	78	
272.56519	80	
272.84728	132	
273.13964	60	
273.75667	74	
273.78936	68	
274.85823	186	
274.98304	60	
275.84375	86	
275.86435	218	
275.88672	124	
275.94932	70	
276.85604	342	
276.88030	116	
277.11735	70	
277.85938	372	
277.92342	108	
277.94702	86	
278.23609	62	
278.84201	774	1+
278.88781	64	
278.92085	78	
278.99045	76	
279.85174	118	
279.91046	70	
279.96807	68	
280.86438	102	
280.88101	108	
280.99836	66	
281.05358	72	
282.87450	204	
282.89088	86	
284.07149	66	
284.93086	64	
285.81634	68	
286.92187	92	
289.03501	76	
289.83291	74	
290.84931	150	
292.86354	68	
292.88673	86	
294.77485	66	
294.86555	66	
295.84731	68	
296.84831	70	
296.89093	60	
297.00759	74	
297.13640	80	
297.87187	60	
297.88964	78	
298.22535	76	
298.88953	74	
299.05760	62	
299.87635	148	
300.87118	348	1+
300.91705	136	
301.32295	84	
301.86070	70	
302.17401	68	
302.80640	60	
303.06276	92	
303.88210	76	
304.94433	66	
305.03930	66	
306.38937	114	
306.87479	136	
308.80181	60	
308.82087	74	
308.86390	72	
308.95176	66	
315.75793	66	
319.88944	88	
323.75499	90	
326.88426	86	
326.89934	72	
328.01273	70	
329.87926	86	
331.81583	82	
333.62531	82	
334.88057	64	
341.86426	62	
342.90052	64	
END IONS

###FS:    #m/z: 359.95980 #charge 1+
###MS: 126
###MSMS: 129
BEGIN IONS
TITLE=Cmpd 96, +MS2(359.9598), 28.0-35.0eV, 2.8min #129
RTINSECONDS=165.104
SCANS=126,129
PEPMASS=359.95980	17946
CHARGE=1+
192.89033	64	
199.88318	78	
200.87588	72	
205.94548	66	
208.87776	86	
210.98597	60	
211.02322	62	
216.86460	80	
216.90188	78	
217.01238	94	
219.03582	78	
220.95747	74	
222.95295	148	
224.87664	88	
224.94600	236	
224.96881	72	
225.96836	196	
226.06057	108	
226.94469	516	
228.84777	64	
228.94063	568	1+
229.95786	70	
231.88371	72	
232.79877	84	
232.88155	64	
232.94114	60	
234.86060	66	
235.06960	74	
235.86196	124	
235.88531	76	
237.06168	80	
238.05721	60	
238.94673	82	
239.03783	82	
240.93418	252	1+
240.96102	230	1+
241.14802	72	
241.85944	88	
242.37760	80	
243.90134	76	
244.95680	486	
245.11509	78	
245.93853	114	
246.80773	62	
246.86205	72	
246.95137	318	1+
248.79839	84	
249.38775	84	
249.93397	78	
250.95508	70	
251.04094	104	
252.94838	134	
253.82896	60	
256.97426	64	
258.96841	228	1+
260.06226	88	
260.83000	138	
261.97055	68	
262.86385	80	
264.96413	60	
265.42805	96	
265.81675	64	
265.97071	100	
266.81106	112	
268.93256	64	
268.95343	112	
269.97027	66	
270.88126	78	
270.90145	82	
271.95347	74	
272.91033	68	
274.84654	68	
274.87103	68	
275.50062	64	
275.79476	86	
276.42467	74	
276.81270	78	
276.84732	112	
277.00868	92	
277.90071	64	
278.79966	76	
278.82635	60	
278.84390	120	
278.86959	66	
279.09675	76	
279.79307	80	
280.79371	348	1+
280.93176	78	
280.97751	72	
281.89000	92	
281.92944	80	
282.85118	62	
283.82103	66	
283.84773	70	
284.78586	72	
284.82324	114	
284.83620	70	
284.92367	82	
285.18375	68	
286.86085	74	
286.93053	104	
288.84942	82	
289.83081	64	
290.38718	74	
294.80430	78	
294.84661	78	
294.87088	148	
295.02152	140	
295.88475	72	
296.79995	74	
296.86752	82	
298.80241	432	1+
298.84532	68	
298.87952	108	
300.80527	60	
300.83899	62	
300.92872	74	
301.40209	70	
301.85825	78	
301.93508	64	
306.86889	86	
308.13522	64	
309.89402	66	
310.81385	66	
312.98015	68	
313.93859	78	
314.88586	98	
315.87806	84	
315.93718	66	
316.87404	64	
318.84087	76	
318.93352	92	
320.87575	78	
320.97233	70	
321.28267	102	
323.01794	200	
323.81877	64	
324.01562	80	
325.13732	80	
325.88600	64	
326.08355	68	
326.82637	60	
327.36193	74	
330.45944	72	
331.86481	64	
340.93842	62	
342.77083	78	
342.85047	60	
342.90038	144	
344.18414	62	
347.81327	66	
350.89325	64	
353.81618	60	
354.79416	62	
356.14143	62	
359.87025	70	
361.32502	74	
END IONS

###FS:    #m/z: 322.92847 #charge 1+
###MS: 130
###MSMS: 131
BEGIN IONS
TITLE=Cmpd 97, +MS2(322.9285), 28.0-35.0eV, 2.8min #131
RTINSECONDS=168.766
SCANS=130-131
PEPMASS=322.92847	333022
CHARGE=1+
74.62825	32	
77.23477	26	
155.48689	32	
178.91457	60	
184.01738	76	
187.07406	32	
189.95638	80	
190.93055	70	
195.92052	48	
197.91234	30	
199.95784	96	
201.04200	136	
205.94640	196	
206.94737	126	
207.97880	42	
209.92393	70	
213.84928	86	
218.90670	102	
219.89824	82	
220.88950	86	
222.05351	64	
222.94670	170	
223.26815	26	
223.96262	100	
224.02909	64	
227.33417	34	
227.89586	26	
227.91973	46	
229.00557	26	
230.88982	76	
231.17930	30	
231.88004	56	
232.99406	74	
236.08161	46	
236.19317	70	
236.90310	72	
236.93880	90	
237.06566	72	
237.74288	42	
237.99314	50	
238.07799	72	
238.88825	106	
238.90529	44	
238.93849	50	
239.06483	102	
239.08216	150	
240.04133	56	
240.22756	68	
240.77991	76	
240.85632	66	
240.90265	150	1+
240.93929	1482	
241.94145	778	
242.13078	66	
242.16690	36	
242.21096	30	
242.50449	26	
242.82712	108	
242.93867	3628	1+
243.35682	90	1+
243.81725	50	
243.83064	86	
244.88247	28	
244.98425	66	
245.90945	94	
246.47779	40	
246.84835	34	
246.86741	84	
246.97440	94	
247.14889	32	
248.01120	26	
248.84692	50	
248.97292	52	
249.93095	40	
250.94340	64	
252.92552	72	
254.91533	72	
255.91225	50	
256.89189	148	
256.98841	66	
259.90983	68	
260.96994	40	
261.76418	30	
261.82872	104	
262.83178	58	
263.04080	90	
265.03614	96	
265.06024	72	
266.88645	80	
267.04899	78	
267.20967	82	
268.95186	88	
271.65964	26	
272.81081	74	
272.84121	36	
273.16146	54	
274.18753	56	
274.79806	60	
275.82494	70	
276.82261	44	
276.87815	48	
277.09664	96	
278.41676	42	
279.09025	1516	1+
279.21857	50	
279.48121	28	
279.53849	92	
279.95552	32	
280.81107	54	
280.99800	52	
281.90655	30	
281.96942	48	
282.87858	60	
283.00436	30	
283.06930	92	
283.08482	78	
283.17666	52	
283.28358	46	
283.86255	62	
284.20588	80	
284.29008	336	1+
285.63570	26	
286.17377	56	
286.98409	28	
287.87775	32	
288.76593	54	
289.86854	72	
290.86043	68	
293.82465	64	
293.88180	48	
295.97695	34	
296.97185	44	
298.09176	88	
299.87535	54	
302.83213	28	
302.87676	76	
303.86667	26	
307.89380	74	
307.91964	84	
308.06171	76	
309.13809	64	
311.59557	58	
311.85191	64	
311.86678	66	
312.38716	34	
315.82743	68	
316.03084	60	
317.94179	66	
322.90445	52	
324.18796	66	
324.87385	60	
325.27482	36	
326.88649	68	
326.91755	82	
327.26165	68	
END IONS

###FS:    #m/z: 340.93892 #charge 1+
###MS: 130
###MSMS: 132
BEGIN IONS
TITLE=Cmpd 98, +MS2(340.9389), 28.0-35.0eV, 2.9min #132
RTINSECONDS=169.538
SCANS=130,132
PEPMASS=340.93892	183386
CHARGE=1+
178.87055	56	
192.92097	66	
205.94566	62	
209.87268	70	
211.91800	82	
212.87823	162	
213.93628	114	
216.85130	64	
217.93398	108	
219.88084	78	
220.87609	160	
223.83121	70	
224.83996	76	
224.85835	74	
224.97081	74	
226.63161	64	
226.78307	60	
228.84015	132	
229.83861	68	
231.88882	106	
231.95434	118	
233.88898	56	
233.95703	68	
235.92316	80	
236.00044	72	
236.89995	120	
238.88411	64	
238.90607	78	
239.84290	72	
239.86527	150	
240.14803	68	
240.18777	60	
240.83945	134	
240.96273	60	
241.84330	416	
242.93933	58	
243.83240	150	
243.84327	100	
243.87460	68	
244.83656	64	
245.84714	76	
245.87882	74	
246.83476	90	
246.97620	192	
247.98198	74	
248.38643	90	
249.16090	84	
250.96709	70	
253.00767	60	
254.50612	90	
254.96429	102	
254.98987	66	
255.07648	76	
255.89879	84	
256.86931	184	1+
257.93570	82	
258.84562	168	
258.90078	90	
259.81179	110	
259.85203	290	
259.88978	56	
260.83523	586	1+
261.43341	150	
262.85980	78	
262.89154	60	
262.96529	78	
263.86813	54	
264.41472	78	
264.83220	82	
265.01461	64	
267.08326	66	
268.84198	182	
268.92639	84	
270.82333	68	
270.84025	76	
270.85103	68	
270.96601	72	
271.07933	84	
272.87171	92	
272.89192	90	
272.92858	84	
274.86951	112	
275.83913	68	
275.86406	182	
276.85681	158	
276.88284	66	
277.85862	418	
277.92294	86	
277.94562	68	
278.07041	66	
278.84608	852	1+
278.86652	270	
278.99051	60	
279.26354	78	
280.84019	130	
281.04889	66	
281.86142	56	
281.88977	98	
282.87449	68	
285.81043	62	
289.88946	80	
289.92741	64	
290.85183	72	
291.43648	74	
293.01698	58	
293.77442	60	
294.85080	60	
295.84487	78	
295.85972	88	
295.88136	80	
295.92692	80	
296.85600	204	
296.88673	56	
296.92293	80	
296.96917	70	
297.02876	64	
297.85044	58	
297.86950	62	
297.89997	56	
297.90728	70	
297.97079	54	
298.15356	60	
298.30410	66	
299.05730	60	
299.78398	78	
301.94585	66	
302.85547	62	
302.92805	74	
303.52875	60	
303.85381	98	
303.98243	64	
304.84840	64	
304.87942	100	
305.14844	76	
305.91240	90	
307.88539	80	
308.86384	56	
310.82214	82	
310.83971	62	
310.87418	86	
312.80612	62	
312.87016	156	1+
313.01060	92	
313.88646	64	
315.27385	90	
317.18224	66	
320.92392	98	
323.89257	120	
324.82302	80	
324.88920	68	
325.90019	124	
327.28168	66	
333.74655	78	
334.90948	90	
END IONS

###FS:    #m/z: 363.95463 #charge 1+
###MS: 130
###MSMS: 133
BEGIN IONS
TITLE=Cmpd 99, +MS2(363.9546), 28.0-35.0eV, 2.9min #133
RTINSECONDS=170.31
SCANS=130,133
PEPMASS=363.95463	61532
CHARGE=1+
186.93388	64	
197.87967	70	
197.96611	62	
198.88974	66	
206.03726	72	
206.94596	68	
209.94224	194	
211.94853	66	
212.87523	246	1+
222.95104	176	
223.82832	78	
223.88721	68	
223.95158	92	
224.94854	206	
224.96662	130	
225.89098	80	
225.94244	80	
226.94652	986	1+
227.93067	92	
228.85493	86	
228.89035	154	
228.94171	1486	1+
229.90771	104	
230.89080	248	
232.03147	80	
233.40081	94	
233.83261	64	
233.85311	90	
238.93131	68	
240.81903	78	
240.83017	78	
240.94119	496	
240.96100	136	
241.94146	244	
242.83057	64	
242.85447	214	1+
242.94280	606	1+
244.95703	522	1+
245.93954	148	
246.91159	144	
246.95067	712	
247.81401	62	
248.44814	84	
248.80593	68	
248.89746	132	
250.89354	68	
250.94560	64	
250.97148	122	
251.04478	142	
251.95980	88	
252.89028	66	
254.83708	76	
256.97443	62	
258.43911	108	
258.89504	64	
258.97436	148	
259.80468	72	
259.89618	68	
260.12772	78	
261.15032	78	
261.94250	62	
261.96755	156	
262.83041	122	
262.89373	82	
263.96807	64	
265.08408	68	
266.64572	70	
266.85280	104	
266.87454	60	
266.98269	74	
267.98054	104	
269.79792	104	
269.96541	296	1+
270.82462	68	
271.92321	60	
272.90603	84	
274.81829	70	
274.89365	104	
276.15137	74	
276.80482	120	
277.92304	70	
278.05190	74	
278.89182	64	
279.79947	68	
280.79202	180	
280.85204	68	
281.11943	64	
281.80949	68	
282.78740	108	
282.88449	66	
283.06879	114	
283.78667	104	
283.84845	190	1+
283.98232	100	
284.82407	118	
285.07610	94	
285.36231	64	
285.82275	80	
285.83731	78	
285.86452	68	
286.82198	60	
286.89856	86	
289.03508	68	
289.25200	80	
289.87609	138	
290.81712	66	
290.88746	80	
291.06353	116	
291.83688	70	
292.20619	70	
293.84801	146	
295.37199	76	
295.90576	74	
297.80493	160	
298.40583	74	
298.80296	194	
299.79883	554	1+
300.78484	78	
300.79794	470	1+
300.85842	70	
303.85286	228	
306.94011	84	
307.01732	70	
307.39824	88	
314.40008	76	
315.91540	72	
316.77131	70	
316.81168	160	
317.94808	72	
318.11881	80	
318.80948	66	
321.97616	62	
322.81696	66	
322.93483	192	
323.88490	78	
324.14153	80	
324.39162	68	
325.07940	74	
327.07734	74	
328.41156	92	
328.84979	80	
328.88751	64	
335.88111	70	
336.94514	126	
337.83277	62	
337.93889	64	
340.82340	68	
341.96876	78	
342.14127	72	
342.87055	72	
344.18658	66	
344.42784	78	
345.76900	72	
356.82505	66	
361.80828	82	
363.83394	74	
364.79268	64	
365.02732	72	
365.31803	90	
367.85695	92	
END IONS

###FS:    #m/z: 363.95426 #charge 1+
###MS: 134
###MSMS: 135
BEGIN IONS
TITLE=Cmpd 100, +MS2(363.9543), 28.0-35.0eV, 2.9min #135
RTINSECONDS=173.969
SCANS=134-135
PEPMASS=363.95426	62084
CHARGE=1+
91.99761	70	
195.39853	92	
196.95318	96	
197.95554	62	
203.88204	94	
206.89093	86	
207.93986	68	
209.86546	64	
209.94086	118	
210.88437	64	
212.84299	60	
212.87648	332	
222.87246	74	
222.93098	62	
222.95057	486	1+
224.94766	402	1+
225.84638	86	
225.97746	76	
226.04203	88	
226.94575	1114	1+
226.97227	178	
227.90491	74	
228.94082	2272	1+
230.82922	136	
230.88809	294	
231.80311	62	
232.42527	82	
232.87964	60	
233.96168	70	
234.09524	72	
236.91087	66	
236.98427	72	
240.82374	72	
240.94066	408	
240.96258	254	
241.89983	72	
241.93824	986	1+
242.82506	200	1+
242.86139	68	
242.89182	202	1+
242.94035	648	1+
243.95344	62	
244.95520	772	1+
245.94060	180	
246.90803	78	
246.95043	840	1+
247.04914	64	
247.97806	78	
248.80091	64	
248.81452	68	
248.85702	62	
248.89850	318	
250.23901	74	
250.89683	82	
250.94713	74	
252.10817	70	
252.94347	72	
253.01751	92	
253.87578	62	
254.14964	78	
255.04526	78	
256.01463	92	
256.85815	108	
257.98885	70	
258.83000	66	
259.43891	84	
259.84644	60	
260.83198	192	
260.97104	124	
261.16218	64	
261.83338	78	
261.96456	78	
263.00327	66	
264.81624	82	
264.86631	62	
265.06440	72	
266.82035	98	
266.96416	270	1+
267.81353	114	
267.96517	214	1+
268.08331	70	
268.95037	244	
269.05438	96	
269.91222	66	
271.82776	74	
272.02854	74	
274.81830	62	
275.07450	60	
276.42660	76	
276.85397	68	
277.39539	76	
277.87580	68	
278.79647	64	
279.79916	62	
279.96354	68	
280.78936	308	1+
280.84006	144	
281.96846	66	
282.83296	82	
282.89705	60	
283.78383	74	
283.84612	60	
283.87457	92	
283.91594	88	
283.98118	66	
284.82723	66	
284.89027	154	
285.84138	92	
285.93474	98	
285.97023	70	
286.21779	68	
286.89287	94	
286.99696	72	
290.82405	104	
290.86241	82	
290.92307	82	
291.86421	76	
292.40372	60	
293.79520	80	
293.84604	70	
295.16909	62	
296.80381	178	1+
296.89935	70	
297.88830	68	
298.79938	266	1+
299.86829	104	
300.79772	100	
300.84364	62	
301.79851	60	
301.86220	156	
303.10348	72	
303.85253	274	
304.00224	76	
304.87376	66	
304.92117	78	
305.13342	80	
305.39934	86	
306.60874	88	
307.89569	78	
310.94349	64	
311.85906	194	
312.83688	74	
314.42188	72	
314.80947	70	
318.99565	76	
320.95720	78	
321.81538	74	
322.87598	72	
323.22506	60	
323.77494	62	
323.92500	76	
324.61683	92	
324.88731	74	
328.82506	96	
330.89459	64	
332.82545	68	
339.83276	66	
344.83866	62	
346.92070	68	
348.91798	78	
353.92689	72	
359.85586	70	
360.33837	62	
363.79394	60	
364.76920	72	
END IONS

###FS:    #m/z: 336.94364 #charge 1+
###MS: 134
###MSMS: 136
BEGIN IONS
TITLE=Cmpd 101, +MS2(336.9436), 28.0-35.0eV, 2.9min #136
RTINSECONDS=174.741
SCANS=134,136
PEPMASS=336.94364	22858
CHARGE=1+
192.89352	42	
193.89099	74	
201.91978	66	
205.94753	84	
208.42877	92	
211.94057	478	
212.87544	66	
213.10472	72	
213.93732	74	
215.93983	128	
217.89417	86	
218.84131	84	
218.97757	70	
220.87683	62	
222.81398	72	
223.84687	78	
224.97815	74	
225.09772	72	
225.16413	70	
225.84811	52	
226.84966	68	
226.89390	88	
227.84381	50	
228.84423	46	
228.93691	92	
229.95813	316	1+
230.88657	136	
231.00370	54	
231.94720	418	
232.88684	72	
235.82933	72	
235.90820	82	
235.94959	74	
236.84818	56	
237.11845	44	
237.51876	68	
238.84024	210	1+
239.86816	66	
239.90412	90	
241.84312	568	
243.83244	62	
244.90335	54	
247.09518	44	
247.96355	286	
248.85311	72	
248.99054	40	
249.82677	74	
249.96200	68	
250.83873	42	
250.95038	134	
250.98827	78	
252.24664	72	
252.84237	126	
252.94737	42	
252.96912	272	1+
254.85486	72	
254.87075	56	
254.96656	48	
255.07208	216	
255.94976	90	
256.82758	66	
256.84176	54	
256.86324	50	
257.85545	94	
257.92197	78	
258.85278	182	
258.89520	42	
259.02163	68	
259.82853	58	
259.85245	588	1+
260.94395	64	
261.84043	114	
261.91685	62	
262.85589	80	
262.88791	76	
264.86341	72	
266.01470	40	
266.20077	52	
266.84081	46	
267.14753	88	
267.84041	60	
268.83936	228	
268.89223	72	
269.83333	96	
270.85289	72	
271.91510	76	
272.29597	64	
272.87208	104	
272.92230	64	
273.81984	62	
273.87056	64	
273.91440	62	
273.92641	54	
273.95372	80	
274.85636	84	
274.87503	106	
275.84893	68	
276.85798	696	1+
276.87904	408	1+
277.83913	136	
277.86429	606	1+
277.90679	62	
277.95807	62	
277.99677	68	
278.83505	70	
279.08713	46	
279.83623	118	
280.99406	72	
281.08568	138	
282.04666	72	
282.80423	54	
282.86905	228	1+
285.85300	140	
286.79931	86	
286.85015	118	
286.90555	54	
287.13004	86	
287.84623	78	
288.73031	74	
288.85129	58	
290.85536	264	1+
292.79878	70	
292.92304	56	
293.10371	192	1+
294.20374	64	
294.80009	76	
294.86228	214	1+
296.11729	82	
296.16363	78	
296.97050	42	
297.87780	76	
298.30656	60	
298.88945	54	
298.91270	58	
299.06341	48	
299.87283	146	
300.86483	62	
305.07326	80	
305.89133	66	
307.88688	42	
308.79684	58	
313.77161	90	
315.86723	50	
315.90063	62	
316.88060	54	
318.81149	50	
324.88703	76	
326.87729	72	
327.89030	66	
330.94843	76	
331.72368	46	
331.86936	58	
335.34352	68	
336.85619	52	
337.04764	50	
337.18977	76	
338.93049	68	
339.89404	56	
340.25439	74	
340.29955	54	
340.62609	86	
END IONS

###FS:    #m/z: 359.96005 #charge 1+
###MS: 134
###MSMS: 137
BEGIN IONS
TITLE=Cmpd 102, +MS2(359.9601), 28.0-35.0eV, 3.0min #137
RTINSECONDS=175.513
SCANS=134,137
PEPMASS=359.96005	17918
CHARGE=1+
189.86153	60	
193.94378	72	
194.08572	72	
197.05836	60	
198.03179	80	
205.92263	70	
209.94359	396	
210.86999	74	
214.87040	78	
216.85302	142	
216.88379	80	
222.95317	346	1+
222.97145	58	
224.94433	246	1+
225.88883	68	
225.97560	154	
226.88491	68	
226.90638	88	
226.94559	534	1+
226.97251	70	
227.92921	62	
228.94080	888	
229.54484	90	
230.85801	72	
230.90482	86	
232.06698	76	
232.89462	86	
233.90945	88	
234.00519	88	
234.86071	68	
236.19292	78	
237.68433	60	
238.93699	66	
240.05480	88	
240.94050	214	
241.94362	82	
242.39111	78	
242.86536	70	
242.93568	58	
242.95674	218	
244.95658	442	1+
245.04951	72	
245.94194	64	
246.90214	102	
246.95182	122	
247.10670	82	
247.80987	62	
248.00896	70	
248.41933	78	
249.84172	88	
249.85723	92	
250.87915	78	
251.02906	68	
251.89372	56	
252.09660	74	
252.86702	88	
252.89034	68	
252.95317	130	
254.04402	68	
254.88614	70	
254.91756	70	
256.96851	100	
257.97494	74	
259.93341	84	
260.85076	74	
260.94869	214	
260.96893	70	
262.95004	76	
264.85033	84	
265.08408	74	
265.87640	84	
266.82016	74	
267.81422	64	
267.98097	76	
268.09530	56	
268.81625	56	
268.95310	60	
269.80120	78	
270.12887	60	
270.88174	68	
271.80165	64	
273.93134	106	
273.96596	80	
275.36000	80	
275.39446	78	
275.85705	88	
275.97101	112	
276.85150	92	
276.89428	72	
278.79828	64	
278.92131	246	1+
279.43981	72	
280.00652	56	
280.79246	322	1+
280.84773	82	
281.87949	88	
281.90235	66	
281.98916	60	
282.79354	70	
282.89723	68	
283.24635	68	
284.82401	128	
290.16946	62	
290.88745	62	
291.43656	72	
291.86004	62	
292.43304	76	
293.12197	66	
294.10043	56	
294.81077	72	
295.02319	90	
296.80696	146	
296.90196	62	
297.14944	60	
297.80553	58	
297.98623	74	
298.80195	374	
299.88001	146	
301.86086	72	
301.87723	76	
303.78079	66	
304.04903	74	
304.81157	58	
306.88592	76	
306.94866	80	
307.85940	68	
308.80354	70	
308.82313	66	
310.41106	70	
310.85669	70	
310.87291	104	
313.88013	76	
314.82157	114	
314.99263	92	
315.85878	60	
316.87610	82	
317.81444	60	
317.89372	56	
318.89711	78	
320.44681	60	
321.27851	80	
323.01452	126	
324.88702	184	1+
326.86414	60	
334.88491	114	
334.95894	76	
335.40392	82	
335.87563	162	
336.94486	74	
336.99580	58	
339.24030	64	
340.94081	72	
342.13439	76	
352.88646	58	
353.03595	62	
359.84696	74	
363.98375	58	
END IONS

###FS:    #m/z: 363.95483 #charge 1+
###MS: 138
###MSMS: 139
BEGIN IONS
TITLE=Cmpd 103, +MS2(363.9548), 28.0-35.0eV, 3.0min #139
RTINSECONDS=179.189
SCANS=138-139
PEPMASS=363.95483	64518
CHARGE=1+
65.43513	70	
95.67286	58	
186.93400	70	
191.86173	66	
193.01988	66	
199.89202	76	
200.15240	70	
202.86818	66	
205.96360	60	
208.87059	66	
209.94323	522	
210.88172	184	
211.86798	74	
212.87738	98	
213.72556	76	
213.86379	70	
213.97336	62	
217.82893	64	
217.91398	102	
221.05932	70	
221.89107	84	
222.95076	670	1+
224.89909	72	
224.94758	596	1+
225.88757	116	
225.96625	108	
226.89077	64	
226.94635	2218	1+
226.97496	202	
227.10299	64	
227.78638	80	
227.87030	120	
227.93304	60	
228.85133	62	
228.94139	1890	1+
229.08018	158	
229.95927	82	
230.45103	92	
230.84763	120	
230.88898	706	1+
232.88065	70	
234.92667	64	
237.89616	76	
237.93225	80	
239.07385	88	
239.42705	80	
239.93443	716	1+
240.07315	58	
240.83054	88	
240.96029	394	1+
241.08860	76	
241.89607	60	
241.93690	980	1+
242.93828	630	1+
242.95776	342	
243.82282	62	
244.93927	300	1+
244.95711	884	
245.57848	88	
246.95037	598	1+
248.80255	148	
248.84908	62	
248.90151	138	
250.13895	70	
250.80049	112	
251.93451	74	
252.00263	66	
253.90492	92	
255.22752	86	
257.96133	74	
258.82615	72	
258.84375	130	
258.97202	108	
259.10072	102	
259.20531	80	
260.82428	78	
260.86065	68	
260.96840	396	
261.84132	78	
261.85689	92	
261.90303	74	
262.85493	58	
262.96332	78	
263.82801	72	
264.41089	102	
264.82208	68	
265.06222	58	
265.97249	110	
266.46950	66	
266.81146	150	
267.79180	58	
267.81212	78	
267.97474	250	
268.80994	70	
268.96171	414	1+
269.15224	82	
269.96628	352	1+
272.81878	72	
272.84299	126	
274.81403	68	
274.85489	72	
274.88757	86	
276.06889	182	1+
277.13554	62	
278.79410	72	
278.84435	148	
279.78845	674	1+
280.79020	484	1+
280.82986	102	
281.88815	74	
282.85957	62	
282.87826	64	
283.07487	60	
283.99074	76	
284.98498	82	
285.80402	92	
285.83953	74	
287.41103	92	
291.10332	74	
291.43870	104	
292.10343	72	
293.86468	74	
294.86346	134	
296.80954	122	
297.42446	100	
297.81314	118	
297.86933	64	
298.80152	452	1+
299.91788	82	
301.86304	82	
302.88745	88	
303.02204	80	
305.41043	78	
305.87796	192	1+
314.81592	82	
314.99713	76	
316.81063	126	
317.02718	60	
318.81915	64	
318.92545	74	
319.13183	70	
319.93241	66	
321.82046	192	1+
322.93323	78	
322.98672	64	
323.54042	74	
325.01526	68	
325.08832	76	
325.84151	246	1+
325.89919	72	
326.17468	74	
326.94667	72	
329.00341	72	
336.93961	92	
337.82130	68	
340.92744	58	
342.89598	60	
345.36500	62	
346.19392	64	
347.88217	72	
348.89491	72	
359.84003	62	
360.01894	60	
360.20799	68	
360.67885	78	
360.76078	64	
361.96250	84	
365.18653	80	
365.92643	58	
367.38608	70	
END IONS

###FS:    #m/z: 336.94445 #charge 1+
###MS: 138
###MSMS: 140
BEGIN IONS
TITLE=Cmpd 104, +MS2(336.9445), 28.0-35.0eV, 3.0min #140
RTINSECONDS=179.961
SCANS=138,140
PEPMASS=336.94445	24348
CHARGE=1+
193.88737	58	
194.89579	88	
198.88276	80	
205.97031	84	
206.99038	80	
210.89597	128	
211.03753	54	
211.94350	570	1+
211.98252	86	
212.87465	124	
213.93772	402	1+
218.84315	66	
218.89063	72	
222.08299	64	
222.42925	92	
223.84504	58	
224.82870	58	
226.13583	72	
228.84576	58	
229.89863	54	
229.95327	574	1+
230.88437	120	
231.94797	502	
233.83052	78	
233.94149	92	
234.81931	72	
235.42726	100	
236.89910	68	
238.86109	100	
238.88653	106	
239.84206	236	1+
239.86039	110	
240.03543	70	
240.83139	198	
241.41303	82	
241.83838	278	
242.84815	306	1+
243.83656	64	
244.89185	66	
245.84242	66	
245.96181	102	
246.90616	66	
247.96451	72	
248.81224	62	
248.89836	174	
248.91234	92	
249.96014	62	
250.39717	58	
250.82912	56	
250.85397	76	
250.90070	74	
250.95337	68	
251.83689	76	
251.90728	74	
251.96770	64	
252.84158	68	
252.96995	490	
253.91237	62	
254.96017	206	
255.78086	54	
256.06972	68	
256.26422	66	
256.84032	58	
256.89440	150	
256.91111	72	
257.85260	146	
257.90607	66	
257.96951	70	
258.84643	720	1+
258.91483	74	
260.82522	58	
260.94597	76	
261.84737	54	
266.84689	70	
267.42426	86	
267.83758	66	
267.87424	78	
268.84010	370	
269.79516	72	
270.84516	122	
270.98088	164	
271.81373	56	
272.91596	78	
273.78911	64	
273.88079	70	
273.93322	72	
274.85570	230	
274.87783	64	
274.90771	96	
275.05027	72	
275.18493	62	
275.97171	78	
276.22686	64	
276.82364	122	
276.85181	254	
276.94744	56	
277.86382	432	
277.92682	66	
278.84002	82	
278.86162	378	
279.38274	102	
279.42818	100	
279.85662	100	
279.96580	84	
280.09504	62	
280.85816	56	
281.79714	62	
282.05095	74	
283.02691	78	
283.86029	72	
285.84766	76	
285.87250	80	
286.84719	64	
288.85379	156	1+
289.42763	78	
290.07119	78	
292.43952	70	
292.85443	72	
293.10617	138	
293.86689	140	
294.84748	116	
295.87028	184	
295.90376	58	
296.92679	60	
297.88248	72	
297.97758	68	
298.23394	74	
298.30599	68	
299.27589	70	
299.30788	76	
301.82405	98	
302.87478	58	
304.82656	66	
305.64202	90	
308.92007	72	
311.79086	84	
311.89058	64	
314.12610	64	
315.85232	64	
316.89555	72	
317.43371	66	
317.86720	70	
319.86709	74	
319.91085	66	
320.81364	60	
320.87778	82	
321.84871	70	
323.84549	54	
327.76170	88	
328.16198	66	
328.93892	84	
333.16352	72	
337.18329	56	
338.04904	84	
338.25269	88	
340.87492	66	
341.88913	94	
END IONS

###FS:    #m/z: 359.96009 #charge 1+
###MS: 138
###MSMS: 141
BEGIN IONS
TITLE=Cmpd 105, +MS2(359.9601), 28.0-35.0eV, 3.1min #141
RTINSECONDS=180.741
SCANS=138,141
PEPMASS=359.96009	15238
CHARGE=1+
46.88208	72	
92.60495	78	
180.86292	70	
189.86163	74	
191.96177	74	
195.09831	72	
199.86226	68	
204.03815	80	
208.95912	92	
209.88937	96	
209.94345	142	
222.95132	324	1+
223.88669	180	1+
223.93161	86	
224.94930	126	
225.94630	148	
225.96957	190	
226.94659	544	1+
226.97274	184	
227.92366	80	
228.15545	64	
228.89032	66	
228.94095	738	
235.82112	54	
235.95889	76	
237.41358	84	
238.00619	58	
238.88399	62	
238.93928	64	
240.82371	80	
240.94319	126	
240.96630	106	
241.94248	196	
242.95806	206	
243.65790	70	
243.82682	208	
244.95749	420	1+
245.00753	58	
246.81551	66	
246.95189	504	
246.97091	98	
248.01472	62	
248.80471	90	
249.85134	60	
250.83857	64	
250.96215	68	
251.87799	72	
252.03404	64	
252.88664	68	
252.95331	116	
252.97454	56	
254.91376	56	
254.98396	70	
255.80845	68	
255.90457	68	
256.87781	104	
256.89174	54	
257.97335	58	
258.25933	78	
258.83005	72	
260.78929	76	
260.82522	64	
262.94521	66	
265.84857	84	
265.97280	72	
266.33932	60	
266.82042	74	
267.96890	60	
268.81003	68	
268.82978	76	
269.78890	54	
269.83757	92	
269.85992	68	
269.96714	132	
270.88748	80	
271.14051	64	
272.13558	76	
272.84653	72	
273.84218	60	
273.96430	58	
274.89766	84	
275.97720	134	
276.10231	90	
276.20009	70	
276.86979	76	
277.80458	78	
277.99906	66	
278.79937	62	
278.84278	184	
278.94980	68	
279.10002	58	
279.85659	92	
279.87953	76	
280.07682	80	
280.79120	218	1+
280.83321	98	
281.87404	94	
281.94164	70	
282.95677	54	
283.43342	78	
283.98305	114	
284.78571	54	
284.82159	240	1+
288.80439	64	
288.83660	56	
289.82657	88	
289.87889	60	
289.96477	72	
290.07738	66	
291.83268	70	
291.85097	74	
291.97148	68	
292.93910	68	
294.82992	76	
294.90803	62	
294.95192	116	
297.81413	68	
298.80169	584	1+
298.92134	82	
299.04436	80	
300.87765	74	
300.97554	82	
302.08039	70	
302.88524	148	
305.41462	66	
306.43034	102	
306.80638	72	
306.85188	134	
307.83864	130	
311.84706	56	
311.88195	66	
313.81466	70	
317.86728	80	
318.93617	64	
319.04175	64	
319.17768	70	
319.82554	114	
320.86705	72	
320.90639	66	
321.39097	56	
321.82258	60	
321.87053	82	
322.80972	70	
322.98006	56	
323.01500	92	
323.03489	74	
323.83956	170	
325.10651	54	
326.84617	54	
327.83743	66	
328.00415	80	
336.89653	90	
340.54442	70	
346.94855	70	
349.84776	62	
354.70141	66	
358.19502	68	
END IONS

###FS:    #m/z: 322.92856 #charge 1+
###MS: 142
###MSMS: 143
BEGIN IONS
TITLE=Cmpd 106, +MS2(322.9286), 28.0-35.0eV, 3.1min #143
RTINSECONDS=184.396
SCANS=142-143
PEPMASS=322.92856	360310
CHARGE=1+
44.98788	48	
90.64908	74	
105.27176	32	
125.15124	50	
144.85885	60	
177.41188	68	
193.88916	72	
194.89080	52	
195.91538	78	
197.85090	32	
200.74507	30	
201.04547	148	
201.94043	58	
202.04703	212	
203.17243	76	
205.96690	78	
207.97188	64	
209.92592	68	
211.08253	30	
212.88248	54	
214.21601	76	
217.05764	58	
220.87818	48	
221.86588	64	
222.94956	32	
223.95912	214	
223.99196	96	
225.85406	70	
227.93315	64	
228.84792	64	
228.89599	50	
229.85819	64	
230.84027	106	
232.91344	82	
233.91682	70	
235.82482	44	
236.90500	66	
236.93308	78	
237.04505	60	
237.91512	92	
238.90290	56	
238.93728	112	
238.98655	80	
239.74633	80	
239.78571	158	
239.90252	94	
240.81799	72	
240.88945	34	
240.93981	1360	
241.03908	38	
241.89409	62	
241.94093	662	
242.86691	36	
242.94060	2470	1+
243.04548	38	
243.13863	52	
243.24994	78	
243.47380	36	
243.98169	30	
244.80357	42	
244.84221	70	
244.93837	746	1+
246.77899	36	
246.97526	294	
247.10709	48	
247.85166	46	
248.15617	30	
249.93894	50	
250.85603	66	
250.95309	78	
251.88756	88	
252.89629	78	
253.93042	68	
254.10445	70	
254.91176	72	
255.07286	36	
258.83933	70	
258.97205	74	
260.93812	76	
261.47822	74	
261.85118	46	
261.91895	76	
263.04640	32	
263.83397	80	
263.90181	74	
264.06960	66	
264.43268	72	
264.88051	106	
265.02066	58	
265.90427	60	
266.85646	82	
267.82228	50	
267.92867	54	
269.80474	42	
269.86598	84	
269.88174	66	
272.43782	70	
272.48039	32	
272.78829	90	
275.05618	72	
278.83866	64	
279.08987	1200	1+
279.83207	82	
279.85085	46	
279.96390	68	
281.86538	62	
282.28174	74	
282.86700	32	
283.07041	78	
283.87947	70	
283.97405	44	
284.06727	60	
284.29006	540	
284.40475	32	
284.86808	78	
285.05331	32	
288.75532	72	
289.41309	90	
289.87866	54	
291.80355	74	
293.88799	70	
294.85356	54	
296.98598	40	
298.80277	64	
299.00862	32	
300.12214	80	
300.81586	52	
300.87551	66	
304.77981	70	
304.80504	44	
304.86734	52	
304.88475	78	
304.90415	72	
305.04329	76	
306.87837	60	
307.80297	66	
307.88549	48	
308.87272	46	
309.91353	58	
312.81491	94	
313.87579	56	
318.98243	38	
319.26745	80	
321.18826	60	
322.41282	88	
324.15263	80	
324.19010	66	
324.89312	58	
325.17732	54	
325.32202	42	
325.80628	52	
325.89908	40	
327.73693	70	
END IONS

###FS:    #m/z: 340.93904 #charge 1+
###MS: 142
###MSMS: 144
BEGIN IONS
TITLE=Cmpd 107, +MS2(340.9390), 28.0-35.0eV, 3.1min #144
RTINSECONDS=185.168
SCANS=142,144
PEPMASS=340.93904	192750
CHARGE=1+
182.86347	54	
197.92632	62	
198.95534	76	
208.92898	62	
208.94456	68	
210.92019	56	
210.93973	76	
213.94263	134	
214.93874	54	
215.90139	70	
215.93269	168	
216.84397	96	
216.88771	70	
219.17037	74	
221.94025	68	
222.94742	62	
223.95587	96	
224.83069	68	
224.87888	82	
224.97309	80	
226.83660	72	
226.85165	76	
226.96821	68	
228.91619	66	
228.94619	80	
230.88805	106	
231.94709	70	
232.89880	252	1+
232.94307	58	
233.02183	68	
233.94664	192	
234.85157	64	
235.14503	78	
236.89413	132	
238.85425	90	
238.88248	106	
239.85479	74	
239.90232	92	
240.84073	422	1+
241.42449	78	
241.84642	270	1+
241.91636	60	
243.83040	170	
244.84866	66	
246.83667	70	
246.85327	146	
246.97756	70	
247.97222	70	
249.81077	70	
249.89630	62	
250.17352	56	
250.66157	56	
250.96305	60	
250.99485	58	
251.98174	56	
252.84146	120	
252.93187	70	
254.91431	62	
254.96201	116	
255.90664	78	
255.97718	60	
256.25597	60	
256.84639	68	
256.86394	62	
256.88976	60	
257.85295	58	
257.91545	80	
258.84402	312	
259.44674	68	
259.84715	146	
259.92928	70	
259.95347	108	
260.83650	208	
260.86805	84	
261.84159	166	
261.85915	88	
261.90508	70	
262.83173	70	
262.87414	66	
262.93510	66	
262.97138	92	
263.85391	90	
263.91600	86	
264.86427	60	
265.08843	84	
265.10217	60	
266.84845	60	
266.86644	72	
267.79816	66	
268.83753	372	1+
269.37359	96	
269.96267	68	
270.89446	54	
271.83787	56	
272.85344	60	
272.97433	144	
273.89492	90	
274.85805	104	
274.88075	62	
274.90168	80	
275.85523	74	
276.85922	1002	1+
276.89004	98	
277.66317	82	
277.87857	112	
278.84505	462	
278.91701	70	
278.96487	60	
279.78529	66	
279.85188	356	
281.05582	72	
281.11334	72	
281.14435	68	
281.22657	86	
281.99318	76	
282.86214	54	
283.40325	58	
284.08562	88	
284.38592	78	
285.93871	118	
294.86660	218	
295.93957	84	
296.86367	92	
297.86050	66	
297.89276	140	
297.91373	72	
298.30808	118	
298.87721	322	1+
299.19125	60	
299.27828	60	
299.86976	226	1+
299.93473	66	
300.82713	60	
301.28459	90	
301.86728	72	
302.80417	74	
302.91722	76	
303.86278	100	
305.90838	98	
306.93973	54	
307.78573	68	
308.87706	88	
308.97874	56	
312.86638	60	
312.87670	66	
318.84200	72	
320.09303	72	
321.44563	80	
321.84867	78	
322.13537	78	
322.80326	58	
324.88687	74	
325.90350	86	
328.14225	58	
329.87241	64	
339.84888	100	
340.29081	56	
END IONS

###FS:    #m/z: 336.94385 #charge 1+
###MS: 142
###MSMS: 145
BEGIN IONS
TITLE=Cmpd 108, +MS2(336.9438), 28.0-35.0eV, 3.1min #145
RTINSECONDS=185.94
SCANS=142,145
PEPMASS=336.94385	21718
CHARGE=1+
124.42175	76	
175.70659	68	
181.07419	56	
182.86826	76	
195.00919	62	
196.87939	60	
209.94917	92	
211.83952	92	
211.94437	726	
212.87622	456	1+
213.93948	552	1+
213.97154	62	
214.89580	76	
215.85615	72	
215.96789	62	
217.88634	94	
218.90368	64	
220.86597	70	
221.83954	66	
221.88376	68	
223.79355	86	
223.88917	56	
223.97305	122	
224.82707	74	
224.83980	80	
225.89448	76	
225.91670	62	
227.87018	66	
228.90596	72	
229.95421	770	
230.88845	58	
231.38484	98	
231.89844	80	
231.94648	330	1+
233.44764	64	
233.47938	90	1+
233.83863	84	
233.89722	360	1+
235.94187	64	
236.87077	68	
237.84702	66	
238.88410	54	
240.83523	642	1+
240.85612	58	
241.88650	90	
241.90546	56	
243.83732	234	1+
243.85044	134	
243.90363	62	
245.94048	76	
246.97851	144	
247.05284	72	
247.84505	62	
247.96300	328	
248.89557	66	
248.94387	62	
249.82998	72	
249.89345	70	
249.96047	216	
249.98550	64	
250.65596	60	
250.83830	74	
250.95341	66	
251.11102	64	
251.86837	60	
251.96813	374	1+
252.95295	74	
252.97157	320	1+
253.08175	72	
253.84225	64	
254.09396	74	
254.16346	92	
254.95989	386	1+
255.06857	76	
255.80666	74	
255.89311	66	
256.84939	82	
256.86959	60	
256.89660	82	
257.68878	60	
257.85486	62	
258.23773	76	
258.84648	228	
258.89096	64	
258.93857	74	
259.79869	72	
259.85813	140	
259.91160	74	
260.85455	98	
260.94590	68	
261.85415	58	
261.92911	68	
263.16246	54	
264.85428	72	
267.83558	510	1+
267.86623	60	
267.88278	64	
268.33887	70	
268.41738	72	
268.83770	430	1+
268.98492	64	
269.95850	60	
270.85279	58	
272.85720	68	
272.88986	74	
275.85763	62	
275.89189	56	
275.94080	54	
276.85522	594	1+
277.08448	100	
277.83502	90	
277.86102	382	1+
278.83397	254	
278.88175	64	
279.83041	120	
279.86309	112	
279.90224	74	
280.83136	74	
282.04746	64	
284.93615	202	1+
285.85400	74	
286.78467	78	
286.84873	272	
287.84667	244	
287.86577	140	
287.93380	64	
288.46748	106	
289.88125	62	
291.09281	54	
292.43108	66	
292.86555	68	
293.10389	170	
293.40601	88	
293.98067	76	
294.86150	72	
296.89105	66	
297.89302	86	
298.88107	60	
299.01464	88	
299.22962	60	
299.89260	92	
300.05821	66	
300.81608	74	
303.86078	72	
304.37659	84	
305.86110	88	
307.88721	114	
310.92644	80	
311.03675	102	
318.23288	58	
318.94050	68	
319.61203	90	
319.81198	76	
321.78250	104	
321.85734	80	
322.22547	76	
322.37330	72	
323.89640	62	
324.89110	136	
328.95429	82	
330.93056	82	
335.38894	80	
336.94440	58	
340.89533	66	
340.91178	72	
END IONS

###FS:    #m/z: 322.92866 #charge 1+
###MS: 146
###MSMS: 147
BEGIN IONS
TITLE=Cmpd 109, +MS2(322.9287), 28.0-35.0eV, 3.2min #147
RTINSECONDS=189.598
SCANS=146-147
PEPMASS=322.92866	342970
CHARGE=1+
114.22776	30	
191.92109	52	
191.93329	60	
193.96780	80	
197.95724	76	
202.05207	66	
203.96948	30	
207.93287	80	
207.97351	100	
209.01253	34	
210.90051	62	
211.05738	72	
218.84158	68	
218.88687	34	
218.90317	48	
221.88357	76	
221.94354	26	
223.95629	52	
224.01045	82	
224.06024	44	
224.95980	146	
225.04033	42	
225.10180	32	
225.79751	30	
225.86110	72	
226.26190	66	
226.87903	56	
227.85867	68	
228.03460	58	
229.02813	86	
230.25248	36	
230.84239	54	
233.03300	74	
235.10715	58	
237.82636	46	
237.93783	98	
238.88577	168	
238.93491	238	
239.07584	142	
239.11778	30	
239.30343	28	
240.08315	56	
240.26391	74	
240.87709	58	
240.93977	966	
241.10592	40	
241.93976	706	
242.00474	28	
242.12689	34	
242.24555	64	
242.47474	28	
242.53027	34	
242.85741	50	
242.87836	84	
242.93997	2942	1+
243.21908	68	
243.25663	28	
243.83726	30	
244.85157	74	
244.93718	946	
244.98620	62	
245.90181	38	
246.21975	32	
246.97946	88	
247.85277	36	
248.94791	58	
248.99069	46	
249.61078	32	
250.16624	52	
250.77822	32	
251.80001	66	
253.92076	74	
254.91325	48	
255.29203	30	
255.81236	28	
256.85230	68	
257.06097	66	
257.40561	74	
258.04566	70	
258.06163	102	
258.08183	82	
258.88966	70	
259.23177	34	
259.57705	90	
260.83124	64	
260.85706	70	
260.96793	92	
261.82759	100	
262.88377	82	
262.89764	50	
263.00706	58	
263.38346	30	
263.43158	86	
263.83178	54	
264.04766	80	
264.86769	72	
264.91209	58	
265.97051	78	
267.02493	64	
269.79906	98	
272.98059	60	
273.84621	112	
273.97414	64	
277.83972	60	
278.07826	110	
279.03981	28	
279.08983	1592	1+
279.50963	26	
279.81220	46	
279.90616	74	
280.79028	76	
281.22648	88	
282.08877	26	
282.37063	28	
283.06645	82	
283.50496	36	
283.96329	48	
284.29396	482	1+
287.80219	38	
288.88660	88	
289.78715	64	
289.87679	116	
290.82492	66	
291.17037	96	
291.91675	94	
295.12681	54	
295.85329	78	
296.98225	32	
297.80790	68	
297.83522	78	
298.79648	62	
299.33762	40	
303.72788	70	
304.08521	70	
307.12516	66	
307.80094	64	
309.41852	54	
310.78802	48	
311.36600	92	
312.81053	54	
312.87573	62	
314.88363	56	
315.42192	62	
318.98451	76	
319.88003	54	
321.75872	58	
321.88606	66	
322.25669	70	
323.43220	72	
323.82142	72	
324.05098	56	
325.90130	62	
327.82009	52	
END IONS

###FS:    #m/z: 340.93909 #charge 1+
###MS: 146
###MSMS: 148
BEGIN IONS
TITLE=Cmpd 110, +MS2(340.9391), 28.0-35.0eV, 3.2min #148
RTINSECONDS=190.37
SCANS=146,148
PEPMASS=340.93909	192278
CHARGE=1+
124.49844	90	
192.92587	80	
195.93275	58	
196.88941	80	
197.98685	92	
198.92605	70	
206.89471	76	
207.88510	70	
209.94386	82	
213.87977	72	
213.93961	398	
213.98593	96	
215.94081	96	
218.88684	62	
219.11558	56	
220.87411	122	
223.83973	74	
224.84583	76	
224.97634	64	
226.96498	68	
227.86784	80	
228.84366	126	
231.88347	82	
231.94818	298	
233.86447	84	
233.89869	122	
234.82867	84	
234.90215	134	
236.10977	60	
236.91989	76	
238.88028	74	
240.83750	642	1+
240.84811	62	
241.84259	448	1+
242.90554	130	
242.94360	72	
243.82996	168	
244.46577	100	
244.83483	114	
245.86522	64	
245.94406	68	
246.84621	82	
250.96103	66	
251.93846	80	
254.97242	86	
255.07458	76	
256.84708	68	
256.86321	66	
256.89069	86	
256.94506	96	
256.96429	72	
257.40582	76	
257.44892	86	
257.85432	110	
258.84737	646	1+
258.90517	140	
258.92149	106	
259.03543	64	
259.90858	146	
260.83363	380	1+
260.88073	52	
261.89891	100	
262.82997	134	
262.84771	68	
262.88717	56	
263.79229	62	
264.87677	190	1+
264.90221	74	
265.00821	62	
265.13647	58	
265.82645	58	
265.85147	62	
266.85841	76	
268.83902	218	
269.87790	82	
269.97039	68	
270.83710	110	
270.89740	84	
271.00680	56	
271.45562	82	
273.81598	68	
273.86036	66	
274.02715	54	
274.85708	60	
274.90195	58	
275.86810	124	
275.92240	76	
276.85645	660	1+
276.88413	60	
277.35441	84	
278.84408	1174	1+
278.87200	104	
278.90259	56	
278.98865	72	
279.09317	64	
280.86226	66	
280.91561	78	
281.86285	240	
282.51720	78	
282.85449	94	
282.87855	68	
283.87678	78	
285.82067	76	
285.85206	70	
285.88074	64	
286.38766	70	
286.87398	50	
286.91150	52	
289.79544	70	
290.11321	78	
293.73640	96	
293.86130	100	
294.85704	76	
295.86570	60	
295.88888	72	
296.10887	56	
296.37924	74	
296.86346	56	
296.97573	50	
298.00515	54	
298.30417	70	
298.83870	74	
298.86824	82	
298.91282	74	
299.01253	64	
299.05721	50	
299.87403	164	
300.88059	150	
301.85841	132	
302.16776	72	
302.86837	72	
303.80845	146	
303.89482	62	
305.92297	52	
306.87989	68	
307.87734	56	
307.93887	86	
308.05979	74	
310.00005	68	
313.76010	74	
316.87407	64	
317.86267	78	
318.88773	52	
321.63294	114	
321.90579	68	
323.88272	96	
325.90151	66	
326.92860	66	
328.04386	98	
329.62072	98	
333.29567	92	
334.01134	70	
336.78385	56	
342.39822	76	
342.90110	52	
344.77422	54	
346.26940	74	
END IONS

###FS:    #m/z: 507.84234 #charge 1+
###MS: 146
###MSMS: 149
BEGIN IONS
TITLE=Cmpd 111, +MS2(507.8423), 28.2-35.2eV, 3.2min #149
RTINSECONDS=191.142
SCANS=146,149
PEPMASS=507.84234	17048
CHARGE=1+
207.92742	96	
214.03780	120	
222.97688	86	
223.97533	114	
227.83103	80	
232.89607	286	1+
242.04694	80	
252.91421	96	
265.17023	94	
265.92873	134	
267.17018	142	
268.97683	82	
278.83146	118	
279.13470	134	
283.39067	84	
287.85096	286	1+
289.03992	94	
289.87459	80	
290.95688	84	
291.87956	222	
294.87121	112	
300.97580	82	
301.84482	110	
303.86827	134	
305.79209	188	1+
305.86245	190	
306.13000	90	
307.35939	90	
308.14310	174	
308.81237	110	
308.87365	476	1+
309.14571	110	
309.36491	84	
310.91788	84	
311.88259	540	1+
312.81825	94	
313.87853	118	
314.86543	316	1+
314.88902	84	
315.98270	80	
318.85562	82	
322.81963	82	
322.88304	110	
323.09624	84	
323.35051	90	
323.84521	178	
323.86818	122	
324.86027	214	1+
325.90075	108	
326.87923	584	1+
328.65163	84	
328.81854	100	
328.89672	88	
330.30093	84	
330.87601	114	
331.78195	86	
332.87678	270	1+
336.86310	80	
337.88290	316	1+
339.81269	86	
339.87355	82	
342.87089	112	
345.76881	88	
347.78100	120	
347.79215	248	1+
347.84679	232	1+
347.93480	84	
349.75917	92	
350.16701	90	
350.77262	236	
351.57663	84	
352.90444	148	
353.80090	144	
353.89207	92	
355.13693	94	
356.85980	86	
357.78064	114	
357.84846	114	
362.88607	96	
363.08019	84	
363.88017	94	
365.76403	138	
366.64271	80	
367.76967	106	
367.83930	100	
368.37525	90	
369.83122	324	1+
370.80201	132	
371.19228	86	
371.79848	130	
372.78088	240	1+
373.81024	252	1+
373.85713	124	
375.77225	136	
376.79640	80	
376.84164	140	
376.85841	106	
377.28522	88	
377.87242	94	
379.78896	82	
380.87145	80	
382.34220	90	
384.85062	262	1+
385.77305	82	
386.77025	106	
386.84133	362	1+
387.84619	400	1+
387.86719	104	
387.96418	80	
389.20158	96	
390.83898	334	1+
390.91281	82	
391.75039	96	
392.82306	416	1+
398.73237	104	
398.86527	84	
399.37774	82	
399.72304	180	1+
399.84851	234	
399.86972	88	
403.87701	114	
405.76010	118	
405.78095	144	
405.81670	208	1+
407.85093	114	
408.74683	196	
408.78478	100	
408.84879	778	1+
409.40020	86	
409.72699	114	
410.73620	92	
410.74328	284	1+
410.83742	698	1+
413.74810	198	1+
414.37963	82	
414.80457	92	
415.82855	192	1+
417.72802	92	
421.88418	152	
422.81697	122	
422.88622	82	
423.77925	82	
423.87349	174	
424.21807	84	
424.78175	108	
425.75122	128	
425.77750	158	
426.76640	446	1+
426.79603	94	
426.85865	374	
427.74343	132	
427.86277	202	
428.74414	210	
428.84158	640	1+
429.70400	154	
429.74800	196	
429.80495	194	1+
430.74854	106	
431.86646	210	
432.86728	134	
434.84005	90	
437.34195	156	
439.88280	86	
443.77572	88	
444.86978	908	1+
445.71982	86	
445.74381	96	
446.87179	218	
447.70412	214	1+
448.76024	140	
449.78125	138	
449.87500	198	
450.87748	130	
457.90514	88	
459.88584	132	
462.87961	372	1+
464.37205	84	
466.71947	110	
467.88549	516	1+
469.88540	168	1+
474.85105	90	
476.90034	88	
485.90002	706	1+
490.89961	118	
504.07559	102	
506.35864	82	
END IONS

###FS:    #m/z: 322.92883 #charge 1+
###MS: 150
###MSMS: 151
BEGIN IONS
TITLE=Cmpd 112, +MS2(322.9288), 28.0-35.0eV, 3.3min #151
RTINSECONDS=194.814
SCANS=150-151
PEPMASS=322.92883	351520
CHARGE=1+
188.98919	36	
191.05103	76	
191.92110	82	
193.07639	60	
197.92804	70	
201.04284	130	
205.94740	90	
206.96903	48	
208.03192	70	
208.94155	80	
209.92414	68	
210.40305	94	
211.95022	90	
213.87626	32	
213.93200	76	
214.08654	30	
214.89383	80	
215.96978	32	
216.19009	50	
219.89609	66	
221.94900	66	
222.87044	74	
222.95222	114	
223.91303	84	
223.94987	88	
225.85952	82	
226.83289	52	
226.95483	66	
227.92723	66	
228.79173	40	
228.84769	88	
230.05468	76	
230.83596	60	
232.89253	54	
232.98623	50	
234.86621	80	
235.93948	222	1+
236.11583	50	
236.14785	46	
236.90308	104	
236.97504	34	
238.59951	72	
238.81168	44	
238.88231	98	
238.94050	104	
239.07618	114	
240.81451	78	
240.93875	1184	
241.21427	28	
241.84596	38	
241.94259	808	
242.01998	82	
242.89907	84	
242.94050	2706	1+
242.98382	64	
243.07461	26	
243.82253	84	
243.87881	34	
244.35649	32	
244.48472	26	
244.81308	68	
244.93886	680	1+
245.19201	28	
245.87876	68	
246.05165	68	
246.89863	80	
246.94273	82	
247.00445	76	
247.97470	130	
248.80441	82	
248.84315	78	
249.13389	42	
249.18075	76	
249.85549	42	
250.03189	66	
250.97830	24	
251.33686	56	
252.86743	62	
252.93709	68	
254.13876	30	
254.91347	68	
255.95968	52	
257.73276	30	
258.88742	72	
259.62672	30	
259.83657	92	
260.91836	80	
261.83534	84	
262.82385	64	
264.79249	56	
265.01625	52	
265.08233	66	
265.85223	62	
266.98684	58	
268.12400	56	
268.95559	84	
270.67718	36	
272.29790	38	
272.34409	24	
272.84344	50	
273.07629	46	
273.78940	50	
273.81949	62	
273.87021	36	
275.85730	30	
275.97657	48	
276.85150	94	
278.04600	50	
278.10188	54	
278.49873	28	
278.85616	24	
279.08941	454	
279.66798	26	
279.83847	46	
280.09257	230	
280.96499	56	
281.25553	40	
281.89005	58	
282.27997	62	
283.06878	102	
284.21030	60	
284.29359	578	1+
285.18056	104	
287.36556	30	
287.89861	60	
291.82028	48	
291.97538	122	
293.00891	80	
294.84666	66	
296.10231	60	
296.80886	42	
297.78692	78	
300.85006	64	
303.73427	72	
305.22112	52	
305.87996	112	
306.10385	38	
306.92470	88	
307.04099	94	
308.29209	38	
309.88571	64	
310.05460	66	
311.93160	80	
313.84083	80	
314.33261	74	
314.80725	68	
321.28318	42	
321.45007	40	
322.94009	74	
323.00379	66	
325.13716	64	
326.28301	106	
326.89808	214	1+
326.92868	58	
327.97509	72	
END IONS

###FS:    #m/z: 340.93922 #charge 1+
###MS: 150
###MSMS: 152
BEGIN IONS
TITLE=Cmpd 113, +MS2(340.9392), 28.0-35.0eV, 3.3min #152
RTINSECONDS=195.586
SCANS=150,152
PEPMASS=340.93922	187160
CHARGE=1+
88.56839	66	
191.95185	56	
200.87405	66	
202.87849	72	
205.95287	76	
210.93339	214	
213.93696	412	1+
217.88134	78	
222.89271	82	
223.96057	58	
225.82602	62	
226.83899	138	
226.95124	54	
228.02186	102	
228.09215	76	
228.22023	70	
228.84609	144	
228.94379	92	
229.84258	70	
230.88618	72	
231.17360	66	
231.95435	128	
232.90215	72	
232.95072	72	
234.98111	104	
235.11674	78	
235.94756	88	
236.90857	66	
238.83670	66	
238.85463	56	
238.87665	134	
238.89909	66	
239.90435	72	
240.83456	318	
240.84909	82	
241.84092	262	
242.83820	334	1+
242.94774	56	
243.87656	82	
243.89953	102	
245.12082	80	
246.86737	56	
246.97552	108	
248.98459	72	
249.87663	60	
252.87868	68	
254.92165	66	
254.97237	72	
255.03903	62	
255.26061	62	
255.82981	72	
255.87329	70	
255.93584	64	
256.85032	82	
256.86803	94	
256.89666	182	
256.96440	76	
257.02177	70	
257.08269	72	
257.80758	92	
257.85086	66	
258.84522	960	1+
258.85695	152	
258.93288	82	
259.82453	74	
259.85204	514	1+
259.90971	66	
260.02058	100	
260.83608	598	1+
260.87483	70	
261.88729	70	
262.84040	70	
262.88373	122	
262.90376	66	
264.86273	58	
264.88008	82	
266.00854	96	
266.24502	64	
266.86005	76	
267.13284	160	
267.84617	102	
268.14516	72	
268.84337	112	
268.88207	90	
269.85378	58	
269.89397	70	
270.84481	56	
272.43750	72	
272.86134	66	
274.86418	126	
275.84340	68	
275.86008	82	
275.88724	74	
276.08172	66	
276.85378	972	1+
276.90504	170	
277.91709	86	
277.96408	60	
278.84523	752	1+
279.01727	78	
279.99859	68	
280.85009	196	1+
280.90596	196	1+
280.92546	82	
281.87389	100	
282.36027	94	
282.87106	138	
283.42801	70	
284.93145	80	
286.78481	74	
286.87556	62	
287.00430	76	
287.93359	94	
289.78718	72	
290.78488	66	
291.97167	70	
293.05898	58	
294.80213	70	
294.86390	186	
294.88227	56	
295.88038	76	
295.93119	80	
295.97179	60	
296.21860	66	
296.81369	120	
296.85712	80	
297.80396	54	
298.86014	64	
299.00842	76	
299.09751	68	
299.19745	70	
299.86901	296	1+
300.30300	72	
300.89065	68	
301.84540	62	
302.86389	86	
303.51814	108	
304.90626	80	
305.10978	64	
306.87961	90	
307.89254	70	
308.81064	56	
309.05420	72	
310.87477	74	
310.91585	72	
315.84306	64	
315.86490	72	
315.88920	76	
318.78954	62	
318.87720	78	
321.64373	106	
323.84072	76	
325.25646	68	
325.91254	56	
328.14178	62	
330.80872	58	
334.87830	64	
340.29475	74	
343.88556	72	
344.87005	82	
END IONS

###FS:    #m/z: 363.95485 #charge 1+
###MS: 150
###MSMS: 153
BEGIN IONS
TITLE=Cmpd 114, +MS2(363.9548), 28.0-35.0eV, 3.3min #153
RTINSECONDS=196.358
SCANS=150,153
PEPMASS=363.95485	64164
CHARGE=1+
129.82364	60	
142.93665	94	
188.86468	76	
189.92562	72	
191.85470	66	
205.87509	98	
206.10422	78	
209.87079	88	
209.94611	288	
210.44070	104	
212.87822	322	
215.96816	78	
222.86312	66	
222.87611	88	
222.94938	106	
224.87683	68	
224.94824	424	1+
224.96778	148	
225.86493	68	
226.88087	64	
226.94689	1338	1+
226.97310	262	
227.92990	118	
228.94093	1450	1+
230.88398	200	
230.91781	78	
232.05007	62	
232.07620	64	
232.88320	64	
234.10673	72	
236.12118	90	
237.13354	72	
238.83694	74	
240.02425	74	
240.93773	1172	1+
240.96316	78	
241.82325	72	
242.85586	76	
242.88623	74	
242.96366	86	
243.95916	62	
244.13350	62	
244.93968	100	
244.95585	538	1+
245.93740	120	
246.95431	588	
247.85633	70	
247.97241	60	
248.88204	64	
248.90243	224	
249.07776	66	
249.79753	60	
250.96895	140	
252.03784	80	
252.39097	98	
252.85311	160	1+
252.87088	66	
252.91592	74	
253.08414	76	
256.84209	60	
257.40937	64	
257.99284	80	
258.84155	192	
258.97576	60	
260.83804	94	
261.05315	74	
261.92700	82	
262.50564	92	
263.82070	64	
264.96808	72	
265.86231	64	
265.97283	66	
266.81316	138	
267.92096	78	
267.97063	122	
268.01526	76	
268.81273	118	
268.93456	78	
269.79718	72	
269.96989	154	
270.81897	76	
270.88927	80	
276.08549	60	
276.79998	138	1+
276.94355	64	
277.91972	62	
277.93276	68	
278.09297	78	
278.84900	172	1+
278.91290	78	
280.79084	150	
280.82319	70	
281.79629	94	
281.85036	98	
281.96851	60	
282.78789	74	
282.93934	64	
284.82354	78	
284.87687	88	
284.92874	90	
285.84763	72	
285.88497	72	
286.82416	60	
287.96710	64	
288.84075	68	
289.87067	198	
290.83307	74	
293.80815	62	
294.10897	78	
294.86701	70	
296.81033	142	
297.80694	188	
298.80135	264	
298.98325	64	
299.17406	60	
299.80080	346	1+
299.87535	78	
301.86712	70	
302.86312	110	
302.91322	68	
303.85097	92	
303.87384	66	
303.89039	60	
305.19316	64	
306.87984	76	
306.91197	62	
308.83162	76	
308.93509	106	
309.81666	68	
309.89635	82	
310.98921	64	
311.31186	68	
313.86498	80	
314.02798	90	
314.34357	98	
320.42707	72	
320.82104	80	
321.82447	72	
321.90809	88	
322.77240	78	
326.88638	72	
327.83713	82	
327.87503	64	
335.91020	74	
340.79125	68	
340.93483	70	
341.89145	88	
342.02582	72	
345.82161	66	
348.31985	88	
350.10014	60	
352.88581	66	
356.83350	66	
359.14139	68	
359.95866	72	
360.79287	72	
361.80588	82	
367.97717	66	
368.22470	76	
END IONS

###FS:    #m/z: 363.95487 #charge 1+
###MS: 154
###MSMS: 155
BEGIN IONS
TITLE=Cmpd 115, +MS2(363.9549), 28.0-35.0eV, 3.3min #155
RTINSECONDS=200.022
SCANS=154-155
PEPMASS=363.95487	61578
CHARGE=1+
91.90789	112	
185.93053	128	
196.88415	76	
197.88822	82	
197.95400	86	
205.94919	80	
206.88617	74	
207.87117	64	
208.87401	74	
209.88698	74	
209.94433	236	1+
212.87715	514	1+
212.89131	94	
214.89041	66	
216.01519	64	
222.95121	602	1+
223.90377	74	
224.94705	360	1+
224.97237	102	
226.94521	1570	1+
226.97597	140	
227.14527	90	
227.92123	78	
228.89064	134	
228.94211	2026	1+
228.96010	68	
230.88959	598	
231.02446	92	
232.88138	72	
232.90194	66	
233.93215	68	
235.87233	80	
237.84886	70	
239.95013	66	
240.07909	66	
240.93659	1238	1+
240.95992	158	
241.82517	78	
241.93692	1194	1+
241.96481	68	
242.86748	76	
243.95530	90	
244.83622	70	
244.93766	112	
244.95676	654	
245.20537	74	
245.91376	64	
245.94135	138	
246.00220	68	
246.80568	66	
246.95142	750	
247.97943	84	
248.03443	88	
248.81409	100	
248.84101	108	
248.89794	142	
249.82450	86	
250.07672	74	
250.15457	70	
251.79228	74	
251.95597	66	
252.93936	84	
252.95276	70	
254.97243	68	
255.83963	68	
257.91206	84	
258.96818	84	
259.89777	76	
260.91032	68	
260.98267	162	
261.08303	64	
262.25074	78	
262.82777	98	
262.86933	74	
263.84190	80	
264.87047	72	
265.97443	84	
266.81321	366	1+
266.93689	78	
267.85672	66	
268.80746	72	
268.84084	294	1+
268.97467	84	
269.79914	68	
269.87585	168	
269.96254	164	
276.85760	68	
277.80869	76	
278.41483	84	
278.43527	74	
278.79360	68	
278.81047	72	
278.84432	172	
278.86159	80	
279.09106	72	
280.14240	92	
280.79531	210	
280.92163	68	
280.99781	64	
282.11090	80	
282.48394	86	
282.78501	94	
282.87205	74	
283.78683	130	
283.84576	144	
283.90582	78	
283.98214	78	
284.29905	72	
284.82511	114	
287.00533	76	
287.82517	78	
288.22413	82	
289.86398	66	
291.84939	82	
294.94341	78	
295.86996	72	
296.80536	124	
296.86138	148	
297.80234	516	1+
297.89048	98	
298.80367	360	1+
299.88087	64	
300.80752	74	
301.80118	78	
301.85677	278	1+
302.79475	64	
304.85866	70	
307.81606	78	
308.86174	74	
310.91302	70	
316.39108	108	
316.43265	74	
316.81510	146	
317.81025	64	
318.93647	70	
319.92848	92	
320.93463	132	
322.92894	76	
323.89846	68	
324.83623	84	
325.13608	118	
325.81488	80	
325.85564	72	
326.20944	68	
326.82006	72	
326.86631	76	
327.82163	98	
328.82320	74	
328.89652	82	
329.03240	66	
332.92154	76	
333.40336	88	
336.94703	80	
344.10217	68	
348.38134	76	
348.81130	78	
355.41135	76	
355.92555	138	
359.85902	130	
362.78575	68	
365.22180	68	
365.85774	68	
368.38471	66	
END IONS

###FS:    #m/z: 336.94406 #charge 1+
###MS: 154
###MSMS: 156
BEGIN IONS
TITLE=Cmpd 116, +MS2(336.9441), 28.0-35.0eV, 3.4min #156
RTINSECONDS=200.795
SCANS=154,156
PEPMASS=336.94406	22372
CHARGE=1+
133.21751	92	
188.39420	98	
205.88207	62	
210.00607	72	
210.87015	80	
211.94105	378	
211.96153	78	
212.87915	176	
213.93800	68	
214.93930	64	
216.91486	78	
220.87681	66	
222.49485	96	
223.83395	66	
223.97172	78	
224.95783	60	
225.83753	58	
226.97697	74	
228.84577	86	
228.89583	62	
229.07810	80	
229.95288	514	1+
230.89058	186	
231.89035	76	
231.94780	270	
232.04086	80	
233.55263	80	
233.82616	88	
233.90012	56	
234.88895	76	
234.90716	56	
234.93394	78	
235.58928	70	
236.80640	64	
238.83661	74	
238.86875	64	
239.84417	170	
239.86634	60	
240.81607	84	
240.83716	946	1+
240.85273	84	
241.12288	78	
241.81941	74	
241.84094	816	1+
241.86336	72	
241.87929	86	
244.88431	94	
247.96369	148	
248.86431	62	
248.89536	72	
249.96205	68	
250.06718	70	
250.14458	72	
250.90482	68	
250.94719	84	
251.05449	88	
251.83317	66	
251.95402	78	
252.88262	84	
252.97073	368	1+
253.08796	58	
254.92338	74	
254.96334	134	
255.97385	58	
256.26259	88	
256.86820	64	
257.93798	60	
258.84081	150	
259.84873	596	1+
260.85166	408	1+
262.03797	78	
262.82981	102	
262.92930	56	
262.95127	60	
263.85200	88	
264.85607	72	
265.92055	78	
266.86504	114	
267.01597	62	
267.83224	58	
268.83930	260	
269.84075	212	
270.31961	54	
270.85726	68	
271.04690	76	
272.90452	66	
273.84837	68	
273.89487	68	
274.86310	82	
274.87442	68	
274.97505	84	
275.86385	106	
275.91035	86	
276.42244	78	
276.85279	214	
276.87988	78	
277.86130	296	
277.88021	108	
278.83164	116	
279.79327	60	
279.84254	92	
280.44051	96	
280.84080	74	
280.88089	60	
281.14605	60	
281.88145	58	
286.84919	68	
287.85391	110	
289.92706	84	
290.08603	66	
291.80159	68	
291.85488	134	
291.99221	84	
292.82375	114	
293.10532	212	1+
293.92614	56	
294.86471	114	
295.88453	132	
296.89312	78	
297.10876	54	
298.89087	80	
299.04700	54	
299.86425	266	1+
300.06109	94	
300.63073	104	
301.77319	78	
301.78799	80	
304.07883	96	
305.85477	70	
305.88917	76	
306.15934	66	
307.86577	84	
309.86655	68	
310.86759	62	
311.86425	70	
312.85864	92	
313.80835	62	
313.88227	60	
314.86832	70	
316.76025	160	
318.87683	64	
318.98452	64	
319.03701	82	
320.76789	58	
325.81481	74	
328.78753	70	
328.93003	58	
329.87276	56	
333.77125	78	
333.92358	66	
334.74988	58	
335.87215	62	
336.97791	76	
337.84157	62	
338.77412	62	
340.29980	90	
340.89876	68	
342.31842	70	
END IONS

###FS:    #m/z: 507.84270 #charge 1+
###MS: 154
###MSMS: 157
BEGIN IONS
TITLE=Cmpd 117, +MS2(507.8427), 28.2-35.2eV, 3.4min #157
RTINSECONDS=201.566
SCANS=154,157
PEPMASS=507.84270	15340
CHARGE=1+
196.01676	84	
214.88589	150	
232.89611	88	
246.36805	96	
250.90756	130	
261.87648	96	
266.16507	88	
269.91435	90	
278.83082	108	
287.84879	102	
288.86980	600	1+
290.86658	282	1+
293.98063	82	
294.87375	176	
298.88952	84	
305.85976	424	1+
307.36587	84	
307.89256	208	
308.13857	228	
308.41526	88	
308.87533	260	
308.94614	84	
309.88141	166	
310.15588	310	
311.04944	88	
311.88409	294	
312.83221	86	
312.88520	220	
314.86504	622	1+
315.46155	104	
318.85614	112	
321.94792	92	
323.87597	126	
324.86327	84	
324.89889	348	1+
325.83326	112	
325.90197	300	1+
326.35140	84	
326.88134	642	1+
329.88589	86	
329.91394	84	
331.77077	162	1+
331.89116	86	
331.96993	84	
332.86703	144	
335.61770	88	
335.88136	120	
336.94232	108	
337.80346	86	
337.88154	192	1+
338.88685	208	1+
340.86069	92	
342.08671	86	
342.85275	92	
343.82304	174	1+
343.87598	88	
343.95394	88	
346.79446	116	
347.84573	502	1+
349.76797	128	
349.79693	90	
350.81887	148	
350.88156	92	
351.84663	96	
352.79592	128	
353.89543	114	
354.83116	286	1+
355.77510	158	
355.88123	96	
356.78909	132	
357.77790	116	
359.76533	86	
362.85934	106	
362.88807	84	
365.98258	100	
366.78568	98	
366.84245	208	1+
367.70895	172	
370.80192	118	
371.32230	90	
371.79802	116	
373.78684	150	
373.81338	94	
374.57107	86	
374.81174	248	
376.78249	90	
377.78347	164	1+
381.83904	184	1+
383.85820	104	
385.89409	98	
386.83465	120	
387.84155	96	
388.83890	128	
388.85964	86	
389.85893	176	1+
389.89986	98	
390.74798	84	
390.83896	330	
391.72509	186	1+
391.83497	144	
392.79185	138	
392.82463	426	1+
395.88508	144	
396.84436	84	
398.86465	84	
399.02201	94	
399.73643	142	1+
399.84805	88	
400.93990	84	
403.76824	88	
403.81657	84	
404.57725	106	
404.85205	470	1+
405.18252	88	
405.85345	344	1+
406.76318	134	
407.74033	160	1+
408.85144	308	
409.73881	86	
409.75829	84	
409.84902	176	
410.08615	82	
410.80405	98	
410.83705	500	1+
410.87293	256	1+
412.72618	114	
412.81793	164	
412.83811	200	
413.07188	268	
415.83889	110	
416.36171	102	
416.78750	84	
416.84237	130	
421.80915	176	1+
421.88078	146	
422.88283	124	
423.77022	274	1+
423.86992	230	
424.78773	110	
424.82438	108	
424.86845	96	
425.71420	100	
425.74699	308	
426.76383	138	
426.86141	384	
427.74769	142	
427.81710	118	
427.85688	170	
428.74694	98	
428.84535	656	1+
429.75021	136	
430.69942	84	
430.74538	86	
431.86678	392	1+
433.84914	240	
435.72130	88	
438.83091	82	
439.88862	222	
442.79108	118	
443.75777	134	
443.89748	100	
444.82702	84	
444.86979	394	
445.75518	114	
445.87044	422	
446.87946	288	
447.71290	98	
448.76730	110	
449.87275	110	
449.89644	96	
450.78402	86	
450.87845	88	
451.40291	92	
460.89130	84	
462.88033	292	
467.88275	430	1+
470.72004	162	1+
485.90022	92	
486.89947	120	
495.33039	88	
509.16013	164	
END IONS

###FS:    #m/z: 363.95439 #charge 1+
###MS: 158
###MSMS: 159
BEGIN IONS
TITLE=Cmpd 118, +MS2(363.9544), 28.0-35.0eV, 3.4min #159
RTINSECONDS=205.237
SCANS=158-159
PEPMASS=363.95439	67268
CHARGE=1+
61.63190	82	
82.51942	86	
189.86497	84	
191.85810	66	
195.00717	66	
199.88334	76	
200.88786	64	
202.00883	64	
207.94338	72	
208.95248	66	
209.94254	278	
212.87783	370	
215.87610	66	
222.95156	680	1+
224.82883	72	
224.94808	904	1+
224.97653	210	
225.86859	100	
225.97142	122	
226.92545	64	
226.94561	2178	1+
226.96855	152	
226.98249	70	
227.93226	244	
228.00339	100	
228.89284	192	
228.90745	64	
228.94150	2312	1+
230.84895	66	
230.88745	382	1+
231.80151	76	
235.87984	94	
235.94222	78	
236.84246	76	
236.85591	68	
236.89869	112	
238.79478	78	
238.92193	100	
238.93639	108	
240.01837	100	
240.09818	64	
240.93841	266	
240.95995	488	1+
241.93958	762	1+
241.98786	64	
242.19218	98	
242.90159	66	
242.94181	508	1+
243.82857	66	
244.85347	62	
244.89792	74	
244.95626	1436	1+
245.10530	86	
245.93853	126	
246.95136	1052	1+
247.80826	76	
248.87029	72	
248.88990	78	
251.80208	72	
252.84368	68	
253.06844	70	
253.09473	92	
255.13334	74	
256.03411	68	
258.83501	68	
258.85927	92	
258.97655	192	
260.82772	224	1+
260.85474	144	
260.96755	194	1+
261.39649	72	
261.87913	96	
263.13441	68	
264.87436	62	
265.98244	74	
266.06061	82	
266.09665	72	
266.12485	66	
266.81233	86	
267.85037	132	
267.97168	252	
268.81069	148	
268.95266	74	
269.52895	90	
269.96846	114	
271.09177	64	
271.34453	70	
271.44952	84	
271.82385	64	
271.86032	78	
272.91806	112	
274.05333	92	
274.08604	72	
274.94229	68	
274.96669	66	
275.94506	70	
277.83502	72	
278.79749	116	
278.84019	162	
278.87910	186	1+
279.84316	88	
280.79163	226	
280.85221	70	
281.01243	84	
281.79302	140	
282.09398	78	
282.79304	134	
283.79443	72	
283.82608	152	
283.85270	148	
284.04232	72	
284.07359	72	
284.85311	70	
285.84454	100	
285.97241	74	
286.86169	92	
287.36105	72	
287.81308	78	
289.52174	106	
289.79749	72	
289.88125	80	
289.91428	86	
292.89119	80	
293.06559	70	
293.82889	70	
294.85717	68	
295.98617	72	
296.80530	140	
297.11108	74	
298.80239	562	1+
298.86718	154	1+
299.92830	200	1+
301.76857	76	
301.79797	164	
301.85845	102	
302.99220	86	
303.14382	68	
303.24444	66	
303.86570	84	
306.12703	68	
308.14209	78	
313.19080	78	
315.85844	80	
315.90228	70	
316.80412	74	
316.90910	68	
322.88214	74	
323.82098	86	
324.02879	74	
324.78075	64	
324.89123	66	
326.37385	82	
327.06647	76	
328.25767	70	
329.83956	76	
335.81258	164	1+
336.90141	68	
337.17862	76	
338.94667	70	
344.19997	68	
345.24614	66	
345.40364	92	
353.88761	84	
355.73356	68	
360.86849	70	
361.16890	68	
365.77610	68	
END IONS

###FS:    #m/z: 336.94356 #charge 1+
###MS: 158
###MSMS: 160
BEGIN IONS
TITLE=Cmpd 119, +MS2(336.9436), 28.0-35.0eV, 3.5min #160
RTINSECONDS=206.009
SCANS=158,160
PEPMASS=336.94356	19592
CHARGE=1+
83.79823	92	
109.38335	66	
184.80444	76	
186.48263	70	
186.87705	70	
198.90173	66	
199.97517	70	
205.93346	90	
205.97543	62	
206.97673	88	
207.97350	62	
210.88601	78	
211.91616	66	
211.94395	452	
212.88464	128	
213.87466	74	
213.93840	500	1+
214.37784	64	
215.38018	94	
215.88852	72	
217.83974	58	
217.93781	88	
218.84522	60	
218.88872	72	
222.97860	54	
223.95527	78	
223.97296	162	
224.83669	62	
224.98039	62	
225.94900	56	
226.84234	94	
226.90504	72	
226.94937	66	
229.95362	620	1+
229.97484	82	
230.88819	76	
231.89117	92	
231.94928	254	
232.82722	58	
234.82837	66	
235.03370	82	
235.92144	100	
236.84826	80	
237.05439	72	
237.86795	60	
238.85562	62	
238.88016	56	
240.84244	100	
241.84319	464	
241.92804	62	
243.83670	170	
243.95170	68	
244.39273	90	
244.85165	60	
246.85004	60	
246.90864	68	
247.07621	60	
247.96821	220	
248.85554	116	
249.90176	80	
250.83447	58	
250.90281	82	
250.94512	118	
250.98912	74	
251.83151	60	
251.92712	68	
252.88284	82	
252.90428	64	
252.91997	64	
252.95432	106	
252.97146	352	1+
253.86366	56	
254.91341	78	
254.92178	80	
255.07250	82	
255.91185	94	
256.26216	92	
256.85046	76	
257.07680	72	
257.24482	68	
257.86341	92	
258.84591	100	
258.87519	66	
259.85105	640	1+
260.62666	246	
260.82820	170	1+
260.85159	94	
266.84469	56	
266.98488	56	
267.88805	60	
268.03318	82	
268.84206	166	
268.92842	80	
269.84071	110	
269.85962	64	
270.83495	76	
271.84308	128	
271.91916	96	
273.86420	64	
273.96424	56	
274.85694	64	
274.89873	72	
275.86613	94	
275.88222	66	
276.85190	180	
277.02320	56	
277.86412	156	
277.88307	152	
278.86579	74	
278.88831	54	
279.85177	120	
279.93915	72	
283.19248	58	
284.85348	70	
284.87275	60	
285.14651	70	
285.84994	178	
286.82222	70	
286.85412	72	
286.89307	62	
286.90715	60	
287.84970	118	
287.89616	64	
288.86787	92	
292.84494	68	
293.06120	54	
293.10539	216	
293.89227	78	
293.91092	80	
293.99321	94	
294.86787	54	
294.89516	64	
295.87219	78	
296.16153	90	
296.85073	58	
298.01118	56	
298.31230	84	
299.01681	64	
299.87090	206	
300.86899	256	1+
300.91841	84	
303.26805	70	
307.59650	60	
308.82522	68	
309.14687	78	
309.88585	72	
311.80369	76	
314.87515	62	
317.76431	76	
319.95736	72	
320.62295	86	
322.80312	54	
323.22007	100	
324.63230	84	
336.03891	58	
341.96409	94	
END IONS

###FS:    #m/z: 507.84213 #charge 1+
###MS: 158
###MSMS: 161
BEGIN IONS
TITLE=Cmpd 120, +MS2(507.8421), 28.2-35.2eV, 3.5min #161
RTINSECONDS=206.781
SCANS=158,161
PEPMASS=507.84213	15092
CHARGE=1+
222.96731	128	1+
229.38144	94	
232.89472	182	
240.07124	92	
252.89917	118	
256.86225	84	
257.93372	98	
266.17775	110	
268.38111	84	
274.96059	98	
275.06882	84	
280.83331	144	
285.85417	124	
287.85077	172	
289.89168	92	
290.86231	240	1+
290.87827	90	
293.87491	230	
295.89980	88	
298.81945	88	
300.84238	88	
300.86490	168	
303.86871	166	
305.86124	464	
306.12940	98	
306.89491	174	1+
308.13871	156	
308.87432	246	
309.90081	104	
310.96733	86	
311.16865	96	
311.84920	90	
311.88309	368	
312.86971	110	
314.26949	84	
314.86047	354	1+
316.85835	144	
316.87668	106	
317.76747	168	
318.89029	138	
322.02274	86	
324.85948	108	
325.89818	198	
326.87941	666	1+
327.35494	104	
327.83821	126	
328.89349	146	
332.87568	196	
333.18148	86	
333.86991	112	
336.94522	128	
337.37003	112	
337.88131	130	
337.90720	90	
339.72904	84	
340.85941	86	
341.00788	112	
341.87185	114	
342.80366	132	
342.84101	84	
344.78995	102	
344.85518	144	
345.77823	162	
348.17194	90	
349.76857	106	
349.79033	124	
349.83826	134	
350.76436	98	
350.79922	120	
350.88731	186	
351.87756	150	
353.20748	86	
353.76543	90	
355.89378	116	
358.84123	90	
359.81396	140	
361.85645	108	
362.89523	92	
363.17628	100	
363.37493	150	
365.83892	138	
366.71949	112	
367.77056	128	
367.88201	158	
368.90108	132	
369.83087	124	
370.98207	100	
372.78186	90	
373.66166	98	
373.77984	120	
377.01371	86	
379.78673	92	
380.72312	176	
381.71608	104	
383.36082	84	
384.84532	332	1+
384.87890	108	
385.22146	124	
386.39118	90	
386.84448	84	
387.76319	88	
389.19971	274	1+
389.88678	98	
390.83875	426	1+
392.76951	204	
392.82230	202	
392.87966	88	
393.83079	126	
395.73705	102	
395.77296	208	1+
395.84092	108	1+
396.93246	92	
398.86671	152	
402.81071	86	
404.86056	104	
405.76445	164	
405.85506	164	
405.87466	128	
406.74703	388	1+
406.85875	102	
407.74814	238	1+
407.87151	194	
408.84954	602	1+
408.89607	98	
408.93275	118	
409.73137	102	
409.76177	136	
410.83411	720	1+
412.33756	88	
412.52157	92	
413.81247	90	
417.82461	104	
418.76281	202	1+
420.81670	98	
422.86939	94	
423.76800	288	
423.86506	90	
424.87381	234	1+
425.75510	222	
426.77600	108	
426.85883	596	1+
427.73997	412	1+
427.76935	254	1+
428.13201	106	
428.84663	274	1+
429.29635	94	
429.70187	190	
429.79856	102	
430.79423	106	
430.81206	118	
430.85091	110	
432.86668	130	
433.84944	140	
439.89322	112	
444.87171	876	1+
445.75892	98	
446.77472	90	
447.15804	86	
448.68932	356	1+
448.77226	94	
449.87479	160	
449.96474	130	
450.88019	106	
453.76975	94	
461.84080	98	
462.87349	124	
467.88599	216	
467.90849	122	
468.88546	108	
485.89612	150	
491.66423	98	
493.81491	84	
END IONS

###FS:    #m/z: 322.92862 #charge 1+
###MS: 162
###MSMS: 163
BEGIN IONS
TITLE=Cmpd 121, +MS2(322.9286), 28.0-35.0eV, 3.5min #163
RTINSECONDS=210.454
SCANS=162-163
PEPMASS=322.92862	339390
CHARGE=1+
90.71218	34	
185.86430	88	
185.92136	72	
194.04818	72	
196.62428	68	
197.96260	94	
201.04300	70	
202.83657	42	
205.95076	170	
205.97370	66	
207.15254	38	
207.97009	72	
211.11286	60	
211.94496	44	
213.16037	64	
213.31259	34	
220.87159	34	
220.91562	64	
221.88078	68	
222.87047	78	
223.30882	62	
223.74194	30	
223.92596	50	
224.10412	30	
224.75157	28	
224.83629	60	
224.94883	70	
224.97098	52	
225.86127	96	
226.79225	36	
227.06798	64	
227.93070	56	
228.85125	136	
230.85098	44	
230.93876	50	
231.18317	30	
231.83678	36	
232.92619	92	
233.19460	32	
235.06211	110	
236.89555	68	
236.94468	72	
237.79237	68	
238.66277	28	
238.87839	68	
238.91635	64	
238.93593	130	
239.07586	34	
239.78456	76	
240.08486	68	
240.11379	70	
240.93964	1260	
241.83480	60	
241.94112	812	
242.83068	88	
242.86118	80	
242.94049	2186	1+
242.98157	36	
243.51840	30	
243.82285	72	
244.81913	70	
244.83829	64	
244.90752	54	
244.93855	692	
244.99296	56	
245.44738	30	
245.95941	60	
247.05654	28	
247.26688	30	
247.83086	62	
248.15683	28	
248.33367	28	
248.99835	58	
249.14521	56	
249.37991	30	
250.57992	30	
250.83088	46	
250.91577	70	
251.91668	70	
252.26641	54	
252.80484	66	
252.87239	76	
253.20270	70	
254.91680	158	
255.02889	42	
255.84169	40	
256.84437	80	
256.89131	204	1+
257.40344	82	
257.91601	46	
257.95545	40	
258.85102	70	
261.09084	52	
261.83075	152	
262.82180	70	
263.23792	74	
266.86450	64	
268.84393	52	
268.89634	100	
270.36432	90	
271.85398	68	
272.82930	66	
272.91024	68	
273.39913	86	
274.86454	38	
275.03169	50	
275.91846	78	
277.92541	50	
278.18321	110	
278.24448	70	
278.84293	68	
279.09147	1012	1+
279.84455	66	
280.78822	48	
282.27140	74	
283.09530	46	
283.85642	64	
283.96799	74	
284.22194	36	
284.29239	406	1+
284.87921	68	
285.07797	58	
286.88236	120	
287.22976	64	
289.27282	32	
289.78114	64	
289.88507	68	
289.90592	68	
291.80164	64	
292.43757	78	
292.87553	66	
294.11742	78	
294.85935	74	
296.81065	54	
296.93537	64	
300.80198	30	
302.88357	60	
303.03739	66	
303.36200	78	
303.92907	66	
305.16159	64	
310.80270	72	
310.87299	28	
311.86027	54	
312.45338	28	
312.93865	68	
314.87959	68	
319.88501	56	
322.96428	58	
324.78089	52	
324.88950	64	
326.91540	58	
327.12418	66	
328.03965	78	
END IONS

###FS:    #m/z: 340.93913 #charge 1+
###MS: 162
###MSMS: 164
BEGIN IONS
TITLE=Cmpd 122, +MS2(340.9391), 28.0-35.0eV, 3.5min #164
RTINSECONDS=211.226
SCANS=162,164
PEPMASS=340.93913	180898
CHARGE=1+
71.27124	88	
180.86796	72	
181.87018	74	
187.98809	68	
190.93059	78	
192.92279	96	
197.87274	86	
200.88066	58	
201.92147	64	
207.97179	60	
209.94070	70	
210.82906	68	
213.08511	58	
213.87438	86	
213.94077	358	1+
215.88869	82	
215.93252	92	
217.87803	76	
220.87312	76	
220.89694	76	
221.87088	88	
222.84076	68	
222.87259	80	
225.86502	62	
226.89498	100	
226.96053	72	
228.94412	86	
229.86108	64	
230.88815	72	
231.90236	68	
231.94887	146	
232.96210	70	
233.89810	70	
233.94502	74	
235.14675	94	
236.79347	68	
238.89734	64	
239.84767	66	
239.93639	56	
240.83141	72	
240.84854	82	
240.95546	72	
241.19175	58	
241.81953	96	
241.84259	496	
241.92059	72	
242.16204	56	
242.83019	328	1+
243.83068	198	1+
245.85006	76	
245.87702	74	
245.94642	74	
246.98825	136	
248.89548	76	
250.83457	72	
251.00371	72	
251.06590	80	
252.05956	64	
253.99518	114	
254.91150	68	
254.96773	68	
255.83948	72	
256.07782	72	
256.09138	60	
256.86973	88	
256.88963	72	
257.26173	72	
257.85506	80	
257.89856	130	
258.84557	442	
258.89893	68	
259.84940	312	
259.96109	56	
260.84105	118	
261.84012	318	1+
261.86555	62	
262.87564	74	
262.89332	66	
262.92534	82	
263.88874	58	
264.85428	70	
264.87270	64	
265.15212	74	
265.91829	66	
266.86633	74	
268.83982	472	1+
269.00115	70	
271.20266	68	
272.85340	74	
273.89698	90	
274.86145	164	
274.87672	80	
274.90533	74	
275.83659	62	
275.86530	136	
276.85417	800	1+
277.83568	100	
278.84333	748	1+
278.98850	72	
279.82292	80	
280.84868	116	
280.88904	84	
281.83676	64	
281.85920	106	
281.88760	58	
282.85922	76	
283.88299	66	
284.93905	74	
285.01981	56	
285.85592	124	
285.88494	88	
286.88455	72	
287.42763	72	
288.83664	78	
289.79308	74	
290.85599	74	
292.89504	74	
294.15092	80	
294.41015	88	
295.05531	64	
296.85847	240	
296.87643	82	
296.89516	56	
297.87264	96	
297.88976	148	
297.90942	76	
298.87251	84	
299.83693	74	
299.86589	94	
299.96885	62	
300.87893	140	
301.86051	84	
301.87757	70	
306.87969	74	
306.96780	70	
310.86768	72	
310.91528	72	
312.80191	76	
312.94964	78	
314.90340	76	
316.81703	62	
318.81140	74	
319.88220	84	
320.91111	94	
321.15715	60	
321.93254	72	
326.88422	76	
328.84071	72	
328.88340	58	
330.82086	70	
331.76451	72	
331.78919	70	
332.87462	60	
334.91863	60	
335.77093	60	
336.34718	66	
344.71495	62	
END IONS

###FS:    #m/z: 336.94425 #charge 1+
###MS: 162
###MSMS: 165
BEGIN IONS
TITLE=Cmpd 123, +MS2(336.9443), 28.0-35.0eV, 3.6min #165
RTINSECONDS=211.999
SCANS=162,165
PEPMASS=336.94425	19662
CHARGE=1+
182.86684	66	
185.86585	68	
189.95792	70	
195.93099	106	
198.89682	68	
205.95270	64	
211.94292	892	1+
212.88250	72	
213.94040	272	1+
214.89048	88	
218.86681	92	
220.87135	80	
221.94577	54	
222.84286	62	
222.86332	86	
222.97103	172	1+
224.83824	50	
224.85647	86	
224.95806	76	
224.98544	76	
225.84115	68	
228.84041	92	
228.89453	90	
229.95380	436	1+
230.84943	64	
230.89435	216	1+
231.94890	410	
233.82657	54	
233.94328	60	
236.90610	90	
237.06357	64	
237.88674	70	
238.05937	78	
238.45526	94	
238.83483	80	
238.95780	46	
239.81665	60	
239.84689	114	
239.88155	72	
240.83670	372	1+
240.96098	72	
241.84328	326	1+
242.14452	80	
242.89384	70	
243.83598	68	
244.86302	50	
247.96567	248	
249.82810	56	
249.96035	66	
250.83264	56	
250.85393	64	
250.91630	60	
250.95125	106	
251.87798	56	
252.10612	46	
252.36742	86	
252.84750	82	
252.97238	314	1+
254.50599	78	
254.96253	314	1+
255.07607	90	
256.91122	70	
257.87116	114	
257.93359	56	
257.96725	78	
258.84619	414	1+
258.90551	48	
260.94027	70	
262.82599	74	
263.87432	72	
263.89184	58	
263.97578	78	
264.79363	92	
264.86498	52	
265.08620	70	
266.86048	70	
267.45840	72	
267.84208	106	
268.83827	236	
268.91443	78	
269.85954	70	
269.95847	58	
270.84522	68	
270.87142	54	
270.98123	100	
271.82385	60	
272.84504	130	
272.86795	50	
272.90595	86	
272.97720	66	
273.54545	64	
273.91710	58	
274.86751	84	
275.38656	50	
275.80874	58	
275.83900	76	
275.86742	224	
275.89003	66	
276.85894	230	
276.99850	82	
277.02926	56	
277.85917	206	
277.88645	198	1+
277.91503	80	
278.83604	84	
278.86558	152	
279.98023	56	
281.04525	80	
281.05915	90	
283.86078	60	
285.84784	84	
286.85467	160	
287.84895	82	
289.00611	66	
289.88540	78	
290.43737	82	
291.05255	60	
291.36733	104	
291.93782	78	
292.43724	88	
293.10466	92	
293.86586	254	1+
295.03827	100	
295.19865	54	
295.99051	60	
296.89728	52	
297.00830	130	
297.21904	52	
297.89820	138	
298.09395	80	
298.31083	80	
298.89783	68	
298.91723	104	
299.01045	72	
299.30987	70	
299.78191	80	
299.86782	82	
300.06240	68	
300.88607	68	
301.15469	76	
302.87032	70	
305.85556	154	
307.88111	74	
310.81154	72	
310.86787	80	
312.85383	50	
313.85606	62	
315.87383	64	
316.87853	86	
318.78952	48	
321.99388	68	
322.89588	54	
323.89421	92	
323.95572	70	
327.28392	100	
328.95877	86	
332.29024	104	
333.24673	70	
333.27109	78	
334.94986	92	
334.97906	84	
336.28848	100	
END IONS

###FS:    #m/z: 322.92841 #charge 1+
###MS: 166
###MSMS: 167
BEGIN IONS
TITLE=Cmpd 124, +MS2(322.9284), 28.0-35.0eV, 3.6min #167
RTINSECONDS=215.654
SCANS=166-167
PEPMASS=322.92841	337882
CHARGE=1+
75.74277	28	
80.50502	84	
191.06143	72	
192.88859	102	
194.80658	86	
197.91619	52	
200.95248	48	
201.04321	70	
201.91098	58	
203.91999	34	
203.95775	56	
208.94159	56	
214.35409	48	
215.97345	66	
218.55619	88	
221.88022	60	
222.87584	46	
222.89641	56	
223.93309	56	
223.96098	52	
224.48841	96	
224.92650	100	
225.81692	94	
227.04920	58	
227.92799	130	
228.90884	52	
231.99590	84	
232.89657	64	
232.94223	28	
235.08638	68	
236.09680	92	
236.99750	30	
237.88691	80	
238.88602	104	
238.97323	70	
239.07759	74	
240.93914	1420	
240.96482	80	
241.48908	34	
241.67432	30	
241.83446	50	
241.93765	3108	1+
242.20555	34	
242.80176	50	
242.82004	100	
242.93947	2176	1+
243.18526	32	
243.36881	38	
243.83059	52	
243.87479	58	
244.20925	30	
244.87836	60	
244.93686	850	
245.19195	46	
246.26888	50	
246.97266	138	
247.04117	76	
247.85606	96	
247.90279	48	
248.84120	64	
249.16969	28	
249.46271	50	
250.85609	64	
252.43568	84	
253.91698	90	
254.91459	134	
255.10145	42	
255.97930	76	
256.87015	72	
256.89352	56	
259.96881	60	
260.03036	68	
260.84512	74	
261.83406	110	
262.82742	98	
263.14657	68	
265.16009	80	
266.05859	64	
266.39919	32	
266.81023	48	
266.83647	66	
267.36944	106	
267.93644	52	
268.04549	78	
268.92633	80	
268.94232	32	
268.95862	54	
271.87646	80	
272.89590	92	
273.83824	30	
274.80606	58	
275.91281	52	
278.24440	68	
279.09078	1016	1+
279.94305	54	
280.06391	46	
280.84374	66	
280.86045	66	
281.10284	72	
281.41821	88	
282.80206	58	
282.86587	64	
282.89709	90	
283.24021	54	
283.78986	76	
283.86268	112	
284.07119	68	
284.29115	382	
284.78783	94	
285.09861	48	
285.21920	80	
286.11138	34	
286.91364	76	
289.16511	34	
289.56518	38	
289.88119	88	
293.80168	74	
293.84400	34	
295.38417	64	
295.79429	38	
298.82154	40	
299.85625	110	
299.96265	56	
300.79036	72	
300.81227	34	
301.79844	42	
302.93903	54	
303.72598	28	
304.80514	58	
307.05808	60	
307.88675	66	
308.06584	66	
308.11993	72	
308.88797	54	
309.87264	70	
312.86199	44	
313.80170	88	
314.80750	52	
315.41348	92	
317.82755	62	
317.92217	50	
320.16556	70	
320.22715	70	
320.93299	62	
322.74593	62	
322.83419	70	
323.25118	90	
324.88900	124	
325.85906	48	
325.91033	44	
326.16993	40	
327.93045	58	
328.15735	76	
END IONS

###FS:    #m/z: 340.93899 #charge 1+
###MS: 166
###MSMS: 168
BEGIN IONS
TITLE=Cmpd 125, +MS2(340.9390), 28.0-35.0eV, 3.6min #168
RTINSECONDS=216.434
SCANS=166,168
PEPMASS=340.93899	184016
CHARGE=1+
57.51174	66	
122.31454	54	
187.96092	68	
192.92768	62	
193.93167	62	
199.10977	56	
202.85968	84	
208.10818	90	
208.96095	56	
210.89852	84	
211.96075	70	
212.88276	70	
213.94006	116	
214.89624	144	
215.88333	92	
215.93364	64	
216.89215	68	
218.87581	114	
220.87418	84	
222.98802	68	
225.06841	66	
225.83710	100	
225.86309	58	
226.88281	68	
226.96611	72	
227.84933	82	
228.84200	72	
229.85558	80	
231.88344	70	
231.94805	242	
232.08002	92	
232.88692	72	
233.92996	66	
233.94690	62	
235.94600	60	
237.79198	58	
237.89983	114	
238.89684	64	
239.54885	72	
239.84513	66	
239.92157	90	
240.83612	674	1+
240.95152	58	
241.08487	72	
241.83786	622	1+
241.90624	130	
244.84003	140	
244.85558	68	
245.03235	74	
246.97740	68	
247.90033	80	
248.80052	56	
249.90579	72	
250.03215	72	
250.84649	64	
250.86190	64	
251.07999	74	
253.88400	100	
253.92430	62	
254.91349	170	
254.93493	72	
254.96421	82	
255.97541	64	
256.25810	72	
256.88357	68	
256.89965	56	
256.95983	154	1+
257.22443	68	
257.24615	72	
257.81361	70	
257.85104	100	
257.86500	66	
257.90021	86	
258.84746	576	1+
259.90945	64	
259.92558	68	
260.83144	122	
261.08212	94	
261.84649	76	
261.89937	98	
262.83470	94	
263.85213	54	
264.86234	148	
265.02219	88	
267.90047	78	
269.83806	120	
269.97267	78	
270.82620	54	
270.85490	70	
270.90745	72	
272.91896	74	
272.97910	66	
273.87268	84	
274.85313	58	
274.86913	56	
274.89154	74	
275.87137	212	
276.85648	1032	1+
276.87243	120	
276.95591	110	
278.84509	400	
279.49743	80	
279.83793	282	1+
279.92676	60	
280.97315	56	
281.07622	72	
282.86468	78	
283.02693	72	
283.78766	64	
284.85446	66	
285.87884	56	
286.89231	62	
287.90482	64	
290.85634	56	
290.89371	74	
292.86052	142	
293.78072	76	
293.96789	62	
294.39774	128	
294.86134	176	
294.90958	58	
294.97922	68	
295.88885	66	
297.09613	78	
297.86869	126	
297.88625	124	
298.85545	58	
299.31117	98	
299.88433	66	
300.90546	76	
301.76235	96	
301.85763	60	
303.09920	88	
303.40478	84	
303.81373	80	
304.43707	68	
306.87146	60	
307.77944	70	
308.88497	170	1+
309.17929	62	
310.42842	80	
310.87767	98	
312.40465	68	
312.87894	140	
313.80830	86	
315.12120	88	
316.87412	76	
317.89487	66	
318.03577	60	
324.88697	92	
327.01084	56	
334.87139	80	
339.84423	98	
341.63030	62	
342.28444	68	
342.87555	60	
343.31237	70	
END IONS

###FS:    #m/z: 359.96022 #charge 1+
###MS: 166
###MSMS: 169
BEGIN IONS
TITLE=Cmpd 126, +MS2(359.9602), 28.0-35.0eV, 3.7min #169
RTINSECONDS=217.207
SCANS=166,169
PEPMASS=359.96022	14446
CHARGE=1+
70.14161	68	
97.75691	58	
185.13513	58	
205.97197	66	
207.94869	70	
209.94258	120	
214.10965	72	
215.91733	72	
217.91968	62	
219.84701	52	
222.95145	118	
223.88706	142	
224.94855	68	
224.96870	68	
225.96879	70	
225.98514	50	
226.94682	364	
226.97166	64	
227.04372	66	
227.17322	46	
227.92743	74	
227.95483	320	
228.94220	696	
229.00940	92	
230.02321	80	
230.83953	58	
231.98309	66	
232.87018	80	
232.88293	78	
232.93973	50	
233.95810	60	
238.08952	58	
238.96570	70	
240.93971	260	1+
240.96250	126	
241.07920	80	
241.89770	70	
242.95707	402	
243.80938	76	
244.95582	330	
245.93934	172	
246.95103	276	1+
247.80399	80	
247.97217	100	
248.81016	54	
249.80493	148	
249.90977	58	
250.54872	80	
250.91435	66	
251.02707	86	
251.10883	66	
251.79809	74	
251.94861	52	
252.87465	56	
252.90417	84	
252.95086	48	
256.40972	80	
256.85351	60	
258.84499	70	
258.87952	72	
259.85043	52	
259.97881	90	
260.05670	54	
260.85347	74	
260.87416	52	
260.95415	72	
260.97017	70	
261.83740	64	
264.04758	74	
264.79861	56	
264.81452	86	
264.84231	104	
265.86245	54	
265.98042	80	
266.80995	124	
267.81513	190	
267.91472	92	
270.87949	50	
271.94950	56	
272.84529	58	
273.38307	90	
274.90798	68	
275.78599	64	
276.86168	70	
277.87078	54	
278.79537	114	
278.84652	140	
280.79243	248	
282.78951	84	
282.82712	222	1+
282.92377	72	
282.99597	68	
283.71958	52	
283.95577	58	
285.85569	54	
289.37545	70	
289.83084	60	
290.94417	50	
291.09282	76	
291.83091	74	
292.43723	112	
293.85205	66	
294.35532	80	
295.01546	74	
296.20347	54	
298.58614	106	
298.80040	294	1+
298.87685	104	
299.85416	66	
300.80334	64	
300.91865	86	
301.82628	88	
301.85180	58	
301.86907	70	
304.87393	58	
307.47569	62	
307.83313	56	
307.89373	60	
308.13723	78	
309.86159	84	
310.90441	86	
312.92160	70	
313.86034	68	
316.80826	80	
316.86555	62	
317.80825	60	
317.87589	80	
320.16569	50	
320.43167	108	
320.82287	70	
321.15048	48	
321.82397	62	
321.85742	68	
322.10233	56	
322.79218	66	
322.89801	60	
323.01915	68	
324.89793	60	
326.00127	92	
327.90164	68	
327.97507	78	
328.90557	102	
331.23184	52	
336.94613	56	
337.79207	60	
340.94123	56	
343.27139	52	
344.70164	68	
352.88372	48	
355.30291	116	
360.21480	66	
360.26385	72	
361.20867	46	
361.95786	76	
END IONS

###FS:    #m/z: 322.92850 #charge 1+
###MS: 170
###MSMS: 171
BEGIN IONS
TITLE=Cmpd 127, +MS2(322.9285), 28.0-35.0eV, 3.7min #171
RTINSECONDS=220.862
SCANS=170-171
PEPMASS=322.92850	328498
CHARGE=1+
45.03111	34	
83.06583	54	
84.50442	90	
192.86473	30	
192.89006	54	
195.91730	72	
198.02852	48	
198.93467	42	
200.83581	42	
200.87067	38	
201.04288	302	1+
203.95396	58	
211.14130	28	
215.03232	52	
215.96646	26	
218.85946	52	
218.88483	94	
219.05760	72	
220.87483	122	
221.96393	74	
222.78806	36	
222.93507	62	
222.95127	60	
223.96204	130	
224.89331	56	
224.95655	58	
224.96880	64	
228.94980	68	
230.59364	36	
230.84502	70	
230.95151	28	
231.12506	62	
231.60657	26	
234.88894	80	
235.03186	90	
236.89898	76	
237.15647	72	
238.88684	70	
238.93726	132	
239.07563	148	
240.81794	40	
240.83894	32	
240.93834	1666	
240.95750	116	
241.02222	26	
241.93805	3728	1+
242.83674	52	
242.93987	2798	1+
243.06419	62	
243.86869	46	
244.83436	72	
244.85151	30	
245.40743	36	
246.21799	58	
246.97953	74	
247.09320	66	
247.45997	32	
247.84686	70	
248.84374	64	
248.85682	72	
250.13104	30	
250.89864	24	
250.96072	56	
251.08937	100	
252.96747	32	
253.42846	58	
254.83550	44	
254.88191	28	
254.91535	72	
255.89695	68	
256.83128	24	
256.89525	66	
257.08316	60	
257.80156	78	
258.07813	76	
258.83798	70	
258.99797	50	
259.14803	72	
260.85371	38	
261.83939	80	
262.21096	66	
264.86049	96	
266.87229	60	
267.79405	34	
267.84030	64	
267.93463	72	
268.88257	48	
269.41608	82	
269.95241	32	
270.85733	52	
273.84400	78	
274.91005	54	
275.80632	48	
277.02337	64	
278.84511	52	
279.08998	990	1+
279.12347	28	
279.38106	30	
279.85296	56	
280.26123	88	
280.31725	40	
280.58039	32	
280.84675	114	
281.41002	74	
281.85688	58	
281.87782	76	
282.27641	48	
283.60553	24	
283.71161	32	
284.03613	76	
284.29263	468	1+
284.79183	44	
284.87263	54	
285.14816	24	
285.85377	70	
285.98254	28	
286.36881	72	
286.99699	88	
287.80035	54	
288.77400	72	
288.90345	70	
289.26978	26	
291.92103	72	
293.85416	76	
297.79298	88	
297.85012	62	
298.05628	42	
299.06778	48	
299.52453	34	
299.58426	56	
299.88177	64	
301.86454	78	
303.24666	78	
304.93368	64	
306.24337	48	
307.00046	74	
307.15924	52	
307.80120	58	
307.86551	68	
308.00171	64	
310.10609	84	
313.10800	88	
313.40625	80	
313.85418	72	
316.93541	54	
318.31185	64	
319.77940	92	
320.27264	72	
320.94398	72	
322.98631	26	
324.77214	38	
324.80944	68	
325.80602	84	
327.77745	44	
327.89718	94	
END IONS

###FS:    #m/z: 340.93887 #charge 1+
###MS: 170
###MSMS: 172
BEGIN IONS
TITLE=Cmpd 128, +MS2(340.9389), 28.0-35.0eV, 3.7min #172
RTINSECONDS=221.635
SCANS=170,172
PEPMASS=340.93887	188082
CHARGE=1+
188.87983	72	
191.94646	54	
198.87226	68	
206.89469	98	
206.96936	68	
208.84421	38	
212.83993	78	
213.88344	92	
213.94062	142	
215.93286	190	
217.88139	88	
217.93424	68	
218.90145	48	
220.97006	48	
221.89446	46	
223.83407	130	
223.89312	58	
223.91671	38	
224.83004	130	
224.84372	66	
226.84788	54	
226.87569	76	
226.95324	44	
228.94451	76	
229.84631	70	
230.01019	64	
231.88731	68	
231.94789	308	
232.88900	52	
233.94604	56	
234.90279	50	
234.91840	78	
234.96350	48	
235.92876	104	
236.89133	206	1+
237.05613	66	
238.04233	54	
238.87164	94	
239.82666	58	
239.86183	120	
239.89989	60	
239.98789	62	
240.83840	1028	1+
241.84031	866	1+
241.88080	50	
242.93796	74	
243.08546	74	
243.82900	156	
244.83319	136	
245.85009	326	1+
246.07508	88	
246.89249	64	
247.97817	62	
248.88799	102	
248.90535	64	
249.98391	72	
250.82305	80	
253.48041	72	
254.44915	72	
254.84205	40	
254.91093	104	
255.07061	50	
255.10782	90	
255.86920	54	
256.85030	58	
256.87037	68	
256.90485	80	
256.96263	54	
257.84287	44	
258.61084	60	
258.84206	102	
258.85452	64	
259.11949	46	
259.85265	254	
260.83984	480	1+
260.85176	130	
260.95594	48	
261.84499	282	1+
262.13767	80	
262.87362	64	
263.87820	120	
264.86265	68	
266.00842	74	
267.85043	166	
268.83931	202	1+
268.86613	82	
268.96134	38	
269.95029	78	
270.83739	92	
272.97893	62	
273.97216	56	
274.90395	72	
275.80734	64	
275.86133	80	
275.87547	52	
276.85678	412	
276.87423	154	
277.00462	52	
277.83180	40	
277.86152	658	1+
278.84178	618	1+
278.92680	52	
278.94595	42	
279.82810	54	
279.91563	80	
280.93851	52	
281.86006	130	
282.85673	60	
282.87304	300	1+
283.43627	104	
283.87592	200	1+
283.98444	82	
284.04508	40	
284.30297	52	
285.93523	46	
286.42295	66	
286.83858	60	
288.83669	90	
289.50475	92	
289.87245	78	
292.87009	80	
295.87850	94	
296.17407	76	
296.84997	100	
296.91411	66	
296.93120	80	
297.97947	60	
299.00035	56	
299.88056	160	
300.85034	64	
300.86919	46	
300.92173	46	
301.06168	52	
301.85388	156	
302.24021	72	
302.93868	72	
303.94629	52	
303.98679	82	
304.07693	50	
304.87179	62	
304.88895	74	
306.87890	68	
307.89387	70	
309.01084	54	
311.89466	90	
314.40026	86	
315.82980	56	
322.71697	68	
324.85185	56	
325.82852	80	
325.90581	64	
327.28600	76	
332.84073	54	
336.86296	122	
337.89141	62	
339.25040	64	
339.33053	98	
340.29719	62	
341.87374	66	
343.83117	44	
344.79944	70	
END IONS

###FS:    #m/z: 363.95448 #charge 1+
###MS: 170
###MSMS: 173
BEGIN IONS
TITLE=Cmpd 129, +MS2(363.9545), 28.0-35.0eV, 3.7min #173
RTINSECONDS=222.406
SCANS=170,173
PEPMASS=363.95448	63814
CHARGE=1+
45.38905	80	
50.39086	94	
176.08094	56	
187.86687	56	
189.86101	96	
189.87847	76	
191.85801	84	
196.88084	68	
200.87925	58	
207.94148	60	
209.94536	134	
209.95685	76	
210.88229	126	
212.87828	194	
213.88450	116	
221.09942	56	
221.90360	84	
222.95500	60	
223.95252	140	
224.97470	72	
225.96537	124	
226.87761	148	
226.94704	1448	1+
226.96727	164	
228.90007	124	
228.94004	496	
229.94428	314	
230.88801	312	1+
232.12137	82	
233.82424	88	
239.88352	64	
240.07749	94	
240.81899	142	
240.93740	200	
241.84247	84	
241.89390	62	
241.94103	338	
242.94033	978	1+
242.97399	58	
244.93772	142	
244.95509	908	1+
245.94027	56	
246.11565	66	
246.95461	476	1+
246.97951	66	
247.06456	86	
248.78707	100	
248.84918	70	
248.98673	58	
249.04691	78	
249.50987	80	
251.04839	62	
251.91918	62	
251.94837	62	
253.42558	62	
254.89609	66	
254.91392	72	
257.79972	70	
258.33841	82	
258.83750	70	
260.83364	242	
260.96698	86	
261.82864	100	
262.82776	80	
263.84812	66	
264.87878	138	
264.97422	84	
265.05590	122	
265.97454	94	
266.78415	80	
266.81243	124	
266.85513	66	
267.81016	110	
267.97036	142	
268.88442	72	
269.96707	248	
270.85245	70	
271.38662	88	
271.89052	58	
276.80871	58	
276.85923	102	
278.83996	162	
278.92078	66	
279.79723	82	
279.87298	94	
280.10852	58	
280.78627	450	1+
281.09460	60	
281.40137	70	
281.78887	344	1+
281.80217	198	
281.88595	86	
282.77108	84	
282.83086	68	
282.93593	90	
283.07468	70	
284.01523	72	
284.78137	64	
284.82301	66	
285.85892	58	
285.92414	68	
286.81606	76	
287.90651	96	
288.99393	70	
289.80359	80	
289.86889	62	
289.88342	72	
291.89364	62	
293.91936	56	
295.02351	66	
295.81324	70	
296.80671	148	
297.11136	62	
297.14605	162	
298.80369	172	
299.79869	214	1+
299.88388	96	
301.35093	78	
301.86164	236	1+
302.98148	72	
303.85896	72	
304.97445	62	
306.43033	82	
306.80257	66	
306.87140	76	
308.17398	68	
310.86789	70	
310.92810	70	
311.12960	72	
311.85969	60	
315.19300	72	
316.32996	80	
316.81506	76	
318.85518	72	
318.93567	68	
319.00867	66	
320.81160	312	1+
321.86303	142	
322.72585	64	
322.85190	60	
323.84373	96	
324.86729	66	
325.01766	56	
325.04399	62	
325.89948	62	
326.84629	72	
327.86829	70	
334.95475	92	
337.94383	60	
340.80956	78	
340.94568	60	
346.85223	64	
348.84461	72	
349.99930	58	
351.83459	74	
359.93046	64	
360.24749	76	
365.02019	66	
365.20046	84	
365.33096	78	
END IONS

###FS:    #m/z: 363.95452 #charge 1+
###MS: 174
###MSMS: 175
BEGIN IONS
TITLE=Cmpd 130, +MS2(363.9545), 28.0-35.0eV, 3.8min #175
RTINSECONDS=226.052
SCANS=174-175
PEPMASS=363.95452	62830
CHARGE=1+
95.56479	84	
126.37695	72	
183.93255	60	
185.92776	76	
189.86071	88	
200.96791	76	
201.88118	78	
205.88214	86	
205.95077	82	
206.97453	66	
209.94336	696	1+
212.87584	122	
212.89899	74	
214.82387	84	
215.89783	68	
215.92117	84	
218.84484	94	
219.85755	76	
222.83749	66	
222.95186	128	
223.95103	74	
223.97719	70	
224.94704	236	
224.97441	68	
225.94720	230	
225.98837	60	
226.94576	1538	1+
226.97297	130	
228.89415	312	1+
228.93974	1274	1+
229.87059	72	
229.98610	82	
230.86024	72	
230.89096	82	
231.90603	66	
232.88124	70	
235.90437	62	
238.84212	62	
239.89207	92	
240.82188	98	
240.83881	92	
240.94129	312	
240.96190	560	
241.00702	74	
241.94119	278	
242.94087	990	1+
243.95189	70	
244.83822	76	
244.93969	228	
244.95572	516	1+
246.95094	848	1+
246.98124	92	
247.23620	70	
247.82716	70	
248.84136	60	
248.89754	108	
249.98527	74	
250.08055	66	
251.03681	72	
253.90384	60	
254.82931	74	
255.22957	62	
258.83787	60	
259.97289	60	
260.44634	78	
260.83504	242	
260.96712	462	1+
261.90317	72	
262.89584	88	
263.87387	240	1+
264.81828	80	
264.91612	92	
265.09020	70	
265.85855	68	
266.81388	188	
266.83415	66	
267.78986	78	
267.81227	72	
267.97109	110	
268.93660	62	
268.95096	64	
269.92034	82	
269.96785	118	
270.84064	62	
271.00681	64	
274.86228	70	
274.91597	70	
275.80621	64	
276.86462	88	
278.79568	70	
278.90437	64	
278.95986	160	1+
279.09727	70	
279.79941	78	
280.79133	246	
280.82827	138	
280.91965	144	
281.86137	158	
281.89641	78	
282.82858	62	
283.11806	76	
284.83315	98	
284.86262	72	
284.94968	60	
286.89910	62	
287.83164	78	
287.87129	88	
289.61920	68	
289.86830	136	
289.98549	70	
290.93559	72	
291.79464	74	
293.12037	68	
294.85688	68	
295.88062	66	
296.80328	290	1+
296.85712	86	
296.93345	68	
297.89051	72	
298.79910	870	1+
299.86884	100	
300.78829	74	
300.87357	68	
301.85270	382	1+
301.86580	122	
301.91850	82	
303.10115	60	
303.80934	80	
309.83811	70	
314.82273	72	
314.91203	72	
315.75607	70	
316.81990	66	
318.80296	58	
319.84925	88	
321.97655	68	
324.01790	70	
324.86718	234	1+
325.65796	78	
325.84358	102	
327.87545	68	
328.02873	86	
329.82794	62	
335.76891	70	
335.83147	80	
339.41682	96	
340.86162	70	
341.95490	68	
343.85599	80	
344.13374	72	
348.41344	90	
348.85372	72	
348.91088	66	
349.11985	78	
349.93282	62	
350.11856	70	
352.88750	116	
353.77703	60	
357.83218	68	
359.95843	78	
366.40769	98	
367.77444	66	
367.82189	76	
368.02176	74	
END IONS

###FS:    #m/z: 336.94392 #charge 1+
###MS: 174
###MSMS: 176
BEGIN IONS
TITLE=Cmpd 131, +MS2(336.9439), 28.0-35.0eV, 3.8min #176
RTINSECONDS=226.825
SCANS=174,176
PEPMASS=336.94392	19518
CHARGE=1+
45.93098	66	
155.85309	80	
158.40185	104	
166.37236	56	
186.99793	68	
190.08833	74	
196.95833	58	
197.97811	58	
198.95742	56	
204.88305	60	
211.94309	460	
212.87897	280	
213.93898	116	
215.87949	68	
215.93622	72	
216.88747	76	
218.15339	64	
218.89753	76	
222.84317	76	
222.95047	66	
223.95689	50	
224.05272	58	
224.97809	64	
227.84217	52	
228.84387	84	
228.89211	58	
229.84648	54	
229.95344	462	
230.89124	68	
231.90812	102	
231.94812	346	1+
231.99952	70	
232.82875	52	
233.84752	66	
233.89804	70	
233.95068	68	
234.82476	70	
236.88589	92	
236.90484	56	
237.85652	76	
238.79288	76	
238.84417	72	
238.86875	68	
239.84540	210	
239.86435	86	
239.92311	68	
240.84304	112	
241.84573	162	
242.84168	200	
243.83935	134	
244.34098	72	
244.92860	68	
245.84971	68	
246.96784	72	
248.97665	72	
250.82968	114	
250.95536	50	
250.98671	56	
251.10092	60	
251.82444	80	
252.96959	150	
253.09943	78	
254.91442	110	
254.96518	148	
255.55146	68	
256.84554	72	
256.86604	66	
256.89439	78	
257.86631	108	
258.84377	388	
258.89937	108	
259.15009	70	
259.44072	78	
259.85423	376	1+
259.94156	68	
260.84126	72	
261.83354	92	
261.85346	62	
262.97325	56	
264.85872	142	
264.94035	64	
265.08802	90	
265.15398	60	
265.18411	74	
266.85847	72	
267.83402	56	
268.83712	66	
268.85403	60	
268.95684	80	
269.83577	214	
269.86966	54	
270.87924	66	
271.01065	64	
271.83998	62	
272.83287	76	
274.88193	162	
275.00324	54	
275.09909	106	
275.20110	56	
275.86727	98	
276.41416	64	
276.85497	402	
276.98029	78	
277.20479	66	
277.86044	286	
277.99280	54	
279.80747	64	
279.84105	78	
279.85827	52	
279.94528	62	
280.88483	78	
281.98317	62	
286.84295	52	
287.85062	74	
288.84534	62	
289.88300	52	
290.87812	76	
292.83456	50	
293.10626	258	1+
293.99658	142	
294.86576	66	
296.87209	56	
297.83376	78	
298.30799	60	
298.88120	74	
299.01468	86	
299.87209	188	
299.89464	72	
299.92854	84	
301.02461	82	
301.06964	72	
302.15729	48	
304.76479	76	
304.93814	64	
305.86086	58	
306.90802	72	
307.80670	80	
308.86187	178	1+
309.84076	66	
312.93871	72	
315.83440	78	
317.86513	84	
322.89249	124	
324.86480	56	
325.81957	66	
330.80115	52	
334.84889	70	
336.89022	76	
337.25953	50	
337.30830	50	
337.86651	90	
338.86267	64	
340.30863	90	
341.62798	80	
END IONS

###FS:    #m/z: 359.95914 #charge 1+
###MS: 174
###MSMS: 177
BEGIN IONS
TITLE=Cmpd 132, +MS2(359.9591), 28.0-35.0eV, 3.8min #177
RTINSECONDS=227.596
SCANS=174,177
PEPMASS=359.95914	16330
CHARGE=1+
186.93054	92	
208.88295	62	
209.94654	84	
214.85781	62	
214.87417	60	
218.81953	82	
218.91061	68	
221.90335	58	
221.96979	60	
222.89993	106	
222.96617	58	
223.95152	76	
223.97539	52	
224.94839	152	
225.94610	102	
225.97112	124	
226.85526	56	
226.94453	810	1+
226.97514	142	
227.91230	62	
227.93283	92	
228.83478	58	
228.94195	636	1+
232.83817	66	
232.87605	50	
234.41125	86	
234.86411	106	
236.04174	58	
239.06034	86	
240.89872	60	
240.93786	168	
241.85222	86	
241.90178	66	
241.96100	54	
242.17101	86	
244.12028	66	
244.95580	390	
244.99778	118	
245.96932	76	
246.05590	64	
246.95098	480	
247.42353	62	
247.80801	144	
249.05231	64	
250.83663	74	
250.95335	94	
251.03865	56	
251.10890	84	
251.91139	86	
251.97613	70	
252.88054	54	
252.96726	94	
252.98810	74	
253.38274	76	
254.89063	52	
255.89674	72	
257.08257	72	
258.84277	96	
258.86359	76	
258.90084	66	
258.92075	66	
258.97225	66	
259.84846	70	
260.96455	96	
261.20788	64	
261.83756	54	
261.96270	74	
262.88741	54	
262.95728	66	
263.54740	80	
263.87788	80	
265.97065	72	
266.81821	52	
267.41418	100	
267.86030	58	
267.97006	76	
268.96270	74	
269.38162	84	
270.87949	68	
270.89966	58	
271.10163	54	
271.82808	58	
273.96675	120	
273.99230	78	
275.97155	68	
276.81451	68	
276.85367	80	
276.93954	66	
277.91317	56	
278.83980	98	
278.85920	66	
279.85266	58	
280.12979	68	
280.82743	58	
280.89126	66	
281.03534	80	
281.99527	98	
283.79438	70	
283.82719	70	
284.91439	76	
285.90777	106	
285.95384	58	
290.79528	72	
290.83125	54	
291.12422	64	
292.81081	58	
293.89028	90	
295.85084	54	
296.03700	92	
296.80552	70	
298.80374	452	1+
298.85332	78	
298.93822	86	
299.87319	72	
299.92255	54	
301.82624	72	
302.09540	56	
305.88459	72	
310.87213	58	
310.99735	56	
314.28910	60	
314.96463	74	
315.81481	52	
316.81523	54	
316.86034	64	
316.95491	66	
317.05551	72	
319.75086	68	
320.75892	80	
321.08266	64	
321.82637	128	
322.81865	64	
323.01238	142	
324.21421	70	
325.14369	62	
325.81939	74	
326.80878	68	
329.87044	100	
329.93715	58	
332.78059	72	
338.18727	94	
338.86507	76	
341.03834	56	
341.14249	70	
343.80128	74	
345.12530	70	
354.03290	66	
356.80653	62	
357.78357	60	
358.79013	62	
360.94694	60	
361.93931	84	
362.02324	72	
END IONS

###FS:    #m/z: 363.95405 #charge 1+
###MS: 178
###MSMS: 179
BEGIN IONS
TITLE=Cmpd 133, +MS2(363.9540), 28.0-35.0eV, 3.9min #179
RTINSECONDS=231.264
SCANS=178-179
PEPMASS=363.95405	65340
CHARGE=1+
189.86040	72	
191.85794	112	
193.95022	64	
205.94851	126	
208.94327	66	
209.94130	632	1+
212.87743	532	1+
214.90685	62	
215.88553	130	
221.90353	58	
222.94569	1332	1+
224.88788	88	
224.96707	80	
226.94518	1888	1+
227.93021	120	
228.94082	2158	1+
229.89460	106	
229.95612	78	
230.83389	84	
230.86253	78	
230.88746	412	
231.86113	70	
235.86658	78	
237.03729	60	
237.91884	78	
238.84230	62	
240.07546	72	
240.83908	80	
240.90584	64	
240.94019	300	
240.96237	390	
241.06771	82	
241.13070	76	
241.84615	60	
241.91147	62	
241.94203	202	
242.94089	924	1+
243.96225	148	
244.93315	132	
244.95463	1136	1+
246.80575	150	
246.89834	64	
246.95124	824	1+
247.84863	94	
248.80112	174	
248.89771	264	
250.80094	78	
250.84461	80	
252.42971	68	
252.94717	72	
254.94885	102	
255.90476	72	
258.40968	76	
258.96831	74	
260.96447	308	1+
261.82511	104	
262.83174	84	
264.82030	64	
264.88460	76	
264.92240	80	
264.96231	172	
265.82127	66	
266.10492	62	
266.37721	72	
266.81442	64	
267.97323	140	
268.85617	64	
269.79919	74	
269.96660	62	
270.82686	66	
270.89513	72	
271.03880	102	
271.88272	64	
272.88597	60	
274.84689	90	
275.80833	80	
277.82468	62	
277.87219	60	
278.84665	116	
279.10365	72	
279.85800	180	1+
280.06442	72	
280.79049	334	1+
281.42196	84	
281.91463	78	
282.86205	60	
282.87828	78	
283.84985	140	
283.86443	70	
284.06694	60	
284.82112	60	
284.86016	68	
284.98891	70	
285.82878	162	
285.87068	58	
286.33372	72	
287.88768	62	
288.93041	60	
289.82460	68	
289.86968	120	
291.03013	70	
291.51197	74	
292.01739	66	
292.82352	60	
292.97083	106	
293.84932	214	1+
295.87841	80	
296.80968	136	
297.11059	84	
297.82898	58	
297.88402	86	
298.21708	64	
298.80363	518	1+
298.92803	64	
300.80128	164	
301.16120	74	
301.80124	118	
301.82385	128	
301.85726	64	
302.85901	134	
302.97307	68	
303.80292	86	
307.92796	68	
308.83389	64	
310.86597	70	
311.12201	88	
312.02687	70	
312.87557	72	
313.87126	98	
314.87504	78	
316.81592	144	
317.86510	74	
318.81047	144	
319.29181	58	
319.80533	82	
319.96146	68	
320.13467	70	
320.93096	72	
321.81767	66	
321.86406	66	
321.95858	62	
322.48541	62	
324.02414	58	
324.84311	66	
324.88247	62	
325.86582	76	
326.12731	66	
326.86636	70	
330.79646	64	
335.62934	88	
335.80462	72	
336.94191	110	
340.94560	64	
341.19727	76	
342.39583	116	
343.90659	74	
344.74465	74	
350.76882	68	
354.81898	58	
359.95612	64	
360.27306	62	
364.24373	72	
367.29915	58	
END IONS

###FS:    #m/z: 336.94360 #charge 1+
###MS: 178
###MSMS: 180
BEGIN IONS
TITLE=Cmpd 134, +MS2(336.9436), 28.0-35.0eV, 3.9min #180
RTINSECONDS=232.036
SCANS=178,180
PEPMASS=336.94360	20012
CHARGE=1+
59.85199	36	
177.91400	84	
180.86116	68	
185.93304	66	
191.95604	48	
193.99878	70	
201.91254	70	
205.00908	34	
206.97772	68	
209.88657	56	
211.94289	332	
212.53678	56	
212.88430	204	1+
213.12303	64	
213.93915	162	
213.99818	70	
215.93489	54	
217.89069	74	
218.83585	66	
218.89598	50	
221.88529	70	
223.95880	62	
224.84410	140	
226.89596	74	
227.75498	48	
228.84797	144	
229.84077	90	
229.88574	64	
229.95335	580	1+
230.00489	52	
230.89006	114	
231.92102	40	
231.94670	208	
232.94689	92	
233.89422	74	
233.95478	82	
234.06907	72	
234.90008	44	
234.97527	42	
235.82494	62	
235.85039	208	1+
236.07904	48	
236.95790	76	
238.06469	50	
238.84615	72	
238.94863	74	
239.04331	50	
239.82246	114	
239.86056	94	
239.91181	66	
240.83137	150	
240.87548	50	
241.84398	256	
241.94727	102	
242.83956	344	1+
243.84097	238	1+
243.90138	64	
247.85813	60	
247.96545	140	
248.94785	50	
249.89800	74	
249.96576	68	
250.61386	38	
250.96074	68	
251.78473	72	
252.72824	50	
252.97083	464	1+
253.08555	56	
253.83250	66	
253.90106	42	
254.83229	140	
254.87247	38	
254.91196	60	
254.95855	64	
255.41772	50	
255.70533	34	
255.86988	52	
256.90037	54	
256.95074	88	
256.96657	54	
257.84095	490	1+
258.07203	36	
258.84333	414	1+
259.95210	54	
260.83438	66	
260.85263	110	
261.85097	84	
262.84386	80	
262.88363	72	
263.86259	182	1+
264.57065	92	
265.88460	74	
266.76221	34	
266.84231	78	
267.84419	60	
268.83781	446	1+
268.86061	84	
268.92030	72	
270.85913	66	
270.98851	62	
271.91926	68	
272.88378	68	
272.97672	132	
273.55774	82	
273.93755	44	
274.87552	88	
275.86042	198	
275.88784	80	
276.03068	78	
276.85681	596	1+
277.96014	58	
278.83464	172	
278.89427	76	
279.09923	40	
279.38465	58	
279.84641	48	
279.86088	104	
279.96342	50	
280.34789	54	
280.88261	66	
281.11331	72	
281.26985	52	
283.88958	96	
284.92249	50	
285.16326	64	
285.84781	82	
286.84805	244	
287.84232	142	
290.84346	88	
292.26068	88	
292.87246	70	
293.10509	212	
293.86275	74	
294.39729	36	
295.26180	36	
295.92941	64	
296.19529	80	
297.88650	42	
298.30985	54	
298.87184	62	
298.89405	62	
299.02528	88	
300.59252	34	
300.87996	56	
301.88606	132	
306.88168	52	
307.60922	82	
307.89164	60	
308.85946	62	
309.79263	64	
309.93529	52	
310.86253	66	
311.23637	38	
316.87628	70	
316.93735	56	
317.85599	58	
318.88368	68	
322.81641	48	
324.88918	76	
328.80115	72	
339.85137	54	
END IONS

###FS:    #m/z: 507.84185 #charge 1+
###MS: 178
###MSMS: 181
BEGIN IONS
TITLE=Cmpd 135, +MS2(507.8419), 28.2-35.2eV, 3.9min #181
RTINSECONDS=232.808
SCANS=178,181
PEPMASS=507.84185	14798
CHARGE=1+
140.50875	88	
193.86367	78	
196.01470	204	
227.85130	78	
227.88732	160	
228.04607	92	
232.89065	84	
236.10065	84	
257.97117	84	
262.01223	88	
264.90247	90	
266.86631	114	
269.92304	104	
270.89947	80	
272.90191	82	
276.85946	94	
277.82076	88	
280.88879	86	
281.87167	90	
284.13562	80	
285.10502	100	
285.85384	92	
286.03692	136	1+
287.85193	188	
287.87966	84	
289.87453	80	
293.87451	82	
294.86072	294	1+
295.86221	228	1+
296.44675	88	
298.05799	80	
299.15690	80	
299.89042	92	
300.85602	126	
302.83423	82	
303.86566	86	
305.86177	446	
306.87758	98	
307.02393	84	
307.89021	192	
308.13682	104	
308.87176	196	
309.14073	86	
309.87362	116	
310.15378	164	
311.88072	396	1+
312.81354	122	
313.80101	138	1+
314.86269	382	1+
315.44621	78	
315.77789	82	
317.82554	80	
321.83253	132	1+
323.86777	238	1+
325.83033	186	1+
326.88118	572	1+
329.89800	114	
334.28976	100	
335.82117	78	
337.88163	86	
340.42641	86	
343.81643	114	
344.99340	116	
346.41559	100	
349.77410	80	
349.81325	96	
349.83608	140	
350.82182	134	
350.88878	506	1+
352.40612	80	
354.77275	82	
354.80998	88	
355.78673	80	
357.85079	84	
358.90861	78	
360.78526	82	
364.69149	90	
365.77942	140	
366.80860	88	
367.70506	130	
367.77182	90	
367.84322	216	
367.91813	78	
368.13248	86	
368.77335	116	
368.85416	86	
368.89274	158	
369.82724	236	1+
369.88910	92	
369.95626	78	
372.80647	186	1+
375.78426	78	
376.81800	78	
380.79660	92	
381.73708	92	
384.28917	82	
385.81941	130	
385.85051	86	
387.80668	138	
388.13609	78	
388.84467	136	
388.91515	84	
389.72895	80	
389.77035	156	
390.77458	94	
390.84062	174	
392.72842	90	
392.82208	550	1+
393.86560	84	
394.07842	86	
394.78533	78	
396.80161	166	
396.89672	164	
399.72835	158	
399.78189	80	
399.85034	330	1+
402.78618	84	
403.86907	352	1+
405.75056	132	
405.77302	96	
405.85824	142	
407.86538	190	
408.75274	376	1+
408.84667	336	
408.86613	164	
409.14457	88	
409.73574	122	
409.87216	86	
410.34270	86	
410.83727	380	1+
410.86023	94	
411.80646	88	
411.91592	116	
414.12208	82	
421.17848	100	
421.73419	192	1+
421.77718	112	
421.88069	174	
421.96665	156	
422.87814	136	
423.77155	134	
423.78836	112	
423.86693	102	
425.75407	452	1+
425.78016	140	
426.86194	256	1+
427.74070	158	
428.74177	100	
428.84388	450	1+
428.88380	96	
429.75236	136	
430.84462	78	
431.86721	430	1+
433.71048	114	
435.71700	108	
439.89721	120	
443.07008	80	
444.87328	832	1+
445.76208	188	
446.86892	244	
449.87697	246	
450.68389	80	
450.70499	92	
450.79260	80	
451.86740	82	
458.90587	104	
461.65870	80	
462.87543	162	
463.71865	102	
463.89105	140	
465.71539	196	
467.88419	512	1+
485.89978	242	1+
503.27072	84	
510.36141	82	
512.44143	106	
END IONS

###FS:    #m/z: 322.92835 #charge 1+
###MS: 182
###MSMS: 183
BEGIN IONS
TITLE=Cmpd 136, +MS2(322.9283), 28.0-35.0eV, 4.0min #183
RTINSECONDS=236.495
SCANS=182-183
PEPMASS=322.92835	330046
CHARGE=1+
95.14501	32	
115.27283	56	
131.61496	26	
148.39910	40	
163.86019	44	
200.89107	70	
201.04286	336	1+
203.92423	82	
204.88769	46	
205.50176	38	
206.92476	56	
206.97037	66	
211.00372	76	
212.82519	70	
212.89177	70	
213.89707	26	
214.18511	46	
215.89052	74	
217.93234	72	
221.95488	58	
224.25111	24	
224.96732	82	
226.85486	36	
226.95127	56	
227.79186	78	
228.01078	32	
228.84762	62	
228.93354	48	
229.57608	30	
229.82569	74	
230.82812	62	
232.93013	92	
233.85461	66	
233.91489	78	
235.96252	50	
236.07365	48	
237.01433	54	
237.07185	28	
237.90598	52	
238.40807	100	
238.93363	44	
239.07766	90	
239.84165	54	
240.26237	64	
240.94023	1030	
241.01617	42	
241.11669	38	
241.29863	28	
241.69947	38	
241.93969	1008	
242.86305	58	
242.88215	76	
242.93927	4012	1+
243.41648	74	
243.83043	70	
244.07610	86	
244.82082	66	
245.03030	32	
245.06740	36	
245.87290	28	
246.09054	64	
246.78283	28	
246.86168	62	
246.96421	54	
247.23817	60	
248.89576	30	
248.93245	100	
249.03970	24	
250.83644	92	
254.84110	72	
254.88422	44	
254.90879	36	
254.92511	64	
255.06854	32	
255.68275	24	
256.89550	36	
257.41916	66	
258.81416	34	
258.83686	236	
259.20543	80	
261.47418	68	
262.82775	64	
262.83648	72	
262.89095	202	1+
263.84238	72	
264.97648	62	
265.06231	64	
265.26819	114	
265.95658	64	
266.00851	38	
266.83490	62	
266.87840	32	
267.83453	68	
268.97475	70	
271.03273	66	
272.91847	62	
273.84860	80	
276.00224	70	
277.08461	50	
277.85933	52	
278.07859	66	
278.83693	54	
278.96793	74	
279.04290	42	
279.08862	1008	1+
279.11160	80	
279.13819	30	
279.31436	42	
279.45891	32	
280.73459	24	
281.87147	48	
282.88675	82	
283.00878	64	
283.02910	50	
283.06629	70	
283.81520	28	
283.96967	48	
284.29140	326	
284.85360	52	
284.87675	56	
286.75550	38	
289.55805	24	
289.78460	98	
289.87487	68	
293.04848	24	
294.81085	58	
305.83081	94	
305.87793	44	
306.88206	52	
307.80956	78	
307.87859	78	
309.40622	72	
309.80165	56	
309.82311	88	
309.91811	40	
310.85493	80	
310.88508	78	
313.40580	84	
315.68169	84	
316.76278	34	
317.54093	26	
320.21183	50	
320.71951	30	
322.26535	88	
323.25554	46	
323.90522	76	
324.20351	74	
324.88045	88	
325.79267	72	
325.89933	66	
326.16735	60	
326.21832	30	
326.83740	66	
327.88831	74	
END IONS

###FS:    #m/z: 340.93888 #charge 1+
###MS: 182
###MSMS: 184
BEGIN IONS
TITLE=Cmpd 137, +MS2(340.9389), 28.0-35.0eV, 4.0min #184
RTINSECONDS=237.267
SCANS=182,184
PEPMASS=340.93888	187380
CHARGE=1+
171.82363	54	
191.95508	68	
193.06584	78	
196.88426	78	
201.88288	74	
208.96122	72	
210.91297	78	
210.93666	66	
210.98748	54	
213.87813	96	
213.94160	104	
214.94021	62	
215.87421	76	
216.01843	54	
218.89430	58	
220.88614	58	
223.95728	74	
224.83808	66	
226.93674	72	
228.94244	90	
229.99706	86	
230.89725	56	
231.94730	246	
233.09122	72	
234.88725	66	
237.05977	76	
237.89467	66	
238.84015	60	
238.86108	90	
238.88796	70	
238.93520	88	
238.99991	76	
239.84537	110	
240.83473	238	
241.84455	420	1+
243.83080	184	
243.87656	80	
244.82631	120	
245.44559	90	
245.84225	74	
246.97736	66	
249.85709	62	
250.00273	92	
250.90650	72	
252.00654	58	
252.92785	66	
254.83376	112	
254.91760	76	
254.96593	142	
255.07155	76	
256.25630	76	
256.51199	88	
256.86626	78	
256.88206	206	1+
256.90159	70	
256.91491	66	
256.96673	62	
257.83326	78	
257.85751	84	
258.84715	344	
259.82932	122	
259.85165	278	
260.82784	70	
260.85278	470	
261.15034	80	
261.84165	292	1+
262.52339	94	
262.92373	70	
263.85717	172	
264.35074	106	
265.08446	94	
266.83320	80	
266.84650	104	
266.96867	54	
268.83567	314	1+
268.85179	98	
268.95902	70	
269.81939	54	
270.11387	62	
271.82340	128	
272.93233	64	
273.83604	64	
273.88041	60	
274.47231	72	
274.86737	96	
274.88926	58	
275.87980	86	
275.90433	96	
275.93513	74	
275.96957	94	
276.85410	506	1+
277.86929	180	
277.92145	66	
278.84485	260	
279.84498	210	
279.91631	72	
280.88477	76	
281.85920	70	
284.02559	64	
284.88040	112	
288.84312	72	
290.96282	100	
291.85615	68	
292.18318	60	
292.89952	64	
292.94777	110	
293.87514	70	
294.85820	86	
294.92298	84	
295.80679	70	
295.87425	70	
296.29085	56	
296.46784	68	
296.97187	68	
297.05389	58	
297.85660	82	
297.88200	54	
297.90093	60	
298.30678	134	
298.84725	70	
299.84770	70	
301.86674	74	
301.88395	60	
302.24858	68	
303.16731	74	
304.36368	86	
304.44084	92	
304.92102	72	
305.47211	62	
305.87145	60	
307.80962	86	
309.77121	72	
313.80599	74	
315.87265	80	
319.78112	86	
319.82522	68	
320.07127	72	
321.90170	68	
325.80824	70	
327.28841	92	
327.80146	60	
327.90852	86	
328.28856	124	
329.87251	54	
331.82045	64	
334.95683	84	
335.77094	72	
335.90587	78	
336.80454	78	
338.76088	58	
338.79062	64	
340.25447	78	
340.27208	70	
340.36284	92	
342.76150	68	
END IONS

###FS:    #m/z: 336.94399 #charge 1+
###MS: 182
###MSMS: 185
BEGIN IONS
TITLE=Cmpd 138, +MS2(336.9440), 28.0-35.0eV, 4.0min #185
RTINSECONDS=238.039
SCANS=182,185
PEPMASS=336.94399	18808
CHARGE=1+
114.90820	60	
182.07864	72	
182.86829	102	
183.86733	56	
187.92584	72	
197.88167	58	
201.04796	68	
211.94275	420	
212.88000	78	
213.87712	138	
213.93794	228	
214.58073	82	
215.88549	146	
218.84324	64	
222.83199	70	
222.89791	86	
224.83920	124	
226.83768	86	
229.95217	366	
230.88385	334	1+
231.02795	78	
231.95101	198	
232.89280	72	
234.94346	66	
234.96417	62	
235.10352	98	
236.87860	62	
236.90298	92	
237.03345	54	
238.85441	102	
239.84908	132	
239.86436	138	
239.95771	70	
240.82855	130	
240.84912	170	
241.84224	274	
241.86147	68	
242.05625	88	
242.84484	130	
243.45096	76	
243.83473	90	
243.89218	84	
246.85625	56	
246.91762	86	
247.96394	200	
249.90381	66	
249.95770	138	
250.94693	106	
251.82765	70	
251.97881	58	
252.85143	54	
252.96597	164	
253.08761	78	
253.90207	94	
253.97726	68	
254.86680	66	
254.90057	162	
254.96179	216	1+
255.88715	92	
256.26230	72	
256.86519	120	
256.89252	112	
257.85250	72	
257.89064	80	
258.84047	168	
258.85875	62	
259.85104	210	
260.86157	66	
261.84914	68	
262.86256	104	
263.82649	54	
263.84402	82	
265.00824	66	
265.12015	86	
265.38216	70	
266.85844	154	
266.88049	118	
267.84229	52	
267.86032	78	
268.17596	78	
268.80144	70	
268.84042	382	
269.83570	76	
271.84810	56	
271.90899	58	
272.91408	72	
274.85173	80	
275.87631	72	
275.90008	100	
276.10208	54	
276.85845	706	1+
276.94673	70	
277.53834	94	
277.83483	68	
277.86178	526	1+
277.94134	58	
278.83432	232	
278.93938	82	
279.86100	96	
280.86137	68	
280.91802	78	
282.05097	54	
282.81850	66	
282.86487	112	
283.10558	74	
285.35789	70	
285.85067	252	1+
287.01585	74	
287.79753	78	
287.85185	154	
288.85544	76	
290.85413	54	
291.43843	84	
291.98392	60	
292.83641	68	
293.10822	384	
293.80152	66	
293.87520	72	
294.10982	198	
295.12876	106	
295.86368	76	
295.97551	68	
297.88749	126	
298.00703	82	
298.81513	72	
298.89616	64	
299.01057	56	
299.23970	66	
299.85432	56	
299.87421	150	
299.99874	90	
301.84748	54	
306.87747	56	
308.78223	98	
309.17679	94	
310.84584	72	
310.86819	96	
310.88303	64	
311.08837	56	
311.84720	74	
312.90596	78	
315.28284	74	
318.88799	82	
320.06218	86	
320.64713	94	
322.09313	60	
323.24213	52	
326.77313	80	
328.64251	88	
331.93646	62	
334.86464	86	
335.15679	62	
339.19524	72	
340.35170	66	
341.43287	80	
END IONS

###FS:    #m/z: 322.92874 #charge 1+
###MS: 186
###MSMS: 187
BEGIN IONS
TITLE=Cmpd 139, +MS2(322.9287), 28.0-35.0eV, 4.0min #187
RTINSECONDS=241.717
SCANS=186-187
PEPMASS=322.92874	341260
CHARGE=1+
59.28481	32	
140.75755	44	
168.01864	50	
170.85925	70	
192.06558	74	
193.96601	96	
201.03937	88	
202.04869	74	
202.87326	68	
205.94401	108	
206.92127	70	
206.94592	54	
207.97209	70	
213.35950	48	
214.17266	28	
216.91722	50	
216.96154	82	
216.99561	30	
218.99559	44	
220.87151	76	
220.88815	60	
222.02396	80	
222.98054	54	
224.03243	32	
224.95770	90	
226.85882	60	
228.90579	68	
229.59722	26	
230.85253	88	
236.39105	74	
236.58171	42	
238.89910	60	
238.93732	72	
239.07747	86	
239.83218	72	
239.97089	72	
240.07966	60	
240.81984	72	
240.86221	94	
240.90186	114	
240.94027	1320	
241.93668	4282	1+
242.34722	26	
242.81661	72	
242.93787	2970	1+
242.96985	68	
243.40127	28	
243.81909	52	
243.87363	36	
244.81688	86	
244.83656	62	
245.21884	62	
245.41687	98	
245.83270	62	
245.91761	62	
246.66805	44	
246.72076	46	
246.91776	86	
246.97963	72	
247.00859	60	
247.22163	34	
249.66508	50	
249.83231	32	
249.92517	72	
252.06052	68	
252.83176	76	
253.16415	26	
254.11824	76	
254.82330	58	
255.92824	28	
256.89683	130	
257.08262	34	
257.89636	82	
258.38189	74	
260.82893	88	
261.83659	70	
261.90889	50	
262.85168	60	
262.99691	78	
265.02819	90	
265.09420	70	
265.10882	26	
265.25404	74	
265.79218	40	
266.86847	66	
266.96066	74	
267.89493	78	
268.34882	82	
268.95334	112	
269.96058	42	
272.79844	84	
273.13749	66	
274.86498	76	
276.84438	40	
278.55394	36	
278.96999	60	
279.08979	972	1+
279.22244	76	
279.48397	26	
279.53061	28	
280.26121	100	
280.49604	38	
280.67120	34	
280.86422	60	
281.80944	50	
281.96837	76	
282.27996	52	
282.85752	58	
283.06636	68	
283.78784	76	
284.29011	392	1+
284.84588	58	
284.87540	148	
285.15691	66	
285.85395	64	
287.85253	100	
289.42992	36	
289.74738	70	
290.85014	84	
290.90637	60	
291.80447	48	
294.27531	64	
294.85061	114	
297.16844	70	
297.42049	68	
297.86516	56	
298.07274	84	
299.78594	84	
299.87750	70	
301.83469	96	
302.87260	58	
303.80513	54	
304.58292	38	
304.83541	58	
304.87159	72	
305.94470	58	
307.88064	80	
307.90665	90	
309.86832	50	
310.83315	56	
311.79902	34	
314.13917	26	
315.00086	32	
319.31134	84	
321.27164	74	
321.89727	68	
323.05243	56	
323.79660	68	
324.19676	70	
324.89117	102	
325.89684	68	
325.93948	48	
326.23422	32	
326.94658	46	
END IONS

###FS:    #m/z: 340.93896 #charge 1+
###MS: 186
###MSMS: 188
BEGIN IONS
TITLE=Cmpd 140, +MS2(340.9390), 28.0-35.0eV, 4.1min #188
RTINSECONDS=242.489
SCANS=186,188
PEPMASS=340.93896	187126
CHARGE=1+
89.58949	68	
192.95670	66	
205.41374	86	
205.95097	60	
206.98287	58	
208.95608	78	
210.89671	86	
211.94330	60	
212.88446	64	
216.89309	76	
217.87988	88	
218.88417	102	
219.00286	68	
220.87863	66	
221.87205	96	
223.96207	106	
224.88613	66	
224.91179	72	
224.95960	74	
225.90365	86	
226.84975	88	
227.01424	58	
227.82325	56	
231.94990	198	
232.85684	64	
232.95242	100	
233.02380	84	
234.10847	74	
234.99056	56	
235.92919	68	
236.83669	70	
236.90870	132	
237.79021	64	
237.91151	74	
237.95122	58	
238.84249	282	1+
238.85366	142	
239.02059	82	
239.86219	72	
239.88817	94	
240.83110	56	
240.92660	88	
241.84142	734	1+
242.05632	58	
242.82693	82	
242.86923	70	
243.83682	214	
243.89742	66	
244.86519	150	
245.87215	64	
246.95457	72	
246.98140	78	
247.88541	66	
248.99040	70	
250.10788	82	
250.95890	64	
252.84189	70	
252.88663	74	
254.85653	72	
254.90411	66	
254.94495	88	
254.96576	160	
255.09990	92	
255.88990	168	1+
255.90251	68	
256.26236	142	
256.84925	76	
256.86470	66	
256.98413	74	
257.07278	72	
257.26365	58	
257.84857	130	
258.09344	70	
258.84381	386	
258.91675	78	
259.84993	472	
259.91283	128	
260.00721	70	
260.83404	594	1+
260.89643	78	
260.91838	106	
260.94043	56	
261.88901	74	
262.83531	114	
262.92727	74	
263.98376	72	
264.07953	70	
264.41080	84	
264.93232	64	
265.86961	78	
266.86666	56	
266.92249	72	
268.84037	78	
269.84010	238	1+
270.82692	72	
270.97431	80	
272.93031	68	
274.87563	76	
274.89887	120	
275.81057	70	
275.83674	64	
275.86532	182	
275.88308	124	
276.39804	66	
276.85388	570	
277.86072	324	
277.91912	68	
278.84628	236	
278.87479	202	
278.92306	78	
279.84624	130	
279.87941	86	
279.90428	58	
280.85001	168	
281.89378	92	
282.87001	80	
284.89535	64	
284.93695	86	
285.85159	70	
286.11547	70	
286.42316	74	
286.91221	66	
289.88720	74	
290.78920	76	
291.88293	70	
292.06352	76	
292.88063	102	
294.86034	92	
295.44538	100	
295.85032	208	1+
295.88902	76	
296.85420	144	1+
296.88269	80	
297.89058	68	
298.82807	60	
298.85122	76	
300.12617	62	
300.85026	88	
300.87043	104	
301.02340	104	
302.86160	66	
303.85442	58	
303.93539	84	
305.87155	54	
309.81250	72	
310.85250	92	
310.87634	100	
312.86763	54	
313.17572	82	
313.89971	58	
317.87074	102	
324.28281	64	
326.96428	68	
332.93062	72	
342.75940	70	
343.88331	100	
346.04781	68	
END IONS

###FS:    #m/z: 507.84314 #charge 1+
###MS: 186
###MSMS: 189
BEGIN IONS
TITLE=Cmpd 141, +MS2(507.8431), 28.2-35.2eV, 4.1min #189
RTINSECONDS=243.261
SCANS=186,189
PEPMASS=507.84314	14882
CHARGE=1+
196.01323	124	
204.08560	78	
214.89094	92	
226.97355	80	
229.98040	80	
236.08149	80	
252.09053	112	
265.40013	94	
267.16743	84	
271.84002	90	
273.86252	92	
276.86771	80	
278.82732	128	
287.84926	426	1+
289.87974	132	
290.86551	140	
291.14925	86	
293.87067	186	
294.35734	94	
296.87349	112	
297.95006	86	
298.91924	100	
299.87296	118	
301.41021	80	
303.86832	138	
305.86226	460	
306.01571	102	
306.12424	84	
306.14656	90	
306.36580	88	
306.87963	80	
307.88803	120	
307.90889	98	
308.13876	260	
308.80674	178	1+
308.87528	464	1+
309.86553	134	
310.15585	116	
310.89936	178	1+
311.83390	98	
311.88134	398	1+
313.85356	242	1+
314.85572	306	1+
318.09285	92	
320.61427	80	
321.01419	92	
322.84916	146	
325.82099	134	1+
325.89994	98	
326.00995	80	
326.88341	308	
328.36887	80	
328.88857	132	
330.87599	138	
331.36771	88	
331.88644	86	
334.78360	80	
336.78265	92	
337.00503	140	
337.82640	84	
338.31378	92	
338.84789	126	
338.88550	120	
342.78780	138	
345.84002	78	
347.77962	162	
347.93936	92	
348.40416	94	
348.79461	186	1+
348.91530	128	
350.81792	220	1+
350.88657	180	
352.80438	180	1+
352.84755	214	1+
353.89214	86	
358.74392	98	
359.79266	80	
362.85569	122	
365.00604	96	
366.00146	80	
366.84960	88	
368.89488	112	
369.83491	168	
370.90618	88	
371.89843	134	
374.88256	94	
375.87211	80	
376.58707	88	
376.81552	82	
380.76468	178	1+
382.82967	168	
382.99062	80	
383.79063	88	
384.68390	98	
387.85055	108	
390.21168	78	
390.83880	322	
391.63676	98	
391.83643	160	
392.84268	116	
393.76368	80	
393.90698	86	
394.82357	176	
396.14509	82	
396.90163	98	
398.85161	126	
399.68470	136	
399.73066	110	
399.84601	144	
401.91189	102	
402.35493	80	
402.85725	104	
404.86600	88	
405.76229	128	
407.76704	98	
408.85362	308	
408.92369	82	
409.72432	146	
409.76493	122	
409.84290	172	
410.74086	146	
410.77225	106	
410.83542	650	1+
410.87390	80	
411.73728	198	1+
411.85807	118	
412.37030	124	
415.85565	88	
416.88095	132	
421.88426	130	
422.68694	84	
423.77216	176	
423.86281	128	
424.77542	144	
425.17969	80	
425.75573	232	
426.74769	88	
426.77119	196	
426.85770	292	
427.74236	116	
427.78921	92	
428.08899	82	
428.74643	182	1+
428.77503	88	
428.84177	390	1+
429.87119	134	
431.76961	104	
431.86189	102	
432.69589	112	
433.84979	84	
435.84188	94	
439.88760	100	
440.89267	82	
442.79111	96	
443.76442	130	
444.86904	632	1+
444.89778	118	
445.74579	94	
446.72179	80	
446.74587	92	
446.76258	112	
446.87845	150	
447.70293	278	1+
449.87472	114	
450.17767	80	
450.70044	222	1+
450.75997	220	1+
458.88501	104	
462.87716	426	1+
465.71935	110	
467.88960	392	1+
485.89491	370	1+
486.24202	84	
510.24790	110	
END IONS

###FS:    #m/z: 322.92840 #charge 1+
###MS: 190
###MSMS: 191
BEGIN IONS
TITLE=Cmpd 142, +MS2(322.9284), 28.0-35.0eV, 4.1min #191
RTINSECONDS=246.918
SCANS=190-191
PEPMASS=322.92840	332750
CHARGE=1+
45.92129	22	
47.25819	20	
52.91391	36	
73.01096	20	
85.34642	28	
125.44988	32	
131.55867	32	
187.94247	66	
188.94866	56	
188.96409	78	
196.88121	34	
198.64558	26	
200.83567	64	
201.04579	46	
204.83343	64	
207.97286	42	
208.07439	68	
213.08795	44	
213.93190	90	
215.02706	62	
219.89255	78	
220.83122	80	
220.88059	70	
221.88108	72	
222.95095	112	
228.18296	80	
231.13801	52	
235.99096	48	
236.35535	40	
238.85552	68	
238.89168	80	
238.93625	136	
239.07963	82	
240.08255	44	
240.13047	80	
240.26480	142	
240.82009	66	
240.90824	26	
240.93964	818	
241.00291	20	
241.08389	24	
241.94135	838	
242.58801	40	
242.84794	64	
242.94077	2410	1+
243.39343	70	
244.33313	22	
244.93808	472	
245.39653	24	
245.71695	20	
245.73253	24	
245.89722	26	
246.12349	56	
246.34847	24	
246.72949	26	
246.84993	48	
247.30077	20	
248.10010	50	
248.85872	66	
248.88367	40	
249.43045	36	
249.72541	82	
250.90638	84	
251.04469	52	
252.78306	82	
255.93818	72	
256.79886	32	
256.88807	72	
257.05122	52	
258.88851	82	
261.82778	70	
261.90277	70	
263.56308	24	
263.85589	58	
263.88214	48	
263.95175	56	
264.08667	44	
264.79636	60	
264.98611	32	
265.09228	28	
265.24629	76	
265.51814	36	
266.75190	30	
266.80325	24	
266.99478	52	
267.60814	20	
267.67771	32	
267.84425	56	
268.88104	26	
271.07562	44	
274.12845	32	
274.92185	64	
275.80621	66	
276.84843	58	
278.84297	78	
279.03749	40	
279.08910	1082	1+
279.14248	74	
279.18955	26	
279.36492	26	
280.05194	108	
280.78181	22	
280.83356	60	
280.85372	54	
281.03801	28	
281.36252	28	
281.89822	104	
282.01580	74	
282.22203	58	
282.27553	66	
282.97732	50	
283.06875	58	
283.86213	66	
284.29120	436	1+
284.42145	26	
284.59792	22	
284.86489	102	
285.20258	68	
285.21914	60	
285.26888	32	
286.18183	40	
286.20926	74	
287.15055	24	
287.80038	82	
287.91270	68	
288.77594	74	
290.53249	20	
290.88535	72	
291.89628	40	
292.80490	60	
299.04214	56	
301.02449	58	
302.37690	22	
303.19284	56	
303.88175	60	
306.86030	78	
306.88510	160	1+
308.17144	96	
310.87231	48	
312.87326	46	
313.20812	42	
317.87369	46	
320.20723	22	
321.82228	78	
322.11111	32	
323.62638	44	
323.76544	48	
324.09093	76	
325.73404	66	
325.75716	26	
325.78601	34	
325.85949	36	
325.89651	88	
326.74282	26	
END IONS

###FS:    #m/z: 340.93889 #charge 1+
###MS: 190
###MSMS: 192
BEGIN IONS
TITLE=Cmpd 143, +MS2(340.9389), 28.0-35.0eV, 4.2min #192
RTINSECONDS=247.69
SCANS=190,192
PEPMASS=340.93889	186448
CHARGE=1+
180.01315	58	
190.92727	52	
191.94998	50	
198.88611	68	
199.88505	60	
200.86022	70	
207.97374	78	
208.96036	52	
211.83767	72	
213.87472	68	
213.93813	106	
215.93889	310	1+
215.98615	104	
216.88923	72	
216.91120	78	
217.88320	80	
219.89454	70	
220.85534	52	
220.87693	138	
220.94806	76	
223.84674	72	
223.95995	128	
224.83417	64	
224.89898	72	
224.96522	60	
225.85005	74	
225.86660	66	
226.03069	58	
226.85132	58	
226.95125	82	
228.94032	70	
230.84789	70	
230.89014	72	
231.88838	98	
231.94770	332	1+
232.91679	56	
234.89836	70	
235.89096	80	
235.91533	50	
236.81447	68	
236.83306	58	
237.92072	74	
238.89423	122	
239.85294	74	
239.90610	72	
240.83713	122	
241.12705	62	
241.15725	64	
241.84129	1052	1+
243.83248	80	
243.90547	58	
244.83365	86	
244.94594	58	
245.94227	88	
246.87735	94	
246.93113	52	
247.86043	74	
249.04290	94	
249.95758	90	
249.97204	62	
250.89672	68	
250.92194	66	
250.96096	56	
253.91670	52	
254.91843	158	
254.96369	126	
255.06848	50	
255.41175	56	
255.82981	70	
256.83458	62	
256.86791	84	
257.26201	86	
257.85764	114	
257.87679	56	
257.92408	72	
257.95752	70	
258.84626	360	
258.86871	108	
259.08859	72	
259.85312	270	
259.95927	76	
260.82997	200	
260.91830	82	
261.84500	72	
262.05794	76	
262.82848	72	
262.87514	132	
264.86219	78	
265.85840	68	
266.88860	82	
266.92687	80	
267.93264	70	
268.83474	400	1+
271.85466	272	1+
274.84248	80	
274.94789	66	
275.05033	66	
275.38865	72	
276.53060	92	
276.85574	350	
277.86117	316	
277.93313	64	
278.84338	420	
279.85150	362	1+
279.86585	186	
279.89385	74	
279.96555	50	
280.94023	94	
281.00729	56	
281.04940	112	
281.89229	58	
282.90923	62	
283.87470	88	
284.94321	72	
290.84364	80	
291.86438	72	
292.87210	66	
292.89090	104	
294.85265	50	
294.88878	74	
295.84962	292	1+
295.89753	78	
295.93365	64	
296.89311	74	
297.89501	156	
298.27688	68	
299.24459	52	
299.78172	64	
299.88591	68	
300.84554	96	
300.96288	88	
301.81991	56	
301.85936	122	
302.17223	150	
302.93697	68	
302.98826	54	
303.90335	78	
304.22475	80	
310.53866	50	
312.79319	68	
313.61028	122	
320.94642	54	
324.81605	78	
328.19992	98	
328.81548	66	
328.85628	68	
328.88241	58	
333.83396	66	
334.34593	102	
335.38167	62	
335.78211	56	
335.90354	58	
336.93733	80	
339.05955	74	
339.86230	92	
342.90243	84	
345.74390	60	
END IONS

###FS:    #m/z: 363.95447 #charge 1+
###MS: 190
###MSMS: 193
BEGIN IONS
TITLE=Cmpd 144, +MS2(363.9545), 28.0-35.0eV, 4.2min #193
RTINSECONDS=248.462
SCANS=190,193
PEPMASS=363.95447	61124
CHARGE=1+
123.85251	70	
192.87827	64	
205.94404	58	
206.97438	66	
207.94694	76	
209.94340	214	
210.89678	70	
210.94622	110	
212.35259	68	
212.87771	414	
213.82954	92	
213.95173	72	
214.82356	80	
214.89044	94	
216.41241	94	
219.83062	68	
222.86704	80	
222.92198	72	
223.94976	70	
224.94763	474	
224.96713	58	
225.96909	152	
226.90338	56	
226.94537	1462	1+
226.97563	86	
227.07038	118	1+
227.93104	86	
228.09418	68	
228.83641	62	
228.89431	68	
228.94187	1194	1+
230.02493	66	
230.85271	86	
230.88702	264	
234.87951	60	
235.03580	80	
235.06217	72	
238.04050	96	
238.89187	88	
239.86379	60	
239.90265	64	
240.80314	58	
240.82952	94	
240.93829	426	
240.95843	70	
241.89583	60	
241.94377	214	
242.93914	588	1+
243.83821	72	
243.96495	68	
244.07033	76	
244.86504	70	
244.95581	822	1+
245.12632	62	
246.80350	68	
246.85515	106	
246.95080	660	1+
246.96792	100	
247.81023	72	
248.80062	130	
248.84462	88	
248.88601	70	
248.89894	60	
250.02805	62	
250.89289	78	
250.94357	88	
256.07272	78	
257.02581	66	
258.82677	148	
260.83225	122	
261.83120	86	
261.90290	84	
262.09172	62	
262.82791	78	
264.54647	100	
267.80796	74	
267.96578	78	
268.81183	156	
269.96777	76	
270.38811	64	
271.87260	100	
271.98796	58	
275.09502	90	
276.81247	74	
277.37067	84	
277.81667	80	
277.86996	66	
278.88195	58	
279.10591	140	
280.07041	68	
280.79276	286	1+
280.83546	74	
281.85778	124	
281.95378	60	
282.78953	82	
283.85099	66	
283.87073	58	
283.98660	64	
284.07565	56	
284.30501	100	
284.82340	78	
284.91221	76	
285.84756	66	
289.84131	82	
289.88294	66	
290.79993	62	
291.91278	60	
292.00480	76	
292.85522	56	
292.90340	84	
293.11806	78	
294.88873	66	
295.38029	72	
296.91868	96	
297.80102	582	1+
298.43547	110	
298.80335	494	1+
298.88971	58	
299.87531	108	
300.10283	62	
300.80281	156	
300.90956	74	
301.79888	62	
301.85866	110	
302.09424	96	
302.77409	68	
303.85622	72	
304.82671	66	
305.91274	72	
306.03702	72	
306.80469	70	
307.84185	74	
307.88512	98	
307.93658	96	
314.88588	62	
314.93811	68	
314.98848	64	
316.79108	60	
316.81773	140	1+
317.48623	76	
318.79604	76	
319.13192	84	
320.82709	94	
321.80896	222	1+
322.89126	70	
324.89606	58	
326.81888	64	
330.57363	76	
338.94413	94	
340.90464	84	
340.94796	86	
342.90142	62	
344.41193	84	
350.87721	70	
355.89768	86	
356.35629	74	
358.89003	60	
359.77220	82	
360.00392	78	
364.95879	62	
365.62533	78	
367.76186	176	1+
END IONS

###FS:    #m/z: 363.95468 #charge 1+
###MS: 194
###MSMS: 195
BEGIN IONS
TITLE=Cmpd 145, +MS2(363.9547), 28.0-35.0eV, 4.2min #195
RTINSECONDS=252.12
SCANS=194-195
PEPMASS=363.95468	64988
CHARGE=1+
191.85831	186	
191.88526	76	
196.87915	86	
197.87637	78	
198.99369	74	
199.88720	144	
207.87282	134	
207.94713	64	
208.93823	70	
209.94233	376	
210.01852	86	
210.88229	72	
212.87731	146	
215.88331	68	
216.91281	66	
222.95141	362	
223.94786	618	1+
224.94794	416	1+
225.97563	72	
226.42897	78	
226.86814	76	
226.89147	132	
226.94561	2126	1+
226.96954	130	
227.04992	72	
227.89742	68	
227.97929	72	
228.82535	82	
228.89418	204	
228.94188	2178	1+
230.88882	198	
231.91167	78	
234.87736	84	
235.11656	80	
236.96906	80	
240.94020	388	
241.93782	766	1+
242.82097	68	
242.93986	538	1+
242.95882	282	
243.87136	108	
244.82474	76	
244.88437	68	
244.89983	68	
244.93612	232	1+
244.95500	810	1+
245.87035	128	
246.80951	70	
246.89647	64	
246.95183	744	1+
246.97383	74	
247.91248	98	
248.83925	66	
248.95687	126	
250.94162	72	
251.94040	74	
251.96768	96	
252.08075	70	
252.88628	66	
252.93761	68	
253.92644	72	
254.84882	94	
258.00866	78	
258.59502	80	
258.82106	66	
258.95853	70	
258.97410	72	
259.93564	70	
260.83286	134	
260.85298	66	
260.96710	148	
261.97451	66	
262.83763	68	
262.85153	72	
263.10280	66	
264.96517	68	
265.97073	144	
266.06493	68	
267.13128	66	
267.81016	174	1+
267.97422	150	
268.86392	94	
269.96666	188	
272.92447	66	
273.96406	66	
274.13043	86	
276.42075	88	
276.83713	66	
276.85928	124	
277.84768	90	
278.79809	136	
279.84219	160	
280.79248	268	
280.88263	78	
281.90004	72	
282.06741	92	
282.10875	72	
282.78884	148	
283.23599	68	
283.82717	78	
284.10449	120	
284.80645	96	
284.87692	72	
284.89905	150	
285.84588	98	
286.86766	96	
287.08430	70	
287.42372	88	
289.80377	76	
289.88516	72	
290.87494	74	
292.43708	72	
292.80148	116	
292.82385	66	
292.88935	82	
296.42344	110	
296.80933	188	
296.85289	98	
297.80552	78	
298.80184	412	1+
298.97028	94	
300.80186	280	1+
300.93704	72	
302.82968	74	
302.87902	90	
302.89847	68	
303.86039	112	
305.80294	92	
306.93142	78	
308.86180	90	
309.02788	66	
309.29191	66	
309.38634	106	
309.89424	74	
310.81151	66	
310.89398	136	
310.92832	98	
311.37885	104	
316.81831	128	
316.83068	124	
317.88474	72	
318.86420	70	
319.20828	66	
319.72425	84	
319.83610	72	
319.86664	66	
320.37654	74	
320.78331	66	
321.81958	72	
323.88298	66	
323.94294	80	
326.10745	94	
326.84403	70	
330.81424	88	
334.73212	70	
335.88553	64	
336.94625	78	
349.29871	66	
350.80824	80	
362.06802	78	
363.95783	70	
366.08818	68	
END IONS

###FS:    #m/z: 336.94422 #charge 1+
###MS: 194
###MSMS: 196
BEGIN IONS
TITLE=Cmpd 146, +MS2(336.9442), 28.0-35.0eV, 4.2min #196
RTINSECONDS=252.893
SCANS=194,196
PEPMASS=336.94422	20206
CHARGE=1+
186.88181	74	
198.87753	72	
200.00473	50	
202.04189	58	
207.96821	54	
211.94240	450	
212.87490	172	
213.89635	74	
213.93740	144	
213.94977	88	
214.42276	76	
215.89055	52	
215.93566	64	
217.87764	226	1+
217.94664	84	
219.90004	56	
223.86899	74	
223.95982	136	
224.80069	64	
224.83515	66	
224.98005	66	
226.85515	54	
228.84028	60	
229.85187	54	
229.95228	598	
230.88708	226	1+
231.94834	134	
232.83061	82	
232.94893	76	
233.94135	68	
234.83408	78	
236.84253	78	
236.87460	66	
236.93690	58	
237.06205	70	
238.84410	58	
239.90611	86	
240.05660	72	
240.89046	54	
240.92278	54	
241.83835	504	1+
241.85394	104	
241.86686	68	
241.88094	106	
243.85352	62	
244.08959	88	
246.89760	66	
246.97771	130	
247.96585	364	
248.83174	70	
248.98454	86	
249.42472	70	
249.83575	64	
249.85295	54	
249.99140	68	
250.91239	70	
250.95758	174	
251.00957	78	
251.82969	64	
252.84350	74	
252.95329	64	
252.96936	502	1+
253.90979	314	
254.09894	64	
254.86263	76	
254.96360	146	
255.07651	68	
255.84048	56	
256.87774	80	
257.85322	114	
257.86753	72	
258.84561	226	
258.92907	62	
259.85446	350	
260.85020	216	
261.84721	100	
262.82810	58	
262.85565	80	
262.88803	50	
263.87633	66	
263.98176	82	
265.98643	50	
266.83020	50	
266.85433	74	
267.78993	72	
268.83988	360	
268.86046	56	
269.82362	58	
269.85342	76	
269.96893	66	
270.84281	50	
270.98422	122	
272.86682	108	
272.94220	80	
272.97487	88	
274.50120	52	
274.88043	122	
275.83492	98	
275.86607	104	
275.90216	60	
276.85773	866	1+
277.83344	86	
277.86215	634	1+
278.53538	110	
278.83087	90	
278.89837	74	
279.07685	82	
279.83885	178	
280.14636	134	
280.88068	84	
280.93201	88	
280.97336	62	
281.80963	70	
282.88033	74	
283.86676	80	
284.18318	82	
286.84901	66	
286.86586	106	
287.85859	52	
291.85458	60	
291.88943	70	
292.07426	58	
292.17065	98	
292.36781	86	
293.10594	120	
293.85646	72	
294.11334	126	
295.40114	78	
295.85860	50	
296.82315	74	
299.06159	68	
299.77959	60	
299.85781	78	
299.89726	98	
300.92021	96	
302.08902	58	
302.91111	54	
303.09059	68	
306.88412	54	
307.83160	66	
308.90922	78	
310.86337	68	
311.87546	66	
313.82143	62	
314.97093	64	
315.24709	68	
319.37053	50	
321.05153	62	
325.89938	60	
326.61348	98	
327.94381	88	
330.18056	82	
336.02541	56	
339.16775	70	
339.90999	78	
340.06407	78	
END IONS

###FS:    #m/z: 507.84238 #charge 1+
###MS: 194
###MSMS: 197
BEGIN IONS
TITLE=Cmpd 147, +MS2(507.8424), 28.2-35.2eV, 4.3min #197
RTINSECONDS=253.665
SCANS=194,197
PEPMASS=507.84238	13186
CHARGE=1+
213.11538	96	
220.05308	84	
224.97157	120	
227.58812	100	
235.08083	118	
243.89223	80	
245.60565	102	
246.96404	86	
249.11646	78	
251.95224	78	
253.90507	88	
258.48056	84	
262.14340	82	
267.09709	92	
272.85228	158	
275.10141	80	
276.79862	86	
279.85951	84	
280.90329	96	
286.87617	82	
287.04677	100	
287.84743	180	
291.37355	82	
291.82865	78	
293.40608	84	
293.86846	222	
293.89013	84	
294.88227	106	
297.90545	98	
301.86218	406	1+
305.78136	100	
305.86254	188	
307.88398	176	
308.81663	130	
308.87048	186	
309.13976	88	
309.99594	86	
310.15705	154	
310.56289	80	
310.86591	82	
311.16320	108	
311.88326	472	1+
312.42213	80	
312.87123	78	
314.86353	286	1+
319.06151	86	
321.89053	92	
323.84316	78	
323.87462	126	
324.95803	90	
325.89516	108	
326.88056	514	1+
327.89525	174	
328.86494	92	
329.69405	86	
330.01283	80	
331.96315	80	
335.29182	80	
335.90339	80	
339.82878	82	
343.08474	88	
343.82898	84	
348.06897	112	
348.85663	134	
350.13254	88	
350.60837	96	
351.78284	170	
355.89136	102	
356.86217	80	
357.79373	96	
359.41385	86	
361.86904	216	1+
362.39462	92	
363.77977	108	
366.18021	88	
366.96265	78	
367.85163	200	1+
368.85468	138	1+
369.76944	82	
369.83347	106	
370.80155	182	
371.81034	150	
371.83765	96	
374.81788	114	
375.85319	84	
377.82019	94	
378.35457	92	
379.74483	122	
379.80570	82	
380.71676	122	
381.21411	100	
382.79809	102	
383.77709	78	
386.02169	86	
386.75871	150	1+
389.77222	84	
389.80157	218	1+
390.84783	266	
391.76008	84	
391.84060	140	
391.93322	82	
392.81999	182	
393.84060	78	
396.80429	84	
398.86496	82	
399.84944	174	
400.79502	78	
404.87799	92	
405.14312	78	
405.75767	136	
405.79236	86	
405.85471	380	1+
407.74192	94	
407.75870	122	
408.85393	510	1+
409.71337	248	1+
409.78247	80	
410.08339	92	
410.83719	536	
411.73653	82	
412.83590	124	
413.80470	94	
416.87783	108	
417.70838	98	
418.74772	80	
421.78915	78	
421.84431	86	
423.76847	228	
423.86849	116	
424.78223	122	
425.75483	164	
426.07293	116	
426.75839	264	
426.86212	478	1+
427.75724	188	
428.73842	236	1+
428.84523	376	1+
431.83301	106	
431.85911	160	
432.86751	102	
433.84833	116	
433.87059	84	
441.77588	100	
441.86098	82	
443.80409	78	
444.72062	80	
444.87006	122	
445.75753	110	
445.88637	86	
446.76744	156	
447.74252	78	
449.87823	94	
450.70899	122	
451.15004	78	
451.72406	84	
451.76288	92	
457.89959	144	
461.71918	90	
463.19352	94	
465.72031	148	
467.88444	218	
468.04709	82	
468.89342	118	
485.89926	116	
487.80603	82	
END IONS

###FS:    #m/z: 363.95489 #charge 1+
###MS: 198
###MSMS: 199
BEGIN IONS
TITLE=Cmpd 148, +MS2(363.9549), 28.0-35.0eV, 4.3min #199
RTINSECONDS=257.318
SCANS=198-199
PEPMASS=363.95489	65162
CHARGE=1+
46.60413	64	
89.11842	70	
184.94993	56	
189.86304	76	
191.85966	62	
196.88118	106	
198.89319	74	
203.86268	56	
204.88613	64	
206.89103	68	
208.93930	406	1+
209.94230	348	1+
210.88233	120	
210.89499	84	
211.88028	58	
212.88048	126	
213.88520	72	
214.88869	60	
218.86300	64	
218.89967	62	
222.95389	110	
223.83957	74	
223.88578	66	
223.95148	84	
224.85825	88	
224.92107	72	
224.94766	504	1+
225.95881	60	
226.89406	70	
226.90869	92	
226.94562	1930	1+
226.97288	222	
228.94150	1286	1+
229.05891	58	
230.08825	56	
230.88845	672	1+
230.94351	136	
231.94723	72	
234.88481	64	
234.98270	78	
236.88688	142	
237.07731	64	
237.92269	92	
237.97197	80	
239.99172	58	
240.83215	182	1+
240.87899	62	
240.94127	280	
240.96329	122	
241.08334	66	
241.94389	162	
242.81666	94	
242.94109	766	1+
244.90535	64	
244.95630	508	
245.07242	58	
245.93948	110	
246.92364	84	
246.95173	972	1+
247.46790	92	
249.37619	56	
250.06924	58	
251.86646	82	
252.04559	56	
256.90364	66	
258.83856	54	
258.97861	74	
259.04329	64	
259.09695	54	
259.93527	56	
260.82855	170	1+
260.96740	118	
261.91682	76	
261.97274	68	
262.93334	68	
263.82973	56	
264.84437	92	
266.81026	64	
266.97677	60	
267.92254	74	
267.97251	148	
270.82484	62	
270.85709	74	
272.86328	56	
273.92525	62	
275.91835	94	
276.42248	78	
276.81060	134	
276.85552	132	
277.38485	78	
277.99874	68	
278.84043	252	1+
278.88437	70	
279.05631	80	
279.11149	80	
280.41981	78	
280.78975	184	1+
280.81071	68	
280.86025	70	
281.26567	66	
282.90588	68	
283.06408	76	
283.83125	78	
283.85290	130	
283.89343	92	
283.95972	84	
284.86245	62	
285.13377	66	
285.82197	56	
285.84643	134	
285.93909	72	
287.81902	56	
287.85649	74	
290.85400	74	
290.90423	60	
291.50548	62	
294.80650	68	
295.02801	58	
296.80517	224	1+
297.04569	78	
298.65381	76	
298.80418	248	
299.00234	72	
299.01923	74	
299.80199	138	
299.95809	70	
301.79517	66	
301.86346	184	
301.91374	70	
303.11628	64	
303.79641	76	
303.85323	110	
304.96407	66	
308.83284	188	1+
314.82728	66	
316.01980	62	
318.80894	116	
319.13171	100	
319.95936	72	
320.83189	60	
320.93310	70	
321.81756	58	
322.89380	74	
323.13013	78	
323.82780	70	
325.82210	58	
326.03237	66	
326.87231	108	
327.07767	138	
330.87677	58	
332.78040	58	
332.81836	84	
332.90349	58	
335.44022	100	
335.61570	68	
336.93443	112	
340.37877	76	
340.93881	188	
343.91285	88	
345.84461	94	
352.75680	70	
359.85829	88	
360.71877	68	
365.24269	66	
END IONS

###FS:    #m/z: 336.94349 #charge 1+
###MS: 198
###MSMS: 200
BEGIN IONS
TITLE=Cmpd 149, +MS2(336.9435), 28.0-35.0eV, 4.3min #200
RTINSECONDS=258.09
SCANS=198,200
PEPMASS=336.94349	16840
CHARGE=1+
157.10671	44	
194.88541	48	
201.84267	88	
210.88477	180	
211.94281	706	
212.87754	88	
213.93610	488	1+
216.83536	58	
217.89404	78	
218.89382	52	
220.86433	84	
221.11630	68	
221.87458	80	
221.89261	56	
221.99525	76	
222.19805	64	
222.95116	84	
223.43178	78	
223.83617	56	
223.95562	68	
223.97287	134	
224.83444	92	
224.97097	50	
227.79189	82	
227.85658	50	
228.84535	56	
228.91254	62	
229.23961	52	
229.95292	300	1+
230.85072	68	
230.88853	292	
231.89116	122	
231.94951	364	
232.82326	74	
233.89300	56	
233.94637	66	
234.83818	66	
234.89246	82	
234.92806	66	
235.97393	72	
236.85176	62	
236.89796	52	
237.06549	76	
238.83650	78	
238.85391	56	
238.88193	90	
239.86171	194	
240.83670	120	
241.83916	292	1+
241.90346	82	
242.88076	66	
243.82885	54	
244.89224	70	
244.96494	76	
245.53788	106	
245.89409	90	
246.87131	46	
247.96420	318	1+
248.23545	70	
248.88996	70	
249.05643	86	
250.82676	50	
251.83894	66	
252.07886	64	
252.84136	52	
252.95189	266	
252.97033	532	
253.85623	54	
253.90701	168	
254.86399	100	
254.88809	52	
254.91537	72	
254.96537	198	
255.84443	202	1+
256.86946	58	
256.89515	200	
258.85019	662	1+
259.14647	56	
259.85573	414	1+
261.84346	58	
262.94010	82	
265.84450	90	
266.85031	88	
267.84196	60	
268.84520	474	1+
270.12436	72	
272.97112	88	
273.84190	74	
274.87861	158	
275.85917	158	
275.90865	50	
276.85832	432	1+
277.22970	54	
277.83275	256	1+
277.86243	298	1+
277.96385	72	
279.85158	124	
279.90421	54	
280.80035	56	
280.89920	78	
281.03296	78	
284.87465	76	
284.89339	60	
284.99489	102	
285.84327	64	
286.84585	252	
286.89519	86	
287.86291	78	
290.86235	78	
290.87919	76	
291.79943	76	
292.80536	72	
292.86337	220	1+
293.10631	450	1+
293.47334	46	
293.99719	64	
294.13005	56	
295.87585	152	
296.21411	60	
296.23379	66	
296.83619	72	
297.11102	82	
297.89247	74	
298.31301	58	
298.78984	72	
298.87670	64	
299.10010	66	
299.87128	62	
299.92638	54	
300.88200	56	
301.19757	54	
302.14840	54	
303.80522	66	
305.85680	56	
308.89450	50	
309.90934	48	
309.94399	74	
310.87442	100	
312.88006	62	
313.84555	74	
314.09966	60	
315.26309	76	
316.37363	72	
317.31817	66	
317.94837	64	
319.19992	72	
319.86698	84	
320.14119	58	
320.75279	62	
322.13697	50	
326.05901	78	
326.84392	58	
329.87687	98	
330.14430	52	
332.90636	54	
333.07198	64	
333.19467	62	
333.27989	62	
335.79777	68	
338.19392	58	
338.23493	80	
338.82414	74	
339.84324	74	
END IONS

###FS:    #m/z: 507.84293 #charge 1+
###MS: 198
###MSMS: 201
BEGIN IONS
TITLE=Cmpd 150, +MS2(507.8429), 28.2-35.2eV, 4.4min #201
RTINSECONDS=258.862
SCANS=198,201
PEPMASS=507.84293	14644
CHARGE=1+
90.97218	80	
214.88771	214	
216.89495	78	
224.97431	98	
232.89878	168	
236.89544	112	
237.39832	88	
241.06982	84	
245.44017	120	
250.91447	102	
252.07519	80	
253.08157	134	
264.09142	88	
264.37501	78	
265.08223	82	
265.82434	88	
267.99104	80	
271.88655	84	
287.85343	238	1+
289.84901	144	
289.87509	210	1+
290.16981	84	
293.66703	100	
293.87280	178	
294.85917	78	
296.85206	106	
299.89484	92	
302.91293	84	
303.86523	200	
305.86028	520	
307.88374	134	
307.98446	80	
308.14060	568	1+
308.87356	240	
308.94421	80	
309.88340	120	
310.15312	216	
310.88507	80	
311.16173	92	
311.88111	340	1+
311.95139	80	
313.85952	146	
314.85996	114	
315.40051	88	
315.76430	86	
315.79951	80	
316.85493	204	1+
321.38832	104	
323.87083	196	
324.85779	140	
325.84601	84	
326.77128	86	
326.82237	120	
326.88093	542	
327.89649	116	
328.88081	94	
330.99014	82	
332.87457	106	
335.77967	80	
339.90315	98	
340.81187	102	
340.87371	124	
341.79827	80	
342.04615	84	
344.42090	90	
347.77789	86	
347.98209	78	
348.84313	144	
349.76194	238	1+
349.78804	88	
351.75430	90	
354.05867	84	
356.80389	122	
357.89500	88	
359.82096	90	
365.58564	110	
367.87040	188	1+
372.78605	80	
372.81220	94	
374.62585	102	
377.59286	106	
377.79729	116	
380.83197	218	1+
383.13918	82	
383.85814	94	
384.13735	82	
384.84545	90	
385.74143	144	
385.82688	108	
387.82574	228	1+
387.84891	204	
388.00975	84	
388.20559	118	
389.19529	94	
390.72472	102	
390.83990	318	1+
390.91130	96	
392.05234	80	
392.72739	126	
392.82350	82	
393.81413	90	
394.89495	78	
395.73264	136	
395.75767	136	1+
397.33124	82	
398.31825	88	
399.72673	134	
400.26900	80	
403.36812	84	
403.79846	144	
403.82128	140	
403.86364	90	
403.88097	94	
404.87860	92	
406.76245	128	
406.85766	124	
407.75083	86	
408.81020	90	
408.84805	436	1+
408.87204	80	
409.73658	94	
409.89637	172	1+
410.84724	216	
411.74997	126	
412.21361	80	
412.82876	88	
413.84252	78	
418.74021	84	
418.85033	126	
418.91093	78	
423.77703	120	
424.76421	124	
424.86191	140	
425.74708	198	
425.85739	542	1+
426.76286	140	
426.85843	394	1+
427.72958	188	
428.74973	96	
428.84619	218	
428.88521	154	
429.68325	80	
430.77602	82	
431.86350	264	1+
432.73796	86	
433.11842	82	
434.89417	82	
437.78702	84	
439.85266	102	
439.90155	78	
444.75779	124	
444.78104	116	
444.87194	470	1+
445.74859	250	1+
445.81420	78	
445.87472	322	1+
447.70609	134	
447.77686	330	1+
448.69894	78	
449.73619	82	
450.71093	150	
450.78440	102	
451.87567	82	
454.15950	86	
455.73283	92	
462.88198	146	
470.71251	86	
472.86729	102	
485.89876	142	
490.90286	126	
END IONS

###FS:    #m/z: 322.92868 #charge 1+
###MS: 202
###MSMS: 203
BEGIN IONS
TITLE=Cmpd 151, +MS2(322.9287), 28.0-35.0eV, 4.4min #203
RTINSECONDS=262.52
SCANS=202-203
PEPMASS=322.92868	334386
CHARGE=1+
51.87309	18	
70.18177	18	
141.03178	48	
148.55924	32	
188.95397	60	
197.96919	70	
201.04371	318	1+
205.94961	72	
205.97209	56	
206.97439	70	
210.13101	64	
211.25352	18	
213.83859	66	
216.94153	38	
218.88726	58	
220.87144	64	
221.05926	74	
221.87822	76	
221.97503	78	
223.95168	82	
223.98668	48	
224.95785	70	
225.43363	42	
226.06998	90	
226.97520	64	
227.94779	84	
229.85739	74	
230.54115	18	
230.86001	84	
234.12540	70	
234.45238	18	
235.99060	34	
236.91050	64	
237.93603	94	
238.04584	70	
238.77768	56	
238.88926	44	
238.94047	114	
239.07967	44	
239.56294	22	
240.04114	60	
240.06021	82	
240.37599	34	
240.87714	68	
240.93933	1228	
240.95952	250	
241.07605	102	1+
241.12874	18	
241.73597	58	
241.82712	36	
241.94084	1034	
242.90135	20	
242.94044	2766	1+
243.13001	20	
243.26712	28	
243.45848	30	
243.81896	40	
243.84220	74	
243.91280	72	
244.13167	56	
244.36184	28	
244.88507	24	
244.93725	524	
245.73643	30	
245.86159	48	
246.19261	24	
246.27567	34	
246.86373	66	
246.99076	36	
247.07385	32	
247.33397	20	
248.95358	58	
250.01435	24	
250.95170	28	
255.09571	80	
255.52154	94	
256.08149	70	
256.89566	56	
258.87153	58	
258.90123	56	
260.28771	24	
260.83403	32	
261.76610	28	
261.83209	88	
261.90493	76	
262.15307	42	
262.83995	60	
263.81782	52	
263.84570	28	
263.88628	38	
264.19325	80	
265.05582	70	
267.30685	18	
267.82825	90	
267.93864	72	
269.00747	42	
270.83901	66	
271.78365	62	
272.59394	92	
272.89214	48	
273.78954	48	
275.39664	86	
278.65425	36	
279.00919	26	
279.05659	38	
279.09037	600	
279.17342	44	
279.23059	20	
279.32215	24	
279.39778	18	
279.41343	22	
279.49620	28	
279.91086	72	
280.09427	298	
281.86504	34	
282.27369	50	
282.35810	82	
282.99395	36	
283.06620	72	
283.09111	20	
283.27934	78	
283.84989	50	
284.20973	46	
284.29179	662	1+
284.34243	38	
284.45411	30	
284.89796	44	
284.97519	118	
286.25072	110	
286.89466	24	
288.58945	18	
288.81156	74	
289.90437	70	
293.79919	102	
296.09848	58	
296.96707	46	
297.88646	78	
300.74235	18	
303.91615	96	
305.94038	80	
306.12308	78	
308.86418	88	
308.88802	34	
311.15995	78	
311.86470	58	
313.15373	74	
315.11243	72	
317.95258	64	
319.87776	40	
320.49244	22
[truncated: 1,464,143 more chars]
