# Supplementary material for: High-Throughput Venomics
Source: J Proteome Res. 2023 Apr 3;22(6):1734–46. doi: 10.1021/acs.jproteome.2c00780 (PMC10243144; doi:10.1021/acs.jproteome.2c00780)
Supplement: Supplementary file 9 — pr2c00780_si_009.zip [file pr2c00780_si_009.zip › Manual files/Calloselasma rhodostoma MGF/210702_Calloselasma_halfplate000075_5.1.201.mgf]

###	D:\Data\Julien\210702_Cr_half_TFA\210702_Calloselasma_halfplate000075.d\ProteinAnalysisResults.mgf
###	D:\Data\Julien\210702_Cr_half_TFA\210702_Calloselasma_halfplate000075.d\analysis.baf
###	210702_Calloselasma_halfplate000075.d
###	Instrument: maXis HD
###	Manufacturer: Bruker
###    PeakWidth 0.30, MiniumIntensity 10, S/N 1Apply threshold 0, Threshold 10
###    Retain Residuals no, Create neutrally no,
###    FullScan Parameters: AdductIon (+)+H (-)-H, LowMass 0, HighMass 8000, MaxCharge charge decon 4, MinPeaks 3
###    Perf. isotope decon yes, Max Charge Istopic decon 6, MW agreement 0.00, Abund. cutoff 2.00, Envelope cutoff 75.00
###    MaxRes   Parameters: AdductIon (+)+H (-)-H, LowMass 0, HighMass 8000 
###    Perf. isotope decon yes, Max Charge Istopic decon 6, Abund. cutoff 2.00
###    MSn      Parameters: AdductIon (+)+H (-)-H, LowMass 0, HighMass 8000 
###    Perf. isotope decon yes, Max Charge Istopic decon 4, Abund. cutoff 0.05
###    Global Charge Limit: no 3, Prefer FullScan Result: yes, Export what: 2 (0=non deconv/1=deconv only/2=mixed), NoMSMSSignals: 150, Intensity threshold: 10, NoMSSignals (deconv): 2, NoMSSignals (non-deconv): 2, NormalizeData: no, SingleCharged: yes
###
COM=210702_Calloselasma_halfplate000075.d
USERNAME=Demo User

###FS:    #m/z: 322.92825 #charge 1+
###MS: 2
###MSMS: 3
BEGIN IONS
TITLE=Cmpd 1, +MS2(322.9283), 28.0-35.0eV, 0.0min #3
RTINSECONDS=1.868
SCANS=2-3
PEPMASS=322.92825	412214
CHARGE=1+
208.94580	5646	
211.94332	15492	
213.93883	6030	
222.95082	14516	1+
224.95009	2578	
226.94544	39312	1+
227.19682	4346	
228.94164	64656	1+
234.96887	6464	
234.99672	6602	
235.20249	3992	
237.12693	2368	
237.21765	1954	
238.14764	4974	
239.01897	2180	
239.07805	3122	
239.14528	18534	1+
239.19763	2190	
239.23407	2348	
239.97990	2280	
240.22925	2924	
240.96097	10294	1+
241.21294	2228	
242.96000	2260	
243.17035	3042	
243.22541	11784	1+
244.95629	24534	
245.18366	4256	
245.63143	2548	
245.94096	6538	
246.23888	7938	1+
246.95087	23024	1+
246.97327	3294	
247.13280	2050	
248.95075	2762	
249.18153	3676	
249.97119	50646	1+
250.94558	33796	1+
250.99583	5416	
251.19728	6294	
252.46908	2308	
252.94672	3904	
252.97002	601096	1+
253.13676	2106	
253.17836	2402	
253.21270	8474	1+
254.94042	41412	1+
254.96522	223720	1+
255.07154	1824	
255.22850	5104	
256.25977	6026	
256.91206	2410	
256.96296	29364	1+
258.96312	8986	1+
260.16059	4408	
261.97464	7714	
263.05352	2144	
263.23375	2642	
263.97710	47954	1+
264.96399	3716	
265.16051	2534	
265.24882	2888	
265.97489	6096	
267.26421	2974	
267.64607	1860	
267.97186	18774	
268.26115	2096	
268.95744	14926	1+
269.14796	2350	
269.20655	1928	
270.97974	11944	
271.20325	1876	
272.95102	7540	
272.97611	6488	
273.18431	3680	
274.08902	2718	
274.27034	12194	1+
277.21219	2314	
279.09008	6108	
279.22750	6192	
280.26018	2552	
281.04678	2246	
281.24374	14430	1+
281.98796	2138	
282.17309	5344	
282.27587	14552	
283.17162	16256	1+
283.20489	2790	
283.22326	1794	
283.25934	14352	1+
283.94490	3740	
284.29116	9068	1+
284.32676	1990	
285.18158	2882	
285.20255	3408	
285.21994	3280	
285.23927	2116	
285.93992	63274	1+
285.98225	8914	
286.27002	3138	
287.25043	22710	1+
287.65893	2124	
288.20369	3294	
288.28684	1966	
289.17780	2576	
289.21246	2284	
289.23430	2970	
289.65738	2764	
290.26569	27732	1+
291.09760	4382	
291.15855	7860	1+
291.19415	8938	1+
291.97235	10870	1+
292.05718	3740	
292.09993	3040	
293.10517	2858	
293.20698	8328	1+
293.24463	2250	
293.97364	21674	1+
293.99591	34570	1+
294.23982	2102	
294.93566	3936	
295.06374	1832	
295.12783	4452	
295.22347	12600	1+
295.26012	6780	1+
295.28910	6864	1+
295.96672	2528	
295.99115	14498	1+
296.29044	5194	1+
297.07656	11192	1+
297.16493	2056	
297.23705	20490	1+
297.90259	3362	
297.98863	2408	
298.26994	4134	
299.05795	2078	
299.20108	2704	
299.25379	3674	
300.28565	8564	1+
301.17287	2074	
301.21405	1916	
302.17165	7454	1+
302.26527	2402	
302.30160	19406	1+
302.94458	4788	
303.19181	2396	
303.22841	2520	
303.95003	20420	1+
303.99364	6006	1+
304.18571	7436	1+
304.28133	5880	
304.68818	1888	
305.20581	2138	
305.24408	3192	
305.26503	7608	1+
305.95110	4282	
307.17143	2340	
307.18561	2840	
307.24434	45982	1+
308.14308	4942	1+
308.21633	2054	
309.18733	6420	1+
309.20084	4234	
309.25596	7526	1+
309.27225	4778	
309.67166	2442	
310.10985	2654	
310.30682	15808	1+
311.05277	4014	
311.16128	6642	1+
311.21783	9684	1+
311.25256	4986	1+
311.27307	7416	1+
311.29028	3546	
311.66985	2892	
311.86828	4144	
311.93335	3736	
311.98418	19252	1+
312.32247	9600	1+
312.94611	4280	
313.17326	3396	
313.21744	7854	1+
313.23277	5196	
313.26553	10942	1+
313.29007	6338	1+
313.86418	1836	
313.92728	101896	1+
314.17658	5110	1+
314.67704	2232	
314.89154	3284	
315.24899	1950	
316.28079	17412	1+
316.31719	8420	1+
316.93850	3302	
317.20839	2166	
317.24406	1860	
318.29679	35656	1+
318.93278	58202	1+
319.22215	2124	
319.26014	2362	
320.93217	54176	1+
321.18698	2582	
321.23822	3118	
321.27488	2374	
322.19342	8524	1+
322.27119	2388	
322.87587	2036	
322.92814	960586	1+
323.01606	5096	
323.14397	5032	1+
323.23666	19912	1+
323.28638	14646	1+
324.28911	12418	1+
324.32296	4302	
325.19679	2374	
325.25208	46408	1+
325.30867	2720	
326.17056	2900	
326.20036	4518	
326.33661	2218	
326.87031	6392	
326.96614	8844	1+
327.00421	5044	
327.19789	17274	1+
327.26763	64736	1+
327.33299	2428	
328.31647	8392	1+
END IONS

###FS:    #m/z: 531.40441 #charge 1+
###MS: 2
###MSMS: 4
BEGIN IONS
TITLE=Cmpd 2, +MS2(531.4044), 28.8-35.9eV, 0.1min #4
RTINSECONDS=2.6405
SCANS=2,4
PEPMASS=531.40441	222378
CHARGE=1+
219.07854	180	
231.02898	164	
233.01380	238	1+
234.10006	204	1+
235.96331	318	
236.87566	506	1+
238.06543	214	
239.90234	138	1+
241.12846	194	1+
242.97494	206	1+
244.02743	252	1+
246.03971	216	
250.09235	268	1+
251.04051	182	
251.97316	228	1+
254.88878	390	1+
257.06540	208	1+
257.88987	280	1+
259.99709	210	
262.97038	178	1+
263.98415	270	1+
264.07961	356	1+
264.26445	200	
265.14541	220	1+
266.99475	288	
268.07637	172	
268.95992	184	1+
268.97159	284	1+
271.04310	216	1+
271.07355	258	1+
273.18480	500	1+
275.05362	236	1+
275.94741	270	1+
276.08471	218	1+
276.98112	362	1+
279.90269	212	1+
280.25801	166	1+
281.04871	320	1+
282.27270	242	
282.93954	178	1+
283.25868	860	1+
285.00697	688	1+
285.06613	372	1+
286.87219	140	1+
288.01556	192	
288.11472	198	1+
289.28623	168	1+
289.78250	90	1+
290.00924	210	1+
290.87788	414	1+
291.15398	180	
291.19925	292	1+
293.18936	188	
294.12842	200	1+
294.17519	214	
295.03457	178	
295.91646	1920	1+
296.85250	274	1+
296.88240	230	1+
298.87696	720	1+
299.13806	254	
300.07776	174	1+
300.15769	246	
301.18078	164	1+
301.28915	192	
301.91895	144	1+
302.02602	172	1+
302.24662	160	
304.05430	160	
305.20278	194	1+
305.27485	304	1+
306.87013	436	1+
307.10578	380	1+
307.28207	442	1+
307.88416	746	1+
308.02024	166	
308.11034	250	1+
309.13162	446	1+
310.13909	284	1+
311.28767	214	
313.10107	164	
313.13381	292	1+
313.92775	3940	1+
314.86355	916	1+
314.88961	704	1+
315.18885	186	
315.92148	240	1+
316.00545	182	1+
316.06318	250	1+
316.08255	220	1+
316.86445	356	
316.88514	972	1+
317.11999	386	1+
318.85282	362	1+
318.88587	246	
318.93181	1192	1+
321.15090	270	1+
322.15478	226	1+
322.30392	148	1+
323.12238	296	1+
325.01836	180	
325.85825	242	1+
326.96931	244	1+
327.14409	240	
328.98930	196	1+
329.08743	266	1+
329.19914	176	
330.14775	192	
330.19656	164	
330.87027	474	1+
332.13516	320	1+
332.87454	328	
332.90203	500	1+
333.26703	190	1+
334.89690	594	1+
336.17529	330	
336.90190	534	1+
336.94394	2588	1+
337.09152	202	
337.12489	284	1+
337.18159	426	1+
337.88117	628	1+
338.15713	302	1+
339.05052	302	1+
339.21619	164	
339.87250	164	
340.02654	162	1+
340.86183	278	1+
342.12993	198	
345.20518	3268	1+
347.24842	166	
348.10553	268	1+
349.26563	162	1+
349.94033	278	1+
350.16847	238	1+
350.24770	206	1+
350.94449	412	1+
351.10770	182	
351.14415	166	
351.88337	286	
352.22996	314	1+
352.90857	432	1+
353.33033	230	1+
354.05941	426	1+
355.06332	364	1+
355.88903	466	1+
356.18661	214	
356.87152	192	1+
357.12157	170	
357.14855	522	1+
357.18636	358	1+
358.05106	214	1+
359.02634	198	
359.11905	168	
359.81881	270	1+
359.89859	204	1+
360.40566	154	1+
361.06007	268	1+
361.25714	250	1+
362.06342	226	1+
363.09598	298	1+
363.14010	202	
363.21683	352	1+
363.88076	244	1+
365.13958	572	1+
365.83814	332	1+
366.20273	284	1+
367.02643	208	1+
367.31946	176	1+
367.96279	214	
368.89423	452	1+
371.09229	182	
371.12963	334	1+
371.19832	160	
371.22122	166	
372.02954	220	1+
372.10558	190	1+
372.22651	398	1+
373.15342	318	1+
373.18406	308	1+
373.82626	302	1+
374.12210	396	1+
375.08913	208	1+
376.87912	280	1+
377.00574	190	1+
377.21408	210	1+
379.17746	388	1+
380.07403	412	1+
380.85246	238	
380.91329	180	
381.07779	352	1+
381.11841	258	1+
381.84704	454	1+
383.15124	370	1+
384.18831	256	1+
386.10638	480	1+
386.22903	182	1+
386.29469	344	1+
386.88406	332	1+
387.11053	414	1+
387.20783	218	1+
387.29892	292	1+
388.36463	252	1+
389.85785	252	
390.31272	182	
390.83761	980	1+
391.19127	346	1+
391.29835	260	1+
392.17766	166	
392.82709	220	
392.86272	2034	1+
393.93149	182	
394.82986	362	1+
394.85879	648	1+
394.88018	356	
395.21765	200	
396.18750	234	
396.25311	212	1+
397.23797	274	1+
398.19178	498	1+
398.85421	244	1+
398.97636	250	1+
399.19367	414	1+
399.22131	220	
400.09486	182	1+
400.23516	358	1+
401.05001	348	1+
401.15995	276	
401.19524	408	1+
402.05555	262	1+
403.09025	186	1+
403.16924	374	1+
403.24698	242	1+
403.87064	730	1+
405.09512	230	1+
405.86065	282	
407.12924	262	1+
407.29281	328	1+
407.86941	170	
408.17104	294	1+
408.29520	236	1+
408.33687	312	1+
408.84902	1266	1+
409.34088	260	1+
409.90474	220	
409.98169	254	1+
410.09263	162	
410.12668	224	
410.21946	226	1+
410.87406	1818	1+
411.83999	1124	1+
412.15719	176	
412.27559	198	1+
412.84347	948	1+
412.86617	654	1+
413.16209	538	1+
414.07255	182	1+
414.16576	338	1+
414.18040	238	
415.19217	340	
415.83499	200	
416.17772	244	
416.22887	204	
417.03000	360	1+
417.14073	284	1+
417.18395	176	
417.25445	216	
418.03090	252	1+
418.06095	232	1+
418.18408	310	1+
418.20992	166	
418.35927	272	1+
418.84286	228	
419.36303	208	1+
420.14543	192	
421.88489	540	1+
423.13739	378	1+
423.86530	190	
424.00649	216	1+
424.18259	202	
426.86132	476	
426.87864	684	1+
427.23963	200	
427.25806	288	1+
427.86013	234	
427.98765	274	1+
428.10413	166	
428.13962	528	1+
428.20238	390	1+
428.88357	3302	1+
428.99205	232	1+
429.08051	232	1+
429.24195	348	
429.93083	204	1+
430.12788	320	1+
430.25172	188	1+
430.33798	146	1+
430.85397	396	
430.88026	1750	
431.16468	338	1+
431.23093	160	
431.86671	784	
432.86904	476	
433.04619	160	1+
433.31532	230	1+
433.37538	280	1+
433.83451	194	1+
433.85812	204	
433.88980	542	1+
434.00237	322	1+
434.21444	194	
434.79809	188	1+
435.85514	224	
437.29817	208	1+
437.32691	310	1+
437.36203	484	1+
438.10278	206	1+
438.19511	194	1+
439.89776	212	
440.10431	256	1+
440.89948	162	
442.10997	240	1+
442.90283	226	1+
443.83015	154	1+
444.21699	376	1+
444.86928	890	
445.08582	256	1+
445.18617	178	
445.21983	274	1+
445.87009	914	1+
445.93063	178	
446.14674	368	1+
446.28287	420	1+
446.89559	262	1+
448.14323	172	
448.16782	168	
448.21288	260	1+
448.87454	1370	1+
449.25666	206	1+
449.34715	260	1+
450.39325	262	1+
451.01357	236	1+
451.15622	400	1+
451.89671	666	1+
452.26635	310	1+
453.29608	182	
453.87070	166	
455.07786	246	1+
455.19228	218	1+
455.29088	290	1+
456.89664	318	1+
458.00503	238	1+
459.32538	200	
460.23871	166	1+
461.38280	344	1+
462.87939	278	
463.06703	226	1+
463.36163	228	
463.88040	374	1+
464.24680	266	1+
464.38380	454	1+
464.88317	236	1+
465.18181	224	1+
467.30246	270	1+
467.88525	1506	1+
467.92744	202	1+
469.18371	234	1+
469.37602	324	1+
469.42913	228	1+
469.90813	286	1+
470.29751	164	
471.20317	202	
471.41028	182	1+
472.15880	222	1+
472.97895	196	1+
473.22850	244	1+
473.27407	222	1+
473.32363	588	1+
473.38184	164	
474.85190	228	1+
475.34352	364	1+
475.39311	384	1+
475.81786	242	1+
476.19275	232	1+
476.26406	226	1+
479.28669	320	1+
480.18801	254	1+
480.23601	174	1+
480.38697	186	1+
481.33941	236	1+
483.34712	252	1+
484.20291	316	1+
484.26112	288	1+
485.77776	78	1+
485.89458	504	
486.47348	170	1+
486.89563	240	
487.27105	222	1+
488.34544	520	1+
489.24903	558	1+
489.35540	436	1+
490.09983	238	1+
490.29516	254	
491.38275	190	
491.41759	250	1+
491.45232	162	
492.38996	162	
493.26453	176	
493.35483	166	
495.32826	248	
495.88219	202	1+
496.16088	126	1+
496.30698	220	
496.37994	418	1+
497.30924	396	1+
497.34548	404	1+
498.44402	298	1+
499.35775	318	1+
500.18197	92	1+
500.35855	248	1+
501.01490	104	1+
501.24587	218	1+
501.49033	202	1+
502.25476	138	1+
502.38359	172	1+
503.12968	646	1+
503.34876	116	1+
506.96801	138	1+
507.92419	204	1+
508.11735	208	1+
508.21254	400	1+
509.21719	334	1+
509.32541	472	1+
509.41724	308	1+
509.50990	128	1+
509.86572	194	1+
510.05446	714	1+
510.10663	256	1+
510.36855	414	1+
510.46082	194	
510.89810	244	1+
511.11287	192	1+
511.19671	248	1+
511.27031	272	1+
511.39509	248	
511.45215	188	
511.47375	184	
512.26923	160	1+
512.40045	202	
512.47074	168	
512.97780	186	1+
513.05439	422	1+
513.13290	1148	1+
513.21805	168	1+
513.32070	202	1+
513.35777	256	1+
513.44665	218	1+
513.53518	266	1+
514.04858	258	1+
514.24666	256	1+
514.38108	708	1+
515.24777	202	1+
515.29846	308	1+
515.78049	104	1+
516.48420	246	1+
517.44449	356	1+
518.20230	182	1+
518.30278	134	1+
518.33527	290	1+
518.45111	238	1+
519.25030	230	1+
519.30250	98	1+
519.33713	286	1+
520.21427	174	1+
520.77326	238	1+
527.00667	222	1+
527.05822	390	1+
527.25720	340	1+
527.31098	172	
527.38547	308	
527.40924	204	
527.43866	194	
527.45908	174	
527.50609	1082	1+
527.53848	184	
528.04310	274	1+
528.22235	434	1+
528.38387	242	
528.40574	196	
528.45238	266	
528.51055	1084	1+
528.54477	1094	1+
528.80242	150	1+
529.28094	384	1+
529.35037	304	
529.40621	340	
529.47810	194	
530.08797	422	1+
530.32705	222	
530.37989	296	
530.40546	314	
530.43606	458	
530.45367	482	
530.49022	1136	1+
531.09059	352	1+
531.14035	332	1+
531.34448	2376	1+
531.38304	196	
531.41205	396	
531.45590	528	
531.65529	90	1+
532.07575	156	1+
532.14841	256	1+
532.26261	466	1+
532.41637	332	
532.44941	504	
532.47261	400	
532.53481	396	1+
532.95888	154	1+
533.26675	502	1+
533.43664	466	
533.46528	1782	1+
533.49619	778	1+
533.53631	334	1+
533.76767	144	1+
534.22817	186	1+
534.29575	584	1+
534.34514	624	1+
534.41062	204	
534.46772	1328	1+
535.29874	500	1+
535.35058	462	1+
535.39886	360	1+
535.55690	354	1+
535.59377	102	1+
536.56282	256	1+
END IONS

###FS:    #m/z: 340.93867 #charge 1+
###MS: 2
###MSMS: 5
BEGIN IONS
TITLE=Cmpd 3, +MS2(340.9387), 28.0-35.0eV, 0.1min #5
RTINSECONDS=3.413
SCANS=2,5
PEPMASS=340.93867	207182
CHARGE=1+
192.00757	100	
194.08245	100	
210.20363	104	
213.93871	1860	1+
215.93860	236	
217.93541	320	
220.17506	98	
226.95196	106	
229.09324	230	1+
229.95560	112	
231.94832	2066	1+
232.04536	194	1+
233.89778	154	
233.94755	248	1+
234.05805	190	1+
235.94489	134	
237.20248	156	
238.21373	102	
239.03231	128	
240.22815	742	
241.18395	194	1+
242.71769	134	
244.03584	286	1+
244.95464	126	
246.97456	162	
247.20197	144	
248.03136	166	1+
248.98935	470	1+
249.95851	410	
250.20960	150	
250.46892	100	
250.90270	102	
251.09954	252	1+
251.14387	110	
252.95818	102	
252.99731	114	
253.15525	178	1+
253.95607	248	
254.96459	998	1+
255.07506	584	1+
255.10479	158	
255.16926	102	
255.20676	124	
256.96445	340	
257.02753	126	
257.06179	106	
258.03190	182	1+
258.96027	194	1+
260.12740	112	
260.98882	104	
261.11654	140	
262.64873	118	
263.06255	134	
263.14443	118	
263.97578	102	
264.05172	112	
264.07436	194	
264.26704	116	
264.75019	96	
264.98167	160	
265.01875	140	
265.08811	146	
265.20016	128	
266.01437	152	
266.15031	100	
266.99822	326	1+
267.13572	354	1+
268.97161	166	
269.00073	280	1+
271.00434	160	
271.08655	110	
272.40399	100	
272.93042	150	
272.97798	202	1+
274.43962	120	
275.05616	100	
275.97366	110	
277.06712	132	
277.18747	132	
277.95783	288	1+
278.42414	112	
278.88419	100	
279.22458	98	
279.54647	104	
279.69240	104	
280.20837	102	
281.01485	100	
281.04637	344	
281.07693	140	
281.15134	110	
282.05042	156	
282.24162	132	
282.27752	1032	1+
283.04393	282	1+
283.86403	122	
284.29354	402	1+
284.54473	96	
286.59042	98	
287.20313	138	
288.06259	468	1+
289.56952	160	
289.87874	122	
290.28345	100	
292.06440	220	1+
294.27241	178	
295.01709	100	
295.90688	140	
296.07517	334	1+
296.32432	194	
296.96799	106	
297.22325	192	
297.32955	120	
297.97837	220	
298.20700	116	
298.93543	128	1+
299.05878	360	
299.20104	122	
300.04853	366	1+
300.09217	380	1+
302.12372	100	
302.17077	164	
302.94406	152	
303.94477	218	
304.22151	290	1+
304.25834	222	
305.13750	108	
306.27945	274	
306.32596	106	
306.77128	114	
306.88360	108	
307.24398	306	1+
307.28514	656	1+
308.12893	384	1+
308.29083	422	1+
308.95654	96	
309.13318	282	1+
309.17797	138	
309.32408	182	
310.30925	150	
310.32846	126	
311.03552	144	
311.19988	118	
312.02436	146	
312.12211	176	1+
313.02968	178	
313.86893	108	
316.81264	112	
319.07430	176	
320.29232	112	
321.22008	300	
322.04601	134	
322.13168	242	1+
322.16415	116	
322.21086	162	
323.09549	114	
323.17754	198	1+
323.23793	1052	1+
323.27856	224	
324.20485	328	1+
324.32311	196	
324.89418	116	
325.11822	122	
325.24379	280	
326.03973	128	
326.17226	398	1+
326.25066	296	1+
326.29922	156	
326.33561	280	
328.12631	122	
328.30603	240	1+
328.88947	100	
329.86679	122	
331.07906	98	
331.89602	114	
332.06488	190	1+
332.08669	206	
335.79330	128	
337.09403	142	
337.21409	154	
337.28997	142	
338.07439	100	
338.20405	148	
338.25996	120	
339.05889	138	
339.34208	130	
340.05461	104	
340.20474	144	1+
340.23459	300	1+
340.29932	110	
340.38826	224	
341.39259	128	
342.28670	288	1+
342.31738	250	1+
342.96756	132	
343.19654	114	
344.26332	96	
344.30920	148	
345.08439	98	
345.17988	110	
END IONS

###FS:    #m/z: 531.40448 #charge 1+
###MS: 6
###MSMS: 7
BEGIN IONS
TITLE=Cmpd 4, +MS2(531.4045), 28.8-35.9eV, 0.1min #7
RTINSECONDS=7.11
SCANS=6-7
PEPMASS=531.40448	149736
CHARGE=1+
217.89591	236	1+
219.93493	292	1+
223.01121	184	1+
230.06806	188	
232.05386	432	1+
235.09904	172	
235.96320	228	1+
236.88235	180	
237.16026	174	1+
237.88418	202	
238.06572	194	
238.87732	438	1+
239.05215	160	
239.87982	300	1+
244.87023	288	1+
245.87579	230	1+
246.02895	152	1+
246.99890	186	1+
248.07124	260	1+
251.12626	160	
254.88965	296	1+
255.01055	374	1+
255.17851	258	1+
256.15275	216	1+
257.06116	202	
257.88734	244	1+
264.97809	168	
265.99327	508	1+
266.92618	172	
266.99674	440	1+
268.97498	268	1+
270.08888	236	1+
272.06119	222	1+
273.18372	650	1+
274.01425	330	1+
274.09373	282	1+
277.07251	192	
277.24295	204	1+
277.98872	272	1+
278.21705	174	
280.09808	180	
281.04800	208	
281.13296	192	
281.26146	166	
282.17245	156	
282.27384	300	1+
283.25914	866	1+
283.96457	192	1+
285.00082	352	1+
286.10045	142	1+
287.11997	238	1+
288.04457	202	1+
291.19011	274	1+
293.87965	186	1+
294.06671	488	1+
294.11527	458	1+
295.16600	202	
295.91664	1244	1+
295.93670	176	
296.88208	572	1+
297.08918	348	1+
298.85496	226	1+
298.87731	948	1+
300.24350	230	1+
300.84499	462	1+
300.97441	204	1+
301.19847	384	1+
303.17389	236	
304.02874	254	1+
306.13810	222	1+
306.28041	440	1+
307.88713	804	1+
308.09110	270	1+
308.28970	220	1+
308.79386	164	
309.07523	148	1+
310.96022	188	1+
311.29444	214	
311.84364	158	
311.88358	534	1+
312.04596	262	1+
312.10569	428	1+
313.10736	324	1+
313.14608	302	
313.92742	2668	1+
314.86359	336	
314.88946	916	1+
315.13322	258	1+
315.86063	664	1+
315.92392	314	1+
316.86482	480	1+
316.88825	850	1+
317.16486	200	1+
318.86035	300	1+
318.88017	318	1+
318.93226	560	1+
320.15302	250	1+
320.88287	176	1+
321.15731	210	1+
321.24045	280	1+
321.77437	172	
322.06892	334	1+
322.85489	296	
322.88946	174	
323.02976	268	1+
323.07788	268	1+
323.86051	398	1+
323.95015	160	
325.90072	544	1+
328.02412	212	1+
328.07043	316	1+
328.18955	264	
330.11654	258	1+
330.14423	366	
330.86685	248	
331.87053	202	
332.07634	306	1+
332.21542	240	1+
332.87660	402	
332.89949	882	1+
333.14843	268	1+
333.86540	418	1+
334.29205	152	1+
334.89102	780	1+
336.09212	216	1+
336.16864	224	
336.94260	1704	1+
337.87942	276	
338.21763	224	1+
338.89420	194	
340.09389	236	1+
340.86244	454	
341.12350	228	1+
343.91037	198	
344.09120	200	
345.06229	214	1+
345.20508	2512	1+
346.97939	328	1+
347.12501	198	1+
347.19895	294	
348.13108	162	1+
348.87923	774	1+
349.19209	166	1+
350.87776	744	1+
350.91216	178	
352.09619	242	1+
352.82498	320	1+
352.90987	216	
353.90245	156	
353.95369	186	
354.05716	838	1+
355.21098	350	1+
355.93668	248	1+
356.88852	162	
357.15569	244	1+
357.33094	202	
357.88844	230	
359.13505	588	1+
359.95897	280	1+
360.07526	160	1+
360.13999	424	1+
360.29138	264	1+
360.82853	256	1+
361.03262	188	1+
362.19259	222	
362.87986	176	
363.16910	292	1+
363.19091	156	
363.21610	270	1+
364.83977	162	
364.99395	174	1+
365.02714	164	1+
365.14316	282	1+
365.27427	184	
365.88291	206	1+
366.02567	204	1+
367.84917	158	
369.85204	404	1+
370.19053	412	1+
371.16258	240	1+
371.84656	180	
371.89945	224	
372.88720	286	1+
373.13036	202	
373.18832	330	1+
373.89173	240	1+
373.97342	162	
374.04969	194	
377.24838	168	
377.88573	424	1+
377.91689	216	1+
377.96849	190	1+
378.88360	206	1+
379.19579	200	
380.85232	444	1+
380.88244	324	1+
381.14877	200	1+
381.88475	348	1+
383.32919	212	
384.18989	352	1+
384.84849	842	1+
385.13897	172	
385.18947	234	1+
385.21981	162	
385.28306	156	
385.85174	616	1+
388.84643	206	
389.13218	272	1+
389.29217	266	1+
389.37354	216	1+
389.80325	252	
389.87085	156	
390.19910	348	1+
390.83967	572	
390.90469	236	1+
390.96393	252	1+
391.20629	204	1+
391.38652	192	1+
391.83998	320	
391.95659	188	1+
392.82777	166	
392.86291	2372	1+
393.15938	568	1+
393.92636	418	1+
394.16652	708	1+
394.20123	232	
394.85723	694	1+
394.89375	188	1+
396.24422	302	1+
397.12559	168	
397.20728	188	
397.22270	766	1+
398.17288	208	
398.86123	168	
399.14401	182	
399.16327	240	
399.19495	178	
399.31240	192	1+
399.89728	232	1+
399.92275	244	1+
400.16374	438	1+
402.19200	140	1+
403.16175	180	1+
403.22758	176	
403.86878	942	1+
403.99507	228	
405.11021	194	1+
405.86447	268	
405.88226	438	1+
405.98194	184	1+
407.20710	218	1+
407.86442	478	
408.15664	150	1+
408.84879	1390	1+
408.86903	798	
409.91045	544	1+
410.22930	160	1+
410.27735	316	1+
410.87196	2240	1+
410.94592	82	1+
411.20228	288	1+
411.80347	188	
412.13305	212	
412.84516	996	1+
412.86811	1122	1+
413.17890	196	
414.22858	436	1+
414.98965	174	1+
415.10513	254	1+
415.23265	296	1+
415.28537	184	
416.18210	258	
416.28574	178	
416.54488	138	1+
416.86510	400	1+
416.91987	332	1+
417.32149	262	1+
419.17056	252	
419.22561	320	1+
420.13994	328	1+
420.22709	190	1+
420.82438	216	
420.99142	200	1+
421.87998	414	
422.09794	232	
422.36708	404	1+
422.88234	204	
424.16712	178	
424.86110	242	
424.88366	542	1+
425.73518	202	
426.86218	990	1+
427.17670	226	1+
428.09615	322	1+
428.13664	650	1+
428.88377	4742	1+
429.03880	202	
429.23460	228	
429.30539	214	1+
430.13165	346	1+
430.86079	1698	1+
430.87974	1706	
431.17311	172	
431.86733	1310	1+
432.01852	248	1+
432.10763	198	1+
432.21352	218	1+
433.02205	214	1+
433.25133	196	1+
433.85621	168	
435.32526	182	1+
435.86298	400	
436.17223	276	1+
436.22441	394	1+
437.22867	312	1+
438.13624	228	1+
438.36701	212	1+
439.10377	144	1+
439.89186	244	
440.18226	158	1+
440.88989	248	
442.87552	434	1+
444.29732	178	1+
444.86942	2136	1+
445.23441	290	1+
446.14853	482	1+
446.88908	538	
447.89268	586	1+
448.14237	292	
448.25001	276	1+
448.27888	172	1+
448.29309	162	1+
449.19656	224	
449.25494	332	1+
449.39971	184	1+
449.87477	1180	1+
450.38370	408	1+
451.14776	158	
451.90161	692	1+
452.10821	236	1+
452.85988	282	1+
453.07305	216	1+
454.27066	270	1+
454.84042	290	1+
454.97685	196	1+
456.17932	286	1+
457.18297	176	1+
457.39253	158	1+
458.89885	260	
459.13804	176	1+
460.24095	204	
460.27576	168	1+
460.29951	162	1+
460.44924	246	
461.05178	174	
461.16389	234	1+
461.28055	136	1+
462.87963	684	1+
464.19702	206	1+
464.38317	212	1+
467.43011	148	1+
467.88407	2292	1+
468.06840	244	1+
468.10007	184	1+
468.25540	404	1+
469.16140	162	
469.19679	178	
469.31035	272	1+
469.37382	242	1+
471.18986	180	1+
472.22315	148	1+
472.90562	238	1+
472.97854	230	1+
473.10013	154	1+
473.42870	108	1+
474.33356	166	
475.19016	238	1+
475.69511	100	1+
477.10721	238	
477.28107	198	1+
477.33966	180	1+
478.24063	182	
478.36736	256	1+
479.33033	248	1+
483.09738	242	1+
483.19655	160	1+
484.36218	168	1+
485.89525	1522	1+
486.33229	244	1+
486.85620	186	1+
487.15686	226	1+
487.26846	230	
487.39697	198	1+
488.12153	242	1+
488.86158	326	1+
489.22219	248	
489.26085	164	
490.32571	288	1+
490.35690	180	
490.90406	342	1+
491.24588	188	
491.33341	286	1+
492.06744	162	
493.09577	236	1+
493.28963	188	
495.23337	456	1+
495.32965	166	
497.33626	438	1+
497.43325	196	
498.33991	290	1+
498.38478	166	
499.35838	596	1+
500.36103	548	1+
503.12580	416	1+
503.27831	200	1+
503.33623	110	1+
503.47423	160	1+
504.21630	162	
505.24347	238	1+
507.08316	170	1+
507.40414	202	1+
508.31366	176	1+
508.43573	126	1+
508.91267	192	
509.05483	826	1+
509.18190	160	1+
509.27679	108	1+
509.34695	266	1+
509.37942	552	1+
510.05732	662	1+
510.38254	380	1+
510.43082	564	1+
510.46141	226	
511.29138	284	1+
511.43324	422	1+
511.47810	228	1+
512.05540	358	1+
512.29674	208	1+
512.40065	254	1+
513.12564	908	1+
513.31765	316	1+
513.35511	450	1+
514.17545	168	1+
514.31815	234	1+
514.35705	352	1+
514.41250	402	1+
514.45625	194	1+
514.51134	182	1+
514.86618	120	1+
515.26945	222	1+
515.37807	260	1+
515.41425	250	1+
516.22482	434	1+
516.31328	218	1+
516.32987	364	1+
516.45484	222	
516.51425	222	1+
516.80992	158	1+
517.12804	148	1+
517.21672	306	1+
517.33391	262	1+
517.41260	230	1+
517.47565	438	1+
518.41857	174	1+
518.45064	172	
518.47922	274	1+
520.49711	110	1+
520.90909	208	1+
524.27938	228	1+
526.29029	198	1+
526.68692	186	1+
527.05582	408	1+
527.37662	228	
527.41783	310	
527.45507	262	
527.53694	670	1+
527.78257	224	1+
528.33205	384	1+
528.34917	468	1+
528.39630	1086	1+
528.40573	982	1+
528.44437	934	1+
528.51251	542	
528.75636	116	1+
529.01579	88	1+
529.27638	544	1+
529.35070	360	1+
529.48666	1038	1+
529.51498	374	
530.05169	232	1+
530.31505	180	
530.39863	1204	1+
530.49204	822	1+
530.56127	208	
531.34545	2200	1+
531.37877	712	1+
531.44951	380	
531.48111	180	
532.44012	238	
532.45975	324	
532.52446	164	
532.59501	128	1+
532.74241	132	1+
532.80435	170	1+
533.12467	238	1+
533.17163	228	1+
533.27776	286	
533.46981	580	
533.49267	516	1+
534.12742	212	1+
534.18637	160	1+
534.32436	278	
534.46486	1038	1+
535.28535	242	1+
535.33504	660	1+
535.40822	216	1+
536.31747	190	
536.33520	518	1+
536.38130	384	1+
536.52567	144	1+
END IONS

###FS:    #m/z: 393.31820 #charge 1+
###MS: 6
###MSMS: 8
BEGIN IONS
TITLE=Cmpd 5, +MS2(393.3182), 28.0-35.0eV, 0.2min #8
RTINSECONDS=7.8825
SCANS=6,8
PEPMASS=393.31820	143846
CHARGE=1+
193.95878	140	
199.89628	158	
199.93577	488	1+
199.99026	208	1+
201.07507	138	
201.88778	138	
201.93107	256	
207.11908	108	
209.94005	122	
213.88649	128	
214.88350	1516	1+
215.88616	1088	1+
217.88149	1856	1+
217.94480	198	
219.87884	588	1+
220.94288	114	
222.95139	1256	1+
224.94629	2002	1+
224.97907	128	
225.07452	156	
227.02322	222	1+
227.04959	160	
230.89709	126	
231.90149	112	
232.06831	450	1+
233.89692	548	1+
234.02543	166	
235.05712	132	
235.89539	328	1+
237.88779	206	1+
238.05994	148	
238.99562	106	
239.78905	154	
240.96062	1062	1+
241.06945	114	
242.95870	566	
246.93963	196	1+
248.98218	262	1+
250.01933	162	
250.06786	340	1+
250.21119	148	
250.94712	122	
251.04801	224	
252.11360	200	1+
253.90918	150	
253.95444	232	1+
255.89617	158	
258.04407	330	1+
258.12081	318	1+
258.88119	110	
258.90651	138	
258.97729	254	1+
259.08259	134	
259.64428	116	
260.96652	436	
262.13853	118	
263.16652	126	
263.22498	252	1+
263.97713	324	1+
265.01064	226	1+
265.98201	108	
266.99769	132	
267.94977	122	
267.99493	124	
268.98079	106	
270.86581	126	
273.05512	134	
275.04941	148	
278.83254	194	
279.10678	136	
280.12767	206	1+
281.04557	396	1+
281.13080	174	1+
282.62870	108	
283.98245	188	
285.00310	148	
285.93700	106	
287.00837	120	
288.06399	308	1+
288.09868	108	
288.85550	166	
289.01318	246	1+
289.08239	218	
289.78410	150	
289.92479	164	
290.05393	112	
290.15426	234	1+
290.85103	150	
291.86142	132	
293.85142	226	1+
293.88356	252	1+
294.09141	114	
294.27867	198	
295.06606	110	
295.87603	324	1+
295.91687	1768	1+
296.87883	226	1+
298.84819	258	1+
299.05476	126	
299.77931	222	1+
300.06024	118	
300.78362	152	1+
301.06108	224	1+
301.08414	116	
301.84040	144	
302.17903	170	
302.24236	122	
303.83781	116	
305.12769	144	
306.20296	192	1+
306.85802	218	
307.10328	224	1+
307.79795	392	1+
308.10757	484	1+
308.29144	212	
308.85807	140	
308.87472	194	
308.89228	150	
308.94917	106	
309.11193	404	1+
309.15096	118	
309.29970	108	
310.30722	510	1+
311.08778	266	1+
311.17303	130	
311.86643	1560	1+
311.89397	268	
311.92938	146	
312.80169	222	
312.89002	126	
312.94199	194	
313.03302	116	
313.86195	1114	1+
313.92783	3090	1+
314.89201	424	1+
315.05116	110	
315.12968	112	
316.10784	176	1+
316.88694	240	
317.02322	134	1+
318.19001	146	1+
318.93325	2396	1+
320.08710	138	
321.86574	138	
323.92395	222	1+
324.87630	124	
326.87717	286	
326.93405	254	1+
327.19781	124	
327.88146	190	
328.02498	294	1+
329.02877	202	1+
329.13148	126	
329.87876	1526	1+
329.90659	206	
330.25474	138	
330.81480	178	
331.08771	598	1+
331.21720	146	
331.87748	420	
332.06759	150	1+
332.08838	442	1+
332.87239	210	
332.90029	270	1+
333.03893	114	
333.87655	112	
334.30846	222	1+
334.82299	218	1+
334.95066	238	
335.05048	170	1+
335.19571	162	1+
335.65608	108	
335.89519	160	
335.96022	186	
336.80189	170	
336.91301	108	
336.94347	5290	1+
338.20496	118	
338.33898	230	
340.07803	180	1+
340.24604	182	1+
341.20058	178	1+
343.19119	254	1+
343.94003	108	
344.91130	110	
345.14863	114	1+
347.01758	126	1+
347.33742	110	
347.88950	406	1+
349.88715	204	
350.15059	112	
352.14389	202	1+
353.36221	180	1+
354.19238	108	
355.13023	124	
355.44539	152	1+
356.83436	114	
357.22922	114	
357.87211	328	1+
358.87476	240	1+
359.95920	590	1+
360.25187	196	1+
367.12895	128	
368.08338	184	1+
371.23211	112	
371.31124	218	
372.29825	126	
373.18124	242	1+
373.29243	154	
374.11710	116	
374.30759	124	
374.82294	106	
376.11168	134	
376.25404	618	1+
376.35342	144	
377.28128	186	
377.34813	228	
377.39241	108	
378.16492	126	
378.28695	322	1+
378.35420	174	
379.31710	116	
379.37214	338	1+
383.32066	148	
389.24567	644	1+
390.31325	192	
390.33513	134	
390.35993	272	1+
391.10772	202	1+
391.21107	116	
391.25911	506	1+
391.40062	156	
392.23137	292	1+
393.31195	444	1+
393.41793	116	
394.19992	114	
395.18164	134	
395.24048	130	
395.36188	110	
395.88820	118	
396.17882	200	1+
396.36020	310	
396.41730	310	1+
396.47008	110	
396.85452	308	1+
397.22033	262	1+
397.25260	166	1+
397.36272	134	
397.85603	218	1+
398.33769	140	
END IONS

###FS:    #m/z: 498.39695 #charge 1+
###MS: 6
###MSMS: 9
BEGIN IONS
TITLE=Cmpd 6, +MS2(498.3969), 28.0-35.0eV, 0.2min #9
RTINSECONDS=8.6545
SCANS=6,9
PEPMASS=498.39695	136294
CHARGE=1+
191.95457	304	
221.13239	170	
230.99836	206	1+
232.21033	142	1+
234.06973	192	
235.07766	224	1+
239.14624	186	
241.03081	230	1+
243.02414	226	1+
243.22548	490	1+
243.99912	184	1+
248.08455	176	1+
251.07323	412	1+
252.07922	332	1+
254.03896	204	1+
255.16131	164	
257.17420	162	1+
258.03610	346	1+
259.03982	290	1+
260.00678	182	1+
261.97842	246	1+
265.95557	226	1+
266.99016	206	
267.89720	440	
268.08279	316	1+
270.06882	142	
270.98476	150	
272.85143	204	
273.09167	294	1+
273.17073	294	
274.95398	158	
275.85257	256	1+
280.09747	112	1+
281.03032	262	1+
281.07769	154	
281.85546	250	1+
283.17277	556	
284.87282	340	1+
285.22108	154	
285.99447	210	1+
287.25528	656	1+
289.87830	462	
290.11490	286	1+
290.13155	176	1+
290.86811	748	1+
291.05566	356	1+
291.13707	286	1+
291.22529	216	1+
292.93702	168	
293.87090	306	
294.12195	224	
294.86466	154	
295.07420	226	1+
295.17314	244	1+
296.14736	292	1+
297.84075	252	1+
297.86504	380	1+
298.07105	432	1+
299.07286	362	1+
299.18774	464	1+
300.01665	206	1+
300.04518	232	1+
300.85571	236	
300.94959	178	1+
301.28910	124	1+
305.03397	256	1+
305.93872	176	1+
307.28195	152	
307.88715	1132	1+
307.90992	158	
308.29000	414	1+
309.14186	208	1+
309.88374	468	1+
310.09273	216	1+
310.92050	188	1+
311.88387	914	1+
312.86176	142	
316.07754	244	1+
316.85555	154	
317.05655	146	
317.19636	408	
317.87260	698	1+
317.90569	168	
318.03656	252	1+
318.34473	142	
319.00253	208	
319.06027	222	1+
319.29773	244	1+
319.82089	174	
319.92545	172	
320.88147	190	
320.95289	188	1+
321.03698	132	1+
323.27249	154	
324.01499	254	1+
324.11172	184	
324.85652	280	1+
324.90004	192	
325.89812	608	1+
327.19786	2270	1+
327.89337	562	1+
328.11230	178	
329.02767	226	1+
329.18927	256	1+
332.08171	246	1+
335.09936	290	1+
336.89106	292	1+
337.04328	150	
337.83094	254	
338.14790	388	1+
338.89482	180	
339.82820	404	
339.89923	364	1+
340.11873	274	1+
340.16948	290	1+
340.90910	230	1+
341.17275	212	1+
342.00598	126	1+
342.97783	150	
343.05932	160	
343.13276	354	1+
343.21259	3034	1+
343.87363	250	1+
344.24829	174	
344.61416	128	1+
345.14922	160	
345.18747	398	1+
345.28951	142	
346.81892	166	
346.98024	204	1+
347.04093	152	
347.07871	184	1+
347.12162	354	1+
347.16725	190	1+
348.91378	190	
350.14816	200	1+
350.32875	186	1+
350.88612	246	
350.91837	144	
351.90120	386	1+
352.14346	282	1+
352.90901	236	1+
354.22430	164	
354.91626	274	1+
355.13140	316	1+
356.17839	172	
356.98819	236	1+
359.10775	146	
360.18925	154	
360.88560	396	1+
361.08926	148	
361.22227	1456	1+
361.25235	260	1+
361.86270	432	1+
361.88642	244	1+
362.18451	190	
363.21947	524	
363.83303	324	1+
363.87825	414	1+
364.18292	228	1+
365.15242	202	1+
365.31615	158	
366.84029	366	1+
366.99117	306	1+
367.33548	186	
368.14254	198	1+
369.83612	538	1+
371.84194	230	
372.30050	152	1+
373.10287	396	1+
373.17798	178	
373.21434	150	
375.88822	200	1+
376.36958	194	1+
376.91800	246	1+
377.19808	144	
378.95420	186	1+
379.35584	248	1+
380.85560	252	1+
382.19863	454	1+
382.21576	186	
382.85342	266	1+
384.09707	150	
384.84937	658	1+
385.12069	302	1+
385.26806	252	1+
385.97966	250	1+
387.23836	3636	1+
387.68668	98	1+
387.84473	452	
388.84213	678	1+
389.17761	200	
391.13380	146	
392.11184	220	1+
392.31664	236	1+
394.07773	410	1+
394.35946	232	1+
394.83213	182	
394.85717	276	
394.92766	216	
395.17076	156	
395.85837	200	
397.04392	148	1+
397.12838	162	
397.14701	198	
397.24146	210	
397.86261	388	1+
398.09567	172	1+
398.13381	156	
398.17009	146	
398.22464	292	1+
398.86553	258	1+
399.15760	408	1+
399.26548	138	1+
399.31966	296	1+
400.20942	372	1+
401.18340	376	1+
401.20757	200	1+
401.23704	152	
401.28799	246	1+
401.87464	274	
402.09382	140	1+
402.86635	180	
403.13956	168	
403.86784	2282	1+
404.28754	204	1+
405.00163	124	1+
405.21385	214	1+
405.24744	954	1+
407.11026	146	
407.86371	866	
408.84774	454	1+
409.10032	148	
409.32198	288	1+
410.32324	234	1+
411.87487	216	
412.09040	934	1+
412.12861	406	1+
412.86451	244	
413.22598	232	1+
414.12562	152	
414.86400	182	
415.17667	168	
415.19641	498	1+
416.09099	232	1+
416.13638	232	
416.16553	208	
416.23389	384	1+
416.87380	338	1+
417.13954	198	
419.22240	308	1+
420.11385	148	1+
420.15243	246	1+
420.34998	200	1+
420.87879	1354	1+
421.30913	150	1+
423.36490	304	1+
423.80182	214	1+
423.86731	626	1+
424.14141	354	1+
425.14893	240	1+
425.86897	632	1+
426.99988	358	1+
427.25822	322	1+
429.88016	316	
430.13121	674	1+
430.87880	1300	1+
431.20325	178	
432.87222	146	
434.14653	232	
434.84966	318	1+
434.87991	730	1+
434.89291	184	
435.00295	230	1+
437.34659	274	
438.23667	168	
438.34112	144	
439.25308	264	1+
439.31624	204	1+
439.88731	984	1+
440.31548	232	1+
440.36374	146	
442.24921	214	1+
442.35961	292	1+
442.87749	280	
443.15859	174	1+
443.18554	240	
444.10825	240	1+
444.38451	184	
444.87120	398	1+
447.27603	178	1+
448.14242	512	
448.89326	152	
449.14615	238	
450.36667	170	
453.86866	158	
454.25279	142	
455.88788	144	
457.16187	400	1+
457.20805	652	1+
457.90136	822	1+
458.88552	310	1+
459.19193	152	
459.28787	170	
459.40734	352	1+
460.36522	242	
460.41644	228	1+
460.94757	154	
461.30085	372	1+
461.33787	148	
462.30560	364	1+
464.16946	154	
464.39106	190	
466.40248	562	
467.88194	250	1+
470.29704	142	
477.10393	184	
477.24397	300	1+
477.37214	182	
477.41099	630	1+
478.06611	158	
478.25314	322	1+
478.48967	176	1+
479.08264	220	
479.33885	290	1+
479.41622	216	
480.42796	144	
480.90963	200	1+
481.37052	1152	1+
481.40436	208	
481.43953	444	1+
482.44181	330	1+
483.32464	308	1+
485.38648	168	
485.40561	146	
493.13914	236	1+
494.38043	300	1+
494.44674	186	
494.51505	194	1+
494.55839	402	
495.08554	252	1+
495.38189	184	1+
495.47849	298	
495.56099	230	
495.95413	172	
496.13333	118	1+
496.25648	168	
496.41161	242	1+
496.45263	282	
497.22486	200	
497.37548	164	
497.43283	204	1+
497.48878	164	1+
498.26006	490	1+
498.35561	640	1+
498.38557	716	1+
498.46239	204	
498.89206	160	
499.33336	154	
499.39520	564	1+
500.31189	288	
500.47564	360	1+
500.51131	310	1+
500.88393	148	1+
501.01658	138	1+
501.23162	934	1+
501.26272	512	1+
501.28967	320	
502.10745	146	
502.32304	256	
502.37079	196	
502.43369	538	1+
502.45922	276	
502.50383	222	1+
502.81203	220	1+
503.35100	16090	
503.43852	378	1+
503.94255	174	1+
503.95459	164	1+
END IONS

###FS:    #m/z: 363.95453 #charge 1+
###MS: 10
###MSMS: 11
BEGIN IONS
TITLE=Cmpd 7, +MS2(363.9545), 28.0-35.0eV, 0.2min #11
RTINSECONDS=12.34
SCANS=10-11
PEPMASS=363.95453	115268
CHARGE=1+
105.29818	92	
190.92886	168	
192.47071	88	
196.89934	86	
197.04262	88	
199.10437	104	
204.36604	102	
207.94681	86	
209.94125	622	1+
212.87656	122	
222.95018	1444	1+
224.94688	1872	1+
226.94536	1418	1+
226.96959	110	
227.92847	116	
228.94130	1888	1+
230.88780	272	
233.03484	90	
233.22509	100	
237.70501	94	
239.14199	94	
240.93799	136	
240.96121	912	1+
241.11574	100	
242.00865	102	
242.94280	154	
242.96047	468	
243.48746	94	
243.65213	100	
244.95555	1052	1+
245.93822	394	
246.95205	844	1+
247.23811	104	
251.04274	94	
251.17987	156	
253.03117	90	
253.09832	90	
255.09592	188	
255.96956	96	
257.44504	92	
258.97011	150	
259.10837	92	
259.96099	108	
260.13011	196	1+
260.96661	406	
261.01938	88	
263.98096	140	
264.98223	166	
265.08429	100	
265.94802	332	1+
265.97235	148	
266.24290	140	
267.09828	164	
267.13531	94	
267.97311	136	
268.05447	156	1+
268.07334	88	
269.00335	118	
270.03927	96	
272.19666	92	
272.61383	106	
272.93416	210	
273.06615	94	
275.00830	102	
277.23220	86	
280.94647	90	
281.27186	102	
282.03850	160	
282.06291	102	
282.09396	174	
283.98935	98	
284.42189	134	
286.41890	92	
286.91455	144	
287.09100	98	
287.76476	90	
288.06089	328	1+
290.01504	88	
292.05397	236	1+
294.08778	88	
294.23224	94	
294.84916	112	
296.98845	94	
297.07371	160	1+
297.11932	88	
297.93090	132	
297.95948	218	1+
299.90519	88	
300.22363	194	
301.14164	220	
302.02985	154	1+
302.22096	322	1+
302.24167	110	
302.72228	86	
303.15442	88	
304.05986	116	
304.21779	270	
304.96946	112	
305.03676	92	
306.28173	92	
306.43002	88	
307.28443	92	
307.78583	144	
307.89458	90	
308.15841	132	
308.29254	524	1+
309.17436	108	
309.90273	106	
310.30829	192	
311.10805	92	
311.85879	140	
312.02383	168	
313.02687	534	1+
313.94063	196	1+
318.23808	128	
318.59449	88	
320.13812	100	
321.16385	294	1+
321.18442	222	1+
322.05861	280	1+
322.11502	88	
322.27362	108	
322.31055	208	1+
323.01181	188	
323.13449	228	1+
323.23287	338	1+
323.77842	110	
324.01716	680	1+
324.12379	134	
324.90108	114	
325.88437	88	
327.79779	88	
328.10630	88	
328.18983	178	
328.30273	148	
329.22619	94	
330.60443	88	
331.41328	112	
332.08724	132	
334.87787	98	
336.94481	96	
338.94159	158	
341.08715	90	
341.36333	120	
342.20472	126	
342.28110	192	
343.20365	88	
343.26983	98	
344.18600	90	
344.87639	94	
345.86279	100	
346.16085	128	
349.15040	112	
349.25351	214	
349.31871	292	1+
350.18933	126	
350.65174	90	
350.81256	112	
351.33573	102	
352.88584	138	
354.41319	92	
355.05419	90	
356.05130	404	1+
357.05208	256	1+
359.88830	92	
360.15423	86	
360.17894	122	
361.19654	102	
362.26382	88	
362.85052	92	
363.06361	138	
363.15396	146	
364.03085	190	1+
364.30032	242	1+
364.35485	112	
365.15482	164	
365.28287	288	1+
366.18028	180	
366.23353	88	
367.32965	142	
367.96305	100	
368.33101	208	
368.42172	688	1+
369.34563	158	
END IONS

###FS:    #m/z: 393.31807 #charge 1+
###MS: 10
###MSMS: 12
BEGIN IONS
TITLE=Cmpd 8, +MS2(393.3181), 28.0-35.0eV, 0.2min #12
RTINSECONDS=13.112
SCANS=10,12
PEPMASS=393.31807	88902
CHARGE=1+
133.79906	124	
199.93479	304	1+
201.93063	178	
203.01134	102	
211.00538	118	
211.10521	92	
212.88685	326	
214.88552	104	
215.88570	638	1+
216.13413	92	
217.88104	1368	1+
217.90425	108	
217.94488	154	
219.87619	892	1+
219.89146	228	1+
222.95096	658	1+
224.94594	1868	1+
227.20152	92	
230.89835	108	
233.19041	98	
233.89448	356	1+
235.89092	852	1+
235.93510	132	
236.43995	98	
237.88649	178	
240.96185	866	1+
241.08288	92	
242.80274	122	
242.95851	966	1+
243.16887	112	
244.45977	96	
246.39703	96	
248.90761	140	
251.07284	152	
252.11307	96	
252.45914	108	
252.98436	114	
253.90237	174	
254.01545	108	
254.10458	92	
255.15432	170	
255.89443	162	
258.66785	92	
258.70947	104	
258.90602	330	1+
258.97270	132	
259.03776	124	
260.96709	828	1+
263.02209	126	
263.93007	132	
265.08239	162	
265.97070	100	
266.24529	254	
266.96155	140	
267.10896	108	
267.21664	104	
269.03541	94	
270.15432	160	
272.92202	144	
273.89653	180	1+
274.21918	200	1+
275.12049	138	1+
275.80797	168	
275.85693	92	
276.58982	92	
277.03813	122	
277.83462	246	1+
280.06605	166	
281.04507	480	1+
281.07872	130	
283.15942	104	
283.87665	104	
283.98322	274	1+
285.01996	120	
288.85187	346	1+
289.79009	412	
289.92472	188	1+
290.08850	114	
291.80767	112	
291.87201	116	
293.14799	152	1+
293.87902	122	
294.12732	100	
295.91694	1320	1+
296.86708	118	
298.84768	140	
299.06195	204	1+
299.78398	318	
299.83760	210	1+
299.85509	160	
300.78493	150	
300.97776	96	
301.08167	124	
301.12289	106	
302.84167	108	
303.92171	162	1+
305.18473	92	
305.27045	98	
306.12939	90	
306.80487	138	
306.87344	270	1+
307.14807	216	1+
307.28932	524	1+
307.79745	814	1+
308.13284	104	
308.26407	102	
308.29158	446	1+
308.31011	196	1+
308.85734	194	
308.95651	94	
309.07299	96	
309.87242	286	1+
310.80560	138	
311.86751	2078	1+
312.27524	106	1+
312.80336	150	
312.88676	94	
313.65134	112	
313.86431	726	1+
313.92790	2080	1+
314.08878	220	1+
314.12024	174	1+
314.89178	280	1+
315.93268	178	
316.94868	136	
317.05283	154	1+
317.13830	94	
318.01377	92	1+
318.93299	1606	1+
319.30906	144	
319.87189	122	
321.11386	130	
321.81427	150	
322.09335	134	
322.85680	206	1+
323.01452	100	
323.90698	94	
326.88143	530	1+
327.04846	118	
328.18986	126	
329.87907	2092	1+
330.81183	766	1+
331.02432	114	
331.87217	890	1+
331.94088	148	
332.20896	100	
332.90003	184	
333.15322	124	
334.21395	118	
334.30930	102	
334.94957	236	
335.19708	96	
336.90798	106	
336.94296	4474	1+
340.18638	124	
340.29310	220	1+
340.86505	108	
347.88909	564	1+
347.91188	102	
348.11469	180	1+
349.22777	94	
349.88690	172	1+
350.33117	136	
350.38262	94	
351.31439	96	
352.89005	554	1+
352.92186	108	
353.19694	198	
353.22688	94	
353.25633	174	1+
353.91857	150	
355.01576	102	
355.09225	96	
356.18283	114	
356.25896	102	
359.95487	178	
363.84536	106	
367.03323	106	
370.17161	116	
370.90865	92	
370.92935	92	
372.18030	116	
372.21245	96	
375.06357	136	
375.09424	102	
376.25799	122	
376.35435	120	
377.28759	138	
377.32487	206	1+
377.34751	340	1+
378.03642	110	
379.29965	144	
384.21514	286	1+
386.34216	106	
387.07420	98	
389.20730	100	
389.24471	204	
390.26481	138	
391.23045	118	
393.23713	150	
393.31511	102	
394.11504	226	1+
394.17337	258	1+
394.38460	96	
394.93905	92	
394.98134	132	
395.35279	110	
395.37896	140	
396.41771	110	
398.37227	106	
END IONS

###FS:    #m/z: 531.40445 #charge 1+
###MS: 10
###MSMS: 13
BEGIN IONS
TITLE=Cmpd 9, +MS2(531.4044), 28.8-35.9eV, 0.3min #13
RTINSECONDS=13.8845
SCANS=10,13
PEPMASS=531.40445	83724
CHARGE=1+
224.97614	148	
227.02460	148	
229.01852	134	
234.06517	140	
235.96500	142	
236.87680	144	
237.87842	206	
238.87395	166	
243.02815	360	1+
244.03297	284	1+
249.03612	150	
249.06056	142	
254.88977	282	
257.88691	240	
258.14521	194	1+
259.97082	384	1+
264.98016	146	
266.99760	144	
268.97247	188	
272.89832	144	
277.85511	134	1+
277.87930	184	1+
278.93726	170	1+
278.99286	176	
280.14595	172	
280.88633	138	
281.12546	186	1+
282.10960	168	
283.26124	326	1+
288.39839	188	
289.88048	162	
293.04804	140	
293.87386	208	
294.19288	142	
295.87984	526	1+
295.91760	694	1+
296.88188	444	1+
298.87608	736	1+
299.84981	148	
300.86985	208	1+
301.05378	152	
301.79459	176	1+
304.92690	146	
304.99115	288	1+
307.27895	148	
307.89074	434	1+
308.14468	144	
309.29994	252	1+
309.87924	140	
310.08884	194	1+
311.88288	346	
312.14771	186	1+
313.04144	214	1+
313.09886	214	1+
313.86115	142	
313.87884	150	
313.92615	3130	1+
314.86263	564	1+
314.88531	466	1+
315.06868	212	1+
316.00420	216	
316.86261	468	1+
316.88897	532	1+
318.85243	244	1+
318.88181	384	1+
318.93200	336	1+
320.91327	326	1+
321.95987	188	1+
323.00507	184	
323.23173	172	1+
324.85653	422	1+
325.11080	276	1+
327.80953	178	1+
329.08398	190	1+
329.88287	510	1+
329.95938	256	1+
330.87137	174	
331.05839	158	
331.93953	152	
332.86930	488	1+
332.89939	202	
334.89457	306	
335.88785	196	
336.17122	142	
336.91227	316	1+
336.94327	1294	1+
338.17878	176	
338.88837	170	
339.88056	150	
341.99684	172	1+
345.07237	232	1+
345.20493	824	1+
346.82465	274	1+
348.17812	204	1+
348.87689	230	
348.93462	278	1+
349.87794	154	
349.93885	210	1+
350.87876	288	
351.01158	182	1+
351.83931	144	1+
351.88105	160	
352.90818	234	
353.87491	236	
353.90481	426	1+
354.05102	306	
354.13087	204	1+
354.17320	164	1+
355.07006	256	
357.13745	166	
357.92496	164	
360.03289	152	
360.97026	192	
361.85830	178	
362.19262	264	1+
364.07387	138	
365.89052	150	
366.06082	168	1+
367.83999	348	
368.82554	142	
368.89129	236	1+
370.88585	228	1+
371.55987	230	1+
371.83450	142	
371.96982	142	
373.12194	326	1+
373.14642	142	
373.20790	160	
373.82606	276	1+
373.87846	142	
373.96911	140	
374.16027	300	1+
375.02103	190	
376.88349	190	
377.08284	262	1+
377.16327	220	1+
378.84221	218	1+
380.19516	156	
382.06163	146	1+
384.21511	150	
384.85253	180	
385.97676	166	
386.17161	142	
388.15777	220	1+
388.84670	148	
389.28644	200	1+
389.67314	138	
390.83332	232	1+
390.85675	150	
392.83896	258	1+
392.86454	1052	
393.80709	278	1+
394.11801	138	
394.21206	272	1+
394.83594	296	1+
394.86077	700	1+
395.21568	222	1+
396.13626	136	
396.87911	238	1+
397.17079	276	1+
398.23739	140	
398.85943	238	1+
398.92945	212	1+
398.98070	162	
400.03297	154	
400.96512	156	1+
401.15953	328	
401.18832	140	
403.87361	292	1+
403.99835	146	
404.03373	200	1+
405.86219	204	
407.21299	160	1+
407.86168	890	1+
408.86234	592	1+
409.30213	140	
409.84529	154	
410.10053	164	1+
410.12894	276	1+
410.82127	148	
410.87422	1760	1+
411.84279	216	
412.76897	158	1+
412.84493	560	
412.86805	308	
413.07592	226	
413.84371	320	
414.04152	242	1+
414.13443	380	1+
416.18654	152	
417.04966	152	
417.23876	142	
417.86635	202	
419.17335	258	
420.10985	182	1+
421.17793	162	
421.87634	220	
422.87555	478	1+
423.25972	146	
423.87614	354	1+
425.88918	226	
426.87861	838	
427.86486	212	
428.13525	196	
428.19745	212	1+
428.85731	232	
428.88447	2564	1+
429.06340	260	1+
429.11753	204	1+
429.29482	152	
429.96130	158	
430.85989	1404	1+
430.88192	1136	
432.32647	182	1+
432.79905	138	
433.89233	162	
434.25198	152	
435.35605	142	
435.86431	260	
435.90555	184	1+
439.89462	568	1+
444.86955	916	1+
445.87271	604	1+
446.14594	358	1+
446.89465	200	1+
448.89425	330	
449.87627	202	
450.22292	280	1+
450.35567	214	
450.87655	248	
451.07551	126	1+
451.14553	138	
451.82121	228	1+
451.87557	194	
452.26197	380	1+
452.90592	182	
453.26459	314	1+
454.15700	138	
454.86478	146	
455.24689	280	1+
456.18197	226	1+
458.88501	184	1+
460.85187	160	
462.88005	526	1+
466.21419	172	1+
467.15230	204	1+
467.88724	1040	1+
468.95004	142	1+
469.88297	200	
470.90561	310	1+
471.91192	272	1+
477.10236	178	
485.46082	186	1+
485.89723	550	1+
486.89707	360	1+
487.11503	316	1+
487.14311	182	1+
487.27334	156	
489.06088	146	
489.25643	416	1+
491.42106	212	1+
492.37667	138	
493.35467	142	
497.41983	160	1+
500.40183	220	
504.13344	148	
504.75465	282	1+
505.75815	222	1+
506.89344	162	1+
507.22028	160	1+
509.38292	202	
510.05494	926	1+
511.05706	590	1+
511.31440	148	
511.47762	198	1+
512.35410	330	1+
513.12993	760	1+
513.44339	140	
514.21114	166	1+
514.34604	236	1+
515.45282	320	1+
517.39079	188	1+
517.49592	176	1+
519.42346	146	
526.26915	224	1+
527.31914	270	1+
527.39425	670	1+
527.42489	200	
527.46730	440	1+
527.57038	184	1+
528.15477	236	1+
528.40353	374	1+
528.47305	310	1+
529.21756	246	1+
529.29402	198	
529.36684	196	1+
529.44014	310	1+
529.50985	154	
530.40173	390	1+
530.44504	208	1+
530.49380	182	
531.24640	198	1+
531.34832	360	
531.37993	176	
531.48472	152	
531.50025	146	
532.04952	142	1+
532.44634	318	
532.50152	420	1+
533.29070	334	1+
533.34224	266	1+
533.42685	114	1+
533.46435	446	1+
534.28078	190	1+
534.36785	288	1+
534.46598	326	1+
534.48369	240	
534.91924	194	1+
535.92456	140	1+
END IONS

###FS:    #m/z: 322.92845 #charge 1+
###MS: 14
###MSMS: 15
BEGIN IONS
TITLE=Cmpd 10, +MS2(322.9285), 28.0-35.0eV, 0.3min #15
RTINSECONDS=17.554
SCANS=14-15
PEPMASS=322.92845	455606
CHARGE=1+
116.67592	74	
189.96317	80	
191.95867	148	1+
196.05765	128	
197.95968	80	
201.04177	272	
203.92938	86	
205.01257	78	
211.06805	80	
214.98199	82	
218.87034	114	
220.95700	74	
221.06585	152	
221.94870	100	
222.94530	82	
222.97439	162	
223.96349	94	
224.19426	84	
226.11397	80	
226.95111	76	
227.86212	76	
227.93012	110	
228.79175	82	
229.04826	74	
230.18146	80	
230.38824	96	
230.88621	88	
231.13987	78	
232.94695	88	
233.06510	130	
233.89913	114	
234.19463	108	
234.80082	86	
234.91122	76	
235.93442	76	
236.01898	86	
237.02461	264	1+
238.22509	128	
239.08060	164	
239.41195	76	
240.08003	150	
240.26564	102	
240.51318	80	
240.94055	820	
241.93751	2702	1+
242.93967	1824	1+
243.87862	456	1+
244.93863	742	1+
245.03388	90	
245.09560	82	
245.84770	188	1+
245.97063	542	1+
246.09835	78	
246.21593	84	
246.97253	460	1+
247.38661	94	
248.24491	76	
248.98644	182	
249.03718	82	
250.96570	236	1+
251.07269	86	
251.92085	90	
252.02570	120	
252.91565	80	
252.98796	78	
253.12472	74	
253.19308	94	
253.53540	78	
254.85473	86	
254.93906	82	
254.99020	74	
258.27513	92	
259.06102	88	
260.09371	104	
261.05692	74	
261.12798	238	1+
261.19814	84	
262.07755	82	
264.96134	100	
265.19481	126	
266.24722	202	1+
266.99788	618	1+
267.13311	92	
268.27338	82	
268.95580	118	
269.00391	260	
273.07439	86	
274.08543	78	
275.06387	78	
275.16202	100	
276.27115	98	
276.75728	76	
277.09454	96	
279.08967	774	1+
279.76627	88	
280.14280	414	1+
280.26758	76	
280.92360	212	1+
281.02474	106	
281.06435	104	
282.27353	168	
282.29008	78	
282.80593	86	
282.88225	74	
283.00233	88	
283.07218	134	
283.25926	116	
284.29136	782	1+
284.86546	146	
285.89682	92	
288.06365	128	
288.88640	76	
289.09351	82	
289.87276	76	
289.93336	74	
291.09258	90	
291.87531	262	1+
291.91012	94	
292.43918	74	
293.85028	88	
294.28141	84	
295.06581	102	
295.92076	94	
296.00699	106	
297.08555	74	
297.23799	78	
298.11284	78	
299.06539	100	
299.88042	96	
300.28818	76	
301.06248	90	
301.17600	84	
302.04864	88	
302.24889	92	
302.88537	80	
303.37689	92	
304.19594	144	
304.23306	114	
304.86292	88	
306.02212	82	
306.27772	78	
307.12551	126	
308.00886	122	
308.29165	636	1+
309.12287	80	
309.25671	76	
309.39304	78	
310.30637	428	
310.88973	88	
311.10810	126	
311.87109	80	
312.02514	588	1+
313.02824	492	1+
315.45458	98	
317.81661	80	
319.11828	92	
319.20221	230	1+
320.14191	96	
321.18855	168	1+
321.29131	80	
322.12186	78	
322.30894	76	
323.03236	76	
323.10869	90	
323.23656	2170	1+
323.88358	210	1+
324.12887	86	
324.20373	476	1+
325.14268	96	
325.32309	154	
326.13615	86	
326.21363	136	
326.26725	76	
326.70410	80	
326.96838	76	
327.24946	122	
327.88926	220	1+
END IONS

###FS:    #m/z: 340.93884 #charge 1+
###MS: 14
###MSMS: 16
BEGIN IONS
TITLE=Cmpd 11, +MS2(340.9388), 28.0-35.0eV, 0.3min #16
RTINSECONDS=18.3255
SCANS=14,16
PEPMASS=340.93884	250756
CHARGE=1+
191.51954	108	
196.96854	84	
197.06520	94	
199.14449	86	
213.12334	194	1+
213.87980	84	
213.93810	1002	1+
215.88403	600	1+
215.93878	406	1+
217.93479	96	
219.17393	86	
222.96922	150	
222.98080	82	
223.96823	104	
224.98729	92	
226.94460	266	
227.04547	98	
229.86861	94	
231.94890	964	1+
232.12852	82	
232.83998	100	
233.04306	138	
233.89377	278	
233.94647	234	
234.95022	104	
235.88755	90	
235.94935	136	
236.00615	86	
236.07558	108	
236.16104	90	
237.06558	106	
238.94273	88	
239.21630	86	
239.90053	108	
240.22698	192	
240.94148	226	1+
240.99543	104	
241.11787	94	
241.13908	98	
241.60967	84	
242.13470	90	
243.04468	238	1+
244.09409	210	1+
247.23787	84	
247.93793	260	
247.98609	334	1+
248.03631	316	1+
248.24512	84	
249.15812	94	
249.83481	96	
249.96037	326	1+
250.94251	122	
251.05996	88	
251.57413	130	
251.95038	236	1+
253.08292	102	
254.96497	760	1+
255.07293	228	
256.03601	84	
256.08007	192	
256.11776	94	
256.13818	92	
256.67102	88	
256.96386	306	1+
257.06077	86	
257.91711	84	
258.13698	94	
259.03882	194	1+
261.86928	102	
261.90748	86	
261.96458	86	
262.51543	116	
262.96381	122	
263.04317	178	1+
263.11105	306	1+
263.50298	102	
265.01724	246	
266.99466	88	
267.08097	86	
267.13007	190	
267.15122	96	
268.00071	84	
268.44131	88	
268.87003	86	
269.00393	284	
272.25314	92	
272.93512	124	
272.97532	108	
273.91511	112	
274.57168	98	
275.06637	84	
277.96032	144	
279.96168	208	
280.26130	88	
280.93032	84	
280.96921	158	
281.04741	232	
281.22466	128	
282.04886	100	
282.11554	114	
282.27202	302	1+
283.03140	124	
285.07466	170	
287.09235	96	
287.12755	138	
287.22051	214	1+
288.92587	118	
289.09411	130	
290.92511	82	
294.10240	94	
295.97265	174	
296.29303	82	
296.96999	144	
297.21135	120	
297.97671	202	
298.05205	316	1+
298.30789	122	
298.41090	86	
299.05758	214	1+
299.09634	82	
299.93517	204	1+
300.76501	106	
300.86288	92	
301.39976	88	
302.17183	114	
305.26705	88	
306.88060	178	
307.17420	94	
307.28399	94	
307.78546	100	
307.80307	96	
307.89334	88	
308.05317	92	
308.28893	348	1+
309.93948	84	
309.96511	176	1+
311.15353	94	
312.02378	588	1+
316.93307	82	
318.80051	90	
320.27982	86	
321.11083	82	
321.21453	104	
322.27186	100	
322.30961	104	
323.01989	102	
323.13785	150	
323.23573	774	1+
323.26894	84	
323.29726	172	
324.18112	118	
324.30007	104	
324.32297	100	
324.89153	132	
325.89369	96	
327.28389	84	
327.79085	92	
328.01506	156	1+
328.14538	132	
328.88687	96	
333.37417	84	
337.12111	130	
337.14018	84	
337.30024	98	
337.31875	108	
337.80310	88	
338.28563	176	1+
338.96174	84	
340.02477	84	
340.44193	102	
341.06620	134	
341.25069	264	
342.28097	112	
343.20416	126	
343.21631	108	
344.25424	206	1+
344.32272	82	
344.89844	178	
345.11839	92	
END IONS

###FS:    #m/z: 363.95485 #charge 1+
###MS: 14
###MSMS: 17
BEGIN IONS
TITLE=Cmpd 12, +MS2(363.9549), 28.0-35.0eV, 0.4min #17
RTINSECONDS=19.0975
SCANS=14,17
PEPMASS=363.95485	147414
CHARGE=1+
196.01498	98	
197.07365	98	
199.09063	94	
200.87996	132	
202.84018	88	
206.93910	94	
209.94506	142	
210.09143	102	
210.93416	92	
212.87721	352	1+
219.99085	120	
222.94872	134	
223.95606	170	
223.98097	84	
224.87944	302	1+
224.94674	748	1+
225.96879	262	
226.86623	88	
226.94669	1830	1+
226.97244	226	
227.92597	120	
228.17023	88	
228.94080	1578	1+
230.88857	464	1+
232.86793	84	
236.88908	230	1+
238.02123	144	
238.21879	182	
239.00190	100	
240.93927	172	
240.96253	460	1+
241.88111	116	
241.94225	98	
242.93967	698	1+
242.95862	304	
243.07565	92	
243.95750	158	
244.95602	1162	1+
245.93915	256	
246.95157	1548	1+
246.97363	110	
247.96326	226	1+
248.12864	84	
248.90693	154	
250.94470	138	
251.03843	278	1+
251.94809	98	
252.88953	168	
253.88383	94	
260.96656	330	
261.18264	108	
261.96998	178	
263.01291	92	
263.08875	86	
263.10972	82	
263.51107	84	
264.05183	194	1+
264.89255	82	
266.99483	86	
267.07530	90	
267.10805	94	
267.13559	264	
267.15525	92	
267.61735	100	
267.97282	218	
268.81949	92	
268.96106	474	1+
268.99888	82	
274.84670	92	
274.93857	84	
276.07318	206	
276.36319	114	
278.11334	86	
279.08149	142	
279.10160	148	
279.28165	86	
279.99437	88	
280.26070	210	
280.41368	110	
280.95622	110	
281.06780	92	
283.26286	92	
284.06908	94	
284.87262	90	
285.09450	84	
285.25414	90	
285.93697	204	1+
286.26493	108	
290.77864	88	
290.87916	94	
292.09882	86	
292.43498	98	
294.27086	92	
296.02198	164	
296.12562	118	
296.79134	86	
296.86555	124	
296.99871	86	
297.12167	84	
298.00170	94	
298.46499	94	
298.58575	84	
300.78617	88	
301.15229	120	
301.99043	100	
302.22323	94	
302.41085	90	
303.80260	120	
303.85302	230	
305.77924	98	
306.14425	92	
306.96129	102	
307.80017	126	
308.29218	230	1+
308.92669	106	
310.26807	84	
311.33990	92	
311.79726	94	
317.32016	84	
318.41719	86	
318.92998	86	
319.16649	92	
319.60549	108	
319.80318	94	
320.80736	94	
321.03250	186	1+
322.26502	92	
322.95982	100	
323.30093	118	
324.00572	110	
324.01711	368	1+
324.15921	90	
324.27951	172	
324.63693	86	
324.89270	272	1+
324.98180	142	
325.01895	244	1+
327.79537	82	
327.81440	182	1+
327.87842	98	
328.18521	130	
329.30074	170	1+
330.37464	86	
335.05700	126	
335.31741	124	
335.79327	92	
340.94069	128	
343.32303	88	
344.96925	144	
345.89234	102	
349.04739	100	
350.33714	148	
351.14838	94	
352.22630	84	
354.00068	82	
355.91610	104	
356.76565	144	
357.05548	188	
358.19432	126	
361.21049	86	
362.17631	162	
363.18492	138	
364.23336	154	
365.07324	98	
365.28331	214	
365.31330	128	
365.57830	108	
365.91616	116	
366.28178	122	
366.31230	132	
367.34420	86	
368.36052	94	
368.41997	480	
END IONS

###FS:    #m/z: 322.92842 #charge 1+
###MS: 18
###MSMS: 19
BEGIN IONS
TITLE=Cmpd 13, +MS2(322.9284), 28.0-35.0eV, 0.4min #19
RTINSECONDS=22.7995
SCANS=18-19
PEPMASS=322.92842	486088
CHARGE=1+
64.63284	92	
143.59211	100	
179.44047	86	
180.86608	90	
185.03140	76	
185.94482	78	
187.11006	86	
191.95171	110	
192.88830	184	
193.98645	90	
200.01160	94	
201.03865	234	1+
202.02938	82	
205.94791	338	1+
206.97377	106	
207.92738	78	
210.89574	106	
211.94493	76	
212.20211	102	
213.08842	78	
213.88703	116	
215.88475	112	
217.96483	84	
219.03199	92	
219.11728	88	
219.17100	150	
221.06679	170	
221.89074	80	
221.94113	122	
221.99709	76	
222.03157	90	
222.95330	114	
223.95828	434	1+
226.91812	88	
227.09912	78	
227.83269	78	
227.92969	98	
227.94749	116	
228.86805	110	
230.85620	80	
232.07994	92	
233.03821	210	1+
233.06384	78	
233.89714	202	
234.02552	114	
238.01925	82	
238.21709	126	
238.87063	158	
238.93920	132	
238.96001	82	
239.07661	146	
240.94009	816	
241.23536	88	
241.93897	4768	1+
242.94100	2988	1+
243.87712	340	1+
244.03771	80	
244.93732	1216	1+
246.85768	78	
246.97258	462	1+
247.07261	132	
247.95825	374	1+
248.15786	76	
248.83664	92	
248.96361	264	1+
248.98927	140	
249.25601	96	
250.94449	120	
251.05249	80	
252.22321	84	
253.17766	86	
253.90090	90	
254.80004	88	
256.06013	188	1+
256.96639	318	
257.86056	84	
258.17263	76	
258.90168	92	
259.57921	88	
259.88642	156	1+
261.03500	76	
261.20174	92	
261.43213	76	
261.91660	84	
262.98380	172	1+
263.01046	122	
263.88825	114	
264.07340	76	
265.01963	130	
265.05581	212	
265.07373	116	
265.22189	86	
266.04283	80	
266.99379	238	1+
267.25979	76	
267.89860	140	
268.88204	84	
268.95454	106	
269.00121	188	
270.27713	78	
271.95551	84	
272.04639	80	
272.83908	90	
274.84411	104	
274.86160	140	
275.14174	76	
275.99111	82	
276.07771	78	
276.22846	92	
278.24481	128	
279.08903	798	1+
280.14426	338	1+
280.80540	120	
281.07861	142	
281.26456	262	1+
281.59505	94	
283.06862	600	1+
283.86211	76	
284.13330	90	
284.29016	578	1+
284.44781	78	
285.07723	76	
285.31101	150	
286.22785	78	
287.12551	86	
287.88350	92	
288.04610	80	
288.07017	136	
289.13926	84	
290.10466	82	
291.41732	84	
292.26508	92	
292.53566	106	
293.15055	256	1+
294.28058	110	
294.84415	100	
297.85649	88	
298.05996	102	
298.41019	80	
299.06004	124	
301.16397	104	
302.88096	78	
303.72890	90	
305.18276	86	
305.77295	78	
305.79186	90	
306.04577	112	
306.26881	162	
306.87732	88	
307.08103	112	
307.11392	138	
308.29140	558	1+
310.30763	338	1+
311.02190	106	
311.93845	76	
312.86015	116	
313.02605	258	
314.87920	110	
315.87151	108	
317.07490	78	
322.15483	76	
322.17938	90	
322.26520	80	
322.81627	82	
323.23557	1792	1+
323.30211	90	
323.98450	90	
324.00108	218	1+
324.15003	84	
324.20589	150	
324.28269	98	
325.50469	96	
326.06677	90	
327.09785	162	
327.89462	76	
END IONS

###FS:    #m/z: 340.93908 #charge 1+
###MS: 18
###MSMS: 20
BEGIN IONS
TITLE=Cmpd 14, +MS2(340.9391), 28.0-35.0eV, 0.4min #20
RTINSECONDS=23.5715
SCANS=18,20
PEPMASS=340.93908	257838
CHARGE=1+
48.05713	84	
213.93866	1192	1+
215.88470	166	
215.93861	300	1+
217.83081	96	
217.88078	364	1+
217.93090	132	
220.89489	86	
222.56616	88	
224.97583	132	
226.94492	142	
228.63578	104	
230.88810	142	
231.94935	1040	1+
233.89816	328	
233.94712	390	
234.09707	236	1+
235.86273	96	
236.94068	86	
237.00282	124	
237.10065	84	
238.04661	114	
239.95322	140	
240.23097	278	
240.95999	88	
241.11603	102	
242.10517	94	
242.94514	250	1+
244.95816	150	
245.95172	134	
246.00791	90	
246.97410	82	
247.10087	84	
247.90221	104	
247.93939	150	
248.98989	124	
249.03863	94	
249.95854	358	1+
251.03485	94	
251.36749	90	
251.95302	104	
252.22828	268	1+
252.25015	110	
254.96569	620	1+
255.07293	530	1+
255.15712	92	
255.17504	224	1+
255.20373	90	
255.81018	88	
256.15976	82	
256.26141	102	
256.96087	100	
257.14734	100	
258.07189	132	
258.96192	206	1+
259.00267	92	
259.43875	84	
259.95142	138	
261.05917	98	
261.97462	86	
263.64275	90	
265.01657	168	1+
267.14844	140	
267.89363	116	
267.99399	112	
268.18392	100	
269.09967	94	
271.90269	98	
272.93554	142	
272.97855	112	
273.08800	122	
273.94563	84	
276.84906	118	
276.92282	82	
277.03299	314	1+
277.96216	176	
278.81217	88	
279.27419	104	
279.84838	92	
280.91543	92	
281.04725	232	1+
281.09537	116	
282.11143	84	
282.27339	106	
282.28676	98	
283.02477	142	
284.04763	158	
284.97001	84	
285.08514	130	
285.84889	132	
286.10169	116	
288.45057	86	
290.94825	110	
291.80319	102	
291.89982	96	
292.26433	84	
292.46436	102	
292.77341	92	
294.79135	90	
294.93514	88	
296.93522	102	
296.97125	102	
297.97682	178	
298.07979	204	
298.83020	88	
299.01745	90	
299.12370	126	
300.05785	120	
300.42432	96	
300.71375	84	
302.17608	202	
302.74417	86	
303.06076	92	
303.94395	176	
304.22012	84	
304.92295	84	
305.03676	86	
305.26827	92	
305.94874	90	
306.28817	90	
306.87962	202	
307.12836	188	
307.18945	96	
307.79683	100	
308.29113	376	1+
308.79372	160	
308.86716	102	
310.30511	84	
310.78955	108	
311.07542	116	
312.85644	82	
313.02767	104	
313.15570	86	
317.36137	98	
318.59867	86	
319.59891	92	
322.12849	114	
323.09888	90	
323.23843	430	1+
324.09002	120	
324.22861	140	
324.89369	134	
325.97897	82	
327.36155	98	
327.93701	82	
328.18573	134	
328.90059	86	
329.08794	86	
329.87077	150	
331.43968	82	
333.16808	92	
336.24770	94	
336.29050	88	
336.79951	112	
336.82660	94	
337.25484	114	
337.72416	90	
338.15551	90	
340.31681	86	
341.24407	330	
341.27435	84	
341.39568	120	
342.11048	134	
342.90472	108	
344.10729	94	
345.22327	90	
345.34417	84	
END IONS

###FS:    #m/z: 363.95493 #charge 1+
###MS: 18
###MSMS: 21
BEGIN IONS
TITLE=Cmpd 15, +MS2(363.9549), 28.0-35.0eV, 0.4min #21
RTINSECONDS=24.344
SCANS=18,21
PEPMASS=363.95493	162818
CHARGE=1+
119.71302	106	
185.92938	84	
198.14558	90	
200.01158	86	
200.87884	96	
208.94051	118	
209.93964	256	
210.93276	132	
212.87676	350	1+
218.54509	84	
219.92701	102	
222.94994	486	1+
223.97841	114	
224.94781	554	
224.97302	174	
225.94229	1606	1+
225.96566	122	
226.94514	1346	1+
226.97293	282	
227.93292	264	
228.18644	152	1+
228.83509	84	
228.89576	152	
228.94168	2368	1+
229.13177	96	
230.88854	568	1+
232.89552	84	
234.18529	92	
235.09344	90	
235.13471	106	
237.09241	86	
237.22818	126	
240.93785	470	
240.96228	422	
241.43754	98	
241.93863	1610	1+
242.94013	1046	1+
243.11184	82	
243.87855	98	
243.95497	982	1+
244.21194	108	
244.88073	152	
244.95768	828	1+
245.94318	152	
246.92400	94	
246.95164	1586	1+
246.97513	280	1+
248.89845	274	
249.08149	86	
249.50432	100	
249.82207	88	
249.90231	132	
250.06301	86	
250.94280	250	
251.21958	92	
252.06217	238	1+
254.96274	92	
255.07180	96	
256.45497	88	
256.57848	86	
258.43884	120	
259.97082	96	
260.96807	112	
261.96916	84	
263.03875	94	
263.98266	166	1+
265.97060	128	
266.24773	154	
266.26284	86	
266.40136	86	
266.80874	82	
267.97333	236	
268.42727	104	
268.95667	82	
269.96964	182	1+
271.43906	96	
271.97549	88	
273.07002	88	
274.04313	84	
274.82401	220	1+
275.03595	104	
275.43934	94	
275.85521	86	
276.85533	194	
276.87825	130	
277.92221	158	1+
279.10372	104	
279.85446	94	
280.79332	146	
283.81087	138	
283.86206	84	
283.94271	198	1+
283.98501	140	
284.12085	86	
285.00535	86	
286.92205	88	
287.10707	92	
288.07957	90	
289.89772	82	
290.10933	204	1+
292.92625	128	1+
294.27966	132	
294.47522	86	
294.60620	84	
294.66733	104	
295.21534	86	
298.97226	92	
300.97243	140	
301.06093	84	
301.14113	90	
301.80259	202	1+
302.85523	146	
303.95599	142	
304.21782	168	
305.27089	82	
305.42943	116	
306.27890	652	1+
306.30500	172	1+
306.95439	226	1+
307.28419	502	1+
307.88118	120	
308.08756	108	
308.87712	184	1+
310.30826	202	1+
312.27868	126	
312.86840	94	
313.44605	106	
313.76669	152	
314.41506	86	
316.93949	84	
318.93001	158	
319.10844	92	
319.16666	116	
320.92421	82	
321.10425	104	
322.75915	94	
323.01742	106	
323.31271	94	
324.02179	120	
324.23541	130	
324.28280	90	
324.77373	90	
324.89146	112	
325.02165	84	
325.16187	84	
326.16422	142	
329.31567	114	
332.08933	112	
334.78696	156	
335.79551	96	
336.45268	102	
336.80151	134	
336.94957	122	
337.94652	132	
338.21391	84	
340.00030	82	
340.29435	92	
342.90209	88	
343.26869	124	
344.28623	106	
347.30112	104	
348.05141	84	
350.84251	88	
351.88362	216	1+
354.21320	98	
355.05548	134	
356.18944	126	
356.85755	100	
359.03787	92	
359.36852	128	
360.19372	232	1+
360.36350	86	
363.13481	96	
363.34200	100	
364.27197	106	
364.88007	104	
365.31883	304	1+
365.38322	170	
366.00383	92	
367.36501	154	
368.42462	248	1+
369.20285	98	
END IONS

###FS:    #m/z: 322.92851 #charge 1+
###MS: 22
###MSMS: 23
BEGIN IONS
TITLE=Cmpd 16, +MS2(322.9285), 28.0-35.0eV, 0.5min #23
RTINSECONDS=28.055
SCANS=22-23
PEPMASS=322.92851	481642
CHARGE=1+
49.67614	84	
190.95596	84	
192.88393	136	
197.13345	108	
197.88852	76	
201.04379	174	
203.00297	84	
205.94945	290	1+
206.01745	80	
207.97092	216	
209.95977	88	
210.10025	80	
211.02318	84	
217.86502	84	
218.95567	84	
221.94148	196	
222.95191	152	
222.97269	278	
223.95775	334	1+
224.97547	86	
226.72769	84	
227.04928	114	
227.08053	94	
227.92827	116	
228.09959	82	
228.20533	80	
229.09829	82	
230.04157	80	
230.16106	80	
232.01079	94	
235.02060	88	
235.11861	170	1+
236.85367	80	
236.96521	78	
237.18662	100	
239.07666	320	1+
240.06144	114	
240.93959	1470	
241.02198	76	
241.87579	108	
241.89201	98	
241.94128	1782	
241.97822	78	
242.94066	5048	1+
243.06221	78	
244.12189	78	
244.83244	142	
244.93839	1292	1+
244.97736	108	
245.04463	126	
245.43783	90	
246.97425	442	1+
248.02842	104	
248.04377	78	
248.85258	98	
248.97085	86	
249.08892	118	
249.22551	122	
250.14298	92	
250.98031	78	
251.09041	114	
251.22574	92	
251.92633	76	
252.92387	90	
253.04465	78	
256.68866	88	
256.90723	76	
258.09377	88	
258.23576	100	
259.23088	88	
259.84610	92	
261.01158	88	
261.02929	170	1+
261.56940	80	
262.05992	246	1+
262.49756	104	
263.09337	90	
263.19416	90	
263.95466	82	
263.98132	238	
264.81804	82	
265.04974	114	
266.05966	158	
266.13671	86	
266.88018	96	
268.08337	88	
269.00136	270	
270.84495	92	
273.15955	86	
273.94359	76	
276.06947	88	
277.97397	84	
278.16468	94	
279.08975	604	
280.09288	288	
280.12692	98	
280.20406	82	
281.04428	142	
281.56011	82	
282.27676	170	
283.04636	130	
283.07240	324	
283.24213	82	
283.28112	82	
284.29017	886	1+
285.04043	88	
285.26467	92	
285.98624	102	
286.04064	94	
287.17229	76	
287.97336	88	
288.86255	110	
289.81587	92	
290.25000	94	
291.15339	82	
293.28804	246	1+
294.78110	94	
294.85489	126	
295.97384	132	
295.99074	88	
296.48872	88	
297.21893	78	
299.99713	92	
300.87335	80	
302.00747	92	
302.17000	90	
302.18432	76	
302.24398	102	
303.03100	78	
303.59733	80	
304.26405	342	1+
304.82870	108	
305.13315	78	
306.88399	84	
307.08609	98	
307.28481	590	1+
307.89125	294	1+
308.12838	76	
308.29102	448	1+
308.79049	82	
308.88312	120	
308.95758	218	1+
309.14235	84	
309.23107	76	
309.31968	174	
309.42286	102	
310.30763	538	1+
311.02347	212	
311.85787	80	
312.02143	128	
312.13543	92	
313.02233	112	
313.23510	142	
313.77127	84	
313.84076	92	
320.22030	84	
320.29847	82	
322.23652	86	
323.23800	896	1+
323.30376	130	
323.73231	114	
324.20011	206	
324.22470	94	
324.90408	106	
325.20778	142	
325.32118	182	
327.25255	92	
328.09525	92	
END IONS

###FS:    #m/z: 340.93892 #charge 1+
###MS: 22
###MSMS: 24
BEGIN IONS
TITLE=Cmpd 17, +MS2(340.9389), 28.0-35.0eV, 0.5min #24
RTINSECONDS=28.827
SCANS=22,24
PEPMASS=340.93892	225044
CHARGE=1+
145.60758	88	
186.93395	98	
192.88833	80	
202.04171	78	
205.94648	96	
206.01765	82	
206.55751	92	
213.93818	906	1+
215.88623	172	
215.93381	172	
216.99780	80	
217.86861	88	
217.88808	134	
218.93222	96	
219.46490	78	
223.97718	124	
224.97533	114	
225.02383	88	
225.07033	82	
226.98287	80	
230.88782	78	
231.94892	1218	1+
232.13447	78	
233.89702	158	
233.94249	122	
235.39661	102	
235.89021	168	
235.94803	218	
237.01869	78	
237.06255	156	
238.09873	82	
238.99965	82	
240.22883	204	
240.93403	170	1+
241.46377	86	
243.87824	84	
244.45015	100	
245.23207	98	
245.93642	92	
248.98882	158	
249.95953	132	
250.94974	126	
250.98841	142	
251.95534	78	
252.53707	100	
253.08554	88	
254.25318	78	
254.43922	84	
254.80572	88	
254.90756	96	
254.96454	804	1+
255.04476	78	
255.07425	438	1+
256.91140	138	
258.15954	86	
259.79073	86	
260.02422	84	
260.89424	82	
261.97835	82	
262.96497	82	
265.01733	176	
265.84851	94	
266.04067	92	
267.00054	84	
267.13713	138	
268.95101	128	
269.00330	188	
269.04739	84	
269.11172	92	
269.18836	78	
269.89782	78	
270.83536	110	
270.85917	82	
271.03084	78	
272.84739	98	
272.93640	136	
273.83359	78	
273.85226	84	
276.84150	242	1+
276.87383	88	
277.52782	86	
277.96327	118	
278.24138	130	
279.85242	110	
279.96094	276	1+
280.25530	144	
281.89086	88	
281.92800	144	
282.04674	106	
282.27906	118	
283.02715	96	
283.14678	84	
283.26590	78	
283.42604	108	
283.83332	88	
284.03870	132	
284.06275	158	
285.03436	78	
285.42431	80	
288.12355	94	
288.85529	80	
288.97008	88	
289.00115	84	
291.14920	80	
292.43282	82	
295.97342	122	
296.15960	82	
296.97419	124	
297.97550	438	1+
298.30957	170	
299.06159	370	1+
300.11643	108	
302.11019	84	
302.17298	198	1+
302.91934	84	
305.22975	98	
307.08598	102	
307.24516	84	
307.27981	166	
308.29048	276	
308.81214	170	
309.07975	84	
312.25897	84	
312.29539	144	
313.02638	178	
314.81153	82	
318.58980	88	
319.85803	88	
320.25651	92	
320.31919	84	
321.21440	128	
321.24301	82	
322.28275	122	
322.30744	334	1+
322.93108	90	
323.07453	104	
323.16936	78	
323.23493	88	
323.26135	102	
324.23518	134	
324.89220	100	
326.85296	80	
327.33941	92	
327.65934	118	
329.31735	96	
329.86990	142	
332.11075	84	
332.93461	82	
336.48880	80	
337.35434	176	1+
338.33611	78	
339.11361	80	
341.13795	86	
341.76884	80	
341.83702	88	
342.14923	94	
342.27734	134	
342.39109	80	
342.82314	78	
343.23840	112	
343.33581	180	1+
343.84259	78	
344.18132	126	
END IONS

###FS:    #m/z: 336.94400 #charge 1+
###MS: 22
###MSMS: 25
BEGIN IONS
TITLE=Cmpd 18, +MS2(336.9440), 28.0-35.0eV, 0.5min #25
RTINSECONDS=29.599
SCANS=22,25
PEPMASS=336.94400	83298
CHARGE=1+
72.64828	92	
183.86901	78	
185.45950	110	
190.05598	78	
191.10175	86	
192.88164	100	
198.10925	78	
198.97950	94	
206.91939	82	
209.02151	92	
209.99030	88	
211.94285	1872	1+
212.10405	98	
213.88871	86	
213.93727	1256	1+
215.88842	132	
215.93520	252	
223.96036	100	
223.97254	158	
224.21603	82	
224.97369	88	
225.16412	100	
225.86466	80	
227.13986	82	
227.95487	84	
229.05767	92	
229.83870	80	
229.95435	2066	1+
230.89020	126	
231.05734	82	
231.11977	78	
231.90229	116	
231.94874	1474	1+
233.82875	100	
233.90997	104	
233.94599	102	
235.89274	92	
235.94253	110	
236.64601	86	
237.06167	76	
239.09264	86	
241.19169	84	
246.20205	80	
247.96481	342	
248.95613	510	1+
249.04101	170	
249.23253	80	
249.82960	142	1+
249.90254	80	
249.96018	458	1+
250.94767	162	
250.98258	176	1+
252.23160	132	
252.97048	1480	1+
253.39637	90	
253.83764	138	
254.86774	82	
254.96598	536	1+
255.07299	470	1+
258.14305	106	
258.22961	82	
258.84114	142	
258.89113	158	
258.90516	82	
261.08271	78	
261.58143	82	
261.88289	82	
263.00915	276	1+
265.00233	92	
265.91439	102	
266.52149	100	
267.10485	98	
267.20610	124	
268.83936	338	1+
268.99909	80	
269.04645	82	
269.11343	86	
269.54290	86	
270.98169	98	
271.08118	86	
271.93118	108	
274.09977	96	
274.88945	90	
276.07149	86	
276.85500	168	
277.98640	84	
278.09706	84	
280.26064	104	
281.05056	150	
282.81618	84	
283.00637	88	
283.02493	214	
283.25625	98	
285.84679	208	1+
287.80574	112	
288.15250	76	
288.19619	76	
288.93293	78	
289.05589	86	
290.50426	90	
290.86644	80	
291.43629	106	
292.26274	80	
292.30055	80	
293.10223	178	1+
293.57825	84	
293.99845	84	
295.88015	80	
295.91427	80	
295.96777	302	1+
296.93547	102	
296.98913	96	
297.12172	94	
298.08736	90	
299.00152	94	
299.06195	140	
301.81347	188	1+
302.51144	84	
303.17369	84	
303.75557	84	
304.70222	92	
304.85885	80	
305.27268	172	
306.03829	84	
306.15955	86	
307.29326	118	
307.31250	82	
309.14356	134	
309.75146	78	
309.92005	78	
310.22290	80	
310.30372	118	
310.41548	84	
311.63048	94	
313.29255	100	
315.25395	76	
316.09854	92	
318.59643	78	
318.99622	114	
319.23488	128	
319.27789	106	
321.22587	116	
322.13361	156	
323.01109	128	
323.23365	270	1+
323.83206	80	
324.28658	78	
324.32543	122	
326.78853	82	
326.89710	190	1+
327.06865	84	
328.04870	82	
328.81595	78	
332.27191	78	
332.88129	82	
333.16697	106	
334.02425	96	
335.08685	84	
335.23367	122	
335.35671	76	
336.16699	208	1+
336.93964	82	
337.11563	76	
337.25080	184	
337.78275	82	
338.28204	104	
338.34421	96	
340.26284	78	
340.39229	128	
340.95444	80	
END IONS

###FS:    #m/z: 336.94423 #charge 1+
###MS: 26
###MSMS: 27
BEGIN IONS
TITLE=Cmpd 19, +MS2(336.9442), 28.0-35.0eV, 0.6min #27
RTINSECONDS=33.291
SCANS=26-27
PEPMASS=336.94423	72682
CHARGE=1+
185.12343	82	
187.85010	106	
189.92737	204	1+
202.08022	76	
202.82444	78	
204.04517	74	
205.94964	278	
205.97075	328	1+
210.19484	80	
210.89161	256	1+
211.94313	4160	1+
212.87813	224	
213.93803	1278	1+
215.88513	314	1+
215.93982	150	
216.39030	82	
217.93214	78	
218.42748	106	
221.88990	132	
222.08484	78	
222.94980	142	
223.97292	236	
224.09434	82	
224.86760	76	
224.95202	100	
224.96993	182	
226.15282	80	
226.68325	86	
226.94439	128	
228.03290	116	
228.89549	146	
229.95370	2768	1+
230.88805	262	
231.88829	140	
231.94734	1430	1+
233.75528	112	
233.89820	274	
234.87938	84	
235.87015	82	
237.06494	88	
237.10149	104	
238.89903	84	
238.98948	74	
239.90471	106	
240.12788	122	
241.51993	102	
242.05795	86	
243.08142	84	
245.12268	82	
246.97342	174	
247.96488	508	1+
248.03694	78	
248.89684	240	
248.98858	146	
249.03764	126	
249.95856	190	
250.03405	92	
250.98462	302	
251.11667	82	
251.64603	94	
251.90927	82	
251.95967	152	
252.07744	88	
252.24376	110	
252.44345	78	
252.96931	1612	1+
253.05171	150	
254.90161	86	
254.96631	530	
255.07321	630	1+
256.07486	364	1+
256.20109	98	
256.86775	84	
256.97328	114	
257.84692	74	
258.44268	78	
258.83569	136	
258.89909	78	
258.92706	90	
259.93175	80	
259.95830	90	
259.99261	76	
260.85271	78	
261.21382	94	
261.50592	108	
262.12964	74	
263.06266	190	
263.10447	78	
264.88678	156	
265.01333	86	
265.85335	126	
267.07289	78	
267.24336	90	
268.87976	78	
270.39223	116	
270.40864	82	
270.97853	164	
271.04396	84	
273.13352	98	
274.04706	76	
274.09183	96	
274.93312	76	
274.97915	98	
276.06317	78	
276.85398	122	
278.94194	200	1+
278.96348	198	1+
279.09485	150	
279.91938	78	
281.14967	118	
283.20889	120	
283.40936	118	
283.82065	74	
283.89530	78	
285.02198	76	
285.84743	124	
286.37507	80	
286.84908	180	1+
288.12763	78	
290.24890	256	1+
291.06761	94	
291.86087	154	1+
291.88718	84	
292.07679	204	1+
292.43290	104	
293.10869	132	
293.27961	96	
295.11883	116	1+
295.28878	76	
295.97485	92	
296.97268	120	
297.97727	112	
298.08134	90	
298.30703	176	
299.10164	182	
300.06998	96	
300.51342	80	
301.01378	84	
303.96340	84	
304.88235	74	
305.83089	80	
306.88219	194	
307.06085	126	
307.22174	88	
307.88501	76	
307.97519	82	
308.30550	254	1+
309.24840	80	
309.41894	106	
309.79053	92	
309.88479	108	
318.92594	76	
320.04685	134	
320.08651	88	
320.28869	84	
323.01450	86	
323.23574	230	1+
324.28509	88	
324.96653	82	
325.08599	74	
327.30155	82	
327.82185	92	
329.09223	78	
330.91304	88	
333.12295	82	
334.07653	118	
334.16297	188	1+
335.31232	80	
335.87638	160	
336.98880	82	
337.08705	114	
337.34790	176	1+
341.05866	78	
END IONS

###FS:    #m/z: 359.95970 #charge 1+
###MS: 26
###MSMS: 28
BEGIN IONS
TITLE=Cmpd 20, +MS2(359.9597), 28.0-35.0eV, 0.6min #28
RTINSECONDS=34.063
SCANS=26,28
PEPMASS=359.95970	55482
CHARGE=1+
50.34208	86	
64.65470	90	
190.04233	94	
198.56239	84	
205.94868	144	
206.95827	92	
207.95761	82	
209.91868	86	
209.94475	106	
210.17862	94	
221.89206	144	
222.95078	826	1+
224.94545	874	1+
224.97283	200	
225.88124	224	1+
225.96915	244	
226.88526	156	1+
226.94523	682	1+
227.04940	94	
227.93090	262	
228.91437	100	
228.94063	1072	1+
229.89828	94	
231.56765	88	
233.20922	82	
234.92993	92	
237.05610	96	
237.08986	82	
238.40991	90	
240.46758	104	
240.93895	656	1+
240.95990	654	1+
241.07167	84	
241.18780	80	
242.42710	94	
242.95696	550	1+
244.95688	544	
245.93731	178	
246.95160	458	1+
248.79763	94	
250.21070	82	
250.98031	80	
251.03386	192	
251.87615	82	
252.00516	92	
254.96442	98	
256.90709	86	
257.04291	100	
257.91140	110	
257.97211	84	
258.97406	230	
259.93522	86	
260.95926	116	
261.99851	96	
262.08178	88	
262.13811	100	
262.22690	82	
262.86562	82	
263.65876	92	
263.90382	92	
264.21902	86	
264.79810	96	
264.93487	82	
266.91287	192	1+
267.97706	196	
268.01079	86	
268.13765	92	
268.95864	322	1+
270.18166	140	
270.88537	88	
272.43964	106	
275.01979	98	
275.05449	132	
275.08673	88	
276.85632	208	
276.92910	96	
278.80947	158	
279.50164	96	
280.12972	84	
280.94431	84	
281.30680	102	
282.04140	152	1+
283.06625	88	
283.10750	92	
283.14879	128	
283.39476	94	
285.08406	82	
286.73682	96	
290.06290	92	
290.39491	84	
291.93121	84	
292.13673	84	
294.06737	120	
294.27700	182	
295.01696	220	
296.01801	90	
297.80426	274	1+
297.95802	84	
298.25526	80	
300.06782	88	
300.12600	168	
301.26130	82	
302.24237	88	
303.88282	104	
303.94386	184	
304.40463	80	
304.80647	126	
305.26716	170	
305.91907	140	
306.27693	194	
306.88242	90	
307.28605	122	
307.89151	114	
308.03808	106	
308.29446	254	
310.34282	132	
310.38915	110	
310.81373	84	
310.87375	84	
311.79490	82	
313.06031	86	
316.80879	116	
316.92618	96	
317.93719	140	
318.92886	106	
319.08283	92	
320.28999	82	
320.42286	90	
320.92571	170	
321.97478	90	
323.01211	786	1+
323.11095	130	
323.23736	94	
324.23947	264	1+
326.79513	98	
328.02165	84	
328.18296	114	
330.93931	146	
333.80472	82	
336.31307	84	
336.93864	296	1+
336.96214	92	
337.03637	80	
338.33351	108	
339.23123	166	
340.15426	84	
340.93639	112	
341.36034	124	
341.39193	90	
342.09800	148	1+
342.27953	196	
343.22073	90	
347.11424	178	
348.35138	88	
349.32102	98	
349.34940	80	
352.88251	182	1+
355.05393	124	
355.83817	86	
357.80650	80	
358.03428	84	
358.20335	152	
359.34137	120	
360.86751	84	
361.25167	148	
363.33172	112	
363.37007	92	
364.30397	82	
364.44058	86	
END IONS

###FS:    #m/z: 313.92785 #charge 1+
###MS: 26
###MSMS: 29
BEGIN IONS
TITLE=Cmpd 21, +MS2(313.9279), 28.0-35.0eV, 0.6min #29
RTINSECONDS=34.8355
SCANS=26,29
PEPMASS=313.92785	24424
CHARGE=1+
88.09071	86	
184.09053	94	
192.88848	144	
193.89413	68	
193.97449	84	
194.11846	76	
196.88238	102	
198.06610	70	
198.89843	90	
203.01147	70	
205.95260	68	
210.92709	82	
211.98402	110	
215.88302	78	
217.89228	84	
219.99975	74	
221.55797	92	
223.95879	268	1+
223.97148	202	
224.98745	76	
225.04067	84	
226.89949	72	
227.88290	72	
228.94241	84	
229.11507	110	
229.98587	74	
230.03793	88	
230.88973	126	
231.07456	78	
231.85418	266	
231.88462	126	
232.92609	74	
233.18858	70	
234.96984	516	
235.95243	78	
236.79162	74	
236.89456	144	
237.17729	84	
238.25422	70	
239.10030	86	
239.61244	104	
240.17232	100	
240.43545	72	
241.15351	74	
241.98339	80	
243.87645	140	
243.89192	68	
244.00128	70	
245.16647	68	
245.95188	72	
246.97830	146	
247.96617	92	
248.85673	122	
248.95146	84	
248.97673	68	
250.90267	90	
250.94719	184	
251.00962	80	
251.03083	68	
252.03229	68	
252.07172	168	
252.98266	154	
255.00836	70	
256.26009	78	
257.91397	114	
258.90084	82	
260.10560	82	
260.95402	68	
262.09516	76	
262.75000	72	
263.62082	74	
263.90163	74	
265.97852	72	
266.23980	102	
266.99494	82	
267.05901	74	
267.41221	74	
267.50665	82	
267.79980	70	
267.91665	76	
268.86324	110	
268.91224	68	
269.02689	98	
269.44614	86	
270.27410	90	
270.62872	102	
271.08720	72	
271.20086	92	
271.27776	68	
272.09904	142	
272.19234	76	
273.86206	74	
274.04077	72	
274.98301	70	
275.15838	72	
275.71846	76	
275.99191	74	
276.81058	90	
277.13120	74	
278.24430	70	
278.98029	72	
280.26315	146	
280.29464	72	
280.92579	84	
282.17658	94	
282.79778	72	
283.07675	68	
283.09746	78	
286.91693	86	
289.89161	80	
292.25431	76	
292.82775	70	
292.92862	84	
293.09497	86	
294.03303	80	
294.05251	306	1+
295.11195	76	
295.89102	70	
297.10485	94	
299.05618	114	
299.16985	88	
300.27089	68	
300.78188	94	
302.03097	86	
302.92179	68	
303.72845	72	
303.94780	182	
306.26902	76	
306.28656	68	
306.42810	104	
307.40264	82	
308.20601	70	
308.29452	204	
309.92654	80	
310.02386	70	
310.10617	90	
310.12363	76	
310.30495	80	
311.02566	74	
311.11213	116	
313.03398	70	
313.14074	94	
313.78429	72	
314.28286	202	
314.87245	70	
315.01881	70	
315.84524	72	
316.05823	116	
317.07720	72	
317.18083	88	
318.13620	68	
318.89247	76	
END IONS

###FS:    #m/z: 336.94392 #charge 1+
###MS: 30
###MSMS: 31
BEGIN IONS
TITLE=Cmpd 22, +MS2(336.9439), 28.0-35.0eV, 0.7min #31
RTINSECONDS=38.507
SCANS=30-31
PEPMASS=336.94392	66308
CHARGE=1+
50.98111	78	
135.83655	90	
195.02093	74	
195.04343	76	
197.95572	108	
203.10245	96	
203.92923	80	
205.94911	388	
206.97940	74	
207.04494	100	
208.89354	78	
208.98120	210	
210.18396	80	
211.90244	90	
211.94367	2934	1+
212.87980	580	1+
212.97752	78	
213.89963	80	
213.93756	1752	1+
215.88939	378	1+
218.89375	88	
221.88547	92	
221.94030	82	
223.97252	668	1+
228.89350	100	
229.95358	3316	1+
230.88769	686	1+
231.94923	1308	1+
232.96359	104	
234.52921	90	
234.89876	130	
234.94515	84	
235.95162	78	
237.20150	82	
237.89654	80	
238.21827	76	
238.45350	96	
238.51028	102	
238.92385	76	
238.97136	88	
244.04153	98	
245.01483	104	
246.04146	142	
246.97543	468	
247.96681	198	
248.89799	392	1+
248.99729	102	
249.42255	94	
249.96395	404	1+
250.96903	286	1+
250.98729	158	
251.91116	122	
252.84408	100	
252.96794	996	1+
253.05894	114	
253.09115	86	
253.93998	86	
254.96471	584	1+
255.07478	418	1+
256.25752	118	
256.91344	86	
256.96425	144	
257.84878	96	
258.84173	120	
258.88297	78	
259.84817	110	
260.57104	96	
260.82498	74	
263.17016	88	
263.24190	106	
264.01155	86	
264.10321	78	
264.90426	78	
264.95817	100	
266.07919	132	
266.87822	76	
267.33993	84	
268.22434	120	
268.54800	118	
268.95458	82	
269.16224	80	
269.84142	134	
269.96246	84	
270.84960	110	
270.97624	140	
271.04907	100	
271.91287	122	
272.09918	78	
272.13069	158	
273.22658	78	
275.05038	84	
275.85028	404	1+
275.86941	82	
275.92451	76	
275.96938	92	
276.85257	332	1+
276.97569	158	
277.52816	86	
277.93614	82	
279.83408	124	
280.04163	80	
280.26157	84	
281.04871	94	
281.19089	198	1+
285.14828	78	
286.84794	356	1+
287.43013	84	
288.86762	76	
289.38347	82	
290.88328	76	
291.27928	92	
291.91874	76	
292.43521	90	
292.87002	108	
293.09927	208	1+
293.36791	96	
293.49028	84	
293.86664	116	
293.89637	82	
294.06672	78	
294.86184	76	
294.91592	86	
296.90581	86	
297.92725	214	1+
297.98111	78	
298.42042	94	
299.86709	116	
299.96450	78	
300.05604	100	
300.74341	116	
301.36143	82	
303.02840	88	
305.86591	80	
306.78972	82	
306.87719	108	
306.90664	114	
307.13137	80	
307.30692	250	
307.72109	108	
307.87614	146	
308.29121	132	
309.28706	76	
310.92636	76	
312.14202	182	1+
313.91909	78	
314.25614	76	
314.45655	84	
315.85404	102	
316.97447	78	
318.16207	120	
322.30906	90	
324.66106	94	
324.89216	112	
325.13421	100	
325.82172	138	
326.88859	84	
327.23485	78	
328.78935	84	
330.20480	88	
333.32693	138	
334.06718	100	
334.88208	88	
335.01710	76	
335.82023	90	
336.11028	86	
336.21637	78	
336.30872	92	
337.06359	88	
337.26654	90	
338.33156	94	
341.89138	92	
END IONS

###FS:    #m/z: 363.95430 #charge 1+
###MS: 30
###MSMS: 32
BEGIN IONS
TITLE=Cmpd 23, +MS2(363.9543), 28.0-35.0eV, 0.7min #32
RTINSECONDS=39.279
SCANS=30,32
PEPMASS=363.95430	58208
CHARGE=1+
109.94235	84	
189.86309	140	
192.01627	86	
192.89250	112	
192.90723	98	
196.88581	96	
201.85867	90	
206.95030	146	
207.94993	98	
209.94534	224	1+
212.87715	498	
222.89255	94	
222.95297	980	1+
224.94698	470	
225.89236	128	
225.94484	264	
225.97198	122	
226.94465	1692	
226.97247	168	
227.88627	106	
227.92723	256	
228.94110	1422	1+
230.88671	690	
232.88792	170	
233.04062	84	
233.40644	96	
234.43172	102	
234.96725	92	
236.12887	98	
237.81288	90	
240.09893	164	
240.83406	118	
240.93982	930	
240.95886	186	
241.94126	734	
242.89731	126	
242.93988	2308	1+
243.02777	90	
243.96076	98	
244.95854	886	1+
245.94147	172	
246.95148	708	
247.02000	86	
247.13682	90	
247.96577	136	
248.70746	104	
248.80019	274	
248.89899	334	
250.04178	124	
250.07747	92	
250.71383	86	
251.79629	148	
252.00706	92	
253.83443	204	1+
253.90173	196	
257.97559	138	
258.49437	98	
258.97040	90	
260.84498	152	1+
260.97078	122	
263.36150	90	
263.82387	90	
265.18799	86	
265.26184	88	
266.12864	82	
266.24741	176	
266.81744	124	
267.22366	84	
267.96937	120	
268.00997	140	
268.92220	90	
268.95700	286	
269.95980	150	
270.12799	102	
272.09313	86	
272.11950	90	
274.93118	146	
275.92437	90	
276.10920	110	
276.85335	90	
276.95126	84	
278.84488	92	
280.78954	282	
282.78932	132	
283.79014	90	
283.84890	90	
283.94086	92	
283.98365	86	
284.06263	128	
284.96367	168	1+
285.83864	112	
287.07481	88	
288.23193	90	
288.44230	88	
289.11861	90	
290.53568	84	
294.14687	84	
294.39324	86	
295.92779	242	1+
296.80249	302	1+
297.80154	370	1+
298.07105	134	
299.41805	136	
299.86364	110	
300.10783	124	
300.80300	126	
301.85787	316	1+
301.96374	106	
303.80900	252	
303.85744	102	
305.87219	84	
305.93350	174	1+
306.79576	108	
307.28100	140	
308.29535	266	
308.86581	330	1+
309.29894	142	
309.80340	116	
310.30552	246	
310.83512	96	
311.85816	116	
312.96671	86	
313.13429	84	
315.44827	156	
316.26858	92	
316.81951	150	
317.01359	90	
318.23982	112	
318.27422	86	
319.27221	102	
319.58989	106	
320.09507	84	
320.60506	84	
321.03949	88	
321.14839	94	
321.82053	160	
321.86072	84	
322.30628	186	
323.40124	100	
324.01670	138	
324.88080	150	
326.29380	86	
326.87446	120	
327.17290	98	
327.44587	106	
328.81830	90	
334.30820	84	
334.88920	116	
336.30601	88	
336.94349	110	
337.94356	86	
341.49660	84	
343.27410	134	
344.15607	100	
349.31710	164	
352.88660	276	1+
356.41446	88	
359.16454	92	
359.86270	120	
361.28592	102	
364.27776	294	1+
367.24233	102	
367.32989	84	
368.21591	96	
368.41752	172	
369.32552	84	
END IONS

###FS:    #m/z: 359.95999 #charge 1+
###MS: 30
###MSMS: 33
BEGIN IONS
TITLE=Cmpd 24, +MS2(359.9600), 28.0-35.0eV, 0.7min #33
RTINSECONDS=40.051
SCANS=30,33
PEPMASS=359.95999	45270
CHARGE=1+
55.22267	84	
182.86472	102	
185.91937	80	
189.86456	86	
192.11497	82	
193.88567	86	
195.14439	86	
197.95567	80	
207.94696	92	
209.94306	112	
211.99307	90	
221.89188	104	
222.95119	440	
223.88915	86	
223.95211	276	
224.03794	86	
224.94801	996	1+
226.81440	94	
226.88540	84	
226.94564	1306	1+
226.97128	282	
227.18969	86	
228.93970	1068	1+
229.17363	100	
232.99939	80	
233.85126	118	
233.95753	132	
234.98471	104	
237.46839	80	
237.55343	92	
237.92556	160	
239.90522	178	1+
240.22958	94	
240.94137	412	
240.96139	768	1+
241.02399	80	
241.94176	304	
242.95641	576	1+
244.03670	96	
244.56350	82	
244.95595	556	1+
245.93786	354	
246.95276	626	
246.97290	174	
247.00229	80	
249.04202	136	
250.94764	144	
251.04270	90	
252.95656	138	
254.09152	190	1+
255.06232	92	
255.12346	92	
256.92714	100	
257.91415	94	
258.97200	126	
259.10445	88	
260.96842	332	1+
261.50568	92	
262.96704	100	
263.45708	82	
263.98038	172	
264.23107	92	
264.81958	118	
265.88827	86	
265.90834	82	
265.97648	172	
266.24826	182	
266.81439	110	
266.86226	90	
267.13230	124	
267.56285	84	
267.97105	120	
268.78307	116	
268.96070	80	
269.97060	120	
270.93366	86	
271.02078	104	
272.85307	154	
273.25895	92	
275.13437	82	
275.91395	88	
276.44500	108	
276.85546	122	
276.91036	92	
279.15547	102	
279.95532	98	
280.27517	90	
280.61350	86	
280.79037	174	
280.88040	248	1+
281.45514	88	
283.80315	146	
284.08757	90	
285.00343	80	
286.92484	112	
287.04354	142	
290.82864	80	
290.91467	102	
291.85737	104	
292.43288	86	
292.54840	92	
292.84941	306	1+
293.06428	88	
293.85034	214	1+
294.28117	100	
295.02074	182	1+
296.81048	240	
296.89933	84	
297.18531	98	
297.82479	82	
298.58592	80	
298.80467	228	
303.11380	86	
305.28994	80	
306.42360	164	
306.80491	80	
306.93349	84	
308.01220	92	
309.86088	84	
310.31579	84	
310.41748	90	
310.86545	90	
310.99889	116	
311.85998	86	
312.77986	82	
313.94095	92	
315.29121	104	
316.26635	126	
317.87343	88	
319.28222	196	1+
319.97217	108	
320.95707	80	
322.46124	82	
322.80915	98	
323.01492	550	1+
323.35698	80	
323.81446	90	
324.27986	104	
324.89325	100	
326.29362	90	
328.85076	88	
331.86939	168	
332.02587	90	
332.76702	98	
333.79115	92	
333.85019	86	
335.28029	96	
336.94072	192	
337.36100	80	
337.87768	86	
338.77641	84	
339.23369	82	
341.25258	142	
341.94826	82	
351.35554	88	
352.60212	84	
354.20755	118	
355.41629	160	
356.05068	122	
357.32400	94	
358.15982	146	
358.35757	122	
360.26867	158	1+
360.32212	80	
360.86354	122	
365.45404	82	
END IONS

###FS:    #m/z: 322.92844 #charge 1+
###MS: 34
###MSMS: 35
BEGIN IONS
TITLE=Cmpd 25, +MS2(322.9284), 28.0-35.0eV, 0.7min #35
RTINSECONDS=43.7135
SCANS=34-35
PEPMASS=322.92844	360730
CHARGE=1+
190.89695	82	
192.88947	102	
193.88915	92	
197.01494	92	
199.88886	190	1+
201.04165	132	
203.39830	90	
204.08013	76	
205.94924	240	
207.10489	84	
208.87924	80	
211.01771	78	
215.88887	186	1+
219.93604	78	
220.95569	74	
221.07045	78	
221.80485	74	
221.94343	350	
223.95745	220	
224.07677	74	
224.12230	74	
224.97784	224	
225.02953	88	
227.06805	78	
227.87157	92	
227.93041	126	
228.03273	74	
229.71032	78	
229.95960	74	
230.13465	72	
231.83491	78	
234.10463	80	
234.18361	86	
235.91160	72	
237.06547	96	
238.00617	76	
238.21261	94	
238.94331	338	1+
239.07880	208	1+
239.82052	84	
239.90919	80	
240.82561	78	
240.93926	4750	
241.94065	4354	
242.11372	72	
242.81907	76	
242.94027	14090	1+
244.86967	84	
244.93833	2534	1+
245.87237	78	
246.21783	74	
246.97596	214	
247.09909	78	
247.23928	136	
247.97804	88	
248.02940	194	1+
248.85287	82	
249.09792	78	
249.96215	82	
250.94494	138	
251.01341	84	
251.58945	92	
252.22882	126	
255.05866	86	
255.08796	80	
257.43901	78	
260.12958	194	1+
261.93175	242	1+
262.01637	98	
262.82558	84	
262.95300	72	
263.05624	134	
264.10932	78	
264.87143	98	
265.01433	86	
265.05620	254	1+
265.18389	84	
266.24905	72	
266.86125	92	
266.98265	84	
267.25169	92	
268.87605	76	
270.04921	86	
270.12011	78	
271.06114	82	
271.12996	90	
271.28330	86	
271.84267	166	1+
274.90139	112	
274.92108	96	
276.03876	86	
276.23488	74	
276.92066	90	
277.02396	148	
277.06911	158	
277.24776	76	
277.85334	74	
278.01900	82	
279.09066	1180	1+
280.14031	86	
280.22875	126	
280.75497	92	
280.88048	80	
281.05838	120	
281.28919	72	
281.90872	76	
281.92278	76	
282.09249	84	
282.27334	78	
282.80394	80	
282.88228	78	
283.01038	114	
283.03242	108	
283.06833	124	
284.29157	338	1+
284.82099	82	
284.92244	82	
285.86206	82	
285.88127	374	1+
286.88515	312	1+
288.06412	82	
288.40265	80	
290.07736	78	
291.13028	72	
291.24765	74	
293.57409	100	
297.48581	74	
298.80451	176	1+
299.21637	80	
299.40340	74	
299.86659	72	
300.86677	88	
302.89727	98	
303.09566	94	
303.27250	74	
303.42626	72	
304.01882	74	
305.25544	78	
306.27727	104	
306.87777	280	1+
306.89439	74	
308.02716	100	
308.29201	518	
309.87421	276	1+
309.91809	78	
310.30588	94	
310.41522	80	
312.15074	76	
312.86481	78	
313.86900	124	
313.94502	72	
315.81235	104	
315.82966	76	
318.00479	80	
318.12750	72	
319.15579	90	
320.13924	72	
320.15677	78	
321.10922	112	
321.14177	84	
321.64794	80	
321.83101	118	
323.23712	380	1+
323.29813	82	
323.88621	308	1+
324.05946	74	
324.89150	192	1+
325.23232	72	
326.62219	94	
326.99358	82	
327.94857	114	
END IONS

###FS:    #m/z: 340.93884 #charge 1+
###MS: 34
###MSMS: 36
BEGIN IONS
TITLE=Cmpd 26, +MS2(340.9388), 28.0-35.0eV, 0.8min #36
RTINSECONDS=44.4855
SCANS=34,36
PEPMASS=340.93884	144904
CHARGE=1+
192.92488	140	
194.19186	92	
203.93627	88	
205.97388	86	
206.94050	110	
210.41908	98	
213.93771	1358	1+
214.89311	114	
215.88936	300	
215.94165	232	1+
218.93951	76	
219.88342	78	
220.12935	88	
221.14138	106	
221.88813	126	
222.97072	90	
223.70706	90	
223.90180	90	
223.97110	108	
226.94583	130	
227.03998	80	
229.95219	112	
230.69568	90	
230.88895	182	1+
231.94977	1004	1+
233.89476	140	
233.94550	216	
234.14401	84	
235.86899	132	
238.02322	76	
238.21145	124	
239.42532	84	
240.51518	78	
240.85440	78	
240.93848	166	
240.96235	126	
241.19340	82	
241.89202	150	
242.94298	98	
244.44439	78	
244.93883	112	
245.48404	76	
245.83446	106	
246.97304	270	
249.14916	86	
249.59919	92	
249.89015	102	
249.95986	368	1+
252.02173	78	
254.92508	82	
254.94036	96	
254.96555	696	1+
255.07256	452	1+
256.91331	164	
256.96445	104	
257.03719	116	
258.84846	166	
258.90469	116	
259.14429	84	
259.84798	122	
259.94671	82	
260.52157	84	
260.84022	142	
260.89541	160	
261.43228	90	
261.47010	84	
262.84163	82	
263.95783	90	
263.97361	78	
265.05795	82	
265.89241	92	
267.02084	86	
268.95860	88	
269.11154	92	
270.08771	80	
271.13978	124	
271.86427	80	
272.97366	142	
273.35441	78	
273.93566	84	
274.85463	92	
275.97427	114	
276.82466	78	
276.85599	104	
277.84798	102	
277.86930	76	
277.95696	296	1+
278.71973	76	
279.03831	122	
279.84915	194	
280.39195	108	
280.92803	78	
281.04541	134	
281.96533	86	
286.40966	96	
286.91554	84	
287.03634	84	
288.86152	132	
289.00771	80	
289.28311	94	
289.91843	78	
291.80159	76	
292.85740	84	
292.89505	78	
292.93419	176	
293.36600	84	
294.31519	82	
294.85375	92	
295.03829	76	
295.12480	82	
295.83160	78	
296.25011	78	
296.92472	92	
297.94105	92	
297.97144	116	
298.30418	78	
299.05937	182	
299.41219	94	
299.87079	126	
301.26317	102	
301.99051	78	
306.27562	108	
306.42359	86	
306.79152	82	
307.19997	76	
307.23461	76	
307.79248	116	
308.29000	162	
309.32410	90	
309.84677	90	
309.86887	108	
311.06472	82	
313.02415	158	
313.93653	92	
314.90519	84	
315.35212	90	
318.76104	84	
319.71766	92	
320.13252	102	
320.92588	78	
321.32870	78	
322.25821	88	
322.90021	88	
323.23131	78	
323.30871	86	
323.88836	274	1+
324.32517	108	
324.80077	80	
324.99758	84	
328.14743	118	
328.18792	240	1+
329.86804	98	
331.40399	84	
335.33506	128	
338.12600	88	
339.83736	124	
340.39145	138	
343.13700	82	
344.89295	78	
345.02056	88	
END IONS

###FS:    #m/z: 363.95427 #charge 1+
###MS: 34
###MSMS: 37
BEGIN IONS
TITLE=Cmpd 27, +MS2(363.9543), 28.0-35.0eV, 0.8min #37
RTINSECONDS=45.258
SCANS=34,37
PEPMASS=363.95427	57228
CHARGE=1+
196.87900	90	
197.95538	86	
205.61608	84	
205.95139	230	
207.88160	90	
208.88453	138	
208.95766	112	
209.92580	108	
209.94209	506	1+
210.88227	186	
212.87822	430	
212.95088	80	
218.39477	80	
222.95111	612	1+
223.61532	92	
224.94782	494	1+
224.97215	86	
225.97482	134	
226.90674	112	
226.94570	1122	1+
226.96970	190	
227.70470	100	
227.92959	116	
228.83835	84	
228.89500	102	
228.94095	1912	1+
230.01011	84	
230.88815	686	1+
233.15299	96	
235.11269	80	
235.15039	88	
238.85374	82	
238.88771	80	
239.09935	100	
240.83707	100	
240.85511	88	
240.88264	88	
240.93969	1240	1+
240.95983	296	
241.05622	200	
241.96443	208	
242.94106	2872	1+
244.87563	110	
244.93805	890	1+
244.95555	860	
245.06259	160	
246.85189	84	
246.95015	1202	1+
246.97431	132	
250.09201	84	
250.94348	82	
251.79927	122	
254.40592	84	
255.85350	92	
257.16135	86	
258.44086	146	
258.85166	98	
259.07620	90	
259.43874	86	
259.88573	84	
259.94899	86	
260.96547	164	
261.05142	80	
261.84135	92	
261.96913	84	
262.08550	116	
263.06501	88	
263.96571	84	
264.07160	92	
264.51884	80	
264.96470	202	1+
265.81334	134	
268.80559	258	1+
268.96180	392	1+
269.80889	214	1+
269.91207	160	
274.42119	88	
274.85269	84	
275.42106	82	
276.85405	118	
278.79350	134	
279.79108	88	
280.78881	136	
280.98560	80	
282.83183	116	
282.96892	100	
283.06390	160	
283.78718	146	
284.82727	118	
284.97424	84	
285.84383	174	
286.83874	80	
286.91139	100	
289.87792	112	
292.43896	86	
292.85642	126	
294.79682	88	
294.87237	162	
295.01717	84	
296.28593	94	
296.50826	112	
296.80634	88	
297.08276	92	
297.80757	138	
298.80556	228	
299.00625	96	
299.80147	174	
300.79867	342	1+
301.85911	146	
302.94297	92	
303.85437	170	
304.38972	114	
304.76888	94	
305.15049	98	
305.43356	114	
305.89706	94	
305.94013	108	
306.03566	90	
306.79560	164	
306.88364	82	
307.60047	84	
307.78787	92	
309.56575	88	
310.31138	88	
310.88712	94	
311.85874	128	
312.68887	94	
313.68405	82	
313.85315	106	
318.92985	114	
320.29294	96	
321.37056	90	
321.82355	104	
322.93543	124	
323.12825	186	1+
324.01557	142	
324.78512	236	1+
325.88128	156	
327.01038	108	
328.15284	82	
329.31910	180	
329.87186	126	
331.56735	92	
336.29980	96	
336.94203	166	
338.93259	80	
340.27000	176	1+
343.60552	112	
344.26706	106	
346.43580	82	
348.31686	298	1+
350.36906	88	
352.89058	114	
352.91569	86	
354.15015	118	
355.05860	84	
357.25395	100	
357.76285	82	
360.87540	116	
361.21988	84	
361.78500	100	
362.72443	92	
363.04475	82	
363.09191	86	
363.77073	88	
365.21233	100	
365.31218	134	
365.81139	80	
367.29906	84	
END IONS

###FS:    #m/z: 322.92851 #charge 1+
###MS: 38
###MSMS: 39
BEGIN IONS
TITLE=Cmpd 28, +MS2(322.9285), 28.0-35.0eV, 0.8min #39
RTINSECONDS=48.946
SCANS=38-39
PEPMASS=322.92851	339640
CHARGE=1+
169.43655	100	
192.88754	134	
201.04258	76	
202.96440	76	
205.94766	310	1+
205.97222	148	
208.93435	78	
209.02128	72	
213.88876	66	
218.87594	68	
219.11939	92	
221.45931	108	
221.94227	194	
221.96032	100	
222.95104	392	1+
223.88723	92	
223.97521	100	
225.02041	76	
227.92750	272	1+
227.95314	82	
228.86784	68	
230.09002	102	
231.11001	94	
232.80263	78	
233.06869	78	
233.45687	106	
233.95231	70	
234.62145	74	
234.83990	70	
234.97186	74	
238.89724	114	
238.93706	404	1+
238.98660	74	
239.08290	148	
239.88704	68	
240.81984	74	
240.93970	4424	
241.12118	70	
241.80035	98	
241.94031	3832	
242.40900	72	
242.94081	11800	1+
243.01643	100	
243.81672	102	
243.87005	204	1+
244.04910	150	
244.82132	112	
244.93863	2748	1+
244.96871	66	
245.01840	74	
246.21495	78	
246.97256	294	1+
247.84863	70	
248.16166	70	
248.99891	70	
250.94365	162	
251.07362	86	
251.10292	94	
252.22509	80	
252.94325	82	
254.98402	82	
255.98107	76	
256.04216	72	
256.79708	72	
256.96834	68	
259.99081	78	
260.82709	102	
261.15232	102	
262.13948	84	
263.99854	68	
264.87401	118	
265.05813	102	
265.89590	78	
266.80428	74	
266.93053	126	
267.04803	80	
268.95972	84	
268.99077	72	
269.79304	78	
269.85543	72	
269.97045	76	
272.03690	86	
272.05451	70	
272.18375	94	
272.84336	66	
273.23871	72	
274.90955	66	
274.94420	102	
275.41297	94	
277.46086	68	
278.00333	204	1+
278.23824	74	
278.79591	68	
278.83861	72	
279.09117	1134	1+
279.76848	80	
280.94452	78	
281.08334	148	
281.43228	90	
282.09416	86	
282.81003	76	
282.85964	84	
282.93174	66	
283.06434	76	
284.11645	70	
284.16824	68	
284.19749	90	
284.29319	608	1+
284.79171	66	
284.86466	206	1+
285.94529	80	
286.46234	72	
289.87758	136	
290.78677	66	
290.88359	66	
290.98979	76	
291.07836	66	
293.00674	64	
294.21227	66	
294.77679	84	
295.00241	78	
295.18576	78	
295.26868	68	
295.28320	78	
295.89946	72	
296.24201	78	
296.84866	82	
296.97992	80	
297.09229	72	
299.05899	72	
299.12924	80	
300.10919	92	
302.23150	68	
302.73356	92	
302.94319	76	
304.09180	76	
305.71917	72	
306.88743	114	
307.28331	98	
307.29919	68	
307.47152	92	
307.62419	84	
307.88312	144	
308.29336	122	
310.04946	72	
310.27275	64	
310.30602	202	
311.88043	118	
312.13769	92	
312.28691	68	
313.03206	124	
320.18534	74	
320.89039	90	
322.97500	74	
323.23820	276	1+
323.33619	122	
324.20531	114	
324.26309	68	
324.89473	342	1+
324.93543	80	
326.16713	68	
326.34009	78	
327.37969	70	
328.18317	94	
END IONS

###FS:    #m/z: 340.93868 #charge 1+
###MS: 38
###MSMS: 40
BEGIN IONS
TITLE=Cmpd 29, +MS2(340.9387), 28.0-35.0eV, 0.9min #40
RTINSECONDS=49.7175
SCANS=38,40
PEPMASS=340.93868	134900
CHARGE=1+
69.84688	82	
189.92229	84	
192.89006	82	
193.88898	72	
205.94890	120	
210.93851	130	
212.87544	72	
212.89554	100	
213.87991	116	
213.93839	734	1+
215.88603	378	1+
215.93368	76	
217.87953	138	
217.93237	78	
218.91304	100	
223.05206	92	
223.96252	96	
223.98637	88	
224.94726	74	
225.04440	82	
226.90021	74	
227.89932	86	
228.13863	80	
230.91426	82	
231.95051	442	
232.88332	76	
232.94395	106	
233.94483	74	
234.95247	140	
235.01113	78	
235.86812	80	
236.89681	76	
237.05790	94	
237.52342	78	
237.88479	92	
238.78775	140	1+
240.22907	130	
240.97050	84	
241.84468	102	
242.18793	84	
242.88798	86	
242.93915	108	
243.82860	72	
243.99752	80	
245.82838	126	
245.93462	76	
246.12592	72	
246.90214	126	
246.94843	74	
246.97568	74	
248.80810	80	
248.96462	222	1+
249.12592	82	
249.17044	72	
249.95250	84	
252.10404	72	
252.89433	92	
253.89486	84	
254.85674	82	
254.96719	292	1+
255.07399	396	1+
255.13015	136	
256.93762	78	
256.96251	122	
257.22220	78	
257.95128	80	
258.43893	72	
258.84421	338	1+
260.83282	190	
261.84214	310	
262.88776	138	
263.86203	86	
265.01414	72	
265.25813	84	
266.01656	76	
266.13859	84	
266.84409	74	
268.14344	80	
268.83732	336	1+
268.99284	74	
270.44471	102	
270.99448	80	
271.06337	78	
271.83665	126	
272.88169	78	
274.81827	72	
276.85681	674	1+
276.88596	88	
277.96575	130	
278.84719	398	1+
279.08491	82	
279.14445	74	
279.81979	72	
279.85081	272	1+
279.95746	118	
279.99551	78	
280.36864	76	
281.04659	94	
281.28823	78	
281.84441	76	
282.85206	118	
283.02690	92	
285.02296	74	
285.84712	90	
287.70242	106	
288.04200	98	
289.88518	98	
290.17606	98	
290.63887	188	1+
291.40062	76	
292.43730	76	
292.93297	128	
293.02892	76	
293.06732	84	
293.85818	80	
294.77455	86	
294.86488	222	1+
295.96936	76	
296.30074	74	
296.97080	144	
297.98005	110	
299.78180	78	
299.87276	272	1+
302.16801	120	
302.87397	198	1+
302.94748	72	
303.85393	78	
305.89658	182	
306.04737	78	
306.18715	72	
307.29091	300	1+
309.91370	80	
309.95668	74	
311.81896	76	
311.86201	84	
317.28937	90	
318.41878	80	
318.59423	92	
319.89739	72	
320.80507	74	
321.87968	72	
322.79568	144	
323.20441	102	
324.32252	86	
324.77406	82	
325.19000	82	
325.23860	80	
325.25439	72	
325.85721	104	
326.27799	80	
327.23263	76	
328.29591	94	
329.27628	82	
329.81661	78	
329.86831	122	
330.27198	72	
330.83666	76	
332.25605	74	
332.81837	74	
335.16341	88	
335.79967	80	
339.89217	82	
339.90942	72	
340.07507	80	
344.25426	72	
345.88299	96	
END IONS

###FS:    #m/z: 363.95435 #charge 1+
###MS: 38
###MSMS: 41
BEGIN IONS
TITLE=Cmpd 30, +MS2(363.9543), 28.0-35.0eV, 0.9min #41
RTINSECONDS=50.489
SCANS=38,41
PEPMASS=363.95435	53308
CHARGE=1+
187.86662	88	
189.85893	140	
190.93731	86	
191.86062	150	
191.89727	94	
194.09075	78	
209.94183	140	
210.93927	84	
212.87797	344	
222.95239	368	
223.83756	90	
224.88778	80	
224.94639	544	1+
224.97042	154	
226.88984	286	1+
226.94620	960	1+
226.97066	124	
228.94082	1074	1+
229.08171	84	
230.88962	384	
232.88434	124	
237.81468	100	
239.90028	180	
240.83506	78	
240.94095	544	
240.96148	532	1+
241.94114	976	
242.93963	3374	1+
243.16547	76	
243.83083	170	1+
244.93986	748	
244.95603	518	
245.09644	98	
245.93976	432	
246.95259	770	
246.97629	146	
248.80282	250	
248.89633	126	
249.04567	102	
250.94494	96	
252.47458	84	
252.50580	80	
252.94905	96	
253.56645	86	
255.71790	92	
256.46066	90	
257.82331	128	
258.58912	106	
258.84752	82	
258.92064	80	
259.07676	80	
259.44438	122	
259.85648	78	
260.96820	258	
261.78960	78	
261.90887	84	
262.84406	76	
263.05483	82	
264.06813	216	1+
264.97626	78	
265.18211	84	
265.82142	132	
266.01266	98	
266.81266	160	
266.96263	92	
267.78697	186	1+
267.81070	120	
267.97108	96	
268.95451	108	
269.40172	88	
269.96448	108	
272.56710	90	
275.41691	84	
276.53065	88	
276.85648	120	
277.85906	98	
278.92094	92	
279.11145	78	
279.41528	92	
279.62856	92	
279.83004	78	
280.79021	528	1+
280.85670	96	
281.85901	138	
282.22418	76	
282.82442	112	
283.41558	80	
283.78690	84	
283.84897	186	
283.96725	104	
284.81933	92	
284.84802	82	
285.04912	76	
285.81460	82	
285.84054	100	
286.81776	80	
286.90369	124	
290.78257	78	
292.44135	86	
292.85657	320	1+
292.97282	122	
293.06341	94	
294.92657	98	
296.80562	202	
297.41163	84	
297.80774	138	
298.80285	606	1+
299.12012	82	
299.86733	98	
300.79733	278	1+
300.81814	78	
301.79961	156	1+
301.86339	146	
301.88999	74	
302.95056	98	
303.86686	78	
305.26408	78	
306.37844	78	
306.80625	92	
306.93144	88	
307.27785	98	
307.62020	82	
307.79506	142	
308.11119	80	
308.29375	278	
308.78821	94	
310.33945	78	
312.78459	90	
313.86270	92	
318.93517	116	
319.95906	84	
319.99629	78	
320.12266	138	
321.28684	88	
322.30671	96	
323.88152	206	1+
324.79155	88	
326.05665	78	
326.36443	78	
326.82939	108	
326.87300	104	
328.81852	106	
328.88524	106	
329.86722	352	1+
332.39942	154	
334.16632	80	
336.94639	286	
341.26742	110	
344.30695	90	
347.24302	84	
347.29430	118	
347.90472	76	
348.30205	78	
349.32009	92	
352.89094	192	
353.61043	80	
354.92780	88	
355.84415	76	
358.19240	116	
359.88376	78	
360.31958	102	
364.71273	104	
366.88030	100	
367.72721	76	
368.02438	86	
368.11570	86	
END IONS

###FS:    #m/z: 322.92855 #charge 1+
###MS: 42
###MSMS: 43
BEGIN IONS
TITLE=Cmpd 31, +MS2(322.9286), 28.0-35.0eV, 0.9min #43
RTINSECONDS=54.155
SCANS=42-43
PEPMASS=322.92855	317256
CHARGE=1+
105.97097	78	
107.32899	72	
152.35012	70	
177.87950	80	
182.97259	70	
196.93591	82	
196.97045	76	
199.89003	78	
201.04157	76	
203.11646	72	
205.94751	358	1+
206.13759	70	
207.94688	88	
209.91547	88	
210.89838	82	
213.16568	68	
213.88858	76	
215.89929	88	
218.90168	98	
221.07210	68	
221.94228	166	
222.94969	158	
222.97906	70	
223.95971	124	
224.01977	66	
224.09115	66	
227.93468	152	
228.85869	70	
228.89201	94	
229.06303	84	
231.00171	68	
231.83132	76	
231.99390	100	
232.42596	88	
232.54977	108	
232.83617	72	
234.04223	198	1+
234.89831	80	
235.88512	62	
236.51961	72	
237.91315	72	
238.22401	84	
238.46085	68	
238.90090	66	
238.94118	404	1+
239.08412	82	
240.89229	82	
240.93956	4752	
241.06950	66	
241.88699	130	
241.93800	13608	1+
242.89005	70	
242.93989	9408	1+
243.01197	72	
244.93864	3758	1+
245.83660	66	
246.83661	72	
246.97557	350	1+
247.93935	80	
248.03992	82	
248.23970	86	
249.96250	74	
250.00461	66	
250.14242	74	
250.94725	178	
251.22167	94	
251.92302	98	
253.03486	78	
253.24198	66	
254.91957	106	
255.15057	80	
256.89646	70	
257.40568	82	
257.94752	74	
258.83587	106	
259.81991	226	1+
259.85631	64	
260.06599	88	
260.90041	78	
264.57683	66	
267.00838	106	
267.11712	82	
267.24852	76	
267.93250	72	
268.84998	92	
268.95256	86	
268.99681	72	
269.81420	132	
271.79360	66	
272.84752	202	
272.98081	100	
274.68588	90	
276.86525	64	
277.06568	62	
277.14375	72	
277.85553	86	
277.96779	70	
278.09292	102	
278.26078	68	
279.08973	996	1+
279.58049	126	
281.04871	80	
282.89144	222	1+
283.06550	136	
283.86643	234	
284.06691	78	
284.20574	62	
284.29034	532	1+
284.79910	112	
287.90228	70	
288.85984	66	
288.93668	70	
289.10361	86	
291.85586	72	
291.91443	106	
293.43320	98	
296.00742	94	
296.79559	88	
296.86981	84	
296.91629	64	
297.26139	74	
298.82597	64	
298.85142	82	
299.42868	68	
300.81805	76	
300.85192	66	
301.87718	84	
302.06947	96	
302.24259	124	
305.21914	80	
306.88000	132	
307.01730	66	
307.08648	62	
307.29083	102	
307.88748	172	
308.28991	172	
309.79230	80	
310.02404	76	
310.30769	284	
310.88059	68	
310.91344	70	
311.12976	66	
311.41336	94	
312.03746	88	
315.89347	70	
316.79511	80	
318.21453	70	
319.07467	66	
319.93262	76	
320.40263	72	
321.33973	72	
321.41455	82	
322.38169	94	
322.76347	72	
323.23513	284	1+
323.32385	62	
324.20089	76	
324.26295	68	
324.89528	304	1+
325.86605	74	
327.04616	70	
327.80286	92	
327.87714	68	
END IONS

###FS:    #m/z: 340.93893 #charge 1+
###MS: 42
###MSMS: 44
BEGIN IONS
TITLE=Cmpd 32, +MS2(340.9389), 28.0-35.0eV, 0.9min #44
RTINSECONDS=54.927
SCANS=42,44
PEPMASS=340.93893	125072
CHARGE=1+
187.87005	86	
196.08370	90	
197.86073	84	
205.94839	128	
206.92283	88	
213.89351	170	
213.93978	770	1+
215.88498	82	
215.93495	220	
216.88130	418	1+
217.85241	72	
217.88201	270	1+
218.87012	178	1+
221.22561	78	
223.63911	90	
224.97226	108	
226.87177	74	
227.06402	86	
228.94032	80	
231.89103	76	
231.93240	96	
231.94946	314	
232.69371	92	
232.99547	86	
233.89573	142	
233.94635	180	
235.99462	74	
236.87086	74	
236.89563	126	
237.79790	94	
238.01569	88	
239.05290	92	
239.68551	80	
239.80711	76	
240.83218	174	
240.84743	98	
240.91881	74	
241.84389	112	
242.66227	74	
242.94167	112	
243.82958	130	
244.09513	80	
244.82077	78	
245.07742	98	
245.43816	96	
245.86332	86	
246.05840	112	
246.94421	74	
246.97115	312	
249.95911	80	
250.99195	136	
251.04064	84	
251.24122	72	
252.46871	88	
254.10040	90	
254.42739	96	
254.85115	84	
254.96138	160	
255.07279	382	1+
255.57637	90	
255.91786	96	
256.89659	166	
256.92792	88	
257.99693	74	
258.84938	490	1+
258.91680	74	
259.96706	80	
260.83413	208	
261.82534	80	
261.90503	110	
263.88553	102	
264.81656	106	
266.79787	72	
266.84505	240	
267.89831	80	
268.13376	72	
268.83507	502	1+
269.14719	110	
269.79485	80	
270.82479	78	
272.92750	82	
273.86319	142	
274.85480	90	
275.42091	86	
275.92234	88	
276.85471	570	1+
277.82679	72	
277.95656	132	
278.24255	82	
278.84655	322	
279.22639	76	
279.84942	286	
279.89775	86	
280.84881	160	
281.04721	152	
282.05376	98	
283.15287	194	
283.42170	84	
286.43113	118	
286.86651	120	
287.21326	92	
288.31100	92	
288.39841	98	
288.86786	94	
289.78853	88	
289.87080	120	
290.35767	90	
290.41210	88	
290.85310	114	
292.43953	84	
293.86477	84	
294.27931	72	
294.93282	72	
295.20902	78	
296.36438	100	
296.90159	74	
297.91366	86	
297.97583	120	
298.78977	86	
300.77341	76	
302.88085	88	
303.05635	70	
303.19764	80	
303.90753	72	
305.02152	72	
305.26241	72	
305.79186	80	
305.93415	72	
306.87972	86	
306.89383	76	
307.29177	170	
307.80186	136	
308.29235	196	
308.79921	98	
309.85508	72	
311.31361	82	
312.81033	86	
312.86323	264	1+
313.90174	80	
319.18841	82	
322.30683	96	
323.16284	78	
323.30840	76	
323.39460	92	
323.78112	80	
323.95991	76	
326.23817	72	
329.87236	258	1+
329.93921	80	
330.32312	88	
330.90808	96	
332.77144	78	
333.74435	80	
336.94492	72	
338.87158	94	
340.74789	92	
341.07909	84	
341.27857	76	
341.30365	72	
345.91509	86	
END IONS

###FS:    #m/z: 336.94419 #charge 1+
###MS: 42
###MSMS: 45
BEGIN IONS
TITLE=Cmpd 33, +MS2(336.9442), 28.0-35.0eV, 1.0min #45
RTINSECONDS=55.6995
SCANS=42,45
PEPMASS=336.94419	56334
CHARGE=1+
182.87482	72	
183.87232	92	
188.13606	78	
192.88626	80	
198.00910	72	
200.08642	76	
200.87579	84	
200.95774	104	
201.01133	72	
210.88255	74	
211.94296	1624	1+
211.98238	74	
212.53154	102	
212.87651	348	1+
213.93942	778	1+
215.88570	282	1+
215.93677	138	
222.96850	338	1+
223.95529	76	
225.00208	82	
226.97332	90	
229.95299	966	1+
230.88842	252	
231.08935	80	
231.89076	196	
231.95159	220	
232.94464	150	
233.89755	284	
233.91419	74	
234.14327	132	
234.86213	72	
235.82765	76	
235.89177	194	
237.06164	88	
237.48724	92	
239.44968	102	
239.95911	78	
240.83273	214	
241.12601	90	
241.83900	98	
243.86684	126	
245.44946	100	
247.86416	72	
247.96836	310	1+
248.85491	74	
248.89663	142	
249.96378	104	
250.86153	92	
250.98841	200	
251.59158	86	
251.84141	88	
251.93834	82	
251.97068	96	
252.00676	90	
252.90996	128	
252.96904	438	
253.94412	72	
254.05976	72	
254.08776	142	
254.42747	90	
254.96635	282	
255.07242	722	1+
255.11167	104	
255.95348	88	
255.96873	134	
256.14450	70	
256.83630	98	
256.85118	106	
256.96058	76	
257.63792	110	
257.84007	534	1+
257.84775	138	
257.90205	72	
257.91995	92	
258.84463	454	1+
258.87112	76	
258.90689	82	
259.23514	102	
260.85154	116	
260.92669	90	
263.97954	72	
264.74715	140	
265.15195	78	
266.23690	76	
266.84832	78	
266.86561	108	
267.10106	72	
267.13716	78	
267.80029	72	
268.83904	384	1+
268.86527	74	
269.07942	84	
269.49869	82	
270.97941	110	
271.09346	130	
271.95111	74	
272.20662	78	
272.84445	116	
272.91604	98	
274.86086	286	
275.86209	252	
275.98777	78	
276.40560	196	1+
276.85498	412	1+
277.83003	222	1+
277.92075	74	
277.95684	96	
277.98237	84	
278.91476	92	
279.03555	82	
279.41304	80	
280.86829	84	
281.05829	80	
281.08677	80	
281.80938	92	
281.95379	86	
282.95052	80	
283.79186	70	
286.84767	190	
286.91353	104	
287.03623	72	
287.84972	176	
288.42754	72	
292.39951	122	
292.42535	72	
293.10651	202	
293.43325	78	
293.95731	82	
294.84245	90	
295.96977	222	
296.73021	88	
296.82130	70	
297.81017	72	
298.10032	72	
298.58596	106	
301.88587	76	
304.80957	94	
306.86968	86	
307.88963	98	
308.85970	80	
309.87175	104	
310.33075	86	
310.89158	184	1+
312.87770	86	
315.79096	78	
316.78239	80	
316.90923	92	
318.59634	82	
319.19280	82	
320.42259	108	
324.00417	72	
325.89580	136	
326.42249	76	
327.30573	98	
327.93063	72	
328.29073	90	
329.32609	88	
332.05729	72	
332.91429	92	
336.82901	74	
337.07001	84	
337.45587	84	
337.89593	106	
339.74471	70	
340.88870	72	
END IONS

###FS:    #m/z: 336.94421 #charge 1+
###MS: 46
###MSMS: 47
BEGIN IONS
TITLE=Cmpd 34, +MS2(336.9442), 28.0-35.0eV, 1.0min #47
RTINSECONDS=59.3735
SCANS=46-47
PEPMASS=336.94421	62624
CHARGE=1+
89.59177	92	
92.40765	76	
185.07340	78	
190.89165	74	
196.97365	100	
203.95305	122	
205.94732	74	
206.95651	76	
206.97716	108	
207.02893	96	
208.97862	76	
209.94659	84	
210.89769	160	
211.94292	2140	1+
211.95982	94	
212.62271	100	
212.87840	214	1+
212.89790	86	
213.93902	866	1+
214.87933	80	
215.88395	630	1+
215.93361	122	
217.88218	122	
220.00370	90	
220.86789	100	
221.94185	96	
222.97204	72	
223.95973	180	
223.97256	276	1+
226.15452	72	
227.13619	94	
227.88073	74	
227.89734	90	
227.95315	72	
228.89221	76	
229.04662	82	
229.95333	1828	1+
230.88733	754	1+
231.94945	774	1+
232.88507	78	
233.89987	76	
233.91484	80	
233.94511	176	
234.91511	74	
235.05082	74	
235.89315	222	
236.89816	148	
237.12228	100	
237.94716	72	
238.04902	90	
238.92931	72	
240.08510	74	
240.83467	526	1+
244.95925	82	
247.96151	472	
248.04374	72	
248.89940	214	
249.16623	88	
249.83576	72	
249.96006	164	
250.43986	104	
250.95028	104	
250.99108	142	
251.12039	74	
251.83479	140	
252.01223	102	
252.06499	78	
252.23938	172	
252.68158	102	
252.96817	924	1+
253.90463	278	1+
254.02208	84	
254.09080	124	
254.96282	198	1+
255.07433	114	
255.09980	80	
256.01433	74	
256.85023	88	
257.84707	134	
257.93471	114	
258.84324	286	
259.84692	174	
259.87580	74	
259.97684	72	
260.04205	92	
262.24681	78	
262.88733	72	
263.21537	154	
264.83620	88	
264.85776	94	
266.84696	150	
268.26419	74	
268.83964	788	1+
270.07769	82	
270.98008	86	
271.07106	76	
271.91204	130	
272.85050	174	
273.85529	84	
273.90476	114	
274.85973	178	
275.85488	148	
276.84324	88	
276.85603	556	1+
277.10681	76	
277.84002	146	
278.10334	86	
278.83335	154	
279.96426	100	
280.26847	86	
281.98472	90	
282.27353	72	
283.25439	78	
285.80630	72	
285.91359	72	
286.07594	78	
286.84509	396	1+
287.14021	78	
287.23826	86	
288.89931	98	
289.91041	90	
290.85198	186	
291.72972	74	
291.85358	130	
291.86681	76	
292.86990	72	
293.10561	232	1+
294.86542	162	
295.86344	78	
295.88444	72	
295.99643	88	
296.86369	72	
299.87239	146	
303.61894	74	
304.28654	92	
305.03871	76	
305.87799	508	1+
306.03482	76	
306.88401	372	1+
307.91516	88	
308.06369	74	
308.29953	74	
308.87204	146	
308.96291	80	
310.87434	200	
311.86474	238	1+
312.86922	168	1+
312.88884	90	
312.92774	76	
313.84313	118	
314.87940	74	
314.90085	76	
315.89079	72	
316.28393	80	
318.87559	110	
319.83818	102	
323.14280	78	
324.89097	308	1+
326.14318	82	
331.17627	72	
332.72866	98	
333.19019	92	
334.13683	72	
335.92595	78	
337.38818	98	
337.83491	76	
338.12377	88	
338.25252	72	
341.21937	72	
341.34892	84	
341.76182	74	
END IONS

###FS:    #m/z: 359.95989 #charge 1+
###MS: 46
###MSMS: 48
BEGIN IONS
TITLE=Cmpd 35, +MS2(359.9599), 28.0-35.0eV, 1.0min #48
RTINSECONDS=60.1535
SCANS=46,48
PEPMASS=359.95989	46986
CHARGE=1+
208.01417	78	
210.93745	78	
212.61546	114	
215.98437	86	
218.88258	78	
220.95171	86	
222.95444	262	
223.88790	138	
223.95323	118	
224.87342	206	1+
224.94653	526	
224.97583	236	
225.94477	316	
225.97220	172	
226.94542	1328	1+
226.96927	164	
227.93060	120	
228.89725	80	
228.94075	850	
232.90667	126	
233.84921	138	
234.14214	90	
234.86562	276	
235.90230	92	
235.93627	84	
235.97375	88	
237.03714	76	
237.88662	158	1+
239.10407	86	
239.95971	532	1+
240.83140	94	
240.93807	588	
240.96196	462	1+
241.89531	136	
241.94069	354	
242.20907	88	
242.95857	200	
243.95642	200	
244.95693	566	1+
245.93921	156	
246.95255	460	1+
246.96972	126	
247.80990	158	
247.90832	86	
248.80034	110	
249.02912	82	
250.40286	96	
251.13988	76	
251.83709	92	
251.86538	112	
251.92463	86	
252.95581	126	
253.25957	104	
258.97444	94	
259.79486	76	
260.84613	150	
260.97000	256	1+
262.87740	102	
263.82207	78	
263.97794	88	
265.13995	82	
266.05476	88	
266.24116	80	
266.81028	78	
266.83434	84	
267.50652	86	
267.97063	90	
268.87625	74	
268.96055	100	
269.86132	76	
269.97086	134	
270.79443	78	
271.97194	78	
274.06632	92	
274.98913	84	
275.42091	104	
276.85950	124	
278.04196	80	
278.79514	214	
278.84567	102	
279.09709	86	
279.79434	142	
280.79199	894	1+
281.87550	78	
281.96924	140	
282.89980	114	
282.96392	94	
283.06647	84	
283.83102	76	
284.82291	78	
285.85780	78	
285.93326	128	
286.92398	84	
289.83327	92	
291.91451	108	
292.40353	88	
293.25645	78	
293.85897	92	
294.27857	112	
294.82138	80	
294.86414	116	
294.91980	302	1+
296.80509	212	
297.49502	94	
297.81230	208	
298.08551	84	
298.24848	82	
298.57751	86	
298.80461	1214	1+
299.00714	102	
299.86886	82	
299.93265	100	
301.67691	102	
304.05722	106	
305.44229	94	
306.88004	74	
307.30583	88	
308.30958	102	
308.88116	148	
309.00198	104	
309.42958	90	
309.80570	112	
311.86048	124	
312.12905	84	
314.90785	76	
315.80753	292	1+
315.89122	84	
316.94370	92	
317.87998	76	
318.40099	86	
318.80681	82	
321.04684	76	
321.81664	192	
322.80716	94	
323.01656	324	1+
324.28095	78	
324.90004	80	
325.41816	78	
325.62633	90	
326.87984	76	
326.95715	106	
327.27916	76	
327.99535	76	
328.18848	156	
328.30634	78	
328.91649	76	
329.15702	74	
334.08978	82	
334.28957	82	
336.94340	104	
340.02994	76	
343.27172	182	
343.91038	88	
345.95831	96	
347.29820	80	
350.32865	94	
350.77463	84	
351.66861	90	
357.27729	88	
358.95516	100	
359.21566	80	
359.85456	270	1+
359.97231	74	
361.35513	76	
END IONS

###FS:    #m/z: 313.92826 #charge 1+
###MS: 46
###MSMS: 49
BEGIN IONS
TITLE=Cmpd 36, +MS2(313.9283), 28.0-35.0eV, 1.1min #49
RTINSECONDS=60.926
SCANS=46,49
PEPMASS=313.92826	23154
CHARGE=1+
95.08524	56	
112.29447	58	
192.82543	66	
192.88656	68	
194.43156	72	
197.04276	102	
199.96146	66	
205.94811	132	
207.93977	76	
208.98216	74	
209.94577	72	
211.02879	64	
211.11239	70	
211.98050	100	
213.93558	72	
222.89564	146	
223.95865	170	
224.95599	76	
226.04935	72	
226.87897	64	
227.02873	84	
230.08249	78	
230.88623	58	
230.92885	58	
231.85823	248	
232.07607	66	
232.94490	52	
233.93169	74	
233.96173	92	
234.05010	68	
234.96689	338	
235.01094	62	
236.81025	72	
237.08241	72	
237.22811	88	
238.87825	70	
239.80913	60	
241.05635	62	
242.40255	76	
242.84402	78	
243.89359	80	
244.98230	66	
245.11121	72	
245.88041	60	
245.89777	72	
246.07694	88	
247.44448	86	
248.11734	76	
248.14377	72	
248.89935	70	
248.94967	56	
249.11634	68	
249.94802	254	1+
250.14847	56	
251.06170	54	
251.07975	56	
252.07060	174	
253.02519	86	
253.05637	86	
253.08951	80	
255.20571	84	
256.07338	72	
257.01363	72	
260.94785	58	
261.06125	64	
261.12668	76	
263.95627	54	
264.09212	66	
266.00272	102	
266.02240	96	
266.17482	76	
266.74403	94	
267.03083	56	
268.90682	82	
268.95470	128	
269.11659	160	
269.79908	84	
269.90432	60	
270.16825	56	
270.27438	62	
270.80453	58	
270.85503	76	
271.06995	74	
271.10943	80	
271.28131	100	
271.91691	84	
272.43156	56	
272.84310	80	
272.88552	64	
272.93418	66	
272.97499	72	
273.58772	92	
273.79320	70	
274.18940	60	
275.24588	76	
275.92652	60	
276.85761	72	
277.02695	64	
277.04946	58	
278.88791	60	
279.40723	70	
280.26557	68	
280.27987	70	
280.90128	56	
282.74631	90	
282.85588	68	
284.80454	68	
284.87922	78	
286.91969	136	
286.95924	82	
287.86279	62	
288.46301	92	
289.41144	66	
289.57376	72	
289.82263	68	
289.87873	66	
289.94591	92	
290.87494	74	
291.02155	72	
291.14556	68	
292.22613	54	
292.93080	82	
293.21671	84	
293.84785	56	
295.20485	70	
296.80836	56	
296.92463	72	
297.19985	72	
297.86499	66	
300.83072	56	
300.86792	94	
301.87348	64	
302.80597	78	
302.84228	58	
302.88299	56	
305.89762	68	
306.87767	58	
307.56386	84	
308.79902	72	
308.87411	58	
309.78814	72	
309.88968	84	
310.30255	54	
311.23801	62	
312.05960	90	
313.02333	78	
314.28114	372	1+
314.81402	74	
315.02325	66	
316.28802	58	
318.23270	76	
318.46042	72	
END IONS

###FS:    #m/z: 336.94406 #charge 1+
###MS: 50
###MSMS: 51
BEGIN IONS
TITLE=Cmpd 37, +MS2(336.9441), 28.0-35.0eV, 1.1min #51
RTINSECONDS=64.6005
SCANS=50-51
PEPMASS=336.94406	63092
CHARGE=1+
177.00447	80	
185.86727	78	
189.85793	90	
193.88903	74	
194.73105	74	
194.88298	150	
202.07989	72	
206.95304	98	
208.88675	106	
209.83883	80	
209.94369	88	
210.88138	102	
211.94274	2528	1+
212.87631	230	
213.93708	850	1+
214.87575	82	
214.99992	104	
215.88585	588	1+
215.93695	208	
217.89783	80	
219.42482	88	
221.09617	78	
221.94876	514	1+
223.83754	92	
223.91107	80	
224.03030	80	
226.90042	254	1+
226.96949	84	
227.90405	200	1+
229.89260	98	
229.95378	2246	1+
230.88729	248	
231.88821	132	
231.94925	930	1+
232.90926	82	
233.43831	94	
233.82877	112	
233.89511	110	
233.99780	78	
235.21823	88	
235.89251	126	
235.94857	128	
236.07386	90	
236.14380	74	
236.84427	78	
237.01619	74	
237.05931	144	
238.05156	74	
238.18222	76	
238.90044	206	1+
239.84627	122	
239.90436	138	1+
239.93444	134	
240.84021	444	1+
241.47949	96	
241.63450	86	
241.84192	310	1+
241.94412	100	
241.98754	78	
242.86131	80	
243.86295	74	
245.95955	72	
246.97838	180	
247.90061	90	
247.96791	368	1+
248.89875	162	
248.98935	108	
250.01234	84	
250.10199	72	
250.83075	110	
250.90642	78	
251.43602	84	
251.82716	80	
251.92389	178	
252.03597	76	
252.89825	78	
252.96925	624	
253.10538	82	
253.91272	266	1+
254.03391	76	
254.79796	80	
254.96186	276	
255.02331	102	
255.07377	560	1+
255.84749	256	1+
255.89997	256	1+
255.96920	152	
256.95758	96	
258.84671	660	1+
260.88015	94	
260.99956	80	
261.93470	84	
264.86366	80	
267.90343	92	
268.84135	714	1+
268.95481	114	
270.43256	74	
270.80435	88	
270.97938	138	
271.13281	148	
271.40708	86	
271.97545	330	1+
272.87743	92	
272.94839	98	
272.97566	206	1+
273.13303	76	
273.85000	82	
273.91497	74	
274.87762	86	
275.06078	90	
275.83879	84	
275.85443	818	1+
276.07142	74	
276.85594	790	1+
276.95323	188	1+
277.01905	80	
277.08432	82	
277.83154	250	1+
278.00793	118	
279.10527	82	
280.79195	82	
281.02043	72	
281.05681	200	1+
281.84650	82	
281.90325	94	
283.86504	150	
285.84707	140	
286.84865	702	1+
287.80437	76	
287.84943	630	1+
292.85586	130	
293.10966	272	
293.25010	72	
294.86391	128	
295.83593	78	
295.97967	96	
296.28398	74	
297.57253	98	
299.01155	112	
299.39074	82	
299.40534	108	
299.87440	126	
300.51549	102	
300.85714	80	
303.87350	90	
303.94402	86	
304.02308	88	
304.94474	90	
305.29194	92	
306.88008	78	
307.89597	178	
308.29333	96	
308.86831	180	
309.02993	80	
309.32167	74	
309.91999	76	
311.85346	122	
314.06286	82	
314.40027	80	
316.40195	82	
316.95922	80	
319.09623	86	
320.26201	74	
320.29717	114	
320.95264	102	
321.42790	76	
322.21651	122	
322.93177	86	1+
323.01254	86	
325.91690	76	
326.89087	102	
327.39284	78	
328.88543	76	
329.87509	82	
332.40425	74	
332.88553	142	
334.77359	172	1+
335.69674	82	
341.24715	84	
341.32384	92	
END IONS

###FS:    #m/z: 363.95434 #charge 1+
###MS: 50
###MSMS: 52
BEGIN IONS
TITLE=Cmpd 38, +MS2(363.9543), 28.0-35.0eV, 1.1min #52
RTINSECONDS=65.3725
SCANS=50,52
PEPMASS=363.95434	56966
CHARGE=1+
66.48621	86	
93.16117	94	
107.91506	76	
189.85968	170	
191.87512	92	
195.90330	92	
200.88692	114	
209.86958	82	
209.94457	136	
212.87759	484	1+
220.82369	100	
222.53318	86	
222.94928	406	1+
223.06654	102	
223.07954	78	
223.83593	80	
224.88604	100	
224.94720	1062	1+
225.01259	74	
226.89690	124	
226.94652	1134	1+
226.96994	398	
227.92986	238	
228.89524	126	
228.94093	2030	1+
230.52054	98	
230.85521	74	
230.88971	616	1+
232.88241	138	
237.93803	94	
238.21471	96	
240.83704	120	
240.93873	976	
240.95912	180	
241.01623	76	
241.43763	86	
241.93668	3186	1+
242.06583	82	
242.93775	2114	1+
243.96090	140	
244.13153	96	
244.82087	78	
244.95866	404	
245.94621	1016	1+
246.06533	78	
246.95258	660	1+
246.97987	138	
247.09692	82	
248.79947	378	1+
248.90200	124	
250.16815	104	
250.79532	80	
250.94743	188	
253.02717	98	
254.82902	78	
257.75231	86	
257.90599	88	
258.23167	104	
258.84453	180	
258.97128	146	
260.83383	154	
260.96826	112	
261.82839	134	
262.89369	78	
262.97202	120	
263.90187	92	
263.97969	154	
264.11670	192	1+
264.15314	78	
264.81866	76	
264.96444	74	
265.82207	168	
265.86013	76	
266.45726	92	
266.81349	306	1+
268.82031	82	
268.95680	438	1+
270.81844	78	
271.86839	84	
272.84621	194	1+
275.81430	86	
276.85479	170	
278.07027	92	
278.10370	164	1+
278.79467	142	
278.84270	230	1+
279.79164	1034	1+
280.07473	86	
280.76519	110	
280.79295	804	1+
282.78529	242	1+
283.22926	88	
283.84140	74	
283.92234	84	
283.98001	118	
284.82306	178	
285.03637	76	
285.40976	80	
285.83756	156	
285.90147	98	
285.98865	88	
286.82294	198	
287.07559	88	
289.45238	76	
290.06707	76	
291.43839	100	
292.13466	76	
292.43693	106	
294.24352	80	
294.86326	76	
297.13237	76	
298.07963	114	
298.79981	1526	1+
299.87254	102	
300.03877	76	
301.79827	278	1+
301.86354	256	
302.94080	116	
303.85263	112	
305.86312	88	
306.04765	76	
306.43250	82	
307.28603	280	1+
307.79904	76	
308.31159	74	
309.03436	82	
309.86085	104	
309.88810	78	
309.92016	142	
310.30489	78	
311.87171	162	
314.82720	90	
314.94231	82	
315.30233	100	
316.81713	134	
317.81664	122	
318.91433	80	
318.93388	80	
319.93040	92	
320.79527	92	
321.81546	140	
322.42606	74	
322.82285	86	
322.93102	100	
324.04646	82	
324.26742	90	
324.87881	74	
325.83688	86	
325.91659	96	
326.17192	184	1+
326.86476	210	
329.87369	80	
330.87661	110	
332.94353	88	
333.83821	86	
335.87876	74	
336.93982	74	
337.32709	86	
337.94434	126	
341.80996	78	
343.57140	74	
344.27248	80	
346.23482	74	
350.06414	90	
350.09790	86	
356.16877	88	
361.71229	78	
362.30147	76	
362.97220	82	
364.03714	120	
364.20155	78	
364.30885	198	1+
365.28730	80	
365.86248	78	
368.48367	84	
END IONS

###FS:    #m/z: 359.95991 #charge 1+
###MS: 50
###MSMS: 53
BEGIN IONS
TITLE=Cmpd 39, +MS2(359.9599), 28.0-35.0eV, 1.1min #53
RTINSECONDS=66.145
SCANS=50,53
PEPMASS=359.95991	44132
CHARGE=1+
182.14818	70	
193.08459	76	
199.82069	94	
205.94753	150	
209.94633	128	
211.91069	102	
216.87162	114	
216.95608	80	
222.87990	112	
222.92720	74	
222.95263	716	1+
223.88708	74	
224.94642	842	1+
224.97186	110	
226.88746	226	1+
226.94705	654	1+
226.97525	146	
227.92798	138	
228.94144	652	1+
228.99606	78	
230.84688	92	
231.87970	72	
232.53684	102	
233.85104	72	
233.95926	114	
235.03189	74	
237.00684	98	
238.97016	178	
239.97664	140	
240.04288	86	
240.93899	554	
240.96090	432	1+
241.90106	146	
241.94024	314	
242.85690	72	
242.95597	270	
243.89358	76	
243.94858	86	
243.97235	76	
244.95397	350	
244.97078	78	
245.86917	84	
245.94113	152	
246.06173	76	
246.80280	178	1+
246.95158	312	
248.11930	94	
250.11555	76	
250.94913	108	
251.03388	74	
252.11485	82	
256.91750	74	
257.14750	80	
257.87826	96	
258.84359	72	
258.97418	124	
259.91968	74	
260.82917	142	
260.96947	318	1+
262.83470	78	
263.97758	74	
264.87032	70	
265.05629	72	
265.13210	86	
265.89708	72	
265.91848	76	
266.10453	84	
266.25072	112	
266.51531	72	
266.81286	288	
266.88841	78	
267.13518	82	
267.81211	230	
268.80381	74	
269.39765	96	
269.96676	104	
270.86497	76	
270.88535	72	
270.97047	76	
273.13151	72	
273.49871	100	
275.40669	80	
276.80317	78	
276.85078	200	
277.86548	200	1+
277.90047	110	
278.80517	128	
278.84697	126	
279.79041	686	1+
280.79087	536	1+
280.83830	274	1+
282.89277	76	
282.92977	70	
283.78790	72	
283.81240	82	
283.98418	72	
284.82532	126	
284.92453	88	
285.47849	94	
285.87654	82	
286.11144	78	
286.81815	76	
287.16520	76	
287.43146	88	
288.89967	148	1+
288.99087	74	
289.51520	104	
289.80169	98	
291.78973	94	
291.93336	90	
292.97941	196	1+
293.83102	76	
293.84676	98	
293.87303	88	
294.43109	86	
295.96702	78	
296.80608	556	1+
297.86567	160	1+
298.80237	970	1+
298.92525	76	
298.99794	84	
300.78207	84	
300.80792	198	
301.78810	76	
304.44739	74	
305.89927	84	
308.28743	96	
308.95449	82	
309.86163	74	
310.86863	70	
310.89571	86	
310.95666	80	
313.93850	80	
315.85611	78	
316.81187	116	
316.91258	106	
317.83415	78	
318.18892	72	
319.82507	74	
319.96115	86	
320.82475	154	1+
322.90332	74	
323.01573	306	
323.45633	92	
324.45563	72	
324.89129	102	
325.19483	72	
326.16285	70	
327.96146	92	
328.80925	82	
333.11926	72	
333.80037	80	
334.78133	78	
335.19488	84	
336.26794	100	
336.86152	94	
336.94468	268	1+
336.98474	74	
338.22323	94	
340.16127	78	
341.15173	94	
342.87505	82	
346.94116	72	
348.68854	104	
350.85201	86	
358.88766	82	
359.85218	70	
360.10761	72	
365.19593	78	
END IONS

###FS:    #m/z: 322.92850 #charge 1+
###MS: 54
###MSMS: 55
BEGIN IONS
TITLE=Cmpd 40, +MS2(322.9285), 28.0-35.0eV, 1.2min #55
RTINSECONDS=69.8275
SCANS=54-55
PEPMASS=322.92850	392778
CHARGE=1+
48.52988	70	
163.50861	78	
173.63567	72	
184.86800	64	
185.92107	78	
196.11635	64	
197.87258	82	
199.11144	68	
199.87106	72	
201.04332	204	
204.00315	72	
205.94945	250	1+
208.04613	64	
208.20733	68	
209.89197	84	
209.99188	68	
212.86484	72	
212.89518	72	
219.05696	82	
220.08564	94	
223.04110	68	
223.91284	92	
223.95723	356	
224.85487	64	
224.97399	68	
225.86413	168	
225.95683	68	
227.17877	72	
227.92677	106	
229.88910	88	
230.90861	76	
233.04446	92	
233.92055	84	
236.13451	120	
237.02186	106	
237.10888	78	
238.07091	244	1+
238.88211	70	
238.94159	208	
238.97839	72	
240.26761	80	
240.93897	3700	
241.23091	102	1+
241.82897	78	
241.94111	2630	
242.94000	8702	1+
244.83611	80	
244.93997	1692	1+
246.45682	112	
246.86916	82	
246.94104	70	
246.97433	158	
247.11059	86	
247.98960	82	
249.03129	78	
250.94138	82	
250.97054	88	
252.94495	86	
253.92426	72	
254.90548	86	
256.90937	70	
257.10019	88	
258.89062	72	
259.96687	84	
260.83620	72	
261.12443	76	
261.83141	74	
262.03198	78	
262.10565	70	
262.82974	66	
263.19125	72	
263.89528	114	
265.05636	246	1+
265.87438	80	
266.04066	68	
266.24689	80	
266.87421	76	
267.86222	66	
268.96029	66	
269.91590	80	
272.84521	70	
275.37415	74	
275.80630	82	
276.22644	84	
276.68775	76	
276.83881	66	
278.81446	90	
278.98643	106	
279.08969	1054	1+
280.94667	66	
280.99176	68	
281.14602	90	
281.89590	66	
281.91444	84	
282.08478	138	
282.27736	80	
282.80224	70	
283.07293	150	
283.78818	64	
283.85335	66	
284.29185	390	
284.44612	92	
284.46050	100	
284.88824	118	
285.86019	82	
286.26691	80	
286.29430	70	
287.88577	94	
287.91276	66	
288.86139	78	
289.74958	82	
289.82681	76	
291.80549	84	
291.87889	72	
292.93702	78	
295.83617	128	1+
296.80436	66	
296.87175	86	
296.90772	92	
296.92506	64	
297.92623	84	
299.88295	86	
300.96930	68	
301.80300	72	
301.85739	134	
302.24131	108	
302.69527	76	
302.90671	88	
303.25071	88	
305.20405	66	
306.18715	92	
306.27549	186	1+
306.88668	130	
307.88693	76	
308.81676	74	
309.91795	76	
310.01289	74	
310.82620	68	
312.19002	66	
314.84449	74	
314.86630	80	
314.90780	66	
316.82364	80	
317.77497	66	
319.83374	80	
319.99623	74	
321.89235	66	
322.23863	70	
322.73264	74	
323.23128	78	
323.83503	98	
324.20325	98	
324.23644	76	
324.29374	108	
324.97973	76	
325.77057	92	
325.90004	92	
326.16754	76	
326.85059	72	
END IONS

###FS:    #m/z: 340.93883 #charge 1+
###MS: 54
###MSMS: 56
BEGIN IONS
TITLE=Cmpd 41, +MS2(340.9388), 28.0-35.0eV, 1.2min #56
RTINSECONDS=70.5995
SCANS=54,56
PEPMASS=340.93883	153200
CHARGE=1+
64.95211	84	
66.58831	76	
134.56858	80	
191.54183	74	
192.89695	74	
193.09826	74	
196.87572	96	
204.87205	78	
205.91568	84	
205.94938	138	
207.97051	96	
208.88286	80	
210.88770	88	
212.89239	126	
213.93800	436	1+
215.88670	126	
216.88916	80	
217.87931	142	
217.93674	188	
219.87514	136	
222.86680	70	
223.96151	158	
226.84730	80	
227.83287	72	
228.84112	134	
228.85848	106	
228.94023	84	
231.52073	94	
231.88622	140	
231.90399	78	
231.94852	652	
232.88673	70	
233.89614	138	
233.94816	228	
234.89624	86	
235.94651	138	
236.07765	70	
236.63827	94	
236.99716	76	
237.55167	88	
238.42323	106	
238.83650	78	
238.86394	72	
238.88429	108	
239.80524	84	
239.82453	78	
239.84070	138	
240.23029	196	
240.83257	110	
240.96366	80	
241.11723	110	
241.84194	530	
241.95197	98	
243.83166	730	1+
244.86652	106	
245.22823	82	
245.37434	92	
246.09622	80	
247.45628	78	
247.97930	78	
248.86442	74	
248.89963	72	
248.93239	116	
248.98860	142	
249.89792	98	
249.95695	80	
250.02204	92	
250.92799	80	
250.99091	108	
252.43732	82	
252.92172	72	
254.85872	70	
254.90694	136	
254.96398	270	1+
255.07494	314	
256.85486	72	
256.90170	82	
257.07664	86	
257.84205	744	1+
257.98129	70	
258.84463	640	1+
258.89877	76	
259.82535	88	
260.80117	84	
260.83272	514	
260.84807	400	1+
260.93006	72	
261.43230	72	
261.83244	322	
262.42569	76	
263.21804	74	
264.84535	136	
264.86140	120	
265.86434	162	
267.12728	80	
268.84026	458	1+
269.97437	72	
270.82970	86	
270.94173	104	
272.84769	296	1+
272.87721	106	
275.05009	72	
275.17438	74	
276.39787	80	
276.85366	1060	1+
277.11792	120	
277.54874	72	
277.88373	98	
277.90948	78	
278.84481	998	1+
280.91763	72	
281.05586	84	
281.67242	76	
281.85416	160	
281.89054	92	
282.87606	76	
284.90819	76	
286.96342	72	
288.83508	252	
290.02507	74	
290.85524	186	1+
292.44540	86	
292.81927	88	
293.86167	466	1+
293.87724	76	
294.86622	400	1+
295.02153	76	
297.89114	144	
298.00789	82	
298.05134	70	
298.42249	86	
299.87254	124	
301.06276	78	
301.86038	164	
301.95197	100	
302.86818	114	
305.25750	76	
305.81145	88	
305.89689	78	
307.80302	72	
307.89070	72	
308.29309	186	
308.71529	90	
308.81203	74	
310.30917	84	
310.43036	72	
313.79988	70	
315.88690	90	
317.79295	76	
322.13487	72	
322.89384	82	
322.94191	78	
324.85581	74	
324.89466	78	
325.89018	74	
328.42205	86	
329.86987	206	1+
331.83547	98	
332.93259	94	
334.91147	76	
334.92977	94	
337.28438	78	
344.75586	74	
345.70067	72	
END IONS

###FS:    #m/z: 363.95443 #charge 1+
###MS: 54
###MSMS: 57
BEGIN IONS
TITLE=Cmpd 42, +MS2(363.9544), 28.0-35.0eV, 1.2min #57
RTINSECONDS=71.372
SCANS=54,57
PEPMASS=363.95443	61780
CHARGE=1+
178.08589	98	
189.85802	124	
191.85980	82	
200.88070	76	
205.39945	102	
208.90605	82	
209.94043	316	1+
210.88503	112	
212.87773	272	
213.88702	120	
222.95117	522	1+
224.94703	394	
224.96707	134	
225.94362	244	
226.94709	1014	1+
226.96864	96	
226.98453	74	
227.93455	1660	1+
230.88819	216	
232.01625	86	
233.96355	98	
234.92623	76	
236.17376	90	
236.44567	102	
236.89733	80	
238.83944	74	
238.93830	132	
239.89747	122	
240.93895	974	
240.96120	310	
241.93985	488	
242.85094	86	
242.94075	1548	1+
243.82643	106	
244.84463	84	
244.93765	570	1+
244.95347	978	
244.98230	92	
245.83638	84	
245.89989	98	
246.90652	80	
246.95180	884	1+
246.97785	120	
248.80058	278	1+
248.89860	220	
249.13367	84	
250.83365	118	
250.94582	374	1+
250.96664	78	
253.91846	146	
255.90458	80	
257.91394	80	
258.11701	88	
258.84542	94	
259.83515	124	
259.95404	154	
260.81212	76	
260.83387	192	
260.87983	76	
261.96623	124	
262.82984	76	
263.83823	110	
263.89384	90	
264.81910	148	
264.87300	180	1+
265.05790	78	
265.81629	72	
265.91790	84	
266.78626	168	
266.81359	594	1+
267.78589	90	
267.97223	124	
268.81448	236	
268.95195	302	1+
269.96660	146	
271.14196	78	
271.62721	94	
271.85335	108	
274.99696	86	
275.64506	82	
276.83914	126	
276.85817	120	
277.86849	74	
278.79867	106	
278.83945	160	
279.79335	140	
279.85197	74	
280.36624	94	
280.79055	480	1+
281.89793	90	
282.79277	148	
282.82701	92	
283.78649	238	
283.84502	122	
284.78541	132	
284.82507	274	1+
284.88661	96	
284.92358	198	1+
285.84779	82	
285.88689	98	
286.81633	78	
287.43786	84	
289.15787	102	
289.86879	102	
290.88323	74	
292.93705	80	
295.14397	80	
296.02172	74	
296.80384	264	1+
296.97536	104	
297.82877	106	
298.80231	720	1+
299.41850	106	
300.80175	546	1+
301.85850	364	
303.75561	88	
303.85096	190	
303.89672	84	
304.85673	78	
304.88682	72	
305.76691	120	
305.92343	188	1+
306.43666	90	
307.28202	72	
307.44774	96	
307.87402	72	
307.88761	194	1+
308.90485	84	
309.58509	92	
309.91592	78	
310.62533	80	
310.93915	80	
311.79079	80	
311.86594	218	1+
315.82172	268	1+
315.90434	72	
316.81040	166	
317.37248	106	
318.81339	246	1+
320.81384	348	1+
320.93263	84	
321.05821	184	
321.28908	84	
321.81564	246	1+
321.83521	74	
321.92365	94	
324.81821	74	
325.89626	98	
326.88185	78	
328.82216	114	
329.86840	78	
332.97731	78	
336.93927	134	
337.86401	76	
339.40096	78	
340.93851	262	
341.16524	92	
341.90242	72	
342.87058	72	
344.90398	72	
346.10453	76	
346.69861	76	
349.31474	74	
349.86826	74	
351.01055	72	
351.35334	84	
352.76577	80	
352.88120	166	
355.06651	72	
356.87114	78	
358.75483	74	
358.77828	80	
360.08182	80	
360.25000	72	
368.79481	84	
END IONS

###FS:    #m/z: 322.92853 #charge 1+
###MS: 58
###MSMS: 59
BEGIN IONS
TITLE=Cmpd 43, +MS2(322.9285), 28.0-35.0eV, 1.3min #59
RTINSECONDS=75.0695
SCANS=58-59
PEPMASS=322.92853	425360
CHARGE=1+
131.36299	90	
165.22287	68	
180.86460	80	
182.86165	66	
184.86103	66	
191.97697	86	
192.03662	76	
192.88676	68	
194.00198	76	
195.91749	68	
196.01680	72	
201.04475	266	
201.99280	66	
203.95744	94	
205.94817	194	
205.97543	66	
206.47978	94	
206.95126	74	
207.09954	78	
207.97127	92	
209.91709	84	
209.94005	66	
210.02927	78	
210.89341	74	
215.97157	76	
221.84894	66	
222.56258	76	
222.96944	86	
223.95713	386	1+
224.93846	88	
225.04069	90	
225.86447	254	1+
225.90537	72	
225.95897	72	
226.17299	80	
226.82733	70	
227.93173	124	
228.89046	90	
229.48500	100	
229.89670	64	
233.91601	124	
234.99797	66	
235.01467	92	
236.04390	78	
237.13535	72	
238.04970	70	
238.88953	124	
238.94244	162	
239.07788	78	
239.90032	64	
239.95349	70	
240.81808	68	
240.90219	124	1+
240.93913	3826	
241.85552	82	
241.94084	2858	
242.24732	74	
242.85770	144	
242.88667	64	
242.94018	9242	1+
243.15171	90	
243.82260	86	
243.87170	100	
244.89332	164	1+
244.93885	1846	1+
246.97574	200	
247.17612	66	
247.97622	156	
248.16938	74	
248.84315	148	
249.39930	100	
249.42075	86	
250.07877	86	
250.09582	68	
250.95129	74	
252.46892	64	
252.93137	72	
253.90058	96	
255.20575	66	
255.96924	66	
256.80385	134	
258.01268	72	
258.96647	72	
260.08374	70	
260.18894	68	
260.82999	154	
261.05976	70	
261.83870	114	
262.83007	70	
262.88746	86	
263.14223	138	
263.52498	72	
264.81815	100	
265.06005	160	
265.11404	66	
265.93055	76	
266.04497	70	
266.86669	80	
266.99878	72	
267.03878	80	
269.34148	98	
269.81194	86	
270.81022	74	
274.80997	80	
275.25790	70	
276.82069	72	
277.54247	98	
278.69339	88	
279.08897	1154	1+
279.91818	72	
280.13853	68	
282.80404	142	
282.83277	76	
283.06567	142	
284.29065	144	
284.80850	70	
284.92042	98	
285.29286	164	
286.87216	66	
287.90862	78	
289.85377	98	
289.89120	94	
290.78878	84	
290.87673	70	
291.80330	68	
292.88451	70	
293.78064	78	
294.85253	66	
295.80835	74	
295.88036	70	
296.83797	88	
297.12183	72	
301.82406	76	
301.88578	74	
302.88514	72	
303.82181	68	
304.18151	80	
304.20529	78	
305.89740	88	
306.90131	80	
307.27332	78	
307.81392	78	
307.88925	162	
310.04304	64	
310.42165	80	
310.86358	190	1+
312.19420	64	
316.15502	64	
316.84756	76	
317.77049	66	
318.02923	100	
322.82291	66	
322.89534	94	
324.89995	72	
325.23872	96	
325.89819	84	
326.90855	78	
327.78193	90	
END IONS

###FS:    #m/z: 340.93876 #charge 1+
###MS: 58
###MSMS: 60
BEGIN IONS
TITLE=Cmpd 44, +MS2(340.9388), 28.0-35.0eV, 1.3min #60
RTINSECONDS=75.842
SCANS=58,60
PEPMASS=340.93876	162910
CHARGE=1+
193.89415	72	
194.88717	74	
196.95822	90	
213.08487	72	
213.88863	78	
213.93774	664	1+
214.04489	72	
215.88493	264	1+
215.93302	160	
218.94502	80	
219.87784	88	
220.92599	74	
222.84303	94	
223.39138	92	
223.95863	172	
223.97545	84	
224.97620	122	
226.91075	90	
226.94186	80	
228.84375	296	
230.88943	142	1+
231.95000	142	
232.89238	72	
232.95074	76	
233.94767	120	
235.89679	90	
236.88501	126	
237.05612	102	
238.08170	148	
238.14255	78	
238.86522	132	
238.87968	72	
238.91057	94	
239.08911	86	
239.89836	152	
240.83194	178	
240.85209	82	
240.93649	194	1+
240.96311	194	
241.84000	476	
242.83068	78	
243.61560	74	
243.83226	594	1+
244.41160	92	
245.87386	184	1+
246.85193	76	
246.97465	100	
247.85544	104	
248.08236	72	
248.82950	86	
248.91078	72	
249.95945	120	
251.95391	80	
252.40701	88	
252.97669	72	
253.95991	134	
254.94304	72	
254.96288	418	1+
255.07162	128	
255.09099	120	
256.87373	196	1+
256.89638	152	
256.99797	78	
257.84916	108	
257.91002	80	
257.93209	104	
258.84384	1026	1+
258.89068	74	
259.06260	74	
259.87772	86	
259.95918	130	
260.83454	794	1+
260.91548	124	
260.93292	132	
262.05082	84	
262.85079	122	
262.87560	76	
263.85399	92	
264.99226	72	
266.30707	86	
266.85582	180	
267.83517	616	1+
268.13643	112	
268.83905	540	1+
270.26700	74	
271.82872	290	
272.43776	90	
272.80477	72	
273.41732	74	
273.79218	224	1+
274.85869	262	
274.89777	208	1+
275.87691	122	1+
276.85359	762	
277.85822	376	
277.91823	152	
278.84287	1460	1+
278.92487	164	
279.10113	98	
279.88578	218	1+
279.98990	74	
281.09035	82	
281.85762	176	1+
282.80602	96	
285.83079	98	
286.17143	76	
286.91573	72	
288.42348	88	
289.17496	84	
290.85414	72	
290.89551	78	
291.43413	78	
291.53696	92	
291.85568	78	
292.89312	72	
294.85928	216	
295.46666	78	
295.87309	168	1+
295.90987	72	
295.97116	74	
297.85236	96	
297.92445	102	
297.99361	110	
298.07888	76	
298.21275	84	
298.30710	104	
299.01052	72	
299.44788	74	
299.86942	154	
300.85003	74	
301.86048	234	
301.87469	138	
301.90285	106	
302.16704	238	
302.86112	112	
303.86462	92	
306.21738	84	
309.16220	72	
309.17728	74	
309.93947	78	
310.81797	86	
312.89087	76	
313.15591	84	
313.95166	74	
314.38033	72	
317.06397	86	
317.43360	102	
318.00249	92	
318.86627	84	
319.81186	92	
322.14151	72	
323.30082	112	
324.30048	78	
324.89559	182	
325.28087	78	
325.88927	90	
326.91285	86	
327.39076	78	
327.90613	82	
328.44706	76	
329.61814	104	
330.26973	88	
332.80480	82	
334.73836	72	
334.88479	72	
337.24589	74	
337.40391	76	
338.39025	98	
340.89796	72	
END IONS

###FS:    #m/z: 363.95447 #charge 1+
###MS: 58
###MSMS: 61
BEGIN IONS
TITLE=Cmpd 45, +MS2(363.9545), 28.0-35.0eV, 1.3min #61
RTINSECONDS=76.6145
SCANS=58,61
PEPMASS=363.95447	64538
CHARGE=1+
67.99340	78	
183.93136	172	
186.92871	88	
191.85507	270	1+
194.89566	92	
199.01953	92	
208.88277	104	
209.94406	392	
210.88609	134	
212.87768	532	
215.87952	78	
217.82703	78	
217.89903	76	
218.12245	94	
222.94988	500	
223.97433	110	
224.03233	92	
224.88758	114	
224.94810	972	1+
225.88674	92	
226.94618	2382	1+
226.97026	330	
227.88810	98	
227.92841	114	
228.89889	226	
228.94062	1794	1+
229.95737	102	
230.84682	94	
230.88919	574	1+
231.90589	82	
232.89177	142	
235.38780	108	
239.11753	78	
240.93966	688	
240.96194	534	
241.94050	1034	
242.93985	1566	1+
242.97968	82	
243.01057	110	
244.87416	78	
244.93880	550	
244.95667	502	1+
245.94500	1140	1+
246.50855	100	
246.80693	130	
246.95160	740	1+
247.80661	74	
247.89739	314	1+
247.97613	140	
248.80120	390	1+
248.90048	264	1+
250.90250	88	
250.96126	104	
252.93137	84	
252.96665	76	
253.42179	100	
253.84616	86	
253.90164	158	1+
254.06360	78	
258.84206	362	1+
258.97091	198	
259.54546	84	
259.96902	84	
260.83296	154	
260.86557	108	
260.97060	218	
261.83348	74	
262.83647	138	
262.89962	78	
263.81987	240	1+
263.88076	100	
264.41885	80	
264.92028	82	
264.95990	80	
265.78391	220	1+
265.84922	124	
266.80879	394	1+
266.97063	166	1+
267.93686	112	
268.95619	126	
269.91833	92	
269.96831	242	
271.91281	78	
274.81812	78	
276.81561	148	
276.85701	98	
278.79536	112	
278.84148	270	1+
278.87419	84	
279.79517	96	
280.79254	406	1+
280.88039	144	1+
281.52291	76	
281.86014	134	
282.77735	106	
282.79395	128	
282.85353	194	1+
283.06715	178	
283.14253	114	
283.79128	214	
283.98270	110	
284.07334	110	
284.79705	124	
284.82644	170	
285.79782	78	
285.84658	124	
286.56642	98	
286.81704	108	
286.93639	84	
287.12391	88	
287.43164	76	
287.87729	86	
288.10873	78	
288.87832	78	
289.87962	104	
290.79332	74	
291.00457	82	
292.93296	96	
293.11337	96	
294.41428	100	
294.86518	76	
295.82753	76	
295.85290	78	
296.80430	176	
296.85104	298	1+
296.88870	98	
296.95648	98	
297.80800	212	
298.80334	764	1+
298.91723	108	
300.79867	284	
301.79386	504	1+
301.85844	206	
302.36820	76	
302.59051	86	
302.82734	84	
302.86008	256	1+
302.87843	128	
303.86083	176	1+
304.95302	84	
306.43299	146	
313.95151	108	
314.81616	190	1+
315.87346	108	
316.40855	112	
317.44695	84	
317.93995	80	
319.26739	78	
320.96138	84	
320.98516	78	
322.02476	96	
322.85392	86	
322.93146	86	
322.99057	80	
324.83161	122	
324.88697	96	
326.89161	78	
327.07017	168	
327.11951	88	
327.45953	78	
328.90473	114	
329.37734	86	
329.87040	200	
331.73068	86	
333.88324	78	
334.87326	126	
338.98008	94	
340.93743	238	1+
342.90929	92	
344.18835	86	
345.18459	82	
347.82224	80	
350.35289	106	
352.88163	122	
360.86068	90	
362.93527	74	
365.74035	76	
367.23076	76	
368.83645	118	
END IONS

###FS:    #m/z: 322.92850 #charge 1+
###MS: 62
###MSMS: 63
BEGIN IONS
TITLE=Cmpd 46, +MS2(322.9285), 28.0-35.0eV, 1.4min #63
RTINSECONDS=80.3005
SCANS=62-63
PEPMASS=322.92850	494260
CHARGE=1+
184.86940	62	
192.06890	74	
192.88762	156	
192.95645	62	
193.16497	62	
193.89071	70	
197.95966	110	
201.04113	94	
205.94994	318	1+
206.92457	58	
206.97204	56	
210.89857	72	
214.87395	86	
214.89197	58	
217.15503	80	
218.88331	50	
219.08275	80	
220.18562	92	
220.87425	118	
221.06685	66	
221.89160	132	
223.95791	136	
224.95053	52	
225.86670	86	
226.94386	62	
227.81018	82	
227.84168	52	
227.86210	78	
227.92833	60	
228.13487	78	
229.65992	72	
231.13618	84	
231.90949	64	
232.13219	68	
232.95096	80	
234.82101	84	
234.87015	62	
235.43300	106	
238.15014	70	
238.89079	64	
238.93847	410	
239.07464	240	
239.88343	60	
240.88734	88	
240.93952	3400	
241.28729	62	
241.93832	11580	1+
242.85538	50	
242.94051	8154	1+
243.20586	68	
243.71359	50	
244.93895	2156	1+
245.02456	62	
245.41875	92	
246.94688	66	
247.85651	76	
247.98075	186	
248.02625	90	
248.08068	92	
250.94392	128	
251.91626	108	
254.12253	68	
255.00146	60	
256.02242	64	
256.87180	80	
256.90200	108	
257.02240	124	
257.79579	64	
258.09757	60	
258.83103	340	1+
261.88325	52	
261.93862	56	
262.82982	90	
263.05072	78	
263.89009	76	
263.97967	60	
264.81114	58	
264.91026	56	
265.05776	122	
266.85061	62	
267.92023	68	
268.07721	78	
268.34287	80	
268.95567	106	
269.91585	50	
270.84776	200	1+
271.43509	86	
272.44141	76	
273.31768	104	
273.81152	80	
273.92513	80	
274.79190	64	
274.81807	58	
274.85875	60	
276.83636	80	
276.88448	58	
279.08985	1420	1+
280.00449	60	
280.13827	60	
280.81882	78	
280.86001	60	
281.90843	68	
282.97747	84	
283.06815	78	
283.90348	66	
284.07115	70	
284.29697	356	1+
284.45849	58	
284.78765	70	
284.83783	52	
285.10064	70	
285.28088	84	
289.78871	76	
289.87355	128	
290.85376	76	
292.40541	66	
292.85746	56	
293.85185	100	
294.83610	66	
294.86215	60	
296.83411	80	
297.82051	66	
297.97304	64	
298.89379	56	
299.05782	80	
300.75429	64	
300.92251	72	
301.76214	70	
301.87740	66	
302.87978	146	
302.94287	58	
303.89916	80	
304.76863	70	
307.88507	74	
308.42414	54	
309.88126	112	
309.90264	54	
310.76574	60	
311.86094	96	
311.89895	64	
313.18846	68	
313.79950	76	
313.95573	60	
314.86417	62	
317.12305	72	
317.86691	90	
318.26584	100	
318.39058	90	
318.82459	72	
320.17859	58	
322.26703	80	
322.84305	64	
323.23468	54	
323.74162	68	
323.85394	64	
324.88716	396	1+
325.08190	86	
326.23169	76	
326.26694	74	
END IONS

###FS:    #m/z: 340.93893 #charge 1+
###MS: 62
###MSMS: 64
BEGIN IONS
TITLE=Cmpd 47, +MS2(340.9389), 28.0-35.0eV, 1.4min #64
RTINSECONDS=81.0725
SCANS=62,64
PEPMASS=340.93893	198738
CHARGE=1+
99.11304	94	
110.85968	104	
178.94746	86	
180.86425	84	
192.93430	144	
196.88181	108	
211.84457	78	
212.93760	796	1+
213.87904	96	
213.93939	658	1+
215.88521	82	
215.93436	98	
216.06709	82	
218.88863	86	
219.94734	76	
223.89632	86	
223.96505	130	
224.84343	74	
224.97930	100	
225.67412	110	
225.96628	80	
227.83617	122	
228.85187	72	
229.95604	78	
230.87856	72	
231.94875	530	1+
232.40914	72	
233.89598	78	
233.94805	162	
235.02059	88	
235.90411	72	
237.89069	72	
238.88356	148	
239.11008	72	
239.90994	76	
240.23903	80	
240.83739	1154	1+
242.83027	80	
242.94154	76	
243.84203	350	1+
243.87339	132	
244.82642	72	
246.97452	150	
247.86411	108	
248.84714	100	
249.95892	98	
250.03558	92	
250.83662	72	
250.96097	72	
252.95107	78	
254.05078	86	
254.24145	82	
254.96608	378	
255.07222	248	
256.05192	100	
256.07639	120	
256.26213	74	
256.45469	98	
256.89685	302	1+
258.02650	80	
258.84583	550	
259.84977	280	
259.91182	106	
259.95308	74	
260.83378	1004	1+
261.38069	76	
261.92281	74	
262.84203	142	
263.02309	72	
263.84993	84	
264.07002	88	
264.11528	84	
264.79048	84	
264.86576	204	
266.42734	116	
266.81020	88	
266.86555	110	
266.91636	84	
266.94859	74	
267.14015	138	
268.83948	196	
268.91645	76	
268.95327	80	
269.82408	474	1+
270.07739	86	
272.83583	120	
272.93458	72	
272.95684	74	
274.86551	86	
274.88874	110	
275.84412	152	
275.90808	128	
276.85244	716	
276.96567	78	
277.86109	570	
277.92602	154	
278.00915	94	
278.03987	76	
278.84436	2148	1+
282.27160	76	
282.88519	124	
284.01735	72	
284.84144	92	
284.87708	72	
285.24158	104	
285.42829	84	
286.14869	76	
286.93238	80	
287.42786	78	
288.80505	98	
288.84462	112	
288.87418	82	
290.15689	88	
290.85444	182	
292.43292	90	
292.84271	94	
294.86471	142	
295.90568	72	
296.85214	174	
296.97362	100	
297.85977	110	
297.97510	300	
298.12803	72	
298.42287	76	
298.88507	242	1+
299.01881	74	
299.86609	288	1+
299.95249	230	1+
301.85958	322	1+
302.24443	72	
302.91092	102	
303.03920	92	
303.34927	106	
303.76647	76	
304.87359	90	
306.87480	126	
307.86324	84	
307.89455	94	
308.39363	96	
312.07461	92	
314.85532	74	
315.44158	72	
315.76882	82	
316.01094	102	
319.23887	80	
321.42145	74	
321.90031	96	
322.42367	82	
322.84730	72	
324.88766	142	
325.89160	138	
326.00329	78	
327.89895	78	
329.43973	100	
329.94370	92	
330.88791	76	
333.84323	78	
334.80400	80	
334.87133	92	
337.43325	126	
341.12198	78	
342.85927	82	
342.90718	122	
END IONS

###FS:    #m/z: 336.94435 #charge 1+
###MS: 62
###MSMS: 65
BEGIN IONS
TITLE=Cmpd 48, +MS2(336.9443), 28.0-35.0eV, 1.4min #65
RTINSECONDS=81.8445
SCANS=62,65
PEPMASS=336.94435	55418
CHARGE=1+
149.43745	76	
171.58703	100	
180.87271	88	
183.58626	78	
200.95042	164	
201.83573	80	
205.95039	70	
206.87864	76	
207.97518	80	
211.94312	1348	1+
212.39007	88	
212.87919	374	
212.89266	132	
213.08828	80	
213.93949	1222	1+
214.87207	74	
215.88528	184	
215.93859	112	
217.87893	92	
217.99926	72	
218.01908	72	
218.84199	132	
218.89385	68	
218.92833	72	
220.87344	148	
221.88369	68	
222.97339	68	
223.83568	192	1+
223.95407	72	
225.06280	76	
225.73377	114	
228.84273	168	
228.89216	124	
229.89072	88	
229.95378	1392	1+
230.89152	266	
231.87116	128	
231.90185	128	
231.94840	278	
233.06104	74	
233.89468	182	
233.94786	234	1+
234.06881	80	
234.82277	78	
235.02837	134	
235.14849	86	
235.89127	270	1+
236.83870	74	
236.86705	72	
238.88950	82	
239.84524	82	
239.89478	72	
240.84715	104	
241.83937	414	1+
243.44507	90	
243.83354	120	
244.21980	72	
244.41757	98	
246.06560	94	
246.85652	214	
246.90397	70	
246.97008	74	
247.96500	416	
248.90004	106	
249.82693	400	1+
249.87884	68	
249.92332	78	
249.95748	136	
250.93816	158	1+
250.96684	112	
250.98476	142	
251.97177	80	
252.00437	74	
252.12346	86	
252.97042	976	1+
253.00263	110	
253.07978	104	
253.90383	244	1+
254.07053	516	1+
254.10640	100	
254.96579	528	1+
255.07373	438	1+
256.25882	118	
256.39382	70	
256.84534	132	
256.89148	72	
257.06670	78	
257.82902	80	
257.85540	172	
257.93767	92	
258.03847	76	
258.84365	578	1+
258.87535	150	
258.91267	84	
260.94011	92	
261.82938	86	
261.85339	76	
262.83119	84	
262.85568	70	
263.95384	86	
263.97779	76	
264.12133	94	
264.98392	72	
266.84480	136	
266.85831	128	
267.84618	88	
268.82172	124	
268.83829	584	1+
268.90126	72	
268.95664	90	
269.01497	80	
270.78827	92	
271.79358	74	
271.86251	70	
272.55518	84	
272.97402	80	
272.98624	94	
273.14314	100	
273.85418	362	1+
274.92878	136	
275.89279	86	
275.94499	74	
276.42848	76	
276.85662	712	1+
276.93928	74	
278.83666	266	1+
279.91263	70	
280.06205	90	
280.83932	90	
281.85384	130	
281.92852	92	
282.86955	72	
283.85613	74	
284.41493	70	
285.84772	970	1+
288.35712	74	
288.65951	68	
290.85770	142	
291.12426	82	
291.42982	74	
292.96876	80	
293.10453	290	1+
294.86793	102	
294.88636	78	
296.88040	92	
297.88937	112	
298.07894	80	
299.03035	80	
299.08472	72	
299.87306	74	
301.88143	126	
302.94941	72	
303.80377	96	
305.14824	74	
305.88729	204	1+
309.75361	80	
310.36750	76	
311.41780	76	
311.88137	112	
312.81903	68	
313.88299	158	
314.85971	76	
319.95459	204	1+
320.54558	78	
324.28843	72	
324.89075	220	1+
326.89393	82	
328.39753	94	
328.93845	94	
330.62417	94	
334.20848	78	
336.83122	72	
337.01373	74	
340.77498	98	
END IONS

###FS:    #m/z: 336.94432 #charge 1+
###MS: 66
###MSMS: 67
BEGIN IONS
TITLE=Cmpd 49, +MS2(336.9443), 28.0-35.0eV, 1.4min #67
RTINSECONDS=85.51
SCANS=66-67
PEPMASS=336.94432	51794
CHARGE=1+
97.64534	66	
157.46822	76	
169.73727	92	
184.07545	70	
185.86915	66	
187.00758	74	
196.95992	72	
198.89993	68	
206.87177	80	
206.94588	90	
207.97878	122	
208.88119	70	
208.99314	68	
211.94369	2244	1+
212.87876	332	1+
213.93698	978	1+
214.89008	78	
215.88153	340	1+
219.83240	66	
219.97469	70	
220.88779	72	
222.87258	66	
222.94550	72	
222.97017	242	1+
223.95350	80	
224.13518	92	
225.88519	200	1+
226.94758	72	
227.94960	172	
228.05505	92	
228.84508	68	
229.95332	2690	1+
230.79282	78	
230.89026	512	1+
231.82726	90	
231.94872	808	
232.92088	202	1+
233.94495	114	
235.89282	204	
237.01640	90	
238.04226	92	
238.08003	74	
238.88987	72	
239.10791	86	
239.83962	122	
240.81993	90	
240.84611	134	
240.86583	112	
240.88307	88	
241.38443	80	
241.84246	496	1+
242.93785	74	
243.83573	80	
244.08173	74	
244.11043	72	
244.94558	86	
246.96789	84	
247.96332	128	
248.87601	72	
248.89824	274	1+
249.12007	68	
249.65145	78	
249.83641	168	1+
249.96179	464	1+
250.05505	70	
250.90660	68	
250.98532	110	
251.00246	94	
252.88057	74	
252.96722	670	1+
253.56263	84	
254.06540	76	
254.10047	66	
254.41191	98	
254.47401	68	
254.83556	74	
254.91557	82	
254.96520	294	
255.07767	264	1+
255.90047	76	
255.98107	94	
256.85011	84	
256.89454	218	
257.45455	74	
257.83706	66	
257.86053	134	
257.90616	214	1+
257.98326	78	
258.84713	366	
258.87011	122	
259.85480	342	
261.47207	92	
261.83629	106	
261.96835	98	
264.11320	100	
264.87311	126	
264.91014	80	
265.04794	70	
266.98290	70	
267.83698	840	1+
267.85694	66	
268.90216	70	
270.83691	112	
271.90330	146	1+
272.89193	78	
272.97282	68	
274.86611	362	1+
276.85549	1330	1+
278.83285	108	
278.96777	70	
279.82898	116	
279.88745	88	
280.85139	148	
280.90927	74	
281.85454	72	
282.02581	68	
282.88440	102	
283.81855	90	
284.81448	80	
284.91621	138	
285.81218	74	
285.84840	108	
286.85039	282	
287.85943	192	
288.85641	104	
289.56127	92	
290.84657	68	
291.86787	222	1+
291.93974	78	
292.39860	68	
293.10704	374	1+
293.86247	102	
294.86259	90	
294.88665	120	
295.95646	70	
296.18465	78	
297.79900	70	
297.89668	102	
298.88945	70	
299.05929	210	
299.87261	416	1+
299.94116	74	
300.97574	72	
302.80385	210	1+
305.01300	76	
305.88444	80	
306.28403	70	
306.88385	78	
307.85045	78	
307.88692	74	
309.17045	76	
310.86885	68	
312.86673	66	
313.85833	74	
315.81280	166	1+
316.07428	74	
316.09836	70	
317.88497	72	
318.03564	78	
322.07524	70	
322.89679	78	
324.88844	398	1+
326.14328	70	
327.29067	86	
327.81031	72	
331.82466	70	
331.88295	68	
334.75240	72	
334.79927	82	
334.95662	80	
335.79303	80	
337.18267	80	
338.93287	66	
340.02520	80	
340.90921	78	
341.28090	72	
END IONS

###FS:    #m/z: 359.95977 #charge 1+
###MS: 66
###MSMS: 68
BEGIN IONS
TITLE=Cmpd 50, +MS2(359.9598), 28.0-35.0eV, 1.5min #68
RTINSECONDS=86.2825
SCANS=66,68
PEPMASS=359.95977	40052
CHARGE=1+
131.96032	76	
138.75128	72	
183.92855	116	
193.08454	72	
193.93536	72	
199.89350	82	
205.09166	72	
205.13211	74	
205.95067	78	
206.92635	76	
206.94262	74	
208.88650	84	
208.93317	98	
209.94161	122	
218.87580	78	
220.95704	100	
222.95274	702	1+
223.89163	92	
224.94567	692	1+
224.96818	236	1+
226.88954	74	
226.94629	1856	1+
226.97124	192	
227.94000	76	
228.83181	70	
228.89211	86	
228.94082	1166	1+
230.92339	76	
231.88396	82	
233.13415	70	
234.86630	128	
234.96421	70	
235.95320	76	
238.06490	72	
238.94019	140	
239.10409	78	
239.90040	72	
240.89448	252	1+
240.94050	456	1+
240.95966	194	
241.96038	502	1+
242.85928	78	
242.89389	244	1+
242.94150	188	
242.96088	342	1+
243.95394	78	
244.95738	726	1+
245.83431	72	
245.93704	170	
246.80531	108	
246.86807	88	
246.95162	716	1+
247.97513	158	
248.79782	222	
250.94887	84	
252.03194	76	
252.83907	92	
252.87467	88	
252.95315	138	
257.90996	78	
258.44176	204	
258.95919	242	1+
260.83423	226	
260.93257	72	
260.96661	198	1+
261.84035	116	
261.91062	86	
262.79236	192	1+
262.88565	72	
263.87427	76	
265.82427	82	
265.90858	84	
265.97355	140	
266.81320	134	
267.81964	176	1+
267.89242	74	
267.96688	70	
268.00277	74	
268.13172	86	
268.84292	78	
268.95842	490	1+
269.90598	108	
269.96438	320	1+
270.80380	84	
270.86297	88	
272.88373	96	
273.43279	82	
273.78289	92	
273.94739	86	
276.85496	194	1+
276.92274	88	
278.80790	108	
278.84191	254	
279.79858	120	
279.84469	130	
279.90597	74	
279.96976	84	
280.79546	104	
280.92820	88	
280.96468	106	
281.11528	84	
281.79290	74	
281.85887	76	
282.78883	112	
282.91127	94	
283.92632	90	
284.82501	212	
285.92007	84	
286.90891	90	
288.83998	98	
289.03500	140	
290.80048	122	
291.96708	72	
294.92653	98	
297.02738	76	
297.87623	76	
297.93073	72	
298.80230	736	1+
298.91981	70	
299.84539	80	
299.87153	84	
299.99009	70	
300.80701	126	
301.80916	74	
301.86157	268	
302.03511	78	
302.17666	72	
302.42433	74	
302.92393	74	
304.87407	106	
305.28545	82	
306.80416	80	
306.82144	92	
308.89467	102	
309.85924	72	
313.84292	90	
314.00628	98	
314.81629	226	1+
314.92264	128	
316.86945	80	
317.93304	76	
317.96122	74	
318.93475	138	
319.93488	74	
320.67263	80	
320.95919	96	
321.15484	82	
321.61517	106	
321.81855	86	
324.01771	74	
324.42030	72	
327.83514	74	
328.84281	70	
330.68224	76	
332.81164	80	
335.02375	76	
335.82477	74	
336.85963	94	
336.94680	204	
337.11509	98	
337.94860	102	
340.87950	70	
342.02548	84	
344.74448	84	
349.96687	72	
352.82918	130	
353.88979	78	
354.06778	90	
357.29582	94	
359.85619	102	
362.79438	76	
END IONS

###FS:    #m/z: 507.84283 #charge 1+
###MS: 66
###MSMS: 69
BEGIN IONS
TITLE=Cmpd 51, +MS2(507.8428), 28.2-35.2eV, 1.5min #69
RTINSECONDS=87.0625
SCANS=66,69
PEPMASS=507.84283	20640
CHARGE=1+
201.10378	106	
211.87926	98	
218.08261	130	
223.97362	156	
234.85471	96	
249.93010	210	1+
253.89925	124	
255.39654	110	
258.87629	228	
265.92231	98	
275.84945	234	
275.91022	104	
277.86580	96	
278.83615	148	
280.80508	124	
284.96814	96	
287.84915	634	1+
289.87786	258	
290.87244	244	1+
291.81026	162	
294.84963	130	
295.84828	362	1+
297.02077	98	
298.84203	100	
301.84620	112	
302.28124	112	
302.88429	148	
303.81405	172	1+
303.86550	474	
305.85950	1232	1+
307.89122	592	1+
308.14311	186	
308.79615	186	1+
308.87207	654	1+
309.14482	98	
310.15437	140	
310.81764	162	
311.87991	472	1+
313.47540	106	
314.86427	1146	1+
316.78220	98	
316.85605	104	
317.84565	106	
319.85110	150	1+
321.80776	102	
321.82089	106	
321.91486	116	
323.82860	114	
323.87215	506	1+
324.85864	530	1+
325.90189	380	
326.88125	1404	1+
326.99961	94	
327.86305	128	
327.89937	122	
328.83769	120	
328.87608	172	
329.87538	108	
330.00444	122	
330.88719	206	
331.87358	236	1+
332.86675	282	1+
336.77862	204	1+
336.80020	98	
336.94445	108	
337.39487	106	
337.87563	100	
338.88023	144	
339.79758	114	
340.85835	220	1+
341.82985	112	
341.85977	160	1+
341.88683	104	
343.81992	188	1+
347.78520	264	1+
347.88716	332	1+
348.84487	168	
348.91384	198	
349.21586	104	
349.74992	278	
349.85020	104	
350.88293	188	
350.90673	110	
350.94884	144	
351.80250	124	
351.87044	120	
352.47502	96	
352.90799	150	
353.89266	124	
354.91131	102	
355.88920	232	
357.84967	154	
358.19943	96	
359.75589	142	
362.84122	138	
364.09358	102	
365.76570	182	
365.78596	288	
365.83353	396	1+
366.71058	298	1+
366.83507	426	1+
368.80805	120	
368.85754	124	
368.89419	216	
369.83423	848	1+
370.11707	96	
370.80388	224	
372.07045	94	
372.80993	96	
373.80755	494	1+
373.82847	108	
373.86333	92	
373.89777	266	1+
377.74556	100	
378.73314	208	1+
378.78269	148	
379.85704	190	1+
380.37526	92	
380.71193	142	
381.84145	272	1+
383.07419	114	
384.78489	94	
384.82157	116	
385.84962	142	
387.76648	232	1+
387.84727	140	
388.84612	180	
389.20011	106	
389.86381	116	
390.36989	94	
390.72730	370	1+
390.83915	542	
391.81146	102	
391.84025	282	
392.39996	104	
392.82266	798	1+
393.77230	194	1+
398.72509	364	1+
398.86860	130	
399.72983	242	1+
399.85025	292	
400.84263	146	
400.88807	96	
402.82195	112	
403.41236	100	
404.87529	168	
405.76094	112	
405.86112	156	
406.73301	404	1+
406.85638	326	
406.92095	114	
407.86505	310	
408.84697	1658	1+
409.72868	298	1+
410.83340	1170	1+
412.73504	96	
412.83730	278	1+
412.92510	132	
413.07584	414	1+
415.83775	144	
420.73190	272	1+
420.88254	108	
421.88033	434	1+
423.76909	198	
423.86757	316	
424.84607	134	
424.87389	146	
425.76232	172	
425.87275	118	
425.96366	120	
426.76304	182	
426.82356	134	
426.85953	506	
427.74256	706	1+
427.85970	302	
428.84511	1102	1+
429.69714	258	
430.21134	100	
431.67681	120	
431.86526	854	1+
433.41921	132	
433.82576	98	
433.85185	322	1+
434.88779	120	
439.71157	156	1+
439.75702	204	1+
439.88997	106	
441.70619	166	1+
441.88835	128	
442.88646	134	
443.76240	116	
444.86843	2262	1+
445.72346	104	
445.75911	118	
446.77527	164	
447.70849	454	1+
447.74098	132	
448.77094	174	1+
449.87444	742	1+
450.69388	106	
450.76216	162	
451.69265	142	
451.78786	132	
451.85778	128	
455.35335	98	
457.70663	120	
457.90171	378	1+
458.90573	322	1+
460.88475	270	1+
462.88056	776	1+
467.69712	98	
467.88370	990	1+
469.75229	160	1+
485.89640	1100	1+
END IONS

###FS:    #m/z: 363.95448 #charge 1+
###MS: 70
###MSMS: 71
BEGIN IONS
TITLE=Cmpd 52, +MS2(363.9545), 28.0-35.0eV, 1.5min #71
RTINSECONDS=90.736
SCANS=70-71
PEPMASS=363.95448	82296
CHARGE=1+
64.40702	96	
74.63458	80	
105.00353	84	
158.51007	164	
184.86946	76	
189.86176	104	
190.86117	78	
191.85901	220	
191.94156	78	
200.87575	80	
203.10759	80	
205.92261	74	
207.87355	190	
207.93623	82	
209.87073	72	
209.94160	548	1+
210.40491	82	
210.88989	142	
211.43207	114	
212.87894	662	1+
213.92450	76	
215.89196	80	
221.88720	76	
222.95061	1042	1+
223.97302	76	
224.94668	1658	1+
224.97032	488	1+
225.88597	84	
226.94585	2720	1+
226.96484	216	
227.84199	86	
228.84803	88	
228.94179	3038	1+
230.88750	846	1+
232.83333	74	
232.88655	132	
233.88674	80	
234.92439	78	
235.55152	108	
236.89517	78	
237.87350	78	
239.90785	76	
240.93712	980	1+
240.96176	946	1+
242.38486	78	
242.81667	252	1+
242.94084	1354	1+
243.96036	138	
244.48079	82	
244.84764	300	1+
244.93721	430	
244.95655	1194	1+
245.93999	218	
246.95043	1570	1+
247.79735	308	1+
248.87393	78	
248.89705	456	1+
249.42811	78	
250.80743	74	
250.97281	122	
251.95188	102	
251.96566	74	
252.88973	94	
253.90498	196	
253.94489	116	
254.78011	74	
257.40754	150	
258.83974	74	
258.90430	122	
258.97367	226	
259.00175	88	
259.83064	84	
260.83402	144	
260.96845	818	1+
261.83249	102	
261.84951	88	
261.86333	84	
262.85163	88	
263.73257	118	
263.92046	96	
264.82412	72	
265.08197	80	
265.81829	82	
266.78034	80	
266.81266	252	
267.81075	214	
267.87059	90	
267.97363	152	
268.80164	140	
269.96834	206	
271.91732	142	
272.84611	142	
273.37875	74	
275.98766	78	
276.80747	132	
276.85738	436	1+
276.91467	78	
277.86136	306	1+
278.41857	76	
278.79270	130	
278.85139	152	
278.88810	78	
279.81362	132	
279.84122	124	
280.78979	542	
280.83322	74	
281.79266	264	
281.88924	120	
281.98765	112	
282.79097	318	1+
283.06828	132	
283.80838	118	
283.85415	78	
283.98418	88	
284.01134	92	
284.82649	232	
285.82279	150	
285.84396	258	1+
285.92449	90	
287.81788	126	
289.87051	80	
291.84740	74	
291.89754	78	
293.86197	142	
295.42642	72	
296.46814	84	
297.39702	86	
297.80728	154	
298.80639	336	
299.79853	816	1+
299.88614	78	
300.10076	80	
301.85504	110	
301.87616	196	1+
302.20845	78	
302.80285	126	
303.85356	184	
303.94804	80	
305.82360	138	
305.87808	94	
306.43433	80	
306.87646	136	
308.79922	78	
309.91143	78	
311.12516	76	
315.39124	84	
315.81243	466	1+
315.93258	76	
316.81499	398	1+
317.94385	342	1+
318.90348	80	
319.81017	400	1+
320.42936	112	
320.86454	94	
320.92217	76	
321.86391	148	
322.93741	86	
323.15828	74	
323.81950	338	1+
325.98334	78	
327.06154	90	
327.84378	74	
329.88832	76	
333.59832	74	
335.77187	168	1+
336.93682	254	1+
337.73986	96	
339.14053	76	
342.59348	92	
343.70108	78	
346.71740	210	1+
347.87290	90	
348.75954	74	
350.82176	110	1+
352.80354	116	
352.88440	86	
353.04494	80	
355.01800	78	
358.15263	82	
363.26233	76	
365.19361	80	
365.84121	78	
367.88753	76	
END IONS

###FS:    #m/z: 336.94409 #charge 1+
###MS: 70
###MSMS: 72
BEGIN IONS
TITLE=Cmpd 53, +MS2(336.9441), 28.0-35.0eV, 1.6min #72
RTINSECONDS=91.5085
SCANS=70,72
PEPMASS=336.94409	45612
CHARGE=1+
60.06415	60	
187.05320	82	
196.88412	68	
199.51350	108	
205.94719	76	
211.86231	70	
211.94335	1312	
212.87885	196	
213.89081	78	
213.93852	806	1+
214.87930	72	
215.88591	160	
218.88531	186	
219.83431	62	
220.87853	94	
221.88923	64	
223.02268	62	
223.96235	70	
223.97447	96	
224.97274	70	
226.88100	108	
229.95355	1422	1+
230.88767	246	1+
230.91581	66	
230.97178	64	
231.94905	564	1+
233.89793	382	1+
233.94511	78	
234.82655	80	
234.92095	60	
236.83492	80	
238.05326	66	
238.88046	128	
239.84608	362	
239.87934	68	
239.95565	68	
240.83967	610	1+
240.86236	202	
240.92880	66	
241.84516	410	1+
241.90155	70	
242.99330	78	
243.13680	66	
243.83880	128	
244.75937	74	
244.83803	66	
246.97651	120	
247.96261	602	1+
248.89673	176	
248.98467	146	
249.06196	76	
249.14437	90	
249.42669	98	
249.96127	326	1+
250.98226	198	
251.07071	194	
251.95777	64	
252.90501	76	
252.96880	524	
253.37898	80	
253.40226	72	
253.90683	102	
254.91945	134	
254.96440	786	
255.07174	272	
256.52159	86	
256.84703	98	
256.86915	116	
256.89752	140	
256.95946	142	
257.40758	94	
257.85291	174	
258.84800	122	
258.94443	78	
259.82868	200	1+
259.85298	218	
259.95492	68	
260.91646	100	
262.83044	70	
262.94913	68	
264.87194	62	
265.08415	78	
265.65215	88	
266.13722	106	
266.36329	90	
266.85717	66	
267.79813	76	
267.83849	640	1+
268.78349	74	
268.83774	494	1+
268.95350	66	
269.44440	72	
269.93603	70	
270.83311	64	
270.97671	68	
272.40706	84	
272.99938	86	
273.87220	86	
274.86109	254	
274.97261	82	
274.98893	68	
275.84139	68	
275.86597	126	
275.90608	66	
276.85756	736	1+
276.91870	86	
277.43171	94	
277.84379	74	
277.99874	72	
278.83954	128	
279.83156	104	
279.86085	100	
279.91833	74	
280.78815	86	
280.83781	112	
280.85794	84	
281.80352	80	
281.86528	72	
282.87823	104	
283.04778	86	
283.86770	150	
285.84634	116	
286.85246	650	1+
287.87440	66	
291.86014	64	
291.88927	66	
292.86581	62	
292.93922	94	
293.99505	84	
294.11016	124	
294.79991	64	
294.86946	130	
294.95601	84	
295.85648	212	1+
297.89053	72	
297.97316	104	
298.85996	64	
299.00839	78	
299.88044	152	
300.62225	104	
300.87478	256	
302.24250	64	
304.94727	78	
306.03426	72	
306.87710	84	
308.86885	200	1+
309.44029	114	
311.93145	78	
313.84113	68	
313.97989	72	
316.89137	62	
318.05091	92	
320.73244	100	
321.96945	66	
323.87690	82	
324.74044	70	
326.17619	82	
327.75693	62	
328.90311	82	
329.86374	112	
330.89684	84	
333.24156	70	
333.91454	86	
334.57899	68	
337.39718	102	
341.65319	68	
END IONS

###FS:    #m/z: 359.96002 #charge 1+
###MS: 70
###MSMS: 73
BEGIN IONS
TITLE=Cmpd 54, +MS2(359.9600), 28.0-35.0eV, 1.6min #73
RTINSECONDS=92.2805
SCANS=70,73
PEPMASS=359.96002	32176
CHARGE=1+
183.93078	68	
191.94140	84	
194.88875	74	
199.86220	72	
201.98751	72	
208.88559	78	
209.42437	92	
209.94127	182	1+
210.87188	80	
217.90856	98	
221.10127	100	
221.84514	70	
222.95388	418	1+
223.89238	158	
223.94598	148	
224.89234	130	
224.94521	508	1+
224.97175	224	
225.97038	150	
226.90146	150	
226.94685	788	1+
226.97012	250	
228.94041	920	1+
230.79877	84	
232.89240	150	
233.84564	92	
233.95439	70	
234.86612	116	
235.90068	84	
236.63470	94	
237.08997	78	
239.90555	76	
240.93896	218	
240.96101	442	1+
241.94035	164	
242.95950	352	1+
243.42397	86	
244.95752	288	
245.84608	142	
245.91244	78	
246.95284	890	
248.80465	256	1+
248.97685	106	
249.83968	76	
249.96573	224	1+
249.98263	84	
252.87263	132	
252.92736	72	
253.08177	72	
254.03208	78	
254.87028	70	
254.90177	84	
257.84302	92	
258.85751	86	
258.94216	94	
258.96879	140	
259.94743	78	
260.83491	82	
260.85409	142	
264.94431	108	
265.82427	82	
265.97444	102	
266.81167	342	1+
266.87238	78	
266.96456	114	
267.09818	70	
267.97194	186	
268.80541	72	
268.89215	78	
268.95733	164	
269.83721	74	
269.87768	72	
269.95794	92	
270.88828	108	
272.83067	78	
273.91725	84	
273.97197	90	
275.92043	70	
276.86111	174	1+
277.11498	86	
278.79661	114	
278.84289	406	1+
279.88748	74	
280.09292	68	
280.79113	358	1+
281.35393	100	
281.88765	76	
282.89078	84	
282.92700	88	
283.83752	82	
284.86648	84	
286.97814	90	
288.79916	86	
288.91406	74	
293.11592	82	
294.12043	110	
294.40575	86	
294.91375	74	
295.03828	88	
296.80494	122	
296.85215	102	
296.87617	94	
296.91620	90	
296.93544	80	
297.81180	80	
298.80391	694	1+
298.85882	136	
299.87350	94	
299.95817	88	
300.79922	166	1+
301.21636	68	
301.89221	70	
303.87570	70	
309.92203	196	
310.80842	110	
310.92599	92	
311.87903	76	
314.27587	72	
315.41526	104	
315.81026	70	
316.81156	96	
316.90683	84	
316.95265	88	
317.81869	68	
317.85082	86	
318.90120	78	
319.86444	70	
319.96327	70	
321.83072	76	
322.83421	68	
322.87841	72	
322.92421	68	
323.79072	138	
323.81342	110	
323.90691	70	
324.15030	80	
324.88695	80	
326.88839	72	
326.97493	88	
327.39911	88	
327.84814	82	
333.03341	92	
334.94972	86	
336.86697	74	
337.88184	230	1+
338.22099	78	
341.02928	70	
342.05949	86	
342.36367	72	
342.84568	84	
343.28896	102	
344.42287	98	
345.73005	100	
345.82154	72	
345.84891	76	
352.89495	82	
354.97266	82	
356.77146	76	
357.46053	104	
359.19932	82	
360.28459	76	
361.81101	74	
362.75943	70	
363.71897	72	
363.92271	76	
365.16768	78	
END IONS

###FS:    #m/z: 322.92857 #charge 1+
###MS: 74
###MSMS: 75
BEGIN IONS
TITLE=Cmpd 55, +MS2(322.9286), 28.0-35.0eV, 1.6min #75
RTINSECONDS=95.955
SCANS=74-75
PEPMASS=322.92857	417304
CHARGE=1+
109.32315	40	
192.88708	78	
195.04479	88	
196.88242	80	
201.04511	64	
204.83360	68	
205.86438	54	
205.94632	126	
206.83464	70	
206.95432	46	
207.97290	124	
209.91337	68	
211.89116	56	
212.88070	46	
214.89744	76	
215.01622	74	
215.92632	66	
218.88471	64	
220.87128	64	
221.06848	146	
221.10153	76	
221.89078	68	
221.94034	44	
222.95130	76	
223.62825	74	
223.95841	276	1+
224.83793	56	
225.89432	74	
227.11962	74	
227.92908	68	
227.94463	124	
230.84701	62	
231.82763	74	
232.89896	144	
233.03130	64	
233.90737	74	
236.83295	54	
236.95385	66	
238.94455	78	
239.07902	114	
240.07969	144	
240.90186	84	
240.93967	2148	
241.19154	88	
241.93713	9334	1+
242.93917	7036	1+
243.19188	44	
243.36837	40	
244.54126	40	
244.83413	124	
244.97848	78	
245.06191	66	
245.87302	78	
245.89050	70	
246.97381	340	1+
247.42716	46	
248.83976	70	
248.85452	178	1+
248.94877	118	
249.06970	60	
250.16995	68	
251.83710	78	
253.09733	62	
254.91698	150	
255.37034	66	
255.78666	60	
255.82093	46	
255.94994	66	
256.89575	168	
258.79640	50	
259.86414	58	
259.89774	72	
260.86660	64	
260.94198	42	
262.21122	56	
262.82932	76	
262.88709	80	
263.92570	80	
264.07777	58	
264.79564	100	
265.05009	68	
265.87449	44	
266.85763	220	
267.86614	102	
267.97272	40	
273.88647	84	
273.91526	64	
274.06774	56	
274.36227	86	
274.87536	62	
275.11745	106	
276.11403	96	
276.83905	62	
276.93303	74	
277.79433	64	
277.94954	74	
278.33867	40	
278.79436	54	
278.96586	80	
279.09050	1056	1+
279.13844	70	
279.80529	40	
280.32333	44	
282.26972	40	
282.80211	58	
282.89515	78	
283.06438	106	
283.42804	98	
283.85573	64	
284.22672	44	
284.29218	226	
284.95562	66	
286.83438	56	
286.86780	70	
287.07797	62	
287.48342	38	
287.86481	70	
290.39784	70	
291.19005	44	
291.85148	62	
294.80025	58	
294.85894	58	
295.38641	98	
298.05134	48	
298.82325	66	
299.78191	68	
303.27018	48	
303.97850	58	
304.24356	64	
305.85217	60	
306.02809	44	
306.87136	98	
306.90471	48	
307.81542	66	
307.87735	98	
309.64759	42	
310.89143	84	
312.86055	68	
313.82110	36	
314.77047	58	
314.82441	68	
315.04513	84	
315.76443	58	
316.80589	46	
317.59779	78	
317.81235	70	
318.78702	86	
321.76217	62	
322.22073	72	
322.90026	42	
323.83828	44	
324.86508	78	
324.88964	82	
325.68179	48	
325.89150	56	
327.33912	60	
END IONS

###FS:    #m/z: 340.93890 #charge 1+
###MS: 74
###MSMS: 76
BEGIN IONS
TITLE=Cmpd 56, +MS2(340.9389), 28.0-35.0eV, 1.6min #76
RTINSECONDS=96.727
SCANS=74,76
PEPMASS=340.93890	179100
CHARGE=1+
199.86574	70	
203.85236	68	
210.93241	70	
210.99651	64	
213.93804	374	
214.87614	242	1+
215.93365	76	
216.93984	74	
217.93285	122	
218.88646	68	
220.87432	136	
221.83255	80	
221.96372	70	
222.95129	66	
223.84107	72	
223.96283	154	1+
224.83504	102	
224.93593	92	
226.82930	66	
227.03260	74	
227.86597	76	
227.89386	86	
227.94189	66	
228.86432	66	
228.88319	96	
228.89595	104	
228.93657	142	
231.13427	78	
231.88832	212	
231.94875	616	1+
233.84541	66	
233.94770	82	
235.91917	72	
236.90849	72	
237.85818	64	
238.89014	118	
239.79005	64	
239.84616	166	
240.83828	880	1+
240.88769	108	
241.11749	72	
241.13840	66	
241.84096	738	1+
241.91516	94	
242.93966	100	
243.83288	130	
243.85318	68	
243.89002	68	
244.83611	136	
244.96098	70	
246.97823	168	
247.84862	72	
249.05629	70	
249.95847	214	
250.86559	86	
250.94541	146	
251.83713	66	
251.87792	82	
252.05348	96	
254.83711	80	
254.85804	86	
254.91537	76	
254.96241	110	
255.08804	64	
255.88667	92	
256.84726	180	
256.89450	138	
256.95204	106	
257.84802	112	
257.90990	74	
258.84769	976	1+
259.82861	886	1+
259.85483	544	1+
261.89270	74	
261.90127	76	
261.91647	64	
262.83231	132	
262.99894	76	
264.06965	70	
264.86561	84	
264.98286	78	
265.01402	86	
266.41928	114	
266.46532	96	
266.84090	162	
267.14724	98	
267.83501	454	1+
268.83854	388	1+
269.86765	148	
270.83502	120	
270.88964	72	
271.82612	72	
272.87959	68	
272.93418	68	
272.95442	64	
274.85788	106	
274.90761	76	
275.13765	66	
275.86281	188	
275.88851	80	
275.94512	84	
276.14084	74	
276.85588	754	1+
276.87558	140	
277.04142	72	
277.83287	72	
277.96791	86	
278.05987	70	
278.84367	1464	1+
280.88058	72	
281.04739	68	
281.84958	134	
281.86529	66	
282.79988	68	
282.84294	70	
284.29698	64	
284.83347	74	
285.01165	78	
292.81949	146	
292.87198	92	
292.91615	74	
293.43756	98	
293.96951	70	
294.86461	150	
295.86935	72	
296.85498	148	
297.07084	96	
298.00525	156	1+
298.22080	68	
298.80878	100	
299.79664	64	
299.84544	74	
299.86628	78	
300.87421	232	1+
301.81361	72	
301.85838	100	
302.79948	176	1+
302.81454	66	
302.84925	78	
303.17296	206	
307.79643	72	
307.88923	74	
308.29035	72	
308.33323	88	
309.79465	70	
310.39153	78	
312.79785	66	
312.82997	112	
312.92982	84	
313.83872	70	
314.87681	72	
316.43034	76	
318.80923	88	
320.25131	66	
325.89685	72	
326.20915	66	
328.82304	68	
328.88525	92	
329.95090	88	
333.82279	74	
337.03663	76	
339.39609	98	
342.90354	98	
344.76748	72	
345.94000	70	
END IONS

###FS:    #m/z: 363.95444 #charge 1+
###MS: 74
###MSMS: 77
BEGIN IONS
TITLE=Cmpd 57, +MS2(363.9544), 28.0-35.0eV, 1.7min #77
RTINSECONDS=97.4995
SCANS=74,77
PEPMASS=363.95444	70148
CHARGE=1+
65.75923	72	
182.88630	94	
191.85284	82	
195.97867	72	
196.89470	72	
199.88829	72	
207.70779	84	
209.86842	88	
209.91868	88	
209.93825	134	
210.88228	148	
211.86261	88	
212.87818	354	
215.87596	78	
215.97324	70	
222.95329	230	1+
224.94862	126	
224.96949	136	
225.97058	110	
226.88459	84	
226.94708	1402	1+
226.96933	290	
227.92982	212	
228.02549	72	
228.84880	128	
228.94084	1510	1+
230.88893	316	
232.95066	72	
237.89613	86	
239.03872	156	
240.93907	494	
240.95851	218	1+
241.00275	72	
241.88235	110	
241.93940	324	
242.93942	1212	1+
244.93905	278	1+
244.95475	454	
245.83656	76	
245.85197	84	
246.01543	70	
246.80467	124	
246.83256	76	
246.95140	1072	1+
248.48692	96	
248.80133	160	
248.87234	76	
249.80283	80	
249.83953	80	
249.87855	72	
250.78597	74	
252.13152	74	
252.94730	68	
254.95665	72	
255.08999	78	
255.90064	88	
258.54736	90	
258.85355	96	
260.83053	128	
260.94184	86	
260.96558	88	
262.96907	92	
264.89409	72	
266.81287	190	
267.81416	70	
267.96897	78	
268.83364	122	
269.80914	76	
269.96656	130	
269.98690	70	
270.44684	92	
270.83432	104	
270.86312	70	
271.91509	86	
272.86145	72	
273.05618	68	
273.09690	80	
273.87641	74	
275.79787	230	1+
276.86137	72	
276.87590	80	
277.85516	176	
278.84118	176	
278.91084	70	
279.84226	126	
280.79125	214	
280.84369	82	
281.79411	204	
281.86464	190	1+
282.37453	82	
282.78616	70	
283.06973	110	
283.78481	88	
283.85189	124	
283.98113	116	
284.82214	80	
285.84449	140	
287.81717	94	
288.78830	82	
289.80552	128	
290.79867	324	1+
290.88101	76	
291.14291	68	
292.43449	142	
292.85365	182	1+
296.80838	166	
296.95866	70	
297.81251	100	
298.79956	1160	1+
299.13345	76	
299.86221	166	
299.92652	72	
301.79562	122	
301.83906	72	
301.85558	240	
302.90256	72	
302.93013	78	
303.41112	98	
303.85545	190	
304.85413	100	
305.15289	78	
305.84383	76	
306.05830	74	
306.81519	76	
307.16791	86	
307.83110	110	
307.88299	86	
308.83295	142	
311.89175	72	
312.12873	80	
312.94549	76	
316.81383	124	
317.42915	84	
317.81685	70	
318.93422	72	
319.88009	88	
320.87353	82	
321.11521	70	
321.82498	76	
321.86249	128	
324.37353	102	
326.41817	98	
326.86847	76	
327.40144	102	
328.15731	72	
328.80935	76	
329.38177	90	
330.80980	70	
331.36828	86	
334.95639	94	
335.77270	84	
336.94402	136	
339.26265	72	
339.82511	162	
341.85315	78	
342.92287	68	
344.42763	98	
349.75783	72	
349.87970	68	
353.88772	70	
362.77329	86	
363.95761	76	
END IONS

###FS:    #m/z: 322.92839 #charge 1+
###MS: 78
###MSMS: 79
BEGIN IONS
TITLE=Cmpd 58, +MS2(322.9284), 28.0-35.0eV, 1.7min #79
RTINSECONDS=101.185
SCANS=78-79
PEPMASS=322.92839	396770
CHARGE=1+
70.46917	88	
157.96635	52	
186.96747	68	
192.88832	70	
195.91877	78	
199.88497	68	
201.04329	204	
205.94710	190	
206.89485	84	
207.97291	108	
208.82433	62	
210.83085	60	
212.88964	88	
213.08862	68	
213.92476	80	
215.61492	48	
217.46122	58	
217.95587	64	
220.92062	58	
220.94984	80	
221.97497	88	
222.94778	80	
223.88352	116	
223.96384	108	
224.99806	68	
226.97190	64	
227.06599	94	
227.81254	56	
227.93100	66	
229.17809	62	
229.83133	92	
230.07150	76	
230.88331	104	
230.94763	90	
231.93970	50	
232.89629	48	
234.84357	72	
235.37056	96	
235.44993	80	
236.89167	104	
237.05959	54	
238.43812	74	
238.88210	52	
238.89723	64	
238.93682	204	
240.64084	70	
240.80465	64	
240.81771	54	
240.90414	98	
240.93974	1944	
241.94015	1900	
242.85898	140	
242.89950	116	
242.94054	6178	1+
244.83790	52	
244.93972	1444	1+
245.44314	58	
246.97938	90	
247.03124	92	
247.96085	54	
247.97879	62	
248.87979	122	
250.79151	60	
250.94122	110	
250.96883	100	
251.06584	98	
252.83962	72	
254.39125	58	
254.83342	72	
255.78464	88	
255.85347	94	
255.91088	56	
256.89207	374	1+
256.91537	80	
258.10922	72	
258.82987	48	
259.97105	60	
261.82939	68	
261.88484	104	
265.01792	52	
265.05839	138	
265.08798	58	
265.83760	176	1+
265.85491	118	
266.06247	64	
266.99268	88	
267.10735	60	
267.91061	72	
268.95055	78	
268.96692	70	
271.08936	84	
271.40081	102	
271.74064	50	
271.85799	66	
273.80753	56	
273.86622	78	
275.79641	46	
275.81885	48	
275.98805	66	
276.84823	134	
277.80824	62	
278.84079	100	
278.87549	58	
279.08881	1714	1+
280.82331	66	
282.27350	66	
282.88726	108	
283.06921	276	1+
283.88106	94	
284.29234	508	1+
284.44794	68	
284.86695	58	
284.88306	82	
284.98193	68	
285.16125	46	
286.13460	46	
289.80151	90	
289.88066	116	
289.91025	88	
290.11733	80	
290.85414	64	
292.20438	62	
292.79631	78	
293.84603	52	
295.28743	78	
297.92450	72	
297.94751	80	
298.81321	78	
299.83688	78	
301.12278	60	
302.88287	54	
303.80677	86	
305.24477	76	
305.79654	52	
306.01307	48	
306.84940	72	
307.03478	60	
307.88653	62	
308.86590	108	
308.88747	74	
309.28922	66	
310.05182	70	
310.81608	50	
310.92602	52	
310.94334	82	
311.86413	54	
312.80167	64	
315.79939	52	
317.81882	54	
319.40343	78	
319.96990	78	
321.03157	74	
321.42333	88	
323.95999	50	
325.32079	74	
325.88653	52	
325.89697	212	1+
327.11942	50	
END IONS

###FS:    #m/z: 340.93893 #charge 1+
###MS: 78
###MSMS: 80
BEGIN IONS
TITLE=Cmpd 59, +MS2(340.9389), 28.0-35.0eV, 1.7min #80
RTINSECONDS=101.957
SCANS=78,80
PEPMASS=340.93893	178582
CHARGE=1+
173.08134	68	
189.90020	76	
192.91927	60	
196.08219	86	
197.05811	90	
208.84550	84	
208.99273	72	
213.93954	570	
215.88530	106	
217.93410	114	
217.94867	80	
218.48923	84	
220.86756	192	
221.88304	86	
221.94190	72	
226.84421	60	
228.89182	74	
230.89561	82	
231.88918	70	
231.94582	254	1+
232.96166	68	
233.80787	86	
233.94494	276	
234.90946	80	
234.96940	90	
236.88133	140	
236.89574	68	
237.05809	68	
237.88847	94	
238.10841	64	
238.84989	68	
239.84584	118	
239.95375	64	
240.23332	76	
240.84011	728	1+
240.88535	104	
240.90758	70	
240.95906	82	
241.84351	444	1+
241.94162	78	
242.93754	68	
243.83028	304	1+
244.96111	96	
245.13037	78	
245.82653	60	
245.84008	64	
246.85208	66	
246.94183	72	
246.97564	180	
247.84497	64	
247.95072	60	
248.89772	74	
248.93020	74	
251.10716	70	
251.96472	78	
253.78963	84	
254.91953	64	
254.96228	242	
254.99973	82	
255.80017	66	
255.95361	68	
256.85206	88	
256.87032	68	
256.89241	180	
257.86060	66	
257.90023	80	
258.84645	292	
259.33797	62	
259.85401	210	
259.90777	74	
260.52566	74	
260.83211	622	1+
262.04992	70	
262.89790	80	
262.96670	70	
263.97554	64	
264.85782	184	
264.92822	84	
265.86234	130	
266.02059	90	
266.07861	90	
266.84449	66	
267.13729	76	
268.84033	392	1+
268.96293	68	
269.85443	88	
270.83235	92	
271.84169	204	1+
272.51448	72	
272.81877	68	
272.91187	72	
272.93534	122	
274.02679	66	
274.89975	80	
276.85765	1250	1+
277.91703	70	
277.93300	74	
277.95558	62	
278.84511	1314	1+
281.84818	72	
282.05277	60	
283.02729	80	
283.44665	76	
283.80221	118	
283.87576	106	
283.94680	78	
284.87459	108	
284.93082	84	
285.89117	136	
286.41468	72	
286.91368	84	
286.96999	70	
287.90867	78	
288.29844	86	
288.83694	98	
288.86381	64	
288.92836	80	
290.38709	82	
290.80592	62	
290.97341	70	
292.44359	100	
292.87366	80	
293.84343	70	
293.86141	190	1+
293.93189	90	
295.86514	164	
295.92892	100	
296.85735	146	
297.97340	66	
298.42495	66	
298.85575	72	
298.87234	80	
299.87383	168	
300.86262	136	
301.84543	64	
302.17267	250	
302.85465	62	
302.93756	132	
303.94180	82	
304.91689	58	
305.01538	88	
306.09673	58	
307.90196	68	
312.81921	68	
316.45434	74	
317.90465	58	
321.88599	84	
324.37570	106	
324.99071	66	
326.16966	94	
327.17919	90	
328.25757	82	
330.88123	78	
334.28929	74	
337.76716	84	
339.03450	58	
339.22657	62	
339.88975	72	
343.18455	74	
344.29567	64	
END IONS

###FS:    #m/z: 363.95447 #charge 1+
###MS: 78
###MSMS: 81
BEGIN IONS
TITLE=Cmpd 60, +MS2(363.9545), 28.0-35.0eV, 1.8min #81
RTINSECONDS=102.729
SCANS=78,81
PEPMASS=363.95447	64898
CHARGE=1+
185.87775	92	
189.85994	80	
191.85444	114	
193.85330	80	
196.97571	66	
205.94732	122	
209.94063	158	
212.87834	324	1+
213.92483	70	
215.89029	66	
218.91203	78	
221.85809	86	
222.95016	402	1+
222.97247	70	
223.90210	98	
224.94651	458	1+
224.96296	120	
225.96976	82	
226.94583	842	1+
227.88459	72	
227.92949	274	
228.38527	68	
228.83454	72	
228.94024	1772	1+
230.09561	72	
230.88772	438	
231.82375	72	
232.88139	66	
237.89981	74	
240.79518	66	
240.82371	66	
240.93959	474	
240.96169	168	
241.93836	1990	1+
242.93981	1318	1+
243.83020	66	
243.96462	82	
244.95390	684	
245.94555	198	
246.76531	70	
246.80476	110	
246.90378	108	
246.95362	634	1+
247.16403	98	
247.42933	84	
247.93927	92	
248.80172	288	
249.97544	66	
250.79161	68	
250.90786	94	
250.94510	142	
251.11842	90	
252.06874	70	
253.87532	78	
253.92635	78	
254.85083	82	
254.99966	90	
255.83681	82	
255.91617	72	
258.85025	160	
258.92089	72	
258.97214	74	
259.06104	84	
259.85806	96	
260.86449	92	
262.01398	86	
263.89188	104	
264.82003	82	
264.89228	80	
265.06816	76	
265.08419	70	
265.79130	104	
265.82835	78	
265.85599	132	
266.81434	246	
266.83440	72	
266.97496	82	
267.81589	106	
268.86185	92	
268.91236	82	
269.96776	308	
270.80865	72	
270.83252	74	
270.85552	72	
271.91558	128	
272.43766	86	
272.88382	70	
273.43960	72	
273.93939	122	
276.85954	66	
277.85557	100	
278.84623	430	1+
278.87955	68	
279.09737	72	
279.91638	90	
280.79285	316	
280.80921	126	
280.99578	76	
281.13305	72	
282.07529	78	
282.80490	94	
283.07261	86	
283.38688	72	
283.40918	66	
283.90360	74	
284.44598	74	
284.77736	66	
284.82439	94	
284.86817	66	
284.88935	70	
284.96586	96	
286.88668	182	1+
288.16594	78	
289.05989	86	
290.83483	66	
290.88855	114	
290.94611	90	
294.81248	76	
295.13742	82	
295.83307	98	
296.81234	98	
298.80159	420	1+
298.82153	90	
299.86738	188	
300.80770	336	
300.87347	92	
301.79818	146	
301.85519	302	1+
302.15461	66	
302.41301	72	
302.80380	68	
304.58244	72	
304.86951	74	
308.92307	72	
310.87021	76	
311.85924	92	
313.77155	78	
313.88405	80	
315.43523	80	
316.81101	556	1+
318.92779	66	
319.96506	76	
320.92013	68	
321.86857	70	
322.79190	78	
323.76796	88	
323.82257	98	
324.91139	84	
325.86807	68	
325.89910	76	
327.17052	76	
327.83960	66	
327.87973	88	
328.29098	86	
331.87567	68	
336.09252	70	
338.94391	140	
341.93895	68	
352.73090	80	
352.79802	76	
353.20591	88	
353.88955	66	
357.82973	70	
END IONS

###FS:    #m/z: 322.92835 #charge 1+
###MS: 82
###MSMS: 83
BEGIN IONS
TITLE=Cmpd 61, +MS2(322.9283), 28.0-35.0eV, 1.8min #83
RTINSECONDS=106.403
SCANS=82-83
PEPMASS=322.92835	426296
CHARGE=1+
143.57129	56	
188.98449	64	
194.90090	50	
197.96053	72	
198.02811	100	
198.96763	90	
200.83760	60	
200.88601	76	
201.04453	78	
201.87914	56	
202.04151	74	
205.01085	70	
206.92805	76	
206.96705	60	
207.88485	76	
207.97016	54	
208.83176	46	
208.94333	54	
209.12617	84	
210.95894	68	
214.21186	72	
214.45650	44	
215.97001	58	
216.91462	54	
219.11735	80	
219.94347	64	
220.87492	126	
221.88893	72	
221.96423	48	
222.06817	80	
223.95807	174	
224.96130	80	
225.02799	76	
226.87189	66	
227.83268	76	
227.93450	56	
228.93686	78	
230.83018	68	
232.89262	80	
234.02563	50	
235.92523	50	
236.82157	46	
236.93117	66	
237.86224	74	
237.90410	66	
238.04582	72	
238.82698	48	
238.88227	110	
238.93505	126	
239.07909	54	
239.83749	102	
239.90394	86	
240.00482	54	
240.07725	84	
240.80301	68	
240.84470	62	
240.93962	1882	
241.93774	6430	1+
242.03504	50	
242.64418	70	
242.82913	88	
242.87523	58	
242.94017	4630	1+
243.02926	54	
243.82597	84	
243.84363	62	
244.93800	1592	1+
247.83509	132	1+
248.96691	62	
249.00000	78	
249.82608	48	
250.92610	68	
250.94354	128	
251.07184	78	
251.80214	58	
251.85471	72	
254.02199	70	
254.91746	80	
255.02940	70	
256.84019	68	
256.89278	84	
257.89621	68	
257.91306	48	
258.82990	66	
258.89520	100	
259.01353	54	
259.94006	78	
260.83495	68	
261.83054	76	
261.87900	62	
261.89477	78	
262.84733	62	
263.92369	84	
265.05490	62	
265.14987	66	
265.94435	80	
266.83833	44	
271.43716	104	
272.16402	82	
272.43744	82	
272.77036	54	
272.83713	66	
272.85298	66	
275.82480	50	
276.85118	46	
277.93109	66	
278.84102	68	
279.08891	1074	1+
279.11450	48	
280.82904	64	
281.09446	66	
281.28015	86	
281.50239	86	
282.08193	52	
283.06980	66	
283.86194	66	
283.88095	76	
283.96955	60	
284.25758	62	
284.29234	448	1+
284.81044	50	
284.87889	80	
285.95286	60	
286.09477	74	
286.82433	64	
287.91470	76	
289.86664	74	
290.86744	76	
291.80540	52	
292.84972	130	
292.92873	70	
294.01866	58	
297.06009	72	
298.39669	72	
299.90407	88	
300.80345	56	
303.79859	58	
304.86981	58	
305.05611	82	
306.88183	102	
306.99525	46	
307.87839	70	
309.90923	76	
310.87829	74	
311.81239	64	
314.87263	82	
315.39153	80	
316.81036	44	
319.85356	68	
323.88494	60	
324.19675	66	
325.89787	68	
326.17187	74	
327.07940	70	
327.15740	98	
328.49542	80	
END IONS

###FS:    #m/z: 340.93867 #charge 1+
###MS: 82
###MSMS: 84
BEGIN IONS
TITLE=Cmpd 62, +MS2(340.9387), 28.0-35.0eV, 1.8min #84
RTINSECONDS=107.175
SCANS=82,84
PEPMASS=340.93867	197614
CHARGE=1+
190.94730	72	
196.88726	78	
198.89865	64	
203.10234	86	
203.75946	132	
208.10079	66	
208.95913	76	
212.87512	130	
212.89866	66	
213.93831	312	1+
215.88846	90	
216.88570	66	
223.13646	72	
223.82280	72	
223.95775	70	
223.96911	72	
224.83545	72	
225.16050	102	
225.85372	88	
226.11386	112	
227.85856	74	
228.84389	130	
228.89418	94	
231.94747	228	
233.40809	74	
233.93952	70	
237.90171	62	
238.04384	68	
238.88395	176	
239.83770	72	
239.86442	76	
239.89279	80	
240.22646	68	
240.61220	82	
240.83241	114	
240.96087	86	
241.84429	396	
241.88036	66	
241.94720	78	
242.00086	72	
242.83253	354	1+
243.83524	254	1+
245.82685	72	
246.88472	72	
247.85214	78	
252.88139	116	
252.92140	88	
253.85182	62	
254.07708	64	
254.83528	68	
254.85625	68	
254.91723	130	
254.96447	132	
255.07225	64	
255.89105	224	1+
255.91648	72	
255.96954	150	
256.91408	108	
256.96433	100	
257.84521	76	
258.84713	678	1+
258.87098	92	
258.89534	60	
259.80665	74	
259.87992	90	
259.89753	84	
260.81543	138	
260.84071	206	
261.83938	578	1+
262.87182	72	
263.84784	82	
263.89572	88	
263.95886	180	
264.86141	102	
264.99027	78	
266.06493	72	
266.89426	78	
266.98469	102	
267.12931	78	
267.83693	390	1+
267.86233	70	
267.91848	70	
268.84039	336	1+
268.87196	80	
270.09356	76	
270.82825	170	
271.79069	94	
271.83206	78	
272.58979	98	
272.84981	66	
272.93123	64	
272.97859	72	
274.84729	70	
274.86780	202	
274.97493	64	
275.86307	120	
276.85381	550	
277.85988	364	
278.84573	1254	1+
278.92919	64	
279.85067	746	1+
279.87621	168	1+
281.04762	60	
281.83854	80	
281.85700	116	
282.86377	66	
283.86243	64	
285.02393	70	
285.40973	80	
285.94083	104	
288.88856	62	
290.38499	88	
290.84753	80	
290.86418	66	
290.88952	98	
290.93603	86	
291.83699	66	
292.86556	66	
293.96156	82	
294.49779	62	
294.85774	258	1+
295.97528	66	
297.01796	62	
297.84798	82	
297.89111	66	
297.97417	96	
298.84136	110	
298.88512	138	
299.01043	60	
299.42459	68	
299.86466	128	
300.87789	282	1+
301.85631	102	
302.85970	72	
303.98241	60	
304.43876	80	
305.81797	68	
307.79999	66	
307.88929	70	
308.96946	62	
311.89278	60	
314.94043	94	
315.10373	70	
315.13444	68	
316.75932	68	
317.86252	84	
318.85305	84	
319.89083	72	
319.93022	78	
320.91502	78	
322.98623	64	
323.92286	70	
324.90208	96	
325.89360	160	
325.93509	74	
326.17178	78	
328.18405	126	
328.75365	88	
329.86246	64	
330.90124	118	
331.98993	62	
341.98210	68	
346.41311	78	
END IONS

###FS:    #m/z: 336.94385 #charge 1+
###MS: 82
###MSMS: 85
BEGIN IONS
TITLE=Cmpd 63, +MS2(336.9438), 28.0-35.0eV, 1.8min #85
RTINSECONDS=107.947
SCANS=82,85
PEPMASS=336.94385	33212
CHARGE=1+
117.12462	72	
199.95757	56	
208.84726	72	
208.88812	88	
208.98341	142	
209.01770	70	
211.94342	1900	1+
212.87943	124	
213.87992	84	
213.93850	380	1+
217.88689	62	
217.93405	84	
221.83610	86	
223.83964	68	
223.97726	58	
224.83925	108	
224.88401	70	
225.82242	64	
225.83534	80	
225.89804	62	
226.83631	64	
226.88273	74	
226.96899	68	
229.95406	1192	1+
230.88903	246	1+
231.94891	558	1+
232.82122	60	
233.89521	146	
233.94660	80	
235.48770	94	
236.91974	68	
237.12976	62	
238.85040	74	
239.84629	122	
239.86395	66	
239.90235	94	
240.83761	462	1+
240.84840	84	
242.86307	72	
243.06599	64	
243.83368	62	
244.05083	68	
244.87369	70	
247.96501	410	
248.90233	100	
249.87469	80	
249.96138	174	
250.03378	84	
250.87335	74	
250.96104	62	
251.83887	80	
252.92535	58	
252.97117	380	
253.90475	78	
254.09094	70	
254.83306	72	
254.92120	60	
254.96491	276	
255.88722	76	
256.85656	82	
256.88286	68	
256.99205	60	
257.85710	84	
257.90238	72	
257.91472	154	1+
257.94801	112	
258.21800	100	
258.43862	88	
258.84642	640	1+
260.89970	74	
261.79991	78	
262.88177	64	
263.85843	250	1+
265.01804	82	
267.85977	190	1+
268.83766	446	1+
269.03435	86	
270.98219	86	
271.85014	66	
271.91318	62	
272.43557	128	
272.84325	72	
272.87757	66	
272.95249	60	
272.98712	80	
273.44376	88	
273.84391	66	
274.85987	116	
275.83701	64	
275.86616	140	
275.94281	82	
276.85661	864	1+
278.83415	158	
278.86725	158	
278.88808	74	
278.96577	68	
279.94068	70	
280.13031	64	
281.09873	80	
282.05267	68	
282.30244	90	
283.53785	58	
283.86640	66	
284.88489	68	
285.85711	66	
286.84845	128	
286.91780	78	
287.84668	110	
287.87946	84	
287.89443	74	
288.85778	72	
289.89954	68	
290.11130	68	
290.85212	58	
291.86321	126	
292.06549	70	
292.81523	66	
292.85247	66	
292.87531	114	
293.10921	308	1+
294.81689	58	
294.86430	474	1+
295.16520	62	
295.90565	64	
296.89718	78	
296.99897	66	
297.23182	70	
297.89034	78	
297.97500	70	
298.30999	56	
298.54353	84	
298.87877	82	
298.90409	68	
299.87064	240	1+
300.84579	90	
301.53172	96	
301.85627	80	
302.08251	72	
302.17441	58	
302.90867	74	
303.07351	60	
303.94220	66	
307.99289	60	
308.85945	58	
309.24157	60	
309.88744	60	
310.79381	78	
311.89477	84	
314.45445	88	
315.88242	124	
318.97726	124	
319.65831	106	
323.00169	78	
323.18705	58	
323.23155	68	
323.90018	60	
324.27609	58	
324.87584	96	
324.91110	78	
325.89270	68	
327.28136	100	
329.85221	64	
333.29340	86	
338.13526	88	
340.29701	70	
END IONS

###FS:    #m/z: 336.94410 #charge 1+
###MS: 86
###MSMS: 87
BEGIN IONS
TITLE=Cmpd 64, +MS2(336.9441), 28.0-35.0eV, 1.9min #87
RTINSECONDS=111.614
SCANS=86-87
PEPMASS=336.94410	28640
CHARGE=1+
49.40726	62	
185.86441	76	
196.88249	84	
198.89989	74	
199.98546	88	
203.98562	64	
205.83268	64	
211.91996	78	
211.94452	1574	
211.98764	80	
212.87818	250	1+
212.95946	100	
213.93813	1272	1+
215.88542	288	1+
215.93127	182	1+
220.87499	78	
221.89070	66	
223.95149	88	
223.96943	104	
224.95540	124	
225.12902	72	
225.89156	74	
228.84791	68	
229.95382	946	
230.88857	380	1+
230.90667	72	
231.82862	86	
231.95013	814	1+
233.94678	290	
234.89903	118	
234.94418	158	
235.86998	92	
236.07978	72	
236.89801	132	
237.05974	64	
238.86319	114	
238.93708	74	
239.05081	80	
239.80885	86	
239.84695	80	
240.84158	474	1+
242.00461	96	
244.41746	78	
244.86485	106	
245.39511	72	
245.83627	100	
246.97417	70	
247.96556	348	1+
248.85312	68	
248.89944	86	
249.96384	84	
250.82965	240	1+
250.88547	70	
250.95105	140	
250.96672	126	
250.98632	146	
251.07432	102	
252.00858	78	
252.14721	76	
252.42190	68	
252.83532	182	
252.96834	364	1+
253.00984	64	
253.04483	66	
253.09014	122	
253.13473	72	
253.90631	94	
253.93646	64	
254.10249	68	
254.87224	88	
254.90375	70	
254.96521	514	
256.26416	70	
256.84626	146	
256.86380	70	
256.89496	238	
256.93895	76	
257.86266	66	
257.93264	68	
258.10346	68	
258.84372	664	1+
259.01597	64	
260.82662	204	1+
261.82570	250	1+
261.90109	92	
262.87579	68	
263.05694	64	
264.82612	76	
264.86898	134	
265.08611	62	
265.35382	104	
266.84669	174	
266.97296	70	
266.98655	66	
267.83968	594	1+
267.86062	114	
268.78962	70	
268.83788	408	1+
270.97748	128	
270.99269	88	
271.85438	70	
271.95622	70	
272.44752	104	
272.84318	66	
272.92442	70	
272.97791	152	
273.88027	66	
274.85963	68	
274.87985	212	1+
274.93593	68	
275.85564	112	
276.85709	1288	1+
276.97994	64	
277.83702	68	
277.86147	774	1+
278.81344	110	
278.83434	236	1+
278.99264	72	
279.10423	82	
280.11564	88	
286.85298	140	
287.84389	98	
287.88156	80	
287.93362	78	
289.86184	66	
291.92717	78	
292.04553	126	
292.86422	272	1+
293.10557	146	
293.99957	80	
294.17644	78	
294.84948	144	
296.04304	68	
296.18233	62	
297.87540	64	
297.89167	118	
297.97697	70	
298.02756	184	1+
298.30375	72	
299.89006	70	
299.95389	84	
300.06584	70	
300.89043	76	
303.86264	66	
304.99357	68	
305.02371	68	
306.42591	68	
307.42393	90	
312.81713	68	
312.92803	78	
313.86893	70	
315.97572	70	
318.22211	78	
320.83617	70	
321.43685	64	
321.92104	98	
322.84708	72	
324.89683	170	
325.91248	80	
327.88047	148	
328.83657	76	
329.82346	70	
329.87247	122	
333.27310	70	
334.85550	74	
336.79510	70	
338.77908	90	
338.87810	62	
340.95894	116	
341.74826	82	
341.90744	70	
END IONS

###FS:    #m/z: 359.95925 #charge 1+
###MS: 86
###MSMS: 88
BEGIN IONS
TITLE=Cmpd 65, +MS2(359.9593), 28.0-35.0eV, 1.9min #88
RTINSECONDS=112.386
SCANS=86,88
PEPMASS=359.95925	20784
CHARGE=1+
197.95561	76	
201.90742	72	
203.00802	70	
207.88688	70	
209.94149	508	
216.85309	78	
220.85498	62	
220.87508	66	
220.94996	78	
221.89140	68	
222.95264	428	1+
223.88724	68	
224.13183	82	
224.94540	208	
224.97126	206	
225.90004	72	
225.94509	984	1+
226.83267	64	
226.88491	68	
226.94708	832	1+
226.97381	232	
227.88257	64	
227.92744	92	
228.94125	900	1+
231.39205	86	
233.86097	192	1+
233.96397	74	
236.86533	84	
237.09564	84	
237.90024	76	
238.93944	78	
240.83115	66	
240.93634	280	1+
240.96374	68	
241.01222	86	
241.95886	66	
242.44796	94	
242.86872	82	
242.90135	72	
242.95993	138	
243.82867	86	
244.78810	68	
244.86126	140	
244.95433	394	1+
245.88444	94	
245.94108	130	
246.81142	76	
246.95276	322	
247.01301	84	
247.08542	80	
247.80604	70	
248.79980	118	
250.83469	82	
250.87905	78	
252.95596	122	
254.10290	90	
254.80959	74	
254.93105	80	
255.10036	76	
256.41232	90	
256.86315	80	
258.83563	84	
259.92950	90	
260.83312	86	
260.96613	68	
261.87697	88	
262.65855	82	
262.84359	106	
262.94937	68	
263.22820	80	
263.51680	86	
263.84028	62	
263.86386	128	
265.82013	78	
265.97208	68	
266.81137	224	1+
266.96653	232	1+
266.98892	74	
267.07290	66	
267.92856	72	
268.03314	76	
268.90633	92	
270.44693	96	
270.88717	76	
271.20057	68	
271.89044	68	
273.38472	76	
273.84975	64	
273.92086	72	
273.94738	76	
274.05109	70	
275.97074	116	
276.85591	150	
277.38906	66	
278.79854	112	
278.84341	240	
278.86346	80	
280.79135	356	1+
280.85191	72	
280.88856	66	
281.25718	90	
282.79189	154	
284.82285	76	
285.41394	84	
286.85100	62	
286.89513	72	
288.42778	80	
288.80129	72	
288.84077	64	
289.65498	74	
291.79310	66	
291.89538	72	
292.15173	66	
293.00047	66	
293.93847	68	
296.01150	74	
296.81083	162	
296.87418	72	
296.89317	66	
297.87489	66	
298.80163	492	
298.97698	66	
298.99687	80	
299.05314	70	
300.09008	102	
301.86035	76	
301.91181	90	
303.90327	84	
306.43433	94	
307.08409	96	
310.86956	96	
311.85992	62	
312.77696	64	
312.87546	74	
314.34988	78	
314.80586	82	
316.85979	122	
317.37688	74	
318.04186	68	
321.80803	78	
322.07337	86	
324.80069	72	
327.86182	72	
329.81645	88	
329.87669	74	
336.94899	94	
337.12207	90	
337.15819	78	
338.42895	70	
338.87834	106	
340.74817	78	
340.99747	94	
346.81982	72	
348.86301	78	
349.39499	96	
352.83467	64	
352.88642	118	
354.83496	70	
355.36961	78	
362.78073	82	
END IONS

###FS:    #m/z: 507.84225 #charge 1+
###MS: 86
###MSMS: 89
BEGIN IONS
TITLE=Cmpd 66, +MS2(507.8422), 28.2-35.2eV, 1.9min #89
RTINSECONDS=113.158
SCANS=86,89
PEPMASS=507.84225	19142
CHARGE=1+
192.01786	96	
214.88289	110	
224.94611	92	
224.97473	178	
232.89399	296	
234.90693	130	
236.88769	98	
238.94856	102	
244.05675	102	
244.62100	116	
250.14059	98	
266.85956	124	
273.85265	90	
274.85126	128	
275.12764	98	
278.83318	118	
279.93888	120	
280.47546	110	
281.99512	120	
283.89872	94	
284.09792	100	
285.40547	92	
287.84987	190	
287.91065	92	
289.84113	88	
290.86326	140	
290.87935	132	
291.86724	118	
293.87148	180	
295.37802	94	
296.84993	170	
297.90623	142	
299.85313	150	
300.94789	128	
302.88719	176	
305.86165	628	1+
307.88857	270	
308.14515	286	1+
308.87414	854	1+
311.88782	276	1+
312.41739	102	
312.87471	336	1+
314.86226	668	1+
316.98298	94	
318.75611	216	1+
322.91344	92	
323.87491	194	
324.85817	216	
325.89756	180	
326.85308	202	1+
326.88144	888	1+
326.91735	100	
327.37511	102	
327.82843	92	
329.10154	90	
332.87589	130	
333.76198	136	
333.83430	116	
333.86708	108	
333.91222	88	
334.84336	268	1+
334.88493	92	
335.84708	290	1+
336.32207	88	
336.90339	90	
336.94111	308	1+
339.32164	96	
340.77942	114	
342.78752	198	1+
342.87965	96	
343.76460	88	
343.83206	196	1+
345.80454	180	
347.77408	234	1+
348.89795	132	
349.75545	310	1+
349.81749	340	1+
350.90548	140	
351.15068	104	
352.78670	96	
352.91294	210	1+
355.95096	92	
356.00886	90	
362.72129	118	
362.78055	120	
365.77571	230	1+
367.77968	108	
367.89830	252	1+
368.89058	220	1+
369.77251	164	
369.83462	286	1+
370.38831	100	
370.79825	112	
371.32009	98	
372.78511	132	
373.39575	90	
373.82278	134	
374.78787	246	1+
374.81372	336	1+
375.87810	114	
377.76449	102	
379.13092	164	
380.73090	130	
380.85424	94	
382.68515	90	
382.80077	178	1+
383.72075	90	
383.89804	126	
384.85206	130	
385.38466	98	
387.81360	92	
387.84553	240	
390.83868	702	1+
391.78237	120	
391.86557	104	
392.72358	138	
392.82285	442	1+
392.85164	88	
395.81624	90	
396.78164	106	
397.74369	98	
397.78035	102	
398.72582	170	
398.78900	136	
398.86833	108	
399.84718	114	
400.73571	114	
401.78621	94	
402.85515	116	
403.87307	290	
404.81468	132	
404.87661	146	
405.86011	456	1+
405.90467	100	
406.41549	162	
408.84991	1156	1+
409.73195	128	
410.83268	872	1+
413.07839	112	
413.92436	88	
415.84315	220	
416.87584	126	
417.88060	94	
418.82674	110	
418.86453	192	1+
420.83045	90	
421.87972	174	
421.90791	130	
422.06190	130	
422.86587	232	
423.77257	148	
423.86492	170	
424.86559	142	
425.75518	236	
425.82541	92	
426.76739	94	
426.85674	1172	1+
427.65970	90	
427.74007	256	
427.91639	114	
428.08380	108	
428.73043	208	1+
428.74805	144	
428.84309	994	
429.82472	114	
430.83788	114	
431.66820	120	
431.86347	378	
432.69375	192	1+
432.86534	274	
433.85308	112	
433.87352	148	
435.71364	128	
439.79884	120	
440.77612	218	1+
443.77505	164	
444.74937	262	1+
444.87075	1072	1+
445.71639	94	
446.77385	114	
446.87491	428	1+
447.70894	204	
449.77345	96	
449.87640	612	1+
450.70535	156	
457.90346	210	
462.88304	614	1+
466.19725	100	
467.88703	1106	1+
473.27049	94	
485.89552	388	1+
508.91280	94	
END IONS

###FS:    #m/z: 363.95447 #charge 1+
###MS: 90
###MSMS: 91
BEGIN IONS
TITLE=Cmpd 67, +MS2(363.9545), 28.0-35.0eV, 2.0min #91
RTINSECONDS=116.817
SCANS=90-91
PEPMASS=363.95447	72362
CHARGE=1+
175.45279	104	
177.92879	70	
189.86145	70	
200.94363	108	
205.94490	110	
206.92045	98	
207.40534	72	
209.94075	180	
210.94670	96	
212.87785	410	1+
213.11901	88	
213.84560	82	
213.90132	74	
222.95118	744	1+
223.01892	70	
223.97159	82	
224.87948	272	1+
224.94826	748	1+
224.97423	94	
225.94065	68	
226.86475	100	
226.94580	1562	1+
226.97197	154	
227.83787	110	
228.94138	2540	1+
229.12022	114	
230.88830	402	
236.82557	76	
237.01657	80	
238.88230	74	
238.93895	80	
239.85084	70	
239.95752	70	
240.93807	362	
240.96139	384	
241.85374	72	
241.94190	262	
242.82676	82	
242.89778	82	
242.93927	1168	1+
242.95714	530	1+
243.82841	82	
244.85755	68	
244.88408	108	
244.95595	1020	1+
245.93516	98	
246.85201	70	
246.95074	848	1+
246.97149	74	
247.97629	92	
248.04580	76	
248.80217	322	1+
248.88171	72	
248.89547	72	
248.94794	118	
250.89548	114	
251.04082	76	
251.07936	72	
255.10162	68	
256.90587	72	
257.08041	108	
257.46060	122	
258.43878	72	
258.82847	212	
258.85140	74	
258.96651	104	
258.98250	110	
259.91432	116	
260.84340	150	
260.86645	94	
260.96810	164	
261.96567	126	
262.04192	72	
262.79396	68	
263.88030	148	
264.81567	240	1+
264.84404	72	
264.89199	78	
265.01397	104	
265.06025	82	
265.24825	72	
265.42199	78	
265.97628	72	
267.96887	154	
268.93823	98	
269.97522	162	
270.79953	74	
270.83072	132	
270.94203	94	
272.84397	180	
273.83574	74	
274.42530	68	
274.90743	106	
275.85039	220	1+
276.37329	84	
276.80858	68	
277.93321	88	
278.84417	170	
280.79156	516	1+
280.83025	138	
281.96415	74	
282.08372	92	
282.78913	78	
282.82639	138	
283.79010	120	
284.18064	86	
284.82315	132	
284.96174	68	
284.98432	126	
285.00962	72	
285.84142	74	
286.87802	96	
287.79823	74	
287.81671	244	
294.85285	128	
295.81274	72	
296.80804	190	
297.79789	876	1+
298.14686	80	
298.80022	786	1+
298.83484	70	
299.86245	90	
301.80632	132	
301.85769	182	
301.92877	74	
302.00972	86	
303.85401	78	
303.94200	68	
304.44518	72	
306.43218	110	
306.88726	70	
306.93110	96	
307.04099	72	
308.10682	84	
308.87698	84	
310.41322	78	
313.55795	68	
316.12224	96	
316.85411	68	
318.82246	68	
318.87730	70	
320.14156	126	
320.91878	74	
321.44334	78	
321.81640	144	
323.76565	76	
325.14157	78	
325.85929	74	
326.87547	130	
328.12633	72	
330.80974	68	
330.86101	82	
331.94519	68	
332.80710	72	
334.96322	84	
336.94721	156	
338.16186	70	
340.93806	134	
344.18392	134	
352.88327	100	
354.20391	74	
355.78903	74	
355.91864	100	
358.17359	74	
368.79268	72	
368.89167	96	
END IONS

###FS:    #m/z: 336.94393 #charge 1+
###MS: 90
###MSMS: 92
BEGIN IONS
TITLE=Cmpd 68, +MS2(336.9439), 28.0-35.0eV, 2.0min #92
RTINSECONDS=117.589
SCANS=90,92
PEPMASS=336.94393	28334
CHARGE=1+
47.43862	68	
205.95776	82	
205.97032	60	
211.94239	1354	1+
212.87884	232	1+
213.94043	826	
214.93342	74	
215.88595	146	
216.85311	72	
217.93745	60	
218.88655	122	
218.95035	66	
219.11745	66	
221.87618	66	
221.96401	72	
223.83190	68	
223.88892	74	
223.95702	94	
223.99368	68	
224.92826	66	
225.85112	70	
226.11577	60	
229.84215	58	
229.95405	1330	1+
230.82802	56	
230.89157	192	
231.21844	102	
231.94949	382	
233.90737	74	
233.94682	60	
234.94176	60	
234.95434	98	
236.80086	62	
236.82524	66	
236.84618	66	
236.94824	56	
237.85427	72	
238.86603	114	
238.89441	62	
239.83210	78	
239.92356	102	
240.83645	126	
241.11897	74	
241.84340	530	1+
242.01635	70	
243.84526	120	
244.84401	74	
244.86914	70	
245.01115	92	
245.96896	68	
246.85804	60	
247.91987	68	
247.96693	252	
249.83200	64	
250.83141	152	
250.88193	80	
250.93178	62	
250.96055	118	
250.98983	58	
251.82795	106	
251.88362	82	
251.96798	82	
252.90774	204	1+
252.97026	668	1+
253.83670	60	
254.96472	358	
255.06832	58	
256.84670	72	
256.89710	58	
256.91909	64	
256.97005	66	
257.26566	76	
257.84244	500	1+
258.82191	60	
258.88896	102	
258.90881	56	
259.82869	90	
259.91369	68	
260.04639	66	
260.85699	70	
261.84967	142	
261.93089	74	
265.01205	78	
265.25228	72	
266.40317	66	
266.82846	56	
266.86417	62	
267.84139	148	
268.84122	338	
269.83052	66	
269.90795	82	
270.84705	74	
271.86447	66	
272.10360	62	
272.86360	192	1+
273.88449	64	
274.85517	108	
275.82237	64	
275.86273	176	
276.00376	68	
276.42247	78	
276.85439	348	
277.82030	70	
277.83296	68	
277.86065	246	
277.92114	86	
278.83735	108	
279.85860	68	
279.88214	122	
279.94083	66	
279.95759	64	
280.26345	68	
280.39104	70	
281.89702	80	
283.10356	60	
283.86431	62	
284.80200	58	
285.03688	66	
285.86609	70	
286.14684	60	
286.85346	128	
287.85129	106	
287.87742	78	
288.85718	88	
288.99973	60	
289.87882	68	
291.80308	68	
292.43284	80	
293.10402	188	
293.43517	82	
293.84558	60	
293.87583	72	
294.86136	56	
295.87017	148	
295.90584	60	
296.17540	92	
296.43422	80	
296.80845	86	
296.83782	86	
296.97421	168	
297.89451	64	
299.88595	80	
300.05791	78	
300.81577	68	
301.98611	60	
307.87423	72	
310.80023	92	
313.44510	110	
313.86673	82	
314.77019	64	
322.41945	84	
322.89330	74	
323.85177	76	
329.87447	58	
332.77758	74	
338.29797	68	
338.98459	58	
340.08642	82	
END IONS

###FS:    #m/z: 359.95961 #charge 1+
###MS: 90
###MSMS: 93
BEGIN IONS
TITLE=Cmpd 69, +MS2(359.9596), 28.0-35.0eV, 2.0min #93
RTINSECONDS=118.361
SCANS=90,93
PEPMASS=359.95961	21120
CHARGE=1+
154.30101	80	
184.86294	76	
191.10173	76	
199.86232	76	
200.94530	76	
207.94682	80	
209.94311	158	
211.89114	72	
211.93042	58	
216.42667	66	
219.52106	80	
222.95108	90	
222.97301	64	
223.83560	82	
223.88838	106	
223.96266	88	
224.94679	352	
224.96602	432	1+
226.94609	762	
227.92959	60	
228.94023	1308	1+
229.85369	74	
232.85893	56	
233.96442	70	
234.99431	60	
235.80220	58	
239.10619	56	
239.84506	88	
240.83502	60	
240.90364	88	
240.93908	576	1+
240.96386	110	
241.40727	92	
241.89215	66	
241.96541	68	
242.09263	80	
242.95819	138	
244.12979	76	
244.84168	64	
244.95555	670	
245.94363	74	
246.80945	64	
246.95330	350	1+
248.80527	128	
250.87379	66	
250.95318	74	
251.88197	112	
251.93804	126	
251.96779	66	
252.95690	58	
253.95759	88	
254.81556	84	
254.91745	86	
255.91444	72	
257.88658	70	
258.82762	74	
258.88918	92	
258.97166	74	
259.61254	90	
259.84025	82	
260.96492	140	
261.01934	60	
261.83591	64	
261.90492	98	
264.84831	68	
265.81809	68	
265.97592	86	
266.13851	72	
266.40141	94	
266.81424	124	
266.93677	60	
267.04283	76	
267.93861	70	
267.97250	62	
268.83971	98	
269.87963	70	
269.97030	218	
270.88294	58	
271.28100	58	
272.81649	80	
273.84387	74	
275.86756	66	
275.91459	108	
276.85211	78	
277.86548	74	
278.79616	120	
278.84564	72	
279.05178	110	
279.13904	128	
279.79728	70	
279.94299	60	
280.79165	482	1+
280.84117	82	
280.99578	70	
281.10909	96	
282.37072	92	
282.85364	84	
283.12812	72	
283.82274	306	1+
283.98336	132	
285.97825	78	
286.10068	80	
287.79817	58	
289.90512	64	
290.38688	80	
290.80773	72	
292.43491	74	
293.11568	58	
295.92492	60	
296.84041	60	
296.86119	100	
296.89329	82	
296.92597	206	1+
297.89673	74	
298.80131	496	1+
298.85315	60	
299.86306	98	
300.80545	82	
300.82467	64	
300.88377	60	
301.35897	82	
302.92781	72	
303.08213	66	
305.16776	72	
305.94035	68	
306.12946	96	
306.27556	78	
308.83351	74	
310.86585	104	
313.84068	62	
314.82192	76	
317.89082	116	
318.82037	68	
318.85107	68	
319.87218	136	
319.89071	58	
320.87762	74	
322.88438	58	
322.93089	244	
324.13710	62	
324.86294	58	
330.87620	222	1+
334.87646	132	
334.89609	70	
334.94097	116	
336.94615	140	
337.87748	62	
338.95255	80	
340.82556	68	
340.93841	70	
341.01366	66	
347.81563	84	
357.08725	64	
358.19458	100	
358.70835	80	
361.26446	78	
361.29440	72	
362.87862	78	
363.78689	70	
END IONS

###FS:    #m/z: 322.92851 #charge 1+
###MS: 94
###MSMS: 95
BEGIN IONS
TITLE=Cmpd 70, +MS2(322.9285), 28.0-35.0eV, 2.0min #95
RTINSECONDS=122.022
SCANS=94-95
PEPMASS=322.92851	436198
CHARGE=1+
197.91397	56	
200.88247	54	
201.04244	130	
202.04682	48	
205.94271	82	
205.95432	106	
206.42034	32	
206.95153	48	
208.87768	60	
212.43466	86	
218.89976	46	
220.87116	74	
221.07353	74	
221.94038	90	
222.05223	32	
222.96765	78	
223.86699	44	
225.85563	78	
225.89991	68	
226.96627	68	
227.54019	38	
227.83652	66	
228.03636	54	
228.21646	34	
231.44641	44	
231.82745	80	
232.96186	60	
235.99671	34	
236.00957	50	
236.82576	66	
236.94631	62	
237.88304	78	
237.91897	44	
238.89613	68	
238.93691	42	
239.07592	194	
239.80196	64	
239.83952	58	
239.88305	54	
239.90602	66	
239.93660	78	
240.17257	66	
240.93845	2112	
241.01045	72	
241.93826	5732	1+
242.81720	72	
242.94012	3818	1+
242.96688	94	
243.21925	54	
243.81719	86	
243.86300	42	
243.90216	36	
244.81497	40	
244.93863	888	1+
246.97368	230	
247.55651	34	
248.29929	40	
248.84199	116	
249.21953	42	
249.86513	72	
250.11957	58	
250.86203	32	
251.92280	76	
254.86641	52	
255.79675	58	
256.05558	110	
256.89190	124	
256.92303	56	
256.99825	32	
258.04804	66	
259.16364	94	
259.84222	60	
259.94918	36	
260.83192	106	
261.82737	64	
261.86121	66	
262.14554	52	
262.95214	66	
264.07161	58	
264.26898	72	
264.80033	62	
265.02018	62	
265.18439	34	
265.67104	32	
265.87469	52	
266.26704	72	
266.80244	58	
266.97269	72	
267.93864	74	
268.95703	136	
269.05511	78	
271.77992	56	
272.85524	64	
272.94658	42	
272.98709	62	
273.04991	88	
273.80337	74	
273.84000	56	
273.92111	86	
274.04502	74	
274.06340	106	
275.05617	56	
276.84713	80	
277.88810	70	
278.02341	66	
278.83509	90	
279.06398	44	
279.08945	1670	1+
279.10969	54	
279.26425	60	
279.51992	34	
279.80730	66	
281.80393	40	
282.27560	82	
282.90097	66	
283.06170	194	1+
283.35969	34	
283.88273	70	
284.29200	562	1+
285.74173	62	
286.81586	80	
288.75942	66	
289.87701	54	
291.86424	64	
291.88333	72	
293.84645	258	1+
297.37345	70	
299.76490	44	
300.84983	50	
302.80396	68	
302.82147	66	
304.96379	80	
305.75156	56	
305.89489	68	
306.88564	64	
307.88604	56	
308.86622	124	
309.87664	50	
310.04572	90	
311.37903	60	
311.85561	78	
313.05141	60	
314.60906	88	
316.95304	80	
319.17541	82	
319.82281	70	
319.89331	70	
320.75897	78	
322.13486	64	
322.61767	42	
322.77445	60	
324.14146	70	
324.89127	70	
324.97510	50	
325.90475	38	
326.86828	66	
326.90596	66	
END IONS

###FS:    #m/z: 340.93887 #charge 1+
###MS: 94
###MSMS: 96
BEGIN IONS
TITLE=Cmpd 71, +MS2(340.9389), 28.0-35.0eV, 2.1min #96
RTINSECONDS=122.794
SCANS=94,96
PEPMASS=340.93887	200680
CHARGE=1+
180.86101	72	
196.88938	86	
197.85897	76	
205.87866	74	
206.92678	76	
206.97072	84	
207.05730	66	
210.94216	136	
212.87109	72	
213.93160	134	
213.94104	92	
214.93877	74	
215.88624	76	
215.93327	106	
216.88930	70	
216.91253	64	
217.93216	64	
220.87835	82	
221.88889	66	
221.91627	64	
223.11057	82	
223.88902	62	
223.95917	138	
224.54714	78	
225.83000	70	
228.21826	78	
228.85065	100	
228.87380	70	
230.88783	122	
231.86311	68	
231.95111	628	1+
233.85488	68	
233.95078	72	
235.07497	70	
235.88743	72	
235.97019	84	
236.79529	74	
236.90889	72	
237.85830	66	
237.89879	112	
238.06682	72	
238.85173	92	
239.10047	76	
239.33419	84	
239.84669	146	
240.22775	70	
240.83132	160	
240.84701	72	
241.15189	72	
241.83854	518	1+
241.90140	70	
242.95692	78	
243.34539	92	
243.83027	144	
244.88426	94	
246.84745	72	
247.83113	76	
249.95954	68	
250.89501	72	
251.39904	80	
252.14107	86	
253.42185	80	
254.83308	66	
254.96468	104	
255.07244	122	
255.97151	64	
256.08135	72	
256.09884	76	
256.26226	66	
256.84817	64	
256.96039	70	
257.22212	76	
258.84513	418	
258.91165	86	
259.85308	210	
260.83284	492	1+
260.85075	152	
261.87099	62	
261.90687	82	
262.83705	116	
263.84002	70	
263.85979	72	
264.86589	210	
264.88347	142	
264.90631	74	
267.13342	70	
267.84432	178	
268.84021	232	
269.84649	154	
270.83202	134	
271.81186	78	
272.87272	140	
272.93313	140	
272.97673	92	
273.82778	70	
274.86196	118	
275.86734	82	
275.91623	78	
276.85436	872	1+
277.91858	72	
278.84412	1582	1+
279.08890	96	
279.96215	76	
281.83399	76	
283.04122	82	
283.83504	86	
284.85637	82	
284.87254	86	
285.90378	64	
287.91912	72	
291.87704	64	
291.93336	64	
292.43799	68	
293.86480	130	
294.84673	68	
294.86303	80	
295.46889	92	
295.87506	120	
296.86251	126	
296.96921	106	
297.01169	76	
297.97631	112	
298.91093	76	
299.05226	146	1+
299.20593	72	
299.87308	110	
299.90331	216	1+
300.85876	72	
303.17905	70	
305.85010	136	
306.42175	84	
307.19164	76	
307.76454	72	
307.89419	224	
308.28988	70	
311.86216	84	
311.89913	70	
313.89090	84	
315.45050	80	
320.08400	74	
321.00746	66	
322.12825	68	
325.91466	80	
326.17157	78	
326.78205	82	
327.28405	86	
328.17988	78	
328.89877	70	
329.86800	84	
331.88460	62	
332.76005	68	
335.88041	62	
339.21998	68	
340.35483	90	
342.90265	68	
344.41651	80	
344.96816	92	
END IONS

###FS:    #m/z: 363.95433 #charge 1+
###MS: 94
###MSMS: 97
BEGIN IONS
TITLE=Cmpd 72, +MS2(363.9543), 28.0-35.0eV, 2.1min #97
RTINSECONDS=123.566
SCANS=94,97
PEPMASS=363.95433	72640
CHARGE=1+
98.16557	64	
168.40098	72	
181.86984	80	
200.83398	64	
201.87576	86	
201.94950	72	
203.03599	66	
204.96345	78	
205.94738	70	
207.87793	82	
209.94118	354	1+
210.88418	140	
212.87568	126	
212.89499	74	
213.87823	70	
214.89203	64	
222.94699	246	
223.83215	66	
224.94800	126	
225.83128	76	
225.94818	64	
226.94555	1516	1+
226.97324	282	
227.93288	330	
228.89434	116	
228.94126	1916	
229.00729	82	
230.83031	62	
230.88715	450	1+
232.11923	78	
232.80069	80	
233.82647	74	
234.93388	120	
235.13691	76	
240.83746	120	
240.93832	328	
240.95913	212	
241.83522	84	
241.94216	262	
242.94068	924	1+
242.95917	472	
243.85538	78	
243.98934	66	
244.88815	84	
244.93508	218	
244.95500	704	1+
245.08424	80	
246.90319	140	
246.95022	1032	1+
246.97619	64	
247.38682	70	
247.58167	74	
248.80057	174	
248.83955	62	
248.90495	68	
249.00976	94	
249.80306	68	
249.92329	80	
251.45338	82	
251.80022	72	
252.07248	228	1+
252.92554	100	
254.86837	68	
254.91738	70	
255.88668	90	
255.95572	92	
258.83853	142	
260.12363	64	
260.83210	108	
260.96784	82	
261.83200	104	
261.87494	72	
261.92080	64	
262.84775	80	
264.88391	66	
265.02815	70	
265.85457	64	
265.97059	140	
266.81163	268	
266.83689	280	1+
266.91039	90	
266.92641	82	
267.80087	72	
267.86409	62	
267.97053	66	
268.86606	74	
268.95557	274	1+
269.09145	90	
272.84305	64	
272.87356	72	
272.91988	86	
273.86203	66	
276.43063	166	
276.85752	72	
277.21309	62	
278.84370	132	
278.87329	74	
278.90623	78	
279.09840	66	
279.82145	128	
279.84727	116	
280.79324	226	
280.91185	72	
281.86304	76	
282.79178	154	
282.82436	72	
283.77740	76	
283.97615	66	
284.07316	76	
284.29271	68	
286.35035	84	
286.84890	68	
289.94357	74	
290.80377	88	
290.82233	64	
290.85793	84	
291.85304	172	
294.33621	74	
294.92648	88	
296.34947	102	
296.80377	80	
298.80372	258	
299.80248	184	
299.87114	94	
300.22840	76	
300.80264	350	1+
301.80509	230	1+
301.85599	90	
302.86852	78	
303.85536	182	
303.93954	78	
304.07448	72	
305.91218	90	
305.98563	92	
310.93927	72	
314.85081	70	
316.05704	98	
316.81913	66	
317.82000	152	
320.80537	92	
320.94954	114	
322.82313	78	
324.99071	64	
325.81908	86	
326.30494	78	
331.88066	72	
332.78493	66	
333.78236	82	
336.86742	64	
338.79270	72	
339.81906	72	
343.05018	64	
343.75334	74	
346.93875	66	
347.37133	86	
350.10670	70	
350.88422	78	
352.78392	72	
360.25418	68	
360.74167	78	
368.82790	82	
END IONS

###FS:    #m/z: 322.92838 #charge 1+
###MS: 98
###MSMS: 99
BEGIN IONS
TITLE=Cmpd 73, +MS2(322.9284), 28.0-35.0eV, 2.1min #99
RTINSECONDS=127.238
SCANS=98-99
PEPMASS=322.92838	463588
CHARGE=1+
126.68623	58	
129.18074	104	
152.04559	52	
193.88402	84	
199.14234	66	
199.95803	48	
200.88445	64	
201.04298	128	
205.03878	64	
205.84154	56	
205.96828	62	
207.98744	68	
208.06733	60	
208.94147	80	
208.96098	68	
214.88490	70	
217.86895	72	
218.89438	170	1+
219.05722	58	
220.01262	56	
220.87106	116	
220.95717	68	
221.06591	108	
222.82850	42	
222.87603	102	
223.82462	54	
223.96327	136	
224.84372	58	
227.93271	102	
230.84505	68	
230.89540	102	
230.94771	98	
231.98239	48	
232.90745	56	
233.91661	64	
234.88885	82	
234.92263	52	
235.85324	72	
236.90668	64	
237.45692	106	
238.15562	84	
238.81771	64	
238.93312	58	
239.07774	64	
239.88342	52	
240.81786	58	
240.93834	2134	
241.07514	38	
241.94106	1760	
241.98591	50	
242.81236	188	1+
242.84191	66	
242.94018	5098	1+
243.01407	40	
243.09489	72	
243.13686	60	
243.15965	38	
243.26794	40	
243.89211	50	
244.93719	1478	1+
245.03605	60	
245.87672	72	
245.91528	44	
245.96160	78	
246.12101	46	
246.35055	40	
246.85764	58	
246.97452	130	
248.83538	82	
250.94449	212	
252.92358	42	
253.01915	56	
253.19093	56	
254.84694	90	
255.01170	68	
256.89763	124	
258.83560	60	
260.06795	76	
260.83112	118	
260.92802	184	
260.95793	64	
261.90501	58	
263.56672	72	
263.89414	50	
263.97754	70	
264.82021	64	
265.06076	70	
266.05850	64	
266.76223	66	
266.96746	154	
268.34679	66	
268.95699	138	
269.79975	40	
271.84224	76	
273.49051	66	
274.35626	72	
275.03785	60	
276.02239	46	
276.80842	42	
279.08813	1408	1+
279.13403	70	
279.95709	62	
280.04598	62	
280.91632	84	
281.87558	88	
282.05260	80	
282.27128	48	
283.06604	86	
283.14679	80	
283.79616	56	
283.85601	78	
284.29098	400	1+
284.31327	100	
284.99701	70	
285.85775	70	
288.10220	46	
289.88168	176	
290.86030	70	
291.40098	68	
291.80932	54	
291.86720	116	
293.00647	62	
294.84820	56	
294.97499	66	
295.80832	50	
295.84045	66	
297.82715	62	
297.85455	92	
301.19930	68	
301.92404	48	
302.89971	94	
303.81354	68	
304.40634	86	
304.89979	56	
305.12482	92	
305.15678	64	
305.90156	58	
306.08219	88	
306.87949	96	
307.81871	66	
307.88516	112	
308.79896	90	
310.37415	110	
310.46564	40	
310.91738	96	
310.99753	70	
313.51014	76	
313.80823	38	
314.03436	90	
317.77946	52	
317.81887	98	
318.89895	58	
320.09092	52	
320.17854	78	
326.50909	90	
327.28154	78	
END IONS

###FS:    #m/z: 340.93890 #charge 1+
###MS: 98
###MSMS: 100
BEGIN IONS
TITLE=Cmpd 74, +MS2(340.9389), 28.0-35.0eV, 2.2min #100
RTINSECONDS=128.01
SCANS=98,100
PEPMASS=340.93890	218010
CHARGE=1+
60.48145	108	
155.05701	72	
190.92875	128	
190.94756	134	
191.94825	98	
192.91917	68	
201.87942	60	
205.94376	74	
208.88450	70	
208.93588	82	
213.93854	750	1+
215.93809	176	
217.94333	76	
218.79942	78	
220.87416	106	
221.42270	76	
223.95529	60	
224.97645	66	
226.86603	72	
227.64905	78	
231.95078	508	
233.94489	116	
234.90008	72	
238.85331	124	
238.86857	104	
238.94945	238	1+
239.41771	94	
239.83939	76	
239.90600	76	
239.92877	74	
240.79533	74	
240.83686	66	
241.09632	80	
241.84144	734	1+
241.88632	88	
243.83102	208	
243.85942	68	
243.93393	86	
244.82301	66	
245.87672	70	
246.98291	74	
249.10471	60	
249.91341	80	
249.96526	120	
250.98100	64	
251.79597	76	
253.00966	82	
254.82736	78	
254.86663	66	
254.88013	90	
254.90387	66	
254.93705	62	
255.01534	78	
255.07139	136	
255.87090	66	
256.00637	124	
256.85163	134	
256.87399	96	
256.89378	150	
256.96115	84	
257.85283	116	
258.84380	448	
258.95895	160	
259.84973	400	
259.97690	60	
260.83076	310	
260.85069	258	
261.83522	426	1+
261.84929	150	
261.88099	60	
262.96116	66	
263.06093	78	
263.88393	72	
263.91959	68	
264.94036	62	
266.00080	78	
266.07852	62	
266.85316	128	
267.13316	72	
268.04338	68	
268.84111	392	1+
270.82574	142	
272.91132	64	
274.81389	62	
274.85862	68	
274.88760	150	
275.86694	80	
276.85634	766	1+
276.89607	80	
277.00261	82	
277.92216	92	
278.01709	102	
278.84674	864	1+
279.85000	602	1+
279.86761	112	
279.91358	118	
279.94908	82	
279.97101	62	
280.86761	78	
281.90459	66	
282.01583	70	
282.87111	94	
282.89688	92	
284.86664	68	
285.80192	68	
285.88489	68	
286.85973	60	
287.34437	64	
288.83790	102	
288.90746	104	
289.88066	152	
290.84234	82	
290.87685	72	
291.86826	68	
292.43501	144	
292.79644	68	
293.84700	104	
293.87503	68	
294.41843	66	
294.61450	104	
295.48951	120	
296.85271	302	1+
296.86725	88	
296.88448	76	
296.96578	94	
296.98414	86	
297.93054	68	
298.29940	78	
299.05783	120	
299.30800	72	
299.53090	72	
299.88799	92	
300.87951	80	
301.85769	240	1+
302.17213	150	
302.88299	80	
304.87263	358	1+
305.81762	60	
306.93114	62	
307.36364	90	
308.93314	74	
309.81002	74	
309.91383	60	
312.87576	70	
318.93849	66	
321.05810	94	
321.88173	60	
323.01931	86	
324.29379	66	
324.86697	88	
326.87526	66	
328.18175	82	
328.77378	74	
329.86779	66	
333.81162	70	
334.81710	70	
335.61980	100	
335.76841	88	
337.73777	70	
342.90386	104	
343.86271	90	
END IONS

###FS:    #m/z: 363.95435 #charge 1+
###MS: 98
###MSMS: 101
BEGIN IONS
TITLE=Cmpd 75, +MS2(363.9543), 28.0-35.0eV, 2.2min #101
RTINSECONDS=128.783
SCANS=98,101
PEPMASS=363.95435	78036
CHARGE=1+
191.85622	64	
196.88052	78	
201.87220	74	
205.86644	76	
205.94917	134	
206.94598	72	
207.22693	64	
207.87605	70	
208.93888	64	
209.94288	172	
212.85047	72	
212.87618	164	
214.89143	108	
219.41724	68	
220.84952	108	
222.95028	148	
224.06007	68	
224.94686	136	
224.96745	72	
225.95161	72	
226.87712	66	
226.94634	1328	1+
227.93150	142	
228.89042	84	
228.94030	1664	1+
228.96669	66	
230.84310	72	
230.88815	386	1+
230.90981	86	
231.03712	84	
233.02533	62	
236.42488	106	
236.84655	80	
240.83241	84	
240.93819	164	
240.96384	252	1+
241.07683	62	
241.93828	1172	1+
242.11175	70	
242.94110	680	1+
243.15970	80	
244.86327	74	
244.90950	66	
244.95511	804	
245.94114	116	
246.80777	84	
246.87529	64	
246.95344	962	1+
247.13349	72	
248.80172	366	1+
248.87201	66	
248.89850	82	
250.79364	76	
250.89109	76	
251.84274	76	
252.93131	68	
255.22524	70	
255.42558	88	
257.45074	72	
260.83199	124	
260.96814	118	
260.98256	172	
261.86897	62	
262.06784	64	
264.19324	74	
264.91401	68	
264.97001	78	
265.95243	96	
266.42135	92	
267.81031	124	
267.97050	68	
268.42136	62	
268.90799	94	
268.95857	62	
269.38778	98	
269.96313	168	1+
272.13153	84	
272.81062	70	
273.00963	102	
276.79428	232	1+
276.92897	82	
277.08646	68	
277.40719	70	
277.85224	114	
278.84160	122	
280.79696	116	
280.88267	92	
280.99159	64	
281.84022	130	
281.85771	132	
281.89543	160	
282.15369	88	
282.79302	112	
283.78553	68	
283.79991	152	
283.84238	70	
283.88773	88	
284.87475	64	
284.93065	78	
285.96604	88	
286.26908	64	
286.39992	88	
287.09229	64	
287.87956	72	
288.10697	76	
289.88294	80	
290.89991	76	
292.43486	136	
292.84916	240	1+
293.11793	78	
294.93059	102	
297.21251	70	
297.80842	208	
298.80686	150	
298.92179	94	
299.79756	296	1+
300.80050	214	1+
301.78695	98	
301.85940	102	
301.93102	82	
302.35750	86	
302.90435	70	
303.80300	78	
303.85337	204	
303.94799	76	
304.87358	72	
305.81338	64	
306.12694	68	
306.85600	62	
308.83792	88	
308.89395	64	
309.13587	72	
310.17055	66	
311.42418	80	
311.86132	180	
312.87549	78	
313.04521	78	
313.91024	88	
317.88021	70	
320.96021	102	
323.85505	194	1+
324.71849	66	
324.88899	72	
325.01070	70	
325.98549	86	
326.24971	70	
326.84563	152	
327.85059	64	
330.14000	78	
330.31851	80	
332.38622	72	
333.82946	66	
334.88484	74	
336.38097	66	
336.94560	116	
340.80925	78	
344.72861	78	
345.84656	76	
346.36754	120	
346.61193	86	
353.72817	78	
361.98906	74	
362.55112	76	
365.03619	66	
END IONS

###FS:    #m/z: 322.92848 #charge 1+
###MS: 102
###MSMS: 103
BEGIN IONS
TITLE=Cmpd 76, +MS2(322.9285), 28.0-35.0eV, 2.2min #103
RTINSECONDS=132.455
SCANS=102-103
PEPMASS=322.92848	367410
CHARGE=1+
45.10909	88	
128.90465	74	
183.50962	18	
185.91754	70	
192.88831	72	
195.89463	76	
198.91730	20	
199.13210	20	
200.67360	20	
201.04369	286	1+
205.94742	160	
206.95144	56	
206.97606	76	
207.89372	68	
207.96897	30	
208.45878	102	
208.88460	56	
216.93088	64	
217.00112	32	
217.86885	52	
217.96838	90	
219.05588	58	
219.38280	26	
221.36914	32	
223.78963	68	
223.96068	284	
225.85741	78	
227.92330	52	
228.07563	32	
228.83727	20	
228.86284	68	
231.48256	20	
233.31632	24	
233.91497	102	
238.93586	110	
239.04001	42	
239.07770	70	
239.95360	48	
240.85985	34	
240.93948	1488	
241.07906	20	
241.11043	24	
241.48056	20	
241.90334	68	
241.94007	1036	
242.13441	34	
242.19669	20	
242.23199	20	
242.63150	28	
242.94093	4054	1+
243.53751	20	
243.82267	68	
243.86215	20	
244.11618	20	
244.84923	38	
244.93765	826	1+
245.66872	24	
245.96235	18	
246.97560	36	
247.04141	66	
247.71597	28	
247.81746	68	
248.43056	38	
250.90654	54	
253.87365	78	
254.83746	30	
254.92310	72	
256.45484	36	
256.89971	48	
257.23015	90	
257.91605	68	
260.83125	46	
261.84506	180	1+
261.96833	20	
262.10359	22	
264.02179	74	
265.18207	92	
266.05853	80	
266.86831	66	
267.16136	64	
267.28591	62	
267.85464	70	
268.04914	72	
268.39501	24	
268.86037	50	
268.87781	46	
269.17835	36	
269.44406	40	
272.52552	26	
275.84508	42	
276.84947	52	
277.37260	24	
277.67286	30	
277.69539	26	
277.81437	52	
278.03320	50	
278.41842	24	
278.49325	24	
278.59987	32	
279.09074	508	
279.25708	42	
279.40182	22	
279.72448	50	
279.79698	48	
280.09141	342	
280.23877	30	
281.14634	32	
281.84478	36	
282.46336	24	
282.91326	30	
283.06206	74	
283.79894	72	
283.84573	84	
283.87021	54	
283.93691	78	
284.11491	58	
284.24731	28	
284.29111	492	1+
284.54902	22	
284.89641	104	
285.00766	58	
285.11531	78	
285.56956	80	
287.41276	90	
288.06487	22	
288.10536	24	
288.83045	70	
288.95980	64	
289.17690	62	
289.75141	92	
289.86675	50	
290.91447	64	
292.06129	66	
292.87820	56	
293.88575	84	
294.40154	66	
300.82015	72	
304.88050	58	
306.38073	114	
307.88303	46	
308.87043	40	
309.18155	70	
309.91778	72	
312.80008	64	
314.74867	70	
314.81578	70	
317.76187	60	
319.81215	64	
323.88486	84	
324.89356	66	
325.90117	58	
327.28366	58	
327.78582	72	
327.83924	28	
328.16913	24	
END IONS

###FS:    #m/z: 340.93884 #charge 1+
###MS: 102
###MSMS: 104
BEGIN IONS
TITLE=Cmpd 77, +MS2(340.9388), 28.0-35.0eV, 2.2min #104
RTINSECONDS=133.226
SCANS=102,104
PEPMASS=340.93884	178928
CHARGE=1+
192.92412	108	
193.95766	72	
200.87907	82	
208.87942	74	
208.95571	62	
212.07890	66	
213.89024	66	
213.93767	378	
214.87599	72	
215.88707	66	
217.93541	110	
220.82392	74	
220.87293	152	
221.89633	92	
221.94217	76	
222.02292	74	
223.96048	64	
224.84375	80	
226.93993	78	
228.84570	114	
228.88921	66	
229.84807	82	
230.90115	72	
231.88559	74	
231.94799	510	
233.05546	76	
233.86808	78	
234.91327	76	
235.88922	148	
236.10605	80	
236.85179	66	
238.04970	66	
238.87356	64	
238.91813	64	
239.78612	80	
239.90973	92	
240.83485	184	
240.84857	94	
240.88113	80	
241.83992	526	1+
241.92101	142	
241.97391	64	
242.88969	68	
242.90340	68	
243.83261	84	
244.82836	72	
244.88622	120	
244.92671	66	
245.87493	82	
246.85388	82	
248.98244	64	
249.95902	130	
251.81736	66	
251.97139	80	
252.00870	70	
252.07056	78	
252.53897	70	
254.96631	68	
255.08492	84	
255.42132	88	
255.94171	72	
256.89634	260	
256.96519	134	
257.86012	60	
257.88839	90	
257.91182	62	
258.84274	484	
259.53966	106	
259.84999	480	
259.95302	68	
260.42035	86	
260.83992	666	1+
262.87350	80	
262.96312	76	
263.88178	70	
264.07362	72	
264.15495	70	
266.53769	72	
266.86639	120	
267.13369	64	
267.96245	66	
268.13154	66	
268.83830	236	
269.82324	70	
269.84306	112	
270.83814	94	
272.84504	76	
272.92877	122	
273.89267	68	
273.93329	64	
274.85889	180	
275.85921	82	
275.89385	74	
276.04510	76	
276.85585	452	
277.86308	360	
278.84316	520	
279.79243	66	
279.83409	138	
279.85337	446	1+
280.87917	198	1+
281.91243	72	
282.91963	82	
282.95484	96	
283.86847	64	
284.81455	66	
284.86471	64	
284.89970	132	
288.07939	64	
289.02220	82	
290.05051	70	
290.15269	78	
290.41428	86	
292.93093	90	
293.38901	80	
294.86848	168	
294.96441	74	
295.79506	60	
295.86575	70	
296.84679	154	
297.96874	140	
298.41134	100	
298.91907	80	
299.23116	62	
300.06455	66	
300.87121	70	
301.75371	66	
301.85845	86	
302.16887	114	
302.87671	72	
302.93425	66	
303.88800	100	
303.94411	84	
306.88032	254	1+
306.96584	62	
309.99366	74	
310.87260	108	
312.85577	76	
312.87011	62	
319.89314	72	
321.89454	66	
322.89562	72	
323.88255	62	
324.13727	70	
324.75615	80	
324.89371	114	
327.84841	88	
327.87722	74	
331.99005	78	
335.77508	68	
335.87634	74	
339.88712	96	
340.87018	64	
343.85820	70	
343.92183	70	
END IONS

###FS:    #m/z: 336.94385 #charge 1+
###MS: 102
###MSMS: 105
BEGIN IONS
TITLE=Cmpd 78, +MS2(336.9438), 28.0-35.0eV, 2.3min #105
RTINSECONDS=133.999
SCANS=102,105
PEPMASS=336.94385	24616
CHARGE=1+
48.21394	72	
185.89087	68	
190.41845	54	
194.88528	80	
201.03413	58	
205.94214	54	
210.89860	62	
210.97361	68	
211.83713	56	
211.94346	304	
212.84838	74	
212.88210	148	
213.87633	72	
213.93747	396	1+
215.85596	70	
215.88706	64	
221.94371	154	
222.89271	68	
223.84164	62	
223.89165	88	
223.95674	98	
223.97000	78	
224.83632	96	
225.82824	70	
226.85520	62	
227.89748	66	
229.84248	60	
229.95309	806	1+
230.85994	72	
230.89106	170	
231.89097	102	
231.94967	172	
232.82696	70	
232.93967	56	
233.82959	82	
233.89790	84	
233.91470	62	
233.94166	206	1+
234.82090	56	
234.90726	62	
235.89100	84	
238.91051	66	
238.96392	64	
239.85092	184	
239.93265	90	
240.84372	76	
241.83914	418	1+
241.89359	54	
241.97989	84	
243.85073	64	
243.94568	72	
247.96159	128	
249.05994	150	
249.43050	88	
249.95985	206	
250.25899	80	
250.83503	104	
250.94987	128	
250.99414	64	
252.91404	66	
252.96730	518	1+
253.06423	74	
253.41188	70	
254.84488	68	
254.86215	60	
254.88431	222	1+
254.90547	70	
254.96618	154	
255.07349	124	
255.89658	92	
255.96157	60	
256.84640	150	
256.86403	78	
257.24383	76	
258.84642	616	1+
260.83080	96	
260.89476	64	
260.97389	80	
263.17235	76	
264.83015	90	
264.86202	66	
266.84631	68	
267.89439	80	
268.07136	76	
268.83973	168	
269.81728	66	
269.83727	198	
271.45943	100	
272.87950	72	
273.92862	76	
274.86108	84	
274.97259	90	
275.87217	188	
276.05933	68	
276.85515	544	1+
276.87187	140	
276.89208	52	
278.83643	66	
278.87352	64	
278.96194	70	
279.17284	72	
279.83673	84	
279.85224	66	
279.87374	110	
280.00239	62	
280.85391	72	
280.92994	102	
282.08167	92	
282.86462	114	
283.02317	70	
283.84584	64	
285.02585	72	
285.85781	78	
285.93884	60	
287.84780	114	
287.87944	84	
288.85227	106	
290.89563	68	
291.88924	74	
291.98362	80	
293.10887	232	
293.85201	58	
294.86371	264	1+
294.89064	64	
296.80859	56	
296.84220	72	
296.92451	64	
297.89022	70	
297.97945	72	
298.86297	68	
298.92115	84	
299.09098	78	
301.87512	58	
302.94492	78	
305.16336	80	
305.88895	56	
306.85605	100	
306.88382	94	
307.89176	58	
308.80122	54	
309.86821	54	
310.87574	106	
312.81681	54	
316.89129	60	
316.96812	70	
318.84858	72	
319.86062	72	
323.71954	58	
323.80590	70	
324.93123	64	
325.16793	56	
330.91009	64	
334.26699	82	
337.04787	62	
338.16459	100	
339.76027	56	
340.95419	78	
341.41340	68	
341.98448	86	
END IONS

###FS:    #m/z: 336.94384 #charge 1+
###MS: 106
###MSMS: 107
BEGIN IONS
TITLE=Cmpd 79, +MS2(336.9438), 28.0-35.0eV, 2.3min #107
RTINSECONDS=137.671
SCANS=106-107
PEPMASS=336.94384	25756
CHARGE=1+
181.14510	76	
185.89612	66	
190.93547	94	
193.44144	92	
195.86710	66	
198.95193	80	
200.87389	74	
203.13933	56	
205.94367	150	
210.88568	58	
211.94285	1476	1+
212.88027	62	
212.89868	90	
213.88054	80	
213.91742	64	
213.93720	568	
214.07131	72	
214.86139	68	
215.93204	66	
216.88930	144	
218.00666	80	
218.83943	76	
220.87691	56	
223.97528	134	
224.83780	82	
224.95805	68	
226.84204	66	
227.89925	66	
228.05904	68	
228.84236	66	
229.95333	1300	1+
230.88635	258	
231.94906	694	1+
232.40168	58	
232.90355	78	
233.02927	80	
233.89675	62	
233.92064	64	
233.95011	106	
234.78325	72	
235.79296	68	
235.89105	80	
235.95180	126	
236.91637	68	
237.13530	102	
238.84044	64	
239.07354	70	
239.81660	66	
239.84940	122	
240.83632	184	
241.83986	532	1+
241.89805	60	
243.89762	54	
244.05652	52	
245.82486	92	
245.87881	60	
246.85182	62	
246.97186	70	
247.96454	200	
248.98630	70	
249.96225	200	
250.85394	84	
250.94949	256	1+
250.96458	82	
250.99851	72	
251.03103	80	
251.06409	60	
251.82511	60	
251.85454	56	
251.97158	72	
252.84446	104	
252.97022	584	1+
254.09056	66	
254.15902	68	
254.87225	52	
254.90848	122	
254.96604	196	
255.07888	210	1+
255.89064	76	
256.84770	76	
256.87010	60	
256.88765	72	
256.90747	72	
257.82743	78	
257.91794	94	
257.93688	70	
257.96314	76	
258.85603	296	1+
258.89346	98	
259.80840	60	
259.84630	188	1+
260.82306	64	
261.87909	88	
263.87586	64	
264.83196	70	
265.92443	78	
265.96434	70	
266.84477	142	
267.82701	84	
268.84011	304	1+
269.83149	68	
271.91489	64	
272.91414	80	
274.85645	238	
275.81472	64	
275.87991	62	
276.17326	58	
276.85825	1050	1+
276.88006	140	
277.83288	440	1+
277.96780	78	
278.83583	374	1+
278.96412	84	
279.09878	76	
279.85677	76	
280.91059	128	
282.01347	80	
282.05060	58	
282.87627	78	
282.89069	58	
282.92997	52	
286.85204	340	1+
289.85614	64	
290.86493	74	
290.88939	82	
291.86296	112	
292.86791	68	
293.10849	294	1+
293.99722	74	
294.86114	132	
294.87805	92	
296.91004	60	
297.85431	82	
297.97705	80	
298.01553	96	
298.86178	60	
299.05314	68	
299.41393	88	
300.06814	94	
300.31570	66	
300.89024	68	
303.84774	58	
305.87167	66	
310.86299	66	
311.96844	64	
313.41462	104	
313.81444	52	
313.88660	84	
315.87794	58	
315.89769	74	
318.24141	56	
318.84661	68	
319.53506	82	
322.40823	74	
322.99951	58	
324.89137	58	
325.77491	88	
327.50359	88	
327.87935	60	
330.87491	82	
333.19712	68	
333.25328	54	
338.73351	90	
340.84099	68	
340.87939	64	
END IONS

###FS:    #m/z: 359.95927 #charge 1+
###MS: 106
###MSMS: 108
BEGIN IONS
TITLE=Cmpd 80, +MS2(359.9593), 28.0-35.0eV, 2.3min #108
RTINSECONDS=138.444
SCANS=106,108
PEPMASS=359.95927	19938
CHARGE=1+
90.73216	72	
193.93865	88	
206.94762	80	
207.94698	66	
209.88853	60	
209.94024	76	
211.87482	72	
214.87202	62	
215.89028	96	
218.97928	94	
220.95542	60	
222.95306	528	1+
223.90173	68	
223.94420	64	
224.82876	66	
224.94444	552	1+
225.90173	62	
226.94482	490	
226.97216	142	
227.13610	66	
227.93053	112	
227.95730	122	
228.94057	1054	
229.06676	82	
230.80582	78	
230.90655	58	
234.86170	164	
235.86445	78	
235.91184	80	
236.84273	64	
238.79658	60	
238.86323	58	
240.94027	176	
240.96327	164	
241.87491	62	
241.93575	220	1+
242.95937	212	1+
243.83416	84	
244.95632	238	
245.83066	152	
245.94026	70	
246.39865	130	
246.95151	382	
246.97425	116	
248.80276	244	1+
250.89637	108	
250.94914	294	
250.96692	242	1+
251.04478	78	
251.07743	70	
251.17477	66	
251.93641	72	
252.03772	78	
252.87462	96	
252.95504	68	
253.58587	84	
254.70163	104	
255.14080	66	
255.23125	88	
256.36836	92	
256.46492	104	
257.85299	76	
258.83573	76	
258.91469	60	
259.92742	74	
260.82905	122	
260.84492	68	
260.97462	80	
261.85903	62	
262.95324	56	
262.98015	66	
263.79206	68	
265.06801	84	
266.81211	174	
266.89505	182	1+
266.96449	90	
267.41822	102	
267.79381	92	
267.84049	72	
267.96706	72	
269.79476	60	
269.84675	74	
269.96979	120	
270.80434	78	
271.84813	72	
271.86632	70	
272.04038	76	
272.91630	56	
272.95858	82	
273.48204	72	
273.96588	94	
275.84700	60	
276.42235	76	
276.80620	86	
277.86876	126	
278.02756	74	
278.84511	154	1+
279.10947	186	1+
279.79875	90	
280.79474	270	1+
280.86832	88	
280.95875	72	
281.89615	70	
282.92607	72	
283.94506	76	
284.82163	150	
285.51579	58	
286.87213	82	
291.95689	64	
292.43298	98	
292.77959	64	
292.85499	68	
292.93295	78	
293.94267	92	
294.43537	78	
294.85355	68	
296.40640	94	
296.80637	146	
296.86094	82	
297.80756	70	
298.80302	320	
299.88381	64	
300.41330	72	
300.85845	74	
301.08378	56	
303.19508	92	
303.90545	86	
305.07320	60	
305.13301	88	
305.82410	62	
305.87693	90	
306.58056	88	
306.82564	70	
307.84166	64	
315.98274	80	
316.81274	66	
317.00509	104	
317.88870	66	
317.93471	82	
318.87054	68	
318.90200	168	1+
318.93415	70	
319.87997	72	
320.14330	68	
320.72155	64	
321.02715	82	
323.01708	66	
323.15389	72	
323.20474	88	
327.80168	64	
329.87251	84	
331.92963	68	
335.87666	56	
340.89784	58	
342.20911	72	
344.78533	78	
344.92746	80	
349.78339	62	
350.96432	70	
352.50055	76	
353.01779	58	
END IONS

###FS:    #m/z: 507.84188 #charge 1+
###MS: 106
###MSMS: 109
BEGIN IONS
TITLE=Cmpd 81, +MS2(507.8419), 28.2-35.2eV, 2.4min #109
RTINSECONDS=139.216
SCANS=106,109
PEPMASS=507.84188	15276
CHARGE=1+
48.40160	84	
196.01670	96	
209.88133	82	
220.05277	88	
222.97237	180	
223.97852	144	
234.88696	96	
244.82857	148	
253.82859	90	
254.89786	120	
258.87789	134	
263.90163	100	
267.87630	108	
273.85613	120	
275.89402	86	
276.88387	92	
278.82971	198	
280.11039	100	
284.93284	84	
285.85503	128	
286.08805	94	
286.37718	100	
288.84826	488	1+
289.87757	96	
290.87491	100	
293.87923	158	
294.88630	80	
296.85426	212	
298.87400	128	
298.90209	94	
300.85188	104	
303.86805	220	1+
304.85136	104	
305.81804	84	
305.86081	140	
307.89146	190	
308.15637	92	
308.87061	538	1+
308.94103	160	1+
309.14442	112	
309.88692	94	
310.15431	146	
310.35342	80	
310.86458	156	
310.90980	108	
311.88435	310	1+
313.86893	100	
314.86386	460	1+
315.57488	92	
315.79356	82	
315.81009	108	
316.84963	128	
317.23451	118	
321.83712	106	
324.86381	230	1+
324.90317	148	
325.90031	116	
326.88056	578	1+
328.87656	164	
329.87213	348	1+
330.11090	84	
333.87690	84	
334.08987	88	
336.88825	198	
336.94422	172	
337.87827	252	
337.89984	172	
338.86835	94	
340.31278	100	
340.87266	156	
340.89568	84	
343.88023	240	1+
344.88614	170	1+
346.81889	334	1+
346.95475	96	
347.88296	206	1+
348.84930	120	
349.76026	124	
350.86997	94	
350.88655	404	1+
350.94224	102	
354.27506	90	
355.42059	130	
358.78050	138	
358.80494	82	
359.95589	90	
362.85599	98	
363.91438	104	
366.76854	134	
367.83806	152	
369.81760	122	
369.83492	478	1+
370.79554	122	
371.75406	90	
372.78069	90	
372.81593	114	
374.81356	148	
375.81070	178	1+
375.88404	98	
377.78626	108	
378.47630	86	
380.71551	82	
380.85233	94	
380.88506	128	
383.77377	82	
383.79670	120	
383.81266	280	1+
384.81355	224	1+
384.84370	164	
387.84753	122	
388.25142	94	
388.79985	86	
390.72256	190	1+
390.81782	100	
390.83978	382	1+
391.77711	112	
391.91605	116	
392.82382	502	1+
396.07053	132	
396.73946	96	
398.72620	454	1+
398.81221	272	1+
399.68455	84	
399.85063	104	
401.80576	86	
403.87013	524	1+
404.80448	84	
405.74352	214	1+
405.88156	156	
406.85159	130	
407.74528	128	
408.74059	124	
408.85196	816	1+
409.72765	106	
410.83539	408	
410.85895	156	
410.88330	112	
411.74145	88	
411.83571	240	
412.75224	100	
412.88527	88	
413.07378	206	
414.92170	100	
415.06680	94	
417.78337	136	
418.79267	100	
418.84817	128	
419.71931	184	1+
420.87966	264	1+
423.76286	106	
423.80698	86	
423.87156	192	
424.77276	168	
424.86792	100	
425.75228	212	
426.75188	158	
426.78057	100	
426.85925	420	
427.73680	160	
427.86009	378	
428.74946	282	1+
428.79806	84	
428.84577	932	1+
428.88215	134	
429.70505	82	
429.77539	108	
429.86773	136	
430.73403	94	
431.74708	86	
431.86727	268	1+
439.89012	266	1+
441.77698	336	1+
444.86877	1482	1+
445.75772	132	
446.27558	86	
447.70430	82	
447.97589	86	
448.70436	148	
449.45083	82	
449.87360	466	1+
450.77681	88	
450.89476	116	
462.87998	434	1+
463.92457	102	
467.88372	592	1+
478.68719	90	
485.90088	240	1+
489.27940	86	
END IONS

###FS:    #m/z: 363.95433 #charge 1+
###MS: 110
###MSMS: 111
BEGIN IONS
TITLE=Cmpd 82, +MS2(363.9543), 28.0-35.0eV, 2.4min #111
RTINSECONDS=142.881
SCANS=110-111
PEPMASS=363.95433	59456
CHARGE=1+
79.34243	74	
80.57877	98	
185.86620	76	
189.86174	84	
190.97113	78	
191.85540	132	
203.93282	80	
207.87585	88	
207.94853	68	
208.10449	68	
209.91888	82	
209.94219	472	1+
212.87827	338	1+
218.84849	74	
222.95224	256	
223.94729	608	1+
224.94747	384	1+
225.96719	150	
226.89517	106	
226.94506	1572	1+
227.09944	86	
227.92518	70	
228.89594	84	
228.94116	2196	1+
230.89059	144	
231.89099	72	
232.89237	70	
236.79177	62	
236.91610	94	
240.82429	66	
240.94010	396	
240.96085	574	
241.11716	80	
241.84063	130	
241.94221	186	
242.38500	88	
242.82292	226	1+
242.84198	90	
242.85919	70	
242.94112	520	1+
242.95342	502	
244.95693	782	1+
245.09964	66	
246.07510	78	
246.80965	84	
246.95314	682	1+
247.93378	66	
248.41498	90	
248.89571	142	
249.09093	68	
249.80232	192	
249.94854	72	
250.96883	118	
251.03898	86	
251.07181	62	
251.11077	66	
252.40652	80	
252.93134	88	
252.95662	76	
256.97623	66	
258.43090	104	
258.85561	82	
260.01435	80	
260.82777	112	
260.96365	292	1+
261.84398	86	
264.81434	76	
265.81823	72	
265.97102	64	
266.81431	152	
266.92914	86	
267.81558	134	
267.92466	78	
267.97467	160	
269.96871	182	
270.95407	68	
271.86602	68	
272.85120	78	
274.83033	94	
274.87788	148	
275.82782	64	
277.83104	72	
278.79258	66	
278.84199	72	
279.83707	106	
279.84829	346	1+
280.03368	142	
280.31484	78	
280.79118	100	
281.79487	110	
282.78867	70	
282.89091	92	
283.09300	98	
283.78324	202	1+
284.07150	130	
284.82287	86	
285.84167	64	
286.82832	64	
288.88474	78	
288.92431	68	
289.81373	68	
289.86066	208	1+
292.86552	66	
293.85143	216	1+
295.80431	66	
295.83174	70	
295.98392	116	
296.80842	88	
297.89458	64	
298.80089	420	1+
299.87184	130	
299.99863	78	
300.99203	64	
301.82212	66	
302.86585	86	
303.80728	106	
303.85112	130	
304.27173	76	
304.78360	68	
304.86097	70	
310.84151	74	
313.80197	64	
316.81063	130	
316.86291	72	
318.06867	62	
318.92987	68	
319.82058	114	
319.93687	84	
319.97871	68	
320.80333	66	
321.82786	80	
321.86173	74	
322.00481	70	
322.82515	64	
322.92881	74	
323.06356	68	
323.90468	62	
325.82375	80	
326.16714	78	
326.88904	72	
326.95970	88	
327.85489	68	
334.76564	68	
335.16787	66	
335.95984	88	
336.90096	74	
336.94348	82	
337.00738	74	
337.92531	66	
342.12534	82	
342.18204	78	
344.89707	80	
345.10730	72	
347.01674	84	
348.90663	64	
349.83140	78	
352.40139	94	
359.85830	82	
359.99305	68	
360.80435	68	
362.39457	70	
364.19232	64	
364.82285	78	
365.95884	64	
366.91534	78	
368.72865	62	
END IONS

###FS:    #m/z: 336.94415 #charge 1+
###MS: 110
###MSMS: 112
BEGIN IONS
TITLE=Cmpd 83, +MS2(336.9441), 28.0-35.0eV, 2.4min #112
RTINSECONDS=143.654
SCANS=110,112
PEPMASS=336.94415	22562
CHARGE=1+
105.89891	84	
199.96311	60	
201.04284	86	
205.96840	70	
211.94427	624	
211.97675	50	
212.87877	124	
213.53864	54	
213.87989	72	
213.93869	262	
214.93735	106	
216.91832	56	
217.88338	60	
218.83759	60	
218.89034	58	
219.13550	74	
219.89237	98	
222.95322	84	
223.97152	50	
224.83810	50	
224.97283	158	
225.94614	80	
226.90143	72	
226.97324	64	
227.07123	68	
228.85497	56	
228.89565	68	
229.95405	630	1+
230.88860	260	
231.89120	140	
231.95094	326	1+
233.86611	70	
233.94517	58	
234.82838	76	
235.89567	50	
236.87841	56	
236.89349	52	
237.06155	58	
238.35078	94	
238.84515	76	
238.89518	86	
239.04950	72	
239.06254	88	
239.85283	54	
240.83808	502	1+
241.84244	364	1+
243.84392	64	
245.89310	52	
246.85381	58	
246.87357	50	
246.90198	62	
246.98719	68	
247.85626	74	
247.97052	68	
248.43241	84	
248.89805	110	
251.79004	60	
252.88875	58	
252.96748	370	
253.90474	64	
254.08902	60	
254.90363	74	
254.96662	368	
255.07435	56	
255.84547	58	
256.27183	64	
256.86810	92	
256.89544	80	
256.96098	60	
257.84810	134	
258.83551	74	
258.84963	140	
258.86347	76	
259.85471	396	1+
260.83089	66	
261.84547	80	
261.95261	94	
262.12758	60	
262.83169	54	
263.83018	64	
264.86252	56	
265.84626	102	
265.86826	74	
266.85654	56	
266.87244	56	
268.83992	314	
269.83835	146	
269.88984	88	
270.04509	90	
270.83678	78	
273.75243	78	
273.88749	100	
273.96176	82	
274.41911	52	
274.78966	48	
274.85659	74	
274.87482	54	
274.95839	72	
275.86218	150	
276.44906	78	
276.85798	780	1+
277.36858	86	
277.83693	76	
277.86278	564	1+
279.03753	50	
279.14434	76	
279.85281	66	
280.82695	86	
280.84148	72	
280.87169	100	
280.91142	120	
282.01986	66	
283.56663	56	
285.87039	134	
286.40825	90	
286.85401	98	
288.86378	78	
289.86611	66	
290.25107	58	
290.85593	76	
292.86337	92	
292.88461	64	
293.10425	132	
294.10758	134	
294.86902	60	
294.89017	274	1+
296.87171	82	
297.90240	58	
298.01350	56	
298.05153	68	
298.85528	68	
298.88073	74	
299.23129	66	
299.86097	110	
299.95183	60	
300.96475	60	
305.03680	90	
305.72791	76	
307.85241	70	
309.87697	66	
311.83634	70	
311.86207	174	
313.80145	68	
314.05207	58	
314.88380	76	
316.80208	54	
316.88040	56	
324.19206	74	
324.89138	166	
325.89456	62	
331.87355	60	
333.28241	66	
335.75550	70	
336.43931	66	
338.88740	72	
339.87572	58	
340.27237	100	
340.83659	70	
END IONS

###FS:    #m/z: 359.95974 #charge 1+
###MS: 110
###MSMS: 113
BEGIN IONS
TITLE=Cmpd 84, +MS2(359.9597), 28.0-35.0eV, 2.4min #113
RTINSECONDS=144.426
SCANS=110,113
PEPMASS=359.95974	15694
CHARGE=1+
180.86773	64	
197.91232	72	
202.67749	80	
202.87140	76	
204.86332	66	
207.94867	62	
209.94081	190	
220.04552	78	
221.84710	78	
222.87040	68	
222.94705	70	
223.95690	78	
224.94727	414	1+
225.16769	60	
225.97024	100	
226.89722	70	
226.94586	752	1+
228.94182	692	
230.00433	76	
232.79865	66	
234.86149	116	
235.86444	88	
236.12480	106	
237.05022	68	
239.03788	98	
240.94113	220	
240.96372	320	
241.89495	100	
241.94288	96	
242.85373	58	
243.20786	88	
244.95606	414	
245.94030	82	
246.84426	72	
246.95019	478	
246.97897	72	
247.68600	88	
247.80203	72	
248.80697	72	
249.79899	80	
250.79736	68	
250.94485	90	
252.87672	72	
252.95462	82	
254.09196	62	
255.94768	154	
256.86237	70	
257.89805	78	
258.89890	80	
258.92075	64	
260.89447	82	
260.97007	140	
261.88120	64	
262.82976	66	
262.93529	78	
264.81423	156	
264.98018	84	
265.82585	64	
265.86649	58	
266.02671	128	1+
267.13513	98	
267.81656	66	
267.97039	110	
268.06143	78	
268.80968	70	
268.84202	70	
268.88418	74	
268.96081	90	
269.96650	182	
270.84364	116	
270.88274	138	
271.88840	58	
272.89135	86	
272.91381	72	
272.93619	58	
275.84928	64	
275.91482	84	
277.40537	116	
278.80261	126	
278.84339	238	
279.86289	86	
279.92868	74	
280.78975	318	1+
281.39550	72	
281.85273	70	
282.80803	92	
283.41740	60	
284.82704	102	
284.87261	66	
284.93893	60	
285.16083	68	
286.93422	80	
287.83584	62	
292.81111	58	
294.82130	68	
294.85939	62	
294.99607	72	
295.06136	64	
296.85938	60	
297.80563	120	
298.39324	58	
298.80262	212	
298.85738	68	
299.80545	186	
300.79835	110	
301.78333	98	
301.85417	70	
302.86396	66	
302.94053	68	
306.86006	76	
308.09600	70	
311.35285	86	
311.86192	68	
313.04073	70	
316.09663	60	
316.81751	70	
318.39288	74	
318.93573	194	
318.95815	106	
319.86698	58	
321.21682	70	
321.81426	136	
321.83107	56	
324.02406	58	
325.14350	68	
325.41403	80	
325.89670	58	
326.84623	86	
326.87734	94	
328.96779	76	
330.11325	58	
330.87210	68	
333.91484	80	
335.88305	60	
336.94525	114	
337.81909	66	
340.85390	56	
342.62542	104	
345.87389	98	
347.81539	72	
348.16818	72	
348.76212	64	
348.83773	72	
351.89920	60	
352.39673	84	
352.88893	122	
354.72194	66	
355.50377	70	
357.71400	76	
357.75579	72	
359.85815	86	
361.36447	60	
362.17274	74	
364.04666	88	
END IONS

###FS:    #m/z: 322.92831 #charge 1+
###MS: 114
###MSMS: 115
BEGIN IONS
TITLE=Cmpd 85, +MS2(322.9283), 28.0-35.0eV, 2.5min #115
RTINSECONDS=148.087
SCANS=114-115
PEPMASS=322.92831	361802
CHARGE=1+
177.96143	80	
201.04453	66	
203.04122	76	
205.94812	196	
207.97689	62	
209.94541	70	
210.87698	96	
210.90192	152	
212.97732	84	
214.89930	54	
215.88298	66	
217.88673	62	
218.88514	66	
219.54571	36	
219.55842	36	
220.87839	66	
220.94804	68	
220.96999	76	
221.09798	74	
221.61326	36	
221.88707	70	
221.94020	58	
221.96057	86	
222.94980	76	
223.91363	66	
223.95932	194	
228.85338	44	
229.92048	64	
232.88671	64	
234.86039	64	
234.90355	54	
234.94508	92	
235.96292	60	
236.90489	46	
238.93719	84	
239.07670	116	
239.78413	46	
239.79966	72	
240.09428	46	
240.79422	66	
240.81968	62	
240.93901	1362	
240.98022	54	
241.84610	26	
241.94068	1064	
242.07497	28	
242.94085	3432	1+
243.05674	46	
243.60266	30	
243.95460	64	
244.93911	1132	1+
245.62634	30	
245.82665	68	
245.84221	66	
245.99630	40	
246.90399	70	
246.97716	120	
248.85546	78	
248.92673	72	
249.67663	34	
250.94927	100	
250.97432	42	
251.06601	90	
252.03798	54	
252.89421	102	
252.97623	78	
253.07982	50	
253.69360	28	
253.84420	40	
255.83745	50	
255.99874	74	
256.82668	34	
256.89234	138	
257.12562	60	
258.05993	72	
258.80799	74	
258.83451	62	
260.88871	66	
261.11665	56	
264.79632	68	
265.05433	64	
265.76441	68	
267.10729	56	
267.22147	36	
267.93846	66	
268.80172	64	
268.83988	70	
271.87349	32	
272.84380	80	
273.10693	60	
273.91937	60	
274.86673	82	
275.91219	56	
276.94568	84	
276.98439	54	
278.21141	52	
278.82399	72	
278.85644	102	
278.93297	44	
278.94737	52	
278.98698	40	
279.08998	1494	1+
279.11960	40	
279.14140	32	
280.07659	52	
281.80790	52	
281.89619	62	
282.07560	58	
282.81627	58	
283.07234	92	
283.24388	28	
283.78348	62	
283.86855	60	
284.11296	52	
284.20963	62	
284.29157	668	1+
284.75057	56	
284.82501	36	
285.58174	40	
286.84708	78	
287.81259	34	
287.91327	64	
289.85579	54	
289.88172	38	
291.52003	84	
291.85054	62	
292.61558	34	
293.09679	28	
293.18695	40	
295.10497	34	
295.79832	48	
299.76922	76	
301.10781	38	
303.41774	60	
307.87710	52	
307.89270	70	
308.66729	86	
309.88825	126	
310.92164	60	
311.03881	66	
313.88241	78	
314.82681	82	
315.75343	30	
315.93905	56	
317.76367	44	
317.80134	68	
318.15051	28	
321.56639	32	
324.20306	38	
324.88255	70	
325.09923	78	
325.87676	66	
326.16930	64	
326.86425	92	
END IONS

###FS:    #m/z: 340.93868 #charge 1+
###MS: 114
###MSMS: 116
BEGIN IONS
TITLE=Cmpd 86, +MS2(340.9387), 28.0-35.0eV, 2.5min #116
RTINSECONDS=148.859
SCANS=114,116
PEPMASS=340.93868	181056
CHARGE=1+
168.64481	90	
191.89050	72	
197.92639	70	
198.54690	84	
198.86899	98	
202.94315	64	
204.93185	82	
207.99624	60	
209.84590	60	
212.87564	86	
212.89676	84	
213.87446	86	
213.94000	274	
214.93540	80	
215.88578	224	
215.93711	64	
217.88248	74	
217.93418	106	
220.89130	70	
221.55449	108	
222.97664	60	
223.87066	90	
224.83803	68	
225.02026	68	
225.86890	62	
226.38928	88	
226.85689	68	
227.10843	70	
227.85089	90	
228.96008	94	
229.84779	56	
230.89188	60	
231.70220	84	
231.88566	56	
231.94806	262	
233.89808	76	
233.94773	152	
236.89364	154	
238.06694	74	
239.84896	58	
239.88106	66	
240.22945	74	
240.83327	82	
240.86708	110	
241.84195	508	1+
243.83047	262	
243.85277	306	1+
244.82574	118	
247.86184	70	
248.85341	88	
248.98065	72	
249.39944	96	
249.96014	104	
251.79040	64	
253.91855	76	
254.96299	352	
255.07802	100	
255.94582	78	
256.25849	112	
256.83619	68	
256.85164	152	
256.89508	188	
256.96136	158	
257.07659	72	
257.85799	204	
257.90428	78	
258.84132	192	
259.85081	532	
260.83951	110	
260.87174	76	
260.88584	62	
261.43596	76	
261.83766	110	
261.85343	84	
261.96037	58	
261.99835	58	
264.86253	72	
264.87907	62	
267.13308	76	
268.01488	78	
268.83872	242	
268.92044	66	
269.83987	106	
270.05723	78	
270.44701	66	
270.84117	78	
270.86095	72	
271.15014	66	
271.82889	154	
272.92954	140	
273.90269	74	
274.85854	92	
274.88138	62	
275.86134	104	
276.85461	450	
277.86528	438	
277.96350	56	
278.84346	416	1+
278.96349	56	
280.84334	64	
280.85843	138	
280.97103	88	
281.53357	76	
281.86288	66	
282.91534	80	
283.87462	108	
285.93709	64	
286.84895	64	
292.43707	100	
292.85825	68	
294.84655	66	
294.86554	126	
295.96792	148	1+
296.85018	188	
296.87155	66	
297.82040	62	
297.89666	72	
298.30784	58	
298.83399	78	
299.16953	66	
299.86475	100	
299.88959	126	
300.87849	126	
301.86277	104	
301.93059	112	
302.87124	114	
303.00473	58	
303.17386	80	
305.16755	58	
306.11844	68	
306.87977	62	
308.28789	80	
311.04078	82	
314.90095	64	
315.88663	66	
317.44907	114	
317.94368	90	
317.97639	80	
320.86032	58	
321.27360	58	
322.90657	62	
323.23137	64	
325.41588	82	
325.82810	62	
326.17862	90	
327.01958	62	
330.90340	68	
331.20062	72	
334.87354	88	
336.83363	86	
338.88281	72	
343.73303	62	
344.02665	68	
344.79222	64	
END IONS

###FS:    #m/z: 363.95410 #charge 1+
###MS: 114
###MSMS: 117
BEGIN IONS
TITLE=Cmpd 87, +MS2(363.9541), 28.0-35.0eV, 2.5min #117
RTINSECONDS=149.632
SCANS=114,117
PEPMASS=363.95410	62372
CHARGE=1+
191.85813	128	
200.89849	76	
201.87768	70	
202.94502	82	
205.89285	80	
205.94749	60	
207.94539	76	
208.93985	70	
209.92062	66	
209.94419	120	
210.87883	72	
210.93930	68	
214.88294	74	
216.90478	84	
222.94927	72	
222.97124	74	
223.94993	62	
224.04352	78	
224.89337	76	
224.94790	146	
224.96708	104	
225.95701	68	
226.86789	82	
226.94611	1422	1+
226.96674	240	
228.42584	68	
228.93973	960	1+
229.95406	88	
230.89106	460	1+
231.78653	66	
231.88531	78	
232.88305	64	
232.94499	60	
233.98636	60	
234.91703	62	
236.91794	182	
237.90396	70	
238.89912	72	
240.93874	218	
240.95979	110	
241.93916	380	
242.85914	78	
242.94182	782	
242.95664	364	1+
243.09092	96	
243.82092	124	
243.93417	228	1+
244.83848	104	
244.95646	492	
245.81688	66	
246.80623	72	
246.95065	500	
246.97926	64	
247.80695	134	
248.86051	76	
248.89695	216	
248.95363	64	
249.80299	72	
250.89685	64	
250.97231	66	
257.18903	70	
258.13918	74	
260.42880	88	
260.90554	64	
260.91818	64	
261.43001	90	
261.84150	66	
261.89880	60	
264.57248	72	
264.79440	60	
264.81810	74	
265.89049	68	
266.03467	80	
266.09040	60	
266.49119	90	
266.80991	136	
266.96059	68	
267.77789	74	
267.88090	110	
267.96775	138	
268.86402	72	
269.80914	80	
269.94410	72	
269.96667	182	
270.93761	60	
270.96605	68	
275.84092	62	
276.80652	62	
276.85364	346	
278.79367	90	
278.84373	218	
279.40473	76	
279.79506	80	
280.10707	64	
280.42578	72	
280.78808	62	
281.79061	190	
281.81971	68	
281.93317	112	
282.79232	72	
284.30911	74	
284.82726	82	
284.84605	66	
285.82455	76	
285.89530	68	
287.88361	86	
288.04184	78	
288.37742	88	
291.11985	90	
291.30423	104	
292.88891	72	
293.86051	70	
296.80996	154	
296.85283	78	
297.80641	108	
297.91806	90	
298.37798	78	
298.80330	224	
298.87660	68	
299.79662	316	1+
301.86769	66	
302.85072	256	1+
302.91719	76	
303.85113	178	1+
303.90092	62	
304.92720	108	
306.09500	74	
307.14642	76	
308.29885	76	
309.87250	86	
313.88412	76	
313.90152	70	
314.42580	78	
314.86606	78	
318.08802	62	
318.80682	76	
320.00747	74	
320.82268	72	
320.86884	68	
320.93276	72	
321.89732	66	
322.92799	62	
324.32474	62	
325.25213	74	
329.77024	66	
334.89155	86	
335.41966	84	
341.88228	78	
342.77164	66	
342.89701	110	
343.26655	70	
344.17710	60	
348.91784	74	
349.86140	64	
350.79431	72	
353.87562	68	
354.05135	88	
359.95602	64	
END IONS

###FS:    #m/z: 322.92804 #charge 1+
###MS: 118
###MSMS: 119
BEGIN IONS
TITLE=Cmpd 88, +MS2(322.9280), 28.0-35.0eV, 2.6min #119
RTINSECONDS=153.296
SCANS=118-119
PEPMASS=322.92804	368044
CHARGE=1+
120.84692	38	
167.92644	32	
187.04817	68	
191.06107	68	
192.89173	98	
196.98093	72	
197.88303	66	
200.83195	84	
200.90540	52	
201.04256	116	
202.04836	42	
205.94921	140	
205.97188	40	
207.97528	66	
209.94206	60	
210.10206	30	
210.95226	70	
218.84849	54	
218.88616	126	
220.05981	58	
220.87418	112	
220.89325	46	
221.88336	70	
221.97864	70	
222.95664	92	
223.96249	70	
226.96960	80	
227.83429	68	
228.92780	74	
229.14388	32	
229.92444	70	
236.05673	70	
236.92555	42	
237.09194	64	
238.88593	126	
238.93788	170	
239.07961	64	
239.78456	84	
240.07620	82	
240.22785	50	
240.93916	1308	
240.96464	56	
241.94081	1144	
242.08493	32	
242.15383	32	
242.28545	34	
242.94016	3242	1+
243.81714	50	
243.86324	64	
244.01648	40	
244.93806	766	1+
244.96094	90	
245.01691	70	
245.25335	28	
245.61908	38	
246.10212	26	
246.22335	62	
246.45774	28	
246.97512	82	
247.84645	68	
247.97686	136	
248.59361	36	
248.85075	78	
249.04864	72	
249.18777	38	
249.85714	68	
250.46702	78	
251.14980	68	
251.17468	44	
251.25059	44	
251.88775	74	
253.08196	28	
254.24145	68	
254.83305	72	
254.89976	72	
257.00558	72	
257.82172	52	
258.44659	82	
258.83385	148	
258.89134	94	
258.97785	38	
259.88969	60	
260.82298	82	
261.83909	72	
261.93661	98	
262.82064	82	
262.84363	50	
262.95126	54	
263.78807	70	
265.05730	136	
265.19223	34	
265.41986	68	
266.85780	136	
267.04495	48	
268.88818	72	
269.45044	72	
269.86171	54	
274.85652	66	
275.91272	52	
276.81251	68	
276.92298	84	
276.99209	36	
277.83270	62	
277.85334	54	
278.68686	72	
278.92686	42	
279.09000	1730	1+
279.75634	60	
279.88322	70	
279.90823	76	
280.14598	30	
280.25711	28	
282.27952	66	
282.92071	28	
282.96999	82	
282.98519	68	
283.06239	34	
283.77119	26	
284.13114	30	
284.29105	388	1+
284.35249	28	
284.36752	34	
285.77301	38	
286.39365	38	
286.78483	34	
288.25030	26	
289.86850	64	
290.85806	68	
290.88937	62	
291.87683	58	
292.80064	72	
294.85070	66	
295.84252	84	
299.05697	60	
299.67329	106	
301.82826	72	
301.87310	58	
306.88262	106	
308.89412	68	
310.88290	48	
311.85365	80	
311.90773	40	
312.22691	38	
313.86692	48	
314.93799	52	
316.74917	76	
318.04197	66	
320.43354	68	
323.23137	64	
323.83423	78	
324.89152	38	
325.83497	54	
326.88396	68	
327.07489	76	
END IONS

###FS:    #m/z: 340.93837 #charge 1+
###MS: 118
###MSMS: 120
BEGIN IONS
TITLE=Cmpd 89, +MS2(340.9384), 28.0-35.0eV, 2.6min #120
RTINSECONDS=154.069
SCANS=118,120
PEPMASS=340.93837	178730
CHARGE=1+
55.80537	90	
148.89780	72	
191.93115	100	
192.89149	66	
192.92602	118	
196.89286	86	
198.89633	70	
201.04652	76	
213.87790	88	
213.93535	206	
215.93838	64	
216.89632	52	
218.87955	62	
223.82831	76	
224.83977	72	
224.88108	78	
225.86282	78	
226.86602	60	
226.89213	62	
226.94407	68	
229.98746	62	
231.83702	68	
231.89129	82	
231.94561	150	
232.88937	228	1+
233.91114	92	
233.94596	92	
234.42877	86	
235.94572	78	
236.88391	68	
237.90755	104	
238.83404	84	
238.88194	68	
239.40982	92	
239.84494	54	
239.92343	68	
240.22948	70	
240.83729	758	1+
240.86208	60	
243.83269	138	
244.37144	108	
244.82663	58	
244.84130	86	
245.87298	66	
246.83119	114	
246.85559	72	
247.85047	66	
247.97499	66	
248.89533	80	
249.97555	72	
250.88110	64	
250.95923	62	
250.99014	72	
251.84495	84	
252.88243	68	
253.80690	82	
253.88550	82	
255.84130	66	
255.90641	90	
256.84986	80	
256.86318	90	
256.88273	118	
256.89628	142	
256.91512	64	
257.82412	70	
257.85650	52	
257.87068	72	
258.84498	646	1+
258.88189	58	
259.96097	72	
260.30747	58	
260.83190	276	
261.83623	192	
261.85386	72	
262.03319	58	
262.92107	80	
263.08641	54	
264.52244	98	
264.82021	54	
264.86810	62	
265.87405	52	
266.90843	60	
267.07279	86	
268.00165	50	
268.09128	88	
268.83868	208	
269.96842	72	
270.84203	64	
270.90348	82	
272.83919	70	
272.90807	68	
272.93623	68	
273.03579	74	
273.93523	74	
274.86387	58	
275.94479	142	
275.97358	58	
276.85608	792	1+
277.91499	74	
278.84625	616	1+
279.01536	50	
279.83773	238	1+
279.86476	90	
279.88517	56	
279.96539	102	
280.88665	58	
280.97104	66	
281.14854	50	
283.96967	96	
287.91259	68	
288.56346	98	
288.83851	144	
292.10329	66	
292.81323	84	
292.87198	76	
293.07609	52	
293.88765	68	
294.86744	70	
294.94533	82	
295.88692	74	
296.85289	58	
296.86944	114	
296.97549	64	
297.05192	70	
297.14674	96	
297.85479	64	
297.97338	54	
298.87408	74	
299.01072	72	
299.77315	58	
299.87266	62	
300.87590	60	
301.79839	60	
301.86671	134	
302.37271	70	
302.88258	50	
303.80946	76	
303.86265	58	
305.92057	128	
306.87747	80	
307.86187	56	
308.45852	94	
308.87674	52	
313.89296	92	
314.91198	82	
318.82252	50	
321.10879	74	
322.13283	64	
325.90070	76	
328.19075	52	
333.88987	108	
337.87323	82	
337.94956	62	
341.24469	68	
342.81143	76	
344.61903	102	
END IONS

###FS:    #m/z: 363.95411 #charge 1+
###MS: 118
###MSMS: 121
BEGIN IONS
TITLE=Cmpd 90, +MS2(363.9541), 28.0-35.0eV, 2.6min #121
RTINSECONDS=154.84
SCANS=118,121
PEPMASS=363.95411	63636
CHARGE=1+
139.55685	60	
205.95086	72	
207.87425	82	
207.94854	56	
209.94653	208	
210.87729	74	
211.88777	88	
212.88323	150	
218.88498	62	
222.95163	322	1+
224.94686	366	1+
224.97711	78	
225.96829	78	
226.94576	1428	1+
226.97478	174	
227.88428	68	
227.92707	132	
228.89403	146	
228.94070	1740	1+
229.83131	84	
229.90754	58	
230.82846	64	
230.88943	416	1+
231.90590	80	
234.88056	86	
236.89171	92	
237.92898	226	1+
238.79487	92	
239.91760	82	
239.97665	76	
240.94160	156	
241.08228	78	
241.83283	150	
241.88248	60	
241.93757	918	1+
241.96847	56	
241.98539	86	
242.00830	54	
242.83819	80	
242.94006	636	1+
244.84109	126	
244.88222	76	
244.95562	554	1+
246.90185	78	
246.95034	632	
247.81041	74	
247.98168	58	
248.79859	62	
248.84051	62	
248.90162	214	
250.90676	84	
250.93932	76	
250.95865	62	
252.87856	72	
252.90238	66	
252.95290	70	
253.90604	76	
257.07875	80	
258.83178	66	
258.85158	58	
260.96359	64	
261.03311	94	
261.83124	94	
263.79013	66	
263.84390	88	
264.84409	60	
265.81806	60	
265.86473	72	
265.94640	80	
267.44424	92	
267.81584	90	
268.80327	66	
268.85411	56	
268.94434	80	
269.79490	64	
270.84862	60	
271.44345	100	
274.84638	72	
275.37212	82	
276.84934	68	
277.11277	74	
277.82882	56	
278.09066	74	
278.79552	56	
278.93513	68	
279.79717	122	
279.81750	64	
279.96131	66	
280.41754	92	
280.78949	178	
281.79194	92	
281.88574	72	
282.05259	74	
282.46320	70	
282.79139	264	
282.88636	60	
285.86630	90	
285.97213	64	
287.39835	80	
288.09196	80	
288.94111	66	
291.83989	164	1+
292.88240	66	
293.01085	70	
293.07178	76	
295.58472	92	
295.86771	84	
296.01572	76	
296.81162	112	
297.03477	72	
297.06430	58	
297.81315	116	
298.80134	312	1+
298.82388	76	
300.79661	396	1+
301.85763	198	
302.61618	78	
303.76645	70	
303.86073	116	
303.94609	60	
304.86714	84	
304.89086	72	
306.43440	56	
307.87841	200	1+
309.83773	80	
310.86995	84	
311.80796	76	
313.90392	82	
314.82295	66	
315.61400	102	
315.97812	54	
318.81118	74	
321.02072	80	
321.86604	66	
322.94042	68	
324.01517	70	
324.26991	72	
324.89120	66	
325.02293	100	
326.17085	102	
333.73272	66	
336.26356	64	
336.94708	104	
337.16047	76	
337.84375	82	
338.09243	60	
338.97343	88	
340.77496	108	
340.94483	72	
342.83869	62	
348.73249	60	
348.78872	72	
355.87424	74	
358.08546	80	
358.76016	68	
359.77381	84	
359.98165	64	
360.22167	102	
360.96053	68	
361.28039	72	
364.29786	62	
365.74034	94	
367.19763	66	
END IONS

###FS:    #m/z: 322.92827 #charge 1+
###MS: 122
###MSMS: 123
BEGIN IONS
TITLE=Cmpd 91, +MS2(322.9283), 28.0-35.0eV, 2.7min #123
RTINSECONDS=158.51
SCANS=122-123
PEPMASS=322.92827	375454
CHARGE=1+
130.63654	32	
154.39860	76	
184.99488	56	
194.97283	58	
196.85858	66	
196.89272	58	
201.04313	346	
201.91591	94	
202.00146	100	
203.95735	76	
205.94594	68	
209.94717	72	
210.07547	74	
220.87296	86	
221.87971	64	
221.96212	80	
221.99524	76	
222.94555	78	
223.10527	100	
223.90200	60	
223.95519	146	
224.89180	54	
225.88337	74	
225.91643	66	
227.83995	52	
227.92936	90	
229.84252	70	
230.83376	62	
230.85483	38	
238.00054	44	
238.01927	72	
238.77191	50	
238.93529	116	
239.79201	88	
240.08506	80	
240.33980	52	
240.78358	78	
240.83308	46	
240.93915	1044	
241.08500	28	
241.22877	46	
241.84605	40	
241.94061	1012	
241.98539	74	
242.22272	30	
242.78663	42	
242.93969	3192	1+
242.96821	76	
243.17417	30	
243.42025	78	
244.36388	28	
244.50566	32	
244.93918	842	
244.98218	96	
245.88475	74	
246.07320	76	
246.23398	28	
246.80207	42	
246.83680	56	
246.85159	56	
246.90004	56	
247.40614	84	
247.85215	58	
247.88947	46	
248.84699	52	
249.04263	40	
250.25749	54	
250.83453	72	
250.95120	80	
251.06785	76	
253.83062	48	
254.80960	56	
254.90909	50	
255.14275	46	
256.03803	64	
256.85219	84	
256.89738	82	
256.98505	68	
257.88463	66	
257.90420	80	
258.83037	100	
258.85435	64	
259.82239	58	
260.83040	52	
261.85704	62	
262.92110	60	
263.05658	80	
265.05205	70	
265.24602	44	
265.39385	68	
265.85807	90	
266.01674	54	
266.86168	124	
267.40600	92	
268.96075	72	
270.09334	80	
270.80228	66	
270.87721	68	
271.87822	78	
272.09517	66	
272.43127	78	
272.84674	48	
273.84977	100	
275.24547	44	
275.79849	40	
275.83514	30	
277.92691	100	
278.84680	44	
279.08903	1382	1+
279.88520	54	
280.47980	42	
280.79006	70	
283.07013	56	
283.13006	60	
283.24604	72	
283.81033	86	
284.20854	172	
284.29392	538	1+
284.87073	64	
286.14236	58	
286.40888	34	
286.87187	72	
288.15661	110	
289.87488	68	
290.87729	36	
291.85803	66	
292.05481	50	
292.85315	76	
292.87846	64	
297.79157	30	
298.83833	68	
299.43516	102	
299.78154	42	
300.92206	74	
301.81730	52	
301.87940	78	
302.88534	64	
305.17580	76	
306.72265	48	
306.87538	52	
307.81163	72	
307.88688	54	
308.86615	88	
309.81184	80	
315.81287	64	
317.90217	66	
320.82274	82	
323.78550	30	
325.25204	78	
325.88834	34	
325.99862	78	
326.85485	32	
328.45646	30	
END IONS

###FS:    #m/z: 340.93864 #charge 1+
###MS: 122
###MSMS: 124
BEGIN IONS
TITLE=Cmpd 92, +MS2(340.9386), 28.0-35.0eV, 2.7min #124
RTINSECONDS=159.281
SCANS=122,124
PEPMASS=340.93864	183858
CHARGE=1+
81.67148	58	
183.11230	80	
185.93302	58	
198.87394	94	
199.86913	68	
200.86337	96	
201.04805	84	
204.87197	56	
207.97015	48	
208.88298	82	
209.95625	82	
212.83926	86	
212.88097	60	
213.94031	258	
214.88846	58	
214.94274	138	
215.93562	122	
216.90715	72	
218.88668	90	
219.89453	50	
224.83986	56	
224.97455	66	
225.84080	54	
226.92801	100	
226.94469	140	
227.83695	190	1+
228.89584	76	
228.94247	70	
231.94952	388	1+
232.88423	104	
233.86811	76	
233.94698	132	
234.02569	82	
235.94028	60	
238.89332	52	
239.84574	152	
240.04128	54	
240.22875	152	
240.83662	660	1+
240.92832	60	
241.23390	68	
241.84067	542	1+
241.88815	52	
242.81732	60	
243.82811	322	1+
244.92296	58	
246.97535	50	
247.85071	54	
248.98262	70	
249.90394	54	
249.96034	122	
249.98177	70	
250.88485	56	
250.96678	60	
251.83559	48	
251.95982	58	
252.95477	50	
253.08949	72	
254.91099	78	
254.96124	136	
256.85639	70	
256.89671	102	
257.83514	70	
257.91822	70	
258.84306	542	
258.86331	80	
258.94021	74	
258.97633	68	
259.84937	340	
259.88103	54	
259.89792	58	
259.91999	50	
259.96209	82	
260.83916	134	
260.91423	58	
261.84595	70	
261.86905	240	1+
261.88704	70	
261.97462	78	
262.83732	70	
264.84607	74	
264.85938	190	1+
265.07798	68	
265.19601	66	
265.79646	72	
266.84638	66	
267.08696	100	
267.82019	56	
267.83612	422	1+
268.14201	68	
268.83929	358	1+
270.83544	102	
270.91326	68	
270.95178	70	
272.88983	74	
272.98254	74	
273.87842	60	
274.86116	90	
274.87546	104	
274.98317	80	
275.41927	66	
275.80614	58	
275.86958	104	
276.85707	726	1+
277.84095	60	
278.84149	188	
278.92519	66	
279.22188	80	
279.41717	58	
279.84758	236	
280.84251	408	1+
280.85715	212	
280.97119	72	
281.79729	78	
282.78726	64	
284.93293	68	
285.93467	94	
286.84496	68	
288.83228	48	
290.79294	50	
290.85822	66	
292.85139	68	
292.87801	80	
292.91608	80	
292.93919	94	
293.85605	50	
293.87319	60	
294.86960	56	
295.88650	80	
295.99028	74	
296.04507	80	
296.23521	70	
296.85261	142	
296.96902	50	
297.83092	56	
297.97625	124	
298.14068	60	
298.86211	104	
298.89797	68	
299.07613	74	
301.22275	56	
301.87700	52	
302.86988	54	
303.85644	52	
307.44114	116	
307.89977	70	
307.91728	56	
308.86852	60	
310.87863	80	
311.04078	60	
311.86208	58	
311.89262	60	
315.78646	74	
318.82461	64	
326.85062	82	
330.16021	92	
330.38563	68	
330.79169	98	
338.27062	138	
343.90858	60	
345.22325	100	
END IONS

###FS:    #m/z: 336.94375 #charge 1+
###MS: 122
###MSMS: 125
BEGIN IONS
TITLE=Cmpd 93, +MS2(336.9437), 28.0-35.0eV, 2.7min #125
RTINSECONDS=160.053
SCANS=122,125
PEPMASS=336.94375	23152
CHARGE=1+
65.07607	50	
190.96947	70	
201.82730	72	
203.89788	66	
206.97235	52	
207.97501	76	
209.88326	84	
211.94149	1106	1+
213.86657	56	
213.94093	216	
215.01441	80	
215.89413	62	
215.93385	54	
217.88451	66	
217.93480	138	
218.83764	86	
218.88834	80	
220.97921	76	
222.94939	76	
224.83630	90	
226.86611	64	
226.89781	66	
227.43614	64	
228.95167	84	
229.89593	70	
229.95339	784	
230.88722	62	
231.94774	156	
232.87753	62	
233.13604	70	
234.62740	72	
235.93827	62	
236.86050	162	1+
236.91411	74	
238.79877	80	
238.90489	94	
239.14404	66	
239.84433	52	
239.89087	94	
240.83511	66	
240.92066	66	
240.94840	104	
241.54665	66	
241.80248	68	
241.83911	580	1+
242.08285	74	
243.84036	62	
245.89992	98	
246.85002	56	
247.96607	114	
247.97638	136	
248.02244	84	
248.89748	58	
248.97466	58	
249.08911	66	
249.96418	80	
250.94758	104	
251.97935	56	
252.84341	68	
252.96694	398	
253.08645	126	
253.82256	56	
253.85663	156	
253.92100	82	
253.95181	76	
254.03247	66	
254.08481	70	
254.80359	64	
254.84892	68	
254.90203	106	
254.96136	126	
255.07267	188	
255.12157	68	
255.85344	56	
256.85552	80	
256.89343	106	
256.95636	70	
257.85389	182	
257.96952	78	
258.84519	304	
258.91459	70	
259.84044	72	
259.85469	132	
260.87031	78	
262.94913	94	
264.86632	68	
266.84751	96	
268.84250	154	
268.86591	76	
269.83828	128	
270.97986	52	
274.86169	356	1+
275.84821	58	
275.88659	112	
275.94086	64	
276.22476	56	
276.85378	228	
276.89613	72	
277.86388	190	
277.91868	68	
277.96372	72	
278.83178	324	1+
278.86083	96	
278.87768	64	
278.99799	78	
279.85654	68	
279.88328	76	
280.79210	56	
280.84504	138	
280.91775	98	
280.93203	70	
281.05161	72	
281.86297	114	
286.85156	138	
287.84655	208	
288.86584	50	
289.75988	76	
290.87803	128	
291.84721	64	
292.86586	70	
293.10737	200	
293.87097	70	
293.90657	86	
294.10356	144	
295.11235	76	
297.82302	54	
297.89479	120	
297.97158	102	
298.22743	72	
298.30913	130	
298.79791	70	
298.82153	76	
298.88513	52	
299.01239	90	
299.87619	190	1+
304.80089	60	
305.85753	134	
307.88292	58	
308.77559	68	
308.89245	94	
309.86895	72	
310.87865	80	
311.95778	66	
312.94498	92	
313.60591	70	
314.86594	62	
315.86474	78	
317.87361	74	
318.88839	60	
319.83145	64	
324.00645	64	
325.16565	72	
326.76182	56	
335.77657	140	
336.25239	54	
339.22419	66	
END IONS

###FS:    #m/z: 336.94350 #charge 1+
###MS: 126
###MSMS: 127
BEGIN IONS
TITLE=Cmpd 94, +MS2(336.9435), 28.0-35.0eV, 2.7min #127
RTINSECONDS=163.732
SCANS=126-127
PEPMASS=336.94350	22726
CHARGE=1+
189.11110	64	
192.88688	68	
200.86174	90	
201.04615	80	
201.83770	68	
203.92922	78	
207.97714	132	
208.88308	64	
208.94316	60	
209.94020	70	
210.90374	70	
211.94387	1090	1+
212.87318	92	
213.93708	656	1+
217.88123	92	
220.87874	136	
222.84178	116	
222.87974	68	
222.95293	106	
223.88203	66	
223.97178	76	
224.00851	76	
224.83871	90	
224.85324	70	
224.89520	64	
224.97406	104	
225.45549	74	
225.89809	62	
228.84476	116	
229.95371	1224	1+
230.87216	80	
230.88791	192	1+
231.94926	280	1+
233.83029	66	
233.94735	124	
234.82130	80	
236.42505	58	
237.09580	84	
238.84006	142	
239.79572	84	
239.81458	64	
239.83768	80	
239.85891	92	
240.85285	186	
240.95913	90	
241.84117	288	1+
243.93623	80	
244.95155	96	
246.94060	60	
247.96482	402	
248.08646	78	
248.85462	78	
249.89825	66	
249.96791	80	
250.12700	70	
250.94870	210	
252.84962	70	
252.94933	66	
252.96946	386	1+
253.08400	160	
253.90850	66	
254.91787	208	
254.96335	154	
255.07433	112	
255.84146	64	
255.90470	68	
255.97528	64	
256.84637	284	1+
256.86017	236	
256.91118	64	
257.25796	68	
257.83313	126	
258.84211	310	
259.85338	148	
259.94128	74	
260.24012	82	
260.82533	74	
260.83956	70	
262.04193	70	
262.85168	98	
263.41531	102	
263.82591	56	
264.86711	136	
265.58008	110	
266.84849	150	
267.07700	66	
267.82222	62	
267.84429	136	
268.83899	430	1+
268.85785	98	
270.83869	82	
270.89953	76	
270.98002	204	
271.90890	84	
272.87780	72	
273.87444	58	
273.91500	56	
274.04279	68	
274.85362	78	
274.89749	64	
275.86010	86	
275.87965	86	
276.12248	84	
276.85698	818	1+
276.90270	70	
277.86141	564	1+
277.89628	70	
278.83443	66	
279.09080	120	
279.49529	86	
279.83198	66	
279.86605	102	
279.95837	116	
280.26344	66	
281.81353	74	
281.85578	56	
282.80613	88	
284.86020	80	
286.84799	76	
287.84674	196	1+
287.87235	82	
288.78850	76	
290.85628	56	
291.88824	90	
292.10189	250	1+
292.43283	76	
292.83778	170	1+
293.08650	64	
293.10377	178	1+
293.86456	76	
294.86229	140	
294.89062	90	
295.95894	66	
295.97357	66	
296.29460	68	
297.89050	70	
298.00703	58	
298.87254	58	
299.15037	72	
300.73916	70	
300.88145	74	
303.80892	86	
303.94844	76	
305.86931	68	
306.87759	76	
306.89829	96	
308.85937	88	
309.86910	136	
311.85573	66	
311.89453	62	
312.83901	60	
312.87539	86	
313.80859	64	
316.81688	66	
321.82632	70	
321.84187	72	
325.86820	88	
326.95520	88	
327.82798	60	
329.09244	58	
329.97308	56	
330.76276	70	
333.29097	74	
334.11200	72	
334.95215	106	
END IONS

###FS:    #m/z: 507.84155 #charge 1+
###MS: 126
###MSMS: 128
BEGIN IONS
TITLE=Cmpd 95, +MS2(507.8415), 28.2-35.2eV, 2.8min #128
RTINSECONDS=164.505
SCANS=126,128
PEPMASS=507.84155	15434
CHARGE=1+
196.01835	148	
215.42521	94	
215.90119	86	
227.88333	176	
232.89739	124	
235.07494	88	
239.37193	84	
249.96209	80	
251.06777	100	
272.87154	82	
276.51844	82	
282.82448	88	
284.81251	98	
287.85188	248	
289.03797	98	
292.81129	82	
293.62052	86	
293.87432	166	
294.84864	152	
294.87145	90	
296.85668	94	
303.86562	82	
304.79595	132	
304.87483	122	
304.90235	98	
305.86708	96	
306.88509	80	
307.89097	148	
308.13588	144	
308.86608	412	1+
308.88175	132	
309.35402	88	
310.15638	304	1+
311.88478	586	1+
311.90728	94	
312.86735	84	
314.86133	238	
315.86103	134	
315.87397	90	
316.86316	88	
321.91887	98	
323.87393	150	
324.86177	120	
325.89781	276	
326.37788	100	
326.88110	696	
327.90019	128	
328.87829	314	1+
329.94141	92	
330.88119	82	
331.56495	90	
331.84356	128	
332.86998	156	
334.87394	96	
334.95869	82	
335.87267	242	1+
336.35138	114	
336.89578	252	1+
340.85981	162	
341.36944	80	
342.80536	174	1+
347.74455	228	1+
348.81198	80	
349.71401	96	
349.77012	112	
350.88733	140	
353.84493	126	
353.88514	88	
355.78160	80	
356.77841	88	
356.84549	92	
356.88885	122	
357.76247	98	
359.33221	94	
359.81718	142	
360.34038	172	
361.39030	88	
363.29304	94	
365.80933	176	1+
366.84635	126	
367.83911	110	
368.89020	154	
369.83153	714	1+
369.88300	92	
370.79965	160	
371.18771	80	
371.79560	92	
372.81957	106	
374.81228	266	1+
375.88386	102	
377.88513	132	
379.80710	100	
380.05660	86	
380.72492	90	
381.83770	102	
381.87280	98	
383.77672	108	
383.80816	98	
384.84526	202	
384.86604	126	
385.85356	88	
386.85969	172	
387.84200	146	
388.39297	90	
388.72821	140	
389.39450	100	
390.78397	98	
390.83984	448	1+
391.78596	142	1+
391.90774	88	
392.81948	504	1+
395.86396	114	
396.79535	140	
398.72133	272	1+
399.84608	100	
399.89382	92	
400.87815	84	
402.82052	106	
402.86237	110	
404.86218	138	
405.77665	192	
405.84258	84	
406.21871	84	
406.76827	194	1+
406.85762	166	
407.74551	150	
408.75002	260	1+
408.84989	854	1+
408.87357	182	
409.73757	116	1+
409.81270	102	
410.83486	642	
411.83441	444	
412.78011	126	
412.82519	118	
413.07792	92	
421.88648	122	
422.74348	96	
422.86346	186	
423.77549	248	
423.82135	100	
423.86450	174	
423.88753	108	
424.77423	176	
424.86452	122	
425.75937	526	1+
426.73393	420	1+
426.85677	442	1+
428.84444	768	1+
428.90051	124	
430.70940	88	
430.86690	436	1+
433.85735	148	
435.83435	90	
439.89420	232	
441.76792	84	
443.76206	424	1+
444.86823	952	1+
446.86843	142	
447.70710	182	
447.80926	172	1+
448.87218	390	1+
449.77010	100	
449.87630	330	1+
450.89723	92	
451.86872	108	
452.74466	82	
457.89849	186	
462.88128	336	1+
463.89935	90	
464.89302	96	
465.70412	86	
466.71333	194	1+
467.88682	864	1+
468.92617	88	
471.22431	114	
485.89997	254	
490.81784	100	
490.89660	136	
498.77700	84	
512.26027	82	
512.30498	86	
END IONS

###FS:    #m/z: 359.95952 #charge 1+
###MS: 126
###MSMS: 129
BEGIN IONS
TITLE=Cmpd 96, +MS2(359.9595), 28.0-35.0eV, 2.8min #129
RTINSECONDS=165.277
SCANS=126,129
PEPMASS=359.95952	14784
CHARGE=1+
62.11004	60	
68.85506	60	
192.93264	76	
203.87664	70	
208.94322	68	
209.94333	316	1+
214.07737	78	
215.93381	68	
216.86203	102	
220.95514	60	
221.89645	82	
222.89240	72	
222.95148	328	
223.89992	66	
223.95591	154	
224.94719	306	
225.94769	128	
226.89525	100	
226.94387	918	1+
226.96849	204	
227.10604	98	
227.99020	80	
228.84269	142	
228.89128	70	
228.94054	1020	
229.28416	70	
229.92941	86	
231.11769	74	
231.70236	64	
231.85399	62	
232.82694	134	
233.88318	68	
234.86031	56	
234.94130	76	
234.99601	82	
235.38597	98	
235.42901	64	
237.95861	56	
238.91050	82	
240.41803	82	
240.93860	270	
241.93866	296	
242.89956	76	
242.95640	192	
244.95439	444	1+
246.95382	646	
246.97909	58	
248.80422	96	
248.96897	86	
249.79919	64	
250.90051	60	
251.03907	86	
252.51580	126	
252.95569	126	
254.86091	56	
256.93467	60	
257.06957	72	
258.81234	58	
258.84406	160	
258.97339	196	
259.84249	76	
260.96508	140	
262.85768	90	
262.93449	76	
263.02663	56	
263.88121	122	
264.81599	54	
264.85836	56	
266.38472	78	
266.81307	184	
266.90251	84	
267.97111	138	
268.91020	54	
268.95665	88	
269.96046	94	
270.85713	64	
275.42079	78	
275.98640	96	
276.80471	58	
276.84724	70	
278.79679	158	
278.84419	58	
278.87780	98	
280.05608	66	
280.79292	236	
280.83923	84	
280.97927	72	
281.79301	100	
281.85058	72	
286.16929	62	
287.02161	80	
287.90436	72	
290.82452	66	
292.96669	74	
293.10773	68	
293.97822	78	
294.85616	60	
294.89321	68	
295.81535	76	
296.81335	118	
296.85263	96	
298.13831	58	
298.80262	390	1+
298.87436	72	
299.83531	58	
300.88648	58	
303.81551	60	
304.78598	100	
306.85844	74	
308.86511	114	
310.26158	72	
310.71868	62	
311.59330	90	
311.86360	122	
313.84083	54	
313.87972	78	
315.81453	82	
316.86756	70	
316.89348	72	
317.76217	74	
317.79473	72	
318.13846	62	
318.95412	68	
319.80960	82	
319.95976	100	
320.20059	78	
320.61609	102	
320.79451	62	
321.21633	70	
323.29099	76	
323.82317	108	
323.89846	76	
325.89899	58	
326.10531	104	
326.12488	78	
326.89747	66	
327.03276	56	
329.85683	72	
330.11305	68	
330.75845	78	
331.93870	68	
332.84528	62	
332.89218	66	
333.11649	72	
333.90573	78	
337.99504	64	
343.12518	58	
350.60101	64	
351.76583	72	
352.88339	72	
353.48093	66	
358.86920	60	
359.30175	100	
359.85147	68	
END IONS

###FS:    #m/z: 363.95451 #charge 1+
###MS: 130
###MSMS: 131
BEGIN IONS
TITLE=Cmpd 97, +MS2(363.9545), 28.0-35.0eV, 2.8min #131
RTINSECONDS=168.947
SCANS=130-131
PEPMASS=363.95451	66716
CHARGE=1+
65.17911	66	
70.84375	72	
107.60133	62	
182.86976	84	
197.91751	86	
198.03149	80	
200.88422	64	
202.85416	58	
203.89236	64	
208.88995	72	
209.94034	202	
210.88150	110	
210.94353	156	
212.87856	156	
215.84187	78	
220.82775	78	
222.94974	722	1+
223.89263	58	
223.96108	74	
224.94826	426	
224.97870	160	
225.07211	62	
225.82060	90	
226.89340	76	
226.94589	1948	1+
226.97003	214	
227.92889	78	
228.94065	2220	1+
230.88920	348	1+
232.07056	62	
239.90037	70	
240.93864	248	
240.95706	396	1+
241.93738	996	1+
242.93937	588	1+
243.83342	74	
243.85346	72	
244.83825	58	
244.95543	1096	1+
246.80632	68	
246.84413	144	
246.95139	1554	1+
248.80263	68	
248.84921	142	
248.89955	88	
250.94531	76	
250.96480	60	
251.17115	60	
252.93323	72	
256.82076	72	
256.85626	76	
257.83131	78	
257.97528	72	
258.01842	66	
258.84210	80	
259.93912	66	
259.97122	68	
260.10725	66	
260.83482	58	
260.96918	80	
261.07073	88	
261.96928	128	
262.04189	58	
262.85336	258	1+
263.11638	84	
263.83111	148	
264.01749	84	
264.82233	76	
264.85837	196	1+
265.08821	60	
265.10624	70	
265.81710	100	
267.00917	94	
267.80964	84	
267.97017	282	1+
268.95104	76	
269.85966	70	
269.96799	402	
271.10761	68	
271.85992	102	
272.91787	74	
272.97095	70	
274.84066	70	
275.82040	84	
276.85751	58	
278.08469	80	
278.84064	68	
279.79088	508	1+
280.10922	64	
280.79220	370	1+
281.85884	214	1+
282.79327	66	
282.94429	92	
283.06833	78	
283.79203	166	
283.99124	80	
284.78968	58	
284.94021	66	
285.84762	190	
286.54772	68	
286.82414	94	
286.91774	74	
287.85024	92	
288.94059	60	
292.43518	64	
293.10698	78	
293.40178	88	
294.97112	72	
295.83805	82	
296.80817	172	
297.36915	74	
298.80322	354	
299.80218	194	
299.92014	90	
300.03709	58	
300.80290	362	1+
301.85787	70	
302.13379	64	
302.88947	66	
303.90349	78	
307.13772	72	
308.83597	64	
308.87452	66	
309.82070	70	
310.89139	96	
310.92620	58	
311.42426	74	
314.82679	58	
314.84238	76	
315.94374	60	
316.80419	102	
318.83107	92	
320.25342	94	
321.81849	132	
322.81192	86	
322.93206	126	
325.89920	68	
328.38671	100	
329.87439	132	
334.88044	68	
336.94290	126	
338.94165	70	
340.88211	72	
340.90232	64	
342.77553	66	
343.54192	74	
343.83783	64	
344.76058	66	
346.89775	72	
346.93677	70	
347.15846	84	
347.76033	70	
351.24080	66	
352.79115	60	
354.97606	58	
356.40982	98	
357.88105	100	
359.97705	76	
360.86741	62	
361.78271	66	
363.32350	74	
363.74008	70	
364.85325	72	
365.91925	74	
368.33294	66	
368.76922	58	
END IONS

###FS:    #m/z: 336.94347 #charge 1+
###MS: 130
###MSMS: 132
BEGIN IONS
TITLE=Cmpd 98, +MS2(336.9435), 28.0-35.0eV, 2.9min #132
RTINSECONDS=169.719
SCANS=130,132
PEPMASS=336.94347	24234
CHARGE=1+
191.95503	74	
195.09992	76	
208.84551	72	
208.89318	56	
211.94217	628	
213.88160	88	
213.93863	338	
215.93559	90	
217.89045	60	
217.92208	72	
218.03541	66	
223.96117	70	
224.02505	72	
224.83167	150	
225.82590	84	
225.97356	68	
226.01453	46	
226.84791	50	
226.91426	86	
228.43154	86	
228.84203	206	
228.88850	74	
229.95393	520	
230.89069	136	
231.82297	148	
231.88738	98	
231.92703	66	
231.94689	352	
232.82190	284	1+
232.89058	82	
232.93962	72	
233.95070	82	
234.14220	106	
234.90640	60	
235.81932	76	
235.89289	78	
238.05158	86	
238.84996	222	1+
240.83123	70	
240.92444	66	
241.14769	88	
241.84143	572	
241.88047	114	
242.83494	134	
242.85182	52	
243.78811	76	
243.83578	200	
247.96332	208	
247.98001	88	
248.85740	60	
248.88956	70	
249.82989	64	
249.95524	116	
249.99511	52	
250.91786	70	
250.94697	58	
251.01526	72	
251.83942	78	
251.92260	52	
252.95046	118	
252.97397	68	
253.97906	66	
254.07925	68	
254.91160	58	
255.07409	62	
255.08630	70	
256.26013	70	
256.84879	50	
256.86569	70	
256.90942	48	
258.01859	62	
258.84169	504	1+
259.82440	66	
260.95230	60	
261.82910	54	
261.94656	96	
262.95705	70	
266.84742	126	
267.85815	62	
267.99393	80	
268.83929	324	
269.84490	150	
272.91828	58	
272.98190	86	
274.17927	86	
274.89538	46	
274.92255	58	
275.44122	82	
275.83696	78	
275.86110	142	
275.88579	78	
276.85565	622	1+
276.89612	66	
276.93697	58	
277.88338	104	
278.83191	110	
278.96589	98	
279.84234	72	
279.87710	84	
279.90632	64	
280.11174	62	
280.82884	66	
280.88270	84	
280.93415	68	
282.87615	84	
284.85445	44	
285.86417	52	
286.84904	320	1+
288.10642	80	
288.84887	58	
288.87612	102	
289.99378	72	
290.95643	90	
292.07178	78	
293.10565	260	1+
293.41212	58	
293.87923	90	
293.95713	50	
293.99505	64	
295.38857	106	
295.87650	50	
297.22111	78	
297.87429	118	
298.91090	44	
299.00840	48	
299.87479	88	
300.54778	72	
300.81370	66	
300.87530	52	
301.95630	62	
303.39596	106	
304.84828	78	
305.05270	80	
309.86249	76	
313.85840	50	
315.84534	74	
317.83830	74	
317.89533	90	
318.93084	66	
319.14039	66	
321.42560	78	
321.73611	60	
321.76254	62	
322.90919	48	
324.90669	92	
327.59685	86	
327.91279	74	
336.94387	74	
337.81234	68	
338.10124	100	
338.27993	118	
338.89608	62	
339.25610	74	
340.87529	68	
341.87093	78	
341.89624	74	
END IONS

###FS:    #m/z: 507.84203 #charge 1+
###MS: 130
###MSMS: 133
BEGIN IONS
TITLE=Cmpd 99, +MS2(507.8420), 28.2-35.2eV, 2.9min #133
RTINSECONDS=170.492
SCANS=130,133
PEPMASS=507.84203	16862
CHARGE=1+
196.01674	202	
204.15214	122	
210.02735	118	
214.88862	100	
224.97855	92	
232.89607	132	
236.88382	88	
237.05796	108	
255.92217	96	
259.63458	100	
263.92806	92	
268.17779	84	
271.09951	84	
271.39078	84	
273.81726	90	
275.85112	100	
275.87344	106	
277.38307	88	
278.83418	90	
283.06221	94	
287.84994	212	
288.99873	94	
290.84770	84	
292.06532	90	
293.87171	108	
295.47065	84	
299.89038	116	
302.87342	84	
303.86754	132	
304.95898	204	1+
305.86032	496	1+
307.89043	202	
308.13843	254	
308.87155	148	
309.82462	102	
309.88053	174	
310.06689	104	
310.14909	130	
313.88112	104	
314.81033	104	
314.86219	368	1+
315.91508	102	
316.10905	92	
316.24909	86	
318.93202	108	
321.43647	94	
321.82903	122	
322.85486	188	1+
323.87198	140	
326.39601	100	
326.88161	938	1+
328.87573	120	
329.86789	86	
331.98553	92	
332.86916	164	
333.14982	108	
333.85810	106	
337.80303	90	
337.86340	170	
338.88532	92	
340.79216	174	
341.95488	84	
347.77233	146	
348.79214	110	
349.76238	104	
350.75101	126	
350.89605	108	
351.85299	86	
351.95902	96	
355.85140	86	
355.88270	112	
356.89909	100	
357.73399	118	
358.91296	102	
359.76970	86	
359.80548	210	1+
363.78709	110	
365.77374	84	
365.80254	306	1+
366.83778	100	
367.18868	112	
367.84051	176	
367.87595	108	
368.80778	154	
368.90152	146	
369.83540	202	
369.89489	128	
370.05525	92	
370.79680	202	1+
370.82182	164	1+
371.75766	84	
372.77967	200	
373.90207	128	
374.81075	208	
375.81687	90	
378.88016	114	
379.31046	92	
380.85356	114	
381.83639	104	
381.85505	226	1+
383.89110	132	
384.30580	92	
384.76519	86	
384.84071	264	1+
384.86817	100	
387.84447	334	1+
389.81111	90	
390.74865	96	
390.83713	236	
391.76258	188	1+
391.84148	482	1+
392.82438	318	1+
392.84351	298	1+
399.85377	100	
400.85130	168	
403.81075	128	
404.86260	88	
405.77027	92	
405.79608	108	
406.77594	100	
406.85549	108	
407.73664	298	1+
407.79004	84	
407.86719	126	
407.89098	96	
408.85178	568	
409.85306	276	
409.87843	106	
410.83738	200	
410.87205	96	
410.99730	90	
411.84135	134	
412.83848	118	
416.80484	84	
416.87514	120	
418.84106	112	
421.26672	106	
421.73801	114	
421.78241	112	
421.89504	218	1+
423.74916	96	
423.77675	424	1+
423.86693	458	1+
425.75329	272	
426.75635	154	
426.85843	348	
427.72783	154	
427.76498	122	
427.79376	92	
427.86056	158	
428.76713	118	
428.84577	572	1+
429.70211	120	
429.75953	94	
430.85132	94	
431.86961	350	
433.85511	168	
439.89058	132	
441.77264	102	
444.86878	736	1+
446.74223	106	
446.87326	162	
447.71743	202	
448.71344	118	
449.77772	134	
449.87412	278	1+
450.75471	136	
457.90203	196	
462.88392	410	1+
467.14933	84	
467.88368	418	1+
469.79335	100	
483.05742	86	
485.89475	492	1+
490.90238	102	
491.81843	86	
END IONS

###FS:    #m/z: 322.92837 #charge 1+
###MS: 134
###MSMS: 135
BEGIN IONS
TITLE=Cmpd 100, +MS2(322.9284), 28.0-35.0eV, 2.9min #135
RTINSECONDS=174.16
SCANS=134-135
PEPMASS=322.92837	382834
CHARGE=1+
157.48831	30	
182.79739	38	
196.06997	40	
197.86267	62	
201.04610	106	
201.25820	32	
202.94675	74	
204.87907	54	
205.83311	38	
206.94615	60	
206.96188	70	
209.94188	66	
213.89077	72	
219.94690	64	
220.46285	30	
220.89128	74	
220.98272	50	
222.07380	28	
222.88092	74	
224.95389	54	
226.61108	72	
226.91319	78	
227.83631	72	
227.93139	118	
228.84078	52	
229.54113	50	
229.60884	26	
229.91053	36	
230.02203	36	
230.99639	66	
232.82125	58	
235.91374	54	
236.89146	60	
237.85255	66	
238.88606	60	
238.93529	54	
239.07863	66	
239.53525	64	
239.88138	92	
239.92313	70	
240.85236	46	
240.89426	54	
240.93938	1140	
240.96194	138	
241.07920	26	
241.94015	972	
242.92157	66	
242.94092	3514	1+
243.03921	32	
243.12127	30	
243.15888	28	
243.18250	26	
243.50298	34	
243.74788	32	
243.82129	56	
244.11070	68	
244.93798	676	1+
244.99002	88	
245.82062	52	
245.88634	66	
246.26277	24	
246.59928	36	
246.84037	40	
247.07379	62	
247.12197	26	
247.21185	30	
247.65027	56	
247.98650	26	
248.22955	36	
248.31942	34	
248.85934	210	
248.96515	70	
251.91054	74	
253.16179	70	
254.01225	68	
254.14199	32	
254.86848	68	
255.00595	54	
255.95357	96	
256.91108	64	
258.84564	64	
258.89331	52	
260.84059	58	
262.10151	66	
262.83371	64	
263.92376	56	
264.97594	68	
265.06196	78	
265.08240	54	
265.17348	42	
265.42191	58	
266.85226	68	
267.41014	98	
268.89802	32	
270.84879	36	
272.44140	66	
272.85037	36	
273.83987	74	
273.91712	78	
274.94017	82	
276.82287	72	
277.91868	52	
278.35313	90	
278.80425	30	
278.84306	68	
279.05594	32	
279.08941	986	1+
279.21172	26	
279.31489	48	
280.22439	76	
280.24749	44	
281.48895	26	
282.19497	34	
282.43029	114	
282.93628	54	
283.75441	30	
283.85599	60	
284.21819	158	
284.29027	416	1+
284.86012	40	
284.87430	32	
285.44929	72	
285.89007	26	
288.21389	26	
289.88230	74	
291.43869	112	
291.84960	58	
293.84139	50	
294.85281	88	
295.82112	72	
297.87121	100	
299.90939	104	
302.88120	60	
303.88604	64	
304.72796	56	
305.84793	64	
306.86860	86	
307.79453	64	
307.88405	100	
308.38365	24	
310.11026	62	
312.16350	72	
313.88427	78	
316.00255	32	
316.83886	80	
316.86072	52	
319.85148	52	
322.20551	70	
323.16274	78	
323.23800	68	
323.26867	52	
323.89613	64	
326.32073	52	
326.83521	40	
END IONS

###FS:    #m/z: 340.93885 #charge 1+
###MS: 134
###MSMS: 136
BEGIN IONS
TITLE=Cmpd 101, +MS2(340.9388), 28.0-35.0eV, 2.9min #136
RTINSECONDS=174.933
SCANS=134,136
PEPMASS=340.93885	189650
CHARGE=1+
56.80797	72	
82.73703	68	
156.74498	84	
190.93234	76	
191.95161	70	
199.86617	74	
205.94892	60	
207.09595	92	
208.93984	90	
211.93235	58	
213.93981	390	1+
217.98116	80	
220.88603	102	
222.87786	60	
223.83382	72	
223.96265	72	
224.83678	78	
225.84267	128	
226.83831	70	
226.95764	74	
227.83796	64	
227.92732	98	
228.84954	88	
228.94959	136	
229.15058	72	
229.89451	72	
230.63266	54	
230.87701	70	
231.94776	188	
231.98256	100	
233.94502	100	
234.83977	72	
235.89473	66	
237.00479	56	
237.94530	64	
238.88540	348	1+
239.84711	80	
240.83832	116	
240.94376	74	
241.83742	124	
241.91870	58	
242.84377	120	
242.87863	62	
242.96427	70	
243.83642	234	1+
244.88627	76	
245.44009	62	
246.97271	132	
247.90634	82	
248.98261	144	
249.07743	76	
249.96039	112	
250.90384	78	
250.98993	64	
251.95785	74	
252.97025	58	
254.88600	66	
254.89992	62	
254.96279	116	
255.57056	72	
255.90456	68	
256.78132	72	
256.86978	72	
256.89530	124	
257.79759	70	
257.85668	70	
258.84411	714	1+
258.86317	176	
259.39333	62	
259.86918	114	
259.89239	64	
259.95621	66	
260.83774	270	
260.97952	70	
261.84226	140	
261.86087	58	
261.91896	56	
261.96249	64	
262.83772	66	
262.90449	98	
263.87568	68	
265.08029	60	
266.15448	64	
266.85865	70	
268.53601	84	
268.83589	140	
268.91816	78	
269.84358	132	
269.86275	72	
270.83058	86	
272.79052	56	
272.86329	82	
273.84816	80	
273.95390	76	
274.83207	94	
274.86886	80	
275.78145	58	
275.85680	142	
275.87764	70	
276.85809	968	1+
276.86681	166	
277.86405	746	1+
277.92306	62	
277.96401	70	
278.20567	68	
278.84586	868	1+
279.36177	102	
279.82178	84	
279.91513	74	
280.42099	98	
280.88672	66	
282.79604	68	
284.87873	72	
286.86684	116	
288.84265	66	
290.82688	54	
292.86376	64	
293.84952	144	
293.87492	78	
294.86563	140	
295.82549	72	
297.21484	68	
297.29422	62	
297.91018	106	
297.97712	66	
298.08102	80	
298.26966	72	
298.30795	60	
299.05498	76	
299.87112	306	1+
300.01565	70	
301.97555	86	
302.86491	154	
302.89608	72	
307.44771	78	
308.80356	92	
308.88950	66	
311.88822	56	
313.86475	72	
313.95591	78	
314.89452	62	
315.13618	100	
319.87115	66	
320.86222	110	
321.41229	108	
323.07011	68	
327.28390	68	
327.30414	70	
328.86302	64	
329.86921	90	
330.82361	60	
335.84923	72	
339.28302	82	
342.80914	72	
342.84085	64	
342.89802	68	
344.24749	62	
344.95199	86	
END IONS

###FS:    #m/z: 363.95439 #charge 1+
###MS: 134
###MSMS: 137
BEGIN IONS
TITLE=Cmpd 102, +MS2(363.9544), 28.0-35.0eV, 3.0min #137
RTINSECONDS=175.705
SCANS=134,137
PEPMASS=363.95439	69692
CHARGE=1+
189.86233	72	
191.85623	74	
194.26701	68	
206.94262	66	
209.94167	296	
210.89139	82	
211.12668	80	
212.04639	72	
212.87857	326	
214.88323	60	
222.94821	66	
222.97116	68	
223.96619	76	
224.94936	254	
225.87433	72	
226.83453	70	
226.94567	1070	1+
228.89290	114	
228.94115	1376	1+
229.85649	170	1+
229.89262	74	
230.09391	80	
230.81914	64	
230.88690	404	1+
230.93667	114	
232.85139	60	
233.80587	60	
234.03306	88	
235.17700	62	
236.88391	72	
238.04578	68	
238.88973	58	
238.93615	104	
240.89984	64	
240.94176	286	
241.94127	174	
242.82312	64	
242.94055	844	1+
242.97017	84	
244.82119	70	
244.95516	866	1+
246.80724	218	1+
246.84067	78	
246.93431	88	
246.95063	636	1+
249.94084	72	
250.02973	56	
250.78998	68	
250.89297	132	
250.96936	80	
251.05002	56	
254.08679	84	
256.03818	66	
256.45527	56	
256.84075	56	
256.91541	60	
257.08270	68	
260.83363	134	
260.96961	60	
261.06305	70	
261.83540	134	
261.97033	78	
262.86754	88	
266.81754	110	
266.85450	64	
266.86835	94	
267.86211	66	
267.96880	78	
268.95769	72	
269.96961	248	1+
270.39626	86	
272.09714	78	
272.84313	68	
274.81205	66	
274.90569	78	
275.11134	74	
276.84522	76	
277.80648	70	
278.03959	68	
278.08774	62	
278.83946	216	1+
278.87590	68	
280.10735	72	
280.79823	80	
280.84967	70	
281.77436	62	
282.78326	58	
282.80390	142	
282.82452	58	
283.85889	102	
283.92196	128	
284.41491	106	
284.82270	110	
284.95808	58	
285.78517	66	
285.83841	142	
285.93261	90	
286.03772	88	
287.08837	58	
289.88090	68	
289.91233	64	
290.80214	70	
292.91398	68	
292.97079	86	
293.12629	60	
293.85573	58	
293.89437	82	
294.81300	58	
296.81003	160	
296.89307	78	
297.86070	60	
298.80592	168	
298.84260	70	
300.79736	76	
301.43607	98	
301.95574	82	
302.79654	86	
302.95573	88	
303.85365	144	
305.82204	78	
307.87395	72	
308.13005	58	
308.35257	74	
311.86096	104	
316.80755	140	
317.81679	64	
318.82175	94	
319.93473	66	
321.04912	96	
321.81746	66	
321.93015	70	
322.89564	70	
322.92230	78	
323.12064	84	
323.88948	72	
324.01759	96	
324.89001	56	
324.91389	94	
325.25196	62	
328.81594	66	
335.12717	106	
336.02046	56	
337.80793	66	
337.94783	82	
338.14445	68	
341.93622	118	
342.80677	72	
342.82751	80	
342.90022	68	
343.91071	76	
345.79176	72	
346.12285	80	
348.73907	78	
352.13664	80	
358.97382	76	
359.81653	98	
363.95990	60	
366.38170	66	
366.83762	84	
368.68643	68	
END IONS

###FS:    #m/z: 322.92850 #charge 1+
###MS: 138
###MSMS: 139
BEGIN IONS
TITLE=Cmpd 103, +MS2(322.9285), 28.0-35.0eV, 3.0min #139
RTINSECONDS=179.372
SCANS=138-139
PEPMASS=322.92850	353756
CHARGE=1+
82.76509	114	
95.57664	32	
110.51214	68	
150.09139	76	
182.94431	64	
189.06720	72	
193.88780	48	
194.97296	72	
197.83464	72	
201.04517	114	
205.94945	68	
207.93267	82	
209.05850	92	
209.94190	78	
212.98466	92	
218.89575	58	
220.88040	72	
221.89070	48	
221.93838	80	
222.07931	56	
222.09599	56	
222.87784	72	
222.94932	64	
223.00225	74	
223.95815	180	
224.95602	182	
225.97911	94	
230.07130	70	
232.82689	90	
233.98842	60	
234.94912	56	
235.82369	28	
236.90682	70	
238.88363	106	
238.90130	60	
238.93738	110	
239.07551	50	
239.17636	60	
239.87961	72	
240.91548	58	
240.93990	1206	
241.05790	76	
241.09648	30	
241.36123	52	
241.59988	36	
241.94147	1018	
242.82170	48	
242.91466	50	
242.93858	3768	1+
243.07169	58	
243.82296	58	
244.83989	56	
245.63999	36	
245.81890	38	
245.84638	48	
246.85183	86	
246.97336	56	
247.84068	72	
248.21226	78	
248.85124	82	
248.89368	80	
248.90690	82	
249.92881	68	
250.73688	28	
250.83280	56	
250.94251	66	
251.56607	74	
251.92483	46	
252.97817	60	
253.87479	66	
254.95266	34	
255.80626	72	
256.89186	60	
257.90210	130	
258.97218	78	
258.98803	70	
259.95494	74	
261.77991	32	
261.82935	76	
261.98635	54	
262.88344	82	
263.88580	72	
264.38053	40	
264.54054	48	
265.08200	80	
266.86045	60	
267.01254	56	
267.88211	92	
267.93569	44	
269.82129	74	
269.85950	78	
271.85189	50	
272.85138	56	
273.81330	82	
273.87038	78	
276.97999	52	
277.07203	92	
277.86361	82	
278.06839	64	
278.58215	30	
278.84461	36	
278.99019	52	
279.09162	1036	1+
280.26477	50	
280.54747	34	
280.56177	38	
282.09991	86	
282.27157	32	
282.39419	48	
282.45500	88	
282.82134	26	
283.27918	64	
283.33489	30	
283.78678	52	
284.23872	38	
284.29135	566	1+
284.79390	90	
284.86233	72	
285.84350	64	
285.86625	78	
286.09209	86	
287.81912	32	
287.86477	72	
289.87908	62	
290.16936	96	
293.84139	138	
294.03087	60	
295.83183	58	
296.81259	94	
297.97302	84	
298.78984	46	
299.86433	56	
302.02554	32	
302.79994	50	
302.88714	60	
303.87582	78	
304.89074	80	
304.92733	92	
305.19304	76	
307.89368	72	
307.97731	50	
308.88354	46	
309.88367	58	
310.87858	54	
317.86719	42	
321.36647	94	
321.42294	46	
324.10635	70	
324.20765	54	
325.75245	34	
325.89020	56	
326.04535	76	
327.84164	92	
END IONS

###FS:    #m/z: 340.93902 #charge 1+
###MS: 138
###MSMS: 140
BEGIN IONS
TITLE=Cmpd 104, +MS2(340.9390), 28.0-35.0eV, 3.0min #140
RTINSECONDS=180.144
SCANS=138,140
PEPMASS=340.93902	177178
CHARGE=1+
132.53639	108	
191.90378	72	
192.88854	46	
194.89060	68	
196.89278	62	
201.07186	50	
205.94376	54	
210.88080	82	
210.93761	54	
213.13510	54	
213.94180	104	
215.89786	58	
215.93709	60	
217.87605	40	
220.87045	156	
221.88366	84	
221.90171	102	
222.98960	64	
224.84589	66	
224.97634	74	
229.17469	72	
230.90693	64	
231.87239	76	
231.94673	384	1+
233.94506	50	
235.82332	46	
235.86653	48	
235.89472	80	
236.88764	54	
237.99857	92	
238.84426	66	
238.88574	68	
239.85864	70	
239.98769	44	
240.34740	114	
240.42376	80	
240.83307	122	
241.83946	498	
241.85598	254	1+
242.82969	116	
243.82942	192	
243.88961	42	
244.83389	148	
244.88052	70	
244.94031	46	
244.98015	64	
245.88046	42	
249.88451	70	
249.91325	52	
249.96189	68	
250.94691	40	
250.96266	88	
253.86973	52	
254.19442	58	
254.84686	66	
254.96823	276	
255.81833	78	
256.07516	52	
256.85209	142	
256.89748	134	
256.96242	56	
257.99486	90	
258.84590	626	1+
258.86714	62	
259.01120	72	
259.14600	40	
259.62640	76	
259.93325	74	
260.02435	44	
260.42459	86	
260.83075	414	1+
260.93009	82	
261.85558	60	
261.88702	58	
261.91488	88	
262.92333	56	
263.83808	80	
263.88786	56	
264.85909	146	
266.96448	84	
267.14329	64	
268.84293	378	1+
268.97461	66	
269.34527	84	
271.85610	80	
272.94460	62	
273.80968	44	
273.98205	76	
274.87424	76	
275.86470	300	
276.03654	52	
276.85861	738	1+
276.89650	64	
277.86212	510	1+
278.21747	46	
278.82247	44	
278.84235	936	1+
278.88571	46	
278.98036	64	
280.82110	72	
280.88076	62	
281.00125	48	
281.04719	62	
281.42394	68	
281.89184	40	
282.53175	44	
282.80384	72	
283.86377	52	
284.80417	96	
284.85395	66	
286.17180	70	
287.88572	78	
288.04611	82	
288.83222	68	
289.89788	72	
290.87034	60	
292.80885	40	
294.86657	106	
295.90590	48	
296.86072	48	
297.88756	110	
297.98180	98	
299.01070	48	
299.86704	74	
299.93478	50	
300.87023	82	
301.86148	140	
301.87931	72	
302.16338	86	
303.17574	58	
303.43901	78	
303.90589	90	
305.09672	44	
306.80404	60	
307.03210	60	
307.06025	76	
309.12948	98	
311.02753	64	
314.78958	82	
315.36524	72	
316.93070	78	
316.95467	106	
317.00215	46	
317.42709	100	
318.89245	76	
319.78559	72	
320.25817	56	
323.95577	76	
324.25183	54	
324.88449	64	
326.17170	60	
326.76428	90	
326.88387	76	
328.36002	74	
330.80953	58	
333.41031	72	
337.39847	56	
344.40947	92	
END IONS

###FS:    #m/z: 363.95442 #charge 1+
###MS: 138
###MSMS: 141
BEGIN IONS
TITLE=Cmpd 105, +MS2(363.9544), 28.0-35.0eV, 3.1min #141
RTINSECONDS=180.916
SCANS=138,141
PEPMASS=363.95442	62744
CHARGE=1+
53.45036	70	
55.17428	72	
121.41434	158	
180.86770	62	
182.86983	72	
191.85792	66	
192.88349	64	
202.96067	76	
205.95430	88	
206.08839	64	
208.88293	66	
209.91699	68	
209.94378	318	1+
210.88452	62	
212.87724	226	
222.95361	130	
224.04162	74	
224.94946	326	1+
224.96943	60	
225.87077	88	
225.88251	246	1+
225.97357	72	
226.94609	782	1+
226.97528	218	
228.94090	1124	1+
230.83377	72	
230.88700	280	
231.82021	82	
232.88677	64	
233.95652	70	
236.85396	76	
237.84326	80	
237.89041	74	
239.02418	58	
240.93892	270	
240.96357	188	
241.83835	72	
241.93801	990	1+
242.85742	62	
242.94037	618	1+
244.91118	66	
244.93956	260	
244.95382	522	1+
245.12047	68	
245.93056	58	
246.90985	76	
246.95183	476	
248.80404	72	
248.85056	76	
248.89966	122	
248.95176	68	
250.79158	68	
251.06775	66	
252.14310	70	
255.10573	72	
256.87170	66	
257.09053	64	
257.85690	90	
258.84645	68	
258.96820	80	
259.79466	82	
259.83785	70	
260.87666	74	
260.96773	116	
260.99164	78	
261.83992	146	
261.92285	62	
262.84395	74	
262.91714	68	
263.84600	64	
263.89668	68	
264.80371	102	
265.81815	84	
265.97344	122	
266.81192	140	
267.81378	122	
267.91443	64	
267.97315	220	1+
268.89204	88	
269.80396	104	
269.86770	68	
269.96446	190	
271.43503	100	
272.82506	68	
274.96664	84	
275.87162	78	
276.81455	78	
276.85312	68	
277.14149	66	
277.91904	86	
278.09285	78	
278.79757	82	
278.95367	70	
279.20991	88	
279.85873	84	
280.78535	202	1+
280.91537	80	
281.85575	114	
282.82885	120	
283.06779	62	
283.18591	78	
283.97190	88	
284.41512	76	
284.87458	82	
286.81407	66	
288.12939	106	
288.83041	70	
289.87257	70	
290.89597	82	
290.95250	68	
291.83673	104	
291.92513	92	
292.80509	66	
296.80845	120	
296.85297	94	
297.86509	58	
298.80245	450	1+
299.80198	270	1+
299.94713	58	
300.76251	58	
300.97435	58	
301.80077	208	1+
301.85465	94	
302.24231	78	
305.86735	60	
306.92465	72	
307.88749	76	
308.95232	62	
309.88774	68	
310.02350	66	
311.85163	68	
312.86240	56	
315.81454	76	
317.87135	58	
319.80563	72	
321.02734	84	
321.82438	68	
321.87717	80	
324.01520	90	
324.32683	68	
324.87121	64	
326.00749	68	
326.85172	98	
331.08087	82	
334.75650	66	
336.94699	74	
337.81681	72	
341.29673	92	
342.79106	62	
342.90731	82	
348.77578	66	
348.86046	72	
352.74519	60	
352.87879	64	
353.16268	66	
353.80687	82	
363.84752	80	
364.13561	78	
364.44299	136	
365.15807	90	
365.31113	60	
366.29483	60	
366.76723	70	
END IONS

###FS:    #m/z: 322.92837 #charge 1+
###MS: 142
###MSMS: 143
BEGIN IONS
TITLE=Cmpd 106, +MS2(322.9284), 28.0-35.0eV, 3.1min #143
RTINSECONDS=184.568
SCANS=142-143
PEPMASS=322.92837	286168
CHARGE=1+
61.25463	80	
102.08718	32	
133.80327	84	
190.93216	76	
195.18387	92	
195.66780	86	
200.88593	52	
201.04384	130	
201.91239	70	
202.04668	84	
204.99877	86	
206.96181	106	
208.89882	20	
209.92047	88	
210.98415	66	
212.89672	76	
218.88637	28	
220.88057	50	
221.94385	66	
222.89609	74	
222.94751	66	
222.96594	62	
223.00233	72	
223.94213	56	
223.96022	134	
227.43452	100	
227.92901	42	
227.99663	20	
232.92071	64	
233.88487	84	
234.96246	36	
235.81760	68	
238.25030	68	
238.45716	88	
238.88004	58	
238.94125	154	
239.02263	24	
240.81615	86	
240.87886	52	
240.93907	738	
241.08402	68	
241.91750	20	
241.94299	632	
242.71394	34	
242.82285	66	
242.89706	68	
242.93998	1710	1+
243.01786	26	
243.05108	34	
243.08318	38	
243.12739	44	
243.43205	56	
243.81902	88	
243.91834	30	
244.13745	66	
244.17666	20	
244.35631	58	
244.53664	30	
244.67485	30	
244.93862	324	
245.85217	62	
246.66174	24	
246.82667	140	
247.24163	78	
248.25614	34	
248.51946	34	
248.60482	36	
248.88171	78	
248.94564	60	
249.06399	72	
249.40410	20	
249.49177	38	
249.97003	76	
252.90592	92	
253.27906	32	
253.31728	20	
254.91529	52	
256.02217	72	
256.89111	118	
256.91149	50	
257.90252	34	
258.88525	86	
259.77861	38	
259.83989	70	
260.83096	78	
262.27347	20	
264.34065	66	
264.87037	66	
265.01825	84	
265.29640	32	
265.93032	66	
266.90444	88	
267.14319	44	
268.08361	62	
268.86434	68	
269.87750	62	
270.12979	44	
272.05961	20	
272.84196	88	
272.91789	68	
272.95877	50	
274.86055	76	
276.04879	40	
276.32021	24	
277.94568	60	
278.24437	84	
279.02496	24	
279.08931	1762	1+
279.27673	20	
279.33716	22	
279.84835	80	
280.19779	58	
280.82909	50	
280.85614	44	
280.89484	20	
280.93203	48	
281.11823	20	
281.15634	78	
281.17331	32	
281.26667	54	
282.01574	76	
282.21780	80	
282.49233	36	
284.18503	26	
284.29585	236	
284.46670	26	
285.28734	52	
286.01133	40	
286.30442	76	
286.40618	72	
289.82238	40	
291.80310	84	
296.70882	24	
298.82556	54	
300.89644	46	
302.81472	108	
304.82445	38	
309.02369	64	
309.86176	54	
310.82415	48	
311.88653	82	
316.92177	86	
317.89098	34	
318.76074	74	
319.05038	36	
321.09785	58	
322.15576	22	
324.07971	80	
324.89765	50	
325.15014	76	
325.76825	44	
325.89464	88	
END IONS

###FS:    #m/z: 340.93882 #charge 1+
###MS: 142
###MSMS: 144
BEGIN IONS
TITLE=Cmpd 107, +MS2(340.9388), 28.0-35.0eV, 3.1min #144
RTINSECONDS=185.339
SCANS=142,144
PEPMASS=340.93882	153910
CHARGE=1+
59.37135	60	
80.12983	54	
187.09191	70	
192.92247	86	
198.89293	52	
203.90493	80	
206.94416	70	
207.42133	94	
213.94202	50	
215.41616	84	
215.88851	76	
215.93903	72	
217.87904	114	
220.87692	56	
222.82816	72	
222.97314	48	
223.84310	74	
223.89812	72	
223.95862	68	
224.84346	68	
224.97976	70	
225.05188	96	
225.83176	50	
226.96777	78	
227.83431	66	
227.89571	84	
228.89013	74	
229.03903	62	
229.83999	48	
231.94895	404	1+
233.83616	60	
233.94867	130	
234.07265	78	
235.89461	90	
236.85002	78	
236.90551	126	
238.05129	66	
238.06652	74	
238.84248	192	
238.88277	114	
239.85670	56	
239.88688	68	
239.90406	72	
240.83745	56	
240.91788	104	
241.13075	72	
241.84172	564	1+
242.94129	50	
243.83019	252	
243.89142	88	
244.82943	148	
244.84788	68	
245.83625	72	
246.95441	86	
248.99033	74	
251.00126	92	
254.09095	64	
254.92207	130	
255.83771	72	
256.05751	62	
256.86359	218	1+
256.89782	56	
256.95661	70	
257.91028	100	
257.93040	76	
258.84714	592	1+
258.97416	50	
259.88598	64	
259.95321	60	
259.96899	166	1+
260.46022	82	
260.83472	414	1+
260.88628	100	
262.87750	66	
264.85648	72	
264.94804	68	
264.97203	92	
266.84423	78	
266.86004	182	
267.05286	90	
267.13724	174	
267.82222	70	
267.84609	82	
268.83475	434	1+
268.96072	72	
269.14379	58	
269.91583	64	
270.38815	112	
274.85903	244	
274.89339	52	
275.06017	72	
275.87735	118	
276.00445	56	
276.85535	880	1+
277.91145	70	
277.94372	64	
278.10318	72	
278.21594	78	
278.70575	50	
278.82668	66	
278.84442	354	
279.84242	272	
280.88138	118	
280.92382	68	
281.01646	48	
281.04718	62	
281.10721	64	
281.82789	46	
281.86782	52	
281.88696	132	
282.85463	76	
282.88076	60	
283.90165	58	
284.87502	122	
287.88158	70	
287.91913	48	
289.95447	68	
291.23076	50	
292.87407	52	
293.87524	70	
294.85049	108	
295.80015	56	
295.91609	90	
296.70478	94	
297.84618	48	
297.86706	52	
298.39506	84	
298.89980	64	
299.84584	48	
300.82014	94	
300.86472	78	
301.86043	74	
301.87481	54	
302.86806	66	
302.94325	54	
306.88165	50	
308.75378	48	
308.81716	68	
309.91338	98	
310.88311	48	
312.83256	62	
312.92102	72	
314.96622	74	
315.89215	130	
320.94721	54	
329.75402	68	
334.95668	90	
338.00657	66	
339.81739	50	
340.89519	72	
341.88009	96	
341.97063	70	
342.23875	50	
342.90279	50	
343.23438	92	
344.82421	52	
344.90174	54	
345.23387	48	
END IONS

###FS:    #m/z: 336.94358 #charge 1+
###MS: 142
###MSMS: 145
BEGIN IONS
TITLE=Cmpd 108, +MS2(336.9436), 28.0-35.0eV, 3.1min #145
RTINSECONDS=186.112
SCANS=142,145
PEPMASS=336.94358	21968
CHARGE=1+
69.39905	46	
189.90033	70	
203.99039	46	
205.95249	74	
211.94409	294	
212.88065	66	
213.93716	342	
215.88511	112	
217.93572	46	
218.01724	94	
218.87622	86	
221.88743	76	
221.94831	72	
223.48670	84	
223.83440	48	
227.95313	54	
228.84493	104	
228.89201	86	
229.95319	698	
230.88604	426	1+
231.11942	74	
231.94643	122	
232.13787	60	
232.82415	146	
234.83030	54	
235.84751	60	
238.90851	66	
239.13830	84	
239.85659	54	
239.89417	64	
239.91172	78	
240.35330	38	
240.85220	102	
241.84170	226	
242.84398	208	
245.79372	82	
245.84959	40	
246.86728	64	
248.89940	64	
248.91903	62	
248.94966	84	
249.88634	58	
249.96816	200	1+
250.94740	46	
251.83339	148	
251.87210	60	
251.95402	64	
252.85515	102	
252.97187	202	
253.33020	38	
253.90572	114	
254.84311	68	
255.07827	204	
255.87138	52	
255.97334	52	
256.80103	64	
256.85410	82	
256.87990	86	
256.89658	142	
257.85508	132	
257.92398	92	
257.96320	42	
258.84430	264	
259.85212	486	1+
260.83105	72	
262.79195	74	
262.83181	92	
262.96730	94	
263.35151	48	
264.02952	68	
264.87025	68	
266.08266	58	
266.84630	70	
266.90864	98	
267.17338	114	
267.84319	72	
267.86421	64	
268.31476	48	
268.83667	186	
269.84043	176	
270.84535	102	
271.84386	70	
272.87151	48	
272.90195	94	
273.84993	68	
274.86082	38	
274.88520	62	
275.86465	164	
275.94679	76	
276.85620	516	1+
276.86064	124	
276.94537	72	
277.83560	54	
277.86024	300	1+
278.83302	104	
279.85326	118	
279.89138	40	
282.11238	68	
282.90978	94	
285.84993	68	
285.92036	68	
286.85256	238	
287.82718	72	
287.85129	216	
287.91895	54	
291.04040	38	
292.93701	88	
293.08708	44	
293.10776	124	
293.84920	120	
293.88392	72	
293.90671	98	
293.96786	84	
294.86635	164	
295.86987	68	
296.88900	56	
296.97380	70	
297.00318	58	
297.06232	56	
297.89030	72	
298.31247	72	
298.84044	46	
298.89786	66	
299.88012	84	
300.82353	76	
300.87811	342	1+
302.91955	66	
304.04268	54	
304.90145	72	
305.06460	42	
305.79149	66	
306.88001	54	
307.88612	136	
307.93894	88	
309.81841	38	
309.86501	116	
311.86890	64	
314.80789	54	
317.89360	68	
317.98307	78	
318.87926	72	
318.94486	110	
320.82257	66	
321.42348	76	
321.74951	72	
321.88631	58	
324.11905	70	
324.90660	74	
326.88836	130	
329.12599	48	
331.76405	66	
333.84281	88	
334.30960	68	
336.75796	56	
338.86476	56	
341.39211	68	
END IONS

###FS:    #m/z: 336.94367 #charge 1+
###MS: 146
###MSMS: 147
BEGIN IONS
TITLE=Cmpd 109, +MS2(336.9437), 28.0-35.0eV, 3.2min #147
RTINSECONDS=189.762
SCANS=146-147
PEPMASS=336.94367	21878
CHARGE=1+
127.29109	62	
186.39522	98	
186.86349	68	
190.95758	92	
191.02539	66	
196.95816	86	
197.88457	70	
211.88740	72	
211.94286	836	1+
212.87888	80	
213.87658	64	
213.93909	306	
215.88646	94	
217.83784	84	
218.88906	78	
219.83579	220	1+
221.93833	56	
222.95292	52	
223.58063	96	
223.83036	78	
223.96499	108	
224.83402	84	
224.97583	110	
226.84754	56	
227.82916	46	
228.84437	90	
228.88837	82	
229.84979	90	
229.95414	1018	
230.00628	72	
230.88686	150	
231.88781	82	
231.94799	522	1+
232.82497	78	
233.89439	78	
233.94604	110	
234.03536	68	
234.91887	42	
234.94728	72	
235.86268	74	
235.89865	62	
236.82338	68	
236.95573	68	
237.90509	50	
238.83830	144	
238.89137	68	
239.85357	80	
240.84100	608	1+
241.84237	460	1+
242.02372	114	
242.88612	64	
245.87294	70	
246.85405	56	
246.90443	78	
246.97931	78	
247.96332	70	
248.09771	70	
248.93004	68	
248.99243	62	
249.95608	58	
250.01627	60	
250.98519	124	
251.82114	42	
251.87979	52	
252.83382	64	
252.96830	788	1+
253.00576	48	
253.93619	88	
254.08502	72	
254.91628	232	
254.96184	150	
255.88176	52	
255.90667	56	
256.84754	60	
256.86162	66	
256.89191	176	
257.90819	66	
257.93172	76	
258.09813	48	
258.84510	670	1+
258.98625	56	
260.93871	114	
261.82144	106	
262.04218	66	
262.85756	46	
264.86579	122	
265.04399	68	
265.83973	334	1+
265.86251	60	
266.88427	78	
267.83846	436	1+
268.84076	296	1+
270.80650	82	
270.93762	92	
271.86675	54	
271.88052	52	
271.95774	58	
274.85884	94	
274.93399	66	
275.86017	112	
275.87959	56	
275.91196	80	
275.96946	82	
276.37346	76	
276.85571	418	1+
277.88589	96	
277.92003	130	
278.09062	54	
278.11121	52	
278.83725	42	
278.87149	100	
279.10660	74	
280.86380	46	
280.92175	74	
281.05155	68	
281.78676	76	
282.87594	64	
283.04542	82	
284.09202	48	
284.89741	68	
285.35159	54	
285.84783	66	
285.88788	72	
286.85154	112	
287.84818	78	
288.88699	46	
291.85212	192	1+
291.92720	64	
293.10145	112	
293.90876	90	
297.88124	126	
298.10869	68	
298.40769	90	
298.86145	302	1+
298.89811	88	
299.78403	64	
299.81553	78	
299.88786	50	
300.09818	52	
301.92836	68	
302.84902	66	
303.86692	50	
303.89447	68	
304.85246	74	
306.76752	48	
306.88393	72	
306.92903	90	
307.04497	72	
308.85720	68	
311.03871	78	
315.84106	60	
316.87400	60	
323.44311	82	
325.89481	50	
326.76401	64	
326.89533	64	
327.89041	110	
329.61148	90	
330.84107	76	
336.17810	62	
336.93027	68	
340.90231	74	
341.36689	74	
END IONS

###FS:    #m/z: 359.95961 #charge 1+
###MS: 146
###MSMS: 148
BEGIN IONS
TITLE=Cmpd 110, +MS2(359.9596), 28.0-35.0eV, 3.2min #148
RTINSECONDS=190.535
SCANS=146,148
PEPMASS=359.95961	15072
CHARGE=1+
68.40010	74	
151.75663	72	
193.93166	70	
196.08022	64	
196.88076	76	
199.96296	66	
201.84265	60	
201.87234	68	
202.47639	80	
202.87926	58	
207.94545	70	
209.94454	140	
212.87721	62	
216.04913	70	
216.82943	68	
221.89269	62	
222.95098	124	
223.95332	150	
224.94740	256	
225.88848	70	
225.94913	184	
226.94461	1026	1+
228.94084	898	1+
232.88116	86	
233.90740	86	
233.96374	60	
234.93580	78	
236.87370	84	
238.12538	90	
238.90660	80	
240.94017	540	1+
240.96022	70	
241.91304	74	
242.88048	98	
242.93204	72	
242.96433	72	
243.00665	74	
243.95836	58	
244.79216	70	
244.83243	78	
244.88673	58	
244.95640	454	1+
245.84390	60	
245.85745	70	
245.93727	216	
246.95090	610	
248.80035	72	
250.83632	62	
250.94131	80	
250.95704	66	
250.97248	78	
251.89739	104	
253.08010	66	
257.11233	62	
258.85229	136	
258.96683	78	
259.09036	60	
259.16752	64	
259.81840	76	
260.83570	98	
261.83730	56	
261.96455	62	
262.89127	90	
263.88991	80	
264.96004	84	
264.97415	62	
265.06401	66	
265.97061	74	
266.80838	82	
266.98244	66	
267.09712	68	
267.80784	58	
268.77534	70	
268.83566	62	
268.96886	72	
269.89994	70	
270.80035	62	
270.88906	60	
271.94316	94	
273.86009	68	
273.96620	62	
274.81623	74	
274.95482	62	
275.96743	78	
276.81305	80	
276.85933	62	
278.02963	60	
278.83813	108	
278.99476	66	
279.07438	62	
279.81583	78	
279.84479	136	
279.92252	82	
280.00469	84	
280.79041	262	1+
280.84363	78	
281.85059	58	
281.87244	84	
281.89172	64	
282.11675	66	
282.88665	80	
284.53722	78	
284.81906	72	
285.06559	88	
286.85249	84	
288.08582	74	
288.83795	84	
289.77239	64	
290.82035	70	
291.77799	78	
291.82433	62	
291.89949	82	
294.85465	64	
294.87577	104	
296.80219	64	
296.86962	64	
297.11104	60	
297.77169	76	
297.91369	94	
298.42474	104	
298.80421	694	1+
298.84482	66	
299.96460	68	
309.12175	78	
309.49232	70	
309.88322	80	
312.78649	90	
315.74263	70	
316.85043	74	
319.76771	56	
320.41363	56	
321.91945	74	
322.90887	74	
323.01426	114	
324.01564	70	
324.89357	70	
326.72189	78	
330.81625	66	
331.01521	80	
336.94605	72	
337.02050	76	
338.89413	84	
339.23113	88	
340.90436	78	
342.20001	64	
342.98681	100	
345.72123	68	
345.75509	86	
349.77619	62	
350.84011	56	
352.88547	60	
356.75060	80	
356.95959	56	
357.03169	76	
358.90616	70	
363.72573	66	
END IONS

###FS:    #m/z: 507.84192 #charge 1+
###MS: 146
###MSMS: 149
BEGIN IONS
TITLE=Cmpd 111, +MS2(507.8419), 28.2-35.2eV, 3.2min #149
RTINSECONDS=191.307
SCANS=146,149
PEPMASS=507.84192	13230
CHARGE=1+
196.01351	144	
214.88299	128	
222.97300	90	
224.94478	78	
224.97874	144	
230.95517	82	
237.06170	80	
241.89755	78	
242.06761	86	
246.90816	104	
251.97159	78	
254.07896	92	
258.87330	122	
265.08810	80	
266.16697	88	
278.96587	84	
279.91017	84	
279.96984	82	
279.98793	98	
284.89526	108	
287.85041	192	
289.03691	164	
292.86550	84	
293.96158	80	
294.76424	82	
294.85673	126	
294.87442	272	1+
296.85301	90	
298.87909	94	
299.85160	132	
299.90831	108	
305.85732	220	
308.14274	402	1+
308.86863	380	1+
308.88451	88	
309.89276	116	
310.80707	78	
310.95624	100	
311.88255	198	
312.86735	132	
312.88678	114	
313.87493	112	
313.91903	92	
314.86329	420	1+
321.28022	116	
322.78446	124	
323.34156	80	
323.87374	128	
325.82834	128	
326.02328	78	
326.87964	750	1+
329.03434	90	
331.87199	552	1+
332.87557	574	1+
332.93412	128	
334.78630	84	
336.87347	106	
336.94149	140	
337.16202	82	
337.81875	296	1+
338.77903	80	
338.82166	252	1+
340.17274	98	
340.91597	84	
343.84156	182	
347.77230	106	
347.82245	102	
348.74357	120	
349.76379	104	
349.85669	88	
349.89823	132	
350.05390	92	
351.77248	158	
352.11992	78	
352.74052	80	
353.78807	88	
354.77871	154	1+
357.86315	92	
359.84402	84	
360.17025	104	
360.76490	112	
366.78663	272	1+
366.90239	88	
367.82194	148	
368.84425	112	
368.86217	86	
368.89753	134	
369.83712	130	
369.89048	78	
370.37406	90	
372.17444	84	
373.80845	250	1+
373.90691	90	
374.83498	90	
377.30189	84	
377.46616	106	
377.76779	202	1+
377.89630	94	
382.85348	80	
383.80142	96	
383.88448	112	
384.85169	118	
385.77647	98	
386.78636	274	1+
386.83991	168	1+
386.86903	80	
387.80177	82	
390.83931	260	
391.04629	90	
392.81869	166	
393.82624	122	
393.90721	80	
397.08882	80	
399.69079	82	
399.84567	212	
400.72440	112	
403.80471	102	
403.86713	120	
404.78460	128	
405.21440	80	
405.76444	148	
405.86291	118	
407.74304	166	1+
407.86483	214	
408.84697	282	
409.72189	298	1+
409.78869	124	
409.85405	140	
410.09130	86	
410.83517	480	1+
411.74097	84	
411.75904	110	
411.78647	104	
412.76101	84	
413.80041	84	
414.79047	150	
415.71277	92	
416.89498	84	
421.77862	98	
421.86076	80	
421.88689	104	
423.77427	372	1+
423.86746	192	
423.88596	96	
424.85795	178	
425.77855	92	
426.08882	106	
426.75263	114	
426.85879	542	1+
427.74674	398	1+
427.77453	132	
428.74735	282	1+
428.84433	714	1+
428.89161	94	
429.70452	98	
430.78976	114	
431.77019	82	
431.86506	456	1+
442.87959	126	
444.87067	934	1+
445.69172	82	
446.74738	82	
446.86435	80	
446.88410	104	
447.71186	230	1+
449.74238	78	
449.79148	290	1+
449.87865	100	
450.76762	84	
450.86835	114	
460.88192	88	
462.88089	148	
464.73108	160	1+
467.88727	520	1+
470.86941	82	
485.89847	228	
486.90300	118	
489.47463	86	
509.91195	96	
END IONS

###FS:    #m/z: 363.95437 #charge 1+
###MS: 150
###MSMS: 151
BEGIN IONS
TITLE=Cmpd 112, +MS2(363.9544), 28.0-35.0eV, 3.3min #151
RTINSECONDS=194.97
SCANS=150-151
PEPMASS=363.95437	65150
CHARGE=1+
183.93429	70	
189.86366	236	
190.86098	96	
191.86070	94	
192.88649	66	
199.92645	72	
205.94722	60	
206.94580	78	
207.95214	60	
209.94206	402	1+
210.87954	152	1+
211.14650	84	
215.85250	104	
220.96615	66	
222.89233	86	
222.95018	934	1+
223.89069	68	
224.89303	138	
224.94827	506	1+
225.04937	90	
225.87799	62	
226.92107	92	
226.94596	2204	1+
227.07755	66	
227.89744	68	
228.89680	86	
228.94021	1932	1+
228.96954	68	
230.83579	110	
230.88688	422	
231.84028	92	
232.85145	58	
233.88480	78	
235.90217	72	
236.85192	70	
236.90296	82	
238.83064	66	
240.94026	262	
240.96124	292	
241.83664	72	
241.94008	1194	1+
241.95940	134	
242.89867	154	
242.95517	482	
243.82122	60	
243.83707	98	
244.91295	76	
244.95539	826	
245.93847	64	
246.80752	178	
246.94984	682	1+
246.97360	134	
247.38866	84	
247.89082	80	
248.89659	122	
249.80101	72	
250.79938	82	
250.84595	72	
250.94374	62	
251.05999	94	
251.88979	64	
252.07652	82	
255.02521	60	
258.84582	94	
258.97527	128	
259.97108	62	
260.42434	92	
260.83082	60	
260.85364	172	
260.96973	384	1+
261.05511	84	
262.96681	142	
264.40262	76	
264.82427	82	
264.85811	72	
264.98128	128	
265.08400	82	
266.80914	258	1+
266.82804	84	
266.85219	116	
266.94724	90	
266.97851	94	
267.88028	84	
267.92060	82	
267.97188	170	
269.97244	76	
270.97202	88	
271.09348	68	
272.02862	70	
275.85526	70	
278.79579	72	
278.84161	60	
279.86689	92	
279.96342	70	
280.78927	374	1+
280.83122	58	
280.84778	72	
282.79191	140	
282.89050	64	
282.91355	72	
283.01047	68	
283.06604	78	
283.40704	74	
283.84261	288	1+
283.98469	66	
283.99896	72	
285.81457	218	1+
285.91638	76	
288.03586	70	
288.84473	80	
290.01030	74	
291.85781	82	
292.07599	76	
293.86022	60	
294.42470	72	
294.85035	58	
294.91803	74	
295.18387	64	
295.85702	92	
296.81232	62	
298.80324	128	
299.12309	80	
299.80339	358	1+
300.79072	70	
301.78788	64	
302.40009	60	
302.85800	212	1+
302.88925	74	
303.84326	66	
305.90182	72	
306.84275	60	
306.97859	66	
307.87406	70	
309.14246	62	
310.19436	68	
310.86259	74	
311.08838	76	
311.86662	106	
314.01504	74	
314.81600	62	
314.84883	60	
320.97907	72	
321.14590	70	
322.83606	64	
322.92591	68	
324.20801	96	
326.84313	126	
327.19487	66	
329.87447	72	
332.82066	96	
338.80170	94	
340.94201	132	
342.02776	80	
344.81967	86	
346.04542	68	
346.87451	104	
351.74685	74	
358.72017	78	
359.75562	78	
359.85734	62	
360.85774	64	
363.61830	88	
364.72400	68	
364.89527	90	
366.33222	78	
END IONS

###FS:    #m/z: 336.94431 #charge 1+
###MS: 150
###MSMS: 152
BEGIN IONS
TITLE=Cmpd 113, +MS2(336.9443), 28.0-35.0eV, 3.3min #152
RTINSECONDS=195.742
SCANS=150,152
PEPMASS=336.94431	20526
CHARGE=1+
198.58493	92	
205.94916	92	
211.94347	584	
212.87843	96	
213.89257	66	
213.94113	262	1+
215.29013	44	
215.88802	132	
215.93012	74	
217.88315	64	
218.89387	68	
220.86740	58	
221.89630	82	
221.96427	56	
224.83905	92	
224.96879	44	
225.96532	72	
226.06234	64	
226.85126	84	
226.90511	78	
227.85098	62	
228.05311	82	
228.84573	108	
228.89037	138	
229.78837	74	
229.84803	92	
229.95493	596	
230.88840	488	1+
231.95056	186	
232.94304	64	
233.92992	74	
234.83211	58	
235.11669	90	
235.89289	68	
235.94942	60	
235.97384	110	
236.07778	48	
238.83637	68	
238.88210	74	
239.85879	64	
239.92125	70	
240.83705	78	
241.83999	718	1+
241.88238	74	
242.94462	44	
244.83812	72	
245.83233	46	
245.86414	86	
246.90462	72	
248.88203	62	
248.96497	54	
248.98960	112	
249.88616	70	
249.89991	74	
250.83233	58	
250.98984	44	
251.95610	64	
251.98025	118	
252.02236	64	
252.79851	50	
252.96958	536	
253.91895	80	
254.89884	46	
254.91538	84	
254.96624	104	
255.07026	44	
255.21206	50	
256.84918	94	
256.86390	78	
256.89137	148	
257.85089	90	
258.84325	298	
258.86179	48	
259.01754	90	
259.80476	78	
259.85315	206	
259.96473	66	
260.83083	132	
260.85658	130	
261.83435	148	
261.85738	64	
262.91726	72	
262.94732	60	
263.07250	98	
263.22016	42	
265.05808	62	
266.86175	196	
267.84044	460	1+
268.52371	48	
268.84356	388	1+
268.96467	62	
270.85255	114	
270.98015	72	
272.82064	84	
272.84507	60	
272.94028	72	
273.79718	74	
274.84855	82	
274.88338	56	
275.80812	68	
275.86419	94	
275.88180	86	
276.85759	340	
277.82054	60	
277.86156	248	
278.84579	64	
279.83415	70	
279.88319	90	
280.25960	60	
280.83945	88	
280.86826	96	
282.88437	60	
283.94085	78	
286.11947	64	
286.80785	64	
286.85301	186	
286.89266	82	
287.68058	54	
288.00438	52	
293.10339	68	
293.86694	68	
294.11529	54	
294.63795	44	
294.86200	76	
294.90067	46	
297.87575	102	
298.01178	60	
298.22951	70	
298.31366	54	
298.94022	90	
299.86774	146	
300.87786	178	
301.75374	48	
304.02498	78	
304.88036	84	
305.80501	44	
308.66543	62	
308.88741	56	
309.87896	58	
310.85885	74	
312.93668	58	
317.06189	78	
317.74441	82	
317.92418	56	
318.82888	64	
319.37239	56	
320.26250	66	
321.88828	72	
323.03005	68	
323.77472	50	
325.83284	64	
329.39741	74	
330.37219	66	
331.80418	72	
331.88254	94	
END IONS

###FS:    #m/z: 359.95992 #charge 1+
###MS: 150
###MSMS: 153
BEGIN IONS
TITLE=Cmpd 114, +MS2(359.9599), 28.0-35.0eV, 3.3min #153
RTINSECONDS=196.514
SCANS=150,153
PEPMASS=359.95992	15064
CHARGE=1+
125.69745	56	
190.92889	74	
194.03269	66	
197.86747	90	
197.94170	74	
203.88708	74	
209.94420	184	
210.94301	80	
214.87925	52	
216.82793	76	
220.95724	58	
223.88735	74	
223.95705	114	
224.89334	74	
224.94669	276	1+
225.04605	72	
225.87226	58	
226.94496	468	
227.42870	74	
227.92896	72	
228.85108	56	
228.94321	610	
232.82700	72	
232.90348	54	
234.86031	58	
235.89867	70	
235.95492	62	
237.88688	64	
239.14609	70	
240.02402	80	
240.94009	576	1+
240.96055	208	
242.30289	54	
242.91882	70	
243.06797	72	
243.83347	120	
243.89745	122	
244.46732	92	
244.84764	58	
244.95549	354	
245.10524	72	
245.88812	56	
245.91918	52	
245.94583	98	
246.95295	450	
246.97539	54	
247.00265	106	
248.96996	80	
250.94960	74	
250.96676	72	
251.03125	82	
252.00645	90	
252.87375	62	
252.95396	68	
253.07598	84	
255.22710	64	
257.86285	68	
258.83015	64	
258.97169	60	
260.94395	78	
261.83512	92	
261.95044	56	
262.13128	74	
262.85572	80	
263.83704	68	
263.88392	66	
265.90034	68	
266.81422	54	
266.85834	88	
267.97469	60	
269.85531	92	
269.96944	228	
270.09951	74	
270.93574	72	
272.80636	74	
274.98504	74	
276.41850	106	
278.79934	64	
278.84720	74	
278.89724	68	
278.96588	74	
279.80517	66	
279.87518	66	
280.10511	68	
280.79059	386	1+
280.86599	60	
280.99889	66	
281.84243	102	
281.86731	68	
281.89195	66	
282.83067	62	
282.86995	94	
283.08280	68	
283.83330	58	
284.82191	58	
285.93468	84	
286.80736	74	
290.85629	58	
293.00448	80	
293.11767	66	
293.87303	68	
294.85838	90	
295.93752	94	
297.00526	60	
297.35423	88	
297.81180	72	
298.79801	716	1+
298.84283	66	
299.86679	68	
300.13260	76	
300.45833	94	
301.82191	68	
301.86110	112	
303.39637	66	
305.94647	64	
310.86742	54	
310.91501	98	
310.94984	84	
312.85801	54	
313.93457	60	
314.83298	78	
316.81044	64	
317.76634	66	
317.81057	66	
317.90181	96	
318.27401	56	
318.93396	74	
319.61201	88	
319.81156	52	
320.39390	70	
320.79874	66	
320.96536	64	
321.81656	150	
322.03368	54	
322.92785	116	
325.89212	72	
326.85059	68	
329.87005	80	
330.18693	76	
334.10538	96	
334.87785	58	
334.95215	70	
337.96549	60	
338.90076	74	
339.87604	78	
340.94275	76	
342.89777	68	
344.07473	72	
349.40441	76	
355.36944	56	
358.18992	54	
360.28058	76	
360.96303	72	
361.36447	68	
END IONS

###FS:    #m/z: 322.92845 #charge 1+
###MS: 154
###MSMS: 155
BEGIN IONS
TITLE=Cmpd 115, +MS2(322.9284), 28.0-35.0eV, 3.3min #155
RTINSECONDS=200.189
SCANS=154-155
PEPMASS=322.92845	351254
CHARGE=1+
50.26894	18	
61.99201	18	
72.42970	18	
104.66155	18	
142.87703	36	
152.27564	26	
170.54773	16	
177.22200	26	
183.91430	92	
187.92218	68	
188.77864	30	
189.91731	66	
195.89633	84	
196.21012	20	
196.85316	44	
197.71537	78	
198.87205	50	
198.93316	72	
201.04141	210	
201.33091	22	
201.92814	32	
202.92038	98	
203.01675	72	
204.88772	62	
205.94796	130	
206.73746	18	
218.88118	24	
219.90338	74	
221.07019	62	
221.29297	90	
221.41355	72	
221.87618	46	
221.92197	72	
222.94977	44	
223.75515	32	
223.95479	82	
224.66287	26	
225.85967	48	
227.92695	114	
228.83817	80	
229.91299	84	
231.45666	22	
231.91359	68	
233.00497	76	
234.62538	36	
237.45496	42	
237.92848	80	
239.08055	134	
240.81805	88	
240.93894	1058	
241.33056	54	
241.82335	46	
241.88230	28	
241.90806	32	
241.94185	868	
242.15371	28	
242.18437	72	
242.46122	40	
242.51204	28	
242.91110	30	
242.94074	2546	1+
242.96845	60	
243.10310	44	
243.83036	72	
243.88417	46	
244.08039	24	
244.81259	88	
244.84413	58	
244.85914	64	
244.94056	552	1+
246.04817	28	
246.21544	24	
246.99299	62	
247.04281	26	
247.32512	34	
247.98568	72	
248.54964	18	
248.83717	72	
250.10742	36	
250.83446	46	
250.87120	26	
250.91252	56	
251.05819	68	
251.07177	52	
251.10956	20	
251.27615	26	
251.46458	24	
252.93263	118	
253.83790	32	
254.05949	76	
255.11188	32	
256.14396	20	
256.89501	104	
258.84543	70	
261.43592	32	
261.70706	32	
261.89078	32	
263.85587	62	
264.91246	62	
265.81240	44	
266.99838	40	
268.87799	100	
269.45623	52	
269.80480	68	
271.87226	60	
271.89085	50	
274.04137	32	
275.89200	48	
276.13502	28	
277.89040	24	
278.02423	138	
278.58243	18	
279.09165	1308	1+
279.57116	18	
280.01512	74	
280.08046	80	
280.26144	46	
280.43101	26	
281.24916	46	
281.43054	94	
281.79958	56	
282.06400	18	
282.88638	70	
283.06714	72	
283.12171	34	
283.38002	32	
283.96776	52	
284.29335	212	
284.31899	28	
284.57631	20	
285.03842	46	
285.10252	26	
285.22278	72	
285.29162	126	
287.02188	74	
287.80480	74	
288.07325	76	
289.79732	52	
290.87274	62	
295.85511	72	
297.06216	60	
298.82393	60	
302.14837	98	
310.90012	40	
311.77504	22	
312.82331	56	
313.87082	46	
320.79398	68	
323.01025	28	
323.75649	32	
324.14400	34	
324.29846	28	
326.89316	70	
END IONS

###FS:    #m/z: 340.93870 #charge 1+
###MS: 154
###MSMS: 156
BEGIN IONS
TITLE=Cmpd 116, +MS2(340.9387), 28.0-35.0eV, 3.4min #156
RTINSECONDS=200.961
SCANS=154,156
PEPMASS=340.93870	179498
CHARGE=1+
181.86808	70	
182.86316	64	
190.94905	64	
192.92626	116	
205.94732	74	
208.94470	68	
211.84100	70	
212.99880	58	
213.93766	216	
215.88482	54	
215.93463	168	
216.88763	68	
217.87778	84	
219.95793	60	
220.79636	46	
220.86776	70	
221.89525	108	
222.87400	64	
222.97290	48	
223.39687	82	
223.95908	48	
224.83603	68	
225.85224	76	
226.02171	76	
226.94029	82	
226.96411	78	
227.90125	94	
228.94979	70	
229.84231	80	
230.88986	82	
231.88543	104	
231.94485	62	
233.86970	84	
233.95228	78	
234.89891	136	
235.89116	200	
236.88192	90	
236.90360	66	
237.85998	68	
238.06671	66	
238.88965	60	
239.84583	194	
240.85417	180	
241.15321	58	
241.84106	422	1+
241.88225	62	
242.95497	72	
243.82775	246	
243.85103	70	
244.04907	76	
244.89403	56	
244.91862	56	
246.98518	78	
247.85818	72	
248.85275	64	
249.96572	100	
250.99004	70	
254.18669	54	
254.86648	72	
254.91753	74	
254.96071	368	1+
255.91849	280	1+
256.26037	94	
256.52183	58	
256.85484	232	1+
257.82931	76	
258.84218	102	
259.01563	74	
259.44283	74	
259.85011	372	1+
260.83545	476	1+
260.91408	60	
261.90088	70	
262.84557	92	
262.92510	68	
263.84283	176	1+
264.86215	78	
265.11219	72	
266.84589	58	
267.13226	128	
267.23747	46	
267.97694	56	
268.83748	114	
269.83736	84	
269.85459	148	
270.38822	102	
270.83740	54	
271.85913	44	
274.87585	112	
275.85005	54	
276.20980	46	
276.85611	724	1+
277.11974	70	
277.88606	92	
277.92403	142	
278.11951	62	
278.84372	590	1+
278.86362	178	
279.82928	70	
279.88303	58	
280.25751	70	
280.36414	72	
280.86430	66	
280.92977	68	
280.99770	102	
281.85915	102	
282.83296	70	
282.87188	78	
282.91983	54	
284.85419	70	
284.88472	54	
285.13191	56	
288.89708	62	
290.86227	72	
290.92905	102	
291.05909	68	
293.88172	90	
293.98679	62	
294.87150	82	
294.90528	66	
295.10567	68	
295.83194	86	
295.87014	90	
295.89730	122	
296.87409	74	
297.91348	68	
301.86041	56	
301.87518	62	
302.02885	106	
302.87849	54	
303.03680	48	
303.72755	78	
303.85180	54	
304.95839	64	
305.31981	46	
305.38630	78	
306.87964	60	
309.38436	92	
310.90196	70	
313.89296	52	
315.27795	102	
317.89546	60	
318.79130	48	
320.99018	68	
324.32273	48	
324.88225	58	
325.14131	72	
325.89025	96	
327.73260	68	
328.18387	82	
329.81977	140	
329.95209	100	
330.80063	82	
332.27391	76	
332.85867	66	
338.25882	48	
340.90441	100	
342.88631	48	
346.12451	66	
END IONS

###FS:    #m/z: 363.95433 #charge 1+
###MS: 154
###MSMS: 157
BEGIN IONS
TITLE=Cmpd 117, +MS2(363.9543), 28.0-35.0eV, 3.4min #157
RTINSECONDS=201.733
SCANS=154,157
PEPMASS=363.95433	64074
CHARGE=1+
183.93079	70	
187.86669	78	
196.88916	72	
206.03543	54	
206.96179	72	
206.99192	64	
207.87411	90	
208.89701	56	
209.94497	116	
212.87715	424	1+
218.54327	66	
222.95087	150	1+
223.97338	72	
224.94617	160	
224.97477	114	
225.82244	54	
226.88820	62	
226.94570	1262	1+
226.96212	88	
227.01220	58	
228.00491	92	
228.94146	1520	1+
230.88623	344	1+
232.02744	64	
232.88591	124	
233.85295	72	
234.86608	66	
235.42900	106	
238.05921	62	
240.94498	116	
240.96355	84	
241.93839	806	1+
241.96460	80	
242.94011	502	1+
243.81897	90	
243.85928	66	
243.89729	64	
243.97249	78	
244.84197	68	
244.93674	190	
244.95675	494	1+
245.38987	64	
245.61669	78	
245.84793	56	
245.88460	82	
245.93660	78	
246.08879	58	
246.95164	876	1+
247.80790	64	
248.79858	64	
248.84701	54	
248.92814	72	
249.80108	86	
251.02897	88	
252.02784	86	
252.07671	106	
254.07297	90	
254.91161	80	
255.01340	54	
255.22536	80	
256.88965	78	
258.97271	116	
259.84632	80	
260.83002	152	
260.96202	60	
261.82743	82	
264.82443	74	
264.87680	150	
264.96196	96	
265.81599	62	
265.87257	62	
266.80999	76	
266.85039	62	
267.97158	206	
268.85188	96	
268.95734	118	
269.91604	72	
270.95998	56	
271.78756	56	
271.87614	70	
271.91297	84	
272.87748	72	
273.79299	56	
274.78739	70	
274.85666	80	
274.94427	70	
275.08693	82	
275.88364	102	
278.42478	88	
278.81835	58	
278.84214	150	
278.85537	102	
279.79182	418	1+
279.86148	62	
280.11386	56	
280.79461	360	1+
280.89303	88	
281.85691	62	
281.95178	80	
282.55181	70	
282.78552	54	
283.85098	202	1+
284.81967	56	
285.91628	66	
286.80826	102	
287.82335	74	
289.87037	54	
290.92191	70	
291.97331	62	
296.81657	76	
296.90790	68	
297.96036	74	
298.80150	386	1+
299.14044	64	
299.82007	68	
299.87547	72	
299.92866	126	
300.87989	70	
300.90350	54	
301.28469	74	
301.85989	62	
302.94066	86	
303.09709	56	
303.83281	76	
305.10966	56	
305.82437	66	
306.82136	74	
306.94400	72	
309.89181	58	
310.02873	54	
310.84387	64	
311.81662	74	
312.87343	54	
312.92540	76	
314.13857	66	
316.81640	258	1+
319.05244	54	
319.81393	100	
319.96346	54	
320.83171	66	
321.86382	66	
323.23879	76	
324.81726	74	
325.17677	80	
325.42009	54	
326.34704	78	
326.99711	66	
328.94268	54	
329.86787	70	
329.91941	86	
332.82269	68	
334.95447	88	
336.93881	60	
340.93855	72	
341.85966	54	
342.19787	74	
347.27039	70	
349.77389	72	
354.20611	92	
359.18061	72	
360.35686	64	
364.32566	54	
365.31530	72	
368.92225	62	
END IONS

###FS:    #m/z: 322.92828 #charge 1+
###MS: 158
###MSMS: 159
BEGIN IONS
TITLE=Cmpd 118, +MS2(322.9283), 28.0-35.0eV, 3.4min #159
RTINSECONDS=205.399
SCANS=158-159
PEPMASS=322.92828	344874
CHARGE=1+
56.81156	70	
79.48960	26	
159.07708	24	
167.83089	68	
172.76138	52	
187.42760	54	
187.50653	22	
187.58570	36	
187.63291	24	
187.95018	36	
188.38060	38	
191.10040	48	
192.88661	78	
201.04356	200	
201.96115	50	
206.03194	72	
207.96978	36	
208.94175	68	
209.12796	28	
210.92036	86	
210.93365	64	
213.98829	20	
214.21657	28	
214.88472	96	
215.88131	34	
216.01637	26	
220.87120	78	
221.90514	50	
222.96403	70	
223.95984	162	
224.01039	68	
224.15639	22	
225.96078	58	
227.88256	74	
228.84944	72	
229.00751	72	
231.83323	72	
235.03757	72	
236.83477	70	
236.95011	60	
237.06072	66	
238.93335	74	
239.07774	62	
239.53340	22	
239.97046	24	
240.14404	74	
240.25218	30	
240.34267	20	
240.82190	80	
240.90008	54	
240.93822	2604	1+
240.97968	34	
241.17526	50	
242.00818	24	
242.08190	24	
242.93914	2996	1+
243.26462	50	
243.30234	24	
243.92040	82	
244.81534	78	
244.88205	36	
245.14764	90	
245.44169	72	
245.69242	26	
245.87668	98	
245.93835	66	
246.57806	22	
246.93660	52	
246.97420	56	
247.23605	50	
247.76809	26	
248.62822	34	
248.86663	86	
249.34075	38	
249.83203	40	
249.92118	70	
250.95995	24	
251.06397	86	
252.82572	62	
252.87480	40	
254.01809	72	
254.13163	24	
254.86440	54	
254.90927	88	
255.70592	24	
256.84045	78	
257.90420	70	
258.83412	54	
260.97177	60	
261.85895	40	
261.88683	58	
262.00445	34	
262.82971	74	
262.85354	70	
263.86031	56	
263.89361	64	
264.88618	86	
265.80813	52	
265.87046	54	
266.98655	42	
269.11163	44	
269.91771	56	
270.87308	78	
270.97446	28	
271.86805	32	
272.13626	58	
273.78897	84	
276.84709	52	
276.87193	50	
277.12800	22	
278.60386	24	
279.01906	48	
279.09146	1432	1+
279.25827	26	
279.80933	50	
280.92369	70	
281.16139	28	
281.65322	28	
281.90426	56	
281.99317	52	
282.92768	68	
283.06762	60	
283.88305	86	
283.97172	78	
283.99965	20	
284.29405	338	
285.19194	78	
285.84480	118	
285.90366	46	
286.40225	98	
286.94882	44	
287.36691	22	
289.00263	96	
289.86413	24	
290.78675	64	
292.80909	78	
294.86314	68	
295.11170	62	
295.83427	70	
296.79148	28	
300.85404	58	
302.87857	54	
306.01932	66	
306.09525	56	
307.87650	54	
308.11575	48	
312.94715	82	
314.00600	46	
316.81748	60	
321.24078	74	
323.15428	28	
323.21290	34	
324.20744	32	
END IONS

###FS:    #m/z: 340.93867 #charge 1+
###MS: 158
###MSMS: 160
BEGIN IONS
TITLE=Cmpd 119, +MS2(340.9387), 28.0-35.0eV, 3.5min #160
RTINSECONDS=206.171
SCANS=158,160
PEPMASS=340.93867	185390
CHARGE=1+
179.00317	60	
191.95649	52	
192.92608	58	
201.88446	58	
202.87503	70	
206.94942	90	
208.97894	66	
210.88440	56	
210.93409	82	
213.93844	208	
215.93578	166	
218.88660	72	
221.81598	48	
221.89440	76	
222.89993	76	
223.84660	76	
223.95714	66	
223.97710	90	
224.84341	120	
225.83904	78	
226.87707	62	
227.82360	50	
228.83845	54	
228.94795	78	
229.95391	64	
230.62205	36	
230.88809	52	
231.57531	76	
231.95063	290	
233.89612	68	
233.95341	82	
234.06686	48	
236.88611	52	
236.99359	54	
237.86951	90	
238.84206	44	
238.88045	60	
239.89070	80	
240.83484	216	
241.84180	568	1+
241.86232	112	
241.92811	60	
242.04099	74	
242.11730	76	
242.83299	296	1+
243.82461	72	
244.94373	72	
244.96311	72	
245.82446	48	
246.91583	70	
246.94692	74	
247.86259	52	
249.07578	56	
249.98732	62	
253.90087	76	
254.91950	90	
254.96356	108	
255.10382	52	
255.90177	236	1+
256.80880	60	
256.85290	174	
257.82899	62	
257.85287	72	
257.92999	72	
258.58308	44	
258.84397	250	
258.86431	126	
259.85214	324	
259.95306	86	
260.09042	66	
260.83794	430	1+
260.87149	82	
260.97390	72	
261.06491	68	
261.84170	308	1+
261.91674	60	
262.82763	66	
262.90935	70	
263.89936	66	
265.01411	54	
265.83004	74	
265.91627	76	
265.99424	80	
266.85202	56	
266.86548	58	
267.54098	78	
267.85613	72	
268.84150	182	
270.83643	90	
271.84195	72	
272.37874	86	
273.86240	66	
274.08348	38	
274.42563	60	
274.87266	62	
274.90555	62	
275.84600	114	
275.88590	64	
276.85574	826	1+
277.83780	62	
278.84448	830	1+
279.83188	50	
279.92852	52	
280.83902	186	1+
280.86303	166	1+
280.88879	70	
281.86730	200	1+
281.88973	48	
282.99303	84	
284.77898	68	
288.59230	100	
288.85124	72	
289.85891	44	
291.85635	180	1+
291.87913	58	
294.83784	66	
294.88564	54	
295.93339	60	
296.20370	78	
296.29639	40	
296.85265	76	
297.88389	60	
298.07043	38	
298.85768	70	
299.87041	70	
302.87853	62	
305.94447	70	
306.89685	48	
307.86120	66	
307.88699	146	
309.89210	52	
310.31792	46	
310.88748	102	
311.85993	72	
314.09979	66	
316.93711	66	
317.13403	54	
317.89321	86	
318.97794	68	
320.78305	74	
320.89742	70	
321.12202	68	
322.28684	76	
322.81389	68	
325.21224	52	
325.89677	88	
325.98108	58	
326.16305	60	
327.18387	86	
328.87826	58	
328.95628	116	
329.19035	70	
329.80320	40	
330.87326	54	
336.90804	58	
336.93924	60	
338.22967	52	
340.00462	56	
341.71213	46	
342.79324	58	
344.30670	72	
END IONS

###FS:    #m/z: 363.95438 #charge 1+
###MS: 158
###MSMS: 161
BEGIN IONS
TITLE=Cmpd 120, +MS2(363.9544), 28.0-35.0eV, 3.5min #161
RTINSECONDS=206.943
SCANS=158,161
PEPMASS=363.95438	64114
CHARGE=1+
183.86917	78	
183.92762	72	
185.86940	82	
199.04029	72	
206.56598	54	
208.88304	74	
209.93958	296	1+
210.88069	132	
212.88001	188	
218.46373	122	
222.95442	124	
224.94906	152	1+
224.97636	138	
225.84279	72	
225.89430	68	
225.97566	104	
226.06235	74	
226.88498	64	
226.94648	1056	1+
226.96890	124	
228.89032	168	
228.94120	1332	1+
230.88876	262	1+
231.85715	56	
232.88303	100	
234.87827	126	
235.12579	64	
236.86303	70	
237.95499	86	
239.08160	72	
239.87382	84	
240.08086	62	
240.81977	150	
240.94016	378	
240.96756	192	
241.93766	922	1+
242.81618	268	1+
242.85138	60	
242.94067	660	1+
242.96144	124	
243.12932	68	
243.40694	54	
243.81884	212	1+
244.95526	342	
245.94349	140	
246.95134	800	1+
247.80765	94	
248.87248	66	
248.90218	142	
249.80653	118	
249.83220	70	
250.90072	54	
254.90570	82	
255.22726	94	
256.84557	74	
256.92724	68	
258.84362	74	
260.87842	72	
260.93616	94	
260.96558	72	
261.83237	78	
262.83771	60	
263.86603	78	
263.97958	62	
264.82163	68	
265.81807	70	
266.78817	64	
266.80695	168	
266.86848	68	
266.89642	56	
267.81286	94	
268.13541	72	
268.81146	162	
268.97276	74	
269.06536	68	
269.97021	122	
271.09522	64	
271.98157	62	
272.88154	66	
273.32991	64	
274.76519	62	
276.41627	76	
276.81359	90	
277.92004	70	
278.80146	80	
278.85700	66	
280.79002	270	1+
280.92605	54	
281.87766	72	
282.79791	124	
282.86364	92	
282.95269	68	
283.85380	56	
284.28945	142	
284.57621	110	
284.82704	136	
284.86019	72	
284.91021	64	
285.00101	106	
285.04671	74	
285.11923	88	
285.82087	62	
285.83727	60	
289.49461	92	
290.79947	94	
290.85793	54	
293.42067	92	
294.48818	82	
295.84007	68	
295.93559	58	
296.80524	126	
296.86557	78	
296.89705	66	
296.93092	72	
298.79981	460	1+
298.92802	94	
299.41205	72	
300.78937	124	
302.37894	72	
302.80194	54	
302.85306	80	
303.08636	78	
303.81142	98	
303.85887	186	
308.81638	70	
309.92208	88	
311.82309	80	
311.85808	62	
312.80379	74	
313.16658	78	
315.81685	62	
316.80590	66	
318.81219	70	
319.30236	54	
319.85589	72	
321.12864	60	
321.80474	66	
322.93547	72	
322.98665	56	
323.12305	56	
324.80702	68	
325.32271	62	
325.90555	76	
326.84204	68	
328.08386	80	
330.88368	70	
332.95042	60	
333.15666	62	
336.07877	56	
336.74773	74	
338.38340	86	
341.18822	74	
343.91497	56	
344.87440	76	
345.25522	68	
348.75744	72	
353.07469	76	
355.39063	80	
358.04344	92	
360.22170	72	
364.08183	80	
364.30709	54	
END IONS

###FS:    #m/z: 322.92840 #charge 1+
###MS: 162
###MSMS: 163
BEGIN IONS
TITLE=Cmpd 121, +MS2(322.9284), 28.0-35.0eV, 3.5min #163
RTINSECONDS=210.599
SCANS=162-163
PEPMASS=322.92840	361234
CHARGE=1+
57.39336	28	
76.83101	20	
128.46718	32	
194.00891	84	
194.99188	86	
201.04276	68	
205.94879	34	
207.97136	54	
210.88226	78	
210.89687	64	
214.89718	52	
215.92271	74	
216.73709	30	
219.05364	58	
220.00148	74	
223.10818	32	
223.56179	36	
224.87662	62	
224.89498	62	
224.96315	50	
225.90748	66	
225.96069	68	
226.86246	64	
226.95821	22	
229.14102	58	
229.84979	68	
232.07604	20	
234.83955	20	
234.95444	76	
235.08272	56	
236.88385	72	
236.94459	68	
237.90967	48	
238.12912	72	
238.88594	68	
238.92181	44	
238.93713	56	
238.95023	68	
240.11907	78	
240.93858	1240	
241.06662	34	
241.08850	26	
241.81188	40	
241.89589	66	
241.94124	912	
242.04725	30	
242.06778	32	
242.82870	72	
242.89350	34	
242.94048	3306	1+
243.24942	28	
243.32821	28	
243.40098	42	
243.49011	18	
244.17471	36	
244.93887	656	1+
245.03993	26	
245.05705	40	
245.17843	28	
246.86569	32	
246.90235	88	
247.29174	30	
247.83958	22	
247.98082	18	
248.72783	20	
248.87360	74	
248.93207	100	
249.14512	30	
249.16202	26	
250.90339	130	
252.21708	18	
253.16168	72	
253.78732	70	
253.91470	58	
254.85471	54	
254.91388	68	
254.95844	100	
255.01128	20	
255.06832	82	
255.60597	20	
256.89486	114	
258.83573	56	
260.84100	50	
261.83905	32	
261.94643	34	
263.53858	30	
263.84393	72	
264.93627	62	
265.02439	82	
265.06015	86	
266.85463	66	
266.87218	36	
266.99637	72	
267.03259	20	
270.00264	34	
270.90929	68	
271.86112	122	
272.13936	66	
272.83502	52	
273.93569	56	
276.23484	72	
277.93089	58	
278.84504	70	
278.99347	28	
279.08891	1196	1+
279.16059	62	
279.54249	32	
279.96338	94	
280.36721	22	
280.41649	24	
281.82828	36	
281.84332	20	
282.78778	38	
282.87635	74	
283.27501	60	
283.61511	22	
283.84549	54	
283.96767	56	
284.29228	472	
284.45645	40	
284.62695	22	
284.80004	82	
284.84545	80	
285.20239	50	
285.60259	22	
285.85255	24	
286.15484	48	
286.86792	28	
289.84941	72	
289.88089	66	
289.90562	58	
290.02944	34	
291.86429	70	
292.12222	72	
295.52344	28	
296.92889	60	
297.80990	74	
300.80722	54	
303.40912	84	
304.05313	50	
304.72384	84	
305.99207	62	
307.89146	68	
310.11001	28	
311.89220	68	
313.76891	62	
313.87318	64	
317.83078	20	
321.80015	92	
322.21630	74	
324.89449	146	
325.86347	56	
327.07053	70	
END IONS

###FS:    #m/z: 340.93892 #charge 1+
###MS: 162
###MSMS: 164
BEGIN IONS
TITLE=Cmpd 122, +MS2(340.9389), 28.0-35.0eV, 3.5min #164
RTINSECONDS=211.371
SCANS=162,164
PEPMASS=340.93892	189172
CHARGE=1+
142.54180	58	
182.86491	64	
191.95490	68	
201.95277	90	
206.96155	66	
210.94848	78	
213.89944	78	
213.93960	296	
214.87661	210	1+
215.93645	80	
221.88364	60	
222.07192	64	
222.93279	60	
222.97326	70	
223.82659	72	
223.96158	66	
224.84176	68	
224.92470	68	
225.12360	102	
226.85600	160	
226.87003	68	
228.84154	116	
230.84690	64	
230.90150	60	
231.94890	296	
232.89258	64	
233.88302	78	
234.10302	68	
234.84326	62	
236.88307	140	
237.08797	66	
237.82991	74	
237.90214	80	
238.43611	80	
238.54999	104	
238.82964	70	
238.89905	74	
238.92318	78	
239.84825	132	
239.86235	68	
239.88898	66	
240.01616	68	
240.83322	70	
240.88642	60	
241.04496	74	
241.82437	100	
241.84266	498	1+
241.90326	64	
242.86239	82	
243.84006	196	
244.98222	64	
245.82837	60	
246.05782	86	
246.85942	58	
246.97540	70	
248.85076	84	
248.89562	62	
249.96015	78	
251.83923	72	
251.95757	106	
254.78025	82	
254.85065	68	
254.96415	112	
255.13503	64	
256.85039	78	
256.89839	122	
256.96260	94	
257.26144	68	
257.38983	80	
257.83050	144	
257.85876	68	
257.90208	62	
257.93366	86	
258.84364	212	
258.96441	68	
259.01345	66	
259.85000	324	
259.95889	70	
259.97521	66	
260.83200	182	
260.84482	230	
261.09245	60	
261.84341	168	
262.23889	72	
262.83971	86	
262.92701	72	
264.64037	114	
264.90325	120	
265.01400	78	
265.41786	90	
266.84166	64	
266.86457	134	
267.13750	60	
267.84626	60	
267.90628	60	
268.83852	62	
269.83925	128	
269.85749	60	
270.81629	118	
274.88222	226	1+
274.91184	70	
275.63074	100	
275.86657	148	
275.88335	258	1+
275.98968	78	
276.85547	536	
277.04364	64	
277.85840	424	
277.96687	82	
278.84184	452	1+
278.88686	66	
278.96397	82	
280.87227	72	
280.91556	58	
280.93614	180	
282.88447	68	
287.87130	64	
288.36545	72	
288.85308	86	
289.78686	62	
290.91481	102	
292.43065	102	
292.87191	64	
292.89032	118	
293.88577	92	
294.87230	74	
294.89688	68	
294.97064	84	
296.85091	66	
296.88437	90	
298.83539	84	
300.87109	128	
300.97772	78	
302.82961	90	
302.85874	78	
310.93269	100	
311.01696	98	
317.93927	76	
321.07361	68	
321.11971	90	
321.42354	70	
321.78218	64	
322.83609	64	
323.13170	68	
326.17194	68	
326.85068	76	
328.31079	72	
330.79613	62	
332.62117	70	
334.43327	108	
336.80847	60	
340.26540	68	
340.35152	66	
342.31362	84	
344.19951	68	
END IONS

###FS:    #m/z: 336.94408 #charge 1+
###MS: 162
###MSMS: 165
BEGIN IONS
TITLE=Cmpd 123, +MS2(336.9441), 28.0-35.0eV, 3.6min #165
RTINSECONDS=212.144
SCANS=162,165
PEPMASS=336.94408	18796
CHARGE=1+
124.62179	50	
191.94988	70	
198.87914	80	
207.98216	76	
210.83065	56	
210.87342	76	
211.94318	516	1+
212.85965	64	
212.87696	52	
213.94046	388	
215.89391	56	
215.93743	88	
219.83601	46	
220.83676	72	
220.87351	86	
222.87946	46	
223.95885	46	
224.86005	80	
224.89169	76	
225.84477	66	
227.43793	66	
227.89726	68	
227.94187	66	
229.95385	560	1+
230.84494	60	
230.88709	126	
231.44642	74	
231.88643	108	
231.94753	440	1+
232.01621	56	
233.89548	212	
233.95698	148	
234.82753	54	
235.90417	78	
236.04548	56	
237.06143	54	
237.46071	92	
238.84797	232	1+
239.87155	46	
239.95177	84	
240.84266	78	
241.67044	70	
241.84346	170	
242.84928	144	
243.83652	72	
244.84412	68	
247.96460	332	
248.97859	68	
249.82035	62	
249.96019	80	
250.82953	88	
250.84288	52	
250.94683	46	
250.96462	78	
250.98803	58	
251.03267	42	
251.82752	62	
252.95125	72	
252.96910	368	
252.98985	98	
253.83066	48	
253.91821	96	
254.02010	44	
254.90690	134	
254.94267	66	
254.96885	148	
255.07640	76	
256.06786	64	
256.85022	126	
256.89444	98	
257.86520	80	
257.93581	72	
258.84332	338	
258.86835	130	
259.85323	426	1+
261.85291	68	
262.83153	56	
264.88631	72	
265.08195	44	
266.84614	64	
267.84190	108	
268.83925	340	1+
270.94634	58	
270.97844	52	
271.97948	76	
272.18637	50	
273.90685	74	
274.85390	154	
274.87217	132	
274.90792	68	
275.86445	102	
275.97783	64	
276.85127	178	
276.88201	144	
277.83716	60	
277.86132	364	1+
277.95564	66	
278.08086	44	
278.83368	148	
278.85121	90	
278.95162	90	
279.09726	52	
279.82816	190	1+
279.85248	74	
279.89377	108	
280.89692	56	
281.88364	74	
281.94130	68	
282.89661	88	
283.94071	76	
285.84900	146	
286.85070	346	1+
286.91776	94	
287.84320	44	
289.82675	60	
289.84973	48	
289.87671	58	
290.85877	100	
291.24758	84	
291.86018	70	
292.82131	60	
292.85722	42	
292.88029	76	
293.02769	52	
293.10722	232	
293.37858	54	
293.84642	54	
294.98088	90	
295.03417	60	
295.90302	48	
296.23356	84	
297.01108	70	
297.89665	68	
298.17862	58	
298.22510	50	
299.01080	66	
299.41607	66	
299.87116	60	
300.15189	72	
301.01412	90	
301.04791	86	
301.87311	64	
304.85871	80	
304.88235	54	
305.89089	78	
306.78460	68	
308.90510	78	
309.37784	68	
309.87596	92	
312.86904	70	
313.87989	56	
317.84056	64	
320.61406	100	
321.04700	92	
321.28044	86	
325.77760	68	
334.76969	58	
338.12847	46	
341.78257	72	
END IONS

###FS:    #m/z: 336.94413 #charge 1+
###MS: 166
###MSMS: 167
BEGIN IONS
TITLE=Cmpd 124, +MS2(336.9441), 28.0-35.0eV, 3.6min #167
RTINSECONDS=215.801
SCANS=166-167
PEPMASS=336.94413	18886
CHARGE=1+
74.89071	58	
81.64596	50	
116.75135	70	
193.88766	68	
199.89188	84	
200.86170	60	
200.96262	58	
206.97414	58	
210.87859	56	
210.93043	50	
211.04453	72	
211.94373	1376	1+
212.87805	236	
212.93449	60	
213.93865	398	
215.88459	66	
215.90679	74	
215.93910	68	
219.89258	58	
221.89263	60	
223.89265	48	
224.83661	168	1+
224.96953	52	
225.93313	78	
226.11855	84	
226.83654	68	
227.96225	70	
228.83664	72	
229.95371	1184	1+
230.89079	410	1+
231.94843	574	
232.90384	66	
232.92821	70	
234.83237	88	
234.84917	80	
235.89123	68	
235.95525	56	
237.06353	66	
237.21709	46	
237.88495	68	
237.98877	66	
238.88699	100	
239.41946	88	
239.84979	66	
239.90750	72	
240.84023	110	
241.84328	216	
242.84103	124	
243.08709	68	
243.83053	118	
244.93826	60	
245.83651	58	
246.85666	50	
247.96195	278	
249.95974	52	
250.94725	72	
250.96679	70	
251.08133	78	
251.83350	68	
251.85438	68	
251.91491	68	
252.00854	50	
252.89231	60	
252.96720	668	1+
252.98587	60	
253.83236	58	
253.91093	114	
253.93602	78	
254.04969	62	
254.83333	76	
254.90662	58	
255.10568	82	
256.25428	72	
256.86499	104	
256.89953	72	
256.96247	82	
257.24968	68	
257.83104	66	
257.85477	148	
257.87669	96	
258.28305	48	
258.84480	824	1+
258.90759	150	
258.97590	84	
260.82890	56	
261.95079	92	
262.92703	58	
263.40528	58	
263.87987	60	
264.58445	72	
264.86299	72	
265.86413	60	
266.02257	74	
267.85592	56	
268.83785	440	1+
269.05513	66	
270.84704	266	1+
270.90000	56	
270.98037	78	
271.37847	76	
271.86275	220	1+
271.91072	44	
274.03891	94	
274.06548	82	
274.87521	148	
275.66960	58	
275.84285	128	
275.86640	100	
275.98756	66	
276.85768	248	
277.86541	104	
278.81226	62	
278.83353	138	
278.85953	66	
279.85662	78	
279.87259	110	
280.85631	146	
280.87658	64	
281.04300	82	
282.85993	68	
285.84918	100	
285.88501	82	
285.93474	68	
286.85099	176	
287.23386	84	
287.78774	46	
287.84209	56	
289.86448	72	
290.86083	66	
290.97533	66	
291.85608	94	
292.86166	64	
293.10610	198	
294.86760	62	
294.88711	212	1+
296.85270	72	
297.23591	78	
297.39053	56	
297.91997	98	
298.26815	56	
298.85437	122	
298.97373	54	
299.00999	54	
299.86857	54	
300.05415	80	
300.87948	140	
302.85947	72	
305.85648	68	
310.85635	132	
317.88850	72	
318.23712	66	
330.42977	46	
330.88793	60	
332.76700	58	
333.88315	72	
334.87792	72	
336.14545	54	
337.24367	68	
337.87801	72	
338.77420	50	
END IONS

###FS:    #m/z: 507.84200 #charge 1+
###MS: 166
###MSMS: 168
BEGIN IONS
TITLE=Cmpd 125, +MS2(507.8420), 28.2-35.2eV, 3.6min #168
RTINSECONDS=216.572
SCANS=166,168
PEPMASS=507.84200	16198
CHARGE=1+
116.01189	78	
189.41006	82	
189.87817	80	
195.08448	86	
195.89128	90	
214.88235	194	
238.06274	78	
245.07265	94	
250.90155	110	
252.37310	98	
261.87982	92	
263.37939	100	
264.82639	78	
265.91628	92	
269.83312	78	
270.95167	90	
274.79560	80	
278.93913	90	
280.86843	78	
280.88757	124	
281.39545	88	
283.05764	96	
286.87281	80	
287.85074	180	
288.83014	112	
288.90133	82	
289.87629	138	
290.87157	210	1+
293.86961	134	
294.85553	112	
296.84924	268	1+
298.87285	104	
300.97957	78	
302.81939	168	1+
303.86669	262	
305.86376	112	
306.87997	78	
307.87928	86	
308.13863	394	
308.87052	308	1+
310.15279	120	
310.39585	88	
310.80679	102	
310.88712	122	
311.88017	368	1+
312.81233	82	
314.86219	194	
315.78492	132	
315.86765	320	1+
316.88395	106	
322.88902	86	
324.00877	84	
324.84152	170	1+
324.85973	138	
326.88345	336	1+
326.90939	110	
327.32143	84	
327.39491	84	
327.43714	90	
329.86392	112	
330.40554	80	
330.88384	100	
332.87441	78	
332.99741	96	
335.87581	234	1+
337.70639	96	
341.86428	92	
345.22581	78	
346.88865	146	
346.93579	128	
348.77261	114	
348.86879	126	
348.89569	114	
351.88906	112	
353.80004	104	
353.84835	94	
354.91612	88	
356.34017	98	
356.80244	84	
357.34450	108	
365.04895	108	
368.89149	156	1+
369.83811	194	
370.41654	98	
370.79280	84	
372.88690	124	
372.98070	90	
373.81547	82	
374.81372	86	
374.86844	78	
376.30300	92	
376.77838	108	
381.40361	90	
381.80417	80	
381.86862	82	
384.83720	370	1+
385.06433	82	
385.76865	172	1+
388.84864	194	
390.19583	104	
390.83931	262	
391.18001	80	
391.83897	180	
392.82504	316	1+
394.38965	88	
394.82921	122	
396.79280	78	
396.83223	84	
397.75326	106	
398.74297	84	
399.76064	114	
399.84593	92	
401.17349	94	
402.03214	122	
402.87236	104	
403.86875	116	
404.75996	284	1+
405.76371	246	1+
405.85656	234	
407.73960	102	
407.84773	86	
407.86511	96	
408.84834	250	1+
410.83268	306	
411.83465	146	
411.90832	82	
412.73259	176	
412.83592	90	
414.26170	98	
414.77449	94	
416.76719	88	
420.87692	192	1+
422.78888	112	
422.82012	88	
423.77120	260	
423.86865	92	
424.77699	112	
425.72927	124	
425.76442	206	
426.72269	84	
426.75003	142	
426.77389	136	
426.86169	166	
427.73136	178	
427.75023	434	1+
427.86516	110	
428.79011	144	
428.84889	512	1+
429.88104	104	
432.86852	94	
437.22436	200	1+
438.52709	96	
439.89112	126	
440.89885	78	
444.87076	894	1+
445.70999	84	
446.75899	134	
447.71227	144	
447.79949	88	
447.87852	96	
449.77731	132	
449.87794	78	
450.89417	98	
457.90320	126	
462.88272	334	1+
465.72374	94	
467.88237	520	1+
485.90103	124	
486.89958	106	
487.89501	90	
488.80119	80	
489.79555	80	
506.37454	102	
END IONS

###FS:    #m/z: 359.95918 #charge 1+
###MS: 166
###MSMS: 169
BEGIN IONS
TITLE=Cmpd 126, +MS2(359.9592), 28.0-35.0eV, 3.7min #169
RTINSECONDS=217.344
SCANS=166,169
PEPMASS=359.95918	12016
CHARGE=1+
184.93117	70	
192.02124	78	
193.08642	74	
194.87851	64	
200.97476	82	
207.94159	78	
209.94298	160	
216.85374	54	
216.88581	84	
218.87931	72	
221.88921	68	
222.06637	62	
222.89055	102	
222.94844	138	
223.83200	78	
223.87482	92	
223.89061	72	
224.94940	248	
224.97455	60	
226.94694	884	1+
226.97549	84	
227.83793	48	
227.88646	80	
227.92935	78	
228.94120	730	
229.77652	80	
231.12501	52	
231.88591	56	
232.00520	92	
234.85324	64	
235.85268	218	1+
236.83855	74	
236.92919	46	
236.99567	68	
237.92447	78	
240.83507	82	
240.85191	96	
240.94023	362	1+
240.96222	76	
241.90380	64	
243.03151	80	
243.85727	50	
244.95608	378	1+
245.87867	78	
245.89203	64	
245.93961	124	
246.81160	64	
246.95288	386	
246.97932	58	
247.76044	46	
248.80245	154	
249.80255	62	
250.91812	82	
250.95484	60	
251.07289	70	
251.37910	74	
251.49415	56	
251.89927	86	
252.07879	144	
252.18212	100	
252.87480	72	
256.90554	64	
256.95640	56	
258.83184	80	
258.84732	54	
258.93246	56	
258.94658	64	
259.43669	72	
261.88491	66	
262.81796	92	
263.93583	70	
264.12116	76	
264.81813	60	
265.01396	64	
265.81221	68	
266.81293	158	
267.09934	86	
267.81096	92	
268.37667	92	
268.84186	50	
268.93445	66	
269.96440	82	
270.82475	46	
273.84371	74	
274.96508	114	
275.02385	72	
275.80604	66	
275.91642	68	
275.96945	74	
277.91466	66	
278.87368	88	
279.10315	48	
279.79282	368	1+
279.84846	76	
279.87691	66	
279.90145	54	
280.02040	70	
280.79539	274	1+
280.83311	118	
281.89374	72	
281.97632	66	
282.83268	98	
282.85965	64	
283.98074	58	
284.38790	70	
286.85302	48	
288.87196	56	
290.81223	64	
290.85791	84	
293.02338	58	
294.86353	84	
294.87810	92	
295.92479	102	
297.89286	68	
298.80161	322	1+
299.82179	64	
299.98366	118	
300.17313	50	
300.86139	240	1+
301.05207	72	
303.80914	64	
303.84153	56	
306.85782	64	
306.88165	58	
307.89341	108	
310.85190	46	
310.86641	144	
315.24516	62	
315.81946	66	
315.94571	46	
316.81044	94	
316.86068	66	
320.13559	102	
320.74582	72	
321.79769	62	
322.80296	76	
323.01070	140	
323.09872	82	
323.24203	64	
324.02187	64	
328.88040	74	
330.16496	56	
334.95640	102	
338.23688	72	
338.91478	86	
341.40814	78	
342.28187	66	
347.28908	102	
349.85903	60	
350.80569	62	
351.17836	56	
351.89646	54	
353.86656	64	
357.05460	48	
357.83227	66	
361.98558	84	
364.03505	70	
364.13365	64	
END IONS

###FS:    #m/z: 363.95438 #charge 1+
###MS: 170
###MSMS: 171
BEGIN IONS
TITLE=Cmpd 127, +MS2(363.9544), 28.0-35.0eV, 3.7min #171
RTINSECONDS=221.003
SCANS=170-171
PEPMASS=363.95438	63276
CHARGE=1+
71.36234	54	
86.01238	60	
180.65291	60	
186.86506	78	
189.86324	50	
193.93023	68	
198.48984	74	
200.09144	68	
202.93980	66	
208.92884	66	
209.94215	228	
212.85761	70	
212.87930	194	
219.88528	80	
221.98218	82	
222.95058	594	1+
224.94643	772	1+
224.97047	152	
226.89376	70	
226.94615	1848	1+
226.96835	136	
227.93510	70	
228.89101	150	
228.93993	1982	1+
230.82454	70	
230.89026	412	
231.84434	74	
232.88218	98	
234.92811	78	
236.82369	76	
237.05731	144	
238.93989	104	
239.10237	54	
239.89652	72	
240.09441	84	
240.82505	298	1+
240.93856	418	
240.96148	250	
241.93669	806	1+
241.96812	114	
242.87094	84	
242.93781	522	1+
243.90336	74	
244.84380	72	
244.95618	772	1+
246.90333	88	
246.95139	1284	1+
247.80581	100	
247.97827	64	
248.83343	78	
248.89955	66	
249.10067	54	
249.79881	158	
250.86549	70	
251.08164	74	
252.89425	68	
253.87152	54	
253.91072	94	
257.86722	58	
257.90610	88	
258.97201	78	
260.83492	72	
260.96921	174	
261.82683	72	
261.96732	142	
262.06406	58	
263.84761	72	
263.88379	80	
264.81226	66	
264.86511	140	
265.08187	100	
265.97484	54	
266.85418	78	
267.81553	196	
267.96670	72	
268.80899	112	
268.97272	92	
269.96857	458	1+
271.04879	72	
271.86209	82	
272.39703	86	
272.42757	68	
272.52873	78	
272.91599	70	
273.13318	74	
274.91161	50	
275.92262	52	
276.80447	70	
276.84697	54	
276.90894	72	
277.84914	54	
278.80007	58	
278.84006	110	
279.82169	56	
279.84940	132	
279.88339	64	
279.90579	68	
280.79818	54	
281.79312	118	
281.86909	72	
282.08154	50	
283.78821	248	1+
284.13970	50	
284.82479	78	
285.84587	88	
285.89569	62	
288.88679	68	
290.82535	56	
291.16400	68	
291.85551	88	
292.09476	54	
292.43072	84	
293.87931	78	
295.08879	56	
295.87178	98	
296.80544	148	
297.97090	58	
298.79956	374	1+
298.81536	142	
300.85949	216	1+
301.88790	88	
303.18036	84	
303.85891	122	
306.88162	86	
307.73816	64	
308.84851	64	
309.93716	72	
313.93635	84	
314.82015	56	
315.75580	92	
316.82133	72	
317.75528	56	
317.82118	68	
318.42548	94	
318.80876	58	
318.93407	70	
319.88196	106	
319.93470	74	
320.88987	56	
320.96116	60	
321.81747	94	
322.90669	78	
323.14307	56	
326.86935	194	
327.89731	80	
328.80725	50	
334.85790	66	
336.95383	122	
338.93725	68	
340.95657	54	
341.15154	64	
342.88022	52	
343.91956	60	
346.83339	50	
346.86332	96	
351.00581	72	
353.87837	64	
356.81556	78	
358.12514	82	
360.12172	64	
361.76122	72	
362.19812	68	
366.13737	62	
END IONS

###FS:    #m/z: 336.94419 #charge 1+
###MS: 170
###MSMS: 172
BEGIN IONS
TITLE=Cmpd 128, +MS2(336.9442), 28.0-35.0eV, 3.7min #172
RTINSECONDS=221.774
SCANS=170,172
PEPMASS=336.94419	17232
CHARGE=1+
189.00623	60	
192.89018	68	
195.23717	30	
198.89506	66	
201.05136	76	
205.94551	62	
208.89706	78	
209.96147	66	
211.88394	76	
211.94009	512	1+
212.87790	246	
213.93908	168	
215.93589	84	
216.19711	42	
221.86893	50	
222.96792	40	
224.83797	136	
227.83632	82	
228.84847	74	
229.89441	64	
229.95351	564	
230.89263	66	
230.90814	50	
231.84630	62	
231.95034	78	
232.82782	74	
232.88522	68	
233.33882	34	
233.50021	28	
233.82861	64	
234.82083	66	
234.92080	66	
234.98310	54	
236.23341	30	
236.84605	70	
237.06540	80	
238.42888	38	
238.84421	46	
238.92552	64	
240.55319	56	
240.75707	30	
240.83331	130	
240.85065	48	
241.84063	572	1+
242.07162	78	
243.83992	126	
245.22839	30	
247.96172	212	1+
248.89513	104	
248.95988	240	1+
249.70987	30	
249.83708	140	
250.82821	104	
250.85430	58	
251.50584	98	
251.83153	120	
252.83963	72	
252.89672	66	
252.96639	168	
253.08786	50	
254.25149	54	
254.92352	64	
254.96364	178	
255.07046	52	
255.09834	98	
256.89936	66	
257.08830	70	
257.87142	106	
257.93794	54	
258.03074	50	
258.80244	72	
258.84504	468	1+
259.85131	290	1+
260.82386	84	
260.83730	70	
261.34208	32	
261.85197	162	
262.82908	66	
262.88534	74	
262.94907	30	
262.96730	76	
266.84706	124	
267.40452	88	
267.82682	44	
268.83998	342	1+
269.94636	100	
270.13574	44	
270.83665	74	
272.84899	66	
272.89177	82	
272.92607	64	
273.38464	84	
273.88043	80	
273.94753	62	
274.86636	248	1+
275.82465	64	
276.24280	30	
276.35261	30	
276.85680	656	1+
277.01668	72	
278.83582	96	
278.92681	52	
279.82782	62	
279.85851	90	
280.82693	46	
280.84539	66	
281.84029	40	
281.86920	86	
282.88859	68	
284.07417	76	
284.13957	74	
284.87890	92	
285.85370	86	
285.86849	58	
286.84774	128	
286.87612	78	
287.10316	30	
287.39200	74	
287.85374	104	
289.86063	88	
290.81384	88	
291.86316	78	
292.88441	94	
293.07828	40	
293.10708	272	1+
293.86222	68	
293.88557	84	
293.99808	54	
294.44981	72	
294.85082	68	
294.86914	66	
295.88881	46	
296.26496	66	
296.86973	46	
299.01237	84	
299.88809	58	
302.03953	80	
302.88521	32	
303.03703	46	
304.80540	36	
306.96372	66	
309.86790	72	
310.02391	76	
310.90882	102	
311.85341	112	
313.88429	72	
313.92774	68	
315.82348	72	
315.84078	74	
318.84856	68	
319.37322	42	
327.89034	66	
328.89649	62	
329.00518	50	
330.81399	74	
331.93410	74	
334.15071	68	
337.01157	96	
337.73330	72	
338.22774	76	
END IONS

###FS:    #m/z: 507.84195 #charge 1+
###MS: 170
###MSMS: 173
BEGIN IONS
TITLE=Cmpd 129, +MS2(507.8419), 28.2-35.2eV, 3.7min #173
RTINSECONDS=222.546
SCANS=170,173
PEPMASS=507.84195	14130
CHARGE=1+
196.01162	82	
219.93627	84	
232.89699	152	
249.89548	186	1+
256.91325	106	
266.98069	90	
271.14592	90	
273.86044	110	
274.88730	88	
280.02728	100	
280.82911	90	
284.34426	114	
287.84966	362	1+
291.86084	118	
294.85159	274	1+
296.88367	104	
296.93329	96	
300.85252	88	
302.95139	80	
304.91874	84	
305.86108	390	
306.12327	136	
307.97211	98	
308.14032	316	
308.86880	356	
308.88743	82	
310.15444	156	
312.36118	102	
312.88630	254	
314.85708	88	
314.87544	138	
320.04027	80	
322.89940	80	
323.86741	126	
324.34239	84	
326.88116	448	1+
326.90625	98	
328.87193	140	
329.36387	82	
330.93238	112	
332.89497	128	
333.84135	92	
337.86994	210	
340.85447	82	
341.76648	80	
341.83248	152	
342.78082	102	
346.86646	112	
346.91727	126	
348.78220	118	
349.80376	82	
350.04618	82	
353.81170	84	
353.89434	84	
355.70769	102	
355.77934	104	
357.84832	104	
360.29616	102	
363.86886	82	
365.78264	142	
366.18403	160	
366.88538	208	1+
367.77113	110	
367.85295	306	1+
369.83813	168	
370.80405	108	
370.82137	100	
371.79732	162	
372.78192	84	
372.81318	110	
375.74105	82	
377.03456	84	
378.01065	86	
378.83206	82	
380.90858	116	
384.89562	82	
385.85438	82	
386.82908	118	
388.80142	88	
389.19705	110	
389.86361	108	
390.83687	220	
391.84332	222	
392.74935	100	
392.82412	230	
393.08147	94	
393.79328	196	
393.88004	92	
394.82862	136	
395.71983	94	
396.77847	106	
396.83924	80	
396.86589	98	
398.72240	132	
399.84869	94	
403.86538	212	
404.86279	142	
405.75646	116	
405.80805	84	
405.85332	84	
407.74130	136	
407.86468	140	
408.85369	298	
409.73039	90	
409.85401	158	
410.83610	470	1+
413.07286	98	
415.85359	114	
418.84784	90	
419.80863	90	
421.84662	92	
421.88086	118	
422.86243	86	
423.76844	176	
423.87278	136	
424.74965	82	
424.76925	84	
424.86383	118	
425.76352	184	
426.74973	226	
426.85874	248	
427.74217	154	
427.77146	104	
428.73280	102	
428.75487	158	
428.84488	212	
428.86708	96	
429.75453	94	
429.90608	96	
430.70160	132	
430.84489	96	
431.86621	280	1+
432.03293	94	
433.84276	104	
434.31246	84	
434.78853	80	
435.89525	94	
438.93348	88	
439.79600	82	
440.85500	80	
442.76366	102	
443.39302	80	
443.75774	92	
444.78886	118	
444.86815	734	1+
447.82042	110	
447.89005	94	
449.79179	94	
449.86719	190	
450.73876	86	
450.88939	108	
451.83317	104	
463.89486	96	
467.88159	152	
468.77546	120	
475.68564	80	
485.16481	92	
486.90762	156	
512.53566	86	
END IONS

###FS:    #m/z: 322.92830 #charge 1+
###MS: 174
###MSMS: 175
BEGIN IONS
TITLE=Cmpd 130, +MS2(322.9283), 28.0-35.0eV, 3.8min #175
RTINSECONDS=226.205
SCANS=174-175
PEPMASS=322.92830	351096
CHARGE=1+
46.94760	18	
177.91092	46	
193.89243	74	
197.96099	60	
199.38020	78	
201.04259	226	
201.38087	28	
201.95592	64	
207.97381	32	
211.36757	50	
212.39957	28	
215.06338	60	
216.89119	62	
217.11170	32	
220.87487	52	
221.89480	58	
222.86130	44	
222.91631	66	
223.88067	24	
223.98109	78	
224.92267	74	
224.96233	132	
225.85383	68	
225.88695	64	
226.04199	82	
227.78425	86	
230.84416	142	
232.82358	44	
232.89819	60	
233.03110	64	
233.85670	102	
234.95094	56	
236.90694	72	
237.20151	100	
238.05882	58	
238.16353	62	
238.79292	68	
238.88420	38	
239.08143	100	
239.90036	64	
240.03381	68	
240.35717	36	
240.47686	24	
240.91415	52	
240.93968	1052	
240.95968	226	
241.10391	26	
241.88514	58	
241.93821	3780	1+
242.80791	60	
242.94059	2696	1+
243.02139	28	
243.12121	32	
243.17706	28	
243.78245	58	
244.19387	24	
244.61180	22	
244.93771	396	
244.99266	66	
245.17057	20	
245.84217	64	
245.88636	54	
246.17330	46	
246.29469	36	
246.86221	86	
246.94667	20	
246.97727	74	
247.03464	58	
247.97398	64	
248.01455	62	
249.95236	92	
249.96813	52	
250.80721	72	
251.11439	42	
251.66761	24	
251.90498	44	
252.71826	34	
252.87067	34	
252.88850	76	
253.15209	46	
253.76526	40	
254.91521	72	
256.90351	104	
258.83043	292	1+
258.89300	102	
260.45043	98	
261.03098	32	
261.78699	42	
261.85917	76	
261.90487	78	
262.13172	70	
263.79805	24	
266.06045	70	
266.08042	68	
266.88457	44	
267.83620	88	
269.91614	86	
272.43943	70	
274.13861	64	
274.97265	48	
277.38680	90	
277.92737	64	
278.08057	44	
278.11950	94	
278.92254	72	
279.03341	76	
279.08957	1172	1+
279.28667	24	
280.07240	72	
280.83114	20	
281.38483	38	
281.93122	52	
282.27524	98	
282.52614	22	
283.06673	70	
283.16841	32	
284.29273	190	
284.87477	80	
284.92832	36	
285.30444	90	
285.33307	44	
287.88773	36	
289.87991	108	
290.14105	32	
290.85602	80	
291.89554	88	
292.60599	20	
292.88028	80	
293.12713	20	
293.87089	60	
294.12889	28	
294.95163	20	
295.85718	82	
295.88232	82	
298.36957	72	
298.40559	120	
298.89981	66	
301.16078	62	
302.88525	78	
304.06191	72	
304.10901	82	
304.25853	52	
307.89139	170	
309.91569	72	
310.87811	56	
312.15685	60	
315.86935	88	
317.94140	58	
318.89462	78	
320.15875	64	
321.82620	68	
323.25563	64	
324.12123	72	
326.80190	76	
END IONS

###FS:    #m/z: 340.93874 #charge 1+
###MS: 174
###MSMS: 176
BEGIN IONS
TITLE=Cmpd 131, +MS2(340.9387), 28.0-35.0eV, 3.8min #176
RTINSECONDS=226.977
SCANS=174,176
PEPMASS=340.93874	183084
CHARGE=1+
60.14105	52	
179.84042	78	
191.95486	92	
193.92502	84	
200.85979	50	
200.87393	70	
200.89826	96	
206.97764	52	
210.93392	64	
212.09671	122	
212.87361	70	
213.93878	134	
214.42620	84	
215.88648	114	
215.93185	80	
218.88481	80	
219.31003	64	
220.87544	276	1+
222.03349	70	
223.82662	122	
224.83809	126	
224.97415	70	
226.05652	62	
226.85505	72	
226.91239	74	
228.84548	52	
230.88445	72	
231.94784	126	
233.94968	150	
235.43853	70	
238.86856	80	
238.88392	70	
238.90278	92	
239.84702	152	
240.53402	82	
240.83688	124	
240.84728	128	
241.83954	140	
242.04697	64	
242.84360	132	
242.94137	66	
243.83518	52	
243.84848	88	
243.90351	60	
244.83030	76	
244.91105	66	
245.50526	76	
246.89644	62	
246.97855	136	
247.94513	66	
248.89952	64	
248.93235	78	
249.96015	84	
249.99296	52	
251.87967	52	
251.92892	60	
252.84605	72	
252.90022	94	
254.19259	60	
254.91951	84	
254.97236	78	
255.93774	54	
256.86399	70	
256.96060	52	
257.79184	54	
257.84762	60	
257.92565	70	
257.95566	72	
258.84608	234	
259.85070	336	
259.94954	52	
260.83822	64	
260.84105	166	
261.52341	60	
261.84433	120	
262.37401	80	
262.88362	52	
262.90348	160	
263.87774	84	
264.86716	124	
264.96010	90	
265.79845	56	
266.00851	56	
267.83429	70	
268.84059	120	
269.37941	88	
269.83544	70	
270.83779	128	
271.82588	80	
272.93155	104	
272.94988	66	
272.97296	98	
274.85411	92	
274.86704	72	
274.89531	114	
275.84512	58	
275.86192	148	
275.87695	72	
276.85624	520	1+
278.81685	58	
278.84116	866	1+
279.08456	68	
279.91408	76	
280.88483	128	
280.93610	66	
281.88773	76	
282.86193	50	
282.91534	54	
285.86637	80	
286.86359	72	
287.11751	90	
287.90478	72	
289.87864	82	
289.91603	82	
292.80664	66	
292.89085	72	
293.19146	76	
293.85420	72	
294.86328	64	
294.88624	54	
295.84868	70	
295.88000	220	1+
296.85869	54	
296.97566	72	
298.01153	54	
298.26566	60	
298.87243	72	
299.86641	130	
300.84569	70	
301.84348	78	
301.86011	116	
301.87739	140	
304.81580	78	
304.94462	72	
307.94117	70	
310.82879	52	
311.85805	68	
314.80951	70	
316.17486	60	
317.14047	84	
318.18234	86	
318.90553	68	
322.89751	76	
324.28537	52	
325.18353	88	
328.96123	92	
333.06916	50	
334.92725	68	
336.82202	56	
339.40058	82	
340.29185	76	
342.03652	62	
342.90029	88	
343.91956	62	
END IONS

###FS:    #m/z: 363.95446 #charge 1+
###MS: 174
###MSMS: 177
BEGIN IONS
TITLE=Cmpd 132, +MS2(363.9545), 28.0-35.0eV, 3.8min #177
RTINSECONDS=227.75
SCANS=174,177
PEPMASS=363.95446	61434
CHARGE=1+
56.23361	106	
89.42795	96	
180.86268	60	
185.98137	76	
207.40195	80	
207.94502	58	
209.94241	148	
211.89486	68	
212.87937	118	
212.89821	98	
217.07549	66	
221.89615	84	
222.95306	108	
223.89466	66	
223.95147	90	
223.97612	60	
224.94325	70	
224.96524	72	
224.98069	56	
225.94972	82	
225.97174	78	
226.94578	1640	1+
228.94173	1394	1+
230.88921	332	
230.94768	62	
232.41293	98	
233.03116	68	
234.94119	66	
235.84127	78	
236.11152	60	
237.05958	68	
238.83158	104	
238.85548	76	
238.93521	82	
239.06818	76	
240.83521	68	
240.93793	524	1+
240.96087	168	
241.01600	78	
242.89179	66	
242.94009	1004	
244.95809	1060	1+
245.03603	60	
245.95200	60	
246.80582	72	
246.95285	902	
247.94540	70	
248.80061	72	
248.90047	208	
249.97371	68	
250.89844	78	
251.07699	178	1+
251.84676	68	
251.94420	70	
252.03594	92	
252.88867	78	
253.34351	70	
254.44517	86	
255.04497	82	
255.23521	58	
257.01735	60	
258.91072	94	
259.84230	66	
260.83040	188	
260.90638	62	
260.92797	66	
260.96957	60	
261.83112	82	
261.98651	68	
262.82791	64	
265.82413	88	
265.97036	72	
266.78392	90	
266.81262	64	
266.85820	66	
267.97132	142	
268.83934	110	
269.96720	64	
270.81460	106	
270.86507	84	
272.08487	78	
273.11272	58	
273.24684	86	
273.37282	66	
273.84601	78	
273.92111	70	
274.96958	64	
276.85594	258	1+
279.09107	60	
279.79277	72	
279.86263	60	
280.10090	70	
280.78988	82	
281.83839	62	
281.89331	90	
281.90525	80	
283.78344	80	
283.98121	64	
284.07320	74	
284.82118	114	
284.92446	82	
284.97607	66	
285.43037	86	
285.84524	68	
286.79707	66	
286.89042	64	
287.06120	92	
287.89900	128	
289.82788	100	
290.85422	64	
290.88117	72	
290.93750	76	
291.80960	64	
293.85182	86	
294.88440	124	
296.85910	62	
298.80224	180	
299.80282	90	
299.84791	58	
299.87741	68	
300.80209	210	
301.79774	132	
301.86128	82	
302.88300	68	
302.95380	80	
304.84612	72	
304.95324	64	
306.87859	114	
308.78597	66	
308.87029	60	
312.87545	90	
318.13667	64	
320.81582	62	
320.93472	72	
322.14835	68	
322.92757	58	
324.83790	82	
324.86701	80	
325.90579	88	
326.08313	64	
326.99495	66	
327.06859	58	
336.82658	60	
336.94849	70	
337.71780	70	
340.93633	66	
342.90450	84	
344.71231	72	
347.84309	68	
353.83882	80	
357.60916	110	
358.18572	62	
360.36380	72	
361.78459	92	
367.03780	72	
368.70793	72	
END IONS

###FS:    #m/z: 322.92834 #charge 1+
###MS: 178
###MSMS: 179
BEGIN IONS
TITLE=Cmpd 133, +MS2(322.9283), 28.0-35.0eV, 3.9min #179
RTINSECONDS=231.414
SCANS=178-179
PEPMASS=322.92834	348712
CHARGE=1+
142.91169	52	
153.87712	92	
183.43640	76	
188.02322	80	
193.01455	40	
197.95895	76	
201.04618	72	
205.16107	26	
205.95212	92	
206.97070	60	
207.91327	66	
207.97006	68	
208.83692	44	
209.93487	42	
213.92649	78	
215.88484	52	
215.92747	44	
217.96814	54	
217.98824	72	
220.87876	68	
221.06494	58	
222.94555	64	
223.01722	64	
224.88979	130	
227.90840	46	
227.92732	78	
229.89812	56	
230.89936	86	
233.95243	76	
234.12541	32	
236.00211	90	
236.23063	32	
236.90419	56	
237.01624	68	
237.89507	82	
237.90997	76	
237.92449	78	
238.94018	66	
240.08308	84	
240.15133	86	
240.82010	30	
240.93937	1006	
240.96458	64	
241.82142	184	
241.93793	3390	1+
241.99888	38	
242.73422	32	
242.89156	32	
242.93944	2410	1+
243.14352	26	
243.22504	44	
243.30890	26	
244.45561	24	
244.83224	68	
244.85186	68	
244.91537	98	
244.93969	936	
245.86740	58	
246.28313	30	
246.85200	58	
246.97224	102	
247.91618	48	
247.99934	42	
248.18491	26	
248.84503	68	
248.87986	80	
248.94576	80	
250.28062	40	
250.32504	42	
250.97054	110	
251.04637	72	
251.83305	32	
251.91480	56	
252.23664	66	
252.90607	44	
253.38874	26	
254.91537	74	
255.84148	68	
256.79337	30	
257.79394	24	
257.89406	50	
258.81426	58	
259.78669	64	
260.89832	42	
261.04102	74	
261.83505	66	
263.82793	56	
264.32925	28	
264.85802	76	
265.05591	64	
265.86054	52	
265.98589	30	
266.05859	54	
266.12263	70	
266.84815	146	
266.89430	60	
267.40616	60	
268.96425	36	
268.99476	58	
269.79690	60	
270.01874	80	
271.87643	68	
272.87919	62	
275.79193	52	
275.92044	62	
278.78630	26	
279.08829	1148	1+
280.83509	52	
281.21096	100	1+
281.99710	32	
282.08165	62	
282.51054	26	
283.04128	64	
283.07002	134	
283.59691	56	
283.77972	58	
283.88475	54	
283.90728	24	
283.96766	72	
284.29221	420	1+
284.34222	38	
284.39365	26	
284.98333	24	
285.37887	34	
285.87909	76	
287.08857	58	
287.59639	32	
287.77515	26	
289.86835	58	
290.82438	36	
293.10121	38	
293.84649	78	
296.86360	72	
297.42015	66	
297.91773	94	
298.14252	86	
299.78189	52	
301.85586	78	
303.16729	66	
303.81703	60	
303.88363	98	
307.79446	56	
307.88960	42	
309.39282	38	
311.01715	74	
311.82969	58	
315.00986	72	
315.40024	74	
315.81446	70	
318.93614	122	
319.15543	26	
322.12379	72	
322.80323	66	
323.31944	36	
324.12569	60	
END IONS

###FS:    #m/z: 340.93883 #charge 1+
###MS: 178
###MSMS: 180
BEGIN IONS
TITLE=Cmpd 134, +MS2(340.9388), 28.0-35.0eV, 3.9min #180
RTINSECONDS=232.187
SCANS=178,180
PEPMASS=340.93883	181262
CHARGE=1+
94.27732	56	
140.08821	72	
144.14440	86	
185.05814	88	
190.94766	82	
191.93109	80	
192.92416	64	
193.94717	64	
202.87489	62	
204.96876	60	
205.00394	76	
209.94534	80	
211.05359	80	
212.04843	62	
212.87895	76	
213.93885	250	1+
214.88105	72	
214.91346	60	
215.88167	56	
215.93739	76	
218.87291	56	
218.88477	72	
218.89764	64	
220.88243	60	
221.89606	60	
222.97305	60	
224.97234	58	
225.08855	68	
225.83884	80	
227.86407	62	
227.89538	86	
228.86443	68	
228.94230	74	
230.84718	84	
230.88477	94	
230.89659	88	
231.89330	84	
231.94973	240	
233.94889	146	
237.02962	68	
237.86782	58	
237.91157	72	
240.82883	144	
240.84849	224	
241.84339	204	
242.84226	226	
242.93791	70	
243.01821	92	
243.83126	312	1+
244.89886	110	
245.84366	118	
246.84633	56	
246.98715	56	
247.84075	76	
249.95913	134	
250.84828	68	
250.99582	86	
251.04269	68	
251.08748	92	
251.17288	68	
251.87974	74	
252.84144	64	
253.94237	58	
255.00186	74	
255.07627	74	
255.96444	74	
256.07364	102	
256.13842	66	
256.85016	58	
256.86799	66	
257.09631	74	
257.86875	72	
258.84692	754	1+
258.94784	68	
259.85072	512	1+
259.90184	68	
260.83098	196	
260.86501	118	
261.38274	74	
261.83115	98	
261.84801	92	
261.90478	56	
262.89754	86	
264.86422	186	
265.84414	60	
266.01854	70	
266.86019	72	
268.83551	148	
269.83728	70	
269.85691	72	
272.91836	60	
272.93508	120	
272.97512	102	
274.86043	114	
275.08877	56	
275.86307	116	
275.88388	74	
276.85820	178	
277.86352	164	
277.92090	72	
278.84796	152	
278.86649	260	
278.91249	60	
278.93943	70	
279.08782	156	
279.85369	142	
279.90386	66	
280.83637	64	
280.89062	64	
281.06378	64	
281.08436	70	
281.86701	64	
281.89384	78	
281.91088	64	
281.92508	72	
282.12888	76	
282.91982	88	
284.93885	66	
286.84692	72	
288.83887	100	
289.83910	72	
289.88517	64	
290.86038	92	
290.87870	62	
292.03402	76	
293.87313	88	
294.86342	178	
295.97131	56	
296.88004	78	
296.92457	90	
298.02805	56	
298.27631	58	
299.78160	82	
299.87651	102	
300.05635	66	
300.85468	70	
300.92443	88	
301.25809	70	
301.28892	80	
301.88157	78	
303.38992	72	
303.80064	56	
303.93527	74	
304.26778	60	
307.88470	96	
309.81004	68	
312.44354	108	
320.89091	66	
322.77593	68	
322.89786	82	
326.06968	64	
326.80434	66	
330.81633	54	
334.87792	70	
END IONS

###FS:    #m/z: 363.95424 #charge 1+
###MS: 178
###MSMS: 181
BEGIN IONS
TITLE=Cmpd 135, +MS2(363.9542), 28.0-35.0eV, 3.9min #181
RTINSECONDS=232.959
SCANS=178,181
PEPMASS=363.95424	63194
CHARGE=1+
98.82822	92	
107.26805	60	
183.92915	118	
187.86332	88	
191.85820	122	
199.88464	66	
209.94677	144	
210.90366	76	
210.94655	156	
212.87730	188	
218.89741	78	
222.94939	68	
223.95324	78	
224.94658	180	
224.96879	64	
225.97082	170	
226.83630	56	
226.94468	734	1+
226.97297	200	
227.91036	72	
228.25726	68	
228.94117	1120	1+
229.85348	70	
230.88668	100	
232.84741	64	
234.11050	122	
236.05693	66	
237.04831	78	
237.13168	68	
237.90402	54	
238.89360	56	
238.98612	74	
239.08516	82	
240.02823	74	
240.93854	276	
241.82155	60	
241.93954	222	
242.89386	82	
242.94192	694	1+
243.04910	70	
243.93340	56	
244.95573	576	1+
245.94648	758	1+
246.95114	626	1+
246.97718	56	
247.81570	88	
247.97810	72	
248.06685	58	
248.80831	56	
248.87397	70	
249.79727	90	
250.96758	162	
251.96579	84	
251.99280	60	
252.93122	82	
254.10043	82	
254.91948	76	
255.95930	52	
257.01155	54	
258.83364	68	
258.96801	82	
259.09850	70	
259.84805	90	
259.94707	84	
260.96877	126	
261.82947	64	
263.08846	56	
263.88581	70	
264.79315	120	
264.89855	54	
264.93411	68	
265.08790	68	
265.98035	80	
266.81180	86	
266.86033	72	
267.08520	74	
267.87455	76	
267.96771	58	
267.98069	76	
268.87825	76	
268.97688	122	
269.84741	84	
269.96644	132	
272.16399	60	
272.89989	64	
274.90550	84	
275.91227	82	
276.80617	64	
277.11728	74	
277.79818	66	
277.94744	72	
278.79641	132	
278.93290	80	
279.84837	90	
280.79094	214	1+
280.85085	52	
281.88720	106	
281.90457	72	
282.88891	138	
283.06668	106	
283.79212	60	
285.07356	66	
287.91905	68	
288.84485	82	
289.83716	74	
289.87572	122	
294.13636	70	
295.93739	74	
296.80182	56	
297.82306	70	
298.42039	92	
298.80422	186	
298.87229	54	
298.89591	60	
298.91898	96	
299.79653	136	
300.11323	84	
301.86032	84	
302.80935	104	
302.86365	90	
303.80709	106	
305.83059	88	
306.07571	58	
307.88958	128	
308.38535	68	
308.85900	88	
308.87150	86	
310.87384	60	
311.86002	86	
312.90392	68	
314.87895	72	
316.81066	80	
318.80910	92	
319.86470	72	
320.95925	64	
325.90566	52	
326.66227	80	
327.84179	62	
329.87991	74	
330.80740	56	
332.76688	70	
336.82246	74	
336.94110	114	
338.96857	54	
339.05681	80	
340.82744	98	
342.89791	54	
343.19591	78	
348.85147	70	
349.17939	62	
356.76476	58	
357.14523	68	
362.84553	54	
366.74857	88	
367.85958	62	
368.77586	52	
368.80899	68	
END IONS

###FS:    #m/z: 322.92845 #charge 1+
###MS: 182
###MSMS: 183
BEGIN IONS
TITLE=Cmpd 136, +MS2(322.9285), 28.0-35.0eV, 4.0min #183
RTINSECONDS=236.634
SCANS=182-183
PEPMASS=322.92845	342160
CHARGE=1+
92.67897	32	
178.87995	16	
182.55273	16	
184.13558	32	
184.20224	16	
186.61828	16	
190.31674	16	
190.38790	18	
191.37186	16	
192.17958	16	
192.94986	84	
194.14559	16	
194.91284	16	
201.04259	82	
201.93020	72	
205.94887	54	
205.96831	70	
206.20122	38	
206.97057	30	
212.89915	120	
216.95806	60	
217.97173	68	
219.89038	64	
221.05358	34	
222.86869	70	
222.89446	64	
222.94736	72	
223.49030	84	
223.96591	54	
226.98075	68	
227.86820	88	
227.92703	58	
230.83023	74	
231.78989	48	
233.97101	66	
235.89292	60	
236.95023	78	
237.05604	80	
238.05146	58	
238.81955	42	
238.88777	52	
238.93826	34	
238.95044	68	
239.08122	88	
239.90974	92	
239.96506	86	
240.93891	1032	
241.21361	24	
241.94066	1030	
242.81321	60	
242.88811	88	
242.90901	70	
242.94021	3294	1+
243.07724	32	
243.19704	22	
243.81348	60	
244.42499	28	
244.55762	20	
244.86441	50	
244.93860	658	
245.01952	26	
245.03133	30	
245.14568	18	
245.41668	36	
245.97859	36	
246.09817	18	
246.18094	28	
246.44390	28	
246.46809	28	
246.60023	24	
246.83468	74	
248.65908	20	
248.80034	58	
248.98474	78	
249.07387	54	
250.69246	20	
250.97826	26	
252.81113	34	
252.94206	20	
254.86639	74	
254.91537	76	
255.89878	62	
255.91828	72	
256.83629	72	
256.90116	66	
257.06771	18	
258.84966	68	
261.47789	94	
261.83126	66	
262.82755	62	
263.88382	72	
263.97977	52	
264.01952	44	
265.98778	66	
266.85819	92	
266.89658	80	
267.15512	22	
268.20199	44	
269.12956	78	
269.33631	22	
271.80337	100	
272.85902	60	
274.85658	60	
275.38224	28	
275.90596	46	
279.03154	22	
279.09084	1520	1+
279.20620	38	
279.36829	44	
279.43047	18	
280.22649	18	
281.22561	78	
282.18270	36	
283.06817	68	
283.09334	76	
283.32216	28	
283.86643	68	
284.07517	70	
284.28955	666	1+
285.22286	24	
286.68368	26	
286.91581	60	
288.41308	24	
288.71780	32	
288.85126	96	
289.29280	22	
289.78689	78	
290.86438	82	
299.77520	44	
303.87946	82	
304.92069	78	
306.23659	66	
306.88404	78	
306.93736	32	
307.88363	226	
312.87091	38	
316.75677	20	
317.38985	72	
317.81647	66	
317.84082	66	
318.14277	26	
318.51095	72	
318.75412	26	
319.36283	40	
322.46160	32	
322.90020	70	
324.13028	84	
324.20117	94	
324.37790	78	
324.42425	46	
325.75984	68	
327.97170	24	
328.22645	26	
END IONS

###FS:    #m/z: 340.93898 #charge 1+
###MS: 182
###MSMS: 184
BEGIN IONS
TITLE=Cmpd 137, +MS2(340.9390), 28.0-35.0eV, 4.0min #184
RTINSECONDS=237.406
SCANS=182,184
PEPMASS=340.93898	180868
CHARGE=1+
137.92673	86	
185.41260	82	
186.82993	76	
190.92939	44	
191.95488	74	
192.89178	74	
192.92179	138	
198.87948	76	
200.84087	66	
202.86278	72	
212.87658	200	1+
213.94266	188	
218.86664	62	
220.87690	100	
222.96800	50	
223.83144	44	
223.95732	120	
224.86551	74	
228.84117	108	
229.19120	80	
231.06543	76	
231.94646	164	
232.89812	68	
232.94469	116	
236.88389	92	
236.98423	58	
237.06531	56	
238.88402	78	
238.93904	72	
239.86245	60	
239.88577	146	
240.09264	72	
240.43201	106	
240.47368	62	
240.79698	64	
240.82563	56	
240.84221	140	
240.88677	100	
240.93973	52	
241.41881	100	
241.84250	496	
241.93768	66	
242.83227	48	
242.86915	70	
243.83843	242	1+
244.95740	70	
246.84727	82	
246.90802	98	
246.97732	78	
247.82705	54	
249.89791	46	
250.82651	88	
252.85303	66	
254.96839	72	
254.98440	58	
255.45047	44	
255.96844	170	
256.89870	104	
257.07643	94	
257.26180	76	
257.85457	96	
257.85764	80	
257.93754	66	
257.96368	62	
258.84414	472	1+
258.86109	58	
258.93245	94	
258.97588	74	
259.04300	54	
259.14232	72	
259.86435	92	
259.93329	74	
259.96428	72	
260.84193	218	1+
262.84165	78	
263.84380	66	
264.62651	100	
264.86820	162	
265.86230	50	
266.86030	74	
267.82702	142	
268.78567	68	
268.83546	282	1+
268.95441	76	
270.86522	52	
271.09934	56	
272.93452	68	
273.92911	72	
273.94954	44	
274.85774	88	
275.20523	56	
275.85726	46	
275.87159	74	
276.85405	302	
277.85935	680	1+
277.87655	144	
277.89626	64	
277.96206	50	
278.21153	72	
278.84217	404	
278.92264	46	
279.85066	212	
281.35220	54	
281.86344	228	1+
282.99818	68	
289.84336	96	
290.86820	58	
292.10953	82	
292.87858	58	
293.40164	78	
294.88827	98	
295.97554	52	
296.86050	118	
297.06207	78	
297.81411	102	
297.88716	144	
297.97110	70	
298.30986	56	
298.85356	58	
298.88116	80	
298.96788	80	
299.84947	66	
299.87318	68	
299.95178	50	
300.87713	52	
301.85862	128	
301.87725	74	
302.87033	60	
302.90383	58	
302.93885	76	
305.04533	44	
305.93578	72	
311.85789	70	
312.79750	66	
312.81902	72	
312.89659	64	
315.83003	82	
316.19210	78	
316.94390	70	
318.18365	66	
318.38581	54	
319.03747	58	
320.80724	78	
324.89550	66	
325.82392	62	
326.05874	46	
328.80737	94	
330.81620	66	
333.84272	90	
338.23242	52	
338.96876	76	
339.15399	66	
340.22026	80	
340.39892	72	
340.90688	78	
344.77040	132	
346.05441	64	
END IONS

###FS:    #m/z: 336.94393 #charge 1+
###MS: 182
###MSMS: 185
BEGIN IONS
TITLE=Cmpd 138, +MS2(336.9439), 28.0-35.0eV, 4.0min #185
RTINSECONDS=238.178
SCANS=182,185
PEPMASS=336.94393	16424
CHARGE=1+
107.38619	60	
160.91854	114	
191.95148	80	
202.16206	78	
205.94622	168	
206.84886	54	
207.89030	82	
208.88996	72	
211.94296	706	
213.87817	106	
213.93355	146	
215.88859	82	
217.89789	76	
218.84306	52	
218.89764	80	
218.95021	66	
220.89869	72	
225.82975	68	
225.95698	80	
226.97174	52	
227.89760	58	
228.84578	66	
228.88479	66	
229.95625	562	1+
230.88810	136	
231.94884	216	
232.92069	70	
232.95051	86	
233.82366	148	
233.84340	52	
233.85678	72	
233.89974	54	
233.94675	124	
233.97334	76	
235.06923	86	
236.89534	82	
237.08429	52	
237.86912	58	
238.84073	70	
239.84319	54	
239.86160	138	
240.83273	176	
240.85471	172	
241.84270	580	1+
241.98362	70	
242.93601	64	
243.83702	116	
243.96453	68	
244.04533	56	
245.22242	66	
245.86720	72	
246.86368	68	
246.95242	166	1+
247.97250	66	
248.90112	128	
249.99262	52	
250.82658	82	
250.95135	56	
251.93664	74	
251.96161	56	
252.84181	64	
252.92429	102	
252.96878	314	
253.14018	60	
253.84819	66	
254.12215	72	
254.90173	76	
254.96950	250	
255.07523	120	
255.88098	82	
255.96167	78	
256.85008	136	
256.90012	122	
256.93067	48	
257.84883	144	
258.84408	96	
258.85385	114	
259.84975	272	1+
261.85096	80	
261.86342	88	
263.00481	100	
265.12797	94	
265.84641	82	
266.08652	72	
266.84425	62	
266.86354	138	
267.84054	112	
267.93685	74	
268.84080	314	1+
269.82128	60	
272.79634	76	
272.85945	56	
273.89073	58	
274.85349	70	
274.89046	108	
275.09514	56	
275.87189	88	
276.85477	178	
276.86182	542	1+
276.96352	60	
277.86230	314	1+
277.88592	62	
279.83411	66	
279.86239	204	
280.86404	134	
280.90931	68	
281.36060	60	
281.99923	94	
282.82864	76	
282.87670	66	
284.87057	78	
284.89735	72	
286.84960	60	
287.84424	72	
288.85345	70	
288.86795	48	
289.85913	54	
292.82392	66	
292.87375	66	
292.89800	60	
293.00623	74	
293.10317	162	
293.86706	62	
294.85167	76	
294.88633	256	1+
295.84688	80	
298.22435	50	
298.88285	48	
299.87308	76	
300.84559	62	
301.08400	72	
309.87236	96	
310.85890	78	
311.04754	76	
315.12970	70	
318.04548	74	
318.53061	74	
318.95371	74	
320.42700	62	
321.09995	66	
321.28023	90	
323.83851	70	
324.04165	76	
325.91685	68	
326.38482	108	
327.83057	58	
328.00199	68	
332.86972	66	
334.00439	64	
336.18030	60	
337.25251	56	
338.17132	58	
338.93700	60	
339.62929	96	
340.08422	66	
341.24475	62	
341.96870	60	
342.29333	84	
END IONS

###FS:    #m/z: 336.94376 #charge 1+
###MS: 186
###MSMS: 187
BEGIN IONS
TITLE=Cmpd 139, +MS2(336.9438), 28.0-35.0eV, 4.0min #187
RTINSECONDS=241.848
SCANS=186-187
PEPMASS=336.94376	18196
CHARGE=1+
190.02200	84	
192.88654	68	
196.39871	78	
196.96542	80	
198.89509	70	
202.91695	84	
205.94733	114	
207.98579	106	
208.84745	88	
209.84557	102	
209.88318	74	
211.94361	868	1+
212.04655	80	
212.87829	218	
213.86002	84	
213.89432	56	
213.93795	624	
215.88795	138	
215.93318	134	
215.97147	66	
217.83429	50	
217.88391	218	1+
221.97687	58	
222.87418	56	
222.97138	58	
223.89286	70	
223.95868	62	
223.97626	104	
224.84060	100	
224.89899	100	
224.95592	74	
224.98557	54	
225.88337	92	
226.83865	80	
226.94924	64	
226.97331	84	
228.83861	64	
229.95387	1196	1+
230.88636	284	1+
231.95071	270	
232.83462	58	
232.87665	68	
233.82395	60	
233.89388	124	
235.02597	62	
235.83428	70	
235.89102	90	
236.90687	64	
239.84499	76	
239.92319	50	
240.83973	114	
240.85813	60	
241.83890	680	1+
243.83043	84	
244.83954	128	
245.84779	66	
245.86703	56	
246.97349	68	
247.96883	82	
248.89737	90	
248.98825	56	
249.85127	72	
249.96158	162	
250.82478	62	
250.86741	72	
250.95193	114	
250.98445	58	
251.03494	86	
251.85043	62	
252.96949	488	1+
253.83244	82	
253.90869	58	
254.84279	78	
254.91430	166	
254.96375	114	
255.07075	66	
256.90296	58	
256.91200	60	
256.96852	78	
257.24773	80	
257.86126	140	
258.84827	122	
259.85276	588	1+
260.82895	122	
260.88631	66	
261.83552	72	
263.97157	90	
264.86338	132	
264.88034	70	
265.09606	58	
265.86417	66	
267.83795	260	1+
267.91860	62	
268.86045	84	
268.97097	94	
270.97844	58	
272.84094	76	
273.96821	58	
274.85676	174	
275.85699	104	
275.93904	72	
276.80239	60	
276.85785	556	1+
277.86158	316	1+
277.92689	80	
278.83423	86	
278.89348	52	
278.95793	64	
278.99048	64	
279.08691	72	
279.16487	50	
279.83315	78	
279.85058	100	
279.87655	114	
280.98335	52	
281.88057	122	
283.88680	82	
285.84120	62	
285.85561	90	
286.84840	156	
287.84295	110	
289.55684	74	
289.88937	70	
291.78023	68	
292.04022	92	
292.06332	88	
292.86754	66	
293.10106	262	
293.12229	64	
293.37858	80	
294.87424	68	
295.43697	66	
295.84673	92	
295.86333	70	
295.88877	68	
297.25324	64	
297.89905	68	
298.30582	72	
298.87079	88	
299.01195	136	
299.09730	82	
299.88660	112	
301.01645	68	
301.87547	72	
302.90496	62	
303.13990	52	
303.83247	62	
303.93750	72	
305.26387	60	
308.86221	88	
310.84845	56	
317.87565	74	
318.85115	62	
320.89952	100	
324.89632	74	
325.91349	84	
327.28141	84	
330.97987	52	
333.88985	78	
338.94851	68	
END IONS

###FS:    #m/z: 507.84175 #charge 1+
###MS: 186
###MSMS: 188
BEGIN IONS
TITLE=Cmpd 140, +MS2(507.8417), 28.2-35.2eV, 4.1min #188
RTINSECONDS=242.628
SCANS=186,188
PEPMASS=507.84175	14796
CHARGE=1+
193.86005	84	
196.01514	106	
222.97142	206	1+
239.86443	80	
240.83105	134	
245.07055	86	
250.90651	98	
255.00775	88	
267.94660	84	
269.09068	84	
272.90789	128	
273.85450	128	
277.38887	80	
277.48288	84	
279.42134	90	
288.79467	94	
289.04965	86	
289.87965	134	
291.89360	80	
293.86415	102	
294.85903	138	
297.80970	80	
301.82608	112	
301.85203	80	
302.87684	92	
303.84325	82	
303.86736	84	
303.88624	100	
304.95519	92	
304.97226	86	
305.83741	80	
305.86714	154	
308.14400	242	
308.89640	154	
310.16234	106	
311.90429	128	
314.28678	84	
314.85076	124	
314.86804	324	1+
315.80619	84	
315.93464	98	
316.87155	294	1+
319.83389	106	
322.82059	90	
323.03264	80	
323.86733	92	
325.83213	94	
326.37362	108	
326.88135	326	
326.92156	86	
327.82884	134	
327.87304	88	
327.89418	294	1+
327.97065	88	
328.78288	88	
328.87108	182	
329.88049	114	
330.06087	120	
330.54853	104	
330.81822	164	
332.01888	82	
332.87364	122	
333.33813	102	
333.86964	104	
336.89208	100	
339.89248	96	
341.77233	124	
345.82015	122	
345.92561	90	
347.78965	102	
348.77100	80	
350.75797	150	
350.80263	96	
350.88086	170	
350.99900	80	
351.02453	116	
353.84652	164	
354.87444	84	
354.94605	92	
355.89152	298	1+
357.84865	176	1+
359.75811	84	
359.81356	94	
362.77573	90	
364.76169	82	
365.80451	116	
369.81170	88	
369.83644	106	
370.13793	92	
370.79879	104	
370.84234	82	
370.86344	84	
374.81464	118	
375.84593	90	
379.73599	88	
380.71788	82	
383.77899	120	
384.59217	82	
384.82937	134	
384.86475	104	
385.84599	162	
386.80287	110	
386.87585	100	
388.54219	90	
389.83959	142	
390.74971	94	
390.83908	218	
391.84333	198	
392.82695	144	
393.77825	114	
393.81330	92	
394.83427	134	
399.84209	126	
403.40228	82	
403.86821	280	1+
405.76091	146	
407.85932	206	1+
408.75707	162	
409.07144	178	1+
409.19914	92	
409.72591	150	
410.83462	454	
411.82702	104	
413.07278	212	
414.75192	98	
421.88824	120	
423.76608	240	
423.84228	80	
423.86401	128	
424.76664	104	
425.75351	494	1+
425.78734	84	
426.86612	168	
427.73058	86	
427.86020	108	
428.73455	132	
428.85289	476	
429.70707	250	1+
429.84345	90	
430.75732	92	
433.78991	96	
434.38692	84	
443.75687	106	
444.87046	602	1+
445.74390	108	
446.75013	82	
447.70817	108	
448.77178	94	
449.87410	336	1+
453.87952	86	
457.90874	180	
462.88041	110	
467.89053	202	
468.73205	80	
468.88463	184	
469.86533	80	
470.88670	92	
471.07462	80	
491.28020	82	
494.78671	88	
498.18209	86	
504.29317	82	
504.80061	94	
END IONS

###FS:    #m/z: 359.95977 #charge 1+
###MS: 186
###MSMS: 189
BEGIN IONS
TITLE=Cmpd 141, +MS2(359.9598), 28.0-35.0eV, 4.1min #189
RTINSECONDS=243.4
SCANS=186,189
PEPMASS=359.95977	11198
CHARGE=1+
77.27357	68	
105.27036	64	
164.07405	52	
193.87700	58	
200.88943	64	
202.08177	58	
206.90511	72	
209.93791	82	
215.10971	58	
222.95045	332	
223.97319	54	
224.95196	54	
224.97392	142	
225.94601	60	
226.89993	62	
226.94685	1144	1+
226.96974	82	
227.90899	78	
228.84195	54	
228.89038	70	
228.94349	766	1+
230.88828	60	
234.85676	66	
239.06989	76	
239.47251	80	
239.95750	68	
240.93656	312	
240.96321	136	
241.90306	74	
241.94486	150	
241.96061	78	
242.94524	104	
242.95966	148	
243.83994	74	
243.85904	72	
244.95752	298	
246.80599	70	
246.95176	276	
247.03545	76	
248.80614	68	
250.89852	92	
250.94385	74	
250.96015	84	
251.03266	80	
251.07739	70	
251.17690	74	
251.93276	86	
252.85133	86	
252.86973	142	
252.95294	86	
253.88135	78	
254.45097	90	
254.83099	70	
255.86916	88	
255.93009	78	
255.94546	66	
256.84622	52	
257.43685	96	
257.85400	82	
258.97013	84	
259.96457	194	1+
261.88266	58	
261.91088	78	
262.81361	86	
262.94751	64	
263.88187	78	
264.79446	72	
266.81333	126	
268.55186	72	
269.96614	314	
270.89115	74	
271.02262	80	
273.90857	68	
274.94219	80	
276.80830	56	
277.83082	76	
278.06030	84	
278.79347	72	
278.89421	60	
278.94522	82	
279.06013	78	
279.10526	78	
279.80519	64	
279.84581	186	1+
279.89351	82	
280.59879	98	
280.79114	216	
281.86935	70	
281.99081	58	
282.87599	82	
284.82654	138	
284.85226	196	1+
286.87791	54	
288.03600	70	
288.89682	74	
289.10977	60	
289.83483	70	
291.44030	76	
291.66915	76	
291.97526	80	
293.80796	52	
293.84780	60	
295.84237	78	
296.80876	74	
297.85702	68	
297.89670	68	
297.96401	98	
298.80073	222	
298.84883	72	
299.01012	62	
300.43457	66	
300.80171	64	
301.10957	86	
301.53599	84	
309.80342	54	
309.84015	78	
312.80364	66	
314.81803	74	
315.28449	92	
316.03731	66	
316.18732	66	
316.81011	68	
316.83655	80	
316.87809	86	
319.83359	70	
319.89994	62	
319.95920	72	
320.90187	64	
322.87149	64	
322.92662	84	
323.01488	68	
323.03263	70	
324.03048	52	
324.89329	64	
325.12563	78	
325.15056	78	
325.87263	60	
326.84201	82	
331.13387	88	
332.89682	80	
336.17106	78	
336.94085	106	
339.38717	98	
342.20250	70	
342.76826	80	
342.89574	64	
344.23146	52	
345.81255	60	
354.79330	88	
354.88123	80	
356.32857	68	
356.40501	102	
361.16821	66	
363.15038	80	
364.19696	70	
END IONS

###FS:    #m/z: 363.95463 #charge 1+
###MS: 190
###MSMS: 191
BEGIN IONS
TITLE=Cmpd 142, +MS2(363.9546), 28.0-35.0eV, 4.1min #191
RTINSECONDS=247.072
SCANS=190-191
PEPMASS=363.95463	60182
CHARGE=1+
128.45054	66	
176.94730	74	
182.86633	72	
187.86841	78	
189.85662	64	
191.85857	162	
192.92445	58	
205.02845	82	
207.87423	68	
208.91841	66	
209.94199	592	1+
210.88366	68	
212.87893	192	
213.01014	48	
215.49015	74	
219.40663	82	
220.89504	66	
222.95266	536	1+
223.88561	74	
224.94555	764	1+
224.96608	130	
225.97929	78	
226.90297	52	
226.94631	1092	1+
226.97449	88	
228.81982	80	
228.89512	82	
228.94123	1596	1+
230.81685	68	
230.83554	50	
230.88881	308	1+
232.18858	50	
235.11289	66	
236.82337	56	
236.87088	74	
236.95575	94	
239.43070	72	
240.83696	54	
240.94057	358	
240.96639	172	
241.86886	88	
241.94185	1068	1+
242.84787	78	
242.94451	738	1+
243.05439	68	
243.96454	52	
244.95430	1046	1+
246.90888	80	
246.95265	848	
247.00463	80	
247.02583	122	
247.86773	68	
248.86434	92	
248.89747	70	
248.96128	78	
250.89180	142	
251.04442	66	
251.11243	56	
251.36958	48	
253.90186	56	
258.82376	60	
258.97497	68	
260.81916	72	
260.93422	66	
260.96508	242	1+
262.82667	128	
263.87786	72	
264.07599	68	
264.22694	94	
265.81850	68	
266.78602	64	
266.81623	94	
266.86044	62	
266.91055	66	
267.96996	144	
268.58205	82	
268.84064	128	
268.95992	174	1+
271.82749	72	
272.85544	62	
272.87757	66	
273.12893	72	
274.94812	80	
275.37808	76	
276.81273	58	
278.79615	74	
278.83994	100	
278.99880	58	
279.10002	58	
279.79687	78	
279.83365	88	
280.79338	130	
281.12326	56	
281.79290	90	
281.89529	190	
282.35214	94	
282.82467	52	
284.81597	194	1+
284.84335	122	
285.84028	220	
286.86147	82	
287.85222	52	
288.03967	76	
288.78842	88	
290.01447	76	
293.12001	72	
293.99121	70	
294.42044	66	
294.85295	60	
295.14133	56	
297.12993	78	
297.81190	66	
298.80372	190	
299.80216	78	
301.80276	142	
302.84473	58	
303.80896	92	
303.85151	144	
303.87314	64	
303.99298	78	
304.87591	54	
305.15663	72	
307.89211	146	
308.82055	86	
309.13578	76	
312.15739	52	
315.83634	72	
316.33633	86	
316.81725	78	
317.44441	96	
317.83210	76	
317.94137	108	
318.24133	72	
319.89105	100	
322.92004	58	
323.92924	86	
325.90817	54	
326.87038	66	
326.89066	86	
327.17074	52	
329.00760	70	
329.38183	86	
329.43766	80	
330.09099	62	
331.87372	74	
336.85807	62	
336.94831	60	
338.96404	58	
341.17879	70	
342.86401	78	
342.90006	72	
343.87657	76	
344.77906	56	
345.93765	58	
347.78800	50	
348.07421	56	
355.84209	62	
356.76681	78	
362.83446	58	
364.85770	56	
365.01494	70	
367.73448	74	
END IONS

###FS:    #m/z: 336.94376 #charge 1+
###MS: 190
###MSMS: 192
BEGIN IONS
TITLE=Cmpd 143, +MS2(336.9438), 28.0-35.0eV, 4.2min #192
RTINSECONDS=247.844
SCANS=190,192
PEPMASS=336.94376	17662
CHARGE=1+
73.44791	62	
187.81836	44	
193.04690	66	
195.84988	68	
198.87054	86	
203.09905	50	
205.96225	80	
211.94385	480	1+
212.87718	58	
213.03657	92	
213.93739	172	
214.10776	42	
214.94017	116	
218.88125	44	
219.91435	76	
221.83946	62	
224.83796	232	1+
224.97417	54	
226.85485	66	
226.94732	60	
228.84916	52	
229.84078	60	
229.95437	500	
230.88851	248	
231.90964	74	
231.95074	412	
234.91692	60	
235.82302	72	
235.89117	64	
236.90276	68	
237.85067	46	
238.86683	76	
238.89354	62	
239.84237	84	
240.83429	130	
241.84119	554	1+
243.84081	124	
244.15433	70	
246.85284	92	
247.96335	236	1+
248.98285	56	
249.89641	56	
249.96909	42	
250.82502	56	
250.91632	68	
251.06778	90	
252.95473	88	
252.97037	152	
253.89731	56	
254.09295	74	
254.86004	40	
254.91905	84	
254.96641	50	
255.07496	268	
255.83184	64	
255.96930	84	
256.26219	90	
256.84743	142	
257.24182	62	
257.85261	104	
257.91183	62	
257.93762	86	
257.96941	86	
258.84946	556	1+
258.90285	74	
260.27184	40	
261.82762	46	
262.87127	50	
264.36078	114	
264.67446	92	
264.85217	48	
264.89242	54	
265.12202	46	
265.85400	42	
266.84579	80	
266.97357	80	
267.84411	50	
268.83577	186	
269.83117	84	
269.84687	110	
270.44677	64	
270.98028	76	
271.79978	54	
271.84006	64	
271.98373	78	
272.84291	46	
272.91410	58	
273.87249	74	
274.21544	42	
274.86445	196	
275.88977	60	
275.94069	62	
276.35495	102	
276.85016	174	
276.87653	182	
277.12913	84	
277.85744	142	
277.97391	58	
278.81825	72	
278.83659	114	
278.85922	68	
278.89222	62	
279.84673	70	
279.93704	86	
282.81034	52	
283.87023	72	
284.81853	48	
286.84994	136	
286.87250	102	
287.86268	52	
288.86153	130	
289.69076	82	
290.80990	64	
290.85528	160	
291.85193	90	
291.87857	60	
292.80083	68	
293.10783	120	
293.85598	76	
294.14252	74	
294.84637	58	
294.86960	76	
295.11410	62	
295.80253	68	
295.88685	70	
296.86778	96	
297.36079	90	
297.87578	62	
297.89330	158	
298.30738	58	
299.31411	60	
299.89626	58	
300.84999	60	
300.87820	50	
308.80213	72	
309.87663	140	
310.86633	146	
311.87069	60	
311.90963	98	
312.95577	80	
317.76844	64	
318.20846	66	
320.87792	74	
321.74489	40	
322.79430	78	
323.86744	66	
324.89112	92	
326.87728	82	
326.90623	122	
331.81133	56	
331.87567	68	
333.29343	52	
336.62396	86	
337.94327	68	
339.18349	66	
END IONS

###FS:    #m/z: 507.84167 #charge 1+
###MS: 190
###MSMS: 193
BEGIN IONS
TITLE=Cmpd 144, +MS2(507.8417), 28.2-35.2eV, 4.2min #193
RTINSECONDS=248.617
SCANS=190,193
PEPMASS=507.84167	13610
CHARGE=1+
196.01733	124	
198.02977	84	
232.89299	150	
233.89833	96	
244.84759	106	
248.85118	88	
249.96781	82	
253.08563	98	
254.41573	86	
261.84798	88	
266.16368	144	
267.94053	94	
270.80631	86	
271.88669	80	
274.13658	80	
276.38379	82	
276.42662	94	
278.83085	110	
281.36017	88	
282.12716	100	
284.87745	98	
287.85142	138	
288.87176	350	1+
289.14545	90	
290.85817	194	
291.13444	104	
293.87648	144	
294.12840	160	
294.87483	160	
297.80575	82	
303.46653	88	
305.86230	468	
306.83028	102	
307.86102	86	
308.01739	84	
308.14418	218	1+
308.35244	82	
308.41712	90	
308.87123	326	1+
309.89162	92	
311.88273	258	1+
313.87978	102	
314.87057	190	
315.15815	86	
318.86242	96	
322.79411	120	
323.88177	114	
324.88248	84	
325.81203	218	1+
325.90064	106	
326.88184	968	1+
326.90218	122	
327.97947	98	
329.00871	82	
329.88219	108	
330.17341	84	
332.07035	88	
332.87161	124	
333.89231	82	
334.83985	90	
335.84030	82	
335.85842	124	
336.06543	104	
336.16904	80	
337.87675	114	
340.96108	86	
341.84930	110	
344.77861	136	
344.82999	186	
345.81908	182	
347.92339	98	
348.84240	258	
348.88707	158	
349.74782	122	
349.85956	114	
350.83686	106	
350.88580	124	
351.78614	80	
353.78539	162	1+
353.84573	80	
355.82054	136	
360.89291	90	
365.86004	128	
366.92416	88	
367.77511	168	
370.79566	174	1+
373.84407	82	
373.90099	96	
375.30138	96	
375.80692	110	
376.82726	80	
380.37998	88	
381.42721	82	
381.80737	128	
381.84102	272	
382.77378	82	
384.84958	84	
385.79163	114	
386.84631	146	
387.84732	190	
389.19589	92	
390.34502	92	
390.84305	104	
391.60747	86	
391.81789	98	
392.82514	234	
393.78805	136	
394.77942	330	1+
396.89806	84	
398.78143	130	
400.73266	110	
402.85851	102	
405.21494	86	
405.75807	182	
406.76588	334	1+
406.78821	82	
407.85746	140	
408.73626	308	1+
408.84755	444	
409.73890	252	1+
409.86310	100	
410.83575	444	1+
411.85634	90	
411.87597	110	
413.07603	100	
415.33965	92	
416.74223	144	
417.85958	156	
418.76066	246	1+
419.27290	86	
420.38239	116	
421.27161	104	
422.86091	146	
423.39902	100	
423.77302	168	
424.77557	182	
424.86754	104	
425.23774	86	
425.71670	82	
425.75582	410	1+
426.41614	98	
426.85927	116	
427.74409	180	
427.76795	134	
427.86361	164	
428.73882	402	1+
428.84438	96	
429.72853	102	
429.74458	280	1+
429.85986	124	
430.05753	90	
431.86467	88	
432.69540	100	
435.74917	86	
444.78227	142	
444.86933	808	1+
448.78012	220	
449.68413	116	
449.76834	88	
449.87366	148	
450.69395	84	
450.87838	90	
451.27262	86	
456.80085	88	
462.88163	90	
467.88595	250	
468.89041	126	
512.35235	96	
END IONS

###FS:    #m/z: 322.92842 #charge 1+
###MS: 194
###MSMS: 195
BEGIN IONS
TITLE=Cmpd 145, +MS2(322.9284), 28.0-35.0eV, 4.2min #195
RTINSECONDS=252.267
SCANS=194-195
PEPMASS=322.92842	319966
CHARGE=1+
59.42513	56	
80.11204	62	
185.00312	72	
188.52065	38	
196.25378	38	
198.84613	62	
201.04584	116	
204.55553	32	
206.92648	114	
207.97175	66	
211.41955	118	
214.27305	30	
215.92280	34	
216.84602	84	
220.87113	62	
221.10669	52	
221.57113	52	
221.94583	76	
222.95021	116	
223.95930	96	
224.04687	44	
228.71019	32	
229.81460	30	
229.84077	48	
230.06368	28	
230.84601	150	
234.98094	64	
235.84405	34	
235.93964	26	
236.95377	72	
238.88575	76	
239.16140	60	
240.82738	72	
240.89604	60	
240.93861	1026	
241.93730	3320	1+
242.52654	24	
242.85936	74	
242.93919	2394	1+
243.12998	38	
243.20260	26	
243.81933	58	
243.83410	54	
243.87621	64	
244.53430	28	
244.93868	512	
245.04939	72	
245.51882	32	
246.30617	30	
246.90051	68	
246.95449	66	
246.97572	102	
247.20416	60	
247.49749	42	
248.85145	88	
250.38738	26	
250.61655	26	
250.77194	26	
252.10382	52	
252.18996	24	
252.92752	86	
253.00943	28	
255.16839	68	
255.84167	52	
256.10514	28	
256.14592	64	
256.89726	68	
257.89412	48	
258.82597	64	
259.95315	80	
260.10950	78	
260.83661	50	
261.83910	64	
261.93832	32	
262.13729	60	
262.83002	60	
263.13029	68	
263.90386	60	
263.97468	142	
265.05786	76	
265.84649	80	
266.28690	78	
266.85736	64	
266.88662	72	
267.16709	74	
267.97286	60	
268.84182	64	
268.95081	38	
269.86171	52	
270.81263	54	
271.93744	40	
272.33093	26	
272.87346	86	
273.85418	32	
276.02641	72	
276.84704	58	
277.92469	66	
279.08950	908	1+
279.13430	28	
279.19373	26	
279.23923	34	
279.30475	36	
279.91041	62	
280.83929	84	
281.09653	130	
281.47134	40	
281.99898	86	
282.21358	50	
282.27867	78	
284.14751	28	
284.16810	46	
284.29123	246	
284.35275	34	
284.41480	44	
284.43984	36	
284.83511	28	
285.03418	30	
285.15347	28	
285.29555	108	
286.10190	30	
287.65642	30	
288.01631	32	
289.50674	34	
289.87669	74	
289.91057	64	
290.85381	48	
292.79829	86	
292.84477	68	
292.90763	52	
294.76239	36	
295.86768	88	
296.98006	58	
297.86911	86	
299.82003	32	
303.81965	58	
303.88186	76	
306.90081	26	
307.85455	72	
308.91770	104	
309.80758	50	
310.85868	60	
312.75776	30	
315.73443	46	
315.81240	38	
319.72832	60	
319.93259	104	
322.12184	64	
323.23783	50	
325.89903	78	
326.38247	88	
326.80936	26	
327.17512	68	
327.88831	62	
END IONS

###FS:    #m/z: 340.93893 #charge 1+
###MS: 194
###MSMS: 196
BEGIN IONS
TITLE=Cmpd 146, +MS2(340.9389), 28.0-35.0eV, 4.2min #196
RTINSECONDS=253.04
SCANS=194,196
PEPMASS=340.93893	169854
CHARGE=1+
186.87331	88	
191.05081	68	
192.92943	56	
195.93113	60	
201.87953	58	
205.94913	90	
209.71065	58	
209.89204	58	
210.93397	82	
212.87521	68	
213.93909	74	
214.87571	50	
215.88866	38	
215.93162	74	
218.88466	54	
220.87499	66	
221.89096	54	
222.01683	62	
222.87213	66	
224.83980	56	
224.97265	70	
225.84437	78	
226.83294	56	
226.94734	134	
227.11026	72	
228.84435	100	
230.86185	94	
231.08583	78	
231.94912	208	
234.88153	70	
235.52913	84	
236.86705	68	
237.06758	80	
239.84248	68	
239.86805	92	
239.92491	86	
240.15510	68	
240.84439	74	
241.84186	694	1+
242.90336	76	
242.97446	44	
243.05656	68	
243.83249	152	
244.83546	84	
244.90324	54	
245.83238	152	
246.84599	52	
247.82147	84	
249.09690	52	
249.95602	50	
250.98592	70	
251.88402	80	
251.96735	34	
253.84919	52	
253.90075	88	
254.12205	44	
254.85876	36	
254.96597	100	
255.08024	70	
255.10007	56	
256.84814	54	
256.89582	114	
257.82922	74	
257.85118	82	
257.90031	68	
258.84471	684	1+
259.26860	60	
259.59103	40	
259.96478	82	
260.83337	112	
261.83488	106	
262.84535	50	
262.87538	80	
262.91550	136	
264.10547	70	
265.01583	68	
265.05789	78	
265.84025	78	
266.86447	114	
267.86412	60	
268.83951	238	
269.83572	74	
270.84077	52	
270.97000	86	
272.88167	60	
273.05010	66	
273.91499	72	
275.83878	72	
275.85333	68	
275.87965	54	
275.94470	62	
276.85489	330	
277.01877	76	
277.81217	64	
277.83919	50	
277.86310	460	
278.84472	162	
278.87803	36	
278.89816	60	
279.85637	278	
279.88123	84	
279.91196	78	
279.93881	66	
280.84344	60	
280.87457	74	
281.86254	122	
281.87925	94	
282.16451	40	
282.43665	36	
282.91740	64	
282.97119	78	
283.90777	72	
284.02344	46	
284.05117	56	
286.14904	70	
287.06748	78	
288.83082	132	1+
292.14427	48	
293.86357	118	
294.86313	154	
295.19851	60	
295.98369	68	
297.85007	70	
297.88410	70	
298.74746	38	
298.86828	68	
298.90845	68	
299.00827	68	
299.78164	90	
299.87559	72	
300.05814	64	
301.86010	102	
302.31494	36	
302.87231	82	
303.80595	56	
304.06365	74	
304.44278	86	
306.85591	48	
308.86793	56	
311.88600	48	
323.19566	34	
326.17017	46	
326.90163	74	
330.57313	84	
330.81655	82	
331.75259	62	
332.05266	80
[truncated: 2,199,124 more chars]
