# Supplementary material for: High-Throughput Venomics
Source: J Proteome Res. 2023 Apr 3;22(6):1734–46. doi: 10.1021/acs.jproteome.2c00780 (PMC10243144; doi:10.1021/acs.jproteome.2c00780)
Supplement: Supplementary file 9 — pr2c00780_si_009.zip [file pr2c00780_si_009.zip › Manual files/Calloselasma rhodostoma MGF/210702_Calloselasma_halfplate000076_5.1.201.mgf]

###	D:\Data\Julien\210702_Cr_half_TFA\210702_Calloselasma_halfplate000076.d\ProteinAnalysisResults.mgf
###	D:\Data\Julien\210702_Cr_half_TFA\210702_Calloselasma_halfplate000076.d\analysis.baf
###	210702_Calloselasma_halfplate000076.d
###	Instrument: maXis HD
###	Manufacturer: Bruker
###    PeakWidth 0.30, MiniumIntensity 10, S/N 1Apply threshold 0, Threshold 10
###    Retain Residuals no, Create neutrally no,
###    FullScan Parameters: AdductIon (+)+H (-)-H, LowMass 0, HighMass 8000, MaxCharge charge decon 4, MinPeaks 3
###    Perf. isotope decon yes, Max Charge Istopic decon 6, MW agreement 0.00, Abund. cutoff 2.00, Envelope cutoff 75.00
###    MaxRes   Parameters: AdductIon (+)+H (-)-H, LowMass 0, HighMass 8000 
###    Perf. isotope decon yes, Max Charge Istopic decon 6, Abund. cutoff 2.00
###    MSn      Parameters: AdductIon (+)+H (-)-H, LowMass 0, HighMass 8000 
###    Perf. isotope decon yes, Max Charge Istopic decon 4, Abund. cutoff 0.05
###    Global Charge Limit: no 3, Prefer FullScan Result: yes, Export what: 2 (0=non deconv/1=deconv only/2=mixed), NoMSMSSignals: 150, Intensity threshold: 10, NoMSSignals (deconv): 2, NoMSSignals (non-deconv): 2, NormalizeData: no, SingleCharged: yes
###
COM=210702_Calloselasma_halfplate000076.d
USERNAME=Demo User

###FS:    #m/z: 322.92841 #charge 1+
###MS: 2
###MSMS: 3
BEGIN IONS
TITLE=Cmpd 1, +MS2(322.9284), 28.0-35.0eV, 0.0min #3
RTINSECONDS=1.8755
SCANS=2-3
PEPMASS=322.92841	3447034
CHARGE=1+
206.93934	6046	
208.94399	16856	1+
211.94323	47470	1+
213.93861	42510	1+
215.93748	10056	1+
217.94015	26294	
218.44071	4076	
222.94979	95718	1+
226.94587	265922	1+
227.19634	3834	
228.94161	479856	1+
229.45359	3582	
231.94993	28184	1+
233.94785	5086	
234.96923	4870	
234.99621	4436	
235.12757	4540	
235.20288	4256	
237.45528	3886	
238.14650	3780	
238.45337	25150	
238.95536	4606	
239.07889	3250	
239.14490	11214	1+
239.23311	2838	
239.98069	4960	
240.22897	16020	1+
240.96134	31824	1+
241.46071	2956	
242.61794	3016	
242.96086	8208	
243.22800	3414	
244.95616	145290	1+
245.63108	5008	
246.13184	2670	
246.95138	127932	1+
247.45863	3148	
248.03159	3674	
249.18128	3076	
249.91065	2784	
249.97069	127504	1+
250.94565	33834	1+
250.99600	7044	
251.19648	7294	1+
252.47011	2896	
252.94552	15844	
252.97022	1770666	1+
253.13637	2914	
253.18970	2980	
253.21218	6184	
253.90405	7752	1+
254.20903	3136	
254.94061	245582	1+
254.96559	614656	1+
255.22844	5502	
256.25999	4810	
256.91349	2666	
256.96311	82232	1+
258.96246	24724	1+
260.16081	3162	
260.97821	4450	
261.98067	14890	
262.96633	5728	
263.05456	4970	
263.97701	283258	1+
265.64522	3208	
265.90573	3858	
266.97637	3420	
267.97177	104516	1+
268.26063	2664	
268.95779	14814	
269.97332	51276	1+
270.97958	33948	1+
271.20208	3314	
272.95106	45394	1+
272.97519	13578	1+
273.16486	2858	
274.27102	7112	
277.21209	2814	
279.09062	4920	
279.22842	8678	1+
281.24399	12840	1+
281.98729	5964	
282.17279	2782	
282.27616	11282	
282.97289	3044	
283.17172	11136	1+
283.20392	2806	
283.25931	12934	1+
283.94556	10212	
283.98607	4440	
284.29115	5892	
285.19928	2734	
285.21994	4298	
285.94054	178936	1+
285.98241	45788	1+
286.27020	2656	
287.24906	22032	1+
287.49626	3046	
287.65859	3666	
287.97915	3168	
288.06301	4266	
288.15901	2750	
288.25024	16058	1+
289.65699	5302	
290.14173	3880	
290.26537	18394	1+
291.09811	4192	
291.19497	4718	
291.21090	4258	
291.97318	7044	
292.05845	10282	1+
293.10622	2638	
293.20725	7270	
293.97362	24352	1+
293.99619	84154	1+
294.17770	5458	
294.93525	12814	1+
295.12455	3864	
295.18483	3628	
295.22362	12704	1+
295.96744	9532	
295.99042	39144	1+
296.29154	3768	
297.07844	5692	
297.23691	17690	1+
297.90319	3418	
298.08206	3598	
298.27120	3460	
298.96607	3898	
299.19898	3360	
299.25258	3390	
300.28629	6938	1+
301.21277	3000	
302.17170	5018	
302.30158	15378	1+
302.94684	52680	1+
303.17387	2714	
303.19205	3062	
303.95082	43964	1+
303.99397	23302	1+
304.18189	3844	
304.28149	4904	
304.90107	4480	
304.92324	5786	
305.26542	3878	
305.95079	5144	
306.90377	7042	
307.08123	3340	
307.24460	40258	1+
307.83020	2842	
308.13985	10752	1+
308.16299	3084	
308.21439	4562	
308.87129	3038	
309.18921	3350	
309.20168	2958	
309.21862	3712	
309.25693	5870	
309.67166	3320	
310.15618	3552	
310.30669	13238	1+
311.16211	3554	
311.21787	8558	1+
311.27278	8370	1+
311.67120	2762	
311.86764	15280	1+
311.93323	13646	
311.98454	17774	1+
312.17082	2748	
312.32224	8220	1+
312.94614	9616	
313.16038	2776	
313.17169	2658	
313.21618	4916	
313.23352	5332	
313.28819	10402	1+
313.86429	5336	
313.92783	310726	1+
314.26616	3584	
314.67730	3180	
314.89153	12086	1+
316.28116	13602	1+
316.31726	6912	1+
316.88756	4368	
316.93866	9440	
317.20776	2916	
318.29718	28098	1+
318.93320	192208	1+
320.93294	380998	1+
321.20144	3144	
322.19173	5084	
322.83767	4404	
322.87729	9278	
322.90473	9864	
322.92830	7320772	1+
323.11372	7822	
323.17086	14986	1+
323.18875	10904	
323.23656	14638	1+
323.28963	2768	
323.33029	3800	
323.35116	4750	
323.37823	4936	
324.09784	3660	
324.13314	3072	
324.20952	3396	
324.28707	2692	
324.31984	6570	1+
324.87544	3646	
325.25235	40490	1+
325.28658	3560	
325.89999	5376	
326.16952	3082	
326.22958	5846	
326.30209	3742	
326.87051	30694	1+
326.96679	16584	1+
327.00495	6602	
327.17198	5624	1+
327.19871	10732	1+
327.23030	4406	
327.26784	65334	1+
328.14832	2702	
328.24571	3598	
328.31725	6982	1+
END IONS

###FS:    #m/z: 340.93908 #charge 1+
###MS: 2
###MSMS: 4
BEGIN IONS
TITLE=Cmpd 2, +MS2(340.9391), 28.0-35.0eV, 0.1min #4
RTINSECONDS=2.6475
SCANS=2,4
PEPMASS=340.93908	1553282
CHARGE=1+
189.01600	118	
200.99512	134	
202.98156	116	
205.95107	228	
208.95985	236	1+
213.93893	5464	1+
215.88495	682	1+
215.93653	1200	1+
217.03300	120	
217.88537	116	
217.93902	274	
218.09505	132	
222.01373	204	1+
222.94810	256	1+
225.16262	148	
226.05303	196	1+
226.94478	274	1+
228.99736	230	
229.02376	218	1+
229.95297	158	
231.84527	134	1+
231.94883	5884	1+
231.98268	242	1+
233.89777	264	1+
233.94773	1546	1+
234.18789	142	
235.94468	132	
236.98930	246	1+
240.22939	2832	1+
240.95962	142	
241.15765	192	
242.03571	146	
242.79114	136	
243.17394	132	
244.03535	670	1+
244.12851	132	
244.95493	236	
245.09180	134	
245.22335	124	
245.94603	164	
245.97591	206	1+
246.10066	186	1+
246.56441	120	
246.86714	130	
247.04194	206	
247.05381	190	
247.94234	514	1+
248.03143	256	
248.98449	114	
249.03948	536	1+
249.96028	1488	1+
249.98618	184	
250.91585	142	
251.12986	306	1+
252.07572	178	1+
254.04814	256	1+
254.28096	256	
254.96405	4418	1+
255.05380	198	1+
255.07467	654	
255.94334	208	
256.89537	168	1+
257.14869	140	
257.17031	112	
257.24482	102	1+
258.87671	300	1+
258.96287	390	1+
259.06088	298	1+
260.84743	170	
260.90514	208	
262.05066	504	1+
262.90635	302	1+
262.96676	462	1+
263.00249	130	
263.16609	122	
263.98386	422	1+
264.01191	116	
264.26590	140	
264.79463	120	
264.94802	312	1+
265.01601	306	1+
265.06493	158	
265.22082	188	1+
265.88600	290	1+
266.86633	118	
266.88793	212	1+
266.90713	130	
267.01408	208	
267.13667	212	1+
267.91492	132	
269.00012	190	
269.19207	134	
269.93499	130	
270.89002	164	
270.97283	116	
270.98981	140	
272.78118	214	1+
272.93757	244	
272.97497	590	1+
273.93448	136	
275.00033	196	
275.05527	170	
276.11191	228	1+
276.50587	190	
277.02149	234	1+
277.86261	182	1+
277.95822	306	1+
278.09410	134	
278.25451	138	
278.88779	168	
278.99596	132	
279.02097	146	
279.20702	186	
280.10007	216	1+
280.25866	278	
280.29984	214	1+
281.00880	128	
281.04902	286	
281.08085	178	1+
281.18240	118	
281.98612	114	
282.02497	374	1+
282.05303	208	
282.27680	978	
282.31013	180	
282.85883	168	
282.92886	120	
283.04712	144	
283.12448	150	1+
283.25947	212	1+
283.85197	140	1+
283.86926	198	
283.98090	118	
284.29410	314	
284.85962	166	1+
284.87468	126	
284.99809	146	
286.93137	166	1+
287.00466	124	
287.20244	136	
288.06203	886	
288.12977	192	1+
289.01964	182	
289.88022	214	
289.95068	182	
290.06354	150	
290.86118	122	
290.94416	278	
291.18202	118	
291.93852	116	
292.05393	206	
293.06249	166	
293.07912	200	1+
293.84874	410	1+
294.02141	112	
294.05525	118	
294.26780	132	
294.85173	318	1+
295.99222	178	
296.05128	170	
296.32933	376	1+
297.23792	140	
298.06084	134	
298.08128	660	1+
298.30710	122	
298.93332	134	
298.94787	112	
299.06215	438	1+
299.17870	150	
300.04576	158	1+
301.25762	142	
301.29072	120	
302.07875	140	
302.17052	172	
303.01205	200	1+
303.11358	140	
303.99359	188	1+
304.26770	452	1+
304.94311	128	
305.22290	158	
305.27071	312	1+
305.93436	184	
306.05317	202	1+
306.80498	116	
306.88224	650	1+
307.24272	380	1+
307.29235	170	
307.79129	138	
307.88546	412	1+
308.08280	240	1+
308.29075	680	1+
309.23666	212	1+
310.30492	138	
310.87606	244	
311.19879	196	1+
311.88171	194	
312.02238	112	
312.88991	320	
313.02747	438	1+
313.07022	310	1+
314.07077	200	1+
314.79461	116	
317.06031	154	
318.10510	112	
318.26940	146	1+
319.13576	248	1+
319.88794	148	1+
320.23696	124	
320.89666	214	1+
320.93056	124	
321.04505	114	
321.22472	230	
322.02672	134	
322.22278	188	
323.10412	248	1+
323.13449	134	
323.23568	1542	1+
323.26705	138	
323.50258	144	
324.32788	192	
324.89447	188	
325.17223	570	1+
325.19277	144	
325.25219	250	
325.99794	250	1+
326.33823	430	1+
327.15675	228	1+
327.88305	556	1+
329.16928	222	1+
330.07628	134	
330.75097	166	1+
331.89619	178	
332.08929	460	1+
335.84179	192	1+
336.90437	264	1+
337.09503	222	1+
337.22007	166	
338.26226	248	1+
338.31588	250	1+
338.33888	234	
338.95858	114	
339.04734	120	
339.11302	286	1+
339.16237	270	1+
339.23521	128	
340.26583	390	1+
340.35245	150	
340.38936	750	1+
340.89293	162	
341.08078	244	1+
341.24625	568	1+
341.93731	160	1+
342.27742	446	1+
342.31172	324	
342.36012	158	
342.84389	152	
343.20576	494	1+
343.32324	142	
344.06767	402	1+
345.10245	310	1+
345.14064	284	1+
END IONS

###FS:    #m/z: 363.95507 #charge 1+
###MS: 2
###MSMS: 5
BEGIN IONS
TITLE=Cmpd 3, +MS2(363.9551), 28.0-35.0eV, 0.1min #5
RTINSECONDS=3.4195
SCANS=2,5
PEPMASS=363.95507	915604
CHARGE=1+
189.86405	130	
191.95307	198	
201.01309	132	
203.02855	218	1+
209.94302	1678	1+
212.87632	528	1+
222.95150	1828	1+
224.94675	3058	1+
226.13493	174	1+
226.89141	122	
226.94652	8180	1+
227.11256	154	
227.93171	322	
228.88907	142	
228.94120	9652	1+
229.05244	230	1+
229.15740	156	
230.88977	660	1+
233.04254	222	1+
234.78414	126	
234.89509	152	
235.82059	206	
236.13439	184	1+
236.98557	164	1+
237.06209	244	
238.03543	160	
238.06276	136	
238.90269	168	1+
239.19188	184	1+
239.96263	128	
240.96030	1818	1+
242.84068	238	
242.88409	136	
242.95919	1054	
243.99133	228	1+
244.03835	740	1+
244.95650	3894	1+
245.94109	518	
246.05504	170	
246.09764	128	
246.79080	172	1+
246.95192	4730	1+
248.07077	202	1+
248.14121	226	1+
248.16303	120	
248.20329	236	1+
248.89373	120	
248.99265	142	
249.03822	300	1+
249.97559	136	
250.94527	156	
251.14470	186	
251.90180	166	1+
251.92349	164	1+
251.96914	190	1+
252.07434	262	1+
252.10251	200	
252.23194	132	
253.04743	122	
254.04218	258	1+
254.89638	214	1+
255.02246	270	1+
255.10028	188	
256.02707	218	1+
256.06733	118	
256.95315	276	1+
257.08485	150	
257.09777	132	
258.00379	120	
258.80307	132	
258.96796	244	
259.04030	178	1+
260.01559	194	1+
260.96659	770	1+
261.93292	202	1+
262.05491	492	1+
262.14682	216	1+
263.05726	332	1+
264.00304	280	1+
264.96102	188	
265.04953	300	1+
265.08383	134	
265.97256	188	
266.09174	344	
266.24355	168	
266.96645	958	1+
267.91949	130	
267.93517	344	1+
268.95267	124	
268.99867	138	
269.03336	236	1+
269.96697	718	1+
270.19093	146	
270.98349	138	
271.13103	140	
271.84312	130	
271.92606	256	1+
271.95554	126	
274.05171	438	1+
275.05614	386	1+
275.18892	126	1+
276.08012	270	1+
276.14883	146	1+
277.85596	132	
278.50627	162	
278.99891	130	
279.10052	238	
279.79174	160	
279.94080	140	
280.10523	140	
280.16633	288	1+
280.21046	132	1+
280.26433	146	
280.80880	142	
280.86403	152	
280.96314	242	1+
281.13534	442	1+
281.23814	208	1+
281.33425	172	1+
281.88540	140	
281.94116	126	
282.08752	124	
282.13974	322	1+
282.80784	288	1+
282.93011	158	
283.07536	248	1+
283.92158	120	
283.98109	322	1+
284.04799	128	
284.87521	132	
284.95637	268	1+
285.02885	142	
285.08157	230	1+
285.84202	172	
285.94050	436	1+
287.01617	222	1+
288.06114	1054	1+
288.80816	192	
288.88966	132	
288.95486	182	1+
289.12968	182	1+
289.87509	320	1+
291.03813	282	1+
291.12173	138	
293.06862	308	1+
293.15449	146	
294.27332	190	
294.86039	160	
295.04788	156	1+
295.06574	142	
296.89117	164	
296.90870	332	1+
297.10106	216	1+
297.16170	130	
297.89107	146	
297.91174	266	1+
297.95625	206	
298.01850	220	1+
298.05109	300	1+
298.07785	184	
298.84731	126	
299.10507	218	1+
299.15709	170	1+
300.02284	246	1+
300.08425	154	1+
300.15620	196	1+
301.96158	136	
301.99375	220	
302.06867	134	
303.10472	152	
303.26329	314	1+
303.85550	166	
303.88121	148	
303.95602	274	1+
304.07895	132	
304.09929	210	1+
304.81782	180	1+
304.89934	228	1+
305.07995	144	
305.21249	190	1+
305.92933	284	1+
306.28020	420	1+
306.30181	154	
306.88145	456	1+
306.93337	246	1+
307.02427	218	
307.08159	156	
307.13091	122	
307.88622	344	1+
308.25439	134	
308.30294	338	
309.14666	132	
309.86324	204	1+
310.30896	216	1+
310.94412	172	1+
311.13123	204	
311.87515	336	1+
311.93001	178	1+
313.03012	164	
313.04972	212	1+
314.00494	242	1+
314.12670	344	1+
314.96614	128	
315.12860	290	1+
315.25049	210	1+
318.00448	242	1+
318.59300	268	1+
318.92994	274	1+
319.05807	230	1+
319.08262	446	1+
319.99492	158	1+
320.31400	136	
320.89494	130	
321.05482	140	
322.04588	278	1+
322.08429	120	
322.32737	178	
322.92653	356	1+
323.01469	448	1+
323.23521	634	1+
323.96629	158	
324.01704	260	1+
324.13059	122	
324.23560	494	1+
324.32263	384	
325.04823	236	1+
325.19558	162	
326.16079	136	
327.18813	244	1+
327.22609	286	1+
327.24684	120	
328.11041	158	
328.19244	210	1+
328.22956	212	1+
328.31074	152	
329.06704	210	1+
331.16246	216	1+
332.08863	754	1+
332.91310	142	
334.90920	138	
335.01139	134	
335.14267	138	
335.79404	150	
335.83398	284	1+
335.89047	144	
336.07889	126	
336.14635	196	1+
336.94375	658	1+
338.87742	186	
339.98101	172	1+
340.07109	258	1+
340.27856	126	
340.94072	710	1+
341.35631	246	1+
341.98291	266	1+
342.10372	122	
342.12715	138	
342.16207	382	1+
342.24998	146	
342.27678	120	
342.32989	288	1+
342.89079	240	1+
343.17903	294	1+
343.58698	124	
344.11747	206	1+
344.32412	184	
345.22420	138	
346.19301	152	
346.23126	118	
347.13432	126	
347.99649	192	1+
348.16172	124	
348.22969	140	
348.31905	130	
349.31979	138	
350.11527	266	1+
350.18034	126	
350.34863	178	
351.33760	206	1+
352.89647	146	
354.85988	234	1+
355.86529	190	1+
356.89269	194	1+
359.18453	246	1+
359.96241	168	1+
360.10854	164	
360.26376	254	1+
360.36074	394	1+
360.77508	178	1+
361.02456	164	
361.11100	140	
361.15937	156	1+
361.20194	310	1+
361.91550	142	1+
362.11719	136	
362.30050	302	1+
363.33556	128	
364.14836	166	1+
364.19480	318	1+
364.35153	192	1+
365.23752	146	
365.28290	254	
365.38907	152	
365.89557	112	1+
366.28605	306	1+
367.21787	206	1+
367.32522	218	
367.77588	120	
368.16369	146	
368.38690	260	1+
368.42172	1306	1+
368.93528	216	1+
369.19348	260	1+
END IONS

###FS:    #m/z: 340.93917 #charge 1+
###MS: 6
###MSMS: 7
BEGIN IONS
TITLE=Cmpd 4, +MS2(340.9392), 28.0-35.0eV, 0.1min #7
RTINSECONDS=7.0995
SCANS=6-7
PEPMASS=340.93917	1447830
CHARGE=1+
149.10292	122	
181.86325	118	
190.93454	116	
195.89545	150	
197.86875	150	
198.85931	190	1+
198.96250	134	
199.89504	116	
201.01816	150	
203.90344	162	
205.94852	188	
206.91224	114	
207.95838	282	1+
208.12740	156	
209.93357	342	1+
210.01037	290	1+
211.06857	164	
213.93867	5944	1+
215.88229	654	1+
215.93588	1526	
217.93410	386	
219.05295	156	
221.09548	116	
221.88796	126	
222.95221	382	
223.95873	208	
224.97493	170	
225.94955	150	
228.95020	238	1+
230.88584	130	
231.01087	120	
231.94914	5926	1+
233.89346	240	
233.94633	976	1+
235.08175	174	
235.94619	368	
237.05022	270	1+
237.55468	156	
238.00141	122	
239.90412	272	
240.07641	150	
240.22990	2624	1+
240.95975	342	1+
240.99389	152	
241.06518	166	
241.89643	234	1+
242.00291	122	
242.93829	276	1+
244.03586	464	1+
244.95802	122	
245.10708	216	1+
246.97623	794	1+
247.02261	202	
247.88970	170	
247.94103	462	1+
248.03426	514	1+
248.09688	206	1+
249.12709	240	1+
249.96052	732	
250.96712	386	
251.03480	162	
251.92627	152	
251.95580	600	1+
251.99189	438	1+
252.92650	134	
254.09279	160	
254.28215	180	1+
254.96518	2882	1+
255.07305	688	1+
255.17092	144	
255.21843	208	1+
256.22289	156	1+
256.91290	136	
256.96293	978	1+
256.99569	198	1+
258.96973	210	
259.04319	122	
259.89804	210	1+
260.98536	134	
261.87959	300	1+
262.00216	362	1+
262.88873	220	1+
262.96387	580	1+
263.05387	224	
263.10947	136	
263.99064	132	
264.99878	134	
266.01824	118	
266.86810	134	
267.01206	162	
267.13642	186	
268.00393	116	
268.78998	116	
268.97346	126	
268.99630	114	
269.19183	142	
270.84302	368	1+
270.85877	114	
271.11046	160	
271.84517	344	1+
272.79202	154	
272.93332	386	
272.97283	514	1+
273.12188	128	
273.17842	164	
274.15022	188	1+
274.96837	114	
275.03413	152	
275.05301	260	1+
276.85205	114	
276.97986	164	
277.08143	268	1+
277.11272	262	1+
277.97048	294	1+
278.16620	258	1+
278.24573	114	
279.21318	124	
279.25468	238	1+
279.85572	124	
279.91240	220	1+
279.95874	200	
280.01869	232	1+
280.15590	134	
280.97355	134	
281.04774	248	1+
281.12539	112	
281.19472	196	1+
281.94485	350	1+
282.27650	672	1+
283.03967	180	1+
284.02737	120	
284.91702	144	
285.19032	250	1+
285.81536	286	1+
287.03002	460	1+
288.06467	906	1+
289.01919	186	1+
289.13771	204	1+
289.92108	116	
290.87769	142	
292.01895	238	1+
292.87064	436	1+
292.87896	138	
293.06521	198	
293.98796	330	1+
294.05954	440	1+
294.11211	162	
294.15183	248	1+
294.86384	122	
294.90613	156	
295.99112	356	1+
296.12956	140	
296.32816	322	1+
297.05299	246	
297.11164	124	
297.25469	120	
297.97117	308	1+
298.08133	232	
298.17634	134	
298.30615	240	
298.97411	170	1+
299.05813	618	1+
299.07415	132	
300.86343	122	
301.05855	394	1+
302.17554	280	1+
302.23949	144	
303.95002	168	
304.26588	646	1+
304.87652	310	1+
305.13402	226	1+
306.04484	118	
307.20967	140	
307.24279	296	1+
307.32301	288	1+
307.89354	114	
308.11411	132	
308.29378	484	1+
308.32887	208	1+
308.80151	124	
309.87418	556	1+
310.30875	210	
310.94558	116	
311.02712	172	
312.02488	552	1+
312.91109	150	
313.02766	330	1+
313.87697	216	1+
314.95011	114	
315.46523	112	
315.84863	292	1+
316.29532	198	1+
317.06371	116	
317.16858	226	1+
317.98159	132	
318.12501	294	1+
318.59802	172	
320.23956	118	
320.89756	196	1+
321.09718	192	
321.22224	560	1+
322.07698	190	
322.13284	308	
322.98567	178	1+
323.00751	140	
323.04974	122	
323.19966	126	
323.23783	1378	1+
323.30762	168	
324.28751	518	1+
324.32923	128	
324.80474	148	
324.89106	308	
326.10822	114	
326.34131	262	1+
326.80808	112	
327.07194	334	1+
327.13399	216	1+
328.19085	158	
328.26735	120	
328.31068	138	
328.40215	114	
328.84195	96	1+
328.88135	150	
329.31564	180	
332.08662	342	
332.96802	112	
333.04913	152	1+
333.06261	162	1+
333.99412	138	
334.09521	128	
334.40137	112	
335.15386	308	1+
337.09949	154	
337.21851	152	
337.26292	160	1+
338.86822	164	
339.04764	188	
339.33709	262	1+
340.23044	118	
340.26087	140	
340.38996	612	1+
341.24778	586	1+
341.27383	140	
341.30674	292	1+
342.14404	122	
342.27894	218	
342.31160	246	1+
343.01031	126	
343.20710	310	1+
343.28228	116	
344.01062	250	1+
344.15942	204	
344.85984	208	1+
344.89889	246	1+
345.06916	352	1+
345.09376	168	
346.18225	136	
END IONS

###FS:    #m/z: 336.94474 #charge 1+
###MS: 6
###MSMS: 8
BEGIN IONS
TITLE=Cmpd 5, +MS2(336.9447), 28.0-35.0eV, 0.2min #8
RTINSECONDS=7.8725
SCANS=6,8
PEPMASS=336.94474	300034
CHARGE=1+
195.00858	100	
197.10138	102	
205.94915	314	1+
206.00903	246	1+
206.91909	122	
209.04172	254	1+
209.12663	142	
210.87943	310	1+
211.94366	18506	1+
212.06831	154	
212.10580	106	
213.90132	188	1+
213.93914	8040	1+
215.88642	316	1+
215.93632	1158	1+
217.88013	142	
217.93459	206	
219.02751	240	
220.50813	96	
221.10122	216	1+
222.96329	128	
227.09436	204	1+
227.21573	106	
227.95569	146	
228.79717	126	
229.30108	102	1+
229.89109	448	1+
229.95418	16392	
229.99344	252	1+
230.04371	128	
230.12920	166	1+
230.51864	98	
230.95670	698	
231.58128	86	1+
231.94842	8038	1+
232.04951	102	
233.04143	280	1+
233.89436	492	1+
234.83016	110	
234.97153	138	
234.99387	206	1+
235.94757	298	1+
237.05374	122	
237.93212	96	
238.00384	220	1+
238.05049	134	
238.21308	198	
238.46070	106	
239.88981	202	1+
239.95598	266	1+
239.96851	120	
240.12607	252	1+
240.22914	102	
240.96334	218	1+
241.94723	114	
243.08205	246	1+
243.20163	114	
244.03902	162	
244.78995	128	
245.04011	126	
245.13886	156	1+
245.15573	134	
247.92959	98	
247.96413	4900	1+
248.03294	150	
248.88721	298	1+
248.98537	316	1+
249.03739	480	1+
249.95953	2798	1+
250.02183	180	
250.21310	122	
250.94651	128	
251.02394	134	
251.03962	202	
251.06941	298	1+
251.15559	122	
251.83290	150	
251.92826	118	
252.03797	128	
252.96970	7858	1+
253.01180	366	1+
253.08609	132	
253.26903	100	1+
253.45735	102	
254.96450	5220	1+
255.04508	144	
255.07499	394	1+
255.54699	130	
255.89121	246	1+
256.09204	228	1+
256.14612	106	
256.49795	96	
256.89540	148	1+
257.03022	138	
258.13943	260	1+
258.80512	142	
258.96190	256	1+
259.10092	192	1+
260.80095	106	
262.05159	324	1+
262.21748	240	1+
262.92360	124	
262.95775	122	
264.12510	98	
264.99699	124	
266.01545	126	
266.99555	326	1+
267.89757	220	1+
270.05204	134	
270.98109	1126	1+
271.05991	164	
272.06652	134	
272.19817	252	1+
272.42093	102	
272.78162	114	
272.84680	114	
272.97714	348	
273.97034	526	1+
274.14991	112	
274.96935	342	1+
275.05330	422	1+
276.09290	220	1+
276.14329	102	
276.95988	170	1+
277.07331	150	
278.80931	148	
278.94310	96	
279.07512	248	1+
279.27647	140	
279.96970	234	1+
280.05656	140	
280.10382	164	1+
280.17975	190	1+
281.01650	102	
281.04620	526	1+
282.27463	230	
282.80656	428	1+
282.94361	100	
283.02605	186	
283.06943	148	
283.97241	270	1+
284.08141	96	
284.20535	106	
285.00651	178	1+
285.86891	172	
285.90921	268	1+
286.11686	178	1+
288.02086	194	1+
288.06368	430	1+
288.14994	192	1+
289.98648	204	1+
290.05346	160	
290.06960	156	
291.03093	134	
291.09519	130	
291.18046	140	
291.20124	214	1+
292.05838	1104	1+
292.13240	306	1+
293.14955	120	
293.20455	284	1+
293.99772	424	1+
294.13801	252	1+
294.17850	120	
295.06650	118	
295.17231	108	
295.97143	182	
295.99001	364	1+
296.09909	98	
298.00604	136	
298.09247	214	
298.58297	144	
299.05719	116	
299.17647	100	1+
299.51415	238	1+
300.06274	150	
300.10702	142	
300.12549	186	1+
300.97101	242	1+
301.03317	310	
301.05299	130	
303.11691	340	1+
303.26835	212	1+
303.94292	114	
305.02803	142	
305.04512	144	
305.14913	156	1+
306.00221	98	
306.80087	140	
306.87942	486	1+
306.93817	98	
307.07568	300	1+
307.30444	120	
308.05100	160	1+
308.13032	186	1+
308.29379	198	
309.17231	102	
309.19305	164	
309.32325	208	
310.29832	112	
310.87143	98	
311.03263	260	1+
311.07977	348	1+
311.17010	252	1+
311.23769	104	
311.87413	138	
311.95179	528	1+
313.05293	138	
313.89923	186	
314.12678	126	
315.79256	98	
315.88543	138	
315.94686	138	
316.18545	130	
316.22157	126	
318.20424	238	1+
318.59776	172	
319.08271	350	1+
319.09369	148	
319.20938	186	1+
320.15402	346	1+
320.25969	116	
321.10698	146	
321.94919	100	
322.31299	252	1+
323.01635	142	
323.12461	158	1+
323.23729	788	
324.89027	464	1+
327.80086	146	
327.81387	256	1+
328.16503	108	
328.88695	182	
328.96100	132	
329.06968	158	
329.32171	164	
330.06091	178	1+
331.23877	98	
332.04715	196	1+
332.08340	428	1+
332.10308	110	
332.86096	132	
332.93722	186	1+
333.17325	200	
335.21720	102	
335.34070	278	1+
336.09221	542	1+
336.24248	444	1+
337.18327	478	1+
337.20634	100	
337.24704	334	1+
338.07838	138	
338.17019	222	
338.20317	140	
338.28229	132	
339.04069	134	
340.16441	108	
340.29778	120	
340.39313	590	1+
341.07983	278	1+
341.09535	238	1+
341.25054	202	
END IONS

###FS:    #m/z: 507.84393 #charge 1+
###MS: 6
###MSMS: 9
BEGIN IONS
TITLE=Cmpd 6, +MS2(507.8439), 28.2-35.2eV, 0.2min #9
RTINSECONDS=8.6445
SCANS=6,9
PEPMASS=507.84393	229200
CHARGE=1+
191.95306	276	
196.01477	312	
197.89165	326	
199.88905	180	
209.08798	150	1+
217.95462	550	1+
219.98221	198	
220.95445	224	1+
223.97182	148	1+
227.13530	190	1+
227.95282	288	1+
228.11092	164	1+
229.74851	178	
230.84892	292	1+
233.89979	194	
238.09683	176	1+
238.98648	220	1+
239.03375	304	1+
240.07753	272	
240.99136	228	1+
241.87699	170	1+
245.07928	438	1+
245.93502	252	1+
245.99846	166	1+
247.10668	236	
247.85488	142	1+
248.16016	376	1+
249.88653	268	1+
251.07522	386	1+
252.11050	406	1+
253.89349	376	1+
254.09404	182	
254.89361	278	1+
255.03300	194	
255.08209	280	1+
256.85368	318	1+
257.06345	154	1+
257.88184	250	1+
257.99691	280	1+
258.89356	252	1+
258.95162	182	
259.00098	216	1+
259.05216	364	1+
259.06829	212	1+
259.09850	282	
260.10409	678	1+
260.60940	158	1+
261.02910	466	1+
261.05691	310	1+
262.13764	298	1+
263.08142	254	1+
263.10126	460	1+
264.00286	218	1+
266.09607	220	1+
266.13189	316	1+
266.16754	422	
266.86546	562	1+
267.13695	250	1+
269.89114	200	1+
270.04291	216	
270.10181	236	1+
270.85672	242	
271.87269	530	
272.08537	240	1+
272.84913	1560	1+
273.88280	258	1+
273.95565	310	1+
274.02778	256	1+
274.11602	526	1+
275.06929	246	1+
277.15275	182	
277.87819	462	1+
278.12843	216	
278.18032	250	1+
278.85711	242	
280.10063	342	1+
280.94049	256	1+
281.07881	248	1+
281.37949	206	
282.12457	188	
283.12378	614	1+
284.09878	210	
284.88350	454	1+
284.94100	744	1+
285.11489	540	1+
285.86079	184	
285.94192	534	1+
285.98554	358	1+
286.11889	388	1+
286.92492	206	1+
286.99956	186	
287.03967	216	
287.86510	184	
288.78967	226	1+
288.82305	244	1+
288.86820	896	
289.05283	184	
289.87960	1460	
290.12972	262	1+
290.86391	3308	1+
290.90500	242	
291.01124	250	1+
291.96408	178	1+
292.03768	214	
292.11142	188	
292.48621	166	1+
292.88328	246	
293.11343	404	1+
293.87178	7818	1+
294.11769	266	1+
294.27996	180	1+
294.80501	200	1+
295.06136	194	1+
295.15753	232	
296.09079	318	1+
296.13882	444	1+
296.85473	342	1+
296.88119	1546	1+
297.00549	346	1+
297.05623	186	
297.66324	224	1+
298.06287	246	1+
298.11253	302	1+
298.85187	608	1+
298.87703	2360	1+
299.11225	276	1+
300.14219	426	1+
300.20369	272	1+
300.86653	400	
301.01451	396	1+
301.14450	312	1+
301.86212	998	1+
302.88589	358	
302.99567	290	
303.95274	890	1+
304.15227	406	1+
304.91881	228	
304.97847	282	1+
305.01103	268	1+
305.09401	300	1+
306.09664	230	1+
306.66961	88	1+
306.88005	374	
307.28124	222	
307.88791	2622	1+
308.10428	230	1+
308.13640	590	1+
308.29143	536	1+
308.87951	2828	1+
310.15649	824	1+
310.17304	210	
311.02342	232	
311.09533	388	1+
311.28663	256	1+
311.83166	178	
311.88162	14174	1+
312.00892	498	1+
312.02583	222	
312.11990	214	1+
312.16813	356	1+
312.94165	254	
313.99928	206	1+
314.13144	146	1+
314.75644	104	1+
314.86380	1396	1+
314.89018	2772	1+
314.93768	254	
315.16395	136	1+
315.97203	200	
316.24143	190	1+
316.86351	914	1+
316.88655	2072	1+
317.09795	202	
317.80284	194	1+
317.92643	360	1+
318.16339	172	1+
318.85560	578	1+
318.88316	676	1+
319.04269	252	1+
319.97755	290	1+
320.87837	182	
320.90583	284	1+
321.20295	242	1+
321.87679	476	1+
322.08314	186	
322.12899	228	1+
322.87688	292	1+
323.24105	340	1+
324.03574	400	1+
324.15386	332	1+
324.18340	178	1+
324.86563	446	1+
324.97990	510	1+
325.03671	232	1+
325.12266	508	1+
325.15199	190	1+
325.89884	1038	1+
325.92794	284	1+
326.27326	160	1+
327.05210	400	1+
327.87711	506	
327.89627	936	1+
328.02553	298	1+
328.12923	220	1+
328.18437	266	1+
328.36598	214	
328.86138	214	
328.87787	404	
329.89338	1042	
330.16704	386	1+
330.87787	364	
331.03947	252	1+
331.10547	328	1+
331.13321	406	1+
331.17144	248	1+
331.88829	904	
331.94874	380	1+
332.11004	254	1+
332.81837	330	1+
332.87495	1430	1+
332.90078	2510	1+
333.17040	734	1+
334.89729	1796	1+
336.01315	308	1+
336.18081	296	1+
336.89271	520	
336.94593	190	
337.01869	264	1+
337.05765	220	1+
337.23152	254	1+
337.88128	1008	1+
337.98539	220	1+
338.14637	188	
339.05237	762	1+
339.41988	240	1+
340.19158	214	1+
340.38212	256	1+
340.50975	250	
340.77919	282	1+
340.87015	430	1+
340.94102	468	1+
341.00886	308	1+
341.04556	210	
341.12532	376	1+
341.87473	246	1+
341.94512	338	1+
342.04430	230	1+
342.08456	448	1+
342.18447	588	1+
343.09231	284	1+
343.18897	442	1+
343.87816	540	1+
343.93490	320	1+
344.91296	272	1+
345.94783	204	1+
345.97375	234	
346.15038	516	1+
346.89488	222	
347.02062	372	1+
347.08034	230	1+
347.88687	176	
348.02405	236	1+
348.13627	212	
348.91093	290	
349.90546	180	
350.10564	424	1+
350.88453	342	
350.91044	748	1+
350.94021	374	1+
351.06813	218	
351.83742	336	1+
351.88572	398	
352.01664	282	1+
352.16392	412	1+
352.18757	238	
352.90913	1380	1+
353.06904	316	
353.13636	210	
353.84155	286	1+
353.89423	186	
353.95725	224	1+
354.06585	446	1+
354.19323	298	1+
354.90758	230	
355.06579	288	1+
355.08720	214	
355.13622	328	1+
355.17354	390	1+
355.88722	924	1+
355.91766	188	
356.10725	200	1+
356.12201	286	1+
356.17641	216	1+
356.77959	254	
357.91752	254	
358.09847	274	1+
358.92033	292	1+
359.17430	216	1+
359.23429	230	1+
359.94692	334	1+
360.94974	244	1+
361.05641	268	
361.85669	512	1+
362.20684	268	1+
362.85682	332	1+
364.10880	404	1+
364.13829	252	1+
364.84181	446	1+
365.08545	312	1+
365.75261	196	1+
366.18439	222	1+
366.35784	218	
366.83815	2628	1+
366.93405	262	
366.97179	270	1+
367.00511	348	1+
367.13109	294	1+
367.33431	370	1+
367.78497	376	1+
367.97220	206	1+
368.08981	192	
368.33730	248	1+
368.78752	264	1+
368.89580	584	1+
369.84823	492	1+
370.17169	242	
370.83615	180	
371.07972	242	1+
371.10646	200	
371.12927	186	
371.18583	214	
371.78505	310	1+
372.12160	374	1+
374.15514	548	1+
374.79599	236	1+
374.90519	192	1+
375.10406	176	1+
375.15703	430	1+
375.88299	372	1+
376.06262	366	1+
376.39240	202	
376.56669	186	1+
376.71018	88	1+
376.88508	314	1+
377.01307	256	1+
377.10607	194	1+
377.30053	174	1+
379.13648	214	1+
380.85692	802	1+
381.07760	188	
381.09894	490	1+
381.31256	276	1+
381.41700	202	1+
381.80806	224	1+
382.20080	182	
382.85245	558	1+
383.04260	204	
383.08186	216	1+
383.11386	1268	1+
383.21430	380	1+
383.38109	240	1+
384.84816	7166	1+
384.92825	180	
384.95630	424	1+
385.08978	338	1+
386.03122	328	1+
387.06165	172	1+
387.85093	388	1+
387.98169	276	1+
388.16124	306	1+
388.41791	138	1+
388.77230	328	1+
388.79303	186	
389.21917	220	1+
389.86586	498	
390.15088	274	1+
390.18370	252	
390.84048	1554	1+
390.90766	716	1+
391.18402	198	
391.20296	188	
391.79490	230	1+
391.92029	402	1+
392.07055	562	1+
392.50489	296	1+
392.83351	442	1+
392.86314	3970	1+
392.92753	236	1+
393.13628	188	
393.19390	222	
394.83561	582	
394.85709	1034	1+
394.89417	280	1+
394.95311	236	1+
395.10134	408	1+
395.27703	158	1+
396.85573	268	
397.18365	290	1+
397.86204	204	
398.86354	416	
399.05295	168	1+
399.12729	422	
399.21924	278	
399.86197	448	1+
400.07808	190	1+
400.10540	240	
400.12757	208	
400.77866	202	1+
401.12674	294	
401.98291	212	1+
402.11898	490	1+
402.86189	728	
403.23038	646	1+
403.86926	2626	1+
403.98761	334	1+
404.80919	220	1+
405.12544	338	1+
405.21312	352	1+
405.31073	142	1+
405.87117	1362	1+
405.90286	184	
406.15519	384	1+
406.85841	236	
406.96356	298	1+
407.86370	10990	1+
408.07006	316	1+
409.21438	258	1+
409.93142	226	1+
410.84108	634	
410.87302	4048	1+
410.99331	176	1+
411.05475	228	1+
411.80868	388	
411.83635	402	
412.02672	144	1+
412.84384	1204	1+
412.86995	1082	1+
413.07351	658	1+
413.13946	198	
413.17487	386	1+
414.22640	174	1+
414.42658	160	1+
414.81682	216	1+
414.86870	346	1+
415.15695	222	
415.19075	614	1+
415.33871	298	1+
416.21708	232	1+
416.87393	400	1+
416.90455	176	1+
417.96204	220	1+
418.20152	288	1+
419.13783	418	
420.05550	252	1+
420.13176	602	1+
421.23978	310	1+
421.88205	966	
422.87799	550	
422.94134	288	1+
423.07922	296	1+
423.19528	506	1+
423.87576	528	
424.14336	1158	1+
424.86381	342	
425.87553	1574	
426.13459	616	1+
426.86302	1148	
426.88809	1292	
427.08506	226	1+
427.86300	704	
427.93476	432	1+
427.99491	200	1+
428.88429	5776	1+
429.22397	330	1+
429.38839	248	1+
430.03318	194	1+
430.27442	220	1+
430.79454	182	1+
430.85866	2174	1+
430.88275	1020	
431.12769	364	1+
431.18730	214	
431.91955	178	1+
432.24001	262	1+
433.19704	216	
433.84959	206	1+
434.15000	196	
434.18363	194	1+
434.73451	198	1+
434.88714	244	
435.29154	158	1+
435.85788	300	
435.89143	236	
436.14476	1042	1+
436.94173	176	1+
437.14765	890	1+
437.20584	370	1+
438.07864	192	1+
438.40366	102	1+
439.09709	162	1+
439.14860	254	
439.20106	362	1+
439.89350	1704	1+
440.26369	182	1+
441.23573	570	1+
441.88950	220	1+
442.15111	904	
442.33675	112	1+
443.03391	204	1+
443.14857	1930	1+
444.14828	1238	1+
444.37627	380	1+
444.86941	2782	1+
444.94861	282	1+
445.01769	186	1+
445.03642	248	1+
445.34614	184	1+
446.08371	250	
446.14184	252	1+
446.25337	208	1+
446.89631	928	1+
447.07484	306	1+
448.34596	224	1+
448.89576	378	
449.00392	386	1+
449.28379	156	1+
449.87641	1040	1+
450.32515	202	1+
451.14704	418	1+
451.89863	454	1+
453.89820	210	
454.16074	284	1+
456.23847	376	1+
457.34248	196	1+
457.90286	612	1+
458.41317	154	1+
458.66010	240	1+
458.86889	150	1+
459.27115	156	1+
459.90251	192	1+
460.16028	1500	1+
460.82757	212	1+
462.04232	134	1+
462.11404	212	1+
462.15735	384	
462.18939	358	1+
462.22288	218	1+
462.88281	942	1+
463.16170	820	1+
463.33164	210	1+
463.47967	130	1+
464.28594	140	1+
465.07564	212	1+
467.15107	202	
467.25241	284	1+
467.88797	734	
468.78006	220	
468.88549	370	
469.29774	204	1+
469.90912	920	1+
470.08582	174	1+
471.13321	180	
471.78429	224	1+
471.88042	252	1+
473.77382	290	1+
474.13401	270	1+
475.23383	316	1+
475.32973	190	
476.38477	226	1+
481.20433	230	1+
482.76364	262	1+
484.32896	124	1+
485.41518	304	1+
485.89816	810	1+
486.25662	216	1+
486.79799	198	1+
487.34415	276	1+
488.01380	276	1+
488.22318	390	1+
488.30485	372	1+
488.39485	198	
489.30624	232	1+
489.42596	412	1+
490.34213	222	1+
491.92726	264	1+
492.22899	544	1+
492.26241	418	1+
492.35023	280	1+
492.42329	316	1+
492.92528	180	1+
493.18967	118	1+
493.22923	404	1+
493.26395	402	1+
493.36441	206	1+
494.00279	206	1+
494.31177	250	1+
494.76323	106	1+
495.08145	242	1+
495.52931	94	1+
497.81341	150	1+
498.27957	304	1+
499.24180	194	1+
499.28013	232	1+
500.75896	282	1+
501.67926	230	1+
501.94593	170	1+
502.58228	154	1+
503.08890	156	1+
503.35158	8706	1+
503.59009	110	1+
504.14422	110	1+
504.24023	526	1+
504.27167	700	1+
504.31524	260	
504.42643	860	1+
504.56619	176	1+
504.80685	230	1+
505.11762	370	1+
505.29723	268	1+
505.32906	2828	1+
505.43076	682	1+
505.80734	164	1+
505.99501	138	1+
506.03098	136	1+
506.11977	304	1+
506.78896	152	1+
507.21606	180	1+
507.45445	574	1+
507.51149	206	1+
508.39451	500	1+
508.51525	156	1+
509.14060	240	1+
509.23638	282	1+
509.25978	246	1+
509.30126	748	1+
509.37326	392	1+
509.80471	158	1+
509.85956	258	1+
510.23892	226	1+
510.30665	536	1+
510.37823	272	1+
510.56096	164	1+
510.90552	214	1+
511.48517	276	1+
511.72828	130	1+
512.35381	218	1+
512.72978	96	1+
512.86106	194	1+
513.41130	310	1+
END IONS

###FS:    #m/z: 340.93937 #charge 1+
###MS: 10
###MSMS: 11
BEGIN IONS
TITLE=Cmpd 7, +MS2(340.9394), 28.0-35.0eV, 0.2min #11
RTINSECONDS=12.3385
SCANS=10-11
PEPMASS=340.93937	1448064
CHARGE=1+
190.93061	146	
199.99399	104	
200.06927	200	1+
205.94862	144	
207.97570	110	
208.13093	118	
208.51547	112	
208.96087	138	
210.93544	124	
211.94188	126	
213.12223	182	1+
213.87974	126	
213.89558	204	
213.93837	4752	1+
215.88435	400	1+
215.90297	206	1+
215.93659	870	1+
217.93779	350	1+
221.89140	176	
223.95561	168	
223.97158	122	
226.94987	194	
227.95333	140	
228.93572	118	
229.06187	122	
229.95951	122	
230.95711	140	
230.98632	90	1+
231.11925	214	1+
231.90107	120	
231.94970	4046	1+
233.04061	158	
233.89700	318	1+
233.94752	1050	1+
235.86622	220	1+
235.88979	146	
235.94731	310	1+
236.48305	120	
237.02873	114	
239.02987	134	
239.90103	150	
240.22974	1710	1+
240.89979	118	
240.99924	294	1+
241.03107	120	
241.05050	128	
241.11788	138	1+
244.03570	320	1+
244.98616	126	
246.04350	134	
246.97479	406	1+
247.93727	148	
248.83296	120	
248.93059	174	
248.94818	120	
248.98573	140	
249.01486	146	
249.03934	132	
249.96012	1022	1+
251.08472	206	1+
251.95749	168	
254.07033	396	1+
254.43071	120	
254.96453	2712	1+
255.07402	306	1+
255.17273	104	
255.83413	122	
256.96340	474	
257.82709	154	
257.91959	136	
258.08167	100	
258.96309	124	
258.98992	244	1+
259.87036	226	1+
259.96586	144	
260.93930	154	
261.01773	248	1+
263.00399	140	
263.21586	102	
264.06327	160	
264.07824	102	
264.90669	256	1+
265.02091	196	
265.85422	126	
266.11256	108	
266.85553	114	
266.94067	136	
266.99688	644	1+
267.02576	130	
267.94662	108	
269.18635	160	
269.84717	318	1+
270.49513	112	
270.94602	128	
271.08907	184	1+
272.16889	112	
272.93187	144	
272.97598	216	
273.97895	128	
274.47194	104	
275.07417	126	
276.67735	124	
276.84963	160	
276.99280	102	
277.01951	122	
277.07047	130	
277.12761	122	
278.81714	214	1+
279.84780	104	
279.96456	130	
280.00737	128	
280.19569	120	
280.25812	136	
281.04682	494	1+
282.27696	344	
282.36307	106	
283.00805	128	
283.05150	118	
283.17819	108	
283.28289	154	
284.04182	142	
284.84616	130	
284.89499	272	1+
284.98335	102	
286.01475	106	
286.21480	104	
287.03771	178	
287.91714	184	1+
287.95388	134	
288.06073	560	1+
288.51504	104	
288.94484	126	
289.00756	144	
289.87790	332	1+
290.85378	134	
290.94258	120	
291.85793	126	
292.46439	106	
292.93135	210	1+
293.85101	120	
293.87583	214	
294.85827	126	
295.02414	230	1+
295.06924	120	
295.88674	148	
295.94997	104	
296.13878	152	
296.20682	154	
296.86317	106	
296.93950	240	1+
296.97187	414	1+
297.01774	246	1+
297.18201	166	1+
297.88301	100	
298.30721	210	1+
299.05836	110	
299.10605	172	
299.91963	146	
300.07594	100	
301.05844	146	
301.88147	114	
302.17163	214	1+
302.93552	154	
303.05046	118	
303.15851	170	
304.81133	140	
304.87001	122	
305.10117	120	
306.96261	178	1+
307.03916	114	
307.08177	116	
307.88745	220	1+
308.29060	100	
310.88049	330	1+
311.02523	652	1+
313.87268	120	
318.14751	220	1+
318.22571	110	
319.08880	168	
319.19465	122	
321.03614	150	
321.22428	208	1+
321.32415	114	
322.30643	350	1+
322.86687	108	
323.00986	234	1+
323.23718	986	1+
324.88739	208	
325.24283	182	
326.30428	376	1+
328.18481	132	
328.88642	104	
329.86761	192	1+
332.08817	122	
332.99846	160	1+
333.97504	170	
334.87820	146	1+
335.07630	122	
336.22118	342	1+
337.09052	194	1+
337.10820	106	
337.22369	310	1+
337.31716	122	
338.25191	160	
339.09019	106	
339.30997	178	1+
340.26483	152	
340.39024	480	1+
340.89701	314	1+
342.16542	254	1+
342.24176	142	
342.28521	108	
343.14023	158	1+
343.20931	108	
343.23868	104	
344.07527	124	
END IONS

###FS:    #m/z: 336.94491 #charge 1+
###MS: 10
###MSMS: 12
BEGIN IONS
TITLE=Cmpd 8, +MS2(336.9449), 28.0-35.0eV, 0.2min #12
RTINSECONDS=13.111
SCANS=10,12
PEPMASS=336.94491	258114
CHARGE=1+
76.87464	112	
108.52295	100	
192.87800	90	
196.87949	152	
197.97267	94	
198.88080	224	1+
205.01063	144	
208.54035	92	
209.07358	182	1+
211.94345	14086	
212.87661	172	
212.94585	376	
213.89129	102	
213.93830	5562	1+
215.88612	416	
215.90020	114	
215.93662	752	1+
215.96589	104	1+
217.93715	216	
219.03378	92	
220.01602	100	
222.41982	108	
222.95120	92	
223.13430	88	
223.95828	116	
223.96915	162	
225.94843	230	1+
226.05675	92	
226.61249	92	
226.92524	102	
226.99907	92	
227.89828	126	
229.95379	12268	
230.02305	172	
230.08550	226	1+
230.88897	264	1+
230.95823	374	
231.94978	5492	
231.98712	130	
232.94355	1160	1+
233.04392	156	
233.89502	154	
234.04211	126	
235.82342	256	1+
236.00631	230	1+
236.13516	152	
238.21246	104	
238.95963	94	
239.03083	130	
239.90025	94	
239.95132	120	
240.83499	92	
240.96690	104	
241.04531	124	
241.94538	224	1+
242.82172	108	
243.03451	306	1+
243.13384	104	
244.03915	204	1+
244.89384	92	
244.93645	166	
246.13457	92	
246.53750	98	
246.96656	116	
247.07887	110	
247.96460	2294	1+
248.03417	802	1+
248.05827	96	
249.00548	166	
249.03899	530	1+
249.95939	1238	1+
250.94912	140	
251.00004	90	
251.04235	108	
251.07587	136	
251.83502	116	
251.96025	250	
252.96994	6646	1+
253.03368	242	1+
253.05302	98	
254.08424	150	
254.24502	88	
254.96441	2972	1+
255.07462	308	
255.19990	112	
257.90594	118	
257.94110	130	
258.96394	182	
259.05690	146	
259.66794	96	
259.95362	230	1+
261.82706	116	
262.94557	188	1+
263.06019	234	1+
264.41444	116	
264.98986	140	
265.01399	364	1+
266.99686	218	1+
267.42215	98	
268.13470	108	
269.41574	100	
270.04396	92	
270.80320	102	
270.94470	104	
270.98051	888	1+
271.40875	116	
271.90751	112	
272.11697	94	
272.41012	98	
272.84655	104	
272.97800	212	
273.79068	222	1+
273.96448	372	1+
274.04469	190	1+
275.92308	198	1+
276.98804	96	
278.17868	128	
278.69485	108	
278.83660	248	1+
279.06418	134	
279.87315	148	
280.00476	128	
280.10580	90	
281.04332	728	1+
281.27558	98	
281.82950	96	
282.91889	138	
283.02613	180	
283.79560	90	
284.92462	114	
285.02153	142	
286.76553	96	
286.84834	440	1+
286.91794	90	
286.93279	116	
287.01249	258	1+
287.85137	322	1+
288.06124	202	
288.07719	140	
289.90596	212	1+
290.07007	442	1+
290.80578	156	1+
290.86979	168	1+
290.97109	138	
291.07187	288	1+
291.28416	102	
292.02323	132	
292.05987	238	1+
292.99475	122	
293.03973	166	
293.06446	168	1+
293.10584	168	
293.16152	270	1+
293.17752	260	1+
293.99906	390	
294.85893	110	
294.89785	106	
294.96396	302	1+
295.11262	98	
297.93388	92	
298.08426	132	
299.06133	118	
299.86228	94	
299.90518	126	
300.05780	340	1+
300.11154	92	
300.51105	252	1+
301.96294	172	1+
304.16646	96	
305.85284	124	
305.88847	158	
306.88361	102	
307.80035	196	1+
308.29672	404	1+
308.87159	112	
308.89121	92	
308.91577	168	1+
309.09242	184	
310.36325	104	
310.87538	306	1+
310.96272	212	1+
311.46294	102	
312.86591	96	
312.94535	142	1+
313.03172	198	
313.11094	198	1+
314.14623	94	
315.87739	112	
316.03150	222	1+
316.26514	100	
317.07833	96	
317.10972	100	
317.13462	88	
318.20076	150	
318.96166	178	
319.12683	150	1+
320.15875	90	
323.23621	480	1+
323.88540	336	1+
323.93248	92	
324.89270	210	1+
326.73181	116	
329.05155	186	1+
330.19348	104	
330.83178	154	
330.89166	114	
332.08965	188	
336.86940	90	
337.09376	140	
339.23999	92	
340.29474	130	
340.38740	194	
END IONS

###FS:    #m/z: 507.84395 #charge 1+
###MS: 10
###MSMS: 13
BEGIN IONS
TITLE=Cmpd 9, +MS2(507.8439), 28.2-35.2eV, 0.3min #13
RTINSECONDS=13.883
SCANS=10,13
PEPMASS=507.84395	221724
CHARGE=1+
196.01881	260	1+
197.89215	282	1+
199.88695	216	
217.89794	186	
219.98412	166	
223.03717	328	1+
224.04150	278	1+
226.03236	198	1+
226.05293	214	1+
227.95060	300	1+
229.83974	390	1+
230.84395	334	1+
231.88903	412	1+
232.89238	330	1+
233.03382	262	1+
233.99702	198	
234.07110	190	
234.09487	208	1+
235.90611	300	1+
236.02135	122	1+
237.00970	234	1+
238.06228	204	
239.99136	226	1+
241.06553	210	
242.06035	240	1+
245.99298	206	1+
246.03706	286	1+
246.88962	270	1+
247.09166	166	
248.04592	262	1+
248.08442	284	1+
248.12540	210	1+
248.85348	266	1+
251.07215	664	1+
251.91774	352	1+
252.07720	472	1+
252.91953	236	1+
254.09662	306	
255.23088	174	1+
255.40403	208	
256.01964	204	
256.91583	172	1+
257.06373	188	
259.07978	188	
259.09468	230	
259.13594	308	1+
260.10379	254	
261.10536	394	1+
262.09859	344	1+
262.92638	186	
264.92346	202	1+
265.01896	192	1+
265.08558	180	
265.12993	242	1+
266.16675	408	1+
266.86623	416	1+
267.10531	294	1+
267.89616	260	1+
268.07592	210	1+
268.97290	464	1+
270.00236	292	1+
270.85890	218	
271.85316	1200	1+
272.85317	838	1+
273.87929	194	1+
273.95297	242	1+
274.06196	378	1+
274.81914	158	1+
274.85110	236	1+
275.07114	286	1+
275.86052	384	1+
277.14445	252	1+
278.07488	226	1+
279.13188	346	
280.09269	240	1+
280.14424	174	
280.84782	340	1+
281.04734	338	1+
281.15940	186	1+
281.38029	330	1+
281.94817	168	1+
281.99442	302	1+
282.03028	172	
282.38694	180	1+
283.10318	318	1+
283.25591	116	1+
284.10501	516	1+
284.89472	214	
285.00197	224	
285.38993	296	1+
285.93984	702	
285.99051	242	1+
286.13752	228	
286.15898	186	1+
286.39137	236	1+
286.89908	188	
286.96636	414	1+
288.86627	470	
289.03966	172	
289.88135	1366	1+
290.13183	328	1+
290.86527	2784	1+
292.02029	180	1+
292.03659	170	
292.88682	222	
293.06299	240	1+
293.39453	170	
293.80857	264	1+
293.87179	7516	1+
294.12759	500	1+
294.80897	184	1+
296.97999	248	
298.85207	588	
298.87480	1228	1+
300.08457	270	1+
300.85564	272	
301.14871	502	1+
301.86824	258	
301.88649	306	
301.95699	254	1+
302.01865	224	1+
302.15125	302	1+
302.86356	398	1+
302.90718	170	
302.98022	170	
302.99176	318	1+
303.86464	258	1+
303.95112	478	1+
303.99124	272	1+
304.14373	192	
305.11957	252	1+
306.88114	288	
307.28501	506	1+
307.88865	852	
308.14125	648	1+
308.29018	356	1+
308.87893	2382	1+
310.12979	316	1+
310.15511	610	1+
310.30171	174	1+
310.82939	176	1+
311.01983	252	
311.88290	14322	1+
311.93318	176	
312.00291	196	
312.02456	520	1+
312.17432	244	1+
312.30474	118	1+
312.82030	318	1+
312.94753	184	
313.02568	366	1+
313.92492	222	
313.99667	276	1+
314.86450	1460	1+
314.89028	1714	1+
314.95541	228	1+
316.04825	348	1+
316.51072	200	1+
316.86198	596	1+
316.88821	1520	1+
317.02714	254	1+
317.54297	166	
317.91532	212	1+
318.85982	612	1+
320.01464	168	
320.08724	196	1+
320.88011	392	1+
323.99110	204	1+
324.11904	372	1+
324.13857	596	1+
325.17191	174	1+
325.89921	594	
326.12737	260	1+
326.81401	256	1+
326.89316	1162	1+
327.05252	172	
327.06949	262	1+
327.84152	436	1+
327.87823	550	
327.89656	826	1+
328.86913	284	
329.89228	1900	1+
330.03834	262	1+
330.16012	204	
330.95660	224	
330.99951	238	1+
331.08577	340	1+
331.17948	180	
331.89422	2338	1+
332.17117	192	1+
332.77862	212	1+
332.87862	540	
332.93352	246	
332.96443	180	
333.87369	288	
333.87984	274	
333.94584	180	
333.99169	316	1+
334.87360	212	
334.89797	1718	1+
336.05225	368	1+
336.85877	190	
336.89495	252	
337.88043	690	1+
338.13324	194	
338.38501	262	1+
339.05477	216	1+
339.28530	284	1+
339.87283	584	1+
340.21814	198	1+
341.04826	250	
341.08314	204	1+
341.17707	186	
341.90650	194	1+
341.99206	300	1+
342.12910	318	1+
342.87589	212	
343.03762	334	1+
343.10768	228	1+
343.13473	258	1+
343.15469	288	1+
343.87158	282	
344.18564	278	1+
345.86404	166	
346.01241	200	1+
347.89905	830	1+
348.84463	132	1+
348.91570	360	1+
349.06513	300	1+
349.90092	688	1+
350.88609	326	
350.92701	204	
351.15858	390	1+
351.17684	172	
351.84279	438	1+
351.87731	206	
352.88045	196	
352.90847	938	1+
352.96642	244	1+
353.06530	242	1+
353.92932	170	
354.90539	234	
355.02425	214	1+
355.06741	186	
355.88872	410	1+
356.91747	174	
357.72910	164	1+
357.96087	174	1+
360.32416	164	1+
362.86309	198	
362.88133	212	1+
363.05774	368	1+
363.12315	388	1+
363.57712	96	1+
363.94332	246	1+
364.09012	248	1+
364.12412	294	1+
364.19665	146	1+
364.84355	192	
364.95178	282	1+
365.96057	226	1+
366.18652	326	
366.83942	1938	1+
367.07512	512	1+
368.83633	816	1+
368.89465	394	1+
368.94078	250	1+
369.03901	464	1+
369.05491	194	
369.77574	214	1+
369.94309	204	1+
370.04457	324	1+
370.15225	174	
371.02807	180	1+
371.18761	308	1+
371.90579	262	1+
373.82779	466	1+
373.86856	238	1+
373.89742	174	
374.17424	270	1+
376.10414	252	1+
376.91294	174	1+
377.33449	170	1+
377.87557	296	1+
379.07308	264	1+
379.11885	314	1+
379.98534	250	1+
380.14360	172	1+
380.20740	286	1+
380.37842	304	1+
380.85904	190	
381.09814	210	
382.09981	168	
382.11149	872	1+
382.22324	110	1+
382.85351	630	
383.18654	234	1+
384.10964	708	1+
384.13854	174	
384.18654	294	1+
384.84825	8022	1+
384.89505	246	1+
385.21966	434	1+
385.27238	148	1+
386.05122	338	1+
386.08963	174	
387.04891	266	1+
387.22506	248	
387.86951	194	
388.78851	168	
389.20512	190	
389.56333	226	1+
389.86519	216	
390.14532	170	
390.18075	264	
390.19546	782	1+
390.84325	772	
391.84352	410	
392.07060	192	
392.86403	3076	1+
393.16596	244	1+
393.19700	272	1+
393.38958	232	1+
393.79566	334	1+
393.90139	376	1+
394.09299	220	
394.12530	158	1+
394.24249	230	1+
394.83232	254	
394.85669	984	1+
394.96157	178	1+
395.19618	188	1+
395.95094	136	1+
396.81027	192	
396.89427	292	1+
397.15125	318	1+
397.22521	246	1+
397.34527	204	1+
398.13027	192	
398.15678	220	1+
398.19112	210	
398.84625	212	
398.86401	584	1+
399.77267	202	1+
400.09241	282	1+
400.94899	182	1+
401.12591	548	1+
402.86493	2280	1+
403.12405	190	
403.22743	338	1+
403.86930	1678	1+
403.92979	292	1+
403.98973	148	1+
404.08782	182	1+
404.11531	160	1+
405.67424	104	1+
405.86965	888	1+
405.91257	164	
406.78760	328	1+
406.92708	188	
407.14830	168	1+
407.86422	10274	1+
407.95242	286	1+
407.99275	252	1+
408.27706	140	1+
409.06650	180	
409.98997	228	1+
410.16959	406	1+
410.59780	108	1+
410.83870	358	
410.87247	1640	1+
411.80568	246	
412.21303	218	
412.84877	1122	1+
412.86907	604	
412.90568	280	1+
413.07296	1010	1+
414.18502	520	1+
414.86917	788	1+
415.07716	174	1+
415.18989	432	1+
415.87180	572	1+
416.12656	388	1+
418.21184	194	
418.37865	108	1+
418.64920	162	
418.71086	234	1+
418.84694	172	
419.13491	454	1+
420.23951	368	1+
421.13271	362	1+
421.18804	208	1+
421.87973	1150	1+
422.03380	228	1+
422.16427	306	1+
423.19808	196	1+
423.31031	236	1+
423.84469	410	1+
423.87659	576	
424.14146	704	
424.31207	160	1+
424.70280	200	1+
425.14030	1158	1+
425.21907	254	1+
425.88032	1216	
425.93204	540	1+
426.86203	2072	1+
426.93418	448	1+
427.81605	180	1+
427.87265	466	
427.96005	208	1+
428.07545	166	
428.88379	4328	1+
429.21829	400	1+
430.14160	224	
430.85205	498	
430.87489	2352	1+
431.08096	256	1+
433.20566	176	
433.22294	150	1+
433.29202	228	1+
433.85311	632	1+
434.14560	204	
434.69882	148	1+
435.88965	490	1+
436.14854	570	1+
436.89551	326	1+
437.15055	490	1+
438.09041	268	1+
439.14603	426	
439.76172	148	1+
439.89254	1254	1+
440.16485	356	1+
440.94476	248	1+
441.24193	430	1+
441.94798	180	1+
442.15158	540	
443.15916	408	
443.76676	258	1+
443.95349	310	1+
444.14074	314	1+
444.25502	286	1+
444.55673	96	1+
444.75614	164	1+
444.77286	198	1+
444.87130	1408	1+
444.89803	214	
445.37901	200	
445.89170	182	
446.14154	180	
446.89399	576	
447.81933	160	1+
448.12768	194	1+
448.88819	662	1+
449.87312	286	
450.23490	276	1+
450.80928	188	1+
450.87572	216	
451.14696	172	1+
451.89849	168	
452.89434	300	1+
453.19737	178	1+
454.76479	148	1+
454.78173	190	1+
454.87508	174	
455.11280	182	
456.02673	204	1+
457.90104	1000	1+
458.15687	186	
459.25293	296	1+
459.30394	148	1+
459.90517	168	
460.16243	1152	1+
460.25483	230	1+
462.16173	396	
462.87809	634	1+
463.17258	178	
464.06502	158	1+
464.16059	654	1+
467.88752	660	
468.77579	370	1+
468.89170	354	
469.88712	194	
471.16869	164	
472.16711	246	1+
473.32683	188	1+
473.53473	128	1+
485.33150	228	1+
485.89678	702	1+
486.19271	166	1+
488.87621	190	1+
489.32040	168	1+
489.87426	134	1+
490.46541	252	1+
491.07208	150	1+
491.41833	258	1+
492.27392	214	1+
493.35808	262	1+
493.78957	280	1+
493.91661	292	1+
494.92384	258	1+
496.74176	94	1+
499.80637	164	1+
500.80901	120	1+
502.96286	206	1+
503.35234	3358	1+
503.77723	184	1+
504.14596	218	1+
504.27642	506	1+
504.43481	878	1+
505.33193	1568	1+
505.41155	164	
505.43521	802	1+
505.52775	266	1+
506.53075	200	1+
506.60645	90	1+
507.16292	254	1+
507.28175	212	1+
507.42503	148	1+
507.91012	406	1+
508.38626	140	1+
508.46737	262	1+
508.64220	150	1+
508.91238	320	1+
509.13228	208	1+
509.26442	276	1+
509.33877	144	1+
509.81597	124	1+
509.85843	166	
510.13325	160	1+
510.16580	222	1+
510.30203	310	1+
510.43231	186	1+
510.49988	190	1+
510.76669	186	1+
511.06960	210	1+
511.38264	198	1+
512.06935	154	1+
512.19236	222	1+
513.16783	104	1+
END IONS

###FS:    #m/z: 322.92892 #charge 1+
###MS: 14
###MSMS: 15
BEGIN IONS
TITLE=Cmpd 10, +MS2(322.9289), 28.0-35.0eV, 0.3min #15
RTINSECONDS=17.555
SCANS=14-15
PEPMASS=322.92892	2774878
CHARGE=1+
133.24552	88	
191.95525	214	
192.88501	160	
195.09815	84	
197.96235	134	
199.88540	310	1+
202.04545	112	
205.01221	126	
205.94863	406	1+
205.99284	84	
208.90079	114	
208.93558	196	1+
212.07759	92	
213.86530	94	
215.84695	92	
215.88376	316	
216.89195	294	1+
218.55240	104	
220.86219	132	
222.88901	180	1+
222.95315	728	1+
223.20034	98	
224.43834	90	
224.93056	120	
226.07151	100	
226.94927	326	1+
227.92745	100	
227.98974	92	
228.02884	92	
228.05882	154	
228.90726	94	
228.92805	112	
231.02019	90	
232.95524	88	
233.89560	422	
236.93688	94	
237.03019	250	1+
237.11213	134	
237.23152	92	
238.05617	182	1+
238.20056	90	
238.96436	126	
239.07611	270	
239.51424	94	
240.87850	120	
240.93913	692	
240.95960	300	
241.93831	1626	1+
242.04087	92	
242.94002	1036	1+
243.88178	282	1+
244.13512	96	
244.93809	594	1+
245.44346	98	
245.90671	102	
246.12684	88	
246.77868	84	
246.97431	386	
247.88822	198	1+
248.58924	126	
249.04133	246	
249.12776	84	
249.92461	140	
249.98990	146	
250.89874	124	
250.96564	92	
251.63425	94	
252.81788	88	
253.10514	92	
253.84970	94	
254.83989	106	
255.78449	94	
256.02694	138	
256.79671	86	
258.06121	104	
258.80920	102	
258.83310	120	
258.96988	100	
258.98640	148	
259.08151	134	
261.64463	106	
261.88776	114	
262.91319	90	
262.96220	102	
263.82564	90	
263.97154	86	
264.97600	122	
265.06038	140	
266.92077	226	
267.05060	102	
267.13491	114	
267.99832	160	
268.12507	84	
268.90808	88	
268.98448	84	
269.00019	302	
269.13986	218	1+
269.18819	112	
270.84759	120	
271.84291	290	
272.85807	92	
274.06805	104	
275.24768	128	
276.06190	142	
277.09005	94	
277.43161	92	
278.60052	90	
278.81171	164	
279.09067	880	1+
279.48880	88	
279.97553	96	
280.00884	118	
281.03260	86	
281.09468	138	
282.28026	166	
282.93392	88	
283.00922	96	
283.02176	202	1+
283.05198	100	
283.06786	224	1+
283.08643	96	
283.18922	158	1+
283.96530	114	
284.29196	274	
285.29100	154	
285.86221	124	
286.91762	260	
287.63534	94	
287.96701	104	
289.00048	148	
289.02648	90	
289.16252	146	1+
289.70077	112	
291.43813	86	
291.63333	94	
291.98782	84	
293.06479	308	1+
293.28903	120	
293.87815	112	
294.00756	86	
294.13827	92	
294.87336	84	
294.90970	102	
295.02312	96	
298.81850	84	
298.94842	84	
299.07388	98	
299.11450	84	
300.92829	108	
301.03005	88	
301.14493	128	
301.80310	194	1+
302.24539	132	
302.74826	110	
303.14339	86	
303.87343	206	1+
305.11583	92	
306.05082	128	
307.88828	192	
308.28914	338	1+
308.88761	118	
309.13234	92	
310.30932	310	1+
310.87761	442	1+
311.07013	136	
312.24163	94	
313.02882	290	1+
317.13112	96	
319.14793	324	1+
320.08668	100	
321.98906	106	
323.20085	138	
323.23642	1430	1+
324.09619	150	1+
324.20155	298	
324.88681	444	1+
325.15281	88	
325.24592	158	
325.41567	86	
325.88815	308	1+
326.37309	88	
327.29683	128	
END IONS

###FS:    #m/z: 363.95554 #charge 1+
###MS: 14
###MSMS: 16
BEGIN IONS
TITLE=Cmpd 11, +MS2(363.9555), 28.0-35.0eV, 0.3min #16
RTINSECONDS=18.327
SCANS=14,16
PEPMASS=363.95554	888362
CHARGE=1+
189.86046	370	1+
191.85796	166	
191.95316	202	
196.01160	110	
197.96602	188	1+
204.90431	182	
205.94379	288	1+
206.89003	112	
207.87834	166	1+
208.91813	122	
209.91891	194	
209.94258	1844	1+
210.88360	248	1+
211.93264	124	
212.87995	1190	1+
214.43343	110	
216.41016	150	
216.42258	128	
218.91442	128	
220.41718	108	
221.89525	108	
221.94450	220	
222.95011	1642	1+
224.94683	2396	1+
224.96701	136	
226.05817	142	
226.94677	11732	1+
227.07446	112	
227.93066	220	
228.89478	360	
228.94174	13238	1+
228.97743	274	1+
229.10177	252	1+
230.88945	1172	1+
231.13104	134	
231.91758	214	1+
232.88402	152	
233.88358	146	
233.90216	110	
234.87966	192	
237.82285	110	
239.17025	120	
240.87345	124	
240.94329	156	
240.96117	1226	1+
241.06958	136	
242.95783	1048	1+
244.03466	364	1+
244.95618	5618	1+
245.93916	214	
246.90917	134	
246.95171	6388	1+
247.37936	110	
248.06655	120	
248.87578	122	
248.89819	496	1+
249.03435	306	1+
250.94579	336	
250.96907	300	1+
251.07742	270	1+
251.15672	104	1+
251.90950	124	
252.95368	142	
253.03975	320	1+
253.08537	154	
253.83556	194	
253.95053	222	1+
254.83923	210	1+
256.87453	134	
257.90619	326	1+
258.95206	154	
258.97270	554	1+
259.03350	158	1+
259.88956	118	
260.96828	894	1+
261.02117	110	
261.05865	154	1+
262.78383	134	
262.92989	162	
262.96796	232	
263.14442	152	
263.83228	336	1+
263.97992	132	
264.96670	442	1+
264.99772	112	
265.08375	116	
265.26329	132	
267.87805	118	
267.92262	120	
267.97438	1132	1+
268.05619	148	
268.12148	196	1+
268.95601	178	
269.12346	162	1+
269.87779	116	
269.96796	850	1+
270.84085	386	1+
270.96004	238	1+
271.84495	332	1+
272.93436	142	
273.07212	154	
273.79396	148	
274.02380	162	1+
275.93463	134	
276.42705	172	
276.85111	124	
277.85025	174	
277.95336	210	1+
278.05729	250	1+
278.81150	126	
280.78866	144	
280.84727	140	
280.90545	206	1+
280.95033	116	
282.05707	154	
282.80536	170	
283.43578	132	
283.84272	114	
283.89775	112	
285.04335	128	
285.80695	114	
285.84534	494	1+
285.86525	122	
285.93971	216	1+
286.04430	106	
286.87470	172	1+
286.91567	256	1+
286.98271	302	1+
287.09219	118	
288.06172	514	1+
289.08642	218	1+
289.85325	256	1+
291.05688	110	
291.24708	192	1+
291.91912	210	1+
291.99609	204	1+
292.03913	180	1+
292.16322	184	1+
292.43688	114	
293.86341	108	
295.89888	412	1+
296.87786	178	
297.10733	122	
297.13040	214	1+
297.94846	282	1+
298.80083	416	1+
298.82905	116	
298.86790	368	1+
298.95116	240	1+
298.99258	188	1+
299.85060	372	1+
300.02212	142	1+
300.85644	308	1+
300.91183	378	1+
300.92966	110	
301.91500	494	1+
302.90820	134	
302.93976	138	
303.80688	264	1+
303.85485	472	1+
303.88145	242	1+
304.90577	142	
305.10930	148	
305.82508	122	
305.93533	244	1+
306.77425	138	
306.88489	156	
307.31369	146	
307.88738	256	
308.28960	320	1+
308.79571	156	
308.87961	186	
309.12096	222	1+
310.30489	226	
311.88606	268	
312.87432	418	1+
313.86043	194	1+
315.17538	120	
315.89340	156	
316.28375	112	
316.81461	114	
317.21804	142	
318.93285	356	1+
320.08077	116	
320.96206	158	
321.11031	112	
321.81930	130	
322.93048	490	1+
323.01472	144	
323.04213	120	
323.07468	166	
323.25317	124	
323.89993	126	
324.01588	378	1+
324.23993	124	
324.80596	112	
324.88951	112	
325.13864	108	
325.87294	144	
325.92605	218	1+
326.16368	124	
326.86769	150	
327.03178	232	1+
327.18109	150	
330.88648	138	
331.87033	128	
332.09041	280	
332.12887	144	
333.53992	110	
336.08424	110	
336.32966	126	
336.77154	172	1+
336.94423	442	1+
337.12718	134	
338.82746	384	1+
338.86809	228	
338.94359	146	
339.77241	268	1+
339.82820	260	1+
340.75865	224	1+
340.93513	454	1+
342.15706	118	
344.18343	138	
344.30392	128	
345.11165	188	
346.15772	126	
347.23894	112	
347.30256	308	
348.00627	162	1+
348.92363	122	
349.31947	238	
350.33194	498	1+
354.01276	122	
354.29607	112	
355.04992	116	
356.83019	110	
359.23545	132	1+
361.27965	294	1+
361.33455	218	1+
362.17105	144	
363.23711	146	
363.77841	142	
364.80158	222	1+
365.18473	114	
365.28217	174	
365.31289	244	1+
365.38765	196	
365.77932	152	
365.91219	204	1+
367.32184	586	1+
368.42019	292	1+
END IONS

###FS:    #m/z: 507.84430 #charge 1+
###MS: 14
###MSMS: 17
BEGIN IONS
TITLE=Cmpd 12, +MS2(507.8443), 28.2-35.2eV, 0.4min #17
RTINSECONDS=19.0995
SCANS=14,17
PEPMASS=507.84430	238214
CHARGE=1+
191.95320	396	1+
196.01505	692	1+
199.88622	512	1+
209.94075	532	
211.87948	214	1+
220.85504	386	1+
221.85841	308	1+
230.85061	184	
234.06578	292	1+
234.08038	188	
234.88177	278	1+
234.97300	220	1+
239.85314	194	1+
239.87380	176	1+
241.02397	298	1+
241.04785	224	
242.01771	284	1+
242.03455	220	1+
242.88892	180	1+
244.00604	246	1+
245.03394	312	1+
246.03464	226	1+
246.09002	212	
246.96943	240	1+
247.95159	230	1+
250.96944	548	1+
252.07712	406	1+
252.11204	292	
254.05164	136	1+
255.84566	346	1+
255.91065	234	1+
259.00818	224	
259.07373	214	
259.09825	512	1+
259.79020	164	1+
260.10659	340	1+
260.85891	324	1+
261.05827	258	1+
261.87926	240	
262.13278	204	1+
262.35944	220	1+
262.92643	358	1+
263.09061	452	1+
263.36325	186	1+
264.03830	322	1+
264.09042	300	1+
265.95912	434	1+
266.16524	644	1+
266.86060	400	1+
266.96318	366	1+
268.10707	206	1+
268.97322	186	
270.85800	442	
270.90171	288	1+
271.86009	204	
271.87409	274	
272.38726	284	1+
272.85248	1980	1+
273.88112	204	
274.38433	186	
275.11302	218	1+
276.85942	300	
276.92714	582	1+
277.03245	240	1+
277.88168	300	1+
278.05248	190	1+
278.07930	260	1+
278.83012	168	1+
278.85265	202	1+
279.10325	220	
279.13244	322	
280.13480	182	
281.10357	186	
281.22894	176	1+
281.86781	196	
282.12047	192	
282.81110	244	1+
282.85016	198	1+
282.87765	210	
283.11559	278	1+
283.92544	188	1+
283.94173	260	
284.87534	458	1+
284.99011	328	1+
285.76561	96	1+
285.94187	870	1+
286.87005	280	
286.96752	352	1+
287.12769	320	1+
287.13571	216	1+
287.84614	306	
287.88871	218	
288.02956	264	1+
288.39272	152	1+
288.86775	1276	
288.89821	448	1+
288.92106	214	1+
289.00672	284	1+
289.08487	326	1+
289.88001	1468	
290.86192	3686	1+
291.12906	182	
291.42869	158	1+
291.72952	126	1+
292.03892	250	1+
292.06865	196	
292.14352	282	1+
293.06632	296	
293.87235	9872	1+
294.12190	452	1+
294.95762	418	1+
295.17773	270	
296.14075	458	1+
296.85421	534	1+
296.88261	1176	1+
297.00231	226	1+
297.08243	288	1+
297.87134	208	
298.79529	228	1+
298.85705	484	
298.87743	1064	1+
298.96117	198	1+
298.99972	212	1+
299.02212	344	
299.14470	220	
299.85333	294	
299.89878	194	1+
299.95751	282	1+
300.85653	1320	1+
301.01177	202	1+
301.14630	598	1+
301.44151	182	
302.12927	426	1+
302.86268	340	
303.13328	316	1+
303.87692	216	
304.10031	234	1+
304.88931	272	
304.90778	420	1+
305.88449	220	
305.91129	336	1+
306.12497	302	1+
306.37734	164	1+
306.85849	212	
306.87820	410	
307.00030	174	1+
307.03261	248	1+
307.89001	1146	
307.92003	298	1+
308.08968	252	
308.14162	946	1+
308.17338	206	1+
308.28858	288	
308.87741	3654	1+
309.40556	220	1+
309.74335	148	1+
310.15641	1376	1+
310.37215	222	1+
311.02323	326	1+
311.43955	230	1+
311.83547	230	
311.88179	19338	1+
311.93717	330	1+
312.13994	308	
312.38975	220	1+
312.82574	224	
312.97191	330	
313.98814	452	1+
314.02722	186	
314.86485	1490	1+
314.88964	1720	1+
314.93597	340	1+
315.07251	210	1+
315.30124	196	1+
315.91407	416	1+
316.05438	208	1+
316.30601	164	1+
316.82356	180	
316.86168	1254	1+
316.88479	1676	1+
316.91643	302	1+
316.98413	402	1+
317.03659	188	
318.08875	190	1+
318.53280	162	1+
318.86102	998	1+
318.91337	284	1+
318.99689	292	1+
319.88999	264	
320.10422	224	1+
320.46650	200	1+
321.14848	386	1+
321.38518	180	
321.87995	288	
322.06882	270	1+
322.38148	342	1+
322.81974	286	1+
322.88458	180	
324.99622	514	1+
325.08332	184	1+
325.86013	242	
325.90036	606	
325.99952	328	1+
326.14578	252	
326.88399	728	
327.37021	566	1+
327.75140	180	1+
327.88107	712	
328.18650	204	
328.41355	166	1+
328.80560	258	1+
328.89105	490	
329.09399	156	1+
329.25027	108	1+
329.89481	1608	1+
329.94770	200	1+
329.97532	260	1+
330.16051	254	
330.87578	392	
331.00336	326	1+
331.03793	406	1+
331.13256	242	1+
331.81152	328	1+
331.88982	1062	
332.00820	218	1+
332.43483	92	1+
332.87497	1224	1+
332.90075	1320	
332.97408	332	1+
333.17355	316	
334.08923	246	1+
334.15425	242	
334.39202	226	
334.58085	108	1+
334.89597	1916	1+
335.36690	270	1+
335.83717	386	
335.99622	306	1+
336.70723	148	1+
336.87641	718	1+
337.78390	288	1+
337.88154	534	1+
338.05766	424	1+
338.78232	182	1+
338.86410	224	
338.96703	272	1+
339.38557	184	
339.88085	792	1+
340.04085	408	1+
341.04383	296	1+
341.09650	174	1+
341.87821	260	
343.14668	282	1+
343.37403	180	
343.87390	584	1+
344.00068	214	1+
344.90497	208	
345.24888	180	1+
345.90185	266	
345.96263	276	1+
346.09139	186	
346.14043	318	1+
346.89487	258	
347.02021	224	1+
348.99841	234	1+
349.02761	226	1+
349.08812	402	1+
349.90104	264	
350.14982	386	1+
350.83580	458	1+
350.88956	464	
350.91101	448	
350.95904	472	1+
351.12175	394	1+
351.83942	384	1+
351.89225	214	
352.16813	280	
352.90973	898	1+
353.78066	572	1+
353.84865	976	1+
354.06692	378	1+
354.78256	456	1+
354.90656	726	1+
355.13775	428	1+
355.18311	138	1+
355.89069	876	1+
356.24471	152	1+
356.75328	278	1+
356.85186	276	1+
356.95268	260	1+
357.75366	176	1+
358.01992	186	1+
358.16197	310	1+
359.12335	320	1+
359.18879	186	1+
361.08760	238	1+
361.85874	194	
362.35871	268	1+
362.99602	214	
363.84577	266	
364.12866	212	1+
364.84604	426	
365.02471	240	1+
365.04521	164	1+
365.14449	244	1+
365.77955	274	1+
365.85639	236	
366.09013	312	
366.18392	318	1+
366.83668	4018	1+
367.08590	260	
367.13516	216	1+
367.36857	256	1+
368.08919	210	
368.16182	294	1+
368.76003	358	1+
368.87978	562	1+
368.89716	230	
369.08137	540	1+
369.19116	186	1+
369.24945	152	1+
370.14862	196	
370.91316	180	
371.19186	202	
371.80101	450	1+
371.84543	180	
371.91011	218	
372.08776	154	1+
373.83789	290	1+
374.03496	236	1+
374.39354	232	1+
374.79792	208	
374.97736	132	1+
375.22240	404	1+
375.92124	358	1+
376.12483	390	1+
376.22649	278	1+
376.87608	772	1+
376.90401	206	
377.78422	280	1+
377.84060	242	1+
377.87762	526	1+
380.11041	662	1+
380.86037	510	1+
380.89299	344	1+
380.99234	204	1+
381.09884	294	
381.11522	478	1+
381.49416	310	1+
382.19599	190	1+
382.39034	226	1+
382.85772	940	1+
383.11577	846	1+
383.90903	258	1+
384.74118	146	1+
384.84910	9952	1+
384.96062	368	1+
385.07394	200	
385.10814	192	
385.21751	244	
386.22586	318	1+
386.90114	270	
387.97172	178	1+
388.38781	218	1+
388.84951	182	
388.87420	300	
389.11995	228	1+
389.20154	620	1+
389.86531	310	
390.05446	198	
390.18754	370	1+
390.83932	692	
390.91102	410	1+
391.01682	180	1+
391.79793	292	
391.84017	642	
391.87139	194	
391.91560	292	1+
391.95047	250	1+
392.07457	488	1+
392.86276	2102	1+
393.43807	256	1+
393.79965	398	1+
394.13892	328	1+
394.40300	218	1+
394.77520	204	1+
394.83634	774	1+
394.85851	1020	1+
394.91008	208	
395.09227	176	1+
395.14042	238	1+
395.36156	186	
396.02254	286	1+
397.21374	212	1+
397.90984	424	1+
398.12443	434	1+
398.95102	256	1+
399.05271	282	1+
399.10369	312	1+
399.86032	694	1+
399.88820	300	1+
400.86112	506	1+
401.12616	502	1+
401.76319	202	1+
401.81177	208	
402.22229	464	1+
402.86435	3054	1+
403.07777	452	1+
403.11311	414	1+
403.13779	158	1+
403.22614	330	1+
403.86969	1880	1+
404.39083	190	1+
405.10880	256	1+
405.86562	1846	1+
405.95180	194	1+
406.81396	214	
407.37500	196	
407.78913	448	1+
407.86466	17830	1+
408.05186	350	1+
408.08145	222	
408.11986	270	1+
408.36710	220	1+
409.17014	200	
411.10729	276	1+
411.80575	448	1+
412.11084	182	1+
412.14094	320	1+
412.20506	218	1+
412.84443	1122	
412.86911	344	
413.07320	814	
413.87068	984	1+
414.09589	256	1+
414.12215	260	1+
414.18754	654	1+
414.91725	310	1+
415.02814	110	1+
415.19334	502	1+
415.27664	264	1+
415.98906	246	1+
416.87506	600	1+
417.13314	312	1+
417.81724	518	1+
417.84867	434	1+
418.74769	198	1+
418.85331	306	1+
419.25408	148	1+
420.30925	264	1+
420.79980	184	1+
421.13253	294	1+
421.88273	1700	1+
422.22275	366	1+
422.39008	202	1+
423.13776	914	1+
423.86927	330	
423.92305	154	1+
424.86710	442	
425.87951	1462	
426.10404	578	1+
426.13670	198	
426.25547	244	1+
426.86056	2866	1+
426.93503	540	1+
427.10494	428	1+
427.69266	214	1+
428.23157	240	1+
428.72969	134	1+
428.85166	466	
428.88412	3192	1+
429.85441	270	
430.16442	282	1+
430.85414	528	
430.86978	2686	1+
431.89046	200	
433.20421	204	1+
433.95576	130	1+
436.14228	460	1+
436.75602	214	1+
437.14761	384	1+
438.95098	174	1+
439.13966	234	
439.84207	260	1+
439.89059	1386	1+
440.83983	312	1+
440.92865	176	1+
441.87624	738	1+
442.15131	924	1+
444.14885	192	
444.38343	388	1+
444.76939	174	1+
444.87109	3330	1+
444.94414	204	
445.15201	188	
445.22514	256	1+
445.93004	218	1+
446.89234	420	
447.08842	182	
447.88946	268	
448.05490	276	1+
448.22304	240	1+
448.82504	220	
448.88023	1182	1+
448.92699	180	1+
449.74829	252	1+
449.87837	784	1+
450.76725	392	1+
451.03175	228	1+
451.39144	318	1+
451.90194	196	
452.89347	494	1+
453.89453	288	1+
454.14489	198	1+
454.28796	282	1+
455.21196	250	1+
455.25846	298	1+
455.29011	220	1+
455.66532	200	1+
456.77271	208	
456.81516	176	1+
457.90188	1246	1+
460.08668	112	1+
460.11515	256	1+
460.15905	1184	1+
460.93445	222	1+
461.77809	252	1+
462.88089	880	1+
462.90691	212	
464.16096	448	1+
466.83385	258	1+
467.17138	406	1+
467.51062	122	1+
467.88436	1738	1+
467.95852	188	1+
468.17467	282	1+
468.78240	444	1+
469.13856	244	1+
469.91554	224	
470.01237	248	1+
470.85508	166	1+
470.94496	194	1+
471.01811	178	1+
472.11485	138	1+
473.91813	232	1+
475.78258	202	
478.79309	282	1+
484.79506	204	
484.89657	694	1+
485.89817	592	1+
486.28024	268	1+
486.40396	216	1+
486.76307	220	
486.84154	422	1+
487.07684	184	1+
487.12629	294	1+
487.28412	230	1+
487.79540	248	1+
488.89535	240	1+
489.38993	166	1+
490.21907	230	1+
490.28601	254	1+
490.79124	332	1+
491.83772	220	1+
492.48197	252	1+
492.92877	232	1+
493.89538	128	1+
500.21708	130	1+
500.73821	350	1+
503.21919	144	1+
503.35077	1002	1+
503.44558	212	1+
503.75828	274	1+
504.07228	268	1+
504.27144	444	1+
505.03940	192	1+
505.14978	226	1+
505.33292	430	1+
505.47351	302	1+
506.19757	166	1+
506.43138	238	1+
507.13270	358	1+
507.91224	262	1+
508.20394	256	1+
508.41175	208	
508.43998	298	1+
508.47010	310	1+
509.25361	336	1+
509.33719	188	1+
509.46316	236	1+
509.85597	904	1+
510.51418	194	1+
511.38806	132	1+
511.52255	136	1+
511.74982	166	1+
511.80602	490	1+
512.75703	186	1+
512.81110	414	1+
END IONS

###FS:    #m/z: 322.92880 #charge 1+
###MS: 18
###MSMS: 19
BEGIN IONS
TITLE=Cmpd 13, +MS2(322.9288), 28.0-35.0eV, 0.4min #19
RTINSECONDS=22.77
SCANS=18-19
PEPMASS=322.92880	4414262
CHARGE=1+
185.96614	94	
186.93053	98	
191.95435	210	
192.88853	178	
196.88288	282	1+
199.10923	94	
199.88329	100	
205.01415	100	
205.95031	300	1+
206.01280	220	1+
207.97263	106	
209.12832	146	
212.41772	140	
213.91775	102	
214.89223	180	
215.93368	96	
217.88239	196	
220.86574	136	
221.07932	118	
221.94148	202	
222.95118	284	
223.96139	568	1+
224.93721	162	
225.88344	188	1+
226.94678	136	
227.93059	112	
228.91370	202	1+
230.85924	96	
232.12824	204	
232.97168	114	
233.05818	134	
233.89628	272	
233.95533	136	
235.82129	188	
235.89069	96	
238.46062	98	
238.87544	150	
239.07431	254	
239.15913	112	
240.08030	252	
240.14239	102	
240.94135	560	
240.95776	316	
241.11774	110	
241.88028	116	
241.93848	2784	1+
242.00522	134	
242.02134	212	1+
242.94048	1868	1+
243.88081	318	
244.03669	202	
244.93646	750	1+
245.07038	100	
245.96515	100	
246.03052	118	
246.97510	410	1+
247.84574	96	
247.93830	126	
248.03328	438	1+
249.98102	106	
250.64160	98	
250.97369	120	
251.78988	126	
251.92394	178	
252.00447	110	
252.05666	196	1+
253.84400	102	
253.92492	158	
254.02509	110	
255.88687	242	1+
260.91608	138	
261.89154	192	
262.17723	104	
262.82235	106	
262.88933	106	
262.96754	120	
263.05142	214	
263.97826	180	
264.06441	100	
266.24145	136	
266.84140	112	
266.86036	250	1+
267.06704	100	
268.12993	132	
268.90690	146	
268.95613	324	1+
269.00287	168	
269.80030	136	
269.85194	134	
270.86006	106	
271.84518	154	
271.85984	158	
272.06514	216	1+
273.84358	170	
273.89931	200	1+
276.79315	106	
276.81513	206	
276.83951	154	
277.06656	110	
278.13128	98	
278.24895	156	1+
279.09031	486	1+
279.80523	198	1+
279.83385	146	
279.87651	166	
279.90191	100	
280.00175	158	
280.14441	162	
280.85140	218	1+
281.90779	108	
282.04552	144	
282.92034	122	
283.06987	140	
283.28531	512	1+
283.86250	132	
283.96805	104	
284.12269	106	
284.28927	426	1+
284.92427	166	
285.18550	110	
285.81429	122	
285.86183	178	
285.95628	156	
286.91729	298	1+
288.06151	96	
288.80074	110	
288.86610	222	
290.81614	130	
290.86570	126	
291.89586	110	
292.06177	138	
292.16193	156	
292.86644	148	
293.87402	172	
293.98825	194	
294.00720	132	1+
294.17702	104	
294.90407	106	
295.86320	102	
296.12081	260	
296.75963	144	
296.90114	196	1+
298.39249	110	
298.96136	106	
299.42644	100	
299.77080	152	
301.91692	222	1+
302.15125	94	
302.99461	132	
304.12945	108	
304.26144	294	1+
305.10270	142	
305.87897	146	
306.07553	110	
306.88347	472	1+
307.78979	98	
308.28802	104	
308.87218	140	
309.28963	162	
310.30690	500	1+
310.82411	96	
311.02665	126	
311.87898	338	1+
312.02754	182	
312.60200	106	
312.80553	98	
313.02756	110	
313.04436	150	
314.81882	108	
316.87842	108	
319.10506	94	
319.31407	114	
320.28970	250	1+
321.37901	106	
322.95642	142	
322.98164	106	
323.20897	102	
323.23707	1194	1+
324.20295	268	1+
324.89414	194	
325.32069	102	
326.11092	124	
326.89843	208	1+
327.09754	186	1+
327.18446	114	
327.95589	96	
328.18609	112	
END IONS

###FS:    #m/z: 363.95544 #charge 1+
###MS: 18
###MSMS: 20
BEGIN IONS
TITLE=Cmpd 14, +MS2(363.9554), 28.0-35.0eV, 0.4min #20
RTINSECONDS=23.542
SCANS=18,20
PEPMASS=363.95544	1430612
CHARGE=1+
149.63416	108	
188.04998	110	
189.85778	148	
191.86012	628	1+
192.92746	110	
207.87191	174	
207.94465	508	1+
208.44816	106	
209.94156	1586	1+
210.88287	706	1+
212.87634	912	1+
214.89479	182	
216.40928	158	
218.91277	336	
219.02726	142	
220.40604	114	
221.89148	180	
222.95085	1384	1+
223.87997	130	1+
224.94759	3010	1+
224.97329	210	
225.16565	140	
225.88322	106	
226.94627	12464	1+
227.05438	148	1+
228.55623	100	1+
228.89389	312	
228.94126	14254	1+
228.97441	204	1+
228.99997	138	
229.15512	106	
229.22235	104	1+
229.41572	128	
230.88818	1842	1+
232.88998	120	
234.07371	138	
236.97792	128	
238.21694	116	
240.94276	152	
240.96165	1440	1+
241.94198	216	
242.95648	1462	1+
244.79075	124	
244.95644	6826	1+
245.79346	106	
246.15595	102	1+
246.43148	140	
246.90356	196	
246.95133	6680	1+
247.07572	130	
247.98966	210	1+
248.03326	146	
248.85343	152	
248.89710	168	
249.04255	128	
249.53742	136	1+
250.05914	212	
250.89408	366	1+
250.94424	266	1+
250.97117	270	1+
251.04302	162	
251.11224	108	
252.79286	142	
253.56360	122	
253.83080	228	
253.90424	388	
254.88765	134	
255.06686	106	
255.83966	110	
255.90222	290	1+
257.96717	386	1+
258.45240	114	
258.97210	328	1+
260.88685	112	
260.96854	696	1+
260.99601	134	
261.13531	134	1+
261.98574	110	
263.05085	294	1+
263.83245	138	
263.85224	210	1+
263.98062	178	
264.07434	148	
264.96524	278	1+
265.14373	162	
265.97305	170	1+
267.97177	796	1+
268.09798	122	
268.95504	316	
269.80701	134	
269.96820	1764	1+
270.84649	418	1+
271.05699	106	
271.92001	310	1+
272.84276	110	
272.87958	194	1+
273.84215	204	
274.41901	104	
274.93093	160	
275.88825	264	1+
276.84847	310	1+
276.96547	104	
277.09003	438	1+
277.10630	206	
278.95868	140	
279.03204	122	
280.78637	286	1+
281.88027	246	1+
281.96885	204	1+
282.04394	106	
282.91813	132	
283.09675	132	
283.10852	140	
283.84936	174	
284.87546	154	
285.01948	104	
285.11223	118	
285.84206	180	
285.86085	146	
285.88760	140	
285.93935	174	
286.02771	108	
286.07686	132	
286.87989	108	
286.91413	150	
287.80939	112	
287.91352	136	
288.06154	148	
289.06322	284	
290.09919	296	1+
290.78872	136	
291.80586	152	
292.03157	116	
292.43570	136	
292.85984	354	1+
293.09326	110	
293.89389	118	
294.03813	142	
294.85632	400	1+
295.75378	114	
295.88392	140	
296.36191	110	
296.92810	184	1+
296.95790	180	1+
297.92590	374	1+
298.80326	182	
299.03684	116	
300.06183	206	1+
300.85504	324	1+
301.85589	236	1+
301.99703	138	
302.88381	122	
303.80500	244	1+
303.85805	600	1+
303.94739	120	
304.44384	194	
304.70866	104	
304.98385	212	1+
305.04182	132	1+
305.85420	118	
306.88036	110	
307.01427	182	1+
307.13402	372	1+
307.28456	242	
307.78447	176	
307.83383	106	
307.87387	372	1+
308.13764	292	1+
308.29203	600	1+
308.95338	214	1+
310.87500	676	1+
310.91719	114	
312.90924	108	
312.95128	112	
312.96787	108	
315.87790	124	
316.81066	150	
317.59555	122	
318.93111	196	1+
319.13910	174	1+
319.96116	292	1+
320.04170	184	1+
320.21839	206	1+
321.05652	264	1+
321.38376	114	
321.81753	108	
321.86795	200	1+
322.01560	394	1+
322.92690	374	
323.92831	176	
324.36912	202	
324.88565	258	1+
325.04242	148	
325.96024	234	1+
327.95009	244	1+
328.88486	434	1+
328.95311	144	1+
329.19801	216	1+
330.93492	112	
332.09079	230	1+
332.90838	210	1+
332.93676	104	
335.32736	222	1+
336.90063	104	
336.94183	584	1+
337.10327	190	
339.82069	136	
340.82273	116	
340.93853	398	
341.10107	130	
341.33037	126	
341.77962	104	
344.88250	128	
346.30566	158	1+
346.40434	104	
346.88305	126	
346.91261	122	
347.16350	286	1+
347.21551	248	1+
349.31366	108	
349.90670	124	
351.10561	104	
351.89441	184	1+
353.75740	184	1+
353.91088	182	1+
355.42727	116	
357.04594	214	1+
359.09856	200	1+
359.36333	136	1+
362.13597	158	
363.10410	182	1+
363.14031	132	
363.75143	110	
363.95375	128	
364.18710	154	
364.24331	112	
364.35025	106	
365.31395	130	
366.25030	110	
366.76013	176	1+
367.39300	112	
368.42311	214	
369.00365	106	
369.42446	170	
END IONS

###FS:    #m/z: 336.94483 #charge 1+
###MS: 18
###MSMS: 21
BEGIN IONS
TITLE=Cmpd 15, +MS2(336.9448), 28.0-35.0eV, 0.4min #21
RTINSECONDS=24.3145
SCANS=18,21
PEPMASS=336.94483	314284
CHARGE=1+
192.88806	210	
196.88603	128	
200.11208	92	
205.94817	290	1+
206.91804	128	
206.97337	376	1+
209.94270	174	
210.89936	154	
211.94355	13226	
212.87883	598	1+
212.94723	542	
213.93787	5916	1+
214.89350	110	
215.88670	736	1+
216.55108	114	
216.91901	100	
217.88275	194	
217.93772	216	
221.89455	190	1+
222.95427	252	1+
226.89079	120	
226.91580	92	
227.01950	92	
227.87384	98	
227.88910	450	1+
227.95520	198	
228.89085	310	1+
228.90767	280	1+
228.93717	154	
229.95417	11894	
230.02058	120	1+
230.06589	102	
230.42154	98	
230.88730	794	1+
230.95781	512	
231.05046	98	
231.94946	5272	1+
232.18825	96	
232.43350	108	
233.05065	132	
233.94718	878	
234.85889	96	
234.93085	102	
235.81925	212	1+
235.89483	132	
235.94852	166	
237.05907	106	
238.95727	114	
240.89023	110	
240.95653	132	
241.12574	128	
241.94405	170	
242.95891	94	
244.03347	100	
244.78899	304	1+
244.86952	110	
244.99740	94	
246.97200	138	
247.09835	94	
247.96525	3096	1+
248.03451	336	1+
248.90168	512	1+
249.03921	230	1+
249.06358	264	1+
249.95938	1946	1+
252.13129	104	
252.83040	502	1+
252.96987	6616	1+
253.05834	100	
253.83067	388	1+
254.12359	136	
254.90135	294	1+
254.94106	210	
254.96458	2814	1+
255.07492	260	
255.92398	100	
256.07990	130	
256.96409	174	
257.94056	146	
257.96422	204	
258.84250	100	
258.95984	108	
259.00208	116	
259.06461	92	
261.84135	112	
262.95320	206	1+
263.05307	342	1+
263.17312	94	
263.79785	92	
263.97649	108	
264.03315	132	
264.11121	96	
265.00477	184	
265.82693	190	1+
268.83865	346	1+
268.86136	96	
269.00494	116	
269.05189	122	
270.04793	172	
270.98031	722	1+
271.13170	148	
271.84439	276	1+
271.94805	96	
272.97872	374	1+
273.79507	268	1+
273.91656	134	
275.05412	270	1+
275.96006	112	
276.13371	96	
276.84435	404	1+
276.88570	208	1+
277.07039	130	
277.95747	106	
278.83208	172	
279.62024	96	
279.96842	116	
280.84241	104	
280.86818	110	
281.04781	98	
282.04495	384	1+
283.86355	144	
284.85881	100	
285.11936	98	
285.84968	168	
286.84831	126	
287.70434	100	
287.85687	426	1+
287.99856	274	1+
288.86306	262	1+
290.06655	116	
290.85821	348	1+
290.87780	266	1+
291.80879	96	
292.81225	210	1+
293.06561	252	1+
293.10059	130	
293.85153	234	1+
293.99292	190	
294.00859	162	
294.11377	112	
295.02412	286	1+
295.97050	100	
296.88060	120	
296.97529	268	
297.86110	102	
297.97186	218	
298.38822	94	
299.06029	96	
299.10219	156	
299.85758	140	
300.52478	162	
300.87239	180	1+
301.03447	234	1+
301.05478	122	
301.28846	96	
302.81946	100	
303.26535	94	
303.61402	92	
305.28965	126	
305.82689	110	
306.00008	100	
306.88010	440	1+
307.27934	108	
307.80078	104	
309.07769	102	
309.12485	102	
309.86635	110	
309.90736	158	
309.91354	210	1+
310.87467	564	1+
311.89931	108	
312.80739	98	
312.87605	236	1+
312.94367	118	
314.86110	132	
315.10337	130	
317.06079	144	
318.69490	100	
319.08305	120	
320.16016	94	
321.09592	110	
322.26953	92	
322.93067	266	1+
323.01221	158	
323.08100	94	
323.14662	140	
323.88992	178	1+
325.03401	150	
326.90143	132	
328.17259	108	
328.88575	170	
329.86956	106	
329.88985	124	
330.70672	108	
332.77420	98	
333.88832	162	
333.93891	104	
334.15446	150	1+
336.88631	192	1+
336.93975	92	
337.18458	112	
337.31586	96	
338.10695	210	1+
338.17216	244	1+
338.77288	132	
339.23775	150	
340.90133	246	1+
340.95986	170	1+
341.12279	146	
341.17643	94	
341.24343	106	
341.96068	196	1+
END IONS

###FS:    #m/z: 322.92875 #charge 1+
###MS: 22
###MSMS: 23
BEGIN IONS
TITLE=Cmpd 16, +MS2(322.9287), 28.0-35.0eV, 0.5min #23
RTINSECONDS=27.9875
SCANS=22-23
PEPMASS=322.92875	4858924
CHARGE=1+
128.43098	134	
189.85584	90	
191.85616	106	
191.95333	164	
192.88827	124	
193.01737	106	
197.89070	144	
199.88354	96	
200.88013	156	
205.94879	350	1+
207.40149	90	
207.97337	184	
209.12127	92	
209.94433	154	
209.99545	98	
211.88661	128	
212.89341	138	
213.08750	116	
213.89909	134	
214.12734	102	
215.86720	146	
215.88679	192	
216.88838	138	
220.06917	100	
220.12921	104	
221.94621	112	
222.95297	614	1+
224.97087	90	
225.82962	92	
227.92969	118	
227.95629	102	
230.03823	216	1+
230.86090	188	
230.88817	118	
233.00348	132	
233.89468	236	1+
233.91134	132	
234.07621	114	
234.11001	96	
235.82091	172	
235.89835	160	
236.01218	164	
237.05650	242	1+
238.98631	90	
239.07848	350	1+
240.50546	88	
240.93998	1202	
240.95896	932	1+
241.94068	1006	
242.82444	184	1+
242.94072	3782	1+
243.44700	92	
243.88234	198	
244.12818	116	
244.53454	102	
244.88525	158	
244.93911	802	
245.41279	104	
246.97600	368	
248.03312	344	1+
248.58907	98	
248.85194	240	1+
249.01388	120	
249.09665	190	1+
249.53491	90	
250.96916	140	
250.99482	140	
251.12233	100	
253.84011	132	
253.94094	134	
254.10987	192	1+
254.82363	142	
257.09303	142	
258.89343	130	
259.89733	100	
261.97595	118	
262.01200	94	
262.11036	178	1+
262.83111	94	
263.06500	134	
263.33166	92	
263.97710	140	
264.04681	284	1+
264.05824	88	
264.18431	210	1+
265.01578	100	
265.84962	88	
266.14232	120	
266.86010	136	
266.92870	228	1+
269.00297	106	
269.84714	130	
270.11647	100	
270.92250	180	
271.28092	102	
271.84385	146	
272.84744	120	
272.93996	112	
273.48197	94	
273.87659	138	1+
273.90081	132	
274.84909	170	
274.98904	90	
275.85100	98	
276.83596	110	
276.84779	92	
277.00020	108	
277.82366	134	
277.93936	198	1+
278.86531	274	1+
279.09071	862	1+
279.41693	98	
279.90514	92	
280.14114	90	
281.10248	98	
281.14362	118	
281.82256	120	
283.03088	94	
283.06831	144	
283.52924	92	
283.81613	120	
283.97359	88	
284.29385	394	
284.38357	90	
284.54069	94	
285.29600	192	
285.82882	94	
285.85536	206	1+
285.93280	104	
286.87395	240	
286.91780	172	
287.10878	94	
287.13019	272	1+
288.45043	88	
288.89691	94	
289.87844	404	1+
291.06170	90	
291.85587	142	
291.90766	92	
292.06426	362	1+
292.85674	92	
294.86156	382	1+
295.15160	114	
296.80803	130	
296.91534	96	
296.95658	140	
297.82981	154	
300.11750	162	
301.00246	94	
301.32072	90	
301.87594	184	1+
302.24978	130	
303.73832	92	
304.88624	108	
305.09664	126	
305.87379	204	
306.88160	140	
307.03721	138	
307.88898	220	
307.99983	198	1+
308.06708	212	1+
308.29265	392	1+
308.81253	108	
308.88656	148	
308.94846	164	
310.30641	288	
310.79895	222	1+
310.87501	568	1+
312.02497	672	1+
313.02602	408	1+
313.88176	314	1+
317.00685	92	
317.81161	130	
317.89627	112	
318.27185	90	
318.76547	134	
318.93744	206	1+
319.08270	114	
319.89027	112	
320.30140	94	
322.38362	102	
323.23741	626	1+
323.76088	190	1+
324.20718	180	
324.38917	148	1+
324.95281	94	
325.86230	174	1+
325.89135	140	
326.84827	92	
327.88875	90	
END IONS

###FS:    #m/z: 340.93928 #charge 1+
###MS: 22
###MSMS: 24
BEGIN IONS
TITLE=Cmpd 17, +MS2(340.9393), 28.0-35.0eV, 0.5min #24
RTINSECONDS=28.76
SCANS=22,24
PEPMASS=340.93928	2348536
CHARGE=1+
185.97558	100	
186.40003	104	
192.88617	102	
192.92667	104	
195.89961	90	
197.44425	100	
197.86314	102	
204.89983	98	
205.51906	94	
205.94841	294	1+
206.84050	168	
208.89157	122	
209.94416	210	
210.93538	138	
212.89183	306	1+
213.87792	192	
213.93881	4246	1+
215.88636	298	
215.93644	602	
216.41762	108	
216.88686	182	
217.88485	220	1+
217.93501	106	
221.49218	96	
223.96191	508	1+
226.94417	182	
227.01948	92	
228.94707	190	
229.95210	126	
230.89268	108	
231.88782	116	
231.94847	3820	1+
232.90695	258	1+
233.87546	128	
233.89499	208	
233.94758	834	1+
235.89921	124	
235.94192	94	
238.09531	106	
238.82869	126	
238.96712	96	
239.90022	142	
240.22868	1036	1+
241.89937	92	
241.94133	154	1+
242.96008	124	
244.03785	210	1+
244.97617	94	
245.02635	196	1+
245.55886	102	
246.97495	378	1+
247.94015	142	
248.90178	114	
248.96879	96	
249.03487	98	
249.88901	392	1+
249.96009	1018	1+
250.23740	92	
251.07661	108	
251.57188	100	
251.73932	94	
251.93944	182	1+
251.96595	314	1+
252.03955	112	
252.07814	162	
252.22875	124	
252.33913	94	
253.19017	92	
253.83614	186	1+
254.94054	206	
254.96434	1546	1+
255.07214	658	1+
255.21078	92	
256.91528	116	
256.96182	484	
257.91565	332	1+
258.44243	132	1+
258.84063	118	
258.95638	476	1+
258.99619	122	
259.05877	90	
259.80451	90	
259.84112	122	
259.95805	330	1+
260.05773	92	
261.47750	100	
261.79337	94	
261.83639	146	
261.90826	106	
262.07601	190	1+
262.96461	160	
263.89864	110	
264.88920	194	1+
264.90773	90	
265.16987	98	
267.13500	122	
268.25204	98	
268.83988	122	
268.97169	100	
269.79605	382	1+
270.06587	108	
271.84210	148	
272.85442	122	
272.93140	338	
272.97668	212	
274.12018	216	
274.85552	134	
274.89592	114	
274.96396	222	1+
275.84174	308	1+
276.42217	92	
276.91166	194	1+
276.99847	230	1+
277.87883	100	
278.09155	128	
278.80090	200	1+
278.92201	194	1+
278.96517	154	
279.13145	92	
279.85178	90	
279.96472	188	
280.15228	104	
280.39703	100	
280.97441	140	
281.79693	174	1+
281.84630	234	1+
283.28002	110	
284.87415	144	
284.96158	166	
285.02004	94	
285.91487	146	
286.91764	112	
288.06158	166	1+
289.87679	104	
290.85690	116	
291.43757	182	1+
291.87314	156	
291.93290	96	
293.14802	128	
293.26908	114	
293.87283	234	1+
294.28968	96	
294.30876	90	
295.87729	98	
295.98618	94	
296.10303	90	
296.87958	426	1+
297.12777	136	
297.97965	260	1+
298.15326	226	1+
298.80660	110	
299.02796	118	
299.05341	100	
300.27925	102	
301.73833	98	
301.78546	108	
301.86270	110	
302.17205	188	
302.23999	102	
302.87024	256	1+
302.88544	110	
302.94863	150	1+
304.91718	122	
306.15568	96	
306.27312	98	
306.88219	466	1+
307.29741	362	1+
308.17481	128	
308.80132	222	1+
308.99605	106	
309.07950	144	
309.88583	138	
310.11014	144	
310.87661	640	1+
311.02609	212	
313.02449	164	
313.44243	102	
313.85562	100	
313.87724	154	
314.82110	128	
315.21388	96	
319.81727	178	1+
319.86729	180	
321.22563	128	
321.32440	196	
322.88982	128	
323.23654	292	1+
323.81627	166	1+
324.32413	116	
324.88645	290	1+
324.97837	146	1+
325.25051	96	
326.08986	122	1+
326.14157	104	
327.17369	94	
327.88476	154	
328.18227	140	
328.88384	650	1+
329.17770	122	
332.86913	264	1+
337.75784	200	1+
337.99552	152	
338.81225	248	1+
340.72091	90	
341.39594	124	
342.90205	342	1+
344.97429	114	
346.31009	98	
END IONS

###FS:    #m/z: 363.95529 #charge 1+
###MS: 22
###MSMS: 25
BEGIN IONS
TITLE=Cmpd 18, +MS2(363.9553), 28.0-35.0eV, 0.5min #25
RTINSECONDS=29.5325
SCANS=22,25
PEPMASS=363.95529	1587928
CHARGE=1+
167.31421	110	
178.94311	142	
189.86327	296	
191.85713	484	1+
196.88543	146	
207.40593	262	
207.94770	202	
208.94109	216	
209.86691	192	
209.94125	1978	1+
210.88412	222	
212.87780	1936	1+
216.90937	160	
218.91105	222	
219.41990	152	
220.89855	172	1+
222.95087	2128	1+
223.99956	296	1+
224.94715	2776	1+
225.97210	210	
226.94633	14192	1+
226.97006	182	
227.88279	124	
227.92964	228	
227.99141	108	
228.87994	166	1+
228.89660	350	1+
228.94133	18084	1+
229.15762	120	
230.84545	112	
230.88823	2156	1+
232.04501	106	
232.88696	770	1+
233.94305	102	
236.96791	106	
238.86510	112	
239.43015	130	
239.78612	104	
240.07747	106	
240.93810	444	
240.96070	2000	1+
241.05963	120	
241.87786	112	
241.90852	254	1+
241.94643	246	
242.94093	748	1+
242.95902	1306	1+
244.78354	222	1+
244.87229	106	
244.95674	5866	1+
245.93937	520	
245.99990	108	
246.41604	104	
246.90832	232	
246.95158	7062	1+
248.12112	110	
248.89888	678	1+
249.12747	110	
249.39851	94	1+
250.02219	108	
250.89477	152	
250.94713	204	
250.99249	292	1+
251.97261	214	
252.07570	300	
252.88332	138	
253.83267	234	
253.90081	338	1+
257.89422	140	
257.93930	130	
258.10500	154	
258.34986	114	
258.49576	124	
258.97264	104	
258.98815	140	
259.08038	120	
259.93793	150	
260.19242	104	
260.80119	158	
260.96779	864	1+
261.09647	104	
261.93652	108	
262.01989	184	1+
262.79965	126	
263.14751	254	1+
263.45279	112	
263.98125	142	
264.83191	184	
265.00916	308	1+
265.06565	104	
265.09680	106	
265.90474	200	1+
265.97487	370	1+
266.24856	190	
266.96761	888	1+
267.13987	138	
267.84192	134	
267.90670	320	1+
267.97197	742	1+
268.86754	226	1+
268.95758	128	
269.10981	182	
269.84838	132	
269.96882	1136	1+
269.99925	106	
270.06523	152	1+
270.78279	184	1+
271.84438	260	1+
271.91334	342	1+
272.88742	102	
273.92083	174	
274.10751	260	1+
274.97107	302	1+
275.84709	404	1+
276.06058	130	
276.84677	420	1+
277.89190	140	
277.91526	128	
278.79685	112	
278.95486	184	1+
278.97284	248	1+
279.10340	138	
279.84075	192	1+
280.78887	360	1+
280.80728	320	1+
281.11987	104	
281.90776	230	1+
281.92887	158	
282.12825	174	1+
282.39699	104	
282.84771	214	1+
283.78858	430	1+
283.98360	176	
284.91062	212	
285.84913	236	
286.06549	112	
286.41333	120	
286.97586	102	
288.06385	272	
288.92447	114	
289.07312	126	
290.66940	104	
290.80970	134	1+
291.85663	164	
291.93140	196	
292.00422	326	1+
292.05779	318	1+
292.43382	176	
292.86608	138	
292.91635	112	
292.93200	126	
293.11804	310	1+
293.86201	482	1+
294.86260	364	1+
294.92418	122	
295.42623	108	
295.92136	104	
297.86151	166	
298.80217	360	1+
299.87505	186	
300.87274	118	
301.44832	112	
301.85620	158	
301.98538	110	
302.15585	110	
302.22338	122	
302.96751	328	1+
303.54361	104	
303.80765	414	1+
303.85297	600	1+
303.87174	208	
303.94343	206	1+
304.81262	244	1+
305.88732	112	
306.28793	102	
306.88044	362	1+
307.28748	678	1+
307.78809	124	
307.88365	244	1+
308.29460	642	1+
308.91015	332	1+
310.87777	466	1+
310.94090	104	
311.12672	122	
311.80023	182	1+
312.02673	110	
313.46400	104	
314.88083	430	1+
315.78089	146	
316.81661	222	1+
318.02088	168	1+
318.93447	158	
319.86773	414	1+
319.88742	110	
320.75368	124	
320.78672	102	
320.87222	302	1+
321.81738	128	
321.92749	112	
322.07787	186	1+
322.92555	606	1+
323.01453	230	1+
323.88541	328	1+
326.11405	164	
326.16510	310	1+
326.86894	400	
328.80915	120	
328.88466	166	
329.85517	118	
329.87069	270	1+
330.34736	106	
330.82294	154	1+
332.08501	278	1+
332.97941	108	
334.31356	194	
334.87518	346	1+
335.87743	280	1+
336.30089	226	
336.94382	658	1+
337.80920	138	
337.87566	254	1+
338.82377	426	1+
338.83413	470	1+
340.93814	674	1+
341.78327	200	1+
344.89883	126	
346.81517	144	
347.07522	104	
347.84229	110	
349.31815	302	1+
349.82193	290	1+
350.34484	120	
351.33141	106	
352.94084	112	
353.76540	454	1+
354.84398	216	1+
355.04950	156	1+
355.33547	102	
356.30304	122	
356.40486	106	
357.95395	256	1+
358.06276	110	
359.22301	142	
360.82963	210	1+
360.86824	130	
361.27648	130	
362.19701	244	1+
362.35768	208	1+
363.79991	178	
364.28211	180	1+
366.08096	168	1+
367.32654	134	
367.77400	258	1+
367.96261	130	
END IONS

###FS:    #m/z: 340.93923 #charge 1+
###MS: 26
###MSMS: 27
BEGIN IONS
TITLE=Cmpd 19, +MS2(340.9392), 28.0-35.0eV, 0.6min #27
RTINSECONDS=33.215
SCANS=26-27
PEPMASS=340.93923	2346874
CHARGE=1+
70.87774	98	
177.48167	96	
177.58958	92	
189.86273	146	
192.92379	378	
196.88590	238	
197.92248	152	
204.42035	94	
204.93279	218	1+
205.97512	92	
208.87861	164	1+
208.94009	250	
209.93864	446	1+
212.87830	132	
212.89628	182	
212.96279	100	
213.93828	3714	1+
214.00960	108	1+
215.47354	110	
215.88636	734	1+
215.93567	662	
216.41079	242	
216.42328	166	
217.88015	358	1+
217.93844	260	1+
218.95700	248	1+
220.89501	104	
221.86952	164	
221.89127	278	
221.95079	94	
222.95493	110	
222.97133	244	1+
223.03397	182	
223.95875	320	
225.96683	106	
226.88782	412	1+
226.94583	476	1+
227.89150	288	1+
228.94958	358	1+
230.07080	164	1+
230.81114	206	1+
230.88608	438	1+
230.89926	148	
230.92709	94	
230.98651	116	
231.88777	304	1+
231.94947	3212	1+
232.85305	92	
233.89762	424	1+
233.94781	550	1+
235.01477	94	
235.92678	108	
235.94760	150	
236.79837	96	
236.82981	154	
237.01426	146	
237.88214	264	1+
238.08000	154	
238.93130	94	
239.90303	226	1+
240.22835	934	1+
240.79586	108	
240.82455	126	
240.95760	124	
241.94613	130	
242.82526	418	1+
242.89187	216	1+
243.82896	330	1+
243.94774	442	1+
244.84556	118	
244.95403	300	1+
245.62636	100	
246.97373	380	
248.89923	210	1+
248.97184	430	1+
249.96226	772	1+
250.43753	112	
251.06668	144	
251.95694	142	
253.19664	98	
253.84326	230	1+
254.01110	110	
254.93978	118	
254.96288	2306	1+
254.99962	196	1+
255.07088	516	1+
255.11745	94	
255.98045	152	
256.91212	104	
257.94328	100	
258.15440	94	
258.80433	196	
258.84508	204	
258.95651	578	1+
259.84004	96	
259.90719	94	
259.95429	396	1+
260.85269	160	
261.69403	102	
261.83178	168	
262.84934	92	
262.96123	108	
263.06858	108	
263.82481	100	
264.85428	138	
264.90390	194	
264.96282	100	
265.01980	218	
265.94585	138	
266.92012	196	
267.13712	150	
267.90960	96	
268.01294	94	
268.84807	118	
268.89198	212	1+
271.12137	106	
271.84629	140	
271.92837	378	1+
272.84265	222	1+
272.97864	372	1+
274.83655	100	
276.52072	138	
276.81644	126	
276.85349	128	
276.89070	236	1+
277.84231	222	1+
277.95807	104	
279.92850	94	
279.96596	150	
280.02190	216	1+
280.44007	136	
280.86774	230	1+
282.27483	214	1+
282.85538	110	
283.06996	104	
283.86544	154	
284.87768	280	1+
285.83898	124	
286.82556	276	
286.91115	168	
288.84796	106	
289.87995	98	
290.16011	110	
290.85564	324	1+
291.80213	114	
291.94588	120	
291.97186	156	
292.87355	124	
293.86922	162	
294.27525	138	
294.85464	222	
295.27255	104	
295.90008	242	1+
295.97218	108	
295.98975	202	
296.16559	228	1+
296.23947	186	1+
296.87853	350	1+
296.97458	172	
297.21878	94	
297.97315	356	
298.05564	248	1+
298.07825	110	
298.99106	94	
299.05532	242	1+
299.86774	156	
302.17111	192	
303.33608	114	
303.36395	96	
303.94375	140	
303.98882	126	
304.81282	202	1+
304.88434	124	
306.88151	192	
307.28680	662	1+
307.30493	156	
307.88590	158	
308.29290	460	1+
310.87880	310	
311.80987	96	
311.86462	672	1+
311.87820	796	1+
312.80129	104	
314.80132	132	
314.85499	118	
316.75641	158	
316.82588	104	
316.87322	326	1+
318.75985	138	
320.29053	98	
321.22005	248	
322.13356	344	1+
322.30164	354	1+
322.89122	150	
323.04662	162	
323.23618	200	
323.88597	500	1+
324.22556	114	
324.89032	356	1+
324.98625	96	
325.11623	156	1+
325.22092	110	
327.79220	170	
327.82713	174	1+
327.87878	298	1+
328.18585	260	
328.31717	102	
331.75485	134	
332.77848	216	1+
333.55096	104	
333.85964	120	
334.87101	96	
335.90983	114	
338.18517	130	
338.87286	116	
340.16967	92	
340.27542	196	1+
341.11980	158	
342.89672	242	
346.07118	140	
END IONS

###FS:    #m/z: 507.84376 #charge 1+
###MS: 26
###MSMS: 28
BEGIN IONS
TITLE=Cmpd 20, +MS2(507.8438), 28.2-35.2eV, 0.6min #28
RTINSECONDS=33.987
SCANS=26,28
PEPMASS=507.84376	510496
CHARGE=1+
196.01429	476	1+
197.89074	270	1+
199.88574	658	1+
209.94321	236	
212.87868	398	1+
214.02535	248	1+
222.86876	192	1+
224.11992	294	1+
230.84602	268	1+
230.88913	298	1+
231.86916	190	1+
232.03856	144	1+
233.98952	254	1+
234.86260	206	1+
235.88536	296	1+
238.06271	278	1+
241.19276	234	1+
241.85150	308	
244.03734	176	
244.12262	188	1+
246.10808	250	1+
246.97810	304	1+
248.03918	204	1+
249.09697	182	1+
249.88860	212	
250.87560	304	1+
250.96883	678	1+
252.37894	168	
254.09109	366	1+
254.86233	190	
256.40571	218	
257.87729	192	
259.10784	308	1+
259.84928	384	1+
260.88508	408	1+
261.24057	130	1+
261.92195	258	1+
261.97943	228	1+
263.84108	242	1+
264.10724	210	1+
264.84429	162	1+
264.90869	260	1+
266.09489	472	1+
266.16869	326	1+
266.89091	220	1+
267.93496	280	1+
268.96784	176	
269.96236	154	1+
270.85837	560	
271.87524	364	
271.93483	256	1+
272.06187	370	1+
272.38977	200	
272.85143	1890	1+
272.87848	294	
273.06418	302	1+
273.95614	224	1+
274.89455	286	1+
276.34686	286	1+
276.93220	448	1+
277.79045	170	1+
277.80368	198	1+
277.85086	214	
277.93697	376	1+
278.83545	194	1+
278.91270	228	1+
279.13229	288	
279.16580	212	1+
280.04682	166	1+
280.88126	510	1+
281.12124	190	1+
281.37720	244	
281.88062	220	1+
282.01413	300	1+
283.86681	438	1+
284.10489	182	1+
285.93924	680	1+
286.42176	158	1+
286.87540	178	
286.97888	166	
287.39327	238	1+
287.82117	250	1+
287.84096	188	
287.88906	260	
288.02620	292	1+
288.86781	644	
288.96040	272	1+
289.79939	478	1+
289.88037	1172	
290.07547	174	
290.38515	168	
290.86587	2816	1+
292.88939	202	
292.90109	176	
293.01762	224	1+
293.38702	326	
293.78751	126	1+
293.80843	176	
293.87216	8624	1+
294.12406	296	
294.97437	354	1+
296.85147	382	
296.88215	424	
297.88329	220	
297.90716	328	1+
298.10132	222	
298.84915	820	
298.87610	1370	1+
298.93180	164	
300.85820	1414	1+
302.37577	184	
302.90300	302	1+
303.39220	524	1+
303.87385	490	1+
304.39408	396	1+
304.88040	296	1+
305.03648	288	1+
305.12053	364	1+
305.82815	302	1+
305.85939	394	
306.15599	182	
306.87952	334	
307.89047	1386	
308.14117	1464	1+
308.80860	266	1+
308.87605	2134	1+
309.87996	1374	1+
310.12800	228	1+
310.15536	1074	1+
310.30846	192	
311.07089	114	1+
311.88236	19390	1+
311.93716	228	1+
312.38630	168	
312.40307	158	1+
312.44819	264	1+
312.96276	556	1+
312.98480	218	1+
313.37247	166	
313.96535	484	1+
314.02371	188	1+
314.37686	166	
314.86389	1620	1+
315.94747	246	1+
316.15542	198	1+
316.37321	230	
316.86271	1022	1+
316.88674	878	1+
316.90806	198	
318.05090	220	1+
318.37712	240	1+
318.85745	840	1+
318.88147	442	
318.93292	308	1+
319.88745	338	
320.88576	272	
321.11348	240	1+
321.38106	180	
321.88852	220	
322.01153	228	1+
322.36226	200	
322.79749	168	
322.86003	186	
322.88035	394	1+
322.93292	280	1+
323.00910	136	1+
324.38333	250	1+
324.78171	204	1+
324.85959	176	
325.89714	958	1+
326.88221	264	
327.13812	186	
327.38776	402	1+
327.87825	2210	1+
327.89832	962	1+
328.18854	238	1+
328.37157	536	1+
329.00525	350	1+
329.97822	256	
330.88022	574	
330.91216	204	
331.89562	1216	1+
332.38450	190	
332.87545	1710	1+
332.90009	816	1+
332.94882	532	1+
333.13597	260	1+
333.17544	176	
333.99361	178	
334.88124	532	1+
334.89307	1136	1+
335.38212	272	1+
335.83949	302	
335.97351	404	1+
336.04323	314	1+
336.11790	284	1+
336.94102	192	
337.09894	182	1+
337.18971	202	1+
337.87907	514	
338.38917	182	
338.87994	242	
338.89667	292	
338.99315	174	
339.40029	194	
339.83430	170	
339.88227	1016	1+
340.00931	304	1+
340.13461	280	1+
340.77212	176	
340.86268	234	
341.21422	224	1+
341.88116	220	
342.87438	858	1+
343.87668	632	1+
343.90709	324	1+
344.13479	376	1+
344.75507	140	1+
345.14079	280	1+
345.86866	230	
345.90040	224	
346.35329	184	
346.77184	216	1+
346.88083	360	1+
347.99939	178	1+
348.17198	182	
348.81108	274	1+
348.82921	184	1+
348.89106	174	
348.91670	474	1+
348.96246	464	1+
349.11539	200	1+
350.04401	274	1+
350.89037	634	1+
351.38154	248	
351.78746	180	
352.16681	196	
352.90997	360	
352.96638	200	
353.03874	566	1+
353.83198	502	1+
353.85148	926	1+
353.88933	164	
354.36063	294	1+
354.83801	328	1+
355.88671	234	
355.96885	284	1+
356.00986	200	
356.02753	228	1+
356.34114	242	1+
356.37550	264	1+
356.78033	310	1+
356.85135	478	1+
357.85263	326	1+
358.83482	368	1+
359.06960	296	1+
359.20372	140	1+
362.01822	202	1+
362.86993	196	
362.88949	490	1+
363.88998	394	1+
364.14888	254	1+
364.84554	480	1+
365.35125	292	1+
365.37260	230	
365.71320	208	1+
366.17931	228	
366.35670	202	1+
366.83983	2818	1+
367.05801	158	1+
367.37218	330	1+
367.87407	212	
368.01199	506	1+
368.40546	198	
368.84121	358	
368.89530	532	1+
369.00999	298	1+
369.83380	806	1+
369.92381	230	1+
370.07596	292	1+
370.80546	172	
372.13889	178	1+
372.79820	578	1+
373.82824	524	1+
373.90020	324	
374.90431	232	
375.36345	182	1+
375.78745	256	1+
375.88295	572	1+
376.13847	162	1+
376.88442	430	1+
377.34787	366	1+
377.86127	224	1+
378.21958	178	1+
380.11836	290	1+
380.79152	332	1+
380.85435	626	1+
381.09637	184	
381.13604	250	1+
381.79518	282	1+
381.89838	354	1+
382.85663	744	1+
383.11207	240	
383.38519	226	1+
384.22364	292	1+
384.84770	8980	1+
384.89419	410	1+
384.96930	228	1+
385.78790	260	1+
385.96838	130	1+
386.67232	136	1+
388.16274	168	
388.99648	226	1+
389.20019	464	1+
389.36630	168	
389.39194	170	
389.88043	304	1+
390.05453	160	1+
390.18022	298	1+
390.74006	164	1+
390.79481	436	1+
390.84196	884	
391.13317	274	1+
391.83131	920	1+
391.96133	130	1+
392.02164	228	1+
392.85885	1066	1+
393.39413	424	1+
393.74001	158	1+
393.79520	316	
394.39684	266	1+
394.79367	176	
394.83538	890	1+
395.81176	194	1+
395.87555	254	
397.04306	272	1+
397.73367	170	
397.85685	532	1+
399.01658	270	1+
399.11668	232	1+
399.21780	218	1+
400.14347	264	1+
400.78389	176	1+
400.86561	224	
401.93409	128	1+
402.86296	3194	1+
402.89868	436	1+
403.86838	1860	1+
404.93487	178	1+
405.22896	148	1+
405.69484	236	1+
405.79314	218	
405.86529	1802	1+
405.90433	412	1+
406.44198	172	1+
407.74749	198	
407.86366	16320	1+
408.03921	206	1+
408.12258	182	1+
408.72331	758	1+
409.72521	578	1+
410.05913	188	1+
410.78553	186	
410.84457	536	
411.80904	458	1+
411.84309	282	
412.12816	252	1+
412.79123	450	1+
412.83943	836	
412.86919	464	
413.07550	500	1+
413.75911	186	1+
413.87283	694	
414.85562	182	
414.87823	454	
414.99704	158	1+
415.15769	232	1+
415.87191	752	1+
418.36854	218	1+
418.74096	162	1+
418.82192	170	
418.85370	260	
418.87632	236	1+
419.13026	164	1+
420.69208	242	1+
421.88211	890	
422.35555	198	1+
422.85335	198	
422.88053	508	
423.07477	208	1+
423.86816	358	
424.14568	222	
424.76897	230	1+
424.87215	226	
425.18015	178	
425.75726	266	1+
425.87740	1106	
426.18940	338	1+
426.77685	220	1+
426.86014	2948	1+
426.93759	396	1+
427.08228	284	1+
427.11636	136	1+
427.72975	678	1+
428.22827	260	1+
428.84587	838	1+
428.88482	1984	1+
429.04680	176	1+
429.09189	254	1+
429.23147	148	1+
430.76117	180	
430.86069	1564	1+
430.88009	518	
430.94718	256	1+
431.86734	984	1+
432.24399	374	1+
432.77834	242	1+
433.86364	550	1+
434.88867	372	1+
435.14553	172	
435.49043	260	1+
435.86495	210	
439.09877	160	1+
439.14432	168	
439.85128	180	
439.89025	902	1+
440.41431	246	1+
440.83358	218	
441.15069	398	1+
442.15518	344	1+
442.87965	398	1+
444.35312	190	
444.87186	3498	1+
445.32990	202	
445.70489	306	1+
445.74858	170	
446.81726	240	1+
447.87442	336	
447.95184	176	
448.05867	262	1+
448.88478	1382	1+
448.94642	290	1+
450.76677	172	
450.81915	290	1+
451.10659	254	1+
451.64911	160	1+
451.86482	180	
452.76932	336	1+
452.80348	210	1+
452.87198	328	1+
452.99602	144	1+
453.30350	168	
454.01968	162	1+
455.77425	324	1+
457.89969	1274	1+
457.92047	290	
460.16400	242	
461.80584	322	1+
462.16063	410	1+
462.80927	270	1+
462.88038	1216	1+
465.10453	216	
465.78451	308	1+
466.78766	186	1+
467.82649	250	1+
467.88713	1438	1+
468.78248	264	
469.90385	172	
470.76630	212	1+
471.21383	218	1+
472.37697	230	1+
473.27600	186	1+
473.38095	150	1+
474.78764	190	
476.71865	380	1+
478.78616	166	1+
479.71664	202	1+
485.89563	708	1+
486.75984	256	1+
486.84207	530	1+
487.15496	174	1+
488.72065	212	1+
489.41655	156	1+
489.80493	224	1+
491.16473	172	1+
491.81940	286	1+
491.87215	170	1+
492.27531	198	1+
495.29300	204	1+
495.78720	238	1+
497.80751	266	1+
498.76713	216	1+
498.80524	186	1+
499.72402	118	1+
499.77373	148	1+
500.81137	194	1+
503.11332	242	1+
503.80159	184	1+
504.11787	168	1+
504.45899	228	1+
504.80447	134	1+
504.85399	192	1+
506.24965	198	1+
506.76508	126	1+
507.76728	100	1+
507.86785	236	1+
509.68400	120	1+
509.80414	234	1+
509.85662	966	1+
509.96694	166	
510.20055	284	1+
511.20401	200	1+
511.31243	320	1+
END IONS

###FS:    #m/z: 336.94471 #charge 1+
###MS: 26
###MSMS: 29
BEGIN IONS
TITLE=Cmpd 21, +MS2(336.9447), 28.0-35.0eV, 0.6min #29
RTINSECONDS=34.759
SCANS=26,29
PEPMASS=336.94471	351344
CHARGE=1+
192.88473	230	1+
196.88149	184	
198.95690	138	
209.88742	270	1+
209.94393	256	1+
211.94352	9454	
212.41878	208	1+
212.88028	836	1+
212.94634	222	
213.93896	6156	1+
214.88755	548	1+
215.93712	822	1+
217.88139	128	
218.95793	102	
220.05605	100	
221.52126	102	
222.38110	104	
222.95503	586	1+
223.89027	100	
223.95976	380	1+
226.89467	124	
226.94405	106	
228.89296	226	
228.93732	182	
229.95398	7970	
229.98520	104	
230.88731	1078	1+
230.95321	226	
231.94968	4286	1+
232.82650	286	1+
232.89216	110	
232.91008	158	
233.89932	408	1+
233.94551	648	1+
235.82279	252	
235.94733	204	
237.06420	172	
238.02981	110	
238.48913	100	
238.57455	106	
239.78706	96	
239.96289	124	
240.96287	226	1+
241.46606	98	
243.89106	118	
244.47131	104	
244.83223	94	
244.95826	98	
245.08267	118	
245.79742	162	
245.91120	116	
246.97241	196	
247.05122	96	
247.96421	1838	1+
248.04542	152	
248.82787	166	
248.89605	700	1+
248.91556	196	1+
249.03117	116	
249.57970	100	
249.82863	160	
249.96046	1204	1+
250.05873	234	1+
250.83183	358	1+
251.59530	118	
251.84148	112	
251.95406	108	
252.22424	260	1+
252.96956	4602	1+
253.08885	186	1+
253.72643	102	
253.86305	170	1+
253.90740	292	1+
254.93898	294	1+
254.96393	2406	1+
255.07287	396	1+
256.45209	98	
256.56094	94	
257.39136	94	
258.84736	98	
259.44447	98	
262.89119	152	
262.93706	116	
263.02709	94	
263.05443	174	
263.08504	110	
263.84513	180	
264.96187	106	
265.26412	152	
265.55790	98	
267.47805	94	
267.83785	136	
268.83886	648	1+
268.99438	168	1+
269.83947	406	1+
269.95843	98	
270.40636	100	
270.88612	172	
270.97897	522	1+
271.91753	118	
271.93368	132	
271.95822	156	
272.79510	118	
272.83967	138	
272.95050	114	
272.97742	448	1+
274.15267	150	
274.79591	200	1+
276.04415	164	1+
276.85354	262	1+
276.89293	136	
276.99262	136	
277.02092	96	
277.19887	214	1+
277.79637	182	1+
277.82942	144	
278.02185	242	1+
278.83286	374	1+
278.94483	190	1+
279.74137	108	
280.04608	324	1+
280.26344	150	
280.81058	126	
280.88867	100	
280.91907	132	
280.95725	130	
282.10840	94	
282.80572	136	
283.00792	94	
283.09478	100	
283.40302	94	
284.13110	106	
285.43044	98	
285.84650	1088	1+
286.40983	118	
286.84805	838	1+
287.92849	108	
289.02692	96	
289.42509	158	
289.81404	146	
289.87783	138	
290.00789	108	
290.78066	96	
290.85765	178	
291.07237	176	1+
291.80752	96	
291.86291	104	
292.16287	160	
292.43053	424	1+
292.83055	108	
293.10799	114	
293.85497	360	1+
293.87356	210	
294.88021	120	
294.99334	316	1+
296.04904	198	1+
296.85061	136	
296.88067	166	
296.92301	106	
296.97343	228	1+
298.08081	190	
298.30861	104	
298.79624	102	
298.81324	196	1+
298.86430	332	1+
298.94872	132	
299.01452	98	
299.06103	226	
299.93876	144	
301.85812	172	1+
302.88333	108	
302.94470	100	
303.44107	106	
303.94252	134	
304.77704	94	
306.79399	140	
306.88315	196	
307.30323	116	
307.80167	200	
307.88736	112	
308.29846	102	
308.80419	120	
308.86150	140	
308.88019	108	
310.41476	102	
310.87669	764	1+
314.91387	140	
315.83407	264	1+
316.91228	96	
318.19485	182	1+
319.95743	246	1+
321.31275	154	
321.81220	202	1+
322.81213	236	1+
323.30600	108	
324.78679	94	
324.86609	122	
324.89325	158	
325.38470	100	
325.88711	388	1+
326.08678	94	
327.10582	226	1+
328.88030	456	1+
329.80379	126	
329.87892	270	1+
332.39696	120	
332.41478	102	
333.89109	210	1+
334.08796	174	1+
334.79560	150	
335.88994	366	1+
337.21036	128	
337.25625	104	
337.84264	122	
338.44408	104	
338.95994	124	
339.19051	190	
339.39838	100	
END IONS

###FS:    #m/z: 340.93934 #charge 1+
###MS: 30
###MSMS: 31
BEGIN IONS
TITLE=Cmpd 22, +MS2(340.9393), 28.0-35.0eV, 0.7min #31
RTINSECONDS=38.4365
SCANS=30-31
PEPMASS=340.93934	2284222
CHARGE=1+
184.86440	150	
190.93170	250	
192.88829	340	1+
192.92756	526	
194.96470	244	1+
196.49831	110	
196.88411	114	
197.89215	130	
200.98685	96	
202.97093	118	
205.94983	304	1+
208.91991	100	
209.88634	216	1+
209.96333	138	
210.93703	420	1+
212.87723	182	
212.89914	112	
213.88266	124	
213.93790	3496	1+
214.89506	112	
215.88587	430	1+
215.91539	112	
215.93785	622	
216.41214	100	
216.79640	132	
217.02290	116	
217.88077	346	1+
219.48176	100	
219.88086	176	1+
221.89171	204	1+
221.94437	216	
222.42501	100	
222.95441	684	1+
223.03404	114	
223.95807	428	1+
223.97817	128	
224.88409	268	1+
226.94360	858	1+
227.91181	350	1+
228.91271	266	1+
230.88563	152	
231.01096	126	
231.57428	108	
231.73389	112	
231.89191	140	
231.94927	2860	1+
231.98247	100	
232.10586	98	
232.12878	194	1+
232.83315	114	
233.39823	168	
233.89634	564	1+
233.94861	286	1+
234.92319	150	1+
235.89005	258	
235.94682	260	
237.08188	222	1+
237.90682	112	
238.04683	148	
240.22863	784	1+
240.93655	148	
240.96128	198	
242.07701	104	
243.83543	122	
243.87220	222	1+
244.03884	118	
244.78960	134	
244.95493	130	
245.93565	126	
246.92713	98	
246.97707	182	
247.88915	108	
247.97704	138	
248.94890	116	
248.97135	124	
249.89773	238	1+
249.96018	534	1+
251.88124	196	
252.00506	132	
252.23236	116	
253.83882	244	1+
254.94191	114	
254.96522	1558	1+
255.06920	204	
256.91857	180	
256.96501	376	1+
257.85276	98	
258.84285	132	1+
258.96114	178	
259.90225	116	
259.95664	484	1+
260.89329	218	1+
261.95688	374	1+
262.92575	150	
263.66039	104	
263.82845	102	
264.42836	108	
264.82619	130	
265.85482	244	
266.01608	188	1+
266.99818	124	
267.13455	194	1+
268.80556	204	1+
269.84333	140	
269.89560	104	
270.85695	104	
270.97155	142	
271.87451	154	1+
271.95393	214	1+
272.79964	186	1+
272.85528	124	
272.91268	132	
272.93149	286	1+
272.97669	336	1+
274.85431	100	
274.97763	158	
275.81067	140	
275.94759	102	
276.84967	394	
277.84089	314	1+
277.96830	116	
278.81001	294	1+
279.95220	128	
279.96624	198	
280.02986	120	
280.42877	102	
281.01222	132	
281.05052	118	
281.85054	118	
281.89042	118	
281.96279	106	
282.87043	252	1+
283.80244	100	
283.97114	248	1+
284.80660	142	
284.85470	126	
284.91325	94	
286.92357	102	
287.80181	202	1+
287.86644	134	
288.08990	106	
289.85872	166	
289.88048	222	1+
290.86111	118	
291.85547	116	
292.87602	102	
292.93664	96	
293.84107	144	
293.87140	170	
293.90035	226	1+
294.85332	122	
295.84825	102	
295.86779	96	
295.90376	230	1+
296.97691	138	
297.00118	102	
297.84530	160	1+
297.93505	136	1+
297.97012	218	
298.86837	194	1+
299.05995	126	
299.80079	132	
300.93716	198	1+
301.85604	352	1+
302.85737	374	1+
302.91969	104	
303.94618	160	
304.25831	104	
304.91960	162	
305.45469	100	
305.88279	338	1+
306.04103	102	
306.88438	272	1+
307.81907	162	
308.29395	320	
308.31095	186	
308.87388	162	
309.87135	116	
309.89175	114	
310.87651	530	
311.88512	464	1+
312.81262	170	1+
312.85441	120	
313.03858	118	
317.87243	118	
319.19477	96	
321.81695	178	1+
321.98441	168	1+
323.14043	118	
324.77857	110	
324.89751	194	
325.89347	184	
326.17724	210	
326.88712	116	
327.82716	230	
327.87883	130	
328.30966	178	
328.88157	432	1+
330.87844	248	1+
330.89698	236	1+
331.75488	112	
332.85487	128	
335.77954	128	
335.88611	144	
336.84965	164	1+
337.04488	96	
337.81920	244	1+
337.87576	172	1+
337.96892	236	1+
338.07156	100	
338.80313	102	
338.96894	148	1+
340.84281	104	
340.89266	98	
340.91100	136	
342.23875	120	
342.90400	118	
343.87276	114	
346.52488	98	
END IONS

###FS:    #m/z: 507.84383 #charge 1+
###MS: 30
###MSMS: 32
BEGIN IONS
TITLE=Cmpd 23, +MS2(507.8438), 28.2-35.2eV, 0.7min #32
RTINSECONDS=39.209
SCANS=30,32
PEPMASS=507.84383	479370
CHARGE=1+
191.95501	242	
196.01475	856	1+
199.88654	508	1+
203.89027	218	1+
209.94243	264	
217.89681	180	
229.88007	276	1+
230.84663	262	1+
234.87680	186	
235.91006	268	1+
236.88491	312	1+
238.88475	186	1+
240.07651	198	
242.90919	204	1+
245.89373	276	1+
246.97914	182	
248.85150	208	1+
250.97175	412	1+
250.99291	288	1+
251.88147	304	1+
251.91304	262	1+
252.07609	322	1+
254.09390	238	
255.04068	118	1+
258.07080	212	1+
258.91129	182	
259.86421	262	
260.87485	626	1+
261.04136	244	1+
261.85390	346	1+
263.91316	184	1+
264.38441	178	
264.86134	162	
264.89250	250	1+
265.08572	306	1+
265.86243	370	1+
266.01587	174	1+
266.16725	348	1+
266.86155	340	1+
266.94913	228	1+
269.02454	216	1+
270.85604	584	1+
270.87773	440	1+
271.07664	118	1+
272.38776	168	
272.85168	1750	1+
273.95630	222	1+
275.85228	522	1+
275.90834	204	
277.88424	192	
278.12658	406	1+
278.37675	482	1+
278.86328	186	
278.89697	200	
279.02242	148	1+
279.13059	338	1+
279.84400	244	1+
280.10659	204	
280.37830	788	1+
280.88822	234	
281.87570	242	
282.12588	222	1+
282.87065	568	1+
283.97432	204	1+
284.40430	178	
285.79367	204	1+
285.93801	642	1+
285.96059	182	1+
286.35699	244	1+
286.86986	286	
286.91663	174	
287.82668	198	
287.84881	294	
288.79010	226	1+
288.86632	484	
288.88605	170	
289.87992	986	
289.96336	192	
290.86334	2792	1+
291.39824	176	
291.87733	766	
291.94752	174	
292.88576	362	
292.98542	144	1+
293.87123	8474	1+
294.05077	172	
294.12294	228	
295.05938	336	1+
295.21656	182	1+
295.28437	186	
295.91449	406	1+
296.06213	258	1+
296.13655	164	1+
296.82266	224	1+
296.84831	298	
298.35129	168	
298.85286	318	
298.87593	602	1+
299.81581	186	
300.20604	122	1+
300.85721	792	1+
302.79341	166	1+
302.88436	232	
302.94298	308	1+
303.10240	188	1+
303.82496	164	
303.88275	540	1+
303.94629	216	1+
304.89964	292	1+
305.82699	286	1+
305.86161	384	
306.87415	178	
306.97265	166	
307.07481	168	
307.89087	1450	
308.13803	1324	1+
308.79376	210	
308.87293	1464	
308.98726	290	1+
309.86969	862	
309.88676	1336	
310.15559	1138	1+
310.87506	514	
310.96777	388	1+
311.88222	17918	1+
311.94602	284	1+
312.03588	130	1+
312.22020	206	1+
312.92700	250	1+
313.24227	102	1+
313.36998	368	1+
313.93194	150	1+
314.86456	1368	1+
315.17663	172	1+
315.55714	136	1+
315.80771	218	1+
315.94236	256	1+
316.37784	350	1+
316.70809	96	1+
316.86445	588	
316.88786	520	
317.36584	250	
317.88770	250	
318.54410	230	1+
318.80492	216	
318.85807	858	1+
318.88145	404	
319.38671	418	1+
319.88240	566	1+
321.35271	324	1+
321.97089	300	1+
322.16967	208	1+
322.84954	288	
323.83443	314	1+
323.87657	320	
323.97175	282	1+
324.00741	232	1+
324.13048	526	1+
324.86539	360	
325.86529	174	
325.88261	324	
325.90011	674	
326.39094	164	
326.88241	612	
327.87730	2002	1+
327.89331	466	
328.30342	258	1+
328.36785	470	1+
328.47365	128	1+
329.17415	172	
329.89245	820	
329.95748	284	1+
330.16057	258	1+
330.82707	288	1+
330.87942	470	
330.89353	622	
331.03943	216	1+
331.09306	206	1+
331.38204	230	1+
331.88883	592	
332.87285	1368	1+
332.90314	486	
333.01898	162	
333.05390	382	1+
333.09420	226	1+
333.76833	122	1+
333.85047	214	
334.02107	280	1+
334.38849	432	1+
334.87848	340	
334.89692	1344	1+
334.94638	278	1+
335.35089	194	
335.84096	496	1+
335.88310	226	
336.87298	1070	1+
336.94362	360	1+
337.02989	144	1+
337.12329	264	1+
337.80259	140	1+
338.39762	386	1+
338.76616	208	1+
339.06029	280	1+
339.80532	166	1+
339.88107	372	1+
341.75835	260	1+
343.00404	260	1+
343.87035	212	
343.91007	174	
344.88298	228	
345.39790	242	1+
345.78087	298	1+
345.87887	400	1+
346.07791	384	1+
347.36348	274	1+
347.50137	170	
348.17742	312	1+
348.91245	494	1+
349.40943	162	
349.97126	164	1+
350.15285	246	1+
350.43630	214	
350.88814	796	1+
351.06881	314	1+
352.77919	336	1+
352.90907	692	1+
353.35118	196	1+
353.84961	1036	1+
354.88878	714	1+
355.06394	422	1+
355.88880	500	1+
355.91468	300	1+
356.78705	274	1+
356.85420	434	1+
357.08783	142	1+
357.79124	232	1+
358.02888	254	1+
358.81772	208	1+
358.93294	176	1+
359.84431	520	1+
360.60623	164	
360.77569	338	1+
360.84778	432	1+
361.77836	288	1+
361.89766	172	
361.91828	180	1+
362.19394	254	
363.02411	540	1+
363.84176	462	1+
364.02945	448	1+
364.07183	394	1+
365.88707	180	
366.18562	252	1+
366.35899	274	
366.75825	168	1+
366.83797	3704	1+
366.88538	176	
367.70742	180	
368.89489	598	1+
369.07697	386	1+
370.78519	450	1+
370.83642	274	
370.87697	206	
371.18714	232	1+
371.37045	198	
371.78842	330	1+
371.86987	276	1+
372.09497	212	1+
372.82262	172	
372.84927	248	
373.09845	168	1+
373.71743	148	1+
373.83384	786	1+
373.90610	532	1+
374.84758	592	1+
374.99020	240	1+
375.10858	192	1+
375.37104	286	1+
375.92268	220	1+
376.88599	562	1+
377.88798	424	1+
377.96102	232	1+
378.84522	196	
378.86595	206	
379.35759	228	1+
379.39176	176	
380.39887	348	1+
380.85152	774	1+
381.79528	368	
381.92997	222	1+
382.85755	280	
383.05561	354	1+
383.14759	146	1+
383.25312	226	1+
383.82673	190	
383.85345	230	
383.90618	220	
384.38055	374	1+
384.69030	156	1+
384.84869	8184	1+
385.92095	360	1+
385.95242	206	1+
386.04326	226	1+
386.09370	176	1+
386.92288	262	1+
387.39203	500	1+
388.73461	172	
388.84838	168	
389.05692	408	1+
389.19606	730	1+
389.80153	176	
389.86858	186	
390.00383	194	
390.06058	342	1+
390.37436	172	
390.78857	172	
390.83985	1000	
391.80814	210	
391.84079	806	
391.90515	208	
391.94879	260	1+
392.06808	270	1+
392.77495	166	
392.83664	466	
392.86367	1030	1+
393.03034	196	1+
393.19382	318	1+
393.23109	158	1+
393.79558	384	1+
393.82402	276	
393.89730	326	1+
394.40141	172	
394.83635	886	1+
395.36337	176	
395.73630	274	1+
395.86811	460	1+
396.77647	114	1+
396.96636	160	1+
397.68797	118	1+
398.13291	290	1+
398.86043	758	1+
399.07375	262	1+
399.21550	224	1+
399.80686	628	1+
401.72680	322	1+
402.86503	3654	1+
402.89758	260	
403.87037	2278	1+
404.01323	340	1+
405.34905	212	1+
405.77859	208	
405.86989	936	
405.90022	168	
406.85741	458	
407.10536	162	1+
407.33355	274	1+
407.86359	13590	1+
408.16635	172	
408.72308	424	1+
408.92621	268	1+
409.21320	170	1+
409.39326	310	1+
409.78070	162	
410.02850	304	1+
410.08223	170	
410.23288	156	1+
410.84874	310	
411.03027	204	1+
411.07444	180	
411.73211	212	1+
411.80894	608	1+
411.86113	390	
412.06625	510	1+
412.22369	316	1+
412.84652	1142	1+
412.91478	192	
413.87878	802	1+
414.80380	162	
414.86594	1004	1+
415.77319	284	1+
415.84159	172	
416.82026	684	1+
416.94490	184	
417.82102	578	1+
418.85350	294	1+
419.08278	206	1+
421.88314	1054	1+
422.13901	290	1+
422.92636	156	1+
423.08985	174	1+
423.86388	698	1+
424.73707	310	1+
425.14452	190	1+
425.87558	1206	
426.86104	2880	1+
426.93954	334	1+
427.22954	84	1+
427.72952	446	
427.93461	228	1+
428.08405	176	
428.14296	276	1+
428.73029	604	1+
428.85183	566	
428.88170	1576	1+
429.82256	316	
429.84262	330	
430.08133	208	1+
430.85889	2070	1+
430.91524	200	1+
431.81847	214	1+
432.42416	164	1+
433.86300	468	1+
434.89035	214	
435.85860	552	1+
435.88972	556	1+
438.77224	344	1+
439.74985	186	1+
439.77708	198	1+
439.89076	862	1+
440.04984	172	1+
441.05274	190	1+
442.15729	216	
444.14988	344	1+
444.87082	4538	1+
444.90547	210	
445.09382	154	1+
445.74144	518	1+
445.75916	194	
445.81320	278	1+
446.37422	200	1+
447.09166	224	1+
448.09164	166	1+
448.35727	124	1+
448.88009	1314	1+
449.82994	292	1+
449.87866	840	1+
450.74425	196	
450.77163	522	1+
450.96132	116	1+
451.10171	266	1+
451.74980	216	1+
451.87137	256	1+
452.11295	290	1+
453.86949	270	1+
457.06170	200	
457.89987	1292	1+
459.36589	148	1+
460.16271	216	1+
462.15565	150	1+
462.88251	1030	1+
465.82014	262	1+
465.88461	310	1+
467.88567	1278	1+
468.78257	222	
469.89259	296	1+
471.71151	258	1+
471.75702	234	1+
475.77996	352	1+
479.06185	136	1+
481.86948	144	1+
484.78233	278	1+
485.89469	1004	1+
486.37440	104	1+
486.84326	458	1+
487.27633	174	
487.42144	218	1+
488.84066	224	1+
491.79759	206	
492.22076	184	1+
493.78099	206	1+
493.88980	170	1+
496.03292	162	1+
497.16139	174	1+
498.20150	184	1+
502.83658	152	1+
503.75785	248	1+
503.79634	520	1+
504.73265	210	1+
506.27562	176	1+
506.43413	214	
506.92586	152	1+
509.80007	148	1+
509.85969	522	1+
510.45863	170	1+
510.73472	198	1+
511.73873	150	1+
512.17918	194	1+
END IONS

###FS:    #m/z: 336.94490 #charge 1+
###MS: 30
###MSMS: 33
BEGIN IONS
TITLE=Cmpd 24, +MS2(336.9449), 28.0-35.0eV, 0.7min #33
RTINSECONDS=39.9895
SCANS=30,33
PEPMASS=336.94490	360364
CHARGE=1+
121.18714	98	
189.86251	162	
192.88995	122	
196.88295	110	
199.07995	96	
203.89660	146	
205.94918	426	1+
205.97252	136	
208.88258	156	
209.88018	394	1+
209.94334	188	
210.88279	238	1+
211.94387	11400	1+
212.87971	828	1+
213.03178	114	1+
213.93915	3448	1+
214.87451	106	
214.89214	100	
215.88235	982	1+
215.93934	342	
217.85936	108	
217.93615	260	
222.82185	126	
223.96131	276	1+
224.87538	146	1+
225.96488	222	1+
226.89474	108	
227.79356	104	
227.89113	428	1+
227.95430	162	
228.89315	306	1+
228.93644	144	
229.10379	106	1+
229.95408	9312	1+
230.09241	92	
230.88764	1564	1+
230.99315	122	
231.94796	4128	1+
232.86597	114	
233.40106	116	
233.82623	170	
233.89650	636	1+
234.89497	236	1+
235.39104	96	
235.82296	124	
236.89206	96	
239.04804	124	
239.89920	178	
239.92490	330	1+
240.79533	104	
240.93741	256	1+
243.85505	94	
245.01413	120	
245.43765	106	
246.39914	142	
246.88575	102	
246.97459	230	
247.07930	196	1+
247.96485	1870	1+
248.88292	148	
248.89878	336	1+
249.82848	134	
249.96395	1000	1+
250.00743	154	
250.83217	648	1+
250.88473	104	
250.90118	136	
251.83639	466	1+
251.91346	160	
251.93219	114	
252.89124	128	
252.93867	106	
252.97069	5028	
253.08667	132	
253.82086	110	
253.90454	312	1+
253.97988	132	
254.03303	94	
254.04595	156	
254.83173	98	
254.85713	126	
254.96480	3150	1+
255.01470	160	
255.07390	304	
256.91395	160	
257.46624	100	
257.48985	94	
258.12667	98	
258.84578	234	
259.43830	122	
259.80083	132	
262.04477	154	
262.82756	294	1+
264.87990	100	
265.00387	134	
265.01993	92	
266.55531	98	
267.14090	102	
267.83780	358	
268.83946	620	1+
269.04858	174	
269.80102	128	
269.96500	192	
270.90632	258	1+
270.97827	234	
271.09918	168	
271.84516	124	
272.13430	116	
272.45767	106	
272.84716	174	
272.97669	342	1+
273.63039	120	
273.79433	492	1+
274.15024	164	
274.41998	92	
274.86124	258	
274.89510	104	
274.94598	96	
274.96849	98	
276.03601	210	1+
276.85087	392	1+
276.89752	128	
277.80168	94	
277.88323	236	1+
277.95802	140	1+
278.44067	106	
278.83556	330	
279.02934	94	
279.41907	94	
279.83248	192	
279.93150	140	
280.26054	184	
280.60883	102	
280.94218	98	
281.05008	168	
281.82735	134	1+
282.85526	140	
283.80713	122	
283.87849	232	1+
284.03965	94	
284.78696	252	1+
285.16667	92	
285.85042	92	
286.85063	308	1+
288.07157	212	1+
288.35866	102	
289.87873	178	1+
291.80562	144	
292.81677	286	1+
292.86411	156	
292.88434	160	
293.10836	244	1+
293.33865	96	
293.87118	238	
293.99688	198	
294.17777	118	
294.86059	176	
295.86216	126	
295.99097	144	1+
296.87409	114	
296.97151	252	1+
297.84726	106	
298.57506	102	
299.06201	348	1+
299.87226	160	
300.42371	98	
301.02008	92	
301.87166	150	
302.85972	332	1+
304.80911	140	
304.89823	166	
305.43126	98	
305.87586	540	1+
307.28823	98	
309.86660	192	
309.94276	102	
310.87628	538	1+
310.91508	98	
312.86619	196	1+
312.91971	190	
313.10377	102	
313.30994	104	
313.89238	136	
315.08600	92	
315.90031	122	
316.87780	94	
318.77897	254	1+
318.87502	208	1+
320.16320	98	
321.75117	100	
321.88618	130	
322.07766	220	1+
323.23833	184	
323.30578	114	
323.89297	214	1+
324.37137	100	
324.43754	104	
325.10677	132	
325.87001	104	
327.50145	96	
327.82262	122	
328.19314	134	
328.88270	268	1+
332.82620	118	
333.09277	120	
333.30951	256	1+
334.28942	104	
334.88801	170	1+
334.91731	98	
338.16509	334	1+
338.87837	320	1+
340.83607	110	
END IONS

###FS:    #m/z: 322.92894 #charge 1+
###MS: 34
###MSMS: 35
BEGIN IONS
TITLE=Cmpd 25, +MS2(322.9289), 28.0-35.0eV, 0.7min #35
RTINSECONDS=43.6655
SCANS=34-35
PEPMASS=322.92894	4880002
CHARGE=1+
192.88542	452	1+
196.88304	122	
201.88814	84	
204.89847	162	1+
205.49793	88	
205.94793	488	1+
206.03767	146	
206.40370	98	
207.81743	84	
208.90115	82	
209.86780	94	
209.94228	102	
210.95718	98	
212.89622	88	
213.89596	86	
214.89129	214	
214.98177	82	
215.88386	126	
220.86734	142	
221.89145	158	
221.94376	90	
222.88303	86	
222.95329	1130	1+
224.36518	100	
224.87289	126	
225.05330	90	
225.72063	82	
227.05828	92	
227.93021	92	
227.94829	148	
228.83749	82	
230.88316	122	
232.00408	122	
232.04967	88	
232.82870	92	
233.14910	90	
234.95609	82	
235.79727	138	
235.82095	120	
236.00756	136	
238.83068	146	
239.08139	214	
239.89245	110	
240.93935	2974	
240.96156	472	1+
241.93841	7156	1+
242.94065	4848	1+
243.88071	232	
243.90023	130	
244.44436	84	
244.93894	1704	1+
246.39752	158	
246.84364	96	
246.97426	534	1+
247.88877	116	
248.90386	152	
249.05095	122	
249.42629	90	
249.96724	174	
250.80284	212	1+
250.94486	118	
250.96884	140	
251.55636	104	
251.83854	98	
252.01033	144	1+
252.42561	82	
252.92720	142	
253.04049	110	
253.83821	132	
253.88315	94	
256.10810	104	
256.51144	96	
256.86084	178	1+
257.02908	154	
258.96002	92	
260.82734	94	
261.40785	92	
261.82681	426	1+
262.80992	178	1+
263.13546	96	
263.90051	118	
263.97953	310	
264.42032	108	
265.85869	234	1+
266.28047	92	
266.99832	188	1+
268.03561	84	
268.07032	216	1+
268.95747	110	
269.79797	204	
269.84867	100	
269.96103	82	
270.81788	204	1+
271.84661	590	1+
273.79133	114	
274.06064	158	
274.84429	84	
274.96371	98	
275.86351	92	
276.84237	354	1+
276.86431	84	
277.82174	222	1+
278.08668	914	1+
278.25172	116	
279.08969	766	1+
279.10683	116	
280.80768	146	
281.12130	90	
281.19934	104	
281.89980	84	
281.92357	102	
283.06870	268	1+
283.79587	146	
283.85197	132	
283.99640	98	
284.29276	298	1+
284.42062	156	
284.92009	98	
284.94897	94	
285.40108	88	
285.86287	190	1+
285.96707	106	
286.02330	234	1+
286.38120	112	
286.91564	134	
288.81221	166	
289.09617	164	1+
289.87863	152	
290.79401	188	
290.85875	114	
291.80251	140	
292.16467	132	
293.87901	112	
294.86798	134	
295.86943	112	
295.88557	98	
297.87124	224	1+
297.95554	136	
298.09350	84	
300.80072	82	
301.16920	82	
301.80466	88	
302.24622	100	
302.85228	110	
304.41700	116	
304.87903	106	
304.91944	134	
304.95802	170	
305.29380	132	
305.87584	122	
306.27534	90	
307.03409	158	
307.30712	108	
307.79904	252	1+
307.89148	178	
308.11300	102	
308.28897	128	
308.89361	96	
308.99331	90	
309.40574	106	
310.31270	110	
310.96407	92	
311.88707	142	
312.87084	126	
313.03037	96	
313.88415	134	
317.88892	86	
319.65556	92	
319.95772	188	1+
320.10670	148	1+
320.15228	88	
320.30502	102	
322.76736	88	
323.13689	234	1+
323.23449	178	
323.41662	98	
323.71884	88	
324.20284	112	
324.89489	444	1+
325.31829	86	
326.31349	90	
326.75176	178	1+
326.89890	106	
327.05030	94	
327.33461	84	
END IONS

###FS:    #m/z: 363.95541 #charge 1+
###MS: 34
###MSMS: 36
BEGIN IONS
TITLE=Cmpd 26, +MS2(363.9554), 28.0-35.0eV, 0.8min #36
RTINSECONDS=44.4385
SCANS=34,36
PEPMASS=363.95541	1383662
CHARGE=1+
189.86169	550	1+
191.85633	118	
192.85838	128	
195.89541	108	
196.88196	130	
203.55769	108	
207.40498	180	
207.87533	492	1+
207.92354	94	
208.94752	134	
209.94283	2178	1+
210.88374	330	1+
212.87769	1042	1+
214.09267	104	
214.41440	168	
216.41403	270	
222.82992	186	1+
222.95004	1934	1+
222.97506	278	1+
223.21207	106	
223.38414	94	
224.94770	2538	1+
225.88228	146	
226.91475	132	
226.94623	13656	1+
227.13215	124	1+
228.04554	198	1+
228.43054	116	
228.89485	434	1+
228.94165	14854	1+
229.42985	116	
230.71535	94	
230.88927	2208	
231.12427	124	
232.88470	582	1+
232.90361	134	
233.83582	104	
233.93471	252	1+
234.03561	106	
234.09782	136	1+
234.88375	308	1+
236.83831	112	
237.02179	94	
237.05528	126	
238.42937	106	
238.92688	200	
239.42105	142	
239.43782	94	
239.83843	126	
240.07889	164	1+
240.93761	356	
240.96187	1094	
241.94026	2004	1+
241.95681	1954	1+
242.94266	1364	1+
242.95779	1292	1+
243.84651	130	1+
244.13176	192	1+
244.89632	106	
244.95640	7258	1+
245.06725	122	
245.83208	148	1+
245.94030	396	
246.42225	100	
246.91810	172	
246.95200	6832	1+
247.21960	100	
248.89804	800	1+
250.40808	104	
250.78889	100	
250.89492	202	
250.94586	106	
250.96996	330	1+
251.04041	148	
251.07070	104	
251.90516	100	
253.08642	118	
253.39032	96	
253.83221	238	
253.90443	184	
254.76244	100	
255.83188	110	
258.80602	108	
258.84624	312	1+
258.97507	210	
259.61158	128	
260.96856	966	1+
261.83066	292	1+
263.83151	246	1+
263.97540	278	1+
264.20883	106	
264.91872	170	1+
264.95883	148	
265.85609	232	1+
265.90227	136	
266.08346	154	
266.41187	232	1+
266.81122	98	
267.00151	210	1+
267.06665	100	
267.89682	96	
267.97018	904	1+
268.81186	102	
269.97127	1012	1+
270.41825	130	
271.84462	140	
271.91466	432	1+
272.06860	106	
272.78781	202	1+
272.84700	188	
273.84444	562	1+
275.78507	252	1+
276.07313	196	1+
277.84850	160	
278.83900	124	1+
279.02607	130	
280.10116	106	
281.03777	124	
281.79465	216	1+
282.08298	98	
283.85630	216	
283.98297	276	1+
284.78209	112	
284.84968	104	
285.84397	296	
285.88495	116	
285.93643	266	1+
287.11497	112	
287.80990	206	1+
287.85594	152	1+
287.92934	114	
289.88056	146	
290.03053	102	
290.85707	98	
292.11776	318	1+
292.86523	184	
293.11905	266	1+
293.85564	422	1+
293.91986	318	1+
294.85978	346	1+
295.80010	124	
296.84917	254	1+
297.87691	166	1+
298.41385	104	
298.80437	222	1+
301.79856	96	
301.86023	236	
301.88043	142	
302.85335	904	1+
303.81162	278	1+
303.85332	650	1+
303.94739	184	1+
304.44486	94	
305.04465	128	
305.86516	126	
306.27849	104	
307.13721	114	
307.88958	396	1+
308.13416	170	
308.29305	150	
308.37191	94	
308.86834	124	
309.87101	956	1+
309.98684	116	
310.31379	126	
310.87419	890	1+
311.86492	190	
312.17496	200	1+
312.97957	114	
316.81509	144	
316.95119	96	
317.88195	106	
318.93267	204	
319.82066	114	
319.88635	230	1+
319.93677	120	
320.87338	136	
320.99614	94	
321.81624	210	
321.97693	126	
322.77493	94	
322.82063	104	
322.93131	554	1+
324.89265	116	
325.11819	96	
325.90761	136	
326.87188	382	1+
327.96356	118	
328.31490	112	
328.93360	108	
329.32806	106	
330.87932	104	
331.75262	112	
331.77426	96	
331.88173	106	
332.40152	94	
335.34962	100	
336.90550	112	
336.94534	528	
337.83277	130	
337.94672	240	
338.95201	126	
339.82740	490	1+
340.94021	260	
340.98895	100	
341.19301	122	
341.50508	118	
342.17859	206	1+
343.27509	132	
347.30250	126	
348.90338	96	
350.08098	116	
350.79044	120	
351.33617	134	
351.75495	128	
352.88501	98	
354.59196	96	
354.78401	128	
355.82396	108	
356.35611	106	
358.51501	112	
366.41109	106	
367.33001	184	
367.82724	356	1+
END IONS

###FS:    #m/z: 507.84404 #charge 1+
###MS: 34
###MSMS: 37
BEGIN IONS
TITLE=Cmpd 27, +MS2(507.8440), 28.2-35.2eV, 0.8min #37
RTINSECONDS=45.211
SCANS=34,37
PEPMASS=507.84404	374288
CHARGE=1+
196.01357	400	1+
199.88878	412	1+
222.96910	184	1+
232.88668	194	
237.12318	242	1+
239.85635	234	
240.07349	354	1+
246.86519	216	1+
247.11031	252	1+
248.84964	156	
250.96932	544	1+
252.08102	372	1+
252.84996	164	
252.96807	182	
255.87745	262	1+
257.11786	272	1+
257.87060	198	
259.91695	306	1+
260.02522	176	
260.87880	398	1+
261.99600	222	1+
262.88920	184	
266.86737	200	
267.17091	220	
267.85891	156	
270.86384	590	1+
270.91074	254	1+
272.38198	306	1+
272.78734	166	1+
272.85317	412	
273.38340	250	1+
273.78574	200	1+
273.85160	804	1+
276.82580	186	1+
278.09651	400	1+
278.82914	204	1+
279.13040	186	
279.89332	238	
280.87237	322	1+
281.38110	378	1+
281.87426	236	1+
281.92871	136	1+
282.03192	154	
284.87555	152	
285.79361	160	
285.82505	150	
286.87479	150	
288.11505	192	
288.18201	130	1+
288.86923	268	
289.38802	246	1+
289.87883	614	
290.86191	3724	1+
292.06562	234	1+
292.13382	148	
293.39192	296	1+
293.87202	5204	1+
294.12342	362	1+
295.90249	166	
296.85458	180	
296.88366	306	
297.85112	146	
297.89526	148	
298.03600	216	1+
298.85245	306	
298.87326	348	
299.87387	218	
300.85774	1060	1+
300.89859	178	
301.87918	176	
301.91229	150	
302.94182	310	1+
303.85470	294	1+
304.87754	160	
305.39603	220	1+
305.81176	314	1+
305.84896	240	
306.87836	294	
307.89128	1300	
308.14120	800	1+
308.29261	296	1+
308.88116	2100	1+
309.86849	1438	1+
309.88767	1248	1+
310.15671	702	1+
310.45817	176	1+
311.85277	238	
311.88193	11562	1+
312.83747	162	
313.15663	186	1+
314.86397	950	1+
315.84417	158	
315.87627	188	
316.58787	98	1+
316.86315	866	1+
316.88321	176	
317.88940	318	
318.85587	542	1+
318.88076	238	
318.93532	216	
319.87894	204	
319.95562	154	1+
320.87294	182	
320.89766	200	
321.88094	488	1+
322.79792	152	
323.07983	174	
323.12955	234	1+
323.86147	168	
324.13074	152	1+
324.85959	176	
325.85921	162	
325.90149	824	1+
326.19794	198	1+
326.24166	164	1+
326.88613	270	
327.37591	200	
327.88126	926	1+
328.37138	356	
328.86948	324	
328.94706	196	1+
329.06372	226	1+
329.80627	190	
329.89302	392	
330.02180	160	1+
330.16011	200	
330.88005	274	
330.92421	150	
330.98008	246	1+
331.88800	234	
331.94785	270	1+
331.95767	260	1+
332.38856	156	
332.87101	1348	1+
332.90377	456	1+
333.13026	276	1+
334.02340	262	1+
334.38581	182	
334.89924	452	
335.02829	336	1+
335.83914	348	
335.88242	402	
336.83563	150	
336.89936	212	
336.94170	410	1+
337.79602	146	
337.88054	642	1+
338.84907	152	
339.22225	112	1+
340.85585	208	
340.88212	194	
340.92987	148	
342.02708	228	1+
342.04524	196	1+
342.90597	412	1+
343.17379	276	1+
343.87361	418	1+
343.90675	278	1+
343.99029	184	1+
345.87245	264	1+
348.88543	162	
348.90525	176	
349.01401	122	1+
349.90052	156	
349.93160	268	1+
350.79378	236	1+
350.88872	526	1+
350.96183	252	1+
351.05052	274	1+
352.76169	286	1+
352.85297	1066	1+
352.90472	840	1+
353.85443	888	1+
354.43198	186	1+
355.07141	144	1+
355.43420	234	1+
355.88780	218	
355.91117	176	1+
356.82720	598	1+
356.87725	310	1+
356.90335	210	1+
357.82753	356	1+
358.72657	200	1+
359.83696	204	1+
360.09793	152	1+
360.80386	160	1+
361.86797	200	1+
361.91240	320	1+
363.76049	148	1+
364.36006	204	
364.84897	216	
365.04873	142	
365.36912	298	1+
365.79224	268	1+
365.90549	198	1+
366.12942	250	1+
366.83764	2790	1+
367.70491	446	
367.86401	144	
368.68577	146	
368.89433	218	
369.78081	186	
369.87233	214	1+
369.90179	366	1+
369.96757	196	1+
371.03339	174	1+
371.83080	168	
371.86644	200	
372.01150	170	1+
372.11411	212	1+
372.16964	128	1+
372.88383	188	
373.82141	378	1+
373.89210	144	
374.79499	220	1+
375.18032	196	
375.73969	214	1+
375.88774	166	
376.38707	166	
376.87410	274	
377.15567	158	1+
377.88548	402	1+
378.86564	170	
379.08732	256	1+
379.12923	150	
379.38709	306	1+
379.93004	202	1+
380.86183	328	1+
380.87921	176	
382.38727	272	1+
382.85552	612	1+
383.10992	302	1+
383.88753	572	1+
384.84788	4456	1+
384.89112	494	1+
385.37749	158	
386.38852	316	1+
387.78578	492	1+
388.19588	316	1+
388.84738	288	1+
389.04115	154	1+
389.20040	226	1+
389.71034	162	
390.84011	628	
391.73635	200	1+
391.80028	346	
391.84164	644	
392.82702	1240	1+
392.86096	1016	1+
392.94864	202	1+
393.35658	218	1+
393.79959	302	
393.90027	316	1+
394.39799	280	1+
394.78672	320	1+
395.05023	180	1+
395.19862	158	1+
395.86660	398	1+
396.73158	276	1+
396.85305	556	1+
397.88144	256	
398.07701	220	1+
398.22833	190	1+
398.39933	164	
398.70992	160	1+
399.80451	166	
399.84875	152	
400.77596	164	
401.12660	192	
401.87435	152	
402.72980	94	1+
402.86158	1140	
403.86856	830	
403.90432	192	
404.86947	756	
405.79024	368	1+
405.86134	1632	1+
406.05368	216	1+
407.16355	242	1+
407.80363	148	
407.86352	8732	1+
408.41053	158	
408.78369	252	1+
409.72135	620	1+
409.82980	1118	1+
409.89570	142	
410.31302	144	1+
410.64565	100	1+
410.91859	280	1+
411.08418	186	1+
411.80295	348	1+
411.83804	1382	1+
411.86739	274	
412.84301	996	1+
413.07058	338	
413.74769	200	1+
413.87306	322	
414.12206	156	1+
414.88866	146	
415.87099	532	1+
416.36384	274	1+
416.91419	358	1+
417.88000	150	1+
419.86481	166	
420.14966	150	
420.87578	938	1+
421.72830	212	1+
421.81734	332	1+
422.94482	168	1+
423.78993	154	
423.86865	232	
424.73829	464	1+
425.25927	118	1+
425.74257	268	1+
425.88099	726	
426.85981	2302	1+
426.93736	164	
427.09443	236	1+
427.72998	676	1+
427.88477	208	
428.84893	726	
428.88303	864	1+
429.73452	418	1+
429.83052	238	
430.73610	282	1+
430.85943	1472	1+
430.87999	242	
431.86500	938	1+
433.38609	244	1+
433.88785	268	1+
434.89094	190	1+
435.86694	228	1+
436.16336	118	1+
436.25054	168	1+
439.88898	992	1+
441.86870	514	1+
441.91545	162	
443.14993	158	1+
443.24209	256	1+
443.74081	188	
444.81830	146	
444.87059	2686	1+
444.89960	174	
444.95087	208	1+
445.74178	400	1+
446.22607	222	1+
446.87364	558	1+
448.87726	1180	1+
449.87607	880	1+
450.74781	192	
450.77038	236	
450.81786	164	
451.23329	160	
451.86472	342	1+
451.89784	242	1+
454.77530	184	1+
457.78222	142	1+
457.90203	382	
458.90145	208	
459.13681	150	
459.67506	182	1+
460.91746	142	1+
461.91932	160	1+
462.88267	724	1+
462.99154	200	1+
464.88538	360	1+
467.88578	1236	1+
468.80135	224	1+
469.77977	160	
469.88651	294	
469.91268	228	
470.86354	146	1+
471.77604	190	1+
472.72694	170	1+
482.79199	152	
485.79300	576	1+
485.89734	1112	1+
486.79471	452	1+
486.84030	376	1+
487.27576	148	
489.80145	428	1+
489.89799	300	1+
493.11494	158	1+
494.13125	274	1+
494.87413	230	1+
498.79418	186	1+
501.62248	144	1+
501.80680	314	1+
504.21820	204	1+
505.43088	146	
508.91732	154	1+
509.85759	524	1+
509.92112	96	1+
END IONS

###FS:    #m/z: 322.92922 #charge 1+
###MS: 38
###MSMS: 39
BEGIN IONS
TITLE=Cmpd 28, +MS2(322.9292), 28.0-35.0eV, 0.8min #39
RTINSECONDS=48.8765
SCANS=38-39
PEPMASS=322.92922	4436000
CHARGE=1+
88.26231	158	
192.88766	358	1+
195.11534	90	
195.40333	106	
196.88218	192	
197.88698	90	
198.87787	148	
199.89068	154	
200.89446	88	
203.86948	84	
203.88453	104	
203.95475	154	
204.00446	102	
204.89293	78	
205.94649	580	1+
206.92464	90	
207.40872	82	
209.94186	80	
210.89435	246	1+
211.11235	78	
213.88564	212	
214.47094	84	
215.88248	476	1+
216.99050	80	
217.04091	92	
220.88306	84	
221.94039	224	
222.87595	92	
222.95245	760	1+
223.95671	456	1+
224.83076	136	
225.37762	80	
226.94464	86	
227.11204	78	
227.89948	160	1+
227.93484	272	1+
228.95527	86	
229.53709	78	
230.03210	114	
230.84390	186	1+
230.85728	88	
230.88846	180	
231.01719	134	
231.96761	82	
235.82199	462	1+
235.85859	80	
237.09103	112	
237.94320	82	
238.00026	98	
238.94112	126	
238.98267	88	
239.07525	148	
240.20627	104	
240.94013	3348	
241.80766	84	
241.93831	9254	1+
242.46303	102	
242.79047	84	
242.94048	6688	1+
243.88029	94	
244.93821	1842	1+
246.93861	92	
246.97465	322	
248.08999	100	
249.07347	82	
249.91712	88	
249.96586	78	
250.39884	98	
250.89661	158	
250.96654	80	
251.90900	84	
252.26561	98	
252.39630	114	
252.93291	84	
253.82416	212	1+
255.39773	102	
255.95722	90	
256.80547	102	
256.83694	142	
257.35189	96	
257.93229	226	1+
258.60629	108	
258.82103	94	
258.90147	84	
259.06019	288	1+
259.83813	188	1+
260.98740	98	
261.17586	84	
262.80069	114	
262.82793	150	
263.07456	186	1+
263.82636	132	
263.97764	204	
264.84615	148	
264.87507	108	
266.03243	134	
266.09851	92	
266.83903	280	1+
266.85986	142	
266.93228	78	
267.13309	148	
267.84271	280	1+
267.95255	284	1+
270.57975	94	
271.53230	84	
271.84423	456	1+
272.78932	402	1+
272.84811	288	1+
273.02265	84	
274.89714	92	
274.91562	98	
276.84514	344	
277.39909	98	
279.09138	320	
280.03737	246	1+
280.09320	172	
280.13767	134	
280.79864	84	
282.18264	94	
282.81081	240	1+
283.01226	80	
283.06886	146	
283.87217	80	
284.29178	488	1+
285.56311	100	
285.87022	78	
285.97376	100	
286.79918	180	
287.09792	96	1+
287.80003	82	
287.86252	94	
288.87413	90	
289.05966	122	
289.88012	200	
290.42241	112	
290.80055	196	1+
290.85632	116	
291.05427	222	1+
292.86070	180	
293.87443	166	
293.89800	86	
294.19489	88	
294.86132	164	
294.97029	80	
295.85258	80	
298.82108	102	
300.81932	126	
301.78518	86	
304.39586	82	
305.05711	242	1+
305.87352	126	
305.92738	204	1+
306.27773	148	
306.44281	184	
306.84259	120	
306.88468	498	1+
307.79925	82	
308.29113	164	
308.85926	84	
309.94213	206	1+
310.04614	114	
310.30843	272	
310.87804	374	1+
311.91178	100	
312.84278	82	
313.37740	92	
313.86704	118	
315.88642	120	
317.16452	94	
317.30208	92	
317.84571	216	1+
319.07795	84	
320.15487	148	
320.29144	80	
321.06576	174	1+
321.16335	84	
321.98431	244	1+
322.24940	94	
322.30299	212	1+
323.81845	82	
323.94887	84	
323.96405	94	
324.81349	88	
324.89093	130	
324.95496	128	
325.38470	88	
326.23122	88	
326.87042	146	
327.89152	118	
328.18743	206	1+
END IONS

###FS:    #m/z: 363.95574 #charge 1+
###MS: 38
###MSMS: 40
BEGIN IONS
TITLE=Cmpd 29, +MS2(363.9557), 28.0-35.0eV, 0.9min #40
RTINSECONDS=49.649
SCANS=38,40
PEPMASS=363.95574	1013050
CHARGE=1+
187.53859	102	
187.86665	96	
189.86104	396	
191.10502	150	
191.85964	352	1+
196.88609	294	1+
200.94743	126	
205.95158	126	
205.97004	98	
207.87379	340	
207.94717	268	1+
208.89106	124	
209.94282	2324	1+
210.88192	186	
212.87724	2202	1+
214.89493	204	
215.91903	96	
216.41042	394	1+
216.90965	146	
218.91164	220	
222.95090	1928	1+
224.94744	2962	1+
224.97598	122	
224.99487	200	
225.88482	296	1+
226.94637	11808	1+
227.00206	114	1+
228.63713	108	1+
228.89200	268	1+
228.94137	12470	1+
230.03452	106	1+
230.88771	2374	1+
232.05990	110	
232.88419	382	
234.87615	210	
234.92707	188	
235.84739	96	
235.93876	106	
236.62854	96	
236.82072	118	
238.11560	96	
239.06747	286	
239.34155	106	
239.96684	126	
240.93907	772	
240.96246	1422	1+
241.93979	452	
242.01509	228	1+
242.05788	152	1+
242.93981	1696	1+
242.95830	1182	1+
243.81694	114	
243.89748	142	
244.85910	124	
244.95606	5188	1+
244.98576	134	
245.83632	298	
245.94131	494	
246.72451	114	1+
246.83074	134	
246.87059	128	
246.95216	6204	1+
247.02681	130	
247.83710	102	
248.79899	128	
248.89785	1340	1+
250.06890	208	1+
250.89802	378	1+
250.94391	116	
250.96620	476	1+
251.78668	214	1+
252.05564	132	
253.83442	156	
253.90480	198	
254.42913	122	
254.89675	110	
255.01537	104	
255.07359	126	
257.95759	98	
258.83148	162	
258.96887	128	
259.93897	120	
260.39157	156	
260.83544	116	
260.96732	748	1+
261.83221	138	
262.83281	348	1+
262.91852	152	
263.97694	202	
264.89018	146	
264.95944	236	
264.97508	110	
265.05919	126	
265.08392	94	
265.97511	288	
266.11626	150	
266.54339	108	
266.81488	98	
266.86006	296	1+
267.78436	160	1+
267.92506	148	
267.97168	524	1+
268.95814	130	
269.92287	114	
269.96673	1018	1+
270.81130	250	1+
271.84137	454	1+
271.91527	268	1+
271.93990	190	1+
272.17406	100	
272.97174	120	
273.10874	116	
273.97588	100	
274.42127	248	1+
275.10671	140	1+
275.84567	484	1+
275.92338	116	
276.80298	116	
277.91058	116	
278.05736	172	1+
278.79342	246	1+
279.10134	252	
279.87658	120	
280.85548	170	1+
281.11134	180	
281.78538	230	1+
281.81221	126	
282.95566	136	
283.85111	146	
284.80128	164	1+
285.84626	428	1+
285.92834	96	
288.07965	312	1+
289.85448	308	1+
290.78255	164	
290.88316	108	
291.47603	98	
291.80102	96	
292.54999	100	
293.85453	462	1+
293.87559	128	
294.86011	324	1+
295.95747	268	1+
296.80573	130	
296.86351	100	
297.11721	152	1+
297.88789	124	
298.79835	452	1+
298.86809	108	
300.06646	120	
300.43215	94	
300.86165	518	1+
301.85849	398	1+
302.83058	98	
302.94128	226	1+
303.80668	254	
303.85525	762	1+
304.81139	130	
305.00563	118	
305.18894	156	1+
305.84249	104	
305.93481	102	
306.00036	100	
306.07290	94	
306.27338	196	
306.67042	96	
307.43648	102	
307.95556	96	
308.13582	256	1+
308.79468	96	
309.00123	208	1+
309.30183	292	1+
309.91539	96	
309.93671	96	
310.87806	600	1+
311.86528	146	
311.88320	346	1+
311.92867	118	
313.02649	118	
315.61802	116	
315.85662	218	
315.89211	210	1+
316.81050	124	
317.81018	102	
318.13049	284	1+
318.88139	112	
318.93184	494	1+
319.86879	246	1+
320.02436	130	
321.81424	104	
321.86354	206	1+
322.05739	96	
322.93061	258	1+
323.04236	204	1+
323.96897	102	
324.01961	102	
324.88008	132	
324.89136	170	
325.89763	144	
326.33554	126	
326.85957	94	
327.16664	154	
328.39946	100	
328.88579	132	
329.88876	124	
330.17778	196	1+
331.95579	114	
333.38984	96	
334.13725	202	1+
334.88592	124	
335.88621	160	
336.88827	122	
336.94365	574	1+
339.82681	120	
339.87033	212	1+
340.18957	234	1+
340.42384	98	
340.93612	434	1+
342.41799	96	
344.32918	120	
346.06496	114	
349.31642	138	
350.33438	96	
351.92942	106	
352.88551	106	
356.94816	192	1+
357.05793	106	
359.86127	148	1+
361.75135	214	1+
364.04050	222	1+
364.74862	182	1+
364.84738	168	
364.94991	206	1+
365.77853	280	1+
366.78462	210	1+
367.32983	200	
END IONS

###FS:    #m/z: 336.94516 #charge 1+
###MS: 38
###MSMS: 41
BEGIN IONS
TITLE=Cmpd 30, +MS2(336.9452), 28.0-35.0eV, 0.9min #41
RTINSECONDS=50.4215
SCANS=38,41
PEPMASS=336.94516	257528
CHARGE=1+
103.95546	120	
128.31833	96	
192.89128	138	
196.88198	214	1+
205.94746	132	
206.97131	198	1+
208.88409	140	
209.88636	96	
210.88420	322	1+
211.87471	98	
211.94364	6830	1+
212.87641	830	1+
213.93826	2728	1+
214.90078	204	1+
215.45392	90	
215.88612	192	
215.93598	358	1+
216.89013	168	
217.39206	96	
217.88203	118	
217.90918	92	
217.93689	124	
221.88717	98	
222.88505	90	
222.95098	206	1+
223.07562	92	
223.97916	92	
224.97348	142	
225.95893	188	1+
226.59986	114	
227.05317	306	1+
227.88925	582	1+
228.80467	94	
228.89138	484	1+
229.02359	136	1+
229.95419	6002	
230.88848	888	1+
230.95853	228	
231.95004	3060	1+
232.82575	100	
233.82183	236	1+
233.89637	300	1+
233.94595	390	
234.54243	94	
235.88625	92	
235.94119	202	1+
236.06934	190	1+
237.90470	204	1+
239.96575	334	1+
240.96867	288	1+
244.07562	130	
244.79316	170	1+
244.96686	106	
245.94219	88	
246.39091	92	
246.90482	160	
246.97612	102	
246.99162	164	
247.96254	1650	1+
248.14433	94	
248.83130	146	1+
248.89817	548	1+
249.95934	814	1+
250.82964	546	1+
250.98479	134	
251.96727	142	
252.03674	166	
252.83386	386	1+
252.85108	100	
252.89528	118	
252.93560	114	
252.96952	3590	1+
253.03090	102	
253.08302	118	
253.48604	92	
253.90305	356	1+
254.91920	100	
254.94077	128	
254.96561	1744	1+
255.07328	478	
256.02605	102	
256.53919	106	
256.84356	160	
256.88955	346	1+
256.96317	380	1+
257.84926	108	
257.89361	262	1+
257.91309	274	1+
258.07735	94	
258.84411	194	
258.96580	176	
258.99528	188	1+
259.85383	102	
259.95811	112	
261.79354	194	1+
261.98549	96	
262.21282	100	
262.34787	88	
262.95484	100	
263.52222	96	
263.82800	146	
265.08394	176	
265.85421	118	
265.92424	88	
266.99374	130	
267.80212	100	
267.83547	106	
267.93231	232	1+
268.83980	708	1+
268.87779	94	
269.06681	100	
269.80162	154	
269.97656	474	1+
270.32933	100	
270.96351	146	
270.97902	396	1+
271.09564	88	
271.91088	122	
272.86292	96	
272.88118	94	
272.98135	162	
273.08630	134	
273.81396	208	1+
274.79431	118	
274.84814	104	
275.91287	92	
276.85542	500	1+
276.89675	88	
276.92722	144	
277.80632	126	
277.83860	256	
277.91657	98	
278.76483	102	
278.83319	920	1+
279.09900	128	
279.83343	492	1+
280.91042	98	
281.04792	142	
281.87038	164	
283.11764	98	
283.78921	90	
284.35446	114	
285.81725	96	
285.83871	98	
285.88510	104	
285.90941	100	
286.04439	106	
286.41845	90	
286.79593	232	1+
286.84860	1260	1+
290.04567	90	
290.85832	120	
290.96885	88	
291.80536	92	
292.88796	140	
293.99486	140	
294.85366	120	
294.85954	130	
294.90524	148	
295.00622	146	
295.24503	98	
295.93288	92	
296.04591	144	
296.86753	116	
297.13039	102	
299.41813	98	
299.86376	250	1+
299.88321	198	
302.15485	90	
303.86046	390	1+
304.03350	162	
305.29906	154	1+
305.99382	88	
306.88054	310	
307.80416	256	1+
307.88714	152	
308.89490	114	
309.86799	216	
309.89641	92	
309.96433	152	
310.87498	566	1+
311.80793	90	
311.83465	104	
312.86358	296	1+
318.87569	222	1+
318.99302	90	
320.15635	148	
320.82021	220	1+
321.05360	98	
321.89005	130	
324.04389	88	
324.89380	142	
325.89424	94	
328.31078	102	
328.82379	204	1+
328.88768	312	1+
330.87269	158	
330.88535	128	
331.82826	202	1+
332.86088	88	
335.23747	136	
335.89084	162	
336.12866	114	
336.80070	94	
337.89883	172	
337.96207	126	
339.16532	100	
340.05900	90	
340.48204	88	
340.72966	92	
END IONS

###FS:    #m/z: 322.92878 #charge 1+
###MS: 42
###MSMS: 43
BEGIN IONS
TITLE=Cmpd 31, +MS2(322.9288), 28.0-35.0eV, 0.9min #43
RTINSECONDS=54.087
SCANS=42-43
PEPMASS=322.92878	4540314
CHARGE=1+
184.43380	108	
189.77323	84	
192.88875	326	
196.88312	332	1+
202.04677	86	
205.94974	428	
206.97581	118	
207.97034	178	
209.12870	92	
209.94022	124	
211.41944	88	
212.87798	376	1+
212.89558	220	1+
214.14728	84	
218.97366	88	
218.99087	136	
220.88355	190	1+
221.06529	84	
221.94232	170	
222.95193	998	1+
223.95639	598	1+
224.37794	112	
224.79372	86	
225.04777	96	
226.43157	92	
226.88429	92	
226.97256	140	
227.93169	126	
227.95448	194	
228.91150	130	
231.03138	88	
232.04999	84	
233.08547	82	
233.92430	196	
234.91444	124	
234.93561	98	
235.95292	94	
236.00794	86	
236.82903	94	
237.05987	190	1+
238.94017	94	
239.08302	146	
239.79738	168	
240.16247	108	1+
240.93963	2756	
241.94083	2724	
241.96908	136	
242.88691	110	
242.94073	8744	1+
243.15001	88	
244.06821	132	1+
244.34785	122	1+
244.93760	2208	1+
245.83696	92	
245.88776	86	
246.97631	598	1+
247.33444	114	
248.00317	90	
249.90106	206	1+
250.94631	92	
250.96860	84	
251.07562	92	
252.91686	290	1+
253.83231	236	
254.83320	118	
254.93954	126	
255.07208	82	
255.10589	152	
255.78212	118	
255.95155	108	
256.89584	140	
256.91402	90	
257.42699	88	
257.80355	282	1+
258.84008	172	
258.97011	134	
260.41040	98	
260.44717	94	
260.83738	98	
261.65636	92	
262.82657	118	
262.84093	130	
262.96985	454	1+
263.05492	160	
263.82743	430	1+
263.90117	200	
263.97367	300	1+
264.02922	88	
264.10107	104	
265.05910	278	1+
266.87429	120	
267.85826	114	
268.90463	164	
268.95851	94	
269.03049	96	
269.79710	214	
269.86515	106	
270.79918	96	
271.84445	124	
272.13125	128	
272.84469	120	
272.87060	120	
273.79608	182	
274.04907	84	
274.15409	166	
274.79687	96	
274.85015	198	
275.81632	132	
276.80703	90	
276.84962	266	1+
277.92332	234	1+
278.84041	102	
279.09088	1120	1+
279.83888	140	
280.13715	124	
280.16049	112	
281.79817	86	
281.86768	130	
283.28734	492	1+
283.86941	92	
284.29193	414	1+
284.84302	178	1+
285.87036	98	
286.80202	258	1+
286.91680	252	1+
287.00473	92	
287.05179	90	
287.87941	98	
288.93859	86	
289.40310	192	
289.79552	348	1+
289.85634	110	
292.93907	122	
293.43112	90	
293.78260	94	
293.87143	114	
294.13082	96	
294.85901	544	1+
294.93287	108	
295.79881	120	
295.88208	152	
296.11895	86	
296.86997	424	1+
297.89113	102	1+
298.81591	136	
299.78188	174	
300.86275	446	1+
301.75055	100	
302.14770	110	
302.75475	134	
302.79345	148	1+
303.24281	114	
304.26101	98	
304.85638	92	
305.87422	138	
306.27729	94	
306.88088	390	1+
307.27896	132	
307.75304	84	
307.79466	122	
307.84813	228	1+
307.86080	116	
308.29114	220	
308.80691	194	1+
308.87411	120	
309.15489	116	
309.29658	116	
309.88936	164	
309.93064	144	
310.31183	208	
310.87890	642	1+
310.89531	84	
311.88424	398	1+
313.80276	112	
313.88488	128	
314.57071	114	
314.79160	98	
317.42684	98	
317.99583	84	
320.15865	92	
320.81301	180	1+
321.01829	86	
321.75811	226	1+
321.88309	156	
321.94302	176	1+
322.92197	100	
324.00928	84	
324.09473	88	
324.86455	84	
324.88438	360	1+
324.90512	118	
326.03395	162	
327.88833	410	1+
328.09700	88	
END IONS

###FS:    #m/z: 340.93931 #charge 1+
###MS: 42
###MSMS: 44
BEGIN IONS
TITLE=Cmpd 32, +MS2(340.9393), 28.0-35.0eV, 0.9min #44
RTINSECONDS=54.8595
SCANS=42,44
PEPMASS=340.93931	1763644
CHARGE=1+
186.87483	94	
189.54019	92	
192.92590	408	
194.92492	98	
196.88378	90	
202.94480	92	
205.94943	220	
206.40900	150	1+
209.93882	540	1+
212.87765	538	1+
213.87994	392	1+
213.93872	2878	1+
215.88782	556	1+
215.93909	506	1+
216.41192	174	
217.87973	94	
217.93534	200	
221.03369	104	
221.89206	106	
224.97421	150	
225.17321	92	
226.82397	124	
226.91563	278	1+
226.94624	354	1+
228.94824	154	
229.95340	104	
230.05066	112	
230.88813	286	
231.89076	132	
231.94900	2450	1+
233.89401	516	
233.91499	146	
234.88583	94	
235.89002	120	
236.23605	102	
237.95868	104	
238.98770	152	1+
239.42671	94	
239.88809	116	
240.23058	322	
241.23080	186	
241.88452	250	1+
241.94855	120	
242.82613	328	1+
243.82807	250	1+
243.94343	92	
245.19166	98	
246.00158	136	
246.39274	90	
246.97511	466	
248.89589	136	
248.97171	114	
249.90519	160	
249.93585	186	1+
249.95994	596	1+
250.89362	92	
251.57478	196	
252.04753	240	1+
254.00643	106	
254.90135	202	1+
254.93976	136	
254.96587	1268	1+
255.07334	554	1+
255.09439	162	
255.65195	96	
255.88604	104	
256.07656	396	1+
256.85881	104	
256.96320	414	1+
257.80227	106	
257.83712	452	1+
258.84357	262	1+
258.90893	210	1+
259.95623	430	1+
260.83530	122	
260.84964	142	
260.98526	130	
261.03283	100	
261.98852	104	
262.89127	98	
262.96278	194	
263.91999	106	
264.06752	96	
264.15995	116	1+
266.86306	102	
268.79927	98	
268.94044	106	
269.74630	102	
269.79724	158	
270.90392	158	
271.51776	92	
271.91903	98	
272.93362	314	
273.79391	92	
273.82549	96	
273.84067	108	
274.80786	278	1+
274.89832	110	
275.79164	98	
275.83834	114	
275.86447	152	
276.38350	102	
276.81396	330	1+
276.85173	98	
276.96764	218	1+
277.00026	104	
277.75093	92	
277.85248	216	
279.84327	106	
279.91758	210	1+
280.07194	100	
280.78782	92	
281.87216	98	
281.97252	198	1+
282.86047	282	1+
284.92716	194	1+
285.78831	122	
286.00302	92	
286.79698	124	
286.88420	90	
286.91045	170	
287.85439	96	
287.88584	110	
289.40188	116	
289.56782	100	
289.87557	128	
290.00425	104	
290.39298	108	
290.86241	518	1+
290.88159	214	
290.95279	90	
291.79879	112	
291.86692	434	1+
292.04441	98	
292.43726	132	
293.06371	126	
293.43487	92	
293.89651	112	
297.83592	102	
297.88316	122	
298.58358	106	
298.80423	98	
299.98791	136	
300.87022	250	1+
300.89262	98	
301.26189	94	
301.40782	100	
301.80641	274	1+
302.17179	246	
302.85511	176	
303.88045	336	1+
304.26270	92	
304.85581	270	1+
305.81533	288	1+
305.92487	214	
307.29684	118	
307.78532	118	
307.88838	340	1+
308.29113	272	
308.87931	146	
309.89867	180	1+
309.92800	230	1+
309.96069	90	
310.59521	112	
310.87755	478	1+
311.02433	240	1+
311.81616	92	
311.86280	124	
312.80714	128	
312.87177	152	
313.76150	128	
313.87136	96	
314.82501	122	
314.88428	92	
315.48503	104	
316.19536	108	
319.87967	94	
320.81254	180	1+
321.74567	104	
321.93720	122	
323.30523	132	
323.88181	120	
324.56782	106	
324.89275	240	
325.53964	92	
325.88776	382	1+
326.17252	120	
328.89535	248	
329.84899	196	1+
329.88450	96	
330.15525	102	
334.05631	92	
334.61720	118	
335.00134	136	
336.77973	374	1+
337.30530	116	
337.87981	98	
338.87285	140	
341.30969	204	1+
342.89998	306	1+
344.18363	100	
344.71234	98	
END IONS

###FS:    #m/z: 363.95527 #charge 1+
###MS: 42
###MSMS: 45
BEGIN IONS
TITLE=Cmpd 33, +MS2(363.9553), 28.0-35.0eV, 1.0min #45
RTINSECONDS=55.6315
SCANS=42,45
PEPMASS=363.95527	1060826
CHARGE=1+
83.62947	106	
189.86294	222	
190.86164	132	
191.85749	562	
193.93668	100	
195.05251	116	
196.88374	248	
199.88701	260	1+
205.94901	188	
207.87391	252	1+
207.94565	130	
208.93951	184	
209.94278	2050	1+
210.88440	394	1+
212.87711	2676	1+
214.89272	376	
216.41016	176	
218.91045	152	
219.86308	112	
222.95139	2004	1+
224.94849	2772	1+
224.97655	140	
225.22786	136	1+
225.87829	168	1+
226.05855	98	1+
226.94637	13116	1+
227.88910	442	1+
227.92870	268	
228.89296	374	1+
228.94103	12394	1+
229.77919	96	1+
230.88768	3570	1+
231.12117	168	
231.44395	126	
231.64444	116	
231.70384	104	
232.01232	120	
232.88808	400	
234.88034	238	
235.82164	128	
235.98432	180	
236.05406	244	1+
236.85530	128	
237.13305	100	
237.80533	100	
239.42490	186	
239.48190	102	
240.14398	174	1+
240.79805	120	
240.91984	172	
240.93896	450	
240.96211	1292	
241.89628	122	
241.94178	634	
242.00674	180	1+
242.94009	1766	1+
242.95726	1790	1+
244.95571	6360	1+
244.99131	116	
245.93865	134	
246.80638	236	
246.90354	182	
246.95213	6462	1+
247.39700	124	
248.03143	106	
248.80124	196	
248.89788	1218	1+
249.05026	124	
249.07743	200	1+
249.87056	112	
249.99340	112	
250.71369	102	
250.90610	120	
250.95208	174	
251.06510	160	1+
252.89538	516	1+
252.95084	108	
253.83117	168	
253.90220	302	1+
255.09973	152	
255.82772	140	
255.97126	98	
258.84527	320	1+
258.97369	540	1+
260.92992	298	1+
260.96846	1272	1+
261.83139	110	
261.98110	114	
262.07860	326	1+
262.91698	120	
263.97349	624	1+
264.84901	476	1+
264.95771	220	
265.52090	170	
265.83633	250	1+
266.81364	182	1+
266.98338	106	
267.97357	724	1+
268.96332	1614	1+
269.03592	152	
269.96788	1352	1+
271.84283	100	
271.91697	172	
272.84570	302	1+
272.91801	112	
272.94096	98	
275.13726	220	1+
276.09265	118	
276.43610	166	
276.84571	446	1+
277.41312	118	
278.84484	280	1+
279.05994	106	
279.10461	406	1+
279.81203	108	
279.84016	126	1+
279.96272	398	1+
280.10957	266	1+
280.79019	294	1+
280.98464	130	
283.85154	368	
283.98484	338	1+
284.13260	130	
284.87439	154	
285.84439	400	1+
285.93361	230	1+
285.95562	150	
286.80436	106	
286.91902	142	
287.04269	138	
287.88290	138	
289.79032	414	1+
290.79065	296	1+
290.86924	102	
292.43497	518	1+
292.54823	108	
293.11521	136	
293.43491	332	1+
293.85307	434	1+
293.87496	162	
294.33638	138	
294.85698	364	1+
295.43033	192	
295.88532	106	
295.90501	312	1+
296.81031	138	
296.87191	520	1+
297.81108	142	
298.05980	100	
298.40447	110	
298.80373	276	
299.13203	196	1+
299.80709	200	
300.46477	132	
300.86721	122	
301.81216	140	
301.85853	216	
302.85161	128	
303.80354	208	
303.85757	794	
303.94519	116	
304.81000	136	
304.94691	214	
304.98454	152	
306.75880	112	
306.84527	350	1+
307.13114	118	
307.82243	140	
307.89165	188	
308.28992	164	
308.87857	120	
310.06160	196	1+
310.87558	652	1+
311.83348	142	
311.85900	184	
312.36099	362	1+
312.84362	112	
313.87217	200	1+
316.81325	132	
318.82352	118	
318.88269	264	1+
318.93301	182	
319.82028	120	
319.86649	412	1+
320.14106	150	
320.92519	194	
321.12116	108	
321.44525	100	
321.81364	438	1+
322.04887	138	
322.87425	132	
322.93275	138	
324.28840	120	
324.87925	170	
325.15885	220	1+
325.86901	518	1+
326.79519	150	
326.87145	374	1+
326.89772	162	
328.88460	224	
328.94447	202	1+
329.87627	458	1+
331.39732	210	1+
333.79790	114	
334.96044	106	
335.74879	98	
336.85140	262	1+
336.94282	552	1+
337.82790	148	
338.83049	134	
340.93746	524	1+
341.76753	220	1+
346.81602	118	
349.31695	134	
350.06472	106	
350.88787	330	1+
351.78689	106	
352.77551	188	
353.75884	156	
354.76334	262	1+
355.21474	102	
355.81701	116	
356.05952	122	
356.79055	116	
357.33961	100	
357.71780	114	
357.82677	140	
359.83179	230	1+
360.61547	114	
364.79705	120	1+
365.77909	108	
366.91973	100	
367.14047	110	
367.77540	256	1+
367.99273	236	1+
END IONS

###FS:    #m/z: 340.93944 #charge 1+
###MS: 46
###MSMS: 47
BEGIN IONS
TITLE=Cmpd 34, +MS2(340.9394), 28.0-35.0eV, 1.0min #47
RTINSECONDS=59.3215
SCANS=46-47
PEPMASS=340.93944	1675116
CHARGE=1+
138.82930	250	
181.07080	98	
186.87729	116	
189.86130	258	
190.92831	228	
192.92643	454	
194.92245	96	
196.87719	330	1+
197.92873	104	
203.88224	100	
205.89939	102	
205.94520	938	1+
207.88243	364	1+
208.88351	246	1+
208.93919	180	
210.93648	586	1+
212.05093	138	
213.87494	108	
213.93887	2766	1+
214.41672	136	
214.88498	1068	1+
215.49422	96	
215.88695	910	1+
215.93460	428	
217.88062	378	
217.93718	112	
220.88921	428	1+
221.94608	578	1+
222.38926	152	
222.95124	402	1+
222.97239	122	
224.94860	198	
224.97317	114	
225.88927	428	1+
226.89312	360	1+
226.94804	136	
227.11232	108	
227.95731	220	
228.84738	222	1+
228.94791	404	1+
229.88389	566	1+
230.90900	142	
231.39780	298	1+
231.94867	1524	1+
232.87307	100	
232.88678	164	
233.89530	658	1+
233.94718	566	
235.82024	134	
235.89324	274	1+
235.94707	272	
236.36295	98	
237.82534	124	
238.85709	202	1+
239.02546	128	
239.79106	110	
239.90142	216	
239.93922	434	1+
240.22942	454	
240.83581	432	1+
240.92786	114	
240.96227	158	
241.88114	134	
242.94027	118	
243.04758	148	
243.82188	146	
243.89322	142	
244.95544	118	
245.50306	98	
245.83149	138	
246.06921	98	
246.48726	96	
246.85166	104	
246.87872	254	1+
246.97494	310	1+
248.99507	102	
249.96133	336	
250.90518	130	
250.94682	142	
250.96519	382	1+
251.07789	186	1+
251.91573	104	
253.83212	406	1+
253.96078	98	
254.83125	238	1+
254.96473	1656	1+
255.07084	124	
256.85066	102	
256.86483	142	
256.91690	154	
256.95450	278	1+
256.99790	190	1+
257.79908	306	1+
257.90022	338	1+
257.94422	104	
258.84885	134	
258.88401	132	
261.85854	114	
262.92486	102	
262.96321	132	
263.95867	284	1+
263.97668	134	
264.07940	214	1+
264.84879	132	
265.90819	106	
266.84901	182	
267.13671	168	
268.84520	148	
269.79768	154	
269.85658	116	
270.06312	104	
271.14821	202	1+
271.84598	394	1+
271.92478	370	1+
272.07086	134	
272.97476	130	
273.97605	112	
274.85512	188	
276.81667	160	
276.85445	862	1+
278.81630	110	
278.84573	152	
278.86149	212	
279.38715	148	
279.85153	224	
280.60270	100	
280.78898	114	
280.80600	192	
280.83830	136	
280.87482	170	1+
281.04976	172	
281.90832	122	
282.13303	176	1+
282.83454	108	
282.84742	156	
282.96618	106	
283.37600	98	
283.85331	144	
285.93692	102	
287.36677	106	
289.01581	96	
289.85901	114	
289.88311	234	1+
290.86467	568	1+
291.80707	150	
291.93516	108	
292.43450	288	1+
292.93394	144	
293.84472	132	
294.86021	794	1+
295.84833	128	
297.35433	106	
297.97243	176	
298.21887	136	
298.82435	102	
298.84615	112	
298.92799	174	
299.87955	158	
300.00901	96	
300.44522	108	
300.85069	112	
301.42741	96	
301.85595	352	1+
302.17282	154	
302.89911	118	
302.94480	98	
303.50706	96	
306.88508	232	
307.88683	184	
308.40622	100	
308.86454	124	
308.88315	126	
309.24354	98	
309.82090	166	
309.88914	122	
310.87838	1120	1+
311.83507	120	
312.86408	112	
313.08167	96	
313.86466	110	
316.90299	234	1+
317.58645	106	
319.58541	116	
319.86893	142	
321.22079	100	
321.88721	206	1+
321.93970	126	
323.88932	324	1+
324.86382	154	
325.14932	102	
325.82944	158	
326.14012	114	
326.17297	126	
326.89099	406	1+
327.82818	224	1+
328.88486	566	1+
328.95609	156	
334.80564	148	
335.82828	122	
336.80066	130	
337.75133	116	
337.77337	102	
339.77581	144	1+
339.89163	104	
343.77367	124	
END IONS

###FS:    #m/z: 507.84380 #charge 1+
###MS: 46
###MSMS: 48
BEGIN IONS
TITLE=Cmpd 35, +MS2(507.8438), 28.2-35.2eV, 1.0min #48
RTINSECONDS=60.094
SCANS=46,48
PEPMASS=507.84380	422814
CHARGE=1+
192.02546	186	
196.01532	432	1+
199.88657	256	
200.88578	158	
209.94493	350	1+
210.03070	226	1+
215.88296	182	
224.97687	200	
229.85363	160	1+
232.89432	252	
233.89416	152	
235.92730	150	1+
237.86190	166	
238.87251	152	
239.85823	194	
240.07647	164	
241.85347	204	
241.87883	182	1+
244.02001	186	1+
244.90547	162	
244.92976	186	1+
245.89082	240	
248.80442	212	1+
248.87748	214	1+
248.97385	194	
250.90014	224	1+
250.97070	482	1+
251.11282	298	1+
251.87289	258	1+
252.07481	274	1+
254.12367	238	1+
255.83716	210	1+
256.10753	254	1+
258.40005	156	
259.87149	912	1+
259.88002	240	
260.87750	642	1+
266.09353	174	1+
266.17350	156	
266.88820	252	1+
267.01349	244	1+
268.88827	256	1+
270.85532	180	
270.92036	172	1+
271.84852	2042	1+
271.91914	216	1+
272.38068	202	1+
272.85108	1774	1+
272.91607	248	1+
273.87928	292	
274.91210	222	1+
277.90166	226	1+
278.83600	250	1+
278.86486	196	
279.39195	568	1+
279.87972	446	1+
280.10720	476	1+
280.39412	408	1+
281.35516	226	1+
281.37899	488	1+
282.36128	146	1+
282.38344	334	1+
282.89467	400	1+
283.89946	326	1+
285.79045	152	
285.85130	264	
285.89787	342	1+
285.94522	204	1+
286.87210	366	1+
287.39536	290	1+
287.81233	284	1+
287.85126	316	
288.86876	404	
289.12887	320	1+
289.87808	572	
290.86505	3258	1+
290.88479	306	
292.90318	162	
293.12349	220	1+
293.87164	6584	1+
295.79546	162	1+
296.81233	228	1+
296.85567	372	
297.43399	182	1+
297.90001	152	
298.35026	140	1+
298.85470	592	1+
299.14618	170	
299.84666	894	1+
300.03958	166	
300.85084	650	1+
302.09157	180	
302.12830	198	1+
303.86461	302	
304.10467	190	1+
305.78492	316	1+
305.82507	290	1+
305.85989	692	1+
307.34583	212	1+
307.88898	1428	
308.14135	1156	1+
308.35066	180	1+
308.87106	2636	1+
308.99988	232	1+
309.03344	140	1+
309.07877	304	1+
309.79159	182	
309.88686	1626	1+
310.15507	1308	1+
310.90942	248	
311.30645	204	1+
311.88202	13540	1+
311.93149	160	
312.05867	150	
312.40142	174	
312.82110	506	1+
313.10958	122	1+
314.86298	1852	1+
315.38084	248	1+
315.93497	342	1+
315.98513	216	1+
316.86414	384	
316.88702	586	1+
318.35908	182	
318.38371	190	1+
318.85503	156	
320.38375	166	
320.41294	206	1+
320.86807	178	
320.88495	182	
321.88466	410	1+
323.87728	190	
324.86178	468	1+
325.38577	172	
325.88157	186	
325.90008	514	
325.99351	240	1+
326.87596	1924	1+
326.95670	258	1+
327.05571	318	1+
327.75106	182	1+
327.80555	238	1+
327.87598	1188	1+
327.89755	648	
327.98070	140	1+
328.94156	168	
329.89375	468	
330.16117	242	1+
330.88277	362	
331.88164	226	
332.87173	980	1+
332.90409	456	1+
334.89782	436	
335.84038	506	
335.88439	604	1+
336.39479	388	1+
336.86603	172	
336.94008	278	1+
337.83887	200	1+
337.88093	332	1+
337.99292	234	1+
338.06031	276	1+
339.72565	130	1+
339.87876	402	
340.86293	284	
340.90205	188	1+
341.01592	188	1+
343.84259	152	
344.81619	456	1+
345.89884	178	
347.80591	188	1+
347.92855	150	
348.39319	310	1+
348.75067	366	1+
348.88915	280	
349.75490	314	1+
349.81935	312	1+
349.89355	278	
350.88854	1070	1+
351.77093	170	
351.85713	152	
351.90526	818	1+
352.24606	146	1+
352.77564	258	1+
352.79532	368	1+
352.90693	622	1+
353.85146	924	1+
354.83696	298	
355.03110	196	1+
355.88299	202	1+
356.37636	242	1+
356.83320	236	
356.85161	188	
357.87219	254	
359.00809	186	1+
359.94918	202	1+
361.26626	152	
362.15976	214	1+
362.36405	318	1+
362.81317	188	1+
362.86745	232	
363.90712	382	1+
364.03886	262	1+
364.84809	418	1+
366.17960	358	1+
366.78261	170	
366.83708	1640	1+
366.87309	200	
367.70943	194	
367.83865	984	1+
367.91871	154	
368.13998	110	1+
368.72720	238	1+
368.89715	268	
369.18687	366	1+
369.83657	800	1+
370.79098	170	
370.89627	380	1+
371.19271	420	1+
372.14968	326	1+
372.36525	264	1+
372.79303	324	1+
372.84823	282	
373.06045	286	1+
373.82458	246	
373.85525	280	
373.90824	290	1+
374.06339	168	1+
374.37194	254	1+
374.80093	198	
374.81820	450	1+
375.71987	240	1+
375.89222	188	
376.35269	238	1+
376.88619	236	
377.80491	154	
377.84032	248	1+
377.86557	164	
377.88279	348	1+
378.08648	356	1+
378.36854	240	1+
378.38056	438	1+
378.73739	232	1+
378.82573	164	
380.71663	456	1+
380.85539	160	
381.71830	324	1+
381.85296	778	1+
381.88957	330	1+
382.85450	628	1+
383.12795	168	1+
384.84859	5770	1+
384.89393	240	
385.40038	270	1+
385.91511	264	
387.71601	232	1+
387.77354	420	
387.84497	414	1+
387.90551	264	1+
388.73967	332	1+
388.79248	210	
389.19864	622	1+
389.84222	198	
390.79008	204	
390.83899	1118	
391.83971	702	
391.87479	252	
391.90396	340	1+
392.82305	366	1+
392.86097	474	1+
393.79779	192	
394.76162	160	
394.78977	406	1+
394.82899	248	
394.89432	320	1+
394.90722	288	1+
395.86257	376	1+
396.39259	300	1+
397.38969	164	1+
397.73190	428	1+
398.87008	710	1+
399.81076	152	
399.84611	316	1+
400.84960	210	1+
400.89949	166	
402.86377	2552	1+
402.97942	200	1+
403.86831	1766	1+
403.93618	394	1+
404.06707	172	
404.35060	220	1+
405.20339	198	1+
405.74029	162	
405.78294	242	
405.86326	992	1+
406.78874	178	
407.00717	156	1+
407.73787	240	
407.77820	162	
407.86367	9114	1+
408.71978	758	1+
409.72148	646	1+
409.80886	158	
409.92615	152	
410.78212	196	1+
410.83488	784	
411.10918	192	1+
411.58378	102	1+
411.86601	230	
412.36407	166	
412.84258	512	
412.86984	268	
413.07400	316	
413.87592	1170	1+
415.87426	310	
416.05794	134	1+
416.81635	454	1+
418.09862	172	1+
418.73532	238	1+
418.84723	210	
419.84320	292	1+
421.88178	340	
422.86619	824	1+
423.79291	390	1+
423.86520	588	1+
424.85942	176	
425.73195	218	
425.75398	254	
425.87490	330	
426.73935	258	
426.76608	186	
426.81666	200	
426.86060	1870	1+
427.38174	214	1+
427.73014	1448	1+
427.79501	618	1+
427.82618	152	
428.79731	486	1+
428.84818	646	1+
428.88311	1090	1+
429.05996	200	1+
429.82604	400	
430.66721	194	1+
430.73802	338	1+
430.85224	378	
430.88296	268	
431.77325	158	
431.86372	874	1+
433.07339	204	1+
434.88685	156	
435.85998	234	1+
437.72367	184	
437.76566	184	1+
439.82619	160	1+
439.88833	1102	1+
440.05950	112	1+
441.86619	356	1+
443.09632	238	1+
443.46610	200	
444.87066	2986	1+
445.74573	210	
446.73446	384	1+
446.76121	484	1+
447.73670	286	1+
447.87851	172	
448.88807	308	
449.87670	1082	1+
450.74703	450	1+
450.76471	608	1+
450.81381	388	1+
451.89994	152	
453.70363	148	
453.87482	170	
455.06444	208	1+
456.71373	220	
457.70123	252	1+
457.90278	762	1+
458.25878	164	1+
458.76341	324	1+
459.90614	394	1+
460.21493	228	1+
461.71063	168	
461.82352	208	1+
462.87922	1088	1+
466.10014	176	1+
467.88695	1852	1+
468.78199	276	1+
468.83403	156	
472.86709	170	
476.77304	164	
478.76659	348	1+
481.79065	270	1+
481.90558	190	1+
482.79230	198	1+
485.89677	726	1+
486.78962	202	
486.84343	292	1+
491.78577	338	1+
491.84752	272	1+
498.79681	148	
499.80318	270	1+
500.80838	204	1+
501.60811	166	1+
501.74167	150	1+
504.80554	196	
505.78937	310	1+
509.85843	776	
END IONS

###FS:    #m/z: 336.94493 #charge 1+
###MS: 46
###MSMS: 49
BEGIN IONS
TITLE=Cmpd 36, +MS2(336.9449), 28.0-35.0eV, 1.1min #49
RTINSECONDS=60.8665
SCANS=46,49
PEPMASS=336.94493	327450
CHARGE=1+
180.86425	92	
184.93111	110	
205.94795	136	
211.94367	5864	1+
212.08929	88	
212.87772	838	1+
213.90824	104	
213.93857	2862	1+
214.00230	104	
214.89379	132	
215.88526	980	1+
215.93511	316	
216.89697	200	
217.88197	206	
217.93732	126	
218.83915	140	
219.41200	94	
219.83936	90	
223.93871	140	
223.96436	222	1+
224.48288	102	
224.95037	104	
225.88877	344	1+
226.87717	92	
227.95515	120	
228.42768	86	
228.89232	320	1+
229.95427	5030	
230.88821	1666	1+
230.96207	160	
231.14169	86	
231.94940	2446	1+
232.00814	88	
232.88256	138	
233.82539	630	1+
233.89622	428	1+
233.94454	486	1+
234.54045	100	
234.82726	368	1+
235.84617	132	
235.87960	134	
235.89447	118	
237.06632	120	
238.47217	88	
239.79085	104	
240.96204	126	
242.14610	118	
242.94519	92	
243.01236	98	
244.84160	94	
245.83267	136	
245.91318	86	
245.93621	92	
246.39181	210	1+
246.97345	408	
247.07948	104	
247.96345	1556	1+
248.03126	110	
248.83092	122	
248.89835	688	1+
248.98733	120	
249.00826	94	
249.06947	88	
249.33852	104	
249.83125	198	
249.95819	872	1+
250.83033	590	1+
251.06945	192	
251.14542	98	
251.91258	204	
252.97045	2746	1+
253.02098	130	
253.03608	114	
253.53295	144	1+
253.90491	282	1+
253.95900	168	
254.93426	388	1+
254.96542	1746	1+
255.07626	232	
256.85062	152	
256.96338	296	
257.80985	96	
258.84375	292	1+
259.93591	210	1+
260.06390	94	
260.82597	202	
260.84286	130	
261.08563	168	
261.47744	96	
261.83494	214	
262.83568	154	
263.36337	116	
263.82356	242	1+
263.91062	226	1+
265.01189	106	
267.79046	118	
267.84129	222	
267.94048	96	
267.99855	146	
268.79918	90	
268.84082	1620	1+
269.79875	188	
269.97789	470	1+
270.83618	164	
270.98156	320	1+
271.39244	90	
271.91189	224	
272.34600	90	
272.85213	100	
272.87140	86	
272.89297	136	
272.95238	86	
272.97832	182	
273.79630	294	
274.18586	186	1+
274.84657	124	
274.98158	126	
275.78435	116	
276.85388	646	1+
276.93700	96	
277.02243	324	1+
277.22311	94	
277.83247	1680	1+
277.93096	136	
278.02759	262	1+
278.83456	1350	1+
280.80675	236	1+
280.89663	122	
282.08133	158	
282.97224	110	
283.76460	116	
283.86680	238	1+
285.84864	848	1+
286.85128	596	1+
286.97574	92	
287.81290	232	1+
288.52312	94	
288.85645	150	
288.90326	118	
289.85178	140	
291.80346	152	
291.85865	132	
292.39887	108	
292.85351	114	
293.10659	306	1+
293.86629	536	1+
293.99017	88	
295.28906	88	
296.81653	104	
296.84150	128	
296.87214	130	
297.85740	134	
297.98760	92	
298.83544	104	
298.96566	126	
299.76751	154	1+
300.51760	88	
301.83309	242	1+
303.86658	94	
304.92509	252	
305.03299	106	
306.29248	90	
306.75602	144	
306.87701	210	1+
307.80641	216	1+
308.87098	106	
309.29754	114	
309.87559	94	
310.87598	246	
311.87862	208	
311.92272	128	
312.08093	124	
312.94683	90	
313.87054	152	1+
313.88569	114	
314.00149	90	
315.96055	90	
316.14928	116	
316.87894	162	
318.24432	144	
319.89295	174	
320.14758	122	
321.35949	90	
323.02076	90	
324.89542	296	1+
325.11679	116	
326.87486	98	
326.89939	96	
327.82297	206	1+
328.88558	460	1+
329.23003	96	
329.42609	88	
329.86722	140	
329.87522	94	
332.50883	94	
334.83848	200	1+
334.95663	92	
336.28583	92	
337.17756	196	1+
337.88889	88	
337.92615	130	
341.21566	154	
342.42010	102	
END IONS

###FS:    #m/z: 340.93943 #charge 1+
###MS: 50
###MSMS: 51
BEGIN IONS
TITLE=Cmpd 37, +MS2(340.9394), 28.0-35.0eV, 1.1min #51
RTINSECONDS=64.573
SCANS=50-51
PEPMASS=340.93943	1433286
CHARGE=1+
81.58495	96	
177.93188	100	
178.46804	102	
182.86712	130	
184.85599	96	
190.92948	148	
192.92488	422	
193.94705	150	
196.88389	344	1+
200.97745	168	
203.88338	160	
205.94717	232	1+
207.94676	102	
208.94344	190	
209.88673	236	
209.93128	94	
210.93689	406	1+
212.94507	138	
213.89289	136	
213.93823	1818	1+
214.48183	112	
214.88028	180	
214.90832	282	1+
215.88670	564	1+
215.93386	292	1+
217.87746	218	
217.91038	284	1+
217.93636	214	
221.49209	102	
221.88982	322	
222.95374	694	1+
223.05542	94	
223.94727	236	
223.95790	524	1+
225.97087	126	
226.86661	110	
226.89174	144	
226.94967	216	
227.95125	126	
228.94592	106	
230.85533	150	1+
230.88701	632	1+
231.94882	1362	1+
233.01685	144	
233.39916	212	1+
233.89484	292	
233.95171	96	
234.88075	136	
235.83134	138	
236.13581	102	
236.82106	134	
237.00968	214	1+
237.36420	112	
237.86018	164	
238.43435	98	
238.83436	112	
238.85439	142	
240.22703	436	
240.82939	108	
241.01014	328	1+
241.12141	132	
241.38414	104	
241.83497	182	
242.89643	144	
243.83239	126	
245.05707	100	
245.14679	102	
245.83566	234	1+
246.06347	114	
246.97487	240	
247.97893	118	
248.90416	122	
249.09477	130	
249.96099	540	
250.95262	196	1+
252.97562	124	
253.90635	96	
254.84086	188	
254.94342	202	1+
254.96299	1348	1+
255.91045	164	
256.07699	200	
256.85082	94	
256.89617	140	
256.91362	154	
258.84503	252	
259.85228	134	
259.95615	346	
260.83804	184	
260.85445	180	
260.89765	108	
261.06776	116	
261.88586	124	
262.48339	102	
262.85287	190	
263.44819	102	
263.59242	100	
265.89205	220	1+
267.80132	114	
267.82799	138	
268.83902	390	1+
268.97663	98	
269.79815	158	
270.80214	118	
271.90930	198	1+
272.84736	154	
272.92826	186	
273.79544	128	
275.86217	110	
276.85254	330	
276.95855	184	1+
277.85908	142	
278.84315	892	1+
278.86200	188	
278.88216	114	
279.09344	194	1+
279.89745	128	
279.96391	100	
280.40081	94	
280.50605	116	
281.81857	134	
281.86029	262	1+
281.97015	100	
282.80738	138	
284.43331	102	
284.86233	108	
284.93309	162	
285.86263	106	
286.89477	96	
287.79401	268	1+
288.85810	290	1+
290.79576	246	1+
290.85293	250	1+
291.87771	94	
292.42954	408	1+
292.87551	138	
293.00424	98	
293.87042	232	
293.90969	170	
294.86715	124	
295.79998	94	
295.86260	186	
296.84943	162	
297.91168	136	
298.01206	130	
299.88339	140	
300.86953	108	
300.89280	120	
300.95095	136	
301.88349	162	
304.90594	104	
304.94375	208	
306.87895	136	
307.82083	116	
307.89178	98	
308.86721	118	
309.29544	124	
309.83085	112	
309.86393	130	
310.87659	328	
311.88418	196	
311.93306	106	
312.80391	212	1+
312.86983	200	
314.85590	302	1+
314.88675	136	
317.89369	122	
319.88841	124	
320.07737	94	
321.88602	104	
321.92991	98	
322.81835	162	
323.88392	646	1+
324.88983	452	1+
326.17227	142	
327.82924	384	
328.81829	94	
328.88462	380	
329.86956	396	1+
330.41422	108	
330.81665	160	
330.84424	102	
331.80824	102	
336.87161	136	
336.90763	100	
338.87306	150	
341.78658	110	
344.17829	216	1+
END IONS

###FS:    #m/z: 507.84386 #charge 1+
###MS: 50
###MSMS: 52
BEGIN IONS
TITLE=Cmpd 38, +MS2(507.8439), 28.2-35.2eV, 1.1min #52
RTINSECONDS=65.345
SCANS=50,52
PEPMASS=507.84386	437260
CHARGE=1+
196.01466	614	1+
200.88617	180	
209.94253	190	
231.89228	480	1+
232.89588	346	1+
234.87971	174	1+
236.89537	170	
238.06270	296	1+
239.85552	196	
241.85329	274	1+
248.12090	154	
249.93468	310	1+
250.82148	156	
250.90671	144	
250.96903	732	
252.07636	182	
253.88762	338	1+
258.87607	156	
259.86565	144	
259.87352	558	1+
260.81909	236	1+
262.38134	196	
262.91220	166	
265.80802	198	1+
265.94764	168	
266.16274	272	1+
267.10352	208	1+
267.37705	292	1+
268.10716	134	1+
268.87604	414	1+
270.85740	312	1+
271.38924	194	1+
272.85228	1562	1+
273.97317	164	1+
275.84984	166	
278.83737	150	
279.82646	156	
280.80184	222	1+
281.37579	606	1+
281.40840	180	
281.87657	146	
281.90778	236	1+
282.05177	186	1+
283.94454	368	1+
284.89897	150	
285.85696	182	
285.89726	282	
285.93605	160	
286.38165	266	1+
286.87535	198	1+
286.89667	160	
287.38584	204	1+
287.84966	236	
288.86562	184	
289.87839	1060	
290.86508	2886	1+
291.80454	282	1+
291.90084	146	
291.91986	144	
293.87222	6490	1+
293.96990	206	1+
294.10937	292	1+
294.81347	166	
294.95344	158	
296.38198	150	
296.81485	560	1+
296.85532	340	
296.87520	672	1+
297.81550	560	1+
298.11070	188	1+
298.37406	208	1+
298.85073	384	
299.07610	194	1+
299.80885	222	1+
299.90439	154	
300.17918	144	1+
300.85619	996	1+
302.86306	174	
303.82366	144	
303.86124	264	
304.88047	174	
305.83514	302	1+
305.86166	940	1+
305.91329	410	1+
306.80299	192	1+
307.88907	752	
308.14019	990	1+
308.82503	168	
308.84199	282	1+
308.86986	2634	1+
309.37921	196	1+
309.88878	1466	1+
310.15597	816	1+
311.12506	194	1+
311.84079	178	
311.88153	12550	1+
312.17006	182	
314.86413	1872	1+
315.37244	174	
316.88200	350	1+
317.07421	298	1+
317.80575	150	
318.85991	466	1+
319.88666	208	
321.83721	150	
321.88506	414	
321.99910	190	1+
322.39258	180	
322.86186	172	
322.88096	360	1+
323.81082	146	
323.98254	160	
324.38654	412	1+
324.85761	476	
324.88787	144	
325.88125	374	
325.89929	482	
326.14422	198	1+
326.88184	1064	
327.36571	348	1+
327.38690	354	1+
327.80263	340	1+
327.84016	174	
327.87861	1946	1+
330.88066	382	
330.91107	170	
331.83325	144	
331.87156	1446	1+
331.89803	214	
332.38193	230	1+
332.87347	1258	1+
332.89667	206	
334.77290	312	1+
334.87951	226	
334.89755	406	
335.34118	266	1+
335.77359	208	1+
335.84026	324	1+
335.88185	354	
336.99277	190	1+
337.80007	286	
337.87699	572	
338.38256	218	
338.82931	164	
338.87823	624	1+
339.93556	196	1+
340.90313	156	
341.40048	264	1+
341.97423	166	1+
344.89667	148	
346.86375	144	
347.77769	232	1+
347.89051	156	
348.86493	208	
348.89437	220	
349.36562	350	1+
349.40599	330	1+
349.75679	200	
350.76721	190	
350.88605	540	1+
350.98410	242	1+
351.77486	164	
351.85140	164	
352.90618	520	1+
353.15051	208	1+
353.81759	162	
353.85016	542	
354.06322	204	1+
355.83400	690	1+
355.88980	308	
356.78475	160	1+
356.83630	624	1+
356.88485	202	
357.36956	314	1+
358.36883	178	1+
358.87198	244	1+
358.96620	214	1+
359.90663	232	1+
360.77590	254	1+
362.87174	166	
364.84650	192	
365.41931	186	
365.78272	438	1+
365.94891	224	1+
366.18430	204	1+
366.38590	304	1+
366.83721	2284	1+
367.70809	624	1+
367.76353	440	1+
368.89190	420	1+
369.04522	170	
369.83814	1054	1+
369.87438	304	1+
371.18705	288	1+
371.87686	150	
372.85675	284	1+
373.71649	226	
373.83068	200	
373.90108	518	1+
374.90134	288	1+
375.38060	148	
375.84840	200	1+
376.40350	358	1+
376.72442	602	1+
376.88457	488	1+
377.72801	540	1+
378.37626	268	1+
379.53432	168	
380.85373	530	1+
381.71666	160	
381.79997	346	1+
382.38794	342	1+
382.85431	628	1+
382.90049	270	1+
384.84800	5668	1+
385.79480	158	
386.81194	218	1+
387.14305	218	1+
387.71863	284	1+
387.77179	460	1+
387.89106	176	
388.73788	232	1+
388.84742	268	
389.20175	144	1+
389.84184	210	
389.88747	242	
390.78491	548	1+
390.80616	228	
390.84117	2136	1+
392.07323	162	
392.82731	530	
393.79284	384	1+
393.82987	696	1+
394.87053	372	1+
395.82207	274	1+
396.92797	146	1+
397.38922	184	
397.74328	344	1+
397.76970	306	1+
398.80001	378	1+
398.88617	266	1+
399.85221	474	1+
400.06589	208	1+
400.12286	150	
402.86231	2432	1+
403.78374	144	
403.80950	170	
404.36341	266	1+
404.71694	168	
405.78217	924	1+
405.86662	1164	1+
405.90819	192	
406.94366	230	1+
407.20252	148	1+
407.73082	298	
407.79251	320	1+
407.86269	8812	1+
408.74729	264	
409.38616	186	
409.71924	1392	1+
409.77160	156	
410.72131	830	1+
410.83519	780	1+
411.81422	238	
411.85305	266	
411.87784	280	
412.72723	152	
412.84185	674	1+
412.86614	370	
413.87500	1092	1+
414.71763	160	1+
415.87149	676	1+
416.87456	474	1+
418.85078	436	1+
419.79406	240	1+
421.87985	686	1+
422.86004	232	
423.79202	148	
423.86570	596	
424.83265	146	
424.86885	332	
425.75013	734	1+
425.78004	288	1+
425.87774	196	
426.85857	1628	1+
427.73212	2542	1+
428.13804	196	1+
428.79679	312	
428.84349	378	
428.88263	560	
429.83080	284	
429.86417	180	
430.82414	156	
430.85952	1600	1+
430.87637	190	
431.76747	160	1+
431.86525	1098	1+
432.06156	204	1+
432.28442	100	1+
433.19419	88	1+
433.84840	202	
433.87534	198	
434.85069	454	1+
435.89778	316	1+
436.89450	258	1+
437.72725	242	
437.75980	154	
439.86552	218	1+
439.89064	1198	1+
441.22920	196	
441.87331	274	1+
443.75189	246	
444.87142	2168	1+
445.74153	668	1+
446.80868	166	
446.87650	306	
447.88662	202	
448.38161	120	1+
448.75458	212	
448.89351	170	
449.69815	244	1+
449.87567	1310	1+
450.75094	950	1+
453.83244	176	
455.20079	148	
457.90194	968	1+
461.76347	136	1+
462.88274	644	
463.88018	524	1+
465.73498	150	
465.88554	220	
467.88674	1368	1+
468.77944	638	1+
468.82707	304	1+
468.98237	136	1+
470.88131	172	
474.76406	194	1+
476.70589	140	1+
478.78015	182	1+
485.89680	724	1+
486.68856	86	1+
486.79016	144	
486.84250	164	
489.74158	224	1+
489.79194	162	1+
491.79009	476	1+
491.85155	414	1+
501.66794	176	1+
502.19147	218	1+
503.19272	172	1+
506.80831	154	
508.26425	252	1+
509.85514	640	1+
509.89197	308	1+
510.80069	220	1+
510.89890	194	1+
512.81268	194	1+
END IONS

###FS:    #m/z: 336.94496 #charge 1+
###MS: 50
###MSMS: 53
BEGIN IONS
TITLE=Cmpd 39, +MS2(336.9450), 28.0-35.0eV, 1.1min #53
RTINSECONDS=66.117
SCANS=50,53
PEPMASS=336.94496	284740
CHARGE=1+
193.89675	112	
198.87467	134	
198.95241	148	
207.97761	302	1+
209.95612	86	
210.88661	136	
211.94332	5172	
212.87583	1050	1+
212.89294	306	
212.94637	162	
213.93863	2656	1+
215.88639	584	1+
215.93626	288	
216.01474	92	
216.99410	96	
217.93527	110	
218.83987	116	
223.03352	92	
223.95731	164	
224.96731	124	
225.88421	88	
227.89331	248	1+
227.95235	156	
228.89579	174	1+
229.37905	110	
229.64296	86	
229.95337	5540	1+
230.88733	1228	1+
231.07249	150	1+
231.94985	2410	1+
233.04487	96	
233.51280	94	
233.82579	212	
233.89391	204	
233.94724	182	
234.83426	102	
235.82526	442	1+
235.89093	124	
235.94716	250	
237.05970	92	
238.04864	100	
239.50090	92	
239.61671	94	
239.81772	114	
239.90315	144	
240.83559	222	1+
241.95118	94	
241.97782	92	
242.01405	92	
242.87234	98	
243.80149	124	
244.88641	316	1+
245.06846	94	
246.51412	86	
246.97856	236	
247.96703	1076	1+
248.89827	274	1+
249.82831	174	
249.95939	566	
250.03378	100	
250.82849	670	1+
250.89947	168	1+
250.94992	134	
250.98949	140	
251.07589	106	
251.83013	472	1+
251.84214	184	
251.96552	212	
251.98287	86	
252.67728	86	
252.96911	3018	1+
252.99667	128	
253.80420	106	
253.86168	136	
253.90206	212	
254.96554	1078	1+
255.07345	272	
255.34483	94	
255.95610	350	1+
256.82974	272	1+
256.89437	168	1+
256.96060	258	1+
257.40919	86	
257.83101	178	1+
257.85282	168	
258.07540	88	
258.40300	106	
258.85934	86	
259.53907	96	
259.82107	130	
259.84789	200	
259.94787	118	
260.82412	224	
260.94452	98	
261.81829	120	
262.83140	404	1+
262.86456	166	1+
262.95290	94	
263.39505	106	
263.83145	278	1+
264.98405	106	
265.90676	130	
266.85984	88	
267.24524	96	
267.37800	98	
267.84510	246	
268.84193	766	
269.80047	230	1+
269.83571	392	
270.85059	254	
270.98066	172	
271.84461	198	
272.84417	114	
272.87412	138	
272.97656	202	1+
273.78995	108	
273.84115	92	
274.92965	100	
275.84866	568	1+
275.87460	112	
276.85476	432	1+
277.00171	278	1+
277.83010	192	
277.95939	132	
278.81069	120	
278.83238	862	1+
279.96787	100	
281.04578	170	1+
281.85971	150	
281.88460	114	
283.43372	86	
283.78930	174	
284.87052	90	
285.84740	1168	1+
286.79390	88	
286.84983	906	1+
288.32720	88	
289.14393	94	
289.85016	262	
289.88162	156	
290.07474	94	
290.85515	522	1+
291.39644	88	
291.41724	104	
292.08907	90	
292.92641	110	
293.10494	206	1+
293.85686	392	1+
295.81047	86	
295.96585	280	1+
296.87117	262	1+
297.84799	88	
299.78216	162	
299.87055	154	
299.91955	102	
300.87286	226	1+
301.76627	110	
301.91680	174	
302.94473	88	
303.35087	88	
304.07932	100	
304.77074	92	
306.94180	152	
307.88610	326	1+
308.86654	122	
308.93721	100	
310.87265	884	1+
310.98437	94	
313.23156	102	
313.87974	98	
314.81768	92	
314.87668	110	
315.89470	96	
316.87145	94	
317.03533	92	
317.87223	126	
318.77193	94	
319.86427	96	
320.83334	102	
321.81507	86	
323.81185	100	
323.88162	102	
324.89548	228	
325.88849	126	
327.82667	124	
327.84751	114	
328.88027	424	1+
329.87926	280	1+
331.76115	162	1+
332.83177	108	
332.89363	112	
333.37843	112	
333.40054	96	
333.88982	90	
338.76753	88	
338.88953	108	
339.87998	166	
340.23206	88	
END IONS

###FS:    #m/z: 322.92863 #charge 1+
###MS: 54
###MSMS: 55
BEGIN IONS
TITLE=Cmpd 40, +MS2(322.9286), 28.0-35.0eV, 1.2min #55
RTINSECONDS=69.823
SCANS=54-55
PEPMASS=322.92863	3964978
CHARGE=1+
185.10309	82	
187.93566	92	
192.88897	154	
196.88482	334	1+
198.93108	88	
201.09670	86	
203.95281	92	
205.94746	628	1+
206.06711	120	
209.91999	130	
210.90356	144	
214.89271	424	
215.14939	98	
215.87365	122	
220.87519	106	
221.89283	138	
221.94387	134	
222.95254	776	1+
223.91838	90	
224.93717	86	
226.11385	98	
226.94725	82	
226.96579	92	
227.90286	350	1+
227.92989	300	
227.95343	96	
228.78973	84	
230.89129	202	
230.90007	212	
232.90367	134	
233.88467	264	1+
233.91484	90	
234.92992	88	
235.82505	142	
237.05774	90	
238.88620	90	
238.93854	148	
239.07879	158	
239.52771	92	
239.92112	86	
240.82146	274	
240.83695	106	
240.94002	3050	
241.48879	82	
241.93805	9270	1+
242.03408	122	
242.88272	96	
242.94071	7720	1+
243.02558	92	
243.88532	126	
244.37881	96	
244.44935	108	
244.94048	1876	1+
244.98997	84	
245.97083	94	
245.99598	90	
246.90012	108	
246.97556	720	1+
247.38845	180	1+
248.09205	104	
249.96746	88	
250.89486	102	
251.07153	284	1+
251.51732	90	
251.78611	82	
251.92305	240	
253.02296	90	
253.83207	204	
253.90660	434	1+
255.02606	104	
255.37506	202	1+
256.78901	92	
256.83531	424	1+
257.44847	110	
257.83707	332	1+
257.94544	130	
258.92250	112	
260.14094	110	
260.82968	122	
261.46976	94	
261.82662	262	1+
261.98603	82	
262.08953	92	
263.90239	226	
263.96973	122	
264.54631	84	
265.05690	292	
265.82613	86	
265.91424	86	
266.85974	126	
266.94955	160	1+
267.98978	82	
269.12341	82	
269.79925	136	
270.94771	120	
271.84500	264	1+
273.79122	150	
273.84169	120	
273.91673	90	
274.84250	106	
275.36976	88	
275.69772	98	
275.80823	96	
275.99170	92	
276.84557	148	
277.83546	90	
278.03473	110	
278.80527	234	1+
278.84303	138	
278.89122	100	
279.02183	128	
279.08932	1348	1+
279.85485	352	1+
279.90160	88	
279.96539	90	
281.80068	234	1+
282.86366	136	
283.00795	84	
283.07272	126	
283.78280	108	
284.29306	240	
284.84683	286	1+
284.87342	96	
284.90757	82	
285.29423	130	
286.91551	148	
287.81187	102	
288.91343	84	
288.93418	96	
289.78326	134	
289.87289	308	1+
289.88903	112	
290.78412	100	
290.87736	258	1+
291.80293	316	1+
292.13059	86	
292.93328	154	
293.95293	94	
293.98428	90	
294.17583	86	
294.85704	266	
294.90177	298	1+
295.85666	152	
295.95827	86	
296.57352	82	
298.00650	88	
298.42454	96	
299.12534	86	
299.79618	94	
299.83026	128	
301.35866	90	
302.87211	342	1+
303.87311	270	1+
306.88046	142	
307.80080	128	
308.80037	90	
309.87195	136	
310.30693	122	
310.87643	188	
311.88394	296	
312.80167	94	
312.82103	90	
312.87199	170	
312.91439	84	
313.59890	118	
313.78958	120	
313.85141	268	1+
313.88561	144	
315.77740	82	
315.87473	88	
316.88909	292	1+
317.75514	176	1+
318.30897	84	
318.80651	164	
320.81469	118	
321.83578	90	
322.75036	194	1+
322.89978	88	
323.24402	98	
323.80315	102	
324.86121	94	
324.89270	236	
325.89319	124	
END IONS

###FS:    #m/z: 363.95520 #charge 1+
###MS: 54
###MSMS: 56
BEGIN IONS
TITLE=Cmpd 41, +MS2(363.9552), 28.0-35.0eV, 1.2min #56
RTINSECONDS=70.5955
SCANS=54,56
PEPMASS=363.95520	769200
CHARGE=1+
61.66553	104	
187.86497	102	
189.86078	286	
191.85669	470	1+
196.87961	210	1+
199.88756	190	
207.40454	136	
207.87128	142	
209.86502	104	
209.94242	1504	1+
210.88266	560	1+
211.91234	96	
212.87739	1640	1+
216.41023	110	
218.91031	386	1+
219.41426	110	
221.04298	146	1+
222.88538	188	1+
222.95131	1150	
223.95149	606	
224.94813	2284	1+
225.03010	114	
225.85751	140	1+
225.88220	146	
226.86071	112	1+
226.89680	108	
226.92265	98	
226.94581	9952	1+
227.16387	112	
228.14042	96	1+
228.89210	268	
228.94096	11056	1+
230.88739	1684	
232.01761	94	
232.52135	114	
232.88404	542	
233.02528	112	
234.87899	132	
234.93075	132	
235.82208	162	
236.90437	232	1+
237.05686	288	1+
238.50188	108	
239.42792	166	
240.89284	108	
240.94161	782	
240.96026	1028	1+
241.94190	508	
242.88879	132	
242.93952	1572	1+
242.95664	1112	1+
244.81674	166	
244.86697	106	1+
244.95653	5396	1+
245.12941	102	1+
245.20052	98	
245.83592	148	
245.93987	364	
246.43973	126	
246.90333	280	
246.95246	4512	1+
247.80583	124	
248.80482	98	
248.89990	938	1+
248.95528	160	
249.00819	170	1+
250.40474	94	
250.89611	314	1+
250.94500	108	
250.97013	226	
251.46874	98	
252.55648	94	
253.83488	178	
253.90319	242	
253.94101	212	1+
255.89977	206	1+
256.81282	102	
256.84756	342	1+
257.08106	128	
258.97459	374	1+
260.96774	854	1+
261.83192	304	1+
261.90456	100	
263.15107	186	1+
264.84553	162	
264.87998	96	
264.96978	634	1+
264.97859	114	
265.78997	112	
265.86178	290	1+
265.88325	204	1+
265.90626	332	1+
265.97286	472	1+
267.03930	106	
267.40871	100	
267.97180	918	
268.81016	116	
268.92610	200	
269.41152	98	
269.96836	1082	1+
270.80504	188	
270.86195	140	
271.82717	132	
271.85008	132	
271.90958	306	1+
272.93192	182	1+
274.41307	94	
274.84704	156	
276.81237	206	1+
276.84591	138	
277.85704	94	
277.95255	226	1+
278.84848	126	
278.91657	138	
279.10399	458	1+
279.79305	856	1+
280.10991	270	1+
280.79558	782	1+
281.85295	140	
282.78637	414	1+
282.86973	158	
283.09240	116	
283.14217	184	1+
283.87512	126	
283.97060	194	1+
283.98766	134	
284.43750	118	
285.74980	126	
285.84086	346	1+
285.86394	104	
286.80675	132	
287.41061	98	
289.78721	426	1+
289.92675	132	
290.90811	254	1+
292.43986	140	
292.74345	106	
292.85164	142	
293.84922	126	
294.85501	174	
295.72399	100	
296.80629	108	
296.82943	96	
296.85724	134	
297.10732	248	1+
297.15310	142	
297.80951	152	
298.80066	500	
299.80281	300	
299.88339	122	
299.95591	154	
300.80417	448	1+
300.90260	112	
301.83329	136	
301.85563	230	1+
301.91479	132	
303.80633	160	
303.85401	582	1+
304.80472	114	
304.90458	134	
304.91864	242	1+
305.04087	176	1+
306.66200	104	
306.88415	130	
306.94515	154	
307.04789	132	1+
307.88095	144	
308.86922	118	
310.86706	574	1+
311.95098	94	
313.38762	112	
314.40827	110	
316.81156	102	
316.94148	266	1+
317.81543	140	
318.88041	128	
318.90357	208	1+
318.93007	458	1+
319.40732	152	
319.85350	130	
319.87916	104	
320.89921	170	1+
321.81891	232	
322.92985	182	
323.17995	140	
324.89067	360	1+
325.75177	136	
325.86490	438	1+
326.86928	306	1+
328.82522	112	
328.88790	332	1+
329.87062	148	
331.82415	106	
332.47084	96	
332.89774	108	
333.00865	96	
334.29398	94	
335.75691	220	1+
335.88715	144	
336.94543	334	
337.94393	246	
338.37197	94	
339.83210	148	
340.82788	104	
340.93695	386	1+
343.42186	144	
343.77436	114	
345.73183	220	1+
349.76020	192	
350.89627	228	1+
351.76250	134	
351.83405	252	1+
352.88296	124	
353.75241	148	
354.41636	102	
354.94611	142	
355.04775	106	
356.74063	98	
359.81910	118	
361.86399	126	
362.07406	142	
362.80680	286	1+
363.18262	122	
363.74594	130	1+
363.80042	190	1+
364.77830	100	
364.80968	222	1+
365.19179	228	1+
367.70609	106	
END IONS

###FS:    #m/z: 507.84371 #charge 1+
###MS: 54
###MSMS: 57
BEGIN IONS
TITLE=Cmpd 42, +MS2(507.8437), 28.2-35.2eV, 1.2min #57
RTINSECONDS=71.3675
SCANS=54,57
PEPMASS=507.84371	464526
CHARGE=1+
196.01358	288	1+
214.88694	262	1+
232.89437	254	
234.10012	98	1+
236.88894	148	
238.06371	176	
239.07335	242	1+
240.87930	270	1+
241.85403	150	
249.84750	176	
249.87574	162	
250.90487	224	
250.97178	428	1+
258.87768	378	1+
259.86607	166	
260.95591	170	1+
262.01349	228	1+
263.37702	156	
263.41415	314	1+
265.38152	148	
266.16627	206	
267.10902	228	1+
267.92553	176	
268.10976	158	1+
268.86306	208	
268.90459	184	
269.89026	150	
269.92275	264	1+
270.38731	148	
270.85596	262	
272.39086	152	
272.85108	1410	1+
273.41383	450	1+
274.86299	214	1+
274.88875	150	
275.38947	396	1+
275.84999	156	
276.07409	166	
278.00391	128	1+
278.83238	376	1+
278.85609	140	
279.90181	150	
280.12988	196	1+
280.39081	302	1+
281.37756	148	
283.36801	166	
283.83715	190	
283.87867	158	
283.89294	212	1+
284.81172	160	1+
284.87393	148	
285.85962	206	1+
286.90421	232	1+
286.93662	180	1+
287.85032	778	
287.97105	188	1+
288.04492	156	
288.86739	542	
289.84648	204	
289.87645	1002	
290.40014	166	
290.86316	2038	1+
290.89562	240	1+
291.81038	192	1+
292.40405	270	1+
292.86354	234	
292.88068	154	
293.87115	6144	1+
294.13529	166	
296.82241	150	
296.85531	282	1+
297.08407	198	1+
297.83718	168	
297.96003	142	1+
298.88227	168	
299.83164	140	
299.85777	912	1+
299.88087	358	
300.07871	172	1+
300.79685	150	1+
300.85778	656	1+
300.87975	424	1+
301.34172	234	
301.91262	302	1+
302.33790	152	
302.36159	180	
302.86020	166	
303.86525	634	1+
304.39339	240	1+
305.80480	220	1+
305.86526	1198	1+
307.88847	948	
308.13926	1164	1+
308.86817	2380	1+
309.37180	152	
309.84356	160	
309.86795	1386	1+
309.88650	1400	1+
309.98182	194	1+
310.15697	536	1+
310.79792	174	1+
310.83581	154	
311.13822	144	1+
311.88205	12086	1+
313.75703	250	1+
314.86314	1066	1+
314.88908	892	1+
314.95924	304	1+
315.37147	148	
315.87623	202	
315.92044	156	
316.03543	142	
316.75158	182	
316.86147	728	1+
316.88686	352	
317.36550	300	1+
317.88538	222	
318.81629	210	1+
318.85639	208	
318.88036	220	
318.91665	164	
319.32273	196	1+
322.06119	230	1+
322.39239	264	1+
323.85975	724	1+
324.00089	254	1+
324.86004	544	1+
325.15159	204	1+
325.38164	372	1+
325.89758	562	
325.91766	208	1+
326.10836	168	
326.80833	372	1+
326.87939	3778	1+
326.99440	192	1+
329.17336	162	
329.79507	172	1+
329.81515	144	
329.89440	386	
330.16081	250	
330.83019	374	1+
330.87688	390	
331.89095	966	1+
332.87288	1640	1+
333.15869	226	1+
333.38954	168	
333.98905	354	1+
334.39830	202	
334.82256	172	
334.89201	752	1+
336.76058	190	1+
336.87318	174	
336.94641	152	
337.80139	182	1+
337.88386	846	1+
338.35928	372	1+
339.39643	414	1+
340.84076	196	1+
340.90047	182	
343.84013	228	1+
343.87257	184	
343.89644	236	1+
344.85984	340	1+
345.90259	274	1+
346.36549	260	1+
347.83267	170	
348.02120	154	
348.89232	238	
349.39809	166	
349.75347	370	
349.91966	198	1+
350.76592	688	1+
350.88556	666	1+
351.88463	148	
352.84651	732	1+
352.87106	156	
352.90945	344	
353.85113	614	1+
353.89521	236	
354.88769	792	1+
354.90914	142	
355.71911	174	1+
355.78613	288	1+
355.88908	540	1+
356.83759	372	1+
357.81049	158	
358.87513	584	1+
359.84573	178	
359.87593	334	1+
360.03329	198	1+
360.35965	284	1+
360.85730	360	1+
360.89686	232	1+
361.40064	164	
361.84610	336	1+
362.84532	224	1+
364.05660	262	1+
364.39781	204	
364.70979	158	1+
364.84919	180	
365.37804	292	1+
365.77256	196	
365.81942	148	
366.38085	194	1+
366.80523	344	1+
366.83803	2620	1+
367.70537	624	1+
367.76332	256	1+
368.87798	146	
369.76816	154	
369.83712	510	
369.89953	254	1+
370.79516	140	
370.83731	242	
371.86810	548	1+
372.78453	312	1+
372.84718	242	
372.89645	246	1+
373.04405	204	
373.82425	168	
374.81557	234	
374.87098	142	
375.86300	378	1+
375.89367	438	1+
376.77882	142	
377.37112	206	
377.72959	264	1+
378.73339	170	1+
379.07074	144	
380.75931	198	1+
380.84837	234	1+
381.03744	172	1+
381.79907	148	
382.71800	164	
382.87504	212	
383.39096	286	1+
383.73013	220	1+
383.86386	142	
384.39422	226	1+
384.84854	5884	1+
384.89383	196	
384.99811	248	1+
385.20607	250	1+
386.20901	214	1+
386.89767	212	1+
387.33357	178	
387.77110	260	
387.84590	484	1+
388.10215	88	1+
388.79460	172	
388.87065	354	1+
389.19642	498	1+
389.71882	476	1+
389.81734	148	
390.83462	1718	1+
391.78949	196	
392.06981	186	1+
392.80329	150	
392.85911	958	1+
393.79118	148	
394.80604	416	1+
394.83096	278	
395.86402	588	1+
397.86023	208	
398.72910	370	1+
399.84923	402	1+
402.80146	204	1+
402.81753	188	
402.85929	1660	1+
403.86386	968	1+
403.89949	414	1+
405.32397	160	
405.78137	548	1+
405.86354	802	1+
406.79876	174	
406.89195	178	
407.73320	436	1+
407.78276	310	1+
407.86374	9606	1+
409.72055	600	
409.81466	218	
410.72007	908	1+
410.80077	450	1+
410.83790	720	
411.80418	310	1+
411.84159	1228	1+
412.07209	300	1+
412.27623	210	1+
412.37053	164	
412.84623	876	1+
412.93517	300	1+
413.07677	252	1+
413.28144	142	1+
413.87488	700	1+
415.74128	256	1+
415.87281	332	
416.87529	348	
417.82141	362	1+
419.10237	230	1+
419.72637	342	1+
420.69562	158	1+
421.87767	908	1+
422.78659	420	1+
422.82600	202	
422.90399	162	1+
423.79067	356	1+
423.86293	502	1+
424.74840	242	
425.74782	914	1+
425.87734	302	
426.86072	2226	1+
427.73030	2178	1+
428.84453	826	1+
428.88185	858	1+
429.07792	280	1+
429.37924	200	
429.82931	198	
430.73751	232	1+
430.79885	204	
430.84892	162	
430.87720	178	
431.19160	104	1+
431.86527	938	1+
433.70986	138	1+
434.10646	144	
434.77781	208	1+
434.79810	190	1+
434.88336	184	
438.90515	196	
439.89287	794	1+
441.71328	250	1+
442.79787	152	
443.77051	238	1+
443.88636	172	
444.87040	2932	1+
445.69905	174	1+
445.73706	634	1+
445.75996	626	1+
448.76744	200	
448.88509	1010	1+
449.87811	864	1+
450.69101	314	1+
450.74362	874	1+
450.77644	396	1+
451.74699	616	1+
454.81961	304	1+
456.75548	146	1+
456.78153	244	1+
457.90324	432	
458.90300	198	
459.76344	204	1+
459.91376	168	
460.89485	166	
462.87872	820	1+
466.78584	242	1+
466.90529	152	
467.70354	162	
467.88626	1370	1+
468.77442	334	1+
468.83245	214	
471.20834	216	1+
474.87059	162	
485.89366	644	1+
486.84164	270	1+
488.24672	238	1+
495.71653	236	1+
502.77416	108	1+
504.77837	176	1+
504.80182	294	1+
509.31032	134	1+
509.85941	660	1+
END IONS

###FS:    #m/z: 322.92826 #charge 1+
###MS: 58
###MSMS: 59
BEGIN IONS
TITLE=Cmpd 43, +MS2(322.9283), 28.0-35.0eV, 1.3min #59
RTINSECONDS=75.0585
SCANS=58-59
PEPMASS=322.92826	3972702
CHARGE=1+
152.68373	88	
179.42868	92	
184.55212	88	
186.94195	82	
188.88280	92	
189.88439	84	
190.93043	138	
191.89362	78	
194.87994	94	
195.98387	88	
196.88409	108	
197.89185	80	
197.95912	80	
201.04343	86	
205.94846	268	
206.95314	124	
209.94152	292	
210.05040	92	
210.92349	84	
211.49776	98	
211.94822	98	
212.87918	144	
213.91153	190	1+
215.88255	108	
218.88531	162	
219.37732	82	
220.87459	160	
221.86704	80	
222.94993	458	
223.95664	590	1+
224.80647	84	
224.94071	138	
226.05849	94	
227.90267	94	
227.93066	150	
229.45154	100	
229.95193	100	
230.88864	164	
230.90278	160	
231.27405	110	
231.56386	104	
232.90168	282	1+
233.44538	90	
233.88840	82	
234.01438	92	
235.04029	204	1+
235.87770	128	
236.01268	164	
237.98150	80	
238.03055	300	1+
238.82533	150	
238.89187	102	
238.93403	128	
239.41536	78	
239.83198	80	
239.95445	108	
240.57955	118	
240.91505	82	
240.93828	2918	
241.87601	110	
241.94153	2256	
242.02451	100	
242.82300	82	
242.94033	6320	1+
243.82180	182	
244.93774	1698	1+
244.98233	86	
245.86604	96	
246.97446	250	
247.38902	166	
248.04605	82	
248.82786	124	
249.37759	94	
250.01248	84	
250.91379	96	
250.93880	272	1+
251.07156	144	
251.78912	94	
252.91959	116	
253.06094	222	1+
253.83381	144	
254.08292	84	
254.84469	86	
254.90556	196	1+
255.02769	102	
256.25964	140	
256.48778	90	
256.90896	78	
257.41914	80	
257.68108	90	
257.79761	192	1+
257.85448	98	
257.88816	82	
258.82939	212	
258.84858	86	
258.92312	148	1+
258.97696	126	
259.12721	224	1+
261.83167	510	1+
263.90158	130	
265.06257	136	
266.86181	80	
266.87507	78	
267.38380	82	
268.97454	80	
271.50801	86	
271.84301	132	
271.91537	234	1+
272.84154	202	
273.79156	310	1+
274.84612	180	
276.83685	264	1+
276.85791	150	
277.89397	94	
278.13545	80	
278.85384	100	
279.02718	86	
279.09030	498	1+
279.90949	152	1+
280.07564	168	1+
281.85734	320	1+
281.89341	214	1+
283.78945	220	1+
283.80507	120	
284.29251	440	
284.87147	98	
285.20001	88	
285.85363	174	
286.64094	86	
287.95397	96	
288.78995	104	
288.85300	430	1+
289.41914	110	
290.78672	84	
290.98358	110	
291.80111	288	1+
293.86907	238	1+
294.13395	88	
294.18424	82	
295.42851	94	
295.81079	130	1+
295.91824	84	
296.12025	178	1+
297.43471	112	
297.99859	220	1+
299.40314	84	
300.76137	120	
300.88785	92	
300.93273	80	
301.82410	122	
302.85537	98	
302.97062	82	
303.80118	136	
303.89017	90	
304.80444	82	
304.99585	90	
305.87173	184	
306.87978	200	
307.79904	316	1+
307.88784	404	
308.75797	80	
308.87058	168	
309.43594	92	
309.88754	128	
310.14474	86	
310.87955	240	
311.88339	162	
312.81412	120	
312.87187	420	1+
314.96384	100	
316.11754	84	
316.31399	80	
320.06633	116	
320.50360	84	
322.17946	218	1+
322.43225	92	
323.75574	108	
323.88951	420	1+
323.98634	80	
324.89246	360	1+
325.10998	104	
325.23180	88	
325.76814	78	
326.13207	82	
327.94024	192	1+
END IONS

###FS:    #m/z: 363.95474 #charge 1+
###MS: 58
###MSMS: 60
BEGIN IONS
TITLE=Cmpd 44, +MS2(363.9547), 28.0-35.0eV, 1.3min #60
RTINSECONDS=75.831
SCANS=58,60
PEPMASS=363.95474	770144
CHARGE=1+
87.93391	108	
110.47206	92	
187.94536	88	
189.86343	416	1+
191.85747	318	
197.99164	94	
205.92584	114	
205.94882	140	
207.94790	332	
209.88027	112	
209.94227	2034	1+
210.88367	366	
211.44792	96	
211.94384	168	
212.87787	1876	1+
214.88717	98	
216.40951	156	
216.90186	106	
218.91434	170	
222.42522	152	
222.91636	102	
222.95142	1548	1+
224.94848	1950	1+
224.97579	206	
225.88621	140	
225.96915	100	
226.94573	11864	1+
227.88825	170	
227.93127	368	
228.84220	88	
228.89236	576	1+
228.94104	11422	1+
229.15657	188	1+
229.20534	160	1+
229.43090	96	
230.82230	266	1+
230.88887	2588	1+
231.11829	94	
231.45361	100	
232.40161	120	
232.88387	240	
233.08106	122	
233.89117	136	
236.39131	102	
237.89727	106	
238.87808	106	
239.96338	90	
240.05863	196	1+
240.82006	336	1+
240.93950	1090	1+
240.96041	1410	1+
241.89419	170	
242.01880	274	1+
242.33490	88	
242.94033	1306	1+
242.95932	1164	1+
243.82690	142	
244.95596	4898	1+
245.86704	92	
246.82986	112	
246.90377	108	
246.95147	5880	1+
246.97516	172	
247.03711	126	
247.28617	90	
248.85591	140	
248.87201	202	
248.89934	834	1+
250.89253	116	
250.94580	156	
251.03893	194	1+
251.05400	90	
251.91636	150	
251.94887	92	
252.93514	90	
253.90416	142	
258.83424	142	
258.87711	92	
258.97053	308	
259.79638	90	
259.84615	92	
259.87001	210	1+
259.96710	880	1+
260.82977	490	1+
260.96916	734	1+
261.00241	130	
262.79126	258	1+
262.87148	92	
263.40300	88	
263.82582	442	1+
263.97530	218	
264.56231	106	
264.97248	436	1+
265.08729	208	
265.51380	92	
265.82746	104	
266.09694	240	1+
266.65360	88	
266.81282	172	
266.90244	240	1+
267.03194	102	
267.81173	160	
267.83159	118	
267.97194	902	1+
267.99439	134	
268.40307	104	
268.86268	108	
268.95646	114	
269.81600	140	
269.96742	1102	1+
270.53337	88	
271.83836	250	1+
271.91386	98	
271.92749	92	
272.96642	98	
273.13275	96	
273.79497	150	
273.94749	90	
275.83889	306	1+
276.02082	268	1+
276.92822	248	1+
277.12897	128	
278.79787	176	
278.84502	88	
278.96134	164	1+
279.07019	138	
279.09954	214	
280.10626	160	
280.64778	96	
280.79147	598	1+
280.81587	124	
281.12505	190	1+
281.39085	90	
283.06822	156	
283.84452	128	
283.98240	182	
285.03507	114	
285.79517	318	1+
285.84356	708	1+
285.91792	142	
286.93834	100	
286.99645	108	
288.87662	254	1+
288.91474	162	
289.02186	90	
289.41864	102	
289.85379	400	1+
289.88115	172	1+
290.09380	90	
291.80187	152	
293.02730	92	
293.52345	92	
293.85084	128	
293.87547	154	
293.94206	108	
294.85569	118	
296.80527	322	1+
297.87214	136	
298.80248	166	
298.85423	98	
298.92743	108	
299.79971	708	1+
300.80218	422	1+
300.85615	134	
301.85811	96	
302.80272	502	1+
302.85629	662	1+
303.80487	434	1+
305.51688	106	
306.81237	102	
306.88362	120	
307.84159	100	
307.89656	92	
308.37818	98	
308.86845	286	1+
310.28089	90	
310.49292	114	
310.81123	92	
310.87549	408	1+
312.84190	294	1+
313.80604	128	
313.89364	120	
315.87666	126	
316.29219	94	
316.81805	98	
317.94603	224	1+
318.93154	154	
319.81939	116	
319.93095	202	1+
320.81258	584	1+
321.38795	90	
321.81448	436	1+
321.86985	252	
322.39048	106	
322.93026	270	
324.88401	264	1+
326.86922	350	1+
328.88057	158	
328.97172	94	
329.83201	116	
329.87828	222	1+
334.90452	96	
336.87833	100	
336.94137	518	1+
338.75238	218	1+
338.79409	198	1+
338.89169	140	
339.82662	370	1+
339.87580	94	
340.93590	498	1+
342.87924	92	
344.30434	100	
345.03927	238	1+
349.76544	126	1+
349.90893	240	1+
352.88768	106	
353.73006	94	
354.33079	102	
356.76999	94	
359.85782	168	1+
365.76603	212	1+
368.83241	182	
END IONS

###FS:    #m/z: 336.94426 #charge 1+
###MS: 58
###MSMS: 61
BEGIN IONS
TITLE=Cmpd 45, +MS2(336.9443), 28.0-35.0eV, 1.3min #61
RTINSECONDS=76.603
SCANS=58,61
PEPMASS=336.94426	263904
CHARGE=1+
62.21844	84	
97.20036	82	
196.87973	130	
200.94705	138	
201.36642	112	
207.94314	326	1+
207.97306	288	
208.88566	150	
209.88137	202	
210.87846	226	1+
211.46396	100	
211.94315	6842	1+
212.87906	590	1+
213.93834	3166	1+
214.89104	140	
215.88434	460	
215.91533	94	
215.93548	392	1+
217.88118	154	
217.93565	302	
221.35852	84	
222.01297	92	
222.87960	94	
223.95961	488	1+
224.92431	104	
226.96951	186	
227.81145	92	
227.90009	126	
227.95386	106	
228.89238	336	1+
229.95400	6530	1+
230.57435	88	
230.88812	992	1+
231.94869	2472	1+
233.02050	96	
233.39907	82	
233.89451	238	
233.94299	140	
234.82153	108	
234.88740	138	
235.08416	84	
235.78705	82	
237.04846	124	
240.83410	96	
240.84743	86	
240.96421	90	
241.94095	138	
242.79572	84	
243.83263	122	
244.08711	90	
244.37512	84	
245.02604	104	
245.43774	86	
246.97686	204	
247.87717	88	
247.96440	1434	1+
248.83975	108	
248.89930	358	1+
249.12996	200	1+
249.82927	170	
249.95966	628	
250.82635	582	1+
250.84017	260	
250.94806	148	
251.06725	230	
251.78796	90	
251.96886	110	
252.92664	104	
252.95216	310	
252.96931	3058	1+
253.08071	146	
253.91062	128	
254.50373	92	
254.90487	118	
254.96411	1706	1+
255.07253	150	
255.12518	92	
255.78851	90	
255.85516	88	
255.90764	102	
256.46236	88	
256.91466	88	
257.37188	96	
257.85567	244	
257.89992	86	
258.43636	94	
258.81252	188	1+
258.84437	594	1+
259.79308	136	1+
259.95864	184	
260.83863	150	
261.47776	100	
261.83712	236	1+
262.08079	102	
262.87717	114	
262.96803	128	
264.84524	252	1+
265.07899	150	
266.82154	84	
267.84072	470	
268.83767	1080	1+
269.79261	292	1+
269.89777	88	
269.97324	564	1+
270.40013	84	
270.88903	94	
270.97645	478	1+
271.09765	142	
271.84710	116	
271.91657	282	1+
272.84107	110	
272.93207	84	
273.22417	98	
273.42702	84	
273.85512	340	1+
274.87518	92	
274.89325	84	
274.92073	150	
275.07832	82	
275.80516	132	
275.96887	130	
276.37130	100	
276.85674	500	1+
277.83740	314	
278.83425	582	1+
278.91217	96	
279.06524	98	
279.78919	138	
279.81258	122	
280.00152	174	1+
281.04733	92	
281.87387	96	
282.06080	110	
285.43232	96	
285.78103	90	
285.82042	86	
285.85314	282	
285.89475	92	
286.84965	1478	1+
287.03174	94	
287.80808	144	
288.52115	84	
289.51487	88	
289.85155	266	1+
289.96975	122	
290.04147	88	
290.85456	318	1+
292.09009	254	1+
292.10740	108	
292.44409	172	
292.94123	92	
293.85928	462	1+
294.17896	136	
294.39706	100	
294.93155	114	
295.03791	94	
295.83358	198	1+
295.99227	88	
296.80349	126	
302.54746	82	
302.88343	140	
303.41923	86	
303.63766	84	
303.79890	276	1+
303.88302	204	1+
304.34840	90	
305.85855	132	
306.38008	82	
306.87860	616	1+
306.96335	100	
307.76832	84	
309.86892	150	
310.87374	522	1+
311.85754	234	1+
314.82268	186	
315.53309	94	
316.77086	90	
316.88970	138	
317.40723	104	
317.87033	126	
317.88736	100	
317.92368	100	
325.89629	118	
326.88624	258	1+
328.91605	82	
330.88476	148	
330.97645	86	
331.89153	198	1+
334.76771	106	
335.76292	108	
336.93709	82	
338.75905	128	
339.42061	94	
340.42594	116	
END IONS

###FS:    #m/z: 322.92841 #charge 1+
###MS: 62
###MSMS: 63
BEGIN IONS
TITLE=Cmpd 46, +MS2(322.9284), 28.0-35.0eV, 1.4min #63
RTINSECONDS=80.2995
SCANS=62-63
PEPMASS=322.92841	4329920
CHARGE=1+
53.08630	88	
166.50671	90	
187.88951	114	
190.39310	90	
190.94039	100	
192.88520	314	1+
196.01663	84	
196.88357	168	
200.87798	110	
201.04256	220	
205.94798	628	1+
207.82285	90	
209.99170	90	
210.89956	188	
212.87605	122	
213.62292	100	
214.89325	264	
216.88996	272	1+
218.02429	106	
218.88439	108	
221.88753	202	1+
221.94627	102	
222.86979	136	
222.95297	1034	1+
223.92835	96	
223.95783	682	1+
225.86447	86	
226.09399	274	1+
226.93334	306	1+
227.90306	84	
227.95334	236	
228.91702	84	
228.95510	120	
230.84123	110	
230.88599	228	
230.90777	114	
232.89896	142	
233.82721	120	
234.92782	142	
235.39302	110	
235.82095	264	
235.86421	88	
235.87955	92	
236.54954	88	
236.90443	100	
236.94347	176	
237.05612	118	
238.03111	126	
238.82710	86	
238.90825	246	1+
238.94262	104	
239.07645	84	
239.78529	100	
240.79519	168	
240.93914	2280	
241.45472	180	1+
241.80401	86	
241.94080	2478	
242.93994	6586	1+
242.96469	136	
243.88999	148	
244.12163	254	1+
244.82232	136	
244.84776	86	
244.93801	1530	1+
245.43758	88	
245.95560	84	
246.05754	96	
246.43531	94	
246.94440	92	
246.97226	416	1+
247.38736	184	
247.83677	154	
248.85296	140	
248.87488	142	
250.89613	134	
250.92013	224	1+
251.02280	84	
251.07306	120	
251.84073	110	
252.97405	106	
254.80957	112	
256.84085	146	
256.89909	84	
257.79871	106	
257.91964	84	
258.83143	160	
258.90682	106	
258.97906	108	
259.70135	84	
261.35437	102	
261.83183	118	
261.97678	84	
262.38967	82	
263.17396	84	
263.82847	108	
263.90596	346	1+
263.97861	148	
265.05585	94	
266.06288	240	1+
266.85595	154	
267.94797	242	1+
268.90770	200	1+
269.39534	92	
269.79499	96	
269.86689	90	
270.82625	92	
271.84382	226	1+
271.86945	164	
273.39065	90	
273.78733	134	
274.78958	96	
275.81017	130	
276.18522	104	
276.86396	182	1+
278.02511	86	
278.80839	174	
279.03604	86	
279.08938	984	1+
281.78970	140	
281.96448	206	1+
281.98773	120	
282.08112	82	
282.28009	170	
282.80682	208	
282.82665	88	
282.85579	386	1+
283.81308	108	
284.28995	404	1+
284.78646	124	
285.44456	92	
285.86054	122	
286.91542	110	
289.89734	86	
289.91609	170	
290.86357	108	
290.88523	122	
291.35655	92	
291.48433	112	
291.80576	170	
292.86813	410	1+
292.99135	88	
293.42896	86	
293.83354	124	
293.87260	286	1+
294.85415	458	1+
295.82608	200	
296.80519	116	
296.86520	122	
296.89893	184	1+
298.79567	152	
298.82759	100	
298.86931	186	
299.78136	230	
300.04507	88	
301.03431	102	
301.11893	94	
301.86010	140	
303.81044	84	
304.15793	96	
304.96337	92	
307.79780	104	
307.84812	102	
307.88805	314	1+
308.79733	90	
308.87564	272	1+
310.01462	92	
310.16402	88	
310.87561	254	
310.88490	248	
311.88343	178	
312.87147	170	
315.88620	114	
315.93680	84	
317.01781	102	
317.56452	102	
319.88619	126	
322.79782	88	
323.23743	134	
324.75560	106	
324.89175	378	1+
325.77030	172	
END IONS

###FS:    #m/z: 340.93898 #charge 1+
###MS: 62
###MSMS: 64
BEGIN IONS
TITLE=Cmpd 47, +MS2(340.9390), 28.0-35.0eV, 1.4min #64
RTINSECONDS=81.0715
SCANS=62,64
PEPMASS=340.93898	1542960
CHARGE=1+
98.13729	90	
185.88767	92	
188.43585	104	
189.98313	90	
191.94460	90	
192.92500	430	
194.92138	112	
196.88376	116	
197.86553	92	
205.94558	118	
207.40239	124	
208.95965	126	
209.93776	396	1+
210.93835	248	1+
213.87835	384	1+
213.93887	2106	1+
215.88129	394	1+
215.93632	512	1+
217.93389	134	
218.87592	210	1+
221.00627	94	
222.45068	88	
223.96213	146	
225.98832	160	
226.07488	94	
226.94257	136	
227.83440	88	
227.88063	86	
228.82926	150	1+
228.93804	284	1+
228.94985	100	
230.89196	140	
231.88987	90	
231.94924	1260	1+
232.88830	88	
232.90545	86	
233.89432	314	
233.94655	248	
234.09298	86	
236.01707	110	
236.82704	102	
236.85638	132	
238.86467	90	
239.06972	86	
239.79420	88	
239.84185	470	1+
239.90399	100	
239.91919	88	
240.08460	90	
240.22957	152	
240.84476	386	1+
240.88722	108	
240.96165	122	
243.83154	412	
244.86490	86	
244.95913	146	
245.83606	256	1+
245.97116	372	1+
246.93644	90	
249.91203	96	
249.95975	1066	1+
251.92615	146	
251.95970	314	1+
254.40960	90	
254.96406	964	1+
255.07209	122	
256.36788	96	
256.88842	120	
256.96183	442	1+
257.82966	156	
257.85059	272	
257.91165	104	
258.39713	106	
258.84129	236	
258.89104	158	1+
258.96352	200	
259.84667	174	
259.95824	214	
260.83656	226	
261.01101	124	
261.84240	140	
261.86896	218	1+
261.92833	92	
262.33804	102	
262.92697	88	
264.97401	110	
265.84790	100	
266.04424	86	
266.84123	108	
266.86063	114	
267.14302	92	
267.83707	98	
268.83909	270	
269.82838	114	
269.94965	130	
270.82723	140	
271.79010	210	1+
271.84279	114	
272.85496	84	
272.92798	210	
274.86160	112	
275.80684	230	1+
276.85498	606	1+
276.95613	428	1+
277.97811	104	
278.84094	282	
279.85104	290	1+
281.81786	132	
281.85960	144	
281.90801	130	
282.04415	86	
282.80515	104	
283.43390	94	
283.78740	152	
287.92698	90	
288.81452	162	
289.78508	264	1+
289.85137	92	
289.88322	184	
290.41383	124	
290.78758	180	1+
290.83684	92	
290.85610	124	
292.02736	106	
292.80042	90	
293.41429	86	
293.43106	98	
293.81169	130	
294.86684	202	1+
296.85843	146	
296.95809	96	
297.83316	130	
297.88615	106	
298.03185	92	
298.37122	98	
298.40755	94	
298.84398	156	1+
298.91429	92	
299.09281	126	
299.87174	418	1+
302.16941	102	
302.85528	156	
302.86884	226	1+
302.94338	116	
303.43461	98	
303.82588	104	
304.07632	86	
304.79661	192	1+
305.87220	100	
305.94167	122	
306.88168	112	
307.87952	96	
308.87395	272	1+
309.14203	86	
309.89292	98	
309.93912	114	
311.00046	94	
311.88410	460	1+
312.10449	118	
312.80200	248	
312.85896	106	
313.45997	92	
313.79633	108	
314.87281	276	1+
314.89354	108	
315.76219	92	
318.59607	86	
319.75176	164	1+
319.95442	92	
320.85534	84	
322.85788	134	
323.75646	92	
323.88481	116	
324.89082	132	
325.82790	110	
326.81282	334	1+
326.88801	138	
327.87592	128	
328.88089	142	
329.89309	112	
329.95472	96	
330.82073	86	
331.70799	104	
332.72846	94	
333.82304	100	
335.87103	202	1+
337.94168	106	
342.90432	222	1+
345.00531	86	
END IONS

###FS:    #m/z: 363.95490 #charge 1+
###MS: 62
###MSMS: 65
BEGIN IONS
TITLE=Cmpd 48, +MS2(363.9549), 28.0-35.0eV, 1.4min #65
RTINSECONDS=81.8435
SCANS=62,65
PEPMASS=363.95490	874580
CHARGE=1+
163.93391	96	
182.86724	136	
187.93473	188	
187.98765	96	
189.86088	210	
191.85828	380	
200.87877	96	
205.94753	168	
207.87211	454	
207.94472	240	1+
208.13973	92	
209.94167	1816	1+
210.88292	602	1+
212.87789	2396	1+
217.91099	112	
217.93732	98	
218.91549	92	
219.41429	148	
222.95019	1684	1+
224.94784	2776	1+
225.88435	208	1+
226.94594	12564	1+
227.91079	106	
227.92865	220	
228.89422	552	1+
228.94108	13864	1+
230.42712	100	
230.88786	2844	1+
230.93909	110	
231.01282	120	
231.03430	134	
231.83768	148	
233.12302	92	
234.93334	126	
235.82424	268	1+
237.05870	254	1+
237.41306	94	
238.06358	192	1+
238.89338	104	
239.02907	106	
240.93983	684	
240.96044	1092	1+
241.94128	388	
242.94170	1510	1+
242.95772	722	1+
243.81989	118	
244.90741	178	1+
244.95563	4624	1+
245.83609	320	
246.82803	202	1+
246.90672	130	
246.95153	5966	1+
247.04126	102	
248.89898	756	1+
249.79847	96	
250.45698	102	
250.89644	260	
250.94506	152	
250.96888	248	
251.07214	460	1+
252.79636	126	
253.83716	134	
254.83656	120	
256.80564	134	
257.83487	334	1+
258.84044	330	1+
258.97150	134	
259.90667	92	
260.83582	92	
260.96736	814	1+
261.03422	108	
261.83604	192	
262.36965	92	
262.85030	140	
262.95960	108	
263.85241	210	
264.79808	98	
264.95617	114	
264.98245	202	
265.08442	182	
265.11246	180	1+
265.85372	118	
265.97807	112	
266.41098	112	
267.81165	334	1+
267.97030	998	1+
268.00075	92	
268.90202	104	
268.92424	94	
268.95637	100	
269.01670	98	
269.86740	140	
269.96745	1168	1+
270.79665	100	
270.85900	140	
271.84445	276	1+
271.92098	118	
274.39049	94	
274.85554	116	
275.05353	312	1+
276.81417	116	
276.85529	308	1+
277.10972	126	
277.83874	186	1+
278.79364	130	
278.80381	252	1+
280.11078	140	
280.78892	552	1+
280.85132	138	
282.04607	182	
282.84840	374	1+
282.94694	92	
283.79117	130	
283.85085	318	1+
283.93121	172	
284.78479	100	
284.82163	120	
284.87095	106	
284.97119	144	1+
285.84512	254	
285.86244	102	
285.93071	92	
287.81565	238	1+
287.89358	280	1+
289.85412	182	
290.78544	406	1+
290.86528	90	
291.82415	116	
291.91524	106	
292.87411	118	
292.93610	276	1+
293.02085	96	
293.49422	94	
294.86253	470	1+
296.80521	124	
298.80332	760	1+
298.82492	128	
298.93791	108	
299.08167	224	1+
299.69844	92	
299.86441	162	
300.80074	146	
300.82199	274	1+
301.79712	136	
301.85984	172	
302.79224	96	
302.81199	264	1+
302.86076	130	
302.88296	90	
302.90028	214	1+
303.43895	92	
303.80376	146	
303.85465	744	1+
305.11412	120	
305.86755	92	
307.03637	96	
307.13397	148	
307.88662	206	
308.80437	124	
308.86509	136	
309.87098	150	
310.87450	126	
311.02338	192	1+
311.40020	98	
311.86846	280	1+
313.76361	128	
314.11014	98	
315.81113	352	1+
315.84151	136	
316.81297	294	1+
318.87808	264	
318.93255	438	
319.88087	112	
320.13535	114	
320.81569	522	1+
321.14141	94	
321.79362	92	
321.81756	360	1+
321.86738	220	
322.92452	492	1+
323.12388	146	
324.87283	194	
324.96169	102	
326.38983	122	
326.87509	190	
327.16122	92	
327.72150	100	
327.86986	164	
328.88351	134	
330.89682	174	1+
331.87748	108	
333.90420	102	
336.94006	562	1+
338.16173	92	
339.45263	92	
339.83182	286	1+
340.15587	104	1+
340.36913	98	
340.93825	246	
344.83095	124	
344.90623	92	
347.86868	104	
349.76624	182	
352.88955	96	
354.20729	120	
356.84802	130	
357.85284	112	
358.94765	114	
359.90336	214	1+
360.84631	124	
360.98118	114	
361.72568	100	
362.77041	194	1+
366.78017	158	1+
END IONS

###FS:    #m/z: 340.93898 #charge 1+
###MS: 66
###MSMS: 67
BEGIN IONS
TITLE=Cmpd 49, +MS2(340.9390), 28.0-35.0eV, 1.4min #67
RTINSECONDS=85.533
SCANS=66-67
PEPMASS=340.93898	1843988
CHARGE=1+
188.94519	160	1+
191.95651	90	
192.88647	90	
192.92525	266	
196.01301	90	
196.88236	164	
197.92516	122	
200.94532	216	1+
201.96906	136	
203.88288	118	
205.95095	150	
206.88927	132	
207.93052	388	1+
207.94324	92	
208.94423	122	
208.95806	212	
209.06895	110	
210.93676	732	1+
212.87757	456	1+
213.93870	2260	1+
214.89209	114	
215.37811	102	
215.85935	130	
215.88517	354	1+
215.93670	406	1+
216.41372	92	
217.89510	132	
217.93682	284	1+
217.98514	94	
219.87939	98	
220.89664	112	
221.89148	282	1+
222.86734	90	
222.94932	360	
223.88507	102	
223.95870	260	
224.90776	88	
226.86883	184	
226.89470	206	
227.00548	88	
227.89256	146	
227.95432	122	
228.89575	130	
228.94673	346	1+
231.00353	88	
231.36181	98	
231.88582	288	1+
231.94950	1884	1+
233.83399	104	
233.86608	114	
233.91070	130	
233.94965	116	
235.88940	260	1+
235.94558	110	
236.82510	186	
236.99527	104	
237.05887	110	
238.82043	198	1+
238.90465	92	
239.79053	118	
239.80657	102	
239.89734	138	
240.22972	146	
240.84941	102	
240.95891	242	1+
241.83258	92	
242.00820	106	
243.83131	318	1+
243.85929	130	
243.89445	152	
244.95852	306	
246.97750	410	1+
247.84049	92	
248.87355	132	
249.05621	122	
249.96022	514	1+
251.95283	142	
252.35938	100	
252.79185	168	
253.95569	114	
254.91738	146	
254.96575	724	1+
255.07296	288	1+
255.13483	94	
255.90880	130	
256.84210	156	
256.88141	142	
256.96272	568	1+
257.79933	96	
257.83864	548	1+
258.84300	466	1+
258.95820	112	
259.95656	98	
260.89788	192	
261.84211	382	1+
262.96381	160	
263.05423	264	1+
263.51283	90	
263.79889	208	1+
263.82838	104	
264.96339	100	
265.36379	96	
265.85711	276	1+
266.89050	108	
267.90487	118	
268.09338	92	
268.13959	96	
268.83887	168	
269.84033	174	
270.83495	376	1+
270.95260	126	
271.12330	100	
271.91454	104	
272.79846	88	
272.85661	120	
272.93214	510	1+
274.04102	194	1+
274.78433	106	
274.85474	102	
275.12594	90	
276.85152	896	1+
277.01671	90	
278.11717	88	
278.33579	102	
278.84330	612	1+
279.80327	166	1+
280.00240	100	
280.86738	98	
282.13305	88	
282.35982	94	
282.79359	164	1+
282.93450	190	
282.98748	96	
284.86211	102	
284.93119	100	
285.02356	106	
285.23125	88	
287.86233	308	1+
289.84651	210	1+
290.80388	122	
290.87505	132	
290.93678	106	
291.44035	104	
291.80133	92	
293.86415	192	
294.86014	438	1+
295.09903	96	
295.97673	202	1+
296.86188	108	
296.94097	138	
297.87163	162	
298.86050	144	
299.43086	96	
299.85579	134	
299.87207	126	
299.94917	94	
300.85370	126	
301.85170	90	
301.86502	100	
302.16720	94	
302.86105	146	
302.94311	280	1+
304.82831	122	
305.84315	92	
306.87555	170	
307.88232	420	1+
308.81614	110	
309.35156	88	
310.84553	100	
310.87722	806	1+
312.64095	90	
313.81721	102	
314.82007	90	
316.88467	92	
317.44895	98	
317.82375	96	
317.86676	126	
318.43428	88	
318.83127	286	1+
324.88860	628	1+
325.80952	98	
326.17162	90	
327.82937	222	
328.81902	182	
328.88903	170	
330.81199	90	
331.92925	94	
334.81006	90	
338.76975	108	
341.82808	106	
343.26166	90	
343.89888	102	
345.77980	90	
346.33288	120	
END IONS

###FS:    #m/z: 507.84336 #charge 1+
###MS: 66
###MSMS: 68
BEGIN IONS
TITLE=Cmpd 50, +MS2(507.8434), 28.2-35.2eV, 1.5min #68
RTINSECONDS=86.305
SCANS=66,68
PEPMASS=507.84336	665790
CHARGE=1+
196.01439	510	1+
198.89150	150	
199.88501	216	
214.88056	626	1+
217.89410	182	
222.89211	208	1+
226.06089	190	
226.88803	294	1+
228.93690	174	1+
232.89478	508	1+
236.88565	336	
237.85520	222	1+
250.97073	456	1+
251.07514	340	1+
252.08281	324	1+
257.89859	260	1+
258.10396	276	1+
258.38116	226	1+
258.87194	456	1+
260.87864	430	1+
261.38020	356	1+
264.96237	276	1+
265.08932	476	1+
265.40857	264	1+
266.16391	490	1+
267.88230	758	1+
267.91446	230	1+
270.80439	174	
270.85813	486	1+
271.38850	152	
271.88247	150	
272.84945	1476	1+
273.38793	370	1+
273.41207	166	
273.80122	172	
273.93026	152	
277.38701	240	1+
277.88048	160	
277.95150	154	
278.36636	236	1+
278.89696	224	
278.93898	160	
279.88458	188	
280.39683	222	
280.85365	170	
281.86659	222	
281.99377	158	
282.38960	290	
286.38896	220	1+
286.80215	294	1+
286.87116	336	
287.85116	1036	
287.91973	242	1+
288.86753	470	
289.38999	310	1+
289.84798	166	
289.87893	1100	
290.00136	188	1+
290.12869	228	1+
290.80662	204	1+
290.86215	2528	1+
291.39074	318	1+
291.87858	586	1+
292.99153	258	1+
293.81369	252	1+
293.87201	5866	1+
296.10821	158	
296.40028	204	1+
296.81561	254	
296.87367	402	
297.36520	192	
298.86033	152	
298.87620	514	1+
299.86781	210	
299.88092	308	1+
300.34071	262	1+
300.40537	290	1+
300.85711	812	1+
301.87721	212	
301.91058	264	1+
303.86610	1074	1+
305.83473	194	
305.86220	2230	1+
306.12389	230	1+
307.36904	276	1+
307.79994	462	1+
307.89074	998	
308.14064	868	1+
308.84469	166	
308.87170	3500	1+
309.80271	556	1+
309.88560	1054	
310.15573	1194	1+
310.37683	178	
310.84037	316	1+
310.99236	184	1+
311.13390	212	1+
311.33560	216	1+
311.34901	272	1+
311.88144	13804	1+
314.82595	394	1+
314.86528	600	1+
314.91875	154	
314.94344	266	1+
314.96020	184	
315.37123	378	1+
315.82743	280	1+
316.86006	764	1+
317.89211	272	
318.38590	414	1+
318.85955	312	1+
318.87806	204	
319.88983	182	
319.95168	160	
320.88704	598	1+
321.39411	178	
323.38671	232	
323.87250	214	
324.86326	386	
325.80768	184	1+
325.85859	258	
325.89293	492	
326.00073	332	1+
326.88050	5854	1+
326.94345	160	
327.37938	478	1+
328.38318	400	1+
329.81218	158	
329.89414	496	
330.87724	718	
331.82277	282	1+
331.89301	336	
332.40117	338	1+
332.87164	830	1+
333.81510	398	1+
334.89843	538	
334.97631	218	1+
335.33138	190	1+
335.38279	210	1+
335.82483	444	1+
335.87274	528	1+
336.82743	284	1+
336.94779	154	
337.79666	276	1+
337.89430	634	1+
338.77050	306	1+
339.88084	244	
340.00048	188	1+
340.90152	672	1+
341.40190	182	
344.17363	192	1+
344.87516	322	1+
345.80785	158	
345.90359	198	
346.36120	216	
346.76573	272	1+
346.86265	290	1+
348.06352	202	1+
348.07664	240	1+
348.84425	246	1+
348.89629	182	
349.76375	218	
349.87545	578	1+
349.90260	824	1+
350.40288	178	
350.81760	234	
350.87993	500	1+
350.95772	198	
351.77849	430	1+
351.83893	320	1+
352.78158	352	1+
352.90694	874	1+
353.01298	160	1+
353.84145	826	1+
353.89308	214	
354.37498	274	1+
354.83925	474	1+
355.35476	168	
355.88853	480	1+
356.86582	220	1+
356.90390	432	1+
357.78463	238	1+
357.90585	298	1+
358.33833	244	1+
358.78389	164	1+
360.86605	382	1+
361.36407	152	
361.83906	320	1+
364.84528	364	1+
365.39020	222	
366.18053	160	
366.31324	180	
366.37039	158	
366.83638	2376	1+
367.04748	162	1+
367.41704	246	1+
367.76597	212	1+
368.70876	238	
368.80699	184	
368.87788	408	1+
368.89864	172	
369.38302	242	1+
369.70542	334	
369.76816	164	
369.83630	244	
370.78459	182	
370.91032	202	
371.82711	162	
372.38267	264	
372.78156	360	1+
372.86188	874	1+
372.88786	230	
373.71624	158	
373.86763	662	1+
374.37034	370	1+
374.78571	346	1+
374.81597	208	
374.92110	318	1+
375.83456	156	
376.80170	320	1+
377.29453	150	
378.84532	130	1+
379.78335	444	1+
379.88069	150	
380.85318	168	
381.83124	250	
382.85534	644	1+
382.88055	224	1+
384.80481	402	1+
384.84788	5442	1+
387.77218	434	
387.85432	670	1+
388.36488	196	
388.79974	254	
389.19749	442	
389.37455	262	1+
389.71971	326	1+
389.76052	298	1+
390.84167	822	
391.83991	814	
391.90448	198	
392.02893	190	1+
392.66611	140	1+
392.82531	496	1+
392.86110	834	1+
393.00014	170	1+
393.72750	172	1+
393.79639	546	1+
394.83173	582	1+
394.86008	218	
394.88977	272	1+
395.86375	370	
396.82163	286	1+
396.86061	204	
397.19413	188	1+
397.77430	240	1+
397.85568	162	
398.86980	412	
399.09385	374	1+
399.81348	340	1+
399.84978	784	1+
402.86040	922	
403.81410	370	1+
403.86566	560	
404.35349	346	1+
404.86790	352	
405.35658	196	1+
405.78258	458	1+
405.87352	682	
406.85673	442	
407.10947	216	1+
407.15894	168	1+
407.74209	228	
407.78045	464	1+
407.86286	8886	1+
408.74676	226	
409.72269	1026	1+
410.83380	784	
410.86867	916	1+
411.76450	222	1+
411.80986	314	1+
411.84075	1336	1+
412.73617	182	
412.92605	194	
413.07185	152	
413.27174	132	1+
413.87425	992	1+
415.81383	250	1+
415.86979	394	
416.88103	240	
417.81611	452	1+
417.85279	550	1+
420.19007	256	1+
421.36831	174	
421.46991	262	1+
421.82850	250	1+
421.88041	506	
422.47144	214	1+
422.69125	180	1+
422.83465	184	1+
422.86495	816	1+
422.92842	216	1+
423.77630	282	
423.86661	548	1+
425.74222	306	
425.88002	394	
426.73441	1312	1+
426.86024	1708	1+
426.93470	194	
427.73592	1132	1+
428.05447	180	1+
428.78748	594	1+
428.84393	1086	1+
428.88297	802	1+
429.73962	276	
430.87525	194	
431.86618	580	
432.86854	330	
433.86072	208	
433.88496	184	
435.85977	180	
436.88437	304	1+
437.77256	242	1+
439.89193	402	
440.88725	226	
444.87085	2046	1+
444.90191	182	
445.74858	446	
446.74540	244	
446.80510	322	1+
446.87114	378	1+
446.89179	350	1+
447.70385	284	1+
447.75959	182	
448.74774	162	
448.87879	1318	1+
449.87716	1102	1+
450.74917	164	
450.75896	564	1+
450.82030	152	
451.86668	150	
453.86683	150	
457.90078	632	1+
462.87677	1048	1+
464.78562	248	
465.72761	150	
466.71878	152	
467.88619	1324	1+
468.69398	174	
468.78228	176	
468.83511	212	1+
469.88948	176	
482.79486	170	
484.80502	182	1+
484.83921	192	
485.89432	766	1+
486.84288	314	1+
491.71825	124	1+
491.84406	324	
496.24792	196	1+
504.80278	336	1+
507.86072	160	1+
508.16685	218	1+
509.78311	136	1+
509.85716	546	1+
511.28055	294	1+
END IONS

###FS:    #m/z: 336.94438 #charge 1+
###MS: 66
###MSMS: 69
BEGIN IONS
TITLE=Cmpd 51, +MS2(336.9444), 28.0-35.0eV, 1.5min #69
RTINSECONDS=87.0775
SCANS=66,69
PEPMASS=336.94438	286710
CHARGE=1+
63.04827	98	
97.15560	102	
107.14319	86	
111.58350	92	
195.42058	94	
197.82765	88	
198.95801	114	
205.95064	128	
209.94502	156	
211.94305	6248	1+
212.87904	868	1+
213.93830	2076	1+
214.88031	642	1+
214.89355	176	
215.41520	130	
215.88476	548	1+
215.93495	548	
217.88662	206	
217.94110	84	
219.88576	84	
221.89053	146	
223.95823	414	1+
224.91328	84	
225.02009	92	
225.86458	92	
226.96909	154	
227.37130	100	
228.89337	570	1+
229.57784	84	
229.95361	6132	
230.79824	86	
230.88811	1062	1+
231.90800	98	
231.94940	2460	1+
232.89199	402	1+
233.82293	498	1+
233.86923	244	1+
233.89660	348	1+
233.91923	156	
233.94900	102	
234.47473	86	
235.85083	138	1+
235.94554	138	
235.98487	104	
237.88835	94	
239.90359	98	
240.96460	138	
241.84035	180	
241.88314	132	
243.06407	84	
243.95284	98	
244.89657	294	1+
244.95720	96	
245.39340	94	
245.87096	84	
246.39268	86	
246.97533	286	
247.08340	88	
247.96461	1222	1+
248.82879	88	
248.89797	650	1+
249.05621	92	
249.83658	86	
249.96015	1184	1+
250.83268	154	
250.87700	96	
250.94881	468	
251.83608	516	1+
251.95726	278	
252.89947	290	1+
252.95036	98	
252.96941	3296	1+
253.00401	94	
253.08465	168	
253.57012	86	
253.83468	312	1+
254.90685	336	1+
254.96532	1564	1+
255.04644	172	
255.07565	294	1+
255.37235	86	
256.37195	84	
256.95963	168	
256.97668	158	
257.85852	146	
257.95516	92	
258.80464	92	
258.84695	380	1+
259.82333	338	1+
260.90676	148	
261.97006	188	1+
262.82841	144	
264.52663	100	
264.85186	84	
266.84875	116	
266.87217	276	1+
267.83875	364	
267.85503	92	
268.81929	86	
268.83732	1734	1+
268.90408	130	
270.86077	106	
270.97878	474	
271.09848	120	
271.80318	110	
271.94089	188	1+
272.56474	84	
272.79760	148	
272.87108	84	
273.86617	96	
273.92064	86	
274.79140	102	
274.89641	90	
275.84250	90	
275.95039	96	
276.83961	200	
276.85669	420	
277.84471	84	
277.86197	352	1+
278.83487	986	1+
278.91041	88	
279.09469	120	
280.49347	102	
280.92108	112	
281.36217	102	
282.80372	82	
282.85271	200	1+
283.39041	102	
283.78653	194	1+
284.42439	242	1+
285.06504	82	
285.84628	1166	1+
286.84839	990	1+
286.92912	88	
287.80637	116	
287.82847	100	
288.85994	134	
289.88149	116	
290.09530	106	
290.85626	124	
290.87941	302	1+
291.43847	84	
291.80307	150	
291.85514	144	
292.86369	126	
293.10433	248	1+
293.81196	146	
293.82901	162	
293.86483	210	
294.85002	88	
294.86276	278	1+
294.90497	118	
295.99245	170	
296.81258	86	
296.84839	92	
298.43061	100	
299.05246	84	
299.86447	86	
300.81568	84	
301.86667	140	
302.74825	92	
303.86081	260	1+
304.81300	122	
305.40323	88	
307.86624	96	
307.88631	134	
308.75733	200	1+
308.86975	126	
309.81738	108	
309.86807	942	1+
310.45837	88	
310.87294	626	1+
312.05748	88	
314.81399	168	1+
314.95732	106	
317.86663	86	
318.87955	132	
318.90055	84	
319.85721	92	
320.41993	100	
321.79318	92	
322.81168	142	
323.80450	86	
325.87446	106	
325.88987	146	
326.93536	270	1+
328.36866	104	
328.88565	230	
332.77671	152	
332.80813	154	
334.94055	88	
336.48155	84	
336.88266	98	
338.27913	92	
338.75628	90	
338.89170	104	
340.80942	246	1+
341.43283	96	
END IONS

###FS:    #m/z: 340.93892 #charge 1+
###MS: 70
###MSMS: 71
BEGIN IONS
TITLE=Cmpd 52, +MS2(340.9389), 28.0-35.0eV, 1.5min #71
RTINSECONDS=90.7545
SCANS=70-71
PEPMASS=340.93892	1649916
CHARGE=1+
132.47276	216	
166.40533	100	
187.88820	130	
188.95115	122	
190.89240	184	1+
190.93146	188	
190.94921	204	1+
192.92347	654	1+
194.92104	198	1+
196.88749	318	1+
202.93277	102	
203.87827	198	
206.41001	92	
208.96061	274	
209.94392	152	
210.93734	544	1+
211.89139	180	1+
212.87819	272	
213.87714	156	
213.93629	2044	1+
214.89494	148	
215.88496	558	
216.41003	88	
217.06800	100	
217.87616	118	
217.89146	190	
219.87219	104	
220.87326	122	
220.89299	114	
221.88912	546	1+
222.95247	402	1+
223.95716	266	1+
223.97658	276	1+
226.94583	170	
227.95246	196	
228.93956	188	
230.88547	546	1+
231.84217	98	
231.94914	1648	1+
233.39996	172	1+
233.89597	288	1+
233.94709	164	
235.41195	88	
235.82191	94	
235.89748	146	
235.94482	196	
237.83559	128	
237.91115	108	
238.82394	124	
238.88765	90	
238.95595	114	
239.90363	138	
240.23311	174	
240.41010	98	
240.83639	546	1+
240.94707	96	
241.88826	100	
243.82891	466	1+
243.91341	108	
244.95656	198	
244.98175	92	
245.89912	96	
246.97663	122	
247.35373	106	
247.40187	100	
247.97723	128	
248.89902	452	1+
248.99584	150	
249.01467	90	
249.51534	92	
249.89934	314	1+
249.95987	204	
249.99124	134	1+
250.95703	124	
251.92660	148	
251.95693	236	
252.85206	306	1+
253.90609	112	
254.94395	296	1+
254.96522	464	
255.06876	90	
255.91554	112	
255.96057	496	1+
256.07858	132	
256.88299	124	
257.85607	144	
257.90039	96	
257.93744	138	
258.84442	334	
258.87298	106	
258.94314	96	
259.01516	90	
259.34731	86	
259.84279	200	
259.95377	348	1+
260.83307	88	
261.43396	104	
261.85574	86	
262.79447	90	
262.92218	112	
263.91569	88	
264.00930	92	
264.79487	118	
264.82693	120	
264.90523	136	
266.09042	92	
266.79865	122	
266.83822	92	
267.84919	98	
268.84372	132	
268.86304	230	1+
268.91196	86	
268.96431	84	
268.99258	102	
270.93991	94	
271.84708	688	1+
272.79416	172	1+
272.93320	168	
272.97699	152	
275.83926	254	
276.80762	108	
276.85242	766	1+
278.84361	718	1+
278.92272	86	
278.96187	144	1+
282.85043	118	
282.91538	104	
283.05072	96	
283.14360	112	
283.78648	126	
283.87300	134	
286.06459	210	1+
286.80411	286	1+
287.06707	228	1+
288.96136	84	
289.51707	112	
290.78613	104	
293.87702	126	
294.09194	100	
294.39284	96	
294.86005	178	
295.07459	96	
295.83408	180	
295.86405	146	
296.10007	84	
296.22823	190	1+
296.87012	106	
296.91189	118	
297.81182	92	
298.86780	216	1+
299.08242	88	
299.88809	152	
300.84116	86	
301.03277	100	
303.87330	518	1+
304.92147	114	
305.93781	110	
307.86749	88	
307.88809	236	
308.81504	150	1+
308.88836	168	
308.96084	94	
309.90938	126	
309.97869	122	
310.87691	962	1+
311.85969	166	
312.82083	110	
313.84078	88	
314.88787	170	
316.45186	84	
317.01623	92	
317.93048	94	
318.92176	96	
319.89149	136	
321.44075	106	
324.92428	92	
326.00744	92	
327.82813	310	1+
327.85687	86	
328.88537	320	1+
328.95151	98	
330.81378	112	
330.86894	152	
331.90031	114	
335.91898	98	
336.19362	102	
337.41750	110	
337.79741	278	1+
338.87201	128	
340.76348	92	
341.88402	296	1+
343.95416	122	
345.15910	102	
END IONS

###FS:    #m/z: 507.84323 #charge 1+
###MS: 70
###MSMS: 72
BEGIN IONS
TITLE=Cmpd 53, +MS2(507.8432), 28.2-35.2eV, 1.6min #72
RTINSECONDS=91.5265
SCANS=70,72
PEPMASS=507.84323	587698
CHARGE=1+
196.01408	542	1+
209.94338	272	
214.88684	310	1+
218.90192	202	
224.04896	166	
227.95016	282	1+
229.88209	170	
232.89398	530	1+
236.88624	192	
239.87583	182	1+
250.97149	524	1+
254.08159	182	
258.94718	242	1+
259.87711	570	1+
260.87807	356	1+
262.88221	216	1+
265.11497	188	1+
266.09429	274	1+
266.16424	248	
268.88424	238	
270.85915	336	1+
271.88640	362	1+
272.85238	586	
272.88914	256	1+
274.84933	234	1+
275.89053	208	1+
278.39488	160	
278.83316	180	
278.89964	160	
279.10457	170	
279.84376	316	1+
279.89638	190	
280.39309	182	
282.40552	276	1+
282.85230	172	
283.11136	182	1+
284.36497	176	
284.78758	282	1+
284.91653	254	1+
286.87419	266	
287.40315	152	
287.85307	1748	1+
288.39189	246	1+
288.80381	200	1+
289.79716	208	1+
289.85726	242	
289.87703	456	
290.86602	2232	1+
291.13630	148	
292.86156	158	
293.87238	5514	1+
293.98824	182	1+
294.39586	168	
296.85330	202	
296.87880	164	
296.90343	298	1+
297.95802	264	
298.85220	416	1+
298.87236	454	1+
299.36183	228	1+
300.85540	970	1+
301.34774	312	1+
302.90232	272	1+
303.42487	170	
303.86590	572	1+
304.88410	246	1+
305.86199	1866	1+
305.88571	158	1+
307.88834	452	
307.90846	232	
308.13940	1254	1+
308.87428	3028	1+
309.37372	320	1+
309.99766	148	
310.15589	828	1+
311.27637	92	1+
311.76028	162	1+
311.83109	554	1+
311.85108	232	
311.88183	9398	1+
312.83185	360	1+
313.85892	148	
314.37384	434	1+
314.86381	1132	1+
315.78312	214	1+
315.90423	166	
316.81048	174	
316.85991	592	1+
316.87801	302	
317.88174	514	1+
318.85757	298	
318.88077	330	1+
319.39017	182	
319.76235	156	1+
319.86571	256	
319.95823	184	1+
320.89183	240	
321.88074	312	
321.99616	342	1+
322.42249	162	
322.81424	232	1+
322.84412	164	
322.88628	454	
323.87428	526	1+
323.90651	210	
323.94077	218	1+
324.37993	662	1+
324.86114	154	
324.89828	206	
325.85577	178	1+
325.89241	422	
326.82351	170	
326.87945	4554	1+
327.11379	224	1+
327.16357	216	1+
327.38721	368	1+
329.79863	208	1+
329.87923	170	
329.89485	384	
330.82467	266	1+
330.84112	184	
330.88119	832	1+
332.43184	174	
332.87606	960	1+
332.95280	150	
333.76247	160	
334.39048	290	
334.87169	294	
334.89994	314	1+
335.40816	174	
335.75979	232	1+
335.84400	274	
337.78600	208	1+
337.88462	772	1+
338.00999	148	
338.82372	244	1+
339.40107	224	
339.82873	176	1+
339.87038	346	1+
341.82585	310	1+
342.87323	466	1+
342.89781	152	
343.37804	236	1+
343.87559	260	1+
344.01785	276	1+
345.95368	218	1+
346.33777	336	1+
347.76097	154	
347.88694	264	
348.76368	654	1+
348.83825	230	
348.89840	192	
349.16780	152	
349.76315	482	1+
349.84307	190	
350.82843	222	
350.88268	622	1+
351.39928	186	
351.76747	438	1+
352.77004	310	1+
352.91139	238	
353.84771	738	1+
353.90411	200	
354.15411	172	1+
354.78349	202	1+
354.89570	620	1+
357.39605	152	
358.39735	150	
359.83831	204	
362.36062	166	
362.37877	150	
363.84615	150	
363.86180	496	1+
364.77420	354	1+
364.84926	204	
364.86484	524	1+
365.18166	572	1+
365.40339	324	1+
365.77804	250	1+
365.99734	126	1+
366.18335	472	1+
366.83957	1508	
367.70767	270	1+
367.76140	358	1+
367.79683	152	
367.83953	736	
368.82843	808	1+
369.39038	224	1+
369.77244	424	1+
369.83195	578	1+
369.89198	170	
370.05089	170	1+
370.77827	274	1+
372.78413	370	1+
372.84861	234	
373.71600	222	1+
373.82953	310	
374.85963	148	
375.73846	176	
375.77917	306	1+
375.89026	218	
376.36957	348	1+
376.78135	194	1+
376.86389	184	
377.89094	258	1+
379.80131	160	
380.86221	164	
381.84221	240	
381.93562	180	
382.85166	300	
384.84760	5910	1+
384.89396	166	
386.89338	152	
387.41858	160	
387.77431	234	
387.90656	302	1+
388.76836	436	1+
389.20179	216	
389.37961	178	
389.72394	176	
390.05747	222	1+
390.71969	194	1+
390.83943	608	
390.89980	196	
391.83908	878	
392.37124	212	1+
392.77128	292	1+
392.82480	208	
392.86281	574	1+
392.89283	196	
393.77583	164	1+
393.80096	528	1+
393.81875	484	1+
393.84610	162	
394.72508	320	1+
394.80495	382	1+
394.85435	438	1+
395.86017	270	1+
397.73327	286	1+
398.73122	170	1+
399.84995	942	
399.87288	246	
401.81764	260	1+
402.85970	646	
403.80463	314	1+
403.86697	712	
404.86581	1626	1+
405.73773	162	
405.86701	1040	1+
405.91469	166	1+
406.80150	510	1+
407.76682	156	
407.86247	9796	1+
408.72400	916	1+
408.78973	180	1+
409.72382	706	1+
410.75472	238	1+
410.83658	1124	1+
410.85552	480	
411.43304	102	1+
411.85618	304	
411.88098	292	
412.36397	198	1+
412.44648	120	1+
412.73859	152	
412.84344	414	
413.07135	190	
413.82368	212	1+
413.87495	522	
414.06936	96	1+
414.85608	230	
415.74297	270	1+
415.86850	424	
416.66831	110	1+
416.74856	182	1+
416.86986	262	
417.81360	410	1+
417.85638	316	
418.73823	178	
418.85158	150	
419.73987	150	
421.88254	388	
422.86902	862	1+
423.78630	274	1+
423.86818	546	1+
425.66805	232	1+
425.76158	798	1+
425.81092	234	1+
425.87115	208	
426.73801	224	
426.80444	528	1+
426.85806	1270	1+
427.73341	1534	1+
428.84848	692	1+
428.87819	538	1+
429.38775	162	
429.69486	450	1+
430.73916	324	1+
431.86700	884	1+
432.85072	408	1+
433.83199	164	
434.88716	156	
437.80758	198	
439.75218	184	1+
439.89256	422	
440.88913	278	
440.91979	180	1+
441.68098	210	1+
441.87973	186	
443.75744	290	
443.79715	164	1+
444.08436	148	1+
444.87012	2690	1+
445.74186	950	1+
447.71006	462	1+
447.88479	194	
448.89298	340	
449.87880	930	1+
450.74734	604	1+
450.77193	218	
450.81823	148	
457.90114	842	1+
459.71041	218	1+
460.75595	360	1+
462.88188	682	1+
463.70388	256	1+
464.78760	206	
466.77469	288	1+
467.71390	266	1+
467.88629	1218	1+
468.77717	268	
474.78996	174	1+
480.92370	168	
485.89695	808	1+
486.79786	276	1+
486.83984	236	
487.27639	152	
487.80158	192	1+
487.84671	178	
489.77749	198	1+
491.84374	174	
496.80009	194	
499.61589	196	1+
499.79239	276	1+
500.72357	204	1+
504.79794	176	1+
508.85268	572	1+
509.80948	180	1+
509.85417	494	1+
510.81148	114	1+
512.80365	222	1+
END IONS

###FS:    #m/z: 336.94432 #charge 1+
###MS: 70
###MSMS: 73
BEGIN IONS
TITLE=Cmpd 54, +MS2(336.9443), 28.0-35.0eV, 1.6min #73
RTINSECONDS=92.299
SCANS=70,73
PEPMASS=336.94432	239332
CHARGE=1+
193.87869	102	
205.94848	180	
207.97422	128	
208.88148	314	1+
209.94051	196	1+
211.94333	3800	
212.51509	88	
212.87810	806	1+
212.94495	120	
213.93841	1636	1+
214.89348	124	
215.88411	278	1+
215.93898	236	
218.83903	252	
219.93988	92	
222.95334	190	
223.96006	112	
223.97457	160	
224.83581	212	1+
224.95003	90	
225.90695	108	
225.97029	192	1+
226.12491	80	
226.94665	212	1+
227.78730	126	
228.14017	88	
228.89134	168	
229.95319	4692	1+
230.88813	1432	1+
231.94867	1724	1+
233.02980	96	
233.82262	354	1+
233.86591	84	
233.89644	200	
233.95515	112	
234.87990	142	
235.40993	86	
235.86455	80	
235.89248	136	
237.01982	80	
237.06359	88	
238.83821	156	
238.88186	110	
239.84864	84	
240.93379	104	
240.96296	154	
241.82115	80	
241.84010	122	
241.88800	136	
242.92783	94	
243.06160	84	
243.83429	96	
243.86857	102	
244.37140	94	
245.92456	88	
246.03075	86	
246.12291	82	
246.97015	170	
247.96347	678	
248.89817	622	1+
249.82098	110	
249.95840	486	
250.83184	444	1+
250.96742	262	
251.06838	238	
251.95336	106	
252.19762	86	
252.46868	94	
252.88038	138	
252.96944	2562	1+
253.01433	92	
253.08373	220	1+
253.90364	480	1+
254.86167	124	1+
254.88387	282	1+
254.96488	1082	1+
255.92430	216	1+
256.95845	120	
257.06248	98	
257.85403	94	
257.96316	122	
258.84691	438	1+
260.82645	436	1+
260.86449	94	
260.94403	136	
261.79339	90	
261.87867	90	
262.89331	84	
263.88491	114	
264.82208	82	
264.84879	112	
265.85316	162	
266.84437	100	
267.13213	82	
267.83670	1988	1+
268.10305	112	
268.83867	1318	1+
269.08181	140	1+
270.98375	176	
271.51080	132	
271.84323	324	1+
272.55492	84	
272.91165	82	
272.97379	166	
273.79295	200	1+
273.93707	86	
274.89045	106	
276.80602	142	
276.86317	606	1+
277.83509	446	
278.79534	126	
278.83492	506	
279.00852	96	
279.07390	86	
279.83251	332	
281.04699	114	
283.86100	142	
285.85308	360	
286.85006	1206	1+
286.98799	84	
287.87445	122	
288.40224	96	
288.85128	120	
288.87863	146	
289.89087	100	
290.51664	88	
290.74878	112	
290.85687	102	
291.17602	96	
292.10944	108	
292.99357	82	
293.10081	98	
293.87042	134	
293.89380	104	
293.99096	138	
294.04745	146	
295.88619	148	
295.93942	114	
295.97029	110	
296.04705	80	
296.10838	176	1+
296.80817	94	
296.86122	274	1+
296.88261	80	
297.96848	154	
299.10375	84	
299.87961	134	
300.92608	88	
302.86333	208	1+
302.88902	80	
302.90635	98	
303.06464	80	
303.20485	98	
303.94492	94	
304.80446	146	
305.82088	108	
305.85544	168	
305.89413	98	
307.79225	82	
307.88634	118	
308.32863	96	
309.86523	574	1+
309.91540	84	
310.49489	98	
312.87604	386	1+
312.97727	126	
313.38156	90	
318.94235	82	
320.85552	86	
321.27578	88	
321.85909	80	
322.37913	82	
323.88347	102	
324.30943	82	
324.53895	96	
324.89192	342	1+
327.37219	100	
327.87670	94	
328.88601	122	
329.79978	96	
329.86985	156	1+
330.82129	92	
333.83556	90	
336.91369	142	
337.16235	222	1+
337.18271	116	
339.39166	108	
340.91786	96	
END IONS

###FS:    #m/z: 322.92831 #charge 1+
###MS: 74
###MSMS: 75
BEGIN IONS
TITLE=Cmpd 55, +MS2(322.9283), 28.0-35.0eV, 1.6min #75
RTINSECONDS=95.9675
SCANS=74-75
PEPMASS=322.92831	3956404
CHARGE=1+
79.68831	76	
107.41298	88	
184.55045	96	
185.87898	100	
195.08528	78	
196.88045	144	1+
199.88551	150	
201.04578	112	
204.01313	84	
204.44825	88	
205.87134	82	
205.94892	122	
209.12399	140	
209.93901	128	
211.88664	238	1+
218.82719	80	
222.95085	690	1+
223.87990	82	
224.02861	78	
225.96407	78	
226.57583	92	
227.89906	92	
227.93280	210	
228.83617	170	1+
228.85236	104	
229.89426	84	
230.88778	186	
230.91382	84	
233.57084	92	
233.95983	98	
235.87580	108	
237.57958	92	
237.90545	78	
238.93772	82	
239.08285	104	
240.04825	108	
240.17788	80	
240.81880	178	
240.88240	80	
240.93932	2420	
241.93857	6018	1+
242.81421	132	
242.94038	3982	1+
243.82260	180	
243.87249	90	
243.88759	88	
244.09945	106	
244.85528	90	
244.93746	1296	1+
246.39147	122	
246.97137	338	1+
247.51779	84	
247.88728	282	1+
249.03661	80	
249.83479	134	
250.28428	108	
252.55441	98	
252.68130	84	
253.83050	278	
254.84382	134	
255.10323	102	
255.82882	182	
257.84924	102	
257.91375	78	
258.83116	418	1+
258.97511	154	
258.99621	132	
259.03288	106	
260.85630	80	
260.98056	158	
261.83405	82	
261.94767	168	1+
262.99462	88	
263.98140	82	
264.94481	172	1+
264.97284	178	
266.03027	88	
266.85866	164	
268.06495	78	
268.90771	160	
268.95600	154	
270.18606	78	
271.78516	80	
271.84363	172	
271.85693	178	
272.85042	318	1+
273.79084	154	
273.90268	78	
274.04683	84	
274.84107	82	
275.80809	216	1+
277.08402	94	
279.08851	704	1+
279.41752	106	
279.85773	118	
280.12559	90	
281.95035	134	
282.08547	78	
282.27034	138	
283.09394	126	
283.78703	152	
283.86497	76	
283.94450	98	
284.29140	658	1+
284.85157	124	
284.87041	166	
285.85936	140	
286.07796	78	
286.39978	76	
286.92441	138	
286.94639	98	
287.47925	82	
287.99378	78	
288.85628	148	
289.88118	172	
290.85345	162	
291.05357	150	
291.79996	116	
293.43327	92	
293.80011	78	
293.84954	88	
293.86889	122	
294.37192	104	
294.80959	114	
294.84743	152	
294.85690	350	1+
295.85841	248	1+
295.90990	96	
296.91419	80	
297.06102	86	
297.91736	134	
297.94183	134	
299.88341	86	
300.91131	82	
302.81009	88	
304.79615	96	
304.88656	90	
304.93123	80	
305.44324	78	
307.65855	96	
307.79744	202	
307.88892	142	
308.79661	88	
308.86470	86	
308.87729	78	
308.93499	90	
309.17647	82	
309.85495	90	
309.93073	80	
310.82185	122	
310.87556	294	1+
310.92471	114	
312.85817	120	
312.93954	108	
314.81239	118	
314.85264	78	
317.74865	80	
317.88791	86	
318.94934	78	
319.88418	88	
320.15915	104	
320.36068	110	
322.01763	78	
322.88001	100	
323.71882	210	1+
324.89012	112	
325.75222	78	
325.89795	90	
328.28637	88	
328.41506	80	
END IONS

###FS:    #m/z: 363.95481 #charge 1+
###MS: 74
###MSMS: 76
BEGIN IONS
TITLE=Cmpd 56, +MS2(363.9548), 28.0-35.0eV, 1.6min #76
RTINSECONDS=96.74
SCANS=74,76
PEPMASS=363.95481	711294
CHARGE=1+
74.14307	116	
189.86343	362	
192.88976	108	
194.93335	92	
196.88150	134	
207.87399	124	
207.94698	148	
208.89786	126	
209.94167	2084	1+
210.02894	94	
210.88249	394	1+
211.95351	106	
212.40083	106	
212.87709	1668	1+
221.77341	106	
221.93349	86	
222.95094	1444	1+
223.49043	94	
223.81160	90	
224.88405	124	
224.91500	86	
224.94635	1798	1+
224.96918	194	
225.48380	92	
225.97405	248	1+
226.94606	8504	1+
227.04150	96	
227.89197	658	1+
227.92707	238	
228.94109	10664	1+
230.88837	1824	1+
232.88501	332	
233.93543	86	
234.15012	94	
235.81726	130	
239.03332	214	1+
239.06277	158	
239.91180	106	
240.93957	434	
240.96160	942	1+
241.87839	86	
241.93932	1136	1+
242.82933	152	
242.94213	676	1+
242.95867	788	1+
243.86184	146	
244.49093	88	
244.82287	170	1+
244.95572	4856	
245.85411	114	
245.94791	200	
245.96157	106	
246.95121	5346	1+
247.90660	420	1+
248.80096	182	
248.89918	798	1+
249.80947	90	
249.93952	200	1+
250.89311	106	
250.96964	286	1+
251.43352	120	
253.81713	90	
254.45868	94	
255.50381	88	
255.85310	90	
256.06562	104	
256.54491	92	
256.99350	90	
257.41330	132	
258.83130	332	1+
258.89467	92	
258.97154	312	1+
259.80845	86	
260.37850	96	
260.96682	764	1+
261.26965	90	
261.41414	102	
261.85136	200	1+
261.94997	138	
262.56881	122	
262.82923	326	1+
262.91293	88	
262.96025	138	
263.47883	90	
263.89946	86	
264.84555	248	1+
264.89463	248	1+
264.97919	362	1+
265.08415	148	
265.39182	96	
266.80628	276	1+
267.09276	112	
267.41613	154	
267.78939	246	1+
267.84953	170	
267.97316	678	1+
268.13688	112	
268.96342	1016	1+
269.84776	144	
269.96816	848	1+
270.83240	96	
271.84078	130	
271.91281	172	
271.95043	136	
272.91574	142	
272.99160	116	
273.90705	356	1+
274.94811	130	
276.35128	88	
276.85544	144	
277.84607	324	1+
277.86193	126	
279.10288	452	1+
280.79263	554	1+
280.93588	86	
281.08586	142	1+
281.87607	142	
281.96201	86	
281.98562	152	
282.79553	108	
282.85316	98	
282.92662	138	
283.06801	132	
283.84822	218	
283.98473	90	
284.98531	120	
285.84215	470	
287.00467	90	
289.80272	108	
289.86739	362	1+
291.09559	100	
291.40038	166	
291.80005	128	
292.43742	114	
292.86235	126	
293.99279	90	
296.03449	88	
296.80918	148	
296.86475	162	
297.11044	132	
298.07521	114	
298.80098	282	
298.92606	186	
299.80085	164	
299.87996	120	
300.80338	248	1+
300.83745	88	
300.85882	440	1+
301.78845	96	
303.33625	96	
303.85616	382	1+
304.80327	104	
304.94432	92	
305.87336	130	
305.94857	98	
306.43155	114	
306.88389	412	1+
306.93639	140	
307.13239	110	
307.86560	154	1+
307.88852	352	1+
310.81740	178	
310.87413	400	1+
311.93022	122	
312.94274	94	
315.94803	116	
316.87355	136	
317.86903	114	
318.12706	122	
318.43204	100	
318.81409	366	1+
318.86706	88	
318.93597	140	
318.95688	122	
319.86381	100	
320.14215	136	
320.95677	90	
321.75625	108	
321.86680	94	
322.92960	152	
323.87433	218	1+
325.89413	168	1+
326.87017	190	
328.89393	90	
332.82460	92	
333.04219	96	
335.88324	104	
336.94222	344	1+
337.83421	144	
338.11000	92	
339.83089	188	
340.00266	96	
340.81459	158	
340.83163	106	
340.93891	180	
350.31934	220	1+
351.02182	94	
351.92929	102	
352.76729	328	1+
354.34946	90	
358.71189	238	1+
360.85571	166	1+
364.72864	88	
365.77245	168	1+
367.42822	104	
368.83702	132	
END IONS

###FS:    #m/z: 507.84314 #charge 1+
###MS: 74
###MSMS: 77
BEGIN IONS
TITLE=Cmpd 57, +MS2(507.8431), 28.2-35.2eV, 1.7min #77
RTINSECONDS=97.512
SCANS=74,77
PEPMASS=507.84314	551808
CHARGE=1+
199.88766	278	1+
211.87396	204	1+
214.88261	312	1+
232.89314	518	1+
234.01191	234	1+
238.06415	178	
250.96724	374	1+
250.99866	148	
259.88789	168	
260.88270	550	1+
264.39344	156	
265.88528	160	1+
266.09226	226	
266.16296	200	
267.09940	318	1+
267.37783	286	1+
268.10395	222	1+
270.85568	160	1+
272.38999	462	1+
272.85101	1062	1+
274.79582	210	1+
275.89274	154	
276.39341	204	1+
277.80618	348	1+
277.86942	198	
277.93592	178	
280.39030	172	
281.03126	288	1+
281.37656	212	
281.77242	194	1+
281.79953	218	1+
284.89710	404	1+
287.79861	210	1+
287.85185	950	
288.86838	484	
289.87816	760	
290.13004	214	1+
290.86483	1492	1+
290.92161	196	1+
291.81398	168	
292.86112	208	
293.81803	162	
293.87149	5782	1+
296.85750	272	
297.37546	188	
298.00248	170	
298.87657	274	1+
299.85377	1046	1+
300.36494	146	
300.39606	180	
300.85776	832	1+
300.90202	180	1+
303.36459	150	1+
303.78480	136	1+
303.86557	560	1+
305.82495	166	
305.85977	904	
306.88152	164	
307.85288	204	
307.88872	706	
308.13893	1048	1+
308.87565	2790	1+
309.84317	160	
310.15703	582	1+
310.41209	246	
310.86505	230	
311.88093	9252	1+
312.18993	120	1+
312.85023	144	
314.86443	816	1+
315.93513	320	1+
316.86181	386	
316.89351	254	
317.76353	174	
318.34906	278	1+
318.85969	766	1+
318.88287	190	
318.93691	142	
319.87960	252	
320.88669	486	1+
322.85800	164	
323.87293	710	1+
324.85507	266	
325.84997	158	
325.89725	512	
326.38077	840	1+
326.87946	3542	1+
327.38349	716	1+
327.77799	200	1+
327.81033	572	1+
328.36172	296	1+
329.36514	226	1+
329.87539	246	
329.89170	272	
330.17429	144	
331.76740	242	1+
331.89635	698	1+
332.87357	684	1+
332.90173	474	1+
333.05844	202	1+
333.76962	254	1+
334.89841	228	1+
335.85147	156	
335.86900	520	1+
336.77920	242	1+
336.89678	192	1+
336.93854	264	1+
336.98195	154	
337.37893	174	
337.75990	154	1+
337.78462	402	1+
338.78990	312	1+
338.87917	552	1+
341.02199	150	
341.86692	222	
343.90296	424	1+
344.88973	144	
345.82114	194	
346.39899	156	
346.86135	244	
347.79063	202	
348.81926	180	
349.75711	496	1+
349.91705	192	
350.39257	360	1+
350.82025	272	1+
350.88789	466	1+
351.39557	280	1+
351.77052	434	1+
351.86908	264	
352.83448	158	
352.91124	274	
353.78810	278	1+
353.81901	186	
353.84982	186	
353.88664	204	
353.91256	410	1+
354.00661	250	1+
354.03092	164	
354.84394	274	1+
354.91282	260	1+
355.53476	164	
356.78012	144	
356.90882	338	1+
357.80143	150	
360.37451	258	1+
360.76302	200	1+
360.86229	292	1+
361.71514	220	1+
362.36217	178	
362.75607	222	1+
363.86609	290	1+
364.81662	152	
365.36475	270	1+
365.78504	520	1+
366.18119	238	1+
366.83753	1820	1+
367.70744	458	1+
367.76636	346	
368.76219	166	
368.83781	446	1+
368.87384	214	
369.87201	156	
370.78795	166	
370.83930	210	
371.18692	200	
371.77037	146	
371.80199	260	
371.87007	156	
371.95379	184	1+
372.78571	248	
372.82012	142	
372.85427	172	
373.37299	346	1+
373.71734	152	
373.87161	286	
374.35863	244	1+
374.79401	416	1+
374.84390	188	
375.82307	172	
375.87965	272	1+
376.68672	122	1+
376.88617	186	1+
377.73032	246	1+
377.78836	238	1+
378.38607	176	
378.88549	148	
380.85954	260	
381.71467	354	1+
381.83308	240	
381.85578	536	1+
382.71590	228	1+
382.85640	340	1+
383.76964	184	
384.84942	5362	1+
384.90564	226	
385.77535	222	
385.82297	152	
387.74343	154	
387.77619	588	1+
387.83976	390	1+
388.36925	250	1+
388.77944	348	1+
388.79864	350	1+
389.20509	152	
390.83890	1372	1+
390.97414	200	1+
391.05434	188	1+
391.74999	142	1+
392.82159	628	1+
392.86718	516	1+
393.77636	180	1+
394.85886	168	
396.77943	144	
398.87589	146	
399.12084	152	
399.84744	280	
402.86083	670	
403.80359	304	
403.86728	654	
404.87225	376	
405.76072	436	1+
405.78179	834	1+
405.86685	944	1+
405.90660	246	1+
407.73964	640	1+
407.86332	7988	1+
408.78323	178	
408.80623	436	1+
409.71919	1302	1+
410.07995	170	
410.25310	142	1+
410.75881	356	1+
410.84267	476	
411.87957	250	
412.84472	640	
412.87235	218	
413.87309	696	1+
415.84365	228	
415.87312	626	1+
416.82399	374	1+
417.82213	224	1+
417.86007	182	
418.71491	228	1+
420.88481	148	
421.34092	272	1+
421.81193	164	
421.88033	314	
422.85849	196	
422.88096	206	
423.76315	242	
423.79206	324	1+
423.87014	482	
424.14524	144	
425.75347	478	
425.87329	312	
426.75046	300	
426.85901	1434	1+
426.94061	230	1+
427.73174	1758	1+
428.84699	552	1+
428.88295	384	1+
429.69687	250	1+
429.82178	168	
430.73740	380	1+
430.87843	144	
431.85898	258	
432.85810	560	1+
433.85838	356	1+
433.88324	464	1+
435.70739	216	1+
435.91407	110	1+
439.69496	228	1+
439.89529	392	
440.89350	286	
443.76428	314	
444.75968	392	
444.82831	204	1+
444.87064	1534	1+
445.74168	1354	1+
447.70362	236	
447.88173	164	
448.70053	374	1+
448.75554	236	
448.89670	432	
449.87504	348	
450.74671	244	
450.87721	212	
451.74618	200	
452.87070	152	
457.90059	534	1+
462.87862	178	
462.90426	158	
465.71838	150	
465.78211	150	1+
467.88532	1012	1+
468.78010	248	1+
468.83219	296	
474.77539	182	1+
476.71395	290	1+
485.89712	530	1+
486.84361	332	
490.89673	158	
491.84204	172	
496.77674	168	
501.73868	180	1+
504.80769	188	1+
508.85171	504	1+
509.85692	398	1+
510.24001	142	
511.10059	150	
511.23557	164	
511.83521	160	1+
END IONS

###FS:    #m/z: 322.92832 #charge 1+
###MS: 78
###MSMS: 79
BEGIN IONS
TITLE=Cmpd 58, +MS2(322.9283), 28.0-35.0eV, 1.7min #79
RTINSECONDS=101.187
SCANS=78-79
PEPMASS=322.92832	3887446
CHARGE=1+
115.96593	100	
159.27916	84	
192.88697	148	
193.89910	80	
196.88141	180	1+
196.92027	82	
198.94821	76	
200.83030	88	
201.04233	144	
203.87990	86	
203.95137	130	
205.94842	158	
206.95129	114	
207.96737	110	
208.14144	92	
208.98224	76	
209.93877	96	
210.90181	138	
211.01762	84	
214.89163	110	
215.02898	100	
217.89681	136	
217.95358	78	
219.79654	118	
220.06336	76	
220.87103	178	
221.86959	216	1+
221.93863	132	
222.94832	340	
223.95882	170	
224.78266	88	
224.96025	118	
225.88668	88	
227.88261	134	
228.82783	134	
228.90680	76	
230.12877	82	
230.73280	132	
232.89478	288	1+
234.57055	80	
235.82272	102	
236.13146	76	
236.38517	226	
238.79084	98	
238.88573	168	
238.93430	202	
239.07157	144	
239.78706	132	
239.90259	100	
240.10738	94	
240.80055	80	
240.86826	134	
240.93887	1258	
240.96000	188	
241.81734	184	1+
241.85688	76	
241.94048	1012	
242.93996	4040	1+
242.99289	86	
243.87758	90	
243.99517	84	
244.82127	152	
244.93923	1186	1+
245.39218	78	
246.39113	80	
246.84482	114	
246.97374	418	1+
247.02729	88	
248.84196	106	
249.12968	76	
249.64753	102	
249.82868	274	1+
250.96661	100	
251.92449	84	
254.05146	96	
254.87534	100	
255.39945	78	
256.80572	124	
257.00549	90	
258.94298	100	
258.97411	152	
259.90920	80	
260.83178	152	
261.79154	208	1+
261.83105	134	
261.90567	328	1+
261.98017	104	
262.45758	86	
262.82748	130	
262.90881	268	1+
263.05635	86	
263.83365	84	
265.08460	144	
266.84718	138	
267.79765	82	
267.85007	82	
267.94452	76	
268.84343	386	1+
269.49009	92	
269.79681	80	
270.92803	104	
271.79818	188	1+
271.84561	88	
272.13130	78	
272.84933	216	
272.93588	92	
273.85241	88	
275.00722	96	
276.84386	94	
276.85699	136	
276.87342	78	
277.86338	96	
279.08925	990	1+
279.80812	76	
281.04273	80	
281.13336	76	
281.90416	80	
282.70459	98	
282.85134	90	
283.06685	80	
283.79398	120	
283.86368	108	
284.16628	78	
284.29332	290	
284.31066	116	
284.85612	298	1+
286.86271	94	
286.95890	78	
287.00256	94	
289.15984	78	
289.86638	148	
291.00869	94	
291.79919	92	
292.85635	126	
293.86440	78	
294.17684	120	
295.79912	230	1+
295.86690	270	1+
296.82280	84	
297.82744	134	
298.27621	76	
299.03160	86	
299.78208	170	
300.07503	90	
300.92111	202	1+
302.76320	92	
305.88940	154	
307.88491	138	
308.43003	98	
308.88785	114	
309.86966	760	1+
310.48853	76	
310.87366	704	1+
311.01908	82	
313.88200	88	
314.86670	98	
314.96621	88	
315.87758	106	
316.45180	90	
316.47365	104	
316.77068	78	
316.88922	94	
319.95144	86	
320.15114	76	
321.87985	118	
324.87561	86	
325.90083	140	
325.94342	106	
327.81841	152	1+
327.85002	78	
327.92067	140	
END IONS

###FS:    #m/z: 363.95488 #charge 1+
###MS: 78
###MSMS: 80
BEGIN IONS
TITLE=Cmpd 59, +MS2(363.9549), 28.0-35.0eV, 1.7min #80
RTINSECONDS=101.959
SCANS=78,80
PEPMASS=363.95488	660492
CHARGE=1+
124.71214	88	
187.93410	94	
188.85907	460	1+
188.93332	84	
189.86084	388	1+
190.92703	112	
191.85633	578	1+
196.88397	228	1+
206.41083	102	
207.87532	98	
207.94681	308	
208.93510	132	
209.94243	1678	1+
210.88289	212	
212.87729	1512	1+
216.52942	96	
218.88966	160	
219.86486	96	
222.42133	84	
222.95114	712	
223.06104	94	
223.82087	84	
223.94482	2438	1+
223.97162	136	
224.92629	100	
224.94722	2050	1+
225.50053	94	
225.88279	386	1+
225.97278	134	
226.94562	9272	1+
227.91348	116	
228.89504	560	1+
228.94065	10962	1+
229.13745	114	
230.88848	2470	1+
230.91187	88	
231.96575	90	
232.88528	202	
234.03297	98	
235.89264	90	
237.11458	96	
237.46815	88	1+
238.82566	126	
238.89374	332	1+
239.07065	142	
240.81673	166	1+
240.93905	580	
240.96113	952	1+
241.93860	1260	1+
242.94162	778	1+
242.95782	776	1+
243.07913	100	
243.32809	90	
244.78637	238	1+
244.88090	86	
244.95564	5976	1+
244.97885	170	
245.44359	86	
245.94152	154	
246.43536	98	
246.90264	314	1+
246.95152	6478	1+
247.80971	90	
248.37831	90	
248.80306	110	
248.89890	558	1+
250.90224	140	
250.94287	104	
250.96865	382	1+
251.99726	90	
252.06765	106	
252.92194	146	
253.08947	136	
256.42019	154	
256.79671	86	
257.80660	88	
258.08152	90	
259.85063	104	
259.96459	744	1+
260.96651	626	1+
261.82906	92	
261.89573	108	
262.77551	82	
262.96419	110	
263.89354	84	
263.97711	192	
264.96229	120	
265.80776	398	1+
265.89721	110	
265.97563	94	
266.81035	340	1+
266.86296	104	
267.13778	134	
267.78152	94	
267.92052	112	
267.97185	668	1+
269.55264	84	
269.96527	490	1+
270.08294	116	
270.83732	314	1+
270.90526	94	
271.84459	320	1+
271.85656	224	1+
271.91506	104	
274.36395	90	
275.89906	104	
276.85148	140	
277.08404	158	
277.11463	98	
278.08528	182	1+
278.81726	102	
278.84069	110	
278.99125	102	
279.11018	92	
279.78853	460	1+
279.96763	102	
280.10909	94	
280.33327	98	
280.79002	388	1+
281.84109	82	
282.30279	92	
282.78813	130	
282.88149	184	
283.06705	110	
283.42226	144	1+
283.85046	174	
283.86056	438	1+
283.89140	126	
283.97993	96	
284.80595	84	
285.84364	410	1+
286.61368	86	
287.85824	118	
288.86080	266	1+
289.83953	92	
290.79329	124	
291.44870	118	
292.11526	242	1+
292.39717	92	
292.78664	108	
293.76935	84	
294.43295	140	
294.85604	114	
296.01530	112	
296.80740	120	
296.86636	98	
296.88962	116	
297.08322	92	
298.80266	280	1+
298.85950	88	
299.13965	90	
299.88184	254	1+
300.79943	308	1+
301.86079	298	
302.05847	84	
302.91368	136	
303.85297	674	1+
303.94489	124	
304.45104	86	
304.80852	116	
304.92921	86	
306.84714	86	
307.81723	86	
307.84368	92	
307.89186	142	
310.71766	90	
310.94098	88	
311.20300	88	
311.38486	88	
311.86373	268	1+
311.88206	214	
311.89947	88	
313.33383	94	
313.35112	86	
314.95529	142	
315.81769	128	
318.93357	194	
319.82065	136	
319.92933	156	
319.96074	98	
320.36744	84	
320.39366	100	
321.81863	164	
321.87685	174	1+
322.81316	94	
322.92401	244	1+
323.89779	172	1+
328.88512	124	
329.82829	112	
329.87383	116	
330.88899	84	
335.88153	128	
336.94092	104	
337.55474	90	
339.82898	314	1+
340.93731	360	1+
348.77416	162	1+
350.10045	106	
351.41303	92	
352.18713	86	
352.77453	90	
355.81839	96	
359.77287	214	1+
365.80800	90	
368.28545	102	
END IONS

###FS:    #m/z: 336.94411 #charge 1+
###MS: 78
###MSMS: 81
BEGIN IONS
TITLE=Cmpd 60, +MS2(336.9441), 28.0-35.0eV, 1.8min #81
RTINSECONDS=102.731
SCANS=78,81
PEPMASS=336.94411	203332
CHARGE=1+
79.06275	78	
82.31759	82	
182.86607	108	
183.86745	122	
185.85562	80	
189.86290	78	
194.88870	132	
196.45525	94	
205.94905	102	
206.86439	92	
208.17325	108	
209.94459	158	
210.88386	122	
211.94275	3194	1+
211.98017	106	
212.87631	886	1+
212.89700	84	
213.89436	80	
213.93756	1316	1+
214.89385	170	
215.88674	440	1+
215.93642	352	
216.17971	94	
217.89034	96	
222.89765	84	
223.95987	302	
224.96881	134	
226.96894	114	
227.03793	96	
227.41018	92	
227.89351	132	
228.84345	104	
228.89316	454	1+
229.84692	86	
229.95365	3442	1+
230.88697	1474	1+
231.94942	1432	1+
233.82544	136	
233.89798	84	
233.94690	272	
234.82513	120	
235.00946	84	
235.81711	78	
235.87932	88	
235.94884	90	
239.06971	86	
239.89058	80	
240.83499	292	1+
240.96618	78	
241.79841	90	
242.07319	78	
243.94898	92	
244.12213	88	
244.87241	80	
246.97589	158	
247.96417	912	1+
248.89559	532	1+
249.04622	82	
249.82850	164	
249.95808	504	1+
250.83225	614	1+
250.98861	106	
251.07555	298	1+
251.83652	356	1+
251.94961	130	
252.44499	102	
252.97014	1930	1+
253.90216	120	
253.92030	88	
253.95615	84	
254.82962	88	
254.96400	852	1+
255.91021	92	
256.81679	180	1+
256.84410	84	
256.95995	432	1+
257.85151	608	1+
258.85219	400	1+
258.90280	108	
259.95540	136	
260.82528	308	1+
260.83508	94	
260.94362	100	
261.83078	188	1+
262.41166	88	
262.86750	90	
262.94203	124	
263.05238	84	
263.82710	94	
263.97553	130	
264.85082	140	
265.85328	78	
266.83205	82	
266.89504	242	1+
267.83828	130	
268.83933	1316	1+
269.02868	84	
269.50816	80	
269.54655	92	
270.86474	86	
270.90906	78	
270.98324	140	
271.09172	166	
271.80109	84	
271.84503	204	
271.91182	78	
272.84488	84	
272.87441	180	
272.93932	120	
275.53678	82	
275.85597	132	
276.85385	156	
276.91841	86	
277.76578	86	
277.85807	250	1+
277.96580	94	
278.83445	650	1+
279.09608	104	
280.98106	142	
282.92529	102	
282.97183	128	
283.86285	96	
284.90157	78	
285.85179	406	
286.84779	1776	1+
289.87756	122	
290.04594	82	
290.85382	302	1+
291.11968	88	
292.80452	88	
292.83289	92	
292.84959	148	
292.88310	112	
293.11317	140	
293.75786	84	
293.85729	88	
293.87388	126	
293.99151	152	
294.11486	88	
294.37588	94	
294.86117	132	
295.87489	192	1+
295.91170	188	1+
295.92911	80	
297.01542	90	
297.06198	88	
298.07900	88	
303.86624	116	
303.94432	146	
304.85623	142	
304.92668	354	1+
304.95906	90	
305.84108	80	
307.79749	96	
307.88742	108	
308.87365	118	
309.90248	80	
310.84790	88	
310.87621	368	1+
311.84484	152	
312.94079	94	
313.37290	98	
313.86847	80	
314.88772	78	
316.88652	114	
317.35253	100	
317.39394	116	
317.89298	92	
318.44075	86	
321.35057	106	
322.88029	364	1+
328.83564	88	
328.88735	186	
329.99279	88	
330.61285	100	
330.81280	100	
330.88269	184	1+
331.38589	88	
334.77876	82	
335.46002	84	
339.79667	108	
340.37824	80	
340.77950	88	
341.13546	80	
341.89337	80	
END IONS

###FS:    #m/z: 322.92830 #charge 1+
###MS: 82
###MSMS: 83
BEGIN IONS
TITLE=Cmpd 61, +MS2(322.9283), 28.0-35.0eV, 1.8min #83
RTINSECONDS=106.428
SCANS=82-83
PEPMASS=322.92830	3777636
CHARGE=1+
88.54531	98	
97.84808	78	
178.93397	118	
189.40483	102	
191.85887	124	
196.88415	128	
196.94351	82	
199.88361	138	
201.04049	102	
201.19929	84	
203.87865	124	
205.43973	92	
205.94965	392	1+
205.97364	100	
208.05125	76	
208.93774	78	
210.90059	256	
212.87696	204	
212.89600	290	1+
213.04880	92	
214.89198	184	
215.91177	86	
216.89444	92	
221.10298	90	
221.92171	84	
221.94136	114	
222.95163	1336	1+
226.11765	92	
226.90971	82	
226.95093	82	
227.91883	84	
227.95180	118	
228.83773	82	
228.91043	198	
230.83559	110	
230.88549	156	
232.89466	140	
233.02687	238	1+
233.88654	98	
234.46701	94	
234.89289	196	1+
236.82908	88	
237.05018	196	1+
238.46282	90	
238.89098	84	
238.93585	188	
239.06983	78	
239.78843	78	
240.82221	332	1+
240.93880	1630	
240.96434	132	
241.93815	5498	1+
242.93992	3636	1+
243.82144	426	1+
243.87218	228	1+
244.87763	142	1+
244.93836	1024	1+
245.10260	86	
245.39929	90	
246.89506	86	
246.97423	314	1+
247.38603	92	
247.88499	80	
248.85463	180	
248.90554	78	
248.93787	136	
249.03871	82	
250.83825	78	
250.94530	288	1+
251.78711	142	
251.92487	160	
252.09423	92	
253.35406	132	
253.82953	168	1+
254.90618	96	
254.91913	248	1+
255.80602	78	
256.10467	80	
256.90658	106	
257.79907	116	
257.89770	146	
257.96498	80	
257.99062	86	
258.82817	314	1+
259.82215	78	
259.85593	124	
261.83610	92	
261.88220	118	
262.44334	112	
262.82947	164	
263.81800	86	
264.88985	102	
264.91350	88	
265.05733	142	
265.85971	110	
266.99829	88	
267.99676	82	
268.05138	86	
268.95331	114	
269.41148	84	
269.43816	100	
269.85996	158	
270.95168	90	
271.43890	102	
271.84729	100	
271.88020	78	
271.92305	98	
272.38260	90	
273.01329	92	
273.88239	92	
274.06980	104	
274.15471	84	
274.33808	78	
274.84786	204	
275.03363	82	
275.80681	122	
279.09097	1106	1+
280.91927	98	
281.52707	88	
281.79168	104	
281.92889	82	
281.98632	78	
282.83552	106	
283.01413	92	
283.06716	144	
283.78733	316	1+
283.84626	94	
284.29144	394	
284.80592	144	
284.84537	80	
286.89286	186	1+
286.91650	190	
287.92315	82	
288.76120	82	
289.87676	118	
290.80128	368	1+
291.80424	248	1+
292.86461	80	
294.85729	158	
294.95582	86	
295.82956	84	
296.00493	82	
296.01912	78	
296.62844	80	
296.85687	88	
297.83013	98	
298.85729	124	
299.01890	88	
299.78150	96	
299.91921	88	
302.56006	90	
306.87790	506	1+
307.72522	86	
307.88085	388	1+
308.03132	88	
310.84348	112	
310.87518	148	
310.96466	84	
311.86401	120	
312.82053	78	
312.86452	102	
313.80155	86	
317.42914	84	
317.44678	82	
317.85038	146	
318.02213	78	
318.92734	106	
319.80950	80	
319.88717	124	
321.05334	88	
321.88730	104	
323.16624	100	
324.89191	392	1+
325.89697	246	1+
326.75678	78	
327.15258	86	
327.70906	162	
END IONS

###FS:    #m/z: 340.93892 #charge 1+
###MS: 82
###MSMS: 84
BEGIN IONS
TITLE=Cmpd 62, +MS2(340.9389), 28.0-35.0eV, 1.8min #84
RTINSECONDS=107.2
SCANS=82,84
PEPMASS=340.93892	1288116
CHARGE=1+
191.95177	78	
192.92432	230	
198.85464	96	
199.86225	92	
205.02660	84	
206.97036	80	
208.94161	224	1+
208.95961	136	
212.10712	80	
212.45073	92	
213.93855	1064	1+
215.88502	140	
215.89794	100	
215.93470	304	
216.41172	98	
217.88152	120	
217.93651	128	
219.84922	122	
221.89387	240	
224.83699	176	
228.93825	188	
230.88741	156	
230.90346	108	
231.88610	522	1+
231.94999	1262	1+
233.91853	100	
233.98348	80	
235.89040	148	
236.85336	90	
238.95925	90	
239.78575	124	
239.87974	124	
240.84430	172	
240.90042	90	
240.96667	86	
240.97987	78	
241.12633	98	
241.84544	98	
242.82845	140	
243.49107	100	
243.83033	106	
244.44414	100	
244.51171	100	
246.82674	98	
246.86878	112	
247.79046	80	
248.89630	146	
248.93975	82	
249.83447	96	
249.96166	704	1+
250.89954	122	
250.93524	104	
251.41142	92	
253.84770	86	
253.97117	96	
254.84152	100	
254.96536	462	1+
255.07213	172	
256.50976	108	
256.96068	318	1+
257.03101	82	
257.84877	136	
257.89611	96	
258.84420	280	
259.83119	466	1+
259.88766	90	
259.96140	124	
260.10930	96	
260.83387	340	1+
260.85113	142	
262.91702	84	
263.01468	96	
264.92415	150	
265.86210	100	
265.87848	84	
265.90427	80	
266.86131	98	
267.85173	174	
267.97395	110	
267.99839	102	
269.02894	88	
269.85519	96	
272.03419	98	
272.84854	196	1+
272.93205	110	
272.97937	100	
274.81990	88	
275.87446	202	
275.98741	82	
276.43225	86	
276.80869	156	
276.85652	686	1+
276.96222	114	
277.32545	86	
277.90774	124	
278.85304	330	1+
279.95735	250	1+
280.81034	82	
280.88597	134	
281.85770	78	
283.04349	78	
283.88672	134	
285.93949	96	
288.17707	92	
288.79649	80	
290.80134	180	1+
290.87869	78	
291.85576	226	1+
292.93907	82	
294.36335	80	
294.81411	80	
294.85780	132	
295.84787	270	1+
295.86753	88	
295.99056	136	
297.97162	154	
298.30764	92	
299.78050	120	
299.86754	128	
299.89183	136	
299.98532	92	
300.85913	128	
301.41443	88	
301.85309	166	
302.41717	92	
302.75033	144	
302.84429	116	
302.93103	128	
303.88591	96	
304.20295	90	
305.80303	98	
306.87663	142	
307.89264	280	1+
308.87635	166	
309.04621	172	1+
309.86820	176	1+
310.38035	86	
312.79923	82	
312.87747	92	
312.94685	112	
312.99011	88	
315.85206	104	
315.86911	84	
316.75562	80	
317.88410	82	
318.42095	84	
318.80896	80	
319.07625	82	
320.80701	84	
321.48249	88	
325.00827	80	
325.45760	80	
325.89810	156	
326.28665	80	
326.88805	84	
327.83910	82	
328.88337	200	
329.75602	80	
329.86972	136	
330.81288	142	
331.86685	100	
332.75890	186	1+
334.82323	100	
335.10682	82	
335.17198	80	
338.33571	102	
339.76405	204	1+
339.82453	86	
342.90171	124	
344.39991	86	
344.78609	124	
END IONS

###FS:    #m/z: 363.95482 #charge 1+
###MS: 82
###MSMS: 85
BEGIN IONS
TITLE=Cmpd 63, +MS2(363.9548), 28.0-35.0eV, 1.8min #85
RTINSECONDS=107.972
SCANS=82,85
PEPMASS=363.95482	618140
CHARGE=1+
189.86427	134	
189.92686	288	1+
191.85593	350	
196.88160	200	
202.06397	110	
204.91220	86	
206.94514	136	
207.39102	114	
207.87145	160	
209.94205	1642	1+
210.88183	162	
212.87656	1658	1+
214.89239	126	
218.91135	168	
222.95035	1220	1+
224.92531	96	
224.94625	1690	1+
225.62297	92	
225.92174	98	
226.88686	102	
226.94599	8852	1+
226.97404	98	
227.89012	438	1+
227.91402	98	
228.01395	86	
228.42948	94	
228.86147	146	
228.89169	280	1+
228.94122	10614	1+
230.89053	1258	1+
232.88311	246	
232.90525	92	
233.03267	90	
234.87937	158	
235.82121	150	
235.89437	106	
236.88958	86	
239.02403	88	
239.07022	128	
239.42312	94	
239.48178	98	
240.93920	340	
240.95979	1100	1+
241.11505	90	
241.93982	744	1+
242.01208	100	
242.95688	576	1+
243.86414	128	
244.13354	92	
244.95514	4218	1+
245.01447	90	
245.14267	92	
245.83318	148	
245.86892	134	
245.94036	330	
246.01469	124	1+
246.45661	118	
246.95132	5328	1+
248.80241	184	
248.89608	540	1+
250.87887	94	
250.89488	182	
250.94581	334	1+
250.96780	274	
251.07081	158	
251.33878	102	
252.91364	102	
253.90670	88	
254.83507	150	
255.79731	148	1+
257.95661	88	
258.83068	128	
258.94825	100	
258.97122	202	
260.45391	88	
260.82844	508	1+
260.96615	530	1+
261.03298	88	
261.83068	364	1+
261.92860	90	
262.97223	108	
263.85608	154	
263.93160	132	
263.97721	130	
264.81769	112	
264.98128	288	1+
265.08491	98	
266.09058	86	
266.85598	170	
267.07473	94	
267.81658	134	
267.96949	440	
268.02770	104	
268.96304	1138	1+
269.08513	100	
269.96746	948	1+
270.89707	202	1+
271.84136	208	1+
272.90783	214	1+
273.42526	90	
273.85005	242	1+
274.38421	88	
274.95419	92	
275.02747	102	
275.81067	116	
276.82006	94	
276.85512	138	
277.10725	102	
277.37650	90	
278.83966	206	
279.10073	170	
280.79170	504	1+
280.85283	136	
281.34976	110	
281.88619	156	
282.78665	120	
284.86258	104	
285.42799	90	
285.84511	426	1+
285.97405	88	
286.37075	88	
286.42037	176	
287.86434	98	
287.92652	224	1+
288.90909	98	
289.96645	148	
290.11055	98	
290.88397	92	
292.35499	100	
293.11671	182	
294.85898	92	
295.80915	136	
296.80837	134	
297.12395	250	1+
297.76707	90	
298.80219	394	
299.37113	88	
299.80277	198	
300.46661	88	
300.80311	328	
300.87097	134	
301.85872	134	
301.88553	96	
303.80625	114	
303.85463	534	
304.79956	140	
304.87196	218	1+
305.30434	86	
306.87756	252	1+
307.01903	86	
307.03627	92	
308.91462	226	1+
309.82901	136	
309.88281	106	
310.87719	342	1+
311.12675	110	
311.99188	86	
312.65583	102	
315.09483	190	1+
315.40855	160	
315.97461	94	
316.81230	390	1+
318.88376	110	
318.93174	122	
319.86520	126	
320.92852	164	
321.81456	468	1+
321.86256	284	1+
322.93292	118	
324.88099	144	
326.86589	134	
328.86394	184	1+
330.76013	94	
332.35470	92	
336.91632	86	
336.94133	388	1+
338.85100	88	
339.82124	148	
340.82689	106	
340.93770	138	
342.79052	134	
342.93659	102	
345.42406	102	
346.41296	118	
346.52725	108	
346.96146	88	
350.06525	86	
356.77220	140	
361.79334	102	
362.52298	88	
362.77528	210	1+
364.88456	126	
367.77052	86	
367.90144	86	
END IONS

###FS:    #m/z: 340.93892 #charge 1+
###MS: 86
###MSMS: 87
BEGIN IONS
TITLE=Cmpd 64, +MS2(340.9389), 28.0-35.0eV, 1.9min #87
RTINSECONDS=111.656
SCANS=86-87
PEPMASS=340.93892	1237072
CHARGE=1+
59.36647	82	
178.97498	96	
186.51428	88	
187.14697	84	
187.88267	94	
190.92515	126	
190.94488	132	
192.92681	452	1+
193.94814	120	
195.40671	88	
196.88028	140	
197.86544	88	
199.88500	200	1+
207.40689	130	
208.88612	96	
208.92345	90	
208.95692	266	1+
209.94047	114	
210.93539	294	
212.87884	232	1+
213.41283	94	
213.93840	1814	1+
214.89315	234	
215.88811	128	
215.93588	236	
217.88126	180	1+
217.93627	138	
219.40983	104	
220.89478	90	
221.89039	186	1+
223.95847	380	1+
225.95060	136	
226.13808	80	
226.89247	306	1+
226.94934	124	
226.96506	132	
227.38609	88	
227.95468	86	
228.90862	100	
228.94896	144	
229.89640	120	
230.52980	110	
230.88994	292	1+
230.95932	142	
230.99619	82	
231.94767	562	1+
232.88656	80	
233.89345	204	
233.94540	370	
234.50269	92	
235.88698	88	
235.94740	136	
237.05507	106	
239.01298	92	
239.42872	88	
239.88050	122	
239.90713	158	
240.23304	88	
240.83261	98	
240.89981	80	
241.84178	100	
241.89728	108	
242.83601	222	
243.83043	100	
243.90296	106	
244.87808	84	
245.39125	80	
246.97600	122	
248.01050	82	
249.00373	134	
249.95949	426	1+
250.44914	92	
250.96258	290	1+
252.11353	86	
253.83775	106	
253.91061	98	
254.91375	104	
254.96375	762	1+
255.04841	82	
255.90975	84	
256.78115	82	
256.85574	126	
257.84683	106	
257.87411	88	
257.91382	188	1+
257.99928	302	1+
258.84498	554	1+
258.97425	186	
259.33554	106	
259.89730	80	
259.95509	80	
260.83123	478	1+
261.83831	220	1+
262.80387	80	
262.90112	84	
262.92487	86	
262.96085	84	
264.02519	102	
264.83787	96	
265.40807	88	
267.83436	328	1+
268.01865	80	
268.97863	102	
269.95618	86	
270.83775	92	
271.84172	114	
272.91139	98	
272.93112	268	1+
273.12909	92	
274.86741	112	
274.89749	80	
276.85806	520	1+
277.13280	102	
278.24629	86	
278.84997	358	1+
278.89668	98	
279.89894	82	
279.94277	92	
280.85311	244	1+
282.84319	96	
282.97519	102	
282.99158	102	
283.00750	124	
283.08247	88	
283.42732	102	
283.91554	80	
284.32279	92	
284.94728	136	1+
285.05060	82	
285.86105	104	
287.04032	84	
287.91258	80	
289.08068	106	
289.83479	82	
289.87531	148	
289.98503	100	
290.80711	496	1+
291.81175	370	1+
291.85855	106	
292.84354	86	
294.86886	140	
294.88902	108	
295.90658	216	1+
296.91106	232	1+
296.97761	112	
297.85239	260	1+
299.06331	90	
300.05343	84	
300.86413	104	
300.97846	88	
302.17084	92	
302.93972	120	
307.88004	528	1+
309.81387	126	
310.87697	780	1+
311.48992	84	
311.85874	106	
315.90818	84	
316.78385	82	
316.87579	102	
317.81139	108	
317.89431	90	
317.94120	84	
318.89631	80	
319.59183	88	
320.86460	84	
323.45629	80	
324.89017	110	
327.82351	116	
328.88711	286	1+
329.86689	106	
330.82867	144	
330.87086	194	
332.01004	82	
333.73304	102	
333.88613	146	
334.80109	90	
334.88121	90	
338.19057	144	1+
338.87417	118	
340.14542	100	
341.90690	88	
342.26359	94	
343.91698	82	
END IONS

###FS:    #m/z: 507.84321 #charge 1+
###MS: 86
###MSMS: 88
BEGIN IONS
TITLE=Cmpd 65, +MS2(507.8432), 28.2-35.2eV, 1.9min #88
RTINSECONDS=112.428
SCANS=86,88
PEPMASS=507.84321	473240
CHARGE=1+
196.01439	632	1+
199.88559	178	
209.94187	340	
214.88261	266	1+
227.95137	312	1+
232.89514	414	
235.14165	144	
236.88687	242	
238.06150	142	
241.85505	156	
243.91933	228	1+
246.78515	164	
249.37770	150	
250.96938	272	
251.06946	184	
252.07216	238	
252.09478	166	
260.88282	788	1+
261.36577	152	
263.38719	216	1+
266.16416	318	1+
266.97401	150	1+
268.88123	208	
269.85405	550	1+
269.88648	146	
272.38823	268	
272.85083	1102	1+
273.38451	166	
275.85107	338	1+
276.39037	376	1+
276.91702	154	
277.88735	332	1+
278.83751	158	
278.86072	186	
280.37080	256	1+
280.40636	156	
282.80517	282	1+
282.93028	158	
284.10338	174	1+
286.42142	154	
287.80931	262	1+
287.84917	860	
287.89778	144	
288.81072	150	1+
288.86675	468	
289.39271	218	1+
289.88207	262	
290.86408	1548	1+
291.83985	158	
292.86554	182	
293.87068	4254	1+
294.81266	164	
295.37824	240	1+
296.84169	142	
297.96403	222	1+
298.85405	142	
299.80332	298	1+
299.89878	188	
300.36496	188	1+
300.85475	986	1+
300.91484	170	
301.40539	174	
301.85617	596	1+
301.88444	362	1+
303.86613	514	
304.80210	266	1+
305.86264	614	
306.12063	150	
306.83924	238	1+
306.87951	272	
307.79763	356	1+
307.89070	638	
307.91277	154	
308.14029	1380	1+
308.86753	1824	1+
309.37735	142	
309.86733	1054	1+
309.88664	756	
310.15431	898	1+
310.33686	234	1+
311.81263	204	1+
311.88104	8878	1+
312.04055	236	1+
313.34954	146	
313.40038	350	1+
314.66340	134	1+
314.86704	940	1+
314.94617	178	
315.55424	96	1+
315.99457	310	1+
316.38560	152	
316.81156	208	1+
316.86449	374	1+
316.88742	298	1+
317.37159	644	1+
318.37499	566	1+
318.86491	588	1+
321.88863	160	
322.86097	400	1+
322.88571	396	
323.81235	220	1+
324.84031	142	1+
325.12056	332	1+
325.87513	146	
325.89890	396	
326.78741	238	1+
326.87903	2514	1+
327.15828	172	1+
327.82870	168	
328.37258	234	
329.38248	226	
329.88931	262	
329.98292	142	
330.81320	292	1+
330.88879	164	
331.76430	246	1+
331.88752	446	
332.87348	766	1+
333.83025	194	
333.89972	164	
334.39161	330	1+
334.86038	156	
334.89766	556	1+
335.83998	322	
335.88271	188	
336.88934	232	
336.93297	178	1+
337.80507	216	
337.88210	788	1+
338.38853	226	
339.87768	186	
342.81330	172	
342.88131	284	1+
343.79031	200	1+
344.30393	194	1+
345.87411	210	
346.38524	220	1+
346.86550	144	
346.90650	168	
347.32387	166	
347.77202	474	1+
348.06289	348	1+
348.85776	388	1+
348.91216	216	
349.06130	224	1+
349.76085	698	1+
349.81777	528	1+
350.76416	518	1+
350.88713	466	1+
352.17938	216	1+
352.86441	144	
353.84890	488	1+
353.91325	502	1+
354.03347	154	
354.91709	370	1+
355.85531	142	
355.88587	384	1+
356.36556	308	1+
356.82813	238	1+
361.72133	196	1+
361.75475	174	
361.86464	270	
363.86029	360	1+
364.82416	154	
365.86808	250	1+
366.18316	264	
366.78931	158	
366.83786	1974	1+
366.93768	202	1+
367.71141	142	
367.76589	374	1+
367.81602	142	
368.70585	206	1+
368.89311	160	
369.83589	722	1+
370.84122	462	1+
370.86859	144	
371.18493	162	
371.86711	236	
371.87933	280	1+
372.77988	218	
372.82228	178	
373.71931	302	1+
373.76754	156	
373.82845	718	1+
374.72641	286	1+
374.81309	194	
374.88261	222	
375.84982	168	
375.88607	248	
376.19689	136	1+
376.79317	158	
376.87107	166	
376.93478	150	1+
377.88017	170	
378.79207	350	1+
378.88204	146	
378.90983	178	1+
379.71667	226	1+
380.71899	160	1+
380.79408	372	1+
380.85646	332	
380.88267	158	
381.83298	284	1+
382.85417	394	1+
383.79149	170	
383.83430	158	
384.84853	3620	1+
384.89578	150	
385.38576	164	
385.74073	196	1+
385.77746	330	
387.07128	164	
387.77094	304	1+
387.84320	170	
388.77115	208	1+
389.19855	234	1+
389.80575	154	
389.86572	150	
390.77035	220	1+
390.83758	438	
390.85762	302	
391.00844	202	1+
391.72222	352	1+
391.78923	296	1+
391.83913	362	
392.82321	688	1+
392.85316	644	1+
392.92104	168	
393.38842	238	1+
394.83273	276	
396.40038	196	1+
396.89384	282	1+
398.72853	232	1+
398.85752	374	1+
399.84954	520	1+
402.86364	1620	1+
403.86874	1002	1+
405.78259	254	
405.86649	694	1+
406.78029	260	
407.74389	526	1+
407.77751	162	
407.86273	7198	1+
408.07243	194	1+
408.38358	180	1+
408.78764	216	1+
409.71924	812	1+
410.83766	684	
411.86849	234	
412.16939	112	1+
412.84235	340	
413.07491	148	
413.70583	146	
413.74744	160	
413.87438	400	1+
414.85639	222	
414.97758	100	1+
415.87619	554	1+
417.81794	194	
417.86060	180	1+
417.87405	210	1+
419.72028	212	1+
420.82300	260	1+
421.88043	456	
422.15800	144	
422.33676	156	
422.36940	312	1+
422.88490	228	
423.77260	462	1+
423.86313	174	
424.87136	220	
425.75213	498	
425.87621	288	
426.74700	244	
426.78761	276	1+
426.86011	1538	1+
427.73068	1424	1+
427.81846	170	
428.84351	870	1+
428.88651	640	1+
429.69265	228	
429.73071	180	
431.77121	156	1+
431.86603	794	1+
433.86187	230	
434.85046	158	
435.71166	152	
435.85928	152	
439.75779	204	1+
439.88722	810	1+
440.73222	132	1+
441.67511	200	1+
443.76207	268	1+
444.86974	1334	1+
445.71417	152	
445.74230	724	1+
446.77440	180	
446.88398	382	
447.79119	232	1+
448.89153	164	
449.87788	614	1+
450.74089	434	1+
450.82139	222	
455.70317	194	1+
457.90167	206	
458.77846	196	1+
458.90254	196	
462.88155	664	1+
462.90518	302	
465.71684	302	1+
465.78316	320	1+
467.88563	994	1+
470.76997	154	
472.77585	186	1+
477.71511	200	1+
485.83287	190	1+
485.89401	524	1+
486.07302	182	1+
489.73652	182	1+
506.76999	142	1+
509.85428	524	1+
511.79420	158	1+
END IONS

###FS:    #m/z: 336.94426 #charge 1+
###MS: 86
###MSMS: 89
BEGIN IONS
TITLE=Cmpd 66, +MS2(336.9443), 28.0-35.0eV, 1.9min #89
RTINSECONDS=113.199
SCANS=86,89
PEPMASS=336.94426	180370
CHARGE=1+
182.86634	84	
195.08269	86	
196.88329	148	
196.94073	88	
197.53575	86	
197.95703	80	
198.88711	82	
200.87896	82	
200.89522	104	
202.83623	84	
204.40991	106	
206.97126	142	
208.79774	80	
209.88113	92	
209.94028	124	
211.94291	2944	
212.55820	84	
212.87543	908	1+
212.94819	92	
213.93811	1654	1+
214.89630	124	
214.94897	86	
215.41441	84	
215.88485	346	1+
215.93161	148	
217.93386	98	
220.00878	86	
223.89429	98	
224.87779	168	
226.81614	80	
226.96573	84	
228.89193	168	
229.05564	82	
229.95361	3066	
230.88804	1004	1+
230.95796	100	
231.82012	338	1+
231.94922	1876	1+
232.82184	286	1+
233.89676	166	
233.94607	550	1+
234.89321	140	
234.91657	84	
235.82670	262	
235.88952	88	
236.85026	106	
236.88572	120	
238.55736	84	
239.78603	166	1+
240.83263	176	
240.96154	146	
240.99285	82	
241.83986	146	
243.01021	82	
243.83478	136	
243.86276	98	
244.94358	86	
245.44098	88	
245.86887	82	
246.53156	86	
246.89213	82	
246.94107	92	
246.97490	178	
247.96460	816	1+
247.98189	206	1+
248.89603	478	1+
249.82500	512	1+
249.95884	592	1+
250.36946	96	
251.07078	128	
251.42832	88	
252.83903	152	
252.96896	1624	1+
253.01139	82	
253.84121	330	1+
253.90431	144	
253.92014	136	
254.44844	86	
254.90788	88	
254.94290	196	
254.96229	526	1+
255.07142	104	
256.88601	84	
256.96004	244	
257.79346	128	
258.84494	470	1+
259.81742	232	1+
259.95156	110	
259.98435	94	
260.83501	126	
260.85207	98	
260.87988	102	
260.89982	110	
262.01607	102	
262.46734	80	
264.30663	92	
265.08476	280	
267.83522	988	1+
269.09116	154	1+
269.92173	80	
269.94398	84	
270.96377	86	
270.98019	104	
272.04331	92	
272.83873	138	
272.87503	148	
273.38650	88	
273.80099	104	
273.91489	110	
274.90785	116	
275.83803	142	
275.94569	112	
276.85601	330	1+
277.84060	96	
278.83834	498	1+
279.83139	204	1+
279.90758	88	
281.40735	90	
281.85850	120	
282.85842	120	
283.78123	128	
283.86175	82	
283.90086	206	1+
284.98834	98	
285.35973	88	
285.84492	1958	1+
286.84720	1490	1+
288.92791	92	
289.78806	112	
289.85834	124	
289.91216	90	
290.08748	84	
290.86459	162	
291.85361	118	
291.89958	124	
292.80664	92	
292.85284	284	
292.88508	152	
293.10875	258	1+
293.86207	510	1+
293.98991	354	1+
294.86625	372	1+
294.91580	88	
295.88935	164	
296.37677	80	
296.91792	82	
297.90506	102	
299.80109	108	
299.87552	166	
300.85034	126	
301.05236	80	
302.03075	82	
302.14327	92	
303.85921	120	
304.38721	82	
304.54544	80	
304.86864	268	
306.44070	92	
307.88517	110	
308.49674	88	
308.88975	230	1+
309.86604	232	
310.87741	428	1+
311.73591	80	
311.99399	84	
313.03832	84	
313.94900	90	
318.00661	92	
318.35954	86	
318.55016	86	
318.88836	94	
323.02639	80	
323.88970	230	1+
328.19716	94	
328.88577	166	
329.99929	94	
332.80671	80	
334.97197	80	
335.80288	96	
336.39369	98	
338.75345	84	
339.83044	82	
339.90078	104	
341.43243	98	
END IONS

###FS:    #m/z: 340.93879 #charge 1+
###MS: 90
###MSMS: 91
BEGIN IONS
TITLE=Cmpd 67, +MS2(340.9388), 28.0-35.0eV, 2.0min #91
RTINSECONDS=116.867
SCANS=90-91
PEPMASS=340.93879	1251022
CHARGE=1+
181.93757	96	
190.92929	126	
190.94574	122	
192.14365	90	
192.88818	84	
192.92492	568	
194.88678	110	
195.02228	88	
195.87226	82	
196.88285	200	
203.95126	98	
208.82232	90	
208.88647	100	
208.93956	180	
208.95684	178	
210.93723	180	
211.94101	136	
211.97129	84	
212.87671	236	
213.87357	200	
213.93820	1142	1+
214.87397	132	
214.89443	144	
215.88515	172	
215.93779	300	
215.97131	80	
216.88765	232	
217.87953	164	
218.41616	86	
219.89769	120	
221.89394	142	
221.94733	100	
224.95376	80	
226.94495	420	1+
227.91626	90	
228.89101	140	
228.95144	356	1+
229.90014	108	
230.05647	192	
230.88882	256	
231.89428	352	1+
231.94826	912	1+
235.82315	148	
235.83861	128	
236.14714	84	
236.89632	228	
237.83983	94	
238.88142	124	
238.99758	92	
239.89959	220	1+
240.83677	166	1+
240.86726	106	
240.96268	84	
241.23147	84	
243.02164	126	
243.83248	316	
243.94688	140	
244.88011	168	
244.90574	184	1+
244.95755	192	
245.83419	136	
246.94639	214	
246.97551	212	
246.99078	88	
247.82517	184	1+
248.89899	112	
249.95689	298	
250.96980	108	
250.98651	194	
251.89050	86	
251.92211	196	1+
251.96730	78	
252.48004	92	
252.92132	246	1+
252.96729	114	
253.01110	90	
253.19085	90	
253.97882	88	
254.39783	80	
254.84378	290	1+
254.96609	778	1+
255.01310	78	
255.07210	108	
255.89933	84	
255.94371	80	
256.07194	188	
256.88336	120	
257.45647	84	
257.90613	100	
258.85182	124	
258.92857	98	
258.96239	106	
259.85122	134	
259.95722	160	
259.96812	174	
260.83549	368	1+
262.05373	98	
262.09743	112	
262.92130	82	
262.96506	242	1+
263.84566	152	
265.00983	102	
266.96229	88	
267.00861	102	
267.89013	82	
268.02996	132	
268.83866	456	1+
268.86711	84	
271.84266	132	
273.07419	94	
273.92525	248	1+
274.85945	96	
275.85554	1022	1+
275.94855	112	
276.85845	888	1+
276.89405	100	
277.36193	100	
278.77480	120	
278.84206	854	1+
278.96348	80	
279.01101	82	
279.86970	118	
279.93680	80	
279.98470	104	
280.33050	228	1+
280.92563	80	
281.04587	118	
281.83524	202	1+
283.78966	128	
286.82584	82	
286.91131	136	1+
288.92391	102	
290.80336	302	1+
290.84597	226	1+
291.01713	80	
291.80905	220	1+
291.90735	84	
292.87047	142	
293.43503	84	
293.87910	84	
294.85206	100	
295.86008	130	
297.87035	112	
298.80833	186	1+
298.85728	182	1+
300.01117	88	
300.07504	82	
300.84309	126	
301.02307	126	
301.05832	84	
302.85468	112	
302.94165	130	
303.86038	88	
304.91862	94	
304.94435	96	
305.87696	280	1+
308.87451	146	
310.87580	220	
311.88031	228	
311.90536	84	
311.92065	88	
312.87794	282	1+
313.95347	84	
315.76851	78	
325.11841	86	
326.88394	208	
327.82918	86	
328.82088	86	
328.85095	92	
328.87987	354	1+
332.81824	132	
336.77669	80	
336.85560	102	
336.89705	174	
338.46234	82	
338.90035	92	
340.77936	94	
342.89980	126	
342.91705	84	
343.76669	82	
345.30045	90	
END IONS

###FS:    #m/z: 507.84319 #charge 1+
###MS: 90
###MSMS: 92
BEGIN IONS
TITLE=Cmpd 68, +MS2(507.8432), 28.2-35.2eV, 2.0min #92
RTINSECONDS=117.638
SCANS=90,92
PEPMASS=507.84319	484722
CHARGE=1+
196.01582	508	1+
200.88776	140	
209.94534	240	
217.90244	178	1+
227.95340	184	
232.89497	242	
234.88746	324	
236.79053	176	1+
238.06407	290	1+
246.83971	240	1+
250.90711	152	
257.87718	140	
259.92365	290	1+
260.87889	264	
261.86966	178	
261.88904	234	1+
262.87444	166	
263.91959	310	1+
266.16580	302	1+
267.10260	266	1+
268.88260	248	
269.85828	154	
270.85704	226	
272.85308	696	1+
275.89688	158	
278.85887	140	
278.89800	146	
280.38256	146	
285.86086	150	
286.89249	172	
287.85052	910	
288.86553	664	
288.88874	304	
288.98083	172	1+
289.87749	736	
290.13104	140	1+
290.86178	1228	1+
292.81627	206	1+
293.37512	180	
293.87164	3340	1+
294.07650	186	1+
294.32736	264	1+
294.36489	202	1+
295.87144	736	1+
295.97604	144	
296.85077	150	
297.84354	358	1+
299.84997	554	1+
299.95701	140	
301.83339	156	
301.88292	146	
301.94754	144	
302.83715	156	
303.86711	238	
304.03763	190	
304.87810	200	
305.86107	848	
306.79507	222	1+
306.88024	204	
307.87249	454	
307.89001	634	
308.13900	1272	1+
308.86950	2266	1+
310.15554	1536	1+
310.34920	180	
311.32018	210	1+
311.36428	236	
311.88093	8626	1+
312.32721	148	1+
313.99490	142	
314.31581	176	
314.37642	192	
314.87039	812	1+
315.85099	426	1+
316.76420	428	1+
316.88625	234	
317.89214	262	
318.88284	192	
319.80895	244	1+
319.88652	146	
319.91480	290	1+
320.88683	144	
321.82340	228	1+
321.88491	572	1+
323.87275	378	
324.82028	298	1+
324.86183	188	
325.82408	264	1+
325.88318	172	
325.90114	664	
325.95482	194	1+
325.99713	154	
326.38802	490	1+
326.85534	152	
326.87891	2786	1+
327.39059	482	1+
327.75365	148	1+
328.37025	172	
328.79901	302	1+
329.87756	158	
329.89429	270	
330.02689	194	1+
330.16360	188	
330.82945	194	
330.87752	262	
331.76449	260	1+
331.83105	332	1+
331.88771	166	
332.87254	790	1+
334.75503	250	1+
335.83914	192	
335.87958	234	
336.86861	140	
336.93907	282	1+
337.36144	140	
337.39573	146	
338.89559	166	
339.49701	132	1+
339.77094	178	1+
339.79959	146	
339.83800	146	
340.87106	354	1+
341.87467	266	1+
341.89673	140	
343.15958	108	1+
344.84310	292	1+
346.32713	190	1+
347.74738	140	
347.77767	222	
348.78164	238	1+
348.87541	752	1+
348.91212	180	
349.75526	732	1+
350.10116	148	
350.90647	166	
351.82085	166	
352.90670	354	
353.37101	150	
353.76532	166	
353.78730	176	1+
353.80784	146	
353.84930	436	1+
353.90709	156	
354.83667	198	1+
354.91402	218	1+
355.85851	458	1+
355.88505	170	
356.36349	194	
356.83761	150	
359.82794	172	
359.89496	232	1+
360.40507	148	
362.36728	260	
362.76645	190	1+
366.18171	228	
366.83853	1434	1+
366.85950	440	1+
366.91706	202	1+
367.70589	308	1+
367.76604	302	
368.79335	420	1+
368.83253	694	1+
370.82423	144	
371.18954	180	1+
371.37138	158	
371.77456	464	1+
371.84325	350	1+
372.77974	400	1+
373.87494	258	1+
374.37606	178	
374.81360	432	1+
375.85207	396	1+
375.88093	238	1+
376.11610	138	
377.03533	118	1+
378.37851	182	
380.85036	150	
381.82879	144	
381.85103	444	1+
382.85688	278	1+
383.90222	144	
384.38869	164	1+
384.84683	3338	1+
385.78987	234	
385.82620	184	
385.89940	142	
387.39465	198	1+
387.77577	250	
388.77250	204	
389.19585	390	1+
389.78327	450	1+
389.80538	324	1+
389.84185	138	
390.72642	278	1+
390.78230	342	1+
390.83948	608	
390.86031	438	
391.41592	148	1+
391.84156	428	
392.19467	144	
392.82373	184	
392.86346	204	
393.83040	488	1+
393.86713	182	
394.83381	398	1+
394.85976	388	1+
396.80293	342	1+
398.72963	248	1+
398.86773	198	
399.85074	250	
399.87439	152	
400.86651	298	
402.86156	1824	1+
403.80289	350	1+
405.74958	266	
405.78775	292	1+
405.87180	352	
406.85721	224	
407.17651	124	1+
407.73391	472	
407.86435	5550	1+
408.75047	262	
409.72533	298	
409.80087	156	
409.85824	1142	1+
410.23250	104	1+
410.70230	228	1+
410.83493	468	
411.69908	192	1+
411.73323	140	
411.80481	272	1+
411.84210	796	1+
412.88779	144	
413.87467	306	
413.90184	194	1+
414.83281	214	1+
415.87260	608	1+
417.81887	242	1+
418.74384	342	1+
419.82067	288	1+
421.08260	226	1+
421.88208	394	
422.37085	148	
422.86576	672	1+
423.77437	374	1+
423.86265	348	1+
425.75199	762	1+
425.88159	186	
426.77613	158	
426.86029	1162	1+
427.72740	1650	1+
428.79323	194	
428.84476	528	1+
428.87873	468	1+
429.80008	170	
430.85783	624	1+
430.87417	176	
430.89927	192	
433.86263	358	
438.88840	502	1+
439.77699	238	1+
439.89176	490	1+
443.75932	238	
444.76864	138	
444.86909	956	1+
445.74007	178	
446.73788	142	
446.76261	180	
446.87627	162	
447.72166	150	
447.87295	230	
448.74671	182	
448.76885	390	1+
448.81800	236	1+
448.89189	208	
449.88063	526	1+
450.75169	212	
451.76080	192	
457.90129	630	1+
461.75554	184	1+
462.88077	756	1+
464.78463	146	
465.72274	160	
466.83720	262	1+
467.84030	210	1+
467.88384	752	1+
468.76150	166	1+
479.76837	244	1+
481.77474	234	1+
485.89333	152	
489.85347	164	
500.17648	148	1+
509.85748	366	1+
510.62318	172	1+
END IONS

###FS:    #m/z: 336.94412 #charge 1+
###MS: 90
###MSMS: 93
BEGIN IONS
TITLE=Cmpd 69, +MS2(336.9441), 28.0-35.0eV, 2.0min #93
RTINSECONDS=118.411
SCANS=90,93
PEPMASS=336.94412	180602
CHARGE=1+
118.31545	124	
180.03466	108	
182.86302	82	
196.88284	86	
204.51336	88	
205.44164	82	
205.94984	110	
209.93992	152	
210.88501	100	
211.94266	4270	1+
212.87695	940	1+
213.93849	1136	1+
215.22322	88	
215.93544	342	1+
218.84101	84	
221.94180	84	
222.94735	102	
222.97833	142	
223.95818	302	
224.84139	106	
224.97523	192	
225.39256	120	
227.07883	98	
228.88919	436	
229.90371	96	
229.95288	2804	
230.88794	1322	1+
231.94853	1278	1+
232.83138	84	
232.88383	168	
233.82496	474	1+
233.90145	164	
233.94224	102	
234.88853	96	
235.94427	136	
236.82146	94	
236.84786	88	
237.85455	122	
240.83128	358	1+
240.85221	90	
240.95677	88	
241.83590	274	1+
242.46674	82	
242.88577	92	
243.88395	82	
244.90058	148	
244.97933	86	
246.90766	82	
246.97542	106	
247.01002	94	
247.38934	162	
247.96518	800	
248.90071	260	
248.99000	84	
249.82729	84	
249.90473	174	
249.95289	714	1+
250.83012	568	1+
251.90394	138	
251.92194	86	
252.06896	86	
252.92144	178	
252.96870	1422	1+
253.08207	196	1+
253.90383	102	
254.86351	124	
254.90665	126	
254.94164	116	
254.96566	1044	1+
255.07666	142	
255.82961	138	
255.88877	82	
256.90295	92	
256.96145	314	
257.38942	92	
257.42111	116	
258.84485	488	1+
258.91049	184	
259.95694	100	
260.82568	130	
261.83187	154	
261.85086	116	
262.83598	258	1+
264.56416	90	
265.92637	104	
266.08851	160	
266.85983	82	
267.10084	92	
267.84044	176	
268.05905	84	
268.83694	1338	1+
270.98053	204	1+
271.40853	98	
271.47945	88	
271.84475	142	
272.35410	86	
272.84743	86	
272.86488	152	
272.97785	116	
273.78458	88	
273.96131	92	
274.85923	118	
275.86696	144	
275.95536	108	
276.15285	142	
276.85589	280	
277.83897	198	
277.86056	184	
278.83448	1054	1+
280.23452	100	
280.87057	212	1+
283.41098	92	
283.44836	82	
285.42799	224	
285.84866	200	
285.86987	148	
285.92621	90	
286.85009	1268	1+
287.80745	90	
288.47127	86	
288.84911	272	1+
290.80409	136	
291.85357	86	
291.86820	84	
291.92894	88	
292.43468	180	
292.89060	84	
293.10160	134	
293.86335	526	1+
295.89022	124	
296.90328	88	
297.86676	100	
297.96894	98	
298.58377	86	
298.82360	138	
299.00601	82	
299.75165	84	
299.86312	152	
299.88426	92	
300.84334	104	
300.99400	194	1+
301.86417	84	
301.91746	98	
302.00116	206	1+
303.80242	82	
303.89866	84	
304.86353	116	
305.03768	114	
306.66636	104	
306.70289	106	
306.87748	228	1+
308.58514	88	
308.79041	84	
309.87085	726	1+
310.87586	482	1+
311.32837	102	
313.85766	86	
313.88085	100	
316.03494	90	
319.40326	80	
319.75076	158	1+
319.88097	122	
320.29931	92	
321.88276	96	
324.36176	86	
324.94278	158	
326.75939	108	
326.88765	94	
327.82874	216	1+
328.87923	388	1+
329.74697	92	
332.54899	106	
333.39402	94	
333.89790	102	
334.99331	86	
335.81658	126	
335.87398	92	
336.87933	136	
339.91417	82	
341.49364	92	
341.89669	130	
END IONS

###FS:    #m/z: 322.92823 #charge 1+
###MS: 94
###MSMS: 95
BEGIN IONS
TITLE=Cmpd 70, +MS2(322.9282), 28.0-35.0eV, 2.0min #95
RTINSECONDS=122.067
SCANS=94-95
PEPMASS=322.92823	3628754
CHARGE=1+
178.92904	108	
187.19874	78	
190.97266	80	
192.88958	98	
196.46050	80	
196.88205	268	
198.96904	88	
201.03997	114	
201.98917	74	
203.94849	78	
204.14904	98	
205.94285	160	
207.97260	106	
210.90063	146	
214.89138	146	
218.86476	114	
220.05598	96	
221.94295	154	
222.95253	700	1+
227.93114	200	
228.08831	88	
228.89742	78	
229.83853	92	
230.05818	102	
230.83626	132	
230.90473	112	
232.89602	98	
233.93325	88	
234.92969	82	
235.01674	76	
235.82329	134	
235.88130	146	
236.90634	78	
237.05377	82	
237.91674	76	
237.98703	80	
238.02842	90	
238.93796	110	
240.87858	154	
240.93919	1284	
240.96015	122	
241.82896	402	1+
241.93740	4624	1+
242.09991	84	
242.93954	3196	1+
243.43947	76	
244.05098	104	
244.93775	1100	1+
245.88579	84	
246.21555	92	
246.85752	92	
246.93802	80	
246.97569	498	1+
247.83465	78	
247.89470	80	
248.84576	146	
248.90094	76	
250.49211	86	
250.94539	98	
250.96938	160	
251.10844	108	
251.33428	74	
251.92281	126	
252.82641	272	1+
252.96841	92	
254.04417	76	
254.91112	78	
255.90798	94	
256.09096	80	
256.57441	82	
256.83474	150	
257.79638	126	
259.86381	80	
259.93235	150	
260.33902	86	
260.83178	84	
260.92179	92	
261.78946	76	
261.83091	200	
261.98410	78	
262.83168	88	
263.98131	154	
265.35194	88	
266.05805	132	
266.79804	92	
266.86558	120	
266.88432	80	
267.39788	74	
269.79982	148	
269.87541	112	
271.51572	88	
272.84299	74	
272.85848	108	
273.80074	96	
274.75867	78	
274.84223	92	
275.80974	144	
276.16083	76	
276.37297	84	
276.85200	144	
276.89592	84	
277.02494	96	
277.85117	88	
277.87797	76	
278.54525	74	
278.58005	98	
278.81317	202	1+
279.08915	1144	1+
279.87082	76	
280.11017	78	
280.86944	94	
282.87630	120	
283.15874	88	
283.85410	74	
284.29419	204	
284.85755	232	
285.29174	112	
286.85953	78	
287.41680	92	
287.87902	74	
289.12442	82	
289.15959	84	
289.87600	162	
290.78731	98	
294.36339	82	
294.81910	102	
295.43887	108	
296.80709	146	
296.92164	106	
297.83494	76	
298.82353	94	
298.84447	76	
299.01889	100	
299.78655	142	
300.79622	76	
300.86869	76	
301.40370	76	
301.98574	80	
302.23999	80	
303.82062	144	
304.80714	76	
304.94192	88	
305.92692	100	
306.88414	334	1+
307.79950	126	
309.08815	76	
310.50820	82	
310.87710	540	1+
312.50217	82	
312.80028	78	
312.90810	76	
313.91856	74	
314.81916	148	
316.87580	78	
319.15975	78	
319.90245	80	
320.75847	76	
320.98507	88	
324.85769	86	
324.89287	126	
325.89177	94	
325.95396	184	1+
END IONS

###FS:    #m/z: 363.95460 #charge 1+
###MS: 94
###MSMS: 96
BEGIN IONS
TITLE=Cmpd 71, +MS2(363.9546), 28.0-35.0eV, 2.1min #96
RTINSECONDS=122.84
SCANS=94,96
PEPMASS=363.95460	586702
CHARGE=1+
52.54839	86	
114.36491	102	
176.97332	104	
182.86920	188	
187.86275	120	
188.43912	100	
189.86129	240	
190.86358	136	
190.92709	110	
191.85674	98	
195.88935	108	
196.88177	168	
205.94714	124	
206.41597	86	
207.87294	164	
207.94288	132	
209.94272	1470	1+
210.88566	318	
212.87757	1562	1+
213.09222	88	
213.50447	104	
214.89295	90	
215.91717	86	
218.91093	346	
218.99527	88	
219.40996	92	
222.95047	976	1+
224.94771	1746	1+
225.88321	148	1+
225.97899	150	1+
226.56157	136	
226.86961	230	1+
226.94528	10010	1+
227.05142	132	1+
227.82667	88	
228.89731	172	
228.94080	10370	1+
229.13779	142	
230.88758	1506	1+
231.86074	90	
232.02169	120	
232.88303	372	1+
234.87955	434	1+
236.16052	92	
238.06937	128	
239.55429	102	
240.81929	126	
240.93760	570	1+
240.95979	772	1+
241.03427	104	
242.82093	250	1+
242.93877	746	1+
242.96058	734	1+
243.82137	180	1+
243.99850	92	
244.88777	84	
244.95596	5302	1+
244.98533	96	
245.83168	102	
245.94071	154	
246.11997	136	
246.38860	120	
246.80116	164	1+
246.90434	92	
246.95146	4736	1+
248.83914	142	
248.85382	94	
248.90050	692	1+
248.95497	148	
249.81105	92	
250.97152	164	
251.07328	248	1+
251.89310	400	1+
253.85846	132	
254.90924	92	
255.03699	84	
257.11945	84	
257.96982	292	1+
258.83034	402	1+
258.85583	268	1+
258.97202	182	1+
259.90203	128	
259.99652	116	
260.96678	768	1+
261.00508	94	
261.89471	84	
263.82876	96	
263.90163	86	
263.98036	212	1+
264.67418	92	
264.84574	278	1+
264.96065	130	
265.08423	210	
265.53183	90	
265.91706	86	
265.97824	218	
266.81717	148	
266.96229	90	
267.09964	104	
267.77956	178	
267.81471	100	
267.84347	102	
267.96913	588	1+
268.84363	100	
269.19390	88	
269.81361	174	1+
269.89007	120	
269.96686	908	1+
270.10406	100	
271.84567	108	
271.91666	178	
272.79944	274	1+
272.93209	100	
274.82205	218	1+
274.86657	108	
275.41601	98	
275.86503	90	
276.84693	126	
277.11255	88	
278.85875	114	
279.10659	192	1+
279.79654	108	
279.85657	88	
280.78823	428	1+
280.88089	288	1+
281.85049	268	1+
281.88670	208	1+
282.92767	112	
283.06868	124	
283.78849	170	
283.95302	108	
284.88034	132	
285.79082	94	
285.84494	272	
285.88849	200	1+
286.41229	122	
287.41278	90	
288.84753	262	1+
288.98997	150	
290.78756	134	
292.85780	142	
293.11724	150	
293.49610	84	
294.81227	86	
295.06312	90	
295.85662	120	
296.81370	84	
298.64498	88	
298.80190	686	1+
298.97924	190	1+
299.91096	94	
300.40039	110	
301.80092	88	
301.86112	398	
301.92397	88	
303.07961	96	
303.80283	254	
303.83074	86	
303.85316	682	1+
303.95071	126	
304.15344	90	
304.95493	88	
307.84087	126	
307.88562	104	
309.87878	172	
310.81414	160	
310.87501	548	1+
312.94479	132	
313.87060	260	1+
314.81966	148	
316.50848	92	
316.81263	298	1+
316.94574	98	
318.93365	288	1+
319.02151	88	
320.61362	110	
320.93174	112	
321.81744	242	
322.88675	86	
322.92708	426	1+
323.82127	106	
324.81808	122	
324.88746	122	
324.95548	116	
325.83203	118	
326.87164	272	1+
330.71781	84	
330.88428	90	
335.85578	94	
335.88971	132	
336.80398	106	
336.94204	368	
339.82454	376	1+
340.93864	344	1+
341.75816	120	
348.85092	86	
349.90663	92	
354.20833	98	
355.42037	86	
358.78496	88	
362.70532	90	
362.76381	92	
365.44413	110	
365.74242	134	
367.78700	204	1+
368.82812	88	
END IONS

###FS:    #m/z: 507.84302 #charge 1+
###MS: 94
###MSMS: 97
BEGIN IONS
TITLE=Cmpd 72, +MS2(507.8430), 28.2-35.2eV, 2.1min #97
RTINSECONDS=123.612
SCANS=94,97
PEPMASS=507.84302	460114
CHARGE=1+
196.01512	460	1+
212.04842	144	
213.87906	240	1+
214.88177	206	1+
224.97427	190	
232.89595	574	1+
233.39969	134	
234.39971	142	
234.89036	244	
236.88884	226	1+
237.03999	144	
238.06209	168	
240.07784	338	1+
250.90470	140	
252.08062	546	1+
259.87677	822	1+
260.87782	544	1+
266.09098	320	1+
266.88936	198	1+
267.09515	248	1+
267.90897	148	
268.11302	158	1+
268.83529	180	
268.88314	146	
272.85080	712	1+
272.88784	226	
274.84741	218	1+
275.80883	138	
277.06029	176	1+
277.14966	174	
277.38210	482	1+
278.83024	176	
278.85860	166	
279.12764	162	
279.86038	524	1+
280.86368	394	1+
280.89306	138	
283.89976	446	1+
283.91914	182	1+
284.87598	138	
286.89766	144	
287.85255	956	1+
289.39801	174	
289.87914	322	
290.12515	278	1+
290.86355	1392	1+
291.10843	144	1+
293.11613	168	1+
293.87158	3854	1+
294.36909	244	1+
294.91891	296	1+
296.86473	280	
298.87372	384	1+
300.85762	294	
302.86170	552	1+
302.89861	414	1+
303.86639	372	1+
304.37580	442	1+
305.86242	866	
305.96028	206	1+
306.12447	194	
306.87783	206	
307.53119	102	1+
307.83027	140	
307.89129	478	
308.13913	1102	1+
308.32571	132	1+
308.86983	1736	1+
309.80248	350	1+
309.82012	334	1+
309.88184	684	1+
310.15479	648	1+
310.37361	236	1+
310.50808	78	1+
310.82287	296	1+
310.91622	160	
311.88160	6772	1+
312.34887	214	
312.94825	134	
313.83304	218	1+
313.97326	146	
314.80760	178	1+
314.86318	924	1+
315.17904	132	1+
315.37102	300	1+
315.87885	208	
315.98136	152	
317.87212	178	
317.89575	270	
319.75756	238	1+
320.32674	162	
321.89001	140	
322.37345	196	1+
323.80662	162	1+
323.86777	186	
325.87947	298	
326.87974	2964	1+
327.38753	216	
327.64584	188	
327.80607	376	1+
327.82856	316	1+
328.37221	208	
329.81188	154	
330.06513	134	1+
330.16183	324	1+
330.87575	372	
331.82439	180	
331.89057	336	1+
332.39192	190	
332.81048	152	
332.87665	724	1+
333.42177	300	1+
334.00590	170	1+
334.39311	142	
334.89625	340	
335.83711	254	
335.96521	222	1+
336.88584	154	
336.93830	172	1+
337.38894	368	1+
337.88225	684	1+
337.96643	232	1+
341.39330	324	1+
341.82482	186	
342.39638	188	1+
342.80734	206	1+
344.40617	272	1+
345.34850	136	
345.84732	356	1+
347.77417	476	1+
348.39750	142	
348.83885	266	1+
349.40454	222	1+
349.75511	194	
350.76366	380	1+
350.81877	520	1+
351.84256	142	
352.83686	146	
352.85212	600	1+
352.90995	316	
353.90804	294	1+
354.87682	408	1+
355.81862	164	
356.81277	160	
356.88571	358	1+
359.89622	150	
360.85923	330	1+
361.82902	148	
361.90354	134	
363.79007	152	
363.84479	146	
364.89779	148	
365.84745	176	
366.18030	248	
366.83676	1364	1+
367.70732	406	1+
367.77494	332	
368.37974	156	
368.78624	166	
368.89225	182	
369.83526	348	1+
370.79133	146	
371.18483	178	
371.70722	228	1+
371.80139	142	
371.90366	138	
372.78617	246	
373.83233	172	
373.87664	150	
374.81599	228	1+
374.83506	138	
375.88391	384	1+
376.78008	146	
376.86441	322	1+
376.88732	330	1+
377.73381	174	1+
379.76216	146	
379.88637	170	1+
380.79597	268	1+
380.85071	176	
381.11573	118	1+
381.84108	134	
382.85749	208	
382.89640	186	
382.91118	218	
383.83050	136	
383.84129	136	
384.84814	2728	1+
384.89215	156	
385.38950	190	
386.73926	138	
387.77311	250	
387.85550	346	1+
387.89046	206	
388.76813	176	
388.79962	146	
389.20164	516	1+
390.74742	336	1+
390.78049	166	
390.84064	662	
391.72085	200	
391.74795	260	1+
391.83845	346	
392.82392	316	1+
392.86067	174	
394.58827	158	1+
394.73710	228	
394.78394	220	
394.83728	346	1+
394.85935	152	
395.55276	102	1+
395.78786	302	1+
397.86203	160	
398.80523	288	1+
398.86930	154	
399.80683	246	1+
399.84750	466	1+
399.90757	148	
402.86288	1094	1+
403.81451	228	1+
403.86831	716	1+
405.75002	162	
405.78011	606	1+
405.86485	1068	1+
406.81025	234	1+
407.73756	580	1+
407.86414	5766	1+
409.72395	616	1+
409.77324	246	1+
410.83462	686	1+
410.87301	552	1+
411.28036	148	
411.73286	350	1+
412.32294	140	
412.70089	174	
412.84030	506	
412.86871	988	1+
413.07246	172	
413.75523	184	1+
413.87422	688	1+
414.30298	238	1+
415.87083	342	
416.85685	138	
416.87732	596	1+
418.85526	156	
420.74945	340	1+
420.86921	154	
421.72338	156	
421.88108	286	
422.73296	152	
422.88302	186	
423.80117	416	1+
423.87378	592	1+
425.74598	466	
426.08522	186	1+
426.75339	386	
426.86237	726	
427.73180	1614	1+
427.76222	558	1+
427.85776	640	
428.71262	158	
428.79816	162	
428.84369	756	1+
429.82522	268	
430.74042	248	1+
430.87602	142	
431.86390	742	1+
433.85169	312	1+
433.88806	188	
434.82277	150	
437.73714	166	1+
439.89092	686	1+
443.76109	414	1+
444.39523	194	
444.87018	2162	1+
445.07184	100	1+
445.74492	278	
446.74364	204	
446.78439	344	1+
447.71747	174	
447.73883	194	
448.74535	168	
448.76504	746	1+
448.89425	164	
449.87823	678	1+
450.70402	218	1+
450.74701	426	1+
450.82215	298	1+
452.76521	164	1+
457.90018	300	
458.90549	220	
459.75958	198	1+
460.23627	226	1+
462.77437	176	
462.87946	456	1+
464.78766	332	1+
465.79247	218	1+
466.75592	136	
466.89322	152	
467.88554	428	
468.82925	140	
468.88576	436	1+
470.72513	190	1+
485.89795	414	1+
486.84034	286	
490.79826	136	
491.77362	130	1+
491.84264	136	
507.86603	152	1+
509.85774	454	1+
END IONS

###FS:    #m/z: 322.92826 #charge 1+
###MS: 98
###MSMS: 99
BEGIN IONS
TITLE=Cmpd 73, +MS2(322.9283), 28.0-35.0eV, 2.1min #99
RTINSECONDS=127.284
SCANS=98-99
PEPMASS=322.92826	3516854
CHARGE=1+
85.33027	72	
86.01806	76	
109.05315	76	
164.61385	76	
195.11665	80	
196.88343	166	1+
199.10409	76	
200.89527	116	
205.16032	92	
205.94769	212	
206.94768	86	
206.96945	126	
209.79949	74	
209.93921	132	
210.90090	178	
211.04807	74	
211.94626	90	
212.03397	110	
212.89596	134	
214.88404	232	1+
214.89731	148	
218.88756	138	
221.94409	144	
222.43226	82	
222.95092	138	
223.04080	74	
223.95603	460	1+
224.04667	92	
225.95695	126	
226.02902	72	
226.82027	104	
227.92885	142	
227.95143	144	
228.95685	76	
229.89411	432	1+
230.83205	232	1+
232.07968	84	
233.37597	80	
233.82848	102	
233.88455	84	
234.05750	76	
235.87957	82	
236.00764	128	
236.38136	90	
237.02856	98	
237.06890	92	
237.79382	114	
237.89301	92	
238.88376	376	1+
238.91023	216	1+
238.93717	134	
238.97874	78	
239.07943	136	
239.78785	128	
240.82538	72	
240.93886	1684	
240.96201	236	
241.05580	94	
241.94006	1014	
242.84357	76	
242.94057	3136	1+
243.51002	96	
243.86663	96	
243.89586	120	
244.14121	76	
244.81888	204	
244.90502	92	
244.93880	678	1+
244.97985	72	
245.06843	80	
246.97251	364	1+
249.34678	84	
250.82998	76	
251.03040	92	
251.84675	76	
251.98860	72	
252.53676	90	
253.09438	88	
253.17715	76	
253.83251	120	
253.88889	84	
254.80553	74	
254.89884	120	
254.91342	76	
255.20739	82	
256.83914	72	
258.82832	126	
258.96993	134	
258.98446	82	
260.08147	76	
260.84855	78	
261.83335	188	
262.82592	390	1+
263.80174	172	
263.82962	232	1+
265.08702	110	
265.46784	80	
265.85399	102	
266.01623	84	
266.85752	100	
267.83450	122	
267.91080	110	
269.14978	78	
269.51231	94	
269.84291	72	
271.79921	80	
272.41098	90	
274.05093	72	
275.79370	128	
276.84779	196	
277.05523	74	
277.41543	82	
277.79580	76	
277.85525	80	
277.93683	104	
278.80764	100	
279.02286	126	
279.04131	78	
279.08912	1002	1+
279.35138	110	
279.41114	156	
279.84403	86	
279.87484	94	
281.33114	94	
283.78627	268	1+
283.85452	428	1+
283.90183	76	
284.29251	296	
284.80756	264	
284.86242	248	1+
286.79357	106	
286.82581	80	
287.86358	198	1+
288.95935	78	
289.78457	156	
290.11053	88	
290.85483	100	
291.14040	74	
291.85749	98	
292.82543	78	
293.83785	136	1+
294.11074	88	
294.85926	164	
295.93303	80	
295.95615	90	
299.83207	108	
299.84608	72	
300.74532	92	
300.87069	102	
301.79820	78	
301.81931	78	
303.13278	86	
304.17516	86	
305.92480	80	
307.88155	192	1+
310.87691	94	
311.88047	206	
312.87275	84	
312.97972	90	
313.87383	228	1+
315.78847	74	
316.14856	94	
316.27267	100	
316.81592	102	
320.89084	72	
322.78281	72	
324.37413	76	
324.89340	96	
325.89105	82	
326.90882	80	
327.75139	146	1+
END IONS

###FS:    #m/z: 363.95485 #charge 1+
###MS: 98
###MSMS: 100
BEGIN IONS
TITLE=Cmpd 74, +MS2(363.9549), 28.0-35.0eV, 2.2min #100
RTINSECONDS=128.055
SCANS=98,100
PEPMASS=363.95485	540424
CHARGE=1+
182.86796	86	
187.91557	88	
189.86298	450	
191.85660	444	
192.92248	88	
196.83054	86	
196.88429	266	
196.94387	152	
204.90159	92	
205.94867	190	
207.87261	106	
209.94341	1018	1+
210.88199	236	
211.43165	88	
211.94920	94	
212.87825	1272	1+
214.88619	218	1+
215.42778	160	
215.90353	132	
217.77077	90	
219.40996	186	
220.89849	128	
222.95077	1960	1+
223.41697	104	
224.94684	1620	1+
226.94603	8500	1+
227.93049	266	
228.87971	186	
228.89246	300	1+
228.94109	10030	1+
228.97786	104	
229.08692	94	
229.52593	110	
230.15093	112	
230.83208	218	
230.88736	2714	1+
231.48833	166	1+
232.05166	92	
232.41132	124	
232.88546	392	1+
234.88170	122	
234.92243	86	
235.07392	94	
236.43402	128	
238.04139	130	
240.82369	110	
240.91477	100	
240.94063	296	
240.96005	922	1+
241.84044	232	1+
241.94389	192	
242.00629	88	
242.93979	902	1+
242.95685	892	1+
243.81903	224	
244.40973	110	
244.83110	334	1+
244.95594	5322	1+
245.83482	244	1+
245.93911	410	
246.95151	4854	1+
247.38724	146	
247.54646	102	1+
248.83304	122	
248.89961	844	1+
250.06948	214	1+
250.89755	110	
250.96874	348	
251.99852	94	
253.07958	148	
253.88199	92	
253.90060	330	1+
253.97634	102	
257.41699	94	
258.97288	178	
260.07367	86	
260.83241	100	
260.86527	140	1+
260.96480	574	1+
261.83202	330	1+
262.83585	198	1+
262.91292	104	
263.43693	94	
263.98038	116	
264.84942	150	
264.96053	108	
264.97914	114	
265.05967	92	
265.08693	108	
265.54199	92	
266.05822	92	
266.83754	204	1+
266.94239	88	
267.79066	334	1+
267.97080	792	1+
268.80932	122	
268.84674	210	1+
268.95507	146	
269.34110	90	
269.96741	912	1+
270.88384	176	
271.05269	92	
271.11936	88	
271.42897	94	
271.85702	136	
271.90947	124	
273.79680	108	
275.84118	350	1+
276.84701	200	1+
278.79581	132	
278.86705	88	
279.10085	348	1+
279.54841	110	
279.86443	114	
280.79146	488	1+
280.83307	208	1+
280.92698	110	
281.89408	90	
282.85666	110	
282.95071	176	
283.09128	86	
283.38211	92	
283.84396	170	
283.95449	104	
284.82692	196	
284.86404	118	
285.84637	190	
289.00723	86	
289.88211	108	
290.79065	164	
290.86719	148	
292.86063	132	
292.94136	100	
293.05263	104	
293.84940	246	1+
294.86431	112	
296.80745	172	
297.02817	198	1+
297.11082	86	
297.81335	110	
298.80099	362	
299.79988	512	1+
299.85362	86	
300.85751	352	1+
300.91563	106	
302.97567	98	
303.80547	396	1+
303.85435	702	1+
303.87787	424	1+
304.88198	330	1+
306.16360	88	
307.12895	94	
309.81700	88	
310.87110	718	1+
310.99519	172	1+
311.05570	90	
311.83809	88	
312.82037	86	
313.05781	92	
313.36870	106	
313.93318	124	
314.81347	184	1+
317.84127	186	
318.39691	98	
318.93296	330	
319.31971	92	
319.81437	108	
320.87309	88	
320.92268	90	
321.86053	154	1+
322.03989	90	
322.93224	142	
325.14322	86	
325.89199	122	
328.88330	278	
329.44844	106	
330.75439	92	1+
330.92993	140	
332.83833	88	
334.88223	86	
336.93901	292	
337.74856	88	
338.93478	130	
339.81658	150	
340.93919	134	
342.87034	94	
345.41229	100	
345.82415	130	
347.70511	86	
347.76259	90	
349.76930	180	1+
354.98788	86	
355.41345	90	
355.70959	122	
356.41388	88	
359.41989	122	
359.75440	122	
360.38433	86	
364.12402	100	
365.35021	100	
367.92711	88	
END IONS

###FS:    #m/z: 336.94404 #charge 1+
###MS: 98
###MSMS: 101
BEGIN IONS
TITLE=Cmpd 75, +MS2(336.9440), 28.0-35.0eV, 2.2min #101
RTINSECONDS=128.828
SCANS=98,101
PEPMASS=336.94404	172292
CHARGE=1+
83.17762	114	
196.01305	82	
205.97049	92	
209.88016	160	
210.88049	120	
211.90945	94	
211.94295	3038	1+
211.96513	118	
212.87884	804	1+
212.90902	86	
213.93733	1708	1+
214.50682	108	
214.89542	84	
215.03156	82	
215.88466	276	1+
217.87834	146	
218.83663	102	
218.87198	98	
219.83893	196	
220.89297	88	
223.09018	118	
223.95720	196	
227.78541	224	
227.94975	106	
228.84477	190	1+
228.89223	340	1+
229.83849	182	1+
229.95285	3058	
230.88772	1296	1+
231.94853	1474	1+
233.83945	110	
233.89165	342	1+
234.79280	78	
234.82516	140	
235.82804	208	1+
235.94753	94	
236.07165	92	
236.94662	82	
237.05386	92	
239.39075	96	
240.83966	404	1+
242.44952	78	
243.44290	80	
243.45643	92	
243.86659	86	
243.88762	92	
244.39596	98	
244.97148	184	1+
246.54510	86	
246.85803	114	
246.89648	82	
246.95409	92	
247.96455	436	1+
248.87566	82	
248.89782	582	1+
248.98711	128	
249.11016	80	
249.82799	140	
249.95852	674	1+
250.83013	492	1+
250.94524	170	
251.07030	140	
251.83321	304	1+
251.87951	78	
251.91106	78	
252.92560	136	1+
252.96840	1660	1+
253.08517	114	
253.18127	78	
253.37649	86	
253.46426	98	
253.83586	166	
253.90100	126	
254.40364	90	
254.96507	988	1+
255.12034	82	
255.90709	208	1+
255.92798	106	
256.45442	82	
256.85666	80	
256.88148	78	
256.95779	126	
257.81656	82	
257.83197	112	
257.85459	126	
258.84416	286	
259.84822	526	1+
260.83339	152	
260.94927	268	1+
261.09053	78	
261.83050	122	
262.83161	110	
262.85937	86	
263.82973	142	
264.86089	300	1+
266.88451	116	
267.83730	1268	1+
267.85952	108	
268.83973	854	1+
269.35129	90	
270.98043	154	
271.84321	204	
271.91048	82	
272.21021	82	
272.84686	136	
272.86532	248	1+
272.99088	100	
273.84385	78	
273.96895	130	
274.36210	78	
275.85435	490	1+
276.85647	416	1+
277.10659	80	
277.83513	398	
277.98767	80	
278.03647	116	
278.83328	384	
278.86122	80	
278.93778	194	1+
279.83419	622	
279.89324	92	
279.95537	176	1+
280.52829	104	
280.97497	84	
281.05399	156	
281.07789	88	
281.80287	78	
283.78619	350	1+
283.89901	112	
284.78939	298	1+
285.85038	178	
286.84801	1488	1+
286.88017	130	
288.81153	106	
289.50872	84	
289.85526	124	
290.84037	86	
290.85471	176	
291.85386	342	1+
292.85607	236	1+
293.05469	82	
293.10663	132	
294.09072	84	
294.10802	132	
294.33595	88	
294.84533	270	1+
294.89840	96	
295.78921	80	
296.79459	118	
297.87235	196	
297.89219	80	
298.79358	78	
299.06113	84	
299.76698	178	1+
300.84720	80	
300.90218	100	
301.03045	158	
302.88374	108	
303.35507	92	
303.96088	138	
304.75143	88	
305.85699	126	
306.88521	222	1+
307.42410	78	
307.79490	118	
308.86978	110	
309.80722	80	
309.85675	332	1+
310.02765	78	
311.88243	110	
311.91370	134	
317.80974	92	
318.01560	80	
318.87546	90	
319.74681	190	1+
320.95645	94	
322.12144	102	
323.38721	116	
323.87260	118	
324.01583	82	
324.89265	278	1+
326.81193	270	1+
328.25513	110	
328.28608	96	
328.88974	166	
329.95008	96	
330.92547	110	
333.44098	78	
335.13406	98	
336.76518	88	
336.83928	94	
338.16617	96	
340.96965	84	
341.95933	94	
END IONS

###FS:    #m/z: 322.92821 #charge 1+
###MS: 102
###MSMS: 103
BEGIN IONS
TITLE=Cmpd 76, +MS2(322.9282), 28.0-35.0eV, 2.2min #103
RTINSECONDS=132.496
SCANS=102-103
PEPMASS=322.92821	3477420
CHARGE=1+
72.80948	80	
149.21681	226	
176.93391	80	
187.88673	76	
191.33097	96	
195.91515	86	
195.99757	76	
196.89084	84	
197.86341	90	
198.88955	188	1+
198.96307	134	
201.04249	164	
202.04666	76	
202.43610	80	
205.94576	282	1+
208.90118	94	
210.87871	80	
210.89665	86	
212.89497	94	
214.89551	148	
220.42769	100	
222.95228	736	1+
224.97967	88	
225.39796	86	
226.96577	80	
227.92734	172	
230.84440	188	
233.85842	84	
235.82129	158	
235.88212	102	
236.38133	106	
236.88940	78	
237.92231	98	
238.79263	84	
238.93464	168	
238.98045	90	
239.78537	120	
239.90393	82	
240.82796	122	
240.94047	1164	
240.96319	262	
241.94157	1040	
242.94058	2826	1+
243.82286	340	1+
244.93787	466	
245.38941	92	
246.44671	100	
246.53140	92	
246.88834	86	
246.97293	240	
247.12959	74	
247.38635	92	
248.13045	92	
248.84495	92	
248.88168	78	
248.97709	74	
250.46430	78	
250.91062	100	
250.94695	130	
251.02472	84	
251.07041	86	
251.14523	114	
251.78990	82	
253.52523	80	
254.16288	80	
254.91145	86	
254.93173	138	
254.95795	92	
256.00054	82	
256.78689	78	
256.84098	262	1+
256.89412	162	
257.08105	130	
257.79670	312	
257.95913	84	
258.91057	76	
259.82030	74	
260.83938	164	
260.90813	74	
261.47140	82	
261.82738	188	
262.21858	92	
262.38580	96	
262.83275	130	
263.10487	100	
263.89498	74	
264.81515	78	
264.97777	82	
265.07747	88	
266.84299	74	
266.85753	96	
267.37357	80	
268.02274	74	
269.80124	146	
269.86921	80	
270.02286	94	
270.35923	164	
270.83244	76	
270.87197	88	
271.03019	78	
273.79659	154	
273.89280	74	
275.77935	86	
275.80548	198	
275.86714	76	
276.84398	106	
276.86080	76	
277.03477	80	
277.93076	118	
278.84814	216	1+
279.08991	1106	1+
279.17065	80	
279.93433	74	
281.35602	88	
281.96988	74	
282.83218	92	
282.90267	84	
283.86024	96	
284.23225	74	
284.29115	480	1+
284.86087	250	1+
284.89830	140	
286.79681	244	1+
288.07086	86	
288.98447	82	
289.19529	78	
289.87498	324	1+
290.85600	80	
292.15994	80	
292.86664	160	
292.90292	120	
293.92727	92	
294.81200	92	
296.12109	76	
296.18022	78	
296.20114	88	
297.83830	104	
298.78163	208	1+
298.96137	78	
300.94755	80	
301.80864	94	
301.87414	288	1+
305.80119	140	
306.10152	74	
306.46860	84	
306.79314	84	
306.87882	382	1+
307.81142	90	
310.04503	72	
310.83402	126	
310.87247	270	1+
311.15557	92	
314.53703	112	
314.73440	74	
315.98654	80	
316.06751	74	
316.80380	100	
317.87542	76	
319.43608	76	
319.87051	86	
322.90256	126	
324.89339	246	
325.75445	96	
325.85446	78	
326.85703	80	
327.76336	86	
END IONS

###FS:    #m/z: 340.93875 #charge 1+
###MS: 102
###MSMS: 104
BEGIN IONS
TITLE=Cmpd 77, +MS2(340.9388), 28.0-35.0eV, 2.2min #104
RTINSECONDS=133.269
SCANS=102,104
PEPMASS=340.93875	1163896
CHARGE=1+
181.87147	78	
187.44107	88	
192.92753	156	
194.92105	102	
197.86905	86	
204.93680	90	
205.41343	80	
205.94930	98	
206.40919	78	
208.93059	84	
210.93305	200	
211.94626	110	
213.38226	92	
213.87421	106	
213.93764	1240	1+
214.88061	264	1+
215.93657	206	
217.06311	86	
217.93457	100	
220.86999	284	1+
220.89058	150	
223.95972	128	
226.86785	82	
226.89543	122	
226.92884	148	
227.91232	92	
227.95474	96	
228.27157	80	
228.89665	92	
228.93768	218	
229.51285	78	
229.89609	94	
230.88943	200	
231.88751	202	
231.94735	1210	1+
232.88703	186	
233.94650	272	
235.88512	316	1+
235.90754	78	
237.90538	78	
238.83517	108	
238.87921	176	1+
239.83933	176	
239.85448	80	
240.36975	142	1+
240.83150	168	
240.85436	80	
241.84575	116	
242.00692	88	
242.99667	92	
243.01594	84	
243.88003	96	
244.96768	202	1+
245.44138	104	
245.57434	84	
246.38709	86	
246.89056	100	
246.94159	138	
246.97094	246	
247.96432	80	
248.89604	256	1+
248.99483	192	1+
249.89856	184	1+
249.95871	118	
250.04513	84	
250.54827	90	
250.95170	218	
251.09294	84	
251.95945	212	
254.41383	84	
254.50950	94	
254.96506	572	1+
255.07221	118	
255.52342	86	
255.90303	136	
258.80764	92	
258.84464	602	1+
258.90834	122	
259.35121	82	
259.50936	90	
259.95531	430	1+
260.83736	514	1+
260.86678	148	1+
261.90054	78	
262.89119	94	
262.92888	100	
267.04648	96	
267.94964	112	
268.79427	84	
268.83841	112	
269.81749	104	
270.83095	110	
270.84060	144	
270.90191	114	
271.82624	84	
272.84177	128	
272.90559	168	1+
272.94814	88	
272.97597	168	
274.85483	116	
274.87423	124	
275.86031	100	
276.85246	372	
276.88791	78	
277.85393	210	
277.88325	156	1+
277.96470	322	1+
278.84652	554	1+
279.92992	204	1+
280.10902	84	
280.87203	106	
281.87263	126	
281.89438	94	
282.97702	116	
283.45216	102	
284.44141	86	
285.87209	80	
285.93239	84	
286.86673	124	
289.96844	92	
290.84796	176	1+
290.87071	120	
290.90166	84	
292.43367	86	
292.81715	84	
292.93685	86	
293.09849	80	
293.38885	84	
294.40621	136	
294.81030	78	
294.86448	446	1+
294.97890	90	
295.86668	250	1+
296.22453	96	
297.18680	84	
297.87548	116	
298.30385	142	
298.85025	96	
299.78217	274	
299.81331	122	
299.87068	154	
300.89222	88	
301.78100	82	
301.87170	168	
301.92381	84	
302.17154	78	
302.40621	104	
302.87590	142	
304.44255	88	
304.81997	82	
304.87838	82	
304.99123	90	
305.87228	150	
306.40606	114	
306.62979	90	
306.79869	158	1+
306.87635	278	1+
310.87587	148	
311.85759	86	
311.87982	96	
316.03893	94	
319.48223	82	
321.72250	88	
322.78297	80	
324.89372	400	1+
325.45576	112	
325.75288	106	
326.16930	140	
327.87614	330	1+
329.36819	84	
329.82884	84	
330.78949	90	
331.79967	84	
332.29422	104	
335.20101	86	
345.20237	84	
345.76184	100	
346.29632	82	
END IONS

###FS:    #m/z: 363.95474 #charge 1+
###MS: 102
###MSMS: 105
BEGIN IONS
TITLE=Cmpd 78, +MS2(363.9547), 28.0-35.0eV, 2.3min #105
RTINSECONDS=134.041
SCANS=102,105
PEPMASS=363.95474	533470
CHARGE=1+
45.50992	98	
186.97725	84	
189.86054	202	
191.85657	220	
196.88219	256	
202.83204	112	
204.43447	86	
206.01576	86	
207.87365	180	
209.88108	412	1+
209.94214	1006	1+
212.04262	134	
212.87729	1172	1+
216.40581	146	
216.91968	100	
218.90993	114	
219.86417	102	
222.95032	904	1+
224.94660	1566	1+
226.89400	98	
226.94587	8786	1+
227.93050	174	
228.89692	316	1+
228.94127	7498	1+
230.44551	132	1+
230.84933	182	1+
230.88758	2398	1+
232.88988	302	
233.88162	154	
233.92597	94	
234.54776	108	
237.84473	92	
238.22358	88	
239.90050	136	
240.94127	228	
240.96053	1516	1+
241.93823	976	1+
242.02168	92	
242.84333	98	
242.94071	540	1+
242.95680	376	
243.82357	128	
244.44053	98	
244.81455	130	
244.95613	5012	1+
245.83355	184	
246.90291	256	1+
246.95088	5752	1+
247.03452	110	
247.97278	106	
248.79913	314	1+
248.85239	130	
248.89800	738	1+
250.89748	194	
250.97264	140	
251.04205	118	
252.93852	200	1+
253.08148	88	
253.83114	152	1+
253.90067	122	
254.10275	92	
254.85106	118	
255.58405	106	
256.79103	146	
258.28276	84	
258.84438	126	
258.96991	294	
259.83816	106	
259.90473	112	
260.82944	148	
260.96768	528	1+
261.83083	108	
262.83263	176	
263.10844	88	
263.95532	98	
263.97652	140	
264.79721	132	
264.82142	120	
265.08062	142	
265.88103	232	1+
265.89812	166	
265.91962	98	
266.86209	188	
266.88603	148	1+
267.81444	172	
267.97083	358	
268.84676	282	1+
268.97352	158	
269.92192	240	
269.96618	738	
271.84076	388	1+
272.02621	88	
272.29736	92	
272.81235	146	
275.43278	102	
275.85590	110	
276.85306	176	
276.93497	118	
278.39356	100	
278.79902	108	
278.85470	146	
278.88879	140	
279.01069	112	
279.10064	248	1+
279.79795	166	
280.79058	514	1+
280.83360	124	
280.95455	180	1+
281.88769	86	
282.84028	388	1+
282.93524	150	
283.06511	136	
283.80041	102	
283.84660	284	1+
283.92618	86	
285.10868	124	
285.40309	92	
285.84744	460	1+
285.93421	146	
286.79720	86	
287.80973	104	
290.02472	92	
290.78256	186	
290.85164	236	1+
292.42411	98	
293.11748	242	
294.33167	98	
294.85903	140	
296.38724	92	
296.81054	122	
296.86951	144	
297.16169	92	
297.80037	896	1+
298.80243	696	1+
299.00377	88	
300.85670	416	1+
301.96476	140	
302.42768	92	
302.85070	830	1+
303.77867	94	
303.80533	220	
304.80777	122	
305.97662	88	
307.87642	192	1+
308.84232	112	
308.93900	96	
309.86580	126	
309.88324	92	
309.92626	84	
310.87573	230	
311.88028	132	
311.90529	88	
312.86144	108	
313.04900	102	
314.82498	124	
316.05892	90	
318.48880	100	
318.93148	142	
319.02894	260	1+
319.96983	218	1+
320.40667	90	
321.77974	94	
321.81678	178	
321.86926	130	
322.53558	90	
322.93144	286	
323.81595	276	1+
323.87378	362	1+
324.89317	92	
326.86789	248	1+
328.68869	84	
328.88287	180	
330.41652	86	
330.88201	106	
330.89885	98	
334.08032	92	
336.94384	494	1+
337.78936	84	
338.45981	92	
339.04984	98	
339.82718	222	1+
340.93939	126	
343.77086	136	
343.78849	122	
344.87867	100	
347.87902	90	
353.76462	126	
353.78534	86	
355.29747	86	
359.96026	86	
361.71555	120	
363.81233	194	1+
364.75424	84	
364.79217	98	
368.79241	86	
369.42688	112	
END IONS

###FS:    #m/z: 340.93909 #charge 1+
###MS: 106
###MSMS: 107
BEGIN IONS
TITLE=Cmpd 79, +MS2(340.9391), 28.0-35.0eV, 2.3min #107
RTINSECONDS=137.712
SCANS=106-107
PEPMASS=340.93909	1157938
CHARGE=1+
186.91984	86	
187.94213	96	
190.93109	146	
192.92648	148	
196.88415	200	
197.88297	140	
197.95704	82	
200.88058	92	
204.39060	86	
204.90167	90	
205.94855	204	
207.41572	112	
208.93385	94	
208.95453	148	
209.93730	426	1+
212.87810	130	
213.42383	94	
213.93889	774	1+
214.87693	388	1+
214.88883	140	
215.88145	254	1+
215.93984	150	
217.96445	92	
218.85214	100	
221.88879	292	1+
222.95463	348	1+
225.42921	106	
226.88393	264	1+
226.94360	120	
226.96944	142	
227.00946	110	
228.94883	142	
229.90176	94	
230.04330	92	
230.84380	98	
230.88887	324	
231.94922	1010	
232.88470	104	
233.11337	90	
233.89555	126	
233.94366	154	
235.33487	86	
235.55881	82	
236.82402	122	
239.78469	182	
240.22965	206	
240.83496	178	
240.87978	170	
240.91887	88	
240.95985	166	
241.84376	146	
242.83589	268	1+
242.89255	172	1+
242.90694	160	
244.84245	100	
245.53972	86	
245.83453	370	1+
246.97378	470	
247.01581	82	
247.85744	110	
248.89234	164	
248.98458	176	
249.96063	302	1+
250.49389	94	
252.84232	86	
253.82648	90	
253.85068	146	1+
254.83690	94	
254.90929	158	
254.94271	102	
254.96376	568	1+
255.88324	228	1+
256.08675	90	
256.84709	278	1+
256.91460	82	
256.94224	100	
257.06252	82	
257.34418	102	
257.89026	240	1+
258.84749	284	
258.91345	128	
259.85099	182	
259.90940	86	
259.95664	220	
260.83721	144	
261.35447	88	
261.88582	216	1+
261.91156	196	1+
262.50298	84	
262.96300	144	
263.82515	174	
263.84907	230	1+
264.90080	112	
266.83943	102	
267.00848	84	
267.82654	94	
267.84072	144	
268.56166	88	
268.84668	106	
268.95747	124	
269.83643	156	
270.79995	204	1+
271.01834	104	
271.85683	142	
272.34444	88	
272.85060	86	
272.92688	394	1+
274.85610	276	1+
274.89389	216	
275.81412	140	
276.85677	646	1+
277.45805	82	
277.84094	88	
278.84365	338	1+
279.01507	98	
279.09806	210	1+
279.96616	174	1+
280.06611	84	
280.79585	88	
280.82899	224	1+
280.87692	156	1+
281.90694	110	
282.40719	94	
282.85588	206	
282.93370	90	
282.95041	88	
283.83736	116	
284.44983	106	
285.42809	162	
285.93443	88	
286.89135	142	
287.56052	96	
289.83845	136	
290.85398	282	1+
291.43942	160	
291.80262	86	
292.80129	134	
293.82323	184	1+
293.84988	144	
293.87359	214	1+
295.01271	94	
296.11911	90	
297.87085	146	
297.91349	106	
297.97353	128	
298.41369	90	
298.97938	218	1+
299.81969	236	1+
299.88543	88	
300.87040	316	1+
302.16781	122	
302.85843	82	
304.76615	82	
305.80257	90	
306.14186	92	
307.33525	90	
307.86720	98	
309.38826	100	
309.80957	86	
310.87686	152	
312.53437	98	
313.84505	110	
315.86438	86	
319.93900	90	
321.38374	102	
322.86296	116	
323.88476	108	
324.82472	218	1+
326.90184	88	
328.95820	104	
330.82082	100	
332.88996	98	
336.00152	100	
336.88749	84	
337.53901	82	
337.87748	86	
338.80166	222	
339.52017	94	
339.82798	124	
341.77969	90	
342.51581	86	
342.79307	84	
342.90557	142	
343.90221	144	
345.81629	84	
END IONS

###FS:    #m/z: 507.84345 #charge 1+
###MS: 106
###MSMS: 108
BEGIN IONS
TITLE=Cmpd 80, +MS2(507.8435), 28.2-35.2eV, 2.3min #108
RTINSECONDS=138.485
SCANS=106,108
PEPMASS=507.84345	448522
CHARGE=1+
196.01556	642	1+
199.88392	260	1+
210.02969	224	
214.02544	168	
214.88233	350	1+
218.89833	142	
232.89459	372	1+
240.07202	140	
246.36419	144	
248.97083	152	
250.96901	226	
251.87000	320	1+
252.84416	190	1+
253.09350	174	1+
261.88389	178	
266.16686	282	1+
267.02549	150	
270.85168	418	1+
271.88310	150	
272.32695	154	
272.38816	202	
272.85116	814	1+
273.89717	134	
276.85960	184	1+
278.86733	198	1+
278.88374	160	
280.38841	144	
280.85168	146	
281.37810	222	1+
286.84829	138	
287.85201	668	
287.88496	158	
288.86748	214	
288.95044	144	
289.87781	384	
290.86241	1248	1+
291.90056	162	1+
291.99803	178	1+
292.86045	306	
293.87102	3266	1+
295.85034	308	1+
298.85358	136	
298.87755	242	
300.83819	202	
300.87087	140	
301.86951	144	
301.91150	158	
302.84986	190	
303.86615	320	1+
304.79211	142	
305.79375	170	
305.86006	1158	1+
306.12513	164	
306.90697	220	1+
307.81410	292	1+
307.88673	668	
308.13984	978	1+
308.86800	2190	1+
308.88442	1390	1+
309.88561	852	1+
310.15741	666	1+
310.84531	140	
310.92325	244	1+
311.34218	496	1+
311.88221	5464	1+
312.34365	352	1+
312.84392	132	
312.95028	268	1+
313.88188	914	
314.86482	940	1+
314.96389	210	1+
315.86272	246	
316.37344	168	
316.76547	202	
316.88385	254	1+
318.93359	166	
319.85717	156	
319.87749	310	1+
320.85701	192	
320.90891	146	
320.97437	168	1+
322.89172	250	
323.38110	158	
323.87022	664	1+
324.37695	270	1+
324.80994	178	1+
325.75749	152	1+
325.89852	402	
325.97231	154	1+
326.14919	150	
326.87975	2786	1+
327.35478	154	
327.80375	256	1+
328.39665	246	1+
329.81491	194	1+
330.15931	370	1+
330.87300	144	
331.81342	172	
331.89320	276	
332.87293	614	1+
332.89962	160	
333.41939	148	
333.75829	334	1+
333.81670	186	1+
334.87646	218	
334.89468	376	1+
335.84092	152	
337.80380	330	
337.88965	570	1+
338.87988	188	
339.82496	208	
341.89088	154	1+
343.87120	228	
344.81728	262	1+
346.76625	168	
346.85767	184	
347.77739	550	1+
347.82873	178	
348.78643	414	1+
348.84433	152	
348.88246	176	
349.75561	468	1+
350.75914	332	1+
350.81849	170	
350.83854	228	1+
350.89234	282	
351.82645	140	
351.87780	174	
353.03117	138	1+
353.84772	254	
354.84323	256	1+
354.91426	150	
357.84779	472	1+
358.33627	310	1+
358.36133	226	1+
361.36674	230	1+
363.76171	138	
364.84158	248	
364.87195	138	
364.88664	190	1+
365.83883	182	
365.91376	154	
365.94585	228	1+
366.78214	176	
366.83904	1910	1+
367.01623	176	1+
367.04472	146	
367.70592	464	1+
367.76188	324	1+
367.78008	174	
368.89462	382	1+
369.83330	310	1+
369.86650	148	
370.78271	208	
371.03907	288	1+
371.18590	146	
371.72163	150	
371.79701	258	
371.82678	174	1+
372.04251	230	1+
372.77663	430	1+
372.79765	194	
372.89679	132	1+
373.71869	314	1+
373.83542	322	1+
375.89449	172	
376.75820	136	1+
376.79968	138	
376.81314	156	
376.88721	322	
377.13867	216	1+
377.72217	134	
379.71218	428	1+
380.71528	384	1+
380.79668	444	1+
381.79925	384	1+
381.84112	478	1+
383.35085	164	
383.79143	196	
384.84790	3356	1+
384.89412	340	1+
385.80098	146	
386.78829	156	
387.85126	498	1+
387.87026	172	
387.90132	236	
388.79643	292	1+
389.19980	246	
389.71174	216	1+
390.20755	266	1+
390.71689	136	1+
390.77564	344	1+
390.84247	406	
391.84156	284	
392.82141	270	
392.85918	264	
393.79010	188	
393.82004	182	
393.86479	572	1+
394.00034	152	
394.83673	140	
394.86773	452	1+
395.74134	248	1+
395.78747	318	1+
396.39751	290	1+
397.39934	206	1+
397.85655	290	1+
398.79937	310	1+
399.84945	484	1+
401.38843	242	1+
401.72090	268	1+
401.82219	362	1+
401.85940	292	
402.86277	1472	1+
403.80474	512	1+
403.86809	980	1+
405.75595	372	1+
405.78287	270	
405.86996	926	1+
405.91819	114	1+
407.73551	354	
407.86354	5350	1+
408.18376	218	1+
408.74044	264	
408.80383	146	
409.08379	178	1+
409.72073	576	
410.72706	280	
410.83710	366	1+
410.97607	138	1+
411.36838	156	1+
411.73513	186	
411.81527	140	
411.87347	164	
412.72487	176	
412.84438	210	
412.86846	1082	1+
413.07569	240	
413.87283	812	1+
414.74694	240	1+
414.86118	704	1+
417.81362	140	
418.73838	140	
420.71014	212	1+
421.88077	888	1+
422.77284	446	1+
422.79089	454	1+
422.86251	154	
423.79293	382	1+
423.86438	678	1+
424.76517	160	
425.50593	92	1+
425.74889	398	
425.93608	172	1+
426.66161	102	1+
426.75316	446	
426.86024	446	
427.73000	1696	1+
427.76056	298	
427.86341	270	
428.84394	720	1+
428.87865	768	1+
429.69880	152	
430.70220	134	
430.84458	138	
431.86649	834	1+
434.88617	136	
439.78904	136	
439.83090	270	1+
439.89401	456	
440.89145	218	
441.78031	168	1+
443.74307	172	
444.79352	134	
444.87070	1198	1+
445.74141	536	1+
445.76418	156	
445.78916	290	1+
446.79265	198	1+
446.87948	238	
447.70785	152	
448.79757	132	
448.89550	258	
449.88586	268	
450.74642	608	1+
450.88463	164	
451.82689	222	1+
456.70098	220	1+
457.89990	636	1+
460.75746	208	1+
462.88779	302	
463.87998	248	
467.77754	398	1+
467.88396	802	1+
476.79749	144	
478.77068	144	1+
485.89369	796	1+
486.84426	176	
489.74796	194	
491.78532	134	
491.80515	250	1+
491.85069	290	1+
499.80843	174	1+
503.59493	198	
506.56149	134	1+
508.90876	226	1+
509.85770	480	1+
509.91167	192	1+
END IONS

###FS:    #m/z: 336.94420 #charge 1+
###MS: 106
###MSMS: 109
BEGIN IONS
TITLE=Cmpd 81, +MS2(336.9442), 28.0-35.0eV, 2.4min #109
RTINSECONDS=139.257
SCANS=106,109
PEPMASS=336.94420	176818
CHARGE=1+
102.07855	92	
189.87462	80	
196.88585	78	
198.96222	94	
203.93241	84	
203.95214	76	
205.94710	292	1+
209.94153	74	
210.27678	172	1+
210.88058	170	
211.88566	80	
211.94308	2896	1+
212.87715	1126	1+
213.93835	1238	1+
215.86135	84	
215.93722	112	
216.41375	86	
217.06093	82	
217.88085	116	
218.83577	76	
219.45756	78	
222.95016	320	1+
222.97632	212	1+
223.89068	74	
224.88919	76	
226.87509	96	
226.89148	134	
226.91974	86	
226.95098	198	
226.97226	102	
227.89423	342	1+
228.89246	212	1+
229.22258	88	
229.95389	2356	1+
229.98824	86	
230.83554	96	
230.88816	1250	1+
231.94965	1118	
232.82245	422	1+
232.85296	82	
233.89253	186	
233.94900	164	
234.88101	76	
235.17646	78	
235.50241	88	
235.82736	126	
236.84597	88	
236.92160	160	
239.10582	78	
239.83834	258	1+
240.92082	94	
241.79651	76	
242.39223	74	
242.41148	78	
242.89214	104	
243.15392	108	
243.82859	182	1+
243.87234	110	
243.89207	122	
244.36926	94	
244.95512	82	
245.41075	92	
246.94998	78	
246.97324	118	
247.38830	100	
247.96363	956	1+
248.89621	740	1+
249.07277	98	
249.96116	300	
250.83070	548	1+
250.95719	196	
251.83446	408	1+
251.88171	92	
251.92651	210	1+
251.95266	132	
252.96912	1652	1+
253.08434	116	
253.57000	84	
253.83606	170	
253.90542	426	1+
254.03970	74	
254.83157	98	
254.84926	80	
254.96557	512	1+
255.37396	96	
256.02436	76	
256.78709	108	
256.96436	102	
257.82965	124	
257.84428	234	1+
257.94120	78	
258.86211	82	
259.82766	80	
260.35478	74	
260.84694	80	
260.92980	78	
260.94770	156	
261.79145	102	
261.83211	554	1+
261.89792	192	1+
262.92701	74	
262.94875	180	
263.05073	92	
263.98339	80	
264.89370	84	
265.85667	232	1+
267.83912	244	
268.57579	82	
268.83705	1116	1+
269.79525	172	
270.84511	240	1+
270.85819	88	
270.94351	76	
270.97883	306	1+
271.09711	76	
271.91649	98	
272.86127	194	1+
272.98058	206	
273.84051	280	1+
274.78678	236	1+
275.49181	92	
275.80979	78	
276.85557	574	1+
276.89330	130	
277.83480	156	
278.83386	826	1+
278.86942	102	
279.10931	96	
280.00203	76	
280.78558	80	
281.92663	78	
282.80829	82	
282.87657	136	
283.43990	74	
284.42416	88	
284.82589	112	
284.86074	90	
284.94698	78	
285.84627	1548	1+
286.03613	78	
286.84849	1326	1+
286.94879	84	
289.84961	316	1+
290.85221	262	1+
290.93747	80	
291.80961	110	
292.43051	98	
292.85814	216	1+
292.88160	82	
293.10781	276	1+
293.14056	78	
293.99823	78	
294.07503	86	
294.25373	80	
297.89262	116	
301.87391	104	
302.85411	146	1+
302.88530	76	
302.95547	76	
305.83682	104	
305.86503	128	
306.90282	132	
308.87929	140	
309.86898	380	
310.84414	80	
310.87788	400	1+
310.91937	76	
311.34372	108	
314.24968	76	
315.75529	74	
316.93827	126	1+
316.99573	74	
317.87618	228	1+
321.13866	126	
321.82835	92	
322.82698	82	
326.16049	78	
326.89447	98	
326.91899	80	
327.29481	76	
327.82146	218	1+
328.28808	114	
328.88528	178	
329.36360	106	
330.98823	90	
331.92911	82	
333.99096	78	
337.18692	88	
337.42393	82	
338.75821	82	
338.83336	128	
338.89367	88	
339.85521	94	
340.80657	76	
341.07633	104	
END IONS

###FS:    #m/z: 340.93898 #charge 1+
###MS: 110
###MSMS: 111
BEGIN IONS
TITLE=Cmpd 82, +MS2(340.9390), 28.0-35.0eV, 2.4min #111
RTINSECONDS=142.923
SCANS=110-111
PEPMASS=340.93898	1148984
CHARGE=1+
169.86031	84	
172.57892	80	
190.92867	288	1+
190.94666	252	1+
191.00157	98	
191.51443	98	
192.92518	516	
196.05274	82	
197.92418	138	
204.90327	92	
205.96482	84	
208.93294	490	1+
208.95814	246	
209.88694	128	
213.51525	106	
213.89262	138	
213.93944	638	
214.89277	150	
214.94085	390	
215.88692	276	
215.93140	202	
216.41197	80	
217.88350	106	
219.97967	90	
223.95609	206	
223.97223	84	
224.94572	146	
226.95080	122	
227.94879	172	
228.84092	166	
228.90957	108	
228.94465	236	
230.88685	264	
231.89760	118	
231.94817	1008	1+
232.40163	86	
232.88666	90	
233.89822	84	
234.93538	92	
235.21421	86	
235.89336	128	
235.92834	90	
237.37172	80	
238.05500	82	
240.78967	84	
240.96244	116	
241.84394	216	1+
241.93584	84	
242.44595	88	
242.78649	86	
242.94115	114	
243.83108	284	1+
244.88265	326	1+
246.97342	200	
247.50406	102	
247.98332	82	
248.85421	98	
249.95923	144	
249.98511	126	
250.42034	116	
250.89062	80	
250.96131	122	
251.95848	118	
252.12727	80	
254.83366	122	
254.96407	770	1+
255.41134	86	
255.78440	90	
255.83731	104	
256.84472	440	1+
256.95945	148	
257.02907	84	
258.98694	140	
259.83882	80	
259.95656	254	1+
260.84295	114	
262.89701	206	1+
262.92660	162	
262.96468	102	
263.01573	126	
263.37926	92	
263.86582	88	
266.84981	230	
267.84699	122	
267.88004	84	
267.90005	112	
268.84132	316	1+
269.93403	92	
270.03294	100	
270.79289	96	
270.83043	82	
271.08316	94	
271.41667	98	
271.90982	234	1+
272.93613	124	
273.79292	116	
273.84682	134	
273.89042	222	1+
273.93998	142	
275.42670	88	
275.88259	88	
275.95004	106	
276.85397	756	
277.16364	80	
277.83464	82	
277.85885	394	
278.84332	504	1+
278.95883	100	
280.87815	132	
280.93358	124	
281.85156	92	
281.93692	94	
282.85716	130	
283.32622	92	
284.83616	124	
285.07412	196	1+
285.90118	82	
286.86552	90	
289.42082	100	
289.80093	126	
290.85977	80	
290.87674	202	1+
290.94569	88	
292.94782	90	
293.84925	108	
294.86514	256	1+
295.88229	178	
296.29171	96	
296.44218	92	
296.80796	182	
296.86516	140	
297.96837	82	
298.91500	170	1+
300.02189	84	
300.38133	90	
300.43028	238	1+
300.85186	128	
300.87554	134	
302.90620	98	
302.93802	134	
303.15631	188	1+
303.94882	150	
304.87900	130	
305.87975	110	
307.89047	138	
308.80094	82	
308.87890	340	1+
309.82262	80	
313.87705	138	
314.08633	98	
314.81121	82	
314.91169	82	
316.05236	92	
317.85823	94	
318.82870	88	
318.91819	80	
319.90171	88	
323.86251	86	
324.89082	102	
325.75220	148	1+
325.82142	86	
325.94913	100	
326.80375	98	
327.89391	100	
329.86624	102	
329.97249	88	
330.81567	210	1+
331.16011	100	
332.07705	80	
335.89035	120	
338.87715	106	
341.89236	144	
345.75261	118	
345.78474	82	
END IONS

###FS:    #m/z: 507.84326 #charge 1+
###MS: 110
###MSMS: 112
BEGIN IONS
TITLE=Cmpd 83, +MS2(507.8433), 28.2-35.2eV, 2.4min #112
RTINSECONDS=143.695
SCANS=110,112
PEPMASS=507.84326	439030
CHARGE=1+
197.88648	234	1+
224.97974	154	
229.86188	152	
233.39772	148	
236.88883	152	
250.96820	472	1+
251.88445	142	
252.07624	328	1+
252.78366	116	1+
260.88420	144	
261.38138	446	1+
261.88325	140	
264.94616	288	1+
265.88717	236	1+
266.09727	234	1+
268.88709	472	1+
268.93058	148	1+
268.97038	146	
269.89242	284	1+
270.85813	240	
272.85267	650	1+
274.80182	168	
275.85114	222	1+
276.98771	160	
279.82030	218	1+
280.39261	162	
280.84501	146	1+
282.79548	138	
285.79505	316	1+
285.92205	136	
286.92226	150	
287.84909	196	
287.89141	160	
288.39424	440	1+
288.86765	262	
289.87163	254	
290.13066	150	
290.79908	192	
290.86262	1792	1+
291.40680	152	
293.81870	150	
293.87139	3348	1+
293.96119	148	1+
294.08855	140	
294.89693	176	
295.80819	280	1+
296.80867	198	1+
296.85657	156	
296.87887	232	
298.80356	226	1+
298.87617	146	
300.85865	940	1+
301.87853	270	
302.85176	290	
302.95852	168	1+
303.86317	214	
303.98373	148	
304.82342	282	1+
304.87613	276	
305.85764	558	1+
306.82990	284	1+
307.13091	158	
307.88811	536	
308.14054	526	
308.80150	252	1+
308.86956	1756	1+
309.15045	1038	1+
309.88522	516	
309.93404	196	1+
310.15686	682	1+
310.84439	288	1+
310.97128	346	1+
311.80650	190	1+
311.88242	6734	1+
312.16550	142	
313.80407	106	1+
314.86299	868	1+
314.93023	144	
314.95823	170	1+
316.88802	336	
318.80869	144	
318.86573	140	
318.89147	138	
320.38971	162	
320.88718	624	1+
321.33202	148	
321.82113	244	1+
321.85379	214	
321.87132	172	
322.86895	420	1+
324.11596	226	1+
324.37232	170	
324.85405	182	
324.89515	472	1+
325.82589	560	1+
325.91295	148	
326.82855	366	1+
326.87758	2726	1+
327.80456	166	
328.37201	282	1+
328.86771	216	
329.92277	148	
330.82278	178	
330.88234	154	
331.88915	250	
332.81767	274	1+
332.87591	948	1+
332.89274	186	
334.39432	282	
335.88105	178	
335.90433	148	
336.86495	208	
336.88989	150	
337.88362	254	
337.99349	138	
338.38546	182	
338.76763	272	1+
338.89092	204	
339.76804	316	1+
340.42459	156	
340.87633	230	
344.90552	176	1+
346.76808	634	1+
347.77039	572	1+
347.90885	146	
348.90401	256	1+
349.75188	182	
349.85377	184	1+
349.98630	198	1+
350.76410	246	
350.78803	350	1+
350.82031	548	1+
350.88882	204	
351.76566	178	
351.87862	204	
351.94727	174	
352.91149	246	
353.86643	182	
353.90565	184	
354.84648	196	1+
356.82012	296	1+
356.83839	142	
356.89711	206	
357.92948	146	
362.82369	138	
363.76270	202	1+
365.17971	276	1+
365.78568	164	
366.18351	294	1+
366.77059	440	1+
366.83756	1240	1+
366.87267	140	
367.70770	664	1+
367.76984	304	1+
368.71036	412	1+
368.88948	230	1+
369.67778	166	1+
369.83971	480	1+
370.79794	160	
372.31149	242	1+
372.37158	282	1+
373.72516	148	
373.83911	256	1+
373.89151	166	1+
374.79129	138	
377.73977	216	1+
377.77914	314	1+
377.79772	146	
377.83343	202	1+
379.85791	346	1+
381.84253	170	
382.85307	170	
384.84830	2928	1+
384.88999	260	
385.78130	258	
385.81602	192	
387.04236	188	1+
387.75813	338	1+
387.79282	364	1+
387.85038	482	1+
387.89300	298	1+
388.20478	288	1+
388.76172	260	1+
388.79590	286	1+
388.89744	194	1+
389.20460	282	1+
389.71687	186	
389.86556	154	
390.01981	154	
390.83975	702	1+
391.17255	136	1+
392.07713	186	
392.78203	230	1+
392.82463	910	1+
392.86601	196	
392.89253	184	
393.72392	204	1+
395.79484	252	1+
395.86172	350	1+
395.88508	216	
397.86317	178	
398.72465	380	1+
398.86855	218	
399.85169	248	
402.82298	186	1+
402.86043	400	
403.86745	492	
404.86781	898	1+
405.78093	274	
405.81910	264	1+
405.87016	528	1+
406.78865	200	
407.72598	228	
407.75864	186	
407.86338	5336	1+
408.74890	216	1+
408.78197	146	
408.92854	128	1+
409.71925	1146	1+
410.75803	230	1+
410.83748	438	1+
410.86237	502	1+
411.76053	158	1+
411.80582	310	1+
411.88137	344	
412.84699	704	1+
412.87410	210	
413.23744	164	
413.87601	736	1+
415.86917	532	1+
416.87475	508	1+
417.81990	200	
418.77972	216	
418.84948	170	
420.79855	326	1+
421.77169	136	
421.80274	284	1+
421.88531	344	
422.86011	662	1+
422.88635	198	
423.77123	256	
423.86570	504	1+
424.78718	208	1+
425.75485	482	
425.86037	1158	1+
426.75167	464	
426.86141	978	1+
426.94125	182	
427.73239	1248	1+
427.82765	176	
428.81774	470	1+
428.84777	394	
428.88035	198	
429.74164	260	
429.85210	252	
429.89252	138	
430.73136	148	
430.86212	702	1+
431.86883	470	1+
433.88269	196	
434.88650	184	
436.78749	138	1+
439.89176	146	
444.75805	154	
444.86849	1504	1+
445.74186	320	
446.74488	148	
446.88901	150	
447.70995	378	1+
447.83228	156	
447.93418	196	1+
448.75366	436	1+
449.77645	134	
449.87634	658	1+
450.74882	172	
451.75089	140	
451.89704	268	1+
456.25992	156	
457.90382	370	1+
462.87920	714	1+
467.69657	204	1+
467.88446	764	1+
480.92901	138	
482.79445	166	
486.84011	362	
487.74143	168	1+
491.78597	208	
491.84676	222	
496.80102	188	1+
505.79519	148	
509.86235	168	
511.86548	152	
END IONS

###FS:    #m/z: 336.94426 #charge 1+
###MS: 110
###MSMS: 113
BEGIN IONS
TITLE=Cmpd 84, +MS2(336.9443), 28.0-35.0eV, 2.4min #113
RTINSECONDS=144.468
SCANS=110,113
PEPMASS=336.94426	170964
CHARGE=1+
185.86906	80	
198.89684	122	
198.95183	88	
203.98903	84	
205.95011	106	
208.94397	164	
209.94242	118	
210.88212	116	
211.94418	2548	1+
212.87809	1102	1+
213.93886	1084	1+
214.12043	90	
215.42663	96	
215.93255	184	
216.94153	94	
217.88409	184	
219.02809	78	
220.36609	86	
222.53130	78	
222.94912	210	
222.97926	118	
223.53799	102	
223.96137	90	
224.51220	84	
225.05077	128	
225.92911	98	
227.95077	184	
229.95379	3236	
230.88809	1508	1+
230.95755	96	
231.94913	982	1+
232.82605	506	1+
233.00470	96	
233.89392	116	
233.94345	384	1+
235.82255	164	
235.87732	84	
236.84873	120	
239.78522	274	1+
239.84705	114	
241.84095	290	1+
241.89727	84	
244.94894	84	
247.96388	510	1+
248.04335	80	
248.89866	472	1+
248.94867	120	
249.82914	178	
249.95751	854	1+
250.83189	774	1+
250.97823	132	
251.06723	226	1+
251.83686	504	1+
251.90576	92	
251.98450	116	
252.87457	88	
252.96941	2002	1+
253.08520	94	
253.90404	304	
254.38792	92	
254.86048	92	
254.90919	136	
254.96427	614	1+
255.77102	78	
255.86305	84	
256.91346	82	
257.87026	92	
257.94327	86	
258.04985	84	
258.08334	80	
258.84378	376	1+
258.86323	146	
259.95351	118	
261.38040	94	
261.82513	80	
261.91204	118	
263.99925	98	
265.06403	80	
265.08494	110	
265.80184	128	
266.45512	98	
267.03248	86	
267.83997	398	
268.83836	1336	1+
269.95622	80	
270.98021	80	
271.38220	80	
271.91403	168	
272.39867	76	
272.79622	112	
273.84765	78	
273.85854	434	1+
273.97619	90	
274.82184	80	
274.85917	292	1+
276.85145	258	
276.89193	80	
277.08505	134	
277.13781	98	
277.79519	178	1+
277.83504	256	
277.85997	416	1+
277.96307	124	
278.17645	82	
278.83492	1090	1+
278.86397	268	1+
279.03758	86	
279.09723	254	1+
279.40686	98	
279.53833	92	
279.96122	140	
280.00649	76	
281.04906	78	
282.39892	84	
283.06378	78	
284.87027	88	
284.88583	186	1+
285.84891	390	
286.84793	1756	1+
288.59849	88	
289.57302	100	
289.89371	130	
290.80583	274	1+
290.85670	130	
290.88087	78	
291.85342	168	
292.85883	164	
293.86750	142	
293.99560	210	
294.74469	84	
295.06315	80	
295.11003	96	
295.85075	78	
296.40826	92	
296.80806	266	1+
297.02560	104	
297.81228	190	1+
297.97487	116	
298.01932	100	
298.11268	82	
299.06047	98	
299.86540	100	
300.81006	78	
300.87541	124	
301.80637	98	
301.87715	82	
303.86090	152	
303.94220	78	
304.39533	82	
304.86157	116	
304.90981	102	
308.81641	106	
309.55876	80	
309.86357	304	
309.91173	84	
310.87263	240	
311.74696	78	
311.86260	134	
311.90296	78	
312.12629	86	
313.80084	262	1+
314.82205	82	
314.87015	76	
317.96310	76	
318.35737	80	
319.89136	228	
320.83124	78	
320.86637	78	
321.42303	96	
321.46718	84	
322.02194	86	
323.13861	122	
324.88668	168	
325.89409	144	
326.09158	84	
328.88064	354	1+
331.88769	154	
332.83811	120	
332.90004	112	
334.58128	104	
335.46016	86	
341.75252	112	
341.82976	118	
END IONS

###FS:    #m/z: 322.92838 #charge 1+
###MS: 114
###MSMS: 115
BEGIN IONS
TITLE=Cmpd 85, +MS2(322.9284), 28.0-35.0eV, 2.5min #115
RTINSECONDS=148.135
SCANS=114-115
PEPMASS=322.92838	3479814
CHARGE=1+
184.93937	88	
191.89012	114	
197.46508	98	
198.45657	94	
201.04246	76	
202.04622	76	
205.94733	158	
206.99708	84	
207.94851	80	
209.94404	114	
211.05872	92	
212.87999	98	
212.90462	84	
214.89129	170	
215.09351	78	
215.89929	74	
219.05547	80	
220.87849	120	
221.88879	90	
222.88865	80	
222.95014	182	
223.05358	76	
223.79176	80	
223.95726	378	
224.94867	280	1+
227.06384	80	
227.83605	106	
227.88085	84	
230.83184	156	
230.88912	88	
231.84398	74	
232.90023	90	
234.88296	138	
236.83275	76	
236.95027	78	
238.02276	74	
238.83590	108	
238.89032	118	
238.91127	82	
238.94299	98	
239.00521	82	
239.07464	280	1+
240.93891	1864	1+
240.95955	190	
241.78656	80	
242.81534	408	1+
242.94019	2528	1+
242.96612	92	
243.13302	76	
243.84170	74	
244.85001	104	
244.88664	88	
244.93881	1006	1+
245.79570	80	
245.83510	114	
246.07278	92	
246.81128	82	
246.97199	390	1+
247.38644	100	
248.84484	350	1+
249.35047	80	
250.94167	82	
251.78356	122	
251.92538	74	
251.93935	86	
252.36323	104	
252.90202	76	
255.00747	86	
255.07402	88	
255.80408	78	
256.01817	92	
256.13813	84	
256.83571	110	
256.89790	154	
257.03499	94	
257.83295	88	
257.90762	80	
258.83860	134	
258.89385	138	
258.97179	76	
260.83960	206	
261.82799	430	1+
263.07250	124	
263.80380	78	
263.86259	98	
263.90739	126	
263.97814	146	
265.03366	88	
265.05574	90	
265.86806	76	
266.05910	132	
266.83010	78	
266.85443	100	
268.66642	78	
268.85487	150	
268.90804	94	
269.83937	74	
269.87856	144	
270.87193	126	
271.84532	76	
272.85137	120	
272.90563	86	
273.17371	82	
273.47802	82	
273.79038	252	1+
274.15451	94	
274.85412	104	
274.90766	84	
276.84587	238	1+
276.88975	88	
276.99080	118	
277.88760	90	
279.09197	624	1+
280.00671	88	
280.80842	88	
282.85221	116	
283.78919	216	1+
284.29192	122	
284.55122	86	
284.87390	106	
285.29955	76	
285.98603	102	
286.91369	118	
289.75283	94	
289.79219	100	
290.01230	74	
290.85667	124	
290.91463	78	
294.08958	102	
294.83752	74	
294.86083	74	
295.75134	90	
295.86139	96	
296.11889	88	
296.92637	76	
297.80937	98	
297.88184	120	
298.42650	100	
298.82351	106	
299.78321	90	
299.82179	78	
300.81134	96	
301.87891	104	
302.87002	166	
303.87874	94	
306.88502	122	
307.80533	172	
307.88545	122	
308.15624	82	
308.87631	116	
309.47464	130	
310.78920	94	
310.87471	662	1+
313.61409	78	
318.82201	76	
320.15732	162	
321.82379	74	
321.87893	92	
322.89794	102	
323.07434	80	
324.75607	78	
324.88477	158	
327.61678	100	
328.37499	78	
END IONS

###FS:    #m/z: 363.95487 #charge 1+
###MS: 114
###MSMS: 116
BEGIN IONS
TITLE=Cmpd 86, +MS2(363.9549), 28.0-35.0eV, 2.5min #116
RTINSECONDS=148.907
SCANS=114,116
PEPMASS=363.95487	548274
CHARGE=1+
57.05243	96	
177.92854	92	
179.55543	98	
187.86978	80	
189.86184	186	
191.85696	236	
192.89000	104	
196.88120	106	
197.44265	108	
205.94641	114	
207.94603	144	
208.78578	88	1+
209.94120	1060	1+
210.88242	322	
212.87717	1292	1+
213.02748	86	
214.88621	86	
218.91362	92	
220.05432	94	
222.94986	1120	1+
224.91937	90	
224.94719	1548	1+
225.14046	98	
226.89504	136	
226.94563	7022	1+
227.07998	94	
227.92885	128	
228.89199	772	1+
228.94112	9422	1+
229.10270	94	
229.43088	90	
230.00676	92	
230.88726	1890	1+
232.93560	96	
234.09118	82	
234.88018	84	
234.92514	122	
240.93850	374	
240.96124	720	
241.86227	82	
241.93777	920	1+
242.39606	88	
242.82285	82	
242.93984	644	1+
242.95947	722	1+
243.81770	338	1+
244.84171	120	
244.95661	3908	1+
246.39206	160	
246.90406	124	
246.95173	5502	1+
247.39227	82	
247.97061	98	
248.80050	248	1+
248.89998	560	1+
248.98459	82	
250.89646	130	
250.94490	180	
250.96851	208	
251.00665	250	1+
251.06993	112	
251.90293	228	1+
251.94919	132	
251.98480	86	
252.88614	124	
253.83146	100	
254.06671	206	1+
254.80446	80	
255.10364	82	
257.90200	134	
257.98300	82	
258.83045	234	
258.97055	164	
259.40863	90	
260.96849	646	1+
261.83197	362	1+
261.89108	114	
262.97280	362	1+
263.35914	82	
263.97438	366	1+
265.08721	264	1+
265.79150	170	1+
265.84463	116	
265.89911	118	
265.93401	80	
266.81522	142	
267.14704	94	
267.38387	102	
267.90439	150	1+
267.92630	136	
267.97104	442	1+
268.01473	80	
268.84986	80	
269.96697	356	
271.84283	334	1+
271.91235	286	1+
272.84648	260	1+
272.87255	144	
273.99905	116	
274.87255	82	
275.07320	236	1+
275.81112	246	1+
275.94688	94	
276.84127	84	
278.04892	90	
278.09886	214	1+
278.42444	86	
278.79933	294	
279.01498	84	
279.20343	92	
279.79407	134	
279.86006	80	
280.79551	544	1+
280.92759	98	
281.09891	122	
282.78740	118	
282.95638	130	
283.06316	106	
283.79062	194	1+
283.98286	202	
284.83986	668	1+
284.94053	96	
285.93615	102	
286.82795	80	
287.51875	88	
287.91459	84	
288.78915	198	1+
289.85809	202	1+
289.95168	80	
290.96264	118	
291.61012	102	
291.86619	228	1+
293.11714	114	
293.43597	164	
294.85994	202	
294.87809	206	1+
296.80209	144	
297.80060	1026	1+
297.85870	226	1+
298.52429	80	
298.80302	878	1+
298.92107	90	
301.80772	84	
301.85967	302	
303.80771	194	
303.85634	606	1+
304.15041	84	
304.53288	80	
304.80269	82	
305.43217	84	
305.86879	80	
305.92495	128	
307.83307	116	
308.92619	152	
310.39755	86	
310.84351	90	
310.87903	156	
311.12478	82	
311.87521	124	
313.87544	132	
316.81703	124	
317.80923	194	1+
317.84030	86	
318.93305	120	
319.44046	92	
319.86850	84	
319.89570	80	
320.91925	80	
321.81625	184	
321.87046	218	1+
322.01768	88	
322.92626	300	1+
323.04303	82	
324.12342	104	
326.82614	98	
326.87259	246	1+
327.76273	116	
329.38142	90	
330.08601	86	
330.18411	82	
330.88020	128	
331.71446	166	
333.01065	86	
333.42302	84	
336.83006	168	1+
336.94145	318	1+
337.41005	80	
338.86680	168	
338.94828	86	
340.93680	288	
342.88190	80	
348.13558	90	
348.90390	94	
352.88430	134	
354.09293	86	
357.20722	86	
358.78613	140	
361.14478	86	
363.79794	86	
366.75284	82	
367.42790	86	
END IONS

###FS:    #m/z: 507.84311 #charge 1+
###MS: 114
###MSMS: 117
BEGIN IONS
TITLE=Cmpd 87, +MS2(507.8431), 28.2-35.2eV, 2.5min #117
RTINSECONDS=149.68
SCANS=114,117
PEPMASS=507.84311	424830
CHARGE=1+
196.01709	248	
232.89818	256	1+
236.88719	142	
238.06804	326	1+
248.04820	168	1+
250.90680	184	
250.96844	154	
252.04245	136	
252.08027	138	
255.89404	148	
260.83708	154	
260.87952	200	
261.39204	138	
262.13494	136	
266.09272	228	
266.16405	234	1+
268.10944	396	1+
268.88713	156	
270.85486	220	
272.85281	762	1+
272.88670	286	1+
273.79642	208	1+
273.88761	192	1+
278.90275	204	
279.10001	144	
279.38332	230	1+
279.84503	250	1+
281.37565	168	
283.39374	140	
284.89860	134	
286.09944	154	
286.87110	178	
287.85086	462	
287.92942	158	1+
288.86796	210	
289.87671	574	
290.12929	350	1+
290.86191	1190	1+
291.13265	234	1+
291.87914	516	1+
292.83339	220	1+
293.87160	3654	1+
294.11922	138	
294.81081	234	1+
295.90108	330	1+
297.85080	154	
298.76306	190	1+
298.87457	224	
300.39809	148	
300.85969	406	
300.90021	334	1+
300.91482	242	1+
302.86039	134	
303.86896	280	
304.87567	162	
305.86308	756	1+
306.12444	210	
307.82040	286	1+
307.86634	282	
307.88936	556	
308.14060	830	1+
308.86943	1584	1+
309.87071	1050	1+
310.15511	968	1+
310.83725	432	1+
311.83674	410	1+
311.88164	6612	1+
312.81621	336	1+
312.98597	278	1+
313.37811	320	1+
314.86193	1016	1+
315.37341	374	1+
316.88652	152	
316.96917	116	1+
317.87585	172	
318.85704	142	
320.89218	240	
321.85342	298	1+
321.88397	562	1+
321.90234	156	
322.88700	482	1+
323.87590	154	
323.91796	172	1+
324.85966	314	
325.38704	162	
325.85898	148	
325.88923	282	
326.87739	2328	1+
327.38788	160	
327.80516	192	
327.87816	1312	1+
328.80897	360	1+
330.87753	424	
330.91591	136	
331.89341	202	
332.87571	436	
333.39066	152	
333.87945	516	1+
334.35393	184	
334.39117	210	1+
334.83871	228	1+
334.90247	224	
336.89823	142	
336.94597	162	
337.00173	202	1+
337.88084	646	1+
338.29506	178	
339.39054	200	
341.82152	284	1+
345.77454	238	
345.81782	140	
345.88945	160	
347.40728	222	1+
347.75219	214	
347.77558	570	1+
348.17164	386	1+
348.84505	298	1+
349.75350	330	
349.82042	482	1+
350.76122	158	
350.82182	406	1+
350.89454	226	
351.77086	310	1+
351.84758	184	
351.90453	150	
352.85383	458	1+
352.91188	376	
353.90781	400	1+
354.84098	206	1+
356.90680	208	1+
358.87104	144	
359.38079	140	
359.80777	232	1+
359.87041	268	1+
359.90211	156	
362.85409	156	
363.87571	168	
363.92722	296	1+
364.93016	248	1+
365.78499	202	
366.18109	152	
366.78206	144	
366.83722	1528	1+
367.70633	718	1+
367.76155	276	
367.94358	224	1+
368.86167	304	1+
368.89050	314	
369.84123	186	
370.83623	178	
370.89637	176	1+
371.04787	186	1+
371.77608	382	1+
371.85201	144	
372.71885	292	1+
372.76001	146	1+
372.77876	332	1+
372.85066	166	
372.87279	224	
373.72104	194	1+
374.27665	234	1+
376.81032	226	1+
376.89015	142	
376.91334	188	1+
380.85488	352	1+
381.81711	138	
381.83718	142	
382.79835	144	
382.85570	392	1+
384.84766	3560	1+
385.82049	172	
386.35902	156	
386.79401	442	1+
386.88828	194	1+
387.05839	230	1+
387.79518	278	1+
387.84355	364	1+
390.39498	202	1+
390.71342	160	
390.72997	264	1+
390.77728	334	1+
390.80402	350	1+
390.83941	252	
390.86315	420	1+
391.76597	188	1+
391.83652	710	1+
392.85722	224	
394.80550	144	
395.81125	202	
397.86259	162	
398.82156	148	
398.86305	260	
399.73286	142	
399.80837	208	
399.85155	176	
400.69295	158	1+
400.74175	302	1+
402.86253	390	
403.86839	534	
404.86018	438	
405.75904	312	1+
405.79865	164	
405.87203	354	
406.86759	294	
407.75026	474	1+
407.86464	4564	1+
408.23781	104	1+
408.77827	164	
409.71990	556	1+
409.86808	926	1+
410.83587	380	1+
410.94401	194	1+
412.72202	166	
412.83621	296	1+
412.86686	186	
413.74543	274	1+
413.87379	618	1+
415.87555	190	
416.38255	156	
416.87152	180	
417.81548	228	1+
417.86571	154	
421.73266	134	
421.88459	508	1+
422.86263	222	
423.75497	266	
423.78351	268	
424.77344	160	
425.74843	756	1+
425.87382	254	
426.85615	926	1+
426.88002	258	
427.73175	1944	1+
427.75848	354	
428.80003	202	
428.84210	988	1+
428.88459	150	
429.73422	516	1+
429.79238	136	
431.69711	196	1+
431.86537	610	1+
432.24025	162	
432.37554	226	1+
433.83000	142	
433.85217	140	
434.88606	142	
438.88548	152	
439.88823	582	1+
440.74538	254	1+
442.86960	152	
443.76694	190	
444.73764	144	
444.78926	292	1+
444.87150	1390	1+
444.94569	136	
445.74389	350	
445.80501	278	1+
446.75385	150	
447.70202	238	
447.75732	136	
448.75580	252	
448.89380	204	
449.87462	276	
449.89316	188	
450.74916	210	
451.74568	316	1+
453.33157	182	1+
453.65191	150	
454.33241	222	1+
457.72284	142	
457.90016	474	1+
462.87818	574	1+
463.89675	140	1+
465.71620	302	1+
466.71919	218	1+
466.83277	134	
467.88518	732	1+
468.78234	310	1+
472.71438	194	1+
472.78452	162	1+
481.78415	166	1+
485.90015	176	
486.84394	288	
486.89597	200	
491.84766	168	
492.79581	138	
509.85797	546	1+
END IONS

###FS:    #m/z: 322.92847 #charge 1+
###MS: 118
###MSMS: 119
BEGIN IONS
TITLE=Cmpd 88, +MS2(322.9285), 28.0-35.0eV, 2.6min #119
RTINSECONDS=153.346
SCANS=118-119
PEPMASS=322.92847	3373904
CHARGE=1+
116.06906	196	
179.43553	80	
183.08544	80	
191.89685	94	
193.96579	78	
194.88861	80	
195.91330	86	
195.94426	92	
196.88264	192	
198.00748	72	
198.62641	74	
201.04346	338	1+
203.04965	82	
205.00709	74	
205.94991	140	
209.49902	94	
209.94436	142	
212.87896	260	1+
212.94317	74	
214.89117	132	
215.96793	74	
219.38453	88	
220.89672	82	
221.94347	72	
222.02971	72	
222.41955	104	
222.89220	84	
222.95626	436	1+
223.87427	80	
223.89241	72	
224.42376	86	
225.90271	192	1+
226.67345	94	
226.84227	74	
227.82134	82	
227.94560	72	
228.22942	78	
228.84361	76	
230.45346	74	
230.78639	124	
231.91407	108	
232.89596	80	
233.37799	80	
233.49053	98	
233.84260	72	
233.93358	84	
234.07522	76	
234.88644	100	
235.81645	106	
235.87748	74	
237.89350	214	1+
240.82245	150	
240.93927	982	
241.00438	78	
241.93706	3196	1+
242.11982	94	
242.93911	2350	1+
243.82265	218	
244.40955	72	
244.82080	348	1+
244.88330	116	
244.91232	72	
244.93837	628	1+
245.04756	72	
245.61875	74	
245.88673	76	
246.38706	82	
246.94638	94	
246.97551	188	
247.38970	90	
247.97529	72	
248.44969	84	
248.82854	84	
248.84176	98	
248.86044	118	
248.89728	108	
249.93647	74	
250.46870	98	
250.97036	78	
252.83352	74	
253.16151	78	
253.37856	74	
253.92021	74	
254.92101	80	
258.34563	100	
258.83059	380	
260.83173	178	
261.42597	92	
261.83234	172	
261.90851	102	
262.14509	100	
262.79359	74	
262.82873	164	
263.82774	112	
264.44259	80	
264.98412	72	
265.88205	84	
266.98431	76	
267.06270	72	
267.35597	70	
267.89001	86	
268.13744	74	
268.34157	114	
269.79494	188	1+
269.86887	72	
272.84552	162	
273.79175	238	
273.93907	86	
273.96767	84	
274.79984	120	
275.16588	78	
276.82442	154	
278.09535	98	
279.04983	144	
279.08988	488	
280.09484	268	
281.83306	136	
282.32047	72	
283.37035	72	
283.39447	84	
284.29277	176	
284.86602	134	
284.88295	94	
285.29412	120	
285.84314	78	
289.78944	294	1+
291.87554	70	
292.16385	82	
292.38624	88	
292.86025	104	
293.99057	80	
294.75530	72	
294.85586	80	
296.42518	102	
298.18500	88	
298.80201	78	
298.82128	92	
299.78031	118	
300.85604	98	
300.87231	124	
301.86433	74	
301.91325	76	
302.88228	120	
303.39779	82	
303.57779	72	
303.86754	150	
304.55179	78	
306.87244	108	
307.74842	72	
307.79760	190	
307.88902	106	
308.87806	162	
309.87852	388	1+
310.04715	78	
310.17046	74	
310.72265	76	
310.88058	284	1+
314.81654	116	
316.03507	90	
317.87078	72	
317.88867	102	
321.88783	72	
323.75630	76	
323.88772	244	1+
END IONS

###FS:    #m/z: 363.95489 #charge 1+
###MS: 118
###MSMS: 120
BEGIN IONS
TITLE=Cmpd 89, +MS2(363.9549), 28.0-35.0eV, 2.6min #120
RTINSECONDS=154.119
SCANS=118,120
PEPMASS=363.95489	507056
CHARGE=1+
93.09001	94	
178.92934	92	
186.94352	92	
189.86129	318	1+
191.85823	350	
194.88615	118	
196.88517	166	
200.94775	212	
201.01478	84	
202.88883	92	
205.94781	130	
207.94191	160	
209.88114	94	
209.94168	1416	1+
210.88079	692	
212.87762	1588	1+
214.89270	138	
216.08515	84	
218.91532	88	
219.93052	86	
222.89939	100	
222.95067	790	
223.95158	400	
223.96495	108	
224.13510	84	
224.87770	226	1+
224.94877	1338	1+
224.97234	98	
225.92372	102	
226.89878	142	
226.94592	8062	1+
227.04660	172	1+
227.92938	196	
228.82576	244	1+
228.89435	234	1+
228.94152	8434	1+
229.10278	148	1+
229.91278	96	
230.42168	82	
230.88922	2062	1+
232.88188	552	1+
234.88193	170	1+
234.92558	80	
235.82869	94	
237.01871	146	
237.05622	258	1+
238.42507	134	
238.93494	112	
238.97500	106	
239.43046	84	
239.81210	246	1+
239.84485	88	
240.37956	92	
240.94035	228	
240.95681	1356	1+
241.94012	156	
242.81846	154	
243.94190	348	
243.95868	258	
244.88229	88	
244.95626	3206	1+
244.98089	84	
245.44725	94	
245.94084	164	
246.43907	88	
246.85821	102	
246.90124	98	
246.92102	88	
246.95183	4330	1+
246.97549	120	
247.43590	86	
248.89817	676	1+
250.89642	224	
250.97058	200	
252.00627	120	
252.41181	92	
253.07471	118	
253.83135	144	
253.86559	118	
253.90378	96	
254.43885	82	
255.06023	96	
255.09933	84	
258.05861	88	
258.83296	294	1+
258.97258	262	
259.09721	144	
259.97069	124	
260.96898	534	1+
261.89320	98	
262.05987	162	
262.82730	138	
262.96953	520	1+
263.10211	94	
263.14222	90	
263.40538	86	
264.85187	90	
265.02378	84	
265.82696	84	
265.88588	192	1+
265.97364	248	
266.31881	102	
267.44023	94	
267.97121	684	1+
268.95404	266	
269.96709	808	1+
270.46490	86	
270.89222	140	
271.09230	90	
271.85741	124	
271.95630	138	
272.84129	112	
272.86174	298	1+
273.83620	98	
274.14262	88	
274.41912	98	
274.56379	90	
274.60626	108	
275.80453	94	
276.81034	122	
276.84571	134	
278.79932	110	
279.09790	148	
280.10958	96	
280.78937	522	1+
281.85535	150	
282.85032	360	1+
282.99153	88	
283.06365	82	
283.98147	124	
284.94479	100	
285.82490	80	
285.83981	330	1+
285.93748	172	
286.55376	120	
287.86797	88	
287.91292	220	1+
288.83583	134	
289.08826	114	
290.85722	124	
292.11119	236	1+
292.84440	88	
292.87063	124	
293.11453	166	1+
294.85645	142	
295.17279	102	
295.81268	94	
295.85595	394	1+
298.80186	842	1+
300.46199	96	
300.85701	304	1+
301.86157	216	1+
302.80366	340	1+
303.35107	92	
303.85317	560	1+
304.87287	172	
304.94835	84	
305.03630	86	
305.87569	82	
306.85776	84	
306.93522	116	
307.84269	150	
307.87494	482	1+
308.86386	84	
312.88098	148	
313.87498	88	
315.06856	86	
315.81204	172	1+
317.86543	246	1+
318.92868	98	
319.95497	126	1+
320.81162	444	1+
320.93595	110	
321.81683	380	1+
321.85074	88	
321.86866	146	
321.88487	132	
322.84691	84	
322.92874	196	1+
324.88465	180	
326.87738	268	1+
327.07789	96	
332.86936	98	
334.89764	82	
336.32640	100	
336.94408	536	1+
337.88623	84	
340.93524	366	
345.85975	84	
348.04184	96	
352.38236	96	
353.88239	84	
356.87770	92	
358.04550	84	
365.80507	114	
366.75061	148	
367.74343	94	
367.77952	88	
END IONS

###FS:    #m/z: 336.94427 #charge 1+
###MS: 118
###MSMS: 121
BEGIN IONS
TITLE=Cmpd 90, +MS2(336.9443), 28.0-35.0eV, 2.6min #121
RTINSECONDS=154.891
SCANS=118,121
PEPMASS=336.94427	166688
CHARGE=1+
54.35361	90	
99.03227	84	
190.10814	110	
193.88732	84	
196.88154	158	
200.87195	94	
201.99593	84	
202.55675	76	
205.94897	86	
210.88172	106	
210.90063	74	
211.94334	2470	1+
212.87757	1110	1+
212.92164	84	
213.93833	1246	1+
215.88585	144	
215.93475	190	
216.88904	126	
216.91424	78	
217.83779	80	
217.88047	234	
219.91461	102	
220.53208	74	
223.83371	78	
224.84318	80	
224.98250	80	
225.90326	88	
225.95596	106	
226.02323	76	
227.89155	176	1+
229.95314	2322	1+
230.12706	74	
230.88820	1178	1+
231.94906	940	1+
232.89350	146	
233.89660	124	
234.89303	78	
235.38175	88	
235.54749	96	
235.89454	162	
235.94566	82	
237.42280	78	
237.99431	90	
238.85808	92	
238.88457	116	
238.97207	178	1+
239.55205	94	
239.78807	86	
241.14747	78	
241.83995	230	1+
244.44789	78	
244.81841	80	
244.96180	144	
245.79365	82	
246.82454	80	
246.97714	164	
247.89551	652	1+
247.96514	586	1+
248.89806	556	1+
248.98183	112	
249.41077	112	
249.84150	94	
249.85512	76	
249.93695	94	
249.95988	252	
250.07425	92	
250.49888	78	
250.64551	84	
250.82760	512	1+
250.94915	140	
250.96813	128	
251.06975	180	
251.84313	74	
252.82689	122	
252.88487	94	
252.92084	214	
252.97008	732	1+
253.05040	74	
253.07521	114	
253.90408	136	
253.94925	102	
254.96509	468	1+
255.07216	158	
256.45482	76	
257.08406	74	
257.85062	142	
258.84623	296	
258.96009	172	
259.95096	134	
260.91793	78	
261.82480	120	
262.83038	406	1+
263.86164	78	
265.04788	92	
265.39162	106	
265.99010	76	
266.08467	170	
266.86212	160	
267.01842	84	
267.84218	254	
268.83985	1110	1+
268.87320	88	
269.04704	84	
270.91676	214	1+
270.98281	220	1+
271.09734	88	
271.84410	162	
272.90270	154	
273.79380	116	
273.85708	86	
273.88013	74	
275.02335	82	
276.85278	544	1+
277.42946	96	
277.83182	944	1+
278.85885	76	
278.98672	184	
279.10268	100	
280.82736	140	
281.09835	96	
281.85216	84	
283.83208	94	
285.78686	78	
285.84842	1260	1+
285.91372	112	
286.45364	94	
286.85027	782	1+
286.91421	148	
288.02508	78	
288.85143	204	
288.86568	244	1+
288.91075	102	
290.85650	144	
292.00425	106	
292.42216	80	
292.43684	82	
292.86027	150	
293.10493	392	1+
293.84777	104	
293.86651	78	
293.99166	158	
295.80823	74	
295.85437	102	
295.88532	120	
295.96004	76	
296.26676	120	
296.37034	98	
297.04510	74	
299.02745	82	
299.78356	140	
299.86922	188	
300.93907	90	
302.09445	80	
303.86884	98	
305.87059	116	
308.82889	90	
308.87809	168	
309.86761	384	1+
309.89599	82	
310.87258	224	1+
311.86197	82	
312.81440	78	
312.87229	166	
316.80143	96	
325.87116	214	1+
325.90023	76	
328.88932	194	
329.80966	94	
332.86045	92	
333.74594	74	
333.76345	160	
334.02650	78	
335.87406	78	
337.15773	92	
337.18267	104	
337.90459	82	
337.93609	76	
338.74781	160	1+
338.85301	74	
END IONS

###FS:    #m/z: 322.92851 #charge 1+
###MS: 122
###MSMS: 123
BEGIN IONS
TITLE=Cmpd 91, +MS2(322.9285), 28.0-35.0eV, 2.7min #123
RTINSECONDS=158.554
SCANS=122-123
PEPMASS=322.92851	3369798
CHARGE=1+
185.92974	116	
187.89193	94	
190.93040	84	
202.97625	76	
203.55572	106	
205.94780	324	
209.88139	76	
209.94307	196	
209.99684	80	
210.02906	90	
210.89737	176	
212.87579	86	
214.89471	126	
214.94199	72	
220.03967	106	
221.49403	92	
221.94580	266	1+
222.79871	76	
223.87031	76	
223.95624	250	1+
227.86204	72	
227.95100	134	
230.15338	86	
230.88967	140	
231.92064	82	
232.36584	104	
233.46211	82	
233.95222	74	
234.81953	212	1+
235.88125	80	
236.00937	168	
236.98203	80	
238.02467	74	
238.07800	224	1+
238.99586	80	
240.03527	92	
240.81816	312	1+
240.86931	76	
240.94029	686	
241.16824	84	
241.93991	580	
242.93930	2712	1+
243.22840	78	
243.81727	346	1+
244.84709	276	1+
244.93878	874	1+
244.98211	84	
245.83150	144	
246.89995	78	
246.97224	502	1+
247.07735	84	
247.38856	108	
248.42884	84	
248.53686	72	
248.85316	138	
248.89716	78	
248.94554	78	
250.09967	84	
250.85709	76	
250.94522	78	
251.48215	80	
253.83391	74	
253.91989	92	
254.91340	94	
255.82192	74	
256.45090	90	
256.89340	154	
257.17283	88	
257.79584	116	
258.40503	92	
258.83445	252	1+
259.02699	98	
259.19707	94	
259.42447	84	
259.92117	86	
260.83218	72	
261.83078	72	
262.80452	78	
262.82996	218	
263.01267	84	
263.80184	72	
263.85736	72	
263.97570	128	
264.86286	158	
265.06381	88	
266.08852	78	
266.85147	202	
266.93430	80	
269.08531	100	
269.87518	78	
271.84348	208	1+
272.80601	94	
273.79219	168	
273.91050	92	
274.82360	84	
274.86059	100	
275.59627	90	
275.81013	128	
276.85372	192	1+
277.09004	78	
278.84034	76	
278.95979	76	
279.09026	868	1+
279.79340	128	
281.03489	98	
281.92250	76	
283.25605	94	
283.78824	96	
283.80587	82	
284.06469	100	
284.29273	550	1+
284.81028	76	
284.85800	96	
285.07109	96	
286.91439	142	
287.41465	92	
287.88627	114	
288.10628	74	
288.79247	82	
288.95532	78	
289.88290	116	
290.10228	110	
290.38475	108	
290.87048	76	
291.79674	78	
292.43054	106	
293.85742	88	
294.01156	76	
294.87750	150	
294.93268	82	
295.34606	82	
295.85883	112	
296.16552	80	
296.80618	98	
296.87990	72	
297.06017	74	
301.19690	80	
302.78233	80	
302.81459	72	
302.86051	106	
303.36170	76	
304.87524	284	1+
305.39445	100	
305.83051	78	
306.08833	78	
306.80408	88	
306.93503	100	
307.79835	104	
308.78601	218	1+
308.83114	86	
308.88503	128	
310.87726	104	
311.86202	74	
311.88311	288	
312.87263	176	
313.82323	74	
313.86215	78	
314.81579	268	1+
316.93459	74	
317.15781	88	
319.81588	74	
322.78713	72	
323.07398	86	
323.47383	102	
323.90508	158	
324.89396	122	
326.87795	78	
327.07025	84	
END IONS

###FS:    #m/z: 340.93916 #charge 1+
###MS: 122
###MSMS: 124
BEGIN IONS
TITLE=Cmpd 92, +MS2(340.9392), 28.0-35.0eV, 2.7min #124
RTINSECONDS=159.326
SCANS=122,124
PEPMASS=340.93916	1094514
CHARGE=1+
178.94540	78	
190.42319	86	
192.92839	118	
193.92673	76	
194.88801	132	
196.00960	88	
203.42603	78	
207.94850	152	
208.95646	100	
210.93701	162	
212.87758	232	
213.88095	170	
213.93871	1252	1+
215.41060	100	
215.86134	82	
215.88684	508	1+
215.93599	442	1+
217.88379	150	
218.87532	104	
219.79598	76	
223.92194	86	
223.96016	138	
225.94767	178	1+
226.89120	78	
226.96849	94	
228.94787	78	
230.84857	146	
230.88844	462	1+
231.94784	1306	1+
231.99328	110	
232.85862	86	
232.89230	80	
233.89639	204	
233.94852	202	
234.88329	190	1+
234.95632	100	
235.86444	94	
235.95049	138	
236.39056	76	
238.06468	100	
238.83076	94	
238.89875	194	
238.93127	102	
239.78808	108	
240.83674	198	
240.88973	140	
241.11721	92	
241.83879	238	
241.94718	196	
242.94384	102	
244.96073	80	
246.15176	92	
246.39380	86	
246.87087	88	
246.89814	90	
246.97451	328	1+
248.06665	76	
248.89961	96	
249.95858	394	1+
251.88936	118	
251.95537	130	
252.42345	76	
252.91549	102	
253.79473	210	1+
253.87747	84	
254.11980	78	
254.84355	182	
254.92238	224	
254.96404	498	1+
255.11320	74	
256.21088	76	
256.96411	296	1+
258.82532	76	
258.84169	222	
258.90665	110	
259.80226	78	
259.84826	128	
259.86504	78	
259.95466	324	
260.83626	550	1+
260.84724	220	
262.95291	80	
263.34404	88	
263.91773	78	
264.35649	88	
264.91566	78	
265.86605	92	
265.94807	76	
268.83860	278	1+
268.95222	76	
270.93513	116	
271.12124	80	
271.35807	88	
271.41863	76	
271.84259	174	
272.48776	80	
272.84896	182	
272.93100	110	
272.97492	142	
273.22643	98	
273.83949	76	
273.92077	76	
274.85714	106	
275.90602	82	
276.85417	658	1+
277.01654	84	
277.07165	86	
277.42353	78	
278.84314	596	1+
279.04817	88	
279.52971	78	
279.96761	76	
280.02067	76	
280.84952	132	
281.01478	130	
281.40101	106	
281.80693	96	
282.97282	76	
284.93658	92	
285.42401	90	
289.78574	120	
290.10236	78	
290.86086	114	
291.78190	82	
292.82546	88	
292.93168	142	
294.82296	76	
294.86384	116	
294.88821	78	
294.91759	76	
294.96392	84	
297.83782	196	1+
297.97420	150	
298.86496	518	1+
298.97082	78	
299.31011	112	
300.83067	90	
301.85143	90	
302.85869	132	
304.02269	80	
304.85619	90	
304.87771	194	1+
304.94624	102	
305.03229	76	
307.44289	80	
309.83570	76	
310.87267	204	
311.43058	76	
311.88723	152	
312.86821	76	
314.87904	100	
317.78997	76	
320.91684	76	
322.25231	154	
323.76083	78	
324.51935	108	
325.89662	78	
327.43253	98	
328.57766	90	
328.88469	120	
329.87055	194	
330.81407	184	
331.82931	136	
332.82123	142	
336.88571	94	
340.80903	86	
343.46841	92	
343.83296	76	
343.90769	98	
END IONS

###FS:    #m/z: 363.95501 #charge 1+
###MS: 122
###MSMS: 125
BEGIN IONS
TITLE=Cmpd 93, +MS2(363.9550), 28.0-35.0eV, 2.7min #125
RTINSECONDS=160.098
SCANS=122,125
PEPMASS=363.95501	532730
CHARGE=1+
187.93892	82	
189.86085	584	1+
191.86004	132	
193.93343	178	1+
205.95589	92	
206.94643	214	1+
207.87355	196	
208.46212	92	
209.87285	382	1+
209.94231	1272	1+
210.90354	86	
212.87750	1514	1+
213.89251	258	1+
214.89294	182	1+
218.91286	144	
221.94930	90	
222.95138	948	1+
224.94646	978	1+
225.97083	162	
226.89307	264	1+
226.94609	7330	1+
227.04565	168	1+
227.93044	88	
228.59163	154	1+
228.89401	190	
228.94084	10754	1+
229.89605	90	
230.79482	130	
230.88789	2324	1+
230.95956	174	
231.98575	92	
232.88413	336	1+
233.03086	104	
233.39475	96	
234.88036	106	
234.92906	174	
235.50030	90	
236.92729	102	
239.06408	122	
239.92687	102	
239.96657	86	
240.93926	274	
240.96252	738	1+
241.94109	122	
242.01900	154	
242.81782	362	1+
242.93955	456	1+
242.95948	386	1+
243.06774	86	
244.95590	4306	
245.84656	198	1+
245.93173	148	
245.94766	168	
245.95461	164	
246.43929	98	
246.80342	284	1+
246.91173	142	
246.95168	5356	1+
247.39636	136	
248.42286	90	
248.89879	830	1+
250.05883	90	
250.89210	98	
250.94478	108	
250.96943	368	1+
251.06686	86	
251.42586	82	
251.79959	84	
251.94438	82	
252.48421	82	
253.90492	252	1+
253.98360	108	
254.82856	100	
258.83578	314	1+
258.98026	158	
260.83611	182	
260.96560	818	1+
261.00735	84	
261.82910	128	
263.83024	176	
264.07522	200	1+
264.96045	184	
264.97428	370	1+
265.81069	398	1+
265.85294	144	
266.02107	130	
266.61525	94	
266.81162	270	1+
266.85397	164	
266.89204	84	
266.94027	82	
267.78170	106	
267.97118	440	
268.96372	1042	1+
268.97614	214	
269.09246	106	
269.84053	170	1+
269.96955	798	1+
271.15784	82	
271.85587	86	
271.87222	84	
271.91916	116	
272.83964	136	
273.84972	82	
274.42200	208	
276.85988	118	
277.94632	222	1+
278.09658	82	
278.79749	86	
279.09865	220	
279.85072	218	1+
280.10586	110	
280.79123	500	1+
282.86178	126	
283.09270	84	
283.78946	150	
283.85368	90	
283.92395	82	
283.96889	106	
284.03761	92	
284.35626	138	
284.86261	154	
285.84550	512	1+
286.83151	236	1+
287.91236	104	
288.08266	308	1+
288.86090	230	1+
289.08586	262	1+
289.41236	92	
289.83883	90	
290.77948	126	
292.11238	272	1+
292.43487	250	
293.85749	534	1+
294.38036	82	
294.85621	342	1+
295.88657	94	
296.81027	160	
296.91810	82	
297.10738	146	
297.42384	92	
297.80431	342	
297.84506	184	1+
298.12220	200	1+
298.41600	100	
298.80071	254	
299.80507	176	
300.87088	98	
300.90424	102	
301.22889	102	
301.80901	176	
301.84314	118	
301.86424	210	
302.85532	130	
303.80309	134	
303.85444	642	
304.80822	118	
305.33669	98	
306.88139	162	
307.84673	136	
309.35569	102	
310.07755	110	
310.87257	170	
311.89476	88	
312.88152	232	1+
314.03172	90	
316.43897	294	1+
316.81178	276	1+
316.84474	140	
317.84124	116	
318.88431	128	
318.93352	262	
319.82694	132	
319.93392	124	
320.93254	180	
321.81574	684	1+
321.86438	102	
322.87932	252	1+
322.93244	272	1+
325.84337	94	
326.87065	246	
327.87357	134	
328.22180	82	
328.88877	90	
329.75438	200	1+
331.06394	86	
336.75664	94	
336.94394	402	1+
338.86812	140	
339.82705	166	
340.11770	82	
340.93849	142	
341.11738	82	
342.84631	82	
342.90207	106	
343.77219	154	
346.95214	92	
352.16580	84	
352.88684	110	
354.91354	82	
356.96805	94	
357.79280	92	
361.78430	100	
363.95753	126	
365.19316	82	
366.73396	84	
367.33375	82	
END IONS

###FS:    #m/z: 340.93906 #charge 1+
###MS: 126
###MSMS: 127
BEGIN IONS
TITLE=Cmpd 94, +MS2(340.9391), 28.0-35.0eV, 2.7min #127
RTINSECONDS=163.76
SCANS=126-127
PEPMASS=340.93906	1094612
CHARGE=1+
178.93058	80	
186.93560	86	
190.93144	88	
190.94690	320	1+
191.95968	106	
192.92367	102	
193.93038	110	
196.89123	120	
205.41509	92	
206.96328	88	
208.95754	282	
209.95492	134	
210.54537	82	
210.93619	150	
213.51859	90	
213.87829	180	
213.93879	670	1+
214.83952	138	
214.89386	154	
215.88384	188	
215.93663	220	
216.89071	98	
216.91427	82	
217.88076	98	
218.79383	86	
218.91722	80	
219.88015	214	1+
219.96356	82	
220.89496	104	
222.95027	160	
223.95900	362	
226.79921	92	
226.88981	136	
226.94340	116	
226.96751	118	
227.40266	82	
227.95514	152	
228.94402	202	
229.43085	80	
230.88829	590	1+
230.90658	82	
231.86360	184	1+
231.94799	464	1+
232.39969	102	
232.96326	84	
233.54666	92	
233.89097	236	
233.93195	102	
233.94744	400	
234.02530	82	
234.89924	170	
234.92218	94	
235.89261	104	
237.79540	80	
237.94696	84	
238.85150	94	
239.41561	102	
239.86546	148	
240.22356	86	
240.83615	480	1+
240.90222	266	1+
240.95640	118	
241.84111	280	1+
242.41707	100	
243.82968	92	
244.95378	196	
246.97569	190	
247.98069	106	
248.89818	398	1+
249.90051	286	1+
249.95982	200	
250.94740	146	
250.96548	132	
251.44122	100	
251.95829	156	
252.09222	86	
252.96357	88	
253.94161	80	
254.32526	88	
254.91245	226	1+
254.96390	402	1+
256.96536	192	
257.84282	724	1+
258.84599	636	1+
259.48976	84	
259.86744	90	
259.95368	326	
260.83004	98	
260.91774	96	
262.92432	172	
263.86462	114	
264.49850	80	
264.86358	94	
264.90248	112	
264.91776	106	
266.86779	158	
268.13769	84	
268.83982	154	
269.79030	84	
270.40833	108	
271.79528	84	
272.84161	92	
272.92198	126	
272.94301	138	
272.97658	86	
273.79293	82	
273.97465	134	
274.42305	80	
274.85700	132	
275.82036	84	
275.83761	92	
275.85964	156	
275.94896	88	
276.23619	84	
276.36702	86	
276.85621	288	
276.88691	94	
276.99399	92	
277.85601	198	
277.96370	110	
278.84525	212	
279.85013	244	
280.90279	84	
280.93708	126	
280.97271	96	
281.83815	126	
281.92467	80	
282.06059	90	
282.84161	84	
283.78528	118	
283.86798	92	
284.02922	96	
284.87348	90	
285.53578	94	
287.87908	86	
288.79250	84	
290.86081	244	1+
293.43860	80	
294.86626	142	
294.93233	140	
296.98436	98	
298.01304	80	
299.01003	84	
299.87063	406	1+
301.79985	104	
302.06466	92	
302.79634	80	
302.84727	110	
302.94693	260	1+
305.88977	128	
306.88007	246	1+
309.81331	224	1+
310.03202	84	
310.42163	94	
310.87743	146	
310.92001	134	
311.87711	120	
313.20562	86	
318.92453	184	1+
322.87122	86	
324.82559	80	
327.82584	122	
328.82033	80	
328.88850	120	
329.86754	86	
330.88233	94	
333.85811	88	
336.94584	100	
340.77014	82	
342.90285	138	
344.38384	90	
END IONS

###FS:    #m/z: 507.84341 #charge 1+
###MS: 126
###MSMS: 128
BEGIN IONS
TITLE=Cmpd 95, +MS2(507.8434), 28.2-35.2eV, 2.8min #128
RTINSECONDS=164.532
SCANS=126,128
PEPMASS=507.84341	424556
CHARGE=1+
196.01544	488	
198.01322	142	
214.88429	258	
216.88823	136	
224.97572	148	
227.95203	194	
232.89796	156	
233.39786	136	
233.90099	274	1+
238.06243	322	
250.11082	216	1+
251.07169	294	1+
251.91298	208	1+
254.09445	162	
260.87928	266	
261.87754	174	
266.09638	142	
266.16337	156	
266.91466	188	1+
270.85546	336	
271.84599	620	1+
272.38423	366	1+
274.41517	186	
275.80647	140	
276.84495	354	1+
277.05087	194	1+
277.87360	150	
279.05191	162	1+
279.37264	152	
279.39878	168	
279.87598	232	1+
280.85049	180	
281.37651	136	
284.87125	134	
285.88755	136	
286.78938	250	1+
287.85068	480	1+
289.88148	184	
290.86125	1584	1+
291.36064	162	
291.87794	402	1+
293.87054	3364	1+
294.03530	132	
298.88075	134	
300.81138	182	
300.85813	502	
301.42046	146	
301.84336	138	
302.34309	162	
302.89857	166	
302.99964	208	1+
303.40760	142	
303.80999	132	
303.86954	584	1+
305.86066	694	1+
306.12399	134	
307.83903	290	1+
307.88812	584	
308.13849	1052	1+
308.86845	2238	1+
309.37887	134	
309.86977	1470	1+
309.88803	444	1+
310.15456	1038	1+
311.12245	204	1+
311.88136	8140	1+
312.12461	174	1+
312.34764	194	1+
312.94192	134	1+
314.80628	152	1+
314.86230	868	1+
315.37291	312	1+
315.78388	210	1+
315.92970	142	1+
316.02305	200	1+
316.85981	136	
316.92692	172	1+
317.35917	166	
317.85806	242	1+
317.87475	162	
317.89250	178	
318.88202	172	
319.89582	340	1+
320.81524	158	
321.86334	156	
322.88854	354	
323.93426	202	
325.89910	570	
326.88221	1610	1+
327.80238	188	
328.87837	724	1+
328.89822	160	
331.75841	208	1+
331.82841	140	
331.89361	438	1+
332.87498	812	1+
334.39434	420	1+
335.88439	140	
336.70031	224	
336.94596	134	
337.79900	226	1+
337.87991	168	
338.87434	312	1+
339.39655	186	
340.77140	202	1+
342.36128	140	
342.84684	246	1+
344.87249	208	1+
345.79114	162	
345.90039	210	
346.84762	136	
348.80458	158	
348.85195	230	
349.75331	294	
349.82132	396	1+
349.85991	160	
349.90620	140	
350.79864	266	1+
350.82175	284	1+
350.89631	266	
350.91681	196	
350.95825	246	1+
351.84793	318	1+
351.96219	202	1+
352.40031	148	
352.90980	224	
353.85435	412	1+
354.90064	392	1+
356.78263	194	1+
357.84936	256	
357.87041	228	1+
357.89634	166	1+
358.75212	266	1+
358.78564	164	
358.81794	144	
358.89578	216	1+
359.87535	168	1+
360.95262	182	
362.39168	154	
362.85546	144	
366.84221	394	
367.70583	492	1+
367.76579	238	
367.79696	324	1+
367.83959	366	
367.89221	478	1+
368.83664	244	
369.70187	244	
369.76389	198	
369.83441	394	1+
369.86951	146	
370.78129	136	
371.19041	154	
371.82988	134	
371.87170	136	
372.77546	174	
372.80038	254	
372.84508	488	1+
373.72412	246	1+
373.82668	164	
373.84591	276	1+
373.88101	166	
374.82258	134	
375.37831	174	
375.89751	154	
378.74159	264	
380.11415	142	
380.73771	166	
380.82657	150	
380.85896	136	
381.71276	190	1+
381.79848	162	
381.83464	136	
382.85753	272	1+
382.97212	236	1+
384.84847	2780	1+
384.88796	256	1+
385.38671	168	
386.82378	214	1+
387.73717	588	1+
387.78325	216	
387.85518	162	
388.79346	144	
389.04816	258	1+
389.20325	550	1+
389.83944	736	1+
390.79067	184	
390.90660	206	1+
391.84478	650	1+
391.86344	228	
392.74912	198	1+
392.82406	668	1+
393.73430	244	1+
393.86916	140	
394.73227	290	1+
395.81468	210	1+
395.86598	414	
396.86158	618	1+
398.72970	132	
399.72325	236	1+
399.79350	204	
399.84441	168	
400.31373	284	1+
400.86398	152	
401.31465	222	1+
402.86258	1616	1+
403.86726	1074	1+
405.78234	384	
405.86966	292	
406.77095	408	1+
406.87274	188	
407.72203	302	
407.74168	256	
407.80530	144	1+
407.86308	6422	1+
408.74013	352	
409.72484	384	
409.93940	160	1+
410.72565	488	1+
410.83500	406	1+
410.86404	506	1+
412.75169	350	1+
413.87596	440	
414.83615	248	1+
414.86216	156	
415.87190	162	
416.88185	240	
417.86251	242	1+
418.81875	134	
419.67667	170	1+
421.05939	164	1+
421.87802	138	
422.81099	148	
422.87675	320	
423.73997	218	
423.76815	280	
423.79414	240	
423.85760	178	
423.87912	168	
424.74881	698	1+
424.86186	290	
425.75037	596	1+
425.78917	306	1+
425.88479	170	
426.79040	204	1+
426.86232	810	1+
427.73316	1936	1+
428.84621	560	1+
428.88640	468	1+
430.86546	152	
431.86506	152	
431.87684	602	1+
432.87929	522	1+
433.86784	268	1+
436.90324	144	
439.88800	350	
440.89557	208	
441.88718	286	1+
442.69472	232	1+
443.74631	276	1+
444.86945	1340	1+
445.74419	1034	1+
446.78579	198	
446.88921	142	
447.71301	320	1+
448.74804	376	1+
448.76778	162	
449.87772	538	1+
449.90342	340	1+
450.74664	398	
451.75220	214	
452.73671	160	
456.89741	328	1+
457.89895	280	1+
462.87950	332	
467.88366	592	1+
470.72946	176	1+
485.89644	408	1+
486.84097	242	1+
490.23305	138	
491.84590	134	
499.78008	226	1+
509.85922	182	
END IONS

###FS:    #m/z: 336.94438 #charge 1+
###MS: 126
###MSMS: 129
BEGIN IONS
TITLE=Cmpd 96, +MS2(336.9444), 28.0-35.0eV, 2.8min #129
RTINSECONDS=165.304
SCANS=126,129
PEPMASS=336.94438	169026
CHARGE=1+
104.55215	94	
107.01246	78	
188.02646	102	
189.95941	88	
196.88629	134	
206.82742	94	
209.16325	104	
209.94146	154	
210.88313	94	
210.90161	76	
211.52625	102	
211.70161	84	
211.94372	2702	1+
212.87675	1074	1+
213.16716	92	
213.93799	768	
214.87586	128	
215.37974	86	
215.88581	200	1+
215.93564	226	
216.39738	96	
217.88110	102	
221.89437	88	
222.94884	92	
222.96482	130	
223.06460	90	
224.97117	116	
227.95299	82	
228.09009	78	
228.88967	86	
229.82534	78	
229.95224	2152	1+
229.99614	88	
230.88673	1290	1+
231.92618	98	
231.94902	1110	1+
233.82816	278	1+
233.90041	80	
234.01798	78	
234.88148	292	1+
234.92345	150	
235.82341	116	
237.35826	116	
237.87064	92	
239.84501	128	
240.83285	394	1+
240.96295	84	
242.87537	94	
242.96240	80	
244.44593	116	
244.88353	94	
245.03954	88	
246.40060	94	
246.90039	118	
246.97243	78	
247.53306	80	
247.96433	640	1+
248.02723	96	
248.89854	588	
249.84707	80	
249.92691	78	
249.95157	714	1+
250.06721	222	1+
250.82610	214	
250.86906	78	
250.89399	118	1+
250.95222	532	1+
251.09704	104	
251.14947	76	
251.83232	324	
252.07947	326	1+
252.84634	168	
252.87463	174	
252.96959	1132	1+
253.83821	90	
253.90239	386	1+
254.79369	78	
254.96506	706	1+
255.07158	156	
256.80860	86	
256.84173	244	1+
257.87035	86	
259.85045	188	
259.94033	284	1+
259.95686	88	
260.79313	196	1+
260.81652	86	
260.83809	88	
261.83200	234	
261.86680	80	
262.83072	174	
262.92500	102	
266.86901	106	
267.51838	80	
267.83699	1530	1+
267.89619	92	
268.05498	88	
268.83955	1130	1+
270.44136	106	
270.97915	310	1+
271.91958	140	
272.91980	86	
273.79317	178	
273.83829	250	1+
273.85963	236	1+
274.40302	102	
275.88986	86	
276.85751	174	
277.83305	942	1+
277.87087	446	1+
278.83600	636	1+
278.85681	130	
279.89723	90	
280.91514	112	
281.45870	80	
281.78888	96	
281.85737	288	1+
282.97091	100	
284.89286	94	
284.92210	86	
285.02981	82	
285.35550	90	
285.84603	1828	1+
286.84740	1656	1+
287.87308	104	
288.02369	114	
288.10181	78	
289.00528	78	
289.99977	84	
290.85840	198	
290.88046	94	
291.03567	80	
291.85848	148	
291.87626	96	
291.91643	84	
292.10516	80	
292.43486	94	
292.85825	126	
292.90303	86	
292.94096	80	
293.10822	314	1+
293.86316	462	1+
294.02868	82	
294.86597	394	1+
294.93668	88	
295.92661	84	
296.37043	90	
296.86183	134	
297.97278	134	
298.05975	82	
298.85768	188	
299.36899	80	
299.88658	134	
299.97761	92	
300.84314	78	
300.90073	82	
301.57438	96	
301.88230	184	
302.62187	100	
302.87929	196	1+
303.94773	96	
304.79627	94	
305.85679	222	
305.94190	76	
305.97454	76	
306.44062	76	
306.87895	192	
308.87143	94	
309.84194	86	
309.86823	178	
310.87439	408	1+
310.89794	126	
311.80527	78	
311.87933	272	1+
313.52952	100	
314.03654	98	
320.88399	96	
321.38363	82	
324.88963	246	
325.85214	110	
326.91679	92	
327.01033	98	
327.66799	100	
328.88637	314	1+
332.81770	80	
336.47929	102	
336.81720	82	
338.86996	258	1+
340.79984	86	
340.93130	80	
END IONS

###FS:    #m/z: 340.93930 #charge 1+
###MS: 130
###MSMS: 131
BEGIN IONS
TITLE=Cmpd 97, +MS2(340.9393), 28.0-35.0eV, 2.8min #131
RTINSECONDS=168.983
SCANS=130-131
PEPMASS=340.93930	1112186
CHARGE=1+
190.94734	382	1+
191.50245	92	
192.92550	484	
194.88799	84	
196.88109	112	
198.89972	82	
200.42681	92	
200.85635	120	
201.97318	88	
204.98763	88	
205.41705	84	
205.94692	342	1+
206.89285	110	
208.88382	132	
208.93836	88	
208.94538	152	
209.93997	102	
209.95778	140	
212.87554	476	1+
212.89621	122	
213.87713	292	1+
213.90822	80	
213.93933	1132	1+
214.89133	82	
215.88581	262	
215.93631	206	
215.97314	92	
216.85472	88	
217.38290	94	
217.90281	92	
217.99378	108	
218.91543	84	
220.88020	86	
221.03534	90	
221.88857	278	1+
222.81893	106	
222.95689	316	1+
223.96039	220	1+
225.79269	84	
225.88681	82	
226.88632	124	
227.95571	114	
228.90752	100	
228.94656	192	
230.83801	120	
230.88542	624	1+
231.14718	84	
231.94958	954	1+
233.41139	84	
233.46610	92	
233.89317	196	
233.94828	124	
234.92588	90	
235.82472	88	
235.94845	96	
235.96382	142	
237.43285	152	
237.88851	82	
238.89071	124	
239.83158	104	
240.22831	116	
240.83618	600	1+
240.96430	84	
241.96174	96	
243.82812	116	
244.90121	240	1+
244.95800	120	
245.44716	112	
246.06161	126	
246.94426	144	
246.97765	142	
247.88682	82	
248.89617	138	
249.03585	86	
249.40321	82	
249.85692	108	
251.95652	104	
253.83226	102	
253.84996	94	
254.83262	82	
254.90399	322	1+
254.96521	350	
255.37426	92	
255.95718	92	
258.84209	348	
259.01995	90	
259.44218	90	
259.60058	102	
259.84577	208	
259.95724	362	1+
260.83527	282	
260.87843	130	
261.00175	118	
261.84174	128	
262.89438	114	
263.83468	128	
263.88949	80	
264.84861	88	
264.86784	300	1+
265.18475	184	1+
267.39374	96	
267.85135	308	1+
267.86884	136	
268.83872	102	
270.01656	96	
270.80600	94	
271.84307	138	
272.56296	90	
272.92741	162	
272.97381	118	
273.85610	114	
274.41679	82	
276.83561	134	
276.85273	134	
276.87030	136	
277.84141	728	1+
277.85923	266	
278.42662	96	
278.89856	82	
281.05141	132	
281.84013	90	
281.86023	144	
282.86794	148	
283.35707	90	
283.78614	140	1+
284.88269	126	
285.96556	92	
286.15576	90	
287.93103	104	
288.81428	106	
288.85072	82	
289.50865	88	
289.80249	186	
289.88198	124	
290.89155	310	1+
291.78524	120	
292.81700	80	
294.86145	296	1+
295.89377	114	
296.80200	144	
296.85304	150	
296.89020	96	1+
296.91429	136	1+
297.33925	100	
297.97658	114	
298.30288	94	
299.77911	88	
299.88460	122	
300.03449	86	
300.84412	120	
300.98796	96	
302.85142	240	
302.87620	120	
302.95961	82	
305.79609	90	
305.81091	80	
307.80762	100	
307.89540	200	
308.87629	284	1+
308.96307	84	
309.79690	244	1+
310.87512	342	1+
312.90031	96	
313.41189	82	
313.86860	148	
314.45386	90	
318.78658	88	
324.89121	280	1+
326.16577	112	
327.82499	130	
328.88612	194	
329.87186	168	
330.87729	154	
336.74535	104	
342.89933	108	
343.24111	86	
345.76223	106	
END IONS

###FS:    #m/z: 507.84369 #charge 1+
###MS: 130
###MSMS: 132
BEGIN IONS
TITLE=Cmpd 98, +MS2(507.8437), 28.2-35.2eV, 2.9min #132
RTINSECONDS=169.755
SCANS=130,132
PEPMASS=507.84369	409056
CHARGE=1+
196.01687	274	
222.97046	308	1+
224.11466	168	1+
224.79154	134	
225.86718	150	
232.89611	344	1+
236.89039	142	
244.05165	152	
248.84893	184	
250.96725	214	
251.13401	160	1+
251.87586	162	
256.87615	196	1+
260.12169	292	1+
261.87773	344	1+
264.82847	214	1+
265.95984	134	
266.09287	130	
266.16561	230	
267.10099	282	1+
267.16716	134	
267.90216	134	
268.89639	138	
269.87999	288	1+
270.85875	250	
271.85692	134	
272.03558	132	
272.85148	724	1+
273.85128	424	1+
274.41988	202	
275.84721	130	
276.10850	242	1+
278.39668	160	
279.84001	160	
279.88458	460	1+
280.85153	206	1+
283.89647	160	
284.87208	190	
285.92452	206	1+
287.84977	366	
288.86601	460	
288.88416	766	1+
289.88369	486	1+
289.93765	222	1+
290.13037	408	1+
290.86330	1536	1+
291.87691	756	1+
293.87169	3932	1+
293.91705	194	1+
295.84215	214	1+
296.87466	470	1+
297.36586	332	1+
298.84644	178	
298.90051	192	
299.83969	130	
299.90371	144	
300.85592	652	1+
300.99306	216	1+
301.34108	128	
303.80435	128	
303.86880	240	
304.87653	136	
305.81415	130	
305.86251	716	1+
306.80625	342	1+
307.88308	370	
308.13996	1336	1+
308.38103	314	1+
308.86946	2624	1+
309.09159	118	1+
309.88684	464	
310.15401	1022	1+
310.34871	162	
310.37738	250	1+
311.88168	7298	1+
313.92896	160	
313.95818	252	1+
314.86369	408	1+
314.96175	158	1+
316.37135	184	1+
316.81331	148	
317.85303	336	1+
317.89659	146	
318.37221	208	1+
319.88821	164	
320.89247	184	
321.87635	212	
321.89623	162	
322.86293	172	
322.88584	158	
323.87537	154	
325.85837	194	
325.89795	400	
326.14670	130	
326.38602	270	1+
326.88110	1682	1+
328.75930	148	1+
328.86361	222	
329.81551	172	
329.88293	252	
329.89945	144	
330.80766	198	1+
330.82812	360	1+
330.88162	188	
331.87017	508	1+
331.89072	156	
332.76434	228	1+
332.90006	298	
334.89864	182	
336.80686	284	1+
336.87139	134	
336.94681	140	
338.84390	194	1+
339.76474	190	1+
339.87463	340	1+
340.99037	132	
342.41518	140	
343.83243	194	1+
345.36413	152	
346.82030	298	1+
346.88887	170	
347.75585	148	
348.06516	146	
348.38987	280	1+
348.80304	178	
348.84622	290	1+
348.89634	162	
349.75651	234	
350.76225	170	
350.82422	302	
350.89456	586	1+
351.81944	130	
351.83803	138	
351.87941	134	
352.33242	164	
352.36867	288	1+
353.85041	368	1+
354.77277	184	1+
356.01332	130	
356.81499	194	1+
356.86457	250	1+
357.36521	142	
357.84381	140	
357.88987	136	
358.36436	174	
358.81617	250	1+
362.36407	246	1+
362.86238	170	
363.77087	136	
364.07335	128	
364.86406	266	1+
364.93357	200	1+
366.78453	378	1+
366.84009	1272	1+
366.89699	264	1+
367.70827	222	
367.76426	142	
367.87662	162	
368.70835	210	
368.83606	532	1+
369.89674	196	
370.78444	172	
370.80429	520	1+
371.77659	260	1+
372.84253	138	
373.83615	168	1+
374.72316	180	1+
376.86597	496	1+
376.91982	136	
377.73291	352	1+
377.86860	420	1+
378.74137	424	1+
380.80849	132	
380.85305	172	
381.83707	130	
382.78617	404	1+
382.85287	224	
383.78814	334	1+
384.18457	136	
384.84818	3022	1+
384.88888	166	
384.93663	146	
385.79230	306	1+
386.77141	364	1+
387.74394	226	1+
387.79565	204	
389.20310	370	1+
389.72044	440	1+
389.80304	366	1+
390.76926	136	
390.78238	134	
390.83656	828	1+
390.85799	200	
392.06584	172	
392.82443	438	1+
392.86268	512	1+
393.74522	250	1+
394.06693	142	
395.73449	154	1+
395.86017	148	
396.81861	168	
396.90138	160	
397.83270	144	
399.80737	342	1+
399.84607	394	1+
400.86805	176	
402.86010	1194	1+
403.80385	222	1+
405.75442	410	1+
405.78269	638	1+
405.87260	418	
406.86851	246	
407.74345	172	
407.86280	5944	1+
409.71758	994	1+
409.74311	672	1+
410.71903	652	1+
410.83677	358	
411.76346	324	1+
411.84060	188	
411.87860	218	
412.73830	196	1+
412.81723	268	1+
412.84206	164	
413.86770	304	
414.77410	148	
414.87163	458	1+
415.87188	298	1+
415.89911	270	1+
417.82198	136	
420.77221	326	1+
421.75563	142	
421.83371	192	1+
421.88163	202	
422.88232	158	
423.76970	488	
423.88513	130	
424.77113	234	
424.79149	134	
425.74669	294	
425.77542	132	
425.88275	182	
426.75217	182	
426.86224	944	1+
426.93287	130	
426.98977	138	1+
427.73235	1618	1+
428.84526	648	1+
429.69462	200	
429.80244	170	
429.82881	152	
430.82276	342	1+
430.89104	240	1+
431.86657	640	1+
434.88707	144	
438.71475	138	
438.88782	674	1+
439.89216	562	1+
441.77708	208	
442.77763	144	
443.75962	232	
444.86834	738	1+
445.74301	476	1+
446.78100	142	
446.87295	242	1+
447.70958	250	
448.89463	178	
449.87400	336	1+
450.75776	252	
451.74829	426	1+
457.89325	422	1+
458.23765	206	1+
462.88071	354	1+
466.11167	146	
466.72322	186	1+
467.88660	606	1+
468.74641	184	1+
468.77618	326	1+
468.83131	208	1+
470.19734	144	1+
474.72903	190	
476.71956	174	
481.72463	156	
482.78721	326	1+
485.89676	296	1+
486.84568	220	
487.84702	140	
490.79579	364	1+
491.67356	208	1+
491.80081	264	1+
496.79602	152	
509.85773	392	1+
END IONS

###FS:    #m/z: 336.94451 #charge 1+
###MS: 130
###MSMS: 133
BEGIN IONS
TITLE=Cmpd 99, +MS2(336.9445), 28.0-35.0eV, 2.9min #133
RTINSECONDS=170.528
SCANS=130,133
PEPMASS=336.94451	166104
CHARGE=1+
165.44827	78	
178.09554	94	
185.92675	132	
192.88887	116	
194.03428	80	
194.89047	144	
198.40827	78	
199.97325	92	
203.08825	84	
205.94538	164	1+
208.88449	82	
209.94507	254	
210.88437	208	
211.94371	3316	
212.87959	844	1+
212.94531	114	
213.93844	1464	1+
215.88677	184	
215.93997	130	
216.86217	92	
217.84318	92	
217.88450	162	
218.84663	86	
219.84014	196	
220.84125	136	
224.87488	92	
224.89120	102	
224.97174	84	
225.87763	90	
226.94778	94	
228.89450	190	
228.94288	80	
229.03123	124	
229.89074	116	
229.90258	80	
229.95413	2878	1+
230.88918	1232	1+
231.94923	998	1+
231.97098	102	
233.52023	86	
233.56718	94	
233.82127	264	1+
233.89860	234	
234.89942	130	
237.43991	80	
239.65867	90	
240.79083	162	
240.89009	78	
240.96255	114	
241.55567	80	
242.99877	78	
243.01637	82	
243.80509	92	
243.88947	88	
244.95524	78	
246.97185	214	
247.90432	80	
247.96485	756	1+
248.20224	80	
248.39174	82	
248.89974	652	1+
249.40659	102	
249.82992	486	1+
249.94420	122	
249.95997	410	
250.83185	412	1+
250.95163	134	
251.06974	264	1+
251.82416	226	
251.91268	110	
252.83699	192	
252.96958	1404	1+
253.83585	110	
253.90265	102	
253.94623	98	
254.96477	666	
255.07389	78	
255.10328	88	
256.96059	158	
257.34404	84	
257.45650	82	
257.86272	104	
257.89781	88	
257.94764	230	1+
258.84481	578	1+
259.16945	84	
260.83305	96	
261.82995	306	
262.82665	130	
262.94899	146	
263.09042	78	
263.82619	206	1+
264.09923	78	
265.01789	92	
265.96218	84	
266.46291	94	
267.84301	202	
268.83784	1264	1+
270.97823	82	
271.41248	90	
271.84209	160	
271.91519	146	
272.81213	86	
272.84305	174	
272.97572	136	
273.89829	88	
274.86561	104	
274.89197	100	
275.06438	132	
275.96447	82	
276.02223	92	
276.85426	408	1+
277.83620	218	
278.35070	106	
278.83344	868	1+
280.86852	402	1+
281.13658	102	
282.62383	86	
282.98558	82	
283.83710	82	
285.84873	424	
285.87210	84	
286.84800	1636	1+
287.03186	90	
287.85032	958	1+
288.41885	98	
289.50425	112	
289.83337	114	
289.88480	82	
290.78861	90	
291.85635	240	1+
291.88271	106	
291.97520	112	
292.10342	542	1+
292.43481	82	
293.02785	88	
293.10683	468	1+
294.17788	158	
294.85829	356	1+
295.89273	136	
297.26270	78	
297.97257	78	
299.87016	128	
300.80499	280	1+
302.74855	78	
304.85942	96	
305.07704	78	
305.86558	82	
305.88044	110	
306.88567	208	1+
307.81773	80	
309.81393	108	
309.86892	472	1+
310.79798	146	1+
310.85468	332	1+
311.86070	312	1+
311.87891	84	
313.61186	84	
314.95065	78	
315.82066	126	
316.60031	88	
317.38514	96	
318.51492	78	
318.88114	84	
318.93143	106	
319.03892	78	
321.54638	96	
322.86504	84	
323.88257	138	
324.89227	162	
324.91539	78	
325.90083	96	
326.40648	86	
327.89670	90	
328.89405	88	
329.82185	154	1+
330.89648	78	
332.82553	104	
332.95444	86	
333.89860	88	
334.92696	98	
336.23165	116	
339.87807	116	
END IONS

###FS:    #m/z: 322.92862 #charge 1+
###MS: 134
###MSMS: 135
BEGIN IONS
TITLE=Cmpd 100, +MS2(322.9286), 28.0-35.0eV, 2.9min #135
RTINSECONDS=174.206
SCANS=134-135
PEPMASS=322.92862	3358182
CHARGE=1+
156.68311	110	
190.89457	90	
192.88498	84	
193.92632	76	
196.88221	78	
198.84784	94	
200.87370	78	
201.04247	218	
205.94686	172	
207.93987	102	
208.59885	76	
211.04431	86	
211.50308	88	
212.41831	76	
212.87890	194	
212.89259	78	
213.88434	206	1+
215.38153	112	
215.84882	102	
218.39249	98	
219.85585	96	
222.95518	498	1+
226.15059	92	
227.47863	102	
227.93016	84	
228.84627	76	
228.89388	82	
228.90901	82	
230.84187	172	
231.38984	84	
233.38355	82	
233.91635	72	
233.93728	84	
234.87920	356	1+
235.80000	72	
237.05394	80	
237.37140	96	
238.79062	80	
238.89742	136	
238.93680	94	
239.90583	88	
240.82160	164	
240.93961	1334	
240.96306	164	
241.01395	72	
241.79994	76	
241.88793	86	
241.93849	3348	1+
241.96471	108	
242.82112	134	
242.87063	72	
242.94049	2264	1+
243.81848	240	
244.81960	148	
244.93862	940	1+
245.44100	136	
246.10761	76	
246.97467	372	1+
247.14323	82	
247.38855	170	
247.94113	94	
247.96462	336	1+
248.39358	78	
248.85162	86	
248.92206	90	
252.63625	80	
253.83021	76	
254.09854	72	
255.03701	72	
256.37970	74	
256.83943	74	
256.89426	290	1+
257.08214	76	
257.16694	76	
258.44440	82	
258.83562	222	1+
258.85844	104	
258.87484	78	
258.97379	72	
258.98756	72	
259.03722	72	
260.83171	206	
260.86053	80	
261.15005	72	
261.83093	148	
262.83233	188	
262.90696	82	
262.98282	88	
263.83208	134	
263.97548	126	
265.05990	88	
265.85467	88	
265.93207	92	
265.96823	90	
266.03270	76	
266.40269	78	
266.88826	104	
266.96226	78	
267.79082	168	
267.86409	110	
268.34640	94	
269.45788	86	
270.80411	72	
271.79500	72	
271.83866	122	
271.87621	72	
272.78582	74	
272.91772	80	
272.95016	114	
272.98811	82	
273.79207	220	
274.01830	92	
275.43644	86	
275.80979	110	
275.84678	226	1+
276.07921	76	
278.35683	76	
279.09019	712	1+
279.83568	74	
282.87900	108	
283.79013	104	
283.85355	74	
284.29015	428	1+
284.37934	88	
284.86212	160	
284.87864	72	
286.91543	132	
289.15560	74	
289.78358	130	
289.80963	88	
289.86920	86	
289.88069	88	
290.50620	90	
291.80287	82	
292.43672	72	
292.85889	78	
295.86088	74	
296.82495	80	
298.87637	96	
299.14416	84	
299.43056	114	
299.78084	248	1+
300.84882	100	
303.85801	88	
303.88151	90	
305.74689	74	
305.80066	266	1+
306.87938	126	
308.79648	78	
308.88325	116	
310.38693	92	
310.87495	132	
311.88059	120	
312.39555	80	
312.88219	90	
314.02524	84	
314.83748	78	
318.77380	78	
319.01525	74	
319.17504	82	
320.77833	74	
322.15441	78	
322.81294	144	
324.77640	188	1+
325.89592	298	
327.88378	78	
END IONS

###FS:    #m/z: 363.95528 #charge 1+
###MS: 134
###MSMS: 136
BEGIN IONS
TITLE=Cmpd 101, +MS2(363.9553), 28.0-35.0eV, 2.9min #136
RTINSECONDS=174.978
SCANS=134,136
PEPMASS=363.95528	506880
CHARGE=1+
187.86858	132	
189.86122	392	
191.85522	248	
196.88382	138	
197.95603	94	
206.95148	236	1+
207.87253	134	
208.88016	122	
209.48818	118	
209.86458	118	
209.94187	1288	1+
210.88212	88	
212.87724	1580	1+
214.89628	128	
219.42637	98	
220.97322	94	
222.95085	1018	1+
224.50659	82	
224.94782	1674	1+
225.88767	254	1+
226.41660	92	
226.94576	6152	1+
226.97168	178	
227.45303	112	
227.50991	90	
228.01223	84	
228.86505	94	
228.89396	628	1+
228.94099	9320	1+
229.87201	108	
230.79301	90	
230.83001	126	
230.88673	2406	1+
234.87906	362	1+
235.04152	120	
238.89181	226	1+
239.95965	844	1+
240.94131	196	
240.96234	704	1+
240.98937	90	
241.08635	80	
241.93720	840	1+
241.99230	144	1+
242.81825	380	1+
242.89702	98	
242.94010	708	1+
242.96054	758	1+
243.08843	102	1+
243.82339	272	1+
244.95627	3802	1+
245.83604	126	
245.89791	226	1+
245.93791	228	
246.43777	224	
246.85959	118	
246.90146	160	1+
246.95171	3806	1+
247.40526	84	
247.56944	96	
248.80111	204	
248.89778	712	1+
249.03614	90	
251.07096	262	1+
251.11390	84	
251.82025	128	1+
251.97295	92	
252.89048	124	
253.11129	82	
253.90859	84	
254.05523	82	
257.07244	102	
258.82646	258	1+
258.96851	96	
260.59658	82	
260.82733	384	1+
260.85716	88	
260.94172	90	
260.96783	616	1+
263.84313	84	
264.74183	90	
264.86572	90	
264.96865	184	
265.80837	484	1+
265.92393	86	
265.98052	168	
266.09253	114	
266.42077	84	
266.80915	310	1+
266.98626	96	
267.02667	100	
267.56510	80	
267.97250	566	
268.13721	84	
268.95284	132	
269.91881	154	
269.96868	696	
270.48705	80	
270.83643	80	
271.84891	96	
271.91570	100	
273.07196	100	
274.42080	94	
276.81002	172	
277.03215	130	
277.81134	80	
278.80122	328	1+
278.84647	140	
279.07109	242	1+
279.87257	128	
280.10742	172	
280.79154	444	
281.75567	92	
282.79047	194	1+
282.81171	110	
283.84860	142	
283.86549	80	
284.85450	130	
284.98638	84	
285.79043	126	
285.84385	364	
286.03199	84	
288.51918	92	
289.82186	80	
289.84508	82	
289.88663	158	
290.78365	180	
290.86027	170	1+
290.88071	80	
293.43485	112	
294.85324	296	1+
294.90525	128	
296.16937	80	
296.81026	256	1+
298.80036	1300	1+
299.85936	134	
300.03022	98	
300.22352	90	
300.82296	112	
300.87564	122	
301.85929	156	
301.96889	94	
302.85487	106	
303.80257	364	1+
303.85384	634	1+
303.88057	86	
304.87283	136	
305.87206	196	1+
307.85394	122	
307.89908	98	
308.39567	96	
308.87965	118	
309.90223	102	
311.13092	116	
311.34139	104	
311.36739	162	
311.92484	90	
312.86946	112	
313.86668	92	
314.81511	166	
315.17073	100	
315.81159	342	1+
316.86315	200	1+
317.35004	86	
317.90156	84	
318.93410	168	
319.37710	106	
321.81536	296	1+
322.81772	204	1+
322.92442	228	1+
324.85531	84	
324.87655	144	
325.10996	92	
325.90103	88	
326.86826	182	
327.08195	96	
327.71011	90	
328.31044	108	
328.91093	96	
330.88298	134	
331.81961	96	
332.75522	80	
332.82026	80	
334.79127	108	
336.93972	416	1+
339.90715	84	
340.42807	90	
340.82532	200	1+
340.93916	272	
341.68012	92	
342.77687	80	
346.39923	80	
346.80849	86	
350.76318	120	
353.78153	170	1+
357.81505	86	
357.88760	80	
360.86953	86	
364.35344	92	
365.38564	82	
366.31321	96	
367.77442	80	
END IONS

###FS:    #m/z: 507.84356 #charge 1+
###MS: 134
###MSMS: 137
BEGIN IONS
TITLE=Cmpd 102, +MS2(507.8436), 28.2-35.2eV, 3.0min #137
RTINSECONDS=175.75
SCANS=134,137
PEPMASS=507.84356	403524
CHARGE=1+
196.01543	328	1+
227.95447	156	
229.88578	200	1+
233.90491	132	
238.07070	134	
241.85592	142	
247.89180	200	1+
250.88576	158	
252.07746	138	
254.09369	136	
259.86674	440	1+
260.84242	218	1+
262.13115	200	
262.39077	252	1+
266.09178	162	
266.16660	180	
268.88269	138	
268.95361	148	
270.87404	328	1+
272.85225	804	1+
272.88882	292	1+
274.79865	138	
277.89000	304	1+
278.36030	212	1+
278.81489	196	
278.85745	216	1+
281.37758	164	
284.95109	176	1+
286.86765	274	1+
287.03897	142	
287.84822	456	
288.06676	138	
288.86817	524	
289.87662	326	
290.86308	726	
291.87752	404	
292.77443	220	1+
292.85967	156	
293.06191	120	1+
293.87165	3588	1+
296.81542	234	1+
296.86016	142	
296.99545	132	
297.87277	310	1+
298.74750	136	1+
298.89789	372	1+
300.81092	182	1+
300.85820	500	1+
301.00846	208	1+
301.34094	252	1+
302.87980	134	
303.86666	318	
304.10340	142	
304.87512	170	
305.86540	988	1+
306.12546	358	
306.90639	216	1+
307.87006	186	
307.88932	520	
308.13952	1064	1+
308.81243	224	1+
308.86854	2166	1+
309.84183	140	
309.88804	1124	1+
310.15582	960	1+
310.99964	256	1+
311.88180	7532	1+
311.92676	256	1+
312.34490	234	
314.77976	146	
314.83216	348	1+
314.86797	596	1+
315.38127	180	
316.86215	158	
317.87341	134	
317.88364	736	1+
318.88150	642	1+
320.38499	178	
322.88512	156	
323.86298	364	1+
323.87948	170	
323.99034	142	
324.37767	404	1+
324.87988	162	
325.82306	130	
325.86027	132	
325.89695	340	
325.97763	130	1+
326.87864	2418	1+
327.15894	170	1+
327.80600	268	1+
327.89738	384	1+
328.37336	212	1+
329.80724	132	
330.85049	152	
330.87704	260	
331.89339	168	
332.81262	224	
332.87607	450	1+
333.75898	162	
333.86822	140	
334.83565	504	1+
335.88869	136	
336.78406	220	
337.88318	230	
337.91128	206	1+
338.80501	140	
338.89195	220	
339.83802	178	
340.85940	144	
341.87276	146	
342.89376	228	1+
344.87546	194	
344.89940	224	1+
345.82313	140	
346.04597	148	
346.88017	332	1+
347.77187	576	1+
348.17327	188	
348.78858	160	
348.83726	176	
349.74978	304	
350.76256	136	
350.81969	182	
350.88887	294	1+
351.85333	180	
352.77531	134	
352.91200	302	
353.77508	190	
353.79448	400	1+
353.81571	256	1+
353.85116	260	
353.90971	136	
354.84136	302	1+
354.88642	272	1+
356.82794	138	
357.31218	140	
358.78287	296	
360.80373	218	
360.89460	270	1+
361.73103	166	
362.78538	260	1+
363.37139	222	
364.84145	152	
365.77948	156	
365.86185	160	
366.18570	256	
366.83820	1802	1+
367.70558	654	1+
367.76081	598	1+
367.88579	194	1+
369.83122	668	1+
369.86249	304	1+
371.38630	160	
372.81833	224	1+
372.84703	160	
373.79623	234	
374.88355	278	1+
376.79648	138	
376.87879	220	1+
379.72965	140	
379.74460	146	
380.72229	152	
381.83129	136	
382.88482	324	1+
382.90894	334	1+
383.80049	228	
384.73162	230	1+
384.84876	2946	1+
385.76835	148	
385.79730	160	
387.10266	134	
387.74434	144	
387.77133	214	
388.85641	216	
389.19708	412	1+
389.79963	296	1+
390.05522	134	
390.73215	348	1+
390.84184	648	1+
392.82417	338	1+
392.88983	158	1+
393.72812	148	
393.79827	252	1+
394.78340	344	1+
394.83622	226	1+
394.86583	142	
397.81917	262	1+
397.85713	316	
398.72714	336	
398.75634	136	
398.86258	388	
399.84881	146	
401.73467	152	
402.86321	1458	1+
403.80381	314	1+
403.86895	880	1+
405.76288	298	
405.77876	354	1+
405.87340	196	
407.73299	254	
407.75667	204	
407.86297	4666	1+
408.05610	252	1+
408.74503	162	
409.72535	882	1+
409.81482	168	
410.83420	710	1+
411.74814	260	1+
411.79973	140	
411.88436	178	
412.72753	270	1+
412.86727	248	
413.87109	622	1+
416.87361	166	
417.37113	140	
417.74557	184	1+
417.83990	254	1+
419.82065	288	1+
421.87611	202	
423.77276	188	
423.79983	168	
423.86691	268	
424.86512	140	
425.65580	96	1+
425.74460	436	
425.78663	402	1+
425.81738	192	1+
425.86039	1224	1+
426.69142	306	1+
426.76190	388	
426.86000	900	1+
427.72995	764	
427.88054	478	1+
428.72853	1038	1+
428.84263	580	1+
428.88170	398	1+
429.77230	132	
431.83530	156	
432.86604	224	
434.71104	142	
439.88921	156	
440.89690	140	
442.75891	414	1+
443.75880	282	1+
444.86949	520	
445.75255	272	
445.87066	236	
446.69967	140	
446.74006	258	
446.77458	316	
446.89055	158	
447.74794	246	
448.75786	204	
449.75418	256	
449.81635	466	1+
449.87491	470	1+
450.74402	206	
451.74490	424	1+
451.76959	218	
452.74587	266	1+
455.70426	224	1+
457.90624	310	1+
462.75221	260	1+
462.88123	402	1+
463.75407	212	1+
467.77773	228	1+
467.88703	838	1+
470.88155	160	
485.89407	350	1+
486.79463	148	1+
486.84586	354	1+
491.85440	132	
492.78739	200	1+
499.72841	224	1+
500.73174	178	1+
504.80708	200	1+
509.85651	406	
END IONS

###FS:    #m/z: 322.92836 #charge 1+
###MS: 138
###MSMS: 139
BEGIN IONS
TITLE=Cmpd 103, +MS2(322.9284), 28.0-35.0eV, 3.0min #139
RTINSECONDS=179.411
SCANS=138-139
PEPMASS=322.92836	3365750
CHARGE=1+
104.46319	72	
187.43597	78	
192.00571	76	
192.88738	224	
196.87891	72	
199.02301	82	
200.83541	76	
200.87207	78	
205.94702	136	
205.97004	72	
208.82958	74	
208.93755	72	
209.89444	114	
212.01067	102	
213.24286	72	
213.90650	78	
215.84511	92	
216.87809	76	
218.26926	78	
221.94781	518	1+
223.96918	126	
224.81599	76	
224.96057	128	
225.01639	72	
225.96227	80	
226.46468	86	
227.88735	74	
227.93143	158	
229.04968	74	
229.84024	84	
230.84524	128	
230.89139	108	
230.90643	86	
233.15273	88	
233.91824	80	
234.92916	82	
235.08999	72	
235.87973	72	
236.89397	76	
236.98386	72	
238.03628	72	
238.94042	150	
239.09050	98	
240.45183	80	
240.82226	86	
240.93977	1060	
241.81617	316	1+
241.83933	120	
241.93805	3656	1+
242.94020	2668	1+
243.89037	248	1+
244.13548	76	
244.81682	72	
244.93715	654	1+
245.43767	82	
245.82209	118	
246.03610	72	
246.90730	94	
246.97534	182	
247.39127	124	
248.85318	122	
248.99170	84	
250.06940	322	1+
250.94552	80	
250.96718	124	
252.53308	76	
253.45678	80	
254.02963	74	
254.83224	76	
255.99047	72	
256.90562	104	
257.08226	88
[truncated: 2,397,012 more chars]
