# Supplementary material for: High-Throughput Venomics
Source: J Proteome Res. 2023 Apr 3;22(6):1734–46. doi: 10.1021/acs.jproteome.2c00780 (PMC10243144; doi:10.1021/acs.jproteome.2c00780)
Supplement: Supplementary file 9 — pr2c00780_si_009.zip [file pr2c00780_si_009.zip › Manual files/Calloselasma rhodostoma MGF/210702_Calloselasma_halfplate000077_5.1.201.mgf]

###	D:\Data\Julien\210702_Cr_half_TFA\210702_Calloselasma_halfplate000077.d\ProteinAnalysisResults.mgf
###	D:\Data\Julien\210702_Cr_half_TFA\210702_Calloselasma_halfplate000077.d\analysis.baf
###	210702_Calloselasma_halfplate000077.d
###	Instrument: maXis HD
###	Manufacturer: Bruker
###    PeakWidth 0.30, MiniumIntensity 10, S/N 1Apply threshold 0, Threshold 10
###    Retain Residuals no, Create neutrally no,
###    FullScan Parameters: AdductIon (+)+H (-)-H, LowMass 0, HighMass 8000, MaxCharge charge decon 4, MinPeaks 3
###    Perf. isotope decon yes, Max Charge Istopic decon 6, MW agreement 0.00, Abund. cutoff 2.00, Envelope cutoff 75.00
###    MaxRes   Parameters: AdductIon (+)+H (-)-H, LowMass 0, HighMass 8000 
###    Perf. isotope decon yes, Max Charge Istopic decon 6, Abund. cutoff 2.00
###    MSn      Parameters: AdductIon (+)+H (-)-H, LowMass 0, HighMass 8000 
###    Perf. isotope decon yes, Max Charge Istopic decon 4, Abund. cutoff 0.05
###    Global Charge Limit: no 3, Prefer FullScan Result: yes, Export what: 2 (0=non deconv/1=deconv only/2=mixed), NoMSMSSignals: 150, Intensity threshold: 10, NoMSSignals (deconv): 2, NoMSSignals (non-deconv): 2, NormalizeData: no, SingleCharged: yes
###
COM=210702_Calloselasma_halfplate000077.d
USERNAME=Demo User

###FS:    #m/z: 322.92869 #charge 1+
###MS: 2
###MSMS: 3
BEGIN IONS
TITLE=Cmpd 1, +MS2(322.9287), 28.0-35.0eV, 0.0min #3
RTINSECONDS=1.885
SCANS=2-3
PEPMASS=322.92869	5053222
CHARGE=1+
206.93910	10756	
208.94371	16366	1+
211.94318	38316	1+
213.93764	38998	1+
216.94203	4684	
217.94041	55430	1+
218.44109	6450	
222.95092	99390	1+
223.61775	4260	
224.94942	25720	1+
226.12237	3688	
226.79896	3996	
226.94591	395074	1+
227.19728	5526	
227.44575	3254	
228.94175	806038	1+
229.45378	4068	
230.62477	3662	
231.95081	22056	1+
233.94621	4174	
234.96925	7024	
234.99637	4352	
235.12684	5044	
235.95104	3660	
237.12814	5792	
237.45579	6716	
238.14696	4832	
238.45357	48576	
238.95512	7052	
239.14590	15252	1+
239.23448	3118	
239.98078	6574	
240.22950	9738	
240.96114	37296	1+
241.46188	4930	
242.61800	3858	
242.96034	13608	1+
243.22827	5830	
243.46419	3438	
243.63285	4310	
243.88118	5284	
244.95630	203212	1+
245.63053	14576	1+
246.13165	4308	
246.95171	215022	1+
247.45830	6224	
248.03204	13686	1+
248.97365	4206	
249.90920	8930	1+
249.96956	116184	1+
250.11520	4834	
250.94532	35992	1+
250.99634	6268	
251.19752	4332	
251.90957	4336	
252.46915	3864	
252.63724	5466	
252.94569	23404	
252.97033	1365918	1+
253.21240	4412	
253.90363	32136	1+
254.94086	387270	1+
254.96558	473584	1+
255.22815	5142	
256.25993	4014	
256.91314	5648	
256.96316	66526	1+
258.88336	5428	
258.96258	19258	1+
259.64393	3094	
260.16057	4146	
260.97755	5510	
261.98117	17028	
262.96712	8536	
263.05462	16208	1+
263.97769	304048	1+
265.64491	4578	
265.90589	8500	
265.97521	30020	1+
267.64359	6330	
267.97217	149524	1+
268.14599	3822	
268.90807	4894	
268.95802	15544	
269.97140	49240	1+
271.91579	4168	
272.87982	8518	1+
272.95093	65954	1+
272.97537	8520	
273.16543	5510	
274.27097	5976	
274.65082	4586	
277.06996	4590	
279.09032	4890	
279.22856	6286	
281.15415	3820	
281.24408	11190	1+
281.65819	3284	
281.98794	5442	
282.17359	3614	
282.27631	11370	
282.97245	4076	
283.17224	14884	1+
283.26071	13714	1+
283.94501	14612	1+
283.98642	5060	
284.29167	5476	
284.38673	3646	
285.22154	3338	
285.94073	268168	1+
285.98243	60178	1+
286.91837	3360	
287.25030	17570	1+
287.49606	12410	
287.65922	8016	
287.83015	5134	
287.97862	4472	
288.06252	9128	1+
288.16028	4786	
288.25080	10818	1+
289.65721	10678	
290.14085	15842	1+
290.26531	17798	1+
290.64235	3768	
290.89005	4092	
291.09850	4652	
291.15834	3620	
291.19475	4636	
291.97215	8422	1+
292.05805	24594	1+
293.20756	7858	1+
293.39209	3382	
293.97323	27720	1+
293.99630	63462	1+
294.12451	3140	
294.17873	19548	1+
294.93499	17468	1+
295.12943	11164	1+
295.22325	10014	1+
295.91729	3218	
295.96763	13940	1+
295.99028	31142	1+
296.29254	3466	
296.66353	4344	
297.07765	13146	1+
297.16576	3570	
297.22180	3536	
297.23962	12552	1+
297.94479	3168	
298.27062	3130	
298.96912	9662	1+
299.23604	3150	
299.25412	3684	
300.28674	4288	
300.65980	3426	
301.19744	3168	
301.95637	3492	
302.17193	6076	
302.30210	15458	1+
302.94649	79018	1+
303.17058	4106	
303.90344	3250	
303.95076	56952	1+
303.99350	27258	1+
304.18107	5862	
304.28264	4776	
304.90079	9800	
304.92275	11630	
305.26584	7650	1+
305.95194	7792	
306.07345	4568	
306.90334	12318	
307.08037	9170	1+
307.24491	27308	1+
307.82982	11104	
308.14082	14652	1+
308.15968	10268	1+
308.21398	5946	
308.87031	12306	1+
309.25723	7170	1+
309.27301	3792	
309.67141	9786	1+
310.11918	3538	
310.15619	6480	
310.30734	11570	1+
311.16084	3472	
311.21890	4946	
311.27308	8630	1+
311.67416	9514	1+
311.86811	42404	1+
311.93370	18112	
311.98442	17506	1+
312.17169	4200	
312.32305	4822	
312.90008	7052	
312.94609	13254	
313.21678	4140	
313.23197	4170	
313.28846	11800	1+
313.86285	19716	1+
313.92825	406166	1+
314.26683	3404	
314.89195	6374	
316.28078	12408	1+
316.31841	5456	
316.93879	11248	
318.29727	26786	1+
318.67721	4080	
318.93369	259090	1+
320.08863	3300	
320.13857	3298	
320.87135	3284	
320.93322	611280	1+
321.19592	12248	1+
322.15512	3610	
322.27237	3352	
322.87723	17454	1+
322.90405	16324	
322.92859	11437066	1+
323.11202	15096	
323.17256	35252	1+
323.23665	10216	1+
323.27318	3694	
323.35449	19646	1+
323.37852	29298	
324.09946	3894	
324.13335	3860	
324.32185	4718	
324.87568	16234	1+
325.25261	39036	1+
325.28826	3610	
325.90024	5538	
326.16947	6338	
326.19832	3218	
326.23072	4010	
326.30049	3878	
326.87062	127698	1+
326.96713	21336	1+
327.00497	6810	
327.17307	3778	
327.19858	13052	1+
327.26806	59482	1+
328.31784	4962	
END IONS

###FS:    #m/z: 340.93921 #charge 1+
###MS: 2
###MSMS: 4
BEGIN IONS
TITLE=Cmpd 2, +MS2(340.9392), 28.0-35.0eV, 0.1min #4
RTINSECONDS=2.6575
SCANS=2,4
PEPMASS=340.93921	2339364
CHARGE=1+
189.86422	150	
191.95320	138	
199.01546	150	
205.95204	152	
206.05470	140	
208.95795	344	
209.94297	252	
212.79607	146	
213.93858	5242	1+
214.87638	142	
215.41319	148	
215.88641	564	1+
215.93682	1160	1+
217.88121	206	
217.90049	148	
217.93670	486	1+
218.91695	170	
219.02646	142	
219.41491	172	
223.95895	334	1+
224.10908	256	1+
225.08533	328	1+
225.95975	136	
226.94612	696	1+
228.02235	130	
229.92856	252	
230.88311	276	1+
231.94984	5544	1+
233.04274	334	1+
233.89747	424	
233.94681	940	1+
234.43197	144	1+
235.07585	326	
235.89303	152	
235.94884	200	
236.97897	172	1+
237.02745	154	
237.05173	380	1+
239.42739	228	
240.12982	132	
240.22998	2504	1+
240.96509	578	1+
242.00183	172	
242.12789	132	
243.57777	88	1+
243.88799	296	1+
244.03907	920	1+
244.39218	190	
244.78741	318	1+
244.95495	260	
245.09702	128	
245.97401	566	1+
246.97481	384	1+
247.01643	130	
247.23826	188	
247.94281	364	1+
248.03021	182	
248.96927	138	
249.03870	1148	1+
249.95887	822	1+
250.01395	214	1+
250.60014	130	
250.97420	140	
251.03443	346	1+
251.12463	134	
251.84442	140	
251.88880	274	1+
251.95695	276	
252.03792	222	1+
252.10380	138	
252.95256	140	
253.41585	206	1+
253.97387	168	
254.08576	136	
254.96544	2768	1+
255.05262	220	1+
255.07448	572	1+
255.09859	150	
255.11104	226	1+
255.87774	202	1+
256.96230	1134	1+
257.03338	272	1+
258.91012	172	
260.00780	186	1+
260.92428	166	
261.07369	336	1+
262.04561	584	1+
262.13130	130	
262.87510	194	
262.96791	302	1+
262.99427	248	
263.05208	396	1+
263.10528	132	
263.18268	134	
264.00515	136	
265.01699	508	1+
265.90782	174	
266.09207	130	
266.12936	624	1+
266.86517	136	
266.88929	154	
266.99949	470	1+
267.13186	478	1+
267.17409	144	
267.96673	384	1+
268.96800	226	1+
269.00668	286	
269.04480	244	1+
269.06639	216	1+
269.18421	170	
270.80500	128	
270.98989	136	
272.00831	300	1+
272.07185	258	1+
272.13528	158	
272.93422	1132	1+
272.97699	512	1+
274.06230	130	
275.05544	506	
275.97840	186	
276.81218	214	1+
276.99431	158	
277.07567	356	1+
277.26023	336	1+
277.87332	248	1+
277.99408	510	1+
278.05164	210	
278.08187	224	1+
278.15315	138	
279.10425	200	
280.01180	194	1+
280.92893	168	
281.04676	558	1+
281.07606	308	1+
281.15393	128	
281.96571	132	
282.15978	314	1+
282.27486	1028	1+
282.82163	240	1+
283.02605	184	
283.91108	264	1+
283.97080	168	
284.02931	162	
284.11445	338	1+
284.29328	130	
285.21660	192	
286.06330	154	
286.90176	188	1+
286.98449	180	1+
288.06269	2054	1+
288.26552	144	
289.01687	130	
289.03987	154	
289.07902	162	
289.19554	128	
290.06260	270	1+
290.79886	134	
290.94076	264	
290.99707	166	
292.06030	708	1+
292.44406	186	
292.86123	212	
292.93251	142	
293.06482	472	1+
293.11147	208	1+
293.84425	184	
293.92386	182	
294.86032	188	
295.06316	310	1+
295.20422	142	
296.32902	264	1+
296.97014	496	1+
298.08206	530	
298.30371	142	
298.86445	218	1+
298.92696	146	
299.06061	342	
299.10304	254	
300.05665	194	
300.10051	140	
300.87078	150	
300.92213	276	1+
301.05709	156	
301.09304	138	
302.14372	126	
302.16732	342	1+
302.93964	404	1+
303.80714	390	1+
303.94253	342	1+
304.09233	132	
304.29612	226	1+
305.08177	154	
305.77970	154	
306.03970	176	1+
306.27654	236	
306.80069	142	
306.98317	158	
307.07663	348	1+
307.16832	166	
307.24317	354	
307.29101	138	
307.31119	138	
307.81106	146	
307.88312	512	1+
308.17400	278	1+
308.29375	518	1+
308.32487	280	1+
308.76221	200	1+
308.93553	132	
309.81879	212	
310.12726	146	1+
310.23971	134	
310.88003	644	1+
310.93610	176	1+
311.86459	150	
311.88823	512	1+
312.02751	280	1+
312.12225	236	1+
313.19116	128	
315.85671	190	1+
315.88678	224	1+
315.92525	186	1+
315.95920	252	1+
316.08799	140	
318.05351	174	
318.71435	184	
318.86539	166	1+
319.08560	264	
320.08520	172	
321.01121	234	1+
321.09643	150	
321.22135	186	
322.06303	166	
322.13626	140	
322.27700	376	1+
322.90162	130	
323.00978	272	1+
323.14068	402	1+
323.23703	1778	1+
323.88506	440	1+
324.00992	180	1+
324.32457	490	1+
324.86559	148	
324.98517	216	
326.26234	576	1+
326.28333	132	
326.30630	318	
326.33844	270	
326.78026	234	1+
327.17786	248	1+
327.34316	148	
329.06688	282	1+
329.12422	140	
329.88133	532	1+
329.92534	342	1+
330.88613	388	1+
331.81204	196	
332.08746	858	1+
333.05792	250	1+
335.79291	156	
337.05870	262	1+
337.09278	374	1+
337.18603	162	
339.09537	130	
340.24169	596	1+
340.26674	172	
340.35577	230	1+
340.39134	558	1+
341.24643	522	1+
341.95418	176	1+
342.28162	668	1+
342.31438	240	
342.90280	366	1+
342.92446	152	
343.06371	180	
344.20319	144	
344.88435	132	
344.97339	196	
345.09471	206	1+
345.90898	142	
345.93139	128	
END IONS

###FS:    #m/z: 363.95527 #charge 1+
###MS: 2
###MSMS: 5
BEGIN IONS
TITLE=Cmpd 3, +MS2(363.9553), 28.0-35.0eV, 0.1min #5
RTINSECONDS=3.4295
SCANS=2,5
PEPMASS=363.95527	1408576
CHARGE=1+
191.85852	534	1+
191.95525	256	
192.97963	140	
198.85987	144	
200.00859	168	
203.00501	146	
205.01121	178	
206.97989	224	1+
207.40519	156	
208.94124	176	
209.94287	2080	1+
210.10250	196	1+
210.88313	312	1+
212.87665	1130	
214.15023	218	1+
214.89523	178	
215.41284	238	
216.41099	404	
216.91218	140	
218.02045	212	1+
218.91552	186	
219.41397	278	
222.95156	2570	1+
223.38200	158	
224.94713	3804	1+
225.16723	494	
225.89075	334	1+
226.94651	13322	1+
227.04403	178	1+
227.11428	242	1+
227.89159	812	1+
227.91685	152	
227.93159	240	
228.06811	158	
228.50236	106	1+
228.89334	666	1+
228.94151	17880	1+
228.99613	158	
229.97085	300	1+
230.16448	240	1+
230.88932	1722	1+
231.12060	564	1+
232.88736	312	
233.01591	356	1+
233.89530	150	
233.98013	196	1+
234.09809	164	
234.11930	248	
234.14487	246	
234.89053	554	
235.08353	450	1+
236.06691	198	
237.05825	178	
238.05916	164	
238.87887	142	1+
239.03570	182	
239.07464	150	
239.19610	164	
239.42749	178	
239.98970	274	1+
240.88828	308	1+
240.96179	2354	1+
241.04275	576	1+
241.05554	148	
242.95859	1574	1+
244.03767	1128	1+
244.12511	148	
244.16807	252	1+
244.86057	164	
244.95733	7056	1+
245.93879	210	
246.06861	156	
246.39858	164	
246.78493	198	
246.90234	354	1+
246.95214	6440	1+
248.03500	668	1+
248.89868	930	1+
248.92238	174	1+
248.99281	306	1+
249.03994	402	1+
250.89735	460	1+
250.96861	406	1+
251.04069	146	
251.14933	594	1+
252.10876	542	1+
253.43899	166	
255.84994	248	1+
255.95124	140	
256.08639	204	
257.05209	200	
257.08987	332	1+
257.13291	264	1+
258.07026	160	
258.97452	442	
259.05903	336	1+
259.17210	142	
259.97773	292	
260.02093	142	
260.96832	1270	1+
261.84091	180	1+
262.79986	196	1+
262.82107	258	1+
263.05168	292	1+
263.15083	162	
263.97746	288	1+
264.02311	172	
264.08552	354	1+
264.96490	200	
265.03944	198	1+
265.08590	246	1+
265.82844	158	
265.90847	162	
265.97686	212	
266.06423	148	
266.14954	174	
266.24384	382	1+
266.82513	142	1+
266.85968	178	
266.97498	142	
267.86093	238	1+
267.92932	258	1+
267.97370	1096	1+
268.04027	190	1+
268.80606	144	
269.91446	160	
269.96873	1628	1+
270.01202	206	1+
270.90976	164	
271.84418	302	1+
271.91718	216	
272.93085	290	
273.04886	230	1+
273.83929	282	1+
274.79818	234	1+
275.19104	372	1+
275.23581	180	1+
276.15275	148	
276.39935	162	
277.00589	366	1+
277.39187	214	1+
277.85872	248	
277.95421	192	
278.03169	146	
278.15614	154	1+
278.84782	322	1+
279.14403	336	1+
280.06854	180	
280.09692	360	1+
280.10805	300	1+
280.78714	238	1+
280.81216	194	1+
280.91620	440	1+
282.01326	156	1+
282.80939	380	1+
283.13495	796	1+
283.84622	202	
283.93365	144	
283.98536	182	
284.03805	150	
284.07378	478	1+
284.08759	322	1+
284.13698	542	1+
284.89350	148	
284.91529	280	1+
285.84975	596	1+
285.94235	348	1+
286.18447	234	1+
286.88957	272	1+
288.06321	2878	1+
288.91147	296	1+
288.92662	164	
288.99356	292	1+
290.16042	172	
291.11291	254	1+
291.13903	170	
292.06094	890	1+
292.15113	228	1+
292.93780	160	
292.98752	150	
293.06637	632	1+
294.13814	180	1+
294.21102	128	1+
294.31965	162	
294.83401	210	1+
294.86027	188	
295.86475	142	
296.02949	416	1+
297.03535	274	1+
297.14090	476	1+
297.90239	284	1+
297.97548	402	1+
298.90208	194	1+
299.92687	206	1+
299.95386	164	
300.06901	338	1+
300.13306	288	1+
300.28185	156	
301.02374	174	1+
301.08027	276	1+
301.85540	220	
301.92238	268	1+
302.01813	150	1+
302.13493	258	1+
302.22433	180	
302.85759	170	
302.94427	410	1+
303.04154	314	1+
303.80604	202	
303.85399	674	1+
304.24258	192	
304.26884	404	1+
304.88087	240	1+
305.08574	158	1+
305.11759	178	
305.21967	196	1+
305.27369	262	1+
306.18688	138	
306.43859	146	
306.80861	226	
306.88434	240	
307.08294	272	1+
307.22071	154	1+
307.28421	664	1+
307.31169	164	
307.88835	302	1+
308.12649	228	1+
308.17039	160	
308.29086	386	1+
308.79342	224	
309.02241	184	
309.09176	186	1+
309.80373	206	
310.13996	410	1+
310.30657	300	1+
310.87380	272	
310.95428	214	1+
311.09132	184	
311.14040	296	1+
311.86077	152	
311.88375	156	
311.99992	182	1+
312.94891	222	1+
313.03036	196	
313.85500	188	
313.88136	156	
314.05472	178	1+
315.12622	496	1+
315.96502	262	1+
316.00217	304	1+
316.08209	308	1+
316.17516	152	
317.92025	146	
318.93171	512	1+
319.08342	512	1+
319.87240	164	
320.03736	226	1+
320.16074	256	1+
320.81274	410	1+
321.81631	348	1+
321.86902	256	1+
321.97038	118	1+
322.10610	246	1+
322.92876	338	
323.04259	236	1+
323.06011	156	
323.17898	148	
323.83186	354	1+
324.24094	190	
324.28892	150	
324.32421	224	
324.85743	166	
324.89078	374	1+
324.98237	144	
325.14546	138	
325.26101	286	1+
326.15862	570	1+
326.17630	236	1+
326.87249	336	1+
326.95308	152	
327.07155	184	
327.16130	346	1+
327.82455	156	
328.19033	266	1+
329.01185	152	
331.09636	186	
332.08869	1618	1+
332.10814	208	
332.17283	498	1+
332.84569	178	1+
332.86852	340	1+
332.91395	246	
332.97283	252	1+
334.17971	510	1+
334.85800	160	1+
334.96470	226	1+
334.98677	140	
335.78802	168	
336.33546	192	
336.94530	964	1+
337.08870	378	1+
337.87055	194	
339.82408	156	
339.96458	196	
340.14986	208	
340.93856	592	
341.27679	324	1+
341.90057	384	1+
342.01430	310	1+
342.27886	280	1+
342.87244	206	1+
342.91362	430	1+
342.94246	158	
343.07740	330	1+
343.09941	174	
343.18685	338	1+
343.87508	178	1+
344.16667	282	1+
345.00127	156	1+
346.19917	280	1+
346.90285	302	1+
347.07779	468	1+
347.81278	204	
349.31619	252	
351.90047	222	1+
352.01271	202	1+
352.12821	280	1+
352.19633	280	
352.31614	342	1+
353.13101	240	1+
353.19853	188	
353.31927	304	1+
353.87269	146	1+
354.21420	346	1+
355.17843	298	1+
355.83175	320	1+
356.18424	228	1+
357.05344	394	
357.11305	234	1+
357.15358	462	1+
357.86219	176	1+
358.15695	408	1+
359.02368	188	
359.11735	216	1+
359.18346	728	1+
359.96542	248	1+
360.32651	216	1+
360.35663	298	1+
361.01170	142	
362.10536	498	1+
362.17499	432	1+
362.19842	184	
362.22934	350	1+
362.30016	192	
362.96012	184	1+
363.13820	566	1+
364.27853	356	1+
364.80235	246	1+
365.12329	174	
365.19012	196	1+
365.28129	304	1+
365.38467	146	
366.13134	390	1+
366.32586	646	1+
368.18732	196	1+
368.42322	1578	1+
369.22441	140	
END IONS

###FS:    #m/z: 322.92865 #charge 1+
###MS: 6
###MSMS: 7
BEGIN IONS
TITLE=Cmpd 4, +MS2(322.9286), 28.0-35.0eV, 0.1min #7
RTINSECONDS=7.114
SCANS=6-7
PEPMASS=322.92865	4566428
CHARGE=1+
184.98280	174	1+
187.06790	142	
190.92372	146	
191.95361	764	1+
192.89061	146	
196.88148	146	
197.09058	130	
198.00891	166	
199.10778	134	
199.88722	180	
201.97315	128	
202.85324	128	
204.01044	458	1+
205.01529	320	1+
205.94796	394	1+
205.97433	216	1+
208.14532	136	
209.12471	918	1+
209.89086	490	1+
211.13099	144	
214.04281	206	
215.88533	604	1+
217.88263	278	1+
219.17202	152	
219.91934	142	
220.86521	128	
221.94441	242	
222.95157	608	
223.95820	348	
223.97184	196	
223.99992	144	
224.05953	162	
224.19685	190	
224.97840	134	
226.11680	234	
227.10114	186	
227.92989	222	
228.90976	126	
229.02626	118	
230.85628	312	1+
231.14522	364	1+
231.96157	120	
232.06084	364	1+
232.96733	122	
233.04097	214	
233.06515	310	1+
233.16798	142	1+
233.89755	358	
234.04792	136	
235.02871	254	1+
235.07028	338	1+
236.10722	284	1+
237.01884	166	
237.05311	196	
238.02710	122	
238.21497	176	
238.82516	142	
238.87562	262	1+
239.07867	412	1+
240.88228	258	1+
240.93669	462	1+
240.96099	560	
241.12470	198	1+
243.05606	144	
243.87962	1138	1+
244.03867	280	
244.95498	198	
245.03846	122	
245.09280	180	1+
245.94383	124	
245.97687	138	
246.12388	320	
246.97554	818	1+
247.02134	134	
247.04699	172	
248.03527	1680	1+
249.04017	1190	1+
249.09314	222	1+
250.06333	120	
250.94505	192	
250.97844	168	
251.15747	246	1+
251.97645	258	1+
252.22542	122	
252.97808	184	1+
253.06591	202	1+
253.83672	234	
253.92313	284	1+
254.96549	144	
254.99830	188	1+
255.10738	446	
255.15995	176	
256.84052	144	
258.84889	150	
258.97628	270	
259.09920	230	1+
259.14599	154	
259.96075	150	
260.08021	248	1+
261.20182	214	1+
261.89087	358	1+
262.14972	144	
262.91891	212	1+
262.99789	154	
263.05470	724	1+
263.10513	194	
263.83074	252	1+
263.88238	210	1+
263.97750	382	1+
265.06986	150	
265.16752	128	
265.25137	184	
265.84357	240	1+
266.06859	118	
266.89895	230	1+
266.93343	178	1+
266.99944	300	
267.99946	568	1+
268.97211	228	1+
269.00155	396	1+
269.01983	120	
270.05584	124	
270.19110	138	
270.95414	132	
271.09684	148	
271.28183	152	
271.98019	120	
271.99995	166	1+
272.13247	558	
272.43547	198	
272.78747	378	1+
272.95237	124	
273.79120	270	1+
273.85390	230	1+
274.09504	156	
274.15141	258	1+
274.85649	158	1+
275.05504	166	
275.46316	116	
276.13266	216	1+
276.80007	130	
277.07146	354	
277.09829	204	
277.15462	170	
277.83481	234	1+
278.05924	232	1+
278.08143	168	
278.11341	152	
278.89362	124	
279.08904	788	1+
279.12811	156	
279.27664	118	
280.04044	548	1+
280.14096	418	
280.17198	300	1+
280.96174	234	1+
281.14580	192	
281.91334	142	
282.14835	134	
282.80983	192	
282.82736	136	
282.85664	128	
283.02518	254	1+
283.04680	352	1+
283.26157	272	1+
283.86849	216	
284.05019	242	1+
284.29140	1768	1+
284.91717	138	
284.94763	116	
286.01093	138	
286.91550	160	
286.93240	132	
287.93163	226	1+
288.06350	776	1+
289.00164	264	1+
289.02268	270	1+
289.15648	248	
290.00645	210	1+
291.17854	188	
291.63264	94	1+
291.79736	228	1+
292.06019	1040	1+
292.16348	252	
292.80092	186	1+
292.86373	138	
293.17448	844	1+
293.98895	242	
294.17864	700	1+
295.06845	170	
296.12401	228	
296.84962	236	1+
297.91199	118	
297.93452	118	
299.01807	154	
299.05312	128	
299.07608	152	
300.82031	164	1+
301.93810	176	
302.15164	202	1+
302.88104	200	
303.11349	168	
303.17918	144	
304.10363	146	
304.17240	196	1+
305.20933	136	
306.29258	192	
306.88260	538	1+
307.07841	260	
307.13608	118	
307.19821	210	
307.28797	172	
307.95449	140	
308.29269	756	1+
308.95432	188	1+
309.07698	126	
309.21911	142	
310.08636	124	
310.30631	790	
310.87831	436	1+
311.02641	120	
311.17599	194	1+
311.88196	286	1+
312.02452	214	
313.02816	588	1+
313.87718	150	
314.12874	128	
315.05316	132	
317.02846	136	
317.11906	156	
319.07086	176	1+
319.20534	126	
319.81490	208	1+
320.09419	224	1+
320.15733	956	1+
320.22089	138	
320.25839	182	
320.29971	162	
320.81663	186	1+
320.89511	180	1+
321.06035	266	1+
323.23725	3408	1+
324.09396	146	
324.13676	192	
324.20353	622	
324.29578	128	
325.23943	438	1+
325.89703	334	1+
326.37467	214	1+
327.11202	196	1+
327.26349	200	
328.26953	130	
END IONS

###FS:    #m/z: 340.93928 #charge 1+
###MS: 6
###MSMS: 8
BEGIN IONS
TITLE=Cmpd 5, +MS2(340.9393), 28.0-35.0eV, 0.2min #8
RTINSECONDS=7.886
SCANS=6,8
PEPMASS=340.93928	2107492
CHARGE=1+
196.06797	130	
197.89094	136	
202.85366	128	
205.94688	324	1+
213.88073	118	
213.93871	6184	1+
214.87883	148	
215.88642	562	1+
215.93627	1450	1+
217.88143	366	
217.93836	268	
223.95850	178	
224.97547	166	
225.91980	112	
226.94747	312	1+
228.94901	398	1+
230.08889	112	
230.84724	120	
230.88912	214	
231.01624	244	1+
231.12109	128	
231.89114	134	
231.94988	5648	1+
232.01951	174	1+
232.97167	184	
233.04276	146	
233.89743	578	1+
233.94777	1088	
235.00483	164	1+
235.07373	132	
235.89585	292	1+
235.94548	308	
236.09127	110	
236.83064	150	
237.06003	182	1+
238.04464	262	1+
238.10636	168	1+
240.22871	766	1+
240.95606	234	
243.97305	166	1+
244.03631	900	1+
244.08413	220	1+
244.88176	122	
245.83270	166	1+
245.97480	422	1+
246.89554	110	
246.97489	460	1+
247.04164	136	
247.94187	342	1+
247.95914	120	
248.03280	208	
248.09742	128	
249.03889	122	
249.19727	112	
249.89752	248	1+
249.96088	1562	1+
250.99437	116	
251.95670	454	
252.88814	142	
252.91814	262	1+
252.97209	174	
253.03500	110	
253.95747	128	
254.27818	114	
254.83576	148	
254.87222	304	1+
254.96577	2790	1+
255.07063	394	1+
255.90832	340	1+
256.96202	770	1+
258.95747	120	
259.95928	540	1+
260.92623	136	
261.97402	134	
262.04544	124	
262.25215	132	
262.96191	320	1+
262.98686	112	
263.00102	126	
263.05573	464	1+
263.23028	222	1+
264.85166	454	1+
264.96099	120	
265.01937	176	
265.16101	126	
265.93332	334	1+
265.95135	176	
266.01664	212	
267.13718	122	
268.05680	136	
268.08681	188	1+
268.91695	184	
268.99877	396	
269.02640	112	
269.10882	192	1+
269.17234	130	
269.18981	174	
269.83225	202	1+
270.86161	112	
270.99422	250	1+
272.91349	130	
272.93264	428	1+
272.97436	312	
273.08873	162	1+
273.98105	414	1+
275.91436	170	
276.85487	150	
277.07127	180	
277.92504	110	
277.95823	148	
278.09098	238	1+
278.40165	112	
278.96560	192	
279.96774	142	
280.04130	598	1+
280.26026	240	
280.90208	138	
280.91808	120	
280.97480	138	
281.08690	136	
281.81276	128	
282.27814	302	
282.92331	120	
282.94832	132	1+
283.02812	192	
283.28078	128	
284.01233	120	
284.85645	110	
285.12819	238	
286.89900	234	1+
288.06263	1234	1+
289.15023	144	
290.01051	226	1+
290.06584	156	
290.80105	128	
291.07762	112	
292.13239	182	1+
293.06220	154	
293.89778	124	
293.96406	142	
294.01114	194	1+
295.06744	350	1+
295.89148	152	
295.97065	228	
295.98661	162	
296.88233	246	1+
296.91563	182	1+
296.97359	232	
296.99169	130	
297.07718	450	1+
297.80681	174	1+
297.97804	380	
298.85347	192	
298.87250	240	1+
298.94857	254	
299.05954	330	1+
300.00080	208	
300.02152	150	
300.98548	298	1+
301.04650	118	
301.93848	290	1+
302.16836	182	
303.07879	138	1+
304.44244	156	
304.92555	186	
306.30754	258	1+
306.88153	300	1+
307.23805	244	1+
307.80207	282	1+
307.88481	256	1+
308.08487	210	1+
308.29466	192	
308.92165	110	
309.80305	126	
309.88815	146	
310.87689	584	1+
311.02598	132	
311.88035	384	1+
312.02925	652	1+
313.02966	388	1+
313.06615	156	
313.12320	120	
314.81401	120	
314.99405	250	1+
316.16082	200	
317.87223	114	
319.86189	144	
320.16337	146	
320.98675	110	
321.16113	210	
321.21939	176	
322.07525	114	
322.13401	126	
323.23750	802	1+
323.89859	112	
323.96127	252	1+
323.99832	158	
324.28466	126	
324.31729	112	
324.89048	502	1+
327.17800	220	1+
328.01153	272	1+
328.10507	188	1+
328.81348	122	
328.88725	152	
330.07669	136	
330.84199	158	1+
330.88978	136	
332.08980	288	1+
332.87390	142	
333.16984	140	1+
335.13914	116	
335.88125	136	
336.98167	142	
337.21706	132	
338.07851	120	
338.15896	138	
338.17369	176	
338.24404	122	
338.86984	172	
340.19239	138	
340.36160	276	1+
340.39012	722	1+
341.24764	172	
342.07699	226	1+
342.13490	182	1+
342.27919	424	1+
342.30783	164	
342.90413	150	
343.20317	124	
343.31277	208	
344.21311	118	
344.98642	134	
345.08089	232	1+
345.14781	110	
345.17948	150	
345.89764	116	
346.33328	124	
END IONS

###FS:    #m/z: 507.84428 #charge 1+
###MS: 6
###MSMS: 9
BEGIN IONS
TITLE=Cmpd 6, +MS2(507.8443), 28.2-35.2eV, 0.2min #9
RTINSECONDS=8.658
SCANS=6,9
PEPMASS=507.84428	383632
CHARGE=1+
191.95619	424	
196.01604	188	
199.88693	252	
200.88516	546	1+
205.96238	198	1+
215.05403	236	1+
217.89455	506	1+
217.95293	440	1+
219.98744	186	1+
221.10498	180	1+
224.97592	226	1+
227.95356	278	
227.98741	266	1+
229.97093	372	1+
230.06404	222	1+
230.85003	228	
231.96423	186	1+
232.01762	302	1+
232.96644	230	1+
233.03143	216	1+
235.00621	208	1+
235.88516	412	1+
237.05762	376	1+
237.94778	206	1+
238.06293	268	1+
238.14175	182	1+
238.90573	274	1+
240.99563	200	1+
242.97327	164	1+
244.03822	416	
245.02467	378	1+
245.04990	350	1+
245.89872	270	1+
246.02827	258	1+
246.08772	388	
246.98784	192	
247.96299	258	1+
248.01299	232	1+
248.03357	528	1+
248.08657	780	1+
248.96669	180	1+
249.06829	178	1+
250.86613	252	1+
250.96831	698	1+
251.17732	140	1+
252.07633	230	
254.00508	222	1+
254.09202	326	
256.05741	322	1+
257.05913	228	1+
257.09414	302	1+
257.18098	172	1+
259.00045	278	1+
259.53329	186	
259.89757	180	1+
260.10750	510	1+
260.91747	254	1+
260.98592	186	
261.07094	334	
262.07574	186	
262.85671	136	1+
262.92431	256	
263.02006	182	
263.89153	210	1+
266.04337	208	1+
266.09557	394	1+
266.12678	274	
266.16354	596	1+
266.99808	196	1+
267.16329	430	1+
267.89771	274	1+
268.04350	256	1+
268.97831	398	1+
269.93869	184	
269.95482	600	1+
270.85751	346	
271.87538	710	
271.91508	244	1+
272.85170	1540	1+
273.94561	258	1+
274.08462	218	
274.11833	198	
274.79912	184	
275.04139	338	1+
275.10452	228	
275.86662	328	
276.11250	296	1+
276.89320	234	
276.91369	286	
276.98736	208	1+
277.11395	200	1+
278.84857	258	1+
279.13416	612	1+
279.94655	234	1+
280.09990	366	1+
280.38087	228	
280.82974	314	
280.84955	264	1+
280.97804	350	1+
281.91539	320	1+
282.86039	210	1+
284.12537	232	
284.83649	212	1+
284.89112	156	1+
284.94947	244	
284.96634	224	
285.35934	98	1+
285.94130	1524	1+
286.12109	454	1+
286.98560	204	
287.03710	316	1+
287.89231	272	
287.93273	208	
288.36365	382	1+
288.86913	396	
289.88049	1340	
289.91964	356	1+
290.10254	208	
290.12653	202	
290.21255	152	1+
290.86370	3320	1+
291.87748	560	
291.95993	182	
292.06256	476	1+
292.62167	100	1+
292.80615	208	
293.12142	494	1+
293.87229	7700	1+
294.04891	560	1+
294.18361	286	1+
294.24593	212	1+
294.92987	412	1+
294.96084	372	1+
295.05288	438	1+
295.18893	170	1+
295.98444	186	
296.14144	264	
296.85898	300	
296.88083	1024	1+
297.00307	382	1+
297.08888	198	
298.10474	258	
298.13540	204	1+
298.85577	788	
298.87776	1386	1+
298.90221	252	
299.00095	264	1+
299.94922	352	1+
300.07662	186	1+
300.85574	1430	1+
300.87754	626	1+
300.89808	390	1+
300.92705	358	1+
300.99877	448	1+
301.05170	334	1+
301.16520	278	1+
301.41377	242	1+
301.90227	292	1+
303.09960	268	1+
303.59256	188	1+
303.82200	166	1+
304.14333	288	1+
304.40314	320	1+
304.88201	328	1+
306.12483	284	1+
306.81386	92	1+
306.83544	182	
306.87813	364	
307.29310	332	1+
307.88979	1858	
308.04639	202	1+
308.13908	1242	1+
308.16883	206	
308.29703	256	1+
308.88015	2482	1+
309.07430	316	1+
309.83286	282	1+
309.88530	1588	1+
310.15670	1352	1+
310.36238	180	
310.80953	190	1+
310.96927	368	1+
311.02259	358	1+
311.88192	14056	1+
312.17248	480	1+
313.04339	186	
313.13526	372	1+
313.82142	420	1+
313.96347	554	1+
314.01224	426	1+
314.06830	430	1+
314.82497	378	1+
314.86623	1896	1+
314.89024	1818	1+
314.98879	314	1+
315.24597	130	1+
316.10991	186	
316.79819	304	1+
316.80889	400	1+
316.86366	1288	1+
316.88731	1576	1+
316.98056	208	1+
317.04529	244	1+
317.63168	110	1+
317.80310	282	1+
317.95770	130	1+
318.15270	388	1+
318.85775	778	1+
318.88203	682	1+
319.77925	158	1+
320.92030	176	1+
320.96708	180	1+
320.99756	272	1+
321.04083	256	1+
321.12086	502	1+
322.12046	356	1+
322.16002	226	1+
322.29571	180	1+
322.75684	232	1+
322.97261	238	1+
323.34259	192	1+
323.83039	264	1+
323.85274	282	
323.93862	262	1+
324.13544	258	
324.80314	150	1+
324.86130	190	
324.89482	650	1+
325.09754	466	1+
325.98262	526	1+
326.12493	228	
327.03314	442	
327.37452	676	1+
327.88286	656	
327.89789	832	
327.99574	374	1+
328.06083	434	1+
328.89480	428	
328.99513	246	1+
329.08512	248	
329.89772	1448	1+
330.02232	354	1+
330.16162	414	1+
330.88019	488	
331.03337	188	1+
331.89705	2056	1+
331.96206	350	1+
332.07075	386	1+
332.87367	2802	1+
332.90206	1474	1+
332.92619	436	1+
333.07633	246	1+
333.12487	314	1+
334.81900	208	
334.89400	1506	1+
334.95862	246	1+
335.45967	102	1+
335.83668	302	1+
335.93937	494	1+
336.18856	436	1+
336.38802	294	1+
336.67546	110	1+
336.80120	158	1+
336.89376	310	
336.94277	352	1+
337.01114	494	1+
337.05281	218	
337.16654	226	1+
337.88346	444	
337.96066	326	1+
338.05576	206	
338.09659	158	1+
338.14263	290	1+
338.16908	192	1+
338.87833	734	1+
338.92959	374	1+
339.05460	716	1+
339.98493	388	1+
340.06134	424	1+
340.90938	182	
341.04521	410	1+
341.17625	328	1+
341.88378	196	
343.09231	304	1+
343.13732	228	
343.87283	612	1+
343.97550	298	1+
344.18397	248	1+
344.40640	240	1+
345.00874	236	
345.11537	374	1+
346.07064	350	1+
346.11609	382	1+
346.61673	238	1+
347.99909	430	1+
348.92276	258	1+
349.00104	364	1+
349.02395	356	1+
349.12229	542	1+
349.15324	296	1+
349.25082	220	1+
349.39816	226	1+
349.87755	1082	1+
350.16016	200	1+
350.88619	896	1+
350.91106	532	
350.96171	284	1+
351.83684	240	
352.01274	392	1+
352.06301	204	
352.86585	214	
352.90994	648	
353.01152	252	1+
353.07576	684	1+
353.90396	1400	1+
354.04898	198	
354.11372	292	1+
354.90905	968	1+
355.01795	326	1+
355.06448	476	1+
355.29925	156	1+
355.83919	380	1+
355.98296	224	1+
356.84642	454	1+
356.89185	206	
357.10781	286	1+
357.13500	180	
357.20221	228	1+
357.84252	328	1+
358.77995	238	1+
360.07252	424	1+
360.18911	510	1+
360.85802	416	1+
360.92002	154	1+
360.95849	278	1+
363.10394	218	
363.14402	194	1+
363.88333	202	
364.12143	254	1+
364.16232	222	1+
364.19103	242	
364.84302	372	1+
364.90090	270	1+
365.02357	258	1+
365.40579	178	1+
365.87608	258	1+
365.97137	414	1+
366.37105	236	
366.83674	3774	1+
367.08506	206	
367.15091	178	
367.18526	266	1+
367.33373	188	
367.96650	246	1+
368.03584	208	
369.07803	506	1+
369.20219	356	1+
370.12613	374	1+
371.38649	282	1+
371.86483	308	1+
372.89185	534	1+
373.03071	338	1+
373.14995	324	1+
373.20768	234	1+
373.83608	552	1+
374.17709	224	1+
374.79157	300	1+
374.81290	280	1+
374.84275	342	1+
374.88672	492	1+
374.96795	282	1+
375.07420	214	1+
376.82556	308	1+
377.88178	268	1+
378.09112	286	
378.22200	226	1+
378.33055	174	1+
378.86412	194	
378.92632	150	1+
379.04747	276	1+
379.20868	318	1+
379.60780	158	1+
380.10553	248	
380.12348	202	
380.23814	196	1+
380.79329	266	1+
380.85268	520	
380.97573	256	1+
381.11437	244	
381.16686	198	
381.85674	1064	1+
381.97715	184	1+
382.05147	242	1+
382.08192	438	1+
382.85857	724	1+
383.11288	834	1+
384.02880	250	1+
384.21800	440	1+
384.84946	5994	1+
384.89815	204	
385.07039	240	
385.10784	242	
385.93946	206	1+
385.98957	194	1+
386.38904	324	1+
387.10640	202	
387.12528	192	
387.22321	200	
387.89389	354	1+
388.16260	268	
388.86300	534	1+
389.08943	154	1+
389.20088	478	
389.37529	188	
389.40281	196	1+
389.93811	180	1+
390.18327	274	
390.77825	202	1+
390.84192	774	
391.19394	488	1+
391.22378	214	1+
391.80143	240	1+
391.83739	1188	1+
391.91078	216	
392.15320	190	
392.72624	196	1+
392.86401	2510	1+
393.19466	548	1+
393.79994	244	
393.88519	478	1+
394.00996	164	1+
394.19913	374	1+
394.79314	322	1+
394.83862	476	
394.85939	762	1+
394.90542	296	1+
395.05626	316	1+
395.94878	192	1+
396.10969	188	
396.20741	220	1+
396.24219	194	1+
396.91715	190	1+
398.86992	262	
399.81088	210	
399.86423	424	1+
400.04265	252	1+
400.08023	418	1+
400.20124	240	
400.78652	224	1+
401.12227	872	1+
401.14374	202	
401.17431	244	
401.24445	228	1+
401.45331	154	1+
401.78927	186	1+
402.86281	4070	1+
402.99414	438	1+
403.22995	730	1+
403.86684	3140	1+
404.19825	310	1+
405.16979	198	1+
405.19763	206	1+
407.07046	266	1+
407.86528	12450	1+
407.94224	228	1+
408.07197	212	1+
408.80347	200	1+
409.13871	242	1+
409.65217	284	1+
410.22996	250	1+
410.87542	3070	1+
411.14598	206	1+
411.16302	394	1+
411.73710	320	1+
411.81065	492	
412.08037	210	
412.75237	202	1+
412.84586	1820	1+
412.87095	1522	1+
412.92110	454	1+
413.07398	1302	1+
413.33010	90	1+
413.47770	138	1+
413.90892	318	1+
415.19539	564	
415.87637	516	1+
416.13473	214	
416.22640	468	1+
417.82345	178	
418.12750	654	1+
419.07434	420	1+
420.07998	338	1+
420.23535	258	1+
420.87359	202	
421.14749	246	
421.78467	250	1+
421.87955	988	1+
422.04554	194	1+
422.09163	278	1+
422.13001	194	
422.90936	352	1+
423.18917	180	1+
423.87085	536	1+
424.01361	198	1+
424.14222	996	1+
424.23643	294	1+
424.99475	290	1+
425.21913	180	
425.55965	188	1+
425.87926	1382	
425.93685	390	1+
426.10146	316	1+
426.13893	304	
426.56179	134	1+
426.86145	2878	1+
426.93828	268	1+
427.26349	184	
427.29484	188	1+
427.81824	542	1+
428.22508	384	1+
428.41032	184	1+
428.88425	5092	1+
429.18461	194	1+
429.72054	224	1+
429.92701	166	1+
430.88009	1020	
431.22472	414	1+
431.87191	1102	1+
432.41165	370	1+
433.06488	196	1+
433.20680	194	
433.35624	212	1+
433.85266	186	
434.85503	380	1+
434.89289	412	1+
435.14298	182	
435.86520	388	1+
436.15115	188	
437.14566	876	1+
438.38342	126	1+
439.06477	208	1+
439.14212	902	1+
439.89197	1136	1+
440.95381	260	1+
441.88779	284	
442.00333	386	1+
442.15178	1154	1+
442.88378	188	
443.00428	306	1+
443.24111	378	1+
443.27159	278	1+
444.14807	492	
444.38235	634	1+
444.87535	3020	1+
445.14905	234	
445.23265	266	1+
445.38584	374	1+
445.89665	842	1+
445.94802	332	1+
446.81187	220	
447.31659	292	1+
448.18678	306	1+
448.89297	278	
449.10278	192	1+
449.14898	264	1+
449.25073	272	1+
449.87512	1228	1+
450.05434	196	1+
450.34952	432	1+
450.77074	226	1+
451.12148	396	1+
451.22895	182	
451.35344	368	1+
451.90180	640	1+
454.17211	228	1+
454.83466	216	1+
456.22135	310	1+
457.90563	1012	1+
458.72426	110	1+
459.90543	218	
460.16245	1448	1+
460.26999	234	1+
462.15870	390	
462.87992	1332	1+
463.01350	182	1+
463.16009	764	1+
463.27004	218	1+
463.98219	174	1+
464.20232	348	1+
465.26146	256	1+
466.15192	522	1+
467.15964	368	1+
467.88580	1396	1+
468.70373	146	1+
468.78202	218	
469.91032	556	1+
471.37839	266	1+
472.17035	322	1+
472.23184	188	1+
473.14454	198	1+
473.78468	224	1+
474.85761	184	1+
475.00633	168	1+
475.27655	230	1+
475.78741	204	1+
479.22718	294	1+
480.92159	182	
481.15341	194	1+
482.40925	218	1+
482.79629	250	1+
485.89729	506	1+
487.89013	180	
488.43709	180	
488.47835	236	1+
489.28391	160	1+
489.41177	518	1+
489.45383	206	1+
490.78687	374	1+
491.30289	224	1+
491.79407	248	1+
491.85303	266	1+
492.07810	312	1+
493.08051	212	1+
497.11987	130	1+
499.12459	154	1+
500.02673	182	1+
501.66383	130	1+
503.35280	10636	1+
504.11151	198	1+
504.16010	342	1+
504.22274	320	1+
504.27297	1130	1+
504.79402	142	1+
505.33227	1048	1+
505.43759	552	1+
506.20257	202	1+
506.43837	424	1+
506.79531	228	1+
506.85411	154	1+
507.20537	136	1+
507.24822	218	1+
507.32393	456	1+
507.72560	146	1+
508.06608	214	1+
508.36199	312	1+
508.41129	192	1+
508.43868	566	1+
508.97548	202	1+
509.21125	244	1+
509.26183	324	1+
509.85747	336	1+
509.90827	174	1+
510.26377	266	1+
510.28965	296	1+
510.31505	510	1+
510.33990	186	
510.39238	312	1+
510.46490	268	1+
510.64257	110	1+
510.72106	182	1+
510.97700	182	1+
511.52033	288	1+
512.42748	336	1+
END IONS

###FS:    #m/z: 322.92896 #charge 1+
###MS: 10
###MSMS: 11
BEGIN IONS
TITLE=Cmpd 7, +MS2(322.9290), 28.0-35.0eV, 0.2min #11
RTINSECONDS=12.366
SCANS=10-11
PEPMASS=322.92896	3795916
CHARGE=1+
186.65330	100	
191.95488	504	
193.01095	96	
193.89006	124	
196.88356	194	
197.88804	122	
198.03808	96	
198.87199	164	
199.10574	176	
199.17513	114	
202.85401	244	
203.01851	116	
205.94706	532	1+
206.88890	100	
208.98094	110	
209.12614	464	
209.94235	214	
209.96602	168	
212.96340	96	
213.08338	198	1+
213.93793	142	
215.88527	554	1+
218.88236	124	
220.86562	360	1+
221.03533	100	
221.94229	296	
222.10051	134	
222.95227	586	1+
222.97491	410	1+
226.01366	108	
226.15235	188	
226.94434	108	
227.09926	122	
227.86306	112	
227.88450	96	
228.90816	108	
230.86108	198	
230.89428	156	
230.95468	112	
232.89311	462	1+
232.99331	146	
233.01402	106	
233.06846	254	1+
233.82984	140	
235.13455	106	
235.82401	140	
237.04058	102	
237.05780	106	
237.94875	98	
238.02587	162	
238.04231	116	
238.93756	132	
239.03643	108	
239.08360	154	
240.94276	334	
240.96345	164	
241.61496	98	
241.94050	160	
242.94351	570	
243.88096	272	1+
244.03712	570	1+
244.93902	298	
245.08946	114	
245.87458	260	1+
245.88582	124	
246.12580	114	
246.97269	438	
247.03185	378	1+
249.09613	306	1+
249.83561	148	1+
250.10042	240	1+
250.87371	218	1+
251.00919	168	
251.22693	98	
252.02050	114	
253.01742	106	
253.07911	102	
254.07907	236	1+
254.10320	620	1+
255.10734	538	1+
256.00038	186	1+
256.91208	104	
257.04166	108	
258.13003	244	1+
258.83551	102	
259.91840	216	1+
260.17575	276	1+
260.97737	104	
261.88781	320	1+
262.83128	122	
263.03137	112	
263.05563	336	1+
263.11055	112	
263.23598	222	1+
263.97826	172	
264.51407	100	
265.26656	164	
266.05925	146	
266.10166	106	
266.12912	238	1+
267.06640	138	
267.10870	148	
267.83653	160	1+
268.00158	124	
268.61419	118	
268.90288	154	
268.95742	124	
269.00033	388	
269.09504	152	
269.80117	106	
270.84287	248	1+
271.27636	230	
271.93436	222	1+
272.06632	138	
272.13165	268	
273.10708	118	
273.78956	116	
274.04788	132	
274.81023	236	1+
274.86067	162	
275.15743	240	1+
277.06771	268	1+
277.09280	182	
277.92985	144	1+
278.11424	168	
278.22010	158	1+
278.84224	98	
279.08857	668	1+
280.14262	584	1+
280.85675	106	
281.90562	280	1+
281.98963	172	
282.02877	152	
282.09864	104	
282.12026	96	
283.86136	260	
284.29087	1000	1+
284.91822	196	1+
286.91843	250	
286.95837	132	
288.06247	330	1+
289.15563	112	
289.74079	138	1+
289.87912	144	
290.85512	112	
290.88646	130	
290.93914	168	
291.44620	98	
292.16385	358	1+
292.87088	144	
293.86908	106	
293.93646	100	
293.98374	210	1+
294.17627	234	
294.85638	240	1+
295.17796	110	
296.12130	262	
296.92263	122	
297.88876	114	
299.09099	124	
299.40724	114	
300.10977	190	
300.78938	100	
302.14845	136	
303.10368	104	
304.25876	310	1+
304.81731	96	
306.06024	134	
307.27828	122	
307.74891	100	
307.88980	278	
308.14732	96	
308.29115	466	1+
308.87923	266	1+
309.05542	208	1+
309.09774	160	
309.21742	156	
309.25383	120	
309.93901	114	
310.30669	396	
310.87366	272	1+
311.02342	198	
311.87623	194	1+
312.02957	120	
312.82182	198	
313.02945	518	1+
313.88302	144	
314.80418	174	
314.88668	196	1+
315.94955	136	
319.07714	178	
319.12682	104	
319.30536	192	1+
319.87155	134	
320.09470	250	1+
320.15599	504	1+
321.12076	108	
321.14271	104	
321.88312	98	
322.30299	194	1+
323.14125	240	1+
323.16894	112	
323.23694	2800	1+
323.88817	838	1+
324.20116	474	1+
324.76749	110	
324.89223	716	1+
325.02846	106	
325.16030	120	
325.23829	512	1+
326.69684	158	1+
326.88504	118	
326.90922	190	
327.14467	236	1+
327.25202	152	
END IONS

###FS:    #m/z: 340.93965 #charge 1+
###MS: 10
###MSMS: 12
BEGIN IONS
TITLE=Cmpd 8, +MS2(340.9397), 28.0-35.0eV, 0.2min #12
RTINSECONDS=13.1385
SCANS=10,12
PEPMASS=340.93965	2009534
CHARGE=1+
189.86561	122	
190.95091	104	
196.88913	114	
205.95227	172	
207.92346	106	
210.93740	100	
212.94928	130	
213.93927	3876	1+
215.88510	584	1+
215.93705	632	1+
216.02180	118	
217.88333	380	1+
217.89799	220	
217.93564	240	
218.94287	116	
222.01341	102	
222.95042	268	1+
222.97182	118	
224.97848	182	
226.94329	126	
227.95396	130	
228.94355	100	
229.14906	122	
230.84650	256	1+
231.05363	100	
231.12133	132	1+
231.94980	5066	1+
232.49509	104	
233.89795	562	1+
233.95053	514	1+
233.98759	102	
235.86499	104	
235.94639	380	1+
237.05546	150	1+
238.02712	146	
238.89778	200	1+
240.22813	706	1+
241.80029	98	
241.94423	112	
242.03846	124	
243.01775	108	
244.03628	502	
244.92933	222	1+
244.95551	198	
245.98138	148	
246.97692	188	
247.97332	112	
248.03612	146	
249.03889	530	
249.93544	116	
249.95972	1252	1+
249.98581	202	1+
250.88808	126	
251.12428	194	1+
251.74705	98	
251.96135	240	
252.52880	98	
252.88901	228	
252.97200	138	
254.96497	2010	1+
255.07429	486	1+
255.09357	156	
256.91555	252	
256.96336	622	1+
257.07317	130	
257.91578	116	
258.88478	212	
258.90465	240	1+
258.97280	182	
259.81147	104	
259.95104	98	
263.05553	124	
263.82856	148	
264.04066	254	1+
264.86796	120	
264.96174	178	
265.01828	482	1+
265.04445	200	1+
266.99558	150	
267.99867	772	1+
268.97960	266	
269.10875	98	
269.44365	100	
272.93144	232	
272.97741	308	
273.23820	100	
273.84515	116	
276.02369	188	1+
276.85915	116	
277.04892	188	1+
277.85579	128	
277.95897	180	
278.84421	228	
278.95614	130	
279.10370	120	
279.96418	204	
280.30018	100	
280.98085	120	
281.05069	546	1+
282.27633	186	
282.82213	146	
283.02534	318	1+
283.08024	152	
284.17440	116	
285.90911	122	
286.00799	120	
288.06401	354	1+
289.01409	272	
290.04154	132	
290.11515	244	1+
290.86079	318	1+
291.89576	152	
292.05534	108	
292.93422	160	
293.06824	120	
293.87172	156	
294.15428	132	
294.85268	234	
295.10484	200	1+
295.12535	276	1+
295.87497	116	
295.97422	126	
295.98955	196	
296.32784	108	
296.94901	122	
296.97492	312	1+
297.07817	190	
297.83228	102	
298.08066	156	
298.21172	112	
298.89855	106	
298.92174	338	1+
299.05850	176	
299.10940	116	
299.92607	256	1+
300.14330	212	1+
300.86890	120	
301.07902	132	
301.51196	100	
303.44601	98	
303.94136	150	
304.44526	166	
305.10177	132	
305.16015	178	1+
306.27589	164	
307.08574	250	1+
307.28451	230	
307.30874	206	1+
307.79328	122	
307.88023	144	
308.11552	100	
308.29089	198	
308.71877	100	
308.88289	118	
309.29506	122	
310.04375	120	
310.30752	104	
310.87421	368	1+
311.03065	166	
311.86047	102	
312.02509	604	1+
313.02794	362	1+
314.09458	198	1+
314.99293	126	
315.15309	148	
317.86626	134	
318.98836	104	
319.04319	128	
319.09948	112	
320.08390	108	
321.22260	138	
322.12649	120	
322.23315	548	1+
322.30573	108	
323.16152	134	
323.23790	468	1+
323.30552	130	
324.28573	130	
324.89700	102	
325.18489	100	
327.07783	112	
327.27738	124	
328.28799	102	
329.87153	172	
330.88648	116	
331.07580	104	
332.08514	108	
333.09461	266	
333.79073	104	
334.13708	228	1+
336.79993	108	
337.25338	128	
338.15603	152	
339.04741	116	
339.23318	240	1+
340.39009	346	
340.89892	124	
341.89647	448	1+
342.13425	200	1+
342.27850	224	
344.56600	100	
345.18859	132	
345.98007	170	1+
END IONS

###FS:    #m/z: 507.84472 #charge 1+
###MS: 10
###MSMS: 13
BEGIN IONS
TITLE=Cmpd 9, +MS2(507.8447), 28.2-35.2eV, 0.3min #13
RTINSECONDS=13.9105
SCANS=10,13
PEPMASS=507.84472	323362
CHARGE=1+
196.01554	396	1+
217.89512	366	1+
217.95410	192	
227.89789	206	1+
227.94974	234	1+
230.84951	658	1+
233.02588	264	1+
233.06542	242	1+
234.07140	172	1+
240.08071	320	1+
241.88062	258	1+
243.89044	440	1+
244.03130	166	1+
244.08248	278	1+
244.86096	158	1+
246.05718	210	1+
248.08257	208	
248.37033	218	1+
249.09636	218	
249.95233	188	1+
250.09019	340	1+
250.86819	226	1+
250.97208	220	
251.03959	200	1+
251.91316	228	
252.91596	374	1+
252.96880	204	
253.08198	320	
253.11522	246	1+
253.84945	266	1+
254.85281	216	1+
255.01449	304	1+
256.85493	308	1+
259.07921	340	1+
259.86738	360	1+
259.99696	172	
260.10570	454	1+
261.05591	194	1+
262.13929	322	1+
263.07009	312	1+
264.90099	286	1+
264.94797	342	1+
265.05150	212	1+
265.24778	160	1+
265.90569	234	1+
266.16487	352	1+
266.86326	170	
267.87870	528	1+
268.03752	306	1+
268.11639	208	
269.08246	214	
269.30456	96	1+
269.96005	334	1+
269.98647	340	1+
270.85964	270	
270.91615	270	1+
270.93192	194	
271.03767	406	1+
271.87501	954	1+
272.85488	622	
273.85672	312	
274.09947	160	1+
274.85133	198	
275.86818	494	1+
275.93932	252	1+
276.14149	204	1+
277.83583	286	1+
277.87942	606	1+
278.12945	276	1+
278.86034	192	
278.88010	482	1+
279.04417	230	
279.06594	252	1+
279.08682	170	
279.92638	170	1+
280.85128	310	1+
282.98400	418	1+
283.12499	262	1+
283.14279	252	1+
283.17852	194	1+
283.94179	180	
284.84527	174	
285.12960	290	1+
285.84947	242	1+
285.91859	174	
285.94064	726	
286.96278	276	1+
287.03840	180	
287.83863	196	
287.89069	180	
288.06291	318	1+
288.86905	372	
289.88151	1808	
290.12653	348	1+
290.86284	2876	1+
290.93862	202	1+
291.07632	224	1+
291.96187	166	1+
292.11018	298	1+
292.39643	134	1+
292.88527	188	
293.04194	222	
293.77131	272	1+
293.87171	7726	1+
294.12928	382	1+
294.77535	202	1+
295.97175	196	
296.14186	480	
296.85982	500	1+
297.00925	338	1+
297.89836	758	1+
297.93576	218	
298.01250	232	1+
298.06706	434	1+
298.85415	704	1+
298.87779	1480	1+
299.12744	182	1+
300.00577	240	1+
300.14461	200	1+
300.86070	716	1+
300.92682	284	1+
301.06772	338	
302.85401	236	
303.10340	276	1+
303.86490	236	
303.88203	296	1+
303.91703	178	
303.95237	524	1+
304.93519	178	
304.98455	192	1+
305.39820	214	1+
305.78148	412	1+
306.87778	278	
307.78022	486	1+
307.88781	2062	1+
307.95700	240	
307.97792	178	
308.05963	208	1+
308.13974	472	
308.17021	170	
308.80993	282	1+
308.87442	374	
309.14376	276	
309.88864	1438	1+
309.98288	212	1+
310.15664	862	1+
310.30749	238	
311.02485	236	
311.83359	286	1+
311.88379	12474	1+
311.97167	186	
312.08700	222	1+
312.17853	386	1+
312.82958	324	1+
312.98360	178	
313.09181	152	1+
313.11085	270	
313.88423	3396	1+
314.86526	1154	
314.93734	242	
316.36128	232	1+
316.86422	816	1+
316.88480	874	1+
317.80907	228	1+
317.99554	216	1+
318.15184	134	1+
318.81967	270	1+
318.85781	604	1+
318.88782	182	
318.98604	346	1+
319.88412	266	
320.80607	278	1+
321.05386	214	1+
321.88455	394	
322.87819	240	
322.93170	180	
323.23133	200	1+
323.79881	238	1+
323.98972	186	
324.13142	362	1+
324.80456	156	1+
324.86252	336	1+
324.89999	972	1+
325.03647	238	
325.98561	196	
326.05891	476	1+
326.11919	162	1+
326.79461	200	1+
326.99524	386	1+
327.88126	806	
327.97338	420	1+
328.36926	224	1+
328.87333	414	
328.95409	240	1+
328.97587	362	1+
329.89196	1956	1+
329.99746	178	1+
330.91180	252	
331.02449	162	1+
331.18967	178	
331.25162	132	1+
331.89606	2280	1+
332.83422	400	1+
332.87339	1518	1+
332.90386	1220	1+
332.94601	174	
333.16853	250	1+
334.14569	168	1+
334.89825	790	
335.65218	186	
335.88456	280	
335.89879	412	
336.02438	162	1+
336.39348	234	1+
336.88221	682	1+
336.94527	326	1+
336.96890	182	1+
337.10936	380	1+
337.32586	164	1+
338.11449	262	1+
338.18561	266	1+
338.99570	498	1+
339.83464	354	1+
339.88050	724	1+
339.96955	280	1+
340.00098	380	1+
340.86904	174	1+
341.10518	168	1+
341.36570	204	1+
342.95161	230	1+
343.04802	390	1+
343.87509	648	1+
343.90821	222	1+
343.98035	186	1+
344.18376	310	1+
344.23396	110	1+
345.87993	508	1+
346.07552	182	1+
347.12539	302	
347.90275	240	1+
348.03444	210	1+
348.17322	194	
348.84484	194	
349.13549	170	
349.90102	236	
350.10785	396	1+
350.15179	236	
350.83045	290	1+
350.88319	440	
350.91611	426	
350.95882	518	1+
351.15927	702	1+
351.88337	350	
352.04656	170	
352.16463	538	1+
352.90963	964	1+
353.00849	252	
353.07030	190	
353.77220	230	
353.84718	300	1+
354.22866	194	1+
354.87502	322	1+
354.90195	196	
355.06212	216	
355.17676	192	1+
355.85002	298	1+
355.89728	322	
356.02862	146	1+
356.77762	204	1+
356.91623	366	1+
356.98825	322	1+
357.91694	244	1+
357.94053	148	1+
359.11738	144	1+
360.13605	276	1+
360.88460	202	
361.77646	260	1+
361.87420	182	
361.97191	200	1+
362.03752	356	1+
362.09456	174	
362.77894	156	1+
365.03326	218	
365.89608	184	
366.04985	214	1+
366.08254	544	1+
366.18126	468	1+
366.78264	190	
366.83920	3350	1+
367.08356	410	1+
368.80985	388	1+
368.90074	266	
369.04267	222	
369.08085	180	
369.83198	386	1+
369.89089	178	
369.90404	478	1+
370.15956	316	1+
371.04900	186	
371.07107	210	
371.18514	172	
371.27577	198	1+
371.37087	218	1+
371.83990	252	1+
372.18836	418	1+
373.18954	248	1+
373.80349	340	1+
373.83908	318	1+
374.00097	364	1+
374.05025	412	1+
375.04876	250	1+
375.81547	366	1+
375.85691	382	1+
376.90633	120	1+
378.07726	426	1+
378.86276	366	1+
380.11544	342	
380.85172	244	
381.10316	262	
381.85080	212	
382.06742	290	1+
382.09965	196	
382.70901	192	1+
382.81342	272	1+
382.85558	744	1+
382.94822	138	1+
383.11783	532	1+
383.96601	210	1+
384.12013	342	1+
384.84913	5050	1+
385.02045	202	
385.21992	698	1+
387.16929	368	1+
387.39610	202	1+
387.84837	348	1+
388.79501	632	1+
389.19877	280	
389.72904	164	1+
389.79844	388	1+
389.86750	230	
389.91193	302	1+
390.05563	176	
390.18338	488	1+
390.20428	190	
390.35820	222	1+
390.84582	394	
391.84440	542	
392.06872	186	
392.11505	346	1+
392.86530	1770	1+
393.05784	192	
393.79902	822	1+
394.12816	518	1+
394.19315	264	1+
394.74186	194	
394.78460	264	1+
394.83459	596	1+
394.85980	510	1+
394.90586	256	1+
394.93555	250	1+
395.05810	234	
395.13294	384	1+
395.38897	162	1+
396.08455	186	1+
396.80560	336	1+
397.74212	104	1+
398.33706	192	1+
399.04049	250	1+
399.26185	186	1+
399.38572	200	
399.83891	354	1+
401.12545	648	1+
402.82555	248	1+
402.86519	3034	1+
402.91280	394	1+
403.14140	206	
403.22755	338	1+
403.78887	320	1+
403.87031	1910	1+
403.91272	266	1+
404.11984	590	1+
405.12011	696	1+
405.21154	128	1+
405.35361	210	1+
405.86999	1292	1+
405.90599	174	
405.99957	208	1+
406.05470	286	1+
407.10913	436	1+
407.19260	150	1+
407.86513	13442	1+
408.71599	266	1+
409.72195	192	1+
410.85570	442	
410.89985	184	
411.17276	188	
411.81173	706	
412.62695	150	1+
412.80061	232	1+
412.84725	1180	1+
413.07363	578	1+
413.87789	416	
413.92248	182	
414.85832	220	
415.16729	260	
415.19189	484	1+
415.75374	132	1+
415.95964	210	1+
416.87689	406	1+
417.05522	234	1+
417.97388	286	1+
418.11819	234	
418.19960	210	1+
418.82174	232	
418.84639	208	
418.97952	204	1+
419.05795	286	1+
420.12985	176	
421.13535	224	
421.18105	340	1+
421.21813	212	1+
421.88056	1278	1+
422.02088	258	1+
422.74173	142	1+
422.78574	150	1+
422.96859	184	1+
423.66868	292	1+
423.87758	412	
424.14135	1114	1+
424.87209	238	
425.14260	918	1+
425.22882	178	
425.87904	1528	
425.96012	352	1+
426.03525	278	1+
426.19248	370	1+
426.24372	232	1+
426.28827	170	1+
426.86237	2072	1+
426.93504	528	1+
427.21817	352	1+
427.73786	184	
427.90048	218	
428.06456	262	1+
428.21990	226	1+
428.85524	380	
428.88510	4184	1+
429.14200	170	
429.28742	148	1+
429.73675	598	1+
430.00015	318	1+
430.33323	168	1+
430.86118	1632	1+
430.88003	772	
431.86595	1230	1+
432.22003	232	
432.90976	258	1+
433.14834	282	1+
433.38045	224	
433.83278	470	1+
433.95378	242	1+
434.08142	376	1+
434.22751	248	1+
434.77105	200	1+
434.85666	582	1+
435.86464	398	1+
436.03246	196	1+
437.15068	426	1+
437.56782	182	1+
439.88940	1170	1+
441.08426	382	1+
441.20929	320	1+
442.15216	992	1+
442.89906	246	1+
442.99488	208	1+
444.15377	468	1+
444.38293	204	
444.87094	1432	1+
445.21217	140	1+
445.31900	194	1+
446.87020	312	
446.89086	724	1+
446.95909	226	1+
448.04029	156	1+
448.08889	414	1+
448.87957	1684	1+
449.09225	310	1+
449.87872	1118	1+
450.17448	468	1+
450.76938	336	1+
451.17831	336	1+
451.86547	180	
451.90275	208	
452.14790	268	1+
453.89426	176	
455.77170	168	1+
456.79209	254	1+
457.24780	234	1+
457.26700	274	1+
457.90455	818	1+
459.08157	220	
460.16275	1040	1+
460.24056	356	1+
461.26651	210	1+
461.34705	212	1+
462.16260	408	1+
462.24747	172	
462.81344	102	1+
462.88261	1054	1+
465.10637	334	1+
465.16524	356	1+
465.21679	208	1+
465.35672	154	1+
465.78285	250	1+
465.98386	246	1+
467.16819	324	1+
467.25355	262	1+
467.70003	286	1+
467.84214	184	1+
467.88913	1092	1+
468.02826	202	1+
468.07932	232	1+
468.17133	202	1+
470.79047	236	1+
471.23697	206	1+
472.06950	190	1+
473.33091	224	1+
474.28202	152	1+
475.27832	182	1+
478.15537	290	1+
478.24784	138	1+
482.80089	224	1+
485.90122	454	1+
486.84231	424	1+
487.31020	170	1+
487.78630	186	
488.75320	204	1+
490.09102	148	1+
490.23545	282	1+
491.23766	248	1+
491.72605	174	1+
491.84617	180	
492.27143	168	1+
493.07196	196	1+
495.07184	226	1+
499.72833	254	1+
499.80189	320	1+
500.80199	234	1+
503.22082	200	1+
503.35329	4012	1+
503.73213	136	1+
504.01504	184	1+
504.22258	134	1+
504.27206	486	1+
504.35674	2490	1+
504.73848	104	1+
504.80563	196	1+
504.85572	126	1+
505.02052	218	1+
505.27549	310	1+
505.33202	464	1+
505.38519	264	1+
505.43534	416	1+
505.47042	220	1+
506.38793	196	1+
506.43822	238	1+
507.31025	168	1+
507.52955	210	1+
508.03991	204	1+
508.20912	190	1+
509.01839	166	1+
509.11340	114	1+
509.14258	194	1+
509.18892	282	1+
509.85402	232	1+
510.25053	218	1+
510.30580	352	1+
510.39734	260	1+
510.47262	302	1+
511.14108	220	1+
511.36520	178	1+
END IONS

###FS:    #m/z: 363.95586 #charge 1+
###MS: 14
###MSMS: 15
BEGIN IONS
TITLE=Cmpd 10, +MS2(363.9559), 28.0-35.0eV, 0.3min #15
RTINSECONDS=17.6005
SCANS=14-15
PEPMASS=363.95586	1332860
CHARGE=1+
182.86841	256	
187.86554	150	
189.86225	1200	1+
191.85831	1062	1+
191.92131	398	1+
191.95828	158	
192.92587	268	1+
196.88389	530	1+
198.02539	154	
200.88958	210	
200.94546	284	
205.94860	246	
207.87675	914	1+
207.94620	270	
208.88158	550	1+
208.94003	344	
208.95912	294	
209.09077	132	
209.86788	118	
209.94294	5820	1+
210.88124	1000	1+
212.87862	5030	1+
213.92525	122	
214.89257	294	
216.03969	142	
216.89075	118	
217.89847	168	
217.91276	278	1+
222.95081	7228	1+
223.02428	226	1+
223.89236	496	1+
224.94752	11400	1+
226.77747	110	1+
226.86133	172	1+
226.90571	158	
226.94648	27390	1+
227.04102	136	
227.09939	300	1+
227.89518	146	
228.02638	202	1+
228.05580	130	
228.48261	102	1+
228.89442	1568	1+
228.94193	37942	1+
229.03038	138	1+
229.06005	118	
229.09476	208	1+
229.17672	178	1+
230.88842	6196	1+
231.08467	118	
231.12089	166	1+
232.01913	128	
232.04369	262	1+
232.88481	550	1+
233.04515	198	1+
234.14540	282	1+
234.88001	262	
235.57768	120	
237.05583	394	1+
239.90239	186	1+
240.08749	198	1+
240.96217	3852	1+
241.94303	212	
242.19214	186	
242.95803	3408	1+
243.93805	200	
244.03824	480	1+
244.95660	11620	1+
245.87700	146	
245.94028	358	
246.04416	148	
246.78496	146	
246.90723	360	
246.95219	13182	1+
246.99893	148	
247.01598	136	
248.03150	390	1+
248.89804	2114	1+
249.01407	140	
250.97080	424	1+
250.98973	170	
251.04762	134	
251.08892	126	
251.79202	122	
251.94569	358	1+
252.11251	246	1+
252.89152	128	
252.97048	194	1+
253.09139	406	1+
253.16334	162	1+
253.83124	124	
253.90576	504	1+
254.92283	208	1+
256.04543	224	1+
257.87952	202	1+
257.91035	220	1+
258.84473	134	
258.97220	750	1+
259.09038	118	
259.15229	190	1+
259.85089	118	
259.99837	160	
260.84893	170	1+
260.96802	2318	1+
262.05059	346	1+
262.88820	138	
262.93728	208	1+
262.96650	246	
263.05377	294	1+
263.97844	380	
264.89871	160	1+
264.96672	584	1+
265.08270	232	
266.08008	118	
266.86178	146	
267.03414	136	
267.78466	236	1+
267.97284	1896	1+
267.99928	246	1+
268.92401	354	1+
269.89682	118	
269.96878	1612	1+
270.81086	146	
270.91499	230	
271.08367	218	1+
271.84592	304	1+
271.86912	146	
271.91495	504	
271.95614	138	
272.93487	232	
274.04282	122	
275.05115	122	
275.96807	132	
276.79559	124	
276.85211	556	1+
276.88684	142	
277.85419	424	1+
279.09826	156	
279.87952	216	1+
280.10542	186	
280.38795	134	1+
280.81394	128	
281.13335	136	
281.26544	232	1+
281.85099	134	
281.98745	292	1+
282.84591	372	1+
282.92373	128	
283.06810	130	
283.09571	126	
283.13147	270	1+
283.98326	678	1+
284.08826	126	
285.11779	128	
285.79528	398	1+
285.84401	816	1+
285.93670	210	
286.06912	120	
286.89323	136	
287.02504	166	
287.81992	126	
287.85506	136	
288.05803	444	1+
288.87463	466	1+
289.87934	402	1+
289.93772	224	1+
292.95072	140	
293.06450	146	
294.85791	116	
294.87419	160	
295.04971	158	
295.13519	166	
295.84253	128	
296.10687	266	1+
296.80311	534	1+
296.87841	120	
297.11284	248	1+
297.83105	138	
298.84974	222	1+
298.87205	158	
299.85213	190	1+
299.86907	144	
300.15105	366	1+
300.18088	200	1+
300.80603	228	
300.92659	132	
300.95118	176	1+
301.15601	290	1+
301.81103	136	
301.82862	118	
301.85881	288	
301.88064	118	
301.91533	152	
301.97792	148	1+
302.09022	236	1+
302.85698	150	
302.94356	302	1+
303.14114	200	1+
303.80783	124	
303.85341	1410	1+
303.91794	456	1+
304.00857	122	
304.92263	322	1+
305.82391	448	1+
306.07750	392	1+
306.12831	276	1+
306.27423	118	
306.88252	144	
307.88646	464	1+
308.30745	196	
309.89591	222	1+
310.13856	124	
310.87902	464	1+
311.97103	122	
313.05114	134	
313.95324	152	
316.10763	222	1+
316.84668	138	
318.89028	142	
318.93029	378	1+
319.07968	290	1+
319.86857	252	1+
319.88976	212	
320.81201	152	
321.14335	324	1+
321.81769	524	1+
321.86812	388	1+
322.16954	190	1+
322.92718	288	
323.01681	174	
323.82056	184	1+
324.03799	144	
324.23991	246	
325.07018	116	
325.14671	120	
325.90623	126	
326.15409	410	1+
326.87200	298	
326.98108	192	
327.88070	618	1+
328.16820	124	
328.86770	244	1+
329.14684	196	1+
332.08860	496	
332.17201	166	1+
332.95521	124	
334.77278	220	1+
334.85506	124	
336.12826	150	1+
336.94320	1058	1+
338.31101	158	
338.82268	676	1+
339.82700	580	1+
340.89606	248	1+
340.93895	386	1+
341.78552	262	1+
341.90271	174	1+
342.24167	124	
342.27382	382	1+
342.94721	124	
342.97384	216	1+
343.75059	158	
346.12345	286	1+
346.20010	160	
349.09141	158	1+
349.14901	322	1+
349.31907	166	
349.76622	168	
351.32074	124	
351.76211	172	1+
351.90445	138	
352.19538	234	1+
352.88868	172	
353.07735	126	
353.16886	264	1+
356.38382	126	
357.05394	120	
357.09405	132	
357.91540	164	
359.10567	184	1+
360.77446	370	1+
360.89617	128	
361.78339	236	1+
362.04376	130	
363.10208	172	1+
363.14344	128	
363.72496	172	1+
363.87603	260	1+
365.13470	162	
365.20103	288	1+
365.80213	258	1+
366.15989	222	1+
366.32999	268	1+
366.98642	146	
367.78098	134	
367.89664	256	1+
368.42348	194	
368.78102	124	
END IONS

###FS:    #m/z: 507.84468 #charge 1+
###MS: 14
###MSMS: 16
BEGIN IONS
TITLE=Cmpd 11, +MS2(507.8447), 28.2-35.2eV, 0.3min #16
RTINSECONDS=18.3725
SCANS=14,16
PEPMASS=507.84468	413318
CHARGE=1+
191.95187	216	
196.01406	528	1+
199.88639	360	1+
209.94338	224	
222.06264	202	
229.06473	220	1+
230.84881	558	1+
230.91822	302	1+
231.85413	484	1+
231.95542	300	1+
232.01812	208	1+
237.94308	210	1+
238.06410	266	
239.01511	184	
239.08172	368	1+
240.91558	208	1+
241.85319	222	
242.88946	316	1+
243.89281	270	1+
245.39216	186	
248.00857	246	1+
248.85565	224	
249.03793	188	
249.09230	228	1+
249.85634	214	1+
249.88713	438	
250.96863	894	1+
252.07821	532	1+
252.87497	292	1+
253.90237	186	
254.09606	234	1+
254.86546	276	1+
256.89737	190	1+
257.00220	532	1+
258.00006	284	1+
258.05477	292	1+
258.89906	190	
259.12292	196	1+
259.86454	226	
260.85483	226	1+
261.91236	200	
262.90243	152	1+
263.07201	456	1+
264.91500	222	1+
265.91186	266	1+
266.16589	514	1+
266.86485	532	1+
266.88170	202	1+
267.10554	422	1+
267.93415	234	1+
268.02524	254	1+
268.10876	302	1+
268.97012	450	1+
269.05379	202	1+
269.97100	306	1+
270.79764	224	1+
270.86563	1316	1+
271.87209	798	1+
272.13330	262	1+
272.85158	1924	1+
272.89802	242	1+
273.06184	346	1+
273.95241	542	1+
274.87581	302	1+
276.12248	262	1+
276.81473	146	1+
276.86460	210	
277.88677	362	1+
277.92514	206	
278.39057	216	
279.89087	524	1+
280.10710	228	
280.84860	226	
281.15372	218	1+
281.38058	740	1+
282.09585	452	1+
282.10845	188	
282.86398	374	1+
283.94323	238	
284.12276	254	
284.84657	236	1+
284.95096	244	
285.00354	210	1+
285.40111	256	1+
285.94138	1092	1+
286.86999	254	
287.84748	408	
287.88827	232	
288.03455	234	1+
288.86864	642	
288.88840	294	
289.08709	226	1+
289.88039	2070	
290.86381	4476	1+
290.92473	576	1+
291.92941	340	1+
292.03050	260	1+
292.45377	154	1+
292.88284	416	
292.95003	350	1+
293.87287	12368	1+
293.93515	288	1+
294.02200	240	1+
294.08736	246	1+
294.81868	308	1+
296.14301	184	
296.37879	334	1+
296.85445	752	1+
296.87966	1224	1+
297.81564	186	
297.90498	280	
298.13558	432	1+
298.85486	660	1+
298.87737	1740	1+
299.00043	208	
299.01937	184	
300.85851	806	
300.96008	420	1+
301.08783	152	1+
301.96262	266	1+
302.01648	222	1+
302.85667	328	
302.88634	348	1+
302.92139	336	1+
303.87069	808	1+
303.95266	190	
304.13932	344	1+
304.22439	138	1+
304.40455	208	1+
304.75165	104	1+
304.90134	328	1+
305.02740	308	1+
305.13607	362	1+
305.85263	348	
305.98402	274	1+
306.07257	224	1+
306.16097	306	1+
306.84810	198	1+
306.96540	270	1+
307.16508	214	1+
307.88975	1616	
308.06177	192	1+
308.14032	1368	1+
308.29166	350	1+
308.87260	3128	1+
308.99523	326	1+
309.10560	214	1+
309.40356	326	1+
309.88797	2106	
309.93690	436	1+
310.15623	1304	1+
310.41045	224	1+
310.98023	328	1+
311.02817	262	1+
311.47133	226	
311.88230	23184	1+
311.96598	614	1+
312.17020	248	
312.96970	486	1+
313.83079	338	1+
314.06858	360	1+
314.13615	194	
314.86199	1260	1+
314.89310	2202	1+
314.94127	492	1+
314.99660	266	1+
315.02456	314	1+
315.11706	234	1+
315.38216	226	
315.45236	334	1+
315.87855	308	
316.45501	270	1+
316.81351	196	
316.86374	774	1+
316.88734	1302	1+
317.80451	358	1+
318.10297	196	
318.15328	218	1+
318.86102	844	1+
318.88476	704	1+
318.99219	250	
319.00547	266	1+
320.10911	328	1+
320.16696	234	1+
320.87341	202	
321.14992	442	1+
321.40825	172	1+
321.82373	190	
321.87811	594	1+
321.99019	270	1+
322.15349	312	1+
322.31757	186	1+
322.87915	388	1+
323.01248	578	1+
323.03885	186	
323.86004	752	1+
324.03820	414	1+
324.13017	220	
325.04147	278	1+
325.89787	644	
325.96419	280	1+
325.98241	440	1+
326.88822	530	
327.15547	280	1+
327.88053	1080	
328.37261	564	1+
328.86746	1010	1+
329.07424	554	1+
329.82667	420	1+
329.89412	2134	1+
330.17639	306	1+
330.87743	630	
330.95379	184	
331.81727	246	
331.89353	1930	1+
331.94547	540	1+
332.04984	198	
332.87506	1796	1+
332.94936	470	1+
333.07728	194	
333.81240	226	1+
334.07499	608	1+
334.39465	332	
334.87766	338	
334.89669	1678	1+
335.16881	220	1+
335.84179	380	
336.11411	418	1+
336.86726	220	
337.02256	222	
337.85747	212	
337.88040	802	
338.39092	418	1+
338.84708	202	
338.89366	414	
339.37769	232	1+
339.39755	246	1+
339.83119	336	1+
339.87745	1122	1+
339.94178	424	1+
340.04861	438	1+
340.94476	280	1+
341.87660	226	
342.00995	298	1+
342.07390	226	
342.89755	316	1+
343.80948	296	1+
343.87210	744	1+
344.17320	308	1+
344.78849	312	1+
344.97973	214	
345.04839	490	1+
345.15605	518	1+
345.17720	220	1+
345.39978	378	1+
345.89593	242	
346.16001	470	1+
346.40338	298	1+
346.94489	304	1+
347.24348	224	1+
347.43064	298	1+
347.83353	322	1+
347.89595	268	
348.00010	358	1+
348.02407	288	1+
348.08042	354	1+
348.43401	228	1+
348.91148	282	
349.14636	524	1+
349.36248	188	
349.64238	102	1+
349.89915	398	
349.95837	206	
350.01817	208	1+
350.06523	470	1+
350.08595	330	1+
350.37443	360	1+
350.84005	260	1+
350.88766	478	1+
350.91171	236	
350.95884	782	1+
351.05328	168	1+
351.38173	244	1+
351.86233	238	1+
351.90709	1112	1+
352.77399	256	
352.82260	208	
353.01570	208	
353.78800	438	1+
353.84912	1186	1+
353.89684	336	
354.00587	182	1+
354.73261	196	1+
354.90483	244	
354.95751	276	1+
355.06364	190	
355.18661	286	1+
355.89015	374	
356.07131	184	
356.13060	210	
357.89243	204	
358.34817	430	1+
358.42695	182	1+
358.72318	176	1+
358.80563	376	1+
360.77223	302	1+
360.87895	202	
360.96039	252	1+
361.04685	266	1+
361.17176	218	1+
362.03944	238	1+
362.19882	238	1+
362.84536	202	
363.84933	420	1+
363.87817	458	1+
363.96612	274	1+
364.12102	352	1+
365.94343	230	1+
366.03770	238	
366.18129	384	1+
366.36734	316	1+
366.78262	210	
366.83952	3956	1+
366.88442	194	
367.08290	432	1+
367.96265	214	1+
368.25757	136	1+
368.70424	408	1+
368.89755	308	
369.04092	192	
369.08542	654	1+
369.15318	214	1+
369.37943	184	
369.84569	498	1+
369.87236	200	
369.89279	392	1+
370.19201	244	
370.47796	158	1+
370.77986	426	1+
370.91283	474	1+
370.97316	226	1+
371.15345	402	1+
371.18452	230	
372.84840	280	1+
372.86841	214	
372.89982	564	1+
373.19604	182	
373.80959	408	1+
373.90123	476	1+
373.93103	194	1+
374.79125	238	
374.81427	274	1+
374.84525	378	1+
374.96902	186	1+
375.73114	162	1+
375.79113	400	1+
376.89465	326	1+
378.37060	206	
379.00796	282	1+
379.07551	218	1+
379.13156	268	1+
379.17828	328	1+
379.84960	192	
380.10371	374	1+
380.85603	732	1+
380.87856	188	
382.25504	316	1+
382.85717	1160	1+
382.95610	286	1+
383.06076	208	1+
383.08989	532	1+
383.11663	452	1+
383.32797	210	
383.72627	136	1+
383.89954	208	
383.92269	156	1+
384.21860	216	1+
384.38042	462	1+
384.77216	296	1+
384.84959	10342	1+
384.89084	238	
384.96210	286	1+
385.01031	238	1+
385.03586	308	1+
385.06611	416	1+
386.20486	226	1+
386.36908	142	1+
386.79906	252	1+
387.13081	210	
387.72161	286	1+
387.88981	406	1+
388.09902	386	1+
388.79129	458	1+
388.84927	228	
390.18995	602	1+
390.84344	590	
391.79947	564	1+
391.84018	560	
391.86165	504	
391.88588	194	
392.86381	1646	1+
393.08954	468	1+
393.11131	322	1+
393.80052	1024	1+
394.04740	378	1+
394.83352	946	1+
394.86099	1208	1+
395.33944	168	1+
395.38313	502	1+
395.86521	740	1+
396.13630	272	1+
396.76038	180	1+
396.80677	352	1+
396.92503	230	1+
397.86253	714	1+
399.05583	214	1+
399.84277	552	1+
399.99177	274	1+
400.09775	206	1+
400.11637	260	
400.62503	224	1+
400.86343	256	
401.12819	304	
402.10204	242	1+
402.86367	4370	1+
403.12706	314	1+
403.22644	550	1+
403.39849	180	1+
403.94394	286	1+
404.07836	400	1+
404.89859	398	1+
405.11805	350	1+
405.86918	1410	1+
405.90021	276	1+
407.74194	166	1+
407.81241	204	
407.86410	20202	1+
408.15376	232	1+
409.18173	386	1+
409.79074	226	
410.87358	2064	1+
410.99885	170	1+
411.73238	330	1+
411.80893	1246	1+
411.83604	204	
412.16256	496	1+
412.21361	286	1+
412.30437	108	1+
412.37428	260	1+
412.73466	242	1+
412.76178	352	1+
412.77927	208	
412.84664	1584	1+
412.92124	288	1+
413.07191	604	
413.11224	240	
413.64178	96	1+
413.87692	766	1+
414.18330	554	1+
414.19448	598	1+
415.11239	188	1+
415.14339	196	1+
415.87441	786	1+
416.94642	330	1+
417.81316	406	1+
417.84971	220	
417.87979	236	
418.24435	210	1+
418.40278	186	
418.84810	448	1+
419.13618	324	1+
419.78733	302	1+
420.24411	182	1+
421.39987	188	1+
421.88420	1862	1+
422.03172	200	1+
422.69592	192	1+
422.81829	198	
422.87406	928	1+
423.83308	208	
424.01244	220	1+
424.14276	430	
424.86181	204	
425.13622	294	
425.87772	2198	
425.92787	380	1+
426.13209	334	1+
426.79829	232	1+
426.86183	2642	1+
426.93382	272	1+
426.97749	208	
427.73384	558	1+
428.11002	432	1+
428.22233	252	
428.84762	596	1+
428.88485	3326	1+
429.82283	352	1+
429.92314	208	1+
430.74050	322	
430.85807	562	
430.88196	608	
431.07757	340	1+
431.58979	154	1+
431.78936	276	1+
431.86685	1640	1+
433.04768	204	1+
433.79535	266	1+
435.15667	298	1+
435.86064	422	1+
436.19993	256	1+
437.14653	372	1+
437.24628	142	1+
438.19884	184	1+
439.22597	220	1+
439.84658	202	
439.89163	1658	1+
440.95159	312	1+
441.90005	220	1+
442.15176	924	1+
443.38391	494	1+
443.88925	392	
444.09000	226	1+
444.14494	466	1+
444.38134	302	1+
444.77277	206	1+
444.87239	2218	1+
444.89581	366	
445.74169	252	1+
445.79883	310	1+
446.80734	178	1+
446.86783	262	
446.89647	538	
447.22498	262	1+
447.89352	306	
448.88435	2262	1+
449.70769	288	1+
449.82029	308	1+
449.88312	1510	1+
450.05795	186	
450.76618	638	1+
452.16980	156	1+
452.20290	308	1+
453.87017	328	1+
454.03506	114	1+
454.10061	184	1+
457.79497	182	1+
457.90290	1694	1+
459.24512	440	1+
460.16056	754	1+
460.96440	232	1+
461.83353	222	1+
462.83553	172	1+
462.88039	768	1+
463.88279	450	1+
464.08936	292	1+
465.16488	344	1+
466.90338	258	
467.88963	1300	1+
468.03789	126	1+
468.13936	160	1+
468.78350	544	1+
468.83414	234	1+
470.08959	210	1+
471.97918	192	1+
473.78430	198	1+
474.71169	256	1+
474.89905	162	1+
475.35028	190	1+
476.28213	180	1+
476.59431	120	1+
476.89677	210	1+
479.83031	182	1+
480.18686	180	1+
482.83276	148	1+
485.18752	172	1+
485.79283	396	1+
485.90100	400	1+
486.35381	240	1+
486.76067	346	
486.83629	458	1+
487.13422	162	1+
487.69269	318	1+
487.72546	188	1+
489.18402	200	1+
490.00673	186	1+
490.45560	244	1+
491.13698	254	1+
491.19573	194	1+
491.26334	218	1+
491.80019	408	1+
491.84898	200	
492.13839	296	1+
492.42411	184	1+
494.72099	166	1+
494.78879	366	1+
495.79288	294	1+
495.84619	150	1+
496.92903	248	1+
497.93266	164	1+
499.72847	294	1+
499.90048	164	1+
501.48619	194	1+
502.16020	138	1+
502.23309	296	1+
502.49091	120	1+
502.78608	232	
503.23501	246	1+
503.35377	1826	1+
503.44852	210	1+
503.76347	182	1+
504.15154	112	1+
504.27238	526	1+
505.04614	188	1+
505.21476	262	1+
505.25773	214	1+
505.51030	94	1+
505.72871	248	1+
505.80210	216	1+
506.43046	314	1+
506.46636	318	1+
506.73644	184	1+
506.78204	176	1+
506.93443	138	1+
507.33403	194	1+
507.83977	174	1+
508.13207	190	1+
508.33737	132	1+
508.75376	218	1+
509.19719	164	1+
509.29102	178	1+
509.30633	152	1+
509.47531	212	1+
509.85714	722	1+
510.02394	160	1+
510.19676	126	1+
510.65993	202	1+
511.10384	170	1+
511.80411	222	1+
END IONS

###FS:    #m/z: 336.94519 #charge 1+
###MS: 14
###MSMS: 17
BEGIN IONS
TITLE=Cmpd 12, +MS2(336.9452), 28.0-35.0eV, 0.4min #17
RTINSECONDS=19.1445
SCANS=14,17
PEPMASS=336.94519	300894
CHARGE=1+
196.88001	132	
203.95515	106	
204.00432	100	
205.94747	288	
206.97423	268	1+
208.14428	132	
209.94565	282	1+
210.88121	394	1+
211.94379	12470	
212.87796	878	1+
212.89735	136	
212.94734	352	
213.93800	7228	1+
214.87883	150	
214.89652	180	
215.88461	852	1+
217.85700	100	
217.93401	150	
222.12159	120	
222.94786	138	
223.96146	438	1+
223.97851	114	
224.48433	124	
225.03842	104	
227.10159	132	
227.89057	358	1+
227.92584	112	
228.88906	238	1+
229.95437	12290	
230.84478	194	1+
230.88759	1984	1+
230.95781	490	
231.01406	234	1+
231.94788	5408	1+
231.97573	176	1+
232.87103	100	
233.89607	486	1+
235.10036	184	1+
235.88405	154	
235.94784	284	
237.06346	240	
238.01415	116	
239.89526	318	1+
240.09085	134	
240.94788	102	
241.04617	228	1+
241.97490	146	
243.88574	120	
244.97317	124	
245.02254	164	
245.94386	106	
246.11269	134	
246.97741	414	
247.96466	3040	1+
248.89724	524	1+
249.04017	528	1+
249.96172	988	1+
250.98964	128	
251.03957	100	
251.83098	182	
251.90115	134	
251.95582	210	
252.07047	104	
252.97068	6572	
253.09280	106	
253.18391	170	1+
253.57015	110	
253.86442	128	
253.90285	474	
253.97279	176	
254.02127	110	
254.08761	100	
254.86321	202	1+
254.94230	246	
254.96546	2440	1+
255.07415	394	1+
256.91595	282	1+
256.96303	566	1+
258.96709	110	
259.95748	114	
260.82894	194	
262.44516	100	
263.05627	352	1+
263.86371	238	1+
264.04511	108	
264.90734	122	
265.01531	262	1+
265.04365	106	
266.35288	102	
267.01374	112	
267.83844	120	
267.99443	138	
268.04583	126	
268.79992	158	1+
268.84010	318	
269.12180	260	1+
269.83975	200	
270.85363	160	
270.93723	104	
270.98033	952	1+
271.79766	138	
271.84068	218	1+
271.87178	126	
272.97644	384	1+
273.12248	122	
273.91289	120	
273.95175	226	1+
274.84930	164	
274.98320	266	1+
275.05419	270	1+
275.60404	108	
276.85021	406	1+
276.96335	394	1+
277.03075	138	
277.06834	284	1+
277.14965	100	
277.83322	152	
277.96412	242	1+
278.83771	194	
278.89871	196	
279.06664	136	
280.79080	114	
280.81130	116	
281.05092	114	
281.86083	140	
282.97639	102	
285.02026	182	
285.85084	136	
286.85007	562	1+
286.94375	128	
287.05619	106	
287.90317	124	
288.06303	252	
289.85185	298	1+
289.87862	142	
289.89538	216	1+
290.40256	114	
290.86384	256	1+
290.88383	102	
291.80492	346	1+
292.05667	620	1+
292.43666	148	
293.10701	124	
293.83073	102	
293.86573	176	
293.99295	356	1+
294.18039	336	1+
294.90371	158	
295.86516	110	
295.97403	166	
296.11693	126	
296.85475	100	
296.93922	104	
296.97726	190	
296.99204	138	
297.98177	304	1+
298.06748	128	
298.81332	198	1+
298.83236	100	
299.01648	144	
299.03485	102	
299.05741	328	1+
299.31252	150	
300.51939	126	
301.00345	192	1+
302.81670	132	
303.15676	134	
304.88120	166	
305.86722	140	
306.93223	118	
307.04776	136	
307.07765	134	
307.29086	350	1+
307.89011	164	
308.86072	120	
308.88013	428	1+
309.19774	102	
309.32509	140	
309.86849	104	
310.87728	314	
311.82879	158	
311.88341	144	
312.02867	142	
312.87906	272	1+
313.81397	284	1+
313.85942	136	
314.15990	284	1+
314.81793	246	1+
316.97395	102	
319.04787	146	1+
319.21613	112	
320.16382	318	1+
321.09901	134	1+
321.23818	104	
322.11858	104	
322.13754	122	
323.22795	232	1+
323.88792	268	1+
325.03219	114	
328.89268	192	
329.82170	110	
330.88071	108	
332.87856	132	
333.89857	142	
334.16286	126	
334.63915	102	
336.23564	110	
337.04710	112	
337.08773	122	
337.18543	482	1+
337.21610	130	
337.78407	130	
338.09631	104	
338.16945	384	1+
338.18995	356	1+
338.86289	114	
339.77203	120	
339.82090	118	
341.82498	102	
END IONS

###FS:    #m/z: 363.95592 #charge 1+
###MS: 18
###MSMS: 19
BEGIN IONS
TITLE=Cmpd 13, +MS2(363.9559), 28.0-35.0eV, 0.4min #19
RTINSECONDS=22.816
SCANS=18-19
PEPMASS=363.95592	1969588
CHARGE=1+
57.85562	110	
185.86729	128	
188.86499	116	
189.86298	1108	1+
190.92983	146	
191.85721	1372	1+
191.96539	202	1+
192.88657	308	1+
196.88505	600	1+
199.88623	230	1+
200.94624	256	1+
205.94897	294	
206.88921	110	
206.94159	150	
207.01185	134	
207.40588	206	
207.87668	1564	1+
207.94971	374	
207.96482	242	1+
208.94946	186	
209.86752	160	
209.94258	5804	1+
209.99267	144	
210.88387	1220	
211.86306	112	
212.87897	5122	1+
212.91680	152	
213.41692	154	
214.41688	112	
214.89677	404	1+
216.41084	164	
218.91404	574	
219.86586	232	
221.86112	146	
221.93907	140	
222.95151	5618	1+
224.94803	10974	1+
225.04194	144	
225.05858	260	1+
225.84843	174	1+
225.89000	534	1+
226.06038	222	1+
226.15782	216	1+
226.38926	168	1+
226.94683	29884	1+
226.97332	346	
227.10289	120	
227.15941	154	1+
227.18275	110	
228.06753	160	1+
228.25243	130	1+
228.89348	1906	1+
228.94205	37544	1+
229.04743	116	
229.09720	192	1+
229.54116	106	1+
229.56232	116	1+
230.73069	84	1+
230.84955	108	
230.88902	6492	1+
231.06754	282	1+
231.11979	154	
232.01708	170	
232.10222	128	
232.88533	854	1+
233.41526	142	1+
233.79440	162	
233.86840	124	
234.12316	108	
234.14363	122	
234.56982	134	
234.87722	412	
235.03875	160	
235.07431	230	1+
240.93942	370	
240.96176	3394	1+
241.01303	144	
241.93977	362	
242.06945	142	1+
242.19345	136	
242.88499	150	1+
242.95896	3490	1+
243.06618	230	1+
244.00975	354	1+
244.06840	184	1+
244.44326	138	
244.91470	170	
244.95706	10370	1+
245.40149	210	1+
245.83436	168	
245.86250	220	1+
245.93983	166	
246.08093	220	1+
246.60846	128	
246.90481	398	1+
246.95263	14672	1+
247.15839	140	
247.62222	112	
248.04972	198	1+
248.89848	1876	1+
249.04011	212	
249.95852	136	
250.02924	196	
250.12919	194	1+
250.89241	170	
250.94500	268	1+
250.96837	692	1+
251.03964	118	
251.89861	146	
252.88912	200	
253.16370	152	
253.90477	550	1+
253.98513	248	1+
255.07904	140	
255.14339	136	1+
255.21199	154	
255.90142	130	
256.08079	120	
256.11794	160	1+
256.88745	246	1+
257.00912	126	
257.91339	296	1+
258.79757	184	1+
258.97273	744	1+
259.88241	130	
260.04988	130	
260.84111	108	
260.96783	2046	1+
263.82907	162	
263.97735	432	
264.79414	206	
264.82570	126	
264.96344	150	
265.11988	138	
265.85931	118	
265.92189	264	1+
265.97663	294	
266.56496	110	
266.86703	438	1+
266.92631	234	1+
267.00006	222	1+
267.04144	166	1+
267.97237	1442	1+
268.13386	202	1+
268.79279	326	1+
268.95794	260	
269.96820	1692	1+
270.07641	168	1+
270.82888	152	
271.84398	400	1+
271.91433	120	
272.04847	184	1+
273.80026	112	
273.92134	298	1+
274.78763	266	1+
274.94095	140	
275.90772	108	
276.78937	114	
276.85729	206	
277.08674	130	
277.91756	128	
278.07399	110	
279.10284	534	1+
279.81600	110	
279.83386	200	1+
279.96061	120	
280.79092	292	1+
280.86049	238	1+
282.00876	310	1+
282.05982	280	1+
282.80893	122	
282.94981	274	1+
283.85163	164	
283.98362	532	1+
284.80327	162	
284.87645	132	
285.84406	1056	1+
285.93692	212	1+
286.07015	170	
287.82729	230	1+
288.03165	270	1+
288.06502	258	
288.79641	140	
289.08958	270	1+
289.56685	138	
289.79879	278	1+
290.79142	392	1+
290.85113	140	
290.87377	276	1+
290.91666	372	1+
292.05752	176	1+
292.86074	262	1+
293.11570	124	
294.85981	466	1+
295.14093	234	1+
296.81130	130	
297.84102	228	1+
298.15820	148	
298.80213	462	1+
299.87938	340	1+
299.92175	212	1+
301.86264	142	
301.87823	516	1+
302.08128	194	1+
302.09625	192	1+
302.94734	178	
303.38838	114	
303.80779	342	1+
303.82924	128	
303.85587	1256	1+
304.92471	172	
306.43030	200	1+
307.08485	180	1+
307.14630	156	
307.89023	250	
308.84203	152	
308.87214	150	
309.32519	110	
309.82033	186	1+
309.95593	296	1+
310.15560	128	
310.30402	150	
310.87235	664	1+
311.13308	126	
311.81605	184	1+
311.99606	212	1+
314.06599	226	1+
314.86430	118	
314.88491	324	1+
314.92352	112	
316.43513	108	
317.13823	242	1+
318.24841	112	
318.88042	234	
318.93406	430	1+
319.82394	252	1+
319.87037	184	
320.10240	350	1+
320.93245	200	
321.04048	190	1+
321.81520	558	1+
321.86483	236	
321.94162	108	
322.88388	284	1+
322.92913	774	1+
324.04584	210	1+
324.86967	144	
324.89360	314	1+
325.10838	152	
326.08124	214	1+
326.15860	630	1+
326.87265	932	1+
327.26692	162	
327.97467	108	
329.87028	346	1+
330.87270	276	1+
331.75630	316	1+
332.08608	412	1+
333.99695	118	
334.19557	116	
336.94315	1310	1+
337.82961	132	
337.86920	272	1+
339.82667	486	1+
339.93732	786	1+
340.94241	614	1+
341.02039	160	
342.20666	112	
342.90090	270	1+
347.16527	228	1+
347.88764	184	1+
349.31795	172	
349.81585	212	1+
350.34390	296	1+
350.90185	176	1+
351.76343	310	1+
352.20002	438	1+
353.89693	132	
355.05004	150	
357.05935	130	
357.69825	218	1+
357.78608	128	
357.80247	138	
357.87638	114	
358.96002	222	1+
359.13226	210	1+
360.85026	146	1+
360.88342	134	
360.90241	194	1+
361.19277	202	
361.78119	130	1+
362.19407	110	
362.95160	418	1+
363.13703	264	
363.84586	274	1+
364.11922	252	1+
364.32712	114	
366.87944	168	
367.32650	250	1+
367.72982	138	
367.77401	190	
368.18560	112	
368.42425	312	
368.68585	116	
369.34510	204	
END IONS

###FS:    #m/z: 336.94543 #charge 1+
###MS: 18
###MSMS: 20
BEGIN IONS
TITLE=Cmpd 14, +MS2(336.9454), 28.0-35.0eV, 0.4min #20
RTINSECONDS=23.588
SCANS=18,20
PEPMASS=336.94543	373170
CHARGE=1+
182.85938	102	
189.01247	100	
196.88421	184	
198.95498	150	
199.00350	152	1+
199.87422	98	
202.94440	224	1+
208.88184	206	
209.94180	132	
210.88248	242	
211.94424	11632	
212.87740	900	1+
212.94838	322	
213.93931	4558	1+
213.98175	120	
214.87414	114	
215.88695	406	
215.93598	610	1+
217.88198	316	
217.93374	312	1+
219.74090	104	
224.69806	100	
224.90830	184	
226.89094	670	1+
226.97088	192	
227.10072	112	
227.94981	128	
228.01992	122	
229.89073	130	
229.95442	11218	1+
230.13433	144	1+
230.88796	1838	1+
231.09219	162	1+
231.95015	5416	1+
232.82820	98	
233.82617	162	
233.89599	558	1+
234.04589	98	
235.82185	138	
235.89933	210	1+
235.95212	196	
236.00745	112	
237.06277	340	1+
238.40176	106	
238.89729	376	1+
239.90107	318	1+
239.95131	128	
240.79084	118	
240.96636	100	
241.94440	152	
241.98247	128	
243.15927	98	
244.12407	326	1+
245.04249	218	1+
246.16443	154	
246.97645	300	
247.02513	464	1+
247.96556	1866	1+
248.82472	202	1+
248.90094	300	
249.09454	160	
249.89794	144	
249.96153	1452	1+
249.99453	108	
250.91246	122	
250.93114	98	
251.03156	108	
251.06971	154	
251.83927	126	
251.95728	178	
251.96926	254	
252.83337	138	
252.97006	6084	1+
253.19091	168	
253.82845	238	1+
253.90498	354	1+
254.94025	158	
254.96585	2808	1+
255.01028	114	
255.07440	314	1+
255.13986	166	1+
255.77819	114	
256.91966	108	
256.96264	364	
257.90926	160	
258.50156	106	
258.81282	270	1+
258.83275	100	
258.90525	118	
260.99354	184	1+
261.79128	208	1+
262.83276	288	1+
263.05498	602	1+
265.01686	302	1+
266.04269	190	1+
267.83708	184	
268.83645	612	1+
268.95448	104	
269.45383	102	
269.79685	184	
270.98109	566	1+
271.07160	130	
271.83504	312	1+
271.87256	188	
272.06204	116	
272.78822	256	1+
272.97571	436	1+
273.90428	150	
274.06866	276	1+
274.81982	162	
275.05480	294	1+
275.98592	330	1+
276.16742	178	
276.84440	214	
276.98970	192	1+
277.07131	186	
277.84218	158	
277.96522	210	1+
278.83378	770	1+
279.85316	138	
280.80753	124	
281.04952	232	1+
281.86981	132	
282.93094	100	
283.14644	114	
283.79038	224	
283.83992	106	
285.08889	118	
285.80012	224	1+
286.40786	98	
286.85217	272	
287.08068	120	
287.09671	98	
287.15907	192	1+
287.85093	244	
288.06774	152	1+
288.08244	198	1+
288.89933	290	1+
289.81484	108	
289.88141	128	
290.04488	158	
290.14467	100	
290.81711	116	
290.86959	148	
291.02585	116	
291.60353	106	
291.80457	212	
291.85815	104	
292.05929	128	
292.15844	144	
293.06635	196	
293.10986	262	1+
293.94119	254	1+
293.99477	304	1+
294.17386	216	
294.86007	298	
295.97265	252	1+
296.80697	174	
297.84158	136	
297.89232	106	
297.97456	176	
298.08337	178	
298.89137	200	
299.06155	142	
299.11020	230	1+
299.82796	130	
300.22829	142	
300.93014	120	
301.01661	158	
301.88193	254	1+
302.81896	116	
303.29558	166	
304.13844	98	
306.27826	142	1+
306.78432	122	
306.88602	116	
307.79460	162	
307.85912	216	1+
308.80967	380	1+
308.87905	126	
309.03238	220	1+
309.91542	100	
310.87532	724	1+
310.93297	118	
311.00390	118	
311.88010	472	1+
313.81408	110	
313.86343	116	
313.90517	104	
314.94125	114	
315.04861	216	1+
317.45283	106	
319.09763	150	
320.08776	202	1+
320.15701	374	1+
322.13232	134	
322.30955	100	
323.01860	98	
324.89304	278	1+
324.98470	108	
325.12540	150	
325.94471	212	1+
326.89026	114	
328.15388	232	1+
328.89035	216	
329.87250	118	
330.87457	160	1+
331.62921	102	
331.94506	108	
334.30880	108	
335.88814	142	
336.08958	148	
336.76974	124	
337.18091	330	
337.32507	100	
337.35670	162	
338.37159	98	
339.03059	140	
340.12415	110	
340.89894	114	
341.09876	100	
341.89284	100	
END IONS

###FS:    #m/z: 359.96118 #charge 1+
###MS: 18
###MSMS: 21
BEGIN IONS
TITLE=Cmpd 15, +MS2(359.9612), 28.0-35.0eV, 0.4min #21
RTINSECONDS=24.3605
SCANS=18,21
PEPMASS=359.96118	278544
CHARGE=1+
194.89816	120	
195.89689	148	
198.02912	202	1+
198.05086	122	
205.94873	324	1+
207.40512	124	
207.94541	174	
209.94209	2596	1+
216.83276	134	
217.91687	146	
220.95535	298	1+
221.89175	138	
221.99098	170	1+
222.95126	2600	1+
224.94766	2956	1+
225.03672	216	1+
225.88951	350	1+
225.96157	302	
226.94727	11334	1+
226.96954	178	
227.90209	274	1+
228.53241	124	
228.94221	13060	
229.11687	280	1+
229.94416	384	
230.11872	228	1+
233.82924	168	
233.95852	510	1+
234.84024	136	
235.82806	302	1+
235.96971	124	
238.95462	140	
239.06874	144	
239.09989	114	
239.15004	158	
239.90659	148	
240.13243	406	1+
240.81917	120	
240.96280	1430	1+
241.11477	164	
242.95794	1594	1+
243.86902	296	1+
244.09605	174	1+
244.95678	5118	1+
245.89290	136	
245.94011	130	
246.80564	156	
246.95236	6146	
247.95145	142	
247.96674	114	
248.03483	130	
248.85527	210	1+
249.03840	320	
250.04250	158	
250.11705	122	
250.88932	172	1+
250.94664	398	1+
250.97179	492	1+
251.03367	200	
251.14760	146	
251.84317	312	1+
252.11423	118	
252.87538	128	
252.97268	234	1+
253.09189	120	
253.11050	238	1+
254.87996	314	1+
255.07429	258	1+
256.97704	152	
257.15628	416	
257.85076	150	1+
258.14282	868	1+
258.35372	148	
258.97411	324	1+
259.87834	322	1+
260.41025	124	
260.92598	118	
260.94351	224	1+
260.96986	1296	1+
262.97389	150	
263.05582	324	1+
263.08416	132	
263.82740	278	1+
263.93317	146	
263.97625	162	
264.96496	396	1+
265.90486	290	1+
266.82160	114	
267.97328	366	
268.80995	158	
268.87056	132	
268.97428	184	
269.94602	114	
269.96866	1102	1+
270.14525	144	
270.79667	194	1+
270.85676	158	
270.92811	136	
271.84320	526	1+
272.93232	154	
273.79309	158	
273.90756	144	
275.10046	246	1+
275.80977	128	
275.91290	126	
275.97142	308	1+
276.05920	142	
276.84577	764	1+
277.80531	128	
277.87683	138	
278.07221	126	
278.88221	246	1+
280.25856	196	
280.98518	154	
281.85536	122	
281.94395	236	1+
282.06751	630	1+
282.92838	152	
283.07086	558	1+
283.13307	184	1+
283.83653	628	1+
283.98459	144	
284.50533	120	
284.87950	224	1+
284.98638	138	
288.94779	210	1+
289.14224	212	1+
289.81013	198	1+
289.86104	128	
289.87632	256	
290.86054	138	
291.03519	152	
291.40284	112	1+
292.05481	188	
292.14007	148	
292.86875	128	
292.99251	236	1+
293.11626	146	
293.12960	130	
293.85483	120	
293.86037	516	1+
294.86054	350	1+
296.03168	274	1+
296.86776	222	1+
297.18541	114	
297.20452	140	
298.08275	182	
298.26970	186	1+
298.80592	616	1+
298.98877	148	1+
299.00715	212	
299.11052	162	
299.13452	208	
299.85617	118	
299.87411	208	1+
299.94993	168	
300.29818	122	
300.95815	120	
301.07839	166	
301.77562	224	1+
301.82563	278	1+
301.84927	206	1+
301.88387	222	1+
302.10772	146	
302.14103	172	1+
302.82925	218	1+
303.93944	160	
305.09980	150	
305.93285	322	1+
306.28258	174	
306.87781	198	
307.07911	142	
308.16804	138	
308.29359	380	1+
308.79615	276	1+
308.84615	182	1+
308.88488	146	
308.90543	316	1+
309.12147	292	1+
309.99242	138	
310.80529	160	
310.88155	192	
311.34802	166	
311.88513	124	
312.85883	270	1+
314.05242	188	1+
314.80810	130	
316.81265	164	
317.09759	156	
318.93229	292	1+
319.85998	350	1+
320.31932	220	1+
320.88245	264	1+
320.93595	116	
321.16008	116	
321.93054	128	
322.93005	374	1+
322.95896	158	
323.01642	492	
323.03668	114	
323.19548	124	
323.23996	162	
323.88531	206	
324.01715	264	
325.15288	540	1+
325.34171	118	
326.01167	118	
326.16002	374	1+
326.87362	120	
326.96383	218	1+
327.87974	122	
328.81152	124	
328.88599	198	
329.32071	170	
329.86084	432	1+
330.83275	156	
330.85996	288	1+
332.81806	196	1+
333.12254	234	1+
334.05886	160	
334.12589	162	1+
336.94190	966	1+
337.11667	428	1+
338.34014	120	
338.87107	148	
339.82412	124	
340.35612	286	1+
340.91734	122	
340.93797	564	1+
341.17435	118	
341.77651	232	1+
342.89820	248	1+
344.19175	132	
345.96905	196	1+
346.90097	218	1+
347.11892	130	
348.12038	128	
349.10966	122	
349.76720	126	
350.16776	116	
355.03922	116	
356.74583	136	1+
356.79007	138	
358.19023	290	1+
358.36474	148	
358.86208	152	1+
359.96072	114	
360.70465	120	
361.19776	238	1+
361.77546	170	
361.84023	134	
361.89133	190	1+
363.12387	214	1+
363.16356	132	
363.34302	198	1+
363.82631	116	
364.79008	170	
364.99243	136	
END IONS

###FS:    #m/z: 322.92976 #charge 1+
###MS: 22
###MSMS: 23
BEGIN IONS
TITLE=Cmpd 16, +MS2(322.9298), 28.0-35.0eV, 0.5min #23
RTINSECONDS=28.0305
SCANS=22-23
PEPMASS=322.92976	5441794
CHARGE=1+
187.88848	158	
191.95393	266	
196.88469	308	1+
199.88880	134	
205.01151	176	
205.94863	372	
206.94493	236	1+
209.12595	276	
209.94608	112	
210.89972	240	
212.01521	120	
212.87611	154	
214.89134	152	
215.88737	602	
218.09245	150	
220.86834	162	
221.02265	110	
222.94960	990	1+
223.03882	114	
223.96082	166	
224.04037	128	
224.91325	114	
224.97324	208	
225.95655	182	
227.18389	108	
227.78380	108	
227.93417	174	
228.90985	164	
229.89676	130	
230.08709	138	
230.85573	200	1+
230.90639	198	
230.99315	298	1+
233.89833	300	
233.91655	152	
233.95445	190	
234.93372	104	
235.82290	478	1+
235.87627	254	1+
236.38117	172	
236.94127	240	
237.02371	294	1+
237.10597	162	
238.45857	110	
238.88666	156	
239.87130	176	1+
240.82605	106	
240.93948	1636	
240.96087	708	1+
241.03607	150	
241.93872	4424	1+
242.82135	128	
242.84174	156	
242.94096	3028	1+
243.88103	258	
244.12499	114	
244.78932	120	
244.93923	542	1+
245.83226	214	
246.12526	106	
246.89871	156	
246.97591	476	1+
246.99990	166	
247.89092	162	
248.03262	104	
249.92440	112	
250.89242	182	1+
250.96931	196	
251.10454	128	
253.03127	284	1+
253.06356	138	
255.10345	158	
256.78683	192	
256.88096	140	
257.79824	110	
257.96840	302	1+
258.05370	154	
258.83320	180	
258.85239	128	
259.09738	114	
259.84555	106	
259.92518	184	1+
260.03054	220	1+
260.14045	150	
260.79290	176	1+
260.82702	442	1+
261.35287	240	1+
262.12575	126	
262.82531	332	1+
262.91944	112	
263.14612	128	
263.82545	216	1+
263.98202	498	1+
265.06161	292	1+
265.08930	186	1+
265.85337	142	
266.95628	144	
266.97047	140	
267.14154	156	
268.18201	112	
268.80851	116	
268.90693	126	
268.95857	282	1+
269.00055	170	
269.79532	294	
271.85326	272	1+
272.08955	210	1+
272.84194	118	
272.99970	208	1+
273.79283	156	
274.79037	128	
275.06003	106	
276.16385	220	
276.32386	120	
276.84677	224	
277.79528	246	1+
277.85725	122	
278.00711	156	
278.04688	136	1+
278.81664	136	
279.09078	796	1+
279.78589	116	
280.99590	116	
281.86995	178	
281.98843	110	
282.00319	310	1+
282.80679	114	
282.83618	178	1+
282.88537	114	
283.00723	192	1+
283.06876	272	
283.79402	126	
283.87003	104	
284.29060	536	
285.16434	122	
286.86608	114	
286.88806	126	
286.91595	388	1+
288.06453	136	
288.89846	200	1+
289.15500	156	
289.80467	162	
289.88473	148	
290.07742	188	1+
290.78822	116	
290.87360	124	
291.01260	154	
291.80222	274	1+
292.05780	188	
292.15957	116	
292.84864	104	
292.98062	170	1+
293.05349	162	
293.87107	172	
294.17700	278	1+
294.85585	482	1+
294.88630	124	
295.28026	148	
296.80910	134	
297.02772	126	
298.80308	126	
298.82704	140	
298.86660	144	
299.07469	108	
299.77933	148	1+
299.85820	202	1+
300.89063	124	
302.10171	122	
303.14887	104	
304.53887	118	
305.82087	122	
306.88022	206	
306.93420	134	
307.28579	124	
307.88782	136	
308.26767	116	
308.29443	410	
308.79518	218	
308.88288	200	
308.90868	106	
309.19021	122	
309.81787	122	
310.30743	124	
310.88274	162	
311.02395	500	1+
311.88605	124	
312.82203	110	
312.87193	134	
314.81712	160	
315.81296	118	
316.84258	120	
319.17277	124	
320.15872	488	1+
320.77623	212	1+
322.86955	316	1+
323.23580	336	
323.25301	122	
324.20454	258	
324.23804	152	
324.31960	192	1+
324.88924	514	1+
325.89262	354	1+
327.27147	124	
327.88481	330	1+
END IONS

###FS:    #m/z: 340.93989 #charge 1+
###MS: 22
###MSMS: 24
BEGIN IONS
TITLE=Cmpd 17, +MS2(340.9399), 28.0-35.0eV, 0.5min #24
RTINSECONDS=28.8025
SCANS=22,24
PEPMASS=340.93989	3551602
CHARGE=1+
154.04477	96	
188.95524	132	
191.92376	420	1+
191.94292	166	1+
192.92593	348	1+
205.50680	120	
206.96743	116	
208.94238	178	
208.95810	104	
209.93537	720	1+
210.93655	532	1+
213.90232	104	
213.93913	3884	1+
214.89368	186	
215.88637	956	1+
215.93588	872	1+
217.88285	204	
217.93756	250	
219.85380	102	
219.88391	100	
220.92962	94	
221.88700	94	
222.11929	116	
223.95849	160	
224.97488	188	
226.89642	126	
226.92318	100	
226.94990	308	1+
228.94565	162	
229.39563	94	
229.90368	138	
230.42906	100	
230.88754	1008	1+
231.90416	156	
231.94945	4358	1+
233.00752	166	
233.90049	306	1+
233.94757	606	1+
234.01045	98	
235.89222	274	1+
235.95197	264	1+
239.42301	94	
239.90428	126	
240.23038	644	1+
240.95756	198	
242.19133	100	
242.96719	120	
244.89296	96	
244.95713	322	
246.80629	136	
246.97552	126	
247.84563	144	
247.93773	202	
248.90125	146	
248.98384	134	
249.03818	190	
249.88955	230	
249.95830	1492	1+
249.98433	108	
250.15765	154	
250.90227	130	
251.02682	102	
251.89154	220	1+
251.91361	128	
251.92711	104	
253.84861	124	
254.84380	122	
254.94171	100	
254.96584	2690	1+
255.07315	632	1+
255.92165	172	
256.09059	112	
256.87843	206	1+
256.91214	324	1+
256.96361	428	
257.45186	98	
258.13837	102	
258.56465	114	
258.83705	306	1+
258.90472	210	
259.95332	130	
261.47753	128	
261.85882	100	
262.83867	188	1+
262.97068	466	1+
263.05558	116	
263.83088	132	
263.87576	116	
265.18678	224	
266.84381	136	
266.97029	104	
267.03640	104	
267.13613	198	
267.80768	112	
268.00091	318	1+
268.03646	200	1+
268.80012	284	1+
269.86093	276	1+
269.89251	150	
270.93617	130	
271.06480	216	1+
271.79375	110	
271.84383	236	1+
271.91298	108	
272.93363	840	1+
272.97730	228	1+
273.46555	98	
273.79374	208	
274.98025	134	
274.98685	184	
275.83743	626	1+
276.84106	426	1+
277.80755	206	1+
277.96055	160	
279.16582	142	1+
279.79362	100	
279.95952	126	
281.04523	320	1+
281.78997	108	
281.81829	330	1+
281.86126	250	
282.02560	238	1+
282.92414	136	
283.52659	100	
283.78869	518	1+
283.84550	94	
284.52212	124	
285.42994	94	
285.84039	196	1+
286.90868	284	1+
288.06142	132	
289.15623	120	
289.78202	208	1+
289.80335	198	1+
290.86443	118	
291.24199	102	
292.43396	238	
293.44029	106	
294.27881	164	
294.85743	358	1+
294.93942	394	1+
295.88575	242	1+
295.97026	190	
296.97413	104	
297.97512	670	
298.87469	144	
299.01871	122	
299.04070	130	
299.78100	158	
300.96547	124	
301.31478	98	
301.87286	172	
301.93066	158	
301.95064	300	1+
302.17606	134	
304.95042	204	
305.05937	116	
305.08419	162	1+
306.44046	104	
306.82280	122	
306.88228	142	
307.04275	96	
307.51612	100	
307.89183	182	
308.29372	138	
308.46435	96	
308.80184	142	
308.88222	140	
310.87396	312	
310.96019	140	
311.02970	244	
311.86960	152	
311.88663	170	
312.85029	146	1+
312.87228	388	1+
312.95370	146	
313.02418	100	
313.89867	112	
315.83581	116	
315.85546	98	
319.30533	336	1+
319.88707	142	
321.88989	100	
322.80351	128	
323.08059	108	
323.23727	126	
323.82179	160	1+
324.72032	102	
324.89081	430	1+
325.80929	276	1+
327.88152	434	1+
328.18896	140	
329.42168	98	
330.87389	186	
331.04856	128	
332.80566	138	
333.85562	98	
334.75764	116	
334.77886	152	
334.95892	160	
337.28368	160	
338.86996	96	
340.07628	96	
340.75055	160	
342.83972	98	
342.90067	332	1+
343.20808	128	
345.86803	110	
END IONS

###FS:    #m/z: 363.95600 #charge 1+
###MS: 22
###MSMS: 25
BEGIN IONS
TITLE=Cmpd 18, +MS2(363.9560), 28.0-35.0eV, 0.5min #25
RTINSECONDS=29.5745
SCANS=22,25
PEPMASS=363.95600	2209930
CHARGE=1+
167.49355	118	
182.86516	260	1+
187.86762	286	
189.86160	1144	1+
191.85780	928	1+
191.95422	176	
196.88195	202	
200.94634	138	
204.87693	222	1+
205.94804	124	
207.40411	126	
207.87414	436	1+
207.94683	168	
207.97316	126	
209.86764	224	
209.94280	3444	1+
210.88311	1192	1+
212.87887	4874	1+
212.90010	156	
213.89457	716	1+
216.40892	866	1+
216.88027	118	
218.91247	362	1+
222.95152	2274	1+
223.82296	214	
224.22608	116	1+
224.88595	478	1+
224.94720	3040	1+
224.98752	138	
226.06095	250	1+
226.19454	168	1+
226.87232	168	
226.94698	19056	1+
227.08352	132	
227.13257	142	1+
227.93175	226	
228.02709	224	1+
228.89278	952	1+
228.94185	22544	1+
230.88936	6326	1+
231.07987	208	1+
232.88525	470	1+
233.06725	148	
233.99188	170	1+
234.87884	424	
235.82059	188	
236.82224	144	1+
237.92575	202	1+
238.89569	164	1+
238.97657	138	
239.07140	214	
240.14555	150	
240.83289	426	1+
240.94247	288	
240.96208	1410	1+
241.93702	1068	1+
242.79123	132	
242.86164	122	
242.95940	798	
244.03490	192	
244.78925	146	1+
244.95727	9014	1+
244.98730	116	
245.83547	142	
245.94023	220	
246.00296	258	1+
246.90351	356	
246.95237	10472	1+
247.80128	286	1+
248.89860	2098	1+
249.03369	122	
249.11469	140	1+
250.89207	192	
250.97050	306	1+
251.15122	160	1+
252.19183	148	1+
252.22554	160	
252.79243	122	
252.89778	186	
252.95455	142	
253.04903	156	
253.90724	462	
254.89074	120	
255.07792	162	
256.94802	148	
257.08124	154	
257.40903	216	1+
257.83291	298	1+
258.14106	226	
258.97296	188	
259.04943	262	1+
260.96699	878	1+
261.83450	316	1+
261.89254	152	
262.96309	128	
263.82730	128	
263.97554	172	
264.83575	136	
264.97050	540	1+
265.08848	238	1+
265.97643	400	1+
266.08892	168	1+
266.24164	194	
266.81256	134	
266.85647	128	
266.88989	140	
267.12970	258	1+
267.92395	148	
267.97221	1112	
268.80720	154	
268.95479	158	
269.80159	248	1+
269.96909	1928	1+
270.06918	130	
270.87186	124	
271.84479	672	1+
271.91865	660	1+
272.79085	404	1+
273.79435	358	1+
274.81093	126	
276.85377	212	
277.08354	128	
277.83674	276	1+
277.85296	152	
277.91482	116	
278.02939	132	
278.79510	200	
278.98046	124	
279.09946	254	
279.87511	126	
280.07251	188	
280.10626	126	
280.78929	524	1+
280.83594	226	1+
281.79946	118	
282.09945	160	
282.78418	490	1+
282.93030	172	
283.85314	184	
283.98562	244	
284.13707	124	
284.84927	130	
284.87449	116	
285.84332	922	1+
286.07032	154	
287.40068	180	1+
288.06036	150	
290.04039	240	1+
290.78478	268	1+
290.85982	208	
291.07231	146	
292.11550	308	1+
293.05732	252	1+
293.11799	214	1+
293.84818	306	
293.87699	136	
293.93298	336	1+
294.85718	236	
295.85196	158	
296.92432	174	1+
298.79969	972	1+
298.85587	150	
300.85161	144	
301.85855	572	1+
301.88217	220	
301.99759	118	
302.93326	122	
303.80541	370	
303.85510	1848	1+
303.95157	244	
303.96721	280	1+
304.14691	156	
304.26357	128	
304.68658	122	
304.80739	208	
304.87755	170	
304.97033	170	1+
305.66199	144	1+
305.82452	130	
305.87561	128	
307.13240	270	1+
307.57252	242	1+
307.86390	274	1+
308.29057	326	
308.80380	140	
310.11502	278	1+
310.30723	124	
310.87633	738	1+
310.90728	142	
311.02966	128	
311.88063	544	1+
315.82275	122	
316.81081	136	
317.81336	238	1+
317.87302	440	1+
318.09228	118	
318.93348	120	
319.87166	278	1+
320.12482	116	
320.14767	242	1+
320.95579	126	
321.81748	758	1+
321.86250	252	1+
321.97938	126	
322.93035	694	1+
324.62900	110	1+
324.86882	130	
324.89002	118	
324.92633	180	
326.87145	202	
326.98860	128	
327.86906	150	
327.90127	152	
328.19352	268	1+
328.77702	252	1+
328.88690	540	1+
329.76321	268	1+
330.87634	196	1+
332.09025	230	
333.75256	146	
336.04256	160	1+
336.82433	208	1+
336.94410	828	1+
337.75177	120	
337.89111	172	
338.05299	160	1+
338.17644	140	
338.77494	182	
338.87081	190	
338.91807	132	
338.94473	238	1+
339.82353	696	1+
339.87508	136	
340.94238	438	1+
342.90039	234	1+
343.27663	240	1+
343.77610	124	
343.81020	242	1+
346.91516	226	1+
349.31285	392	1+
350.85923	132	
350.90281	126	
351.89956	132	
352.19889	120	
354.76045	116	
355.76637	286	1+
355.77801	172	
357.71241	138	
357.77238	264	1+
358.15482	188	1+
359.85179	180	1+
359.86342	126	
360.87853	132	
361.19562	146	
363.03523	134	
363.73177	168	
363.89791	120	
363.95844	128	
364.83114	232	1+
367.32691	138	
367.74991	330	1+
368.42409	198	
368.83738	128	
369.33983	124	
369.38754	90	1+
END IONS

###FS:    #m/z: 322.92964 #charge 1+
###MS: 26
###MSMS: 27
BEGIN IONS
TITLE=Cmpd 19, +MS2(322.9296), 28.0-35.0eV, 0.6min #27
RTINSECONDS=33.2765
SCANS=26-27
PEPMASS=322.92964	5446916
CHARGE=1+
177.93279	186	
192.88670	366	
195.40917	160	
196.49465	102	
196.88558	196	
196.89564	194	1+
197.88484	180	1+
199.89143	130	
200.02162	102	
201.88280	118	
205.89331	148	
205.94977	622	1+
205.96648	168	1+
207.13249	104	
209.12652	248	
209.94415	120	
210.90102	260	
213.89597	134	
214.85637	146	
214.88850	760	1+
215.88614	514	1+
217.88878	180	
219.93214	118	
219.95319	294	1+
220.86432	104	
221.05663	172	1+
221.94225	188	
222.95180	436	
223.95796	1230	1+
225.86745	154	1+
226.15077	164	
226.94368	120	
227.06411	112	
227.10309	210	
227.93131	192	
227.95435	296	
228.90951	136	
230.88782	120	
230.91751	110	
231.88432	112	
232.84373	138	
233.83735	118	
233.89371	510	1+
235.82452	112	
236.89607	130	
237.05116	172	
238.02206	108	
238.87823	318	
239.06382	104	
239.07916	184	1+
239.78428	330	1+
240.04650	234	1+
240.81677	186	
240.88315	188	
240.93924	1400	
240.96153	444	
241.94158	1326	
242.81579	356	1+
242.90330	134	
242.94108	4876	1+
243.81697	324	1+
243.88300	182	
244.03793	230	1+
244.12661	216	
244.83697	236	1+
244.88536	140	
244.93994	992	1+
244.95877	200	
244.98634	112	
246.12392	146	
246.89917	296	1+
246.97334	748	1+
247.02494	324	1+
247.89378	180	1+
247.94289	136	
249.00494	112	
249.95782	120	
250.89736	126	
250.94378	154	
251.78842	286	
251.99637	166	
252.82603	186	
253.83893	156	
253.90574	142	
254.96116	106	
255.04078	106	
255.10814	584	1+
255.78496	168	
255.94962	102	
256.07336	266	1+
256.08534	102	
256.83747	102	
257.79716	110	
257.84674	104	
258.07315	190	1+
258.79797	196	1+
258.83007	290	1+
258.85843	104	
258.89855	134	
258.97246	182	
260.13807	110	
261.63615	108	
261.79104	324	1+
261.83546	174	
261.89187	448	1+
262.05051	338	1+
262.82986	240	1+
262.96761	144	
263.05411	282	1+
263.84636	156	
263.97915	400	1+
264.07699	224	1+
264.09694	244	1+
264.22752	110	
264.63987	106	
265.85401	652	1+
266.24586	108	
266.84249	114	
266.85739	554	1+
267.79045	174	
267.83982	100	
267.88328	230	1+
269.01035	100	
269.10393	118	
269.17831	262	1+
269.80090	178	
270.04167	168	
270.79496	114	
271.84818	298	
272.13318	274	1+
272.85084	186	
273.06739	112	
273.79288	402	1+
274.15164	278	1+
275.05583	114	
275.58955	108	
275.80863	296	1+
276.39957	102	
276.88649	138	
277.84815	104	
277.87689	104	
277.98661	140	
278.86683	118	
279.08954	992	1+
280.81023	192	
280.95970	134	
281.07366	184	1+
281.54123	100	
281.88994	192	1+
282.04701	116	
283.79050	136	
284.29190	452	1+
286.06369	288	1+
286.40524	106	
286.91770	192	
287.06400	278	1+
287.80763	100	
289.79784	212	
289.87760	568	1+
290.80306	128	
291.18300	136	
291.39809	100	
291.80477	764	1+
292.16670	194	1+
293.40151	100	
293.87060	168	
293.98006	140	
294.17923	330	
294.86235	522	1+
295.89038	132	
296.12204	118	
296.91282	104	
297.12304	158	
298.11444	116	
299.42647	100	
299.78437	378	1+
299.95554	156	
300.93428	204	
302.24161	138	
302.87060	154	
305.80332	120	
305.87109	148	
306.01860	172	1+
306.04383	226	1+
306.79947	492	1+
306.87476	190	
307.05384	248	1+
307.89244	232	
308.28798	210	
308.79338	142	
308.89164	210	
308.99199	146	
309.86176	106	
309.88341	134	
310.30557	400	
310.83123	284	1+
310.87906	930	1+
311.02316	194	1+
312.87082	136	
314.82371	344	1+
315.75535	124	
316.83684	152	1+
318.89277	144	
319.17860	176	
320.16116	588	1+
320.18338	132	
320.74742	102	
322.11321	154	
322.76756	260	1+
323.05406	132	
323.24140	366	1+
323.88445	274	
324.89572	218	
325.11851	110	
325.90195	140	
326.16662	130	
326.89386	112	
327.71130	112	
END IONS

###FS:    #m/z: 340.93968 #charge 1+
###MS: 26
###MSMS: 28
BEGIN IONS
TITLE=Cmpd 20, +MS2(340.9397), 28.0-35.0eV, 0.6min #28
RTINSECONDS=34.0485
SCANS=26,28
PEPMASS=340.93968	3573384
CHARGE=1+
189.85996	246	
191.95379	112	
192.92475	268	
195.89430	144	
205.94875	126	
208.03529	116	
208.95547	124	
209.88811	120	
210.93787	376	1+
210.95446	128	
212.87754	812	1+
213.89451	354	1+
213.93869	3540	1+
215.88601	688	1+
215.93703	1020	1+
216.04810	98	
217.85755	116	
217.88550	452	1+
217.94010	182	
218.91546	100	
222.97377	118	
223.96021	340	
224.97660	292	
226.12114	106	
226.94726	444	1+
227.97315	100	
228.93736	150	
230.56117	102	
230.88696	898	1+
230.95857	142	
231.14881	108	
231.94937	4436	1+
233.00930	164	1+
233.89884	560	1+
234.11552	96	
234.94267	442	1+
235.89402	378	
236.88427	174	
237.93761	106	
238.11946	106	
239.91624	100	
240.10280	104	
240.23063	144	
240.82231	134	
240.96099	154	
241.82860	118	
241.84580	106	
241.87962	314	1+
241.90641	224	1+
241.93607	200	1+
242.00084	100	
243.96922	108	
244.03764	172	1+
244.62069	102	
244.79513	186	1+
244.95858	112	
244.98740	128	
246.04716	338	1+
246.38851	100	
246.97370	440	1+
247.79553	106	
247.89825	106	
248.90051	182	
248.91599	110	
249.96119	802	1+
250.89982	108	
250.95567	358	1+
251.92790	156	1+
252.49384	96	
252.99386	130	
253.83397	142	
254.94007	256	
254.96371	2496	1+
255.07376	644	1+
255.13593	114	
255.84003	204	1+
256.91067	274	1+
257.96141	114	
258.83363	306	1+
258.88279	128	
258.91040	118	
258.96182	124	
259.85138	112	
260.94740	116	
262.96504	102	
264.82299	118	
264.84408	106	
266.00637	122	
267.13671	150	
267.79254	130	
267.82758	192	
268.41068	108	
268.83816	132	
268.96800	102	
269.00163	136	
269.81844	214	
270.82958	106	
271.84715	170	
271.91444	150	
272.78808	116	
272.93477	980	1+
272.97624	422	1+
273.11339	148	
273.79114	134	
274.79302	108	
274.84997	136	
275.81299	142	
276.81616	100	
276.84298	400	1+
277.85734	108	
277.96318	288	
278.81190	136	
279.85033	192	
279.96371	246	
280.07329	98	
280.81309	120	
280.91731	142	
280.95258	198	1+
281.87498	210	1+
281.93679	100	
281.99265	168	
282.80543	260	1+
282.86529	104	
283.78637	118	
283.90426	154	
284.13693	158	
285.85766	352	1+
286.06392	104	
286.91338	274	1+
286.94226	126	
287.01571	196	1+
289.07132	214	1+
289.93159	136	
289.97109	154	
290.13333	168	1+
290.79806	340	1+
291.05137	108	
291.85862	416	1+
292.43877	146	
292.76553	214	1+
293.06669	134	
293.84940	252	1+
295.97090	112	
295.99348	112	
296.80561	262	1+
296.87276	104	
296.93054	116	
296.94117	106	
296.97110	812	1+
297.97390	530	1+
298.02922	114	
298.93379	102	
299.06012	102	
299.88802	192	
299.92121	128	
300.78683	102	
300.81600	96	
302.17417	148	
302.86387	190	
302.87826	362	1+
302.91996	104	
304.15144	162	1+
304.44514	138	
304.87297	456	1+
305.27119	218	1+
305.76361	150	1+
306.30069	102	
306.88248	582	1+
307.81519	152	
308.29423	158	
309.30427	178	
309.81419	326	1+
309.88937	118	
310.31330	154	
310.87567	344	
311.88103	158	
312.79866	194	1+
312.86773	192	
313.02990	148	
313.88262	216	1+
314.06356	216	1+
314.82042	262	1+
315.96703	116	
319.87185	108	
319.89658	100	
320.17173	122	
320.80464	100	
321.82035	114	
322.08359	202	1+
322.93280	102	
324.11589	200	1+
324.24709	100	
324.89094	280	
325.89310	142	
326.27785	172	
326.79086	212	1+
326.89245	116	
328.18923	144	
328.88295	430	1+
330.81761	140	
332.08409	106	
332.80625	140	
333.76246	154	
335.30097	96	
335.76545	146	
335.79797	140	
335.89029	134	
337.18335	130	
338.86761	148	
338.98973	140	
339.83079	120	
341.75933	138	1+
342.20900	286	1+
342.90282	402	1+
345.72402	244	1+
END IONS

###FS:    #m/z: 507.84458 #charge 1+
###MS: 26
###MSMS: 29
BEGIN IONS
TITLE=Cmpd 21, +MS2(507.8446), 28.2-35.2eV, 0.6min #29
RTINSECONDS=34.821
SCANS=26,29
PEPMASS=507.84458	766006
CHARGE=1+
191.95395	308	
196.01433	646	
197.01857	350	
197.89265	174	1+
199.88720	724	1+
209.94410	256	1+
209.96287	236	1+
217.89642	262	
218.89538	272	
219.89341	194	
224.04896	238	1+
227.95409	348	
233.39976	172	
234.90417	312	1+
236.89214	226	1+
238.06419	430	1+
238.12122	186	
241.85508	332	1+
241.88207	406	1+
242.78600	272	1+
243.02750	174	
246.96886	290	1+
248.85587	350	1+
249.88954	194	
250.97032	520	1+
251.37669	200	1+
251.88014	470	1+
251.96173	224	1+
252.07729	240	
253.00078	360	1+
253.05329	196	1+
254.09098	616	1+
254.13002	182	
254.86915	418	1+
255.87325	312	1+
256.12044	242	1+
257.85628	264	1+
259.09810	284	1+
259.87964	380	
260.09991	238	1+
260.88056	356	
261.87118	184	
265.08661	184	
266.05976	256	1+
266.16759	416	1+
266.86669	230	
266.93927	198	
266.96245	220	1+
267.89095	396	1+
267.91845	338	1+
267.93499	174	
268.11852	368	1+
268.54668	136	1+
268.89061	246	1+
268.96674	204	
269.15659	274	
270.85714	480	
270.88320	228	
271.87220	502	
272.38651	234	
272.85274	2386	1+
273.95362	336	1+
274.97632	324	1+
275.03424	346	1+
275.84540	432	1+
275.97638	232	1+
276.79708	392	1+
276.84772	318	1+
277.39023	218	1+
277.87858	200	
278.12576	282	1+
278.85102	186	
278.94558	214	1+
279.12822	184	1+
279.86284	444	1+
279.89665	194	
279.91810	372	1+
280.83219	300	1+
280.88117	362	1+
281.12043	362	1+
281.14952	204	1+
281.37715	332	
281.56720	92	1+
281.84857	414	1+
282.01027	182	1+
282.38021	262	
282.84997	298	1+
282.88454	208	
283.79442	232	1+
283.97563	570	1+
284.88335	744	1+
284.89743	306	
285.38449	232	1+
285.93892	502	1+
286.98036	190	1+
287.81196	272	1+
287.84728	606	1+
287.93737	194	
288.35787	186	
288.86972	822	
289.32875	174	
289.38578	416	1+
289.88068	1658	
289.93898	204	
290.12649	428	1+
290.38816	262	1+
290.86319	4504	1+
290.90662	496	1+
291.07197	278	1+
291.13323	244	1+
291.90709	348	1+
291.92604	178	
292.39305	408	1+
292.88536	472	
293.87215	11230	1+
294.13793	228	1+
295.03684	224	1+
295.81561	284	1+
296.86013	360	
297.83948	186	
297.85706	182	
297.90177	326	1+
298.80099	468	1+
298.85297	706	
298.87562	432	
298.92582	224	1+
298.96480	182	
299.87996	240	
299.93242	248	1+
299.98614	228	1+
300.08005	160	1+
300.75319	230	1+
300.85824	1692	1+
302.88514	316	
302.94992	316	1+
304.87835	250	
305.04926	238	1+
305.12010	272	1+
305.85773	232	
306.79399	276	1+
306.83810	196	
306.85146	220	
306.87891	238	
306.94467	234	1+
306.97327	182	
307.28959	412	1+
307.89008	1332	
308.13953	1708	1+
308.29398	352	1+
308.49510	250	1+
308.76717	172	1+
308.80550	276	1+
308.87001	3746	1+
308.96062	406	1+
308.98437	318	1+
309.37839	306	1+
309.50130	284	1+
309.84563	200	
309.88921	1440	
309.98817	270	1+
310.15633	1446	1+
310.32637	174	
310.37940	174	1+
310.80383	414	1+
310.90731	278	
311.06700	280	1+
311.09516	246	1+
311.34285	360	1+
311.88293	19460	1+
312.13212	332	1+
312.30896	106	1+
312.83358	332	1+
313.13184	210	1+
313.93530	534	1+
314.37168	394	1+
314.81456	408	1+
314.86562	1572	1+
315.01293	146	1+
315.71485	258	1+
315.93913	444	1+
316.86362	1526	1+
316.88411	320	
317.81139	334	1+
317.89420	292	
318.14151	246	1+
318.18924	124	1+
318.34620	184	
318.81068	212	1+
319.05625	190	
319.10247	214	1+
319.89009	372	1+
320.34779	234	1+
320.87218	200	
320.90761	360	1+
321.03506	242	1+
321.10750	376	1+
321.88171	194	
321.90736	230	1+
322.30521	198	1+
322.85385	192	
322.96133	278	1+
323.85910	610	1+
323.87750	244	
324.86155	440	1+
325.13551	216	1+
325.89920	614	
326.87727	3190	1+
327.37257	880	1+
327.70128	126	1+
327.83884	346	1+
327.87892	2588	1+
328.37195	630	1+
328.89863	400	
330.16063	472	1+
330.37620	400	1+
330.83476	266	
330.88058	800	
331.32299	326	1+
331.88892	536	
331.95066	462	1+
332.04118	308	1+
332.87638	1482	1+
333.17489	292	1+
334.37016	300	1+
334.39298	396	1+
334.89914	758	
335.84095	706	
335.88732	284	
335.93828	554	1+
336.01733	262	1+
336.05036	280	1+
336.87558	1248	1+
336.89969	200	
336.94125	486	1+
337.15181	216	1+
337.80223	184	
337.87923	936	1+
338.38104	472	1+
338.83461	202	
339.83121	314	1+
339.87903	470	
340.75823	152	1+
340.87970	234	
341.13060	316	1+
341.31902	192	1+
341.79430	218	
342.78461	320	1+
343.87375	872	1+
343.92366	316	1+
345.38595	174	
345.86946	200	
346.81675	372	1+
347.82026	346	1+
347.84063	232	
349.04282	244	1+
349.79935	346	1+
349.90377	234	
350.15347	380	1+
350.45303	242	1+
350.80060	252	1+
350.88636	320	
350.96596	224	
351.01427	326	1+
351.07546	192	
351.76730	412	1+
351.85500	326	1+
352.09265	278	1+
352.91112	532	
352.96090	292	1+
353.55631	168	1+
353.85336	1418	1+
353.90990	322	
354.14956	194	
354.78746	180	
354.84291	700	1+
354.89393	742	1+
355.01904	190	1+
355.86493	240	
355.89309	544	1+
356.07043	288	1+
356.40527	230	1+
356.77590	356	1+
356.82106	360	1+
357.36873	484	1+
357.93383	184	
358.02650	340	1+
358.29453	226	1+
358.91919	210	1+
359.04049	280	1+
359.84044	384	1+
360.95275	182	
361.07675	224	1+
361.32168	296	1+
361.88426	200	
362.15178	332	1+
362.40013	236	1+
362.84658	328	
363.83897	974	1+
364.07507	220	1+
364.79752	190	1+
364.84140	678	1+
364.91732	248	1+
365.30395	162	1+
365.34750	222	
365.36731	256	
365.77663	174	
366.17934	384	1+
366.62161	96	1+
366.83834	5252	1+
367.70614	714	1+
367.88059	300	
368.89679	326	
369.78134	462	1+
369.88305	316	
370.01451	262	1+
370.12031	204	1+
370.83370	218	
371.17097	328	1+
371.84805	576	1+
371.90378	476	1+
371.99378	474	1+
372.35160	180	
372.38772	510	1+
372.78595	174	
372.85148	418	1+
373.72037	570	1+
373.83346	778	1+
374.37036	710	1+
374.81487	382	1+
374.89242	438	1+
376.88536	402	
377.78218	332	1+
377.86863	424	
378.88198	646	1+
379.11300	224	1+
379.84968	666	1+
380.03826	242	1+
380.31324	150	1+
380.73542	194	1+
380.85269	552	1+
381.11838	212	1+
381.72410	232	1+
381.79633	414	1+
382.07465	270	1+
382.72900	172	1+
382.85629	688	1+
382.90398	434	1+
383.07887	220	1+
383.38109	180	
383.39761	300	1+
383.93989	184	1+
384.37097	248	1+
384.84889	9106	1+
384.89598	302	
384.91456	216	
385.03834	256	1+
385.13136	190	
385.21764	282	1+
385.77403	266	1+
386.90494	440	1+
387.09201	190	1+
387.86853	750	1+
387.90590	332	1+
388.79457	306	1+
389.20058	376	1+
389.59567	180	1+
389.70812	402	1+
390.01585	174	
390.06322	188	
390.16604	224	1+
390.84035	1248	
391.84072	880	
391.90889	364	1+
392.07324	354	1+
392.35075	238	1+
392.82391	442	
392.86421	1060	1+
393.80283	516	
393.82988	1034	1+
394.52571	214	
394.74287	222	1+
394.79935	310	
394.83482	734	1+
394.86247	794	1+
395.15199	186	1+
395.86639	452	1+
395.97890	260	1+
396.40045	450	1+
396.79978	238	1+
396.98186	224	1+
397.71525	196	
397.86004	220	
398.86880	212	
398.92286	196	1+
399.71402	268	1+
399.85198	212	
400.89612	304	1+
402.40623	416	1+
402.73289	530	1+
402.80699	224	
402.86412	3244	1+
402.89690	308	1+
403.73784	510	1+
403.80787	350	1+
403.86932	1954	1+
403.99459	172	1+
404.04351	204	1+
405.35240	220	1+
405.77240	168	1+
405.86719	1842	1+
407.72808	170	1+
407.86380	15442	1+
408.02176	316	1+
408.06118	330	1+
408.34974	284	1+
409.02715	216	1+
409.35731	186	1+
409.72008	690	1+
409.81301	314	
410.19934	174	1+
410.83822	872	
410.94132	232	1+
411.03331	188	1+
411.80832	634	1+
412.51311	128	1+
412.73036	234	
412.84855	1686	1+
412.86660	464	
413.07892	450	1+
413.39653	206	1+
413.87797	1466	1+
414.91839	402	1+
415.15445	290	1+
415.73178	358	1+
415.87468	1132	1+
416.05592	188	1+
416.73716	242	1+
416.87749	754	1+
417.81555	526	1+
417.83808	228	
417.86294	378	1+
418.10683	262	1+
418.36355	236	
419.55096	98	1+
420.35497	396	1+
421.71445	168	1+
421.88092	1234	1+
421.94789	222	1+
422.13273	204	1+
422.82233	326	1+
423.79859	328	1+
423.85519	184	
423.87257	910	1+
424.00594	198	1+
424.06289	274	1+
424.14526	250	1+
425.06712	252	1+
425.73790	368	1+
425.87820	936	
426.86092	2990	1+
426.93668	438	1+
427.73124	1010	1+
427.83111	186	
428.23571	204	1+
428.85357	694	1+
428.88641	1428	1+
429.29616	148	1+
429.73938	726	1+
429.79685	318	1+
429.82686	406	1+
430.07668	258	1+
430.15076	152	1+
430.74125	552	1+
430.86072	1698	1+
431.34096	256	1+
431.86608	1070	1+
433.20593	174	
433.87110	386	
434.84963	334	1+
434.88458	180	
435.85641	228	1+
436.77875	142	1+
437.75413	240	1+
437.79825	182	1+
439.16092	218	1+
439.89413	764	
440.89354	440	
441.39111	318	1+
442.21945	256	1+
443.00606	184	1+
443.77639	180	1+
444.37624	234	1+
444.79037	320	1+
444.87218	3088	1+
445.74065	656	1+
446.03542	182	1+
446.87440	628	1+
447.81186	320	1+
448.77349	190	
448.89529	628	1+
449.87705	660	1+
450.70015	300	1+
450.74257	374	1+
450.77222	228	
450.82253	252	1+
451.15432	244	1+
451.89588	330	1+
453.16871	270	1+
453.34579	168	1+
453.75164	216	1+
454.35992	284	1+
454.85913	202	1+
456.16343	190	1+
456.76328	232	1+
457.70162	364	1+
457.90201	672	1+
461.05542	126	1+
462.02632	176	1+
462.23644	170	1+
462.67905	168	1+
462.80505	218	1+
462.88407	854	1+
463.63760	102	1+
464.78593	226	
464.88321	256	1+
465.71887	152	1+
467.18215	168	1+
467.28097	180	
467.88709	1660	1+
468.14233	194	1+
468.73312	290	1+
468.77818	728	1+
469.28212	342	1+
471.01787	172	1+
473.09513	312	1+
475.81595	220	
476.88643	208	
480.92374	262	
484.31280	148	1+
485.79497	224	
485.89741	490	1+
486.37193	234	1+
486.72690	256	1+
486.76915	332	1+
486.79260	220	
486.84473	260	
487.37160	170	1+
487.80438	326	1+
490.72697	302	1+
491.45714	200	1+
491.84965	302	1+
492.79290	396	1+
498.73219	320	1+
499.73061	222	1+
503.64364	208	1+
503.74640	302	1+
503.80132	364	1+
504.11574	296	1+
504.46497	286	1+
504.80806	254	1+
505.11818	234	1+
505.46550	326	1+
507.22615	254	1+
507.26392	102	1+
508.10147	164	1+
509.09887	110	1+
509.85559	614	1+
510.20450	260	1+
510.89777	174	1+
512.80061	276	1+
513.33507	106	1+
END IONS

###FS:    #m/z: 322.92957 #charge 1+
###MS: 30
###MSMS: 31
BEGIN IONS
TITLE=Cmpd 22, +MS2(322.9296), 28.0-35.0eV, 0.7min #31
RTINSECONDS=38.529
SCANS=30-31
PEPMASS=322.92957	5449800
CHARGE=1+
62.65604	96	
174.97144	94	
189.86124	134	
191.95814	144	
192.88799	426	1+
194.88695	108	
196.88544	266	
197.86776	136	
201.04225	170	
205.90976	112	
205.94781	574	1+
206.96957	276	1+
209.12401	342	1+
212.87779	156	
212.89348	492	1+
213.89583	348	1+
215.88273	416	1+
221.89060	94	
222.95324	1156	1+
223.13772	96	
224.97697	120	
225.11424	110	
226.06577	94	
226.89809	194	1+
227.09702	114	
227.92800	112	
228.79669	96	
229.84980	220	1+
230.88955	214	
232.84275	106	
232.88350	142	
233.89565	120	
233.91414	130	
234.82997	132	
235.92152	180	
236.03663	124	
236.10758	102	
236.82072	192	1+
238.79833	152	
238.93678	118	
239.07769	264	
240.02543	134	
240.07421	310	1+
240.82333	146	
240.87522	110	
240.88506	134	
240.91155	126	
240.93924	1984	
240.96228	840	1+
241.79143	262	1+
241.82031	278	1+
241.94109	1354	
242.01875	112	
242.94133	4532	1+
243.88709	130	
244.12352	144	
244.78848	142	
244.83173	300	1+
244.88674	264	1+
244.93765	1056	1+
245.04200	108	
246.97367	794	1+
247.73599	92	
247.85671	112	
248.89938	166	
249.04033	216	
249.94246	92	
249.96262	156	
250.89678	326	
250.97065	130	
251.07058	202	
252.79645	134	
253.83406	378	1+
253.92201	102	
255.10893	114	
255.78823	218	1+
255.89305	408	1+
255.94968	106	
256.89562	358	1+
256.91677	220	1+
257.06615	264	1+
258.83142	142	
258.85552	120	
258.97622	190	1+
259.30166	96	
259.83224	116	
259.90019	112	
260.19865	92	
260.83097	256	
261.83515	162	
262.83188	122	
262.91206	306	1+
262.97308	516	1+
263.83119	178	
263.97705	482	1+
264.63420	100	
264.79485	106	
265.05542	118	
265.08682	124	
266.00414	116	
266.07610	166	
266.86397	178	
267.00504	100	
267.06559	94	1+
267.10270	104	
267.38345	102	
267.85008	126	
268.13902	100	
268.83976	342	1+
268.85747	130	
268.90776	182	
269.00587	150	
269.79813	174	
269.86017	92	
270.98737	104	
271.84577	272	1+
272.07118	176	
272.78779	116	
272.89755	94	
273.07989	104	
273.79034	774	1+
273.91864	138	
274.15134	130	
275.80840	128	
276.35013	116	
276.84120	124	
277.06952	148	
277.14820	130	
277.81014	106	
277.84327	116	
278.40778	92	
279.09100	592	1+
279.66322	98	
279.81911	100	
280.10951	98	
281.07905	126	
281.85274	142	
282.80907	384	1+
283.07180	276	1+
283.76631	100	
283.78595	124	
283.81422	266	1+
283.86499	188	
284.29236	440	
284.87645	146	
284.92747	136	
285.02362	94	
286.83841	92	
286.92026	422	1+
287.80412	366	1+
288.88079	276	1+
289.14761	158	1+
289.78948	98	
289.80251	526	1+
291.79733	474	1+
291.86014	120	
291.88120	126	
292.06043	258	1+
292.38497	120	
293.10078	100	
293.85607	448	1+
293.90554	206	1+
294.17748	322	
294.86203	312	1+
294.93909	260	1+
296.12556	120	
296.81055	346	1+
296.87228	282	1+
297.06405	194	
297.56360	98	
299.51994	94	
299.78487	334	1+
300.87333	314	1+
302.14953	224	
302.24296	180	
303.82419	286	
303.85300	104	
304.05909	168	1+
304.56678	102	
304.87309	166	
305.16260	94	
305.19074	94	
306.11172	96	
306.81414	164	
306.88393	746	1+
307.28974	526	1+
307.57405	94	
307.80211	328	1+
308.13830	176	1+
308.29236	350	1+
309.80654	236	1+
310.31011	258	
310.82555	110	
310.87988	658	1+
311.84239	320	1+
311.88270	554	1+
311.92371	182	1+
312.82466	138	
312.87002	146	
313.02807	118	
314.82014	404	
314.97689	94	
315.90532	96	
316.12534	98	
317.11611	94	
318.06601	94	
319.09235	248	1+
319.17416	106	
320.15842	392	1+
320.74460	134	1+
320.94358	162	1+
321.82533	136	
323.24075	254	
323.82686	100	
323.89481	126	
324.89313	562	1+
324.94528	206	1+
325.65683	100	
325.72123	100	
327.12498	116	1+
327.93033	94	
END IONS

###FS:    #m/z: 340.93956 #charge 1+
###MS: 30
###MSMS: 32
BEGIN IONS
TITLE=Cmpd 23, +MS2(340.9396), 28.0-35.0eV, 0.7min #32
RTINSECONDS=39.3015
SCANS=30,32
PEPMASS=340.93956	3553868
CHARGE=1+
188.94952	120	
189.85955	180	
192.89056	130	
192.92628	294	
196.88186	544	1+
205.95659	160	
207.40461	178	
207.97211	122	
208.88465	128	
208.95644	150	
209.94534	118	
209.98259	102	
210.93605	592	1+
212.87608	382	1+
213.93855	3484	1+
214.05765	104	
215.38435	160	
215.88596	898	1+
215.93753	384	
216.41266	180	
216.95121	132	
217.88154	496	
217.93693	172	
217.99840	110	
218.91278	172	
221.47540	100	
222.95186	140	
222.98624	108	
223.95597	406	1+
224.97363	168	
226.12910	108	
226.94548	260	
227.88038	296	1+
227.95329	178	
228.79584	102	
228.94942	130	
230.88850	842	1+
231.94995	3028	1+
232.88348	162	
233.89710	680	1+
233.94723	600	
234.88266	104	
235.86717	346	1+
235.89380	470	1+
235.94452	136	
238.93088	102	
239.78837	402	1+
239.90284	114	
239.95191	154	
240.23029	354	
240.93921	124	
241.94421	148	
243.88038	128	
243.89544	162	
244.95741	366	1+
245.03784	190	1+
245.44342	114	
246.97698	690	1+
247.04226	128	
247.88741	248	1+
249.04030	120	
249.96164	752	1+
251.95528	556	1+
252.23155	102	
252.78296	116	
253.52126	106	
254.96704	1808	1+
255.07492	304	1+
255.85623	120	
256.91304	124	
256.95989	394	1+
258.38719	108	
258.83659	126	
258.84907	212	
258.88229	210	1+
259.02116	112	
259.95956	368	1+
260.83754	204	
260.89790	106	
261.83494	98	
262.84574	204	1+
262.90992	170	
262.96379	112	
263.05131	158	
263.39138	104	
264.96003	222	
265.01600	180	
265.85722	310	1+
266.03125	104	
267.13781	150	
267.50419	130	
267.80241	100	
267.97618	140	
268.91876	186	
269.80118	164	
269.94578	98	
270.83747	234	1+
270.85290	122	
270.93856	158	
271.78017	136	
271.79173	130	
271.89228	152	1+
272.82612	128	
272.93255	368	
272.97625	440	1+
273.79131	210	
273.85270	192	1+
274.96772	224	1+
275.06165	274	1+
275.78761	158	1+
275.80958	106	
275.84299	104	
276.81238	138	
276.84977	354	1+
276.89672	158	
277.95990	242	1+
278.85463	344	1+
279.06596	100	
279.85728	218	1+
279.96923	306	1+
280.07072	120	
280.10520	170	
280.79061	114	
280.81218	210	1+
281.00753	124	
281.04793	128	
281.79722	124	
281.91022	124	
282.79151	170	1+
282.82610	104	
282.85516	364	1+
282.97413	120	
283.08484	98	
284.43132	154	
285.05731	244	1+
285.85005	156	
287.81192	132	
287.96851	104	
288.99222	168	
289.78550	258	1+
289.80824	118	
289.87408	210	1+
289.88771	160	
290.85511	290	1+
290.94054	144	
292.80702	108	
292.86502	152	
292.93362	156	
293.87228	296	
294.86089	242	1+
295.97007	240	1+
296.08148	106	
296.94825	100	
297.97677	658	1+
298.06614	104	
298.82408	108	
298.87482	158	
299.05400	304	1+
299.11262	134	
299.78625	170	
299.88255	132	
300.86688	152	
301.87641	196	
302.87486	164	
302.94261	252	1+
304.08423	310	1+
304.87444	124	
305.06002	114	
305.81946	190	
306.87997	264	
307.24027	104	
307.28929	192	1+
307.45152	104	
307.89384	230	
308.88007	364	1+
308.99535	152	
309.91137	238	1+
310.30696	116	
310.42226	194	
310.82400	122	
310.87993	642	1+
310.91689	170	1+
311.02846	132	
311.86206	110	
312.80260	354	
312.94777	264	1+
313.86132	256	1+
314.78567	102	
314.81544	104	
314.86683	202	1+
317.82167	134	
317.89428	146	
318.88236	246	1+
321.05578	206	1+
321.29870	106	
322.81529	118	
323.04529	104	
323.30161	144	
323.88803	472	1+
325.14806	120	
326.02750	108	
326.88177	394	1+
326.95640	120	
327.17766	108	
328.81578	148	
329.82414	196	1+
329.87129	130	
330.81585	112	
333.88967	120	
336.66619	98	
336.85845	248	1+
339.20091	106	
340.87222	164	
341.96247	290	1+
342.96465	238	1+
343.10605	102	
345.96490	130	
END IONS

###FS:    #m/z: 507.84444 #charge 1+
###MS: 30
###MSMS: 33
BEGIN IONS
TITLE=Cmpd 24, +MS2(507.8444), 28.2-35.2eV, 0.7min #33
RTINSECONDS=40.0735
SCANS=30,33
PEPMASS=507.84444	745528
CHARGE=1+
196.01597	580	1+
197.88989	268	1+
199.88450	412	1+
217.04337	218	1+
217.89599	526	1+
224.04179	186	1+
224.06267	204	1+
224.97437	318	1+
227.95644	338	1+
230.84649	260	1+
231.88956	502	1+
233.88494	386	1+
236.89131	172	
237.91399	210	1+
238.06159	198	
241.85152	518	1+
241.88027	276	1+
243.88441	270	1+
243.89824	202	
244.39298	242	1+
248.85291	570	1+
249.36213	260	1+
249.87988	564	1+
250.96926	1084	1+
252.08073	342	1+
252.11223	200	1+
252.84390	184	
252.87529	224	1+
253.85921	238	1+
254.91247	196	
255.89565	218	
255.92025	218	1+
257.86638	194	
258.87482	206	
260.01098	264	1+
260.09876	326	1+
261.37090	650	1+
262.03119	304	1+
262.37616	466	1+
263.90162	238	1+
263.98462	232	1+
265.08931	348	1+
265.38404	268	1+
266.01943	192	1+
266.16616	508	1+
266.86038	320	1+
268.11960	186	
268.94746	300	1+
270.01567	278	1+
270.85751	574	1+
272.37639	178	1+
272.85192	1896	1+
272.88397	226	1+
273.12838	204	1+
274.03037	192	
274.87594	212	
274.88772	204	
275.15864	230	1+
275.79640	598	1+
276.79813	476	1+
276.85947	220	
277.37862	368	1+
277.85460	394	1+
278.82993	274	1+
279.79255	210	1+
279.87981	212	
279.89841	478	1+
280.07123	190	
280.37704	1020	1+
280.80898	184	1+
280.87006	618	1+
281.37692	722	1+
281.40018	230	
282.12060	186	1+
282.68544	94	1+
282.85030	388	1+
283.81952	470	1+
283.85430	250	1+
284.57626	130	1+
284.82474	402	1+
284.87356	374	1+
285.38895	344	1+
285.94803	266	1+
286.02844	204	1+
286.87493	202	
286.90816	382	1+
287.13992	282	1+
287.78664	216	1+
287.80760	190	1+
287.84497	254	
287.89323	238	
288.14331	202	1+
288.35884	292	1+
288.86951	964	
289.36140	242	1+
289.84093	186	1+
289.88205	1110	
289.97067	230	1+
290.13188	234	1+
290.86258	4682	1+
291.36781	326	1+
291.79911	202	1+
291.81707	332	1+
291.90675	218	
291.92740	206	1+
292.14096	174	1+
292.81799	200	1+
292.88244	306	
292.99166	262	1+
293.08045	172	
293.87218	11162	1+
293.99420	190	1+
295.25547	120	1+
295.81920	246	1+
295.89689	252	
296.13878	256	1+
296.85418	524	1+
296.99793	170	
297.90510	446	1+
298.81057	188	
298.84973	274	
298.87271	286	
299.34017	196	
299.41310	342	1+
299.81210	234	
299.85178	1254	1+
299.87890	188	
300.17519	172	1+
300.41472	272	1+
300.85704	1030	1+
300.89486	234	1+
301.35359	276	1+
301.97311	270	1+
302.01169	338	1+
302.87904	336	
303.09257	204	1+
303.38769	444	1+
303.80477	174	
303.85433	400	
303.87202	186	
303.89693	182	
304.12029	338	1+
304.39082	366	1+
304.87846	314	
305.82843	396	1+
305.85730	498	1+
306.12805	504	1+
306.36009	286	1+
306.83574	274	1+
307.10307	248	1+
307.89002	1302	
308.02320	356	1+
308.07093	192	
308.14167	1598	1+
308.34679	176	
308.81058	432	1+
308.87307	2358	1+
309.37440	310	1+
309.65916	86	1+
309.81599	334	1+
309.84403	858	1+
309.88679	2100	1+
310.15792	1430	1+
310.62850	148	1+
311.80182	210	1+
311.88247	19554	1+
311.92423	420	1+
311.94610	418	1+
311.97220	162	1+
312.11038	170	1+
313.38130	190	
313.97209	202	
314.09401	172	
314.11699	134	1+
314.39556	182	
314.54536	94	1+
314.78316	314	1+
314.86943	1316	1+
314.93574	334	1+
315.37587	500	1+
316.81338	172	
316.86733	826	1+
316.88643	954	1+
317.80142	266	1+
317.81871	412	1+
318.85741	910	1+
319.89097	360	
320.02374	272	1+
320.37999	390	1+
320.87998	216	
321.19342	148	1+
322.38339	502	1+
322.84807	210	
322.88785	766	1+
323.05174	298	1+
323.12934	228	1+
323.38540	352	1+
323.85524	696	1+
324.03389	260	1+
325.34648	226	1+
325.90229	542	
325.99672	434	1+
326.05145	246	1+
326.81472	170	
326.88345	720	
327.38254	234	
327.42220	322	1+
327.80706	474	1+
327.87685	1828	1+
327.89908	490	
328.07866	300	1+
328.37452	962	1+
328.95503	444	1+
329.08311	220	1+
329.84667	222	1+
329.87242	196	
329.89367	1250	
330.15998	380	1+
330.31772	220	1+
330.88084	696	
331.69101	130	1+
331.82948	184	1+
331.88941	588	
332.35261	256	1+
332.87598	1872	1+
332.90514	444	
332.94919	692	1+
333.90316	288	
334.44517	236	1+
334.89583	620	
335.38597	466	1+
335.84436	766	
335.88448	938	1+
336.00960	170	1+
336.83549	384	1+
336.94668	220	
337.94304	186	
338.88095	1104	1+
339.02768	330	1+
339.40121	208	
339.92530	300	1+
340.07922	192	1+
340.42337	178	
340.85389	184	1+
340.92791	258	1+
341.37384	372	1+
341.87432	404	1+
343.71015	268	1+
343.87480	1046	1+
343.89821	672	1+
344.49196	114	1+
344.75384	226	1+
345.89100	700	1+
346.17903	180	
347.40813	342	1+
347.84861	428	1+
348.91828	266	
349.36616	214	
350.13169	362	1+
350.88597	1004	1+
351.18309	276	1+
351.39506	494	1+
351.76744	270	1+
351.85805	566	
352.40241	322	1+
352.90992	534	
353.85070	1978	1+
353.89738	282	
354.00732	378	1+
354.05438	188	
354.10676	256	1+
355.01248	318	1+
355.71164	204	1+
355.84183	178	
355.89041	1016	1+
355.92056	234	
356.06821	232	1+
356.82923	560	1+
357.41526	216	
358.87344	228	1+
358.91096	216	1+
358.99065	178	1+
359.34408	186	
359.79757	254	1+
359.81963	298	1+
360.82123	228	1+
361.86365	378	1+
361.94180	292	1+
362.36293	194	
362.77775	380	1+
362.86637	216	1+
363.70387	192	1+
364.89492	202	
364.99372	156	1+
365.11725	202	1+
365.78589	420	1+
365.88897	290	1+
366.36132	558	1+
366.84017	3898	1+
366.97538	192	1+
367.03481	318	1+
367.42495	122	1+
367.70618	1124	1+
368.62711	244	1+
369.37824	250	1+
369.77403	174	
369.83402	930	1+
369.87064	286	
370.18837	422	1+
370.78382	738	1+
370.91344	258	1+
371.19237	358	1+
371.72272	258	1+
371.87522	190	
371.97223	226	1+
372.38613	330	1+
372.80089	206	
372.85674	478	1+
373.05992	316	1+
373.71689	216	
373.82931	1020	1+
373.89899	320	1+
374.06000	226	1+
374.08595	216	1+
374.19319	228	1+
374.58004	194	1+
374.72461	488	1+
375.14503	238	1+
375.17506	172	1+
375.86654	688	1+
375.89242	438	1+
376.38563	292	1+
377.01460	252	1+
377.77662	320	1+
377.86767	608	1+
377.89764	300	1+
378.38081	182	
379.70833	272	1+
379.81611	304	1+
379.84750	966	1+
380.11614	148	1+
380.38821	314	1+
380.77885	252	
380.85190	708	1+
380.89021	312	1+
381.79903	462	1+
382.05251	184	1+
382.37772	184	
382.71477	350	1+
382.78041	270	1+
382.85750	736	1+
383.69116	168	1+
384.84901	9196	1+
384.89159	514	1+
384.95359	362	1+
385.19871	200	1+
385.38926	212	
387.77036	182	
388.80119	218	
388.83224	172	
389.20265	520	
389.71557	756	1+
389.79295	248	
390.11885	240	1+
390.18740	378	1+
390.78578	176	
390.84171	958	
390.89739	518	1+
391.07684	338	1+
391.84886	2224	1+
391.90143	472	1+
392.17036	152	1+
392.78161	208	
392.80126	262	
392.82754	444	
393.18920	206	1+
393.80075	460	
393.83887	216	
393.92631	186	
394.21713	158	1+
394.35578	186	
394.39551	366	1+
394.78981	512	1+
394.83430	602	
394.86278	804	1+
395.86783	568	1+
397.05190	380	1+
397.16340	150	1+
397.36649	282	1+
397.81476	236	
397.85991	284	
397.98386	188	1+
398.37183	216	1+
398.86341	256	
399.71810	292	1+
399.80635	198	
399.91790	314	1+
400.22439	248	1+
400.80581	188	
400.84792	242	
400.86698	436	
401.86083	292	
402.15395	244	1+
402.86278	3758	1+
403.04552	250	1+
403.27229	98	1+
405.87120	1202	1+
405.90172	500	1+
406.85494	346	
406.99351	260	1+
407.17026	276	1+
407.22019	256	1+
407.41964	184	1+
407.86454	15330	1+
408.05833	452	1+
409.05877	324	1+
409.72167	258	
409.81579	530	
410.15194	178	1+
410.63525	264	1+
410.76249	200	1+
410.84533	434	
411.72557	374	1+
411.80700	1450	1+
411.86271	398	
412.31565	138	1+
412.73145	282	1+
412.84505	1328	
413.03475	154	1+
413.07340	206	1+
413.87828	972	1+
414.60639	142	1+
414.78309	194	1+
414.86026	194	
415.74605	362	1+
415.87532	460	
416.30875	188	1+
416.87002	282	
417.68068	186	
417.81865	170	1+
418.09447	190	1+
418.36269	198	1+
418.85261	414	1+
421.38024	188	1+
421.88269	1158	1+
421.96519	226	1+
422.77419	382	1+
423.77978	260	1+
423.86413	526	
424.86872	332	
424.88925	280	
425.73532	290	
425.78352	342	1+
425.87822	438	
426.74451	326	
426.86092	2410	1+
426.93836	248	
426.97834	186	1+
427.07431	266	1+
427.73070	798	
427.80845	216	
428.73911	374	
428.84939	852	
428.88279	1202	1+
429.73743	726	1+
429.82625	648	
430.33592	220	1+
430.73921	472	1+
430.80340	194	
430.86089	2146	1+
430.87868	510	
431.01955	176	
431.86839	1242	1+
433.86260	230	
434.82274	278	1+
435.68055	182	1+
435.86090	486	1+
436.69030	214	1+
436.79833	264	1+
437.72639	176	
439.88906	1272	1+
440.73627	196	1+
441.17489	118	1+
442.15666	230	1+
442.87678	180	
442.94785	180	1+
443.24944	188	
443.98104	114	1+
444.87216	2560	1+
445.74052	620	1+
446.54214	102	1+
446.77672	322	1+
446.87830	510	1+
446.89787	368	
447.74539	232	
448.85200	178	
448.88231	1482	1+
449.88045	966	1+
450.12901	186	
450.75215	218	
451.71335	242	1+
451.89408	388	1+
452.75148	300	1+
453.82014	152	1+
453.86747	236	1+
454.26402	210	
455.10907	180	
457.66067	204	1+
457.90313	1128	1+
458.92656	186	
459.06383	126	1+
462.81602	220	1+
462.88311	962	1+
463.18951	170	1+
463.67783	192	1+
464.15462	210	1+
465.66402	302	1+
465.77966	310	1+
467.18821	226	1+
467.88861	1642	1+
468.77731	1106	1+
469.13826	134	1+
471.10884	148	1+
473.88640	156	1+
478.71581	194	
481.76356	218	1+
481.78605	372	1+
484.79504	282	1+
485.90117	1224	1+
486.84552	410	1+
487.25879	204	
487.43095	210	1+
487.78612	182	1+
488.06169	206	1+
488.82227	222	1+
489.06488	134	1+
490.72528	300	1+
491.02555	168	1+
491.80304	286	1+
491.84817	556	1+
493.78230	350	1+
496.73738	182	1+
497.78883	260	1+
498.26596	206	1+
498.79269	234	1+
499.73673	338	1+
500.73935	264	1+
502.76025	204	1+
503.80262	482	1+
503.85252	192	1+
504.19725	318	1+
504.29435	150	1+
504.80403	424	1+
505.80080	242	1+
506.34604	260	1+
506.46857	190	1+
508.74379	224	1+
508.77028	210	1+
509.85876	884	1+
509.93442	160	1+
511.25337	194	1+
512.11861	194	1+
512.17892	246	1+
END IONS

###FS:    #m/z: 363.95593 #charge 1+
###MS: 34
###MSMS: 35
BEGIN IONS
TITLE=Cmpd 25, +MS2(363.9559), 28.0-35.0eV, 0.7min #35
RTINSECONDS=43.754
SCANS=34-35
PEPMASS=363.95593	2273910
CHARGE=1+
178.94199	152	1+
185.86650	156	
187.87016	208	
188.86429	122	
189.86216	1620	1+
190.93423	148	
191.85819	2322	1+
192.92600	158	
193.85218	124	
195.40612	208	1+
196.88330	572	1+
199.07483	158	1+
199.88575	236	
199.98396	132	
200.87725	154	
200.94773	258	
203.88070	124	
204.89627	228	1+
205.87645	150	
205.94973	218	
206.40800	180	
206.88579	240	
207.40510	388	
207.87766	1454	1+
207.94777	528	1+
208.88417	826	1+
209.86793	146	
209.94344	6814	1+
210.88226	1832	1+
212.32290	98	1+
212.87851	13072	1+
215.89405	244	1+
216.41232	246	
217.90303	118	
218.91290	452	1+
219.86374	122	
221.70026	114	
222.95140	8956	1+
222.97964	354	1+
224.27156	96	1+
224.94791	11490	1+
225.88330	242	
226.58001	116	
226.89407	938	1+
226.94654	39718	1+
227.13782	330	1+
227.21661	218	1+
228.14423	218	1+
228.45855	164	1+
228.55758	180	1+
228.79342	184	
228.89444	2080	1+
228.94211	52582	1+
229.02177	154	
229.05758	198	1+
229.08440	222	1+
229.17165	198	1+
229.33662	164	1+
229.59643	90	1+
229.71852	120	1+
230.00456	122	
230.11775	316	1+
230.83663	188	1+
230.88866	12738	1+
231.04461	284	1+
232.88396	2300	1+
233.82756	150	1+
233.95769	158	
234.06823	172	1+
234.88167	468	
234.97914	136	
235.06568	170	1+
235.82526	210	
235.85205	284	1+
235.97467	212	1+
239.07061	176	1+
239.89898	152	
239.96279	122	
240.01058	178	
240.78514	146	
240.93987	306	
240.96139	3768	1+
241.94042	322	
242.04485	312	1+
242.80396	158	1+
242.89897	162	
242.95859	3970	1+
243.82931	210	
243.94011	160	
244.79289	364	1+
244.91118	126	
244.95644	13634	1+
244.99859	160	
245.28201	102	1+
245.94174	316	
246.78593	158	
246.90603	552	1+
246.95235	17096	1+
247.02674	280	1+
247.04331	276	1+
247.20153	86	1+
248.89915	2606	1+
249.03659	246	1+
250.04195	176	1+
250.06580	234	1+
250.28584	106	1+
250.89586	398	1+
250.94926	204	
250.96866	1012	1+
251.06990	164	1+
251.14524	136	
252.11040	142	
252.23104	124	
252.42936	114	
252.89847	1224	1+
253.06907	222	1+
253.08973	248	1+
253.16595	234	
253.83065	530	1+
253.90443	902	1+
254.07358	146	1+
257.57116	114	
257.93830	158	
258.96962	374	
260.82709	148	
260.86276	208	1+
260.96708	3962	1+
261.83417	124	
262.84484	114	
263.14593	200	1+
263.83558	330	1+
263.90376	316	1+
264.88817	170	
265.97378	424	1+
266.80787	614	1+
266.86397	126	
267.78563	210	
267.97380	1832	1+
268.07335	244	1+
268.78210	134	
268.79919	312	1+
268.94969	128	
269.84940	136	
269.96877	2734	1+
270.35955	172	
270.83639	218	1+
271.87048	170	
271.91472	796	1+
274.09782	302	1+
274.78943	134	
275.84070	122	
276.81720	126	
276.85713	168	
277.26034	226	1+
277.92138	122	
278.83862	144	
278.85709	118	
279.03004	118	
279.10039	356	1+
279.18071	114	
279.78952	768	1+
279.89333	224	1+
280.04685	222	1+
280.79218	634	1+
280.84880	524	1+
280.87405	186	1+
281.85233	374	1+
282.80676	138	
283.15630	140	1+
283.79521	218	
283.85118	358	
283.98563	524	1+
284.42689	146	1+
284.78766	120	
284.80669	226	
284.90106	348	1+
285.79405	210	
285.84384	1628	1+
285.93791	178	
286.80027	142	
286.86212	202	
287.39237	114	
287.80851	136	
288.79584	146	
288.87496	332	1+
288.92458	130	
289.85890	198	
290.08871	132	1+
290.78717	458	1+
290.88120	288	1+
292.86518	138	
292.93671	144	
293.11653	184	
293.81916	230	1+
293.85606	722	1+
294.11339	236	
294.86055	618	1+
295.90144	196	1+
295.93457	166	
296.80723	386	1+
297.11429	114	
297.14703	214	1+
298.80095	676	1+
298.88657	212	1+
299.79989	382	1+
300.85598	822	1+
300.99518	232	1+
301.80819	278	
301.85843	700	1+
301.88517	124	
301.92275	130	
302.80007	588	1+
303.80425	506	1+
303.85554	3082	1+
303.91811	130	
303.94246	156	
304.91278	228	1+
305.82038	382	1+
305.87771	146	
306.01419	246	1+
306.12729	308	1+
306.28252	292	1+
306.87558	396	1+
308.79419	180	
308.81224	132	
309.30666	402	1+
309.37902	130	
309.43338	128	
309.86930	130	
309.88995	288	
310.31008	330	1+
310.87550	660	1+
311.84092	112	
311.85589	114	
312.96372	184	1+
313.75077	116	
313.88133	160	
314.82613	282	1+
315.08687	188	
315.80482	272	1+
315.87624	164	
316.82147	154	
317.75102	230	1+
318.02865	112	1+
318.13364	168	1+
318.84641	194	
318.87383	474	1+
318.93498	318	
319.03174	126	1+
319.87367	276	1+
319.93424	136	
320.81523	738	1+
320.89852	124	
321.37211	116	
321.81471	510	1+
321.86753	152	
322.38335	114	
322.92745	650	1+
323.88114	148	
323.95299	184	1+
324.87670	234	
325.00508	196	1+
325.17319	284	1+
325.89595	210	
325.93358	210	1+
326.05336	296	1+
326.81753	208	1+
326.87241	1056	1+
327.90081	114	
328.88385	322	
329.82266	170	
329.87079	242	1+
330.86504	256	1+
335.16782	208	1+
336.03890	120	
336.75323	300	1+
336.94376	1162	1+
338.87845	216	1+
338.94533	198	
339.82907	822	1+
340.93882	982	1+
341.77813	144	
342.37750	130	
342.89569	240	1+
343.18650	268	1+
343.27251	136	
344.78499	152	
344.83651	194	
345.06165	154	
345.72711	178	1+
348.06916	180	1+
348.76910	120	
349.32124	382	1+
349.76677	164	
349.84130	126	
351.82393	160	1+
352.76779	200	
352.88695	114	
353.76174	124	
354.88250	278	1+
355.41545	146	
355.72059	260	1+
356.41862	114	
356.78284	126	
356.81120	148	
357.19893	144	
358.15136	242	1+
358.79276	132	
358.82194	220	1+
359.71161	288	1+
359.76666	134	
359.96246	118	
361.78581	134	
362.35314	240	
362.70579	162	
367.13458	272	1+
367.77628	284	1+
367.79840	140	
END IONS

###FS:    #m/z: 507.84472 #charge 1+
###MS: 34
###MSMS: 36
BEGIN IONS
TITLE=Cmpd 26, +MS2(507.8447), 28.2-35.2eV, 0.8min #36
RTINSECONDS=44.526
SCANS=34,36
PEPMASS=507.84472	705066
CHARGE=1+
120.68065	214	
196.01566	698	1+
199.88490	494	1+
214.88679	246	
219.87099	138	1+
223.95854	198	
227.63672	184	
227.95503	176	
229.85444	182	1+
238.09281	208	1+
239.85976	330	1+
241.04789	326	1+
241.85809	170	
241.88086	192	
244.04670	314	1+
244.39654	210	
244.90609	286	1+
245.04768	240	1+
249.90045	372	1+
250.90185	314	1+
250.96914	526	1+
251.12114	304	1+
252.08069	342	1+
253.37374	294	1+
254.09328	170	
256.96823	150	1+
258.81458	164	
259.86228	266	
260.85292	202	1+
260.87639	206	
261.38597	162	
261.88016	164	
262.01798	324	1+
262.87066	418	1+
264.04502	264	1+
264.11691	196	
266.02036	198	1+
266.12651	160	
266.16501	490	1+
266.86217	182	
267.78389	226	
267.86290	284	1+
268.36798	186	
268.88062	298	1+
270.00968	200	1+
270.85683	840	1+
271.07252	306	1+
271.87734	232	
272.38913	216	
272.85255	1664	1+
273.06221	202	1+
273.89200	440	1+
275.12025	324	1+
276.79554	306	1+
276.85737	334	1+
277.39075	400	1+
277.88889	234	
278.39648	276	1+
278.86568	328	
279.01832	232	1+
279.85348	192	
280.39628	194	
280.85305	522	1+
280.88324	416	
281.38309	332	
281.87606	548	1+
283.85100	340	1+
283.89694	230	
284.85297	284	1+
284.87371	552	1+
285.79483	434	1+
285.93921	280	1+
287.14621	162	1+
287.85199	264	
287.89290	294	
288.14996	132	1+
288.86852	830	
288.89042	242	
289.02983	246	1+
289.39519	366	1+
289.87881	1052	
290.12878	244	
290.79100	186	1+
290.86389	3208	1+
290.92302	176	1+
291.32381	178	
291.99409	358	1+
292.14297	162	
292.85886	442	
292.87968	388	
293.87308	7710	1+
294.12047	348	1+
294.80594	364	1+
295.36987	262	1+
295.90556	260	
296.85453	506	1+
296.87960	372	
297.81587	184	
297.90248	178	
298.80352	348	1+
298.85641	362	
299.88020	488	1+
300.34009	296	1+
300.85668	516	
301.39651	240	1+
301.85480	748	1+
301.93987	364	1+
303.13355	168	1+
303.39900	302	1+
304.40002	214	1+
304.80927	184	
304.88164	436	1+
305.15166	242	1+
305.81749	162	
305.86181	370	
306.83584	212	
307.08446	214	1+
307.28327	306	1+
307.83985	384	1+
307.88987	1668	
307.99530	180	1+
308.05127	228	1+
308.13956	1092	1+
308.33757	162	
308.84375	264	1+
308.86973	2732	1+
309.86983	1648	1+
309.88682	1650	1+
310.15732	230	
310.80640	182	
310.84438	160	
311.34589	582	1+
311.39590	148	1+
311.75712	106	1+
311.79135	216	1+
311.88290	17688	1+
311.93841	264	1+
312.02622	176	
312.83611	216	
313.72069	144	1+
313.96889	562	1+
313.99127	160	1+
314.86457	1438	1+
314.92129	174	
315.37435	358	1+
315.83142	164	
315.88069	1102	1+
315.94628	390	1+
316.16589	82	1+
316.82996	272	
316.86075	1050	1+
316.88306	696	1+
316.93622	148	1+
317.03916	140	1+
317.13590	350	1+
317.29691	136	1+
317.36468	162	
317.81415	336	1+
318.37023	182	
318.81407	220	1+
318.86057	486	
318.88874	234	
318.97146	362	1+
319.37978	284	1+
319.88778	246	
322.35171	206	1+
322.41531	232	1+
322.89425	774	1+
323.37751	352	1+
323.72644	216	1+
323.86079	214	
324.40025	176	
324.86039	254	
325.86251	188	
325.89806	356	
326.88085	536	
326.92599	388	1+
327.36870	546	1+
327.42679	246	1+
327.76544	178	1+
327.87815	1852	1+
328.37327	444	1+
328.80853	250	
328.97141	240	1+
329.88016	368	
329.89737	774	
329.97184	164	1+
329.99891	226	1+
330.16380	316	1+
330.87939	588	
330.89715	404	
331.58497	268	1+
331.78427	382	1+
331.89491	1312	1+
331.94627	458	1+
332.87682	1402	1+
332.90084	812	1+
332.95125	384	1+
333.79320	318	1+
333.93547	256	1+
334.84011	966	1+
334.89197	722	1+
335.09066	216	1+
335.84120	816	1+
335.89108	404	1+
336.87117	216	
336.90758	310	1+
337.01726	170	
337.83462	182	
337.88005	774	1+
337.90654	220	1+
338.75844	160	1+
338.82215	340	1+
339.39609	170	
339.88272	320	
340.04466	226	1+
340.89345	200	
340.92067	252	1+
341.07880	246	1+
341.18177	410	1+
341.87696	318	1+
342.18640	322	1+
342.86737	560	1+
342.91755	306	1+
343.83932	350	1+
343.87151	468	1+
345.29683	252	1+
345.89881	164	
346.83067	414	1+
346.87084	172	
346.96374	348	1+
347.17404	338	1+
347.39436	238	1+
347.87140	166	
348.07402	212	
348.78401	296	1+
348.88979	214	
348.91334	226	
349.88709	1070	1+
350.75998	196	
350.95775	318	
351.18495	312	
351.38232	178	
352.07424	270	1+
352.79686	166	1+
352.91201	398	
353.15482	202	1+
353.18411	296	1+
353.84875	1850	1+
353.91010	516	1+
353.96411	146	1+
354.40646	226	1+
354.79925	190	1+
354.86388	248	
355.88772	550	1+
355.99069	176	1+
356.34384	372	1+
356.71822	286	1+
357.03244	232	1+
357.07930	306	1+
357.36116	376	1+
357.78404	472	1+
358.08260	216	1+
359.82660	202	1+
359.87257	220	
360.11176	180	1+
360.37150	172	
360.87537	212	
360.95515	222	
361.86565	450	1+
362.54174	148	1+
362.86767	296	1+
362.89562	370	1+
364.37082	392	1+
364.86525	328	1+
365.05135	196	1+
366.35538	286	1+
366.42513	164	1+
366.78966	192	
366.83756	2710	1+
367.06482	256	1+
367.11914	86	1+
367.42751	142	1+
367.70660	846	1+
368.36542	468	1+
368.73041	290	1+
368.89499	722	1+
369.83700	532	1+
370.78544	636	1+
371.10622	248	1+
371.83414	176	
371.87270	164	
372.04964	226	1+
372.11371	172	1+
372.72058	604	1+
372.86956	550	1+
373.71825	366	1+
373.82525	292	
374.05696	164	
374.79257	372	1+
374.84790	652	1+
374.90209	164	
375.11484	214	1+
375.20734	156	1+
375.88878	178	
376.37395	252	1+
376.91070	220	1+
377.88745	208	
379.02905	214	1+
380.73354	276	1+
380.95927	226	1+
381.88860	234	
382.06112	286	1+
382.77173	284	1+
382.85801	698	1+
383.71628	556	1+
384.23001	124	1+
384.32376	198	1+
384.72110	444	1+
384.84935	5896	1+
384.89083	206	
384.93340	160	1+
385.06710	250	1+
385.88729	216	
386.34615	280	1+
386.79723	190	
387.12866	182	1+
388.71499	370	1+
388.79872	240	
388.84538	216	
388.86650	192	
389.19874	456	1+
389.37986	146	1+
389.84635	162	
390.05508	224	
390.84095	952	
391.85268	1996	1+
391.90002	194	
391.93902	312	1+
392.07553	370	1+
392.20511	176	
392.36750	260	1+
392.82090	282	
392.86154	1260	1+
393.13353	216	1+
393.79544	1132	1+
393.82992	764	1+
393.90121	538	1+
394.33953	220	1+
394.83375	440	1+
395.76220	246	1+
396.03786	188	1+
396.20517	244	1+
397.38613	270	1+
397.86000	310	
398.39046	196	1+
398.73047	172	
398.80324	396	1+
398.83221	344	1+
398.86544	408	1+
399.71388	254	1+
399.80871	258	1+
399.84951	162	
400.23682	120	1+
401.07077	206	1+
402.86298	2670	1+
402.90362	258	1+
403.91254	220	1+
405.36563	206	1+
405.40210	348	1+
405.86638	1020	1+
406.40308	280	1+
406.79032	406	1+
406.81991	244	
407.81742	202	
407.86469	11106	1+
408.09681	318	1+
408.93179	198	1+
409.09495	208	1+
409.17127	386	1+
409.71923	524	1+
410.30360	94	1+
410.83671	946	1+
410.87361	898	1+
411.80660	804	1+
411.85470	162	
412.73137	776	1+
412.84779	1078	1+
412.92301	168	
413.07433	338	1+
413.15739	232	1+
413.87285	588	1+
414.36710	172	
414.81670	300	1+
415.13925	154	1+
415.19048	170	
415.74203	266	1+
415.82323	200	1+
415.87128	978	1+
416.87499	620	1+
417.81783	290	1+
418.36910	398	1+
418.85229	210	
419.37199	308	1+
421.88133	1540	1+
422.85772	216	
423.82567	322	1+
423.93392	352	1+
424.68633	168	1+
424.72823	472	1+
424.77150	198	
424.86604	292	
424.93916	296	1+
425.73585	354	1+
425.87798	1146	
426.86175	2266	1+
426.93550	392	1+
426.97388	344	1+
427.73226	1194	1+
428.84747	1038	1+
428.88348	912	1+
429.82275	750	1+
430.14968	198	1+
430.74040	582	1+
430.85926	1424	1+
430.88100	398	
431.21845	184	1+
431.86327	1050	1+
433.84794	222	
433.88214	390	1+
434.73859	230	1+
434.82580	378	1+
434.88349	280	1+
435.85969	210	
438.70027	164	
438.84981	210	1+
439.89054	1252	1+
441.69549	186	1+
441.91794	220	1+
443.69685	210	1+
443.80722	160	
443.88428	170	
444.87076	2952	1+
445.06036	190	1+
445.10390	142	1+
445.73894	666	1+
446.89254	392	
447.76957	234	1+
447.83179	230	1+
448.77208	198	1+
448.88156	1488	1+
449.88047	1134	1+
450.23672	256	1+
450.74784	392	
450.82027	296	1+
453.26506	166	1+
453.88036	290	1+
453.89967	178	
454.74981	220	1+
454.99631	110	1+
456.77083	260	1+
457.90388	366	
458.90295	252	
459.71830	170	1+
460.66286	268	1+
461.70314	308	1+
462.88167	830	1+
463.19291	364	1+
466.78088	270	1+
467.89040	1212	1+
468.78233	402	
469.90991	266	
470.77557	196	
470.85491	194	
473.30225	170	
474.73256	290	1+
474.77942	424	1+
474.84602	102	1+
475.11533	170	
479.22665	156	1+
479.76663	204	
482.73716	154	1+
483.79463	196	1+
485.76980	208	1+
485.90032	526	1+
486.11019	244	1+
486.28321	202	1+
486.83336	248	1+
486.85866	376	1+
487.89147	168	1+
488.19380	188	1+
489.77271	280	1+
491.79521	412	1+
491.84403	304	1+
493.24016	294	1+
496.67626	202	1+
498.78407	404	1+
499.73918	182	1+
499.78585	264	1+
499.81152	194	1+
502.80953	312	1+
504.24771	220	1+
504.79792	208	1+
505.25468	162	1+
506.45669	146	1+
507.14164	230	1+
508.80166	372	1+
509.23628	162	1+
509.80363	308	1+
509.85666	540	
512.21129	132	1+
END IONS

###FS:    #m/z: 336.94537 #charge 1+
###MS: 34
###MSMS: 37
BEGIN IONS
TITLE=Cmpd 27, +MS2(336.9454), 28.0-35.0eV, 0.8min #37
RTINSECONDS=45.2985
SCANS=34,37
PEPMASS=336.94537	464002
CHARGE=1+
80.03281	92	
189.86421	164	
192.89103	148	
196.88110	98	
203.88243	160	
204.40618	106	
206.06140	92	
206.95184	136	
206.97863	170	
207.97882	246	1+
208.65734	114	
209.12581	102	
209.94247	170	
210.88305	338	1+
211.94382	10812	
212.87841	1866	1+
212.94576	422	
213.93858	4236	1+
214.88666	168	
215.88495	606	
215.93593	544	
215.97111	112	
217.88444	300	1+
222.40276	96	
222.95176	534	1+
223.90214	98	
223.95644	300	1+
226.37399	94	
226.92679	102	
226.97120	278	
227.89079	712	1+
227.95528	172	
228.89255	504	1+
229.95438	8234	
230.88840	2720	1+
230.95632	292	
231.82730	106	
231.86567	120	
231.94973	4306	1+
232.92372	114	
233.07668	180	1+
233.16197	170	
233.39254	90	
233.82576	344	1+
233.89631	634	1+
233.94813	780	1+
235.01660	248	1+
235.94721	160	
236.53036	104	
239.90380	102	
240.85770	118	
240.96243	148	
243.79712	204	1+
243.87872	190	1+
243.97963	102	
244.23661	102	
244.83091	190	1+
246.10523	100	
246.97631	240	
247.96505	2686	1+
248.03189	240	
248.78869	126	1+
248.89936	1006	1+
248.98460	140	
249.03925	116	
249.09759	98	
249.82893	148	
249.96024	1176	1+
250.06451	312	1+
250.83166	572	1+
250.89849	400	1+
250.98504	236	
251.95259	172	
251.96863	152	
252.36092	96	
252.97002	5158	1+
253.08811	98	
253.83570	146	
253.90483	444	1+
253.90776	168	
253.95358	134	
254.00256	130	
254.15093	122	
254.90443	274	1+
254.94339	204	
254.96303	2370	1+
255.07434	254	
256.02376	102	
256.91100	488	1+
257.17057	94	
257.83161	98	
257.91271	322	1+
258.87971	140	
259.95442	266	
260.05279	180	1+
260.48744	104	
260.79661	100	
260.82200	376	1+
262.00085	90	
262.80442	222	1+
262.82936	354	1+
262.92980	124	
265.85694	124	
265.99052	112	
266.84191	142	
267.40193	106	
267.83340	1308	1+
267.85733	108	
268.13021	110	
268.83714	934	1+
269.07895	166	
270.36137	98	
270.98028	504	1+
271.84379	124	
271.91531	336	1+
272.12093	90	
272.97643	140	
273.42045	104	
273.84030	126	
273.88372	124	
273.97848	100	
274.80721	162	1+
274.93980	100	
275.84920	334	1+
275.94935	100	
276.03292	212	1+
276.84997	190	1+
277.37612	106	
277.83255	1088	1+
278.83456	776	1+
278.96124	98	
280.81186	200	1+
282.04781	106	
282.27841	126	
282.81234	226	1+
283.43779	94	
284.17644	102	
284.82047	198	1+
285.84684	998	1+
286.84973	864	1+
287.02611	126	1+
287.06479	212	1+
287.80096	128	
287.96882	112	
288.40625	94	
288.84684	314	1+
288.85990	178	
289.00719	100	
289.80227	116	
289.87727	162	
290.36156	186	
290.85519	410	1+
291.80332	220	1+
292.43191	290	1+
292.87939	102	
292.90312	116	
293.10480	440	1+
293.82175	210	1+
293.87470	356	1+
293.99914	310	
294.50678	150	
294.84770	248	1+
294.93372	160	
294.97657	98	
295.04997	110	
295.91168	104	
295.97467	206	
296.02899	122	
296.12053	144	
296.74658	130	
296.86327	110	
296.92847	92	
296.98160	158	
297.80440	112	
298.77201	90	
299.05743	118	
299.87970	132	
300.01553	104	
300.89424	116	
301.76046	104	
301.87927	196	
301.90689	98	
301.92973	242	1+
302.04332	102	
304.02770	98	
304.87318	146	
306.79123	138	
306.88175	106	
308.86792	126	
309.86667	598	1+
310.04823	102	
310.91718	100	
311.85725	140	
311.94129	174	1+
312.80719	128	
312.88523	128	
314.82171	140	
314.88009	132	
314.97205	108	
315.47163	94	
316.16552	132	
317.88718	266	1+
318.37979	138	
318.89122	216	1+
319.38416	200	
319.96564	104	
321.14571	124	
322.89675	336	1+
323.05051	124	
324.61194	114	
326.88498	164	1+
327.91240	92	
328.80286	230	1+
328.88506	352	1+
329.81423	188	1+
330.17994	92	
335.87923	242	1+
336.29213	94	
337.18257	234	
337.99914	100	
338.17320	122	
338.76136	204	1+
338.86735	320	1+
340.83351	100	
341.38019	162	1+
END IONS

###FS:    #m/z: 363.95584 #charge 1+
###MS: 38
###MSMS: 39
BEGIN IONS
TITLE=Cmpd 28, +MS2(363.9558), 28.0-35.0eV, 0.8min #39
RTINSECONDS=48.9635
SCANS=38-39
PEPMASS=363.95584	1677112
CHARGE=1+
182.87026	140	
185.86594	186	
187.87337	124	
187.88908	130	
188.86518	160	
189.86189	1040	1+
191.85774	1578	1+
196.88444	698	1+
200.94737	170	
205.94947	342	1+
207.40532	228	
207.87403	856	
207.94598	430	1+
208.88481	434	
209.87709	1058	1+
209.94256	5360	1+
210.01616	162	1+
210.88313	752	1+
212.40323	138	
212.87862	6544	1+
214.89357	584	
215.88229	486	1+
216.41084	358	
218.90999	114	
222.95156	6266	1+
224.04556	282	1+
224.89335	166	
224.94748	8144	1+
224.97938	420	1+
225.88594	758	1+
226.44653	150	1+
226.88970	626	1+
226.94683	30736	1+
227.20583	92	1+
227.92927	338	
228.01288	138	1+
228.09768	198	1+
228.12575	180	1+
228.79494	176	
228.89484	1674	1+
228.94229	40538	1+
229.04042	186	
229.06685	94	1+
229.10095	170	1+
229.62003	84	1+
230.23003	212	1+
230.64332	100	1+
230.88894	8086	1+
231.34868	104	1+
231.57299	130	
232.01634	170	1+
232.88407	1246	1+
232.90338	200	
233.19198	128	1+
233.96131	112	
234.87995	602	
234.96797	108	
235.84793	144	
238.06847	222	1+
238.82502	196	
240.82553	200	
240.93728	1744	1+
240.96200	2734	1+
241.93964	1402	1+
242.02144	150	
242.95987	2402	1+
243.84074	202	
244.81803	146	
244.95700	12704	1+
245.16054	190	1+
245.81758	132	
245.94192	196	
246.90578	292	
246.95283	13950	1+
247.00742	230	1+
247.29409	112	1+
247.93516	118	
248.80068	420	1+
248.84373	238	1+
248.89912	2220	1+
249.03411	178	1+
249.12975	118	
249.78418	118	1+
250.89455	610	1+
250.94609	290	1+
250.97050	338	
251.00530	114	
251.06876	136	
251.97242	182	
252.07555	110	
252.89861	754	1+
252.95538	162	
253.83579	546	1+
253.90355	638	1+
254.01579	152	1+
255.83579	158	
257.82942	162	
258.83176	142	
258.97550	446	1+
259.44338	234	
260.83284	272	
260.96806	2502	1+
261.83360	304	1+
262.79838	172	
262.91994	178	
263.82841	186	1+
263.97527	294	
264.88865	150	
264.96833	962	1+
265.08409	238	1+
265.71363	114	
265.79514	136	
265.90876	144	
265.97349	638	1+
266.41569	160	
266.81553	178	
266.86660	200	
266.93709	140	
267.78107	136	
267.86462	268	1+
267.97242	2036	1+
268.78237	118	
269.02862	158	1+
269.14063	116	
269.96794	2238	1+
270.92604	114	
271.83921	220	
271.85437	174	
271.87425	144	
271.91399	482	1+
271.95966	122	
272.84521	158	
272.90826	342	1+
273.85430	282	1+
273.91485	252	1+
275.41844	108	
276.42176	144	
276.79639	238	1+
276.84263	172	
276.85854	166	
277.00154	112	
277.10213	118	
277.84863	150	
277.89088	150	
278.81888	142	
278.84213	244	1+
279.95910	154	
280.79315	586	1+
281.85011	146	
281.92634	108	
281.98347	120	
282.03633	122	
282.27523	138	
282.57428	108	
282.78537	190	1+
282.85622	110	
282.89631	196	1+
283.85091	504	1+
283.98954	306	1+
284.17086	128	
284.82263	126	
284.87297	194	
285.84560	1218	1+
286.90905	190	1+
287.80621	128	
287.98715	116	
288.78916	108	
289.08641	140	
289.87962	268	
290.78819	260	
290.86565	256	1+
290.88216	134	
292.86472	168	
293.11414	322	1+
293.86662	402	1+
294.86892	276	1+
296.09953	176	1+
296.40202	130	
296.80711	110	
296.82576	124	
297.80110	818	1+
298.80366	682	1+
298.86885	188	
299.86217	188	
300.86815	148	
300.92285	118	1+
301.15897	108	
301.85844	468	1+
302.09543	158	
303.81197	128	
303.85515	2078	1+
303.94244	116	
304.78971	186	1+
304.87543	132	
305.82289	146	
306.07198	110	
306.12298	112	
306.42528	146	
306.79540	210	1+
307.12993	198	1+
307.88808	288	1+
308.87384	150	
309.86912	114	
310.87407	282	
311.02235	298	1+
311.12954	134	
311.87826	286	
312.86118	128	
318.02144	108	
318.87711	128	
318.93342	602	1+
319.10191	132	1+
319.82002	110	
319.87263	118	
321.81797	604	1+
321.86641	514	1+
322.92882	294	
323.03415	122	
324.01612	162	
324.87281	146	
324.88935	292	
325.88078	136	
326.15697	110	
326.87294	918	1+
328.88359	142	
329.87168	132	
330.87382	162	
330.90612	146	
332.24279	134	
332.90426	150	
333.77682	128	
336.94565	506	
337.08633	250	1+
337.82325	260	1+
337.94820	230	
338.86988	212	
338.94407	210	
340.93940	362	1+
342.02484	148	
342.90207	172	
343.76977	102	1+
343.87721	206	1+
344.89086	220	1+
346.94314	110	
349.31926	166	
349.77377	152	1+
349.81990	124	
349.86014	206	1+
351.07446	156	
351.89847	108	
352.19177	256	1+
352.76169	158	
352.88831	110	
353.75813	200	1+
354.79024	128	1+
357.05842	120	
357.86766	308	1+
358.86940	240	1+
359.86344	198	1+
359.95913	236	1+
360.75970	110	
360.77824	234	1+
361.83694	134	
363.15320	122	
363.77178	134	1+
365.72131	204	1+
366.88688	120	
367.77643	172	
368.74316	186	1+
END IONS

###FS:    #m/z: 336.94530 #charge 1+
###MS: 38
###MSMS: 40
BEGIN IONS
TITLE=Cmpd 29, +MS2(336.9453), 28.0-35.0eV, 0.9min #40
RTINSECONDS=49.736
SCANS=38,40
PEPMASS=336.94530	343558
CHARGE=1+
165.86383	100	
182.86806	194	
192.88764	122	
196.00613	122	
196.87934	150	
197.89473	110	
198.96039	92	
205.94458	142	
205.97050	148	
208.88530	132	
209.13926	138	1+
209.91418	204	1+
209.94627	106	
210.88341	456	1+
211.79265	106	
211.94394	8780	
212.11495	126	1+
212.87780	2080	1+
212.94574	232	
213.41103	100	
213.89736	158	
213.93906	3260	1+
215.88720	702	1+
215.93706	504	
217.88314	390	
217.93966	334	
218.42501	114	
218.83415	170	1+
218.86615	96	
223.96015	568	1+
224.56909	128	
225.90158	100	
225.91417	92	
226.94528	94	
227.95566	258	
228.89424	546	
228.93845	110	
229.42714	96	
229.95410	8502	
230.88895	3428	1+
230.95602	194	
231.94994	3860	1+
232.82321	146	
232.90733	106	
233.82477	404	1+
233.89729	654	
233.95002	540	1+
234.57029	106	
235.79514	228	1+
235.89215	110	
235.94731	142	
237.05325	152	
237.08392	108	
239.95791	142	
240.79598	118	
240.96036	106	
241.94585	130	
243.01813	126	
245.79803	110	
247.96528	2240	
248.89987	798	1+
249.96305	866	1+
250.24919	146	
250.73282	96	
250.83203	214	
251.82708	176	
251.91715	112	
251.95660	254	
252.83804	142	
252.86394	146	
252.96977	4880	1+
253.83826	120	
253.90381	598	1+
254.37435	92	
254.96624	2286	1+
255.07390	96	
255.10948	98	
255.85553	92	
255.87099	210	1+
256.01860	90	
256.91175	260	
256.96179	202	1+
257.34600	100	
257.84134	306	1+
258.96183	128	
260.93352	156	
261.83505	134	
262.45757	98	
263.24936	96	
264.88216	100	
265.81329	142	1+
266.44881	98	
267.83736	940	1+
267.97222	122	
268.83997	828	1+
269.80340	112	
270.98219	374	1+
271.14568	92	
271.84582	174	
271.91538	138	
272.78390	96	
272.93193	98	
272.97665	154	
275.07121	130	
276.85282	370	1+
277.09357	146	
277.83595	138	
277.94668	174	1+
278.83646	648	1+
279.09731	126	
280.42553	94	
280.46034	104	
280.84382	118	
281.11707	90	
281.86600	90	
283.91032	98	
284.80400	226	1+
284.86358	98	
284.98194	96	
285.85194	272	
286.84907	1924	1+
286.90777	144	
286.92957	108	
287.93748	94	
290.81489	118	
290.85071	384	1+
291.43018	188	1+
291.80089	216	
292.16465	164	
292.81273	112	
292.87160	118	
293.07029	114	
293.10544	148	
293.81772	100	
293.87058	138	
293.99812	234	1+
294.18259	164	
294.83350	122	
294.89863	134	
295.17500	92	
295.96988	304	1+
296.80361	118	
298.04881	94	
298.30684	158	
298.43004	104	
298.82084	136	
298.85294	112	
298.94034	94	
299.43272	92	
299.87990	134	
302.82375	162	1+
302.93545	132	1+
303.43397	104	
303.80250	180	1+
303.85921	288	1+
303.87939	210	
303.96294	104	
304.10288	168	1+
304.86074	180	1+
306.03098	276	1+
307.03461	218	1+
307.80430	112	
307.97911	96	
308.86518	182	
309.86261	126	
309.89070	94	
310.87554	106	
312.87675	114	
313.86811	120	
314.13014	102	
314.81676	114	
316.05635	92	
316.88617	92	
317.94004	146	
318.42928	94	
319.87710	108	
320.06823	100	
320.15818	238	
322.42298	94	
324.90428	164	
325.90098	208	
326.89532	178	
327.62096	100	
328.42150	98	
328.88637	124	
329.87319	146	
330.86632	118	
330.88627	148	
334.13401	92	
335.07760	112	
337.18132	274	1+
339.40025	100	
341.13757	136	
341.77706	114	
END IONS

###FS:    #m/z: 359.96106 #charge 1+
###MS: 38
###MSMS: 41
BEGIN IONS
TITLE=Cmpd 30, +MS2(359.9611), 28.0-35.0eV, 0.9min #41
RTINSECONDS=50.508
SCANS=38,41
PEPMASS=359.96106	255268
CHARGE=1+
188.06857	108	
191.10253	192	
198.05474	152	
198.88874	240	1+
207.40724	154	
207.94410	446	1+
209.94486	1038	
214.89636	154	
216.41045	304	
216.90886	104	
218.91402	132	
219.90481	124	
221.15273	120	
221.89117	252	
222.89199	150	
222.95135	1946	1+
224.80996	98	1+
224.94786	2736	1+
224.97038	178	
225.08763	114	
226.94699	9818	1+
227.64170	150	1+
227.93098	152	
228.94159	12002	
229.94467	420	
230.88768	152	1+
233.94199	336	1+
233.96045	480	1+
234.14558	104	
234.93044	154	
235.82373	246	1+
235.84716	282	1+
237.06339	154	
237.89595	108	
238.93837	106	
238.96825	144	
239.07554	294	1+
239.14993	210	
240.13303	146	
240.15035	130	
240.81923	124	
240.93981	540	1+
240.96267	1114	1+
241.01427	208	1+
241.78607	178	
242.95742	1294	1+
244.95697	6188	
245.80432	168	1+
245.86508	142	1+
245.94226	390	
245.95858	236	
246.95327	4860	
246.97781	184	
247.95920	108	
248.80328	176	
248.85727	206	1+
248.89699	112	
249.96380	500	1+
250.94240	310	
251.84396	136	
251.86494	314	1+
252.11499	168	1+
252.95447	268	
253.09362	170	
253.36778	144	
253.83380	522	1+
256.08944	242	1+
256.92959	188	
257.15990	386	
257.91179	128	
258.07427	128	
258.14188	576	
258.83439	116	
258.97294	282	
259.79636	256	
259.90793	108	
259.97815	118	
260.94694	208	
260.96876	1138	1+
262.05833	104	
262.95095	246	1+
263.22774	110	
263.82775	260	1+
264.07390	130	
264.95789	134	
265.82899	124	
265.97420	434	1+
266.07395	110	1+
266.81162	172	
267.41627	188	
267.78351	114	
267.80033	132	
267.97235	1018	1+
268.13231	126	
268.95943	158	
269.96965	1090	1+
270.80564	140	1+
271.64111	100	
271.84250	504	1+
271.91201	118	
271.99274	140	
273.33981	120	
273.86125	112	
273.96628	144	
274.08973	268	1+
274.82477	216	
274.86458	124	
275.10060	260	1+
275.17481	182	
275.97406	232	1+
276.80885	376	1+
276.84416	180	
276.92404	102	
277.75243	104	
277.80834	242	1+
277.84968	368	1+
279.80145	146	
280.02597	118	
280.79557	218	
280.84176	126	
280.98248	368	1+
281.11794	272	
282.06023	358	1+
282.92570	118	
283.78456	204	1+
285.02059	126	
285.94571	144	
286.87993	132	
287.86296	424	1+
290.79460	124	
290.85946	306	1+
291.04630	116	
291.87940	292	1+
292.79060	170	
293.06817	120	
293.11570	144	
293.80499	248	1+
294.86165	678	1+
296.04726	220	1+
297.80916	140	
297.86428	222	1+
298.80343	402	1+
298.85165	116	
299.12920	178	1+
300.38331	102	
300.82044	278	1+
300.86865	144	
300.92620	108	
301.07925	282	
301.78289	124	
302.20425	156	
302.85913	102	
302.88183	140	
302.92265	152	
303.94893	192	
304.79809	190	1+
306.40087	116	
306.88497	166	
308.97616	196	1+
309.79668	212	1+
310.87742	190	
311.87833	424	1+
313.07736	118	
313.93912	202	
314.81818	136	
314.89290	218	1+
316.75442	152	
316.81200	242	
317.82183	110	
317.94491	112	
318.11821	102	
318.93736	248	
319.86823	262	1+
321.86805	108	
322.01561	106	
322.31672	152	
322.89108	102	
322.92908	564	
323.86699	124	
324.75379	100	
324.89697	350	1+
326.02482	192	1+
327.35216	116	
327.87960	174	1+
328.13336	144	
331.04410	202	1+
332.88508	128	
333.39448	136	
333.89458	118	
333.94635	238	1+
335.76721	230	1+
336.90089	154	
336.94393	728	1+
337.18513	114	1+
337.77015	196	1+
337.83665	132	
338.20631	110	
339.82281	118	
339.87445	136	
340.93763	226	
341.72475	126	
342.89754	156	
349.70940	142	
351.16126	200	1+
352.78380	124	
352.88396	112	
354.19479	258	1+
354.89240	150	
355.94432	130	
356.76792	230	1+
356.83543	132	
356.85161	118	
358.23017	134	
358.77291	156	
358.83936	184	1+
358.86791	100	
359.76056	120	
359.93937	116	
360.20070	150	
361.18191	120	
361.33713	106	
361.71787	224	1+
361.78604	118	
363.76917	346	1+
364.77235	274	1+
END IONS

###FS:    #m/z: 322.92957 #charge 1+
###MS: 42
###MSMS: 43
BEGIN IONS
TITLE=Cmpd 31, +MS2(322.9296), 28.0-35.0eV, 0.9min #43
RTINSECONDS=54.1765
SCANS=42-43
PEPMASS=322.92957	5338168
CHARGE=1+
187.85808	88	
192.88783	346	1+
196.88358	286	1+
199.88390	234	1+
201.04316	132	
203.87993	134	
203.89405	198	1+
205.94732	588	1+
207.39629	94	
209.12579	96	
209.94405	204	1+
210.90162	156	
211.89238	90	
212.87965	352	1+
212.90082	222	
214.89558	142	
214.98888	90	
216.88466	110	
218.12576	100	
218.89095	100	
221.88139	106	
222.91415	94	
222.95303	956	1+
222.98355	96	
223.14904	94	
223.95718	732	1+
224.95089	168	1+
225.88481	136	
226.15153	128	
227.09766	104	
227.93114	204	
228.59448	98	
228.89344	134	
228.90767	98	
230.85113	160	
230.88595	398	1+
232.90357	118	
233.83468	164	
234.82177	324	1+
235.39858	92	
235.87706	94	
236.01034	132	
237.05355	96	
237.82489	184	1+
237.93188	94	
238.79535	106	
238.89182	104	
238.94144	298	1+
239.07637	234	
239.78794	442	1+
240.12455	130	
240.87426	126	
240.94064	3056	
240.96572	458	1+
241.45874	90	
241.94203	2548	
242.03261	186	1+
242.83544	146	
242.94083	8230	1+
243.82365	320	1+
243.91798	108	
244.79095	124	
244.88637	114	
244.94006	1672	1+
245.10485	92	
245.80119	90	
245.86496	98	
246.82856	102	
246.97387	394	1+
247.91759	98	
248.90084	122	
248.95472	150	
250.94354	140	
251.84413	100	
252.16803	94	
252.79329	146	
253.83815	560	1+
253.92672	146	
254.12160	110	
254.84402	396	1+
254.90946	152	
255.10818	230	
255.82573	96	
256.10502	232	
256.46233	100	
258.01694	140	
258.17144	90	
258.34169	118	
258.79729	94	
258.83997	130	
258.97295	226	
259.03645	234	1+
260.20019	88	
260.97130	106	
261.33849	100	
261.83151	246	
262.03720	286	1+
262.82815	720	1+
263.84455	148	
263.88558	92	
263.97755	180	
264.07899	90	
265.05785	186	
265.85892	188	1+
265.87980	92	
266.05297	206	1+
266.08429	94	
267.04435	104	
267.07543	142	
267.79127	118	
268.85214	134	
269.79753	200	
270.79626	116	
271.02213	124	
271.84984	114	
272.84956	92	
273.79256	400	1+
274.05238	90	
274.15227	194	
275.80849	112	
276.80802	98	
276.84766	272	
277.06943	94	
277.09157	100	
277.85846	240	
278.54515	108	
278.86391	142	
279.08990	494	1+
280.81262	200	1+
280.85550	108	
281.88250	188	1+
281.99058	100	
283.04852	140	
283.06985	258	
283.79175	120	
283.86150	208	
283.89023	206	1+
283.94876	250	1+
284.07562	138	
284.29360	388	1+
284.78976	100	
284.84837	156	
284.91987	94	
285.03185	92	
285.85284	124	
286.80485	226	
286.88292	94	
286.91659	194	1+
287.86002	92	
288.86743	296	1+
289.80663	110	
289.85733	356	1+
289.87879	96	
290.79706	810	1+
290.85791	252	1+
291.80261	504	1+
292.85681	90	
292.87534	282	1+
292.99528	122	1+
293.43094	90	
293.79991	208	
293.84963	334	1+
294.17918	154	
295.17911	92	
295.22894	200	1+
296.04240	90	
296.12091	138	
297.82007	132	
297.87308	126	
298.73320	208	1+
298.80491	172	
299.78217	328	1+
299.82686	120	
299.85450	96	
300.78245	202	1+
300.84630	130	
302.14587	118	
305.88078	640	1+
306.04605	110	
306.88397	526	1+
307.20834	90	
307.80045	280	1+
308.29120	142	
308.30696	110	
310.31212	124	
310.84549	108	
310.87487	354	
311.13376	90	
311.87962	198	
312.87714	108	
313.02307	100	
314.11444	96	
317.10723	226	1+
318.11047	214	1+
319.05785	168	1+
320.29936	100	
320.76672	96	
322.85200	184	1+
322.93140	188	1+
322.98643	114	
323.23966	270	1+
323.87934	92	
323.89293	416	1+
324.81018	144	
324.89427	354	1+
325.77127	126	
326.00872	120	1+
326.13581	96	
326.88357	168	
327.76409	124	
END IONS

###FS:    #m/z: 340.93983 #charge 1+
###MS: 42
###MSMS: 44
BEGIN IONS
TITLE=Cmpd 32, +MS2(340.9398), 28.0-35.0eV, 0.9min #44
RTINSECONDS=54.9485
SCANS=42,44
PEPMASS=340.93983	2552166
CHARGE=1+
187.88184	116	
189.39255	98	
190.93186	148	
192.92515	322	
193.89286	140	
194.88885	134	
196.88647	108	
197.89136	128	
197.99332	100	
205.87473	150	
205.89248	142	
205.94999	130	
207.87734	120	
207.97364	124	
208.95676	130	
209.89316	168	
210.88378	142	
210.93403	112	
212.87709	802	1+
213.12603	148	
213.87832	478	1+
213.93928	1458	1+
214.04719	98	
214.89634	198	
215.88627	1036	
215.93701	340	
216.41131	208	
217.88190	424	1+
218.91107	100	
222.89656	144	
223.96220	396	1+
228.94251	292	1+
229.79588	102	
230.88660	1520	1+
231.88739	878	1+
231.94875	2496	1+
232.43314	130	
233.89727	332	1+
235.39009	158	
235.89361	638	1+
235.94739	216	
237.09148	102	
237.83057	114	
238.04815	130	
238.88560	160	
238.91917	116	
239.78447	140	
240.06930	132	
240.22918	368	1+
240.89197	106	
242.83564	130	
242.88841	112	
242.94255	180	
243.87519	100	
244.44504	172	
244.95840	260	
245.94750	122	
246.06417	110	
246.87455	278	1+
246.97703	258	
247.97589	188	
248.12009	98	
248.89488	336	1+
249.89683	220	1+
249.96067	736	1+
251.79009	130	
251.95669	188	
252.01984	114	
252.97001	168	
253.83437	170	
253.85591	194	1+
253.88476	238	1+
254.91405	104	
254.96637	1112	1+
255.07125	218	
255.55319	208	1+
256.91261	118	
256.96232	256	1+
257.36718	158	
257.84659	124	
258.44249	100	
258.80057	164	
258.84352	792	1+
258.90825	240	
259.95787	400	1+
260.98149	112	
261.84227	246	
261.89448	114	
261.95645	140	1+
262.41148	96	
263.83994	316	1+
264.96485	150	
265.01464	176	1+
265.37773	108	
265.85966	164	
267.79965	108	
268.86696	152	
269.00756	130	
269.79733	346	
271.84590	178	
272.83849	104	
272.85523	126	
272.93348	508	1+
272.97579	292	1+
273.78605	112	
273.91268	132	
273.95639	124	
274.89697	168	
276.78632	110	
276.85893	190	
277.86479	132	
278.81315	98	
278.85611	298	1+
278.90873	100	
279.92076	124	
280.84800	252	1+
281.05354	102	
281.79370	140	
281.96471	98	
282.06787	122	
283.45049	98	
283.86514	142	
284.81502	170	1+
285.42894	150	
288.79537	136	
288.86825	132	
289.78693	248	1+
289.85272	698	1+
289.88019	304	
290.04201	194	
290.05687	124	
290.85637	452	1+
291.38559	100	
291.80077	234	1+
292.81648	120	
293.87100	210	
294.85271	510	1+
295.85384	372	1+
295.88865	176	
296.80736	118	
297.88324	106	
297.97411	110	
298.58126	104	
299.78423	108	
299.88273	158	
301.51421	120	
302.94528	150	
304.89184	112	
306.81832	104	
306.87607	208	
307.79854	160	
307.88592	126	
308.29092	238	
308.31041	106	
308.80733	100	
308.87226	174	
309.88484	108	
309.97272	106	
310.81134	172	
310.87851	838	1+
312.80433	328	1+
313.87329	242	1+
314.87623	172	1+
315.82425	130	
315.85268	98	
315.99017	126	
316.10319	192	1+
319.32399	130	
319.80593	160	
321.14568	110	
321.81175	188	1+
321.88245	110	
323.30341	168	
323.77611	122	
323.88200	130	
324.89448	210	
325.83428	98	
325.90417	140	
328.72089	116	
328.81477	182	
328.88680	372	
329.17870	112	
329.87819	98	
330.81397	174	
330.88518	106	
331.00673	138	
332.88262	112	
332.93201	126	
333.84004	106	
337.83636	120	
339.89682	116	
342.90005	204	
345.70756	106	
END IONS

###FS:    #m/z: 363.95595 #charge 1+
###MS: 42
###MSMS: 45
BEGIN IONS
TITLE=Cmpd 33, +MS2(363.9560), 28.0-35.0eV, 1.0min #45
RTINSECONDS=55.721
SCANS=42,45
PEPMASS=363.95595	1608614
CHARGE=1+
148.35705	106	
171.86337	188	
182.86953	238	
187.86649	136	
189.86255	860	1+
191.85820	794	1+
192.95974	142	
193.06211	118	
194.09909	110	
196.88079	560	1+
205.40881	152	
205.94820	130	
206.40718	274	
206.88612	122	
206.97398	106	
207.40580	362	
207.87151	670	
208.88613	192	
208.94046	178	
209.86708	170	
209.88108	196	
209.94285	2318	
210.88350	858	1+
211.86405	146	
211.94784	150	
212.87889	5176	1+
212.90158	162	
215.88325	130	
216.41191	310	
216.91046	214	
218.91077	168	
219.41840	188	
222.95057	1792	1+
223.88730	134	
224.94794	3232	1+
224.97101	114	
225.88113	292	1+
225.90424	292	1+
226.94701	13376	1+
227.06051	114	
227.16286	130	1+
228.75030	100	1+
228.82110	238	1+
228.89456	1394	
228.94205	16436	1+
229.79374	232	1+
230.88930	7028	1+
231.00980	332	1+
231.12906	108	
232.01392	238	1+
232.88483	982	1+
232.90453	138	
232.95034	130	
233.02885	120	
234.02978	156	
234.88002	430	
234.92893	434	
235.82343	444	1+
237.05614	128	
238.06447	266	1+
238.82427	232	1+
238.93421	118	
239.04630	308	1+
240.93835	430	
240.96087	1584	1+
241.73106	108	
241.89708	116	
241.94195	586	
242.81959	346	1+
242.94033	1578	1+
242.95737	1282	1+
244.86273	278	1+
244.90970	148	1+
244.95729	7020	1+
245.56134	114	1+
245.80616	144	1+
245.82882	224	1+
245.94263	300	
246.02351	160	
246.43637	126	
246.90467	432	1+
246.95268	7118	1+
247.04468	150	
247.11669	156	1+
248.80292	282	
248.90004	2698	1+
249.80283	138	
250.06822	370	1+
250.89804	258	
250.94839	142	
250.96953	720	1+
251.07388	406	1+
252.83220	380	1+
252.88974	160	
253.83376	326	1+
253.90566	798	1+
253.96085	116	
254.97799	114	
256.93534	190	1+
258.84340	400	1+
258.97304	464	1+
260.78988	158	
260.80458	142	
260.83217	198	
260.96841	1342	1+
261.83055	632	1+
262.92687	156	
264.96498	174	
265.08374	408	1+
265.84429	192	1+
265.90728	258	
265.97327	130	
266.15419	104	
266.81289	312	1+
266.87156	330	1+
266.95214	126	
267.90756	114	
267.97269	784	1+
268.90763	110	
269.79557	148	
269.96782	1080	
271.84872	206	
271.91464	272	1+
271.95146	274	1+
272.84386	124	
273.79314	116	
273.90868	140	
274.95142	216	1+
276.84894	332	1+
277.92334	108	
278.79853	178	
279.10418	322	1+
279.80266	150	
279.87794	228	1+
279.93407	152	
280.07436	198	1+
280.79031	428	1+
280.91409	108	
280.92859	154	
281.13782	104	
281.86200	318	
282.78751	112	
283.78634	104	
283.85218	580	1+
283.98175	170	
284.81937	140	
284.87258	220	1+
284.88421	298	1+
285.84260	838	1+
285.93380	154	
286.80121	218	1+
287.81769	108	
288.06339	144	
288.84960	204	1+
290.27378	108	
290.79313	252	
291.80403	142	
291.86001	136	
292.06209	114	
292.79837	212	1+
293.09501	336	1+
293.11379	160	
293.86275	512	1+
294.39500	162	1+
294.86424	356	1+
296.80653	650	1+
296.91542	250	1+
296.98302	196	1+
297.11365	140	
298.80112	958	1+
298.86298	284	1+
299.46376	108	
299.92094	122	
300.81312	492	1+
301.85942	522	1+
302.80328	166	
302.92547	124	
303.80680	912	1+
303.85477	1758	1+
305.86952	190	
306.02569	152	
306.12514	282	1+
306.79559	234	1+
307.88786	134	
308.92369	110	
309.80077	226	1+
309.82364	138	
310.87137	244	
311.12058	134	
311.85856	186	
311.88117	222	
312.87199	148	
313.76807	170	1+
313.86482	196	1+
314.81586	132	
314.91773	200	1+
316.81081	490	1+
317.92993	162	
318.80566	272	1+
318.86743	346	1+
318.93793	156	
319.87001	204	1+
319.93210	130	
320.14011	108	
320.93316	240	
320.96960	138	
321.03995	140	
321.81721	428	
321.86665	546	1+
322.81360	202	
322.93262	362	
323.16458	298	1+
323.82025	120	
324.01781	168	
324.89383	122	
326.86982	1004	1+
327.71644	158	
327.88347	388	1+
329.87151	166	
331.70769	142	
331.75515	362	1+
334.38820	176	1+
335.89276	110	
336.91335	124	
336.94311	408	1+
337.83593	254	
339.83030	424	1+
339.87648	166	
340.79644	128	
340.93873	334	
341.76610	174	1+
341.85619	166	
342.79608	116	
342.88237	106	
342.90553	128	
343.19566	216	
349.31871	148	
350.76652	140	
351.20077	120	
351.32914	142	
353.76223	106	
354.21381	258	1+
355.78584	128	
358.15566	108	
358.77518	328	1+
359.70799	232	1+
359.88901	174	
359.95822	138	
360.71099	188	1+
360.85448	130	
362.71250	252	1+
363.71641	242	1+
365.30936	136	
365.77786	142	
367.32959	132	
367.77450	292	1+
368.73881	152	
END IONS

###FS:    #m/z: 322.92970 #charge 1+
###MS: 46
###MSMS: 47
BEGIN IONS
TITLE=Cmpd 34, +MS2(322.9297), 28.0-35.0eV, 1.0min #47
RTINSECONDS=59.3985
SCANS=46-47
PEPMASS=322.92970	5361302
CHARGE=1+
61.52873	94	
187.94557	124	
191.95125	130	
196.88377	138	
197.95246	96	
202.92913	92	
205.94822	694	
206.97382	106	
207.95009	92	
209.09141	98	
209.12776	280	
209.94229	184	
210.88984	352	1+
210.89811	106	
212.87791	282	
212.99224	90	
214.82710	92	
214.88755	474	1+
216.04427	102	
217.89817	136	
218.82265	124	
218.88621	168	
219.05163	90	
220.97361	124	
221.08079	120	
221.94162	128	
222.01511	94	
222.95352	1152	1+
223.02056	98	
223.95719	730	1+
224.04772	112	
225.56364	102	
226.15325	158	
227.62292	92	
227.88291	128	
227.95519	160	
228.53896	94	
228.90816	138	
230.81735	240	1+
230.88938	284	
231.38622	98	
234.88204	304	1+
235.82098	162	
237.04692	214	1+
237.78814	272	1+
238.21413	96	
238.89161	100	
239.08057	262	
240.09228	144	
240.82524	294	1+
240.94176	3166	
241.90099	108	
241.94140	2734	
242.14770	98	
242.42857	108	
242.79107	140	
242.82848	116	
242.94110	8824	1+
243.00400	174	1+
243.06981	228	1+
243.81800	156	
244.12466	114	
244.82631	236	1+
244.86290	282	1+
244.93964	1854	1+
246.97325	754	1+
247.40366	126	
247.87774	94	
248.05831	202	1+
248.90664	174	
248.92702	138	
248.97726	132	
249.79378	108	
249.84902	102	
250.82252	92	
250.91941	346	1+
250.96919	114	
251.02089	92	
251.78878	170	
251.92187	300	1+
252.04427	180	1+
252.05365	202	1+
252.84289	108	
253.11848	96	
253.35000	162	
253.83064	130	
254.50356	102	
255.90205	98	
256.10550	172	
256.96959	222	1+
257.79810	162	
258.82989	260	1+
258.89755	170	
260.13505	102	
260.83407	394	1+
261.47079	156	
261.77717	112	
261.97522	148	
263.83083	130	
263.84373	110	
263.91350	92	
263.97999	168	
264.06033	228	1+
264.79620	102	
264.84690	128	
265.16126	112	
265.85938	358	1+
266.13014	212	1+
266.59512	100	
266.81270	142	
266.86221	298	1+
267.84809	224	1+
268.81014	140	
268.91175	108	
268.92497	92	
269.79976	250	
270.79758	142	
271.79767	216	
271.85881	98	
272.13419	122	
272.98146	136	
273.79359	834	1+
274.72599	90	
274.92091	292	1+
275.84379	274	1+
276.07058	94	
276.81861	138	
276.84740	228	1+
278.85517	186	
279.08918	880	1+
279.79494	180	
279.84002	156	1+
280.81860	138	
281.87557	120	
283.36125	130	
283.78830	184	
283.85585	118	
284.03616	96	
284.29197	586	1+
284.78789	172	
284.87268	124	
285.09793	128	1+
285.19994	92	
285.63553	120	
285.73065	96	
285.78916	102	
285.81416	92	
285.85451	148	
285.87602	232	1+
286.92050	112	
287.80848	108	
288.79697	152	
288.86213	130	
289.78656	184	
289.80843	132	
289.87902	324	
290.45354	110	
290.85823	166	
290.90442	116	
291.80219	336	1+
292.16060	176	
292.17555	94	
292.80082	194	1+
293.02036	112	
293.39501	100	
293.85749	474	1+
293.87498	118	
294.18102	140	
296.80367	238	
296.94742	100	
298.80588	120	
299.78346	406	1+
300.81743	192	1+
301.87994	148	
302.81574	100	
302.94881	96	
303.07958	192	1+
305.81150	116	
305.87987	542	1+
305.89637	190	
306.88288	384	1+
307.79918	162	
308.11286	94	
308.29249	102	
308.86954	130	
308.88852	110	
309.29389	148	
309.81075	168	
309.87231	734	1+
311.05550	100	
311.87806	610	1+
313.76875	90	
314.88547	162	
317.87642	214	1+
318.96324	144	
319.79691	96	
320.15915	426	1+
321.91841	208	1+
323.24276	136	
323.88746	578	1+
323.90007	112	
324.89115	512	1+
325.36913	92	
327.88327	414	1+
END IONS

###FS:    #m/z: 340.93994 #charge 1+
###MS: 46
###MSMS: 48
BEGIN IONS
TITLE=Cmpd 35, +MS2(340.9399), 28.0-35.0eV, 1.0min #48
RTINSECONDS=60.1705
SCANS=46,48
PEPMASS=340.93994	2573776
CHARGE=1+
50.83194	124	
128.76237	94	
192.89351	158	
192.92711	222	
194.92248	138	
196.88476	154	
205.94667	278	1+
207.40493	140	
208.95661	120	
210.90197	136	
210.94022	194	
212.87752	306	
213.87982	442	
213.93904	2040	1+
214.89415	210	
215.88594	906	1+
215.93547	300	
217.85648	106	
217.88038	364	
218.91361	148	
219.87726	108	
221.67118	102	
221.88959	164	
222.95609	402	1+
223.50093	106	
223.95812	298	1+
224.83048	138	
226.86989	130	
226.94489	166	
227.78642	122	
228.94418	122	
229.90839	170	
229.95114	168	
230.88696	1646	1+
230.95777	132	
231.95022	1748	1+
232.82734	270	1+
233.89679	866	1+
235.47396	104	
235.89312	292	1+
235.95135	98	
236.06920	140	1+
237.98818	176	1+
238.04705	98	
239.04291	96	
239.78956	136	
239.80859	96	
239.89827	104	
240.96395	176	
241.80979	100	
241.82911	102	
242.79367	172	
242.81418	110	
242.93796	128	
243.55023	96	
244.88619	126	
244.95497	172	
245.87855	214	1+
246.06483	118	
246.95331	150	
246.97520	350	1+
247.99113	122	
248.85222	98	
248.89953	232	
248.97195	134	
249.84318	342	1+
249.89937	118	
249.96043	342	
250.92058	116	
250.94994	120	
250.96773	210	
251.96341	124	
252.95501	140	
254.84930	220	1+
254.94946	122	
254.96625	1370	1+
255.07112	256	
256.00031	102	
256.07562	214	
256.88647	126	
256.91334	176	
256.96294	252	
257.79811	130	
257.83139	116	
258.84501	236	
258.88077	220	
258.91198	142	
259.84547	284	
259.90855	176	1+
259.95970	444	1+
260.80786	122	
260.83423	108	
261.83587	110	
262.89224	106	
263.01687	98	
264.83038	104	
265.01651	242	1+
265.85782	288	1+
266.08233	100	
266.91683	110	
266.99851	96	
267.79208	238	1+
267.90061	114	
268.78062	178	1+
268.84262	270	1+
270.83963	428	1+
271.84338	458	1+
272.78617	228	1+
272.91479	132	
272.93472	398	
272.95118	110	
272.96896	170	1+
275.96800	138	
276.84837	490	1+
277.86352	232	1+
277.90074	116	
277.96569	126	
278.85102	490	1+
279.00438	142	
279.91519	156	
279.96698	98	
280.80864	270	1+
280.84206	106	
282.78849	244	1+
282.82890	96	
282.93375	178	
283.86520	132	
284.88101	102	
285.99315	110	
286.15038	108	
286.80066	146	
287.75644	98	
287.81016	132	
288.81578	282	1+
289.87648	150	
290.80111	368	1+
292.43470	332	1+
292.93650	98	
293.87166	108	
294.86365	290	
294.93109	94	
295.06834	202	1+
295.86868	216	
295.99279	144	
296.85954	100	
297.79154	114	
297.88548	212	1+
297.97448	180	
298.08610	188	
298.80748	120	
298.83380	108	
298.85904	124	
301.85574	250	1+
302.95726	98	
303.81608	146	
304.87463	158	
305.87402	104	
306.79869	142	
306.88246	100	
307.80277	198	
307.83131	120	
307.90684	106	
307.96853	98	
308.04189	98	
308.80518	156	
308.90213	112	
309.32674	130	
310.12050	94	
310.81422	110	
310.87730	926	1+
311.81370	102	
312.79969	248	1+
312.87019	154	
313.05110	108	
313.88220	300	1+
314.94136	106	
317.77480	98	
317.92544	118	
320.83712	122	
322.76557	220	1+
322.87515	242	1+
322.96588	164	
324.08380	96	
324.45473	118	
324.81315	102	
324.89499	234	1+
326.01843	94	
327.90336	102	
328.71395	102	
328.83533	152	
328.88752	404	1+
329.86762	152	
330.04395	124	1+
330.81150	336	1+
330.88047	176	
334.40123	102	
335.88228	310	1+
337.83334	138	
338.87991	168	
343.72416	198	1+
END IONS

###FS:    #m/z: 507.84491 #charge 1+
###MS: 46
###MSMS: 49
BEGIN IONS
TITLE=Cmpd 36, +MS2(507.8449), 28.2-35.2eV, 1.1min #49
RTINSECONDS=60.9425
SCANS=46,49
PEPMASS=507.84491	618260
CHARGE=1+
196.01714	338	
200.88586	180	
209.94300	258	
215.88156	214	
222.97075	178	1+
223.04590	230	1+
232.89445	344	1+
233.39368	350	1+
234.09342	382	1+
234.88116	164	1+
238.88360	356	1+
241.85326	184	
248.00326	214	1+
249.88845	194	
250.96876	644	1+
252.07657	196	
254.10045	266	1+
258.80021	336	1+
259.86406	254	
259.93045	216	1+
260.02275	204	1+
260.38129	308	1+
260.87779	636	1+
263.09991	178	1+
265.89188	198	
267.86067	384	1+
268.86033	268	1+
268.96972	226	
270.80453	176	
270.85741	402	
271.85024	1614	1+
272.38708	276	1+
272.85271	1354	1+
272.90373	220	1+
273.87773	452	1+
274.80323	226	1+
274.84886	520	1+
275.84987	304	1+
276.08293	224	
276.92739	308	1+
277.14135	168	
277.38296	196	
277.84670	196	
278.83350	202	1+
278.86121	206	
281.37820	222	
281.87617	908	1+
282.38482	184	
282.93092	166	1+
284.39541	172	
284.87044	170	
285.84241	168	
285.94640	174	
286.79188	272	1+
286.90217	484	1+
287.85083	346	
288.87049	842	
288.89015	292	
289.38407	338	1+
289.87991	1162	
290.09235	238	1+
290.41903	204	1+
290.86372	2288	1+
292.10918	260	1+
292.88589	248	
293.87264	7022	1+
295.03537	226	1+
295.10428	176	1+
295.46046	254	1+
295.90426	294	1+
296.37750	160	1+
296.85499	210	
296.94446	304	1+
297.86041	184	
298.33282	212	1+
298.85279	402	
298.87134	182	
299.84803	252	
299.87742	334	
300.79496	172	1+
300.84443	470	
300.85685	1094	1+
300.90209	258	1+
301.87679	196	
302.78761	178	1+
303.35591	250	1+
303.82374	180	1+
303.86484	386	
304.87808	208	
305.06951	242	1+
305.86292	426	
305.89698	180	
306.07228	156	1+
306.12117	174	
306.84778	256	1+
306.88931	206	
307.13874	220	
307.79578	346	1+
307.88772	482	
307.91769	220	1+
308.14140	662	
308.24030	86	1+
308.86982	2200	1+
308.96938	260	1+
309.12289	208	1+
309.14554	344	
309.88903	1048	
310.15681	930	1+
310.37472	358	1+
311.82864	356	1+
311.88308	13426	1+
312.02943	164	
312.83216	256	1+
312.91568	236	1+
314.00243	158	1+
314.81838	170	
314.86852	1578	1+
315.89964	278	
316.37190	312	1+
316.81414	422	1+
316.82854	274	
316.86295	366	
316.88056	466	1+
317.36847	268	1+
318.85853	368	1+
319.34953	274	1+
319.89402	278	
320.37909	280	
321.88473	174	
322.01146	192	1+
322.38408	270	
322.88805	278	
322.94784	228	1+
323.06487	254	1+
323.38505	174	
324.80941	254	1+
324.85822	300	
325.00812	410	1+
325.85951	298	
325.88386	414	
325.89870	428	
326.11580	206	1+
326.39298	176	
326.88156	528	
327.37574	556	1+
327.88032	2022	1+
328.37540	370	1+
328.81124	180	
328.87520	210	
329.09272	166	
329.17124	278	1+
329.66401	138	1+
329.88901	984	1+
330.87994	1050	1+
330.93237	254	1+
332.87341	1804	1+
332.90581	498	
333.03546	288	1+
333.84544	314	
333.94959	178	
334.39474	320	1+
334.80511	288	1+
334.85265	184	
334.87618	244	
334.89727	378	
335.84195	410	
335.86572	186	
335.88613	222	
336.82800	298	1+
336.87202	184	
336.94864	260	
337.87981	242	
338.00914	298	1+
338.38823	242	1+
338.76842	118	1+
338.88180	648	1+
339.89775	224	
340.84239	202	
340.86660	478	1+
342.42129	196	1+
343.11735	252	1+
343.87441	356	
344.05580	180	1+
344.36234	194	
344.81854	326	1+
345.88556	250	
346.01570	170	
347.75884	284	1+
348.02445	254	1+
348.84630	180	
348.89127	220	
348.91453	246	
349.13382	204	1+
349.88195	1050	1+
349.89748	170	
350.55267	182	1+
350.82931	248	
350.88663	902	1+
350.95878	170	
351.86138	188	
352.77564	342	1+
352.90987	452	1+
353.00699	144	1+
353.41384	216	1+
353.84889	1816	1+
354.78879	168	
354.90770	174	
355.89104	374	
356.38187	166	
356.83227	192	
356.89247	172	
357.36577	172	
358.13218	240	1+
358.87426	202	
359.02421	136	1+
361.89867	266	1+
362.36362	436	1+
363.84842	438	1+
366.37504	216	
366.83862	2060	1+
367.08271	144	1+
367.70788	818	1+
367.77634	400	1+
367.95190	220	1+
368.89274	394	1+
369.70879	236	
369.83866	530	1+
370.08807	140	1+
370.35054	318	1+
370.71267	172	
370.77866	216	
370.79898	174	
371.18985	240	1+
371.35407	262	1+
371.37797	234	1+
371.58906	154	1+
371.86567	170	
372.78252	186	
372.79637	580	1+
372.84795	184	
373.36898	246	1+
373.40761	172	1+
373.71771	166	
373.83495	512	1+
373.87233	272	1+
373.89975	304	1+
375.02037	284	1+
375.06098	224	1+
375.35768	424	1+
375.73059	322	1+
375.78312	248	1+
375.80576	212	1+
376.07782	232	1+
376.39079	132	1+
376.86700	394	1+
377.86979	298	1+
379.12323	144	1+
379.85468	584	1+
380.88793	346	1+
381.72650	522	1+
381.79728	512	1+
382.73240	406	1+
382.85224	242	
383.59666	180	
383.77640	450	1+
383.80329	286	1+
383.85751	238	
384.80720	276	1+
384.85058	5092	1+
384.91379	156	1+
386.72419	322	1+
386.89552	286	1+
387.20363	166	
387.84390	332	
389.19685	376	
389.71286	202	
389.79193	408	1+
389.83980	212	
390.84073	2072	1+
391.01207	220	1+
391.03641	180	1+
391.76061	320	1+
391.88773	180	
392.82792	456	
393.80005	626	1+
393.82993	214	
394.83355	840	1+
394.85952	190	
394.90454	556	1+
395.40578	222	1+
395.79810	168	
396.73110	290	1+
397.86070	292	
397.97197	192	1+
398.70898	348	1+
399.71144	250	1+
399.80883	340	1+
402.86290	2504	1+
403.14964	140	1+
403.36604	174	
403.86698	1614	1+
405.02956	242	1+
405.05615	178	1+
405.40269	272	1+
405.70428	230	1+
405.77924	408	1+
405.81889	178	
405.86710	864	1+
405.90899	176	
406.81286	166	
406.94996	208	1+
407.06660	190	1+
407.67151	226	1+
407.86552	10754	1+
408.14298	150	1+
408.39568	436	1+
408.71992	1214	1+
409.72081	932	1+
409.99916	186	1+
410.84148	568	
411.81513	286	
411.87496	212	
412.21240	388	1+
412.72684	262	1+
412.80471	406	1+
412.84843	524	
412.87021	1310	1+
413.07334	194	
413.21884	224	1+
413.81250	280	1+
413.87346	854	1+
414.74865	170	
414.86464	1078	1+
415.72644	198	1+
415.82540	200	
415.86929	956	1+
416.08227	92	1+
417.81452	476	1+
418.72908	194	1+
418.79893	202	
418.84725	308	1+
421.37048	344	1+
421.70243	180	1+
421.88242	468	
422.86585	664	1+
422.87673	668	1+
423.79526	208	1+
424.74233	182	
425.73422	170	
425.75701	454	1+
425.88022	502	
426.13418	148	1+
426.72908	2080	1+
426.86260	1970	1+
426.93343	228	
427.73201	1888	1+
428.37659	282	1+
428.84826	714	1+
428.88150	1194	1+
429.82600	212	
430.09012	196	1+
430.83838	322	
430.85693	440	
431.76324	216	1+
431.86814	1938	1+
434.71987	204	1+
435.85879	340	1+
438.89457	796	1+
439.89808	516	1+
440.12379	134	1+
440.69396	280	1+
440.75571	268	1+
440.83534	214	1+
441.87375	200	
442.69689	170	1+
443.68636	216	1+
444.39851	236	
444.87171	3480	1+
445.74628	462	1+
448.76803	182	
449.87798	1116	1+
450.75412	724	1+
450.82018	262	1+
457.71951	160	1+
457.90614	434	1+
458.19924	218	1+
459.89427	258	1+
461.74587	268	1+
462.80018	182	1+
462.88389	906	1+
464.77742	426	1+
466.71170	208	1+
467.88706	1052	1+
468.08346	218	1+
468.77063	706	1+
469.77111	544	1+
469.88772	178	
477.76230	214	1+
479.77304	312	1+
482.18888	226	1+
484.07502	162	1+
485.89496	882	1+
486.68572	176	1+
486.76885	216	1+
486.79826	452	1+
486.84263	428	
489.79875	188	
498.65022	206	1+
498.73156	194	1+
500.72960	182	1+
500.78739	308	1+
501.79446	216	1+
504.69598	162	1+
504.74460	284	1+
504.80112	428	1+
505.80330	288	1+
506.28848	230	1+
507.29312	162	1+
507.91036	132	1+
508.19764	122	1+
509.85799	848	
510.36227	152	1+
510.87668	134	1+
END IONS

###FS:    #m/z: 322.92956 #charge 1+
###MS: 50
###MSMS: 51
BEGIN IONS
TITLE=Cmpd 37, +MS2(322.9296), 28.0-35.0eV, 1.1min #51
RTINSECONDS=64.6455
SCANS=50-51
PEPMASS=322.92956	4992936
CHARGE=1+
191.11582	140	
192.88416	454	1+
197.85961	204	1+
197.88698	118	
198.12132	90	
201.02154	130	
201.04082	92	
202.90786	110	
205.94870	352	
207.97536	164	
208.93409	88	
208.98715	88	
209.04933	94	
209.12653	366	1+
209.94453	238	
210.90129	88	
211.41922	88	
212.89529	280	
214.89149	270	
215.90508	128	
218.07316	98	
218.88328	140	
221.97160	124	
222.87482	138	
222.95521	780	1+
223.96097	508	1+
224.04489	110	
226.14738	88	
226.87521	88	
226.90782	100	
227.10803	86	
227.93203	286	
227.95368	166	
228.91402	102	
229.83601	88	
230.88785	394	
230.90145	268	1+
233.02153	102	
233.40591	96	
235.05379	94	
235.82411	268	1+
235.88097	164	
236.01244	124	
236.88409	298	1+
237.95704	90	
238.79225	146	
238.94006	178	
238.99122	138	1+
239.07551	130	
239.78416	172	1+
240.82214	290	1+
240.93975	3268	
241.46016	108	
241.94186	2660	
242.81859	148	
242.94074	6914	1+
243.81924	476	1+
243.87799	162	
244.14065	98	
244.81980	290	1+
244.88762	100	
244.93956	1324	1+
245.12708	172	
245.39543	100	
245.89681	140	
246.15766	88	
246.85579	214	1+
246.97537	736	1+
247.89054	382	1+
250.03717	90	
250.83790	110	
251.02278	86	
251.97483	210	
253.83610	226	1+
253.90267	316	1+
254.14907	90	
254.83818	164	1+
255.10838	190	
256.87929	100	
256.89360	270	1+
256.93248	146	
256.97454	98	
257.82942	540	1+
258.83028	414	1+
260.13874	116	
260.33751	194	
260.92590	92	
261.83239	252	
262.79851	124	
262.82743	688	1+
262.85255	146	
262.97450	478	1+
263.10830	100	
263.97658	398	1+
264.91878	166	
264.95572	86	
265.89856	94	
266.93849	260	1+
267.79513	134	
267.85284	86	
268.86734	236	1+
268.91588	104	
269.16517	100	
270.56558	92	
270.79790	138	
270.85348	88	
271.44469	104	
271.84574	320	1+
272.94148	116	
273.41297	98	
273.79375	400	
274.79706	334	
275.14363	86	
275.81045	520	1+
276.66275	94	
276.84335	226	1+
277.13143	196	1+
278.08709	534	1+
278.86498	94	
280.05116	86	
281.79556	214	1+
282.12638	90	
283.12985	86	
283.78712	626	1+
283.81258	104	
283.86133	100	
284.07126	130	
284.29264	298	
284.87819	254	1+
284.91763	94	
286.91930	178	
287.86321	124	
287.89846	194	1+
288.13156	86	
288.81087	118	
289.78683	382	1+
289.80658	98	
289.87800	142	
290.09082	144	1+
290.84813	126	
290.86518	202	
291.42333	86	
292.16592	112	
292.43479	86	
292.86278	458	1+
292.99350	128	
293.16667	134	
294.09843	100	
294.80875	154	
294.84646	140	
296.11715	142	
296.13653	90	
296.81118	208	
296.87660	194	1+
297.82195	120	
297.99787	86	
298.79867	136	
299.78310	146	
300.94108	142	
301.79790	86	
301.87426	212	1+
301.89781	98	
303.80825	104	
303.88131	200	1+
304.26988	96	
304.36118	88	
304.79613	86	
305.14364	88	
305.28490	88	
305.83022	86	
305.87337	90	
307.58914	102	
307.80594	162	
307.86540	94	
307.89005	176	
308.29039	170	
309.80943	98	
309.88458	112	
309.91930	218	1+
310.81092	86	
310.87474	884	1+
311.87818	720	1+
312.80629	416	1+
315.77503	86	
315.86759	150	
315.89054	94	
317.89315	134	
320.15781	412	1+
320.21552	96	
320.75550	108	
321.28863	92	
321.75822	104	
321.92515	94	
322.81675	156	1+
323.88790	630	1+
324.10656	90	
324.75270	96	
325.19159	144	
326.02854	142	
326.88796	212	
327.70978	204	1+
327.89655	92	
END IONS

###FS:    #m/z: 340.94002 #charge 1+
###MS: 50
###MSMS: 52
BEGIN IONS
TITLE=Cmpd 38, +MS2(340.9400), 28.0-35.0eV, 1.1min #52
RTINSECONDS=65.4175
SCANS=50,52
PEPMASS=340.94002	2057038
CHARGE=1+
183.43803	96	
189.86158	130	
192.92647	206	
195.90824	92	
202.94459	90	
203.10529	90	
205.92596	122	
205.94789	298	1+
207.90772	90	
210.89647	232	1+
210.93272	112	
212.88022	784	1+
212.94509	110	
213.86039	202	1+
213.93896	2024	1+
214.41481	176	
215.88590	1144	1+
215.93601	364	
217.87997	398	1+
221.88855	142	
221.94068	126	
223.91074	94	
223.95827	608	1+
224.97563	202	
225.56554	110	
225.86093	92	
226.94456	242	1+
227.93248	94	
230.88882	216	
231.89000	734	1+
231.94926	1396	1+
232.13197	106	
232.54729	88	
233.89664	976	
233.94916	184	
235.89265	282	
235.94899	136	
236.40376	104	
237.06149	96	
237.88669	208	1+
240.22857	346	
241.07698	98	
241.84858	140	
242.83432	120	
242.93073	178	1+
243.46012	90	
244.90972	100	
246.06021	116	
246.35998	98	
246.80835	94	
246.97596	610	1+
247.91393	100	
248.89880	94	
249.90248	178	
249.95962	362	
250.00251	92	
250.89361	132	
250.97056	286	
251.95879	286	1+
254.10901	90	
254.90550	98	
254.96389	952	1+
255.07604	90	
256.62754	90	
256.91225	390	
256.99720	92	
257.79455	112	
257.96374	110	
258.36370	158	
258.84104	308	1+
259.89352	152	
259.95828	322	
260.21819	92	
260.83155	146	
260.84723	160	
260.92640	124	
262.84657	124	
264.39032	100	
264.84397	150	
265.01757	126	
267.13691	110	
267.18108	90	
267.79650	108	
268.84206	282	
268.95460	90	
268.98031	92	
270.84639	154	
270.87115	132	
270.93783	108	
271.43265	92	
271.79896	92	
271.84612	532	1+
272.44715	100	
272.93227	272	
272.97660	206	
273.00483	90	
273.16319	94	
273.79176	360	1+
274.84864	254	1+
274.92852	180	
275.41427	104	
275.98009	114	
276.85530	680	1+
277.83191	208	
277.97074	180	
278.46573	106	
278.84597	500	1+
278.85876	170	
278.88390	230	1+
278.94271	96	
278.98189	104	
279.92783	238	1+
279.96737	90	
280.81537	118	
281.03240	90	
281.07228	164	
281.42992	94	
281.95940	108	
283.04370	142	
283.78769	358	1+
284.79194	244	1+
285.85958	94	
286.07665	158	
287.05653	112	
287.40857	90	
288.86375	114	
288.90281	100	
289.85244	332	1+
289.88465	96	
290.03926	92	
290.84314	92	
290.91195	130	
291.80307	238	1+
291.86895	326	1+
294.92026	344	1+
295.64101	90	
296.04806	92	
296.80705	112	
296.97626	296	1+
298.08513	88	
298.80589	88	
298.84003	146	
299.41999	156	
299.78435	174	
299.83990	90	
299.88359	138	
301.83694	110	
301.87517	92	
302.16932	304	1+
302.37826	88	
304.44371	174	
306.88549	440	1+
307.28189	220	1+
307.80210	444	1+
308.87547	376	
309.44616	96	
310.87976	754	1+
312.80167	130	
312.83540	148	1+
313.95284	100	
314.01859	94	
314.88810	190	
317.85549	92	
318.62886	104	
319.88702	106	
320.76217	128	
320.95350	170	
322.14001	132	
324.28992	108	
324.75075	202	1+
324.89389	402	1+
324.96417	98	
327.83157	90	
327.88184	138	
328.09000	106	
328.88547	398	1+
330.81789	308	1+
330.88034	162	
331.40799	92	
331.91802	96	
334.28891	110	
334.78615	122	
334.87961	96	
335.77969	92	
336.28994	98	
336.33950	98	
337.00648	106	
338.38987	116	
338.87049	128	
340.45511	112	
342.90924	124	
END IONS

###FS:    #m/z: 507.84505 #charge 1+
###MS: 50
###MSMS: 53
BEGIN IONS
TITLE=Cmpd 39, +MS2(507.8450), 28.2-35.2eV, 1.1min #53
RTINSECONDS=66.1895
SCANS=50,53
PEPMASS=507.84505	586272
CHARGE=1+
196.01325	610	1+
200.88801	258	
209.94416	278	
214.89964	198	1+
226.95013	300	1+
231.89262	388	1+
235.85592	250	1+
236.88986	154	
238.06335	160	
239.85958	196	
240.07654	186	
241.85384	240	
242.87907	434	1+
243.88314	466	1+
245.90502	232	1+
248.85463	176	
249.88048	194	1+
250.37346	186	1+
250.96859	524	1+
252.08134	386	1+
252.89219	160	
254.91028	260	1+
256.38486	162	
259.79268	206	1+
259.86592	196	
260.87872	732	1+
266.10002	350	1+
266.16594	264	1+
268.88885	258	
270.85527	330	1+
272.07429	166	1+
272.38585	232	
272.85150	974	1+
276.79683	166	
277.38346	212	
278.38709	548	1+
279.37732	208	
279.39071	446	1+
279.86735	180	
281.38032	456	1+
283.89311	646	1+
284.38343	192	
284.87948	318	1+
284.89481	362	1+
285.92622	186	
287.85315	750	
288.78598	312	1+
288.89051	276	
289.87787	768	
290.13217	200	
290.86381	2106	1+
290.89581	176	
291.80695	296	1+
291.88254	330	
291.99033	236	1+
292.81080	250	1+
292.89980	170	
293.87265	5680	1+
295.97165	354	1+
296.85121	324	1+
296.87857	406	1+
296.97435	286	1+
298.85643	316	
298.87838	494	1+
299.12668	196	1+
299.30956	168	1+
299.84617	278	
300.85065	374	
301.35432	276	1+
301.40643	168	
301.86126	238	
301.88373	182	
302.35850	182	1+
302.86266	640	1+
302.94851	176	1+
305.38032	100	1+
305.86116	1108	1+
305.88626	170	
306.08314	266	1+
306.79543	172	1+
307.48012	100	1+
307.88974	1284	
308.14293	1964	1+
308.86961	2616	1+
309.88749	1204	1+
310.34588	312	1+
310.84437	172	
311.15989	334	1+
311.26720	106	1+
311.79448	172	1+
311.88257	12736	1+
311.99154	168	1+
312.09709	176	
312.82295	234	
313.92592	280	1+
314.02040	236	1+
314.86157	2078	1+
315.37010	358	
315.88227	636	1+
316.37965	234	
316.83350	218	
317.37250	504	1+
318.13046	250	1+
318.86197	432	1+
318.88569	378	1+
318.94048	168	
319.88902	274	1+
321.88489	200	
322.34646	162	
322.88753	224	
323.35423	214	1+
323.87386	256	
323.97672	222	1+
324.75127	220	
325.85832	156	
325.89586	652	
325.93417	168	
326.13109	220	1+
326.87893	3376	1+
327.36914	340	1+
327.81652	560	1+
328.08061	238	
329.89021	1408	1+
330.16234	328	1+
330.39175	398	1+
330.81333	176	
330.87941	344	
331.83268	182	
331.89985	600	1+
332.39874	170	
332.82548	412	1+
332.87361	1306	1+
332.90121	502	1+
332.94884	204	1+
332.97536	156	
333.17079	184	
334.39128	320	1+
334.75529	208	
334.87752	872	1+
334.89891	492	
334.97627	172	
335.84004	348	
335.88351	878	1+
336.87068	418	1+
336.94411	156	
337.11281	240	1+
337.80159	250	1+
338.02742	360	1+
339.07213	294	1+
339.39878	204	1+
339.83938	178	
339.87867	476	1+
340.71792	208	1+
341.86244	196	1+
342.37469	264	1+
344.89867	236	1+
345.04712	230	1+
345.37920	238	1+
345.79733	254	1+
345.87062	520	1+
346.05328	144	1+
346.35724	164	
346.39321	266	1+
346.76675	286	1+
346.87570	366	1+
347.82574	242	1+
347.90210	282	
348.16786	196	
348.91593	508	1+
349.75607	452	1+
349.82655	510	1+
349.89120	176	
350.11584	176	1+
350.88743	198	
350.96077	242	1+
351.85543	300	
352.90774	472	1+
353.85216	1252	
353.93326	360	1+
354.12803	164	
354.76500	232	1+
354.78478	224	1+
354.83864	170	
354.88321	208	
354.93849	260	1+
355.35941	282	1+
355.71356	228	1+
355.88920	770	1+
356.78494	402	1+
356.91551	154	
357.05782	158	
357.10541	164	1+
357.39003	198	1+
358.03367	200	1+
358.08546	188	1+
358.77467	206	
358.90266	240	1+
359.86687	208	
360.79637	254	1+
361.21306	132	1+
361.79058	244	1+
361.84928	190	
362.36613	160	
362.86954	192	
363.37700	290	1+
363.88484	166	
363.91384	226	
364.70996	180	1+
365.77342	444	1+
365.81968	156	
366.18294	338	1+
366.83910	2314	1+
366.90471	170	
367.70778	832	1+
367.76414	252	1+
368.14129	192	1+
368.71119	500	1+
368.78473	174	
368.89466	300	
369.34433	190	
369.83367	440	
369.89820	190	
370.70643	154	
370.88827	302	1+
371.19095	186	
371.23393	176	1+
372.04142	164	
372.82531	432	1+
372.85164	338	
373.71854	490	1+
373.89771	482	1+
374.88255	156	
375.81707	192	
375.86878	616	1+
376.37938	414	1+
376.87245	444	1+
377.37905	296	1+
377.77523	230	1+
379.88235	316	1+
380.38849	168	
380.72566	154	
380.85782	224	
381.71411	238	1+
381.79104	384	1+
382.94292	196	1+
383.06022	142	1+
383.83266	156	
384.76325	184	1+
384.79074	282	1+
384.84912	4822	1+
385.55907	88	1+
385.89364	244	
386.73458	272	1+
387.77779	392	
387.84839	406	1+
387.89361	262	1+
388.79478	520	1+
389.20167	464	1+
389.71968	268	1+
389.84240	188	
389.87831	170	
390.18221	236	1+
390.77933	286	1+
390.84156	1032	
391.84865	1502	1+
391.86867	208	
391.91032	232	
392.09570	154	1+
392.78963	746	1+
392.80465	202	
392.82701	448	
393.79452	632	1+
393.83212	780	1+
394.74217	200	
394.83355	472	1+
394.86140	180	
395.80283	396	1+
395.86765	488	1+
395.88973	254	1+
396.73224	164	
398.73113	218	
398.86590	302	
399.80817	252	
399.83550	172	
399.86617	462	1+
399.91476	212	1+
402.09435	246	1+
402.86401	2694	1+
403.73091	170	
403.80229	566	1+
403.87019	1588	1+
404.80529	464	1+
405.78603	268	
405.86798	1144	1+
407.73036	310	
407.86504	9032	1+
408.72482	250	
408.75481	518	1+
409.16471	284	1+
409.72027	1288	1+
409.76116	290	1+
409.91980	206	1+
410.83797	918	1+
411.10772	182	1+
411.36128	216	1+
411.65573	108	1+
411.80751	766	1+
411.86158	196	
411.88361	214	
411.90468	202	1+
412.72744	486	1+
412.84331	292	
412.87369	1310	1+
413.07308	234	
413.87842	950	1+
415.81784	184	
415.87149	342	
415.91021	168	1+
416.87370	292	
417.82069	406	1+
417.87669	470	1+
418.36214	318	1+
418.85369	214	
419.73027	380	1+
420.79698	122	1+
421.88241	568	
422.88114	342	
423.79168	524	1+
423.87149	452	
423.97938	204	1+
424.86732	280	
424.99776	106	1+
425.73777	640	1+
425.88280	258	
426.86080	2202	1+
427.14092	168	1+
427.19395	188	1+
427.73342	2382	1+
428.09946	188	
428.84564	968	1+
428.88310	540	
429.82988	502	1+
429.87774	300	
429.91843	204	1+
430.06838	236	1+
430.74038	812	1+
430.86596	1352	1+
433.85485	218	1+
434.82651	180	
434.88355	274	
435.86293	182	
438.69231	160	
438.73828	276	1+
438.89239	200	
439.89069	864	1+
440.70077	158	
440.91340	216	1+
444.87056	2734	1+
445.17729	140	1+
445.74287	492	1+
446.09495	180	
446.89159	240	
447.71765	160	
448.89379	544	
449.87668	1090	1+
450.75645	448	1+
450.81966	174	
454.14156	192	1+
454.92131	182	1+
456.72756	254	1+
456.78291	130	1+
457.90225	852	1+
460.82493	158	
462.80344	158	
462.88114	1226	1+
464.22956	184	1+
465.72255	174	
467.16482	220	1+
467.88550	1418	1+
468.77678	814	1+
468.80967	206	1+
469.69196	232	1+
479.72666	328	1+
481.78441	468	1+
482.79276	286	1+
485.89805	552	1+
486.21246	188	1+
486.78562	312	1+
486.83915	302	1+
489.73134	260	1+
490.89483	182	1+
491.80711	206	1+
491.84912	184	
493.20483	132	1+
493.65542	224	1+
493.73894	208	1+
499.72750	182	
499.80230	396	1+
500.80881	292	1+
504.80723	258	1+
505.84790	174	1+
506.75971	188	1+
507.85857	162	1+
508.91765	214	1+
509.85900	584	1+
512.65306	158	1+
512.74617	220	1+
513.21266	156	1+
END IONS

###FS:    #m/z: 363.95608 #charge 1+
###MS: 54
###MSMS: 55
BEGIN IONS
TITLE=Cmpd 40, +MS2(363.9561), 28.0-35.0eV, 1.2min #55
RTINSECONDS=69.879
SCANS=54-55
PEPMASS=363.95608	1152620
CHARGE=1+
106.25789	108	
125.64475	138	
132.53777	106	
178.94604	376	
182.86959	296	1+
187.86775	210	
189.86159	1574	1+
191.85827	1736	1+
194.88792	198	
195.89857	496	
196.88223	864	1+
200.87708	126	
200.94657	206	
203.93068	128	
205.94959	416	1+
206.89254	124	
207.40505	238	
207.87367	896	
207.94724	444	
208.88292	496	
208.94138	228	
209.87699	2176	1+
209.94343	4916	1+
210.88293	1620	1+
212.87924	10038	1+
216.41191	222	
218.91305	162	
219.85838	198	1+
222.95191	7704	1+
223.12598	128	1+
223.15142	106	
223.88740	320	1+
223.97469	268	
224.94758	11456	1+
224.97698	186	
225.88978	1208	1+
226.17146	270	1+
226.82521	170	1+
226.89596	786	1+
226.94699	27754	1+
227.08536	116	
227.12664	112	
227.33988	90	1+
227.88208	146	
228.02243	118	
228.72252	92	1+
228.89396	1738	1+
228.94233	34714	1+
229.05923	114	
229.79006	284	1+
230.79015	164	1+
230.88936	12020	1+
231.05795	108	
231.12094	284	1+
231.98031	158	
232.01916	164	1+
232.82976	182	1+
232.88423	1802	1+
232.90742	142	
232.94864	134	1+
234.83094	212	1+
234.87973	258	1+
235.89553	158	1+
236.89421	192	1+
237.05290	146	
237.81800	130	
239.07065	316	
239.18329	116	
239.89784	130	
240.81838	204	
240.83862	348	1+
240.93875	490	
240.96263	4994	1+
241.94059	716	
242.79535	146	
242.87956	262	1+
242.94318	1062	
242.95693	2280	1+
243.82174	516	1+
243.89339	128	1+
243.93869	124	
244.95713	9980	1+
246.01063	116	
246.85920	370	1+
246.90324	508	1+
246.95244	13178	1+
247.38990	158	
248.11637	136	1+
248.80195	226	1+
248.84161	122	
248.89903	2666	1+
248.97661	124	
250.04399	108	
250.89462	672	1+
250.97052	532	1+
251.07075	438	1+
251.91262	252	
252.10711	148	
252.83021	206	1+
252.88999	140	
252.92130	110	
252.95291	156	
253.08862	148	
253.90486	544	1+
253.94459	118	
258.82703	112	
258.83628	366	1+
258.97282	830	1+
259.91693	218	1+
260.96886	2516	1+
261.41742	118	
261.83146	178	
261.94023	122	
262.82824	122	
262.96174	204	
263.82801	248	
263.97563	202	
264.41048	102	
264.81962	154	
264.96332	110	
264.98108	166	
265.08746	106	
265.82210	130	
265.84691	308	1+
265.90417	168	
265.97236	666	1+
266.81342	626	1+
266.84629	192	1+
267.02464	148	
267.78288	454	1+
267.97326	2140	1+
268.84387	130	
268.95606	204	
269.84911	110	
269.92255	120	
269.96796	1698	1+
270.45457	102	
270.79902	160	
270.83748	558	1+
271.84213	462	1+
271.91358	502	1+
271.98163	260	1+
273.88431	178	
273.90453	116	
275.84635	116	
275.90757	218	1+
276.38304	106	
276.82628	144	
276.84893	500	1+
277.86703	182	1+
278.79905	188	
278.83847	144	
279.10350	190	
279.78933	866	1+
279.85130	146	
280.09991	130	
280.79129	740	1+
280.83988	116	
280.94857	118	
281.84851	204	
281.88694	124	
282.84948	542	1+
283.79522	414	1+
283.81903	100	
283.98435	644	1+
284.10213	270	1+
284.82665	216	
284.84364	738	1+
284.87564	104	
284.89973	188	1+
285.16566	124	
285.49093	104	
285.84459	608	1+
286.79719	124	
286.91929	124	
287.87575	120	
288.79729	296	1+
288.92081	112	
289.85851	170	
289.87971	118	
290.79556	324	1+
291.10721	124	
291.78008	182	
292.86708	116	
293.12107	188	
293.85611	744	1+
293.87553	230	
294.11796	156	
294.86152	600	1+
295.13276	104	
296.80716	434	1+
297.11179	120	
298.80262	958	1+
299.86721	238	
300.79942	214	
300.85642	182	
301.11517	156	1+
301.80461	216	
301.85901	588	1+
302.16010	142	
302.80486	158	
303.80630	802	1+
303.85607	1200	1+
305.00637	110	
305.12726	146	
305.86262	146	
305.90254	198	
306.02357	218	1+
306.12875	114	
306.43386	100	
307.12498	198	
307.81262	136	
307.88644	332	1+
308.17054	214	
308.37726	156	1+
308.92587	112	
309.81889	212	1+
310.88235	396	1+
311.12832	124	
311.86011	376	1+
312.51025	106	
312.86778	204	1+
314.80810	360	1+
315.80950	312	1+
316.89094	142	
318.93538	680	1+
319.80228	106	
319.87244	190	
319.89889	290	1+
320.13829	148	
320.82789	108	
321.81665	1278	1+
321.86681	374	1+
322.93703	122	
324.87238	136	
326.16115	208	1+
326.87263	748	1+
327.90068	118	
328.88621	152	
329.87313	370	1+
329.88661	138	
330.00805	124	
330.90626	314	1+
333.75297	146	
334.74948	180	1+
336.94451	864	1+
337.83200	198	
337.86835	390	1+
338.05478	122	1+
338.80552	128	
338.86990	326	1+
339.42492	144	
339.82710	426	1+
340.89837	130	
340.94127	902	1+
342.90673	246	1+
344.89057	146	
349.76601	184	1+
350.90483	192	1+
352.73900	190	1+
354.70493	208	1+
355.70633	144	1+
356.73614	138	
357.41576	106	
360.86247	146	
361.96358	104	
362.71551	112	
363.71358	158	
363.79683	154	
366.21898	110	
367.77172	256	1+
END IONS

###FS:    #m/z: 507.84498 #charge 1+
###MS: 54
###MSMS: 56
BEGIN IONS
TITLE=Cmpd 41, +MS2(507.8450), 28.2-35.2eV, 1.2min #56
RTINSECONDS=70.651
SCANS=54,56
PEPMASS=507.84498	636124
CHARGE=1+
90.34047	156	
196.01775	638	
198.88826	414	1+
209.94304	344	1+
214.88471	336	
215.88273	264	
215.90355	162	
221.89219	152	
222.03677	254	1+
222.86441	238	1+
224.11851	334	1+
226.94743	238	1+
227.95112	202	1+
232.89772	612	1+
233.40075	176	
236.88833	214	
241.85511	278	
243.02200	230	1+
248.04892	248	1+
250.96997	160	
251.91545	226	
252.07975	292	
253.08470	162	
253.40528	256	1+
254.96814	202	
255.36222	152	
256.91080	184	
260.35911	214	1+
260.88127	576	1+
262.37956	230	1+
264.89327	344	1+
266.09384	246	1+
266.16450	554	
268.13695	172	1+
268.86753	172	
270.85671	680	1+
271.38085	226	1+
272.85354	848	1+
275.89013	154	
276.79627	146	1+
276.91787	200	
277.52002	248	1+
277.85229	360	1+
277.87608	304	
277.89079	400	1+
278.83351	178	
278.89357	252	1+
279.97104	276	1+
280.85239	298	
280.88552	170	
280.90507	194	1+
281.37748	264	
281.87767	160	
282.39593	162	
282.78685	148	1+
283.86860	346	1+
283.89932	468	1+
284.87648	218	1+
285.83817	150	1+
287.39658	360	1+
287.84937	868	1+
287.87307	232	
288.20201	156	
288.86704	370	
288.88961	166	
289.39744	314	1+
289.87966	936	
290.13229	202	
290.86320	3104	1+
290.95717	196	1+
291.36582	132	1+
292.88363	252	
293.80568	430	1+
293.87167	5648	1+
294.80688	292	1+
295.74730	166	1+
296.85751	152	
296.88061	450	
297.89991	290	1+
297.94839	216	1+
298.80257	350	1+
298.85054	278	1+
298.87818	160	
299.95435	346	1+
300.86300	886	1+
300.88806	340	1+
301.90620	152	
302.85293	242	
303.01012	296	1+
303.40382	164	1+
303.80640	180	
303.86615	506	1+
305.86250	1392	
305.99608	196	1+
306.12579	186	
306.87991	168	
306.97028	104	1+
307.86732	244	
307.88903	972	
308.05505	124	1+
308.14204	1522	1+
308.37627	266	1+
308.78829	328	1+
308.86942	2070	1+
309.35718	184	1+
309.84106	166	
309.88828	1490	1+
310.15797	1300	1+
310.31701	206	1+
311.83214	164	
311.85467	200	
311.88295	13464	1+
311.92640	406	1+
311.95377	170	1+
312.34742	234	1+
312.74581	102	1+
312.92724	312	1+
313.12622	206	1+
314.17104	214	
314.38323	172	
314.86684	1384	1+
315.37717	252	
315.82653	184	
315.86242	518	1+
316.37689	176	
316.80855	190	
316.86696	364	1+
317.36467	168	
317.39690	222	1+
318.38137	202	
318.76716	282	1+
318.80414	158	
318.85778	404	
318.93085	250	1+
319.35491	156	
319.83996	196	1+
319.87938	464	1+
322.91865	262	1+
323.86778	658	1+
324.13217	160	
325.11731	140	1+
325.89663	280	
326.16671	192	1+
326.36651	436	1+
326.87874	3852	1+
327.80701	380	1+
328.95496	214	1+
329.37147	166	
329.82864	296	1+
330.16362	312	1+
330.80576	286	1+
330.87913	504	
330.96207	214	1+
331.80987	244	1+
331.89450	972	1+
331.94042	202	1+
332.01552	216	1+
332.06510	250	1+
332.87421	1586	1+
332.89977	612	1+
333.39241	492	1+
333.85736	210	
334.06393	198	1+
334.79771	158	
334.89769	400	
335.77226	166	
335.84129	420	1+
335.88855	554	1+
337.82564	222	1+
337.87763	604	1+
337.90785	332	1+
339.87827	368	
339.89610	156	
340.89337	160	
343.40457	166	
343.87563	288	
343.98291	218	1+
344.89731	192	
345.89507	408	1+
347.81776	154	
348.17194	464	1+
348.83162	210	1+
349.75771	476	1+
349.90237	228	
350.40329	156	
350.81762	200	
350.88896	476	
351.14538	210	1+
351.45333	154	1+
351.83710	280	
351.85626	254	1+
351.88545	414	
352.14147	232	1+
352.77386	250	1+
352.82665	176	
352.90858	876	1+
353.01326	242	1+
353.85092	1194	1+
354.01306	174	1+
355.72064	158	
355.79665	164	
355.88619	278	
356.78613	332	1+
356.89219	336	1+
357.85127	226	
361.89165	158	
362.32576	256	1+
362.36453	234	
362.86954	412	1+
363.32943	218	1+
363.83471	180	
363.99317	320	1+
364.36083	194	1+
364.77972	522	1+
365.37311	302	1+
365.86433	340	1+
366.18433	274	1+
366.83871	2358	1+
366.86645	236	1+
367.02779	178	1+
367.13755	180	
367.70547	942	1+
367.76561	220	
367.84142	1498	1+
368.70782	530	1+
368.89411	500	1+
369.77863	404	1+
369.80283	178	
369.83626	692	1+
370.78360	282	1+
371.38583	304	1+
371.72064	472	1+
371.83594	328	
371.88959	408	1+
372.79433	178	
372.85288	200	
373.37817	168	
373.83007	326	1+
375.73255	182	
376.86426	372	1+
376.88924	464	1+
377.37351	246	1+
378.73372	462	1+
379.38475	224	1+
379.80706	370	1+
380.71172	418	1+
380.85855	366	
381.79958	190	
381.83629	266	
382.38881	152	1+
382.71316	524	1+
382.85664	616	1+
383.71333	366	1+
383.79887	292	1+
384.36670	210	
384.84838	5596	1+
385.30205	186	1+
385.77698	300	1+
385.90638	202	1+
386.39165	336	1+
386.92202	180	1+
387.39503	224	1+
387.77455	314	
387.79432	644	1+
388.79534	504	1+
389.19578	496	1+
389.38159	182	1+
389.78211	172	
389.86403	158	
389.89699	278	1+
390.72466	286	1+
390.84247	1344	1+
391.72706	192	1+
391.80344	198	
392.82803	504	1+
392.89828	200	1+
393.80432	564	1+
394.14231	196	1+
394.83386	582	1+
395.11904	264	1+
395.73743	166	
395.80786	520	1+
395.86731	472	1+
396.74215	172	
397.72307	372	1+
397.86330	630	1+
398.72777	318	1+
398.86673	394	1+
399.07454	224	1+
399.37818	170	
399.80758	188	
399.84481	520	1+
401.85331	166	
402.86391	2066	1+
403.78723	172	
404.15834	136	1+
405.73351	232	
405.78139	484	1+
405.86402	982	1+
406.14070	94	1+
406.20001	164	1+
407.72265	338	1+
407.74807	352	1+
407.80565	280	1+
407.83629	210	
407.86576	9264	1+
408.91923	348	1+
409.07219	428	1+
409.72255	976	1+
409.81298	200	
409.91638	188	1+
410.83786	782	
411.72798	692	1+
411.80549	784	1+
411.84251	1448	1+
411.85899	290	
412.21438	230	1+
412.73026	458	1+
412.86858	272	
413.06972	248	
413.87774	524	
415.82829	210	1+
415.87330	604	1+
416.21866	154	
417.36787	242	1+
417.81982	438	1+
418.85459	204	
419.82460	174	1+
421.10714	154	1+
421.76933	178	
421.88221	464	
422.88084	456	
423.77106	170	
423.81125	202	
423.87161	436	
424.87607	246	
425.75087	314	
425.87860	592	
426.73290	1642	1+
426.86256	2054	1+
427.75991	458	1+
427.88739	232	
428.69618	196	1+
428.84629	768	
428.88417	722	1+
429.73629	942	1+
429.82540	298	
430.85341	248	
430.87719	274	
431.86431	970	1+
432.88561	298	
434.82890	130	1+
435.85827	344	1+
435.88292	256	1+
436.88415	174	1+
437.84932	158	
438.88285	158	
439.75381	142	1+
439.88686	556	1+
441.35553	156	
441.89973	192	
443.88649	222	
444.18867	212	1+
444.87244	3084	1+
445.74076	926	1+
445.89846	166	
446.84665	166	
448.77988	228	
448.89401	160	
449.76604	946	1+
449.88014	1026	1+
450.74585	840	1+
450.76945	816	1+
450.81860	318	1+
451.90573	186	
452.88523	248	1+
457.70034	300	1+
457.76597	126	1+
457.90328	1134	1+
459.71519	246	1+
462.75219	282	1+
462.88031	470	1+
464.78312	224	1+
464.83091	208	1+
464.88438	206	
465.72893	174	1+
467.70225	272	1+
467.76700	466	1+
467.88592	1298	1+
468.77132	416	1+
468.78549	198	
468.84101	160	
470.17922	318	1+
473.17210	162	1+
475.77469	194	1+
479.76975	314	1+
485.75529	234	1+
485.79599	228	1+
485.89796	814	1+
486.84797	564	1+
490.78828	474	1+
491.78592	280	1+
491.84847	158	
493.77947	172	
495.72922	190	1+
497.71970	210	1+
498.72693	142	1+
501.67003	156	1+
504.72337	218	1+
504.80078	258	1+
507.29377	232	1+
509.85914	1034	1+
510.79926	298	1+
511.17761	146	1+
END IONS

###FS:    #m/z: 336.94548 #charge 1+
###MS: 54
###MSMS: 57
BEGIN IONS
TITLE=Cmpd 42, +MS2(336.9455), 28.0-35.0eV, 1.2min #57
RTINSECONDS=71.423
SCANS=54,57
PEPMASS=336.94548	369296
CHARGE=1+
182.86429	218	1+
196.88456	144	
209.94409	142	
210.88297	404	
211.94390	5588	
211.99879	100	
212.87805	2460	1+
212.94647	202	
213.93939	2128	1+
215.88366	640	1+
215.93633	360	
217.93419	138	
221.96953	182	1+
222.95407	188	
224.39418	94	
224.51374	108	
224.96549	298	1+
227.78865	190	
227.89576	108	
227.95440	106	
228.89252	452	1+
229.95491	4116	1+
230.88955	2862	1+
231.82357	310	1+
231.94962	2286	1+
232.42007	92	
233.89656	454	1+
233.94970	136	
234.82392	124	
234.88077	142	
234.94550	126	
235.57521	108	
235.89633	106	
235.95139	96	
235.97729	132	
236.13788	90	
236.90208	100	
238.85221	144	
238.90974	190	1+
239.04310	120	
239.21399	88	
240.03896	92	
240.10252	98	
240.84960	138	
242.78928	146	
243.86854	108	
245.03359	106	
246.90559	242	
246.97567	314	
247.51551	96	
247.90612	134	
247.96584	1208	1+
248.88374	288	1+
248.90025	974	1+
249.05573	132	
249.83172	104	
249.96271	284	
250.83220	1144	1+
250.95018	126	
250.96899	130	
250.98130	128	
251.07187	222	1+
251.83365	894	1+
252.03885	184	1+
252.96884	2374	1+
253.90532	346	1+
254.08555	112	
254.96645	1254	
255.07322	322	
255.09227	150	
255.88627	94	
256.01415	92	
256.84588	452	1+
256.96228	108	
257.01312	98	
257.83858	410	1+
258.84135	296	1+
259.13646	214	1+
259.79321	330	1+
260.82893	346	1+
262.95073	156	
263.83834	102	
264.41626	90	
265.01961	166	
265.08277	100	
265.10366	156	
265.91581	90	
266.81105	132	
266.97630	112	
267.20741	90	
267.83679	276	
268.83960	568	
269.80348	286	1+
269.84277	748	1+
270.35369	92	
270.56553	90	
270.97966	260	
271.41307	106	
271.91207	434	1+
274.35567	90	
274.85104	122	
275.58551	94	
275.94944	162	
276.81483	122	
276.85867	654	1+
276.88950	130	
276.92454	100	
277.83297	1182	1+
278.83485	916	1+
279.07206	94	
279.10387	126	
280.79552	200	1+
280.82410	264	1+
281.02636	240	1+
281.55534	90	
281.84926	150	
282.43123	108	
282.86373	128	
284.87120	128	
285.85093	326	
286.43280	90	
286.84925	1942	1+
286.89367	150	
287.04829	94	
288.07291	114	
289.85585	98	
291.01321	252	1+
291.80432	166	
292.01823	202	1+
292.86724	92	
292.95515	90	
293.00035	98	
293.11071	298	1+
293.17198	150	
293.85292	106	
293.89171	96	
293.93357	158	
293.99809	206	
294.17851	134	
294.85410	96	
295.16069	120	
295.44098	104	
295.88847	128	
296.06383	90	
296.80759	122	
296.86719	96	
297.33055	96	
297.81664	188	1+
297.97562	118	
298.39467	94	
298.80625	118	
299.86223	126	
299.89818	90	
302.14589	118	
303.81018	118	
303.85664	146	
304.02290	196	1+
304.73386	114	
304.86428	122	
306.11415	126	
306.85570	94	
306.88172	622	1+
307.12213	106	
307.62142	96	
307.84579	92	
309.47217	96	
309.86530	134	
309.95210	90	
310.80877	140	
310.86124	152	
310.87903	146	
311.79641	168	1+
311.87737	116	
312.94397	312	1+
313.90201	134	
316.86164	132	
319.04099	96	
319.87333	176	1+
320.02987	92	
320.82789	200	
321.15671	140	
321.88058	190	1+
322.92814	140	
324.26265	92	
324.46381	100	
324.88967	180	
325.89565	92	
326.17151	124	1+
326.89094	168	
326.95827	128	
327.02996	100	
328.88816	510	
329.36856	94	
329.87629	334	1+
332.27345	94	
333.86443	132	
338.18390	128	
338.75921	90	
338.83109	94	
338.94569	162	1+
340.78184	166	1+
341.42309	108	
END IONS

###FS:    #m/z: 363.95615 #charge 1+
###MS: 58
###MSMS: 59
BEGIN IONS
TITLE=Cmpd 43, +MS2(363.9562), 28.0-35.0eV, 1.3min #59
RTINSECONDS=75.0995
SCANS=58-59
PEPMASS=363.95615	1136748
CHARGE=1+
52.65339	106	
136.68900	110	
147.86694	114	
154.39371	106	
176.95854	130	
178.93230	110	
182.86828	290	1+
184.98102	102	
189.86327	1286	1+
191.85681	1990	1+
195.89176	128	
196.88332	622	1+
200.88754	140	
200.94720	280	1+
203.86461	136	
205.94755	282	
207.40640	246	
207.87515	1256	1+
207.94734	268	
208.95564	116	
209.86931	274	
209.94306	3258	1+
210.88422	1332	1+
212.87815	7330	1+
214.89315	450	1+
215.03321	176	1+
216.41162	428	1+
217.82681	102	
218.88814	106	
219.86735	174	
221.89489	152	
222.95159	6506	1+
224.03106	158	1+
224.83239	116	
224.94794	8102	1+
224.97069	300	
225.88837	1040	1+
225.97216	186	
226.55062	108	
226.64354	122	1+
226.89384	722	1+
226.94691	22984	1+
227.01482	104	
227.13333	234	1+
227.16301	180	1+
227.39316	128	
227.66302	156	1+
227.71019	176	1+
227.87896	212	
227.92937	286	
228.89306	1284	1+
228.94191	27894	1+
228.99408	140	
229.54860	138	1+
230.79142	102	
230.88931	8694	
231.14209	136	1+
231.89146	342	
232.88346	984	1+
232.94532	116	
234.88035	448	1+
235.82203	278	
237.05493	146	
237.09526	102	
238.06061	152	
238.94083	210	
239.06951	124	
240.82494	302	1+
240.88809	118	
240.94030	514	
240.96200	3798	1+
241.94003	676	
242.89825	252	1+
242.94469	916	
242.95799	2364	1+
243.46580	158	
243.93534	226	
244.95698	9480	1+
245.02703	268	1+
245.09764	132	1+
245.86830	130	
246.78114	182	1+
246.90561	598	
246.95282	12894	1+
247.00351	128	
247.38710	156	
248.80167	710	1+
248.82993	112	
248.89931	3190	1+
250.41069	116	
250.78442	206	1+
250.82629	148	
250.89625	594	1+
250.97094	552	
251.99096	142	
252.88879	142	
253.01969	168	1+
253.08939	162	
253.78888	240	1+
253.90706	792	1+
254.83530	126	
254.88373	116	
258.09870	112	
258.83822	198	
258.97350	674	1+
259.84998	112	
260.83887	444	1+
260.96734	2438	1+
261.59640	102	
261.79400	154	
262.80180	122	
263.82642	372	1+
263.97604	884	1+
264.79236	200	1+
264.82893	246	1+
264.92658	196	1+
264.96237	368	
265.08936	324	1+
266.81472	190	
266.86592	122	
266.92658	316	1+
267.78352	232	1+
267.80907	286	1+
267.83212	248	1+
267.92825	214	1+
267.97249	1216	1+
268.83328	178	1+
269.80838	120	
269.96782	1828	1+
270.80386	110	
271.84159	354	1+
271.91577	200	
272.86879	142	
272.92676	162	
273.91153	128	
274.41483	140	
274.84998	108	
275.07151	110	
275.96948	218	1+
276.85117	472	1+
277.79525	612	1+
277.97912	234	1+
279.10259	362	1+
279.78943	1186	1+
279.91958	178	1+
279.96172	162	
281.11699	122	
281.79086	894	1+
281.98317	104	
282.08412	110	
283.06974	130	
283.85082	200	
283.92963	138	
283.98588	394	1+
284.82250	120	
284.85760	150	
284.89723	128	
285.84534	1016	1+
286.43483	104	
286.79981	224	
287.46234	110	
287.80897	188	
287.90430	172	1+
289.79138	104	
289.88030	152	
290.78630	118	
290.85839	206	1+
290.89026	204	1+
291.85026	120	
293.11704	192	
293.87832	126	
294.44843	116	
294.75554	130	1+
294.86159	276	1+
295.84819	162	
296.80950	420	
296.86285	170	
297.59256	146	
297.80679	226	
297.97734	102	
298.80404	648	
298.86139	118	
298.99152	134	
299.14173	212	1+
299.80304	468	
299.86675	140	
299.91990	166	
300.80138	600	1+
300.85655	118	
301.07899	194	
301.76259	102	
301.85939	326	
302.85730	148	
302.88669	254	
303.80771	542	1+
303.85483	1346	1+
304.44795	130	
305.92124	144	
306.88376	230	1+
307.13328	126	
308.80853	104	
308.87332	138	
309.95110	112	
310.70699	174	1+
310.88009	486	1+
311.12818	244	
313.88014	120	
314.09301	120	
316.81447	202	
317.46231	112	
317.81705	156	
318.87385	110	
318.93297	128	
319.81732	104	
319.86709	320	1+
319.92853	104	
321.14919	216	1+
321.81791	658	1+
321.86865	128	
322.92625	432	
323.82144	106	
324.88238	128	
325.80977	130	
326.87138	518	1+
327.81243	176	1+
328.33228	102	
328.91130	134	
329.75587	166	
333.76158	130	
334.78196	286	1+
336.07838	168	1+
336.94387	714	1+
337.83402	174	
338.87335	168	
338.89800	184	1+
339.82727	448	1+
340.15300	156	1+
340.89933	290	1+
340.94111	290	
342.70557	172	1+
343.07029	108	
346.87061	110	
346.90830	146	1+
348.75682	144	
351.88620	270	1+
358.17294	128	
359.78080	106	
361.71978	280	1+
363.71973	302	1+
363.95969	110	
364.90945	222	1+
367.77823	106	
367.82446	216	1+
368.77397	132	
END IONS

###FS:    #m/z: 336.94555 #charge 1+
###MS: 58
###MSMS: 60
BEGIN IONS
TITLE=Cmpd 44, +MS2(336.9455), 28.0-35.0eV, 1.3min #60
RTINSECONDS=75.8715
SCANS=58,60
PEPMASS=336.94555	342884
CHARGE=1+
131.37835	98	
198.88576	100	
200.95029	152	
204.94657	228	1+
209.38685	100	
209.88215	154	
209.94599	118	
210.88331	374	
211.03506	94	
211.94358	6112	1+
212.87888	1642	1+
213.93970	2242	1+
214.88782	140	
215.88653	204	
215.93734	352	1+
217.88048	388	1+
217.93804	126	
219.37896	96	
220.20370	92	
220.83717	110	
221.94173	102	
222.88666	88	
223.96240	110	
224.04201	142	
224.95550	272	1+
224.97382	126	
226.94433	166	
226.97526	218	
227.89373	620	1+
227.95270	158	
228.89554	458	1+
229.95425	5478	1+
230.88902	2936	1+
230.90892	92	
230.92437	150	
231.94879	3118	1+
231.98357	146	
232.08818	94	
232.89134	178	
233.82570	428	1+
233.86841	136	
233.89499	230	
233.97659	110	
234.90623	168	
235.94430	158	
236.00583	90	
236.85656	136	
239.84623	88	
239.96276	90	
240.96013	374	1+
241.37039	94	
241.84242	102	
244.14251	90	
244.51126	88	
244.85131	88	
244.89005	222	1+
245.79794	116	
246.97564	436	
247.96472	1454	1+
248.89801	850	1+
249.95995	798	1+
250.82948	342	
251.06871	188	
251.83906	296	
251.91326	118	
252.83710	376	1+
252.88843	96	
252.96989	2238	1+
253.08611	128	
253.40758	88	
253.90516	514	1+
254.96597	1488	
255.07379	462	1+
255.79802	270	1+
256.10097	126	
256.26172	100	
256.91312	158	
256.96351	302	
257.94628	104	
258.84318	178	
259.85136	148	
259.95547	124	
260.13818	164	
260.83343	162	
261.83820	96	
262.02180	94	
262.34790	102	
262.82686	424	1+
264.05725	102	
267.83845	214	
268.12424	112	
268.84040	1816	1+
269.37743	90	
269.44762	100	
270.18188	112	
270.83792	166	
270.98204	848	1+
271.84466	284	1+
271.87378	94	
271.91612	168	
272.97808	208	
273.79307	402	1+
273.97854	142	
274.05749	88	
275.85763	114	
276.83845	126	
276.85815	400	1+
277.83182	1146	1+
277.96238	264	1+
278.83386	828	1+
278.96677	220	1+
279.09998	112	
279.78883	174	1+
279.89345	92	
280.81186	104	
280.92058	180	
280.94819	94	
282.47304	106	
282.91167	124	
283.78894	202	1+
284.87814	142	
285.42999	100	
285.79797	108	
285.84991	318	
285.93214	128	
286.09335	172	
286.84796	1248	1+
286.89137	204	1+
286.92027	116	
289.00079	154	
289.87935	170	
289.92425	212	1+
290.56842	90	
290.85902	108	
291.34572	92	
291.80110	88	
291.83089	92	
291.85854	178	
291.88704	196	1+
292.05918	92	
292.43862	94	
292.81157	142	
292.86052	128	
293.10629	186	
293.86489	96	
293.99476	166	
294.11247	108	
294.17945	232	1+
294.42011	110	
294.86560	138	
294.93003	160	
295.85969	94	
296.80287	120	
296.92005	148	
297.00272	136	
297.87600	182	
299.01126	128	
300.86883	94	
302.74155	96	
302.85989	490	1+
303.21393	94	
305.45902	94	
307.88892	146	
308.08254	94	
308.83767	92	
309.86860	136	
310.86237	184	
310.87898	720	1+
311.31100	90	
312.16969	92	
313.52723	92	
313.88041	112	
313.94700	88	
314.82009	170	1+
317.37834	104	
317.74171	90	
317.87839	98	
318.02456	98	
318.10513	90	
318.92831	110	
319.03231	104	
319.96068	98	
320.89150	174	
322.89955	148	
324.89189	126	
326.89132	124	
328.88884	164	
330.88540	168	
331.88277	132	
334.38768	88	
337.19074	102	
337.97301	146	
338.16714	338	1+
342.07009	90	
END IONS

###FS:    #m/z: 359.96137 #charge 1+
###MS: 58
###MSMS: 61
BEGIN IONS
TITLE=Cmpd 45, +MS2(359.9614), 28.0-35.0eV, 1.3min #61
RTINSECONDS=76.6435
SCANS=58,61
PEPMASS=359.96137	257090
CHARGE=1+
189.03241	116	
196.88995	142	
200.88757	126	
205.94368	322	1+
206.88877	104	
207.40785	140	
208.88320	126	
209.94378	1094	1+
216.40272	162	
216.41543	100	
221.89327	122	
222.95134	2218	1+
224.89098	134	
224.94775	2392	1+
225.96456	188	
226.88978	518	1+
226.94667	7930	1+
227.92438	116	
228.94179	9346	
229.39747	98	
229.94529	280	
230.07399	184	1+
231.12331	144	
233.85189	108	
233.95905	158	
234.93548	116	
235.42610	132	
235.82656	224	
236.43383	126	
236.83562	106	
237.89390	108	
238.96596	178	
239.14416	216	
239.42281	102	
240.07502	146	
240.13477	138	
240.93849	558	1+
240.96206	1204	1+
241.08871	100	
241.78517	120	
242.11111	100	
242.95982	860	1+
243.84079	122	
244.86582	108	
244.95684	4432	1+
245.08934	100	
245.93992	302	
246.95222	5314	
246.97515	212	
247.05609	102	
247.10265	110	
248.79992	118	
249.05459	146	
250.11419	174	
250.94855	376	
250.97064	338	1+
251.07553	294	1+
252.90373	98	
252.95662	244	
253.83340	384	1+
255.37613	168	
255.88447	98	
256.98075	102	
257.08894	124	
257.15907	540	
258.07730	122	
258.14291	528	1+
258.83430	272	1+
258.92612	98	
258.97089	496	1+
259.80033	148	
260.39825	100	
260.79579	268	1+
260.96861	1206	1+
261.08774	124	
261.55893	102	
261.90238	96	
262.94950	332	1+
262.98808	250	1+
263.82451	196	1+
263.97189	130	
265.08656	108	
265.37171	100	
265.93395	156	
265.97900	134	
266.02178	228	1+
266.81390	614	1+
267.78602	172	
267.85418	318	1+
267.97277	756	1+
268.12900	130	
269.84867	104	
269.96668	720	
270.80051	114	
271.78884	106	
271.84836	306	1+
272.09676	224	1+
272.57091	114	
272.80374	140	
272.84001	294	1+
273.05980	98	
273.96935	326	1+
275.09736	334	1+
275.80106	102	
275.83397	132	
276.80784	316	1+
276.83975	460	1+
276.87803	118	
277.79033	108	
278.09682	448	1+
278.79715	110	
278.88048	116	
279.09980	358	1+
279.79450	100	
280.12877	196	1+
280.79392	358	1+
280.87235	130	
281.86173	224	1+
281.94223	118	1+
282.80965	168	
282.85333	236	1+
283.43335	116	
283.80261	118	
283.89279	176	
283.98465	266	
284.07578	146	
284.79044	182	
284.82816	230	
286.07339	112	
286.85721	122	
287.85472	116	
288.87355	256	1+
290.81663	126	
290.92216	200	1+
291.79313	122	
292.09805	122	
292.12722	140	
292.43655	128	
292.86507	136	
293.11820	102	
293.23726	98	
293.79419	192	
293.85964	142	
294.05552	162	1+
294.44311	96	
294.86024	254	
295.88180	154	
296.80717	254	1+
296.89145	220	1+
296.90789	100	
297.97452	98	
298.13528	288	1+
298.80265	1146	1+
298.85930	390	1+
299.13670	204	1+
299.57070	102	
300.80153	124	
301.08339	186	
303.03737	102	
303.48547	106	
304.15390	178	1+
306.88141	150	
307.14379	148	
307.82031	136	
308.79408	344	1+
308.93691	98	
309.11914	150	
309.79624	252	1+
309.89800	120	
310.87629	424	1+
311.85390	96	
312.84636	148	1+
312.91644	148	
313.75062	118	
314.07835	214	1+
315.08246	174	1+
315.43013	108	
316.82084	292	1+
318.88411	222	1+
318.93215	488	1+
321.86625	126	
322.16399	116	
322.75203	220	1+
322.82733	134	
322.92811	450	1+
324.88875	180	
325.14754	132	
325.90094	100	
326.45078	106	
326.78120	132	
327.89839	146	1+
328.45483	110	
328.82559	150	
329.87786	560	1+
330.88184	388	1+
334.95407	210	
335.87818	116	
336.11822	378	1+
336.94568	824	1+
337.11683	262	1+
337.14464	124	
338.96230	134	
339.03462	130	
339.83279	122	
339.87378	114	
340.37798	110	
340.94079	276	
341.03549	98	
341.77588	180	1+
342.39527	102	
343.76545	144	
352.83497	124	
354.84053	124	
356.77484	180	
359.41050	114	
359.79288	192	
359.97252	130	
360.75968	160	1+
364.26224	106	
END IONS

###FS:    #m/z: 322.92958 #charge 1+
###MS: 62
###MSMS: 63
BEGIN IONS
TITLE=Cmpd 46, +MS2(322.9296), 28.0-35.0eV, 1.4min #63
RTINSECONDS=80.323
SCANS=62-63
PEPMASS=322.92958	5156792
CHARGE=1+
143.29917	94	
174.00617	92	
184.85889	98	
192.88737	294	1+
195.87958	362	1+
196.88083	270	1+
196.89928	112	
199.88704	134	
201.00756	92	
205.95049	108	
208.95020	96	
209.12711	158	
209.94436	206	1+
210.90115	218	
212.87607	134	
214.88529	136	
216.89088	118	
220.87368	170	
222.95332	996	1+
223.42029	90	
223.95805	580	1+
225.42536	100	
225.88458	180	
225.95572	138	
226.82873	114	
227.95264	220	
228.91077	134	
230.84314	106	
230.89986	98	
233.85803	114	
233.89483	98	
234.46321	108	
235.54376	96	
235.82292	122	
235.85364	228	1+
236.04802	216	1+
236.38128	158	
237.07089	246	1+
237.79974	100	
238.82872	260	1+
238.93708	208	
239.14077	128	
239.78785	462	1+
239.90090	128	
239.95552	110	
240.04464	138	1+
240.41982	102	
240.82273	172	
240.90123	190	
240.94022	2664	
240.96344	284	
241.94117	1962	
241.96403	142	
242.81823	106	
242.94102	6402	1+
243.81635	486	1+
243.87988	110	
243.89834	94	
244.12349	126	
244.81733	322	1+
244.88776	152	
244.93751	1550	1+
244.98322	94	
245.44501	98	
246.12000	132	
246.97624	410	1+
247.39241	104	
247.85208	140	
247.91564	92	
248.10151	174	
248.83028	140	
248.84962	140	
248.90099	128	
249.84928	126	
249.98486	94	
250.33596	108	
250.91453	126	
250.96591	134	
251.03451	92	
251.45494	92	
251.78526	142	
251.83705	94	
252.11137	102	
253.90294	106	
254.42900	90	
254.78531	114	
254.95066	102	
255.10479	354	
255.49555	92	
255.80603	122	
256.81004	124	
256.89948	188	1+
257.79932	294	1+
258.03053	120	
258.83315	280	1+
260.83388	118	
260.85314	110	
260.93170	112	
261.83106	310	
261.89091	106	
262.36164	100	
262.82516	504	1+
262.85332	94	
263.84733	312	1+
264.48633	100	
265.05896	134	
265.08962	110	
266.80681	154	
269.07956	128	
269.79630	340	1+
269.84690	98	
271.44907	94	
271.84528	184	
271.85322	132	
271.87811	96	
272.84995	108	
272.89152	186	1+
272.92566	92	
273.79182	584	1+
274.14838	142	
274.84974	132	
274.86280	136	
275.81011	418	1+
275.99380	284	1+
276.17088	100	
276.50689	92	
276.84042	150	
276.93054	108	
277.82842	92	
277.86410	124	
278.35449	94	
279.09013	900	1+
279.28976	98	
281.81746	100	
282.85687	282	1+
282.96666	170	1+
283.06802	138	
283.78602	374	1+
284.07167	154	
284.29312	460	1+
285.88890	98	
285.90690	96	
285.96728	102	
286.79502	148	1+
286.85918	284	1+
288.10135	100	
288.49204	94	
288.85949	316	1+
289.15756	90	
289.78870	208	
290.04305	106	
290.39293	94	
290.79618	90	
290.87689	118	
291.80263	454	1+
292.86197	126	
292.88205	106	
292.91269	114	
293.87702	118	
294.81431	94	
294.84727	264	1+
295.86497	218	1+
296.02981	102	
296.88159	142	
296.98878	118	
297.05801	158	1+
297.79403	118	
298.81878	172	1+
298.83640	124	
299.78099	304	
300.78426	158	
301.15772	108	
302.87955	128	
306.88019	234	
307.13709	192	1+
307.80040	218	1+
307.88203	432	1+
309.81640	230	1+
309.90047	258	1+
310.88111	706	1+
311.74986	146	
311.81445	96	
312.80679	450	1+
312.87061	126	
316.80899	94	
316.96101	92	
317.42869	100	
317.89414	142	
318.18845	98	
320.15814	104	
321.16052	140	
321.77295	92	
323.88688	206	
324.89208	176	
325.83296	182	1+
325.90319	94	
325.94736	120	
326.83600	216	1+
327.72073	96	
END IONS

###FS:    #m/z: 340.93996 #charge 1+
###MS: 62
###MSMS: 64
BEGIN IONS
TITLE=Cmpd 47, +MS2(340.9400), 28.0-35.0eV, 1.4min #64
RTINSECONDS=81.095
SCANS=62,64
PEPMASS=340.93996	2128492
CHARGE=1+
57.31526	112	
192.92735	320	
196.88540	366	1+
200.91888	94	
205.97996	100	
206.96307	96	
207.93645	374	1+
208.95984	358	1+
211.89608	174	1+
212.87590	918	1+
212.94963	198	
213.93939	2690	1+
215.86148	94	
215.88652	784	1+
215.93681	328	1+
217.85572	92	
217.88007	606	1+
217.93795	224	
218.91211	162	
220.42088	100	
220.89286	126	
221.89681	92	
223.96126	124	
225.00543	92	
225.94695	362	1+
226.89019	212	1+
227.65053	100	
228.93721	100	
229.89947	210	
230.03580	100	
230.40564	142	
230.88905	458	
231.89035	358	
231.94945	2840	1+
232.89129	686	1+
233.89688	480	1+
233.91596	90	
233.94901	724	1+
235.52687	100	
235.87207	134	
235.89225	112	
235.94750	248	1+
236.89853	128	
237.89059	98	
239.78467	136	
239.90148	140	
239.95752	94	
240.79379	116	
240.83332	112	
241.79434	160	
241.84322	108	
241.85371	116	
242.94577	146	
243.88576	100	
244.07615	102	
244.82816	110	
244.95799	270	1+
246.95006	142	
246.97539	356	
248.82866	248	1+
248.89794	122	
248.99130	116	
249.37197	92	
249.93076	90	
249.95734	918	1+
250.33626	96	
251.87860	118	
251.93003	206	
253.83871	102	
254.90758	148	
254.96499	1324	1+
255.07553	172	
256.89958	164	
256.96421	366	
257.00928	102	
257.12919	92	
257.80095	272	1+
257.84002	452	1+
257.90704	292	1+
257.96035	202	
258.84465	382	1+
258.96479	146	
259.40644	126	
259.96025	448	1+
260.40418	106	
260.79525	190	1+
260.83274	558	1+
260.89468	116	
262.35552	94	
263.82692	106	
264.79268	184	1+
264.90571	120	
265.04946	100	
265.85307	172	
267.84171	102	
267.96914	90	
268.84121	292	
269.35084	90	
269.80663	140	
269.84233	132	
269.85870	94	
270.83204	132	
271.13570	92	
271.91643	90	
272.86943	120	
272.93547	408	1+
272.95225	190	
272.97660	202	
273.79364	246	
273.91811	132	
274.79855	172	
274.85437	184	
274.90086	158	
275.96047	114	
276.81152	162	
276.83981	138	
276.85512	268	
276.90810	130	
277.84216	412	1+
277.86266	148	
278.96961	92	
279.06175	102	
279.83223	232	1+
279.86284	268	1+
279.92727	100	
280.25686	92	
280.83701	192	1+
281.79149	130	
282.02111	142	
284.95007	108	
285.86269	144	
287.94303	94	
288.87143	92	
288.88441	212	1+
289.79268	150	
289.81676	94	
290.86038	174	
291.80275	174	
292.86142	158	
292.87631	154	
293.84688	284	1+
294.83051	244	1+
295.81499	98	
296.91155	104	
296.98149	126	
297.37315	94	
297.95686	138	
298.08798	140	
298.85614	134	
300.85096	258	1+
300.94252	146	
302.17238	96	
302.77492	114	
302.88496	210	
302.94462	108	
303.87258	136	
303.94444	114	
304.88906	156	
304.94792	168	
305.87911	294	1+
307.26936	92	
307.79909	602	1+
308.90756	98	
310.87630	588	1+
311.35675	102	
311.81053	136	
312.80304	254	1+
313.76625	92	
313.89553	176	
313.95439	108	
314.82267	170	
314.86784	108	
314.95292	92	
315.38676	112	
317.87282	266	1+
321.88916	120	
322.87308	136	
323.88102	118	
324.42624	92	
324.89030	240	
324.99468	106	
326.78576	92	
326.86572	268	1+
326.89472	210	
328.77329	106	
328.82186	114	
330.81491	216	
335.39906	98	
338.80104	100	
338.87432	92	
339.82472	278	1+
341.14310	102	
342.90937	132	
343.18413	92	
END IONS

###FS:    #m/z: 363.95598 #charge 1+
###MS: 62
###MSMS: 65
BEGIN IONS
TITLE=Cmpd 48, +MS2(363.9560), 28.0-35.0eV, 1.4min #65
RTINSECONDS=81.867
SCANS=62,65
PEPMASS=363.95598	1375554
CHARGE=1+
178.94760	108	
182.86789	164	
187.86895	154	
189.86232	1262	1+
191.85840	692	1+
192.92538	132	
195.90114	114	
196.88626	340	
203.88504	144	
204.90226	176	
205.87649	110	
205.94740	134	
206.87231	556	1+
207.40509	178	
207.87488	472	1+
207.94774	346	1+
209.94304	2364	1+
210.88306	438	1+
210.92603	146	
212.87911	4406	1+
214.89374	396	
215.41112	142	
218.90737	196	
219.41552	234	
222.04581	102	
222.87986	186	1+
222.95230	2870	1+
224.94809	3518	1+
224.99325	152	1+
225.16621	142	
225.88354	128	
226.88484	118	
226.94739	15986	1+
227.13300	238	1+
227.92843	194	
228.13405	210	1+
228.82531	122	1+
228.89440	1094	1+
228.94201	19206	1+
229.06021	106	
229.91818	112	
230.88985	5792	1+
231.03929	126	1+
231.12394	100	
232.81290	108	1+
232.88374	1058	1+
232.95195	112	
234.88099	426	1+
234.92924	244	
235.40105	100	
235.82114	108	
235.93274	236	
236.82356	140	
237.06145	182	1+
240.82262	112	
240.94042	442	
240.96179	1078	1+
241.88892	166	
241.93948	1596	1+
242.01664	114	
242.90190	140	
242.94135	1018	1+
242.96112	1624	1+
244.81921	194	
244.95698	9250	1+
246.43709	164	
246.80293	182	
246.90422	412	1+
246.95275	8896	1+
247.04300	126	
247.70437	100	
248.01407	214	1+
248.80135	578	1+
248.89992	1916	1+
249.46371	106	1+
249.91909	114	
250.89760	512	1+
250.90815	200	
250.94827	130	
250.97020	190	1+
251.07001	180	
251.83903	142	
251.92913	254	1+
252.99162	104	
253.83758	180	
253.90437	686	1+
254.79766	124	
256.47440	176	1+
257.79733	136	
257.89800	194	1+
258.83077	108	
258.84340	100	
258.97272	588	1+
259.07309	190	
259.93673	104	
260.83152	204	
260.84511	124	
260.96872	1204	1+
261.83077	130	
261.84312	122	
261.99819	296	1+
262.07899	224	1+
262.82881	586	1+
263.79930	184	1+
263.83176	356	1+
263.86539	100	
263.98653	122	
264.97057	460	1+
265.08939	284	1+
265.89888	138	
266.81211	558	1+
266.85863	106	
267.35152	112	
267.78348	196	
267.97318	1468	1+
268.90168	126	
268.93598	100	
268.96399	1554	1+
269.79985	118	
269.84580	168	
269.96895	1302	1+
271.84753	146	
271.91912	402	
272.84366	180	
273.84783	264	1+
274.90222	134	
275.81282	144	
276.84871	242	
277.08231	142	
277.85542	170	
278.80123	184	
278.84780	214	
279.03725	98	
279.10412	170	
279.79943	194	
279.85342	168	
279.91379	134	
280.61667	104	
280.79003	326	1+
280.85657	146	
281.81661	120	
281.85152	124	
281.95617	140	
282.48956	104	
282.84884	194	
282.88594	132	
283.78855	512	1+
283.84610	264	1+
283.98687	122	
284.82467	130	
284.86350	144	
284.88911	244	1+
284.98595	258	1+
285.42788	118	
285.82493	200	
285.84385	882	
286.80593	118	
287.81243	110	
289.87636	124	
290.79055	506	1+
290.86211	130	
292.11735	394	1+
292.87926	158	
293.12149	350	1+
294.86534	128	
294.88187	214	1+
295.85537	284	1+
296.10884	290	1+
296.80936	358	1+
296.91855	124	
298.80229	1034	1+
299.85708	110	
300.80065	270	
301.81243	154	
301.85814	194	
302.80263	1110	1+
302.86062	190	
303.80519	752	1+
303.85491	1342	1+
303.94661	164	
305.80927	140	
306.05368	124	
306.91964	214	1+
307.09908	100	
307.81336	108	
307.88864	158	
308.82509	204	1+
308.84621	118	
308.87263	170	
308.95456	166	1+
309.91802	102	
310.87787	308	1+
312.86730	118	
313.88432	116	
313.91257	176	
314.82028	134	
315.45304	174	
315.67881	110	
315.80963	656	1+
315.88020	140	
316.81169	566	1+
317.43636	152	
318.12699	126	
318.81860	144	
318.87487	210	1+
318.93467	126	
319.82612	192	1+
320.14076	142	
321.82131	876	1+
321.86782	262	
322.92734	548	1+
324.89251	320	1+
326.16172	130	
326.87126	848	1+
328.20426	102	
328.88707	166	
329.87008	148	
330.83412	218	1+
330.86239	106	
331.40806	98	
331.89964	172	
336.78574	140	
336.94528	462	1+
337.83062	248	1+
338.87189	120	
338.94392	154	
339.76373	250	1+
339.82754	742	1+
340.93743	354	1+
351.76402	102	
352.75840	386	1+
352.89273	156	
353.76224	320	1+
356.78511	162	
356.96823	138	
357.77821	150	
358.77058	112	
358.86657	184	1+
358.90319	100	
360.71937	100	
361.79508	250	1+
366.83116	278	1+
367.77249	192	
368.95203	112	
END IONS

###FS:    #m/z: 322.92994 #charge 1+
###MS: 66
###MSMS: 67
BEGIN IONS
TITLE=Cmpd 49, +MS2(322.9299), 28.0-35.0eV, 1.4min #67
RTINSECONDS=85.5705
SCANS=66-67
PEPMASS=322.92994	5435476
CHARGE=1+
178.92884	98	
182.86772	86	
189.61086	102	
192.88826	166	
193.89079	130	
196.88040	476	1+
198.89804	88	
199.10619	90	
205.94770	660	1+
208.94115	428	1+
209.94485	360	1+
210.05194	100	
210.90233	220	1+
212.88090	184	
214.89173	326	1+
216.88710	152	
217.99326	92	
218.88943	132	
219.37902	92	
219.54617	94	
220.03947	88	
221.94305	294	
222.38284	94	
222.95341	2000	1+
223.88769	232	1+
224.87811	104	
225.86690	146	
226.02299	84	
226.15369	186	
226.82589	198	1+
226.84363	86	
227.78402	112	
227.93000	182	
227.95258	142	
228.89066	86	
228.90984	146	
229.09710	106	
230.89162	444	1+
231.04989	86	
231.14790	184	1+
231.82144	148	
231.83852	86	
231.90781	390	1+
232.15070	156	1+
232.48746	90	
234.88083	86	
234.93899	84	
235.43255	86	
235.62683	86	
235.82199	96	
235.91120	92	
236.89788	156	
237.05633	126	
237.38489	84	
237.86543	90	
238.02550	130	
238.09847	88	
238.83294	118	
238.93787	220	
239.06801	156	
239.79550	86	
239.90158	84	
240.82338	92	
240.87026	172	1+
240.89349	94	
240.94095	3062	
241.82100	132	
241.91348	86	
241.93878	9608	1+
242.81855	110	
242.94088	6796	1+
243.82001	750	1+
243.88361	246	1+
244.82300	584	1+
244.93870	1956	1+
245.13524	102	
245.87637	98	
246.97468	830	1+
248.83836	186	
248.90176	112	
250.92569	88	
251.05244	88	
251.78788	138	
251.80942	94	
251.87240	88	
251.92475	170	
253.16157	88	
253.83484	142	
254.01228	102	
255.10569	124	
255.77954	118	
256.03646	126	
256.10678	102	
257.79304	292	1+
258.83102	136	
258.83909	254	1+
259.35110	88	
260.82978	140	
260.84848	332	1+
261.83085	404	1+
261.88074	142	
262.83431	254	1+
262.84010	106	
262.86040	120	
263.81101	210	1+
263.94338	142	1+
264.49811	110	
265.05392	102	
265.85228	130	
266.84176	108	
267.89788	144	
268.84950	84	
268.95442	140	
269.38828	158	
269.80381	138	
270.80068	366	1+
270.83433	96	
270.86248	134	
270.90988	198	1+
271.80309	260	1+
272.13052	356	1+
273.06839	216	1+
273.79271	542	1+
273.81341	128	
274.85655	104	
275.36751	84	
275.79085	176	
275.80777	150	1+
276.84216	342	1+
276.86044	94	
277.81528	122	
278.11526	102	
278.84673	214	1+
279.09256	634	1+
280.78976	340	1+
280.85438	384	1+
280.96231	88	
281.09914	104	
282.97317	280	1+
283.02261	92	
283.04391	124	
283.06698	86	
283.79142	152	
283.85329	134	
283.86846	120	
284.29244	412	1+
284.86046	162	
285.12519	90	
285.86458	140	
286.85962	390	1+
286.87094	240	1+
288.51693	92	
289.78869	348	1+
289.86988	154	
291.06841	86	
291.79888	408	1+
291.81949	134	
292.16495	166	
292.75934	86	
292.85983	94	
293.02077	124	
293.87713	190	
293.97556	86	
294.11678	102	
294.17900	112	
294.25348	94	
294.81225	138	
294.85644	114	
295.17924	90	
295.83383	84	
296.11859	88	
296.87107	122	
298.36516	118	1+
299.78206	398	1+
299.80042	148	
299.88316	130	
302.04326	100	
302.75906	184	1+
305.88092	626	1+
306.88454	546	1+
307.79793	362	
308.79360	244	
308.87313	158	
309.81546	240	1+
309.96931	98	
311.88267	384	1+
312.80150	88	
313.87870	118	
314.82085	156	
314.86029	132	
316.42344	94	
317.08574	102	
318.82621	196	1+
320.15675	260	1+
320.56878	114	
320.93347	128	
321.37015	106	
321.86932	180	1+
322.26463	92	
323.76298	88	
324.01905	104	
324.89219	316	
325.89854	152	
326.71563	184	1+
326.89917	128	
327.81302	130	
327.87946	442	1+
328.15568	200	1+
328.35963	90	
END IONS

###FS:    #m/z: 340.93999 #charge 1+
###MS: 66
###MSMS: 68
BEGIN IONS
TITLE=Cmpd 50, +MS2(340.9400), 28.0-35.0eV, 1.5min #68
RTINSECONDS=86.343
SCANS=66,68
PEPMASS=340.93999	2816188
CHARGE=1+
58.30397	108	
189.86042	106	
192.92357	192	
194.92157	192	
196.88036	146	
201.95217	94	
205.95243	258	1+
208.94100	142	
208.95626	184	
210.93643	118	
212.87667	198	
212.93418	102	
213.88677	108	
213.93908	2154	1+
215.88687	1058	1+
215.93594	400	
217.88191	226	
218.89048	154	
219.87668	160	
221.89255	118	
222.95307	416	1+
222.97450	108	
223.93278	120	
224.90017	90	
224.97643	108	
226.89517	108	
226.92301	92	
226.94698	322	1+
226.97121	234	
228.79420	148	
228.93954	324	
230.88971	454	1+
230.95917	94	
231.94958	1724	1+
232.88700	106	
233.89648	294	1+
233.95293	346	1+
234.78473	86	
235.15916	102	
235.89112	352	1+
236.00176	88	
237.02841	122	
238.08331	128	
238.82769	262	
239.38094	102	
240.23069	162	
240.83169	160	
240.88424	166	
241.82115	236	1+
241.84343	188	1+
241.89742	90	
242.90568	148	
243.99119	92	
244.50731	102	
244.95676	148	
246.94862	122	
248.89952	202	
249.96092	462	
250.89723	118	
250.95154	270	1+
250.99768	92	
251.84995	104	
252.80031	94	
252.83670	220	1+
254.84524	332	1+
254.90759	304	1+
254.94430	108	
254.96508	812	1+
255.07246	182	
255.88930	184	
255.92467	128	
256.80840	114	
256.96355	332	
257.79480	106	
257.95020	94	
258.84418	216	
258.90723	210	
258.92226	90	
258.96288	100	
259.85279	342	1+
259.95868	328	
260.02571	166	
260.04628	94	
260.34286	90	
260.83506	474	1+
260.90762	88	
261.92521	332	1+
262.93016	238	1+
263.82874	112	
265.96198	108	
266.83764	100	
266.86028	102	
266.92173	102	
268.13126	86	
268.84005	126	
268.86726	114	
270.82808	120	
271.79495	146	
271.92863	398	1+
272.78730	290	1+
272.91194	132	
272.93351	336	1+
273.01435	92	
273.84552	140	
273.96995	114	
274.89851	216	1+
274.96850	120	
275.85720	528	1+
275.98192	94	
276.86127	318	1+
276.91472	122	
277.01433	154	
277.80867	282	1+
277.96705	124	
278.37286	106	
278.84387	292	1+
279.03935	104	
279.93425	154	
280.55290	132	
280.79203	110	
280.92928	104	
281.15594	96	
281.79130	172	1+
282.85741	320	1+
283.35511	98	
283.38169	102	
283.42958	92	
283.92777	90	
284.47258	86	
284.87868	374	1+
286.85678	200	1+
288.83957	98	
289.78429	222	
289.87826	108	
289.95564	98	
290.78754	128	
290.85637	172	
291.80557	124	
291.87311	130	
292.86769	392	1+
294.06790	112	
294.81327	102	
294.92795	132	
295.06218	114	
295.97218	154	
296.84632	268	1+
296.96824	126	
297.97526	304	
299.42295	136	
299.78405	130	
299.88954	88	
300.98002	102	
302.93677	92	
303.88958	100	
303.94299	234	
305.66271	104	
306.03376	98	
307.79825	148	
307.89092	114	
308.29101	134	
308.81247	300	1+
308.88219	202	
309.81649	184	1+
309.88568	142	
310.87380	986	1+
311.87537	564	1+
312.80520	164	
315.85231	102	
317.88964	98	
318.49960	96	
318.87466	336	1+
321.81988	110	
322.28662	108	
324.88837	374	1+
326.83989	112	
327.82364	124	
328.81690	156	
328.84009	86	
328.89465	166	
329.88632	150	
330.33141	100	
330.81337	248	1+
333.77177	110	
336.94253	124	
337.54076	90	
339.37737	92	
339.86945	102	
340.61805	100	
341.76086	138	
342.77801	106	
342.90490	168	
345.76835	118	
END IONS

###FS:    #m/z: 507.84510 #charge 1+
###MS: 66
###MSMS: 69
BEGIN IONS
TITLE=Cmpd 51, +MS2(507.8451), 28.2-35.2eV, 1.5min #69
RTINSECONDS=87.115
SCANS=66,69
PEPMASS=507.84510	918686
CHARGE=1+
196.01570	572	1+
199.88870	184	
209.94329	192	
210.03145	182	
213.87837	304	1+
217.89853	240	
221.86346	184	1+
224.97853	298	
231.04641	198	1+
232.40349	172	
232.89623	474	
236.88480	258	1+
237.86827	146	1+
238.06323	208	
239.90188	220	1+
241.85140	170	
242.85386	206	1+
249.90166	478	1+
250.87694	406	1+
250.90723	336	1+
250.96664	330	1+
251.87856	274	1+
252.37287	234	1+
253.89809	216	1+
254.40784	230	
257.86708	478	1+
258.02311	248	1+
260.08681	130	1+
260.88065	616	1+
261.13151	190	1+
266.17015	190	
266.38164	168	1+
266.86344	216	
266.90885	186	1+
267.17009	198	
267.88228	596	1+
268.86927	168	
268.88442	510	1+
272.38638	434	1+
272.85134	1388	1+
272.88865	370	1+
273.77869	184	1+
275.02281	206	1+
277.38071	316	1+
277.85017	190	
277.89350	414	1+
278.86298	242	
278.89762	290	1+
279.13188	330	1+
279.85543	640	1+
281.38412	466	1+
282.87394	174	
282.90130	204	
283.86710	416	1+
283.89934	176	
283.94701	238	1+
284.79408	252	1+
284.89692	326	1+
285.85257	364	1+
287.03768	136	1+
287.81026	272	1+
287.85021	1680	1+
288.86955	398	
288.89009	356	
289.39477	176	
289.87980	838	
290.13191	204	
290.86464	1056	
291.86553	586	
291.89560	248	
292.86404	406	
292.88020	328	
293.87284	7230	1+
293.90163	196	
296.85657	162	
296.87695	366	
297.75285	168	1+
297.86571	220	
298.34672	230	1+
298.85330	400	
298.87284	210	
299.33571	226	1+
299.38945	212	1+
299.81688	274	1+
300.85654	462	
301.86066	346	
302.01511	182	1+
302.86464	1158	1+
302.88417	268	
303.24728	90	1+
303.79572	230	1+
303.82296	164	
303.86755	838	1+
304.71709	176	1+
305.86431	2152	1+
306.12511	406	1+
307.89002	1074	
308.13913	1544	1+
308.34346	282	1+
308.87164	3570	1+
309.84015	270	
309.88788	1420	1+
309.95635	166	
310.15774	1072	1+
310.84430	228	
311.88228	11482	1+
312.34282	178	1+
313.34420	150	1+
313.80663	174	
313.96502	266	1+
314.12781	270	1+
314.37607	220	
314.86282	1074	1+
315.37567	506	1+
316.78660	218	1+
316.81164	358	1+
316.86638	506	
316.88684	426	
317.88994	466	
318.37256	358	1+
318.86036	458	1+
318.88511	760	1+
320.55261	134	1+
320.87374	282	
322.86665	770	1+
323.38992	196	
323.40492	184	1+
323.86995	664	1+
324.85464	452	1+
324.90458	180	
325.88436	424	
325.89938	744	
326.06037	184	
326.38530	208	
326.87963	6342	1+
327.00884	144	1+
327.38245	402	
328.21319	88	1+
328.37105	382	1+
329.80382	194	
329.89435	488	
330.16116	306	1+
330.83262	222	
330.88009	298	
331.88954	818	1+
332.76843	220	1+
332.87659	512	
333.85792	186	
333.87612	608	1+
335.80413	166	
335.84100	192	
336.79626	290	1+
336.94324	220	1+
337.76652	170	
337.88131	304	
338.38955	212	
338.88513	642	1+
339.29858	210	1+
339.83415	168	
340.84605	220	
340.86693	452	1+
343.77779	304	1+
343.87190	182	
344.83273	172	
344.89751	446	1+
346.76021	240	1+
346.86329	298	
347.83702	246	1+
347.88784	466	1+
348.07290	186	1+
348.38703	352	1+
349.29106	214	1+
349.75322	236	
350.17790	304	1+
350.40376	294	1+
350.88573	664	1+
351.18638	238	1+
352.06168	202	
352.77236	596	1+
352.90938	286	
353.26030	166	
353.85257	588	1+
353.89967	296	1+
354.76622	196	1+
354.83935	240	
355.83666	388	1+
355.89020	520	1+
358.78391	180	
358.81074	358	1+
359.75242	112	1+
361.31494	322	1+
361.87000	234	
362.05984	214	1+
362.35361	400	1+
362.78185	414	1+
362.88613	170	
362.91817	252	1+
363.37190	172	
363.78964	284	1+
364.84550	268	
365.87030	208	
366.83939	3326	1+
366.97549	162	1+
367.70661	1348	1+
367.76765	342	1+
367.88032	176	
367.90486	468	1+
368.88047	192	
368.90410	258	1+
369.80226	162	
369.83140	588	1+
370.90867	436	1+
371.18950	330	1+
371.72342	264	1+
371.86550	194	
372.05056	172	
372.82242	368	1+
372.86502	730	1+
373.01846	226	1+
373.72078	228	
373.79855	262	1+
373.82766	264	1+
373.87306	472	1+
373.89985	326	1+
374.01976	150	1+
374.13073	124	1+
375.38690	168	
375.73340	166	
376.38038	478	1+
376.73305	272	1+
377.36986	162	
377.38308	388	1+
377.88304	352	1+
378.90621	246	1+
379.74557	174	1+
379.82926	172	
380.72018	170	
380.85494	372	
381.39698	238	
381.71735	376	1+
381.79825	600	1+
381.84568	176	
382.04621	178	1+
382.36564	184	1+
382.85403	412	
383.74217	194	
383.76203	204	
383.85679	242	
383.89750	180	
384.75563	274	1+
384.78983	732	1+
384.84940	4946	1+
384.88981	468	1+
385.30249	118	1+
385.79174	596	1+
386.95685	274	1+
387.77893	626	1+
387.84996	512	1+
388.39156	346	1+
388.74670	234	1+
389.19766	866	1+
389.80855	300	
390.76940	184	
390.84107	1290	
390.86211	604	
390.91500	308	1+
391.84137	1218	1+
392.06994	174	
392.86027	362	
393.67199	184	1+
393.79796	466	1+
393.82947	430	1+
394.73696	506	1+
395.13208	180	
397.85937	214	
398.31134	180	1+
398.86811	388	
398.90845	308	
398.99686	138	1+
399.84762	444	
399.91130	220	
400.80773	406	1+
400.86754	214	
402.86409	2106	1+
402.90655	248	1+
402.96960	200	1+
403.74323	246	1+
403.86754	1406	1+
404.04657	192	1+
404.10821	180	
405.87145	674	
406.74983	380	1+
406.80949	314	1+
406.85785	252	
407.86502	9094	1+
407.90695	162	
407.95597	180	1+
409.48038	196	1+
409.72322	716	1+
409.81241	304	
410.48356	148	1+
410.72516	448	1+
410.83527	806	1+
411.18887	172	1+
411.80969	384	
411.86570	228	
412.72432	328	
413.21844	216	1+
413.85352	496	1+
413.87775	998	
414.07846	106	1+
414.14167	196	
414.81326	192	1+
415.33026	210	1+
415.39054	198	1+
415.87261	354	
416.88015	486	
417.82105	398	1+
418.81584	184	1+
418.85325	290	1+
421.88246	608	1+
423.72679	210	
423.79430	454	1+
423.84341	166	
423.86809	582	1+
423.88866	298	
425.74460	548	1+
425.88215	288	
426.69630	202	
426.81930	298	1+
426.86094	1948	1+
426.93679	374	1+
427.73488	1454	1+
428.80457	188	
428.85055	342	
428.88376	700	1+
429.70259	206	
429.73619	202	
429.82908	278	1+
429.86323	256	
430.06985	226	1+
430.68796	334	1+
430.74107	644	1+
430.86942	188	
431.86755	698	1+
433.81715	174	1+
433.85217	330	1+
434.89082	212	
435.86253	240	1+
436.71707	214	1+
439.89568	726	1+
441.71615	198	1+
443.87645	166	
444.87195	1998	1+
445.74516	432	
446.74133	208	
446.77265	370	1+
446.89204	170	
447.70842	362	1+
447.74495	498	1+
448.75086	322	1+
448.77012	320	1+
448.84673	292	1+
448.89106	230	
449.88052	602	1+
450.75061	528	1+
450.82783	200	
452.20451	166	
454.74226	260	1+
457.90141	670	1+
460.74743	156	1+
462.65429	198	
462.88204	1002	1+
462.91450	198	
464.78417	230	1+
465.71522	212	
466.81997	306	1+
466.88229	1288	1+
467.82545	256	1+
467.88525	1138	1+
469.78174	392	1+
472.06334	86	1+
474.78857	208	1+
485.90040	856	1+
486.70959	240	1+
486.84473	308	1+
487.80356	242	
489.57723	164	1+
490.79244	438	1+
493.78737	322	1+
499.72850	370	1+
504.67899	186	1+
504.80259	304	1+
506.22766	186	1+
507.71339	234	1+
508.71844	168	1+
508.79462	130	1+
509.85835	1180	1+
512.33023	134	1+
513.31690	100	1+
END IONS

###FS:    #m/z: 322.92994 #charge 1+
###MS: 70
###MSMS: 71
BEGIN IONS
TITLE=Cmpd 52, +MS2(322.9299), 28.0-35.0eV, 1.5min #71
RTINSECONDS=90.815
SCANS=70-71
PEPMASS=322.92994	5380190
CHARGE=1+
188.88785	92	
190.89546	140	
192.89063	292	1+
193.82888	92	
196.88429	142	
197.89029	164	
197.95684	92	
199.89858	104	
201.04421	126	
205.89947	86	
205.94722	286	1+
209.92057	96	
209.94499	190	
210.90169	214	
211.90727	84	
212.88193	122	
213.46312	148	1+
213.88845	556	1+
214.89227	490	1+
215.88421	86	
218.43540	98	
221.28318	112	1+
221.94417	142	
222.95194	330	
223.95516	552	1+
223.98026	272	1+
224.04755	132	
224.81766	124	
225.90682	96	
226.09721	86	
226.89360	146	
227.55075	94	
227.93800	86	
227.95437	168	1+
228.92966	122	
230.83360	152	
230.86261	136	
230.89158	332	
232.90523	154	
234.90392	102	
235.02381	86	
235.82189	228	
235.87925	84	
237.00915	138	
238.93921	272	
239.07789	228	
239.78565	426	1+
240.06746	102	
240.82247	220	
240.94040	2350	
241.04049	100	
241.51385	90	
241.93927	7352	1+
242.47077	84	
242.82461	162	
242.94154	5320	1+
243.82088	376	1+
244.12563	208	1+
244.44210	90	
244.85421	122	
244.93999	1246	1+
244.98284	206	
245.37642	86	
246.84869	216	1+
246.88248	86	
246.97865	290	
247.90229	94	
250.37902	84	
250.94502	186	
250.97063	224	
251.07055	136	
251.92976	136	
252.37264	86	
253.11070	92	
253.34430	88	
253.90827	118	
254.12119	92	
254.84150	116	
255.10757	140	
255.91255	264	1+
256.84130	108	
256.89975	128	
258.83301	112	
259.37273	110	
259.79919	138	
259.84572	112	
260.34264	186	
260.42992	90	
260.44429	84	
260.83192	188	
260.85879	90	
261.48134	100	
261.83003	558	1+
261.84323	136	
262.83351	314	1+
262.88326	90	
263.05448	86	
263.82882	98	
263.98075	218	
264.00713	100	
264.35663	100	
265.31762	90	
265.79200	120	
266.86599	130	
267.86289	136	
269.79359	106	
270.79563	198	1+
270.84618	438	1+
271.05044	86	
271.77686	136	
272.13214	164	
272.34835	84	
273.56123	108	
273.79154	290	1+
273.83326	96	
274.14900	116	
274.95004	94	
275.81641	248	1+
275.85503	86	
276.82022	210	1+
276.84353	186	1+
278.14055	96	
278.84719	100	
278.94917	88	
279.09214	752	1+
279.82018	136	
280.07198	84	
280.79273	200	1+
281.86259	136	
282.00481	86	
283.44186	106	
283.86846	124	
283.96891	206	1+
284.13693	118	
284.29047	318	1+
284.54485	84	
284.87383	90	
285.33466	90	
285.82720	90	
285.85021	140	
286.78549	178	1+
286.84691	252	1+
289.78330	198	1+
289.80836	98	
290.85509	224	1+
291.80546	136	
292.43883	90	
292.81027	114	
292.92603	102	
293.37802	100	
293.79990	108	
293.87119	164	
294.66885	86	
294.81590	218	1+
294.86051	344	
295.87889	90	
296.84591	108	
296.86873	94	
297.78850	158	
298.14192	126	
298.80340	118	
298.81950	96	
299.78410	106	
300.77446	162	
300.87418	324	1+
301.80567	214	1+
301.92434	92	
302.37619	90	
303.87398	260	1+
304.75038	164	1+
305.91916	130	
306.37569	102	
306.88323	582	1+
307.01018	88	
307.79700	356	1+
309.81359	178	
310.76577	198	1+
310.87792	426	1+
311.20311	104	
312.67773	88	
312.81959	228	1+
313.39880	84	
313.79002	90	
314.81945	166	
314.87659	120	
315.82099	148	
320.15894	178	
320.84425	94	
320.91476	104	
321.88947	106	
322.15877	92	
323.88340	108	
324.89647	416	1+
325.23616	106	
325.89982	304	1+
END IONS

###FS:    #m/z: 340.94031 #charge 1+
###MS: 70
###MSMS: 72
BEGIN IONS
TITLE=Cmpd 53, +MS2(340.9403), 28.0-35.0eV, 1.6min #72
RTINSECONDS=91.5875
SCANS=70,72
PEPMASS=340.94031	2466166
CHARGE=1+
190.94668	164	
192.88339	248	1+
192.92875	148	
197.04078	88	
197.86549	124	
199.96710	96	
205.94754	362	1+
208.95750	342	
210.94786	88	
212.87526	698	1+
213.87771	482	1+
213.93976	1874	1+
215.88636	490	1+
215.93611	446	
217.85670	116	
217.88355	612	1+
219.87479	156	
221.80803	92	
221.88995	98	
221.96617	236	1+
223.95813	174	
224.94837	90	
225.84587	90	
226.87303	96	
226.94800	282	1+
227.09147	96	
228.84571	140	
228.94176	140	
229.55350	94	
230.88749	546	
231.05685	94	
231.82875	154	1+
231.89008	280	
231.94878	1796	1+
232.89359	594	1+
233.87205	138	
233.94634	354	1+
234.38980	120	
234.89012	306	1+
235.82672	102	
236.08114	88	
237.06415	164	
238.93488	94	
239.78640	156	
239.84421	310	1+
240.39841	86	
240.78893	138	
240.82999	138	
241.95078	134	
242.83703	116	
242.94318	200	
243.82712	232	1+
244.00835	98	
244.95611	232	
246.90022	90	
246.97293	296	1+
247.84733	108	
247.93002	110	
247.94668	108	
248.55407	92	
248.89703	366	1+
248.95311	94	
248.99765	90	
249.37369	102	
249.96429	474	1+
251.78788	112	
251.83646	112	
251.90955	120	
251.95826	188	
252.07067	96	
252.89174	94	
253.83355	158	
254.84289	96	
254.96773	1070	1+
255.77846	88	
256.45043	108	
256.91190	112	
256.96293	220	
257.80130	262	1+
257.98825	90	
258.84672	370	
259.84815	226	
259.95929	288	
260.84597	202	
261.01291	94	
261.84427	198	
261.88803	294	1+
262.06150	92	
262.13706	114	
263.02591	112	
263.13519	88	
263.83565	94	
264.96226	130	
265.81782	88	
266.03803	90	
266.83694	156	
267.13417	116	
268.84172	252	1+
269.20993	88	
270.83371	86	
270.85324	98	
271.84675	102	
271.87374	86	
272.84582	342	1+
272.93418	332	1+
273.37839	98	
273.42511	98	
273.80094	98	
273.91139	132	
274.39426	92	
274.89403	88	
275.80851	184	
275.88326	98	
275.94276	146	
276.85743	326	
276.88856	254	1+
277.85329	358	
277.88135	118	
278.84633	614	1+
278.96338	118	
280.93797	98	
281.04846	114	
281.79160	152	
281.84429	94	
282.41936	90	
282.86345	136	
282.89425	94	
282.97454	122	
283.42939	88	
283.78768	118	
285.80647	104	
285.85620	260	1+
285.91146	90	
287.92164	126	
288.86803	88	
290.45973	108	
290.85817	290	1+
290.95166	152	
291.80857	98	
292.89945	136	
293.88014	100	
294.85704	160	
295.85960	130	
295.97603	146	
296.80459	222	
296.87163	100	
297.94313	88	
297.97794	172	
299.78458	126	
299.85226	160	
300.85984	180	1+
302.94321	86	
303.12672	106	
303.83833	96	
303.95194	86	
306.01064	92	
306.87873	144	
307.02950	94	
307.80244	352	1+
307.88866	122	
308.80653	240	1+
308.86774	100	
308.88389	116	
310.82817	114	
310.87867	532	1+
310.99368	182	1+
312.77026	168	1+
312.80325	220	1+
312.88473	110	
312.97794	130	
314.81861	102	
314.95095	130	
315.75956	88	
317.81699	112	
317.88797	136	
318.79125	104	
319.06319	86	
322.81991	130	
324.88968	414	1+
325.57720	92	
328.88580	412	1+
330.81224	334	
330.88187	154	
331.83599	120	
332.79402	96	
337.83595	116	
337.86567	198	1+
342.76907	124	
342.90178	130	
END IONS

###FS:    #m/z: 507.84529 #charge 1+
###MS: 70
###MSMS: 73
BEGIN IONS
TITLE=Cmpd 54, +MS2(507.8453), 28.2-35.2eV, 1.6min #73
RTINSECONDS=92.3685
SCANS=70,73
PEPMASS=507.84529	839398
CHARGE=1+
196.01496	414	1+
200.88760	166	
214.88404	658	1+
227.95310	174	
232.89907	286	
236.89190	214	
238.06068	184	
239.08634	148	1+
239.85558	226	
241.85273	190	
246.97497	276	
248.85825	180	
250.90716	264	
250.96695	292	
251.87799	194	
252.07709	248	1+
252.90353	158	
259.37089	242	1+
259.87542	422	1+
260.88068	294	1+
262.38088	222	
263.41501	196	
266.09836	164	
266.16828	574	1+
266.88406	176	
267.88996	206	
268.89184	160	
270.85685	458	1+
272.10012	154	1+
272.38855	210	
272.85423	800	1+
272.88631	362	1+
273.39193	162	
273.83007	180	
273.88799	288	1+
273.94535	196	1+
274.85217	162	1+
276.85796	230	1+
277.38289	238	
277.83292	154	1+
278.85993	278	
278.88955	176	
279.88645	338	1+
279.90091	184	
280.39288	272	
281.37540	344	
281.40205	158	
281.85985	184	1+
281.95708	200	1+
282.90224	186	
284.38703	156	
284.85082	286	1+
284.87166	192	
285.94509	206	
286.11231	234	1+
286.38718	166	
286.79787	208	
286.89145	182	
287.85123	882	
287.98565	182	
288.86949	636	
288.94668	378	1+
289.09561	186	1+
289.39826	246	
289.87798	616	
290.86389	2448	1+
291.40216	314	1+
291.79952	404	1+
292.86210	376	
292.88080	276	
293.87263	5590	1+
294.12379	212	
294.80919	380	1+
295.39966	236	1+
295.81445	234	1+
296.40444	188	1+
296.92910	186	
297.86267	184	
298.87884	280	1+
299.81270	156	
300.85662	922	1+
303.84553	156	
303.86708	690	1+
304.79216	260	1+
305.86438	1330	1+
306.12372	242	1+
307.88966	758	
308.05441	102	1+
308.14140	1202	1+
308.87110	3700	1+
309.37640	230	1+
309.84316	250	
309.88782	694	
310.15682	1100	1+
310.40885	202	
310.84463	208	
311.36730	396	1+
311.83487	182	
311.88289	10988	1+
312.81642	198	
312.92751	244	1+
313.81301	368	1+
314.07296	92	1+
314.86381	776	1+
316.05762	146	1+
316.89562	178	
317.88091	164	
318.85340	474	1+
318.87972	232	
318.93337	170	
319.92117	272	1+
320.34790	262	1+
321.86397	194	
321.88297	266	
321.90264	168	
322.84935	412	1+
322.88485	592	1+
323.91072	210	
324.37385	326	1+
324.39073	162	
324.85647	288	
325.74350	226	1+
325.88225	266	
325.90043	260	
326.35092	166	
326.88099	3138	1+
327.37992	316	1+
327.81797	208	
327.92114	208	1+
328.87548	764	
329.81108	170	1+
329.84233	196	1+
329.89547	586	1+
330.88023	284	
331.76247	188	1+
331.89247	700	1+
332.87123	1124	1+
333.83014	356	1+
334.78241	198	
334.88844	418	1+
335.83933	658	
336.79154	202	1+
336.94066	156	
337.88120	324	
338.38705	160	
338.89293	198	
339.39781	288	1+
339.87867	358	
340.42196	164	
340.87330	286	1+
340.90370	204	
343.87188	178	1+
344.76671	216	1+
344.90207	420	1+
345.82394	356	1+
345.85911	164	
346.31757	316	1+
346.82327	232	1+
347.36522	236	1+
347.76392	208	
348.77944	172	
348.90016	510	1+
349.75671	630	1+
350.04502	194	
350.84129	220	1+
350.88650	472	1+
351.18947	244	1+
351.38661	330	1+
351.76968	168	
352.19349	192	1+
352.77538	202	
352.91330	608	1+
353.80513	216	1+
353.85267	318	
354.84336	856	1+
354.86761	274	
354.90807	430	1+
355.88627	480	1+
356.71516	364	1+
356.79027	306	1+
356.88915	348	1+
356.91593	268	1+
357.37545	196	
357.72019	264	1+
357.83534	308	1+
359.79486	388	1+
359.87103	206	
360.79849	258	1+
360.90308	282	1+
361.00976	168	1+
362.86893	330	1+
363.39499	184	
363.87782	300	1+
364.10694	174	1+
364.84811	188	1+
365.76004	184	
366.18478	330	1+
366.84057	1538	1+
367.70807	1172	1+
367.76795	354	
367.88947	412	1+
368.78013	600	1+
368.82330	752	1+
370.85339	184	
371.17108	342	1+
371.19055	164	
371.86981	178	
371.91076	174	
372.78891	188	
372.83004	626	1+
372.84948	254	
373.71780	264	
373.86856	276	1+
373.89682	240	1+
374.79248	166	
374.81064	256	1+
375.72906	252	
375.86298	414	1+
375.94269	164	
376.79984	322	1+
377.05128	234	1+
377.72733	178	
377.80609	220	1+
379.88766	370	1+
379.93062	168	
380.71547	190	
381.79959	316	
381.84183	540	1+
383.71289	162	
384.72183	208	1+
384.84827	5226	1+
385.04293	178	1+
385.38923	184	
385.77706	170	
386.77644	166	
386.88995	450	1+
387.72963	378	1+
388.20023	396	1+
388.38230	264	1+
388.79578	608	1+
389.20172	330	1+
389.71439	300	1+
389.80006	432	1+
389.89492	158	
390.84285	508	
391.73172	174	
391.74970	262	1+
391.83492	1036	1+
392.07143	168	
392.72611	162	
392.86346	750	1+
393.79292	652	1+
394.86119	160	
394.87145	810	1+
395.86991	520	1+
396.73260	296	1+
397.86077	298	
398.72545	206	
398.86370	178	
398.89689	222	1+
399.71607	172	
399.84861	578	1+
400.80336	174	
402.86351	304	
403.72919	190	1+
403.87061	1114	1+
404.80836	156	
404.85971	982	1+
405.69054	296	1+
405.75874	244	1+
405.78181	556	1+
407.72784	220	
407.80443	240	1+
407.86524	9554	1+
408.06620	234	1+
409.72263	1008	1+
410.83824	620	
411.72535	522	1+
411.78796	194	1+
411.81145	404	1+
411.86776	236	
412.84614	366	
412.87294	930	1+
412.92815	222	1+
413.87664	794	1+
414.71241	214	1+
415.83555	182	
415.87378	710	1+
416.84524	170	
417.81926	410	1+
418.84204	260	1+
419.36074	388	1+
421.70461	216	1+
421.87901	1088	1+
422.86451	982	1+
423.06498	234	1+
423.75626	218	1+
423.77147	262	1+
423.79469	358	
425.70094	236	
425.75668	654	1+
425.80150	328	1+
425.87439	264	
426.80656	236	1+
426.82630	172	
426.86196	1824	1+
427.73440	1752	1+
428.84750	654	1+
428.88538	768	1+
429.73359	890	1+
429.82781	318	
430.73816	494	1+
431.81570	270	1+
432.87480	160	
433.81915	288	1+
433.86010	174	
433.91813	192	1+
434.88347	240	1+
435.72077	272	1+
435.86104	306	
435.88901	278	1+
436.88943	198	1+
437.80628	208	1+
438.38675	252	1+
439.89440	582	1+
442.64049	110	1+
444.76522	250	
444.80376	300	1+
444.87156	2156	1+
445.74372	320	
446.73988	236	
447.70987	308	1+
447.73342	220	
447.88072	1144	1+
449.69649	242	1+
449.87833	572	1+
450.74687	976	1+
451.88130	240	
452.84544	198	1+
454.89420	158	
457.89995	214	
458.90270	202	
460.73505	200	1+
461.22129	178	
462.88193	970	1+
463.78164	268	1+
464.18586	174	1+
467.88715	960	1+
469.77871	300	1+
470.78059	172	1+
472.71392	368	1+
482.78350	230	1+
485.90452	358	
486.78927	416	1+
486.84296	516	
486.90073	174	
491.85003	290	1+
499.73347	414	1+
501.78940	192	1+
506.80394	260	1+
509.73664	154	1+
509.85744	614	1+
510.13718	88	1+
END IONS

###FS:    #m/z: 363.95615 #charge 1+
###MS: 74
###MSMS: 75
BEGIN IONS
TITLE=Cmpd 55, +MS2(363.9561), 28.0-35.0eV, 1.6min #75
RTINSECONDS=96.056
SCANS=74-75
PEPMASS=363.95615	1095788
CHARGE=1+
52.87446	98	
180.89190	120	
184.79575	118	
187.86777	146	
189.86203	1334	1+
191.85683	1078	1+
193.89142	116	
196.87975	126	
200.94750	164	
204.90164	100	
205.92648	144	
205.94944	174	
207.87364	514	1+
207.94602	284	1+
209.86821	424	
209.88833	144	
209.94389	3368	1+
210.88445	1192	1+
211.04085	94	
212.04598	214	1+
212.87811	5392	1+
214.89344	292	
216.40927	230	
217.90804	120	
218.91306	120	
221.96165	92	
222.95183	5080	1+
224.87914	124	
224.91010	92	
224.94819	6614	1+
224.97494	254	1+
225.08592	94	1+
225.88674	146	
226.90069	196	
226.94676	21108	1+
227.88333	140	
227.91681	198	
228.11504	332	1+
228.14735	238	1+
228.41223	92	
228.48149	102	
228.56181	88	1+
228.83665	104	
228.86866	108	
228.89426	968	1+
228.94223	25494	1+
229.09481	208	1+
229.20566	146	1+
230.00130	92	
230.84977	116	
230.88929	7610	1+
230.91497	100	
232.88309	926	1+
233.18253	94	
234.87969	336	1+
234.93394	222	1+
235.82328	102	
235.96985	142	
237.89011	96	
238.06171	120	
238.47384	106	
239.06717	120	
239.88453	188	1+
239.93856	102	
239.96981	136	
240.45595	102	
240.81956	436	1+
240.93848	480	
240.96222	3484	1+
241.09029	144	
241.35894	106	
241.82379	308	1+
241.94109	1890	1+
242.95761	2110	1+
243.82621	116	
244.90676	124	
244.95726	8262	1+
245.01034	104	
245.05063	104	
246.90639	500	
246.95260	9094	1+
247.03480	90	
247.12530	168	1+
248.80385	108	
248.84264	118	
248.90006	1958	1+
249.79988	136	
249.83782	106	
250.80535	100	
250.89341	574	1+
250.96913	484	1+
251.03170	116	
251.07216	330	1+
251.14550	136	
252.89889	404	1+
252.95446	184	
253.85214	92	
253.90385	346	1+
253.95375	202	1+
256.83131	144	
257.54372	100	
257.92780	194	1+
258.83772	128	
258.97288	474	1+
260.96755	2272	1+
261.82939	348	1+
262.82853	208	1+
263.00664	92	
263.10825	92	
263.39700	94	
263.97701	400	
264.81560	134	
264.96445	482	1+
265.08890	400	1+
265.79257	98	
265.82063	152	
266.01276	172	1+
266.35576	92	
266.81156	458	1+
266.83928	98	
266.91562	114	
267.78542	168	
267.97337	990	1+
268.35439	106	
268.80198	130	
269.47610	100	
269.96892	2164	1+
271.84466	172	
271.86098	142	
271.91569	314	
272.78931	284	1+
272.91280	144	
273.78950	166	1+
276.80482	102	
276.85003	410	1+
277.08592	92	
277.16767	90	
278.35660	114	
278.40342	96	
278.80080	170	
278.90597	112	
279.09962	236	1+
279.79885	154	
279.86019	158	
279.92906	112	
280.79199	1222	1+
280.85463	106	
281.10329	214	
281.66460	92	
281.87078	166	
282.05211	148	1+
282.98249	240	1+
283.09805	142	
283.78632	194	
283.84747	462	
283.90933	98	
283.98665	164	1+
284.82395	154	
284.85155	214	
284.87534	120	
285.79514	182	
285.84321	750	
286.91370	122	
288.79237	140	
289.85485	168	
290.78956	98	
290.80266	146	
291.10573	226	1+
291.87067	286	1+
291.96960	216	1+
292.93607	238	1+
293.04535	138	
293.11676	336	1+
294.86113	482	1+
296.80580	320	
296.96820	340	1+
297.11109	130	
297.12836	130	
297.81014	258	
297.97195	266	1+
298.42042	102	
298.80356	824	1+
299.05686	96	
299.34568	90	
299.83322	214	1+
299.86902	142	
300.23860	98	
300.80379	186	
300.86313	568	1+
301.81326	110	
301.86178	524	1+
303.80825	882	1+
303.85499	1626	1+
303.87185	186	1+
304.03618	94	
304.07753	118	
307.87202	126	
307.90538	144	
308.06058	120	
308.88801	156	
309.67367	148	1+
309.81496	270	1+
310.87417	164	
311.89189	90	
312.05880	92	
315.81477	116	
316.81261	332	1+
318.81366	434	1+
318.93317	600	1+
319.87136	190	
320.13743	196	
321.81549	500	1+
321.86536	254	1+
322.40127	92	
322.93262	444	1+
324.14266	236	1+
324.82240	142	
324.89415	146	
326.87094	480	1+
328.95089	102	
332.78183	190	
333.75891	102	
336.94461	1112	1+
337.83245	110	
338.96964	122	
339.82729	454	
340.94084	294	
341.93829	122	
343.90963	178	1+
344.19205	98	
346.71464	168	1+
352.84078	216	1+
354.77355	112	
354.79198	158	
354.83646	196	1+
356.77091	114	
362.70258	108	
367.29610	92	
367.83423	290	1+
367.89298	96	
END IONS

###FS:    #m/z: 507.84514 #charge 1+
###MS: 74
###MSMS: 76
BEGIN IONS
TITLE=Cmpd 56, +MS2(507.8451), 28.2-35.2eV, 1.6min #76
RTINSECONDS=96.828
SCANS=74,76
PEPMASS=507.84514	677006
CHARGE=1+
196.01695	1080	1+
199.88713	168	
214.88438	452	1+
222.96996	346	1+
223.97127	294	1+
228.05720	154	
232.89647	666	1+
235.88806	288	1+
238.93595	172	1+
240.07966	214	
241.85403	166	
242.87130	166	
249.90296	288	1+
250.38015	176	1+
250.97154	790	1+
252.07649	252	
253.09422	346	1+
253.84874	176	
254.91384	174	1+
255.89419	188	
256.08652	190	
257.91452	234	1+
258.81308	200	1+
259.87600	930	1+
260.87963	828	1+
262.38281	312	1+
265.42992	176	
266.16635	228	
269.87838	232	1+
270.38696	178	
270.85898	304	1+
272.80729	196	1+
272.85099	616	1+
275.84855	352	1+
276.85011	242	1+
277.89190	298	1+
278.83775	162	
278.85544	228	1+
279.39186	476	1+
280.82917	176	
281.87215	164	
284.87244	264	1+
284.89336	190	1+
286.87034	322	
287.03103	194	1+
287.85185	698	
288.33547	150	
288.86905	250	
288.89204	316	
289.87938	512	
290.12941	270	1+
290.86241	1822	1+
291.88377	294	
293.87227	4246	1+
294.12658	166	
298.86138	204	
298.87900	286	
299.80189	300	1+
299.83888	224	
299.85618	162	
300.40040	158	
300.85905	256	
301.86021	182	
302.93972	180	
303.86537	666	1+
305.81933	288	1+
305.86126	1220	
306.12571	160	
306.87790	196	
307.88819	678	
307.94383	214	1+
308.14111	1960	1+
308.37837	162	
308.86836	2480	1+
309.34398	166	
309.84450	320	1+
309.89016	892	
310.15734	740	1+
310.37028	248	1+
310.81773	160	
311.08621	158	1+
311.75684	160	1+
311.83288	234	1+
311.88260	8436	1+
311.93324	166	
311.98843	150	
312.79757	158	
313.96553	158	1+
314.86617	888	1+
315.37273	150	
316.75821	202	1+
316.86406	480	
316.95316	154	
317.37914	214	
317.89172	290	
318.86105	350	1+
322.36042	164	
322.88369	304	
323.87473	1010	1+
324.90276	156	
325.35048	264	1+
325.38392	642	1+
325.86266	184	
325.90448	170	
326.31987	162	
326.88058	3672	1+
327.80652	180	
328.76349	210	1+
329.34780	240	1+
329.89203	270	
330.16154	366	1+
330.82001	374	1+
330.88357	828	1+
331.93704	346	1+
332.87524	438	
333.87410	228	
334.76914	326	1+
334.96986	186	1+
335.84058	374	
335.87887	418	1+
336.94942	330	1+
337.88318	284	
337.89118	184	
338.87950	918	1+
340.77361	298	1+
342.40354	154	
345.81111	172	
348.84163	292	
349.75549	318	1+
350.01655	152	
350.79206	226	1+
350.81997	288	1+
350.88626	444	
350.91401	162	
351.18675	174	
351.38866	202	1+
351.76792	414	1+
351.88319	592	1+
352.91199	526	1+
353.84842	650	1+
353.87977	646	1+
354.91086	188	
355.78799	232	1+
355.86689	214	
356.84072	180	
356.88739	450	1+
356.91520	230	1+
357.84943	250	
358.07365	118	1+
358.34618	174	
358.83365	222	1+
360.31339	220	1+
360.75957	154	
361.74722	130	1+
362.36773	160	
362.86206	290	1+
363.79089	178	
363.81730	156	1+
363.84288	386	1+
364.16518	232	1+
364.84711	328	1+
364.90927	194	1+
365.99352	152	
366.18804	152	
366.83781	1862	1+
367.70842	770	1+
367.76373	176	
367.90893	226	
368.89576	308	
369.71128	196	
369.83965	182	
369.87816	152	
370.04289	170	1+
370.86620	274	1+
371.04657	132	1+
371.18816	342	1+
371.38146	322	1+
371.77550	534	1+
372.38642	220	1+
373.72080	414	1+
373.83059	162	
373.86849	166	1+
373.90103	188	
374.79045	186	
374.88821	222	
375.84435	172	
375.89090	368	1+
376.19962	110	1+
376.83196	150	
378.31454	228	1+
379.02161	150	
379.08494	204	1+
379.85127	394	1+
380.71581	254	
380.85608	294	1+
380.91755	156	
381.72200	488	1+
381.80322	256	1+
382.71828	468	1+
382.85809	264	
383.85893	168	
384.06028	170	1+
384.74798	164	
384.84870	4964	1+
384.89159	216	
385.77617	350	1+
386.88590	176	
389.19991	462	1+
389.77106	590	1+
389.80772	264	1+
390.18644	152	
390.77903	366	1+
390.84275	1266	1+
390.86057	644	
392.07118	254	1+
392.74115	360	1+
392.82686	324	
393.80800	288	1+
394.18686	292	1+
394.78486	196	
394.83757	332	
395.77818	170	
395.86130	218	
396.39383	224	1+
396.74484	210	
396.86552	496	1+
397.80867	204	
398.73030	426	1+
398.81297	564	1+
398.84830	422	1+
399.81554	392	1+
399.85163	344	1+
400.72636	314	1+
400.79411	216	
402.78272	250	1+
402.86712	1894	1+
402.91146	232	1+
403.87169	1384	1+
404.80794	156	
405.78520	390	
405.87041	608	1+
405.90822	318	1+
406.79213	176	
407.72555	172	
407.86498	7948	1+
408.20505	184	1+
408.74265	154	
409.72053	756	1+
409.78506	324	1+
410.08349	162	
410.73716	206	
410.84577	404	
411.68599	148	1+
411.72115	196	
411.80595	594	1+
411.84175	302	
411.86366	180	
411.88264	212	
412.73409	230	
412.84964	458	
412.86660	252	
413.77349	186	1+
413.85257	308	
413.87329	1110	1+
414.67912	154	
415.87249	648	1+
416.72445	156	
417.81716	330	1+
417.85923	198	
421.69624	226	1+
421.88331	918	1+
422.86566	544	1+
423.79617	558	1+
423.82161	424	1+
424.82634	300	1+
425.73993	478	
425.86604	1680	1+
426.76025	240	
426.86506	1148	1+
427.73369	2250	1+
428.68590	256	1+
428.84476	644	1+
428.88600	428	
429.73529	908	1+
429.87652	246	
430.73780	582	1+
430.79996	168	
430.85032	158	
430.88123	184	
431.86898	454	
432.86185	208	
433.85570	158	
433.88182	270	1+
434.67586	188	1+
438.71789	216	1+
439.89487	464	
440.89401	256	
441.87654	556	1+
442.87906	388	1+
443.76905	216	
444.74166	152	
444.80287	372	1+
444.87231	1648	1+
445.74452	704	1+
445.80635	294	1+
446.19949	230	1+
446.87536	326	
447.24186	110	1+
447.71053	252	
447.73733	286	
447.76296	352	1+
448.74094	186	
448.89367	242	
449.19411	134	1+
449.69537	512	1+
449.87854	822	1+
450.75270	580	1+
450.80201	190	1+
451.85075	168	1+
453.76028	250	1+
457.90468	338	
458.71711	150	1+
458.89671	242	
460.21799	156	1+
462.88390	626	1+
464.78236	358	1+
465.72105	404	1+
465.79030	238	1+
467.88826	972	1+
468.70669	218	
468.77814	210	
469.77452	158	
479.78199	128	1+
485.89771	332	1+
502.81264	198	1+
508.91615	302	1+
509.85770	456	1+
509.92096	222	1+
511.80241	170	1+
END IONS

###FS:    #m/z: 336.94558 #charge 1+
###MS: 74
###MSMS: 77
BEGIN IONS
TITLE=Cmpd 57, +MS2(336.9456), 28.0-35.0eV, 1.7min #77
RTINSECONDS=97.6005
SCANS=74,77
PEPMASS=336.94558	273148
CHARGE=1+
72.90896	92	
122.39988	88	
180.86939	86	
182.87030	122	
188.02304	104	
196.88379	84	
198.91004	86	
200.87864	92	
202.08686	96	
205.94707	132	
206.04259	90	
210.88352	412	1+
211.94351	3710	
212.87894	1562	1+
212.94663	118	
213.89383	92	
213.93863	2514	1+
213.98182	88	
215.88520	382	1+
217.03195	84	
217.88206	326	
218.04799	106	
221.26342	84	
222.69772	120	
223.96484	480	1+
224.96950	292	1+
226.94891	192	1+
226.97294	172	
227.10246	90	
228.00291	84	
228.89227	482	1+
229.52949	96	
229.95460	4808	1+
230.88836	2858	1+
231.94995	1414	1+
232.82838	92	
233.82693	138	
233.90031	124	
233.94640	664	1+
235.46982	100	
235.88791	322	1+
235.94700	86	
236.01127	88	
236.84715	96	
237.45104	98	
238.02224	84	
239.70977	92	
240.83010	118	
240.96039	84	
246.89989	124	
246.97534	292	
247.37255	84	
247.96480	1228	1+
248.90023	452	
248.99405	86	
249.90057	214	
249.95734	1202	1+
250.11093	88	
250.83070	708	1+
250.90434	390	1+
251.87768	104	
252.84985	120	
252.97116	2118	
253.08396	118	
253.90534	410	1+
253.94431	92	
253.95732	170	
254.09031	98	
254.96527	960	1+
254.98399	156	
255.95176	96	
256.84789	446	1+
256.90942	156	
256.92647	84	
257.55272	110	
258.40073	100	
259.84897	112	
259.90506	84	
259.92727	162	1+
260.83768	138	
260.92447	198	1+
260.95139	116	
261.83027	90	
261.95977	94	
262.82883	282	1+
262.91946	196	1+
265.08189	122	
266.85781	84	
267.38577	86	
267.83945	94	
268.10710	134	
268.83968	940	1+
269.46402	90	
269.92071	152	
270.35354	86	
270.84613	244	
270.86142	174	1+
270.98257	156	
271.83728	182	
271.91610	456	
272.01709	142	
272.84946	294	1+
272.97625	308	
273.89841	94	
274.09349	90	
274.80616	244	1+
274.83088	92	
274.89891	90	
274.98468	84	
275.86582	150	
275.88864	100	
276.81268	98	
276.84366	148	
277.42749	90	
277.83467	224	
277.94080	86	
277.98811	142	
278.83280	658	1+
279.09887	108	
279.85825	86	
280.40074	92	
280.78970	92	
281.04660	86	
281.83783	246	1+
281.91747	276	1+
281.96574	100	
282.62577	104	
283.10081	84	
283.78678	390	1+
284.79861	216	1+
285.84760	1776	1+
286.07563	86	
286.85032	1200	1+
288.83625	84	
288.88492	88	
289.14819	162	
289.85476	124	
289.96193	84	
290.09461	116	
290.85295	122	
291.87593	142	
291.92437	84	
293.10925	156	
293.79760	228	1+
293.85410	372	1+
294.11274	116	
295.83653	118	
295.90971	102	
296.07864	86	
297.85603	110	
298.87610	110	
298.95457	88	
299.84447	234	1+
299.88149	130	
301.87959	148	
302.63918	114	
303.80720	188	
304.80839	270	1+
305.80793	188	1+
305.87542	348	1+
306.75560	92	
307.79824	84	
309.81733	108	
309.86694	526	1+
310.41695	98	
310.81067	108	
310.97792	104	
311.35669	100	
311.88810	88	
312.47776	84	
312.87031	264	1+
312.94998	108	
313.82099	224	1+
317.17489	96	
318.59812	94	
320.15750	120	
320.34954	90	
320.91005	98	
321.16159	96	
322.03948	120	
323.63699	92	
325.96941	100	
327.89454	96	
329.38810	88	
329.90018	86	
330.86287	96	
331.88217	102	
334.76916	98	
337.19556	92	
337.76257	260	1+
339.17401	92	
339.43167	100	
340.41661	94	
340.96961	94	
341.86609	180	
END IONS

###FS:    #m/z: 363.95612 #charge 1+
###MS: 78
###MSMS: 79
BEGIN IONS
TITLE=Cmpd 58, +MS2(363.9561), 28.0-35.0eV, 1.7min #79
RTINSECONDS=101.275
SCANS=78-79
PEPMASS=363.95612	1052150
CHARGE=1+
104.76452	118	
182.86891	112	
187.86482	146	
187.93809	162	
189.86199	1054	1+
191.85822	984	
193.85551	136	
196.88369	312	1+
196.99832	88	
197.95966	196	
200.94481	114	
204.90157	100	
205.92743	94	
205.94774	318	
206.94806	430	1+
207.40512	186	
207.87520	824	1+
207.94961	296	1+
208.83623	92	
208.93539	126	
209.86818	236	
209.88279	112	
209.94337	3866	1+
210.88373	730	1+
212.87909	6652	1+
213.91626	158	
219.85913	88	
222.95164	4268	1+
223.97627	352	1+
224.89217	130	
224.92188	144	
224.94743	6264	1+
224.97783	264	1+
225.88929	568	1+
226.17834	170	1+
226.89488	406	1+
226.94669	19448	1+
227.05136	162	1+
227.06396	118	
227.46717	106	1+
228.84963	156	
228.89498	1040	1+
228.94198	24590	1+
228.99494	90	
229.01988	132	
229.08827	92	
229.11985	204	1+
229.13869	88	
230.09188	106	1+
230.12290	174	1+
230.88745	8224	1+
231.01324	110	
231.71507	106	1+
232.91067	88	
233.02711	134	
233.95781	116	
234.83728	88	
234.88016	656	1+
235.33653	88	
235.82087	118	
235.94133	92	
236.44921	92	
236.96157	106	
237.05452	144	
239.80286	100	
240.07568	132	
240.23275	102	
240.82565	422	1+
240.91671	88	
240.93908	506	1+
240.96212	2358	1+
242.10755	92	
242.82107	490	1+
242.94106	754	1+
242.95834	2710	1+
244.85830	106	
244.90314	114	
244.95693	8746	1+
245.15095	104	
245.85116	214	1+
246.90779	126	
246.95279	10272	1+
247.10462	98	
247.40117	128	
248.80394	348	1+
248.82741	88	
248.84225	122	
248.90004	2036	1+
250.80089	124	
250.89392	144	
250.94332	144	
250.95607	132	
250.97370	168	
251.06988	374	1+
251.14880	138	1+
251.91145	146	
252.47610	96	
252.90042	608	1+
252.95854	386	1+
253.35689	88	
253.90626	448	1+
254.82464	92	
256.07492	92	
257.07757	170	
258.83626	196	
259.90315	146	
259.97345	162	
260.82803	758	1+
260.96768	1432	1+
261.39385	92	
261.83057	568	1+
261.91087	108	1+
261.93301	98	
262.70169	156	1+
263.06049	130	
263.97743	252	
264.66704	88	
264.96610	606	1+
264.97771	136	
265.08389	146	
265.51557	108	
265.90200	88	
265.97291	400	1+
266.81310	508	1+
266.86216	136	
267.08870	110	
267.78563	168	
267.81529	370	1+
267.97224	1222	1+
268.08068	172	1+
268.94010	108	
269.04261	88	
269.10580	104	
269.96783	1810	1+
270.55522	92	
271.84515	190	
271.85972	156	
271.91725	120	
272.47948	94	
274.00207	90	
274.03451	104	
274.80053	100	
275.46105	98	
276.80749	136	
276.84820	116	
276.85326	212	1+
276.87932	90	
277.08729	98	
278.52653	92	
278.79875	132	
279.10309	464	1+
279.80485	108	
280.79075	670	1+
280.92728	236	1+
281.05901	90	
281.83100	210	1+
282.83481	178	1+
283.09170	158	1+
283.78727	148	
283.81412	114	
283.96515	162	
283.98295	538	1+
284.82820	192	
284.84158	842	1+
285.05442	104	
285.34488	96	
285.84425	710	1+
285.90448	356	1+
286.05996	102	
286.10794	106	
286.15858	106	
287.85830	210	1+
289.83870	122	
289.86142	114	
290.78859	166	
290.81193	134	
292.93370	310	1+
293.04582	94	
293.11775	314	1+
293.53688	92	
294.85980	184	
296.80764	158	
297.80639	116	
297.83853	210	1+
298.80115	1562	1+
298.85272	90	
298.92625	174	1+
299.88229	118	
300.86653	144	
301.86000	440	1+
303.80986	450	1+
303.85661	2040	1+
305.83668	108	
306.92837	88	
306.95533	94	
307.88122	160	
309.31694	92	
309.41184	94	
310.85446	88	
310.87694	508	1+
311.12835	92	
311.91245	142	
316.81275	300	1+
318.93547	324	1+
319.81990	94	
320.13895	192	1+
320.17803	94	
320.93830	158	1+
321.67400	94	
321.81867	486	1+
321.86536	228	1+
322.92850	388	1+
322.95919	138	
322.98635	200	1+
323.86635	100	
324.34798	98	
324.90794	152	
325.87760	128	
325.90360	274	
326.86828	568	1+
328.88688	224	
329.87133	142	
330.71807	114	
331.16895	100	
336.94389	884	1+
337.76463	228	1+
339.82999	152	
340.94025	382	1+
343.77523	214	1+
345.10882	98	
347.71537	110	
348.91577	152	
355.13986	94	
356.84745	90	
357.89905	88	
358.73004	182	1+
361.71997	102	
362.77460	188	1+
363.72354	244	1+
363.93131	102	
363.95647	118	
368.83036	266	1+
END IONS

###FS:    #m/z: 336.94537 #charge 1+
###MS: 78
###MSMS: 80
BEGIN IONS
TITLE=Cmpd 59, +MS2(336.9454), 28.0-35.0eV, 1.7min #80
RTINSECONDS=102.048
SCANS=78,80
PEPMASS=336.94537	252424
CHARGE=1+
182.86766	118	
185.86903	104	
196.88218	82	
198.12112	82	
207.46348	92	
209.12415	84	
209.94273	100	
210.88189	230	
211.41909	86	
211.88648	120	
211.94368	5446	1+
212.87781	1894	1+
213.03618	98	
213.93992	1898	1+
215.13122	92	
215.88855	242	
215.93614	362	
216.00288	88	
217.88244	176	
217.93802	138	
218.84366	126	
221.89115	170	
222.95431	590	1+
223.95801	420	1+
224.94732	182	
226.89304	208	
226.94345	168	
227.78796	84	
227.89689	148	
227.96080	124	
228.89288	594	1+
228.91060	128	
229.95416	3408	
230.88892	2670	1+
231.95036	2052	1+
232.92203	94	
233.90223	130	
233.94838	212	
234.82574	106	
234.88732	320	1+
235.82383	168	
235.88983	326	1+
237.06121	108	
240.08097	80	
240.84035	94	
242.79397	92	
244.90682	88	
246.83603	92	
246.88741	136	
246.90483	152	
246.92479	98	
246.97441	126	
247.96537	1002	1+
248.89884	812	1+
249.96149	624	1+
250.82792	168	
250.95057	150	
251.06907	116	
251.81791	132	
251.83829	174	
251.88058	132	
252.83748	332	1+
252.97063	2234	1+
253.08406	154	
253.16920	84	
253.90371	592	1+
253.93857	122	
254.83033	86	
254.96614	1210	1+
256.39526	86	
256.85575	122	
257.85754	140	
257.90191	86	
257.96076	140	
258.84650	186	1+
258.86493	84	
258.91293	122	
259.02117	84	
260.82828	310	1+
260.85197	126	
261.82865	180	1+
262.80135	90	
262.94996	178	
263.83822	202	1+
264.33457	88	
265.08275	126	
266.79954	92	
267.83916	210	
268.34045	82	
268.83934	448	
268.92808	172	1+
269.84383	940	1+
270.98005	480	1+
271.79518	104	
271.92168	246	
272.85241	320	1+
272.91714	116	
273.79259	122	
274.81423	302	1+
274.84750	102	
275.46949	88	
275.84976	122	
275.94183	108	
276.04390	104	
276.85312	166	
277.10631	84	
277.84215	126	
278.83544	798	1+
279.98547	86	
280.53874	82	
280.84339	96	
280.94499	86	
280.99976	88	
283.11104	110	
283.88315	186	1+
285.84949	1028	1+
286.41835	94	
286.85230	750	1+
287.84838	202	
289.85522	178	
289.88047	84	
290.36134	84	
290.39593	174	
291.02916	84	
291.44225	90	
291.80151	114	
291.85537	140	
292.03777	82	
292.90316	84	
293.11635	102	
293.90397	82	
293.99131	152	1+
294.11667	100	
294.18033	320	
294.82523	196	1+
294.86133	278	1+
295.88606	112	
295.97338	94	
297.83487	96	
297.90473	82	
297.92037	128	
299.05657	136	
299.46010	104	
299.88774	132	
301.03249	114	
302.85563	136	
304.86691	150	
305.87944	84	
306.88102	186	
307.45735	112	
307.88458	96	
307.96837	82	
309.02741	86	
309.80736	258	1+
309.87169	692	1+
310.92116	84	
311.91121	106	
312.20639	98	
312.87283	200	
313.87242	140	
314.81563	86	
316.80963	120	
317.87494	100	
317.89707	104	
318.12894	92	
318.88964	86	
319.88360	84	
322.58620	88	
323.88227	148	
324.83967	240	1+
324.89507	108	
326.79310	126	
326.88836	130	
328.80452	96	
328.88718	204	
329.29900	84	
330.89183	106	
330.91845	98	
330.99907	104	
335.46431	92	
335.87824	130	
336.89378	90	
337.93834	84	
338.17152	208	
339.89113	106	
342.38828	90	
END IONS

###FS:    #m/z: 359.96149 #charge 1+
###MS: 78
###MSMS: 81
BEGIN IONS
TITLE=Cmpd 60, +MS2(359.9615), 28.0-35.0eV, 1.8min #81
RTINSECONDS=102.82
SCANS=78,81
PEPMASS=359.96149	188452
CHARGE=1+
53.06578	100	
186.93685	88	
188.06519	86	
205.94858	126	
208.88535	116	
209.94342	1302	
212.88841	98	
214.91823	108	
217.91901	86	
218.85905	86	
220.13992	86	
222.95163	1794	1+
223.88712	116	
224.88879	188	
224.94816	2522	1+
226.06011	90	
226.89294	106	
226.94657	6504	1+
227.05087	86	
227.09481	136	1+
227.92091	90	
228.13639	94	
228.88224	94	
228.89966	218	1+
228.94219	7528	
229.42714	102	
229.94512	212	
230.08191	110	
230.88778	166	
231.12009	140	
231.89426	92	
232.74778	102	
232.88415	236	1+
233.09209	134	
234.92826	270	1+
234.94573	134	
235.82262	94	
237.09520	100	
237.83050	180	
237.88911	130	
238.96742	144	
240.93861	462	1+
240.96297	1104	1+
241.11490	90	
241.89794	276	1+
242.19550	88	
242.95887	964	1+
244.90486	128	1+
244.95745	3262	1+
245.94214	182	
246.05737	90	
246.95196	2790	
247.96391	92	
248.63353	98	
248.95166	86	
249.15642	86	
250.95267	452	
250.97226	200	
251.06914	144	
251.49180	94	
252.37262	100	
252.95132	360	
253.05893	90	
253.83900	116	
253.98266	154	
254.01396	86	
255.38276	94	
255.97668	88	
257.08004	92	
257.16012	226	
257.56675	88	
257.86827	104	
258.14397	152	
258.82862	120	
258.96822	200	
259.02496	88	
259.39319	100	
260.96685	858	1+
262.95086	312	1+
264.87468	140	
264.98062	92	
265.08539	110	
265.78397	100	
265.90103	120	
265.97475	182	
266.10820	96	
266.15641	90	
266.81704	382	1+
267.88124	88	
267.91509	88	
267.97490	888	1+
269.96860	668	1+
270.38771	86	
270.80173	162	1+
271.84370	184	
272.84270	110	
273.96849	192	
274.13612	82	
275.79562	84	
275.96947	152	
278.32190	88	
278.79705	180	
278.84331	138	
279.80780	278	1+
280.79184	572	1+
281.83794	122	
282.98767	120	
283.06956	302	
283.17740	90	
283.90080	90	
283.93906	126	
284.82125	98	
284.98705	116	
285.40299	86	
286.44550	94	
287.48736	92	
287.91004	90	
290.86412	134	
291.79050	150	
293.11234	166	
293.88281	160	
294.85661	346	1+
294.88490	100	
294.93337	138	
295.96146	166	1+
296.81005	252	1+
296.94427	150	
297.29235	92	
298.80300	486	1+
298.85706	86	
299.13557	200	
301.07800	130	
301.77932	238	
301.90217	92	
302.34840	88	
302.85992	330	1+
303.93679	92	
304.68672	96	
304.78795	188	1+
304.92258	90	
305.40517	104	
305.87757	258	1+
306.42527	106	
307.13474	204	
307.79306	200	1+
309.11915	114	
309.92147	138	
310.88069	296	1+
311.88404	246	1+
315.87812	200	1+
317.39407	84	
318.88632	92	
318.93347	334	1+
319.82563	128	
320.16713	84	
321.82639	116	
322.62385	92	
322.87830	308	1+
322.92601	300	
328.32837	104	
328.81669	88	
328.89163	192	
329.99896	94	
330.05470	88	
330.18218	88	
330.88814	114	
331.02135	86	
331.10128	90	
336.94826	234	
337.11960	170	
337.16251	90	
337.94697	108	
338.12292	98	
339.04712	84	
339.10387	82	
340.93559	162	
342.18928	164	
342.34508	94	
346.82152	92	
348.07960	194	1+
349.90305	192	1+
350.76265	190	1+
354.79661	176	1+
355.03339	86	
356.03761	222	1+
356.77445	130	
358.76862	196	1+
359.13604	94	
363.74987	126	
363.76736	94	
END IONS

###FS:    #m/z: 322.92944 #charge 1+
###MS: 82
###MSMS: 83
BEGIN IONS
TITLE=Cmpd 61, +MS2(322.9294), 28.0-35.0eV, 1.8min #83
RTINSECONDS=106.512
SCANS=82-83
PEPMASS=322.92944	4545870
CHARGE=1+
178.92729	90	
185.07638	84	
185.92421	154	
189.86408	84	
192.88789	214	
195.96713	80	
196.88213	128	
198.86180	90	
205.94774	152	
210.83565	84	
210.89988	82	
211.41721	84	
212.87955	100	
212.89435	130	
214.89714	128	
216.89418	118	
218.88530	108	
221.94592	126	
221.96900	78	
222.86436	88	
222.95360	468	1+
225.83073	90	
225.92685	104	
229.05708	82	
229.96856	96	
230.88541	256	
234.58166	84	
234.93531	86	
236.97821	86	
237.05516	78	
237.87335	82	
238.05668	102	
238.82885	86	
238.89508	78	
238.94195	98	
240.82141	342	1+
240.94081	1390	
241.93889	5222	1+
242.82403	114	
242.94138	3548	1+
243.82669	234	
243.84901	256	1+
243.90656	88	
244.38899	236	1+
244.81801	400	1+
244.85179	202	1+
244.94020	1044	1+
245.44348	92	
246.97672	336	1+
248.83669	116	
248.93415	238	1+
249.71112	96	
250.97298	120	
251.84689	84	
252.06920	152	
252.92125	80	
252.95826	78	
253.83193	80	
254.83789	86	
254.90316	88	
254.96065	116	
255.10653	130	
255.78462	126	
256.83557	126	
256.90935	130	
257.79619	104	
258.83379	118	
258.88962	124	
259.87948	98	
260.83084	224	
260.91568	80	
261.44947	112	
261.82858	476	1+
261.85660	82	
262.21553	84	
263.11759	94	
263.85768	262	1+
263.97795	248	1+
264.07978	294	1+
264.79948	84	
264.85656	256	1+
265.38556	86	
265.88352	86	
267.84830	90	
267.93796	86	
268.13092	84	
268.40267	86	
268.91003	132	
268.95826	134	
268.98156	82	
270.17006	104	
270.85971	182	
271.80831	154	
272.84893	144	
273.75420	86	
273.79444	182	
274.35594	82	
274.79335	98	
274.84588	118	
275.42460	92	
275.80877	208	
276.17128	108	
276.36452	160	
276.44019	102	
276.84515	112	
278.11885	80	
278.85898	110	
279.09181	384	
280.09398	170	
280.58600	82	
280.79494	214	1+
280.82599	108	
282.27881	88	
282.86371	182	1+
283.06891	188	
283.78895	224	
283.85226	106	
284.29332	362	1+
284.79568	92	
285.36770	100	
288.86546	168	
289.16046	90	
290.41369	82	
291.80033	190	
292.16168	92	
292.80014	110	
293.87661	88	
294.81107	218	1+
294.85886	130	
294.92973	106	
295.06526	100	
295.83975	106	
295.86305	296	1+
295.93060	92	
296.35553	80	
296.86992	262	1+
296.91383	78	
296.97285	86	
298.81784	148	
299.78188	294	1+
299.79824	82	
299.82504	162	
301.48008	86	
301.86467	94	
303.86968	84	
304.36525	104	
305.80312	218	
305.90409	86	
306.88805	114	
307.79989	110	
307.89149	106	
308.91517	92	
309.02749	96	
309.91504	92	
310.38205	92	
311.72269	86	
312.37367	94	
312.56683	104	
313.19664	80	
313.66612	94	
314.81874	132	
315.81957	120	
315.85059	302	1+
315.89118	82	
317.94981	118	
320.15527	250	1+
320.17806	88	
320.43743	88	
321.75424	100	
323.14659	96	
323.89132	102	
323.95733	86	
324.74867	94	
324.88981	364	1+
325.75655	84	
327.09003	86	
END IONS

###FS:    #m/z: 340.94006 #charge 1+
###MS: 82
###MSMS: 84
BEGIN IONS
TITLE=Cmpd 62, +MS2(340.9401), 28.0-35.0eV, 1.8min #84
RTINSECONDS=107.285
SCANS=82,84
PEPMASS=340.94006	1694878
CHARGE=1+
114.37127	94	
185.86440	102	
188.52010	80	
190.94579	130	
192.89152	118	
192.92588	212	
196.88132	164	
205.94874	270	
207.93065	84	
208.95763	122	
209.01926	92	
210.93794	420	1+
212.87865	164	
213.93928	1046	1+
214.87404	82	
214.88740	530	1+
215.00662	98	
215.88801	380	1+
215.93597	708	
216.02528	100	
216.41289	106	
216.91397	114	
218.87128	248	1+
218.88752	110	
218.91167	100	
220.05793	84	
220.88942	104	
223.96069	162	
226.89330	84	
227.95729	82	
228.83913	84	
229.95305	226	
230.01145	112	
230.49396	90	
230.88823	906	1+
231.94888	1844	1+
232.07373	86	
232.83013	82	
233.17468	80	
233.88656	268	1+
233.94626	350	
234.51759	96	
235.86589	90	
235.88849	210	1+
236.58689	88	
237.06697	108	
238.85771	142	
239.06763	80	
239.50630	84	
239.84125	82	
239.94925	84	
240.00519	132	
240.23145	304	
240.76240	90	
241.84212	150	
241.94602	92	
242.02219	158	1+
242.96959	84	
243.83105	276	
244.07519	102	
244.54182	118	
246.97285	156	
247.97604	102	
248.06258	82	
248.89882	126	
249.87787	170	1+
249.90217	142	
249.96163	536	1+
249.99271	96	
250.55394	98	
251.95949	120	
253.03656	80	
254.83086	86	
254.91516	88	
254.96480	788	1+
255.10904	80	
255.77944	100	
255.81263	96	
255.85486	90	
255.90006	82	
256.92059	86	
257.28083	88	
257.84511	428	1+
257.91468	290	1+
258.80461	92	
258.84802	316	1+
259.95597	408	1+
260.84469	338	
260.97127	84	
262.84216	154	
262.96618	82	
263.84895	154	1+
264.43612	110	
267.09685	94	
268.43086	86	
268.84287	216	1+
268.85348	88	
269.51813	88	
269.82599	244	1+
270.79788	198	
270.98132	156	1+
271.10089	88	
271.39621	82	
271.81733	90	
272.84312	82	
272.92996	350	1+
272.97567	118	
273.85531	234	1+
275.95467	114	
276.86238	266	1+
276.92854	94	
278.84674	158	
278.95418	96	
279.09850	90	
279.85041	354	1+
280.85967	134	
280.92723	100	
281.80504	138	
283.91807	92	
284.95089	102	
285.36064	104	
285.78472	112	
286.02753	94	
286.81312	104	
289.86234	116	
290.16049	114	
291.80525	224	1+
291.93478	96	
292.88354	128	
293.06676	104	
293.84946	160	
293.87009	238	
294.05519	124	
294.17535	84	
294.83753	84	
294.86436	136	
294.93770	84	
295.88945	110	
295.96461	82	
296.84972	114	
297.43645	90	
298.81896	80	
299.76082	154	1+
301.05999	86	
301.44393	90	
301.82369	84	
302.94069	214	1+
304.31835	84	
304.94869	162	
305.87364	100	
307.56335	100	
307.80620	146	
308.79849	88	
309.87418	432	1+
311.37814	100	
311.90343	126	
312.80075	88	
313.05097	82	
315.94541	188	1+
316.02563	86	
317.84031	96	
317.86855	80	
321.92951	100	
324.93493	86	
326.72544	84	
327.59443	94	
328.71100	82	
328.75317	84	
329.87167	90	
330.81604	136	
331.89107	90	
332.75990	340	1+
333.76405	264	1+
334.85736	98	
334.96742	86	
337.43062	84	
338.19319	86	
338.87082	92	
339.82881	94	
342.21778	94	
342.88163	90	
343.77079	106	
END IONS

###FS:    #m/z: 363.95608 #charge 1+
###MS: 82
###MSMS: 85
BEGIN IONS
TITLE=Cmpd 63, +MS2(363.9561), 28.0-35.0eV, 1.8min #85
RTINSECONDS=108.057
SCANS=82,85
PEPMASS=363.95608	896108
CHARGE=1+
122.63215	92	
182.86839	190	
189.86227	554	1+
191.85726	594	
197.87799	258	1+
200.94577	142	
206.86959	96	
207.87195	250	1+
207.94559	110	
208.94130	102	
209.41868	100	
209.86882	98	
209.94329	1606	1+
210.88276	418	1+
212.87903	2402	1+
212.90559	194	
215.88115	110	
216.40447	98	
218.91427	146	
222.95221	972	
223.95215	476	
224.85415	90	
224.94889	1604	1+
224.97296	156	
225.88767	150	
225.97420	88	
226.89682	94	
226.94640	12562	1+
227.55042	104	
227.93199	266	
228.41378	122	1+
228.51001	158	1+
228.79402	162	
228.89443	782	1+
228.94184	11930	1+
229.12075	102	
229.57497	90	
230.85577	94	
230.88834	4456	1+
231.96364	100	
232.88327	920	1+
232.90452	166	
235.05313	248	1+
236.09812	92	
238.90818	150	
239.13005	220	1+
239.43023	154	
240.81771	338	1+
240.94130	128	
240.96304	768	1+
241.93889	752	1+
242.93947	442	1+
242.95888	870	1+
243.82288	184	
243.89569	176	
244.58780	90	
244.82418	138	
244.95719	5844	1+
245.83536	112	
245.94115	158	
246.39084	94	
246.81313	134	
246.90646	202	
246.95231	6628	1+
247.20472	102	1+
248.80398	148	
248.81558	142	
248.84016	218	
248.89868	1124	1+
249.36607	96	
249.80293	128	
250.89577	202	
250.96816	416	
251.07107	138	
251.37675	122	
252.89998	446	1+
253.83496	214	1+
255.42293	100	
257.08003	122	1+
258.83416	176	
258.91439	90	
259.82336	886	1+
260.13698	122	
260.82543	804	1+
260.96825	764	1+
263.14769	92	
263.79783	92	
263.83160	198	
263.87555	100	
263.97896	134	
264.06698	110	
264.83361	90	
264.84787	126	
264.96886	580	1+
264.97840	172	
265.09556	92	
265.36967	88	
265.78452	148	
265.81119	454	1+
265.90759	192	
265.97733	338	1+
266.10224	88	
266.72149	106	
266.78550	100	
266.81283	382	1+
266.85995	114	
267.78874	248	1+
267.97111	460	
268.80635	188	1+
268.83958	170	1+
268.95963	140	
268.97739	266	
269.96932	1128	1+
270.91995	104	
271.00612	106	
271.91339	474	1+
271.96181	210	1+
272.85114	202	
273.85044	102	
275.91386	160	1+
276.85308	178	
277.12410	96	
278.03694	90	
278.79860	134	
278.84707	114	
279.10317	396	1+
279.80698	144	
279.85562	342	1+
280.03691	92	
280.79442	286	
280.85760	284	1+
281.79237	460	1+
283.07093	112	
283.84991	116	
283.90627	174	1+
284.85111	150	
285.84787	508	1+
285.99243	92	
287.78767	92	
288.36276	100	
288.53978	88	
289.91686	142	
290.43852	190	1+
290.78521	304	1+
290.85993	100	
291.80628	120	
292.93553	128	
293.00531	150	1+
293.11405	398	1+
293.87596	148	
294.04106	94	
294.85628	416	1+
295.43221	102	
295.92023	104	
295.96862	106	
296.80556	152	
296.93067	212	1+
298.09590	134	
298.80212	982	1+
299.86081	162	
300.80147	166	
300.85805	102	
301.80744	112	
301.85694	444	1+
302.94519	190	1+
303.80303	336	1+
303.85480	792	1+
305.88823	98	
306.12010	106	
307.12191	172	1+
307.84263	136	
308.88652	90	
308.93486	104	
310.87624	318	1+
313.43290	100	
313.87255	124	
313.94887	142	
314.13193	90	
315.81498	158	1+
316.93031	94	
318.72946	88	
319.81938	100	
319.87157	166	1+
320.81453	250	1+
321.10821	90	
321.81308	228	1+
321.83477	108	
321.86422	358	1+
322.92870	196	
324.06311	94	
326.80177	118	
326.87179	354	1+
327.82986	94	
329.87122	130	
330.76664	100	
331.59349	90	
334.33148	90	
334.88177	102	
336.94812	462	1+
339.77800	112	
339.82669	440	
341.99870	138	
342.76428	158	
344.40943	126	
350.41654	92	
350.91115	100	
350.96381	108	
352.88952	96	
355.80404	122	
355.85773	90	
358.18521	108	
360.77829	90	
361.71890	92	
361.82652	92	
361.84254	102	
362.70495	216	1+
362.87801	96	
367.75955	94	
368.83320	172	
END IONS

###FS:    #m/z: 322.92959 #charge 1+
###MS: 86
###MSMS: 87
BEGIN IONS
TITLE=Cmpd 64, +MS2(322.9296), 28.0-35.0eV, 1.9min #87
RTINSECONDS=111.752
SCANS=86-87
PEPMASS=322.92959	4678366
CHARGE=1+
192.88701	112	
193.43586	94	
193.88844	272	1+
194.98096	82	
195.40169	82	
197.02867	90	
198.99663	76	
199.88441	218	
201.04828	92	
201.42379	92	
205.93101	104	
205.94856	278	
207.86867	94	
207.88662	82	
207.92191	90	
208.48170	90	
211.89609	82	
212.87608	140	
214.61989	88	
214.88937	322	1+
215.89038	192	1+
220.87812	80	
221.94639	86	
222.01463	78	
222.95455	106	
223.95974	318	
224.95734	162	
225.13069	106	
227.10326	128	
227.37662	94	
227.91310	132	
227.92943	146	
228.84518	96	
230.51075	102	
230.84256	80	
230.88947	162	
230.93428	88	
231.16220	76	
231.88853	94	
233.93328	168	
236.04508	82	
238.93565	82	
239.40758	92	
239.78658	222	
239.90582	90	
240.82040	162	
240.94047	1616	
240.95953	162	
241.82111	130	
241.93916	5062	1+
241.99173	128	
242.82962	108	
242.94152	3684	1+
242.97152	76	
243.00029	106	
243.34888	80	
243.81908	632	1+
243.84179	364	1+
244.91285	78	
244.93771	1176	1+
245.43765	88	
245.89949	76	
246.39256	88	
246.97557	284	
247.00990	84	
247.23774	78	
247.88867	86	
247.97873	120	
248.94715	84	
249.84251	82	
249.89782	88	
250.89661	132	
250.92271	224	1+
251.83283	98	
252.47244	90	
254.84558	102	
255.84326	78	
255.91563	100	
256.88338	80	
257.80134	122	
257.90771	80	
258.79740	150	
258.83458	222	
259.02890	100	
259.14564	98	
259.91507	140	
260.00629	76	
260.33896	104	
260.82878	410	
261.82904	840	1+
261.99986	82	
262.83138	610	1+
262.87110	182	1+
263.08208	80	
263.33912	82	
263.39305	98	
263.98033	224	
264.06514	100	
264.10691	94	
264.90623	78	
264.97330	108	
265.08595	138	
265.35189	78	
266.03288	130	
266.86109	168	
267.85029	182	
270.94121	88	
271.79791	122	
271.84247	142	
272.13015	100	
272.83662	82	
273.79365	270	1+
274.04872	82	
274.84685	76	
275.06809	76	
276.17137	136	
276.35288	94	
276.85026	222	1+
277.08180	80	
277.83834	96	
278.08428	76	
278.79706	86	
278.86333	90	
279.09063	538	1+
279.84820	116	
280.82368	112	
280.88833	92	
282.69206	100	
282.88606	78	
282.96416	114	
283.01629	80	
283.07034	292	1+
283.79186	292	1+
283.85610	350	1+
283.90559	104	
283.99228	86	
284.29077	396	1+
286.38512	92	
286.91850	110	
288.77648	206	1+
290.85942	92	
291.80189	348	1+
292.94066	102	
294.17866	124	
299.78400	320	1+
300.86459	306	1+
301.95152	80	
302.14794	80	
304.05701	78	
304.38887	78	
304.74699	84	
304.79243	178	1+
306.50270	94	
306.88286	342	1+
307.80002	116	
308.00054	94	
308.79964	128	
308.81572	82	
308.86772	88	
309.19728	90	
309.90821	102	
310.76745	84	
310.87696	150	
311.87501	384	1+
311.89622	134	
312.16079	82	
316.75958	80	
316.81226	108	
319.82178	164	1+
320.15972	114	
320.75101	84	
320.87658	152	
322.89730	94	
324.75627	184	1+
324.89812	166	
325.88740	136	
326.87013	102	
327.00998	76	
END IONS

###FS:    #m/z: 340.94019 #charge 1+
###MS: 86
###MSMS: 88
BEGIN IONS
TITLE=Cmpd 65, +MS2(340.9402), 28.0-35.0eV, 1.9min #88
RTINSECONDS=112.524
SCANS=86,88
PEPMASS=340.94019	1723638
CHARGE=1+
102.53416	86	
192.89173	80	
192.92626	106	
195.92928	92	
196.88103	272	1+
204.46232	86	
205.95355	108	
206.01048	86	
206.94024	106	
208.95781	294	1+
210.94013	88	
212.87939	182	
212.94836	80	
213.03086	88	
213.87919	326	
213.93806	1250	1+
214.89359	98	
215.88804	170	
215.93682	454	
216.88715	152	
217.88857	122	
217.93565	132	
220.87271	116	
225.59317	86	
226.94892	338	1+
227.06369	92	
227.89548	80	
228.94499	216	1+
228.96780	84	
229.92958	80	
230.88783	704	1+
231.94949	1552	1+
233.08125	84	
233.89507	200	
233.94611	366	1+
234.90659	86	
235.82073	80	
236.93470	80	
239.95329	148	
240.12049	86	
240.23058	80	
241.67007	90	
241.83957	146	
241.89485	84	
241.94240	190	
242.41135	88	
242.99465	88	
244.96259	132	
244.97977	86	
245.03552	90	
245.83531	124	
246.44040	180	
246.94702	150	
246.97319	148	
247.82771	164	1+
247.94038	102	
247.97463	130	
248.89882	160	
249.90076	140	
249.95993	480	1+
250.97412	156	
251.02065	104	
251.95867	142	
253.02193	136	
253.82917	340	1+
253.95812	118	
254.96480	558	1+
255.02106	92	
255.79984	80	
256.91370	144	
256.96430	134	
257.85776	102	
258.84394	450	1+
258.96142	98	
258.96886	114	
259.95744	248	
260.33763	186	
260.98901	92	
261.03663	80	
261.90454	82	
261.93778	82	
262.89915	326	1+
263.47686	88	
263.84751	82	
266.87328	140	
267.38980	88	
267.52844	84	
267.86329	136	
268.84302	158	
269.64309	86	
270.85723	136	1+
271.08093	86	
271.84237	304	1+
272.93088	232	
274.92539	92	
275.06834	92	
275.29630	78	
275.84933	398	1+
276.84910	256	1+
277.41921	80	
277.89596	90	
278.42626	80	
278.85154	240	
279.06525	92	
279.84952	102	
279.91774	202	
279.95941	130	
280.00630	114	
280.58388	92	
280.84923	80	
281.12098	84	
281.85952	108	
284.42887	80	
286.48895	88	
287.80734	190	1+
289.78594	86	
290.79037	80	
292.43674	100	
292.86205	192	
292.93867	134	
293.85548	116	
294.38234	86	
294.43901	80	
294.85094	130	
296.79768	164	1+
296.84847	114	
296.89259	90	
296.96732	154	1+
297.90976	102	
298.93026	86	
299.86872	118	
299.91065	86	
300.17877	94	
300.89623	84	
301.87684	154	
302.84960	80	
302.86412	144	
302.96840	80	
303.80602	124	
303.94938	144	
304.36522	82	
304.92114	106	
305.51464	86	
307.00377	82	
307.80019	196	
307.89373	212	
308.42781	88	
308.88994	234	
309.04917	94	
309.88733	152	
310.41029	94	
310.87662	622	1+
311.94923	178	1+
312.91857	88	
315.85663	82	
315.87807	90	
317.89469	186	
319.41398	114	
320.71685	86	
321.04451	86	
322.93038	80	
323.88258	252	1+
327.95317	80	
328.19671	80	
328.88636	282	
329.87157	192	
330.81145	140	
338.87323	86	
338.89573	120	
339.52017	88	
340.21261	90	
343.05880	78	
343.32252	78	
345.41231	84	
END IONS

###FS:    #m/z: 507.84521 #charge 1+
###MS: 86
###MSMS: 89
BEGIN IONS
TITLE=Cmpd 66, +MS2(507.8452), 28.2-35.2eV, 1.9min #89
RTINSECONDS=113.296
SCANS=86,89
PEPMASS=507.84521	558714
CHARGE=1+
196.01452	220	
198.88167	290	1+
209.94393	154	
217.89915	152	
224.04569	142	
224.97391	160	
230.89047	160	
232.89690	294	
236.88753	160	
238.06310	258	1+
239.85782	176	
250.97193	252	
252.07635	158	1+
252.41064	242	1+
252.90274	242	1+
254.95718	148	
256.78920	192	
258.87547	156	
260.82323	206	
260.87994	252	1+
261.38147	306	
266.16656	286	
266.89372	152	
267.16986	148	
267.38159	212	1+
267.78207	212	
268.09984	166	
268.88653	148	
269.89002	182	
270.85807	192	
271.94073	190	
272.85315	544	1+
272.89405	166	
275.79826	224	1+
276.86701	180	1+
278.86244	156	
278.89604	264	1+
279.40450	162	
279.90125	246	1+
280.11438	288	1+
280.39149	148	
280.85398	144	
281.39245	160	
281.87944	160	
282.38953	142	
283.06693	142	
284.87138	336	1+
285.85760	166	
287.39663	152	
287.85032	522	1+
287.89782	204	1+
288.86796	384	
289.87997	490	
290.12859	258	1+
290.79348	162	
290.86344	1730	1+
290.88340	288	
292.77510	220	1+
292.83606	226	1+
292.88540	206	
293.83871	158	1+
293.87300	4100	1+
294.12549	230	1+
294.81007	318	1+
296.86145	218	1+
297.34240	182	
297.90494	180	
299.81046	158	
300.85074	158	
300.86389	142	
301.85717	254	
301.88478	180	
302.86379	732	1+
305.86681	560	1+
306.12528	196	
307.81226	414	1+
307.84889	220	
307.88865	618	
308.14304	760	1+
308.86840	1984	1+
309.84583	242	
309.86887	1246	1+
309.88771	652	
310.15608	1280	1+
310.41035	164	
310.84157	538	1+
311.78457	196	1+
311.88199	8448	1+
312.34755	184	
312.83065	200	1+
312.97536	246	1+
313.34555	144	
313.37506	328	1+
314.86379	466	1+
316.37091	154	
316.88749	198	
317.37002	216	1+
317.78038	146	
317.87557	154	
317.89267	156	
318.80893	276	1+
318.85804	180	
318.87906	880	1+
319.01667	296	1+
322.88526	362	
323.87204	236	
323.88794	172	
324.86071	164	
325.39507	158	
325.89956	446	
326.38069	196	
326.81945	142	
326.88050	2848	1+
327.15907	236	1+
327.38441	160	
327.82321	280	1+
328.38748	228	1+
328.99406	244	1+
330.08666	142	
330.16030	184	1+
330.82586	222	
330.88268	322	1+
331.80922	346	1+
331.83214	178	
332.87404	948	1+
334.38870	344	1+
334.76846	176	1+
334.89631	170	
334.91985	158	
335.87972	566	1+
338.30059	228	1+
338.38588	162	
339.40503	192	
340.86468	252	1+
340.88279	142	
341.03742	186	1+
341.78776	294	1+
342.75788	128	1+
342.78985	240	1+
344.40394	244	1+
345.77975	144	
345.90300	178	
346.37062	156	
346.75280	322	1+
346.88718	338	1+
347.87500	206	
348.02960	216	1+
348.16529	314	1+
348.77666	160	
349.37431	264	1+
349.76389	270	
349.82037	416	1+
350.16562	232	1+
350.75512	212	
350.82575	298	1+
350.88946	248	
351.87588	196	
351.90092	660	1+
352.90554	528	1+
354.76606	204	
355.03650	206	
356.89379	148	
359.87579	268	1+
360.85377	146	
362.35870	154	
362.86900	358	1+
363.87191	286	1+
365.03509	142	
365.09512	148	
366.18913	162	
366.74115	198	
366.79298	208	
366.83780	1488	1+
367.70700	870	1+
367.76288	388	
367.80841	190	1+
368.16951	148	
368.78081	172	
368.89420	168	
369.83568	530	1+
370.36929	196	1+
371.90867	150	
372.79633	222	
372.85258	322	1+
373.71390	396	1+
373.77582	298	1+
373.83740	284	1+
373.89896	170	
376.78893	188	1+
377.86681	184	
378.38835	176	
379.79507	248	1+
380.71810	268	1+
381.78770	362	1+
382.85563	348	
383.84217	142	
384.85054	4082	1+
385.72837	186	1+
385.79393	250	1+
387.77305	152	
388.16796	192	
390.73957	142	
390.77703	224	1+
390.80199	314	1+
390.84248	994	1+
390.85748	540	1+
392.82727	422	1+
393.73833	230	1+
393.77422	286	1+
393.79779	278	
393.86502	150	
394.81059	142	
394.85108	194	
394.86348	388	1+
397.39420	144	
397.86299	666	1+
398.76503	274	1+
398.86465	428	1+
399.73112	212	
399.81131	548	1+
399.85131	312	1+
400.78093	154	
401.88410	156	
402.86270	1450	1+
403.79266	200	
403.86639	910	1+
404.81250	224	1+
405.75687	488	1+
405.81134	266	1+
405.86858	786	1+
407.07585	354	1+
407.72999	266	
407.78713	178	
407.86352	6272	1+
408.07842	318	1+
408.73738	194	
408.92259	138	1+
409.72023	742	1+
410.83710	476	1+
411.81051	204	
412.72749	392	
412.80322	270	1+
412.84578	186	
413.75350	282	1+
413.87749	672	1+
415.72207	182	1+
415.87689	554	1+
416.69595	246	1+
416.79835	182	1+
417.82278	348	1+
418.82555	280	1+
418.85905	152	
420.86240	278	
421.33135	270	1+
421.72959	432	1+
421.88182	640	1+
422.82483	292	1+
423.79445	158	
423.87335	230	
425.75127	1482	1+
425.87910	216	
426.86291	872	1+
427.73232	1722	1+
428.84449	734	1+
428.88065	668	1+
429.73736	302	
429.78534	226	1+
430.74093	338	
431.83176	150	
431.86476	314	1+
433.75106	306	1+
433.87042	144	
439.73840	178	1+
439.89156	360	1+
441.78330	222	1+
442.23486	206	1+
443.75613	256	
444.78957	184	1+
444.87609	1846	1+
445.74258	776	1+
448.76583	242	
448.89341	430	
449.78194	188	
449.82970	306	1+
449.87561	756	1+
450.10258	152	
450.75175	224	
451.74780	182	
452.74655	250	1+
457.90310	160	
462.88071	800	1+
467.89230	676	1+
468.78756	264	
468.83453	326	1+
470.07503	142	
470.74997	224	1+
472.79252	210	1+
472.88915	174	1+
477.96345	146	
479.77106	220	1+
485.89863	392	1+
486.80620	222	
486.84881	168	
487.81312	164	
501.27997	136	1+
507.86517	196	
509.28597	182	1+
509.85308	490	1+
512.80121	182	1+
END IONS

###FS:    #m/z: 322.92964 #charge 1+
###MS: 90
###MSMS: 91
BEGIN IONS
TITLE=Cmpd 67, +MS2(322.9296), 28.0-35.0eV, 2.0min #91
RTINSECONDS=116.976
SCANS=90-91
PEPMASS=322.92964	4765118
CHARGE=1+
51.05650	90	
102.21246	92	
183.91713	92	
192.88637	178	
195.10655	78	
196.88313	142	
201.00931	98	
204.41321	106	
204.68371	88	
205.41146	82	
205.94785	352	
209.12443	100	
209.94275	100	
210.90151	94	
212.87574	110	
214.89285	138	
221.09924	82	
221.88130	96	
222.86825	78	
222.95086	112	
223.82052	94	
223.95876	464	
225.60061	82	
226.83794	78	
227.10287	74	
227.88053	80	
227.92806	186	1+
229.09513	152	
230.04319	88	
230.89039	194	
230.90531	226	
234.84888	86	
235.03660	202	
235.88297	302	1+
236.01230	150	
237.06695	82	
237.48506	94	
237.93177	92	
238.01479	154	
238.07415	84	
239.07327	136	
239.10748	76	
239.14726	84	
239.78686	186	
239.83707	92	
239.90107	84	
240.38179	74	
240.81999	314	1+
240.94035	1082	
240.96161	632	1+
241.90201	100	
241.93784	4176	1+
242.82201	180	
242.94017	2994	1+
243.45066	92	
243.81669	560	1+
244.14471	80	
244.88827	98	
244.94000	966	1+
246.12472	78	
246.39276	90	
246.43997	168	
246.97320	432	1+
247.39010	138	
247.82102	76	
247.87990	80	
248.84474	134	
248.90273	82	
249.39710	94	
249.45145	126	
249.89197	194	1+
249.93058	78	
249.96151	74	
251.07117	76	
252.82639	174	
253.82702	336	1+
253.84952	92	
254.11306	218	1+
255.78340	146	
257.08223	88	
257.79865	262	1+
257.89392	82	
258.44233	100	
258.83316	300	1+
258.97159	98	
259.81622	108	
259.91125	108	
260.07861	90	
260.79993	134	
260.82598	618	1+
262.13306	90	
262.84476	116	
262.96575	126	
263.83728	112	
263.97760	148	
264.34831	86	
264.46005	84	
264.92557	76	
265.08602	136	
265.16344	106	
265.85585	164	
266.84306	142	
266.85745	96	
266.87320	86	
267.79435	80	
267.91395	76	
268.13691	86	
268.84185	92	
269.87955	110	
271.00766	74	
271.79076	368	1+
271.84272	226	
272.13658	130	
272.79406	294	1+
273.10636	82	
274.11568	82	
275.80785	146	
276.84353	338	1+
278.09577	82	
278.61683	110	
279.09091	582	1+
279.45369	82	
280.09515	318	1+
280.25889	74	
281.79907	234	1+
281.82149	76	
281.91815	88	
282.18018	76	
282.88943	198	1+
282.98525	78	
283.78980	118	
283.84383	128	
284.29529	130	
284.78643	102	
285.07459	94	1+
285.29712	78	
287.86769	318	1+
289.79070	236	1+
289.85684	134	
290.10853	86	
290.80521	76	
291.02333	76	
291.11970	76	
292.16144	128	
292.79859	130	
293.47707	82	
294.18354	78	
295.18824	104	
295.86003	124	
297.86067	186	
298.76386	76	
299.78320	218	
299.92985	82	
301.87909	76	
303.84921	80	
305.10503	82	
305.87740	448	1+
306.07964	86	
307.79919	180	
307.81786	76	
308.80352	74	
308.94752	74	
311.87706	92	
314.86152	80	
317.52498	76	
319.95190	130	
320.15678	262	1+
321.05965	104	
322.87329	84	
323.72771	142	
324.88913	98	
325.07892	92	
325.89540	130	
326.02469	86	
327.15231	90	
327.18317	82	
328.04780	90	
END IONS

###FS:    #m/z: 340.94020 #charge 1+
###MS: 90
###MSMS: 92
BEGIN IONS
TITLE=Cmpd 68, +MS2(340.9402), 28.0-35.0eV, 2.0min #92
RTINSECONDS=117.749
SCANS=90,92
PEPMASS=340.94020	1761152
CHARGE=1+
189.94303	214	1+
192.89529	122	
192.92616	118	
195.89779	84	
196.88246	136	
198.02954	82	
198.92932	126	
205.94601	200	
209.94749	84	
210.89845	98	
211.94536	166	
212.87555	712	1+
212.93207	136	
213.00390	102	
213.87724	538	1+
213.93972	914	1+
214.89582	142	
215.88638	326	1+
215.93671	204	
216.98473	100	
217.87668	118	
220.91098	106	
221.94062	144	
222.95335	134	
222.97213	312	1+
223.95924	424	1+
223.97504	266	1+
226.94874	110	
228.94012	202	
229.55562	108	
230.88976	1140	1+
231.94964	1520	1+
233.89503	190	
233.94752	732	1+
234.90033	194	
235.80417	214	1+
235.89304	184	
236.82494	88	
236.93097	92	
239.84230	328	1+
240.23686	156	
240.79466	128	
240.84193	206	1+
242.53944	90	
242.77452	90	
242.83908	94	
242.94629	86	
243.90475	84	
244.88878	92	
244.95507	130	
245.99004	92	
246.97573	330	
247.96511	132	
248.01240	80	
248.85066	94	
248.90239	206	
250.88076	216	
250.96262	148	
251.40632	84	
251.96566	118	
252.83916	80	
254.90518	126	
254.96703	418	1+
255.93960	108	
256.84442	132	
256.86346	98	
256.91260	136	
256.96188	146	1+
257.79458	110	
257.93310	100	
258.84490	392	1+
259.95626	202	
259.97097	114	
260.83133	198	
260.84568	160	1+
260.91582	162	1+
261.40780	84	
261.82815	344	1+
261.98213	112	
262.05222	96	
262.82993	238	1+
263.05216	82	
264.85231	94	
264.87768	102	
264.91348	92	
265.09166	104	
265.85466	134	
266.95425	82	
267.46186	98	
268.84092	268	
269.84287	136	
270.94130	94	
271.38025	106	
272.84597	228	
272.93319	366	
272.97853	140	
273.79770	108	
276.14235	82	
276.46685	100	
276.81632	120	
276.85367	640	1+
276.97421	124	
277.96433	236	1+
278.85416	108	
279.04928	98	
279.10481	92	
279.34290	98	
279.83810	84	
279.90149	188	
280.03703	80	
280.84609	116	
281.84699	268	1+
282.90255	138	
283.80393	94	
284.02862	138	
286.84426	84	
287.86196	218	1+
288.81291	88	
288.83923	114	
290.85605	210	
291.80583	136	
292.80021	84	
292.86099	84	
292.89079	120	
293.43715	170	
293.75492	98	
293.87388	128	
294.86508	348	1+
295.82740	154	1+
296.32984	88	
296.43311	84	
296.97300	86	
297.94072	142	
297.96701	112	
298.83473	188	1+
298.87744	134	
299.61541	88	
299.78285	202	
299.88142	142	
300.09484	178	1+
300.91162	100	
300.93696	88	
301.60374	88	
302.94112	254	1+
304.79874	178	
304.89636	112	
306.05367	86	
306.42851	98	
307.79518	140	
307.89222	170	
308.72741	84	
308.79880	82	
309.90859	80	
310.80840	206	
310.87895	124	
310.89392	94	
313.10331	120	
313.86977	114	
313.88783	202	
313.94688	98	
314.86444	100	
314.94129	82	
316.38397	94	
316.81292	88	
317.87884	194	1+
318.14250	100	
319.20792	86	
321.32601	92	
322.54435	106	
325.91423	86	
327.44981	100	
327.88324	86	
328.88435	148	
329.84501	108	
330.80817	90	
332.91650	92	
335.83898	98	
336.62554	82	
338.88369	90	
345.12716	82	
345.35058	92	
END IONS

###FS:    #m/z: 507.84520 #charge 1+
###MS: 90
###MSMS: 93
BEGIN IONS
TITLE=Cmpd 69, +MS2(507.8452), 28.2-35.2eV, 2.0min #93
RTINSECONDS=118.521
SCANS=90,93
PEPMASS=507.84520	559920
CHARGE=1+
196.01633	546	1+
234.89285	204	
238.06308	180	
239.88968	152	
245.00005	140	
250.90961	226	
250.97122	332	1+
252.96038	152	1+
257.78574	142	
259.87132	144	
259.88551	162	
260.85542	138	
260.88120	236	
261.87864	570	1+
262.38354	158	
262.88253	402	1+
265.02785	230	1+
265.08929	376	1+
265.96945	136	
266.09521	226	1+
266.16870	156	
266.86466	184	
268.10800	142	
268.88375	332	1+
269.89205	158	
269.92294	148	
270.85724	344	1+
272.85010	694	1+
274.11385	152	
277.38911	286	1+
278.86490	214	
278.88752	168	
280.08476	198	1+
280.39545	464	1+
281.06453	136	
281.37945	142	
282.98222	144	
284.79741	190	1+
284.89131	224	1+
287.85241	654	1+
288.80341	226	1+
289.88019	460	
289.89793	452	1+
290.12759	234	
290.86605	1702	1+
291.92472	196	1+
292.88529	214	
293.12710	146	1+
293.79916	222	1+
293.87276	3376	1+
296.13765	136	
296.84180	134	
297.87891	142	
298.18435	106	1+
298.80359	182	1+
299.97540	294	1+
300.83611	208	
300.85418	640	1+
300.86879	186	
301.85707	462	1+
302.89279	204	1+
303.86616	364	1+
305.86483	1074	1+
306.85193	192	
307.19526	144	
307.79843	410	1+
307.89105	468	
308.14143	976	1+
308.87021	1642	1+
309.84140	402	1+
309.88987	654	
309.96323	280	1+
310.15638	1130	1+
310.84180	258	1+
311.79355	156	
311.88289	7760	1+
312.81530	370	1+
312.85099	150	
314.86502	792	1+
316.37760	232	
316.86930	584	1+
316.88725	334	1+
317.38867	146	
317.76100	202	1+
317.82230	356	1+
321.35327	276	1+
321.88635	610	1+
323.81727	246	1+
323.87414	774	1+
324.38061	188	
324.86176	366	
325.86736	184	
325.90425	178	
326.87825	2956	1+
327.38534	444	1+
327.87838	1800	1+
329.17424	134	
329.60363	134	
329.84366	222	1+
329.89430	368	
330.88092	326	
331.89634	496	1+
332.39070	152	
332.87712	266	
333.01566	198	1+
333.80270	164	
333.83640	132	
334.39181	144	
334.89302	474	1+
335.83836	240	
336.86658	174	
336.94372	392	1+
337.83238	218	
337.88143	330	
338.88361	224	
339.83546	420	1+
342.76554	156	
342.87555	212	1+
343.84966	246	1+
344.86626	192	1+
345.90012	292	1+
347.77039	168	
349.75247	602	1+
349.82531	192	1+
350.75315	360	1+
350.88020	662	1+
350.91481	160	
350.96521	212	
351.79487	208	1+
351.84546	144	
352.91234	266	1+
353.84725	520	1+
355.08033	222	1+
355.41663	176	
355.89032	224	1+
358.73671	134	
358.78369	134	
359.87883	154	
360.27139	258	1+
360.87657	168	
362.36562	202	1+
363.72675	134	
364.78754	290	1+
364.85526	142	
366.18307	194	
366.83905	1804	1+
366.86432	146	
367.13758	234	1+
367.70521	1010	1+
367.76684	246	
367.90839	132	
368.76904	156	
369.02929	146	
369.76284	138	
369.83510	214	
370.40739	156	
370.78236	218	
371.72899	216	1+
372.77047	140	
372.85058	260	1+
373.71750	450	1+
373.78697	132	
373.88828	226	1+
374.72980	304	1+
374.84311	166	
376.03184	230	1+
377.37227	342	1+
379.88330	292	1+
380.71336	420	1+
380.85317	156	
381.84657	470	1+
382.80407	236	
382.85217	338	1+
383.72792	164	
383.77719	310	
384.72721	146	
384.85129	2766	1+
386.38790	232	1+
387.84698	278	
388.79058	324	
388.84611	214	
389.20084	670	1+
389.37461	144	
389.78956	442	1+
390.71371	166	
390.73554	132	
390.78871	286	1+
390.84127	646	
390.86240	364	
391.84941	774	1+
391.90822	160	
392.82935	228	
393.37693	204	1+
393.83564	146	
393.89589	152	
394.69242	174	1+
394.80338	136	
395.86562	348	
396.11524	170	1+
396.73348	138	
396.84149	132	
396.89190	310	1+
397.17880	140	1+
397.77028	158	
397.85201	182	
398.72912	156	
398.86817	254	
399.84860	282	
400.86652	146	
402.86257	338	
403.86966	1642	1+
405.73476	180	1+
405.75523	208	
405.78577	196	
405.81565	156	
406.86250	292	
407.73132	264	
407.78696	160	
407.86507	6644	1+
408.03219	146	
408.78551	154	
409.07693	154	
409.72087	868	1+
410.83903	596	1+
410.86777	712	1+
411.71370	262	
411.73515	418	1+
411.81070	350	1+
412.84996	366	1+
412.92674	152	
413.87739	920	1+
415.88022	262	
416.87887	162	
417.82311	142	
417.86212	276	
421.81242	542	1+
421.88369	640	1+
422.16267	132	
422.86766	700	1+
423.77069	240	
423.87044	488	1+
424.78068	134	
424.88237	326	1+
425.23576	176	1+
425.74493	446	1+
425.88371	274	1+
426.86138	930	1+
426.93895	210	1+
427.73102	1938	1+
428.84518	946	1+
428.88301	364	
430.86993	622	1+
431.74138	142	
432.26496	130	1+
433.81670	318	1+
433.85786	138	
434.89022	152	
435.88711	148	
437.84632	198	1+
439.86430	188	1+
439.89337	524	1+
442.22452	158	
443.68120	204	1+
443.76349	132	
444.78417	146	
444.87143	1194	1+
445.74097	624	1+
446.71071	442	1+
446.77468	134	
446.87788	152	
447.71407	370	1+
447.79726	150	
448.76508	192	
448.78075	174	
449.87732	504	1+
450.74912	816	1+
450.81882	176	
451.69888	146	
453.87590	160	
454.76139	196	1+
456.70155	262	1+
457.90362	504	1+
459.70056	134	
462.88487	530	1+
464.72431	330	1+
464.78046	160	
465.92345	214	1+
466.77948	218	1+
467.70171	136	
467.88816	494	1+
469.78406	140	1+
469.88809	212	1+
470.72974	144	
471.75323	220	1+
477.78363	218	1+
483.79794	140	
485.90449	398	1+
487.79900	200	1+
490.80304	276	1+
493.79833	130	1+
498.74300	246	1+
503.79997	312	1+
504.21909	164	1+
504.80406	238	1+
509.86306	408	
END IONS

###FS:    #m/z: 363.95618 #charge 1+
###MS: 94
###MSMS: 95
BEGIN IONS
TITLE=Cmpd 70, +MS2(363.9562), 28.0-35.0eV, 2.0min #95
RTINSECONDS=122.188
SCANS=94-95
PEPMASS=363.95618	903500
CHARGE=1+
104.56982	106	
182.87011	278	
185.86898	146	
189.86311	1006	1+
191.85711	1178	1+
192.92383	102	
196.56689	108	
196.88502	244	
197.88805	136	
200.89367	180	
200.94628	274	
201.99752	106	
205.94832	296	1+
207.87344	594	1+
207.94919	350	1+
209.87717	128	
209.94346	4272	1+
210.88297	570	1+
211.90342	120	
212.87849	4998	1+
214.89245	562	1+
215.85390	102	
217.87096	150	
222.95223	4660	1+
224.89798	136	
224.92264	108	
224.94816	5928	1+
225.63942	130	1+
225.88391	130	
226.89439	326	
226.94691	21770	1+
226.97324	196	
227.00075	114	1+
227.09697	96	
227.26894	106	1+
227.87983	92	
228.89325	1258	1+
228.94211	24500	1+
229.02638	164	
229.06355	94	
229.55423	92	1+
229.62715	120	1+
230.08947	104	1+
230.88963	7018	1+
231.12116	218	
232.88413	1104	1+
232.90533	154	1+
233.06590	240	1+
234.88134	324	
235.84824	118	
235.88051	152	
238.06302	184	
239.07232	406	1+
240.07601	296	1+
240.89413	186	1+
240.93989	320	
240.96265	1870	1+
241.94405	178	
242.12457	92	
242.82392	226	
242.93886	618	1+
242.95904	1838	1+
243.82390	198	
244.82263	134	
244.90901	102	
244.95693	7578	1+
245.82898	92	
245.93814	188	
246.81389	138	
246.90103	286	1+
246.95238	9920	1+
247.43831	104	
248.80060	304	1+
248.85631	336	1+
248.89935	2012	1+
250.06142	106	
250.11888	96	
250.79043	154	
250.83894	140	
250.89725	1112	1+
250.97020	200	
251.07249	146	
252.89930	918	1+
253.08662	120	
253.84060	130	
253.90335	764	1+
253.94356	106	
254.39336	132	
255.78905	98	
257.90306	120	
257.98458	98	
258.80362	112	
258.83343	244	1+
258.89915	96	
258.97504	404	1+
260.96831	1680	1+
261.06530	228	1+
261.84015	220	
262.83234	146	
262.85301	96	
263.47661	94	
263.97590	188	
264.04301	100	
264.53426	108	
264.82717	122	
264.88557	100	
264.96393	264	
265.32461	98	
265.81034	530	1+
265.85623	246	
265.90186	168	
265.96752	116	
265.98126	150	
266.81452	450	1+
267.78431	156	
267.97204	1060	1+
268.99231	102	
269.05466	206	
269.79815	146	
269.92052	106	
269.96823	1684	1+
271.85056	148	
271.91496	266	
272.52523	180	
272.84713	102	
273.64039	106	
273.79762	92	
274.96034	126	
276.35061	98	
276.81141	106	
276.85701	172	
278.84297	154	
279.10068	348	1+
279.79577	208	
280.79223	196	
280.83471	142	
281.11683	128	
281.79136	130	
281.86594	100	
281.90366	100	
282.79563	116	
283.78706	332	1+
283.84869	284	
283.98818	228	
284.00780	142	1+
284.79158	326	1+
284.87406	240	1+
284.98332	218	
285.84390	660	1+
286.82068	126	
287.93951	100	
289.41889	94	
289.79546	186	1+
289.85729	118	
289.88400	192	
291.85762	106	
293.00582	180	1+
293.11239	106	
293.81992	126	
293.87633	106	
295.80667	254	1+
297.11183	122	
297.97463	208	1+
298.80358	864	1+
298.86554	130	
299.46701	112	
300.80175	456	1+
300.82085	164	
300.87476	104	
301.80774	274	1+
301.86142	232	
302.85905	188	
303.80314	166	
303.85721	1572	1+
304.88373	96	
305.93229	168	
305.97829	134	
306.11562	140	
307.89353	142	
308.13839	94	
309.04457	102	
311.86195	94	
312.87128	334	1+
312.91427	102	
314.82518	124	
314.88028	130	
316.81103	136	
318.93599	178	
319.86854	120	
320.12901	112	
321.81128	168	
321.86537	380	1+
322.07484	96	
322.91052	92	
322.93101	396	
323.81241	130	
324.87722	202	1+
326.81899	166	1+
326.87231	846	1+
328.87692	134	
329.88409	124	
330.80899	120	
330.88393	172	1+
331.80620	108	
334.20577	106	
336.94339	486	1+
338.87338	108	
340.94215	428	
342.82022	96	
343.18648	108	
343.41823	94	
345.12931	108	
347.20268	144	
349.76392	176	1+
350.68790	94	
353.75971	118	
357.75498	94	
359.76541	134	
362.71526	400	1+
363.71877	332	1+
365.77974	178	1+
366.86636	104	
END IONS

###FS:    #m/z: 507.84510 #charge 1+
###MS: 94
###MSMS: 96
BEGIN IONS
TITLE=Cmpd 71, +MS2(507.8451), 28.2-35.2eV, 2.1min #96
RTINSECONDS=122.959
SCANS=94,96
PEPMASS=507.84510	523482
CHARGE=1+
196.01609	400	
199.88599	276	1+
210.03048	190	
211.94728	204	
224.04180	284	
232.40134	150	
232.89456	240	
234.88850	420	1+
235.89132	288	1+
238.87916	234	1+
248.43610	134	
250.87544	240	1+
252.07708	236	
255.99772	166	1+
257.84318	246	1+
259.87740	560	1+
263.95455	252	1+
265.93019	158	
266.16697	138	
267.10647	218	1+
267.78291	130	
267.91422	218	1+
270.85800	254	
271.85874	160	
272.38315	142	
272.85324	556	1+
273.88281	228	1+
275.03148	184	
275.80513	238	1+
277.88772	148	
278.39291	140	
278.86209	150	
278.89796	138	
281.38255	192	
281.86346	264	1+
282.40042	144	
283.99826	134	
285.39513	238	1+
285.85879	268	
286.78507	176	
286.86139	144	
287.85070	586	
288.78318	232	1+
288.86718	726	
288.89534	368	1+
289.88014	462	
290.13109	228	
290.86395	1474	1+
291.48361	86	1+
291.87474	372	
291.93393	160	1+
293.87337	2788	1+
294.05876	134	
294.81202	386	1+
295.81615	284	1+
295.87255	894	1+
295.94307	276	1+
296.13562	136	
297.85505	468	1+
298.85755	306	1+
300.40219	216	
300.85905	154	
302.81482	166	
303.86467	290	
304.87469	198	
305.86084	844	1+
307.88891	462	
308.06235	160	
308.14134	628	
308.87686	1746	1+
308.96474	216	1+
309.14742	332	
310.15568	1154	1+
310.37465	138	
310.83944	140	
310.90535	134	
311.81208	386	1+
311.84212	314	1+
311.88261	7366	1+
313.00715	198	1+
314.86502	218	
314.88085	470	1+
315.37480	150	
315.82845	330	1+
315.86320	704	1+
316.86581	480	1+
318.85940	150	
320.85584	156	
320.88150	146	
321.34942	262	1+
321.41053	168	
321.89039	144	
322.35016	174	1+
322.81292	314	1+
322.86640	160	
322.88918	134	
323.37739	250	1+
324.86429	310	1+
324.88473	154	
324.91312	132	
325.90056	522	
326.88041	2332	1+
327.38511	366	1+
327.80488	152	
327.92846	138	1+
328.89500	432	1+
329.88097	240	
330.86457	182	
330.88238	198	
331.89038	256	
331.94231	210	1+
332.87302	602	1+
333.00434	156	1+
334.77353	244	1+
335.39225	266	1+
335.83960	306	
335.88593	244	
336.80813	144	
336.85736	142	
336.89812	186	
337.88433	842	1+
338.01045	142	
338.39027	170	
339.87901	222	
340.40192	170	
340.83786	300	1+
340.90697	292	1+
341.86476	190	1+
345.79613	344	1+
345.83786	220	1+
346.86180	134	
347.76830	270	1+
347.83374	112	1+
348.17227	196	1+
348.84008	132	1+
348.90655	352	1+
349.75415	566	1+
350.79560	136	1+
350.82017	202	
350.88529	414	1+
351.18413	180	
353.35475	272	1+
353.85008	450	
353.88587	142	
353.91106	142	
354.38622	166	1+
354.83475	188	
355.89224	254	1+
356.37579	168	
356.72519	164	
361.89856	216	
362.36538	240	
362.89428	140	
364.87928	142	
365.78791	586	1+
365.89009	222	1+
365.92855	198	
366.37374	148	
366.84155	674	
367.70743	1280	1+
367.76942	426	1+
367.84452	392	
368.84046	802	1+
368.89511	384	1+
369.70456	238	
369.77513	232	1+
369.80574	148	
370.87608	134	
372.78769	138	
372.85464	254	
372.87628	154	
373.71841	188	
373.79070	270	1+
374.79301	178	1+
374.83338	172	
374.87881	444	1+
375.88195	352	1+
380.71009	160	
380.85832	420	1+
381.79815	500	1+
382.83800	234	
383.71378	190	
383.79749	178	
384.84936	3948	1+
385.77837	188	
387.78275	646	1+
388.79027	420	1+
389.71105	194	
390.75567	138	
390.77482	238	1+
390.84257	340	
390.86029	344	
391.72865	322	1+
391.80897	190	
391.84281	274	
392.07544	182	1+
392.82634	482	1+
393.84873	224	
394.73534	322	1+
394.78437	164	
394.83274	254	1+
394.86131	612	1+
395.86682	482	1+
397.74804	200	
398.85300	456	1+
399.72657	276	1+
399.81013	254	1+
402.86233	1190	1+
403.73467	134	
403.81149	314	1+
403.86769	710	1+
405.74534	184	
405.78447	564	1+
405.81897	130	
405.87210	958	1+
407.73706	784	1+
407.86393	4866	1+
407.99734	98	1+
408.75221	440	1+
408.96612	110	1+
409.36009	154	1+
409.71716	524	
410.72210	270	
410.83894	930	1+
411.73294	656	1+
411.80848	246	
412.73233	468	1+
412.80974	144	
413.87736	270	
415.87021	178	
416.72224	94	1+
416.87755	278	
416.91974	242	1+
417.82465	150	
417.87016	152	
418.88218	320	1+
419.72208	212	1+
421.12024	150	1+
421.72706	232	1+
421.88015	214	1+
421.97440	104	1+
423.77071	432	1+
423.86842	256	
424.72548	176	
424.86165	142	
425.75237	798	1+
425.88618	264	
426.81763	132	
426.86156	854	1+
426.94389	194	
427.73374	2028	1+
428.09732	152	
428.80728	138	
428.84589	628	1+
428.88654	248	
429.69219	326	1+
429.72347	224	
429.82239	218	
430.74251	752	1+
430.85610	178	
431.86611	722	1+
432.83659	148	
434.89184	142	
435.72038	260	1+
436.77309	152	
439.89142	718	1+
443.76299	278	1+
443.78877	160	
444.87251	1710	1+
445.00955	102	1+
445.74050	882	1+
446.80664	164	
446.87029	190	
447.70831	384	1+
448.70903	224	1+
448.89246	134	
449.74731	858	1+
449.88176	516	1+
450.69516	136	
450.74721	638	1+
451.70812	184	1+
454.72095	176	
457.90146	562	1+
462.88207	572	1+
466.79167	152	
467.88787	492	1+
468.18084	166	1+
468.77772	366	1+
468.82747	132	
482.60136	144	
484.13397	136	
485.89642	550	1+
486.84134	360	
487.66462	168	1+
491.80334	408	1+
491.84251	300	
499.79479	190	1+
506.15410	132	
507.86955	140	
508.17336	144	1+
509.86020	666	1+
511.12012	180	1+
END IONS

###FS:    #m/z: 336.94552 #charge 1+
###MS: 94
###MSMS: 97
BEGIN IONS
TITLE=Cmpd 72, +MS2(336.9455), 28.0-35.0eV, 2.1min #97
RTINSECONDS=123.732
SCANS=94,97
PEPMASS=336.94552	207632
CHARGE=1+
169.86014	84	
182.86931	218	
192.93432	120	
196.88606	218	
199.95067	98	
200.83365	84	
204.86275	80	
207.42101	82	
209.94283	100	
210.88058	166	
211.94422	3492	1+
211.97181	102	
212.87818	1486	1+
213.93947	2312	1+
215.88497	696	1+
215.93533	200	1+
216.04929	136	
218.84852	98	
221.91421	86	
221.94363	162	
222.38105	100	
225.80550	80	
227.60455	82	
228.89324	470	1+
229.95388	3342	
230.88911	2842	1+
231.94973	1420	1+
232.78555	80	
232.83596	112	
232.89003	554	1+
233.82635	218	
233.89524	374	1+
233.95001	148	
234.83095	182	
234.96286	134	
235.94516	146	
236.04352	104	
236.44358	114	
236.82956	116	
236.88396	86	
237.01162	92	
238.18205	80	
240.83715	332	1+
240.95104	88	
243.83738	138	
243.88943	108	
244.40948	102	
244.44595	92	
244.95511	124	
244.98366	86	
245.01556	186	1+
246.90277	126	
246.94424	84	
247.96563	796	1+
248.90004	790	1+
249.00762	82	
249.83273	220	
249.96337	536	1+
249.98726	198	1+
250.46852	92	
250.83000	346	
250.95247	90	
251.83619	274	
251.90589	122	
251.95325	82	
252.84197	222	
252.97114	2104	1+
253.09002	352	1+
253.83000	80	
253.90470	660	1+
254.06869	98	
254.46425	86	
254.96636	894	1+
256.35217	84	
256.64077	82	
256.87773	80	
257.84766	476	1+
257.89417	92	
257.94702	86	
257.96300	88	
259.00767	102	
259.90123	92	
260.82744	378	1+
260.95333	92	
261.38611	84	
261.83038	298	1+
263.33912	88	
264.79183	80	
264.97782	160	1+
265.08637	94	
265.41748	92	
265.85580	90	
265.98063	180	1+
266.01995	80	
266.84799	80	
267.38765	98	
267.83970	306	
268.03854	98	
268.84044	620	
269.08110	80	
269.79489	82	
269.83873	798	1+
270.98238	262	
271.91869	114	
271.96313	86	
272.98071	118	
273.14533	188	1+
273.79182	258	1+
274.04867	84	
275.81196	94	
275.86635	118	
276.85670	518	1+
276.89378	82	
277.83687	178	
278.03912	98	
278.83416	1292	1+
278.96504	120	
279.02479	96	
281.82076	108	
281.87835	84	
283.78384	182	1+
283.86406	184	1+
285.85002	466	
286.84936	1320	1+
287.57099	86	
287.90171	230	1+
289.00935	142	
289.15347	90	
289.79272	156	
289.85241	158	
290.82756	94	
290.85950	98	
290.90173	86	
291.79645	92	
292.87790	168	
293.87526	86	
293.99578	204	
294.11442	128	
294.18076	88	
294.86867	84	
294.91863	238	1+
295.42385	86	
295.83776	86	
295.97071	108	
296.97160	84	
297.09133	80	
298.08085	80	
298.30956	90	
298.91435	98	
300.03403	92	
300.85223	128	1+
302.80986	84	
302.87833	96	
304.85856	270	1+
306.88648	80	
308.42761	84	
308.87379	300	
309.87102	830	1+
310.87715	530	1+
311.81743	136	
313.84140	164	1+
314.38659	100	
315.36913	80	
318.00474	86	
318.81613	100	
320.15605	94	
320.30553	92	
321.15618	108	
321.28876	92	
322.89855	108	
323.23730	98	
324.89350	196	
325.76809	162	1+
325.84540	84	
325.88265	80	
326.44879	82	
327.80752	92	
328.52402	86	
329.62221	90	
331.87949	126	
333.85344	84	
334.17003	84	
334.40814	86	
336.97510	104	
337.07186	106	
337.18323	178	
337.76177	206	1+
339.75069	80	
339.83484	80	
340.81983	86	
341.01512	90	
341.77349	112	
END IONS

###FS:    #m/z: 363.95616 #charge 1+
###MS: 98
###MSMS: 99
BEGIN IONS
TITLE=Cmpd 73, +MS2(363.9562), 28.0-35.0eV, 2.1min #99
RTINSECONDS=127.394
SCANS=98-99
PEPMASS=363.95616	799066
CHARGE=1+
117.19484	92	
177.93487	120	
178.92897	88	
180.87498	134	
182.87170	90	
185.86643	122	
189.00764	98	
189.86404	990	1+
191.85830	1250	1+
196.88233	586	
200.87747	104	
203.92938	164	
205.94605	208	1+
207.40810	150	
207.87154	442	1+
207.91124	94	
207.94934	382	
208.88468	100	
209.86907	222	
209.94355	3212	1+
210.88452	564	
211.97167	272	1+
212.87877	5006	1+
213.84339	98	
215.88552	146	
221.12461	100	
221.88248	100	
221.90302	140	
222.95169	4986	
223.95060	170	
224.94788	5078	1+
225.88235	134	
226.15430	106	
226.84762	162	1+
226.89486	502	1+
226.92026	110	
226.94667	18672	1+
227.27993	92	1+
227.87844	232	
228.06152	196	1+
228.89442	1174	1+
228.94218	25072	1+
229.10468	146	
229.91737	92	
230.79536	132	
230.88994	6740	1+
231.12348	160	
231.69026	128	1+
231.79511	100	
231.90772	104	
232.19098	102	1+
232.28521	114	
232.88429	1064	1+
233.83317	102	
233.93504	106	
234.43335	94	
234.88240	334	
235.88174	154	
236.81608	90	
236.89757	134	
237.97448	106	
238.89499	210	1+
239.01668	100	
239.92478	98	
240.82164	330	1+
240.94285	106	
240.96271	2554	1+
241.93953	1404	1+
242.00990	94	
242.83149	206	1+
242.94168	896	1+
242.95790	2258	1+
243.06389	178	1+
244.81952	286	
244.95721	7090	1+
245.83632	210	1+
245.92976	90	
246.44083	154	
246.90422	218	
246.95253	10252	1+
247.08918	112	
247.24796	110	1+
247.40382	112	
247.77041	122	1+
248.32053	92	
248.85761	106	
248.89826	1838	
249.91340	144	
250.79474	208	1+
250.89653	290	
250.94514	156	
250.97072	112	
251.79258	190	1+
251.91177	142	
252.84588	104	
252.94886	136	1+
253.08785	198	
253.83420	182	
253.90505	614	1+
254.09246	90	
255.88233	98	
256.87520	102	
257.08010	92	
257.84252	240	1+
258.97050	308	
259.97459	140	
260.83021	102	
260.84300	98	
260.96928	1728	1+
261.83211	282	
261.86545	182	1+
262.83003	170	
263.82553	150	
263.97600	176	
264.84609	122	
264.96698	552	1+
265.08372	148	
265.72956	92	
265.82529	106	
265.90074	104	
265.93561	204	1+
266.81476	402	1+
266.84363	144	
267.77956	134	
267.97206	908	1+
269.81288	142	
269.91685	196	
269.96766	1732	1+
270.82470	90	
271.79892	98	
271.84310	118	
271.91384	252	1+
271.96305	122	
275.84291	394	1+
276.80593	176	
277.10743	126	
277.79403	398	1+
277.95101	90	
278.79784	332	1+
279.10024	230	
280.49732	114	
280.79232	586	1+
280.86588	236	1+
280.92154	108	
280.93838	232	1+
281.11058	122	
282.79648	284	
283.84841	102	
283.98462	488	1+
284.85103	182	
284.87983	190	1+
285.42985	206	
285.84567	704	1+
285.93767	92	
286.41819	96	
287.06430	114	
291.80196	104	
292.86913	94	
293.11098	126	
293.35514	102	
293.87069	128	
294.11637	100	
294.80852	330	1+
295.81102	264	1+
295.85478	94	
295.92847	152	
296.80431	100	
296.85981	154	
297.11225	120	
297.41539	94	
298.80226	922	1+
299.94716	124	
300.17529	100	
300.79644	440	1+
301.85799	254	
302.85837	116	
303.10527	122	
303.79999	366	1+
303.85478	1292	1+
304.10596	122	
305.82379	214	1+
306.87899	88	
306.92196	88	
307.13477	94	
307.88996	154	
308.12969	240	1+
309.86687	100	
311.82245	100	
311.85539	90	
311.88324	144	
315.89204	90	
316.81448	528	1+
317.93168	430	1+
318.13729	104	
318.88557	294	1+
318.93646	366	1+
319.81911	202	
320.14006	138	1+
320.81498	458	1+
320.92703	94	
321.81667	344	1+
321.86644	602	1+
322.80044	100	
322.92900	264	
326.87306	354	1+
327.92981	98	
327.98123	110	
328.89143	118	
329.75749	100	
329.99398	294	1+
331.74796	144	1+
335.88459	168	1+
336.94403	426	1+
338.77370	100	
340.93791	326	
342.88250	148	
347.38890	108	
351.41969	92	
352.95599	236	1+
357.78270	108	
360.71502	130	
360.78949	102	
362.05516	98	
365.01034	98	
365.73809	110	
368.72335	92	
END IONS

###FS:    #m/z: 336.94561 #charge 1+
###MS: 98
###MSMS: 100
BEGIN IONS
TITLE=Cmpd 74, +MS2(336.9456), 28.0-35.0eV, 2.2min #100
RTINSECONDS=128.166
SCANS=98,100
PEPMASS=336.94561	199736
CHARGE=1+
153.49331	78	
182.87292	90	
184.93614	82	
185.01960	92	
194.89204	86	
201.86492	98	
209.12743	128	
209.87882	484	1+
210.90326	172	1+
211.94365	3898	1+
211.96506	78	
212.87733	2176	1+
213.93989	1742	1+
214.89547	160	
215.88632	344	1+
215.93653	132	
217.88311	180	
218.95890	140	
221.94709	88	
221.99903	86	
222.02780	76	
222.53862	78	
223.95858	242	1+
224.83042	108	
224.90222	82	
226.15804	96	
226.94711	82	
226.99906	142	
227.95404	88	
228.43150	88	
228.89288	436	1+
228.93829	86	
229.95368	3888	1+
230.88885	3492	1+
231.95038	1666	1+
232.99680	80	
233.05532	78	
233.82714	190	
233.94698	140	
234.83504	84	
235.03886	80	
235.36640	104	
236.93637	76	
237.91468	98	
238.01490	90	
238.79633	78	
238.86644	94	
239.52068	78	
240.06939	98	
240.40440	96	
240.80013	114	
240.83667	242	
240.90326	98	
240.98324	84	
241.80579	108	
241.84683	126	
243.79920	92	
244.01795	80	
244.11941	102	
244.13672	80	
245.78969	78	
245.91298	106	
246.90272	148	
246.97511	84	
247.84796	92	
247.96710	800	1+
248.89966	794	1+
249.82662	1240	1+
249.96408	412	
249.98462	88	
250.82903	884	1+
250.95224	440	1+
251.07176	152	
251.84310	134	
251.88926	142	1+
251.90586	152	
252.96997	2020	1+
253.08135	90	
253.90318	638	1+
254.86030	78	
254.96669	752	1+
255.09623	98	
255.86499	78	
256.84968	198	1+
256.88713	78	
257.05901	108	
258.90654	80	
259.95756	140	
260.81943	80	
260.94739	102	
261.17379	104	
261.83514	274	
262.82920	118	
264.86585	78	
266.03392	98	
267.83975	98	
268.84029	1340	1+
269.81426	122	
270.04863	96	
270.98201	306	
271.38000	78	
271.91937	276	1+
271.94060	98	
272.85022	102	
272.87004	90	
272.97848	102	
273.79310	170	
274.14917	136	
274.84086	90	
275.98622	128	
276.81274	148	
276.85159	190	
277.83796	230	
277.86326	236	
277.92232	82	
278.83822	300	
278.86272	128	
279.09674	108	
279.83542	256	1+
280.81794	130	1+
281.00228	180	1+
281.08219	82	
281.86823	136	
282.88473	84	
283.79183	124	
285.35558	82	
285.62509	84	
285.84771	1946	1+
286.80073	78	
286.81552	92	
286.84988	1442	1+
287.87922	82	
289.85778	84	
289.87741	152	
291.86736	130	
292.88395	76	
293.11224	126	
293.89793	96	
293.99667	166	
295.07371	84	
295.11472	128	
295.85746	338	1+
296.80918	106	
296.97375	96	
297.11178	114	
297.17380	80	
297.88121	112	
299.03112	80	
301.05903	128	
302.85106	196	1+
303.94551	84	
304.90106	84	
304.92702	94	
304.94539	138	
305.04468	90	
305.86960	194	
306.88451	254	1+
308.86399	102	
310.87695	450	1+
314.87009	88	
317.75271	96	
318.78933	104	
318.88563	202	1+
320.15554	170	
320.85522	76	
320.98070	86	
322.80274	82	
324.89256	148	
326.89829	112	
327.97894	82	
328.09839	86	
328.88941	138	
328.94888	118	
330.83142	102	
330.90729	78	
332.86262	78	
333.11357	82	
335.76283	188	1+
336.81472	80	
337.11468	78	
337.90435	84	
338.19354	76	
338.38504	86	
341.48679	88	
END IONS

###FS:    #m/z: 359.96130 #charge 1+
###MS: 98
###MSMS: 101
BEGIN IONS
TITLE=Cmpd 75, +MS2(359.9613), 28.0-35.0eV, 2.2min #101
RTINSECONDS=128.939
SCANS=98,101
PEPMASS=359.96130	148382
CHARGE=1+
45.91419	84	
61.80940	106	
192.88654	140	
202.87337	192	1+
206.88337	126	
207.94888	132	
208.88713	132	
209.01939	90	
209.94457	894	
214.88948	148	
218.91257	140	
222.95146	1648	1+
224.41258	86	
224.94806	1828	1+
226.03259	92	
226.89344	130	
226.94671	8332	1+
227.93382	126	
228.00272	90	
228.89270	104	
228.94195	7940	
229.03499	98	
229.14219	92	
229.94540	298	
232.93821	124	
233.95620	348	1+
234.92500	220	
238.83202	222	1+
239.07839	192	1+
239.14812	250	1+
239.78903	336	1+
240.79142	210	1+
240.81933	140	
240.94008	466	1+
240.96275	1010	1+
241.08833	104	
242.95676	1084	1+
243.04442	114	
244.95729	2228	1+
245.94170	246	
246.89777	116	
246.95198	4304	1+
247.80723	108	
248.07803	90	
248.80144	282	
249.80893	200	
250.89139	118	
250.95292	244	
250.96899	330	
251.07240	176	
251.86596	118	
252.13672	84	
252.95455	364	
255.77845	88	
255.95530	116	
257.08391	92	
257.15747	138	
257.79876	238	1+
257.83086	568	1+
258.07076	110	
258.14257	516	1+
258.83374	510	1+
258.97309	446	1+
260.79066	86	
260.94768	326	
260.96813	1076	1+
262.09261	190	1+
262.96107	114	
263.14459	116	
263.83193	182	
263.94513	102	
263.98299	140	
265.08577	180	
265.58973	92	
265.89782	88	
265.97629	182	
266.81751	140	
267.86162	86	
267.87214	94	
267.94204	114	
267.97166	522	
268.09812	130	
269.96475	674	1+
270.14573	90	
270.80493	114	
270.85636	126	
271.84089	130	
272.38630	84	
273.08225	152	
273.72362	92	
273.79618	170	
273.96867	206	
274.15232	88	
275.97239	238	
277.81221	156	
277.84881	106	
278.10299	194	1+
278.79501	88	
278.91450	104	
280.79505	328	
280.86614	126	
280.90211	194	1+
281.11433	140	
281.46062	94	
282.10820	118	
282.35785	94	
282.51208	96	
283.07367	136	
283.98852	94	
284.06443	100	
284.82317	148	
284.98435	132	
285.08558	86	
285.39691	94	
285.81212	88	
288.50548	166	
288.91304	92	
289.59821	102	
290.78104	142	
291.78827	102	
292.09232	88	
292.43145	200	
292.85991	102	
293.11754	268	1+
293.82557	90	
294.86151	260	1+
295.98766	96	
296.33839	86	
296.81089	172	
297.81669	92	
297.97279	118	
298.80422	732	1+
298.85567	136	
299.14280	108	
299.78236	356	1+
300.48328	122	
301.07521	94	
302.88600	302	1+
304.92031	86	
305.12198	126	
306.78655	88	
306.88456	134	
307.84146	92	
308.87873	142	
308.94777	108	
309.12189	224	
309.79361	106	
312.87302	146	
314.41473	106	
316.39029	110	
317.81190	234	1+
318.12249	116	
318.93097	112	
319.00813	86	
319.93470	90	
320.14010	274	
320.50130	88	
321.84499	124	
321.92266	106	
322.92853	138	
323.01279	88	
323.81209	118	
325.38655	100	
325.89095	138	
326.16220	90	
326.89192	120	
328.89251	224	
332.89956	104	
333.14911	204	1+
336.76977	86	
336.94143	266	1+
337.11659	208	
338.11793	100	
338.87092	142	
339.33242	92	
339.82739	84	
340.94128	232	1+
344.04848	104	
351.38723	84	
351.77450	158	1+
352.79304	86	
354.95739	94	
355.82846	136	
357.84077	108	
359.96234	96	
360.75227	206	1+
END IONS

###FS:    #m/z: 322.92945 #charge 1+
###MS: 102
###MSMS: 103
BEGIN IONS
TITLE=Cmpd 76, +MS2(322.9294), 28.0-35.0eV, 2.2min #103
RTINSECONDS=132.627
SCANS=102-103
PEPMASS=322.92945	4518890
CHARGE=1+
174.17320	104	
186.93872	94	
192.88801	348	1+
194.03581	80	
196.87992	352	1+
198.47895	96	
198.83918	168	
199.87584	82	
201.91230	86	
205.94963	386	
205.96870	128	
207.63314	94	
209.89341	82	
209.94587	98	
210.12478	82	
210.83569	96	
210.88812	80	
210.89992	164	
212.87948	146	
213.89552	90	
214.89353	178	
218.88627	82	
219.05360	90	
220.08161	84	
222.95143	328	
223.95954	270	
224.96341	192	
225.88616	92	
226.39105	98	
226.83703	120	
227.10446	82	
227.50234	108	
227.57836	88	
227.88237	86	
227.91661	82	
227.92883	96	
228.84094	118	
229.98901	90	
230.83760	130	
230.85272	126	
230.88699	214	
231.04054	92	
232.89487	82	
234.94666	94	
236.01363	82	
236.89905	140	
236.99331	82	
237.01613	84	
238.89584	122	
238.93902	80	
239.06877	140	
239.46655	80	
239.78575	92	
240.78315	88	
240.81970	364	1+
240.93961	1278	
240.96076	312	
241.93873	3948	1+
242.15457	158	1+
242.81804	272	
242.94102	2810	1+
243.82110	716	1+
244.82131	428	1+
244.93945	536	1+
246.39155	124	
246.86161	116	
246.97891	256	1+
247.38646	100	
247.51170	86	
247.82100	96	
247.94689	88	
248.85554	154	
249.09085	80	
249.87615	86	
249.96565	98	
250.96251	84	
251.07459	130	
252.33965	92	
253.05986	88	
254.84439	84	
255.10983	92	
255.78191	80	
256.84057	92	
257.40889	94	
257.79990	138	
258.83214	402	
258.89379	192	
260.83148	200	
261.82810	860	1+
262.06356	82	
262.35388	84	
262.96964	134	
263.35725	84	
263.97642	144	
266.16991	80	
266.86059	172	
268.95943	122	
269.96191	82	
270.79595	84	
271.78321	154	
271.79995	246	1+
271.91247	96	
272.04621	86	
272.92100	106	
273.79212	378	
273.91838	102	
274.37395	82	
275.80602	144	
275.84655	84	
276.85302	124	
276.89807	96	
277.83971	136	
277.86304	84	
278.81299	182	
279.08990	654	1+
281.79665	132	
281.85178	158	
282.36988	98	
282.85712	154	
283.04205	86	
283.06846	158	1+
283.17735	86	
283.34278	80	
283.79077	148	
283.84921	142	
284.29256	610	
285.80321	140	1+
286.54940	92	
286.91859	208	
289.88257	320	
290.16183	110	
290.78459	84	
290.86594	88	
291.80698	210	
292.86551	304	1+
294.85368	130	
295.17270	90	
296.81085	122	
297.87845	202	1+
297.97053	80	
299.78842	108	
299.84515	126	
300.87168	106	
302.80849	96	
303.07273	90	
303.80026	84	
304.79534	194	1+
306.87989	80	
306.92930	88	
307.05543	84	
307.79632	290	
307.81544	82	
308.88994	250	
309.81135	88	
311.87990	156	
312.82235	106	
312.87607	114	
314.16217	82	
315.87625	186	1+
317.41336	98	
318.80336	80	
318.90061	110	
319.38962	88	
320.87063	132	
321.37217	86	
324.74675	80	
324.89181	188	
325.89485	130	
326.75224	120	
END IONS

###FS:    #m/z: 340.93996 #charge 1+
###MS: 102
###MSMS: 104
BEGIN IONS
TITLE=Cmpd 77, +MS2(340.9400), 28.0-35.0eV, 2.2min #104
RTINSECONDS=133.399
SCANS=102,104
PEPMASS=340.93996	1622722
CHARGE=1+
189.94903	92	
190.91492	90	
190.92957	102	
192.92700	352	
197.88617	100	
197.92585	80	
198.89580	82	
206.86789	84	
206.94999	204	1+
210.93731	328	1+
212.87927	360	
213.88305	186	
213.90041	94	
213.93907	1382	1+
214.89533	116	
215.88847	302	1+
215.93594	354	
217.88575	164	
217.93355	104	
218.05502	132	
218.87911	522	1+
223.95500	78	
224.39985	100	
224.94725	90	
226.95130	316	1+
228.42039	100	
228.89500	198	
228.93638	176	
228.94933	168	1+
229.01365	150	
229.89541	136	
230.88757	860	1+
231.89015	528	1+
231.95084	1134	1+
232.02338	112	
233.62912	132	
233.89575	540	1+
233.94652	316	1+
235.51551	88	
235.89521	116	
237.45094	100	
238.54593	90	
238.94947	180	
240.02187	88	
240.22817	100	
240.83997	114	
241.50967	84	
241.84174	130	
241.96214	122	
242.12454	114	
242.79128	114	
242.94016	132	
244.91080	118	
244.96144	94	
245.44341	82	
245.51639	92	
245.84169	86	
245.96277	78	
246.98021	144	
248.90025	560	1+
249.02102	90	
249.92665	84	
249.95502	374	1+
251.90518	130	
252.18744	84	
252.37656	94	
252.96398	80	
253.83228	156	
253.97370	110	
254.84304	108	
254.85596	88	
254.91016	214	1+
254.96557	638	1+
255.84719	144	
256.83241	78	
256.96358	162	
257.37743	102	
257.81132	78	
257.84437	114	
258.84642	296	
259.79544	94	
259.85451	126	
259.91292	82	
259.95631	336	1+
260.80553	138	
260.85440	112	
261.35801	106	
261.83566	170	
261.90059	210	1+
263.39098	88	
263.84364	230	1+
264.86449	108	
266.85189	158	
267.13514	166	
268.84272	94	
269.15669	78	
270.83634	80	
272.84616	118	
272.93356	168	
272.98156	124	
273.79376	138	
273.91350	124	
273.93883	114	
274.89680	108	
274.98124	150	
276.85688	308	
276.88450	114	
277.85974	182	
278.78784	132	1+
278.84620	214	
279.84601	378	1+
279.85520	102	
279.87326	132	
279.99388	84	
280.06813	78	
280.12737	78	
281.04941	78	
282.93479	80	
283.36529	84	
283.51979	80	
283.57219	80	
283.78731	104	
283.86053	140	
283.94429	78	
285.93300	108	
286.79372	126	
288.94261	78	
289.35749	90	
290.08744	88	
291.83226	98	
292.43470	232	1+
296.09135	114	
297.79464	98	
297.97467	162	
298.85435	108	
299.07765	82	
300.09158	210	1+
300.85505	116	
301.96442	82	
302.65956	98	
304.95485	124	
305.84982	86	
306.11367	118	
306.87704	114	
308.88186	104	
310.82026	80	
310.87436	282	
311.86938	112	
311.87925	332	1+
313.75767	94	
314.82219	126	
314.94741	86	
320.73184	84	
321.81469	116	
321.88880	110	
322.02193	80	
323.07869	84	
326.82338	92	
326.90267	98	
328.80140	102	
328.88899	120	
329.36777	94	
330.76976	106	
330.88718	110	
332.94090	124	
333.82863	88	
335.97023	80	
337.83527	146	
339.87072	100	
340.74052	80	
342.90594	116	
343.90800	88	
344.89512	118	
345.89617	88	
END IONS

###FS:    #m/z: 363.95609 #charge 1+
###MS: 102
###MSMS: 105
BEGIN IONS
TITLE=Cmpd 78, +MS2(363.9561), 28.0-35.0eV, 2.3min #105
RTINSECONDS=134.172
SCANS=102,105
PEPMASS=363.95609	855154
CHARGE=1+
90.30674	86	
182.87433	86	
183.93357	144	
189.86243	452	1+
191.85849	792	1+
194.08043	100	
194.88848	144	
196.88191	278	1+
202.86624	208	1+
207.40516	188	
207.87255	508	1+
207.94917	136	
209.87061	152	
209.94341	2076	1+
210.88230	624	1+
212.87900	3352	1+
213.78778	84	
216.40983	172	
216.42409	88	
222.03305	88	
222.95137	1670	1+
223.82819	86	
223.89047	92	
223.92523	84	
224.89022	104	
224.94932	2014	1+
225.88857	468	1+
226.94678	11346	1+
227.92769	194	
228.89414	724	
228.94177	12092	1+
228.96832	220	
229.02145	178	1+
229.91514	116	
230.83444	96	
230.88910	4214	1+
231.14625	122	
232.88634	536	1+
233.00990	104	1+
233.03557	110	
234.87768	584	1+
234.92765	100	
236.83778	84	
237.05910	316	1+
238.06188	250	1+
239.97212	84	
240.82100	236	1+
240.93989	334	
240.96200	1066	1+
241.91716	142	
241.93744	176	
242.79293	134	
242.82289	142	
242.95519	702	
243.81818	206	
243.94014	334	
244.81954	304	1+
244.95610	5278	1+
245.94107	244	
246.43425	186	
246.80661	192	1+
246.90493	88	
246.95259	6020	1+
247.00855	86	
247.02077	104	
248.79967	320	1+
248.85357	208	1+
248.89980	1660	1+
249.09554	92	
250.11505	84	
250.40464	86	
250.89531	192	
250.94451	84	
250.96941	356	1+
251.40227	94	
252.07884	222	
252.11551	100	
252.90732	82	
253.90618	294	
253.94338	88	
254.09866	218	1+
256.37010	96	
257.89786	86	
258.83157	344	1+
258.97123	264	1+
259.00099	106	
259.12744	154	1+
259.34116	102	
260.83730	264	
260.96509	684	1+
261.83188	396	1+
262.00371	144	
262.86743	250	1+
263.97507	240	
264.81597	148	
264.96990	304	1+
265.08630	114	
265.84682	92	
266.09290	168	1+
266.81660	298	
267.80068	90	
267.97164	1110	1+
268.95219	122	
269.79567	202	1+
269.84895	156	
269.97015	1044	1+
270.42232	102	
270.86565	84	
271.57243	84	
271.84892	190	
271.91557	194	
272.84433	144	
273.99982	120	
274.79520	144	
276.85805	296	1+
277.02677	88	
277.08992	84	
277.11639	86	
278.79604	110	
279.06090	162	
279.10765	492	1+
279.80987	86	
279.85012	106	
280.79261	632	1+
281.85714	294	1+
281.92643	110	
282.91084	84	
283.00784	92	
283.15258	84	
283.78601	170	
283.84980	330	
283.95888	142	1+
284.82315	364	
284.84382	582	1+
285.36967	88	
285.84460	382	1+
286.42051	98	
286.90276	88	
287.01086	148	
287.03592	98	
289.00229	84	
289.85579	178	1+
290.95465	134	
291.82186	86	
291.91399	102	
292.43581	100	
293.81225	134	
294.86861	268	1+
294.90699	106	
295.01650	96	
295.12325	134	
295.85240	100	
296.80756	144	
297.12109	88	
297.80794	112	
297.85368	86	
297.99080	84	
298.20572	90	
298.80138	926	1+
298.83573	96	
299.86329	130	
299.91958	102	
301.80874	150	
301.85920	486	1+
302.87850	108	
303.80271	172	
303.85509	1026	1+
303.93943	112	
305.93968	202	1+
306.10326	84	
306.12912	84	
308.80396	148	
309.13260	114	
309.83531	84	
309.86482	234	1+
310.39961	88	
311.12843	172	
311.84208	106	
316.81535	452	1+
316.97537	92	
317.85722	226	1+
317.92416	212	1+
319.82320	98	
320.89444	262	1+
321.54418	124	
321.81690	360	1+
321.86342	96	
322.86846	106	
322.92875	130	
325.90090	88	
326.34653	98	
326.87166	394	1+
326.95211	246	1+
329.90311	90	
336.94432	242	1+
337.48670	90	
339.82837	134	
340.71972	112	
340.93946	524	1+
341.87726	88	
342.90476	120	
344.31063	92	
347.74140	112	
349.90870	86	
350.00747	108	
352.88318	106	
353.75907	86	
353.86596	88	
354.76068	186	1+
354.81839	104	
355.70816	88	
357.86407	156	1+
358.12425	92	
358.46112	108	
359.24990	96	
360.71676	112	
366.76733	140	
367.77143	156	1+
END IONS

###FS:    #m/z: 322.92947 #charge 1+
###MS: 106
###MSMS: 107
BEGIN IONS
TITLE=Cmpd 79, +MS2(322.9295), 28.0-35.0eV, 2.3min #107
RTINSECONDS=137.863
SCANS=106-107
PEPMASS=322.92947	4594492
CHARGE=1+
181.46074	76	
187.88682	210	
189.86102	84	
192.88812	116	
194.89040	80	
196.01463	92	
196.87967	76	
197.91372	88	
199.44554	80	
201.04400	222	
204.94017	82	
205.94586	148	
207.94599	106	
210.89991	84	
212.89303	76	
216.95939	78	
219.88469	122	
220.87870	78	
221.86830	186	1+
221.94267	190	
222.57868	102	
222.95188	838	1+
225.01992	86	
225.09554	84	
225.88553	182	
226.45193	78	
227.95441	124	
228.97900	102	
229.82937	100	
230.88989	110	
233.08884	82	
234.83870	132	
235.43626	86	
238.36396	82	
238.82471	184	
238.94107	78	
239.78889	122	
239.81975	466	1+
240.11671	114	
240.78847	126	
240.82223	388	1+
240.93948	1010	
240.95727	120	
241.01569	84	
241.46387	106	
241.94224	860	
242.82005	542	1+
242.88958	170	
242.93951	3306	1+
244.12539	208	
244.57089	78	
245.12346	112	
245.38961	84	
245.94010	146	
246.39155	170	
246.85258	390	1+
246.94412	80	
246.97583	582	1+
247.03565	124	
248.01046	82	
248.83852	254	
248.89880	76	
249.85682	80	
250.88653	82	
251.07153	126	
251.33008	78	
251.78400	82	
252.97021	90	
253.56010	118	
254.00223	102	
254.84249	148	
254.90735	84	
255.10770	238	1+
255.78043	146	
255.96677	92	
257.79883	92	
257.81231	92	
258.83103	228	
259.97245	92	
260.13892	228	
260.83630	298	
261.41173	96	
261.83012	376	
262.35084	178	
262.82825	284	
262.92693	80	
263.82819	166	
263.88525	110	
263.97501	130	
264.38634	82	
264.87910	88	
264.98258	76	
265.85773	116	
266.09228	90	
266.26835	98	
266.85168	78	
267.79162	148	
268.61588	90	
269.03263	82	
269.37714	112	
269.39918	80	
269.79697	86	
271.87410	250	
272.43913	78	
272.91310	106	
273.79337	512	1+
273.84933	90	
276.86303	200	
276.96155	108	
277.81238	348	1+
278.17427	80	
279.09162	1170	1+
280.80251	142	
280.96045	92	
281.86248	84	
281.87713	100	
281.98444	78	
282.05867	100	
282.44635	78	
282.86351	84	
284.29214	210	
284.78735	132	
284.85815	118	
284.88233	116	
287.87791	112	
288.34173	82	
289.79114	262	1+
289.87502	188	
292.97896	78	
293.80794	130	
294.84945	230	1+
294.86583	92	
294.91962	94	
295.20247	80	
297.06389	96	
297.79884	120	
297.82425	78	
299.78809	182	
299.82386	136	
300.74511	92	
302.78286	96	
303.92196	82	
305.42891	80	
305.47579	94	
305.87104	100	
307.79828	462	1+
307.88852	192	
308.85988	118	
309.04256	132	
310.09465	94	
310.81698	142	
311.88113	114	
311.93979	88	
312.82485	104	
314.81749	86	
316.41886	148	
316.89732	76	
317.89471	106	
319.87756	128	
320.16124	210	
322.80697	126	
323.88107	108	
324.89202	198	
325.08357	88	
326.76005	178	1+
326.87441	88	
END IONS

###FS:    #m/z: 340.94007 #charge 1+
###MS: 106
###MSMS: 108
BEGIN IONS
TITLE=Cmpd 80, +MS2(340.9401), 28.0-35.0eV, 2.3min #108
RTINSECONDS=138.635
SCANS=106,108
PEPMASS=340.94007	1667200
CHARGE=1+
185.97450	94	
189.97269	78	
191.95549	122	
192.92405	182	
193.13525	78	
194.92120	84	
196.88229	196	
197.87242	94	
200.86837	78	
207.40857	90	
208.93933	92	
208.95841	124	
212.87847	668	1+
213.93968	1154	1+
214.90746	202	
215.82776	98	
215.88555	274	
215.94020	188	
216.41193	90	
217.88583	172	
221.07535	88	
222.42678	92	
223.88464	84	
224.95335	256	1+
226.78820	90	
226.89688	100	
226.94626	132	
228.01755	100	
228.94359	292	1+
230.82416	150	
230.88765	828	1+
231.01809	100	
231.94846	1318	1+
232.06849	78	
233.00083	82	
233.86955	82	
233.89587	484	
233.94802	228	
234.88299	128	
236.83109	110	
237.89868	160	
238.00740	100	
238.85388	124	
239.90704	202	
239.95087	98	
240.22791	88	
240.44244	92	
240.84093	196	1+
243.00256	84	
243.78963	82	
243.83466	136	
244.88088	102	
244.95852	178	
246.03421	90	
248.89984	148	
249.90033	98	
249.92077	82	
249.95763	596	1+
250.89618	78	
252.43939	86	
252.47410	88	
253.96222	824	1+
254.82106	82	
254.90098	110	
254.96559	686	1+
255.80314	118	
255.83056	92	
255.86895	102	
256.91289	112	
256.96387	200	
257.79710	150	
258.84448	472	1+
259.34138	122	
259.95583	508	1+
260.83897	362	1+
262.79969	88	
262.92383	140	
263.05014	78	
263.82386	78	
264.10490	82	
264.51604	102	
264.84728	128	
264.85655	154	
265.48982	80	
268.84518	92	
269.80074	80	
269.84316	82	
269.87444	120	
271.84517	196	1+
271.95492	104	
272.93086	306	
272.97987	222	
273.79147	264	1+
274.89193	148	
275.81063	234	1+
275.84599	110	
276.85408	246	
277.85768	124	
277.97030	106	
278.00846	78	
278.84430	322	1+
279.86189	78	
279.94178	82	
279.96311	90	
280.10680	124	
280.84244	104	
280.86126	78	
281.05497	88	
282.87376	78	
284.42884	78	
284.44742	92	
285.43188	86	
286.86198	192	1+
287.30218	94	
289.01352	100	
289.79020	146	
291.10260	80	
291.43816	132	
292.40528	94	
292.86482	220	1+
292.90311	80	
293.43692	106	
293.85179	104	
294.21170	82	
294.93232	96	
295.87209	198	1+
295.99186	82	
296.89314	82	
297.79013	84	
298.81052	86	
298.87046	306	1+
298.99491	78	
299.60251	92	
299.78534	200	1+
300.81524	106	
301.86006	224	1+
302.84841	140	
302.94271	84	
303.95899	118	
304.18511	90	
304.53884	90	
305.96971	84	
306.88225	472	1+
307.79828	148	
307.89003	354	1+
308.95190	90	
310.94521	78	
311.83225	78	
311.88789	116	
312.79893	86	
312.94899	94	
313.89002	84	
314.88784	108	
315.87540	90	
315.92107	108	
318.12049	82	
318.40732	100	
323.63911	80	
323.88366	104	
324.88797	230	
325.18946	80	
325.37997	98	
325.81212	80	
328.74483	120	1+
328.88896	128	
330.40058	78	
330.81276	152	
330.84946	90	
331.83277	80	
333.17764	84	
335.62827	100	
335.78027	132	
338.79414	86	
339.75780	86	
340.13353	86	
342.89948	118	
END IONS

###FS:    #m/z: 507.84493 #charge 1+
###MS: 106
###MSMS: 109
BEGIN IONS
TITLE=Cmpd 81, +MS2(507.8449), 28.2-35.2eV, 2.4min #109
RTINSECONDS=139.408
SCANS=106,109
PEPMASS=507.84493	516986
CHARGE=1+
196.01417	364	
199.88680	156	
209.94296	222	
214.88184	196	1+
224.97770	180	
233.87631	320	1+
238.06091	264	
241.85411	266	1+
250.96980	380	
252.07642	282	1+
262.87884	256	1+
265.09244	286	1+
265.83847	200	1+
266.14381	142	
266.16973	268	
266.86329	272	1+
268.86137	148	
269.88385	154	
270.85697	152	
272.38943	276	1+
272.85329	1090	1+
273.92720	148	
277.39007	136	
277.90493	146	
278.39314	312	1+
278.84893	158	
278.87970	334	1+
278.96419	156	
280.80471	140	
281.39544	228	1+
282.12389	244	
282.89435	230	
284.87436	164	
285.39768	138	
285.84871	156	
286.86927	180	
287.85398	422	
288.40373	250	1+
288.77455	140	
288.87005	224	
288.89036	214	
289.87938	454	
290.80700	208	1+
290.86304	804	
290.88313	258	
291.86647	410	
292.88135	216	
293.87116	4416	1+
295.88988	222	
295.95238	238	1+
295.97616	138	
296.81005	304	1+
296.84873	276	1+
298.85817	138	
299.33818	262	1+
299.80994	142	
299.87852	182	
300.86150	190	
301.84827	170	
303.86543	566	1+
305.11470	146	
305.86216	518	
306.12489	192	
306.88394	136	
307.11921	154	
307.88771	570	
308.14035	1096	1+
308.34311	352	1+
308.78849	138	1+
308.84771	142	
308.86978	2466	1+
309.88950	588	
310.03895	166	
310.15665	764	1+
311.88228	7560	1+
314.86561	606	1+
315.37547	208	
316.80979	154	
316.86549	482	1+
317.89798	140	
318.88247	510	1+
318.95893	256	1+
319.96167	224	1+
320.38285	378	1+
320.85579	158	
321.81217	272	1+
322.87353	688	1+
322.88244	188	
323.80488	138	
324.37698	380	1+
324.78856	242	1+
324.86133	252	
325.90067	408	
326.80518	380	1+
326.87834	2028	1+
327.38271	234	
327.80493	246	1+
327.87954	1236	1+
328.00743	148	
328.16666	160	
329.85078	220	1+
329.87651	616	1+
329.89632	154	
330.77847	278	1+
330.82779	256	1+
331.38781	170	
331.78267	226	1+
331.81012	134	
332.80931	244	1+
332.87356	516	1+
333.87296	288	1+
334.89239	578	1+
335.84024	272	
335.89080	342	1+
337.88373	576	1+
338.38477	154	
338.84203	262	1+
338.91484	158	1+
339.76567	240	1+
342.82775	186	
344.74985	144	
345.75452	146	
345.89935	136	
346.88149	236	1+
347.77939	380	1+
348.76622	154	
349.75768	308	1+
350.82517	152	
350.90027	182	
351.09795	200	1+
351.78766	150	
351.87196	168	
352.83765	154	
352.91638	270	1+
353.83261	142	
353.85135	412	1+
354.90623	304	
355.78134	174	1+
355.88981	282	1+
356.35529	248	1+
356.83740	292	1+
357.74567	134	
357.86011	154	
361.86089	278	1+
362.91194	416	1+
363.89315	138	
364.37560	332	1+
365.20178	182	1+
365.78488	136	
366.83790	1598	1+
367.33234	234	1+
367.70823	834	1+
368.78716	176	
368.87170	274	1+
368.93567	134	
369.70563	448	1+
369.77865	420	1+
370.10573	140	
370.78291	300	1+
370.84040	396	1+
372.77729	452	1+
373.00017	140	1+
373.38530	156	
373.83860	202	
374.01443	142	1+
374.83922	198	
374.88785	284	1+
374.90619	172	
376.81502	176	
376.86814	184	1+
378.87425	242	1+
380.85628	230	1+
381.70978	232	1+
381.79624	138	
381.83425	170	
381.91108	196	1+
382.18321	134	
382.79233	348	1+
382.85364	292	1+
384.84856	3612	1+
384.89445	212	
385.78354	392	1+
387.05233	192	1+
388.19901	474	1+
388.73094	152	
388.79108	560	1+
389.70714	190	
389.83682	1360	1+
390.05228	196	
390.85872	662	1+
391.83756	824	1+
391.89713	162	
392.86385	352	1+
393.74466	184	
393.80693	348	1+
394.36420	270	1+
395.74198	138	
395.86391	222	
396.39824	160	
396.73242	188	
396.85024	324	1+
396.89765	150	
397.07144	162	1+
398.72600	476	1+
398.75956	178	1+
399.80550	374	1+
399.84832	630	1+
399.87471	198	
400.80801	224	1+
400.85112	390	1+
400.87090	154	
402.86326	252	
403.79928	220	1+
403.86832	1700	1+
405.73788	304	1+
405.78140	164	
405.87161	756	1+
406.84934	232	
407.72809	190	
407.78675	322	1+
407.86426	5326	1+
408.73756	190	
408.76179	196	1+
408.79070	208	1+
409.71896	540	1+
410.08608	168	
410.73357	150	
410.83678	396	
411.63440	146	
411.81077	252	1+
412.84801	360	
413.68216	246	1+
413.85226	156	
413.87898	178	
415.87292	380	1+
416.92507	138	
417.82071	238	
418.85420	164	
420.86648	152	
421.74784	140	
421.87898	574	
423.77321	282	
423.79494	208	
423.87091	172	
424.79285	142	
424.86944	242	
425.74831	554	
425.87498	392	
426.74943	266	
426.86306	872	
427.73193	2062	1+
427.85849	416	
428.84850	518	
428.88588	352	1+
429.70108	172	
429.80523	216	1+
429.83240	148	
430.73633	430	1+
431.05368	166	1+
431.86467	200	
432.86720	180	
434.88754	156	
435.87680	172	1+
439.89371	602	1+
443.39033	240	1+
443.68374	142	1+
443.76113	434	1+
443.82412	212	1+
444.87212	1148	1+
445.74287	340	
446.74382	188	
446.81944	144	
446.87477	312	1+
447.77888	166	
448.75095	198	
449.69323	190	1+
449.87543	400	
450.74451	798	1+
450.88155	192	
451.74688	482	1+
451.80472	168	
456.69706	144	1+
457.90172	452	1+
458.70495	170	1+
462.73087	224	1+
462.87919	466	1+
466.78579	148	
467.88533	828	1+
468.81950	342	1+
470.88631	164	
478.75779	204	1+
483.79268	148	
485.89762	744	1+
500.80059	242	1+
502.79963	198	1+
504.90290	142	1+
506.17066	134	
508.81388	112	1+
509.86028	504	1+
END IONS

###FS:    #m/z: 322.92928 #charge 1+
###MS: 110
###MSMS: 111
BEGIN IONS
TITLE=Cmpd 82, +MS2(322.9293), 28.0-35.0eV, 2.4min #111
RTINSECONDS=143.087
SCANS=110-111
PEPMASS=322.92928	4601410
CHARGE=1+
177.92986	158	
184.03857	82	
189.85945	78	
190.93022	78	
192.02089	80	
192.88713	182	
193.89028	86	
196.01491	138	
198.93795	86	
200.83524	90	
201.92774	102	
205.94902	94	
206.92068	78	
206.97138	134	
207.01100	92	
210.88203	96	
213.92602	78	
214.89469	154	
215.84049	114	
215.86729	90	
216.85617	80	
218.88507	118	
218.91722	84	
222.95179	304	
223.79303	80	
223.95978	404	
226.89323	86	
227.87869	80	
227.90131	114	
227.93187	88	
228.91420	78	
230.90642	142	
231.11147	90	
233.98946	78	
234.39752	82	
235.33453	82	
235.88040	84	
236.82521	78	
237.05862	200	1+
238.89682	128	
239.83442	140	
240.78414	110	
240.82284	238	1+
240.94012	1060	
240.96296	316	
241.04832	100	
241.18922	84	
241.93870	3518	1+
242.82040	152	
242.86245	90	
242.88357	82	
242.94081	2426	1+
243.81784	688	1+
244.54995	78	
244.81981	482	1+
244.84384	108	
244.85764	94	
244.93895	626	
244.98065	136	
246.89046	90	
246.94445	78	
246.97787	192	
247.13138	120	
248.38188	78	
248.39747	78	
248.84744	78	
251.86514	114	
251.92830	258	1+
252.01585	94	
253.81872	220	1+
253.83631	158	
254.01992	150	
254.84358	132	
255.10528	124	
256.05155	82	
257.79652	300	
257.82291	80	
258.83363	376	
259.04177	104	
260.83270	296	
261.82666	1142	1+
263.97993	184	
265.91899	138	
266.79182	192	1+
266.84301	208	1+
266.85487	134	
268.34814	102	
268.47720	90	1+
268.90969	86	
269.09703	78	
269.41548	84	
269.86728	88	
270.78806	84	
270.83649	116	
271.52394	82	
271.79742	86	
271.84550	354	1+
272.13598	170	
272.78870	504	1+
272.98060	92	
273.79063	422	1+
273.92397	84	
275.09833	108	
275.80588	90	
276.15861	90	
276.80704	176	
276.85409	168	
278.84247	114	
278.95751	110	
279.09065	804	1+
280.09246	432	1+
282.17486	100	
282.85912	154	
282.89222	94	
282.96890	88	
283.36546	90	
283.78455	150	
283.86789	114	
284.29168	450	1+
284.86417	112	
285.21634	90	
287.00643	90	
287.91244	94	
289.18263	102	
289.84033	82	
289.87882	318	1+
290.85733	124	
291.80565	190	
292.16274	150	
292.80833	138	
294.86265	172	
295.85771	172	
295.89255	88	
297.97890	84	
298.89932	78	
299.33911	106	
300.87235	120	
301.85847	98	
301.89226	98	
302.05203	78	
302.76154	90	
303.94197	84	
305.34720	80	
305.80042	84	
305.87613	320	1+
305.94212	78	
306.87828	236	1+
307.04036	94	
307.81959	100	
308.79873	150	
309.99539	92	
310.80422	102	
310.87430	270	
311.81157	84	
311.89403	94	
314.44983	86	
314.77179	88	
314.82219	106	
314.85713	80	
315.92979	92	
317.77023	82	
318.87873	104	
319.82068	130	
320.15785	102	
321.82782	104	
322.89872	98	
323.89001	126	
323.90602	86	
324.87333	122	
324.89156	140	
324.94396	86	
END IONS

###FS:    #m/z: 340.93987 #charge 1+
###MS: 110
###MSMS: 112
BEGIN IONS
TITLE=Cmpd 83, +MS2(340.9399), 28.0-35.0eV, 2.4min #112
RTINSECONDS=143.858
SCANS=110,112
PEPMASS=340.93987	1655848
CHARGE=1+
182.87284	142	
190.99125	96	
192.92817	184	
196.88096	296	1+
203.88167	90	
205.94847	242	1+
208.87891	110	
210.93237	98	
211.04086	90	
211.93917	86	
212.57209	90	
212.87853	576	1+
213.93908	1408	1+
215.88628	496	
215.93684	258	
216.07236	116	
217.05539	80	
218.00774	80	
220.89116	76	
222.86654	76	
223.95688	152	
224.05586	80	
224.97705	122	
225.03477	88	
226.89696	84	
226.98815	102	
227.88527	284	1+
230.81112	90	
231.88741	296	
231.90711	162	
231.95129	1264	1+
232.89181	614	1+
233.89588	414	1+
233.94793	226	
233.97664	104	
235.89870	116	
235.94655	322	1+
236.87965	84	
237.88846	78	
238.25191	92	
238.82536	202	1+
238.86264	104	
239.99123	90	
240.49374	84	
241.09120	104	
241.95090	80	
243.82933	326	1+
244.95683	158	
245.90139	90	
245.97151	444	1+
246.94708	148	
246.97612	374	1+
247.90622	80	
248.89762	520	1+
249.90081	320	1+
249.95905	298	
250.88408	84	
250.97592	162	
251.95985	314	1+
252.08410	76	
252.85366	112	
253.90244	80	
253.98900	76	
254.90501	78	
254.96805	786	1+
255.44859	82	
255.80742	90	
255.85217	166	
256.88919	82	
256.96298	110	
257.14924	76	
257.84549	566	1+
257.91391	196	1+
257.96282	78	
258.84798	530	1+
259.95735	436	1+
260.83938	108	
260.89618	84	
262.89982	108	
262.92768	222	1+
262.95864	84	
264.90371	128	
266.84501	140	
266.86706	88	
268.88559	80	
269.35886	90	
269.79594	228	
269.82639	76	
269.85909	98	
270.12747	86	
271.14463	124	
271.91644	90	
272.84373	132	
272.93394	228	
272.97537	136	
273.92065	148	
273.98566	80	
275.40007	102	
275.83040	88	
275.86110	92	
276.81499	146	
276.85944	554	1+
276.90798	76	
278.36730	92	
278.84341	90	
278.87905	88	
278.94315	78	
279.01062	76	
279.85313	272	1+
280.93350	80	
281.83936	176	1+
282.97290	86	
283.30974	92	
283.35281	92	
283.87831	78	
284.80765	148	
285.89996	82	
287.04825	82	
288.19345	80	
289.48151	78	
289.78948	138	
289.80635	94	
289.83943	108	
289.86914	80	
289.92224	96	
290.00170	84	
290.82222	110	
292.80118	116	
292.86491	144	
293.86762	292	1+
294.19248	80	
294.96435	80	
295.57793	122	
295.74072	94	
296.80771	102	
297.41089	88	
297.97618	120	
299.78985	102	
299.85363	124	
300.89345	118	
301.86525	118	
302.94357	430	1+
305.07476	124	
305.88004	334	1+
306.44690	90	
307.79884	148	
308.00505	78	
308.44380	232	1+
308.79914	98	
308.87589	110	
309.83507	78	
310.88074	260	1+
311.72495	90	
312.80768	78	
312.87833	78	
312.90536	76	
313.87627	78	
313.90317	80	
317.85327	80	
319.85969	168	
320.83109	110	
323.88340	86	
325.89692	198	1+
326.88537	92	
326.93237	84	
326.99684	148	1+
327.28554	94	
328.86669	100	
329.86962	76	
329.96856	86	
330.80987	106	
330.83850	76	
332.81473	200	
333.32203	104	
334.62594	90	
336.90291	76	
337.19579	82	
338.09386	86	
340.19023	80	
342.90418	174	
343.90759	98	
346.25027	84	
END IONS

###FS:    #m/z: 507.84477 #charge 1+
###MS: 110
###MSMS: 113
BEGIN IONS
TITLE=Cmpd 84, +MS2(507.8448), 28.2-35.2eV, 2.4min #113
RTINSECONDS=144.631
SCANS=110,113
PEPMASS=507.84477	504412
CHARGE=1+
196.01667	772	1+
199.89158	158	
214.88143	140	
223.97544	502	1+
224.07432	180	
232.89541	164	
236.88314	190	
237.85579	200	1+
244.90786	142	
250.90380	586	1+
251.97487	142	
252.07906	346	1+
252.10831	140	
252.89211	182	1+
254.90742	206	1+
258.88223	168	
259.86619	174	
259.88604	370	1+
261.38307	276	1+
266.16903	204	
268.10814	198	
270.85763	396	
271.82279	154	
272.80339	146	
272.85328	214	
274.79638	142	
276.84930	154	
278.83461	216	
278.86265	184	
279.37323	154	
280.39017	166	
280.85792	182	
281.87742	180	
282.89574	320	1+
283.81874	246	1+
287.80501	224	1+
287.85111	454	
288.86811	194	
288.88979	380	
289.87947	566	
290.86331	2180	1+
291.80265	152	
293.87255	3772	1+
294.91868	216	1+
295.97399	192	
296.85434	148	
298.35894	160	
298.85263	160	
300.87074	294	
301.85488	674	1+
304.87387	154	
305.86171	842	
307.24459	114	1+
307.88978	508	
308.13880	1208	1+
308.87126	2382	1+
309.96637	210	1+
310.15645	1328	1+
311.36269	190	1+
311.83228	232	1+
311.88145	5910	1+
311.93654	154	
313.82990	180	
314.81844	150	
314.86494	890	1+
314.97236	168	
315.81565	354	1+
316.78978	164	
316.86377	284	1+
317.36642	242	1+
318.77854	206	1+
318.82082	186	1+
318.88440	442	1+
321.88760	628	1+
322.89048	420	1+
323.87377	306	
324.85524	162	
325.80489	270	1+
325.89823	368	
326.88144	1306	
327.88267	780	
328.38704	156	
328.86952	382	1+
329.16305	368	1+
329.79630	256	1+
329.81662	454	1+
329.89733	162	
330.82061	394	1+
330.88326	222	
331.75691	222	1+
332.00967	156	
332.75345	278	1+
332.86488	142	
332.90433	268	1+
333.81130	220	1+
333.87619	142	
335.84531	392	1+
336.83460	294	1+
336.88031	334	1+
337.88201	282	1+
339.87794	304	1+
343.87154	162	
345.90993	180	
346.83173	226	1+
347.77717	240	
349.36379	204	
349.75599	542	1+
349.81651	510	1+
350.82036	442	1+
350.89020	324	
351.37484	226	1+
351.77634	514	1+
351.88628	266	
352.90663	344	1+
353.81819	162	1+
353.85466	478	
355.76966	140	
355.86685	262	1+
355.88715	236	
356.37264	152	
357.85398	410	1+
358.97073	148	
360.89337	194	
361.97786	184	1+
362.36257	146	
362.87559	306	1+
365.76600	138	
365.78523	384	1+
365.82474	144	
365.84581	146	
366.18260	310	1+
366.76297	604	1+
366.83838	1726	1+
367.70685	1166	1+
367.76683	520	1+
368.89537	216	
369.88873	152	
370.80508	190	
370.85887	340	1+
371.31600	150	
371.72572	196	
371.83565	210	
372.77611	258	1+
373.71830	214	
373.82979	154	
373.92669	170	
374.37812	162	
374.71648	152	
374.77961	138	
374.81229	264	1+
374.85140	382	1+
375.74031	188	1+
378.91455	246	
379.85378	454	1+
380.71474	376	1+
380.79619	536	1+
381.82950	234	
382.84865	288	1+
383.78575	252	1+
384.75011	240	1+
384.84806	3954	1+
385.78649	310	1+
387.90037	332	1+
388.79689	218	1+
389.19927	252	
389.84897	202	
390.05721	136	1+
390.20004	156	
390.78575	238	
390.84157	252	
390.86371	402	1+
390.89012	168	
391.82303	374	1+
391.84459	198	
392.79789	656	1+
392.85590	400	1+
393.80220	596	1+
395.86829	488	1+
395.89778	200	1+
396.00841	158	1+
396.40429	256	
396.69757	174	1+
396.73387	392	1+
396.85897	492	1+
398.72827	370	1+
399.81063	328	1+
399.84910	302	1+
401.90231	142	
402.86129	692	
403.87097	646	
404.89538	344	1+
405.73761	164	
405.78532	336	1+
405.86877	258	
406.85715	362	
407.73672	458	1+
407.86548	6216	1+
408.81500	140	
409.71949	644	
410.36028	148	
410.72271	326	
410.83538	272	
410.85070	180	
411.72776	290	
411.81152	292	
411.83761	138	
411.90535	188	
412.06441	232	1+
412.73598	156	
412.79418	190	1+
412.81212	154	
412.84508	224	
412.88150	214	
413.06885	154	1+
413.87544	352	
414.75108	144	
414.87661	300	
415.87133	380	1+
416.91805	218	
417.72315	250	1+
417.85507	148	
421.88612	180	
422.77308	684	1+
422.88170	152	
423.77579	588	1+
423.87182	642	1+
424.88620	306	1+
425.06929	274	1+
425.74684	362	
426.72937	2160	1+
426.76331	534	1+
426.86006	628	1+
426.94130	146	
427.73071	1864	1+
428.75598	230	
428.85715	156	
428.88227	818	1+
429.72946	518	1+
429.82869	290	
430.74603	410	1+
430.83152	148	
430.86221	248	
431.77066	156	
431.86741	450	
432.88548	156	
433.70799	266	1+
433.81450	186	1+
433.85294	202	
434.71061	228	1+
439.89230	290	
440.88953	374	1+
441.89387	246	1+
443.75287	200	
444.77796	148	
444.87326	1482	1+
444.93847	148	
445.74032	870	1+
446.89489	142	
447.70553	244	1+
448.74852	288	
448.88933	184	
449.74895	144	
449.87560	274	
450.74428	322	
450.81754	254	1+
450.88211	148	
451.74544	228	
454.70749	206	1+
457.90336	372	1+
462.76614	214	1+
462.87977	324	1+
463.71253	160	
466.76728	144	
467.88987	922	1+
469.77534	274	1+
470.72086	238	1+
472.70378	214	1+
475.78076	114	1+
477.72662	144	
482.78836	168	
485.89943	192	
486.85174	148	
486.89498	140	
489.78538	150	
504.79474	232	1+
509.85704	350	
511.81110	222	1+
END IONS

###FS:    #m/z: 363.95607 #charge 1+
###MS: 114
###MSMS: 115
BEGIN IONS
TITLE=Cmpd 85, +MS2(363.9561), 28.0-35.0eV, 2.5min #115
RTINSECONDS=148.296
SCANS=114-115
PEPMASS=363.95607	835506
CHARGE=1+
122.55748	100	
182.86777	132	
186.98555	96	
187.02235	96	
189.86190	878	
191.85843	1670	1+
193.85249	130	
196.88291	282	
197.95954	122	
200.94731	112	
205.94887	192	
207.40487	140	
207.87330	718	1+
207.94808	628	1+
208.88653	194	
209.86954	268	
209.94194	3492	1+
210.88407	934	1+
211.94796	128	
212.87955	5504	1+
216.52920	94	
218.91482	100	
218.98994	122	
222.95126	4382	1+
224.94810	5712	1+
224.97503	168	
225.09875	92	1+
225.88593	642	1+
226.89161	388	1+
226.94676	18734	1+
227.05041	102	
227.30683	126	1+
227.48265	92	
227.90856	92	
227.93030	154	
228.05636	108	
228.44961	114	1+
228.78905	112	
228.89338	1092	1+
228.94221	25196	1+
228.97720	204	1+
228.99633	110	
229.14345	98	
229.47060	82	1+
230.88922	5830	1+
231.08549	106	
231.90773	176	
232.88528	934	1+
232.90326	122	
233.89616	100	
234.04615	98	
234.87884	400	1+
236.82426	212	1+
236.85715	98	
237.05281	124	
237.96539	202	1+
240.82907	118	
240.93788	158	
240.96199	2166	1+
241.08163	98	
241.94577	150	
242.81769	234	
242.93920	378	1+
242.95877	2286	1+
243.82098	324	1+
244.95700	9634	1+
245.86787	212	1+
245.89726	484	1+
245.94133	242	
246.01287	100	
246.84239	104	
246.90126	412	1+
246.95242	10946	1+
247.00117	112	
247.97621	238	1+
248.16823	96	1+
248.80444	212	
248.85190	172	1+
248.90030	1150	1+
249.79604	104	
250.89338	350	
250.97065	342	
251.07193	110	
251.83664	132	
251.91066	122	
252.12133	98	
253.63066	98	
253.90435	500	
254.83965	138	
255.84258	118	
255.85695	104	
258.97154	338	
260.82930	874	1+
260.96848	1336	1+
261.05930	128	
261.79646	92	
262.77842	178	
262.96752	118	
263.07105	124	
263.82897	162	
263.97776	398	1+
264.96268	208	
265.08770	188	
265.81233	722	1+
265.90006	94	
265.97265	334	
266.08592	108	
266.81239	574	1+
266.86924	172	
266.91796	96	
267.78138	98	
267.92288	158	
267.97286	922	1+
268.78278	154	
268.83731	188	
268.86462	112	
268.96205	98	
269.85093	128	
269.92192	106	
269.96840	1518	1+
271.00386	104	
271.91620	192	1+
272.83398	184	1+
273.91143	140	
274.02239	96	
276.85566	260	
277.10431	174	1+
277.81038	110	
277.94923	94	
279.10164	218	
279.79215	950	1+
279.90524	96	
279.97076	100	
280.10697	172	
280.79284	728	1+
281.10985	98	
281.86084	122	
281.94506	118	
282.82775	106	
282.86858	118	
282.94657	238	1+
283.45063	132	1+
283.78677	126	
283.85044	244	
283.98145	266	
284.06543	258	1+
284.79369	94	
284.82749	162	
284.87283	286	1+
285.84481	810	1+
286.66149	98	
286.92444	92	
287.41466	100	
287.80785	180	
290.89357	106	
291.10140	124	
291.34576	100	
291.78483	102	
291.85974	100	
292.81039	208	1+
294.85423	332	1+
295.11943	96	
296.81286	156	
297.10680	118	
297.81067	108	
298.80077	1012	1+
300.87158	152	
301.85921	374	1+
303.11555	96	
303.80274	180	
303.85416	1356	1+
303.88066	130	
303.94551	94	
306.87831	158	
307.13436	104	
307.84661	102	
307.88668	108	
308.84484	126	
308.86705	106	
310.38325	100	
311.12490	138	
311.88974	92	
313.88511	94	
314.81875	346	1+
315.85882	148	
315.93641	104	
316.12202	92	
316.81369	350	1+
317.89304	140	
318.93538	150	
319.82019	186	
319.93299	170	
320.13862	124	
320.75643	92	
320.82207	140	
320.93292	242	
321.81622	594	1+
321.86437	310	1+
322.92685	434	1+
324.46146	108	
324.86952	122	
325.89743	156	
326.82671	148	
326.87117	644	1+
326.89503	122	
328.87724	324	1+
332.22416	94	
336.94158	970	1+
338.94957	138	
339.83041	224	1+
340.93858	544	1+
348.77499	96	
348.88971	92	
348.92873	92	
354.77332	198	1+
359.96208	94	
360.18554	194	1+
360.87242	112	
361.70448	212	1+
363.75596	98	
363.82689	106	
END IONS

###FS:    #m/z: 507.84486 #charge 1+
###MS: 114
###MSMS: 116
BEGIN IONS
TITLE=Cmpd 86, +MS2(507.8449), 28.2-35.2eV, 2.5min #116
RTINSECONDS=149.068
SCANS=114,116
PEPMASS=507.84486	497278
CHARGE=1+
196.01493	580	
199.89183	144	
200.88568	160	
209.94401	242	1+
214.88269	202	
222.97073	352	1+
223.10400	124	1+
224.04863	126	
227.95741	138	
232.87133	318	1+
238.06187	252	
238.08441	210	1+
238.90047	216	1+
239.08932	180	1+
240.07509	142	
251.07150	136	
251.88034	140	
252.07711	162	
253.09089	230	1+
259.85196	352	1+
260.37889	196	1+
260.88019	500	1+
261.15138	140	1+
263.82111	174	1+
264.33213	206	1+
265.87933	296	1+
267.91208	152	
268.87052	426	1+
269.89595	136	
270.85674	316	1+
272.79950	202	1+
272.85325	700	1+
275.79715	176	1+
277.37582	174	
277.76168	162	1+
277.88477	264	1+
278.09925	436	1+
279.10154	364	1+
280.88467	132	
281.79147	162	
281.84663	238	1+
284.87711	216	
285.79241	350	1+
285.85942	180	
286.86911	144	
287.85061	546	
288.86625	254	
288.89083	138	
289.87567	1018	1+
290.86390	1328	1+
290.87902	728	1+
292.86854	174	
293.87240	3504	1+
296.40784	178	1+
296.86886	150	
297.85485	292	1+
298.80056	132	
298.88121	232	1+
299.81104	182	
299.91175	128	
299.97266	238	1+
300.81315	134	
300.86058	666	1+
300.97552	140	1+
301.80296	208	1+
303.78912	148	1+
303.90399	150	
303.96269	232	1+
304.35974	146	
304.85344	182	
305.86066	550	
305.91281	140	1+
306.88210	178	
307.79771	180	
307.88876	504	
308.14124	1692	1+
308.80661	162	
308.85004	156	
308.87182	1538	1+
309.37120	414	1+
309.98360	142	1+
310.12033	226	1+
310.15744	914	1+
311.88299	7412	1+
312.73332	88	1+
312.84864	236	1+
314.37669	158	
314.82079	304	1+
314.87442	304	
315.37526	164	
315.87192	258	
316.36742	470	1+
316.88571	160	
317.37196	362	1+
318.86102	218	
318.87968	224	
319.86899	452	1+
319.88826	310	
320.87537	288	1+
320.89315	412	
322.89078	142	
323.86845	538	1+
324.37898	430	1+
324.75729	174	1+
325.89818	310	
326.14878	282	1+
326.84844	182	1+
326.87975	2820	1+
328.36858	158	
328.80617	206	
329.89956	140	
330.12431	138	
330.16360	170	
330.88958	166	
331.04299	158	1+
331.79930	146	
331.89110	216	
332.87462	510	1+
333.76246	382	1+
334.87794	210	
334.90041	170	
335.99789	150	
336.84000	304	1+
336.94890	162	1+
337.79869	280	1+
337.88256	518	1+
338.38811	180	
338.89100	282	1+
341.09089	168	
341.79124	254	1+
343.90268	150	1+
343.93820	198	1+
344.72600	170	1+
345.82217	288	1+
346.36832	168	1+
346.88081	182	
346.91561	252	1+
347.77472	154	
348.17162	132	
348.77219	128	
348.84071	196	1+
349.75619	650	1+
350.16980	170	1+
350.82624	192	
350.91214	162	
351.88239	210	1+
352.77231	126	
352.90744	418	1+
353.85209	506	1+
354.91161	244	1+
355.42102	136	
355.89087	190	
357.36532	220	1+
358.87074	158	
359.79064	166	1+
360.40418	162	
360.74218	274	1+
360.76400	140	
362.86312	140	
362.88188	144	
363.08743	232	1+
363.78507	206	1+
365.01622	136	
365.70807	126	
365.78810	262	1+
365.86090	128	
366.18446	206	
366.37979	166	
366.83851	1814	1+
367.70893	682	
367.76597	186	
367.87434	212	1+
368.70829	896	1+
368.76808	168	
369.80708	194	
369.83698	386	1+
370.04481	204	1+
370.78374	162	
370.81650	130	
371.19464	184	
371.70410	166	
371.83761	176	
371.86546	396	1+
372.79787	164	
372.82614	154	
373.71673	290	
373.73999	298	1+
373.79991	150	
373.84315	266	1+
373.92293	194	
374.89767	140	
375.34881	308	1+
375.77843	142	
375.80510	250	
375.89067	348	1+
376.79413	222	1+
377.72906	218	1+
379.31312	248	1+
380.85465	190	
381.71737	142	
381.76745	142	
381.80240	168	
381.82783	202	1+
382.79226	374	1+
382.85802	350	
383.71568	130	
383.77344	240	
383.79544	226	1+
384.84971	2840	1+
384.89716	166	
385.38519	172	
385.71260	176	1+
385.77417	158	
385.79274	148	
386.38991	222	1+
386.87990	148	
387.77525	522	1+
387.84663	222	
388.80233	188	
388.84351	126	
389.20090	382	1+
389.71038	134	
389.88911	142	
390.05104	296	1+
390.80581	258	
390.84363	570	1+
390.91974	198	1+
391.75503	138	
391.80160	284	
391.84517	330	1+
392.80157	362	1+
392.82658	200	
393.86456	144	
394.73831	360	1+
394.78801	160	1+
396.86494	296	1+
398.72827	758	1+
398.84944	494	1+
399.73126	482	1+
399.81016	434	1+
399.85329	428	1+
401.86796	252	
402.81731	230	1+
402.86390	1812	1+
403.81685	278	1+
403.86836	1240	1+
405.75744	222	1+
405.79030	186	
405.87083	266	
406.86306	148	
407.72660	134	
407.74563	510	1+
407.86493	5876	1+
409.72108	1524	1+
410.83438	450	1+
410.90405	162	1+
411.80638	394	1+
411.86672	926	1+
412.87110	784	1+
416.87662	366	
417.81815	236	
417.85282	500	1+
418.85286	370	1+
420.74101	162	
421.87928	154	
422.86704	648	1+
423.77148	218	
423.79188	330	
424.77111	164	
425.75324	974	1+
426.86383	1084	1+
427.73077	1500	1+
428.85235	174	
428.87762	478	1+
429.69683	158	
429.73565	944	1+
430.74024	570	1+
430.86628	448	1+
431.86682	316	1+
433.88543	328	1+
434.71456	276	1+
435.84629	142	
439.88989	218	
440.88769	164	
441.88746	128	
443.76616	716	1+
443.84775	142	
444.87271	1560	1+
445.71848	174	
445.74039	898	1+
446.10982	188	1+
446.67752	136	
446.83463	104	1+
446.88564	322	1+
447.71109	186	
447.74320	164	
447.77083	140	1+
448.88230	850	1+
449.81648	482	1+
449.88019	524	1+
450.74615	126	
450.77711	414	1+
450.81876	402	1+
451.75139	130	
455.25275	148	
457.90388	380	1+
458.77548	168	
462.88238	480	1+
463.75038	166	1+
467.89002	648	1+
468.72590	202	1+
468.77529	202	
470.83299	158	
476.79181	210	1+
484.79289	242	1+
485.89896	512	1+
487.89270	202	1+
499.73471	234	1+
504.21013	164	1+
504.80830	188	
509.86049	422	
END IONS

###FS:    #m/z: 336.94527 #charge 1+
###MS: 114
###MSMS: 117
BEGIN IONS
TITLE=Cmpd 87, +MS2(336.9453), 28.0-35.0eV, 2.5min #117
RTINSECONDS=149.84
SCANS=114,117
PEPMASS=336.94527	200074
CHARGE=1+
189.85799	82	
195.04288	84	
196.88182	210	
198.88594	102	
204.97896	86	
205.13539	84	
205.48553	98	
207.97317	112	
209.88157	466	1+
210.88392	388	1+
211.94470	4768	1+
211.98845	142	
212.87773	1158	1+
213.94000	1602	1+
214.87888	508	1+
215.85926	84	
215.93635	614	
217.02810	88	
220.42035	94	
220.89458	104	
221.88316	96	
222.36082	84	
222.37738	86	
223.96077	178	
225.97045	106	
226.90008	82	
226.94900	100	
226.97583	114	
226.99325	86	
228.89493	438	1+
229.95422	4008	1+
230.88874	2742	1+
231.95128	1482	1+
231.98391	90	
232.83344	142	
232.88367	108	
233.82553	118	
233.89656	322	
233.94594	144	
233.95514	260	1+
234.83509	246	
234.88600	502	1+
235.82250	220	1+
235.89178	226	1+
235.91318	84	
235.94231	114	
236.08304	92	
237.05626	92	
237.88648	84	
237.99442	82	
240.05514	104	
240.82680	126	
240.90273	100	
240.97174	80	
241.01004	90	
242.83029	82	
244.12720	82	
244.85791	132	
246.38989	88	
246.97612	366	
247.96630	772	1+
248.01821	90	
248.04319	84	
248.11147	118	
248.90064	1146	1+
249.96261	578	1+
250.83062	484	1+
250.84593	192	
250.89585	88	
250.95032	388	
250.98861	88	
251.07554	282	1+
251.91223	98	
251.93484	142	
252.95559	304	
252.97103	1966	1+
253.90574	748	1+
254.08523	138	
254.34277	98	
254.86566	110	
254.96530	818	1+
255.78533	150	
255.85507	130	
256.81424	82	
256.96204	176	
257.36958	80	
258.50153	80	
258.84584	194	
258.89440	98	
258.94963	82	
259.85702	104	
259.96179	256	
260.84826	82	
260.94572	110	
261.14632	84	
261.82921	446	1+
262.87015	92	
263.83178	216	1+
263.98522	84	
265.19963	100	
265.91970	84	
266.81654	120	
266.84669	128	
266.86376	146	
266.97418	90	
267.43578	104	
267.84008	272	
268.70022	98	
268.83897	1036	1+
268.95632	378	1+
269.79551	144	
270.49675	90	
270.98189	216	
271.08179	94	
271.84818	152	
271.91441	202	
271.93866	80	
272.84750	142	
272.88529	88	
272.97831	114	
273.79308	94	
273.87119	82	
275.42896	92	
276.02390	86	
276.85526	234	
277.83704	126	
277.85823	114	
277.88362	120	
278.83301	644	1+
278.91016	84	
278.93049	166	
281.52259	104	
282.79106	86	
283.02913	160	
283.04751	94	
285.35926	110	
285.84692	1362	1+
286.40985	90	
286.84909	1064	1+
286.93812	82	
288.43170	168	
288.82944	182	1+
288.95489	88	
290.86598	86	
291.80271	82	
291.86163	290	1+
293.11019	330	1+
293.13426	100	
294.18203	90	
294.86037	94	
295.85745	80	
295.97418	124	
296.85320	264	1+
297.02132	82	
297.90309	156	
298.79991	88	
299.88218	102	
301.01041	132	
301.12630	88	
301.86390	100	
301.92206	122	
302.81808	122	
303.87825	84	
304.79498	116	
305.41356	80	
305.76095	118	
307.88978	248	
308.86629	546	1+
309.81683	124	
309.86788	476	1+
311.88218	122	
312.88248	124	
314.37571	94	
314.88118	250	1+
314.95048	96	
315.92333	80	
323.41394	84	
323.95739	90	
324.37571	138	
324.89455	254	1+
326.10678	112	
328.87580	294	1+
328.96913	92	
329.57305	104	
332.43935	94	
332.82663	86	
333.25699	80	
338.89297	88	
END IONS

###FS:    #m/z: 363.95609 #charge 1+
###MS: 118
###MSMS: 119
BEGIN IONS
TITLE=Cmpd 88, +MS2(363.9561), 28.0-35.0eV, 2.6min #119
RTINSECONDS=153.507
SCANS=118-119
PEPMASS=363.95609	841068
CHARGE=1+
68.82215	86	
183.87368	88	
187.86743	162	1+
189.86192	1222	1+
191.85828	950	1+
194.89011	100	
196.88296	258	1+
199.88976	98	
200.94787	232	1+
203.87959	122	
205.87719	112	
205.95211	102	
207.87310	452	
207.90395	92	
207.95282	324	1+
208.88541	306	
209.87110	146	
209.92135	232	1+
209.94337	4308	1+
210.88272	926	1+
212.87843	5196	
213.87924	156	
214.47961	98	
214.89538	110	
215.89409	180	
217.99858	108	
218.90742	104	
221.86218	100	
222.95120	3766	1+
224.94813	7036	1+
226.74548	108	
226.88992	148	
226.91309	90	
226.94628	20004	1+
226.97572	146	
227.15352	128	
227.17704	92	
227.89919	96	
227.91198	92	
228.79357	92	
228.89402	1420	1+
228.94203	24724	1+
229.02067	138	
229.21867	162	
230.83798	116	
230.88873	7246	1+
232.88523	378	
233.88049	824	1+
234.88145	552	1+
237.43181	92	
239.07418	144	
240.82142	188	1+
240.93983	484	1+
240.96195	2740	1+
241.89839	150	
242.86028	234	1+
242.89792	130	
242.94019	1106	1+
242.95871	1878	1+
243.81971	606	1+
243.82928	176	
244.95657	7330	1+
244.99139	104	
245.84937	184	1+
246.80704	112	
246.90392	366	1+
246.95204	10170	1+
247.38642	92	
247.85201	132	1+
248.43625	90	
248.80282	342	
248.89955	2700	1+
249.80275	150	
250.89862	192	
250.97139	228	
251.06811	114	
251.90754	102	
251.97157	106	
252.88967	140	
252.95235	178	1+
253.01321	118	
253.90504	574	
256.84578	102	
256.96004	90	
258.83597	136	
258.97359	620	1+
259.93792	128	
260.83434	372	1+
260.87609	96	
260.96706	2052	1+
261.03681	96	
261.70565	120	
263.82006	114	
263.85400	186	1+
263.87335	96	
263.97313	120	
264.83467	156	
264.96346	90	
265.08857	122	
265.97528	322	
266.81161	344	1+
267.78393	456	1+
267.83965	180	
267.97358	904	1+
268.80915	102	
268.83828	152	
268.90925	94	
269.08488	114	
269.81527	112	
269.91248	108	
269.96813	1286	1+
271.86012	196	1+
271.91454	400	1+
272.82439	96	
273.59749	102	
273.79986	156	
274.84530	212	1+
276.91811	90	
277.86328	106	
278.79768	196	
278.90595	116	
278.94495	102	
279.10154	168	
279.79939	122	
280.79181	946	1+
280.91683	112	
281.12199	108	
281.33101	104	
282.79080	202	1+
282.80808	86	
282.83221	110	
282.85523	396	1+
283.98136	270	1+
284.78304	310	1+
284.89633	94	
285.42785	98	
285.84469	984	1+
289.87247	90	
290.82941	90	
291.78998	122	
293.11655	86	
293.85580	86	
294.92384	102	
295.85861	206	1+
296.08709	90	
296.80890	226	
297.15699	86	
297.80685	234	
297.97601	110	
298.07855	90	
298.80212	1194	1+
299.42202	94	
299.83455	90	
299.86788	106	
300.02173	156	1+
301.85839	300	
302.80659	86	
302.84885	178	
302.89033	90	
303.80620	494	1+
303.85297	1200	1+
306.78340	94	
306.87993	94	
308.88810	134	
308.94849	116	
309.86308	124	
310.87620	222	
311.88440	144	
312.87529	116	
313.80308	88	
314.88749	88	
315.81976	192	
316.81553	144	
317.81151	128	
318.04628	88	
318.93265	306	1+
319.82216	204	
320.93149	164	1+
321.11580	90	
321.81521	434	1+
321.86706	400	1+
322.87352	190	1+
322.92794	770	
323.38958	126	
323.90828	86	
325.02115	88	
325.90391	138	
326.87018	986	1+
327.31884	92	
327.45418	104	
327.75554	180	1+
328.07491	84	
330.56134	108	
331.75768	112	
334.90668	102	
336.94312	524	1+
336.98071	110	
339.82915	178	
340.77323	170	1+
340.93450	130	
340.99390	104	
341.93684	110	
342.38824	86	
343.18644	90	
344.78743	98	
349.76839	202	1+
350.05084	200	1+
355.41766	92	
355.86233	86	
360.86475	106	
365.80101	92	
365.88319	98	
367.89740	172	
368.83266	196	1+
368.89083	100	
END IONS

###FS:    #m/z: 336.94540 #charge 1+
###MS: 118
###MSMS: 120
BEGIN IONS
TITLE=Cmpd 89, +MS2(336.9454), 28.0-35.0eV, 2.6min #120
RTINSECONDS=154.279
SCANS=118,120
PEPMASS=336.94540	200566
CHARGE=1+
81.27347	90	
87.44046	94	
178.17406	202	
192.01568	78	
196.88101	390	1+
197.32854	78	
204.41850	98	
205.91692	86	
205.94690	120	
208.19996	92	
209.33708	88	
209.94257	124	
210.88338	266	1+
211.89596	94	
211.94410	3682	1+
212.87730	1908	1+
212.89731	100	
213.90988	82	
213.93885	1300	1+
214.89448	166	
215.88527	504	1+
215.93864	110	
217.83497	200	1+
217.88419	128	
217.93705	80	
220.05768	78	
221.94366	78	
224.96498	80	
225.88462	78	
226.94232	120	
227.89477	132	
227.95833	150	
227.98232	82	
228.89342	346	
229.42519	94	
229.95480	2988	1+
230.88841	3326	1+
231.12183	120	
231.94911	1772	1+
233.52030	96	
233.89970	316	
233.94733	162	
234.82640	292	1+
234.90382	138	
235.03874	86	
235.89460	102	
236.49052	88	
237.93930	86	
238.02850	94	
239.78729	86	
240.83329	116	
240.89600	182	1+
243.41430	100	
243.78021	78	
244.89342	232	1+
245.38919	392	1+
245.84702	354	1+
246.38986	382	1+
246.97615	96	
247.09850	80	
247.55606	94	
247.96497	870	1+
248.79999	80	
248.89864	912	1+
248.91477	154	
249.83113	98	
249.95825	680	1+
250.83615	78	
250.98643	92	
251.83335	332	1+
252.06673	100	
252.41949	86	
252.87051	88	
252.96963	1774	1+
253.90670	440	1+
253.94013	112	
254.96538	872	1+
255.07462	134	
255.48586	82	
255.78406	84	
255.85284	144	
255.87657	96	
255.94349	80	
256.25963	94	
256.91413	102	
257.08302	110	
257.84863	576	1+
258.84900	456	1+
259.95078	152	
260.82734	522	1+
260.93208	92	
261.83633	360	1+
262.88281	142	
263.06480	164	
263.09198	78	
264.50640	92	
265.37060	80	
265.85912	100	
266.86531	118	
267.55433	90	
267.83946	268	
267.88535	80	
268.84145	404	
268.90601	80	
269.84131	716	1+
270.98059	246	
271.91585	124	
272.08260	148	
272.91961	228	
274.35957	86	
274.85750	138	
275.86475	86	
276.85576	466	1+
277.84076	150	
278.83520	340	
279.80085	84	
279.83656	186	
279.97111	180	1+
280.83265	130	
281.04599	128	
282.08733	80	
283.01483	86	
283.87410	90	
284.53655	86	
284.80953	102	
284.90943	86	
285.30764	86	
285.85296	354	
286.54117	86	
286.85016	1562	1+
287.02328	106	
289.87837	80	
290.85663	126	
291.80850	166	
291.85770	80	
292.16370	82	
292.82727	78	
293.87766	130	
294.17992	110	
294.81419	78	
294.86518	180	
295.40910	80	
295.86416	108	
295.98721	98	
296.12293	110	
296.80248	94	
297.12763	80	
297.37492	94	
297.88140	82	
297.97890	92	
298.30342	88	
299.78720	138	
299.86059	180	
301.59292	118	
303.00011	80	
303.31020	78	
303.86040	126	
304.94854	90	
307.80312	166	
307.89231	120	
308.86459	102	
308.87295	84	
309.86901	138	
309.88900	96	
310.87002	410	1+
311.79441	82	
315.37566	146	
315.88189	82	
317.96730	90	
320.16525	220	1+
321.81272	126	
322.89750	184	
323.42256	84	
324.91065	114	
326.49951	84	
326.88630	168	1+
330.76174	126	
330.87955	172	
336.19569	78	
338.17949	80	
338.82360	86	
338.87111	90	
340.96712	100	
342.39050	104	
END IONS

###FS:    #m/z: 359.96141 #charge 1+
###MS: 118
###MSMS: 121
BEGIN IONS
TITLE=Cmpd 90, +MS2(359.9614), 28.0-35.0eV, 2.6min #121
RTINSECONDS=155.051
SCANS=118,121
PEPMASS=359.96141	153948
CHARGE=1+
114.17307	84	
186.93688	152	
191.95473	92	
195.08560	96	
195.89709	84	
198.05216	96	
206.40350	88	
207.40503	100	
208.88166	108	
209.94343	1152	
215.07162	114	
216.06107	98	
216.41168	88	
218.90807	86	
220.96137	124	
221.08471	94	
221.88933	154	
222.42194	88	
222.95071	1476	1+
223.42217	94	
224.94831	1720	1+
226.88861	104	
226.94684	7716	1+
226.97111	112	
228.08443	130	
228.89230	102	
228.94136	7746	1+
230.09471	126	
231.88099	96	
233.93339	86	
233.96086	372	1+
234.82259	272	1+
234.86170	126	
234.92583	86	
237.88652	84	
237.91645	84	
238.53078	88	
238.79601	98	
238.96725	110	
239.15344	84	
239.86389	84	
240.13778	196	1+
240.93824	364	1+
240.96130	918	1+
242.86205	278	1+
242.96072	728	1+
243.01383	96	
244.95784	3474	1+
245.94199	144	
246.89528	92	
246.95262	3584	
248.80230	160	
249.08692	84	
249.96352	104	
250.15392	98	
250.84270	158	
250.95166	434	
251.06941	192	
251.96880	116	
252.95535	278	
253.00139	92	
253.02885	84	
253.07961	96	
253.11089	88	
253.42713	90	
253.83670	152	
253.87502	88	
255.06661	166	
257.01113	86	
257.16021	150	
257.61044	106	
258.40023	184	1+
258.83597	120	
258.97668	316	
259.79787	154	
260.96837	798	1+
262.84338	92	
262.95101	172	
263.82775	208	
263.85290	100	
263.89123	90	
263.95335	90	
264.81573	118	
265.08740	120	
265.97589	88	
266.81860	340	
267.97194	570	1+
268.93383	120	
268.95243	182	
269.85310	128	
269.96727	1016	1+
270.01842	86	
270.13950	92	
271.84638	128	
273.96567	210	
273.99579	90	
274.92953	86	
275.07721	86	
275.96999	316	
276.16353	120	
276.81441	248	1+
276.85135	234	
276.90734	282	1+
277.80450	86	
277.88806	102	
278.09818	274	1+
278.79829	162	
279.79899	120	
280.79246	392	1+
280.87015	156	
281.85788	110	
282.01934	122	1+
282.12038	88	
282.43375	94	
282.79794	166	
282.91069	102	
283.83602	178	
283.98376	148	
284.82055	180	
284.90946	86	
284.98933	144	
285.85562	134	
287.80671	110	
291.14899	92	
291.78916	128	
291.83412	84	
292.43242	82	
292.80507	214	
292.93247	86	
293.11394	158	
293.85102	276	1+
294.06023	90	
294.59468	86	
296.80975	280	
297.80064	1140	1+
297.91578	90	
298.80281	966	1+
298.88467	98	
301.78041	164	
302.24812	88	
302.79812	186	
303.37426	110	
303.43849	82	
303.80550	116	
305.27444	112	
306.95209	114	
309.79775	158	
309.91633	150	
311.60151	110	
311.85409	192	1+
313.81169	92	
314.81565	102	
316.81426	272	
317.89738	116	
318.93265	264	1+
319.86263	92	
320.14322	202	1+
320.80894	292	1+
320.84790	88	
322.88387	104	
322.92795	208	1+
328.88425	158	
329.88479	188	1+
331.81636	100	1+
333.12461	88	
333.59351	98	
334.95369	98	
336.03378	84	
336.94106	588	1+
337.11409	326	1+
339.89310	218	1+
340.89478	138	1+
340.93600	152	
341.74930	136	1+
342.16541	94	
342.42206	128	
344.91033	96	
348.15842	84	
350.96835	90	
353.75506	84	
354.21114	134	
355.73473	142	
356.06382	84	
356.78260	88	
361.80087	90	
362.08082	144	
END IONS

###FS:    #m/z: 322.92945 #charge 1+
###MS: 122
###MSMS: 123
BEGIN IONS
TITLE=Cmpd 91, +MS2(322.9295), 28.0-35.0eV, 2.7min #123
RTINSECONDS=158.735
SCANS=122-123
PEPMASS=322.92945	4442384
CHARGE=1+
191.93594	78	
192.88828	188	
194.86971	82	
196.94088	100	
198.84092	126	
199.10662	130	
200.87789	116	
201.03200	98	
201.04570	206	1+
204.07440	84	
204.88212	80	
205.94548	268	1+
206.88353	84	
206.98975	84	
208.88541	110	
209.12747	80	
209.94192	104	
210.89952	268	
211.05375	102	
212.87861	86	
212.89799	158	
213.88484	90	
218.00815	78	
220.92402	102	
221.89155	114	
222.07154	94	
222.95482	760	1+
223.37263	98	
223.93089	84	
223.95883	684	1+
225.47351	92	
225.86334	218	1+
226.02673	84	
226.55341	90	
227.10055	116	
227.83223	90	
229.84563	90	
230.83273	96	
230.84219	92	
230.85848	92	
230.89205	346	1+
233.95385	82	
235.05590	78	
235.82481	86	
235.87989	150	
236.17916	100	
236.38343	222	
236.89941	78	
237.05383	78	
238.89142	160	
238.93817	98	
239.78891	200	
240.78786	96	
240.82198	376	1+
240.93950	1180	
240.96334	180	
241.93920	3950	1+
242.82822	224	
242.94122	2446	1+
243.54622	92	
243.82131	222	
243.87212	82	
244.82048	122	
244.93839	644	1+
245.83056	78	
245.91483	86	
246.97879	318	
247.38648	104	
247.84793	86	
248.07442	94	
248.85137	170	
249.12546	80	
249.88217	90	
249.96562	82	
250.38718	94	
250.85342	84	
251.07246	376	1+
251.86101	98	
253.45049	96	
253.83411	88	
254.86735	184	
255.10677	116	
255.77933	146	
256.84383	88	
257.52730	78	
257.79549	110	
258.83268	614	1+
260.34084	78	
260.83039	216	
261.82967	964	1+
261.97715	90	
262.09723	82	
264.10282	90	
264.35618	78	
264.98574	88	
266.06403	82	
266.85266	84	
266.98238	92	
267.18682	80	
267.79289	126	
267.84687	96	
268.34627	120	
268.84227	108	
269.80024	108	
269.86512	144	
270.89715	84	
271.84265	92	
272.34168	96	
272.84382	96	
272.91793	90	
273.79308	294	
274.04530	102	
275.42667	94	
275.80879	100	
276.77130	92	
276.85289	152	
278.53504	80	
278.83204	96	
279.08802	726	1+
279.79888	118	
280.81912	100	
280.85339	82	
280.98709	84	
281.84929	332	1+
282.40520	124	
283.78690	302	1+
283.88671	82	
284.07080	86	
284.28994	270	1+
285.19541	84	
285.84691	102	
286.84788	102	
287.81648	142	
289.87724	102	
290.79878	426	1+
291.08171	102	
291.80278	304	1+
291.95170	102	
292.86175	102	
293.87272	84	
293.92937	84	
294.17835	102	
295.85651	86	
296.45476	84	
296.80558	156	
298.85912	80	
299.78191	350	
300.07474	78	
300.78490	162	
301.91934	80	
302.94453	84	
303.80204	112	
305.87311	102	
306.07306	80	
306.88954	246	1+
307.79480	216	
308.79709	168	
310.88202	124	
311.95694	102	
313.82580	154	
315.88595	82	
319.89482	162	
319.99829	80	
320.15853	78	
320.85256	82	
323.79394	90	
324.32861	82	
324.90389	94	
325.88352	244	1+
326.16883	84	
326.77224	92	
END IONS

###FS:    #m/z: 340.94010 #charge 1+
###MS: 122
###MSMS: 124
BEGIN IONS
TITLE=Cmpd 92, +MS2(340.9401), 28.0-35.0eV, 2.7min #124
RTINSECONDS=159.507
SCANS=122,124
PEPMASS=340.94010	1567422
CHARGE=1+
64.81557	94	
176.51768	96	
190.95144	150	
191.00988	86	
191.96084	120	
192.92434	86	
204.91218	94	
207.40500	84	
208.84511	96	
208.93654	168	
210.93519	108	
212.87917	170	
213.88580	228	
213.93910	1026	1+
214.89623	146	
215.88713	366	1+
215.90623	104	
215.93568	422	
217.89382	134	
217.93536	218	
218.88752	88	
222.95425	84	
223.00836	92	
223.98970	128	
225.90702	88	
226.94889	124	
227.03186	92	
228.89400	158	
228.94486	154	
228.97010	98	
229.95824	86	
230.88969	184	
231.51688	86	
231.89128	572	
231.94950	1018	1+
233.40024	106	
233.89132	284	1+
233.94807	262	
235.94586	286	
236.99333	88	
239.42685	90	
239.83990	336	1+
240.36985	80	
241.88310	190	1+
243.40837	110	
243.89117	122	
244.09086	148	
244.88942	84	
245.09513	100	
245.32612	94	
246.97283	188	1+
247.28007	88	
248.42434	84	
248.89851	258	1+
249.96212	172	
250.94733	118	
250.99647	112	
252.35528	86	
253.04579	82	
253.55830	98	
254.80099	172	1+
254.96580	892	1+
255.45071	102	
255.89607	136	
256.37191	126	
256.89401	296	1+
256.96261	298	1+
257.85387	124	
258.84579	184	
259.11198	84	
259.83647	128	
259.95709	246	
260.85464	138	
260.93145	142	
262.93116	98	
264.95987	94	
265.54746	86	
266.48070	86	
266.86482	132	
267.97619	114	
268.83741	142	
269.84245	130	
270.80008	92	
270.91731	92	
270.93331	104	
271.78827	314	1+
271.84671	268	1+
272.09665	84	
272.88319	82	
272.91924	252	
272.93500	314	
272.95431	130	
273.92051	108	
274.64655	108	
274.90319	146	
274.97468	180	1+
275.04361	84	
275.41748	92	
275.85242	136	
276.35046	80	
276.85420	386	1+
277.96336	122	
278.84569	128	
278.86735	154	
278.92658	86	
278.99822	114	
279.84058	210	1+
279.91573	82	
279.96018	286	1+
280.78338	90	
280.87162	214	1+
280.93856	124	
281.89569	82	
282.78610	312	1+
282.80776	88	
282.83447	92	
282.96881	154	
283.90336	90	
284.87817	98	
285.01715	92	
286.78163	152	
287.86423	80	
287.90799	86	
288.74865	102	
288.78920	214	1+
289.87826	124	
290.85884	250	1+
290.87822	82	
291.01158	112	
291.78196	94	
293.86094	274	1+
293.96121	84	
296.86343	84	
297.79051	124	
297.91619	164	
297.97588	168	
298.08910	90	
299.86644	152	1+
301.81491	82	
302.43392	116	
302.94242	156	
303.44183	90	
303.94473	134	
304.84862	100	
305.50827	106	
305.87092	106	
305.88462	82	
307.80070	96	
308.80395	146	
309.83515	82	
310.87523	142	
311.87202	100	
312.17819	84	
316.83828	90	
320.36829	96	
321.87246	120	
323.46030	96	
324.05254	124	
324.89291	212	
325.81870	118	
326.88766	164	
328.75743	96	
328.87977	148	1+
328.95142	82	
329.76018	88	
332.53124	94	
332.78204	102	
332.81566	86	
335.87585	80	
335.96135	100	
336.05381	126	
337.40549	86	
339.03843	102	
339.74838	90	
340.81988	84	
342.89153	186	1+
END IONS

###FS:    #m/z: 363.95615 #charge 1+
###MS: 122
###MSMS: 125
BEGIN IONS
TITLE=Cmpd 93, +MS2(363.9561), 28.0-35.0eV, 2.7min #125
RTINSECONDS=160.279
SCANS=122,125
PEPMASS=363.95615	787576
CHARGE=1+
163.43760	98	
178.95375	108	
189.86108	728	1+
191.85933	560	1+
193.85006	86	
200.88079	152	
200.89663	86	
203.90240	96	
205.94799	88	
207.87573	172	
207.94742	296	
208.90386	84	
209.94367	1460	1+
210.88501	658	1+
212.87808	2970	1+
213.13937	84	
214.89402	308	
215.91516	98	
218.88263	84	
218.90771	188	
221.89240	148	
222.89093	288	1+
222.95215	1326	1+
223.92967	86	
224.82855	86	
224.94852	1190	1+
225.44013	106	
225.53069	98	
226.78674	186	1+
226.89551	92	
226.94677	10966	1+
226.97041	250	1+
227.12652	100	1+
227.19899	144	1+
227.40890	202	1+
227.87504	94	
227.89865	118	
227.91172	116	
228.01831	86	1+
228.41344	170	1+
228.89397	510	
228.94151	10866	1+
230.78569	208	1+
230.88873	4368	1+
230.99544	86	
231.90882	86	
232.88425	692	1+
234.88207	210	
236.13776	100	
236.86649	92	
237.92033	90	
239.07081	174	1+
240.79477	100	
240.82057	464	1+
240.94163	220	
240.96142	1044	1+
241.94057	330	
242.81744	426	1+
242.94020	508	1+
242.95729	650	1+
244.92918	98	
244.95663	6782	1+
245.49537	98	
245.79149	112	
245.83288	102	
245.93497	110	
246.85273	198	
246.90727	196	
246.95234	6076	1+
247.90230	138	
248.08787	100	
248.80310	368	1+
248.90015	1292	1+
250.89385	394	1+
250.94784	112	
250.96759	156	1+
251.06905	84	
251.91249	108	
252.89054	262	
252.93253	98	
253.08503	190	
253.83672	162	
253.90753	372	1+
254.39781	90	
257.01108	86	
258.79812	94	
258.83226	522	1+
258.97306	86	
260.69562	94	
260.96826	874	1+
261.83297	344	1+
261.98582	92	
262.89904	92	
262.96872	114	
263.87576	242	1+
263.97496	174	1+
264.82441	120	
266.81202	320	
267.35169	90	
267.63045	90	
267.78612	92	
267.92693	96	
267.97098	746	1+
268.83208	216	1+
268.95580	238	
269.10659	174	1+
269.79336	166	1+
269.96877	1288	1+
270.98787	100	
271.91740	150	
274.05930	168	1+
274.51007	84	
274.79109	84	
276.37105	96	
276.39438	154	
276.85204	130	
277.80544	110	
277.85139	490	1+
278.02705	84	
278.09560	124	
279.10549	104	
280.02762	84	
280.33279	90	
280.79134	672	1+
280.87794	98	
281.81945	84	
281.85808	162	
281.90492	144	
281.99011	100	
282.18230	84	
282.79195	390	1+
282.82842	128	
283.41880	102	
283.84959	454	1+
283.98445	166	
284.82510	114	
284.90321	94	
284.98990	192	1+
285.84524	404	1+
287.11685	86	
288.84834	360	1+
289.87741	132	
292.35470	86	
294.86026	134	
294.87947	130	
295.84959	114	
296.12001	144	1+
296.80688	190	
297.40086	146	1+
297.80913	160	
297.91337	86	
297.97469	154	
298.80143	1002	1+
299.75993	84	
300.80389	132	
300.85678	438	1+
300.95140	136	
301.37583	88	
301.86011	312	1+
303.09543	86	
303.80851	162	
303.85743	680	1+
304.44684	108	
308.17180	106	
310.11575	128	
310.60107	92	
310.80399	140	
310.87282	172	
310.89539	88	
314.07978	90	
314.09461	92	
314.81775	90	
314.85415	88	
314.93757	100	
316.81147	338	1+
318.81251	112	
318.92863	500	1+
319.82177	102	
319.86961	166	
319.96988	92	
320.81379	328	1+
321.86586	104	
321.97788	90	
322.25099	108	
322.92426	178	
323.85064	124	
325.03330	116	
325.05915	92	
326.87455	504	1+
329.70446	84	
330.88174	84	
331.09311	88	
333.76165	118	
336.94467	220	
337.87013	114	
337.93587	118	
338.44167	92	
339.82847	328	1+
340.93951	436	1+
342.88395	96	
344.80994	86	
345.86176	82	
345.90753	84	
348.12863	88	
348.87371	94	
350.91165	98	
353.76216	218	1+
356.41826	112	
359.97412	90	
361.02958	106	1+
361.72082	216	1+
362.72592	152	1+
364.57583	94	
367.77352	152	
368.36273	84	
368.73799	120	
368.83550	84	
END IONS

###FS:    #m/z: 322.92936 #charge 1+
###MS: 126
###MSMS: 127
BEGIN IONS
TITLE=Cmpd 94, +MS2(322.9294), 28.0-35.0eV, 2.7min #127
RTINSECONDS=163.968
SCANS=126-127
PEPMASS=322.92936	4116488
CHARGE=1+
68.17374	104	
186.93529	80	
192.89047	128	
193.09462	78	
193.89282	134	
194.89014	94	
196.88275	122	
197.88831	86	
200.04776	80	
201.04457	142	
204.13441	82	
204.90864	100	
205.95049	338	1+
209.12647	128	
210.89534	134	
212.88040	250	1+
212.89637	148	
213.02195	74	
213.41994	84	
214.89437	258	1+
215.40489	84	
220.07066	86	
222.95343	1108	1+
223.07167	76	
224.97415	92	
226.82421	80	
226.94662	212	1+
227.81913	88	
230.82059	88	
230.84234	140	
230.88869	120	
231.05757	82	
231.89421	80	
231.92143	112	
233.82999	88	
233.85798	82	
234.47067	92	
235.45128	88	
235.85583	186	1+
236.10937	82	
236.89378	110	
237.05230	110	
238.94027	74	
239.08357	180	
239.79271	142	
240.79241	90	
240.82216	376	
240.94088	1082	
240.96227	348	
241.04698	98	
241.94417	852	
242.81967	238	
242.94116	2440	1+
243.81915	790	1+
244.12461	78	
244.84292	76	
244.93784	862	1+
244.98352	78	
245.15091	78	
245.50679	104	
245.92057	164	
246.43695	100	
246.89788	84	
246.97588	356	1+
247.85166	140	
247.89672	112	
248.84707	224	
248.86441	166	1+
248.90222	80	
249.65882	82	
249.96527	102	
250.83514	126	
250.94307	110	
251.42936	76	
251.78972	82	
253.10305	76	
254.83472	88	
255.10513	76	
256.04330	78	
256.83784	78	
257.01895	84	
257.04455	146	
257.79583	102	
257.91146	78	
258.79886	100	
258.83144	816	1+
258.89431	100	
259.13985	96	
260.05168	82	
260.33880	80	
260.83308	282	
260.84884	118	
261.47535	90	
261.82845	552	1+
263.90416	172	
265.05550	190	
266.84386	174	1+
267.91980	80	
269.79761	76	
269.87047	108	
270.11757	78	
270.36373	86	
270.79845	76	
270.85006	148	
271.15175	150	
271.35582	78	
271.77748	84	
271.85799	138	
272.13230	172	1+
272.79564	110	
272.93804	80	
273.05550	76	
273.79592	202	
274.37005	100	
274.79581	116	
274.85306	130	
275.80559	238	1+
276.87120	76	
276.92231	96	
277.58467	78	
278.84866	94	
278.86489	78	
279.09011	1030	1+
280.78701	242	1+
280.84686	454	1+
280.86458	138	
281.85196	382	1+
281.98907	186	1+
282.02354	80	
283.86279	492	1+
284.29204	294	1+
289.08458	98	
289.78517	152	
289.80845	118	
289.87617	94	
290.86284	138	
291.80542	144	
292.81831	92	
293.84949	80	
294.80735	78	
294.86465	76	
296.20935	76	
296.80572	202	
296.85980	82	
297.74560	84	
297.78850	200	
297.80638	126	
298.11447	100	
298.41986	76	
298.97156	86	
299.78554	80	
300.83224	78	
302.89007	140	
305.74233	76	
306.88089	204	
307.79663	282	
307.89497	86	
308.88542	126	
309.19360	78	
309.81097	108	
311.88476	302	1+
312.01558	96	
312.03733	96	
312.92496	82	
314.81776	90	
315.19918	78	
317.16837	82	
317.76876	132	
318.09426	82	
319.31727	82	
321.43823	84	
321.75665	196	1+
322.80517	78	
324.89380	102	
326.89035	82	
END IONS

###FS:    #m/z: 340.93995 #charge 1+
###MS: 126
###MSMS: 128
BEGIN IONS
TITLE=Cmpd 95, +MS2(340.9400), 28.0-35.0eV, 2.8min #128
RTINSECONDS=164.749
SCANS=126,128
PEPMASS=340.93995	1429966
CHARGE=1+
189.86442	102	
190.93081	110	
191.96056	80	
194.88902	76	
200.83716	88	
205.94703	132	
207.40332	90	
208.95813	136	
210.93762	148	
211.90682	88	
212.87718	446	1+
213.88005	304	1+
213.93822	840	1+
214.89371	76	
215.88378	392	1+
215.89809	84	
215.93665	388	
217.91738	76	
223.93636	82	
223.96032	108	
224.96975	98	
225.91967	78	
228.94888	132	
230.88511	556	1+
231.13960	90	
231.88839	356	1+
231.95075	1594	1+
233.89827	296	1+
233.94817	414	1+
235.56135	80	
235.82592	82	
235.89195	124	
235.94968	122	
236.14708	82	
237.04063	98	
238.02082	84	
238.10039	112	
238.57981	106	
239.04674	96	
239.78583	102	
239.83480	194	1+
239.84876	90	
240.23110	86	
240.94513	214	1+
243.83376	76	
243.88539	98	
244.40554	76	
244.84143	84	
246.43682	90	
246.83620	90	
246.94627	78	
246.98168	100	
247.06061	112	
248.00071	82	
249.04811	84	
249.90081	202	
249.96284	374	
250.84308	88	
250.98074	80	
252.96010	82	
254.90554	126	
254.94475	90	
254.96477	792	1+
255.50926	80	
255.78474	206	1+
255.80386	80	
255.93725	84	
256.01415	100	
256.98126	92	
257.64147	84	
257.84975	112	
257.91344	84	
258.84766	346	1+
258.89837	76	
258.93017	80	
259.10426	84	
259.95599	434	
260.84537	224	1+
261.32767	126	
261.88441	76	
262.35358	98	
263.84279	96	
265.01582	76	
266.99105	186	1+
267.84873	150	
267.86375	98	
267.96362	128	
268.83607	152	
272.91787	226	1+
272.93562	534	1+
272.97860	156	
273.02497	82	
274.86947	82	
275.03144	78	
275.42050	102	
275.81492	202	1+
275.84670	220	
275.87493	86	
276.84434	112	
276.85995	212	
277.42520	76	
277.86242	130	
278.54312	88	
278.84244	380	1+
279.13360	78	
279.84635	270	1+
279.96503	110	
280.02467	92	
280.58392	84	
281.92450	88	
282.81095	102	
283.81621	78	
283.86286	108	
283.91353	78	
286.87111	78	
286.91361	80	
287.30419	80	
287.80901	116	
288.33134	92	
290.58318	82	
290.78442	126	
290.87672	138	
291.10670	76	
291.80088	96	
292.93295	96	
293.80662	196	1+
293.86589	522	1+
297.88780	92	
297.99362	76	
298.01898	90	
298.08082	84	
298.86520	116	
298.88693	80	
299.41565	78	
299.78340	76	
299.86634	98	
300.83256	90	
300.96223	114	
301.84043	192	1+
301.86201	118	
302.91126	156	
302.94731	140	
303.10696	78	
304.92250	84	
304.94190	80	
306.88153	190	1+
307.01870	76	
307.84786	82	
309.44172	150	
309.86951	134	
309.94539	76
[truncated: 2,058,247 more chars]
