# Supplementary material for: High-Throughput Venomics
Source: J Proteome Res. 2023 Apr 3;22(6):1734–46. doi: 10.1021/acs.jproteome.2c00780 (PMC10243144; doi:10.1021/acs.jproteome.2c00780)
Supplement: Supplementary file 9 — pr2c00780_si_009.zip [file pr2c00780_si_009.zip › Manual files/Calloselasma rhodostoma MGF/210702_Calloselasma_halfplate000078_5.1.201.mgf]

###	D:\Data\Julien\210702_Cr_half_TFA\210702_Calloselasma_halfplate000078.d\ProteinAnalysisResults.mgf
###	D:\Data\Julien\210702_Cr_half_TFA\210702_Calloselasma_halfplate000078.d\analysis.baf
###	210702_Calloselasma_halfplate000078.d
###	Instrument: maXis HD
###	Manufacturer: Bruker
###    PeakWidth 0.30, MiniumIntensity 10, S/N 1Apply threshold 0, Threshold 10
###    Retain Residuals no, Create neutrally no,
###    FullScan Parameters: AdductIon (+)+H (-)-H, LowMass 0, HighMass 8000, MaxCharge charge decon 4, MinPeaks 3
###    Perf. isotope decon yes, Max Charge Istopic decon 6, MW agreement 0.00, Abund. cutoff 2.00, Envelope cutoff 75.00
###    MaxRes   Parameters: AdductIon (+)+H (-)-H, LowMass 0, HighMass 8000 
###    Perf. isotope decon yes, Max Charge Istopic decon 6, Abund. cutoff 2.00
###    MSn      Parameters: AdductIon (+)+H (-)-H, LowMass 0, HighMass 8000 
###    Perf. isotope decon yes, Max Charge Istopic decon 4, Abund. cutoff 0.05
###    Global Charge Limit: no 3, Prefer FullScan Result: yes, Export what: 2 (0=non deconv/1=deconv only/2=mixed), NoMSMSSignals: 150, Intensity threshold: 10, NoMSSignals (deconv): 2, NoMSSignals (non-deconv): 2, NormalizeData: no, SingleCharged: yes
###
COM=210702_Calloselasma_halfplate000078.d
USERNAME=Demo User

###FS:    #m/z: 322.92926 #charge 1+
###MS: 1
###MSMS: 2
BEGIN IONS
TITLE=Cmpd 1, +MS2(322.9293), 28.0-35.0eV, 0.0min #2
RTINSECONDS=1.361
SCANS=1-2
PEPMASS=322.92926	5230334
CHARGE=1+
189.01783	310	1+
190.89291	224	
190.92455	138	
191.95752	1202	1+
192.88890	368	1+
195.00741	272	1+
199.11080	198	
199.88592	258	1+
200.00752	190	
205.01633	232	
205.09784	330	1+
205.94941	748	1+
207.02746	142	
207.08012	156	
207.92588	150	
208.83424	158	
209.12590	314	1+
209.94560	134	
209.96506	270	1+
210.89885	134	
212.89714	284	
213.02314	252	1+
215.88735	1002	1+
217.01001	160	1+
217.88806	204	
219.17415	154	
219.21141	136	
220.39574	140	
220.86523	444	
221.01057	152	
221.94065	316	
222.95295	1954	1+
223.06997	134	1+
224.12685	142	
224.92879	354	1+
224.94543	144	
224.97188	230	1+
227.93160	290	1+
228.59600	168	1+
229.06857	134	
229.09496	166	
229.13779	138	
230.85915	162	
230.90605	164	
230.99715	166	1+
232.89357	174	
233.04255	724	1+
233.89794	618	1+
233.95133	178	1+
234.84577	260	1+
234.88937	224	1+
235.82695	160	
235.89391	138	1+
236.00749	308	1+
236.07913	148	
236.14650	186	1+
237.10754	156	
238.03292	220	1+
238.15224	120	1+
238.87778	330	
239.07897	512	1+
239.10507	136	
239.78859	198	1+
240.04838	298	1+
240.88133	404	1+
240.96507	704	1+
241.05327	216	1+
241.91419	180	1+
242.94391	204	
243.05438	192	
243.81943	258	1+
243.88003	1344	1+
244.03711	584	1+
244.12475	172	
244.93654	506	1+
244.97324	208	
245.08720	206	1+
245.11563	146	
246.05649	402	1+
246.86648	226	1+
246.97614	1044	1+
247.11285	450	1+
248.03284	442	
248.11714	342	1+
248.89473	318	1+
248.95029	188	
249.04022	1534	1+
249.96957	548	1+
252.00323	232	1+
252.08558	342	1+
253.79558	180	1+
254.07247	292	1+
254.84178	136	
254.91578	148	1+
255.10629	424	
256.89298	230	
257.10170	192	
257.14672	208	1+
257.80053	158	1+
257.85198	300	1+
257.96843	166	
258.83418	170	
259.07475	190	1+
259.12190	140	
260.10915	156	
261.05942	282	1+
261.12696	282	1+
261.89187	406	1+
262.04730	274	
262.17444	166	1+
262.79693	186	
262.86723	200	
262.92924	458	1+
262.98170	140	
263.00180	152	
263.05362	1496	1+
263.07807	134	
263.83051	208	
263.99023	142	
264.01089	394	1+
264.02488	136	
264.23011	224	
264.97474	186	
265.95518	196	
265.98497	154	
266.01332	438	1+
266.04068	186	
266.16979	270	1+
266.24344	326	
266.86230	356	
266.90600	158	
266.99730	136	
267.04707	136	
267.78562	136	1+
267.87316	202	
267.90433	282	1+
267.99662	434	1+
268.08178	318	1+
268.86581	184	
268.95835	194	
269.11508	174	1+
269.96808	228	1+
270.27667	194	
271.06647	274	1+
271.28077	334	
271.74958	152	
271.80044	248	1+
272.13223	446	
272.78525	308	1+
272.85056	174	
273.04124	136	
273.86559	192	1+
273.97777	316	1+
274.07120	138	
275.05668	336	1+
275.84154	284	1+
276.86391	142	
276.99656	170	
277.07111	194	
277.09543	140	
277.14336	222	1+
278.00774	240	1+
278.11239	144	
278.15717	242	1+
278.84726	180	
278.89613	144	
279.04995	134	
279.09016	1344	1+
279.22980	282	1+
280.04598	442	1+
280.07223	258	1+
280.10591	230	1+
280.14254	1040	1+
280.91869	148	
280.98767	164	1+
281.04918	322	1+
281.88319	140	
282.07583	156	
282.27314	152	
282.85845	558	1+
282.92075	146	
283.06996	578	1+
283.09784	168	
283.26187	686	1+
283.78846	478	1+
284.02456	148	
284.29239	1810	1+
284.91106	138	
284.93904	320	1+
285.00600	280	1+
285.09513	360	1+
285.16439	170	
286.10007	234	1+
286.15584	318	1+
286.92268	166	
287.83092	142	
287.94266	286	1+
288.06575	824	1+
288.20486	134	
288.94313	206	1+
289.14598	220	
289.87849	262	
290.01615	180	1+
290.88892	156	
291.17258	138	
291.79282	298	1+
292.06057	1398	1+
292.16278	204	
293.00506	142	
293.02231	228	1+
293.87524	294	
293.92178	140	
294.15791	206	
294.18064	138	
294.86155	200	
294.96603	208	1+
295.91934	180	
296.11961	178	
296.81248	140	
296.92718	158	
297.14758	200	1+
298.08307	162	
298.15060	142	1+
299.09121	160	
300.08616	494	1+
300.92253	146	
301.03650	418	1+
302.04112	356	1+
302.14962	292	
302.24958	190	
304.18954	156	
304.26344	516	1+
304.80995	164	
304.97444	140	
305.02159	222	1+
305.09588	200	
305.12523	190	
306.07327	160	
306.88417	494	
307.08396	724	1+
307.20568	148	
307.89248	360	
308.16958	180	1+
308.29282	468	
308.80539	160	
308.88012	230	
308.96450	172	1+
309.02033	214	1+
309.22122	220	
309.88712	146	
310.30924	724	
310.87653	204	
310.96108	204	1+
311.11240	166	
311.88288	356	
312.08934	274	1+
312.87465	562	1+
313.03393	428	1+
313.81611	262	1+
314.76706	182	1+
314.86145	166	
315.15517	174	
315.87388	150	
317.19541	162	
317.75525	208	1+
318.11125	152	
318.83906	144	
318.90156	166	
319.04521	168	
319.12925	178	
319.29753	188	1+
320.09100	370	1+
320.15179	570	1+
320.88683	390	1+
322.02858	144	
322.17841	142	
323.23707	5798	1+
323.88520	268	
324.11359	448	1+
324.13558	946	1+
324.20563	2262	1+
324.32071	404	1+
324.89688	232	
325.90028	136	
326.96508	226	1+
327.24625	142	
327.27158	244	
327.89030	198	1+
328.08256	258	1+
END IONS

###FS:    #m/z: 340.93954 #charge 1+
###MS: 1
###MSMS: 3
BEGIN IONS
TITLE=Cmpd 2, +MS2(340.9395), 28.0-35.0eV, 0.1min #3
RTINSECONDS=2.133
SCANS=1,3
PEPMASS=340.93954	2593816
CHARGE=1+
188.95183	146	
194.88447	176	1+
205.00822	282	1+
205.94794	184	
207.93608	210	1+
208.88411	182	
210.94197	186	1+
212.87526	536	1+
213.93973	5834	1+
215.88612	836	1+
215.93711	922	1+
217.88215	212	
217.93518	278	
219.02837	256	
221.94238	198	
226.94795	760	1+
228.93109	158	1+
230.89010	200	
231.95031	4830	1+
232.04664	146	
233.02558	234	1+
233.04380	204	
233.89874	892	1+
233.94723	872	1+
234.87172	146	
234.98352	282	1+
235.93540	146	
235.94987	314	
235.98676	166	1+
237.06374	140	
237.17129	196	1+
238.05770	188	
240.23106	1198	1+
241.05983	160	
241.96091	214	1+
241.98094	232	1+
242.04477	300	1+
242.79277	162	
243.88551	244	1+
243.95112	352	1+
244.03795	972	1+
244.95706	248	1+
245.22072	336	1+
245.98188	270	
246.04017	148	
246.97486	822	1+
247.90719	194	
247.94075	358	1+
247.97817	508	1+
248.03620	1098	1+
248.89373	558	1+
249.04131	748	1+
249.09428	144	
249.88606	130	
249.96256	1210	1+
250.14222	176	
251.00392	150	1+
251.07122	132	
251.38097	170	
251.96306	416	1+
252.10504	138	
252.82975	296	1+
253.08911	132	
253.83340	288	1+
254.12530	170	1+
254.85173	154	
254.88231	140	
254.93760	188	
254.96587	3388	1+
255.07543	582	1+
255.09896	260	
255.17637	140	
255.22929	142	
256.03119	198	1+
256.91227	176	
256.96283	680	1+
257.55708	80	1+
258.07165	276	1+
258.84488	402	1+
258.87797	138	
258.95278	376	1+
259.04412	140	
259.17492	280	1+
259.24813	162	
260.89671	140	
260.97875	282	1+
261.05373	208	
261.11952	140	1+
262.13883	140	
262.96214	258	
263.05478	496	
263.08566	136	
263.21330	150	
263.23559	252	1+
263.26267	230	1+
264.07321	288	1+
264.85675	232	
264.91279	418	1+
265.01801	140	
266.01357	136	
266.02960	248	1+
266.28388	208	1+
266.89375	162	1+
266.99863	412	1+
267.07694	334	1+
267.13837	166	
267.85309	136	
268.14005	132	
268.91964	232	
269.00186	240	1+
269.19473	158	
269.80123	472	1+
269.96422	236	1+
270.93895	274	1+
270.98723	140	
271.05740	152	
271.08163	166	
272.93501	686	1+
272.97568	460	1+
273.05606	210	
273.16843	162	
273.78946	144	
273.85834	252	1+
274.00788	138	
274.11009	170	1+
274.20844	140	
274.97560	300	1+
275.05398	276	
275.99775	174	1+
276.07029	240	1+
276.85041	414	1+
277.04472	176	1+
278.24316	150	
278.27870	130	
279.00484	166	
279.31800	106	1+
279.81826	200	1+
279.90664	216	1+
279.96144	146	
280.29773	140	
280.99500	190	
281.04901	372	1+
281.07763	252	1+
281.23401	186	1+
281.27000	152	
281.82744	208	1+
281.94040	136	
282.07987	194	1+
282.27750	1034	1+
282.96972	130	
283.03299	454	1+
283.41971	270	1+
283.86992	554	1+
284.28917	132	
284.87422	346	1+
284.95190	208	
285.10639	290	1+
285.17787	158	
286.13483	212	1+
286.92465	166	
287.85090	140	
288.06447	1664	1+
289.22947	140	
289.51321	316	1+
290.05997	132	
290.83591	216	1+
290.86382	138	
290.94614	266	1+
291.05539	210	
291.24800	144	
292.05894	154	
292.11127	132	
292.43459	136	
292.86756	150	
292.93534	196	1+
293.06241	636	1+
293.85349	324	1+
294.80998	166	
294.91009	180	
295.17036	242	1+
295.21039	146	
295.99679	156	
296.12629	380	1+
296.28906	250	1+
296.32569	242	1+
296.84283	200	1+
296.88281	158	
296.98154	158	
297.11282	142	
297.14182	280	1+
297.95552	130	
297.97858	180	
298.08417	410	
298.10307	332	1+
298.30963	196	
298.81975	156	1+
299.01610	200	
299.06143	978	1+
299.98640	152	
300.20177	150	
300.51932	160	
300.68955	152	1+
300.94638	194	1+
301.80946	262	1+
302.81173	242	1+
302.92780	318	1+
302.97512	178	
303.08951	152	
303.91116	160	
304.06102	176	
304.84732	146	
305.07141	544	1+
305.87366	154	
306.27702	162	
306.88212	506	1+
307.03468	298	1+
307.24389	256	
308.09252	234	1+
308.21975	192	1+
308.29422	232	
308.33127	276	1+
308.80629	406	1+
308.82771	152	1+
310.87863	756	1+
311.02425	198	
312.11978	138	
312.93675	130	
312.95712	274	1+
313.00957	276	1+
313.02797	230	
313.06537	176	
313.11379	210	1+
315.04405	378	1+
315.16080	198	
315.76324	132	
316.83708	180	1+
316.89755	218	1+
317.12731	190	1+
318.09628	420	1+
318.12094	224	1+
318.59582	224	
318.93288	114	1+
319.03900	134	
319.07879	174	
319.15589	310	1+
319.25950	176	1+
319.86689	150	
320.29623	260	1+
320.92393	228	1+
321.09370	228	
321.22186	212	
322.10935	200	
322.13510	358	1+
322.99211	164	
323.09930	152	
323.16613	222	1+
323.23822	1244	1+
323.89136	414	1+
324.11729	276	1+
324.29156	154	
324.32368	174	
324.98189	160	
325.09439	160	1+
325.14422	264	1+
325.29328	162	
326.29834	136	
326.33927	192	
326.89578	258	
326.96050	164	
327.90317	168	
328.02147	130	
328.12511	280	1+
328.26573	148	
328.88586	394	1+
328.93316	148	
329.95164	252	1+
330.81153	252	1+
330.87726	196	
331.88172	148	
332.00130	212	1+
332.08870	388	1+
334.98592	342	1+
336.08730	322	1+
336.20664	216	1+
337.13763	164	
337.21937	182	1+
337.25085	230	
338.13634	276	1+
338.33857	338	1+
338.87334	136	
338.97950	132	
339.11351	476	1+
339.19938	180	1+
339.41113	138	
339.82794	188	1+
339.93966	202	1+
340.11628	446	1+
340.29771	204	
340.39040	428	1+
341.01933	184	
341.25082	186	
341.35437	196	1+
342.08798	338	1+
342.24177	244	1+
342.27715	214	1+
342.31030	512	1+
342.35752	146	1+
342.91467	192	
343.09548	240	1+
343.20662	344	1+
343.88860	168	1+
344.14600	142	
344.99522	198	1+
345.14475	182	
345.18573	144	
345.27400	190	1+
END IONS

###FS:    #m/z: 363.95562 #charge 1+
###MS: 1
###MSMS: 4
BEGIN IONS
TITLE=Cmpd 3, +MS2(363.9556), 28.0-35.0eV, 0.1min #4
RTINSECONDS=2.905
SCANS=1,4
PEPMASS=363.95562	1498350
CHARGE=1+
189.86385	270	1+
191.85779	644	
193.85368	200	
194.06841	294	1+
196.88417	158	
204.90415	168	
207.40420	594	
207.87599	208	
207.94592	496	
208.94027	244	
209.94328	2840	1+
210.03043	180	
210.88315	520	1+
211.92936	198	1+
212.87840	2122	1+
214.87706	226	1+
215.40855	532	1+
218.01644	200	1+
218.91476	434	
222.95167	3582	1+
224.08700	268	1+
224.94822	4442	1+
225.16787	156	
225.88592	432	1+
226.82485	152	
226.94701	17042	1+
227.01763	182	1+
227.04833	148	
227.08615	154	
228.89403	652	1+
228.94216	19162	1+
229.11727	232	1+
230.88868	3400	1+
231.40836	172	
232.08327	338	1+
232.88715	254	
233.04815	208	
233.89278	150	
234.12470	166	
234.88830	432	
235.01775	296	1+
235.39537	174	
235.90331	218	1+
236.07044	198	1+
236.08779	268	1+
237.06196	332	1+
239.03742	188	
239.42591	238	
240.86712	232	1+
240.96224	2442	1+
241.09337	144	
242.13064	166	
242.95857	1808	1+
243.08828	268	1+
243.14224	258	1+
243.89525	162	
244.03577	854	1+
244.88560	158	
244.95722	8362	1+
245.94256	178	
245.97941	180	
246.39745	216	1+
246.90453	210	
246.95242	9144	1+
247.02870	142	
247.97185	146	
248.03506	1098	1+
248.85147	302	1+
248.90016	1314	1+
249.04045	702	1+
249.06163	210	1+
249.12232	186	1+
250.89773	302	
250.96933	286	1+
251.07221	458	1+
251.14877	188	
251.91129	180	1+
252.00738	240	1+
252.04370	246	1+
252.10792	466	1+
252.23236	178	1+
252.89810	716	1+
252.97622	208	1+
253.16316	172	
253.90464	508	1+
254.08945	162	
254.83190	210	
256.07919	204	1+
256.79612	266	1+
256.88490	250	
258.11557	238	1+
258.97337	292	
259.02551	142	
259.97723	150	
260.00933	412	1+
260.83043	192	1+
260.96778	2024	1+
261.06034	144	
261.88377	142	
262.16129	230	1+
262.63608	164	
262.80574	254	1+
262.84097	208	1+
262.93051	390	1+
262.99700	232	
263.02670	220	1+
263.05473	288	
263.14472	150	
263.89843	322	1+
263.93544	264	1+
263.98115	212	
264.05886	230	
264.14693	298	1+
264.96805	734	1+
265.08527	324	1+
265.97496	420	1+
266.10378	258	1+
266.81573	260	1+
266.86598	164	
266.99852	194	
267.10276	170	1+
267.84376	178	1+
267.93185	286	1+
267.97242	1596	1+
268.02112	330	1+
268.06677	142	
268.12792	304	1+
268.90475	300	1+
268.93887	190	1+
268.95475	242	
268.99902	152	
269.11640	176	
269.96870	1678	1+
270.09403	186	1+
270.18483	156	
271.84473	184	
271.91213	258	1+
271.97490	246	1+
272.43877	158	
272.93561	366	1+
273.02219	420	1+
273.07947	262	1+
274.77387	298	1+
274.82433	146	
274.98862	298	1+
275.05619	210	
275.81253	152	
276.84920	726	1+
277.07238	558	1+
278.03646	174	
278.94085	292	
279.00940	324	1+
279.89173	294	1+
279.98671	208	
280.04797	370	1+
280.39449	148	
280.55001	172	
280.84412	226	1+
280.98857	150	
281.11715	190	
281.29863	168	1+
282.08143	198	
282.91250	262	1+
282.94126	226	1+
283.01935	266	1+
283.09953	186	
283.98361	150	
284.87411	162	
285.00124	142	
285.84604	970	
285.86359	212	
285.89539	258	1+
285.94182	366	
285.98142	264	
286.04428	176	
286.06642	276	1+
286.11758	162	1+
286.44902	210	
287.93227	206	1+
288.06245	2240	1+
288.09931	174	1+
288.16147	186	1+
289.87591	190	
290.78919	190	
291.39071	204	1+
292.05974	288	
292.86814	144	
293.06818	152	
293.43238	224	1+
293.86197	516	1+
293.99360	358	1+
294.06997	148	
294.27721	202	
294.85381	578	1+
294.92510	152	
295.95589	486	1+
296.91687	160	
296.94219	194	1+
297.11500	264	1+
297.14173	342	1+
297.84456	252	1+
298.04956	346	1+
298.08171	298	
298.14245	246	1+
298.58338	156	
299.88384	246	1+
300.81845	306	1+
300.85851	410	1+
301.86071	344	1+
302.00839	166	
302.07729	308	1+
302.22237	392	1+
302.80780	444	1+
302.92382	178	
303.10489	226	1+
303.85455	880	1+
303.94458	454	1+
303.99603	246	1+
304.03415	330	1+
304.27408	448	1+
304.44050	144	
304.92619	334	1+
304.96127	286	1+
305.82040	456	1+
306.12622	268	
306.79377	488	1+
307.02562	204	
307.28896	848	1+
308.29290	580	1+
308.87571	190	
309.00336	148	
309.14724	214	
309.82927	166	1+
310.11870	198	1+
310.87600	294	
310.99587	194	1+
311.35107	192	1+
311.88585	280	
311.95572	320	1+
312.85845	150	
312.91693	202	1+
313.02649	252	1+
313.89102	156	
314.83045	186	1+
314.84756	174	1+
314.86677	402	1+
315.05973	208	
315.12774	142	
315.16423	182	
315.26684	300	1+
315.97106	296	1+
317.02523	162	
317.08319	140	
318.17293	186	1+
318.59444	184	1+
318.84129	216	
318.93331	268	
319.04322	148	
319.08575	488	1+
319.18226	218	1+
319.30746	142	
319.87213	152	
319.93157	166	
320.13696	228	1+
320.78651	280	1+
320.86976	214	1+
320.92559	150	
320.95295	164	
320.97459	148	1+
321.81685	492	1+
322.12468	144	
322.92666	514	1+
323.23885	158	
323.98229	182	1+
324.14095	296	1+
324.24371	438	1+
324.32356	262	
324.89270	250	1+
324.91250	390	1+
325.01106	234	1+
325.07056	194	1+
325.25105	304	1+
325.30676	438	1+
325.87074	346	1+
326.08761	216	1+
326.15708	406	1+
326.30646	308	1+
328.10576	218	1+
328.82128	240	
328.84861	306	1+
328.88836	296	
328.95418	238	1+
329.14773	310	1+
329.19194	326	1+
330.08949	208	
330.18358	274	1+
332.05537	312	1+
332.09127	1906	1+
332.84469	168	
332.90257	142	
335.31655	326	1+
336.32262	334	1+
336.94556	806	1+
337.09051	294	
337.85524	148	
338.12479	172	
338.30792	276	1+
338.89038	190	1+
338.95162	218	1+
339.30956	222	1+
339.82766	246	
339.89462	250	1+
340.06623	144	
340.93916	574	1+
341.75193	244	1+
342.27572	652	1+
342.88351	160	
343.04140	398	1+
343.09696	280	1+
343.18525	352	1+
343.27747	464	1+
344.88394	140	
345.05960	388	1+
345.18418	218	1+
347.33384	208	1+
348.19660	190	1+
349.03242	348	1+
349.31543	222	
349.79505	294	1+
350.07033	212	1+
350.12417	202	
350.17847	184	1+
351.10953	224	1+
351.90206	260	1+
352.00198	158	
352.19039	312	1+
352.87105	330	1+
352.90691	308	1+
353.08699	186	1+
353.11710	168	
353.75064	178	1+
354.21071	338	
354.31735	194	1+
355.07877	184	1+
355.19787	160	
356.18348	418	1+
357.05393	160	
359.10968	166	
359.18350	686	1+
359.90579	150	
360.18609	536	1+
361.31755	184	
361.36260	180	
361.92249	190	1+
362.23759	234	1+
362.29781	328	1+
362.33770	258	1+
363.36572	240	1+
363.95858	328	1+
364.15357	230	1+
365.02983	150	
365.12030	142	
365.15428	146	1+
365.28441	266	
365.38052	176	
365.77852	316	1+
366.72762	206	1+
367.14397	150	
367.19350	148	
367.33247	598	1+
367.89796	146	
368.12785	156	
368.17473	226	1+
368.38895	166	
368.42341	1118	1+
369.17787	262	1+
END IONS

###FS:    #m/z: 340.93962 #charge 1+
###MS: 5
###MSMS: 6
BEGIN IONS
TITLE=Cmpd 4, +MS2(340.9396), 28.0-35.0eV, 0.1min #6
RTINSECONDS=6.6
SCANS=5-6
PEPMASS=340.93962	2827126
CHARGE=1+
188.02885	154	
189.86147	342	1+
190.97969	192	1+
192.92751	186	
195.04045	202	1+
196.88686	240	1+
196.99732	194	1+
199.88574	272	1+
202.98126	148	
203.88431	258	
203.90037	182	1+
204.00289	132	
205.94686	382	1+
208.95803	202	
209.94279	408	1+
210.94507	302	1+
211.20118	170	
212.04424	146	
212.87796	352	1+
212.94630	180	
213.93929	6856	1+
214.88596	1546	1+
215.84099	196	1+
215.88611	1204	1+
215.93749	1044	
216.40856	176	
217.87973	612	1+
217.93591	214	
220.94180	376	1+
221.88931	256	
222.95203	668	1+
223.95564	506	1+
224.97480	184	
226.90350	134	
226.94555	532	1+
227.04790	138	
228.94805	506	1+
229.00199	324	1+
229.12396	156	
229.92990	138	
230.84991	162	
230.88916	686	1+
230.90539	166	
231.04795	134	
231.11219	134	
231.42308	132	
231.92313	172	
231.94970	4614	1+
233.04597	434	1+
233.89909	706	1+
233.94828	818	1+
234.01431	260	1+
234.03079	144	
234.99106	186	1+
235.82363	328	1+
235.89180	214	
235.94507	204	
236.89071	238	
237.02197	240	1+
237.08912	226	1+
238.05723	150	
238.07215	220	1+
239.00371	210	1+
239.90272	204	
239.95179	540	1+
240.03615	190	1+
240.22902	1028	1+
241.12135	136	
243.01409	204	
243.04811	150	
243.96697	144	
244.00631	284	1+
244.03721	906	1+
244.78920	428	1+
244.95703	500	1+
245.06849	140	
245.08166	228	1+
246.97471	576	1+
247.94226	262	
248.03300	224	
248.94607	188	
248.98816	170	
249.03921	586	
249.13598	228	1+
249.95981	1646	1+
251.03951	140	
251.91917	240	1+
251.95832	222	
252.09537	348	1+
252.11456	154	
252.86056	140	
252.89587	410	1+
253.15604	164	
253.90995	266	1+
253.98343	138	
254.27847	224	
254.90561	318	1+
254.93959	264	
254.96601	2614	1+
255.07721	172	
255.13388	322	1+
256.96408	924	1+
257.03553	372	1+
257.06438	174	
257.17142	152	
257.89809	162	
258.88415	296	1+
258.90928	196	
258.95736	568	1+
258.99231	292	1+
259.05834	246	
260.19714	132	
260.84661	178	
260.99959	230	1+
261.20080	254	
262.17419	140	
262.96733	302	
263.05480	442	1+
263.14185	172	
263.82864	154	
263.84308	288	1+
264.91018	300	1+
264.96010	134	
265.01550	550	1+
265.03057	256	
265.10111	214	
266.04490	180	
266.86476	158	
266.92119	304	1+
266.99737	208	
267.98770	140	
268.00259	474	1+
268.06610	152	
268.16903	220	1+
268.37486	92	1+
269.00704	312	1+
269.02660	154	
269.11066	218	1+
269.19049	208	
270.09158	204	1+
270.31675	124	1+
270.93469	162	
272.93437	1018	1+
272.97935	350	1+
273.79446	270	1+
274.85488	330	1+
274.97252	136	
275.05347	242	
275.07142	438	1+
276.07135	438	1+
276.26168	180	1+
276.84202	298	1+
276.93949	150	
276.97453	146	
277.05045	170	
277.88582	138	
277.95917	354	1+
278.24732	130	
279.10481	340	1+
280.13822	302	1+
280.26244	130	
280.80912	192	1+
280.88223	194	
280.99297	156	
281.05039	666	1+
282.02348	542	1+
282.27614	740	1+
282.92266	188	
283.80862	138	
284.87797	130	
284.96990	148	
285.81364	156	
285.83391	142	
285.98042	152	
286.10090	184	
286.93229	182	1+
287.01143	194	1+
287.21283	182	1+
287.80456	168	
288.06296	984	1+
288.96077	250	1+
289.10757	142	
289.88219	134	
290.28859	130	1+
290.94154	232	1+
290.97685	272	1+
291.02200	158	
291.80414	150	
291.86438	350	1+
292.05803	772	1+
292.17004	296	1+
292.44062	156	
293.06134	534	1+
293.17376	226	1+
293.27087	354	1+
293.85295	156	
293.87010	262	1+
293.99582	174	1+
294.04533	382	1+
295.02646	150	
295.04994	334	1+
295.89743	134	
296.12133	194	
296.21571	148	
296.32693	354	1+
296.89040	416	1+
297.02586	132	
297.07128	144	
297.10023	214	1+
297.26030	274	1+
297.89040	392	1+
297.95060	268	1+
297.97162	298	1+
298.19586	224	1+
298.30477	206	1+
299.05947	644	1+
299.12278	198	1+
299.80152	214	1+
300.04039	188	1+
300.09984	216	
300.28587	174	1+
300.92831	228	1+
301.23432	220	1+
301.85503	280	1+
301.91667	180	1+
302.06590	486	1+
303.11302	194	
304.86629	260	1+
304.87686	258	1+
305.10275	254	1+
305.18875	180	
305.82247	180	
305.94783	204	1+
307.05738	162	
307.88902	190	
308.29164	822	1+
308.80404	148	
310.30759	136	
310.87641	394	
310.94014	260	1+
310.98599	186	1+
311.13230	142	
311.87941	560	1+
312.02580	144	
312.06128	134	1+
312.11575	212	1+
313.03012	224	
315.88378	140	
316.84771	136	
317.02122	158	1+
317.06258	204	1+
317.11854	138	
317.86807	424	1+
318.70854	148	
319.07853	154	
319.09696	164	
319.20059	278	1+
319.93538	180	1+
320.06444	204	1+
321.09815	160	
321.22278	466	1+
321.94370	294	1+
322.13334	638	1+
322.30447	450	1+
322.90105	148	1+
322.98750	270	1+
323.03718	154	
323.13612	406	1+
323.16465	312	1+
323.23810	1154	1+
323.26775	208	1+
323.27836	232	1+
323.30582	296	1+
323.99333	174	1+
324.19837	150	
324.89218	294	
325.01969	134	
325.12198	142	
325.25376	484	1+
325.90067	164	
326.17060	178	
326.34038	184	
326.82313	346	1+
327.26590	178	
328.75866	156	1+
328.88356	412	1+
329.08880	144	
332.05633	158	
332.08732	808	1+
332.97044	144	
333.05941	136	
336.14173	138	
337.05578	172	1+
337.09914	144	
337.21660	170	
338.10392	132	
338.33940	294	1+
338.88279	132	
340.07003	144	
340.08803	296	1+
340.10476	144	
340.14057	150	
340.16413	170	
340.25129	746	1+
340.30050	136	
340.35159	162	
340.39137	368	1+
341.09044	196	1+
341.15308	142	
341.30878	602	1+
341.90271	150	
342.22732	146	
342.28723	158	
342.90643	466	1+
343.20341	408	1+
344.01832	154	1+
344.10581	384	1+
344.13019	182	1+
344.20747	310	1+
344.96413	242	1+
345.19237	270	1+
345.90845	146	1+
END IONS

###FS:    #m/z: 507.84477 #charge 1+
###MS: 5
###MSMS: 7
BEGIN IONS
TITLE=Cmpd 5, +MS2(507.8448), 28.2-35.2eV, 0.1min #7
RTINSECONDS=7.3725
SCANS=5,7
PEPMASS=507.84477	614244
CHARGE=1+
190.92603	196	1+
191.95581	666	1+
196.01681	374	1+
200.01317	244	
209.94299	414	
209.96093	204	1+
214.03452	232	1+
217.89781	264	
217.95415	336	
221.02348	238	1+
221.91457	272	1+
227.11441	248	
230.06956	212	1+
230.84908	622	1+
231.88012	196	1+
231.95773	234	1+
232.98963	274	1+
233.99485	166	1+
235.90297	310	1+
235.96321	244	1+
236.08644	446	1+
239.95676	248	1+
240.91132	344	1+
240.95924	176	1+
241.03798	304	1+
241.85346	156	1+
241.88326	294	1+
243.12381	238	1+
244.03557	300	
244.39407	300	1+
244.91475	200	1+
245.08677	424	1+
245.89491	280	1+
246.00325	224	
246.08696	254	1+
246.11396	270	1+
247.94153	210	1+
248.03146	492	1+
249.11969	342	1+
249.88383	214	
250.11995	200	1+
250.84647	306	1+
250.97136	770	1+
251.10517	298	1+
252.05051	466	1+
252.07685	216	
252.99317	194	1+
253.05169	350	1+
254.09543	456	1+
254.14935	186	1+
255.89494	238	1+
256.01965	220	
256.05167	284	1+
256.13114	350	1+
256.79632	218	1+
257.85709	654	1+
257.95238	390	1+
258.88471	270	1+
260.10528	502	1+
261.06038	598	1+
261.13120	402	1+
262.02575	226	
262.65463	286	1+
263.10845	416	1+
263.89215	192	1+
265.19629	202	1+
266.01101	264	1+
266.09225	218	
266.16736	558	1+
266.45846	182	1+
266.86095	460	1+
267.02702	352	1+
267.13622	320	
267.42842	270	1+
268.06917	208	
268.85971	482	1+
268.93989	382	1+
269.11817	340	1+
269.94272	280	1+
270.02236	204	1+
270.74988	234	1+
270.85870	412	
271.87578	918	1+
272.59410	94	1+
272.85243	2352	1+
272.99050	230	
273.09534	250	1+
273.80429	240	
273.95206	344	
274.01297	298	1+
274.12312	244	
275.96163	244	1+
276.10563	306	1+
276.12731	182	1+
276.15594	534	1+
276.79407	268	1+
276.91849	238	1+
276.98974	224	1+
277.04601	196	1+
277.16003	440	1+
277.85563	244	1+
277.92249	186	1+
278.38916	290	
278.42220	150	1+
278.91626	490	1+
279.10512	554	1+
279.13362	506	1+
279.88924	312	
279.92448	360	1+
280.18658	200	1+
280.85512	220	
280.95261	522	1+
281.37749	772	1+
281.92490	532	1+
281.98330	586	1+
282.01189	458	1+
282.98972	324	1+
283.09880	274	1+
283.12312	414	1+
283.85802	388	
283.89890	140	1+
284.05728	324	1+
284.12402	296	1+
284.87631	448	1+
284.93777	274	
284.96705	258	
285.54074	198	1+
285.81454	200	1+
285.94127	1816	1+
286.14143	324	1+
287.03994	258	
287.89258	206	
287.96671	348	1+
288.02761	352	1+
288.86921	1344	
289.00204	236	
289.88110	2126	
290.38625	594	1+
290.86236	5496	1+
291.03766	552	1+
291.13698	532	1+
291.39111	332	1+
291.87865	1638	1+
291.92545	358	1+
291.95549	368	1+
291.98232	398	1+
292.10836	330	
292.91044	270	1+
293.12139	1078	1+
293.67289	102	1+
293.87307	12126	1+
294.12641	922	1+
294.38437	550	1+
295.15508	360	1+
295.29779	134	1+
296.03341	242	1+
296.15637	232	1+
296.88184	1580	1+
296.90892	440	1+
297.03724	170	1+
297.10099	422	1+
297.13558	526	1+
297.21251	280	1+
297.44144	134	1+
297.81709	274	
297.85116	1248	1+
298.13775	464	1+
298.85343	1064	1+
298.87769	2468	1+
298.96724	226	
299.81245	246	1+
300.01506	386	1+
300.04611	530	1+
300.62973	180	1+
300.85893	1620	1+
300.93280	436	1+
301.05166	382	1+
302.09990	556	1+
302.13743	602	1+
302.16710	502	1+
302.20357	182	1+
302.79494	248	1+
302.85898	260	
302.88429	334	
303.05080	172	1+
303.10549	420	1+
303.84977	248	
303.95064	852	1+
304.82145	262	1+
304.88055	742	1+
304.97742	338	1+
305.85326	486	1+
305.96116	226	
306.07030	390	1+
306.12240	220	
306.21835	140	1+
306.85499	314	1+
306.98065	300	1+
307.28858	502	1+
307.79912	470	1+
307.89012	2548	
308.14040	1538	1+
308.17871	416	1+
308.79521	306	1+
308.81699	202	1+
308.87992	3916	1+
309.29309	620	1+
309.41212	206	1+
309.91625	260	
309.96678	610	1+
309.99294	468	1+
310.01808	360	1+
310.11838	510	1+
310.15820	1912	1+
310.37723	386	1+
310.41383	178	1+
310.91640	216	
310.95099	410	1+
311.82893	346	1+
311.88310	25198	1+
312.00827	540	1+
312.09609	228	
312.11772	286	1+
312.40305	132	1+
312.71102	116	1+
313.98677	250	
314.02600	514	1+
314.09901	478	1+
314.13055	372	1+
314.30387	170	1+
314.86464	2292	1+
314.89384	2622	1+
314.93685	250	1+
314.96171	426	1+
315.82256	870	1+
315.84690	228	
316.13844	236	
316.38962	136	1+
316.81033	230	
316.86428	1846	1+
316.88564	2028	1+
317.16542	216	1+
317.20621	264	1+
317.28203	246	1+
317.93325	400	1+
318.07895	256	1+
318.79916	194	1+
318.86174	776	1+
318.93442	282	1+
319.04057	406	1+
319.08684	166	1+
319.16286	308	1+
320.16302	182	1+
320.88494	588	1+
320.96539	276	1+
321.02936	568	1+
321.18073	242	1+
322.03404	462	1+
323.24074	162	1+
323.85855	888	1+
323.96975	166	1+
324.06770	312	1+
324.13615	388	1+
324.86056	522	1+
325.01637	228	
325.04691	290	1+
325.90004	1290	1+
325.99677	538	1+
326.14941	440	1+
326.26366	180	1+
326.80375	398	1+
326.87956	416	
327.80818	290	1+
327.87874	1026	
327.89633	1088	
328.07610	202	1+
328.37339	466	
328.39986	270	
328.88499	542	
328.95498	280	
328.97565	524	1+
329.89488	1498	
329.97807	380	1+
330.14066	462	1+
330.16151	224	
330.83151	456	1+
330.88282	830	
331.48647	154	1+
331.89586	3850	1+
332.08710	512	1+
332.39214	302	1+
332.78985	224	1+
332.87665	2250	1+
332.90342	2236	1+
332.94762	596	1+
332.96733	238	
333.05522	318	1+
333.11986	422	1+
333.17324	252	
334.03567	402	1+
334.39560	210	
334.54580	200	1+
334.87663	322	
334.89971	1166	
335.84146	216	
335.88495	552	
335.93905	432	1+
336.00501	410	1+
336.04901	436	1+
336.09087	424	1+
336.11659	396	1+
336.32044	318	1+
336.77878	296	1+
336.87284	868	1+
336.89386	548	
336.94186	366	1+
337.05518	296	1+
337.09038	512	1+
337.12069	338	1+
337.17740	520	1+
337.32572	204	1+
337.38159	200	1+
337.87783	632	1+
338.25283	220	1+
338.75675	292	1+
338.89687	580	1+
338.96965	288	1+
339.05092	240	
339.25561	144	1+
339.40205	310	1+
339.54390	230	1+
339.87935	842	1+
339.90190	364	1+
339.97492	162	1+
340.29025	334	1+
340.94282	392	
341.00879	402	1+
341.04950	212	
342.01131	264	1+
342.11893	210	
342.13809	528	1+
342.20395	320	1+
342.86909	1022	1+
342.91918	310	1+
343.04794	208	
343.39922	292	1+
343.77134	182	1+
343.87724	642	1+
343.92333	260	1+
345.05659	356	1+
345.80635	210	1+
345.99017	220	
346.17512	216	
346.46650	168	1+
346.88749	498	1+
346.90946	262	
347.08353	286	1+
347.12920	584	1+
347.20446	236	1+
348.13516	412	1+
348.33104	318	1+
348.71586	140	1+
348.91500	244	
349.95404	984	1+
350.15054	466	1+
350.18970	252	1+
350.82924	822	1+
350.88315	1360	1+
350.91183	772	
350.95886	754	1+
351.03135	326	1+
351.07042	412	1+
351.10447	204	
351.17611	256	
351.72915	166	1+
351.83720	508	1+
351.85740	216	1+
352.11299	470	1+
352.16865	266	
352.90943	1388	1+
352.99412	302	1+
353.07348	278	
353.10821	314	1+
353.16142	220	
353.84592	890	1+
354.02178	510	1+
354.05051	470	1+
354.17857	438	1+
354.79183	214	1+
354.89978	682	1+
354.97569	370	1+
355.18541	316	1+
355.21105	232	1+
355.35266	424	1+
355.55960	256	1+
355.89375	530	1+
355.92391	212	
357.07622	446	1+
357.90933	608	1+
358.10962	368	1+
358.13943	328	1+
359.02402	308	1+
359.11321	238	1+
359.18107	514	1+
359.72306	284	1+
359.85141	310	1+
360.95379	480	1+
360.99278	224	1+
361.11722	354	1+
361.84618	326	1+
361.87903	208	
361.93559	206	
362.37252	194	1+
362.64738	252	1+
363.10914	386	1+
363.75086	246	1+
363.87934	770	1+
364.18759	216	
364.84496	920	1+
365.99995	216	
366.01981	170	1+
366.07880	360	1+
366.11889	294	1+
366.18483	518	1+
366.36086	218	
366.83758	4760	1+
366.98263	338	1+
367.08282	302	1+
367.13560	242	1+
367.78440	308	1+
368.18404	526	1+
368.78762	216	1+
368.86803	600	1+
368.89819	822	1+
369.07913	246	
369.15332	732	1+
370.02219	370	1+
370.15842	456	1+
370.78157	640	1+
371.13303	234	
371.19003	244	
371.20619	208	
371.90847	272	
372.17015	694	1+
372.86889	258	1+
373.06966	312	1+
373.19479	234	
373.97451	522	1+
374.10886	352	1+
374.13151	178	1+
374.81158	614	1+
374.84780	216	
374.89240	354	
374.92984	226	1+
375.02486	346	1+
375.25764	140	1+
375.36295	394	1+
375.72133	200	1+
375.79395	226	
375.93099	152	1+
376.17638	270	1+
376.22261	224	
376.88333	674	1+
377.15985	214	1+
377.21459	354	1+
377.38740	302	1+
377.86857	260	
377.88377	386	1+
377.96066	202	1+
378.10267	496	1+
378.99850	218	1+
379.13621	230	
379.81129	326	1+
379.89329	494	1+
380.11803	622	1+
380.85637	876	1+
381.10226	338	
381.12336	430	1+
381.17584	314	1+
381.23556	320	1+
381.34880	162	1+
381.51408	232	1+
381.61817	182	1+
381.89263	258	1+
381.93053	276	1+
382.06780	402	1+
382.09720	234	
382.85644	922	1+
383.02114	232	1+
383.06894	278	1+
383.11293	690	1+
383.33691	332	1+
384.13984	454	1+
384.21363	922	1+
384.84948	11064	1+
384.89165	728	1+
385.10858	426	1+
385.18628	656	1+
385.21773	784	1+
385.96839	230	1+
386.39763	302	1+
387.06446	300	1+
387.13242	314	1+
387.16371	266	
387.22799	324	1+
388.00337	240	1+
388.06529	198	1+
388.79519	740	1+
388.92009	226	1+
389.04266	386	1+
389.20082	340	
389.86726	332	
390.05401	450	1+
390.18671	800	1+
390.36685	338	1+
390.84167	1040	
391.07416	458	1+
391.14827	246	1+
391.84188	604	
391.95091	348	1+
392.11472	438	1+
392.86541	2864	1+
393.02900	332	1+
393.12165	284	1+
393.26790	168	1+
393.45619	212	1+
393.79761	1178	1+
394.00920	112	1+
394.37496	280	1+
394.39772	218	
394.83410	1122	1+
394.86111	970	1+
394.90909	222	
394.95090	248	1+
394.99905	156	1+
395.08803	344	1+
395.95283	172	1+
396.14084	240	1+
396.46276	232	1+
396.85968	240	
397.06752	564	1+
397.11702	456	1+
397.85965	1230	1+
397.88993	382	1+
398.12009	352	1+
398.38416	180	1+
398.80997	466	1+
398.86263	1080	1+
398.89808	246	1+
399.05678	282	1+
399.16697	220	1+
399.21822	952	1+
399.32896	316	1+
399.78406	208	1+
399.81049	304	1+
401.11732	1188	1+
401.42706	258	1+
401.81153	308	1+
401.90488	214	
402.86584	4682	1+
403.05803	504	1+
403.22621	1020	1+
403.54531	168	1+
403.87123	3168	1+
404.17474	486	1+
404.34977	236	1+
405.87246	1696	
406.12701	736	1+
406.73112	308	1+
406.79978	290	
406.85631	644	
406.91531	246	
407.13332	604	1+
407.73540	222	1+
407.86455	18856	1+
408.06419	258	
408.09973	522	1+
408.17314	344	1+
408.64993	98	1+
408.92801	674	1+
408.97996	224	
409.02764	196	1+
409.22481	258	1+
409.81256	424	
410.17014	536	1+
410.81320	204	
410.87465	3918	1+
411.06234	322	1+
411.10608	232	
411.17770	372	1+
411.20290	484	1+
411.81080	1146	
412.12498	372	1+
412.37036	214	
412.84468	2014	1+
412.86702	942	1+
413.07522	1680	1+
413.81021	336	1+
414.12977	380	1+
414.18839	800	1+
414.26373	232	1+
414.84263	422	1+
414.88069	264	
415.19386	658	1+
415.84631	282	1+
415.87168	1042	1+
416.18250	210	1+
416.21360	304	1+
416.30105	122	1+
416.33340	238	1+
416.87497	712	1+
416.91415	240	1+
417.24067	256	1+
417.40114	242	1+
417.74070	196	1+
418.08212	142	1+
418.40500	208	1+
418.82287	224	1+
418.89339	306	1+
419.13921	564	
419.27877	190	1+
419.68679	160	1+
420.14379	670	1+
420.41585	192	1+
421.11556	292	1+
421.88273	1828	1+
421.94563	310	1+
422.07496	332	1+
422.21231	384	1+
422.26692	152	1+
422.72739	136	1+
422.81028	332	1+
422.86324	308	
423.01997	196	1+
423.14121	1116	1+
423.16411	212	
423.36194	360	1+
423.88427	696	1+
424.78667	330	1+
424.86539	460	
425.13680	1000	1+
425.21295	578	1+
425.31381	242	1+
425.87959	1114	
425.95012	248	
426.13632	702	1+
426.21863	412	1+
426.24637	254	
426.33956	234	1+
426.77397	408	1+
426.86162	4212	1+
426.94044	466	1+
426.98140	516	1+
427.08142	724	1+
427.98651	408	1+
428.06484	252	1+
428.09287	486	1+
428.20495	202	1+
428.88509	6546	1+
429.09891	278	1+
429.13688	566	1+
430.13983	494	1+
430.19207	324	1+
430.41045	254	1+
430.79554	206	
430.86042	2418	1+
430.88245	834	
431.23288	408	1+
431.77397	310	1+
431.86721	1542	1+
433.20844	358	1+
434.88789	628	
434.96932	284	1+
435.00884	212	1+
435.15353	238	
435.19782	266	1+
435.80696	228	1+
435.86275	1186	1+
436.01170	180	1+
436.24963	288	1+
436.36400	168	1+
437.06104	176	1+
437.14523	652	1+
437.24956	216	1+
438.74421	236	
438.83343	290	1+
439.10760	300	1+
439.13530	390	1+
439.89342	1888	1+
440.11384	188	1+
440.95136	214	1+
442.15072	1262	1+
442.68622	160	1+
442.87532	222	
442.93694	274	1+
443.24193	326	
444.14581	934	1+
444.38181	532	1+
444.87228	3202	1+
444.93166	192	1+
445.14959	500	1+
445.40710	190	1+
446.06567	266	1+
446.46848	144	1+
446.79267	512	1+
446.87634	360	
446.89258	734	1+
447.11488	216	
447.23225	470	1+
447.29794	272	1+
447.73802	154	1+
448.16102	542	1+
448.30073	200	1+
448.89006	1352	1+
449.01989	260	1+
449.60042	200	1+
450.76924	404	1+
450.87750	534	1+
450.97103	240	1+
451.16734	354	1+
451.26430	162	1+
451.33163	226	1+
451.90150	354	1+
452.98072	220	1+
453.17525	454	1+
453.61099	136	1+
453.87013	242	
453.89595	226	1+
454.18262	322	1+
454.21304	438	1+
454.84022	260	1+
455.76419	346	1+
455.79160	242	1+
455.90387	218	1+
457.07589	150	1+
457.76780	308	1+
457.90106	1926	1+
458.20347	290	1+
459.88851	316	1+
459.96697	156	1+
460.16365	1336	1+
460.24416	552	1+
462.15963	426	1+
462.78945	234	1+
462.88128	850	1+
463.32414	232	1+
464.88751	514	1+
465.08709	262	1+
465.13442	270	1+
465.17015	504	1+
466.28459	194	1+
466.32955	310	1+
467.29707	242	1+
467.59359	120	1+
467.78272	666	1+
467.88834	866	
468.12276	304	1+
468.72704	254	1+
468.77963	450	1+
468.83404	254	1+
468.88750	450	
468.93782	170	1+
469.12396	258	1+
469.17724	250	
469.91309	208	
470.10603	194	1+
470.22778	470	1+
470.94159	256	1+
471.13152	214	1+
471.26115	390	1+
471.94660	184	1+
472.06267	370	1+
472.10456	246	1+
472.26734	256	1+
473.31559	258	
474.35294	290	1+
475.36028	178	1+
475.74568	168	1+
475.76719	206	
476.10615	178	1+
476.82648	270	1+
477.72508	314	1+
477.82652	178	1+
478.10443	190	1+
478.73129	412	1+
479.78742	620	1+
480.78894	494	1+
481.23007	140	1+
482.09141	156	1+
483.29943	276	1+
484.30257	218	1+
484.33596	210	1+
485.09236	308	1+
485.79062	758	1+
485.84819	238	1+
485.90092	660	1+
486.09503	232	1+
486.37191	212	
486.75839	178	1+
486.79221	654	1+
486.86402	166	1+
487.26710	310	1+
488.15100	194	1+
488.30613	226	1+
488.44277	342	1+
489.12539	276	1+
489.20836	252	1+
489.24296	214	1+
489.41030	258	
489.95382	170	1+
490.35976	462	1+
490.41989	480	1+
490.46301	342	1+
490.71881	148	1+
490.80154	598	1+
490.87202	294	1+
490.90183	266	
491.42405	330	1+
491.84293	224	1+
491.87542	232	1+
492.24161	274	1+
492.29499	256	1+
493.11982	320	1+
493.19956	250	1+
493.32709	176	1+
494.12364	254	1+
494.19397	214	1+
494.82079	228	1+
495.09950	164	1+
495.79290	226	1+
497.06101	200	1+
497.23170	318	1+
498.74482	306	1+
499.80271	210	1+
502.18725	286	1+
502.48251	198	1+
502.70882	302	1+
502.77045	324	1+
502.81812	288	1+
503.35323	9284	1+
503.45758	304	
503.70927	194	1+
503.73496	128	1+
503.79887	392	1+
504.08826	290	1+
504.12557	328	1+
504.22927	550	1+
504.27323	1230	1+
504.39723	472	1+
504.47447	308	1+
504.50334	232	1+
504.61686	130	1+
505.23805	516	1+
505.31012	376	1+
505.34256	850	1+
505.40316	338	1+
505.50581	204	1+
505.76793	314	1+
505.87465	116	1+
506.24487	358	1+
506.44217	618	1+
506.68829	104	1+
506.76864	226	1+
506.83501	422	1+
507.03877	218	1+
507.14565	290	1+
507.18734	284	1+
507.48633	280	
507.79947	170	1+
507.84323	278	1+
507.87000	148	1+
508.01009	302	1+
508.12279	624	1+
508.18836	210	1+
508.49546	468	1+
509.00995	228	1+
509.10346	326	1+
509.12699	476	1+
509.24051	212	
509.25957	424	1+
509.30175	1352	1+
509.46800	356	1+
509.76987	130	1+
509.85648	640	1+
510.30591	1140	1+
510.37749	420	1+
510.42696	286	1+
510.46814	272	1+
511.18955	340	1+
511.38493	330	1+
511.63133	188	1+
512.08391	290	1+
512.10662	248	1+
512.19378	252	1+
512.48920	290	1+
513.38553	144	1+
END IONS

###FS:    #m/z: 336.94521 #charge 1+
###MS: 5
###MSMS: 8
BEGIN IONS
TITLE=Cmpd 6, +MS2(336.9452), 28.0-35.0eV, 0.2min #8
RTINSECONDS=8.1445
SCANS=5,8
PEPMASS=336.94521	502916
CHARGE=1+
182.86678	164	
189.86358	152	
190.92496	186	
192.03624	114	
192.89028	120	
195.97740	174	
196.88196	144	
204.00459	290	
205.01471	142	
205.94763	128	
209.94300	398	1+
210.88125	254	
211.90759	100	1+
211.94416	15902	1+
212.87743	1382	1+
213.93946	6212	1+
214.89481	142	
215.88636	1190	1+
215.93771	1042	1+
217.88293	222	
217.93867	382	
219.02912	208	
223.89631	134	
223.97489	200	
224.97138	148	
226.03536	120	
227.90052	142	
227.95228	116	
228.89217	194	
229.88186	146	
229.95505	13276	
230.15831	108	1+
230.88861	1536	1+
230.95576	392	
231.94835	6860	1+
232.03037	164	
232.11932	196	1+
232.92848	122	
233.04699	294	1+
233.89579	574	1+
233.99451	126	
235.89207	384	1+
235.94740	118	
236.01071	232	1+
236.07963	128	
236.85548	336	1+
238.95508	196	1+
239.90140	238	
240.01406	170	
241.16649	162	1+
241.88148	154	
243.03612	152	
243.07542	114	
244.03879	582	1+
244.85470	122	
245.98296	124	
246.05370	180	1+
246.08608	292	1+
246.87837	182	1+
246.97489	210	
247.08776	346	1+
247.90381	112	
247.96506	2802	1+
248.03104	426	
248.89962	386	1+
248.92540	138	
248.98543	258	
249.03943	1654	1+
249.96159	1062	1+
249.98643	142	
251.91425	124	
252.83181	238	1+
252.97093	7278	1+
253.02855	232	1+
253.39496	130	1+
253.90436	338	1+
253.95680	180	
254.08809	150	
254.94210	144	
254.96559	3266	1+
255.07131	682	1+
255.34633	136	
256.84579	144	1+
256.88222	122	
256.91105	140	
256.92594	278	1+
256.96282	460	1+
257.05329	206	1+
258.02141	262	1+
258.96335	218	
259.00704	122	
259.16403	156	
260.05641	332	1+
260.06716	420	1+
261.97357	314	1+
263.05517	984	1+
263.83061	116	
264.13890	240	1+
265.01764	276	1+
265.05936	114	
267.84040	394	1+
268.95133	120	
270.12645	284	1+
270.78846	342	1+
270.81105	134	
270.98253	1280	1+
271.06413	274	1+
271.13135	198	1+
271.84553	366	1+
272.06946	160	1+
272.97694	248	
273.01082	314	1+
273.11468	126	
273.79280	256	1+
273.97163	500	1+
274.05071	200	
274.14135	124	
275.05304	260	
275.12919	114	
275.83543	194	1+
275.92253	140	
276.06032	256	
276.14039	190	1+
276.90484	112	
276.99866	112	
277.07368	470	1+
279.11014	278	1+
279.25209	232	1+
279.79425	122	
279.96191	124	
280.82761	130	
281.04606	998	1+
282.27677	158	
282.86695	150	
283.02822	296	
283.90902	216	1+
283.92867	154	
284.79836	144	1+
286.93479	158	1+
287.81008	200	
287.84846	150	
287.90777	170	1+
287.94002	190	1+
288.06482	386	1+
288.10787	118	
289.00482	420	1+
289.03994	194	1+
289.08871	148	
289.88098	132	
289.89899	148	
290.00845	280	1+
290.11372	324	1+
290.79509	180	1+
290.86011	160	1+
291.09089	122	
291.27854	268	1+
292.06002	148	
292.82926	162	
292.85822	136	
292.91663	118	
293.06469	764	1+
293.10676	198	1+
293.84541	252	1+
293.86816	130	
293.99755	306	1+
294.17923	164	
294.87504	120	
294.93635	118	
295.88541	162	
295.97096	128	
296.06901	138	
296.11721	118	
297.05827	162	
297.43128	190	1+
297.87406	166	
299.06620	246	
299.76395	148	
299.95827	112	
300.07029	112	
300.90569	120	
300.94275	126	
301.05527	114	
301.07842	170	
301.51749	152	
301.88773	294	1+
302.89025	176	1+
303.07631	112	
303.12730	274	1+
304.11046	300	1+
304.12854	212	1+
304.20040	112	
304.87313	120	
305.12231	176	1+
305.90282	158	
306.08416	116	
306.31306	244	1+
306.88453	544	1+
307.08336	416	1+
307.80002	168	
307.88893	362	1+
308.06482	118	
308.80346	126	
309.03143	114	
309.05761	140	
309.10065	122	
309.32081	164	
309.88105	208	
310.15231	252	1+
310.87535	886	1+
310.95328	170	
312.04769	248	1+
312.06255	148	
312.08736	226	1+
312.13098	140	
312.87641	136	
313.05216	158	1+
313.90101	240	1+
314.76107	184	1+
314.90460	276	1+
315.04772	144	
315.15713	354	1+
315.27123	118	
316.04376	196	1+
317.08443	142	
318.02960	130	
318.20409	256	1+
318.82584	170	
321.22047	202	
321.29479	136	
321.91184	214	1+
322.31609	150	
322.84927	112	
323.13905	288	1+
323.24225	138	
323.88411	480	1+
324.32399	148	
326.96500	112	
327.89562	194	1+
328.80962	166	
329.89884	184	1+
330.07830	136	
330.26644	122	
330.88031	182	
331.11556	114	
332.98607	186	
333.08827	130	
333.09615	118	
333.18390	270	1+
333.32942	122	
334.06694	294	1+
334.16699	130	
334.96564	256	1+
336.09165	142	
336.21225	326	1+
337.02896	270	1+
337.09180	568	1+
337.18701	220	
337.21533	252	1+
337.25514	258	1+
337.39078	118	
338.17384	372	1+
338.27950	122	
339.30076	130	
340.16045	176	1+
340.90268	168	1+
340.99922	154	1+
342.07327	124	
342.19281	116	
END IONS

###FS:    #m/z: 340.93985 #charge 1+
###MS: 9
###MSMS: 10
BEGIN IONS
TITLE=Cmpd 7, +MS2(340.9398), 28.0-35.0eV, 0.2min #10
RTINSECONDS=11.8405
SCANS=9-10
PEPMASS=340.93985	3000944
CHARGE=1+
100.72306	146	
189.97685	226	1+
192.88733	238	1+
192.92952	246	1+
196.88423	168	
199.88709	136	
204.00519	136	
205.94940	138	
205.97406	166	1+
206.01983	134	
206.92769	126	
207.40538	338	
207.87546	134	
208.29838	142	
208.88659	154	
208.95826	382	
209.89104	130	
209.94435	174	
210.93875	504	1+
212.88055	296	
213.88101	162	
213.93940	5118	1+
214.89290	132	
215.03181	176	1+
215.15009	168	
215.88729	996	1+
215.93781	884	1+
217.87813	448	1+
218.87966	278	1+
221.89122	286	
222.89297	172	
222.95156	402	1+
223.96388	308	1+
224.89920	152	
225.01708	132	
226.12388	138	
226.89318	214	
226.91829	198	1+
226.94571	220	
227.95458	136	
228.94675	198	
230.84610	144	
230.88813	732	1+
231.11961	204	1+
231.89052	462	1+
231.94956	3484	1+
233.89681	610	1+
233.94871	746	
234.07706	138	
235.86724	334	
235.89281	188	
235.94794	228	
235.97472	150	
238.05467	224	1+
239.10967	136	
239.18825	174	1+
239.90397	146	
240.23148	666	1+
240.95761	166	1+
241.07859	148	
241.85651	154	
242.01752	140	
242.88799	164	
242.94677	188	
243.87408	148	
243.95143	466	1+
244.03762	374	1+
244.88432	154	
244.95532	390	1+
245.98004	126	
246.97675	288	
247.93999	160	
247.98138	442	1+
248.03606	428	1+
248.87955	128	
248.89597	174	
248.98738	306	1+
249.04134	308	1+
249.96015	1722	1+
251.95721	404	1+
252.02385	172	1+
252.89491	166	
253.96510	142	
254.06909	130	
254.28188	142	
254.84706	248	
254.96644	2176	1+
255.07490	710	1+
255.83479	154	
256.90828	130	
256.96422	1088	1+
257.85667	168	
257.87895	252	1+
258.87940	176	1+
258.91079	208	
259.05741	190	
259.07613	128	
259.20192	152	
259.84850	238	1+
259.95716	200	
260.12510	232	1+
261.98574	190	
262.09464	240	1+
262.79642	144	
262.91887	180	
262.96950	426	1+
263.05469	388	1+
264.04827	338	1+
264.14954	294	1+
264.79649	130	1+
265.01565	188	
265.05911	268	1+
265.94929	182	
265.97142	296	1+
266.10017	140	
266.97466	244	1+
266.99700	188	
267.03642	258	1+
267.10800	244	1+
268.01069	392	1+
268.95313	152	
269.01458	276	1+
269.08600	208	1+
269.19471	166	
269.80005	146	
270.93637	218	1+
272.12499	212	1+
272.84592	436	1+
272.93401	808	
272.97480	146	
273.11028	144	
274.98053	128	
275.12887	154	1+
275.80929	128	
275.90803	162	1+
275.96143	246	1+
276.11811	224	1+
277.92203	174	
278.86694	300	1+
278.96191	486	1+
280.88233	152	
281.04762	302	
281.85386	298	1+
281.95387	186	1+
282.06352	140	
282.27845	534	1+
282.91766	184	
283.12787	202	1+
284.08220	132	
284.14385	218	
284.28986	210	1+
284.87573	278	1+
284.92763	222	
285.00646	212	1+
285.04777	232	1+
286.96596	146	
286.98130	134	
287.77826	186	1+
287.81056	388	1+
288.06373	578	1+
289.88030	364	1+
289.97549	228	1+
290.28382	136	
290.94845	292	1+
291.01512	212	1+
291.85723	132	
292.80127	162	
292.81557	124	
292.86072	130	
292.99997	258	1+
293.06626	288	1+
293.87282	358	1+
294.85230	152	
295.10410	134	
295.21520	236	1+
295.88808	246	1+
295.99446	338	1+
296.32936	128	
296.87323	128	
296.93301	126	
296.97110	426	1+
297.07053	258	
297.12406	190	
297.97245	288	1+
298.08429	184	
298.58201	146	
299.06192	414	1+
299.11193	144	
300.07273	138	
300.13235	302	1+
300.92579	130	
301.02369	360	1+
301.81266	148	1+
302.95163	136	
303.76558	160	
303.80986	132	
303.87544	252	1+
303.94382	172	
304.09530	168	
304.95282	222	
305.03623	158	
305.22351	126	
305.29576	186	1+
305.96269	230	1+
306.08910	170	
306.27984	142	
306.84086	194	1+
306.88205	128	
306.94029	170	1+
307.13149	152	
307.88694	298	
308.29520	212	
308.32326	198	1+
308.86950	258	1+
308.88438	200	
308.89874	218	
310.11842	132	
310.87544	478	
311.88600	452	1+
312.02653	350	1+
312.94424	174	1+
313.02909	250	1+
313.89302	396	1+
314.92970	134	
316.05277	208	1+
318.16292	158	
318.59826	162	
318.87652	264	1+
319.82864	146	
319.87368	216	1+
320.17413	228	1+
320.96270	158	1+
321.22172	132	
322.13369	532	1+
323.23840	682	1+
323.30257	274	
324.11121	140	
324.30256	222	
324.32512	146	
324.85774	144	
324.89555	390	1+
324.98423	262	1+
325.02654	156	
325.25173	142	
326.18201	198	
327.83134	358	1+
328.26861	224	
328.80465	218	1+
328.88839	270	
328.99535	206	1+
329.87579	184	
330.87468	162	
331.08799	496	1+
332.86358	152	1+
332.88135	130	
335.84872	122	1+
336.24472	258	1+
336.32537	142	
337.09045	206	
337.19187	356	1+
337.30076	350	1+
339.10420	204	
340.13932	190	
340.15442	128	
340.39382	136	
340.96666	184	1+
341.13413	208	1+
341.25066	160	
341.39767	134	
342.31137	278	
342.90376	546	1+
343.31684	142	
344.97471	130	
345.87522	258	1+
END IONS

###FS:    #m/z: 507.84489 #charge 1+
###MS: 9
###MSMS: 11
BEGIN IONS
TITLE=Cmpd 8, +MS2(507.8449), 28.2-35.2eV, 0.2min #11
RTINSECONDS=12.612
SCANS=9,11
PEPMASS=507.84489	638790
CHARGE=1+
191.95414	826	1+
196.01659	378	1+
197.89084	284	1+
199.88681	640	1+
205.03469	194	1+
209.94265	604	1+
217.89599	220	
217.95420	552	1+
223.11447	370	1+
228.96707	294	1+
230.84681	612	1+
232.09085	314	1+
233.09397	248	1+
235.90562	326	1+
238.06373	516	1+
238.09852	200	1+
239.02777	358	1+
240.08012	290	1+
243.39641	262	1+
244.99495	468	1+
245.90996	282	1+
246.05837	204	1+
246.43457	134	1+
246.88740	296	1+
246.97397	192	1+
247.85033	530	1+
248.08375	238	
248.16279	180	1+
248.85343	446	1+
249.88391	566	1+
250.96879	832	1+
251.07401	742	1+
254.89951	308	1+
254.95677	240	1+
255.08071	398	1+
255.13366	246	1+
255.22571	218	1+
256.05491	330	1+
256.08756	252	1+
256.87897	338	1+
257.04441	194	1+
257.88259	288	1+
258.78357	176	1+
259.87070	388	1+
259.91839	270	
260.91479	218	1+
261.01975	208	
261.13278	416	1+
262.10594	402	1+
262.13594	294	1+
263.05626	442	1+
263.91138	452	1+
264.41063	136	1+
265.09085	346	1+
265.95819	476	1+
266.13227	366	1+
266.16830	426	
266.37474	274	1+
266.86126	396	1+
267.07308	342	1+
267.92911	438	1+
268.10897	512	1+
268.98152	286	1+
269.00341	282	1+
269.87909	326	
269.89705	212	
270.05246	494	1+
270.85965	630	
271.87729	586	
271.91613	304	1+
272.08623	424	1+
272.85339	3210	1+
272.94173	488	1+
273.11733	294	1+
273.92424	300	1+
273.94697	354	1+
275.96624	304	1+
277.81784	426	1+
278.02379	310	1+
278.08499	208	
278.16651	230	1+
278.95098	264	1+
279.10637	668	1+
280.13006	210	
280.14912	526	1+
280.37479	1092	1+
280.86523	408	1+
280.93423	470	1+
281.03759	422	1+
281.37642	910	1+
281.87378	368	1+
281.90358	386	1+
282.04895	438	1+
282.07249	460	1+
282.12046	520	1+
282.16868	214	1+
282.96927	246	
283.12242	340	1+
283.96769	460	1+
284.87703	382	
284.89831	252	
284.91633	240	1+
284.97054	348	1+
285.13478	268	1+
285.15295	258	1+
285.49622	234	1+
285.78880	368	1+
285.83185	164	1+
285.87616	308	
285.94428	1208	
286.79010	272	1+
286.87147	212	
287.84283	346	
287.87190	200	
287.89303	264	
287.96929	406	1+
288.86787	678	
289.05977	354	1+
289.08844	420	1+
289.88161	1836	
289.92065	352	1+
290.13288	228	
290.38310	266	
290.86294	4952	1+
291.04583	426	1+
292.00369	264	1+
292.81199	282	
292.95294	398	1+
293.00720	170	1+
293.80593	470	1+
293.87329	13042	1+
294.12959	300	1+
294.23631	276	1+
294.38597	204	1+
294.47133	224	1+
295.00917	274	1+
296.13902	436	1+
296.85960	356	
296.87993	1410	1+
296.96349	340	1+
296.98704	232	
297.85326	1086	1+
297.94311	324	1+
298.01325	248	
298.80228	244	
298.85526	902	1+
298.87783	2030	1+
298.92083	206	
299.00168	228	
299.14447	236	1+
299.81353	214	
299.90457	636	1+
300.11244	338	1+
300.79388	286	1+
300.85603	1864	1+
300.90585	510	1+
300.96589	242	
301.01668	278	1+
301.17843	298	1+
301.35586	318	1+
301.40368	334	1+
302.88077	732	1+
303.01203	364	1+
303.14263	584	1+
303.95416	630	
304.01674	250	1+
304.03518	376	1+
304.14729	386	1+
304.26120	192	1+
304.82602	296	1+
304.85322	440	1+
305.85684	380	1+
305.87458	298	
305.94559	226	1+
305.97281	354	1+
306.12056	284	1+
306.16151	204	
306.79196	442	1+
306.83806	342	
306.87674	214	
306.97399	262	1+
307.03306	354	1+
307.06564	234	1+
307.28305	254	1+
307.79080	342	1+
307.89084	1734	
307.91851	254	
308.10129	208	
308.14167	1594	1+
308.79022	208	1+
308.88136	4130	1+
308.94629	430	1+
309.11518	356	1+
309.88798	2756	1+
309.98946	494	1+
310.07377	206	
310.15696	1594	1+
310.87629	328	
311.02365	318	
311.04318	202	
311.88270	26352	1+
312.11218	220	1+
312.17214	278	
312.34725	286	
312.97843	476	1+
313.03150	310	1+
313.07430	234	1+
313.16905	210	
313.28195	192	1+
313.32598	124	1+
314.35739	150	1+
314.72971	214	1+
314.86586	2106	1+
314.94224	444	1+
315.74069	148	1+
315.80722	230	
315.87306	354	
316.01239	158	1+
316.86451	1442	1+
316.88794	686	
317.07366	392	1+
317.88634	868	1+
318.17600	232	1+
318.50774	212	1+
318.86044	1410	1+
318.90901	204	
319.11671	322	1+
319.16078	208	
320.06540	180	1+
320.13900	332	1+
320.37862	292	1+
320.83125	170	1+
322.53647	226	1+
322.87849	388	1+
323.03468	312	1+
324.85904	766	1+
324.99821	226	
325.03493	604	1+
325.14575	504	1+
325.89902	1306	1+
327.02977	614	1+
327.12922	264	1+
327.19984	280	1+
327.88120	1694	1+
328.37071	504	
328.81113	332	1+
328.87135	460	
329.11975	260	
329.81188	222	1+
329.89550	2074	
330.17137	328	1+
330.87991	1154	
331.09859	402	1+
331.37643	190	1+
331.83082	200	
331.86741	216	
331.89315	3008	1+
332.01114	290	1+
332.10172	294	1+
332.53350	184	1+
332.67209	90	1+
332.87594	1914	1+
332.94783	990	1+
333.06384	274	
333.98296	458	1+
334.87416	204	
334.89856	1908	1+
335.06083	366	1+
335.15543	222	1+
335.77818	394	1+
335.84042	674	1+
335.88104	204	
335.93890	380	1+
336.10238	300	1+
336.15502	158	1+
336.40157	240	1+
336.88168	1100	1+
337.12921	408	1+
337.75010	172	1+
338.13114	294	1+
339.05523	710	1+
339.40388	372	1+
339.84690	378	1+
339.88164	418	
340.35402	310	1+
340.37580	158	1+
340.82474	200	1+
340.90370	392	1+
341.01204	596	1+
341.21932	114	1+
341.35712	256	1+
342.77132	208	1+
342.96053	404	1+
343.04656	462	1+
343.36663	204	1+
343.87611	660	
343.99566	296	1+
344.04695	322	1+
344.14939	250	1+
344.90079	464	1+
345.00557	328	1+
345.15697	176	1+
345.90825	288	1+
346.77513	298	1+
346.88095	458	
346.96020	268	1+
347.19605	242	1+
347.89627	818	1+
348.83992	362	1+
350.15885	224	1+
350.38757	196	1+
350.88450	1114	1+
350.91782	200	
350.96073	406	1+
351.10662	308	
351.43845	224	1+
351.52419	304	1+
351.78156	250	1+
351.86153	212	
351.90447	204	
351.99824	376	1+
352.01951	378	1+
352.06992	324	1+
352.13022	250	1+
352.17044	546	1+
352.77137	472	1+
352.91159	788	
353.02072	226	1+
353.13150	144	1+
353.25581	162	1+
353.85883	334	
353.91143	492	
354.79168	454	1+
354.83511	212	1+
354.90837	296	
355.02850	452	1+
355.06447	618	1+
355.17681	204	
355.55385	160	1+
355.89042	418	
356.36868	264	1+
356.78334	378	1+
356.83951	200	
356.85993	488	1+
356.88641	266	
356.96518	294	1+
357.83410	278	1+
358.83521	180	1+
358.90466	214	
359.13895	298	
360.23957	132	1+
360.79145	218	1+
361.14321	512	1+
361.19399	240	1+
361.86683	460	1+
362.01693	214	1+
362.78097	198	1+
362.84510	412	1+
362.86796	338	1+
364.07411	210	
364.84540	640	1+
365.88902	458	1+
366.18357	366	1+
366.56113	266	1+
366.75838	218	1+
366.83924	5252	1+
366.89307	310	1+
367.15722	398	1+
367.33323	182	1+
367.47705	174	1+
367.70923	508	1+
368.20057	148	1+
368.89825	222	
369.08554	408	1+
369.13314	204	
369.89014	282	
370.19372	338	1+
370.70460	164	1+
370.78489	342	
370.92175	200	
370.97858	278	1+
371.04036	362	1+
371.09336	420	1+
371.15950	268	1+
371.35846	184	1+
371.78360	244	
371.86777	364	1+
371.92799	288	1+
372.17718	200	
372.55438	196	1+
372.80704	470	1+
372.85438	290	
372.95927	236	1+
373.13949	220	1+
373.77588	302	1+
373.83463	472	1+
374.18230	388	1+
375.13360	236	1+
376.08385	286	1+
376.21749	168	1+
376.89346	372	1+
377.90035	214	1+
378.01677	432	1+
378.25702	250	1+
378.73194	288	1+
378.86832	210	
379.02066	364	1+
379.88062	248	1+
380.78491	214	
380.85707	960	1+
381.10773	244	
381.13977	252	1+
382.85497	946	1+
382.94054	432	1+
382.97139	342	1+
383.04143	360	1+
383.05899	258	
383.12301	608	1+
383.22291	232	1+
383.33140	194	1+
383.71829	220	1+
383.88662	520	1+
383.92064	402	1+
384.84893	11218	1+
385.25641	134	1+
386.19589	228	1+
386.79748	244	
386.89090	292	1+
387.10010	260	1+
387.12300	224	
387.99451	156	1+
388.16480	286	
388.79504	852	1+
389.20024	778	1+
389.86940	350	
389.97288	176	1+
390.17127	280	1+
390.84166	1340	
391.01330	328	1+
391.80087	256	
391.84261	932	
391.90865	488	1+
392.07582	216	
392.83517	584	
392.86251	3158	1+
392.91046	294	1+
393.11291	238	1+
393.19417	624	1+
393.52466	294	1+
393.79421	1078	1+
394.01323	216	1+
394.83436	1092	1+
394.90909	236	
394.98035	154	1+
395.07044	504	1+
395.31125	224	1+
395.40343	352	1+
395.86739	290	
396.40618	212	1+
397.16526	258	
397.75549	236	1+
397.81285	398	1+
397.89767	622	1+
397.98365	254	1+
398.12655	220	
398.82855	356	1+
398.86987	524	1+
399.13062	214	
399.80834	242	
400.11037	312	1+
400.86681	244	1+
401.11352	182	1+
401.14149	204	
401.16252	332	1+
401.80806	166	1+
402.86529	4612	1+
403.11275	226	
403.13664	206	
403.18713	344	1+
403.23213	394	
403.25849	192	1+
403.87025	2894	1+
404.02330	268	1+
404.05175	264	
404.12184	276	1+
405.09908	274	1+
405.19884	374	1+
405.86979	2274	1+
405.90958	354	1+
406.15963	186	1+
406.80876	248	
407.06662	380	1+
407.12844	336	1+
407.16284	130	1+
407.86564	20194	1+
408.77723	386	1+
408.92728	622	1+
409.81114	262	
410.08526	200	
410.15333	338	1+
410.18387	318	1+
410.44824	86	1+
410.59736	108	1+
410.73847	218	
410.84710	804	
410.87343	2268	1+
411.23074	280	1+
411.81144	1606	1+
412.11958	348	1+
412.32452	222	1+
412.36420	248	1+
412.60897	270	1+
412.84533	1652	1+
412.87085	732	
412.90792	424	1+
412.94664	240	1+
413.07463	798	
413.36459	174	1+
413.61216	222	1+
413.87196	426	
414.01884	228	1+
414.43413	172	1+
414.70773	244	1+
414.85520	270	
414.97760	260	1+
415.12104	324	1+
415.19092	536	1+
415.36530	130	1+
415.79367	190	1+
415.87160	382	
416.05933	298	1+
416.30918	248	1+
416.32495	256	1+
416.87549	694	1+
418.20206	266	1+
418.85462	412	1+
419.01544	310	1+
419.14535	390	
419.17293	226	1+
419.80497	318	1+
419.85720	274	1+
420.13055	244	1+
420.61177	258	1+
420.80633	266	1+
421.10151	412	1+
421.13438	172	1+
421.61450	166	1+
421.88426	678	
422.10342	352	1+
422.39956	230	
422.87958	502	
423.88577	376	
424.13696	1262	1+
424.82096	442	1+
424.86675	500	
425.01793	212	1+
425.82296	338	1+
425.87934	1918	
426.17846	200	
426.22136	242	1+
426.86149	3058	1+
426.93486	718	1+
427.73536	448	1+
427.99967	344	1+
428.85492	676	
428.88501	4216	1+
429.74236	968	1+
429.79572	242	1+
429.82507	384	1+
429.95661	268	1+
430.07412	212	
430.15254	206	
430.36089	214	1+
430.85970	1958	1+
430.88071	1186	
431.10420	302	
431.25824	330	1+
432.22703	280	1+
432.41580	136	1+
433.20203	200	
433.24657	338	1+
433.85382	476	1+
433.88431	658	1+
434.14338	428	1+
434.88661	460	1+
435.10771	306	1+
435.81613	268	1+
435.86301	720	1+
436.80880	166	1+
437.12442	286	1+
437.14711	556	1+
438.18499	254	1+
439.89470	1130	1+
440.10695	226	1+
440.15396	238	
440.99842	202	1+
441.87426	554	1+
442.15383	986	1+
443.23982	326	
443.31349	166	1+
444.10552	244	1+
444.14907	448	1+
444.87229	2372	1+
444.95328	406	1+
445.74594	362	1+
445.89285	816	1+
446.77745	220	
446.80436	394	1+
446.89367	574	1+
447.11308	226	1+
447.80590	248	1+
447.95388	208	1+
448.06495	226	1+
448.21372	374	1+
448.71858	278	1+
448.89531	638	
448.99354	274	1+
449.72414	230	1+
449.81307	454	1+
449.87699	1334	1+
450.13741	296	1+
450.25769	232	1+
450.27613	188	1+
450.69870	154	1+
450.77193	632	1+
450.89804	536	1+
451.20739	258	1+
451.87274	272	1+
452.09382	202	1+
453.04300	152	1+
453.15600	222	
453.20650	204	1+
454.17176	202	1+
457.90288	1868	1+
460.16395	836	1+
461.25810	318	1+
462.11265	154	1+
462.16477	508	1+
462.88769	746	1+
463.28365	232	1+
464.72802	200	1+
465.16852	220	
466.17466	204	
467.09800	210	1+
467.80539	330	1+
467.88865	1698	1+
468.77918	942	1+
468.83372	160	1+
469.06553	176	1+
469.29576	218	1+
470.16960	430	1+
470.29655	154	1+
470.86302	292	1+
470.94477	208	1+
473.13709	350	1+
473.23105	220	1+
473.26300	178	1+
473.49184	114	1+
474.71108	120	1+
475.04634	234	1+
476.76958	208	
477.72807	184	1+
478.22076	190	1+
482.11759	204	1+
484.76937	260	1+
485.79523	344	1+
485.89968	1022	1+
486.25937	290	1+
486.72856	216	1+
486.79594	270	1+
487.75665	372	1+
488.43145	548	1+
488.75391	314	1+
490.87365	204	
490.90420	216	
491.80009	294	1+
491.84915	278	1+
492.23163	138	1+
493.39810	296	1+
493.72774	266	1+
493.79541	332	1+
498.73616	398	1+
498.78406	290	1+
501.77093	184	1+
502.19164	218	1+
502.20401	194	1+
502.93470	196	1+
503.26851	752	1+
503.35263	3468	1+
503.75395	272	1+
503.79879	462	1+
503.93679	166	1+
504.27584	600	1+
504.40945	242	
504.51384	182	1+
504.69120	262	1+
504.80215	342	1+
505.10141	310	1+
505.32884	310	1+
505.43693	572	1+
505.46938	476	1+
505.69837	192	1+
506.23641	176	1+
506.43985	444	1+
507.05281	118	1+
507.28017	190	1+
507.33424	186	1+
507.38714	260	1+
507.41585	234	1+
507.52162	204	1+
507.55006	140	1+
507.76607	290	1+
507.93417	114	1+
508.41411	156	1+
508.80165	250	1+
509.46392	180	1+
509.85990	630	1+
510.15098	240	1+
510.22869	350	1+
510.30799	414	
510.50303	164	1+
511.09138	132	1+
511.23308	288	1+
512.88804	126	1+
513.25763	240	1+
END IONS

###FS:    #m/z: 336.94537 #charge 1+
###MS: 9
###MSMS: 12
BEGIN IONS
TITLE=Cmpd 9, +MS2(336.9454), 28.0-35.0eV, 0.3min #12
RTINSECONDS=13.3845
SCANS=9,12
PEPMASS=336.94537	451098
CHARGE=1+
186.01919	188	1+
196.88065	314	1+
205.01312	128	
210.54866	122	
210.88476	266	
211.89450	126	
211.94364	14090	
211.98256	106	
212.11657	108	
212.87877	1084	1+
212.94722	488	
213.93916	5672	1+
214.89609	170	
215.88686	1078	1+
215.93698	968	1+
217.88230	480	
217.93507	126	
219.02894	244	
219.86622	126	
221.89284	138	
222.02391	242	1+
222.95136	236	1+
222.97239	412	1+
224.92763	144	
226.89414	120	
227.78041	218	1+
228.89149	258	1+
228.95719	128	
229.90901	124	
229.95472	11116	1+
230.88805	2028	1+
231.02601	106	
231.03657	244	1+
231.95016	4476	1+
233.89670	494	
233.94908	716	1+
234.12600	294	1+
235.89288	270	1+
235.95413	178	
236.87769	104	
238.04608	182	
238.21531	128	
238.84912	112	
238.95037	134	1+
241.04828	296	
242.87441	138	1+
242.90093	114	
242.97944	120	
244.03766	198	1+
244.05581	206	1+
245.02315	184	1+
245.83099	118	
246.13131	214	1+
246.91028	144	
246.97432	334	
247.96536	2886	1+
248.03567	254	
248.90078	582	1+
248.98901	304	1+
249.03909	836	1+
249.48212	104	
249.96177	1552	1+
250.11202	120	
250.82798	114	
251.07609	142	
251.82742	112	
251.90861	126	
251.95940	304	
251.97357	194	
252.06860	174	
252.23089	126	
252.88986	108	
252.92391	112	
252.97096	6356	
253.04845	146	
253.08416	344	1+
253.79986	112	
253.83307	118	
253.90197	438	1+
253.93305	446	1+
253.97375	250	
254.01310	168	1+
254.16698	136	
254.93810	358	1+
254.96578	2810	1+
255.07611	668	1+
255.10588	236	1+
255.84863	184	1+
256.96402	628	1+
258.88183	118	
258.91443	142	
258.99356	186	1+
259.95582	126	
260.92995	200	1+
262.97654	122	
263.00109	120	
263.05428	608	1+
264.04617	114	
264.91504	106	
264.96233	138	
265.00230	114	
265.05224	218	1+
265.08544	122	
265.26096	168	1+
265.95303	146	
266.99684	374	1+
267.83710	902	1+
268.38468	232	1+
268.83846	652	1+
270.11102	254	1+
270.83811	186	
270.97920	854	1+
271.91505	408	1+
272.01965	124	
272.79147	208	1+
272.97704	248	1+
274.08750	130	
274.18862	130	
274.89586	166	1+
275.04987	198	
275.87461	142	
276.80671	124	
277.07711	196	
277.18831	140	
277.56024	110	
277.83875	132	
278.12811	202	1+
278.83598	408	1+
278.96428	126	
279.85835	184	1+
280.80641	106	
280.96419	142	
281.04943	390	
281.79985	482	1+
282.80727	326	1+
283.04363	114	
284.80694	114	
284.87613	222	
285.78665	110	
286.85229	258	
286.91533	252	1+
286.97402	208	1+
287.84815	156	
288.00158	106	
288.01257	136	
288.06343	472	1+
288.86919	106	
288.89482	142	
289.00956	316	1+
289.51242	108	
290.26698	160	
290.86394	202	
290.95398	142	
291.88959	238	1+
292.05826	652	1+
292.09157	106	
292.43631	184	
292.96009	260	1+
293.03077	248	
293.10719	158	
293.85988	392	1+
294.27832	186	
294.85919	276	1+
295.00471	148	
295.03557	108	
295.92080	162	
295.99148	326	1+
296.87238	152	
296.97516	262	
297.97460	134	
298.08105	204	
298.58304	116	
298.85053	150	
298.90888	136	
298.97133	114	
299.05923	362	1+
300.15010	150	1+
300.51579	218	
300.96315	140	
302.36811	230	1+
303.89901	262	1+
305.05226	126	
305.92930	180	1+
306.16532	112	
306.28143	204	1+
306.88040	452	1+
307.08054	188	
307.20425	104	
307.80328	188	
308.91059	108	
309.04674	106	
309.42521	146	
309.87451	124	
310.81619	110	
310.87606	136	
310.96855	206	
311.86528	446	1+
311.89156	334	1+
312.87106	268	1+
313.02595	146	
314.88991	128	
316.97435	128	
317.87662	144	
319.02479	290	1+
319.08535	438	1+
319.81969	122	
320.16064	152	
320.76008	122	
321.22221	106	
321.25677	132	
321.81246	140	
322.13042	332	1+
322.22592	142	
322.30827	130	
322.86576	212	1+
323.23888	368	
323.30448	140	
324.89160	228	
324.96487	202	1+
326.88821	118	
328.88958	406	1+
329.57951	108	
329.96567	238	
330.88062	226	1+
330.92200	132	
331.13090	120	
332.95622	214	1+
333.06320	114	
333.17054	160	
334.04624	196	1+
336.20138	106	
337.09748	230	
337.24854	116	
337.35632	140	
338.16892	180	
338.33651	144	
338.96358	154	
339.12736	312	1+
341.39387	142	
END IONS

###FS:    #m/z: 322.92949 #charge 1+
###MS: 13
###MSMS: 14
BEGIN IONS
TITLE=Cmpd 10, +MS2(322.9295), 28.0-35.0eV, 0.3min #14
RTINSECONDS=17.068
SCANS=13-14
PEPMASS=322.92949	5320656
CHARGE=1+
191.11596	128	
191.95468	490	
192.88613	346	1+
196.01804	110	
201.11026	118	
201.88679	232	1+
205.95082	666	1+
209.12634	142	
209.98262	110	
210.89931	324	1+
211.00276	128	
212.87641	110	
213.91697	106	
214.89591	136	
215.88793	628	1+
217.88032	220	
220.86752	448	1+
220.88605	152	
222.95207	998	1+
223.97578	124	
224.37400	120	
226.92301	128	
227.93408	200	
227.95422	168	
228.79377	126	
228.93077	158	
229.87354	110	
230.84708	170	
230.86101	530	1+
231.03538	120	
231.96080	114	
233.04270	148	
233.89696	694	1+
233.91199	142	
234.84733	166	
235.04473	124	
235.09432	220	1+
235.21563	158	
236.50755	116	
237.02178	210	1+
237.12482	152	
238.07604	310	1+
239.92218	124	
240.79918	136	
240.87357	160	
240.92399	172	
240.94033	674	
241.07157	152	
241.94017	422	
242.94177	1602	1+
243.88425	458	
244.87748	124	
244.93898	692	1+
245.87790	140	
246.97710	614	1+
248.84956	188	1+
248.89907	278	1+
249.03922	646	1+
250.83436	106	
250.94776	110	
251.07914	126	
251.92517	108	
251.93984	146	
251.96844	234	
252.23027	134	
252.97653	146	
253.83464	134	
254.00166	136	
254.90520	252	1+
255.02062	200	1+
255.10846	322	1+
257.79874	136	
257.95196	116	
257.98358	124	
258.02671	272	1+
258.81744	194	1+
258.82828	192	
258.98671	124	
259.02888	200	1+
259.16642	172	1+
260.00531	196	1+
260.13592	258	
261.89250	510	
261.98557	160	
262.83201	350	1+
262.85622	178	
262.98364	128	
263.05426	182	
263.06645	136	
263.90793	128	
263.98091	184	
264.09353	158	
264.98454	122	
265.06672	148	
265.86820	272	1+
265.95773	120	
267.00249	114	
268.12888	166	
268.91370	106	
269.00440	194	
270.27852	140	
270.79648	250	1+
270.86147	128	
271.07868	132	
271.84204	134	
271.86817	138	
272.78649	110	
273.79117	228	
274.79486	144	
274.85147	162	
274.98411	148	
275.05522	142	
275.11061	146	1+
276.19536	174	
276.81645	152	
276.84685	254	
277.07395	162	1+
277.99811	140	1+
278.06040	112	
278.85584	144	
278.94896	124	
279.09131	822	1+
279.14085	424	1+
279.22976	122	
280.03902	122	
280.16304	130	
280.80738	162	
280.86653	146	
280.91647	142	
281.09881	108	
281.25422	224	1+
281.85709	128	
282.05984	398	1+
282.10525	138	
282.27920	132	
282.85744	310	1+
283.79335	216	
284.29135	632	1+
284.78475	148	
284.81992	304	1+
284.90217	156	
284.92437	338	1+
284.96190	108	
286.86531	168	
286.92189	672	1+
288.99337	150	
289.13780	108	
289.78766	114	
289.80935	124	
289.87691	480	1+
290.54552	110	
290.85888	118	
291.80357	186	
292.05965	274	1+
292.16532	108	
293.06333	212	1+
293.85636	394	1+
293.87386	234	
294.17642	192	1+
294.24596	190	1+
295.07159	210	1+
295.88898	124	
295.90893	120	
296.81410	106	
297.89957	124	
298.99527	106	
299.85117	112	
299.98338	198	1+
300.06914	166	1+
300.72654	136	
301.87637	156	1+
302.24142	118	
303.09328	192	1+
303.11408	214	1+
303.91107	126	
303.95356	122	
305.11903	300	1+
305.87537	216	
305.89277	138	
306.12406	286	1+
306.88029	196	
307.08711	230	1+
307.28906	594	1+
307.80006	166	
307.88867	142	
308.29279	504	1+
309.02692	208	1+
309.87988	110	
310.30929	282	
310.87921	552	1+
310.91357	138	
312.02773	132	
313.02936	214	
316.05418	124	
318.12412	138	
318.88565	206	1+
319.04192	150	
319.08518	118	
320.07480	148	
320.15850	234	1+
320.82126	124	
321.17842	148	
323.15978	146	
323.23822	1276	1+
323.76626	120	
323.88427	132	
324.11152	112	
324.20199	112	
324.21356	122	
324.89152	666	1+
325.24852	140	
326.37994	122	
326.95940	346	1+
327.07455	118	
327.21568	110	
327.88064	478	1+
END IONS

###FS:    #m/z: 363.95600 #charge 1+
###MS: 13
###MSMS: 15
BEGIN IONS
TITLE=Cmpd 11, +MS2(363.9560), 28.0-35.0eV, 0.3min #15
RTINSECONDS=17.84
SCANS=13,15
PEPMASS=363.95600	1819486
CHARGE=1+
189.86194	1082	1+
191.85821	902	1+
196.87873	458	1+
198.03231	146	
203.95029	194	1+
207.40546	208	
207.87672	466	1+
208.94106	276	
209.94315	2788	1+
210.88390	404	
210.90528	204	1+
211.88912	214	
212.87820	3718	1+
214.89418	326	1+
216.41000	160	
218.91331	242	
219.89928	146	
222.95168	2796	1+
223.88491	156	
224.14374	154	1+
224.94795	3018	1+
224.99435	140	
225.95761	350	
226.17246	130	
226.83801	108	1+
226.89201	248	1+
226.94711	16622	1+
227.17395	122	
227.20111	196	1+
227.45355	84	1+
227.93014	172	
228.14593	128	
228.89312	1266	1+
228.94241	17368	
229.94247	1304	1+
230.78911	252	1+
230.88936	5974	
231.89268	134	
232.01819	220	
232.13755	134	
232.88712	1000	1+
234.88083	128	
235.82363	148	
235.90727	214	
236.95865	242	1+
237.82877	222	1+
238.06398	144	
238.21768	124	
239.22131	218	
239.90337	152	
240.14732	244	1+
240.88863	124	
240.94218	228	
240.96226	1418	1+
241.94176	224	
242.82016	194	1+
242.95841	1496	1+
244.80812	228	1+
244.95713	6994	1+
245.03156	180	1+
245.93939	246	
246.78285	136	
246.90749	326	1+
246.95248	8526	1+
247.07341	136	
248.03360	180	
248.89863	1846	1+
250.03964	210	1+
250.89878	296	1+
250.94582	184	
250.96714	426	1+
252.10808	190	
252.22306	128	
252.78770	128	
252.95636	150	
253.08211	146	
253.83678	128	
253.90360	202	
253.92074	122	
254.90169	160	
255.01816	124	
256.89951	128	
257.02916	148	
257.43964	198	1+
258.09754	138	
258.82385	120	
258.97246	350	
259.97570	178	
260.04745	124	
260.84490	146	
260.96874	1300	1+
261.83129	314	1+
262.02634	148	
262.08057	266	1+
262.77925	142	
262.81532	136	
262.95973	188	
263.82877	250	
263.97341	758	1+
264.06785	144	
264.90942	278	1+
264.96254	136	
265.78888	188	
266.05035	200	1+
266.14811	210	1+
266.24132	452	1+
266.79543	142	
266.81268	146	
267.78139	136	
267.91889	160	
267.97279	1258	1+
268.93298	244	1+
269.80616	158	
269.96807	1602	1+
270.06874	190	
270.56867	242	1+
270.80052	120	
270.88309	144	
271.01631	130	
271.84499	196	
271.91635	222	
272.93597	234	
273.90499	144	
274.06479	146	
274.79091	120	
275.05598	156	
275.90052	132	
276.07620	280	1+
276.84989	158	
276.86501	166	
277.00626	264	1+
277.10413	128	
277.80976	198	1+
277.87804	174	
277.91608	170	
278.85887	124	
278.90080	136	
278.94104	130	
279.10468	600	1+
279.87236	136	
279.98127	154	1+
280.08071	268	1+
280.79181	254	
281.00776	162	
281.17838	120	1+
281.50782	130	
281.79337	496	1+
282.92687	150	
283.06738	168	
283.09585	126	
283.85683	174	
283.90221	166	1+
283.98502	300	
284.05571	164	1+
284.87904	132	
285.11128	132	
285.84330	670	1+
285.93848	232	1+
286.86899	144	
286.91758	392	1+
288.05965	154	
288.79567	238	
288.80946	168	
288.85578	152	
289.00384	128	
289.06443	184	
289.86117	256	1+
289.92434	264	1+
290.78657	138	
291.03266	156	
292.16043	170	
292.86215	162	
293.06637	252	
293.11669	158	1+
294.08590	192	1+
294.43058	320	1+
295.05567	146	
295.11678	192	
298.07992	126	
298.80215	490	1+
298.98884	222	1+
299.86981	266	1+
300.09837	424	1+
300.79520	428	1+
300.82476	126	
300.90022	394	1+
301.86149	640	1+
301.96314	190	1+
302.20761	136	1+
302.99598	196	1+
303.80632	840	1+
303.85503	1458	1+
304.03340	156	
304.08565	208	1+
305.12030	172	1+
305.83739	352	1+
305.87861	126	
305.92563	344	1+
306.88381	318	
306.93182	248	1+
307.29072	376	1+
307.88190	134	
308.02524	138	
308.80397	348	1+
309.30806	366	1+
309.93664	352	1+
310.27156	192	1+
310.87895	604	1+
311.13042	130	
311.88685	434	1+
312.05484	142	1+
313.12671	164	
313.95404	254	1+
314.85394	208	
316.81398	170	
317.87574	244	1+
317.97724	356	1+
318.93725	482	1+
319.08358	176	
319.73347	130	
319.86698	244	
320.13385	118	
320.86746	440	1+
321.81769	418	1+
322.08096	278	1+
322.13852	124	
322.92874	624	1+
323.01688	126	
323.77265	172	1+
324.89517	246	1+
325.05224	140	
326.16068	140	
326.34539	146	1+
326.87243	538	1+
326.89372	150	
327.12417	130	
328.72052	168	
330.05857	176	1+
330.88635	476	1+
332.08557	380	1+
333.76718	202	1+
333.90917	204	1+
335.19399	142	
336.94297	550	1+
338.79441	132	
339.06654	210	1+
340.93696	570	1+
341.07496	162	1+
341.79068	186	1+
341.82953	136	
342.02913	148	
342.89283	244	1+
342.97087	248	1+
343.12190	214	1+
347.82250	212	1+
348.95326	120	
349.20202	204	1+
349.31956	234	
349.76237	122	
350.15697	158	
350.33944	210	1+
350.90914	202	
353.76219	238	1+
355.05279	168	
355.79193	158	
356.05101	308	1+
356.77540	266	1+
358.76835	228	1+
359.96339	182	1+
361.79587	150	1+
362.76936	282	1+
362.84419	196	
363.20923	122	
363.37082	142	
365.19938	126	
365.27958	278	1+
365.31478	254	1+
367.79282	140	
368.42270	330	1+
368.83891	120	
END IONS

###FS:    #m/z: 507.84482 #charge 1+
###MS: 13
###MSMS: 16
BEGIN IONS
TITLE=Cmpd 12, +MS2(507.8448), 28.2-35.2eV, 0.3min #16
RTINSECONDS=18.612
SCANS=13,16
PEPMASS=507.84482	710828
CHARGE=1+
191.95280	452	1+
196.01380	470	1+
199.88368	562	1+
208.95189	212	1+
210.02998	192	
213.02909	174	1+
217.89291	460	1+
218.89499	332	1+
224.97859	206	
225.87094	202	1+
227.95445	226	
228.05674	238	1+
230.84719	724	1+
231.01514	360	1+
231.88425	356	1+
232.01879	320	1+
234.88424	266	1+
235.07319	240	
239.00157	166	1+
240.96174	194	
241.85418	280	1+
241.87986	220	
242.10206	248	1+
243.93886	178	1+
244.03661	508	1+
245.97008	418	1+
248.85638	366	1+
249.08016	220	1+
249.88538	374	
249.96466	734	1+
251.38208	234	1+
252.07377	326	1+
252.90802	476	1+
254.08117	278	1+
254.97607	214	1+
255.90105	248	1+
256.04971	244	1+
256.85207	554	1+
257.85464	438	1+
258.89786	454	1+
259.95696	184	
260.88455	296	
261.05531	366	1+
261.10792	358	1+
261.92404	268	1+
262.11130	304	1+
262.14027	228	1+
263.07697	310	1+
265.96105	356	1+
266.16678	552	1+
266.96582	216	1+
267.86528	280	1+
268.10880	304	1+
269.06873	242	1+
269.89491	234	
269.91389	304	1+
270.51142	192	1+
270.85729	638	
270.88680	196	
271.38359	282	1+
271.79197	266	1+
271.87238	1284	1+
271.99771	382	1+
272.85303	1786	1+
272.87414	804	1+
272.94893	230	1+
273.97524	176	1+
276.07997	470	1+
276.14618	256	1+
276.79907	512	1+
276.86062	382	1+
277.14520	368	1+
277.39095	312	1+
277.81616	242	1+
278.00273	236	1+
279.05269	404	1+
279.10636	704	1+
279.13481	260	
279.37931	344	1+
280.11049	516	1+
280.85376	190	
281.12839	306	1+
281.37979	630	1+
282.02268	294	1+
282.84626	222	1+
283.09335	338	1+
285.14288	160	1+
285.94147	1022	1+
286.39915	256	1+
287.75484	162	1+
287.89494	252	
287.96652	238	
288.86814	780	
288.89298	198	
289.32661	252	1+
289.78604	214	1+
289.88208	1814	
290.38393	226	
290.86513	3436	1+
291.03281	280	1+
291.78973	216	1+
291.95993	348	1+
292.86830	624	
292.88314	292	
293.87304	9308	1+
294.12329	318	
294.37258	184	
294.80622	222	
295.13163	302	1+
295.89666	194	
296.51792	110	1+
296.85877	470	
296.88186	684	1+
296.95201	206	
297.01064	234	
297.08514	244	1+
297.30065	116	1+
297.40763	332	1+
297.81661	304	
298.05812	144	1+
298.13140	292	1+
298.37940	228	
298.85401	694	1+
298.87791	1196	1+
299.10801	338	1+
300.00033	186	1+
300.85595	824	
300.98120	394	1+
301.85861	552	
301.98561	260	1+
302.10152	346	1+
302.85930	328	
302.88448	466	1+
303.12751	232	1+
303.82620	186	
303.86417	278	
303.96799	208	
304.15249	186	
304.39293	256	
304.81935	244	1+
304.88020	208	
305.03381	408	1+
305.85566	288	
306.16298	200	
306.87605	292	
306.99848	504	1+
307.29356	392	1+
307.89042	1536	
307.99748	442	1+
308.06110	358	1+
308.14035	1662	1+
308.17956	190	
308.88142	3480	1+
309.09173	186	1+
309.38521	132	1+
309.41019	264	1+
309.87093	950	
309.88781	2238	1+
310.02622	242	
310.11928	364	1+
310.15667	1310	1+
310.30331	198	1+
310.37491	292	1+
310.83323	346	1+
311.81404	226	
311.83568	212	1+
311.88289	22192	1+
312.05651	268	1+
312.81429	258	1+
312.94024	260	
312.96507	268	
312.97683	808	1+
313.12205	286	1+
313.91671	266	1+
314.57574	114	1+
314.86388	1790	1+
315.43457	208	1+
315.82940	282	
315.95076	198	
316.53866	182	1+
316.86677	1034	1+
316.88892	508	
317.38101	264	1+
317.77026	102	1+
317.81741	542	1+
317.88903	632	1+
318.85974	796	1+
320.89256	324	1+
321.86148	662	1+
321.97074	318	1+
321.99189	276	1+
322.02527	262	
322.94635	416	1+
323.09572	214	1+
324.05979	200	
324.09941	154	1+
324.92661	270	
325.03910	276	1+
325.14879	264	
325.89996	1398	1+
326.96363	182	1+
327.16384	200	1+
327.87686	1738	1+
327.89520	892	
328.06193	386	1+
328.09320	462	1+
328.37071	656	1+
328.83197	290	1+
329.87102	286	
329.89462	1402	
330.12648	318	1+
330.87982	536	
330.95665	332	1+
331.89376	2066	1+
332.09277	238	1+
332.81962	500	1+
332.83321	354	1+
332.85335	192	
332.87406	2438	1+
332.94892	486	1+
332.99112	300	1+
333.26893	114	1+
333.82450	418	1+
333.94366	126	1+
333.99611	214	1+
334.16002	170	1+
334.77375	264	1+
334.89912	592	
335.08168	546	1+
335.88448	334	
336.87031	212	
336.90175	314	
336.94332	622	1+
337.01294	426	1+
337.05391	226	
337.37820	290	1+
337.84650	260	1+
337.87739	706	1+
339.13952	576	1+
339.17475	238	1+
339.87794	752	
339.96837	260	1+
340.90161	202	
340.94101	268	1+
341.04908	354	
341.97832	252	1+
343.87447	686	1+
343.93443	204	1+
344.12784	220	
344.71480	260	1+
344.75748	212	1+
344.97697	200	1+
345.82676	358	1+
345.87173	644	1+
346.13007	328	1+
346.36693	424	1+
346.90543	626	1+
346.96087	250	1+
347.16128	290	1+
347.91102	488	1+
347.93453	208	
348.88395	280	
349.85868	236	
349.89600	214	
350.01219	244	
350.14647	288	1+
350.88777	580	
350.96028	560	1+
351.06137	356	1+
351.18372	216	
351.77183	488	1+
351.85366	202	
351.87888	262	
351.89936	1100	1+
352.11952	198	1+
352.14074	232	1+
352.77991	508	1+
352.96764	184	1+
353.85175	974	1+
354.01661	428	1+
354.13263	224	1+
354.89028	570	1+
354.90514	446	1+
355.01242	484	1+
355.13636	150	1+
355.17982	292	1+
355.71420	216	1+
355.85581	158	1+
356.17992	200	1+
356.38139	192	
356.83368	190	
357.16816	194	1+
357.82637	386	1+
357.91579	260	
358.82713	264	1+
359.04161	184	
359.08639	194	1+
359.34178	180	1+
360.16881	208	
360.45094	242	1+
360.95723	320	
361.71786	346	1+
361.78639	302	1+
362.35002	216	1+
362.38854	274	1+
362.71982	254	1+
362.84770	390	1+
362.87074	504	1+
363.14729	204	1+
364.84665	332	
365.01363	256	1+
365.83955	194	
365.87574	580	1+
365.96632	276	1+
366.08398	454	1+
366.83740	4890	1+
367.05017	208	
367.08687	398	1+
367.14400	226	1+
367.70762	584	1+
368.89287	528	1+
369.13815	246	1+
369.33766	240	1+
370.00333	212	1+
370.38422	206	1+
370.78261	616	1+
370.83959	200	
371.18716	360	1+
371.84120	268	
372.04794	178	1+
372.17370	222	1+
372.42261	220	1+
372.71808	424	1+
372.85759	878	1+
373.71648	288	1+
373.98250	180	1+
374.81564	400	1+
375.36642	302	1+
375.88874	284	
376.91824	270	1+
377.87075	994	1+
377.88894	230	
378.77299	250	1+
379.38355	388	1+
380.11432	458	1+
380.14743	370	1+
380.19550	242	1+
380.73374	290	1+
380.78767	596	1+
380.85910	418	
381.05525	334	1+
381.79256	510	1+
381.85744	268	
382.75629	242	1+
382.85850	898	1+
383.12048	468	1+
383.20943	148	1+
383.71851	350	1+
383.96174	484	1+
384.07519	372	1+
384.84962	9048	1+
384.89166	486	1+
385.11426	314	1+
385.16583	176	1+
385.39655	244	1+
385.94424	190	1+
386.04606	192	
386.89952	274	1+
386.93487	166	1+
388.39267	414	1+
388.79173	436	
388.84399	284	
388.88820	398	1+
389.04861	484	1+
389.20025	582	1+
389.39749	248	1+
389.71976	336	1+
389.79681	240	
389.86608	184	
390.02597	186	
390.05265	294	1+
390.13647	134	1+
390.84114	1716	1+
391.80643	204	
392.07515	592	1+
392.83140	290	
392.86372	1256	1+
392.89648	290	1+
393.19660	520	1+
393.32751	254	1+
393.79920	1144	1+
393.84363	258	
394.10113	290	1+
394.83477	748	
394.86293	974	1+
395.90681	212	1+
396.40621	190	1+
397.86325	796	1+
397.90086	356	1+
398.12883	286	1+
398.90661	298	1+
399.13475	182	1+
399.22059	368	1+
400.86684	568	1+
400.96502	238	1+
401.12431	864	1+
401.92807	186	
402.86522	4002	1+
403.08357	238	
403.75193	174	1+
403.86999	2570	1+
404.36463	172	1+
404.78696	236	
405.21606	344	1+
405.77804	278	1+
405.87200	1586	1+
406.13522	206	1+
406.85574	322	
407.71899	676	1+
407.86538	15454	1+
408.07071	376	1+
409.60987	96	1+
409.81672	212	
410.08194	232	
410.72734	224	
410.84811	772	1+
410.87395	1190	1+
411.31540	270	1+
411.76890	250	1+
411.80809	1376	1+
411.93612	272	1+
411.96566	220	1+
412.14517	214	1+
412.31839	216	1+
412.35983	316	1+
412.68872	162	1+
412.72517	744	1+
412.84532	1090	
412.91822	320	1+
413.07398	800	1+
413.14402	140	1+
413.21521	212	
413.36435	252	1+
413.87655	514	
414.34948	202	1+
414.86636	342	
415.19602	326	1+
415.81931	314	1+
415.84139	520	1+
415.87182	882	1+
416.87563	808	1+
416.92424	460	1+
418.05663	226	1+
418.85667	264	1+
419.13755	204	
419.79762	226	1+
421.03234	228	1+
421.13276	462	1+
421.88184	1608	1+
422.20840	230	1+
422.94025	270	1+
423.69860	242	1+
423.87343	346	
423.89147	348	
424.14317	390	
424.81888	272	1+
424.88078	218	
425.15348	230	
425.44379	154	1+
425.75005	220	1+
425.79949	380	1+
425.87731	1506	
426.13781	220	
426.17396	270	1+
426.80220	320	1+
426.86120	2558	1+
426.94068	654	1+
427.09266	554	1+
427.13893	290	1+
427.73467	1242	1+
428.86095	522	
428.88423	2144	1+
428.94124	224	1+
429.06477	302	1+
430.73829	588	1+
430.86393	502	
430.87011	1670	1+
431.86976	1124	1+
432.70217	188	
432.94348	210	1+
433.86654	216	
434.81990	214	1+
434.89045	562	1+
435.15043	326	1+
435.85939	424	1+
436.65125	100	1+
436.89083	200	
437.15021	216	
438.15166	206	1+
438.89477	234	
439.89593	458	
440.00503	192	1+
440.41513	198	1+
440.76561	190	1+
440.87338	226	1+
440.89784	266	
441.91969	186	1+
442.15452	642	1+
442.89206	220	
444.14970	350	1+
444.39007	488	1+
444.87212	2784	1+
445.74287	398	1+
445.83262	330	1+
446.87310	350	
446.89862	326	
447.22474	312	1+
447.68406	114	1+
447.87241	218	
448.81447	180	1+
448.87892	1518	1+
449.87938	1548	1+
450.74133	302	1+
450.77000	444	1+
450.82979	228	
451.90181	372	1+
452.10838	258	1+
453.17486	220	1+
453.25690	200	1+
456.82288	158	1+
457.70874	234	1+
457.90580	670	
458.59134	210	1+
458.90577	500	
459.16114	616	1+
459.88921	190	
460.16424	514	1+
460.88417	188	
461.13328	142	1+
462.15602	298	1+
462.38804	138	1+
462.71368	256	1+
462.88196	954	1+
464.20485	202	1+
464.88551	282	1+
466.16146	338	1+
467.16503	228	1+
467.88890	1118	1+
468.75340	188	
468.77696	548	1+
469.77953	360	1+
469.89577	194	
470.12517	204	
471.25102	166	1+
472.05018	186	1+
473.11562	156	1+
475.24427	224	1+
476.32340	146	1+
476.77496	304	1+
483.17294	194	1+
485.90095	1052	1+
486.84190	370	1+
487.24459	322	1+
487.28110	188	
487.71375	216	1+
488.14447	176	1+
490.28578	216	1+
491.61798	116	1+
491.80041	292	
491.85424	282	1+
491.90808	208	1+
492.80653	192	
497.26666	280	1+
499.73412	362	1+
502.72346	240	1+
503.35359	836	1+
503.46196	216	1+
504.27094	276	1+
504.35708	520	1+
504.40240	310	1+
504.50493	212	1+
504.78327	248	1+
505.33075	528	1+
505.40024	198	1+
505.43696	616	1+
506.27525	270	1+
506.47885	208	1+
507.46457	202	1+
507.84197	220	
507.86247	296	1+
508.18731	150	1+
508.28568	580	1+
508.34823	330	1+
508.78366	310	1+
509.13584	336	1+
509.28970	476	1+
509.37418	250	1+
509.78903	220	1+
509.85715	702	
509.91338	182	1+
510.42629	226	1+
510.50362	110	1+
511.74877	158	1+
END IONS

###FS:    #m/z: 322.92988 #charge 1+
###MS: 17
###MSMS: 18
BEGIN IONS
TITLE=Cmpd 13, +MS2(322.9299), 28.0-35.0eV, 0.4min #18
RTINSECONDS=22.2845
SCANS=17-18
PEPMASS=322.92988	5310918
CHARGE=1+
191.95475	316	
192.88934	178	
196.88239	204	
199.88864	242	
202.85116	168	
204.00374	182	1+
205.95043	322	1+
209.12763	186	
209.94358	450	1+
210.99610	120	
212.87619	132	
212.89617	122	
214.89504	220	
215.88611	304	
217.87988	98	
220.86748	300	
222.95522	1082	1+
223.95951	760	1+
224.49527	104	
226.89653	124	
227.78588	112	
227.82282	144	
227.95206	170	
228.90514	236	1+
229.88592	482	1+
229.94856	164	
229.96957	120	
230.84882	250	1+
230.88615	332	1+
231.11550	158	
232.04631	472	1+
233.04772	342	1+
233.07982	96	
233.11201	118	
233.89984	184	
234.82058	182	1+
234.89641	262	1+
235.03521	282	1+
236.94384	150	
238.82673	116	
238.87773	162	
238.96689	148	
239.07375	148	
239.78830	318	1+
239.88226	142	
239.95406	140	
240.82144	314	1+
240.88996	96	
240.94025	950	
240.96235	408	
241.87118	120	
241.94334	608	
242.32523	100	
242.79136	150	
242.82595	128	
242.94133	2168	1+
243.88419	194	
244.03600	258	1+
244.08785	194	1+
244.12833	106	
244.44397	100	
244.93929	778	1+
245.84112	228	1+
245.97745	110	
246.97504	700	1+
247.94460	110	
248.03108	260	
249.03975	300	
250.90187	110	
250.95101	118	
251.78905	216	
252.97570	150	
253.05646	140	
253.83303	184	
253.96556	232	1+
254.96908	164	1+
255.10774	146	
255.90875	280	1+
256.84446	134	
257.79856	228	
258.04365	248	1+
258.97082	260	1+
259.83967	132	
260.17442	120	
260.80422	110	
260.84499	148	
260.98386	140	
261.83142	598	1+
262.04520	106	
262.83489	390	1+
263.82597	194	
263.90490	164	
263.92229	134	
263.98084	472	1+
264.06759	106	
264.91536	258	1+
266.02954	112	
266.25021	106	
266.84043	144	
266.88620	138	
267.83915	152	
267.90888	216	1+
268.00208	146	
268.13898	126	
268.79188	112	
269.79659	118	
271.91777	138	
272.84958	178	
272.89528	194	
273.05051	182	
273.79485	308	
273.91955	122	
274.04667	102	
274.15425	110	
275.07009	148	
276.80088	254	1+
276.82041	130	
276.84406	194	
276.89089	120	
277.07580	100	
277.09355	112	
278.79012	194	1+
278.94411	124	
279.01661	106	
279.08893	834	1+
279.79336	162	1+
280.93162	102	
281.87127	150	
282.05513	156	
282.78471	308	1+
282.80968	116	
282.95214	102	
284.06955	130	
284.29235	864	1+
284.87216	222	
286.91673	294	1+
287.86307	164	
289.07401	98	
289.87884	124	
290.78913	144	
290.84846	420	1+
290.88180	168	
291.80054	122	
292.05846	130	
293.06734	138	
293.43701	102	
293.80759	208	1+
293.87508	164	
293.89453	108	
294.18175	120	
294.86446	264	1+
295.89556	114	
296.12865	118	
296.30466	102	
296.82049	336	1+
296.85862	308	1+
296.90748	150	1+
297.05132	166	
298.42041	128	
298.80228	168	
299.07261	138	
299.78418	250	1+
300.05835	270	1+
301.15827	100	
301.86838	98	
302.24381	108	
303.94972	104	
304.05358	106	
304.81217	194	1+
305.02427	140	
305.29621	104	
306.81052	106	
306.83052	148	1+
306.87957	116	
307.08252	122	
307.21477	108	
307.79905	408	1+
307.88846	502	1+
308.03515	104	
308.28991	458	1+
308.86942	162	
308.92983	176	1+
309.13421	170	
309.81801	130	
310.30743	362	
310.87432	212	
311.02578	218	1+
311.88505	162	
312.75715	174	1+
312.82142	160	
313.02385	136	
313.88389	104	
314.82421	146	
314.87685	98	
315.15865	98	
317.12354	160	1+
318.32406	106	
318.93154	140	
319.07940	108	
320.16072	328	1+
321.76174	122	
323.23829	594	
323.30784	212	1+
323.89076	652	1+
324.13760	114	
324.16632	216	1+
324.20131	152	
324.24032	336	
326.88952	192	
327.38505	100	
327.74767	178	1+
END IONS

###FS:    #m/z: 363.95638 #charge 1+
###MS: 17
###MSMS: 19
BEGIN IONS
TITLE=Cmpd 14, +MS2(363.9564), 28.0-35.0eV, 0.4min #19
RTINSECONDS=23.0565
SCANS=17,19
PEPMASS=363.95638	1897844
CHARGE=1+
182.86971	128	
189.86262	978	1+
191.85834	1218	1+
191.95295	150	
192.92534	126	
196.88412	222	
197.09628	214	1+
197.88867	148	
204.90233	158	
205.94972	290	1+
207.40231	228	
207.87452	780	1+
207.95034	290	
208.94235	208	
209.87001	174	
209.94334	2708	1+
210.88516	744	1+
212.04783	114	
212.87788	5328	1+
214.89326	426	1+
216.41249	448	
218.91490	254	
219.13344	124	
220.85934	112	
222.95195	1560	1+
223.00462	136	
224.39978	198	1+
224.94826	3438	1+
225.88602	118	
226.11323	218	1+
226.89141	132	
226.94720	16108	1+
226.97438	294	
227.78664	274	1+
227.99580	182	1+
228.89465	1654	
228.94210	19608	1+
230.88932	7096	1+
231.06346	148	
232.00884	162	1+
232.11455	204	1+
232.79608	176	1+
232.88390	982	1+
233.04372	326	1+
233.93589	138	
234.88052	594	1+
237.00269	276	1+
237.91101	254	1+
238.41978	392	1+
239.06895	120	
239.42216	324	1+
240.81968	290	1+
240.94012	176	
240.96300	2034	1+
241.89273	150	
241.94240	328	
242.79703	120	
242.89489	136	
242.94427	454	
242.95959	1046	1+
244.03751	288	1+
244.95704	8742	1+
245.83209	124	
246.62007	130	1+
246.90547	458	1+
246.95323	9400	1+
248.90080	1732	1+
249.03904	204	
249.20425	222	1+
249.94236	458	1+
250.89293	202	
250.94560	386	1+
250.96829	560	1+
251.00452	214	1+
251.03438	188	1+
253.79057	132	
253.83551	178	
253.90546	630	
253.92371	134	
254.83455	138	
254.89381	134	
254.97127	128	
257.00779	206	1+
257.79703	168	
258.83765	160	
258.87686	146	
258.90179	180	1+
258.97471	204	
260.56065	124	
260.82918	172	
260.96934	924	1+
261.83478	116	
261.93148	164	
261.98572	124	
262.80268	152	
262.83079	444	1+
263.00613	286	1+
263.04977	198	
263.97821	272	
264.22671	200	1+
264.82116	202	
264.91271	466	1+
264.96175	184	
265.04006	194	1+
265.91333	290	1+
265.97524	178	
266.08403	146	
266.09746	186	1+
266.84815	146	
266.86600	162	
267.78342	324	1+
267.97278	1152	1+
268.84073	208	1+
268.90597	212	1+
268.93538	250	1+
268.95484	166	
269.11819	118	
269.85571	138	
269.92448	132	
269.96714	1238	1+
270.09815	190	1+
270.88509	242	1+
271.84356	302	
271.91377	130	
271.95309	290	1+
272.80564	124	
272.93363	120	
272.95164	188	1+
273.84508	288	1+
274.80149	192	1+
274.84736	246	1+
276.84842	274	
278.02373	312	1+
278.93939	290	1+
279.06496	120	
279.10050	116	
279.79211	290	
280.00095	168	
280.79124	228	
280.86464	138	
281.11701	260	1+
281.36356	126	
281.79371	140	
281.86040	136	
281.89064	122	
282.81449	414	1+
282.85665	362	1+
283.78523	334	1+
283.81765	278	1+
283.86057	228	1+
283.98040	250	1+
285.84548	1146	1+
285.94537	184	1+
286.04541	244	1+
286.77983	114	
286.91229	196	
287.91835	124	
288.05446	312	1+
288.79230	540	1+
288.92357	122	
289.10349	118	
289.89664	156	
290.10827	262	1+
290.86040	134	
292.18084	306	1+
292.86625	298	1+
293.06447	142	
294.03252	256	1+
294.27790	166	
294.80699	118	
294.93757	184	1+
295.86438	158	
296.88134	236	1+
296.92148	218	1+
297.80159	622	1+
298.80276	522	1+
298.85635	376	1+
298.86485	362	1+
299.37362	260	1+
300.95555	116	
300.98471	118	
301.82390	142	
301.85837	206	
301.87957	350	1+
301.92287	320	1+
302.21936	276	1+
302.80710	772	1+
303.04086	142	
303.22179	214	1+
303.80974	464	1+
303.85599	2280	1+
304.02040	162	1+
304.44649	168	
304.83138	122	
304.87137	132	
304.93996	176	
304.96099	266	1+
305.82570	250	1+
305.85184	202	1+
306.29044	130	
306.87640	116	
307.28790	236	1+
308.29396	168	1+
308.87680	154	
309.81881	178	1+
309.86558	112	
309.88884	144	
309.93543	124	
310.87906	186	
311.88708	244	
312.87333	174	
312.88873	140	
312.90398	266	1+
313.03048	136	
313.08263	200	1+
313.96091	148	
314.88245	356	1+
315.81201	482	1+
315.93109	242	1+
317.29321	218	1+
317.96949	114	
318.12236	132	
318.83794	122	
319.82429	144	
319.86785	144	
319.93559	160	
320.93112	142	
320.94671	246	1+
321.10905	152	
321.30088	132	
321.73930	158	1+
321.81642	502	1+
321.86721	372	1+
322.14876	126	
322.30358	260	1+
322.92945	488	
323.24438	118	
323.87726	270	1+
324.04955	170	1+
324.24592	144	
324.74767	216	1+
324.79979	136	
325.86932	1722	1+
326.87485	1466	1+
327.05601	130	
327.16837	130	
328.98678	170	
329.10805	114	
329.87254	138	
330.75770	170	1+
332.09281	174	
333.90357	192	1+
334.96487	144	
336.14390	182	1+
336.16748	202	1+
336.94458	808	1+
337.83303	188	
338.00961	120	
338.87071	152	
339.13855	128	
339.83093	604	1+
340.94032	490	1+
341.74948	218	1+
341.82264	138	
343.18836	178	
343.27617	118	
343.83547	114	
343.87069	172	1+
345.07178	118	1+
347.19588	120	
349.32402	246	
349.98023	240	1+
351.16223	114	
352.19162	128	
353.75599	170	
354.76155	182	
356.05053	206	1+
358.77404	126	
358.92075	194	1+
362.01423	246	1+
363.15268	156	
363.30366	278	1+
364.10490	124	
364.19487	122	
365.35652	132	
367.15326	116	
368.42143	182	
368.83006	182	1+
END IONS

###FS:    #m/z: 336.94588 #charge 1+
###MS: 17
###MSMS: 20
BEGIN IONS
TITLE=Cmpd 15, +MS2(336.9459), 28.0-35.0eV, 0.4min #20
RTINSECONDS=23.8285
SCANS=17,20
PEPMASS=336.94588	442726
CHARGE=1+
109.63358	106	
121.23550	102	
182.86507	146	
192.89475	94	
196.88608	184	
198.62440	94	
205.95020	166	
206.97274	282	1+
207.04615	118	
207.94114	94	
209.94277	124	
210.88255	344	1+
211.94389	9292	
212.87928	2354	1+
212.94855	378	
213.89595	100	
213.93885	3604	
214.86085	104	
214.93514	630	1+
215.88755	602	1+
215.93783	524	1+
216.96292	96	
217.85618	150	
217.88218	210	
217.93598	132	
218.84619	138	
221.89652	112	
221.96926	182	1+
223.79247	184	1+
223.96021	140	
223.97979	180	1+
225.53768	108	
225.89236	246	1+
226.97185	114	
227.89274	464	1+
227.95151	178	
229.06902	112	1+
229.95478	7166	1+
230.88950	3250	1+
231.86830	114	
231.95062	4198	1+
232.82612	194	
233.39428	108	
233.89830	496	1+
233.94911	732	1+
235.82240	160	
235.86814	120	
235.89691	366	1+
235.94355	158	
238.46029	98	
239.16061	96	
239.90005	134	
239.98054	354	1+
240.83548	122	
241.04835	94	
241.10525	162	
241.94911	180	
244.36706	96	
244.78628	106	
245.97509	162	
245.98800	126	
246.15550	104	
246.90326	134	
246.97644	488	
247.90975	96	
247.96488	2234	
248.84622	112	
248.89865	1128	1+
248.98261	266	1+
249.03892	300	
249.09350	168	1+
249.96039	1234	1+
250.83158	560	1+
251.03078	150	
251.96463	242	
252.87118	130	
252.97036	5558	1+
253.83294	106	
253.90497	606	1+
254.08796	108	
254.80299	108	
254.94074	248	
254.96568	2844	1+
255.07497	194	1+
255.58570	114	
256.89552	192	1+
256.91681	320	1+
258.84125	220	1+
258.85428	130	
258.88713	214	1+
259.84796	156	1+
259.95786	298	1+
261.02865	102	
261.09001	140	
261.85840	130	
261.98591	154	1+
262.79503	172	
262.89110	200	1+
263.82699	362	1+
264.87634	132	
266.86069	298	1+
266.99470	124	
267.04316	132	
267.83496	1162	1+
268.83633	870	1+
268.92726	160	1+
268.97870	100	
269.00323	108	
270.05045	96	
270.98001	598	1+
271.79889	166	
271.84482	110	
271.91849	284	1+
271.94663	200	1+
272.78840	234	1+
272.82199	158	
272.97937	360	1+
274.91523	94	
275.01098	94	
275.80958	132	
276.18924	96	
276.85268	296	
277.00745	144	
277.07247	106	
277.11220	200	1+
277.83862	138	
278.83494	680	1+
278.96041	296	1+
279.96381	198	1+
280.10373	176	
280.15193	158	
281.04899	222	
281.85106	138	
281.86812	136	
282.07162	202	1+
282.81109	258	1+
282.93320	104	
283.02430	220	1+
283.86987	242	
284.85638	116	
285.02012	138	
285.85606	198	
285.92055	144	
286.85150	568	
287.81188	258	1+
287.84858	286	
288.02684	220	1+
290.86236	154	
291.09809	208	1+
291.80579	214	
291.82234	136	
292.85122	434	1+
293.00158	96	
293.05422	180	1+
293.14971	126	
293.59666	142	
293.85328	306	1+
293.86702	108	
293.99436	154	
294.17531	162	
294.28939	100	
294.97262	416	1+
295.97322	314	1+
296.81041	338	1+
296.92062	234	1+
296.96560	142	
297.83710	112	
298.86035	152	
299.06064	148	
299.91796	158	
300.12409	184	1+
300.54253	94	
300.84288	246	1+
300.86828	120	
303.04148	106	
303.42731	94	
304.61372	108	
304.81215	142	
305.42428	208	1+
305.87573	490	1+
306.03520	154	
306.84940	124	
306.88125	360	1+
307.09119	290	1+
307.80238	518	1+
308.29781	214	1+
308.86445	112	
309.03039	166	
309.86186	130	
310.57248	98	
310.87704	212	
311.10933	106	
311.85724	168	
311.88292	132	
312.82610	130	
312.87041	228	
313.80626	176	1+
313.87713	122	
315.02037	96	
315.85471	134	
317.91093	102	
319.12441	120	
319.83573	220	1+
319.97029	214	1+
320.15897	122	
321.91692	96	
323.14023	126	
323.23746	128	
324.75545	100	
324.89512	118	
325.77060	94	
325.89729	326	1+
326.90449	286	1+
327.71149	144	
328.88846	214	
331.17164	118	
332.82835	112	
332.94147	112	
333.74586	100	
335.17896	160	
335.89238	142	
336.90468	104	
337.18062	202	
337.22066	104	
337.25085	162	
338.16519	144	
END IONS

###FS:    #m/z: 322.92985 #charge 1+
###MS: 21
###MSMS: 22
BEGIN IONS
TITLE=Cmpd 16, +MS2(322.9299), 28.0-35.0eV, 0.5min #22
RTINSECONDS=27.498
SCANS=21-22
PEPMASS=322.92985	5328320
CHARGE=1+
185.54580	106	
191.95692	180	
192.02076	188	
194.49943	132	
196.88458	218	
205.95032	350	1+
207.97273	174	
209.08497	94	
210.88406	314	1+
214.05301	106	
215.88604	678	1+
217.86745	262	1+
217.95334	110	
219.92288	96	
220.86812	202	
221.94446	230	
221.96631	176	
222.06483	160	
222.95438	1380	1+
226.15275	96	
227.88143	156	
227.93471	190	1+
227.95158	260	
228.01398	100	
228.89703	116	
228.96120	112	
230.84720	128	
230.86319	156	
230.88890	332	1+
232.81656	196	1+
232.90779	152	
233.02681	136	1+
233.89938	128	
234.07593	292	1+
235.43813	106	
235.88249	108	
236.01004	206	1+
236.77756	108	
236.89264	104	
237.79321	108	
238.04342	98	
238.87595	104	
239.07665	122	
239.78873	242	1+
240.87774	136	
240.94252	698	
240.96106	432	
241.01686	160	
241.81753	256	1+
241.87887	106	
241.94251	744	
242.79158	140	
242.94109	3216	1+
242.97414	220	1+
243.11810	112	1+
243.88116	556	1+
244.79324	374	1+
244.83179	212	1+
244.93881	754	1+
245.14144	100	
246.43317	100	
246.93909	150	
246.97673	412	1+
247.38602	164	
247.94824	146	
248.42433	100	
248.84932	232	
248.90114	154	
249.84207	128	
250.04464	114	
250.05782	100	
250.09768	100	
250.85648	124	
250.96800	144	
251.97680	98	
252.85169	134	
253.83773	250	
253.92196	200	
254.83391	148	
255.10610	188	
255.50340	114	
255.80106	136	
256.83381	122	
256.89424	112	
257.79795	150	
258.18127	102	
259.96621	142	
260.01599	94	
260.09638	230	1+
260.83058	280	1+
260.84915	190	1+
261.88806	116	
262.83558	298	
262.89679	112	
262.97262	300	1+
263.01941	120	
263.82836	220	
264.83701	174	
265.06070	140	
266.84950	100	
267.01498	104	
268.79446	114	
268.85139	220	1+
268.90134	112	
268.96068	212	
269.79979	444	1+
270.89685	160	
272.13225	104	
272.81997	130	
272.85000	140	
273.79060	174	
273.80902	164	
274.79384	120	
274.84704	144	
275.06321	260	1+
276.84633	216	
277.04299	104	
278.03292	100	
279.03704	112	
279.08926	914	1+
279.90338	110	
280.03361	104	
280.82533	140	
280.96531	212	1+
281.11679	94	
281.22393	94	
282.00470	102	
282.79030	326	1+
283.06566	216	
283.09645	128	
283.87388	146	
283.97242	146	
284.02723	106	
284.29232	610	1+
284.91874	110	
285.86369	128	
286.06119	238	1+
286.79376	126	
286.92200	326	
287.13105	96	
289.81059	168	
290.86699	136	
291.48683	106	
291.80350	234	1+
292.94680	96	
293.06604	144	
294.85714	250	1+
295.88957	112	
296.01718	106	
296.80720	320	1+
299.05824	166	
299.83457	116	
300.05423	104	
302.80676	186	1+
302.88090	104	
304.19954	104	
305.06297	104	
305.10460	198	1+
305.15070	138	
305.90106	116	
306.88077	116	
307.79554	358	
308.29533	254	1+
308.86433	112	
309.04239	100	
309.90325	154	
310.01450	222	1+
310.05604	148	
310.30878	594	1+
310.87288	308	
310.89640	228	1+
310.91705	250	1+
311.81744	100	
311.87397	544	1+
312.80225	114	
312.82190	140	
313.03696	130	
313.80803	280	1+
314.90885	104	
317.73278	126	
317.90054	154	
318.17318	274	1+
318.76044	126	
320.32720	100	
322.30413	96	
322.96735	112	
323.05074	132	
323.23892	646	1+
323.29728	100	
323.88465	122	
323.99853	98	
324.20567	140	
324.89174	178	
325.89750	100	
326.12557	166	1+
326.24463	124	
326.88626	146	
328.18508	100	
END IONS

###FS:    #m/z: 340.94020 #charge 1+
###MS: 21
###MSMS: 23
BEGIN IONS
TITLE=Cmpd 17, +MS2(340.9402), 28.0-35.0eV, 0.5min #23
RTINSECONDS=28.27
SCANS=21,23
PEPMASS=340.94020	2965806
CHARGE=1+
189.86413	172	
190.86387	230	
190.92837	154	
192.92639	318	
196.88327	186	
196.92193	200	1+
197.89297	136	
205.01788	164	
205.94914	194	
207.87229	496	1+
209.94502	170	
210.94047	286	1+
212.87890	232	
212.89770	112	
213.81107	108	
213.88047	188	
213.93867	3194	1+
214.87969	120	
214.88391	754	1+
215.88574	638	1+
215.93626	742	
216.40991	102	
217.86180	128	
217.88184	286	
217.93509	234	
222.81252	124	
222.95715	610	1+
223.96249	444	1+
225.88519	134	
225.95104	106	
226.94441	278	
226.96803	104	
227.95204	274	
228.94098	168	
230.84796	130	
230.88943	656	
231.89029	462	
231.92011	98	
231.94969	2964	1+
232.88728	282	
233.89704	986	1+
233.94492	794	1+
234.79675	212	1+
235.13566	110	
235.86629	198	
235.89267	270	
235.96333	186	1+
237.86855	98	
237.89578	104	
238.83023	126	
238.89709	358	1+
239.20615	104	
239.84371	176	1+
239.89853	378	1+
240.22645	314	1+
240.96154	172	
242.94160	142	
243.04534	146	
244.95635	116	
245.97668	314	1+
246.97921	272	1+
247.00450	222	1+
247.03150	210	1+
248.20415	100	
248.85431	102	
248.88359	116	
248.90035	504	1+
248.97639	140	
249.12377	100	
249.82966	258	1+
249.96110	496	1+
250.02945	148	1+
250.93304	106	
251.78477	232	1+
251.95945	288	
253.83428	310	1+
253.90399	422	1+
254.83686	252	1+
254.96658	1722	1+
255.07603	342	
256.91420	122	
256.96832	176	
257.07926	106	
257.81427	168	1+
257.98346	136	1+
258.84523	320	1+
258.88346	170	
258.90505	242	1+
260.14049	114	
260.96011	198	1+
261.84221	152	
262.10149	124	
262.33566	106	
264.91363	148	
265.90579	98	
266.08532	202	
266.90943	142	
267.06943	118	
267.42112	122	
267.95968	142	
268.01619	142	
270.80216	130	
272.09465	110	
272.81057	178	
272.88329	104	
272.93473	284	
272.98016	148	
273.16587	114	
273.25832	114	
273.79214	442	1+
276.85114	280	1+
277.12399	236	1+
277.60295	104	
277.97180	130	
278.51896	128	
278.84805	162	
279.45381	104	
279.79034	152	1+
279.96388	348	1+
280.22638	120	
281.03921	220	1+
281.11199	100	
281.84838	420	1+
281.87378	218	1+
281.90249	208	1+
282.05479	170	
283.44794	98	
283.78984	178	1+
283.81382	136	
284.03878	238	1+
284.82107	250	1+
284.99436	104	
285.51054	106	
286.79383	250	1+
287.79569	176	1+
288.03723	98	
288.06455	262	1+
289.79084	282	
290.79043	118	
290.85970	380	1+
292.05079	116	
292.92471	164	
293.06253	126	
293.43582	144	
293.86488	646	1+
294.03334	104	
295.11553	100	
295.89177	146	
295.90664	116	
295.97358	286	1+
295.99361	168	
296.32907	192	
296.81855	122	
296.94294	142	
297.46418	150	
297.84175	110	
297.88253	128	
297.97743	440	
298.13873	120	
298.85175	140	
298.94974	128	
299.05468	114	
300.87608	102	
300.93289	210	
301.03801	214	
301.89536	106	
302.92775	106	
302.94952	124	
303.81051	112	
304.18823	148	
304.80989	182	1+
305.87102	122	
306.88328	474	1+
307.28059	150	
308.12820	160	1+
308.28672	112	
308.87519	196	
309.00985	124	
309.88826	486	1+
310.87777	418	1+
312.95776	116	
313.81608	338	1+
314.82197	338	1+
315.85544	112	
315.89629	122	
317.87542	148	
318.02986	126	
321.87665	136	
322.32604	98	
322.82058	194	1+
322.87420	116	
323.30632	188	1+
324.76745	210	1+
324.88777	150	
325.13990	138	
325.81375	224	1+
325.88753	108	
326.02392	98	
326.17021	164	1+
326.96534	118	
327.14253	152	
327.79597	278	1+
328.89220	214	
329.32166	164	
332.94507	98	
333.09206	140	
336.08765	286	1+
336.85259	216	1+
337.32643	126	
337.82431	104	
339.79181	172	1+
339.82287	116	
340.94241	142	
342.20202	136	
342.76983	154	1+
342.90702	188	
342.95838	108	
343.90079	168	
345.29758	98	
345.93350	128	
END IONS

###FS:    #m/z: 363.95622 #charge 1+
###MS: 21
###MSMS: 24
BEGIN IONS
TITLE=Cmpd 18, +MS2(363.9562), 28.0-35.0eV, 0.5min #24
RTINSECONDS=29.042
SCANS=21,24
PEPMASS=363.95622	1856434
CHARGE=1+
182.86863	184	
189.86239	952	1+
191.85801	1086	1+
195.89758	138	
205.94883	146	
207.40272	130	
207.87233	222	
207.94562	180	
208.93813	162	
209.91890	160	
209.94228	2600	1+
210.88381	962	1+
211.93455	138	
212.05005	132	
212.87854	5112	1+
214.89499	344	
215.88485	132	
215.89760	160	
216.91553	154	
218.91255	760	1+
220.93468	118	
222.95241	3100	1+
224.94828	3160	1+
224.96986	204	
225.88899	660	1+
225.92434	162	
226.94691	15724	1+
226.99228	144	
227.08185	216	1+
227.91490	152	
227.93144	434	
228.89363	1382	1+
228.94217	16812	1+
229.09127	156	1+
230.83421	136	
230.88787	8356	1+
231.39286	116	1+
232.01883	150	1+
233.92845	344	1+
234.87899	480	
235.85253	420	1+
236.92591	154	
237.06548	124	
238.02265	276	1+
240.79885	152	
240.82288	176	
240.94051	238	
240.96110	1826	1+
241.94501	876	1+
242.96043	1494	1+
243.01589	170	
244.95695	7116	1+
245.05082	130	1+
245.94237	296	
246.84333	122	
246.90286	554	1+
246.95315	6788	
247.82465	140	
247.95744	254	
248.79973	130	
248.84987	196	1+
248.90008	2802	1+
248.95054	206	
250.03049	274	1+
250.89635	822	1+
250.94822	140	
250.97274	264	
251.14543	180	
251.80092	256	1+
251.96642	120	
252.88744	204	
252.90544	134	
253.16640	138	1+
253.83992	136	
253.90494	510	1+
253.95564	396	1+
254.83238	146	
257.90937	120	
257.92745	124	
258.03065	324	1+
258.84928	190	1+
258.97113	200	
259.92260	148	
260.97008	876	1+
262.80227	126	
262.83182	188	
263.05381	132	
263.97873	142	
264.79571	134	
265.86207	228	1+
265.90931	216	
265.97204	128	
266.05169	130	
266.78465	130	
267.10880	292	
267.78240	170	
267.97354	900	1+
268.86747	200	1+
268.95796	126	
269.79521	218	1+
269.84434	404	1+
269.96812	1822	1+
271.79475	196	1+
271.91485	554	1+
271.95872	170	
273.55473	118	
273.79375	340	1+
274.09623	202	1+
275.01345	130	
276.81412	146	
276.85145	656	1+
277.02122	148	
277.10675	224	1+
277.79879	304	1+
278.80193	258	1+
278.81614	140	
278.84331	296	1+
278.90214	328	1+
279.87557	192	1+
280.78921	642	1+
280.81159	460	1+
280.99016	118	
282.84993	440	1+
283.79057	410	1+
283.98362	178	
284.43153	160	
284.81897	144	
285.42861	144	
285.84484	1264	1+
285.91993	158	
286.07610	118	
286.09937	220	1+
286.95966	146	
287.06514	208	1+
287.81595	198	
288.63987	126	
288.79299	384	1+
290.78387	136	
290.86300	168	
291.80546	190	
291.86053	376	1+
292.43444	124	
293.11608	220	
293.84588	120	
294.12106	150	
294.81059	148	
295.11081	140	
295.42909	146	
295.57651	222	1+
296.81033	278	
296.87916	190	
297.80281	866	1+
297.96949	156	
298.80406	654	1+
298.85428	144	
298.91822	156	
299.00026	138	
300.01362	158	
300.80297	132	
300.85595	656	1+
300.93123	130	
301.79894	358	
301.99433	158	
302.22160	274	1+
302.80018	200	
303.80618	352	
303.85606	2554	1+
303.94350	252	1+
303.97024	200	1+
304.26237	170	
304.80958	224	
305.82560	158	
305.95683	120	
306.81348	122	
306.88228	152	
307.27995	250	
307.88046	530	1+
308.29551	122	
308.88054	374	1+
309.12699	132	
309.97744	182	
310.02466	188	1+
310.87740	628	1+
310.99340	122	
311.13256	228	1+
311.86290	120	
314.84907	206	1+
314.93826	204	1+
316.81395	450	1+
317.89458	172	
318.93863	168	
319.87885	118	
320.93883	208	
321.81870	954	1+
321.86889	544	1+
322.81110	264	1+
322.93264	424	1+
324.32185	142	
324.87594	348	
324.89598	378	1+
325.06822	200	1+
325.16677	146	
325.76095	252	1+
325.81523	154	
325.94947	118	
326.87101	372	
327.03041	142	
327.87693	212	
327.88653	310	1+
330.04202	158	
330.71298	154	
330.73324	140	
330.83138	184	1+
331.99353	186	1+
332.08320	184	1+
332.27394	136	
333.88392	130	
335.37150	118	
335.79894	248	1+
336.03952	142	
336.88907	148	
336.94802	380	
337.83362	242	
337.95030	280	
339.82858	290	
340.82644	228	
340.93977	364	1+
341.75079	192	
341.82999	122	
342.84446	212	1+
344.18935	332	1+
346.30944	122	
346.91821	244	1+
347.76176	186	1+
349.32171	222	1+
349.82024	128	
350.19254	174	1+
352.88259	260	1+
353.83158	206	1+
356.88855	250	1+
358.12238	158	1+
358.78084	126	
360.08886	160	
360.76053	124	
361.28565	156	
361.78800	120	
362.68883	138	1+
363.78323	132	
364.16362	136	
365.83138	138	
366.28077	138	
367.77662	258	
367.82912	320	1+
368.42577	274	
END IONS

###FS:    #m/z: 340.94035 #charge 1+
###MS: 25
###MSMS: 26
BEGIN IONS
TITLE=Cmpd 19, +MS2(340.9404), 28.0-35.0eV, 0.6min #26
RTINSECONDS=32.745
SCANS=25-26
PEPMASS=340.94035	2772884
CHARGE=1+
186.93841	160	
189.86186	260	1+
190.93169	144	
192.88728	438	1+
192.92771	600	
194.92270	110	
196.88471	252	
197.88653	122	
201.96881	130	
203.87865	188	
203.89866	128	
203.98487	128	
205.87683	214	1+
208.88373	418	
208.94127	338	
208.96001	290	
209.94303	224	
210.93644	406	1+
212.88021	1328	1+
213.00076	124	
213.41698	246	
213.89617	192	
213.91092	200	
213.93909	2388	1+
214.88658	1482	1+
215.88708	994	1+
215.93654	766	1+
216.41175	194	
216.87527	324	1+
217.01199	116	
217.88609	256	1+
219.86461	176	1+
219.89728	164	
219.95986	210	1+
221.89260	130	
222.95284	866	1+
223.03245	110	
225.88293	132	
226.89420	532	1+
226.94685	422	
227.95505	350	
228.90866	256	1+
228.94741	194	
229.11465	132	
230.88746	1184	1+
230.95828	116	
231.95071	1868	1+
232.40291	114	
233.83459	122	
233.89795	732	
233.94804	454	
234.88442	398	1+
235.86737	282	1+
235.90437	172	
235.95090	318	
237.05951	134	
237.91142	186	
238.89884	504	1+
238.99026	216	1+
239.78958	136	1+
239.90315	434	1+
240.23069	112	
240.97608	144	
241.78368	240	1+
241.96399	136	
242.05385	108	
242.88974	124	
243.95937	122	
244.03654	252	
244.83742	144	
244.90846	292	1+
244.95355	182	
245.83338	130	
245.96299	148	
246.78525	120	
246.87640	184	
246.97653	604	1+
247.02016	142	
248.47071	108	
248.89973	626	1+
249.03755	108	
249.96107	668	1+
251.78806	132	
251.95494	136	
252.22815	136	
252.88770	130	
253.83466	172	
253.90782	118	
254.16483	148	
254.80796	120	
254.96606	1596	1+
255.07447	498	
255.09510	126	
255.91189	164	
255.95515	622	1+
256.96022	410	1+
257.85267	202	
257.90827	308	1+
258.84573	136	
258.88604	150	
259.06132	132	1+
259.87798	160	
259.95777	168	
261.78784	290	1+
261.84753	134	
261.89283	122	
261.91836	128	
262.00868	208	1+
262.04221	218	1+
262.96512	164	
263.84123	180	
264.79552	222	1+
264.95793	246	1+
265.01783	218	1+
265.85852	114	
266.05608	322	1+
267.07840	266	1+
267.83306	412	1+
267.87270	110	
267.94410	146	
268.83954	272	1+
269.11671	212	
269.79801	256	1+
270.75146	150	
271.79840	172	1+
271.84194	214	
271.95070	186	1+
272.83644	124	
272.85172	182	1+
272.93403	306	1+
273.79339	264	
273.80960	116	
274.03188	186	1+
274.79144	160	
274.82266	120	
274.89553	116	
275.80658	346	1+
275.85192	130	
275.98860	114	
276.84943	300	
276.97276	134	
277.82958	202	1+
277.85579	474	1+
277.96741	122	
279.81103	124	
279.96008	110	
280.86832	286	1+
280.92539	120	
280.98886	124	
281.01722	178	1+
281.05387	166	
281.16192	114	
282.85592	114	
282.93354	194	
283.04367	114	
283.09056	142	
283.78773	166	
284.29503	138	
284.81439	116	
286.87074	508	1+
286.91302	172	
288.06118	152	
288.81757	140	
289.80518	240	1+
290.90980	140	
291.90325	300	1+
294.85981	272	
295.12683	284	1+
295.85334	290	1+
295.87642	266	
295.97577	288	
296.80654	190	
296.97118	280	1+
297.83816	126	
299.03159	128	
299.77221	170	
299.86504	110	
302.17099	182	
303.80964	110	
303.92158	250	1+
303.93958	114	
304.20310	140	
304.87949	654	1+
305.95923	118	
306.27599	176	
308.81047	110	
308.82471	122	
309.42620	108	
309.81779	560	1+
310.81152	126	
310.87779	404	1+
311.06285	116	
312.80291	288	1+
312.82004	444	1+
312.88092	276	1+
313.05761	112	
313.75382	198	1+
314.04757	262	1+
314.94396	154	
315.05113	168	1+
315.29281	124	
315.88837	142	
317.88483	118	
318.88104	188	1+
322.30574	350	1+
323.01676	144	
323.16304	120	
323.23935	194	
323.88077	126	
324.89275	522	1+
326.18271	124	
326.84119	144	
327.80727	142	
327.82429	156	
328.17542	202	1+
328.88606	296	
329.87533	272	1+
330.53653	128	
330.81420	306	1+
330.92939	130	
333.18536	112	
335.83836	196	1+
335.90080	178	1+
338.87748	166	
339.77738	260	1+
341.26766	122	
341.31425	128	
341.90064	346	1+
342.12234	112	
342.90132	250	1+
343.78462	276	1+
344.71715	118	
346.06515	114	
END IONS

###FS:    #m/z: 507.84550 #charge 1+
###MS: 25
###MSMS: 27
BEGIN IONS
TITLE=Cmpd 20, +MS2(507.8455), 28.2-35.2eV, 0.6min #27
RTINSECONDS=33.517
SCANS=25,27
PEPMASS=507.84550	604624
CHARGE=1+
196.01490	514	1+
213.89129	288	1+
217.89996	242	1+
218.88267	194	
220.87569	280	1+
227.95198	204	
229.88734	248	1+
230.84631	366	1+
235.08192	256	1+
235.88058	182	1+
238.06673	224	
239.89477	268	1+
241.85421	398	1+
242.38837	232	1+
244.09320	216	1+
248.04907	200	1+
248.12019	186	1+
248.85519	374	1+
249.91458	186	
249.96305	724	1+
250.96773	618	1+
252.07840	532	1+
254.81199	174	
254.83425	216	1+
256.08085	328	1+
257.87194	372	1+
258.81189	260	1+
259.81625	154	1+
259.85633	312	1+
260.87571	772	1+
261.13070	324	1+
262.03984	252	1+
262.91422	290	1+
263.01017	202	1+
263.91692	234	1+
264.94393	272	1+
265.84260	236	1+
265.94755	218	1+
266.09632	356	
266.16898	230	
267.89849	336	1+
269.13419	268	1+
270.86048	296	
270.97003	198	
271.87493	924	1+
272.38622	226	
272.41546	130	1+
272.85290	1282	1+
273.88255	388	1+
274.06840	206	1+
274.09945	152	1+
274.85387	362	1+
275.81173	234	1+
276.08159	184	1+
277.09640	202	1+
279.13250	192	
279.39068	386	1+
280.19235	102	1+
280.78114	374	1+
280.85030	252	
281.07354	186	1+
281.38483	516	1+
281.79837	190	1+
281.87606	272	1+
281.96807	252	1+
282.38646	370	1+
282.97601	158	1+
284.10238	258	1+
284.14394	128	1+
284.89591	160	1+
284.98207	278	1+
285.93955	510	1+
286.03056	270	1+
286.86810	232	
286.91210	150	1+
287.89353	242	
288.86830	518	
289.08313	212	1+
289.88061	1072	
290.13106	360	
290.82858	86	1+
290.86391	3108	1+
290.89748	212	
291.13059	206	
291.78915	240	
292.36732	188	1+
292.88022	350	
292.95523	510	1+
293.39007	186	
293.87249	8590	1+
294.12532	290	1+
294.37353	162	1+
294.79963	572	1+
295.07448	244	1+
295.97516	272	1+
296.14227	248	1+
296.38630	292	1+
296.85785	482	1+
297.80221	474	1+
297.94880	348	1+
298.80664	398	1+
298.85367	446	
298.87863	648	1+
299.41341	176	1+
300.85457	974	1+
300.90711	200	
301.03146	206	1+
301.08281	344	1+
302.08635	206	1+
302.13661	178	1+
302.80835	234	1+
302.87438	274	
303.86201	404	1+
303.95059	316	
304.88111	240	
304.92656	236	
305.86717	288	
305.90163	220	1+
306.08512	238	1+
306.87850	188	
307.88903	1612	
307.97609	216	
308.14132	1524	1+
308.84153	644	1+
308.87210	2840	1+
309.84611	486	1+
309.87320	1720	1+
309.88696	1190	
309.96162	230	1+
310.15703	846	1+
310.21986	134	1+
310.30942	128	1+
310.33773	374	1+
310.91618	206	1+
311.84468	258	
311.88248	15530	1+
313.32089	144	1+
313.80873	562	1+
314.11479	258	1+
314.36779	418	1+
314.86311	1280	1+
314.97131	308	1+
315.06831	228	1+
315.14416	360	1+
315.36963	348	1+
315.82760	182	
315.88545	278	
316.80960	214	
316.86547	578	
316.88284	882	1+
318.86242	800	1+
318.93144	276	1+
318.97574	222	1+
319.89065	364	1+
319.91178	272	1+
320.35149	230	
320.37070	224	
321.05280	188	1+
321.41892	198	
321.86587	304	
321.88705	172	
322.34171	326	1+
322.39200	180	
322.81799	176	
322.85504	386	
322.88828	502	1+
323.34376	210	1+
323.38653	168	
324.86239	202	
325.02727	396	1+
325.38773	178	
325.82989	212	1+
325.88264	306	
325.90229	724	
325.99064	276	1+
326.38800	314	
326.88381	406	
327.14623	216	1+
327.37648	200	
327.87953	862	
328.37004	626	
328.81340	258	1+
328.82732	318	
328.86749	440	
329.18460	288	1+
329.89431	1188	
330.16621	406	1+
330.88229	1216	1+
331.17112	298	1+
331.74970	202	1+
331.83320	216	
332.13737	334	1+
332.82874	208	
332.87333	1950	1+
333.84843	202	
333.89500	234	
334.18635	148	1+
334.83592	994	1+
334.89762	296	
335.07960	274	1+
335.09089	286	1+
335.40579	376	1+
335.84127	846	1+
335.88911	264	
336.05067	218	1+
336.16739	208	
336.36640	176	
336.88884	208	
336.94962	610	1+
337.01279	204	1+
337.88015	352	
338.88291	260	
339.09414	220	1+
339.88069	742	
339.99608	178	1+
340.02032	268	1+
340.18890	186	1+
340.38259	216	
340.49245	216	1+
340.53719	182	1+
341.39221	308	1+
342.82495	188	
342.87204	466	1+
343.87422	402	1+
343.98213	220	1+
344.36002	230	1+
345.86875	276	
345.88710	320	1+
346.76182	116	1+
347.72551	166	1+
347.90781	454	1+
348.88506	228	
348.91486	324	1+
349.75673	190	
349.83555	536	1+
349.86416	172	
349.88288	946	1+
349.99623	172	1+
350.38602	404	1+
350.88618	668	1+
350.94347	316	1+
350.96353	566	1+
351.16820	246	1+
351.39003	228	1+
351.76831	460	1+
352.71005	228	1+
352.77343	390	1+
352.90687	1418	1+
353.32503	300	1+
353.85076	952	1+
353.89212	296	
353.99710	152	1+
354.17117	264	1+
354.78240	308	1+
354.83988	258	1+
355.14064	186	1+
355.86174	174	
355.89490	244	
356.84709	196	
356.91753	232	1+
357.01388	216	1+
357.38051	204	1+
357.59731	132	1+
357.78641	274	1+
357.89163	192	
357.96221	174	1+
358.71690	174	1+
359.14349	148	1+
359.89370	374	1+
361.86890	174	
361.90116	280	1+
362.38147	216	
362.78829	290	1+
362.87232	442	1+
363.87607	270	1+
364.10263	212	1+
364.40439	240	1+
364.84546	578	1+
365.08939	250	1+
365.35986	580	1+
365.94510	204	1+
365.99181	214	1+
366.02187	278	1+
366.84137	2440	1+
367.10275	276	1+
367.63051	142	1+
367.70692	1102	1+
367.87495	202	
368.83577	670	1+
368.89668	438	
369.06929	236	1+
369.70829	246	
369.77918	584	1+
370.07523	280	1+
370.34331	242	1+
370.71031	414	1+
370.78468	382	1+
370.86834	568	1+
371.18890	444	1+
371.92105	200	
372.04387	262	1+
372.78019	216	
372.80000	240	1+
373.71755	446	1+
373.82895	182	
373.87830	610	1+
373.90093	220	
374.36005	356	1+
374.38710	184	
374.79338	344	
374.81523	274	
374.84407	334	1+
374.88867	536	1+
374.98259	204	1+
375.06502	382	1+
375.08683	264	1+
375.18329	244	1+
375.73115	558	1+
376.12274	224	1+
376.22495	202	1+
377.38323	246	1+
377.78915	252	1+
377.87339	176	
377.89125	366	1+
379.03003	224	1+
379.90960	170	
380.10422	206	1+
380.71091	404	1+
380.73455	224	
380.78819	532	1+
380.85553	468	1+
381.01573	146	1+
381.10409	144	1+
381.71209	282	1+
382.19840	286	1+
382.83331	212	1+
382.85659	736	1+
383.78264	248	
383.89446	326	
384.07236	188	
384.11165	232	
384.34485	402	1+
384.70972	136	1+
384.84988	8622	1+
385.10679	190	
385.38604	300	1+
385.74084	258	1+
385.89180	324	1+
385.99447	174	1+
386.39018	266	1+
386.88928	280	1+
386.93596	128	1+
387.72038	394	1+
387.79264	690	1+
387.86243	338	1+
387.97221	202	1+
388.16374	204	
388.79270	516	1+
389.19957	458	1+
389.38747	202	
389.71272	672	1+
390.38254	216	1+
390.84144	1046	
391.84136	868	
392.77466	204	
392.82859	416	
392.86313	1472	1+
392.89213	422	1+
392.93257	168	
393.73250	292	1+
393.79798	856	1+
393.83207	752	1+
394.29122	116	1+
395.78931	324	1+
395.86464	312	1+
397.39394	352	1+
397.86207	672	1+
398.71196	518	1+
398.80483	172	
398.86708	462	1+
398.90361	204	1+
399.35587	236	1+
399.80784	600	1+
400.11952	150	1+
400.21508	282	1+
401.73675	380	1+
401.81120	202	1+
402.31884	290	1+
402.86397	2786	1+
403.86858	1926	1+
404.05192	192	1+
404.91175	288	1+
405.73738	442	1+
405.86582	996	1+
406.81585	632	1+
407.72171	248	
407.81726	470	1+
407.86472	11562	1+
408.92630	194	
409.71582	672	1+
410.04415	208	1+
410.13421	180	1+
410.83580	984	1+
410.87363	966	1+
411.16744	152	1+
411.36895	180	1+
411.81034	720	1+
411.85945	174	
411.97012	172	
412.73063	678	1+
412.84572	854	
412.87125	1126	1+
413.07533	192	
413.10513	224	1+
413.28748	106	1+
413.76438	262	1+
413.87912	832	1+
414.22365	198	1+
415.74259	274	1+
415.81801	184	
415.87271	980	1+
416.81218	582	1+
416.87573	630	1+
417.22065	292	1+
418.83124	174	
418.86185	260	
419.32896	200	
419.72314	214	1+
420.09252	278	1+
421.08903	262	1+
421.35831	216	1+
421.88264	792	1+
423.02788	196	
423.79416	338	1+
423.87963	548	
424.33170	190	1+
424.86870	334	
425.73690	194	
425.87916	664	
426.14296	350	1+
426.76993	306	1+
426.86207	2476	1+
426.94106	360	1+
427.09044	272	1+
427.14356	222	1+
427.30071	202	1+
427.73739	1664	1+
428.09417	244	1+
428.84790	462	
428.88593	1564	1+
429.04885	196	1+
429.73553	1262	1+
429.82653	198	
429.85091	362	
429.93100	130	1+
430.73986	1064	1+
430.85797	754	
430.88446	354	
431.86606	486	
432.16599	200	1+
432.19804	142	1+
432.81288	342	1+
432.86168	300	
432.88772	176	
433.81125	210	1+
433.86859	176	
434.14298	508	1+
434.88925	322	
435.24896	140	1+
435.85995	540	1+
436.89539	182	
437.35074	188	1+
438.90046	192	
439.89215	390	
440.76770	172	1+
440.89023	306	
441.00164	170	1+
441.27831	134	1+
441.87529	180	
442.07315	240	1+
442.75904	242	1+
442.90689	230	1+
443.19260	204	1+
444.86963	2994	1+
444.94754	186	1+
445.74096	742	1+
446.76391	174	
446.89718	258	
448.08666	170	
448.89730	356	
449.87754	1206	1+
450.06248	236	1+
450.75104	726	1+
451.06550	196	1+
453.87662	180	
454.76407	258	
455.21542	336	1+
457.83614	254	1+
457.90332	968	1+
458.43227	164	1+
460.16136	280	1+
461.22014	378	1+
462.88308	1930	1+
464.67708	188	1+
464.87306	244	1+
465.19339	290	1+
465.76082	238	1+
465.78764	386	1+
466.12383	226	1+
467.37986	194	1+
467.88794	1380	1+
468.25471	272	1+
468.78260	388	1+
469.88912	326	1+
470.78169	306	1+
471.84348	172	
472.71542	296	1+
473.72510	190	1+
474.18402	270	1+
476.71291	230	1+
481.72512	268	
482.72918	286	1+
485.90080	646	1+
486.84265	418	1+
487.71553	142	1+
487.79818	400	1+
487.84629	246	1+
487.90414	196	1+
488.45248	212	1+
489.18195	188	1+
489.43414	182	
491.79799	172	
492.70201	186	1+
498.64677	172	1+
499.69438	258	1+
502.74275	146	1+
504.29695	114	1+
504.69867	208	1+
504.81543	232	1+
505.79584	146	1+
506.73392	164	1+
508.14736	302	1+
508.25672	236	1+
509.25873	164	1+
509.86068	736	1+
511.79154	216	1+
512.67512	246	1+
512.84402	180	1+
END IONS

###FS:    #m/z: 336.94587 #charge 1+
###MS: 25
###MSMS: 28
BEGIN IONS
TITLE=Cmpd 21, +MS2(336.9459), 28.0-35.0eV, 0.6min #28
RTINSECONDS=34.289
SCANS=25,28
PEPMASS=336.94587	450872
CHARGE=1+
182.86399	354	1+
189.86064	110	
192.71085	104	
196.88290	142	
200.94917	154	
202.87453	104	
205.94805	162	
206.97289	272	1+
209.88297	636	1+
209.94381	182	
210.88478	470	1+
211.94438	8600	
212.87867	3114	1+
212.94711	310	
213.93966	4066	1+
215.88575	1200	1+
215.93926	512	1+
217.83923	182	1+
217.85687	160	
217.88359	364	1+
217.93601	294	
223.88316	108	
223.95759	254	
224.94711	106	
224.97219	126	
226.52182	108	
227.78487	236	1+
227.83453	160	1+
227.89113	790	1+
227.95333	180	
228.89196	712	1+
229.07013	142	
229.95521	6270	1+
230.88936	3888	1+
231.94982	3202	1+
232.83202	136	
232.88577	160	
233.04542	150	1+
233.82595	238	
233.89729	694	1+
233.94759	510	
234.09717	142	
234.56802	108	1+
234.82557	332	1+
235.86744	318	
235.89155	244	
235.94735	162	
236.00911	106	
236.84550	228	1+
237.91039	224	1+
238.53626	104	
239.11109	146	
239.65089	118	
239.89288	224	1+
240.06321	166	
240.83175	150	
240.96486	126	
243.89390	228	
244.12516	136	
244.83235	258	1+
245.96673	106	
246.39285	246	1+
246.90410	148	
246.97365	194	
247.96556	1828	1+
248.80399	102	
248.90023	1106	1+
249.03928	118	
249.05323	114	
249.82900	130	
249.96121	1158	1+
250.04690	118	
250.83122	434	1+
250.91032	170	
251.04229	224	1+
251.07039	144	
251.78931	112	
251.91536	148	
251.92993	404	1+
251.95581	166	
252.97026	4006	1+
253.08709	242	1+
253.83164	140	
253.86114	218	1+
253.90401	936	1+
254.51635	92	1+
254.83391	146	
254.94258	170	
254.96606	1780	1+
255.07597	326	1+
255.09479	196	
255.32697	114	
255.41912	108	
255.78308	150	
255.80143	152	
256.06082	118	
256.91455	192	
256.96330	360	1+
257.86247	138	
257.90391	140	
257.91804	126	
258.84774	164	
258.87433	246	1+
258.91479	120	
258.96443	150	
259.26106	118	1+
260.56619	106	
261.09121	122	
262.13566	150	
262.91683	108	
262.94478	190	
263.79506	104	
265.08596	116	
267.02858	284	1+
267.78414	140	
267.84119	238	
267.86661	142	
267.97314	278	1+
268.00380	194	1+
268.84167	330	
269.79752	156	
269.84365	610	1+
270.97900	352	
271.91457	360	1+
272.86714	114	
272.95204	120	
272.97891	172	
273.79163	264	
273.84881	422	1+
273.98356	104	
275.97441	128	
276.84501	138	
276.89503	120	
276.95482	244	1+
277.42716	108	
277.83476	222	
277.85688	110	
278.79189	148	
278.83489	922	1+
279.08476	108	
279.84814	240	1+
280.00587	104	
280.07198	108	
280.79555	214	
281.04975	278	
282.85648	192	
282.95085	148	
283.03518	142	
283.78698	268	1+
283.86341	132	
283.88022	152	
284.02438	140	
284.96102	114	
285.84956	398	
286.84801	1334	1+
286.88132	134	
286.92450	112	
288.79192	248	1+
289.87873	184	
290.14464	116	
291.80647	316	1+
291.85927	234	1+
292.02792	294	1+
293.06968	134	
293.10688	400	1+
293.86900	188	1+
293.99382	290	
294.85584	114	
295.04270	142	
295.81507	312	1+
295.89499	136	
295.99071	184	
296.11395	212	1+
296.97314	102	
297.86898	206	1+
298.38795	104	
302.86047	114	
303.87121	146	
304.44677	106	
304.47879	102	
304.81322	348	1+
304.86395	224	
305.87490	438	1+
307.30869	102	
308.26776	112	
308.87747	292	
309.86822	142	
310.82618	134	
310.85952	132	
310.87655	898	1+
311.71750	102	
311.88003	616	1+
313.33143	116	
313.88342	174	1+
316.81316	122	
317.38061	118	
317.83147	112	
317.88764	130	
318.93764	134	1+
319.07644	140	
321.15188	108	
322.13562	128	
322.30595	122	
322.96673	110	
323.01363	240	1+
323.88128	278	
324.05165	188	1+
324.89240	198	
325.76283	224	1+
325.90048	154	
326.37312	114	
326.95997	150	
327.88247	532	1+
327.90545	124	
327.96069	268	1+
328.71323	132	
328.88694	452	1+
328.93826	152	1+
329.87414	138	
330.87538	142	
333.12002	106	
334.20586	104	
335.08425	162	
336.17664	368	1+
336.98020	148	
337.17987	306	1+
339.04640	152	1+
339.10390	152	1+
339.82755	150	
339.95971	164	1+
340.44703	154	1+
340.75538	226	1+
341.70985	210	1+
END IONS

###FS:    #m/z: 340.94023 #charge 1+
###MS: 29
###MSMS: 30
BEGIN IONS
TITLE=Cmpd 22, +MS2(340.9402), 28.0-35.0eV, 0.6min #30
RTINSECONDS=37.994
SCANS=29-30
PEPMASS=340.94023	2565576
CHARGE=1+
182.86768	124	
184.85814	156	
189.60877	106	
189.86134	268	
190.93093	118	
192.88879	152	
192.92620	294	
196.88242	274	
197.86144	226	1+
203.87729	152	
204.90232	142	
205.94939	278	
206.41956	112	
207.87013	112	
208.88323	246	
209.87993	310	1+
209.93565	548	1+
210.93596	378	1+
211.96005	150	1+
212.87664	962	1+
212.89911	158	
213.93875	3324	1+
214.89461	140	
215.88721	922	1+
215.93627	500	1+
216.41161	168	
216.51274	118	
217.85837	112	
217.88276	678	1+
217.93706	140	
219.87754	138	
220.88656	464	1+
221.89222	328	1+
222.52546	114	
222.94992	264	
223.88578	116	
223.95679	138	
224.03558	126	
225.94843	118	
226.92245	134	
226.94467	484	1+
228.78668	130	
228.89403	216	
229.95281	122	
230.88640	2296	1+
230.96274	164	
231.94994	2030	1+
233.89686	636	1+
233.94692	142	
234.88790	488	1+
235.89230	408	1+
235.94450	152	
238.83497	196	1+
239.02398	122	1+
239.78869	144	
239.90639	180	
240.10524	136	
240.22981	350	
240.78514	150	
240.93646	212	1+
240.96303	508	1+
242.87917	138	
243.02135	116	
243.83119	140	
244.91445	108	
244.95712	248	
245.83322	184	
246.97705	394	1+
247.94064	150	
248.90398	124	
248.98446	134	
249.90047	106	
249.96164	270	
250.99075	112	
251.95995	278	1+
251.97750	126	
252.92055	148	
253.84073	288	1+
253.96113	156	
253.97718	150	
254.90656	260	
254.96471	1222	1+
256.87876	214	1+
256.91231	212	
257.06914	212	1+
257.79940	330	1+
257.82564	116	
257.84451	106	
257.99365	156	
258.34840	162	
258.84246	282	1+
258.96785	140	
259.89349	106	
259.95812	228	
260.85805	142	
261.70960	120	
261.79067	110	
261.88870	128	
262.52882	104	
262.96302	200	
263.82725	212	
266.84183	214	1+
268.00649	116	
268.82780	152	
269.79635	176	
269.81225	114	
269.88004	122	
270.00163	132	
271.79494	136	
271.84338	462	1+
272.78814	462	1+
272.89224	146	
272.93561	628	
272.95316	136	
272.97647	284	1+
273.79125	336	1+
273.81003	390	1+
274.02818	260	1+
274.87203	112	
275.84642	640	1+
276.80568	268	1+
276.84947	412	1+
276.92248	152	
277.07468	144	1+
277.82445	196	1+
277.89334	128	
277.96477	138	
278.85630	592	1+
279.93115	136	
280.25968	258	1+
280.81205	142	
280.93638	172	
281.05271	200	
282.27513	106	
282.83985	184	
282.86648	286	1+
282.92751	298	1+
283.03776	152	
283.78909	402	1+
287.80995	106	
288.81624	122	
289.79045	376	1+
289.88135	378	1+
290.79524	250	1+
290.82211	110	
290.94326	208	
291.90693	114	
292.43679	154	
292.81686	216	1+
292.85197	170	
292.91931	182	1+
293.85111	126	
293.87986	108	
294.81538	304	1+
294.86235	166	
295.88834	118	
295.93971	110	
296.15284	260	1+
296.80781	106	
297.78933	144	
297.88182	132	
297.97376	188	
298.08103	120	
298.09674	148	
298.80382	110	
298.82071	150	
298.86598	134	
298.89408	138	
299.78464	416	1+
299.86563	222	
300.85990	168	
300.88556	148	
301.87453	128	
302.94654	124	
303.17544	130	
303.76090	134	
303.84951	168	1+
304.80763	234	
305.79986	114	
307.30747	138	
307.89002	362	
307.93898	234	1+
308.29629	246	1+
308.80328	278	1+
308.87671	148	
310.87707	1078	1+
312.95492	118	
313.02472	112	
313.30792	88	1+
313.87686	196	
314.85890	198	1+
315.88038	204	1+
315.91012	110	
317.88139	188	1+
319.30500	208	1+
320.87772	198	1+
322.80692	138	
323.02003	456	1+
323.20419	118	
323.29944	134	
324.00976	208	1+
324.32159	122	
324.89356	216	
325.89929	182	
326.17314	198	
326.84116	118	
326.88646	132	
327.82691	196	
328.19224	324	1+
328.88870	472	1+
328.99570	108	
329.87237	224	1+
330.77867	138	
330.81505	350	1+
332.81671	218	1+
332.93171	110	
333.32404	116	
336.94428	118	
337.75298	118	
337.86717	148	1+
338.90397	132	1+
339.82774	192	
341.78890	122	
342.89357	382	1+
343.08374	90	1+
343.21223	116	
343.77190	106	
343.89533	320	1+
END IONS

###FS:    #m/z: 507.84519 #charge 1+
###MS: 29
###MSMS: 31
BEGIN IONS
TITLE=Cmpd 23, +MS2(507.8452), 28.2-35.2eV, 0.7min #31
RTINSECONDS=38.766
SCANS=29,31
PEPMASS=507.84519	576924
CHARGE=1+
196.01381	586	1+
199.88656	414	1+
209.94188	282	1+
214.88938	258	1+
223.97677	498	1+
224.98085	314	1+
225.12260	200	
230.84744	488	1+
230.89083	480	1+
233.94098	240	1+
235.88510	244	1+
235.92001	258	1+
236.88887	222	1+
236.92352	210	1+
238.06423	392	1+
241.85436	472	1+
241.88069	190	
243.09795	230	1+
248.88089	460	1+
249.06226	188	1+
249.85687	188	
249.88829	352	1+
250.96962	444	
252.07828	214	
252.86188	282	1+
252.96448	322	1+
253.90514	396	1+
254.09185	222	
254.91003	284	1+
255.80749	176	1+
255.85326	236	1+
255.95427	246	1+
256.06483	214	1+
258.84476	180	
259.36402	224	1+
259.86594	228	
259.88035	584	1+
260.88173	438	1+
266.16852	276	
266.37949	250	1+
266.86342	210	
267.17039	214	
267.96864	228	1+
268.92629	160	1+
270.86061	532	
271.85808	314	
271.87481	366	
272.85286	1234	1+
272.87164	216	
273.02441	188	1+
273.95169	178	
275.06341	218	1+
275.88549	268	1+
276.38824	202	1+
276.86668	182	
277.79921	232	1+
277.85601	410	1+
278.05174	206	1+
278.10841	194	
278.84100	424	1+
278.89052	186	
279.12749	388	1+
280.38448	680	1+
280.88149	314	
281.08769	254	1+
281.37586	374	1+
281.89777	210	
282.79857	170	1+
282.88315	194	
282.96457	216	1+
283.89727	336	1+
284.07849	414	1+
286.83385	376	1+
286.84562	174	
287.86735	206	
287.93654	206	
287.96987	316	1+
288.86896	704	
288.92301	300	1+
289.80619	278	1+
289.88127	770	
289.95367	236	1+
290.03549	200	1+
290.13302	308	1+
290.86391	3376	1+
292.88476	222	
293.87261	7520	1+
294.00804	290	1+
294.81331	310	1+
294.94742	280	1+
295.81946	186	1+
296.40470	246	1+
296.85993	256	
297.94866	208	
298.18289	290	1+
298.85449	264	
298.87621	658	1+
299.80690	282	
299.91307	214	
300.86265	572	
300.92106	326	1+
301.35418	266	1+
301.39459	364	1+
301.73292	94	1+
301.86604	580	1+
302.39337	226	1+
303.80701	234	
303.85194	200	
303.95556	200	
304.39222	232	
304.79928	210	1+
304.88310	524	1+
305.81881	276	1+
305.85914	264	
306.12523	346	1+
307.37564	198	
307.89177	804	
307.98989	318	1+
308.14238	1190	1+
308.40185	276	1+
308.86813	2926	1+
308.88570	2178	1+
309.31179	190	1+
309.80632	176	
309.84429	246	
309.86911	1994	1+
309.88686	1482	1+
310.15736	1178	1+
310.83108	320	1+
311.02203	316	1+
311.88249	15652	1+
312.23077	206	1+
312.40745	326	1+
312.95998	504	1+
313.68815	186	1+
314.10561	274	1+
314.82130	522	1+
314.86471	2686	1+
315.82898	342	1+
316.88646	462	
316.95835	178	
317.01547	114	1+
317.82496	222	
317.86185	702	1+
318.36838	350	1+
318.86317	440	1+
318.93371	308	
319.88788	252	
320.13207	194	1+
320.39647	202	1+
320.88457	468	
321.44465	138	1+
321.92005	282	1+
322.11996	296	1+
322.88904	260	
323.12368	248	1+
323.81239	282	1+
323.84767	216	
323.88080	188	
323.97961	208	1+
324.31715	170	1+
324.86645	306	
325.38939	258	1+
325.86384	234	
325.90131	514	
326.82640	302	1+
326.87979	448	
326.89714	388	
327.85330	242	
327.88111	1120	
328.37571	224	
328.87369	582	
328.89776	566	
329.89493	1034	
329.95659	292	1+
330.16315	224	
330.81407	186	
330.88052	304	
330.91424	354	1+
331.01045	182	1+
331.08922	212	1+
331.83989	248	1+
331.88935	452	
332.41870	256	1+
332.87550	1592	1+
333.42198	204	1+
333.94849	198	
334.39493	314	
334.55976	250	1+
334.78524	258	1+
334.81987	186	
334.87642	194	
334.90174	386	
335.05620	204	1+
335.84059	352	
336.01455	328	1+
336.84303	204	
336.87488	810	1+
336.94491	288	
337.31372	254	1+
337.81286	222	1+
338.79747	236	1+
338.87868	1184	1+
338.89919	212	1+
339.38432	220	
339.88135	816	1+
340.42530	246	1+
340.86576	412	1+
343.87650	708	1+
344.13424	198	
344.70888	224	1+
344.76254	620	1+
344.80626	242	1+
344.85877	356	1+
345.41782	192	
345.76577	452	1+
345.96714	408	1+
346.96844	334	1+
347.13167	198	1+
347.17422	408	1+
348.17529	334	1+
348.93574	198	1+
349.33651	328	1+
349.85039	172	
349.89185	192	
350.17615	176	1+
350.38843	172	1+
350.80852	188	
350.88814	572	
350.91776	224	1+
350.95984	394	1+
351.01808	186	1+
351.27456	304	1+
351.76783	180	
351.88306	306	
352.91063	342	
353.78453	440	1+
353.85084	1380	1+
354.03352	192	1+
354.95113	252	1+
355.18167	178	1+
355.82239	374	1+
355.88763	308	1+
356.81148	208	1+
356.82807	232	1+
357.03623	228	1+
357.72525	180	
358.13723	210	1+
358.37312	258	
358.77554	280	1+
359.83361	180	
360.76208	238	1+
360.89411	254	1+
360.95607	178	
361.09046	202	
361.84719	336	1+
362.36288	312	
362.84926	228	1+
364.19734	196	1+
364.84285	286	
365.71177	342	1+
365.96343	190	
366.18096	414	1+
366.41514	278	1+
366.83939	2350	1+
367.70751	2042	1+
367.78221	484	1+
368.14612	232	1+
368.78550	322	1+
368.86658	378	1+
368.89834	196	
369.33273	166	1+
369.83688	198	
370.11387	142	1+
370.71508	386	1+
370.78163	360	1+
370.83609	624	1+
371.18650	228	
371.87401	184	
371.90188	308	
372.18805	220	
372.92549	258	1+
373.71949	672	1+
373.85892	222	1+
373.89128	172	
374.14252	140	1+
375.74013	230	
376.90449	304	1+
377.73032	174	
377.85295	212	1+
377.88180	176	
378.88401	180	
379.10255	276	1+
379.34662	316	1+
380.73259	302	1+
380.80273	188	1+
380.85611	744	1+
381.77527	364	1+
381.95324	276	1+
382.83506	184	
382.85746	282	
382.95662	348	1+
383.71430	298	1+
384.39395	358	1+
384.84919	6024	1+
384.88926	620	1+
385.01354	168	1+
385.73865	260	1+
386.08862	316	1+
386.81844	332	1+
387.16535	432	1+
387.77905	192	
387.84813	392	1+
387.94049	262	1+
388.03037	194	1+
388.39473	196	1+
388.79191	200	
389.19868	216	
389.71164	302	1+
390.74248	366	1+
390.77751	214	
390.83438	2144	1+
391.07594	134	1+
391.71766	206	1+
392.79401	1004	1+
392.86213	536	1+
393.39233	302	1+
393.74366	174	1+
393.79843	832	1+
393.89666	530	1+
394.78127	510	1+
394.83579	528	
394.87042	620	1+
395.16824	278	1+
395.18271	220	1+
395.87594	460	1+
396.04784	224	1+
396.23340	198	1+
396.73456	570	1+
397.71927	284	
397.81417	188	
397.86305	276	
398.65096	202	1+
398.70738	504	1+
398.84787	540	1+
398.86328	654	1+
398.90080	332	1+
399.18993	218	1+
399.70936	342	1+
401.92223	210	1+
402.57568	196	
402.86717	2376	1+
403.02953	168	1+
403.75876	276	1+
403.79076	426	1+
403.87265	1640	1+
404.20743	220	1+
405.20976	184	1+
405.40150	232	1+
405.72959	170	
405.86417	1066	1+
405.90838	176	
406.39912	148	1+
407.10129	252	1+
407.72587	190	
407.86396	10506	1+
408.37199	152	1+
409.07498	276	1+
409.72603	1342	1+
410.84628	332	
411.80785	754	
411.85852	268	
411.91988	450	1+
412.84612	1142	
413.07717	440	1+
413.72906	182	1+
413.87565	628	1+
414.86167	322	
415.73253	354	1+
415.84155	258	1+
415.87209	852	1+
416.73728	202	1+
416.87646	526	1+
416.90915	260	1+
418.85005	406	1+
420.88375	188	
421.87866	1614	1+
422.82799	418	1+
423.07959	126	1+
424.14046	198	
424.98251	170	1+
425.18369	160	1+
425.73757	338	
425.87840	544	
426.75284	302	
426.86223	2614	1+
426.93258	194	
427.02828	206	
427.14308	172	
427.73376	1840	1+
428.08631	356	1+
428.73776	1052	1+
428.79577	264	
428.85299	298	
428.88370	568	
429.01216	232	1+
429.09759	274	1+
429.82748	272	
429.88021	262	
430.73923	1014	1+
430.86033	1754	1+
432.82287	470	1+
432.88028	188	
433.01210	238	1+
434.10518	134	1+
434.69112	198	1+
434.89028	280	
435.63632	176	
435.81554	196	1+
435.86173	418	1+
438.20424	198	1+
438.68604	258	1+
439.15106	226	1+
439.89489	1248	1+
440.18892	194	1+
440.64202	90	1+
440.84494	188	
441.94995	192	1+
442.07188	194	1+
442.89976	190	1+
443.70489	198	
444.74158	702	1+
444.87122	2412	1+
445.45709	218	1+
445.74432	618	1+
446.87303	208	
447.07189	202	1+
447.88564	202	
447.93861	160	1+
448.88156	1436	1+
449.88115	1090	1+
450.16646	230	1+
450.76323	660	1+
457.90270	262	
458.68589	148	1+
458.72119	324	1+
459.12239	210	1+
460.22976	170	
460.89888	226	
461.08967	180	1+
462.88295	996	1+
464.76870	372	1+
466.73202	218	1+
467.09389	230	1+
467.88672	1432	1+
468.78472	246	
468.83323	202	
469.89414	248	1+
471.17206	220	1+
471.74934	210	1+
471.77489	404	1+
472.77872	340	1+
474.87031	158	1+
479.78361	276	1+
485.90016	934	1+
486.84653	222	
487.35673	212	1+
488.84688	176	
489.24704	198	1+
490.18911	192	1+
490.76558	154	1+
495.81186	176	1+
499.70946	296	1+
500.71544	208	1+
501.19896	164	1+
502.59977	210	1+
502.74744	334	1+
502.81031	366	1+
503.46292	204	1+
503.60364	146	1+
504.80409	456	1+
504.87513	114	1+
505.25310	190	1+
507.47018	184	1+
507.86793	282	1+
507.91129	264	1+
508.91072	192	1+
509.33668	206	1+
509.63658	144	1+
509.79302	270	1+
509.85935	556	1+
510.63890	100	1+
511.12991	212	1+
END IONS

###FS:    #m/z: 336.94560 #charge 1+
###MS: 29
###MSMS: 32
BEGIN IONS
TITLE=Cmpd 24, +MS2(336.9456), 28.0-35.0eV, 0.7min #32
RTINSECONDS=39.546
SCANS=29,32
PEPMASS=336.94560	443072
CHARGE=1+
182.86722	106	
189.86240	208	
195.95827	136	
199.04505	116	
203.87922	244	1+
205.94808	302	1+
207.87577	318	1+
210.88300	706	1+
211.94396	8188	1+
212.87769	3854	1+
213.93895	3236	
214.89095	112	
215.30309	92	1+
215.88599	1008	1+
215.93679	536	1+
217.88183	192	
217.93599	304	1+
222.95616	338	1+
223.96078	236	1+
224.98875	110	
225.96696	274	1+
226.89229	122	
226.94696	182	
226.97084	184	1+
227.79316	120	
227.95467	166	
228.06758	236	1+
228.89358	588	1+
228.93556	98	
229.95489	6522	1+
230.32678	154	1+
230.88848	4550	1+
231.94915	3204	1+
232.91615	102	
233.82115	538	1+
233.89740	1000	1+
234.05379	108	
234.92195	104	
235.38506	124	
235.86684	126	
235.89461	326	1+
235.94540	184	
237.06953	102	
237.19563	100	
237.89453	114	
238.02671	122	
238.82626	102	
239.78551	120	
239.91418	102	
240.82185	188	1+
241.94848	196	
242.06474	126	
242.78911	144	
244.87979	100	
244.95447	124	
245.14304	108	
245.81980	112	
246.37165	100	
246.84466	148	1+
246.90676	376	1+
246.97325	278	
247.96367	1318	1+
248.02800	156	1+
248.89837	1422	1+
248.98990	130	
249.09623	288	1+
249.45517	124	
249.82733	140	
249.96079	1162	1+
250.83088	176	
250.99628	108	
251.07048	182	
251.83088	534	1+
251.84629	120	
251.91071	130	
252.83421	402	1+
252.90414	98	
252.92638	184	
252.97014	4088	1+
253.90340	934	1+
254.80620	134	
254.96460	1556	1+
255.05344	116	
255.07670	188	
255.78340	150	
256.08137	114	
256.50737	114	
256.84231	140	
256.96276	186	
257.06027	148	
257.17314	102	
257.96240	150	
258.84357	322	1+
258.87981	116	
258.95017	128	1+
260.22219	142	
260.57261	100	
260.79901	362	1+
260.85201	190	
261.83340	282	1+
263.34924	104	
263.82918	126	
264.10493	100	
264.40806	116	
264.86694	184	1+
266.09212	98	
267.15166	132	
267.83656	318	
268.08088	368	1+
268.83647	1076	1+
269.79597	164	
269.83735	788	1+
270.85620	202	
270.93223	120	
270.98198	136	
271.79056	392	1+
271.91670	444	1+
271.95595	108	
271.98477	222	
272.78535	132	
272.85006	138	
272.97529	120	
273.89619	136	
273.96038	194	1+
274.80284	458	1+
274.91024	212	1+
275.83469	352	1+
275.85992	528	1+
276.89336	152	
276.96211	144	
277.81772	166	
277.91821	98	
278.02502	144	
278.81500	196	
278.83390	1422	1+
279.79816	118	
280.78872	100	
280.81242	172	
280.88192	106	
281.04948	138	
281.80907	198	1+
282.97244	104	
283.78550	216	
284.79156	142	
285.82993	124	
285.85042	328	
285.92427	154	
286.79589	164	
286.84744	1562	1+
286.91088	120	
287.81257	172	
288.11225	108	
289.78784	104	
289.81033	138	
290.40939	104	
290.79318	112	
290.86285	248	
291.80524	522	1+
291.85901	158	
291.93185	132	
292.10470	468	1+
292.84991	126	
292.88363	104	
293.05985	192	1+
293.29193	100	
293.87405	238	
293.99768	134	
294.85006	284	1+
295.81746	138	
296.04604	286	1+
296.80798	276	1+
297.81012	194	1+
299.67278	102	
299.82774	100	
299.85748	102	
299.98271	240	1+
300.06241	224	1+
300.52037	152	
300.87300	254	1+
300.98338	172	1+
302.81309	112	
303.20478	100	
303.81262	220	1+
303.85997	116	
304.86195	124	
304.99049	122	
305.28057	114	
305.41887	106	
305.85749	100	
306.79184	170	
306.88337	128	
307.30974	186	
308.84727	102	
309.87312	792	1+
310.10829	104	
310.87442	518	1+
311.71644	140	
312.90067	244	1+
312.96039	136	
314.81838	136	
314.94061	122	
315.87995	284	1+
316.82290	164	
318.87869	148	
319.82607	112	
320.30915	120	
321.81700	132	
321.87661	296	1+
321.91359	204	1+
323.37601	104	
323.88707	424	1+
325.80533	100	
325.95382	204	1+
326.90134	140	
327.82223	270	1+
327.87963	490	1+
328.38129	100	
328.82513	266	1+
328.88598	356	1+
329.31985	196	
330.88492	124	
331.70053	120	
331.81174	122	
331.90449	160	
336.19509	100	
337.18779	146	
338.77599	128	
339.89822	224	1+
340.31722	150	
END IONS

###FS:    #m/z: 322.92955 #charge 1+
###MS: 33
###MSMS: 34
BEGIN IONS
TITLE=Cmpd 25, +MS2(322.9295), 28.0-35.0eV, 0.7min #34
RTINSECONDS=43.221
SCANS=33-34
PEPMASS=322.92955	5019926
CHARGE=1+
110.40766	88	
185.07278	100	
187.92346	92	
192.88685	366	
194.05130	90	
197.88489	186	1+
203.90431	92	
205.01069	96	
205.40798	90	
205.94870	500	1+
208.14820	88	
209.94315	148	
212.87824	244	1+
212.89715	120	
213.86764	104	
214.02846	88	
214.89468	240	
216.38475	262	1+
217.89575	200	1+
219.41700	90	
222.95316	670	1+
223.82498	98	
223.95795	402	1+
227.00813	90	
227.78750	156	1+
227.92966	160	
227.95262	230	
228.84514	88	
228.90217	370	1+
230.84370	90	
230.86514	146	
230.88710	274	
234.82783	106	
234.89616	154	
235.82070	126	
237.05496	130	
238.93537	194	1+
239.07911	228	1+
239.95772	222	
240.14895	110	
240.79079	144	
240.82217	160	
240.90582	104	
240.94038	1678	
240.96289	412	
241.88555	90	
241.94190	1526	
242.82748	90	
242.94146	4746	1+
243.01080	102	
243.82191	348	1+
243.87613	182	1+
244.04291	92	
244.85491	142	
244.88940	312	1+
244.93960	1122	1+
245.82310	196	1+
246.08609	90	
246.97532	562	1+
249.04003	204	
250.06145	190	1+
250.89527	118	
250.94897	102	
251.24060	92	
251.97469	88	
252.92608	176	1+
252.96210	88	
253.01689	92	
253.03818	90	
253.09088	88	
253.83534	126	
254.51490	92	
254.90893	116	
254.96973	92	
255.10291	138	
255.78021	130	
255.84005	244	1+
256.04006	136	
257.46986	94	
257.80018	196	
258.83293	426	1+
258.84913	98	
258.97324	154	
260.93849	142	
261.83106	372	
261.89912	218	1+
262.48277	98	
262.80002	252	1+
262.83023	622	1+
263.05035	136	
263.82899	422	1+
263.98126	122	
264.00535	100	
264.98117	136	
265.41572	96	
266.69930	92	
266.79631	290	1+
266.80737	228	1+
270.17586	142	
270.80044	198	
270.84972	504	1+
270.99774	102	
271.31719	100	
271.65296	114	
271.80119	92	
271.85270	454	1+
272.78331	108	
272.84375	144	
273.79149	384	
273.93279	104	
274.79270	198	
274.84794	150	
275.79008	126	
275.80804	186	
276.05163	90	
276.08160	128	
276.80532	202	
277.80229	112	
277.85897	458	1+
278.86218	366	1+
279.09144	804	1+
279.79701	210	
279.82229	122	1+
280.06348	88	
280.80787	148	
281.04864	106	
281.11764	134	
282.35524	222	1+
282.90228	140	
283.07107	150	
283.78861	424	1+
283.82422	90	
284.06949	146	
284.29250	386	1+
286.79894	132	
286.87332	126	
286.91791	236	
287.15321	150	
287.39759	102	
287.80288	174	
287.88665	190	
288.06726	94	
288.10862	94	
288.78514	526	1+
288.87540	362	1+
288.92217	98	
289.06347	106	
289.85780	174	
290.85651	114	
291.06260	104	
291.10993	126	
291.80497	500	1+
292.95219	156	
293.87403	210	
294.04830	204	1+
294.80304	92	
294.85532	432	1+
296.81499	220	
296.87792	108	
297.06459	116	
297.81296	100	
298.76998	138	
299.78024	200	
299.88002	108	
300.78606	182	
302.78197	92	
302.82073	124	
302.85717	196	
302.94459	96	
303.87591	254	
304.85987	140	
305.29235	116	
305.59597	98	
306.88021	110	
307.79928	220	
307.88216	446	1+
307.99415	92	
308.16691	92	
308.29222	442	1+
308.79680	128	
309.80679	168	
309.90652	194	
309.93436	124	
310.06833	92	
310.30785	202	
310.75851	122	
310.87569	900	1+
312.90062	96	
314.81668	392	1+
315.81775	308	1+
318.88589	118	
320.15628	232	1+
320.75367	138	1+
321.81551	120	
323.13169	228	1+
323.23775	264	
323.30760	136	
323.74904	246	1+
323.88472	136	
324.89476	656	1+
325.72809	142	
326.92436	126	
327.88248	436	1+
END IONS

###FS:    #m/z: 363.95613 #charge 1+
###MS: 33
###MSMS: 35
BEGIN IONS
TITLE=Cmpd 26, +MS2(363.9561), 28.0-35.0eV, 0.8min #35
RTINSECONDS=43.993
SCANS=33,35
PEPMASS=363.95613	1455000
CHARGE=1+
187.86860	224	
189.86255	1080	1+
191.85856	936	1+
193.85263	106	
194.88726	112	
195.89537	194	
196.88460	364	1+
200.87952	136	
204.90159	178	
205.87543	110	
205.94952	248	
207.40497	346	
207.87331	652	
207.94865	236	1+
209.94337	2864	1+
210.02342	104	
210.88229	1050	
212.87877	5222	1+
212.91013	142	
214.89004	934	1+
215.41493	234	
216.40921	266	
218.91355	350	
221.85967	132	
222.95122	2228	1+
224.83591	112	
224.94785	2514	1+
225.89136	556	1+
226.91689	134	
226.94668	12156	1+
227.92864	218	
228.78946	128	
228.89388	1392	1+
228.94201	15570	1+
229.03329	314	1+
229.17138	154	1+
229.21890	134	1+
229.48541	156	1+
230.54770	130	1+
230.88882	7838	1+
232.88483	1058	1+
233.40403	144	1+
233.82804	116	
234.05939	120	
234.87975	286	1+
235.39265	116	
235.84659	134	
235.93403	342	1+
236.05514	268	1+
236.08351	106	
236.82011	160	
236.93917	222	1+
237.98614	238	1+
239.42057	152	
239.92743	110	
239.96659	226	
240.13759	146	
240.81818	128	
240.93862	468	
240.96256	2006	1+
241.09041	104	
241.62204	108	
241.93922	1312	1+
242.02052	202	1+
242.82414	112	
242.82724	104	
242.83437	194	
242.86642	104	
242.94157	942	1+
242.95890	1382	1+
243.81882	528	1+
244.85546	120	
244.95638	5836	1+
245.08142	252	1+
245.94282	358	
246.90520	166	
246.95248	7232	1+
247.45627	112	
248.80378	244	1+
248.89911	2692	1+
250.89561	940	1+
250.94564	200	
250.97116	438	1+
251.07826	204	1+
251.79871	220	1+
252.88985	130	
253.83742	256	
253.85928	134	
253.90548	498	
254.09954	164	1+
254.83500	172	
255.83157	218	1+
258.73444	114	
258.83447	140	
258.84697	206	
258.97350	382	1+
260.78000	154	1+
260.82978	522	1+
260.92346	104	
260.96832	874	1+
261.83174	350	1+
263.06812	106	
263.08857	114	
263.84236	134	
263.96318	136	
264.79209	418	1+
264.84441	130	
264.96811	362	1+
264.98153	108	
265.08590	254	
265.82378	118	
265.84019	250	1+
265.90149	162	1+
266.81423	286	
266.95019	106	
267.78450	180	1+
267.97145	1002	1+
268.87785	116	
268.95579	210	
269.88224	270	1+
269.96690	834	1+
270.80496	180	
271.08189	126	
271.81128	110	
271.83983	416	1+
271.91714	392	1+
272.84149	276	1+
273.79485	604	1+
273.91371	146	
274.85283	146	
275.07849	202	1+
275.84344	110	
276.81278	152	
276.84450	470	1+
277.01766	178	1+
277.79536	272	1+
278.81670	136	
278.84864	152	
279.10112	158	
279.27863	144	
279.84829	276	1+
279.92829	140	
280.10108	140	
280.79248	732	1+
280.95724	126	
281.12470	132	
281.99068	224	
282.80579	112	
282.92797	148	
283.79373	372	1+
283.84962	242	
283.91092	330	1+
283.98138	324	1+
284.84193	1480	1+
285.37173	116	
285.79195	238	1+
285.84457	1260	1+
285.88976	128	
286.89239	258	1+
287.88154	200	1+
288.64600	234	1+
288.79687	226	1+
288.85692	160	
289.93742	228	1+
290.78460	294	
290.87202	136	
291.09541	148	
292.43672	162	
292.80329	110	
292.92899	110	
293.11866	198	
293.85262	118	
293.87261	132	
295.81834	128	
295.85222	188	1+
296.80935	124	
296.91571	290	1+
297.11312	128	
297.80879	160	
298.80236	1290	1+
298.94533	134	
299.15209	314	1+
300.09445	156	1+
300.80062	518	1+
300.83517	118	
300.86089	130	
300.87576	154	
301.80297	356	1+
301.84261	246	
301.86113	782	1+
302.99151	128	1+
303.80988	1108	1+
303.85580	2216	1+
303.94929	118	
305.89049	240	
306.27621	108	
306.42567	140	
306.87829	554	1+
307.13952	266	1+
308.28994	272	1+
308.42968	280	1+
308.80357	128	
309.86761	132	
310.87484	334	1+
311.81404	190	1+
313.74132	122	
315.86182	104	
316.81181	140	
316.86796	414	1+
317.80657	382	1+
317.89747	128	
318.93510	358	1+
319.88664	140	
321.13157	140	
321.81468	454	
321.86472	490	1+
322.92904	448	1+
323.82117	126	
324.87504	226	
324.93655	202	1+
325.15104	186	1+
325.89162	200	
326.87328	1064	1+
327.80080	242	1+
328.29220	122	
328.88931	420	1+
329.83780	112	
329.86802	170	
330.83833	224	1+
330.88805	190	
333.76255	114	
334.88518	204	1+
335.74587	176	1+
336.77075	154	
336.94437	1004	1+
337.83257	144	
338.02373	124	
338.87455	206	1+
338.96006	274	1+
339.82474	724	1+
340.94008	466	
342.05632	248	1+
342.78797	122	
342.83588	210	
345.72417	208	
346.72688	104	
349.31821	146	
351.76644	508	1+
352.91243	230	1+
353.89851	132	
354.76343	112	
354.82755	104	
354.87141	190	1+
355.74920	108	
356.41828	106	
358.78912	106	
359.71760	166	
360.34111	106	
361.27983	108	
361.71184	118	
362.72411	166	1+
363.04817	128	
363.75701	122	
365.19189	136	
365.92067	190	1+
366.06414	126	
367.33309	278	1+
367.77510	168	
367.83599	318	1+
END IONS

###FS:    #m/z: 507.84510 #charge 1+
###MS: 33
###MSMS: 36
BEGIN IONS
TITLE=Cmpd 27, +MS2(507.8451), 28.2-35.2eV, 0.8min #36
RTINSECONDS=44.7655
SCANS=33,36
PEPMASS=507.84510	501934
CHARGE=1+
199.88693	170	
209.94396	170	
222.10102	228	
224.97678	236	
225.96774	156	
231.89223	296	1+
233.87844	228	1+
234.91361	158	
241.85345	390	1+
243.89400	188	
249.88756	180	
250.96748	494	1+
251.07213	388	1+
252.07673	244	1+
255.89831	280	1+
257.87325	284	1+
259.99657	124	1+
260.85520	156	
260.88224	342	1+
262.03173	216	1+
263.06701	170	1+
263.37065	190	
264.92687	368	1+
265.81919	186	1+
265.93049	220	1+
266.16760	496	1+
266.86512	210	
267.78265	204	
268.92004	314	1+
269.87730	192	
269.92488	182	1+
270.85468	390	1+
271.80219	284	1+
271.87744	352	1+
272.85148	1574	1+
274.38022	362	1+
275.89310	584	1+
276.79338	202	
276.86044	170	
277.80757	186	1+
277.83296	342	1+
279.12756	230	1+
280.39123	272	1+
281.38063	512	1+
281.87710	466	1+
282.78643	186	1+
282.81402	178	1+
282.90466	326	1+
282.98651	248	1+
284.88852	254	1+
285.81009	236	1+
285.94030	184	
286.84059	524	1+
287.83970	346	1+
287.96702	238	
288.34480	252	1+
288.87142	514	
288.90557	430	1+
289.87862	958	
290.79331	284	1+
290.86232	2434	1+
290.95639	240	1+
291.10893	260	1+
291.87973	1050	1+
292.07324	172	
292.11097	190	1+
292.83052	320	1+
293.80902	336	1+
293.87239	5676	1+
294.94529	188	1+
296.43991	198	1+
296.78765	166	
296.85712	216	1+
297.74632	134	1+
297.80529	466	1+
297.90305	226	1+
297.95180	212	1+
298.78674	206	1+
298.80579	356	1+
298.86150	168	
298.87771	246	
299.15426	90	1+
299.79103	174	1+
300.85625	1052	1+
300.91306	344	1+
300.93656	216	1+
301.79509	202	1+
301.82098	242	1+
301.91612	232	1+
302.90096	224	
303.95085	284	1+
304.88731	264	1+
305.01150	232	1+
305.85834	160	
306.12663	302	1+
306.37767	174	1+
307.88872	1828	
307.93859	246	1+
308.08178	266	1+
308.14097	1274	1+
308.87028	2172	1+
308.99271	308	1+
309.34596	328	1+
309.83241	190	
309.88887	736	
309.96268	316	1+
310.15358	954	1+
310.30979	154	
310.34792	256	1+
311.22217	156	1+
311.80799	322	1+
311.83529	156	
311.88267	11480	1+
312.81105	282	1+
313.03387	204	
313.28775	110	1+
313.97032	288	1+
314.76366	234	1+
314.86318	1050	1+
314.91542	368	1+
314.94051	186	
315.37604	186	
316.21619	118	1+
316.79726	224	1+
316.86299	716	
316.88402	440	1+
317.82072	316	1+
317.85267	514	1+
317.88215	254	1+
318.82319	268	1+
318.92941	284	1+
319.25855	182	
319.87740	206	
321.91669	194	
322.04529	252	1+
322.86894	162	
322.88304	392	1+
323.34299	216	1+
323.80845	262	1+
323.86696	156	
323.88526	220	1+
324.85711	180	
325.14013	264	1+
325.89992	598	
326.14604	216	1+
326.34604	170	
326.80354	444	1+
326.88035	384	
326.90073	442	
327.80609	326	1+
327.88150	1128	
328.34501	226	1+
328.86994	442	
328.88413	2732	1+
329.11180	148	1+
330.82037	556	1+
331.00093	210	1+
332.06203	236	1+
332.87450	1198	1+
333.04008	308	1+
333.85513	154	
333.94025	222	1+
334.39149	238	
334.87334	1014	1+
334.89992	566	1+
335.83883	562	1+
336.89173	216	
336.94486	888	1+
336.95878	432	1+
337.11971	212	
337.88156	718	1+
338.41057	160	
338.84882	236	
339.88147	348	
340.86579	222	
340.90856	160	
340.93474	288	1+
342.87121	532	1+
343.04592	246	1+
343.87306	368	1+
344.02054	172	
344.90225	464	1+
345.13944	162	1+
345.39861	310	1+
345.71431	270	1+
345.90671	398	1+
346.71744	164	1+
347.01056	146	1+
347.23228	120	1+
347.83849	234	
347.89141	156	
347.91726	252	1+
348.12319	234	1+
348.89223	200	
349.75790	172	
349.99807	290	1+
350.88612	352	
350.95329	182	1+
351.36978	236	1+
351.85512	248	
351.88465	822	1+
352.15139	282	1+
352.77072	188	
352.90781	558	1+
353.77131	318	1+
353.84928	1388	1+
354.35468	288	1+
355.88841	274	
356.71260	162	
357.08325	194	1+
357.72475	366	1+
357.83776	274	
357.88869	198	1+
357.94847	260	1+
357.97886	154	
358.80820	228	1+
358.95119	176	1+
359.77415	164	
359.84136	326	1+
360.08628	208	1+
361.87756	184	
362.01827	166	1+
362.36340	214	
362.72369	166	
362.89580	200	
363.87835	158	
364.84386	352	1+
364.86629	424	1+
366.17957	292	1+
366.78153	164	
366.83814	1844	1+
367.20834	186	1+
367.70575	2158	1+
367.76957	278	1+
367.88249	184	
368.70888	1384	1+
368.74226	212	1+
368.89577	782	1+
369.34010	184	
369.83575	722	1+
370.78504	670	1+
371.18775	170	
371.72443	376	1+
371.86729	318	
372.05316	390	1+
372.85093	366	1+
372.97223	202	1+
373.39176	148	1+
373.71766	224	
373.82945	392	1+
374.41115	152	1+
374.79623	232	
375.38260	228	1+
375.79747	398	1+
375.81801	198	
375.87763	672	1+
376.73875	190	
376.88061	484	1+
378.00862	192	1+
378.90346	236	
379.72800	248	
379.88789	238	1+
380.86031	358	1+
381.71797	198	
381.79265	516	1+
381.85152	558	1+
382.02421	164	
382.85686	408	1+
384.05926	194	1+
384.84930	4774	1+
384.89401	332	
385.03371	264	1+
385.05907	132	1+
385.09465	180	1+
385.37683	166	
385.39233	160	
385.90793	230	
386.89212	190	
387.72860	238	
387.79548	468	1+
387.84819	180	
387.99023	92	1+
388.73094	156	
389.19893	462	1+
389.37462	224	
389.71967	514	1+
389.86367	196	
389.89427	212	
390.77626	198	
390.84366	952	
390.89958	566	1+
391.79340	156	
391.83524	1276	1+
391.86515	172	
391.90555	408	1+
392.05483	240	1+
392.39998	164	
392.86404	424	
393.80005	574	
393.90098	332	1+
394.39709	302	1+
394.79192	304	
394.83679	540	1+
395.74162	226	
395.81960	218	
396.73400	158	
396.87178	164	
396.88940	274	1+
397.25713	104	1+
397.85758	718	1+
398.04152	178	
398.72932	536	1+
398.98017	146	1+
399.39368	330	1+
399.71152	174	
400.33125	178	
400.72980	254	1+
401.85269	154	
402.86457	2134	1+
403.79350	220	1+
403.87054	1376	1+
404.92590	242	1+
405.78305	342	1+
405.86545	952	1+
406.78527	248	1+
407.72543	592	1+
407.80444	278	1+
407.86369	7500	1+
409.72497	1512	1+
409.81021	194	
409.94036	118	1+
410.00843	172	1+
410.83974	450	
411.07698	174	
411.32922	122	1+
411.81099	986	1+
411.84243	1726	1+
412.22096	240	1+
412.73291	572	1+
412.84634	1496	1+
413.66709	110	1+
413.87615	588	
414.79646	258	1+
414.85957	322	
414.92518	284	1+
415.37490	168	
415.87448	520	1+
415.98706	132	1+
416.87462	330	1+
417.50782	162	
417.81971	292	
418.84202	238	
419.14604	178	
419.41624	220	1+
420.03896	210	1+
421.71532	140	1+
421.76754	208	1+
421.78888	418	1+
421.88238	796	1+
423.14251	148	1+
423.87092	460	1+
424.82589	368	1+
425.73933	404	1+
425.87620	528	
426.33017	166	
426.86234	2378	1+
426.93786	172	
427.15542	156	
427.73222	1374	
427.78751	358	1+
428.05551	160	1+
428.38118	156	
428.69493	158	1+
428.73838	722	
428.79332	226	1+
428.85101	528	
428.88535	924	1+
429.10210	174	
429.73360	1474	1+
429.82405	260	1+
429.84034	270	
430.73726	982	1+
430.86283	1312	1+
430.87575	162	
433.86015	306	1+
434.89240	224	
435.79992	158	
435.86453	388	1+
437.73899	200	1+
439.24264	202	1+
439.69616	302	1+
439.89457	846	1+
440.04450	170	1+
440.69839	230	1+
443.74678	274	1+
444.05350	120	1+
444.80246	114	1+
444.87100	2354	1+
444.94322	276	1+
445.72162	182	
445.74002	798	1+
446.70857	246	1+
446.87823	562	1+
448.68872	194	1+
448.75149	216	
448.88989	168	
449.87739	924	1+
449.90636	270	1+
450.15660	176	1+
450.74715	542	1+
450.76735	208	
452.73793	164	
452.76186	188	
453.87589	234	
457.76221	248	1+
457.90467	340	
458.90126	518	1+
459.11159	236	1+
459.90362	314	1+
460.16321	180	
460.23026	206	
461.76619	196	1+
462.88074	654	1+
464.78508	194	
466.84706	290	1+
467.70392	274	1+
467.85133	236	1+
467.88527	1514	1+
468.70896	222	1+
468.78143	700	1+
468.82418	220	
470.77232	442	1+
471.89638	210	1+
474.69717	166	1+
476.73036	178	1+
477.79051	220	1+
481.08457	188	1+
484.75392	254	1+
484.84083	246	1+
485.89942	1144	1+
486.79053	302	1+
488.44795	180	1+
491.79406	208	
493.75083	192	1+
496.66419	180	1+
498.72771	266	1+
499.80266	202	1+
500.80581	154	1+
502.80491	164	1+
504.21991	162	1+
504.26911	166	1+
504.79634	306	1+
506.12334	260	1+
507.24851	98	1+
508.85752	572	1+
509.85797	456	1+
510.25464	190	
510.28655	154	1+
510.34746	102	1+
511.28908	96	1+
512.38457	152	1+
512.69986	174	1+
END IONS

###FS:    #m/z: 322.92943 #charge 1+
###MS: 37
###MSMS: 38
BEGIN IONS
TITLE=Cmpd 28, +MS2(322.9294), 28.0-35.0eV, 0.8min #38
RTINSECONDS=48.434
SCANS=37-38
PEPMASS=322.92943	4772568
CHARGE=1+
183.93863	90	
191.56536	98	
191.85556	136	
191.97518	100	
192.43974	100	
192.88641	112	
195.66764	96	
205.94823	408	1+
209.94141	110	
210.89611	150	
211.89150	126	
212.89389	176	
213.88852	450	1+
215.96731	100	
217.98981	106	
218.04590	94	
219.94953	138	
220.03759	96	
221.94616	120	
222.95462	1246	1+
223.81744	104	
223.95909	882	1+
224.83562	98	
224.95121	128	
225.88735	286	1+
225.92704	106	
226.07107	88	
226.48658	88	
226.80265	92	
227.95795	130	
230.90133	296	1+
231.06649	90	
232.02144	92	
232.83086	94	
234.45763	92	
237.79139	126	
238.05894	104	
238.21770	92	
238.90246	98	
239.07785	98	
239.78603	738	1+
239.89803	142	
240.08470	222	1+
240.82051	194	
240.93989	1674	
240.96011	376	1+
241.94184	1788	
242.94082	5170	1+
243.20140	102	
243.81928	406	1+
243.87380	130	
243.89287	148	
244.78853	122	
244.93887	1390	1+
245.82973	186	
245.84717	256	1+
246.00278	96	
246.12262	108	
246.97664	412	1+
247.15453	92	
248.83239	154	
248.87612	166	1+
248.89908	118	
248.94834	120	
249.09565	132	
249.90014	120	
250.11729	90	
250.97111	104	
253.18865	90	
253.90828	100	
254.84267	272	1+
254.86443	174	
255.44652	90	
255.78631	154	
255.84651	224	1+
256.39507	98	
257.79608	106	
258.83452	310	1+
260.44788	94	
260.83246	126	
261.82714	1026	1+
261.88890	92	
262.02218	206	1+
262.35266	154	
262.79497	196	1+
262.82915	696	1+
264.85543	92	
265.05352	124	
265.84565	98	
267.79782	112	
268.96527	158	
269.80028	278	1+
269.90985	114	
270.80336	196	1+
271.00973	90	
271.84634	190	
272.77209	222	1+
272.81815	130	
272.84461	208	
273.13742	92	
273.79305	688	1+
275.81048	514	1+
276.59356	104	
276.84306	222	
277.85471	122	
278.84057	116	
278.86283	164	
279.09100	346	
279.79387	172	
280.09461	252	
280.80026	146	
283.78727	416	1+
283.98078	104	
284.29328	296	1+
284.35612	98	
285.84903	278	1+
287.79446	134	
287.92906	88	
289.03424	112	
289.06107	136	
289.16038	106	
289.78465	174	
289.88300	256	
290.79759	696	1+
290.85611	152	
291.80291	518	1+
291.87208	170	
291.88627	164	
293.16820	100	
293.79655	142	
293.84879	130	
293.85888	514	1+
293.87535	130	
294.85973	378	1+
295.49770	112	
295.98990	90	
296.09314	92	
296.81585	360	1+
296.94854	136	
297.11142	142	
297.88635	140	
299.78130	308	
300.41903	120	
301.86371	142	
303.13689	90	
303.36761	106	
303.86933	404	1+
304.13611	106	
304.15959	92	
306.28104	92	
306.75367	228	1+
306.80949	110	
306.88084	286	
307.31100	180	1+
307.79686	428	
307.88875	148	
308.29284	326	
309.80497	152	
309.86693	100	
309.89736	144	
310.30554	274	
310.33009	94	
310.82239	120	
310.87774	130	
310.92329	88	
311.82722	106	
311.88112	308	
312.80089	94	
312.82199	164	
312.86860	316	1+
313.62921	90	
314.81994	154	
314.86510	108	
314.88782	164	
315.81569	142	
315.87505	104	
317.86966	146	
318.86675	90	
319.03862	92	
319.72049	156	1+
320.15984	230	
320.79115	104	
321.76996	108	
321.89050	104	
322.01726	92	
322.89910	206	
324.89096	550	1+
325.01678	124	
325.31972	136	
327.76530	102	
327.82526	114	
END IONS

###FS:    #m/z: 363.95613 #charge 1+
###MS: 37
###MSMS: 39
BEGIN IONS
TITLE=Cmpd 29, +MS2(363.9561), 28.0-35.0eV, 0.8min #39
RTINSECONDS=49.206
SCANS=37,39
PEPMASS=363.95613	1222710
CHARGE=1+
61.84496	106	
182.86639	146	
187.86706	134	
189.86366	1200	1+
190.11010	118	
191.85800	1236	1+
191.95216	120	
194.88849	320	1+
196.88471	508	
203.88187	180	
204.90772	166	
205.95042	190	
207.40593	280	
207.87500	612	1+
207.94803	108	
209.94313	2374	1+
210.88285	736	1+
210.98257	96	1+
212.87795	6620	1+
215.88280	240	1+
216.41177	750	1+
217.90869	430	1+
218.90956	306	1+
219.86105	114	
221.94182	130	
222.95167	2942	1+
223.89203	124	
224.90028	120	
224.94780	2886	1+
225.32410	106	
226.89220	198	
226.94662	13424	1+
227.05094	152	1+
227.22322	114	1+
227.88461	140	
227.93189	306	
228.72279	126	1+
228.80172	168	1+
228.89366	1304	1+
228.94212	16672	1+
229.06434	122	
229.96509	180	
230.88909	8892	1+
232.13800	96	1+
232.88405	1398	1+
233.01269	160	
234.88265	340	1+
235.04042	128	
235.82305	272	1+
235.84609	112	
235.90852	276	1+
237.96054	212	1+
239.07100	224	
239.79813	116	
240.15265	108	
240.82570	114	
240.89189	210	1+
240.93489	1516	1+
240.96121	2004	1+
241.49401	226	1+
241.93703	1170	1+
242.83725	270	1+
242.95976	878	1+
243.82274	182	
243.91933	132	
244.95695	8438	1+
245.31131	100	1+
245.83366	220	
245.90159	112	
246.80926	126	
246.83845	106	
246.90571	460	
246.95200	7240	1+
247.97719	220	1+
248.80346	294	
248.89870	3038	1+
249.80364	184	
249.82602	220	1+
250.80834	122	
250.94820	216	1+
250.97130	514	1+
251.07151	358	1+
251.91771	146	
252.24881	108	
252.89186	250	
253.42134	104	
253.90466	1036	1+
253.93329	112	
255.40345	116	
255.93636	146	
256.09736	112	
256.83768	140	
257.96989	380	1+
258.77106	114	
258.83445	348	1+
258.87477	128	
258.97229	318	1+
260.82956	376	1+
260.94037	138	
260.96979	894	1+
261.05246	162	
261.90422	104	
262.00753	188	
263.83109	232	
263.97294	208	
264.02338	138	
264.52507	172	
264.81886	152	
264.84359	136	
264.96262	412	1+
265.08682	164	
265.78068	250	1+
265.80590	384	1+
265.83665	178	1+
265.85662	186	1+
265.90241	138	
266.81182	260	1+
266.88885	150	
267.10145	148	
267.91355	140	
267.97255	1038	
268.03237	128	
268.84014	142	
268.95584	110	
269.37272	224	1+
269.85415	118	
269.96653	1380	1+
270.84951	418	1+
271.09865	136	
271.84760	248	1+
271.91768	530	1+
271.95778	122	
272.12813	118	
272.80176	120	
272.89098	124	
274.93168	152	
275.79909	132	
276.81098	122	
276.84630	212	
277.10621	200	
277.85517	200	
277.89571	114	
278.79390	210	
278.84917	144	
279.10187	254	
279.83863	122	
279.96840	208	1+
279.97982	300	1+
280.61535	214	1+
280.78754	1078	1+
280.81234	164	
280.90256	120	
280.93422	162	
281.11513	178	
282.82920	140	
282.90860	114	
283.90903	180	
283.98753	338	
284.79744	136	
284.82678	152	
284.89340	114	
284.93541	198	1+
285.79244	130	
285.84405	1182	1+
286.80243	212	1+
286.89487	390	1+
288.02689	124	
288.83201	112	
290.78350	162	
290.86486	180	
290.91553	220	1+
291.09728	132	
292.81588	150	
292.86242	120	
293.11656	176	
293.97104	182	1+
295.86011	398	1+
295.88196	174	1+
296.75906	106	
296.80921	478	1+
296.86109	234	1+
296.93982	298	
297.91793	304	1+
298.80330	1514	1+
298.85838	344	1+
299.86366	226	1+
300.80341	240	
301.80697	130	
301.86190	378	
302.12306	90	1+
302.85964	290	
303.80943	772	1+
303.85682	1972	1+
304.93859	254	1+
305.89027	130	
306.12438	136	
306.81195	106	
306.92377	202	1+
307.12748	108	
307.89215	134	
310.87763	502	1+
311.80367	196	1+
311.86650	130	
313.88248	112	
314.31275	286	1+
314.77606	104	
314.88845	144	
315.31232	194	1+
315.81689	136	
315.86361	142	
316.81457	128	
317.80977	198	
317.93223	328	1+
319.82129	120	
319.88080	130	
320.92064	130	
321.81742	668	1+
321.86621	410	1+
322.93029	490	1+
323.81563	104	
324.15787	136	
326.87384	1038	1+
328.94951	184	1+
334.75117	124	
335.87735	208	1+
336.94429	748	1+
339.77345	112	
339.83014	558	1+
340.93670	748	1+
342.90412	464	1+
343.18350	280	1+
346.83661	124	
347.76132	132	
348.78697	204	1+
348.85822	196	1+
349.31641	114	
349.74772	106	
350.75812	110	
351.89997	164	
354.76695	136	
355.91433	156	
356.77281	148	
358.70927	138	
359.17713	214	1+
361.71662	208	
362.81738	106	
362.95544	344	1+
363.13627	146	
363.29923	106	
363.75602	108	
363.95712	192	1+
364.73638	112	
366.91479	126	
367.33092	178	
367.77243	124	
END IONS

###FS:    #m/z: 336.94550 #charge 1+
###MS: 37
###MSMS: 40
BEGIN IONS
TITLE=Cmpd 30, +MS2(336.9455), 28.0-35.0eV, 0.9min #40
RTINSECONDS=49.9785
SCANS=37,40
PEPMASS=336.94550	394376
CHARGE=1+
106.70630	100	
172.23518	102	
182.86571	422	1+
184.02373	106	
189.86226	388	
192.88994	158	
196.88410	204	
198.95297	112	
205.94890	312	1+
206.06567	100	
209.13070	142	1+
209.88235	906	1+
210.88480	596	1+
211.94394	10192	1+
212.87840	3506	1+
213.12265	124	1+
213.48785	104	
213.93874	3266	1+
214.51537	118	
214.87544	270	
215.88728	1190	1+
215.93651	240	
216.03034	98	
217.78291	98	
217.88304	352	1+
217.93669	122	
221.46239	96	
221.94164	128	
221.96560	100	
222.94856	146	
224.41986	120	
224.82469	100	
227.89503	138	
228.06372	100	
228.89280	768	1+
228.99200	102	
229.95440	8508	1+
230.88858	4880	1+
231.94980	3656	1+
232.82166	604	1+
233.04892	108	
233.11313	106	
233.82381	540	1+
233.89451	644	1+
233.94812	362	1+
235.86704	120	
235.88820	176	
235.94604	246	
236.84726	104	
236.90438	144	
238.04770	138	
239.79334	430	1+
239.95674	210	1+
241.89369	134	
241.92180	124	
243.77803	112	
244.03562	118	
244.95654	140	
245.44277	170	
246.44158	102	
246.90798	236	
246.97677	236	
247.63132	100	
247.96513	1740	1+
248.65096	98	
248.89737	1632	1+
249.04246	104	
249.37816	166	
249.96145	764	
250.83010	386	
250.90716	310	1+
250.95163	216	
250.98953	108	
251.07506	178	
251.83533	280	
252.83538	180	
252.97008	4422	1+
253.03374	204	1+
253.08983	134	
253.82920	134	
253.84886	110	
253.90515	1146	1+
254.08631	128	
254.80619	166	1+
254.84060	104	
254.85925	134	
254.96501	2282	1+
255.09652	166	
255.88880	108	
256.07750	120	
256.37859	118	
256.80486	202	1+
256.91669	144	
256.96302	380	1+
257.08437	156	
257.36885	154	
257.41091	114	
258.04864	132	
258.78896	138	
258.84756	152	
258.88753	130	
258.96561	104	
259.91193	212	
259.94661	138	
260.82890	150	
260.84514	202	
261.14822	98	
261.83137	244	
261.84691	96	
262.51866	114	
262.83453	130	
263.05651	140	
263.79228	224	1+
264.82750	126	
264.90897	100	
265.08826	110	
265.84931	152	
267.83736	1548	1+
268.04465	146	
268.83867	1044	1+
270.07929	184	
270.79710	260	1+
270.85120	296	
270.98133	780	1+
271.55802	102	
271.83950	186	
271.91397	348	
272.97439	176	
274.24418	98	
274.79326	172	
274.84235	98	
274.86637	166	
275.23100	104	
275.38977	100	
275.96875	236	1+
276.84514	158	
276.97548	168	1+
277.83002	1278	1+
278.81359	118	
278.83272	1132	1+
279.23598	100	
279.80359	346	1+
280.87027	122	
282.89416	100	
283.86044	146	
283.88865	102	
284.36060	100	
285.85123	306	
286.79723	154	
286.84863	1222	1+
288.20226	122	
290.43252	110	
290.86011	610	1+
291.80234	164	
291.86343	490	1+
293.99089	356	1+
294.18061	176	
294.86610	194	
294.93340	128	
294.96328	146	1+
296.80826	124	
296.85359	214	
296.87128	134	
297.81156	102	
299.03752	104	
299.06013	144	
299.79013	144	
301.87188	96	
303.44035	134	
303.85885	478	1+
307.80160	442	1+
308.80684	310	1+
309.18491	102	
309.87066	100	
310.40173	106	
310.75912	114	
310.87226	250	
311.88081	366	1+
312.86953	160	
312.88406	248	1+
313.85569	110	
314.81682	244	1+
315.48435	106	
315.89678	132	
319.87881	128	
323.88075	104	
324.89006	384	1+
324.93397	286	1+
326.88375	260	
327.36785	104	
328.88604	224	
329.88913	128	
330.88031	178	
330.96997	164	
333.07300	96	
335.91835	100	
336.76530	98	
336.88127	132	
337.76661	100	
338.86728	124	
339.83155	126	
340.76627	102	
340.78590	98	
341.85718	130	
END IONS

###FS:    #m/z: 322.92952 #charge 1+
###MS: 41
###MSMS: 42
BEGIN IONS
TITLE=Cmpd 31, +MS2(322.9295), 28.0-35.0eV, 0.9min #42
RTINSECONDS=53.676
SCANS=41-42
PEPMASS=322.92952	5199580
CHARGE=1+
146.83973	110	
184.89248	98	
188.90451	110	
189.86169	124	
191.85504	166	
192.88912	266	
193.89198	116	
194.51841	100	
196.01715	172	
196.88446	170	
197.88967	190	
199.86813	248	1+
199.88953	136	
201.04617	190	
205.94873	610	
205.96336	264	1+
206.96501	190	1+
208.44799	158	
209.12749	96	
209.87262	106	
209.94452	648	1+
210.03239	100	
210.88472	144	
212.87993	530	1+
212.89742	234	
214.89459	150	
218.00615	96	
220.89476	100	
222.02197	102	
222.95128	294	
223.95920	948	
225.80741	186	1+
226.89560	126	
227.78755	134	
227.92859	236	
229.88402	378	1+
230.88821	316	1+
234.49520	100	
235.82570	428	1+
235.88805	120	
236.79718	130	
237.04880	100	
237.13286	100	
238.05655	128	
238.93734	178	
239.78669	436	1+
240.82451	126	
240.94071	2514	
240.96287	504	
241.88121	112	
241.94071	1458	
242.09647	92	
242.81724	610	1+
242.94076	6408	1+
244.52056	116	
244.88063	134	
244.93905	1046	1+
245.04885	104	
246.39622	100	
246.97654	636	1+
247.85008	126	
248.05339	234	1+
248.18636	96	
248.42828	132	
248.83028	114	
248.85212	136	
248.90139	110	
248.92080	128	
248.95292	354	1+
249.99383	166	1+
250.11842	126	
250.83537	152	
251.42540	96	
251.84778	100	
251.90852	134	
253.06989	200	1+
253.78477	124	
253.83307	234	
253.89013	240	1+
254.84266	96	
254.92215	134	
255.10336	134	
255.78221	182	
256.04073	100	
257.79708	196	
260.11318	136	
260.33684	212	
260.83163	268	
260.84871	148	
261.83515	136	
262.83143	778	1+
263.37675	102	
263.97878	170	
265.03372	148	
265.07167	100	
265.08536	152	
266.41869	92	
266.83081	130	
266.85122	104	
267.53645	100	
267.80584	138	
267.84540	122	
267.87613	100	
267.93789	120	
268.83825	216	1+
269.79834	280	1+
271.09884	118	
271.79972	240	
271.84461	468	1+
271.86942	104	
272.78219	202	
272.79012	1186	1+
272.98427	256	1+
273.81437	236	1+
274.55680	98	
275.94208	92	
275.99181	106	
276.36475	96	
276.83839	534	1+
276.85810	122	
278.81179	190	
278.91281	162	
279.09046	1048	1+
279.80071	106	
281.79088	132	
281.87369	100	
282.04574	248	1+
282.08515	96	
282.80363	238	1+
282.86027	212	
282.96723	148	
283.02520	152	
283.06943	206	
283.78487	422	1+
283.86022	116	
283.94648	130	
284.29289	366	
284.89168	108	
286.91459	338	1+
289.78765	442	1+
289.80814	114	
289.88041	232	
289.93481	100	
290.01141	114	
290.87716	94	
291.34977	108	
291.80507	494	1+
293.86986	506	1+
294.17888	184	
294.21159	102	
294.92254	218	1+
296.80840	222	
296.82823	174	1+
297.81446	134	
298.82168	108	
299.78028	298	1+
299.80942	234	1+
299.92281	258	1+
300.84491	106	
300.87661	244	1+
301.87879	166	1+
302.72691	244	1+
302.81827	366	1+
302.86032	182	
303.87014	100	
303.95020	162	
304.97621	96	
305.80141	116	
305.87420	134	
306.79218	102	
306.88335	578	1+
307.79956	264	
308.10705	140	
308.29225	168	
308.64077	104	
308.79876	116	
308.94614	196	1+
310.30708	180	
310.33016	100	
310.87750	982	1+
311.88132	558	1+
312.02092	96	
312.80614	268	1+
312.94067	104	
313.87666	146	
313.88848	202	
314.87960	152	
315.81754	324	1+
315.88380	96	
316.82153	276	1+
317.89492	162	
319.76059	288	1+
319.88426	192	
320.88569	228	1+
322.42533	110	
323.07632	94	
323.75516	114	
324.02823	128	
324.86440	98	
324.89465	172	
326.16913	98	
326.26401	100	
326.89237	170	
END IONS

###FS:    #m/z: 340.93996 #charge 1+
###MS: 41
###MSMS: 43
BEGIN IONS
TITLE=Cmpd 32, +MS2(340.9400), 28.0-35.0eV, 0.9min #43
RTINSECONDS=54.4495
SCANS=41,43
PEPMASS=340.93996	2306610
CHARGE=1+
189.86243	104	
192.88908	106	
192.92344	178	
196.88178	226	1+
203.52231	100	
209.94475	212	
212.87638	980	1+
213.93999	2808	1+
215.14175	98	
215.88633	1698	1+
215.93677	764	1+
217.88062	664	1+
218.50299	114	
219.38405	92	
219.87662	192	
220.87805	124	
221.96671	114	
223.96094	232	
224.96693	92	
226.39225	118	
226.89710	196	
226.92104	166	
228.89446	122	
228.94761	336	1+
229.87910	100	
230.88612	1924	1+
231.94955	3060	1+
232.10229	128	
233.89611	1198	1+
233.94717	432	
234.99358	136	
235.49853	100	
235.82114	220	1+
235.86419	104	
235.89180	398	1+
235.94723	276	
236.85412	132	
238.03020	122	
238.83595	184	
239.82278	262	1+
239.90141	140	
239.91338	108	
240.78970	130	
241.32852	94	
241.94225	294	1+
242.91567	92	
243.84610	130	
245.04098	160	
246.90043	106	
246.94894	130	
246.97308	560	1+
247.00204	92	
248.89906	764	1+
249.02746	298	1+
249.14850	92	
249.90166	518	1+
249.96324	646	1+
250.82090	234	1+
250.98950	94	
251.84190	132	
251.95890	140	
253.95601	124	
254.47781	96	
254.83208	192	1+
254.84591	206	1+
254.85801	188	1+
254.88377	122	
254.96629	1712	1+
255.03778	128	
255.07731	158	
255.88463	200	1+
255.90785	412	1+
256.78071	118	
256.96276	544	1+
257.84598	142	
257.92565	142	
258.41255	92	
258.84556	170	
258.88110	188	
258.91191	100	
258.95735	516	1+
259.84744	98	
259.88606	122	
260.80295	206	1+
261.83884	152	
263.17276	130	
265.36139	92	
265.41162	102	
266.99531	266	1+
267.14193	96	
267.79405	202	1+
267.86475	146	
268.84061	268	1+
269.79922	232	
270.78282	100	
271.49342	102	
271.79108	118	
272.42695	130	
272.81621	94	
272.84704	96	
272.93149	302	1+
272.97514	352	1+
273.79124	260	1+
274.89800	128	
274.93185	118	
275.80844	122	
275.83559	108	
276.36455	102	
276.85705	100	
277.89749	148	
277.96499	94	
278.84439	350	1+
279.02625	100	
279.93993	150	
279.96776	186	
280.31627	98	
281.04902	110	
282.05299	144	
282.96842	126	
283.05710	92	
283.78860	226	1+
283.85924	140	
284.43067	130	
286.77860	102	
286.87956	142	
288.86218	150	
288.93650	120	
289.79003	130	
290.79135	140	
290.85545	236	1+
291.07935	114	
291.80796	408	1+
291.97458	102	
292.00630	92	
293.41370	96	
293.83738	184	1+
293.87527	100	
294.81913	108	
295.83658	226	1+
295.87201	188	
296.81414	198	1+
296.87508	98	
296.92894	102	
297.06173	102	
297.43435	98	
297.88378	150	
297.94573	148	
297.97512	150	
298.80243	308	1+
298.97216	170	1+
299.78042	258	1+
299.91497	96	
300.87166	102	
300.94717	92	
301.87789	154	
302.16543	252	1+
302.55544	96	
302.85731	120	
303.44681	104	
303.88120	276	1+
303.94557	102	
304.94377	144	
305.79686	230	1+
305.87015	134	
307.30720	100	
307.89122	190	
308.87907	142	
309.81319	166	1+
309.88639	102	
310.85692	448	1+
310.87697	340	
310.91382	104	
311.88343	200	
312.03929	128	
312.79777	142	
312.84125	130	
312.88252	290	
313.84809	108	
313.87523	168	
314.02058	92	
314.48223	96	
315.44563	148	
315.85727	312	1+
315.88234	318	1+
318.06324	96	
318.87125	236	1+
319.98227	94	
322.42085	206	
323.88452	504	1+
323.96825	94	
324.89076	330	1+
327.75718	206	1+
327.89753	160	
328.82099	176	1+
328.88768	442	
329.87615	216	1+
330.81294	360	1+
331.01677	100	
331.37648	92	
331.73912	126	
332.87155	98	
332.89860	166	
333.76143	130	
336.43432	92	
341.90420	94	
342.89794	146	
343.14819	110	
343.29537	96	
343.44977	112	
344.95611	204	1+
END IONS

###FS:    #m/z: 363.95603 #charge 1+
###MS: 41
###MSMS: 44
BEGIN IONS
TITLE=Cmpd 33, +MS2(363.9560), 28.0-35.0eV, 1.0min #44
RTINSECONDS=55.222
SCANS=41,44
PEPMASS=363.95603	1451464
CHARGE=1+
182.86775	100	
189.86293	1302	
191.85670	778	1+
194.89066	116	
196.88410	260	1+
200.94911	108	
204.52707	110	
206.94638	132	
207.40416	180	
207.87416	124	
207.94609	244	
209.87634	1186	1+
209.94250	2698	1+
210.88295	800	1+
210.90313	122	
212.87860	4638	1+
214.85016	116	
216.41138	282	
217.91240	416	1+
221.88998	256	1+
222.95148	2298	1+
224.41240	100	
224.94756	3172	1+
226.02481	270	1+
226.05471	134	
226.87320	118	
226.94676	15186	1+
227.78603	126	
227.87415	218	
227.92235	294	
228.89281	1502	1+
228.94170	17988	1+
229.12320	126	
229.97324	86	1+
230.80090	108	
230.88859	7238	1+
231.11933	120	
231.60057	100	
232.11410	116	1+
232.88562	932	1+
232.90448	126	
234.03275	108	
234.88096	820	1+
235.96661	110	
236.43251	104	
237.90343	120	
238.89041	320	1+
239.42582	210	
239.99581	184	1+
240.40075	114	
240.82365	208	1+
240.94046	522	
240.96170	1448	1+
241.94214	440	
242.46284	100	
242.94072	1808	1+
242.95674	1534	1+
242.97954	132	
243.81761	134	
243.89655	116	
244.95642	5708	1+
245.87174	118	
245.93953	378	
246.80769	284	1+
246.90305	582	1+
246.95221	8712	1+
248.10886	100	
248.80471	106	
248.89764	2740	1+
249.87723	122	
250.94681	244	
250.97028	378	1+
251.07200	204	
251.89408	108	
251.90961	388	1+
252.06127	164	
253.83258	342	1+
253.90365	550	1+
254.71291	130	
255.92029	132	
258.04549	226	1+
258.10379	134	
258.38707	118	
258.83306	144	
258.85077	104	
258.97306	422	1+
259.84558	166	1+
260.12143	108	
260.83065	160	
260.96846	1012	1+
261.82910	164	
262.13148	184	1+
262.83055	352	1+
262.84451	108	
263.93305	114	
264.81559	164	
264.96800	134	
265.08308	156	
265.89708	106	
265.97537	190	
266.52075	164	
266.81341	456	1+
266.85104	214	1+
267.78291	220	
267.97294	1196	1+
268.07065	128	
268.81568	214	
269.46755	126	
269.80107	248	1+
269.85169	144	
269.96857	1610	1+
271.09596	136	
271.14932	100	
271.79405	104	
271.84055	438	1+
271.91386	418	1+
273.79236	268	1+
274.84690	182	
275.85242	114	
276.85261	374	1+
276.89588	360	1+
277.79615	268	1+
277.83232	140	
277.89688	278	1+
278.09396	104	
278.11952	116	
279.10460	342	
280.78983	1358	1+
281.42769	102	
281.85930	332	1+
282.14081	152	
282.88345	168	
282.93955	148	
283.09678	116	
283.85734	512	1+
283.92148	114	
283.98295	282	
284.82435	152	
285.79589	230	1+
285.84323	1086	1+
287.14524	134	
287.81130	210	
287.93721	162	
288.40002	108	
289.87927	158	
290.78539	692	1+
290.86473	132	
291.04632	272	1+
291.93405	254	1+
292.43234	106	
292.86438	364	1+
292.90339	144	1+
293.11941	188	
293.85257	128	
293.88668	180	1+
294.04011	128	
295.87194	116	
296.80749	660	1+
297.92391	216	1+
298.36888	112	
298.80222	1096	1+
299.44345	102	
299.85076	178	
299.86964	118	
299.92744	232	1+
300.06828	102	
300.79869	226	
301.81360	138	
301.85893	1118	1+
302.80590	244	
302.89458	176	
303.80719	850	1+
303.85479	1644	1+
304.06024	134	
304.07271	118	
304.87906	128	
305.80518	270	1+
306.12822	370	1+
306.85187	138	
306.88250	198	
307.76947	136	1+
307.89620	156	
308.12355	216	1+
308.29024	204	
308.80435	176	
308.88199	204	
309.86821	412	1+
310.31384	104	
310.87791	544	1+
311.82571	138	
311.92008	112	
312.35820	112	
313.85781	102	
313.93560	208	1+
314.82002	108	
314.90882	100	
316.81343	394	1+
317.84714	310	1+
318.73169	108	
318.81503	186	
318.85113	254	1+
318.93698	110	
319.13282	128	
319.82500	164	
319.87748	180	
319.94068	142	
321.15198	110	
321.81626	752	1+
321.87986	282	1+
321.89310	130	
322.92915	296	
323.81167	128	
324.87510	192	
325.89917	118	
326.87210	608	1+
326.89749	136	
329.81510	326	1+
329.87774	364	1+
331.75249	138	
336.94251	772	1+
337.33334	100	
337.41848	122	
337.78030	186	1+
339.82886	672	1+
340.75572	112	
340.93949	432	
342.38555	94	1+
342.87947	198	1+
343.69672	130	
343.77196	242	1+
344.66404	110	
346.89355	116	
347.77029	162	
349.73241	100	
349.76717	124	
349.88559	110	
349.91004	154	
353.75671	224	1+
354.77911	182	1+
354.83690	226	1+
355.41755	176	
357.71970	126	
359.71026	274	1+
361.83850	116	
365.77713	120	
366.31543	242	1+
367.77704	242	1+
END IONS

###FS:    #m/z: 340.93980 #charge 1+
###MS: 45
###MSMS: 46
BEGIN IONS
TITLE=Cmpd 34, +MS2(340.9398), 28.0-35.0eV, 1.0min #46
RTINSECONDS=58.927
SCANS=45-46
PEPMASS=340.93980	2305806
CHARGE=1+
112.11588	100	
115.61294	104	
190.85724	140	
190.92986	118	
192.88532	160	
192.92642	252	
196.88189	240	1+
199.88942	116	
202.81690	100	
202.86815	114	
206.97207	188	1+
207.87963	226	1+
208.95696	146	
210.93809	256	
211.93793	142	
212.87807	522	
212.93479	220	
213.88058	468	
213.93861	2704	1+
214.89421	206	
215.88673	1168	1+
215.93798	644	
217.85768	130	
217.88105	472	1+
217.93629	336	
218.99719	96	
221.89431	310	
221.94479	104	
222.95484	442	1+
223.98028	110	
224.89553	128	
226.88978	570	1+
226.94602	330	1+
227.78837	144	
228.94540	184	
230.88548	1268	1+
230.95552	160	
231.88744	806	1+
231.95031	2538	1+
232.89379	954	1+
233.82698	248	1+
233.89572	812	1+
233.94468	568	1+
235.89334	260	
236.03204	102	
236.88587	244	1+
236.93072	100	
238.02302	114	
239.78685	154	
240.79795	184	1+
240.83211	128	
240.95853	96	
240.99072	102	
244.82870	100	
244.89472	110	
244.95912	100	
245.00495	134	
246.37509	106	
246.83312	120	
246.94553	154	
246.97390	536	1+
248.89794	592	1+
249.96161	644	1+
251.95536	140	
252.07698	124	
252.58266	182	
253.83268	314	1+
253.95257	120	
254.90711	114	
254.96413	2042	1+
255.07505	348	1+
255.95640	164	
256.84158	284	1+
257.79880	308	1+
257.95667	622	1+
258.57028	172	1+
258.88369	132	
259.95413	382	1+
260.85313	158	
260.90975	102	
261.83551	216	
263.82553	344	1+
266.84766	126	
266.86472	142	
267.84669	98	
267.90788	94	
268.79323	108	
268.84444	154	
269.16813	106	
269.79510	120	
269.85708	98	
270.79795	96	
270.81027	104	
271.84703	332	1+
271.89377	410	1+
271.92224	98	
272.78549	196	1+
272.81035	176	1+
272.89521	334	1+
272.93273	170	
272.97433	152	
274.94342	150	
274.97407	110	
275.08102	190	1+
275.80605	134	
275.82692	160	
275.84328	276	
275.85684	148	
276.85418	186	
277.85194	180	
277.91593	248	1+
277.96958	106	
278.82810	124	
278.85102	506	1+
278.91813	166	1+
279.80435	112	
280.81107	118	
280.83343	110	
280.93018	176	
281.86094	446	1+
282.06923	122	
282.80417	134	
282.83464	122	
283.04913	330	1+
284.78701	118	
284.80916	198	1+
285.86528	138	
285.99326	142	1+
286.90958	226	1+
287.04000	134	
287.78763	126	
287.80907	240	1+
287.85722	112	
289.78703	196	
289.99320	106	
290.78698	96	
290.85750	196	1+
291.55291	104	
291.80225	190	
292.80487	128	
293.06199	142	
293.43067	96	
293.80373	296	1+
293.83391	98	
293.85561	114	
293.87420	198	
293.89257	118	
293.93760	126	
294.01973	106	
294.85379	154	
294.86944	168	
295.99547	146	
296.19352	128	
296.87463	260	
296.91796	156	
296.97134	106	
297.84201	146	
297.85196	152	
297.97001	144	
298.81648	104	
299.78226	156	
300.79971	268	1+
300.87285	130	
300.90175	148	1+
301.87417	98	
302.14537	122	
302.94236	302	1+
303.44050	102	
304.87830	352	1+
305.87830	334	1+
306.95670	100	
307.79790	380	
308.02773	244	1+
308.44458	108	
308.87660	144	
310.88493	200	
311.58628	100	
311.86199	94	
311.88291	412	
312.59926	96	
312.79894	180	1+
312.86723	114	
313.75531	198	1+
313.87475	322	1+
314.82510	126	
314.87379	282	1+
315.82291	158	
315.86059	272	1+
317.89892	110	
319.89030	206	
321.82024	102	
323.72403	104	
323.88596	412	1+
324.28900	120	
324.39474	98	
325.04576	116	
325.71589	186	1+
325.82716	314	1+
326.89256	156	
328.16783	98	
328.81560	102	
328.83076	124	
328.88592	348	1+
330.81106	236	
330.88468	248	1+
331.81823	104	
334.76806	132	
337.76174	186	1+
337.97747	124	
338.87059	134	
339.02493	134	
339.83234	102	
339.89959	252	1+
342.20306	134	
342.30015	114	
END IONS

###FS:    #m/z: 507.84499 #charge 1+
###MS: 45
###MSMS: 47
BEGIN IONS
TITLE=Cmpd 35, +MS2(507.8450), 28.2-35.2eV, 1.0min #47
RTINSECONDS=59.699
SCANS=45,47
PEPMASS=507.84499	526526
CHARGE=1+
196.01516	620	1+
213.88558	196	
222.88622	218	1+
232.89289	188	
234.90104	302	1+
236.88902	350	1+
237.05955	326	1+
239.86054	208	
239.90154	150	1+
240.07626	308	1+
241.85207	318	1+
244.09136	154	
245.90833	154	1+
246.97430	174	
247.87858	286	1+
250.97059	390	
253.03518	244	1+
255.81894	186	1+
258.86191	480	1+
259.86358	404	1+
260.88148	474	1+
261.88341	354	1+
265.93072	278	1+
266.09570	190	1+
266.13269	150	1+
266.16384	260	1+
266.93914	256	1+
267.78519	174	
268.78024	190	
268.80901	230	1+
269.00620	214	1+
270.85687	172	
270.92095	386	1+
272.37773	192	
272.78912	180	1+
272.84999	1386	1+
273.90840	154	
276.85044	536	1+
277.80989	176	1+
277.84929	330	1+
277.87846	410	1+
279.03404	198	1+
279.07243	190	1+
279.13370	298	1+
279.84224	306	1+
280.37653	360	1+
281.86777	156	
283.86353	214	1+
285.79301	194	
286.78869	386	1+
286.87720	328	1+
287.79103	264	1+
287.84955	396	
288.86884	260	
288.89364	204	
289.83608	216	
289.87833	848	
290.12768	284	
290.86297	2142	1+
291.92253	246	1+
292.88433	182	
293.10357	282	1+
293.87296	6180	1+
294.12883	308	1+
294.41301	174	
294.80547	182	1+
294.97316	202	1+
295.36973	156	
295.93849	176	
296.85723	240	
296.87795	248	
297.85182	226	
297.89443	192	
298.84986	542	1+
298.87770	488	1+
300.85645	940	1+
300.88102	302	1+
301.35078	164	
301.37439	176	
301.79499	266	1+
303.86526	346	1+
303.90286	210	1+
304.37620	228	1+
304.73185	132	1+
305.85852	178	
306.84973	162	
306.87717	176	
307.88858	774	
308.14161	1100	1+
308.16508	162	
308.80652	458	1+
308.87615	768	
309.87033	1264	1+
309.88784	1126	
310.15665	986	1+
310.83892	168	
311.04373	158	
311.34647	326	1+
311.84566	158	
311.88236	12256	1+
312.03570	154	
312.82234	292	1+
314.37189	160	
314.86822	1306	1+
315.03306	194	
315.86087	1130	1+
315.93771	166	
316.81700	388	1+
316.86470	836	1+
317.82089	304	1+
317.89359	176	
318.37800	414	1+
318.74977	186	1+
318.85973	316	
319.38249	314	1+
319.58268	154	1+
319.78574	148	1+
319.87243	226	
319.97617	226	1+
321.34769	376	1+
321.85294	188	
322.01214	214	
322.17822	94	1+
322.34793	226	1+
322.38022	202	1+
322.88565	228	
323.87424	202	
324.09841	218	1+
324.69166	108	1+
325.38953	442	1+
325.59035	166	1+
325.89941	518	
325.92315	338	1+
326.88032	1342	1+
327.14583	194	1+
327.80479	270	1+
327.88189	920	1+
328.87392	232	
329.86472	208	
329.89316	356	
330.16467	174	
330.36911	242	1+
330.88268	864	1+
331.75772	208	1+
331.78413	282	1+
332.87561	1148	1+
332.95130	282	
333.32638	156	
334.29048	210	1+
334.87496	316	1+
334.89694	694	1+
335.84034	844	1+
336.87208	628	1+
337.80156	332	1+
337.87826	438	1+
337.94598	300	
338.34539	292	1+
338.91441	192	
338.92384	310	1+
339.38534	358	1+
339.56962	134	1+
339.77668	164	1+
339.87738	398	1+
340.38534	250	1+
340.71932	192	
341.87817	316	
342.06807	218	
342.75379	188	1+
342.87303	856	1+
343.87294	608	1+
344.95110	290	1+
345.71622	208	1+
345.81374	192	1+
345.88922	254	1+
348.36773	234	
348.78254	246	1+
348.86657	210	
348.89397	206	
349.75551	188	
349.82885	340	1+
349.86566	178	
349.89049	158	
350.40771	258	
350.76582	216	
350.88523	900	1+
352.76956	184	
352.91106	296	
353.84995	854	1+
353.90459	246	
354.34005	272	1+
354.78939	174	
354.83666	182	
354.91176	164	
355.04299	168	1+
356.71826	178	1+
356.78768	266	
357.82893	162	
358.92026	216	
360.83275	278	1+
361.90210	234	1+
362.07444	204	1+
362.77336	196	1+
364.12159	240	1+
364.35811	214	
365.84990	168	
365.89465	272	1+
366.18430	428	1+
366.35147	232	1+
366.53091	198	1+
366.83969	2236	1+
367.14053	200	1+
367.70691	1350	1+
367.78685	228	
368.83687	900	1+
368.86970	176	
368.89530	192	
369.09983	218	1+
369.70702	628	1+
369.89198	218	
371.71403	510	1+
371.73440	178	
371.83893	212	
371.87085	300	1+
371.90345	184	
371.94042	410	1+
372.71955	414	1+
372.78345	404	1+
373.38661	350	1+
373.53867	130	1+
373.82823	482	1+
373.89568	250	
374.27849	110	1+
375.07132	272	1+
375.31060	158	
375.36717	164	
375.73175	220	
376.88368	180	
377.41905	160	
378.05608	174	
378.77604	204	1+
379.41236	162	
379.75103	160	
379.85703	164	
380.38612	248	1+
380.84749	372	1+
381.25161	214	1+
381.71927	490	1+
382.79393	168	1+
382.85239	498	1+
383.18266	162	
383.39195	160	
383.89383	242	
384.84936	5934	1+
384.89209	390	
385.39752	244	
387.21207	300	1+
387.39837	322	
387.72364	174	
387.78211	184	
388.84242	182	
389.05761	308	1+
389.20239	404	1+
389.71508	426	1+
389.85102	226	
390.83975	836	
390.95457	226	1+
391.03692	176	
391.80739	166	
391.84260	396	
392.82913	436	
392.86243	212	
393.13917	230	1+
393.79914	884	1+
393.86206	634	1+
394.07163	270	1+
394.36847	242	1+
394.78579	326	1+
394.83198	700	1+
394.86878	538	1+
395.87466	542	1+
396.35802	246	1+
396.38656	236	1+
396.73528	158	
397.85834	158	
398.72859	298	
399.71455	248	1+
399.80793	156	
399.90548	306	1+
400.03525	160	1+
400.73752	130	1+
400.86542	174	
402.86348	3552	1+
404.05044	260	1+
405.05183	196	1+
405.77006	248	1+
406.85701	216	
406.92627	298	1+
407.73094	550	1+
407.86480	10146	1+
409.72261	870	1+
409.81402	180	
410.02527	252	1+
410.83943	530	
411.73030	746	1+
411.81029	622	1+
411.84316	1316	1+
411.86080	428	
411.90817	188	
412.06524	310	1+
412.73144	510	1+
412.84770	998	1+
413.87720	590	
414.79643	186	1+
414.86346	164	
414.94334	194	1+
415.72234	334	1+
415.86946	714	1+
416.35241	186	1+
417.81847	494	1+
421.73848	150	1+
421.88038	648	1+
422.82409	316	1+
423.77084	238	1+
423.79747	184	
423.87018	476	
424.86876	320	
425.73749	596	1+
425.87913	654	
426.26617	144	1+
426.37185	190	1+
426.82966	164	
426.86208	1940	1+
426.93419	218	
427.18619	132	1+
427.73583	2222	1+
427.82063	158	
428.84781	1202	1+
428.88331	986	1+
429.83048	320	
430.73807	684	
431.86633	1198	1+
434.88743	230	
435.36945	202	1+
439.83386	252	1+
439.89424	550	1+
440.89012	234	1+
443.75580	156	
443.76600	204	
443.80478	248	1+
444.87199	3142	1+
445.74043	700	1+
445.89913	164	
445.94380	164	
446.20183	196	1+
446.44857	90	1+
446.89188	190	
448.70724	246	1+
448.74863	314	
448.88971	252	
449.87876	750	1+
450.74755	290	
451.75840	308	1+
455.76209	152	1+
456.16842	198	1+
456.70217	152	1+
457.90225	1080	1+
460.23849	236	1+
462.14591	92	1+
462.88135	686	1+
463.18991	156	
463.89757	206	1+
464.89577	178	1+
465.18514	192	1+
467.88673	1140	1+
468.77909	326	1+
470.20744	234	1+
474.75849	154	
474.79638	246	
475.72433	282	1+
476.72684	244	1+
479.76920	290	
485.89907	386	
486.84805	318	1+
486.90249	178	
488.79382	190	1+
489.20177	154	1+
491.85059	294	1+
495.92866	224	1+
499.73819	156	1+
499.79796	254	1+
501.15687	246	1+
504.36274	190	1+
504.79728	580	1+
506.20048	204	1+
507.28214	216	1+
509.85861	436	1+
510.18332	180	1+
END IONS

###FS:    #m/z: 336.94532 #charge 1+
###MS: 45
###MSMS: 48
BEGIN IONS
TITLE=Cmpd 36, +MS2(336.9453), 28.0-35.0eV, 1.0min #48
RTINSECONDS=60.4715
SCANS=45,48
PEPMASS=336.94532	380274
CHARGE=1+
182.86835	214	
185.87311	160	
195.06155	102	
196.01995	98	
196.88148	158	
200.97068	90	
205.95115	110	
206.97414	256	1+
207.87747	338	1+
207.94588	130	
209.94170	258	
210.88359	582	
210.98741	90	
211.94383	8340	1+
212.87697	3680	1+
213.93849	2568	1+
214.89350	222	
215.88600	874	1+
215.93725	816	
217.83904	272	1+
217.85666	110	
217.88062	390	
217.93465	200	
218.05293	94	
223.96088	296	1+
224.04394	104	
225.88152	126	
225.95106	126	
225.97417	144	
226.39153	152	
226.94888	140	
227.78579	120	
227.89571	200	
227.96467	104	
228.89340	684	1+
228.98286	116	
229.95510	6544	1+
230.09771	182	1+
230.82124	106	
230.88716	5718	1+
231.82137	634	1+
231.94966	3022	1+
232.82511	532	1+
232.99846	208	1+
233.40582	104	
233.94617	422	
234.44238	102	
235.82353	124	
235.89198	150	
235.94555	232	1+
237.06237	162	
240.79849	94	
243.86316	192	1+
244.12438	122	
244.25705	88	
244.99302	106	
246.97588	332	
247.87288	104	
247.96460	1384	1+
248.39930	94	
248.89681	1390	1+
248.98630	286	1+
249.83229	128	
249.95713	1262	1+
249.99031	208	1+
250.00071	114	
250.49360	128	
250.83257	728	1+
250.97127	154	
251.07014	198	
251.09846	116	
252.06838	94	
252.16433	92	
252.86049	86	
252.97062	3812	
253.08824	312	1+
253.83560	98	
253.90277	794	1+
253.97036	140	
254.96517	1886	1+
255.07124	178	
255.37107	92	
255.78086	112	
255.84750	400	1+
256.36773	98	
256.80845	170	
256.84662	342	1+
256.88696	96	
256.91918	110	
256.96178	236	
257.04035	88	
257.83730	186	1+
258.88321	250	1+
260.82362	248	1+
260.95061	90	
261.49224	88	
262.04937	94	
263.03323	94	
263.05198	120	
263.79974	214	1+
263.82920	138	
263.97722	88	
264.01590	228	1+
264.04485	176	
265.85593	274	1+
266.42068	106	
267.50198	94	
267.80052	104	
267.84006	600	
267.99482	98	
268.83700	1024	1+
269.79687	176	
270.98072	648	1+
271.79772	128	
271.87022	292	1+
271.91129	338	1+
272.78938	538	1+
272.95070	98	
272.97396	164	
273.79029	398	1+
273.90011	98	
273.98368	196	1+
274.86146	160	
275.59550	92	
276.85742	182	
277.83175	998	1+
277.88197	148	
278.83342	956	1+
279.04106	100	
279.80543	104	
280.97046	96	
281.93658	114	
282.78952	312	1+
283.79135	266	1+
285.85277	462	
285.97137	86	
286.84948	1746	1+
286.89837	118	
287.80927	126	
289.78633	90	
289.84326	196	1+
289.87672	200	
290.09444	108	
290.87749	88	
291.01874	124	1+
291.40382	224	1+
291.80661	584	1+
292.86366	122	
292.89982	104	
293.10609	228	
293.29156	92	
293.86930	258	
293.99503	192	
294.19031	90	
294.87344	156	
295.38993	94	
295.87275	102	
295.89373	134	
296.12474	104	
296.44811	108	
296.97048	128	
297.84069	100	
297.87346	126	
297.88989	92	
297.90469	88	
298.84613	198	1+
298.94672	110	
299.05456	86	
299.87002	378	1+
300.85888	384	1+
303.78258	106	
305.88039	796	1+
305.92461	88	
306.88504	700	1+
306.94035	126	
307.31163	94	
307.80662	94	
308.80845	118	
308.86637	198	
309.86966	334	
310.87465	788	1+
314.95251	182	1+
315.45399	90	
318.82885	102	
319.96914	102	
320.02850	112	
320.15802	134	
321.13784	158	
321.88166	118	
322.13878	94	
322.81780	112	
323.08205	208	1+
323.30361	92	
324.89094	388	1+
326.93608	298	1+
327.18967	90	
327.91738	176	
328.82650	94	
328.88518	124	
330.00545	98	
330.43389	90	
330.88596	144	
331.83706	118	
332.87164	100	
333.87124	134	1+
335.88567	238	1+
336.55334	88	
336.77629	128	
336.92056	88	
338.76117	122	
338.97678	144	1+
339.35381	220	1+
339.74822	118	
339.87961	146	
340.77412	90	
340.79443	254	1+
END IONS

###FS:    #m/z: 340.94001 #charge 1+
###MS: 49
###MSMS: 50
BEGIN IONS
TITLE=Cmpd 37, +MS2(340.9400), 28.0-35.0eV, 1.1min #50
RTINSECONDS=64.1485
SCANS=49-50
PEPMASS=340.94001	1981216
CHARGE=1+
189.86121	144	
190.92980	108	
192.89183	142	
192.92700	370	1+
195.89751	148	
196.02668	110	
196.88555	326	1+
197.87755	186	1+
201.90326	94	
204.90317	170	
205.40349	220	1+
205.41675	100	
205.90993	96	
208.88923	104	
208.95707	226	
210.90180	96	
210.93432	260	
211.84039	94	
212.87637	886	1+
213.87897	512	1+
213.93902	2584	1+
214.89129	220	
215.41572	94	
215.88704	1006	1+
215.93620	362	1+
216.03452	140	
216.40978	96	
217.07867	102	
217.88488	320	
218.88851	152	
219.87682	154	
219.97574	128	
221.39848	94	
221.89341	560	
223.96000	404	
224.97389	136	
225.49347	92	
225.95481	92	
226.89527	628	1+
226.94429	258	1+
227.00025	92	
227.78925	116	
227.86673	142	
228.94699	154	
230.05606	98	
230.48488	110	
230.88769	1490	1+
231.14701	98	
231.89009	872	1+
231.94940	1730	1+
232.04353	100	
233.39727	160	
233.89383	666	1+
233.94490	448	1+
234.45752	122	
235.82137	176	1+
238.02435	100	
238.39604	100	
239.90181	226	
240.00528	126	
240.22526	148	
241.78935	146	1+
241.84489	136	
241.96222	114	
242.94288	124	
244.95845	92	
246.97461	306	
248.06868	106	
248.83284	140	
248.90068	102	
248.97438	138	
249.09184	208	1+
249.87321	326	1+
249.90072	270	
249.96148	350	
250.96181	580	1+
251.49947	102	
252.92490	126	
253.83174	226	1+
253.90011	194	
253.97581	138	
254.90603	142	
254.93816	174	
254.96562	1162	1+
255.05453	94	
255.78266	118	
255.82832	138	
255.90873	214	1+
256.07802	116	
256.26181	118	
256.80193	258	1+
256.84997	228	
256.96030	374	1+
257.05042	94	
257.74203	92	
257.96192	232	1+
258.84135	154	
258.87878	208	1+
259.53677	94	
259.95599	328	1+
260.33470	92	
260.84402	342	1+
261.84527	250	1+
261.91617	128	
263.07238	96	
263.82895	250	1+
263.88616	120	
264.79701	132	
265.71874	94	
266.45187	104	
267.12933	146	
267.79849	110	
267.82546	92	
267.86558	126	
267.90397	214	1+
268.81347	120	
268.83777	510	1+
269.79873	200	
269.97128	98	
270.03430	102	
270.81480	122	
271.07750	94	
271.84931	112	
272.84578	162	
272.92892	292	1+
273.78951	112	
273.86165	136	
274.85533	108	
274.97725	106	
275.05566	92	
275.81059	178	
275.91978	96	
275.97146	158	
276.85255	534	1+
278.84728	470	1+
278.90974	106	
279.85022	310	1+
280.80885	100	
280.91962	122	
282.83640	100	
283.05091	100	
283.95866	102	
284.87598	100	
289.79231	114	
289.87919	230	1+
290.34306	120	
291.80151	162	
291.93216	96	
292.43358	154	
292.86863	110	
292.91341	96	
293.84168	122	
294.86045	180	
295.87918	264	1+
296.06138	104	
297.11713	144	1+
297.25229	116	
297.93879	100	
298.81473	254	1+
298.85053	114	
299.78657	156	
300.05127	156	1+
300.77858	132	
301.86474	128	
303.10877	110	
303.79871	246	1+
303.92549	210	1+
304.71212	110	
304.78044	100	
305.81718	100	
306.04864	100	
306.77770	98	
306.88690	420	1+
307.79845	420	1+
307.89256	282	1+
309.81418	150	
309.87353	408	1+
309.88803	168	
310.08890	130	
310.82024	172	
310.87968	290	1+
310.96553	104	
311.71597	92	
312.80425	122	
312.87237	160	
313.04281	228	1+
313.42211	104	
313.81802	274	1+
316.57590	96	
316.89169	92	
319.59601	102	
321.88468	222	1+
322.82122	260	1+
323.88718	654	1+
324.89043	428	1+
325.87431	92	
327.79653	94	
327.82977	366	1+
328.88471	294	1+
329.87304	494	1+
330.81208	218	
331.89707	200	1+
333.01275	106	
333.74557	102	
335.76013	156	1+
336.77606	142	
338.76095	154	
339.82662	142	
342.20634	100	
343.21796	106	
344.80438	206	1+
345.72145	126	
END IONS

###FS:    #m/z: 507.84509 #charge 1+
###MS: 49
###MSMS: 51
BEGIN IONS
TITLE=Cmpd 38, +MS2(507.8451), 28.2-35.2eV, 1.1min #51
RTINSECONDS=64.9205
SCANS=49,51
PEPMASS=507.84509	532504
CHARGE=1+
196.01536	294	1+
196.88014	162	
209.94329	298	
210.03135	148	
214.88347	158	
223.97680	210	
227.95545	150	
232.89954	178	
232.91389	122	1+
234.40852	158	
235.04168	212	1+
238.06008	326	1+
241.85377	184	
241.88239	164	
246.90887	236	1+
248.85420	172	
250.96937	770	1+
251.06804	242	1+
255.90933	224	1+
256.79251	186	
256.99519	168	
257.79473	258	1+
257.87473	234	
258.87377	170	
259.91255	236	1+
260.87811	466	1+
265.38394	160	
266.09042	276	1+
266.16337	326	1+
270.85693	340	
271.87242	158	
272.79941	678	1+
272.85298	1004	1+
272.89141	292	1+
276.79644	230	1+
276.84940	102	1+
277.90017	154	
279.14825	186	1+
280.38406	158	
281.37841	644	1+
281.80281	198	1+
282.83329	150	
283.39177	220	1+
283.86975	400	1+
283.90138	166	
283.93707	184	1+
287.80540	216	1+
287.84994	472	
287.88859	168	
287.95837	166	
288.86750	318	
288.95117	152	
289.87864	824	
290.79216	170	
290.86303	2234	1+
291.88023	600	1+
293.38508	194	1+
293.87222	5580	1+
296.36154	172	
296.41701	198	
297.81053	418	1+
297.97341	186	1+
298.30594	210	1+
298.88019	248	
299.84688	238	
299.88132	162	
299.91353	276	1+
299.99927	162	
300.36164	156	1+
300.85202	388	
301.84798	272	
301.87780	216	
302.86020	178	
302.88709	230	
303.86897	250	
304.16205	198	1+
305.81968	164	
305.85900	578	1+
305.90018	188	1+
306.79106	204	1+
306.87817	184	
307.82092	156	
307.89243	806	
308.13927	1022	1+
308.83389	572	1+
308.87089	2306	1+
308.99562	308	1+
309.83911	456	1+
309.88536	968	
310.15584	1000	1+
310.37602	252	1+
310.79093	142	1+
311.12516	192	1+
311.88254	11114	1+
312.76176	108	1+
312.77612	258	1+
313.81217	676	1+
314.86473	940	
315.37394	158	
315.53305	112	1+
315.86374	1300	1+
316.86633	808	1+
317.36578	174	
317.89221	184	
317.92784	290	1+
318.81508	230	1+
318.85864	192	
318.87917	184	
319.86796	220	
319.89488	258	
320.00895	154	
320.75157	188	1+
320.88328	448	1+
322.86196	290	
323.38423	462	1+
323.86248	360	
324.35541	198	1+
324.55026	98	1+
324.86011	256	
325.13766	220	1+
325.86007	186	
325.88011	226	
325.90231	236	
325.97593	210	1+
326.88413	834	
327.38641	176	
327.87993	1826	1+
327.97782	202	1+
328.37686	440	1+
328.80459	262	1+
330.04277	220	
330.83921	346	1+
330.88117	430	
331.36381	150	
331.84361	286	1+
331.88961	316	
332.87486	990	1+
332.90393	154	
333.79421	402	1+
333.89997	538	1+
334.76356	282	1+
334.87058	148	
335.84378	554	1+
335.88262	206	
336.38160	206	1+
336.87259	150	
337.40011	206	1+
337.87664	1108	1+
338.80047	258	1+
339.85631	502	1+
340.92878	166	
341.90353	252	1+
342.40274	160	
342.78595	192	1+
343.76782	224	1+
344.82402	256	1+
345.90190	356	
348.17024	212	
348.80910	184	
348.89159	222	
349.82816	256	1+
349.88190	414	1+
350.76572	320	1+
350.88696	302	1+
351.18264	192	
351.40395	160	1+
352.91007	320	
353.84840	408	
353.91034	674	1+
354.84850	294	
354.87757	198	
355.78390	220	1+
355.85037	174	
355.88684	528	1+
355.97747	222	1+
356.83343	446	1+
356.98109	182	1+
357.72125	154	
358.78562	376	1+
358.87222	218	
359.96108	248	1+
360.78234	218	1+
360.79785	252	1+
362.35936	220	
362.84095	174	
362.89237	210	1+
363.38355	230	1+
363.70363	172	
364.84648	192	
365.34172	176	
366.78844	522	1+
366.83960	1580	1+
366.93010	250	1+
367.36058	260	1+
367.70740	1704	1+
367.78951	502	1+
368.76645	234	1+
368.83553	1034	1+
368.89233	208	
369.88538	152	
370.13782	156	1+
371.34590	252	1+
371.72160	224	
371.86515	226	
372.80183	160	
372.87592	444	1+
373.71712	186	
373.82760	262	
374.38219	204	
374.79063	256	1+
374.81044	270	
374.84667	216	1+
375.36062	200	
375.89017	148	
376.87714	202	
378.38101	192	
379.34597	280	1+
379.88512	190	
380.35258	178	1+
380.71932	160	
380.85464	588	1+
381.83481	270	
382.71242	222	
382.73019	496	1+
382.78275	648	1+
382.85798	584	1+
383.78663	536	1+
384.84836	5302	1+
384.89006	166	
385.89719	280	1+
387.39945	214	
387.73883	358	1+
388.84356	202	
388.92156	180	
389.20024	350	
389.71417	190	1+
389.86883	230	
389.90377	386	1+
390.84196	1100	1+
391.06474	230	1+
391.79710	282	
392.37367	250	1+
392.72561	348	1+
392.80093	844	1+
392.82253	148	
392.85794	660	1+
393.75047	152	
393.80055	594	1+
394.84054	248	
394.86626	488	1+
395.84708	174	
395.86887	318	1+
395.90699	220	1+
396.73690	164	
398.72865	200	
398.85085	380	1+
398.87204	208	1+
399.07083	184	1+
400.80482	314	1+
401.78578	148	
402.86504	2394	1+
403.87009	1566	1+
405.68315	252	1+
405.78221	198	
405.87216	474	
405.92671	178	1+
406.85754	320	
407.13461	186	1+
407.72642	194	
407.86436	8386	1+
408.82238	158	
408.92604	230	
409.72334	786	1+
410.83720	622	
411.80441	518	1+
412.73214	416	
412.84825	784	1+
413.07597	152	
413.21322	162	1+
413.87542	388	
414.86053	190	
415.04820	212	1+
415.87124	668	1+
417.05362	216	1+
417.38443	184	1+
417.73451	318	1+
418.38611	130	1+
420.83308	216	1+
421.88150	816	
422.88547	512	
423.79793	220	
423.86833	578	1+
424.15218	160	1+
425.75299	562	1+
425.87992	316	
426.16652	138	1+
426.86087	2686	1+
426.93193	154	
427.73118	1920	1+
428.09675	280	1+
428.84472	524	
428.88539	822	1+
429.82908	536	
430.69452	228	1+
430.74089	442	1+
430.85553	260	
431.86457	1288	1+
434.62745	102	1+
434.89043	310	1+
435.85984	158	
439.89245	1060	1+
440.24595	144	1+
440.76219	218	1+
440.83524	188	
441.87653	318	1+
443.74553	298	1+
444.08288	240	1+
444.87232	1860	1+
445.74448	658	1+
446.87118	280	1+
446.89632	174	
447.69976	162	
447.74942	452	1+
448.85389	184	1+
448.88061	786	1+
450.74890	452	1+
450.82157	470	
452.88231	186	1+
457.90312	482	1+
458.70284	250	1+
462.88084	1280	1+
465.16072	162	
466.65150	202	1+
466.78542	188	
467.83276	340	1+
467.88811	1162	1+
468.08194	168	1+
468.78288	722	1+
469.90936	168	
470.76918	380	1+
476.77338	178	1+
481.78568	174	1+
485.89919	686	1+
486.84345	200	1+
487.71954	176	1+
487.80768	160	
497.78928	336	1+
499.73007	162	
499.75574	196	1+
501.18777	212	1+
503.80153	362	1+
504.80770	238	1+
506.83550	198	1+
509.72986	184	1+
509.85726	402	1+
END IONS

###FS:    #m/z: 336.94553 #charge 1+
###MS: 49
###MSMS: 52
BEGIN IONS
TITLE=Cmpd 39, +MS2(336.9455), 28.0-35.0eV, 1.1min #52
RTINSECONDS=65.6925
SCANS=49,52
PEPMASS=336.94553	356468
CHARGE=1+
185.87029	160	
186.86727	100	
196.88364	334	1+
206.36637	92	
206.94458	114	
208.88478	224	
209.39028	110	
209.88435	206	
210.88137	464	
211.89659	108	
211.94363	5312	
212.87839	2852	1+
212.95271	124	
213.93872	3018	1+
214.87826	136	
214.89469	128	
215.88560	1196	1+
215.93808	516	1+
218.88660	108	
220.81235	100	
223.90320	104	
223.95690	312	1+
225.05294	92	
226.48282	112	
226.89242	178	
226.94307	106	
226.97024	190	
227.43548	98	
227.89699	230	
227.95727	138	
228.89283	804	1+
229.95479	5840	
230.88822	4942	1+
230.95600	154	
231.03397	124	1+
231.12818	102	
231.95006	2322	1+
233.82929	314	
233.95043	364	1+
234.82607	382	1+
235.79420	116	
235.89224	276	1+
235.94552	134	
237.84753	90	
238.09820	100	
238.21580	96	
238.87664	102	
240.83472	190	
241.43152	92	
244.10989	88	
244.97879	142	
246.24209	116	
246.90443	398	
246.97388	428	
247.96595	1620	1+
248.00258	102	
248.89819	1178	1+
249.83637	98	
249.96079	748	
249.98146	366	1+
250.83174	466	1+
250.95015	316	
251.07102	212	
252.06661	126	
252.08211	158	
252.78598	142	
252.83567	530	1+
252.93215	216	1+
252.97048	3742	
253.03215	246	1+
253.90424	1304	1+
253.97155	106	
254.23952	90	1+
254.96587	1678	1+
255.07261	140	
256.27143	90	
256.29707	96	
256.96250	302	1+
257.80305	94	
257.84685	134	
258.84641	214	
258.91013	144	
258.96692	102	
259.80688	128	
259.84757	170	
259.95882	122	
260.85010	112	
260.94240	272	1+
261.79287	326	1+
261.83384	136	
262.35567	94	
263.43475	106	
263.82819	134	
263.93529	96	
264.95668	164	
265.08733	260	1+
265.60173	98	
265.85289	226	1+
266.35055	96	
267.09399	110	
267.83799	340	
268.80811	112	
268.83951	1720	1+
270.40304	90	
270.79462	122	
270.85386	146	
270.98215	294	
271.09074	202	1+
271.79321	112	
271.91577	360	
272.97780	332	
273.79399	696	1+
273.89402	94	
273.92465	88	
274.00931	90	
274.28228	102	
275.84796	140	
276.81374	106	
276.85890	600	1+
277.26357	96	
277.83414	1414	1+
278.80935	90	
278.83585	1064	1+
278.92947	102	
279.01308	226	1+
279.09414	196	1+
280.00189	88	
280.80916	90	
281.15569	104	
281.43573	96	
281.92388	110	
282.85536	140	
282.91818	204	1+
282.93400	96	
283.00241	156	
283.11441	102	
283.78658	168	
283.86293	234	
285.85781	138	
286.82902	110	
286.85085	998	1+
289.00630	134	
289.79030	156	
289.82363	90	
290.38003	104	
290.43051	96	
290.87686	234	1+
291.80275	132	
293.10128	108	
293.87137	170	
294.85673	396	1+
294.93654	88	
295.38799	102	
295.87820	212	1+
295.99487	114	
296.79511	102	
296.81729	376	1+
297.25404	100	
297.77593	96	
297.85967	290	1+
297.89811	240	1+
298.50246	96	
299.88872	296	1+
302.74995	88	
303.81032	122	
303.86187	488	1+
304.86244	456	1+
306.28539	108	
307.79815	92	
308.44661	100	
308.81669	358	1+
309.81950	388	1+
309.86411	120	
309.88067	158	
310.87692	548	1+
311.12393	90	
312.86530	116	
314.81974	164	
315.40833	108	
315.81946	108	
315.90887	128	
315.97983	88	
319.38303	92	
321.82623	124	
323.04737	96	
324.49008	98	
324.89006	374	1+
328.35258	92	
328.88882	290	
328.92658	92	
329.86952	152	
330.88761	134	
333.86461	100	
335.79691	98	
335.92298	110	
335.97230	104	
337.18322	100	
337.83172	148	
338.19888	102	
338.80634	114	
341.43877	102	
END IONS

###FS:    #m/z: 322.92965 #charge 1+
###MS: 53
###MSMS: 54
BEGIN IONS
TITLE=Cmpd 40, +MS2(322.9296), 28.0-35.0eV, 1.2min #54
RTINSECONDS=69.3685
SCANS=53-54
PEPMASS=322.92965	4654878
CHARGE=1+
193.93151	98	
195.87007	84	
196.88122	248	
201.04307	94	
205.95107	108	
206.12134	82	
206.94721	84	
210.88747	82	
211.52429	92	
212.83886	84	
212.87852	216	
212.89657	148	
214.89463	232	
216.14083	102	
219.95192	84	
219.99050	84	
220.05230	98	
221.10078	84	
221.94464	122	
222.05686	112	
222.95059	112	
222.97270	92	
223.96364	444	1+
225.99363	84	
226.96744	82	
227.39488	100	
227.93043	196	
228.91032	108	
228.92612	142	
229.89497	116	
230.89072	306	
230.99553	86	
232.59602	96	
233.04604	106	
233.91684	152	
235.90106	104	
236.82950	94	
238.93825	204	
239.07487	166	
239.78948	216	
239.90357	82	
239.94354	84	
240.78407	108	
240.82228	182	
240.94019	2298	
241.01167	108	
241.94137	1580	
242.81900	146	
242.88050	234	1+
242.90264	156	
242.94133	5506	1+
243.34875	98	
243.81929	438	1+
243.88484	166	1+
244.93825	1474	1+
245.38910	142	
246.82956	104	
246.84649	92	
246.97518	722	1+
247.91370	92	
248.85295	246	1+
249.00419	102	
249.35608	88	
250.97112	126	
251.07258	98	
251.89851	246	1+
252.24217	116	
252.83814	122	
252.85471	216	1+
253.35080	82	
253.87685	86	
254.30532	100	
255.78327	198	
255.94140	104	
256.84915	114	
257.08290	104	
257.79653	130	
258.84364	126	
258.89854	88	
259.34119	172	
259.89121	90	
260.04186	100	
260.83156	174	
260.84399	106	
261.19538	86	
261.83199	538	1+
263.07263	116	
263.48629	94	
263.97610	180	1+
265.05674	198	
265.12574	202	1+
265.85077	146	
266.84432	158	
267.80680	210	
267.85060	246	1+
268.87028	82	
268.95616	140	
268.99837	104	
271.03604	116	
271.63881	116	
271.79408	182	
271.84387	196	
271.86093	108	
271.96903	90	
272.81665	130	
272.85581	82	
272.95598	88	
273.13668	130	
273.79217	246	
274.84944	186	
275.55295	90	
275.81102	114	
275.89512	140	1+
276.03108	84	
276.82801	128	
276.86502	150	
277.08654	102	
277.81205	180	1+
277.83822	136	
277.87921	96	
278.06153	92	
278.86972	228	1+
278.92612	98	
279.08896	954	1+
280.11476	196	1+
280.14167	86	
281.04662	98	
282.01089	90	
282.27906	204	
282.80642	126	
282.85883	86	
283.86630	316	1+
284.28917	174	
284.30686	86	
285.29486	144	
285.86848	208	1+
288.80131	122	
289.80105	160	
289.88133	106	
290.79424	508	1+
291.43393	88	
293.65340	94	
293.87409	426	1+
294.82326	112	
295.82268	82	
296.81161	116	
296.87805	122	
298.79093	118	
298.80451	290	1+
298.91670	100	
299.97023	144	
300.85798	86	
302.86881	120	
303.68013	92	
303.80650	98	
305.81501	86	
305.87745	282	1+
307.80069	144	
308.29524	108	
308.38650	90	
308.86576	142	
308.88258	136	
309.75552	218	1+
309.81411	142	
310.78041	254	1+
310.87568	222	
311.88392	588	1+
312.91403	90	
313.87607	148	
314.81538	108	
316.81177	120	
318.88134	112	
321.26435	86	
321.82042	108	
322.73836	82	
323.29218	88	
323.75864	168	1+
323.88313	200	
324.89239	470	1+
328.10527	84	
END IONS

###FS:    #m/z: 363.95632 #charge 1+
###MS: 53
###MSMS: 55
BEGIN IONS
TITLE=Cmpd 41, +MS2(363.9563), 28.0-35.0eV, 1.2min #55
RTINSECONDS=70.14
SCANS=53,55
PEPMASS=363.95632	1059694
CHARGE=1+
45.61670	118	
93.62488	100	
171.85364	100	
182.86712	322	1+
184.88404	94	
189.86282	1310	1+
191.85890	948	1+
195.89992	112	
196.88179	364	1+
203.90337	126	
207.87401	270	
207.94685	312	1+
208.88656	168	
209.86871	266	
209.94248	1368	1+
210.88375	620	1+
212.87871	4660	
213.88809	598	1+
214.41461	100	
214.89397	422	1+
216.41023	180	
217.88858	124	
222.95180	1986	1+
224.94781	2594	1+
224.97505	140	
225.88423	192	
226.88932	118	
226.94689	11804	1+
226.96966	216	
227.07569	134	1+
227.88175	104	
227.93259	396	
228.76780	122	1+
228.79324	104	
228.89568	1246	1+
228.94195	13680	1+
229.01325	142	
229.03849	86	1+
229.06033	100	
229.15612	272	1+
230.41143	100	
230.85530	178	1+
230.88891	7358	1+
231.65490	92	
231.77638	238	1+
232.88567	1024	1+
232.96205	106	
233.91175	120	
234.84750	130	1+
234.87930	282	
234.92989	370	1+
235.14570	170	
235.81996	96	
239.05516	124	
239.43613	120	
240.82281	296	
240.94043	426	
240.96179	1202	1+
241.93811	2074	1+
242.07843	96	
242.81887	452	1+
242.94097	1754	1+
242.95901	1308	1+
244.78676	110	
244.85868	152	1+
244.88856	144	
244.95721	6042	1+
245.82981	252	1+
245.94048	202	
246.90487	510	1+
246.95212	6942	1+
248.43208	106	
248.80054	716	1+
248.85032	126	
248.89928	2564	1+
249.92082	94	
249.97881	94	
250.05994	254	1+
250.41187	104	
250.89620	444	1+
250.91624	160	
250.94450	166	
250.97238	360	
251.05365	102	
251.43509	92	
251.91127	128	
252.00278	154	1+
252.08991	308	1+
252.78655	102	
252.89169	290	
252.94244	106	
253.84094	108	
253.90435	364	
254.05091	100	
254.95375	162	
255.91953	186	1+
256.37143	92	
256.96015	212	
257.09956	154	
257.13576	196	1+
257.80357	230	1+
258.83522	334	1+
258.97244	304	1+
260.82971	182	
260.97190	760	1+
261.82770	676	1+
262.07534	312	1+
262.80102	314	1+
262.82789	484	1+
262.96649	158	
263.14199	198	
263.97788	206	
264.96327	268	1+
265.91062	270	1+
266.11405	142	
266.81432	292	
266.85726	116	
267.10822	102	
267.78582	134	
267.82065	132	
267.87451	100	
267.97432	934	1+
268.81683	102	
268.96397	910	1+
269.80245	112	
269.84034	128	
269.96864	768	1+
271.84592	174	
271.87995	106	
271.91864	418	1+
273.79012	236	1+
273.91514	134	
276.81507	230	
276.85529	122	
277.10829	106	
277.82771	128	
277.84813	394	1+
278.79574	268	1+
278.84790	270	1+
278.92228	94	
279.10276	238	
279.82405	238	1+
280.02885	98	
280.11176	112	
280.14973	94	
280.79735	816	1+
280.86755	186	1+
280.92750	220	1+
281.85213	122	
282.12302	114	1+
283.78554	510	1+
283.84961	210	
283.97344	94	
284.82531	124	
284.85580	98	
285.73290	94	
285.79199	182	
285.84445	1134	1+
286.88263	148	
288.79549	94	
288.80913	114	
289.87342	118	
289.91942	288	1+
290.78728	452	1+
292.82671	118	
292.93406	318	1+
293.85338	518	1+
294.41139	114	
294.86059	318	1+
296.35943	118	
296.80467	454	1+
296.85715	136	
296.88877	194	1+
297.97479	112	
298.80067	1794	1+
299.86871	116	
301.86054	430	
302.85849	230	
303.80366	496	1+
303.85799	1590	1+
304.79154	120	
305.82015	116	
306.42097	94	
307.13855	178	1+
307.86791	134	
308.28724	94	
310.87369	126	
311.12573	154	
311.88532	342	1+
312.09983	120	
312.81154	166	1+
312.87031	126	
313.85793	110	
314.94488	174	
315.98630	96	
316.80964	242	
317.81762	128	
318.81080	94	
318.93124	150	
319.82228	314	
320.82422	140	
321.04358	174	1+
321.81659	586	1+
321.86780	670	1+
322.43605	104	
322.93308	232	
324.87501	152	
326.82767	92	
326.87287	780	1+
327.11760	124	1+
328.01633	100	
328.84780	112	
328.89271	288	
329.40335	98	
329.87529	322	1+
334.88055	160	
335.86938	356	1+
335.88977	130	
336.74948	196	1+
336.87363	294	1+
336.94299	798	1+
337.83068	208	
339.02964	120	
339.74743	234	1+
339.82647	602	1+
340.93779	240	
341.93926	128	
343.18644	100	
343.90918	200	
346.18663	194	1+
348.78493	190	
348.85272	108	
349.82054	188	1+
350.76082	114	
351.75936	172	
352.89094	110	
354.39018	118	
356.58727	110	
356.76988	154	1+
361.69085	96	
361.71755	176	
362.71126	246	1+
362.76812	112	
363.18626	188	1+
365.03788	102	
365.75845	150	
367.33128	108	
367.77842	268	1+
END IONS

###FS:    #m/z: 507.84533 #charge 1+
###MS: 53
###MSMS: 56
BEGIN IONS
TITLE=Cmpd 42, +MS2(507.8453), 28.2-35.2eV, 1.2min #56
RTINSECONDS=70.9125
SCANS=53,56
PEPMASS=507.84533	521578
CHARGE=1+
196.01626	278	
199.88566	388	
210.02688	166	1+
227.95280	156	
228.04273	262	
232.89699	324	1+
233.39997	168	
238.06417	162	
240.07550	336	1+
246.89630	218	1+
246.97476	160	1+
248.85248	174	
250.90541	308	1+
250.97022	626	1+
251.07542	362	1+
251.88810	246	1+
252.07952	310	1+
254.09490	154	
255.08750	204	1+
259.86349	190	
259.88466	206	
260.88043	328	1+
261.38387	496	1+
266.88691	162	
267.79914	204	1+
270.85716	410	1+
271.87829	162	
272.38745	276	1+
272.85317	1258	1+
273.78835	156	
273.80404	234	1+
275.90384	178	
278.39152	260	
279.13249	176	
280.10639	218	1+
281.38281	306	1+
285.39781	276	1+
285.85545	184	
286.87012	254	
287.81549	154	
287.85286	550	
288.86819	354	
288.88983	490	
289.12899	270	1+
289.87806	434	
290.86512	2294	1+
291.89566	204	
293.39567	292	1+
293.87244	6176	1+
295.81164	154	
295.85217	372	1+
296.81119	268	1+
296.85621	310	1+
296.89880	170	
298.80462	166	1+
298.86681	202	
299.32825	268	1+
299.88593	152	
300.85758	748	1+
302.86163	396	1+
302.88612	246	
302.95927	172	1+
303.36832	166	
303.86272	234	1+
304.81799	360	1+
305.82115	312	1+
305.85979	950	1+
306.12411	330	
307.87319	282	
307.89117	702	
307.90806	250	
308.14145	876	
308.87040	2456	1+
309.14959	1426	1+
309.84292	192	
309.88730	1078	
310.15674	906	1+
310.36927	152	
310.81918	262	
310.84373	200	
310.90018	152	
311.34801	498	1+
311.88239	10896	1+
312.84032	180	
313.85287	160	
314.37047	508	1+
314.86503	1260	1+
314.92366	210	1+
316.25876	118	1+
316.81889	290	1+
316.86202	490	1+
317.83758	154	
317.89621	194	
318.41047	156	1+
318.85900	298	
318.88223	278	
319.87151	194	
322.84313	156	
322.89262	194	
323.01209	132	1+
323.86907	250	
324.83189	350	1+
324.85181	234	
325.87820	222	
325.90299	330	
326.88075	3290	1+
327.38966	384	1+
327.80911	324	1+
328.87258	512	
329.36001	254	1+
329.38577	162	
329.76865	352	1+
329.81534	372	1+
329.89296	462	
330.16071	310	1+
330.88760	368	
331.89084	294	
332.82605	164	
332.87560	1236	1+
333.75796	162	
334.39050	272	
334.88828	818	1+
335.80076	164	
335.84086	182	
335.88762	550	1+
335.93935	322	1+
336.87111	162	
337.88354	384	
338.38573	186	
338.88238	746	1+
338.89680	608	1+
339.40523	158	
340.39905	512	1+
340.86686	236	1+
342.77951	206	
342.83578	178	1+
343.86792	516	1+
343.89730	156	
345.39920	270	1+
345.90199	228	
345.94272	198	
346.76704	536	1+
346.88557	260	
346.92910	230	1+
347.37276	256	1+
347.81918	232	1+
347.85612	180	
347.88586	346	1+
348.16700	144	1+
348.75535	242	1+
348.84518	354	1+
349.80583	248	1+
350.89389	318	
351.15934	152	
351.76775	198	
352.09422	150	1+
352.76893	316	
352.91210	294	1+
353.84977	774	1+
354.77007	200	
354.91394	546	1+
355.89097	286	
356.14965	242	1+
356.38300	216	1+
356.77650	212	1+
357.73938	294	1+
357.84219	458	1+
357.88605	252	1+
358.05010	218	1+
358.34900	202	1+
361.14132	194	1+
361.86477	584	1+
361.93278	198	1+
362.36528	340	
362.86607	366	1+
363.73187	270	1+
366.83918	1958	1+
367.70930	722	
367.76979	508	1+
368.10509	200	
368.70502	930	1+
369.83836	466	1+
369.87907	160	
369.89800	306	1+
370.77815	238	
370.90371	188	1+
371.72057	210	
372.77942	252	1+
372.85758	262	1+
373.71919	398	1+
373.83339	470	1+
374.79426	196	
374.88321	188	
375.73448	172	
376.73586	166	
376.86391	510	1+
376.88745	324	1+
377.80118	204	
378.74795	160	
378.79364	226	1+
379.88862	290	1+
380.71192	720	1+
380.84821	204	
381.37382	254	1+
381.71301	444	1+
381.73764	286	1+
381.79937	194	
381.83763	272	
382.85524	190	
383.71383	190	
383.77847	300	
383.86306	240	
384.84734	4244	1+
385.77906	404	1+
386.82680	168	
387.71868	504	1+
387.74781	156	1+
388.72147	392	1+
388.90932	230	1+
389.06374	176	1+
389.19669	496	1+
389.73204	220	1+
389.85851	186	
389.89544	162	
390.62982	114	1+
390.84222	648	
391.20567	178	
391.81332	444	1+
391.84160	344	
392.69847	226	1+
392.82018	308	1+
392.84313	202	
392.86342	550	1+
393.80083	466	1+
394.75090	226	1+
394.78283	412	1+
394.83324	316	
395.86643	496	1+
396.73907	194	
396.89495	192	
397.39894	300	1+
397.43109	216	1+
397.72945	852	1+
397.86463	488	1+
398.73153	638	1+
398.83873	460	1+
398.87276	356	1+
399.70486	174	
399.80796	336	1+
400.10245	194	1+
402.79005	190	1+
402.86440	2088	1+
402.94085	190	
403.72897	388	1+
403.86960	1324	1+
405.73420	158	
405.78246	482	1+
405.82347	204	
405.87254	426	
405.90683	200	
406.20396	86	1+
406.84507	154	
406.86634	210	
407.13538	248	1+
407.72909	704	1+
407.86420	8750	1+
407.91466	428	1+
409.72429	1388	1+
410.83753	868	1+
411.51004	94	1+
411.80787	800	1+
411.87938	198	
411.97538	202	1+
412.84332	520	
413.06794	292	1+
413.71822	232	1+
413.77796	130	1+
413.82069	252	1+
413.87131	750	1+
414.06821	222	1+
415.86983	1068	1+
420.92467	226	1+
421.37404	160	
421.88149	1136	1+
423.32220	166	1+
423.86596	1006	1+
424.79425	212	1+
424.81382	212	
424.92557	178	1+
425.74918	160	
426.37308	152	
426.83307	208	
426.86044	2076	1+
426.93172	248	
427.73056	2456	1+
427.79572	182	
427.82933	174	
428.09055	252	1+
428.85554	242	
428.88245	838	1+
429.69754	276	1+
429.79122	212	1+
429.83128	428	1+
429.85937	176	
430.86198	1274	1+
431.86745	1224	1+
434.82247	182	1+
434.88524	330	1+
437.86932	152	
439.74493	156	
439.89449	538	1+
440.69594	200	
440.82882	182	
442.67774	176	
442.88835	140	1+
443.39052	154	
444.71596	186	
444.87271	2082	1+
445.74292	556	1+
448.18521	154	1+
448.75261	338	
448.88209	1068	1+
449.68881	224	
449.87952	698	1+
450.74624	266	
451.75104	208	
451.88256	192	
456.75547	284	1+
457.22754	288	1+
457.90124	820	1+
461.22624	184	
462.88112	834	1+
462.92290	296	1+
464.78766	232	
465.88999	260	
467.71829	156	
467.77553	548	1+
467.88707	1090	1+
468.77865	480	1+
469.89317	168	
472.79664	168	1+
479.76375	174	
480.70360	226	1+
483.90170	162	
485.84335	386	1+
485.89585	922	1+
486.84529	326	1+
487.79556	172	1+
491.79762	226	
491.84920	262	
494.73977	150	1+
500.80614	124	1+
503.79220	170	1+
504.25191	220	1+
504.84439	170	1+
505.25563	164	1+
509.26913	172	1+
509.85852	578	1+
511.22140	154	1+
511.26925	194	1+
END IONS

###FS:    #m/z: 322.92954 #charge 1+
###MS: 57
###MSMS: 58
BEGIN IONS
TITLE=Cmpd 43, +MS2(322.9295), 28.0-35.0eV, 1.3min #58
RTINSECONDS=74.585
SCANS=57-58
PEPMASS=322.92954	4566602
CHARGE=1+
188.89777	84	
190.51277	98	
192.88875	326	1+
194.89177	170	1+
196.88233	110	
196.89122	100	
199.88911	112	
204.90060	234	1+
205.94759	346	
206.95003	172	
209.94259	108	
212.44695	92	
212.87568	382	1+
212.89629	114	
214.89159	100	
215.89589	154	
216.05689	126	
216.89244	88	
217.89809	132	
221.06810	90	
222.80961	86	
222.95276	676	1+
223.59444	88	
227.78921	116	
227.88489	326	1+
227.91749	96	
232.90304	104	
234.95204	124	
235.83633	246	1+
235.90293	120	
236.89926	118	
237.05464	116	
237.86899	94	
238.88845	236	1+
238.95654	88	
239.02104	156	
239.08096	114	
239.78556	88	
240.82005	252	
240.93955	2914	
240.96278	316	
241.94047	1948	
242.82611	126	
242.94121	5508	1+
243.82054	310	1+
244.85002	136	
244.89400	216	1+
244.94022	1184	1+
245.02040	82	
246.43863	88	
246.97464	394	
247.97797	236	
248.85075	114	
248.90149	126	
248.93545	94	
248.95291	86	
249.83241	180	
249.96961	96	
250.94453	154	
251.04467	188	1+
251.07089	140	
251.92477	118	
252.08087	278	1+
252.15008	86	
253.84101	112	
253.86652	90	
254.91869	128	
255.78253	264	1+
257.79481	258	1+
257.89765	94	
258.83458	550	1+
258.97087	108	
260.02399	90	
261.47532	84	
261.83414	304	
261.98322	92	
262.83037	756	1+
263.83219	488	1+
263.97837	176	
264.44231	90	
265.05784	92	
267.03648	82	
267.93608	96	
268.79618	108	
268.84691	162	
268.93169	116	
269.34482	106	
269.58855	96	
269.79645	376	1+
269.89857	158	
269.95018	194	1+
271.84185	216	
271.87394	90	
272.13461	128	
272.85342	154	
273.02306	84	
273.66237	88	
273.79175	544	1+
274.15505	116	
275.44073	100	
275.81146	182	
275.91775	86	
276.36673	88	
276.85425	100	
278.33195	88	
278.84549	176	
279.09178	708	1+
279.38601	100	
279.79626	104	
279.94633	122	
280.95331	86	
281.87781	106	
281.89893	94	
282.96781	142	
283.06979	134	
283.34860	98	
283.78346	484	1+
284.29315	250	1+
284.81275	150	
284.86502	134	
285.14362	108	
285.84476	88	
287.79332	92	
288.99851	88	
289.79181	180	
290.66062	84	
290.87128	120	
291.80374	250	
292.19709	86	
292.80614	168	
292.86897	144	
292.93239	88	
293.80419	130	
293.82377	112	
294.85398	226	
295.81721	116	
295.87116	90	
296.39729	108	
296.81001	88	
296.87858	126	
297.87691	82	
298.80181	124	
298.82750	120	
298.97129	94	
299.78083	174	1+
299.82253	116	
300.63636	92	
300.91362	152	
301.86791	98	
302.87947	128	
305.86768	146	
305.89571	126	
306.12231	88	
306.81322	108	
306.85718	132	
306.88010	278	
307.79754	554	1+
307.87817	160	
307.98548	86	
308.80014	362	1+
308.88157	92	
308.95473	128	
310.85633	90	
310.87736	334	
311.88329	228	
312.86951	124	
312.88167	126	
314.88934	122	
315.45197	104	
316.03240	132	
316.95624	92	
318.16439	102	
318.85713	220	1+
321.94581	108	
322.75154	144	
323.88786	540	1+
324.20327	140	
324.89150	450	1+
325.05858	84	
325.76673	330	1+
326.76995	202	1+
327.18774	88	
327.89781	146	
END IONS

###FS:    #m/z: 363.95621 #charge 1+
###MS: 57
###MSMS: 59
BEGIN IONS
TITLE=Cmpd 44, +MS2(363.9562), 28.0-35.0eV, 1.3min #59
RTINSECONDS=75.3575
SCANS=57,59
PEPMASS=363.95621	1022896
CHARGE=1+
113.72337	96	
178.94461	136	
182.86930	148	
183.87217	102	
185.94401	102	
189.86299	944	1+
191.85900	920	
194.89027	106	
196.88379	102	
196.94050	94	
197.88334	150	
198.85791	104	
200.95665	172	
205.94888	96	
207.87177	252	
207.94569	298	1+
208.88892	108	
209.86613	144	
209.94288	2224	1+
210.12383	120	1+
210.88223	644	1+
211.94597	124	
212.87885	5508	1+
217.87712	100	
219.96104	102	
222.95191	2062	1+
224.94781	2514	1+
225.89520	104	
225.90915	140	
226.02851	216	1+
226.89102	334	1+
226.91957	218	
226.94684	11378	1+
228.89364	716	1+
228.94221	11660	1+
229.05375	138	1+
230.82937	108	
230.88900	6038	1+
232.01377	212	
232.88667	1276	1+
232.90886	112	
233.84280	96	
233.96437	144	
234.79214	106	
234.87971	648	1+
235.12517	228	1+
235.82500	100	
237.06022	204	1+
238.94088	108	
239.43205	104	
240.83262	248	1+
240.93735	980	1+
240.96196	1364	1+
241.13374	106	
242.94269	1088	
242.95879	1426	1+
243.82324	446	1+
243.93633	128	
244.78390	98	
244.95667	5190	1+
245.83204	164	
245.93942	244	
246.43651	132	
246.80729	308	1+
246.90548	432	1+
246.95200	5844	1+
247.93458	158	1+
248.01692	142	
248.80367	110	
248.89897	2168	1+
250.11757	202	1+
250.44921	102	
250.96887	200	
251.04014	118	
251.83061	98	
251.89412	150	
251.91235	202	
251.93314	196	
252.09078	216	1+
252.89691	316	1+
253.83782	362	1+
253.90340	204	1+
254.07228	274	1+
255.42087	102	
256.00155	146	1+
257.96997	122	
258.97231	222	
259.84989	94	
259.90031	110	
259.96589	1386	1+
260.83227	136	
260.96784	1198	1+
261.82968	170	
261.84438	294	1+
262.83240	152	
263.07257	246	1+
263.81042	252	1+
263.83112	140	
263.88731	102	
263.90475	106	
263.97976	128	
264.87496	122	
264.96453	126	
265.78282	98	
265.97378	192	
266.78396	396	1+
266.81436	284	
266.86955	114	
267.78672	358	1+
267.81417	166	
267.97200	1106	1+
268.96354	1024	1+
269.44759	94	
269.96739	834	1+
270.38158	96	
271.84786	138	
271.91623	520	1+
272.84973	280	1+
274.11691	104	
275.06592	140	
276.85274	114	
277.80804	210	
277.85644	210	
278.79720	442	1+
278.84428	110	
278.90932	116	
279.10032	410	1+
279.85306	108	
280.79274	728	1+
280.90615	100	
281.84373	132	
282.06974	402	1+
282.79824	142	
282.82455	200	1+
283.79270	94	
283.85348	136	
283.98380	130	
284.80440	322	1+
284.84991	178	
284.87207	106	
285.84348	1370	1+
285.86348	122	
287.06464	100	
287.58715	102	
289.09840	112	
289.78528	322	1+
290.38630	100	
292.43581	126	
292.86202	290	1+
292.88966	98	
293.11624	366	1+
293.43044	106	
293.84576	112	
294.45369	100	
294.85820	112	
295.89039	140	
296.80777	736	1+
297.11153	150	
298.80227	1390	1+
298.88505	188	1+
299.42376	96	
299.86872	114	
300.85999	642	1+
300.94149	190	1+
301.60040	118	
301.80213	134	
301.86280	464	1+
302.39087	110	
302.79453	140	
303.80516	826	1+
303.85501	1542	1+
304.87673	124	
305.22575	144	
306.12710	136	
307.13705	234	1+
307.88090	148	
307.89334	138	
309.85445	94	
310.87587	332	1+
312.81096	132	
312.87269	134	
313.66549	146	1+
314.81778	212	1+
315.41487	94	
315.88412	160	
316.59760	102	
316.81597	398	1+
316.88293	168	
318.93253	472	1+
319.75553	220	1+
319.82141	200	
320.10117	104	
320.82151	128	
320.94401	106	
321.81494	810	1+
321.86700	188	
322.89435	104	
322.92738	358	1+
324.03081	116	1+
324.87960	110	
326.87119	632	1+
328.34145	118	
328.87938	118	
328.93872	106	
329.87176	108	
330.87176	102	
333.98831	96	
334.98498	102	
336.94340	1164	1+
337.87481	152	
338.04887	124	
338.83803	140	
339.82689	852	1+
340.93890	524	
341.83382	108	
342.90239	104	
343.71063	164	
344.20522	108	
349.75824	126	
350.07395	94	
353.75515	236	1+
353.88690	116	
357.78967	148	
361.27909	106	
361.88441	96	
362.71887	118	
363.71862	208	
363.95380	128	
364.56622	100	
368.70197	156	
368.83147	102	
END IONS

###FS:    #m/z: 336.94558 #charge 1+
###MS: 57
###MSMS: 60
BEGIN IONS
TITLE=Cmpd 45, +MS2(336.9456), 28.0-35.0eV, 1.3min #60
RTINSECONDS=76.1295
SCANS=57,60
PEPMASS=336.94558	323784
CHARGE=1+
96.23775	98	
185.86310	118	
189.86264	124	
190.41988	90	
196.88372	86	
204.89256	102	
205.94523	140	
209.12027	88	
209.94395	170	
210.88568	132	
211.89221	94	
211.94387	5916	1+
212.41658	90	
212.87913	2936	1+
213.93978	2122	1+
214.88435	684	1+
215.88480	496	1+
215.93688	204	
217.88537	226	
222.88272	94	
223.95740	140	
224.97636	96	
225.39576	94	
226.89181	244	
227.87469	100	
227.89188	940	1+
228.70414	88	
228.89479	788	1+
229.95447	5906	1+
230.79421	88	
230.88831	4296	1+
231.94928	2036	1+
232.09926	98	
232.82575	144	
233.64046	106	
233.82311	222	1+
233.89400	910	1+
233.94663	662	1+
235.03487	88	
235.94848	124	
236.79281	86	
236.85311	124	
237.88958	266	1+
237.91291	136	
240.83636	254	1+
240.96128	140	
241.94865	142	
242.79565	90	
242.87098	100	
242.97429	162	1+
244.39189	98	
246.90357	126	
246.97946	120	
247.96647	1500	1+
248.41095	84	
248.89939	1358	1+
249.82566	168	
249.96012	640	
250.83090	164	
250.90042	160	
250.96706	394	
250.98850	106	
251.83402	342	1+
251.91370	108	
251.95592	174	
252.08322	330	1+
252.80178	94	
252.97072	3000	1+
253.86131	86	
253.90466	1156	1+
254.38626	88	
254.86665	94	
254.96547	1328	1+
255.01143	104	
255.07478	248	
255.09580	126	
256.34427	84	
256.78393	90	
256.90488	184	
256.96516	218	1+
257.51655	94	
257.84514	332	1+
258.00835	88	
258.84438	196	1+
259.12759	102	
260.13868	92	
260.80287	114	
260.83476	166	
261.47705	88	
261.83064	106	
261.95598	104	
262.83083	104	
264.41627	90	
264.85830	112	
265.08245	168	
265.41564	94	
265.85003	130	
265.92379	98	
266.86392	92	
267.06231	86	
267.83768	976	1+
268.02728	120	
268.93102	248	1+
268.95778	94	
269.04728	208	1+
269.07730	110	
269.79953	98	
269.84110	984	1+
269.87591	126	
270.84478	646	1+
270.97936	368	1+
271.44473	84	
271.87402	198	1+
271.91296	126	
271.96040	198	
272.80132	84	
272.84727	284	1+
272.97956	358	1+
273.29380	132	
273.79540	230	1+
274.85712	114	
275.06394	130	
275.32444	116	
275.52826	92	
275.85692	620	1+
276.85873	386	1+
276.89866	98	
277.83690	270	
277.90581	110	
278.81480	248	1+
278.83442	1104	1+
279.79252	208	
280.09658	86	
280.34940	98	
280.86235	154	
283.78943	248	1+
285.85029	430	
285.87083	118	
285.92665	192	1+
286.11382	194	1+
286.61539	98	
286.82445	146	
286.84804	1252	1+
288.75448	94	
288.99993	222	1+
289.85122	92	
289.98497	90	
290.78748	102	
290.85325	402	1+
291.72915	116	
291.85587	278	1+
292.11980	88	
292.44088	102	
293.11044	186	1+
293.16286	312	1+
293.85942	256	1+
294.00113	106	
294.13405	92	
295.99554	144	
296.80717	120	
296.83406	92	
296.93778	114	
296.98987	126	
297.89278	96	
298.37753	104	
298.89287	100	
298.95242	88	
299.31084	90	
299.86992	138	
301.83004	144	1+
302.86039	552	1+
303.24364	92	
303.44154	90	
305.94811	98	
306.42947	112	
306.77937	160	
306.94963	100	
307.88643	414	1+
307.94463	88	
308.10391	88	
309.86734	262	
309.88508	104	
310.83218	86	
310.86837	258	
311.88108	158	
311.94404	210	1+
312.83174	100	
312.84903	226	1+
312.87190	122	
316.53670	86	
316.76168	90	
316.88282	138	1+
319.82077	110	
321.81895	250	1+
323.88853	566	1+
324.84836	88	
324.89251	486	1+
325.31561	88	
326.63450	86	
327.87862	120	
328.88611	250	
331.88918	104	
332.33397	86	
333.06718	134	
333.77465	94	
334.95567	96	
336.75380	90	
336.97914	92	
340.60223	92	
END IONS

###FS:    #m/z: 322.92958 #charge 1+
###MS: 61
###MSMS: 62
BEGIN IONS
TITLE=Cmpd 46, +MS2(322.9296), 28.0-35.0eV, 1.3min #62
RTINSECONDS=79.8165
SCANS=61-62
PEPMASS=322.92958	4749538
CHARGE=1+
52.63106	90	
171.85024	84	
178.92843	118	
187.88658	94	
189.92694	138	
192.51309	98	
192.89158	166	
192.93900	108	
194.89047	130	
195.89600	84	
196.88366	214	
196.95097	90	
199.87484	216	1+
202.52840	98	
205.95089	526	1+
206.92605	152	
210.90081	184	
211.89691	110	
212.88167	208	
214.89393	148	
215.89724	128	
216.89589	124	
218.88492	98	
220.01582	82	
220.87635	136	
220.93094	88	
221.88869	100	
221.94449	192	
222.95540	802	1+
223.82054	124	
223.95948	566	1+
226.43861	106	
226.81740	90	
227.88040	130	
227.92948	148	
228.90792	136	
229.90162	150	
229.95260	102	
230.88839	406	1+
233.89543	86	
233.92156	248	1+
235.43602	100	
235.82099	98	
235.88101	260	1+
236.03787	112	
237.05350	84	
237.36017	92	
238.02837	240	
238.79813	102	
238.88903	134	
238.93586	174	
239.07656	186	
239.78809	316	1+
239.90593	168	
240.11095	86	
240.82033	448	1+
240.94115	2302	
241.78791	112	
241.88295	116	
241.93924	7548	1+
242.82324	132	
242.94190	5516	1+
243.82133	250	
244.03492	82	
244.10919	162	1+
244.81900	164	
244.85025	128	
244.91361	146	
244.93959	1358	1+
245.82239	124	
245.89437	126	
246.06860	88	
246.85592	120	
246.97532	538	1+
247.38988	158	
248.03559	86	
248.84857	96	
248.88505	84	
248.90059	184	
248.94503	114	
249.71883	84	
251.07322	120	
251.10996	98	
251.91122	106	
251.92334	102	
252.83245	324	1+
253.37455	86	
253.83384	226	1+
255.10145	90	
255.78196	264	1+
256.79553	256	1+
256.89650	188	
258.83365	336	1+
259.79568	196	1+
260.83462	176	
261.35390	140	
261.83401	124	
261.93811	94	
262.82929	582	1+
264.97798	124	
265.05941	82	
265.84638	190	
266.83711	86	
266.86487	138	
267.79786	256	1+
267.86813	88	
267.97389	120	
268.38826	86	
269.07877	84	
269.83171	114	
271.79679	192	
271.84366	344	1+
271.86917	216	
272.13062	156	
272.79716	88	
273.79339	368	1+
273.91719	140	
274.60224	114	
274.85630	116	
275.42830	88	
275.79266	196	1+
275.81177	312	
276.10742	92	
276.85188	138	
276.97101	194	1+
277.11844	114	
277.84821	98	
277.92866	266	1+
278.86370	128	
279.09011	736	1+
280.14248	118	
281.92165	102	
281.99551	192	1+
282.00949	186	1+
282.89064	114	
283.07117	354	1+
283.12870	88	
283.78552	192	
283.89904	90	
283.91741	92	
284.29104	486	1+
284.79176	138	
285.44428	84	
285.86356	242	1+
287.80682	110	
288.08490	98	
288.80477	92	
289.79083	82	
289.88555	348	1+
290.79710	358	1+
291.82354	88	
293.87322	82	
294.37382	100	
294.88439	210	1+
295.81562	84	
296.81176	180	
297.11653	82	
297.80651	110	
298.92981	198	1+
299.78913	84	
300.42786	96	
300.80670	120	
301.86092	152	
302.14293	126	
302.25001	90	
302.82036	84	
303.94763	82	
304.80586	92	
304.87468	144	
305.80864	88	
306.38028	86	
306.88055	204	
307.79669	504	1+
307.88631	418	1+
308.75925	122	
308.80000	296	1+
309.86768	114	
310.36936	82	
310.87705	328	
311.87870	554	1+
312.81399	84	
313.15723	152	
317.89258	86	
319.90501	156	
319.95807	84	
320.75449	102	
321.34337	90	
321.81902	150	
322.77389	90	
324.89219	462	1+
325.75400	86	
325.80941	186	1+
325.88088	106	
END IONS

###FS:    #m/z: 340.94015 #charge 1+
###MS: 61
###MSMS: 63
BEGIN IONS
TITLE=Cmpd 47, +MS2(340.9401), 28.0-35.0eV, 1.4min #63
RTINSECONDS=80.5885
SCANS=61,63
PEPMASS=340.94015	1815474
CHARGE=1+
188.94993	134	
192.92664	174	
196.88597	144	
197.86343	92	
199.88005	98	
202.86573	108	
205.94809	214	
209.87192	86	
210.96757	92	
212.87760	586	1+
213.01589	184	1+
213.87968	408	1+
213.93878	2202	1+
215.88676	1048	1+
215.93768	600	
217.48216	90	
217.88399	146	
217.93260	100	
218.91424	100	
221.95630	86	
222.94782	86	
223.95879	282	
224.97001	158	
225.08057	146	
225.96324	106	
226.95098	316	1+
227.79026	110	
228.89249	98	
228.91208	94	
228.94087	164	
230.88695	1368	1+
231.90742	150	
231.94984	1996	1+
233.86691	122	
233.89676	438	1+
233.94744	728	1+
234.92919	108	
235.83568	110	
235.89472	142	
236.86916	116	
237.88253	88	
239.78605	166	
240.83367	94	
240.85178	140	
241.82602	116	
241.84241	252	
241.94008	110	
242.89549	188	1+
243.03492	90	
244.95956	134	
244.98046	120	
245.53423	100	
246.40228	114	
246.97504	154	
247.89653	304	1+
249.90186	360	1+
249.95857	610	1+
251.96009	140	
253.04688	84	
253.23164	88	
253.96108	1174	1+
254.96476	980	1+
255.07074	154	
255.77638	84	
256.91121	110	
256.96774	168	
257.64747	86	
257.80061	290	1+
257.85329	202	
258.40867	132	
258.80617	180	1+
258.84402	182	
258.90941	172	1+
259.63975	86	
259.83652	404	1+
259.95786	150	
260.83743	272	1+
260.85463	130	
261.78798	142	
262.84294	88	
262.89107	94	
262.92706	84	
265.04953	90	
265.07111	110	
268.84097	286	1+
269.85783	140	
270.80077	102	
270.82698	128	
271.50343	102	
271.85077	92	
271.88377	98	
272.13694	98	
272.90509	136	
272.93550	92	
272.97819	148	
273.79199	232	1+
274.85941	194	
274.92028	162	
275.84098	160	
276.85372	668	1+
276.89356	154	
277.43118	90	
277.45166	90	
277.81698	222	1+
277.96530	184	
278.84289	272	
278.86127	172	
278.96240	136	
279.13565	88	
279.79563	142	
279.85422	166	
279.96033	86	
279.98119	86	
280.85164	128	
280.92985	106	
281.86767	120	
281.88592	112	
282.08958	90	
282.88291	166	1+
282.90436	98	
283.78863	98	
283.97294	86	
284.86634	98	
285.80764	178	1+
286.32262	90	
287.06673	86	
287.85555	298	1+
288.52285	108	
289.79807	386	1+
291.95799	88	
292.43714	216	
293.01825	96	
293.15484	92	
293.87481	432	1+
294.51457	88	
294.85491	210	1+
294.93201	92	
295.80151	140	1+
295.90078	90	
296.97253	118	
298.85672	96	
299.06835	172	
299.78123	118	
299.87520	266	
300.42538	88	
300.85792	86	
302.85942	84	
302.94544	314	1+
304.83245	116	
305.80057	144	
305.91482	86	
306.88186	210	
306.93865	100	
307.17543	86	
307.82715	94	
307.88789	244	
307.92925	302	1+
308.87500	212	
309.81955	244	1+
310.24136	96	
310.87763	520	1+
311.81107	124	
311.85562	96	
311.91524	138	
313.44887	100	
313.85239	202	1+
314.81945	140	
314.88259	138	
316.93428	90	
317.87217	102	
318.89635	132	
320.81625	172	1+
320.88860	188	1+
323.88720	304	1+
325.58605	100	
326.89012	104	
328.81760	120	
328.88771	326	1+
329.16047	140	
329.87163	202	1+
330.81192	128	
331.88581	90	
334.31150	98	
335.74326	94	
337.61541	98	
337.80690	86	
340.81206	110	
340.89087	112	
340.91440	106	
342.90082	140	
345.06514	94	
345.15174	86	
END IONS

###FS:    #m/z: 363.95620 #charge 1+
###MS: 61
###MSMS: 64
BEGIN IONS
TITLE=Cmpd 48, +MS2(363.9562), 28.0-35.0eV, 1.4min #64
RTINSECONDS=81.361
SCANS=61,64
PEPMASS=363.95620	1073470
CHARGE=1+
184.95931	94	
187.14499	116	
189.86374	538	
191.85792	968	1+
191.93764	142	
196.88597	280	
200.94378	114	
207.87242	126	
208.88286	106	
208.93687	150	
208.95823	140	
209.94243	1706	1+
210.88226	868	1+
212.04695	126	
212.87904	3730	1+
215.88104	188	
217.00601	98	
222.95230	1708	1+
224.94843	3310	1+
225.88006	246	1+
226.04695	102	
226.17894	94	
226.89888	154	1+
226.94666	11686	1+
228.89479	940	1+
228.94199	16238	1+
230.65433	116	1+
230.78840	248	1+
230.88741	6580	1+
232.90687	128	
233.00453	98	
233.88316	136	
234.88171	522	1+
235.11524	102	
235.82495	200	
238.88151	94	
239.00772	192	1+
239.06641	250	
239.42882	130	
239.79092	122	
240.00654	144	1+
240.83480	264	
240.94061	304	
240.96128	818	1+
241.94029	316	
242.82756	432	1+
242.94230	994	1+
242.95908	758	
243.47150	104	
243.78752	338	1+
243.83217	296	1+
243.90131	218	1+
244.79255	276	1+
244.81533	312	1+
244.95658	6674	1+
245.83520	240	
245.90251	470	1+
245.94197	258	
246.90493	390	1+
246.95234	7304	1+
246.97439	406	
247.80601	96	
248.03160	156	
248.80615	370	1+
248.83596	96	
248.89926	2102	1+
250.78914	102	
250.83780	102	
250.94944	150	
250.96817	724	1+
251.04027	92	
251.07244	182	
251.09152	156	
251.91185	198	
252.07603	102	
252.79711	122	
253.83113	128	
253.90559	616	1+
253.92855	104	
255.78234	222	1+
257.41165	146	
257.82884	548	1+
258.02191	92	
258.44223	168	
258.83219	480	1+
258.97149	216	
260.78668	106	
260.96639	590	1+
261.40194	306	1+
261.83434	196	
262.83280	268	
262.96594	146	
263.79762	104	
263.83180	156	
264.81997	132	
264.96316	198	
265.08771	274	1+
265.63937	94	
265.82343	108	
265.90301	136	
266.55692	92	
266.81469	506	1+
266.89334	114	1+
266.96985	100	
267.97287	1372	1+
268.78673	134	
268.95784	106	
269.88817	102	
269.96879	1272	1+
270.89274	98	
271.84275	260	1+
271.91477	246	
271.95887	136	
272.91374	144	
273.27470	100	
274.06706	144	1+
274.82474	134	
274.84150	106	
274.93543	96	
275.90367	100	
276.10010	188	1+
276.42389	102	
276.80883	138	
276.85920	274	1+
277.90628	144	
278.10091	652	1+
278.36070	98	
278.48555	98	
278.79720	104	
278.84329	148	1+
279.10451	580	1+
280.79117	1012	1+
280.83348	164	
280.86357	104	
282.78899	424	1+
282.89526	324	1+
282.90723	240	1+
282.97767	110	
283.06451	162	1+
283.09324	110	
283.85006	108	
283.98680	152	
284.01882	166	
284.82495	112	
284.96425	110	
285.43383	124	
285.79879	130	
285.81557	184	1+
285.84458	874	1+
287.60796	96	
288.81922	138	
288.90998	150	
289.82599	98	
289.86550	134	
290.09703	224	1+
290.78659	370	
293.11717	200	
293.85413	408	1+
294.11992	118	
295.83934	98	
295.92426	276	1+
296.80702	296	
296.94105	100	
297.11342	98	
297.81164	134	
298.80330	1012	1+
300.40126	104	
300.80406	166	
301.86164	320	
302.86059	214	
303.80566	896	1+
303.85545	2322	1+
305.82789	94	
306.12751	100	
306.45123	158	
306.88564	158	
307.84435	128	
308.89388	104	
309.01621	98	
309.83119	194	1+
310.87141	112	
311.87945	126	
312.87499	192	
314.87854	114	
316.81175	274	1+
317.38721	96	
318.93367	516	1+
319.82077	94	
320.13569	106	
320.86238	482	1+
321.03527	100	
321.42276	104	
321.82125	684	1+
321.92546	434	1+
323.82108	128	
324.05911	134	
324.87855	290	1+
326.82347	210	1+
326.87613	462	1+
328.59960	100	
328.88669	140	
328.93772	100	
329.04229	106	
329.06258	200	1+
329.87028	356	1+
333.88815	134	1+
334.15389	104	
334.24806	100	
336.06882	102	
336.94454	618	1+
337.87158	238	1+
338.87145	162	1+
339.82661	646	
340.94230	280	1+
340.96359	136	
342.88229	240	1+
343.77409	108	
344.16918	132	
345.72458	132	
346.31166	106	
348.77246	108	
349.76312	278	1+
356.77018	116	
357.77473	112	
357.84263	156	1+
360.80603	96	
360.85212	104	
360.97395	98	
361.72059	122	
362.70620	188	1+
367.18279	92	
367.72126	126	
367.79837	124	
END IONS

###FS:    #m/z: 340.94005 #charge 1+
###MS: 65
###MSMS: 66
BEGIN IONS
TITLE=Cmpd 49, +MS2(340.9401), 28.0-35.0eV, 1.4min #66
RTINSECONDS=85.0525
SCANS=65-66
PEPMASS=340.94005	2133538
CHARGE=1+
51.65382	106	
192.92681	604	1+
194.89186	94	
195.98882	104	
196.88245	378	
198.88847	122	
199.86478	198	1+
203.87904	124	
205.94907	104	
206.88880	134	
206.94180	164	
207.95166	124	
209.88488	108	
210.88154	120	
210.93439	116	
212.04701	154	
212.87712	646	
213.88097	352	
213.93872	2332	1+
214.88972	192	
215.88767	852	1+
215.93632	444	1+
215.95417	96	
216.87781	482	1+
217.88022	356	1+
220.89568	128	
220.96227	94	
221.89195	430	
221.95014	280	1+
224.98389	102	
225.00239	178	
226.83248	140	
226.89515	140	
226.94554	538	1+
227.39352	142	
228.43308	106	
229.89883	116	
230.84438	126	
230.88793	1172	1+
231.94970	1702	1+
233.82494	168	
233.89735	616	1+
233.94708	430	
235.82830	96	
235.89193	204	
235.94615	228	
236.83533	146	
236.89941	218	1+
239.06785	102	
239.80095	106	
240.83288	138	
240.95074	130	
241.84113	184	
242.93925	98	
243.83685	128	
244.90745	136	
244.95565	356	
245.84781	106	
246.00117	96	
246.45615	100	
246.63361	112	
246.97356	150	
247.98160	138	
248.89709	340	1+
249.96201	512	1+
250.89870	246	1+
250.94546	148	
251.88596	96	
251.96809	138	
252.88571	102	
253.02664	98	
253.83436	242	
253.90367	224	1+
254.87261	138	
254.96572	772	1+
255.02073	104	
255.07483	302	
255.14019	140	
255.91024	254	1+
256.96293	222	
257.85088	260	
257.94084	138	
258.84525	198	
258.86029	120	
259.84856	182	
259.95672	224	
259.99598	138	
260.83394	272	1+
261.85451	96	
262.82605	236	1+
263.49043	100	
264.79475	286	1+
266.85003	166	
266.97617	92	
267.78715	210	1+
267.82019	202	1+
267.83768	326	1+
268.79153	180	1+
271.79437	102	
271.84049	568	1+
272.08024	96	
272.79137	760	1+
272.84075	330	1+
272.93443	176	
272.97497	182	
273.79539	764	1+
274.89713	156	1+
275.64865	108	
276.16436	98	
276.85499	660	1+
276.89689	138	
277.92849	122	
277.96538	250	1+
278.84358	762	1+
279.80860	100	
280.85713	270	1+
281.04785	112	
281.11064	92	
281.31008	92	
281.80608	116	
281.92001	100	
282.92110	94	
284.78889	154	
284.88257	92	
284.92898	136	
285.41920	100	
285.89446	222	1+
286.14193	92	
286.86438	174	
287.40938	148	
287.85388	354	1+
288.83170	180	1+
289.78993	200	
289.99152	102	
290.97442	108	
291.80044	114	
291.82562	94	
292.80396	98	
292.87982	176	
293.38844	104	
293.86707	600	1+
294.79957	222	1+
294.96167	146	
295.84992	114	
295.90501	100	
295.98246	114	
295.98840	106	
296.83627	314	1+
297.19713	96	
297.78942	142	
297.98549	112	
298.35117	124	
298.41190	92	
298.53623	98	
298.58726	112	
299.01326	124	
299.78813	100	
300.59570	92	
300.79738	114	
300.99808	100	
301.16012	158	
302.87761	182	
303.94719	152	
304.81001	118	
304.87847	94	
305.81242	102	
305.87852	148	
307.79731	308	1+
307.85546	98	
309.81527	336	1+
310.87372	812	1+
312.80029	226	
313.03336	96	
313.84954	144	
313.87265	100	
313.97272	122	
314.00554	100	
315.85753	106	
315.88055	112	
317.03755	198	1+
317.85803	188	1+
320.88744	228	1+
321.85860	104	
321.88419	268	1+
322.91110	122	
324.79068	94	
324.89014	450	1+
326.01142	94	
326.17302	134	
327.82441	218	1+
327.89715	160	
328.88607	142	
329.82255	124	
329.87487	120	
330.81335	132	
337.83623	92	
338.02266	156	1+
340.29631	110	
341.85574	134	1+
342.89823	100	
344.75971	178	
345.41679	96	
END IONS

###FS:    #m/z: 507.84512 #charge 1+
###MS: 65
###MSMS: 67
BEGIN IONS
TITLE=Cmpd 50, +MS2(507.8451), 28.2-35.2eV, 1.5min #67
RTINSECONDS=85.825
SCANS=65,67
PEPMASS=507.84512	714614
CHARGE=1+
196.01521	538	1+
207.00812	144	1+
209.94438	278	
210.03366	198	
214.88870	220	
221.88324	218	1+
235.87444	148	
236.88470	200	
246.97512	230	
250.87208	202	1+
250.97107	306	
251.37478	362	1+
252.07802	334	1+
252.84937	172	
254.41311	172	
255.89651	192	1+
256.38153	172	
257.86795	386	1+
259.88080	176	
260.88001	270	
261.88837	164	
262.02877	274	1+
262.38305	408	1+
263.03165	186	1+
264.92995	186	1+
265.09295	456	1+
265.88877	174	
266.16778	440	1+
268.88514	290	1+
270.86307	490	1+
271.85670	174	
272.80241	158	
272.85292	1064	1+
275.80995	222	
276.81738	202	
276.86004	306	1+
277.79976	328	1+
277.89049	204	
278.38916	232	1+
278.83412	318	1+
279.86201	146	
279.87529	222	
280.81433	388	1+
280.90053	152	
281.37665	242	
281.81823	316	1+
281.88340	538	1+
285.85560	510	
286.39378	146	
286.78960	148	
286.86646	678	1+
287.85172	834	
289.88121	436	
290.82822	240	1+
290.86308	2544	1+
292.81693	228	1+
293.36052	240	1+
293.39296	172	
293.87265	5462	1+
295.89541	176	
296.85194	226	
296.88027	186	
296.95021	152	
297.02597	206	1+
298.80432	338	1+
298.86403	512	1+
299.05689	160	1+
299.42549	140	1+
299.84784	200	
299.88168	222	
300.85140	722	1+
303.86707	310	
304.87690	240	
305.36420	174	
305.81390	398	1+
305.86379	1352	1+
306.00154	172	
306.91167	172	
307.84525	436	1+
307.88864	662	
307.98643	168	1+
308.06250	170	1+
308.14153	1652	1+
308.38991	230	1+
308.79879	188	1+
308.87042	2490	1+
309.87154	1512	1+
309.88769	662	
309.96105	186	1+
310.15699	1040	1+
310.84930	238	
311.34697	154	
311.88268	10826	1+
313.36913	436	1+
313.82075	624	1+
314.82292	490	1+
314.86407	1554	1+
316.86331	670	1+
316.88940	746	1+
316.93311	206	
317.11759	214	1+
318.80397	146	
318.86037	636	1+
319.88075	146	
320.87199	422	
321.88432	658	1+
322.84982	188	
323.87430	184	
324.14210	190	1+
324.38148	474	1+
324.85881	596	1+
325.82019	548	1+
325.88636	408	
325.90145	470	
326.76333	150	1+
326.80102	294	1+
326.82160	366	1+
326.87763	3868	1+
328.37318	452	1+
329.81413	350	1+
329.89439	412	
330.15674	152	
330.79148	176	
330.87344	544	1+
332.81982	190	1+
332.87828	824	1+
332.90552	314	
334.30499	150	
334.90164	306	1+
335.35173	266	
335.79884	168	1+
335.84033	506	1+
335.93903	204	1+
337.83796	182	
337.88386	358	
338.07094	226	1+
338.33453	178	1+
338.71288	204	1+
338.88908	210	
339.87758	286	
340.89263	178	
341.88299	162	
342.86961	374	1+
343.40088	152	
343.99446	180	1+
344.93626	168	1+
345.29424	190	1+
345.86367	292	1+
346.83219	318	1+
347.35454	162	
347.77563	188	
347.81085	206	1+
347.89334	260	
348.36974	152	
348.76079	458	1+
348.89143	148	
349.72281	154	1+
349.76399	264	1+
350.82399	172	
350.88993	1008	1+
351.76467	318	1+
353.84981	582	1+
353.87125	202	
354.88315	404	1+
355.11926	170	
355.86089	284	1+
356.83015	170	
357.84799	194	
361.86517	328	1+
363.81185	166	
364.91663	248	1+
366.18445	428	1+
366.77316	450	1+
366.84053	1892	1+
367.37137	148	
367.70797	1262	1+
367.77455	304	1+
368.90701	202	
368.99319	150	
369.70923	316	1+
369.79348	150	
369.83321	278	1+
370.72250	270	1+
370.82131	288	1+
371.08685	146	
371.19042	212	1+
371.86937	162	
372.76591	184	1+
372.87477	164	
373.72213	290	
373.79737	248	
373.90186	154	
374.72653	402	1+
374.84556	368	1+
375.89622	280	
376.87742	148	
377.21950	104	1+
377.37525	260	1+
377.81571	174	1+
378.88189	240	1+
379.94809	244	1+
380.72568	168	
381.03375	208	1+
381.21153	148	
381.71895	174	
381.79413	184	
381.83861	176	
381.85633	206	
382.71319	308	1+
382.85563	612	1+
382.89911	260	1+
384.76988	516	1+
384.84955	4822	1+
385.77303	302	1+
386.72324	232	
387.84409	388	
388.79615	256	
388.84799	318	
389.19795	410	
389.80643	226	
389.89337	190	
390.78317	558	1+
390.84082	1068	1+
390.99655	154	1+
391.10705	88	1+
391.86601	148	
391.91565	328	
392.82607	914	1+
392.85969	430	1+
393.79673	450	1+
394.83617	406	
394.86200	230	
394.88403	234	
395.79446	164	
395.87023	264	
396.79041	216	1+
396.86993	212	
397.39169	236	1+
397.72040	532	1+
397.73333	162	
397.85643	326	
398.72688	360	1+
398.86719	154	
399.70460	152	
399.85051	468	1+
399.87297	328	1+
400.79005	308	1+
401.73044	198	
402.86367	1972	1+
403.65284	140	1+
404.72919	206	1+
404.78645	478	1+
405.87243	770	1+
406.77466	148	
406.86012	202	
407.72697	266	
407.78094	214	1+
407.81081	486	1+
407.86514	8524	1+
407.91092	214	
408.06937	182	
408.74645	148	
409.72365	1262	1+
409.90267	200	
410.74457	380	1+
410.83527	622	1+
410.87612	612	1+
411.80931	326	
411.85957	260	
412.21437	238	1+
412.72958	258	
412.84247	502	
412.87110	1052	1+
413.87453	732	1+
415.87462	622	1+
416.68848	152	1+
417.01103	208	1+
417.73254	288	1+
417.85361	582	1+
418.81929	242	1+
421.82578	342	1+
421.88219	634	
422.87209	1020	1+
423.79319	326	1+
424.70347	180	1+
425.73431	254	
425.75231	234	
425.87931	316	
426.07561	150	
426.75182	166	
426.86144	1884	1+
426.94402	160	
427.73217	1268	1+
428.63327	160	1+
428.80076	390	1+
428.84970	1156	1+
428.88473	1102	1+
429.68896	160	
429.73604	192	
430.74046	720	1+
430.90844	268	1+
431.84151	200	
431.86968	506	1+
433.85801	172	
433.87390	168	
434.86045	466	1+
434.88881	150	
436.87748	428	1+
436.89418	186	
439.89479	460	
440.70064	146	
440.89154	450	1+
444.68197	290	1+
444.87282	2660	1+
445.74334	984	1+
446.81192	186	1+
448.69251	424	1+
448.89693	316	
449.69361	296	1+
449.87934	778	1+
450.74973	624	1+
450.76850	264	1+
452.77073	278	1+
453.68866	154	1+
457.70258	216	1+
457.77190	212	1+
457.90436	260	
458.90726	222	
459.22877	184	1+
462.88149	828	1+
463.71637	264	1+
466.78110	208	
467.88692	1124	1+
468.70857	148	
468.77991	362	1+
474.78883	208	1+
476.71711	376	1+
479.76174	162	
485.89704	596	
486.26069	156	1+
486.89641	298	
487.65930	174	1+
492.80691	184	
498.80038	178	1+
499.73377	390	1+
502.70577	142	1+
502.78734	224	1+
505.80167	312	1+
506.80771	236	1+
509.85718	616	1+
510.24750	194	1+
END IONS

###FS:    #m/z: 336.94556 #charge 1+
###MS: 65
###MSMS: 68
BEGIN IONS
TITLE=Cmpd 51, +MS2(336.9456), 28.0-35.0eV, 1.5min #68
RTINSECONDS=86.5975
SCANS=65,68
PEPMASS=336.94556	319734
CHARGE=1+
87.97519	90	
182.39317	84	
185.86825	124	
203.95581	148	
205.94848	244	
209.87954	602	1+
209.94310	272	1+
210.88145	446	1+
211.94373	4058	
212.87793	2494	1+
213.90557	126	
213.93946	2016	1+
213.96553	88	
214.53816	80	1+
215.04995	94	
215.88489	906	1+
215.93667	322	
216.96640	92	
222.88084	86	
222.96181	200	1+
223.79096	96	
226.88565	104	
227.89305	88	
228.56858	84	
228.67242	94	
228.79877	86	
228.89405	780	1+
228.93664	140	
228.97545	214	1+
229.08594	118	1+
229.95429	3458	1+
230.82268	106	
230.88863	4084	1+
231.94980	2366	
232.82761	142	
232.89057	260	
233.82587	306	1+
233.89627	294	
233.95081	262	1+
234.01572	88	
235.82530	116	
235.86845	164	
235.88424	100	
235.99397	108	
236.06978	88	
236.94389	102	
237.79034	180	1+
240.95869	90	
241.03273	94	
241.84786	132	
242.89013	88	
246.97329	134	
247.17762	92	
247.96472	934	1+
248.24429	90	
248.89866	1394	1+
249.12569	88	
249.82706	654	1+
249.96179	688	1+
250.92885	242	1+
250.95130	480	
251.04021	104	
251.07543	462	1+
251.57007	86	1+
251.90862	134	
252.03852	252	1+
252.83300	438	1+
252.95186	130	
252.97116	2442	1+
253.02460	112	
253.83493	324	1+
253.90644	320	1+
254.96500	1212	1+
255.10271	112	
255.89364	114	
256.96517	188	
257.01114	90	
257.83591	106	
257.85309	122	
258.13237	98	
258.84159	226	
258.91262	122	
259.07620	96	
259.81098	84	
259.85532	174	
260.82827	234	1+
260.85306	120	
261.00504	106	
262.87278	90	
262.94844	92	
264.85531	92	
265.85767	96	
266.68722	84	
266.84588	118	
266.97999	132	
267.83861	1128	1+
268.52716	100	
268.84175	832	1+
269.07118	102	
269.35026	114	
269.45945	98	
269.79755	312	
269.91690	230	
269.94233	228	1+
270.85047	334	1+
270.98084	382	1+
271.84961	208	1+
271.92188	126	
272.98075	160	
273.79575	240	1+
273.81583	122	
274.89522	120	
275.36127	86	
275.85413	474	1+
275.92182	100	
276.85620	394	1+
277.08395	86	
277.83541	232	
278.03193	118	
278.83535	972	1+
278.85797	162	
279.10140	148	
279.79640	88	
279.85760	210	
280.04704	150	
280.84315	348	1+
280.88897	266	1+
280.93590	90	
282.38377	88	
283.01917	236	1+
284.84949	94	
285.85071	348	
286.80480	168	
286.84884	1504	1+
287.47669	92	
287.73338	90	
288.41025	84	
288.97643	96	
290.78832	144	
290.86249	106	
290.93512	102	
292.10408	114	
292.43587	96	
292.54583	122	
292.81556	126	
292.93242	100	
293.10494	98	
293.85411	270	1+
293.87738	110	
293.99560	106	
294.38201	100	
294.87349	140	
294.93632	88	
294.99520	88	
296.41452	100	
296.76108	86	
296.80944	252	
298.80352	86	
298.83368	124	
299.01280	86	
299.55064	84	
300.92053	124	
301.91746	98	
302.36560	148	
302.85347	344	1+
303.37641	112	
303.85777	264	1+
304.83417	256	
306.79121	194	1+
308.89099	128	
309.86672	96	
309.88375	136	
310.84514	136	
310.87680	794	1+
310.91214	90	
314.82336	198	1+
314.88515	92	
316.82535	208	1+
316.85808	306	1+
320.98684	100	
321.42481	98	
321.84340	94	
322.82682	88	
322.93691	138	
323.03284	140	
323.75959	132	
323.88388	140	
324.89405	102	
325.90550	162	
326.08926	108	
326.88691	84	
327.19416	94	
328.88322	302	1+
331.89295	128	
332.89425	88	
333.31963	96	
334.88414	98	
336.82304	110	
338.26077	138	
338.87056	112	
340.79593	106	
340.91963	86	
341.89511	240	1+
341.98376	88	
END IONS

###FS:    #m/z: 340.94037 #charge 1+
###MS: 69
###MSMS: 70
BEGIN IONS
TITLE=Cmpd 52, +MS2(340.9404), 28.0-35.0eV, 1.5min #70
RTINSECONDS=90.286
SCANS=69-70
PEPMASS=340.94037	1687566
CHARGE=1+
187.88688	228	
189.86148	128	
190.93165	142	
190.95051	124	
192.92887	384	1+
196.88490	372	1+
199.10238	92	
199.79928	92	
203.87991	202	
205.94456	96	
207.39802	104	
208.88439	132	
208.94008	176	
208.95665	132	
209.89760	414	1+
210.89926	328	1+
210.93622	314	1+
212.87581	1160	1+
213.93963	1354	1+
214.89832	168	
215.85915	134	
215.88671	782	1+
215.93733	550	
216.82194	102	
217.88076	92	
217.91391	112	
217.94263	166	
219.87563	116	
220.86951	166	
220.89169	126	
221.89392	484	
222.95216	542	1+
223.95583	450	1+
224.61865	94	
226.89517	174	
226.94773	390	1+
226.96804	106	
227.78886	170	
227.88935	350	1+
228.01183	138	
228.95052	228	
229.83827	130	
229.95365	122	
230.42885	92	
230.88779	1346	1+
231.89016	810	1+
231.95022	844	1+
233.39999	170	
233.89863	468	1+
233.94785	230	
234.46884	108	
235.89186	218	
236.05261	92	
236.89037	128	
239.88635	278	1+
240.96235	108	
241.84266	332	
242.46299	92	
242.94201	118	
243.48677	96	
244.34417	92	
244.43404	94	
244.88682	172	
244.94962	100	
245.89751	98	
246.97418	398	1+
248.53475	94	
248.80181	98	
248.90048	324	
248.95800	362	1+
249.89994	192	
249.96153	314	1+
250.40804	106	
250.99567	118	
251.92807	100	
252.81360	116	
253.90769	116	
254.90745	176	
254.96688	818	1+
255.07490	210	
255.78990	94	
255.87287	134	
255.90495	174	
256.80750	114	
256.85256	156	
256.91565	112	
257.79979	100	
257.84839	118	
257.97961	130	
258.56263	92	
258.84217	296	
258.96185	114	
259.65956	96	
259.83270	406	1+
259.85396	178	
259.95541	314	1+
260.80196	258	1+
260.83875	516	1+
260.89116	130	
260.90976	116	
263.83341	132	
263.88918	102	
266.89466	124	
266.96511	112	
267.84182	458	1+
268.84165	304	1+
268.95706	126	
269.79864	404	1+
270.80052	338	1+
271.11714	98	
271.84399	140	
272.34368	92	
272.46517	100	
272.84681	146	
272.97764	136	
273.79488	248	1+
273.89597	106	
273.93300	108	
274.52216	102	
274.90170	138	
276.85501	260	
276.87484	162	
277.85594	192	
277.96885	94	
278.84864	346	1+
278.88893	100	
279.89778	102	
280.79051	118	
280.87169	178	
281.86948	154	
282.49353	100	
283.86712	248	1+
284.85607	136	
284.90810	96	
285.25375	92	
285.97045	260	1+
286.92559	92	
287.61862	100	
288.79519	132	
288.81629	106	
288.85755	178	
289.78821	112	
290.88233	94	
291.80780	266	
291.84955	218	1+
292.43661	146	
294.86202	236	1+
295.84280	94	
296.87329	262	1+
297.20501	92	
297.38315	96	
297.85221	128	
298.06350	176	1+
298.85239	186	1+
299.78396	178	
299.86662	354	1+
300.43844	92	
300.79407	92	
300.98510	96	
301.87541	192	
302.80708	96	
302.84329	92	
303.94347	94	
305.87818	124	
306.44027	92	
307.79393	180	1+
307.88745	100	
308.88038	110	
308.91515	90	
310.87405	502	1+
312.80539	138	
313.86708	114	
316.43844	104	
320.96159	180	1+
323.88087	116	
324.89470	238	
325.82943	178	
325.89489	138	
327.83126	216	1+
327.88900	112	
328.18549	154	
328.88853	202	
329.87374	114	
329.87837	386	1+
330.81480	340	1+
330.83437	160	
330.91572	130	
331.16949	116	
334.85936	136	
335.82626	206	1+
335.88975	268	1+
337.40513	96	
338.87283	94	
340.29412	94	
341.03076	94	
343.85273	92	
346.04246	94	
END IONS

###FS:    #m/z: 507.84551 #charge 1+
###MS: 69
###MSMS: 71
BEGIN IONS
TITLE=Cmpd 53, +MS2(507.8455), 28.2-35.2eV, 1.5min #71
RTINSECONDS=91.0585
SCANS=69,71
PEPMASS=507.84551	538374
CHARGE=1+
196.01533	940	1+
198.03128	216	
199.88585	484	
209.94677	152	
216.88863	280	1+
224.97591	172	
232.89677	390	1+
236.88913	316	1+
250.97077	316	1+
251.89160	296	1+
252.87303	422	1+
253.37416	154	
254.07498	164	
254.09610	320	1+
258.87982	374	1+
259.87176	408	1+
261.38243	160	
264.17354	148	
265.92762	202	1+
266.16706	486	1+
266.86324	222	
268.87769	442	1+
269.92497	152	
270.80053	254	1+
270.86062	200	
271.86050	202	
272.85505	596	1+
277.11730	184	
278.83256	146	
278.88345	248	
280.80890	146	
281.37265	150	
282.41092	146	1+
283.79897	286	1+
284.88757	150	
286.87390	216	
287.82153	200	1+
287.85343	528	
287.89134	148	
288.86838	446	
288.94460	126	1+
289.03386	150	1+
289.12354	214	1+
289.39648	148	
289.88071	488	
290.86621	1942	1+
293.87259	4638	1+
294.97958	272	1+
296.85432	214	
297.87764	372	1+
297.95382	184	
298.92700	186	1+
300.34681	146	
300.85674	822	1+
301.79485	222	1+
301.90246	262	1+
301.96798	176	1+
303.86986	222	
304.80347	162	
304.87515	152	
305.86250	1066	1+
306.80001	202	1+
307.88821	708	
308.14157	428	
308.86903	2706	1+
309.14123	260	
309.33487	192	1+
309.88925	798	
310.15810	812	1+
310.39957	250	1+
310.84495	184	
310.96932	238	1+
311.83308	194	
311.88335	9830	1+
312.82339	418	1+
312.94935	150	
314.78444	284	1+
314.86286	1234	1+
314.96426	346	1+
315.88423	820	1+
316.37165	226	
316.76477	224	1+
317.88156	550	1+
318.38829	154	
318.85966	370	1+
318.88095	342	1+
320.88155	444	1+
323.82210	148	
323.85788	580	1+
323.87262	280	
324.89137	230	
325.38557	174	
325.90221	456	1+
326.88083	2232	1+
326.94855	284	1+
327.80505	336	1+
328.36943	240	
328.38958	152	
328.86840	500	
329.17670	152	
329.89484	474	
330.83222	480	1+
330.88168	146	
331.87786	246	
332.16926	194	1+
332.78341	146	
332.87233	1118	1+
332.90370	188	
335.75731	160	
335.83707	136	1+
335.88314	532	1+
336.39348	146	
336.89891	176	
337.83888	186	
337.87949	340	
338.03868	146	1+
338.38556	166	
338.80243	320	1+
338.88127	248	
338.90701	150	
339.40460	234	
339.83744	176	1+
339.87899	158	
339.90299	280	
340.01618	194	
340.14474	148	
340.86733	154	
340.90126	230	
343.87196	554	1+
344.82618	212	1+
344.89840	496	1+
345.90331	360	1+
346.83285	212	1+
347.77427	262	
349.10971	174	1+
349.17103	192	1+
349.75482	366	1+
350.35605	188	
350.86426	184	
350.89193	368	
351.76920	538	1+
351.89065	206	
351.91664	146	
352.37810	146	
352.78555	180	
352.84286	172	
352.90933	574	1+
353.85406	458	
354.83649	192	
354.88593	374	1+
358.55780	168	
358.79043	158	
360.40960	212	
360.72010	188	1+
360.89253	236	1+
361.07616	208	1+
361.85976	370	1+
363.32300	210	1+
363.89157	300	1+
364.35805	138	1+
366.26762	124	1+
366.75680	420	1+
366.80207	158	
366.83980	1944	1+
367.70853	664	
367.78461	152	
367.87974	190	
368.70918	884	1+
368.73200	150	
368.88662	190	
368.89222	214	
369.38084	228	1+
369.84562	284	
370.01967	184	
370.78342	332	1+
370.84407	544	1+
371.18931	174	
371.28877	124	1+
371.72113	240	
371.86937	322	1+
372.72897	174	
373.32644	258	1+
373.38775	180	1+
373.71420	338	
373.82908	166	
373.89975	272	
374.83291	236	
374.88124	236	1+
375.73010	222	
376.81933	154	
379.37735	326	1+
380.71881	674	1+
380.85731	222	
381.79417	174	
381.84063	210	
382.81325	222	1+
382.85780	202	
383.71543	316	
384.84830	3980	1+
384.89103	162	
385.39319	162	
385.75691	214	1+
388.88503	264	1+
389.19800	390	1+
389.71815	454	1+
390.84120	1214	1+
390.86314	426	
391.73516	164	
392.80090	264	
392.82787	352	
393.79552	176	
394.73858	360	1+
394.82710	212	
395.86755	320	1+
396.90548	172	
397.85692	186	
398.73601	512	1+
398.86730	254	
399.77321	168	
399.81447	324	1+
399.85046	512	1+
400.71960	230	
401.72919	196	
402.86493	1742	1+
403.79959	268	1+
403.86950	1130	1+
405.72960	362	
405.78565	212	
405.86991	564	1+
405.91860	316	1+
406.77982	358	1+
406.92278	266	1+
407.06583	178	1+
407.72485	236	
407.75247	290	1+
407.81844	166	
407.86583	6148	1+
407.95441	168	1+
409.71946	932	1+
410.36935	206	1+
410.74990	146	
410.83931	740	1+
411.80802	302	1+
411.86258	306	
412.72972	372	1+
412.84986	902	1+
413.87716	570	
415.86984	274	
416.73333	198	1+
416.87778	382	
417.81874	222	
421.88781	182	
422.87831	274	
423.00713	110	1+
423.79249	516	1+
423.82377	324	1+
423.86971	826	1+
424.82160	298	1+
425.66811	172	1+
425.74694	260	
426.75273	276	
426.86037	1994	1+
426.90834	158	
427.73371	1816	1+
427.94214	238	
428.84741	456	1+
428.88695	628	1+
429.69955	310	1+
429.73462	1180	1+
430.86202	1178	1+
431.29825	188	1+
431.86665	926	1+
434.34889	166	
434.88185	452	1+
438.77405	160	1+
439.89206	380	1+
442.68183	292	1+
443.76013	198	
444.64625	130	1+
444.76936	148	
444.81716	186	
444.87019	2096	1+
445.74330	438	1+
445.79771	246	1+
447.71324	166	
447.77387	150	
448.69623	156	1+
448.89536	146	
449.70220	202	1+
449.87834	530	1+
450.74720	790	1+
451.86437	262	1+
455.69609	158	1+
457.90491	504	1+
458.26300	140	1+
461.08657	208	1+
462.88183	240	
463.88486	200	
464.78923	266	1+
467.88902	792	1+
468.83283	232	
476.67246	160	
477.73106	172	1+
479.91412	196	1+
483.65594	158	1+
486.79047	376	1+
486.85170	170	
486.89934	180	
490.79498	146	
492.80046	198	1+
493.12559	150	
493.71786	148	1+
501.69183	178	1+
504.21920	158	
509.86326	286	1+
END IONS

###FS:    #m/z: 336.94587 #charge 1+
###MS: 69
###MSMS: 72
BEGIN IONS
TITLE=Cmpd 54, +MS2(336.9459), 28.0-35.0eV, 1.6min #72
RTINSECONDS=91.8305
SCANS=69,72
PEPMASS=336.94587	268420
CHARGE=1+
121.88804	98	
182.86651	282	
189.86192	156	
193.56733	84	
193.90257	82	
196.88361	238	
199.95697	102	
204.40781	88	
209.94406	138	
210.88498	122	
211.31542	90	
211.94370	4544	1+
212.87818	2572	1+
213.93871	1750	1+
213.99128	104	
214.89560	144	
215.88773	328	
215.93617	370	1+
216.89339	152	
217.88378	120	
218.83991	160	
221.82826	100	
221.88846	126	
222.82589	96	
225.06405	96	
226.94637	104	
226.97212	124	
227.89566	140	
227.95364	204	
228.89275	536	1+
229.95443	3812	1+
230.81840	96	
230.88844	3976	1+
231.94953	1888	1+
232.00632	82	
232.82295	470	1+
233.82298	312	1+
233.84294	102	
235.00026	82	
235.89514	280	
236.84925	152	1+
236.93068	100	
236.95328	102	
237.89371	94	
239.00672	88	
239.84753	198	
239.96250	232	1+
240.00434	88	
241.79192	92	
241.84120	292	1+
246.97345	96	
247.08672	110	
247.96494	580	
248.84896	94	
248.89914	1138	1+
249.83312	136	
249.96060	480	1+
250.83077	420	1+
250.94877	160	
250.99632	228	1+
251.01669	86	
251.07285	130	
251.14506	94	
251.78956	94	
251.87706	162	
251.89009	96	
251.91036	116	
252.03463	116	
252.96948	1596	
253.08672	332	
253.49870	94	
253.83476	124	
253.90543	728	1+
254.15828	104	
254.92259	86	
254.93982	168	
254.96558	1306	1+
255.07271	172	
255.84331	82	
255.85677	92	
255.88066	154	
255.93045	88	
256.96975	146	
257.07942	186	
258.84515	138	
258.91216	114	
258.96859	114	
259.85373	178	
259.95727	112	
260.83188	456	1+
260.85435	126	
260.94743	152	
262.06535	82	
262.82458	116	
264.86581	184	
265.08738	88	
265.12151	102	
265.38928	84	
266.84242	148	
267.84184	168	
267.87764	88	
268.79936	88	
268.84146	414	
269.84209	490	1+
270.97909	320	
271.92459	118	
272.37617	92	
272.81441	228	1+
272.97191	108	
273.79182	118	
273.97542	82	
274.91913	106	
275.79545	134	
275.85234	496	1+
275.86109	118	
276.71385	102	
276.90265	86	
277.83688	106	
277.92849	92	
278.07860	84	
278.83326	1346	1+
279.51513	86	
279.83538	800	1+
279.96079	90	
280.80480	110	
281.05494	154	
281.83499	98	
281.85434	86	
282.85396	116	
283.82224	104	
283.86898	150	
284.81585	82	
285.85034	552	
286.43246	82	
286.85070	1452	1+
287.42729	136	
290.57864	84	
291.93016	88	
292.81264	92	
292.86122	84	
293.10361	144	
293.87050	362	1+
293.99381	100	
294.11272	86	
294.14400	90	
294.18140	144	
294.86903	224	1+
296.80712	100	
296.88160	98	
296.93664	102	
298.01714	124	
301.87229	84	
303.80134	172	
304.85775	108	
305.40238	100	
305.85432	94	
305.90298	98	
306.88171	134	
306.94120	94	
307.87136	86	
309.86938	166	
310.52044	86	
310.85039	96	
310.87544	536	1+
311.39313	90	
315.41244	102	
316.87445	96	
319.44655	96	
322.85533	86	
323.88265	198	
324.88985	190	
325.90236	118	
326.89110	174	
328.88643	310	
330.81620	130	
333.50329	94	
333.90956	94	
338.28345	88	
340.00657	86	
END IONS

###FS:    #m/z: 322.92944 #charge 1+
###MS: 73
###MSMS: 74
BEGIN IONS
TITLE=Cmpd 55, +MS2(322.9294), 28.0-35.0eV, 1.6min #74
RTINSECONDS=95.511
SCANS=73-74
PEPMASS=322.92944	4664000
CHARGE=1+
184.35761	88	
192.89060	248	
196.88262	116	
197.01529	96	
200.89072	78	
201.88924	80	
205.94980	342	
206.94759	178	
209.12722	120	
209.86701	86	
209.91556	94	
210.04757	86	
210.37225	94	
210.93031	84	
211.89429	288	1+
214.89254	160	
216.89230	132	
220.96760	92	
221.94295	150	
222.95155	92	
223.01459	92	
223.96110	394	1+
223.99873	94	
226.82141	86	
226.91372	104	
227.90426	500	1+
227.92803	82	
228.10833	80	
228.89400	118	
229.46032	96	
229.89517	116	
230.79257	100	
230.83080	124	
230.88589	238	1+
234.79585	90	
234.93331	90	
234.99178	102	
235.82836	198	1+
237.05793	120	
238.88528	144	
238.94102	116	
238.95928	86	
239.08110	102	
239.53850	106	
240.46484	92	
240.82165	452	1+
240.88169	80	
240.93914	1550	
241.85520	80	
241.94113	1242	
242.82168	318	
242.94122	3792	1+
243.81912	676	1+
243.89654	272	1+
244.86913	86	
244.93973	1000	1+
244.96140	100	
246.44851	106	
246.85542	168	
246.97535	362	
247.79368	80	
247.84828	256	1+
248.89944	124	
248.96968	182	1+
249.01680	88	
249.05084	106	
249.47237	94	
249.93616	80	
250.88045	80	
250.92188	238	1+
251.00163	114	
251.48983	96	
251.83528	98	
252.85081	86	
253.83672	104	
253.91620	78	
254.83291	122	
254.87173	110	
255.78200	104	
257.37348	92	
257.80224	100	
258.44229	78	
258.80573	80	
258.83455	370	1+
259.89560	78	
260.33571	168	
260.83304	342	
261.04243	88	
261.82877	1210	1+
262.83229	944	1+
262.85195	120	
263.08303	112	
263.98194	142	
265.08190	162	
265.87189	132	
266.87122	144	
266.96448	84	
267.70268	100	
267.82326	96	
267.92593	82	
269.79534	152	
269.84063	204	1+
270.81571	140	
271.35751	150	
272.85329	182	
274.81516	144	
274.92123	80	
275.80875	148	
276.81059	142	
276.85023	94	
277.79716	82	
277.82200	114	
278.10519	82	
279.09142	640	1+
279.91960	86	
282.12043	108	
282.27717	90	
282.53682	88	
282.80894	90	
283.07316	302	1+
283.78505	262	1+
283.86152	336	1+
284.29128	232	
284.78847	186	1+
285.00647	96	
285.29736	120	
287.75793	96	
287.90302	120	
288.38088	78	
289.78703	256	
289.87947	142	
290.78333	114	
290.86306	202	1+
291.80513	230	
292.80969	204	
293.95854	82	
294.80822	160	
294.85950	308	
296.12012	126	
296.81496	94	
297.15072	82	
297.97444	80	
299.71918	80	
299.78429	216	
300.80268	134	
300.86854	92	
301.79938	90	
301.87595	110	
302.46781	78	
303.11538	92	
303.14552	126	
303.86793	300	1+
303.88100	78	
304.76153	82	
304.81283	134	
304.87286	210	1+
305.06805	116	
305.89460	96	
306.86945	112	
306.96914	96	
307.79872	304	1+
307.88739	112	
309.88926	228	
310.80951	84	
310.87419	200	
311.73569	112	
311.85720	102	
311.88620	150	
312.80352	356	1+
312.89033	132	
314.86659	92	
315.18359	80	
315.36459	108	
315.88349	104	
316.75714	116	1+
323.14447	106	
323.88684	102	
324.80904	172	1+
324.89117	444	1+
327.35651	104	
END IONS

###FS:    #m/z: 363.95614 #charge 1+
###MS: 73
###MSMS: 75
BEGIN IONS
TITLE=Cmpd 56, +MS2(363.9561), 28.0-35.0eV, 1.6min #75
RTINSECONDS=96.283
SCANS=73,75
PEPMASS=363.95614	940998
CHARGE=1+
48.68135	124	
132.81905	98	
177.93265	162	
185.00263	94	
189.86203	812	1+
191.85700	778	
192.92714	96	
193.86192	152	
196.88330	262	1+
205.94585	122	
207.94745	206	
209.86832	96	
209.91643	106	
209.94351	1372	1+
210.88347	544	
212.29814	102	1+
212.87852	4924	1+
216.41065	148	
218.91176	100	
222.95119	1310	1+
224.06997	154	1+
224.88798	304	1+
224.94810	2232	1+
226.04511	90	
226.94702	10950	1+
226.97428	148	
227.54108	90	
227.93179	220	
228.79691	176	1+
228.89495	822	1+
228.94181	12352	1+
229.15121	156	1+
229.56828	94	
229.97175	114	
230.83167	98	
230.88971	4922	1+
231.07824	106	
231.92684	112	
232.88632	500	
234.57029	92	
234.87754	148	
234.91472	98	
239.06903	174	
240.82511	350	1+
240.94041	336	
240.96314	1052	1+
241.93960	954	1+
242.90534	174	
242.94200	648	1+
242.95950	1094	1+
243.01375	100	
243.88987	104	
244.95673	5732	1+
245.39486	92	
245.45249	90	
245.83258	186	
245.94511	386	
246.90555	228	
246.95243	7968	1+
247.32342	92	1+
248.79929	320	1+
248.89927	1378	1+
249.91249	104	
250.89662	186	
250.94654	104	
250.96892	150	
251.07090	122	
251.79860	112	
251.91590	120	
252.00901	154	
252.04876	102	
252.85303	120	
253.83635	128	
253.85918	96	
253.90412	504	1+
253.98643	92	
254.82070	106	
255.02923	164	
255.34667	148	
256.85254	200	1+
258.00807	98	
258.83306	462	1+
258.89611	200	
258.97311	502	1+
259.90107	102	
260.85700	126	
260.96853	628	1+
261.01076	140	
261.82799	134	
262.82952	256	
262.93265	222	1+
262.96262	92	
263.83311	246	
263.98684	98	
264.79341	124	
264.85948	90	
264.96970	444	1+
265.08363	412	1+
265.89974	92	
266.81161	386	1+
266.87879	244	1+
267.14859	106	
267.34937	90	
267.77575	174	1+
267.97380	866	1+
268.96354	976	1+
269.41337	94	
269.84094	124	
269.96996	620	1+
270.80139	132	
270.91356	90	
271.60882	98	
271.84487	270	1+
271.87487	200	1+
271.91480	290	1+
272.15316	92	
275.80333	136	1+
275.83584	426	1+
277.08476	136	
278.79557	100	
278.86265	272	1+
279.10119	486	1+
279.79468	158	
280.79241	782	1+
281.12021	328	1+
281.86039	144	
283.05564	110	
283.82083	112	
283.98398	128	
284.79478	98	
284.84904	180	
284.88125	146	
284.94984	252	1+
285.77206	92	
285.79188	198	
285.84636	790	
285.93474	92	
286.79832	128	
286.82694	134	
290.78596	294	
290.88550	124	
291.70611	104	
293.11726	96	
294.11733	90	
294.40725	90	
294.86632	218	
296.80635	370	1+
298.80268	700	1+
298.85920	124	
299.87223	90	
300.75623	172	1+
300.80459	416	1+
300.86975	124	
301.82119	166	
301.86031	466	
301.96834	206	1+
302.84803	158	
302.88547	118	
303.37851	94	
303.42326	108	
303.81238	268	1+
303.85565	1854	1+
304.83054	252	1+
304.94290	108	
305.12162	162	1+
306.86919	124	
307.89102	236	
308.34543	90	
308.86095	94	
308.87462	456	1+
310.92739	90	
311.12735	146	
311.85999	114	
313.35937	100	
313.37525	90	
313.88125	90	
314.81773	128	
316.81675	142	
318.82162	344	1+
320.13698	126	
321.81751	538	
321.86932	432	1+
322.15454	100	
322.93166	112	
323.92616	92	
325.75137	156	1+
326.87371	334	1+
327.09185	90	
327.86893	182	1+
328.88478	110	
330.88558	118	
333.84652	90	
334.87511	96	
335.22113	94	
335.89091	102	
336.94340	554	1+
338.84131	146	
338.86622	134	
339.05607	94	
339.82356	154	
340.82824	190	
340.93922	270	1+
341.83448	182	
342.71801	92	
342.76087	104	
342.90331	96	
343.83479	136	
344.41099	94	
346.06293	100	
351.76637	246	1+
358.29382	92	
358.71420	226	1+
359.95793	138	
360.21392	92	
362.84070	128	
365.17861	92	
366.43509	90	
368.72232	116	
END IONS

###FS:    #m/z: 507.84513 #charge 1+
###MS: 73
###MSMS: 76
BEGIN IONS
TITLE=Cmpd 57, +MS2(507.8451), 28.2-35.2eV, 1.7min #76
RTINSECONDS=97.055
SCANS=73,76
PEPMASS=507.84513	534328
CHARGE=1+
196.01429	346	
224.97461	214	
232.89618	218	
233.89945	148	
235.89528	268	1+
238.06255	154	
238.13217	178	
241.85309	146	
246.97688	350	
250.96895	386	
252.03936	188	1+
252.08156	196	
252.45327	138	1+
254.13005	144	
254.38312	270	1+
254.90343	212	1+
257.08748	172	
257.87164	224	1+
260.88120	240	
263.88338	168	
266.16528	154	
267.79025	280	1+
268.90761	140	
270.86341	260	
271.38536	410	1+
272.79632	374	1+
272.85141	596	1+
273.03299	154	
273.79867	294	1+
274.38817	172	
275.85253	184	
277.40057	138	
278.38942	310	1+
278.86233	180	
278.89812	324	
279.88010	296	1+
280.80440	262	1+
281.38136	292	
281.82933	176	
283.95797	186	
284.89923	150	
286.87326	142	
287.78640	242	1+
287.85234	928	
288.87021	640	
289.03522	150	
289.87796	814	
290.86313	1274	1+
291.87658	300	
292.91682	140	
293.87252	4372	1+
294.81389	152	
297.85312	402	1+
297.95970	152	
298.85610	344	1+
299.84860	464	1+
299.88509	178	
299.95521	142	
300.85537	282	1+
301.88136	426	1+
302.86055	142	
302.88662	268	1+
303.86542	318	
304.09746	132	1+
304.97289	234	1+
305.86281	1280	1+
306.12496	158	
306.83796	260	1+
307.88836	552	
308.14034	1170	1+
308.87052	2718	1+
309.36927	472	1+
309.84192	226	
309.88905	700	
310.15880	776	1+
310.36956	324	1+
310.82503	376	1+
310.84591	154	
311.01345	178	1+
311.82900	320	1+
311.88340	9246	1+
314.08464	144	1+
314.37095	322	1+
314.86508	1040	1+
315.37376	230	1+
316.88189	632	1+
317.86772	220	
318.06968	268	1+
319.89321	220	
320.87418	182	
321.35304	230	1+
322.86399	790	1+
322.93589	272	1+
323.86956	602	1+
324.89048	200	
325.90201	192	
326.88195	2304	1+
327.38828	180	
328.37903	142	
328.87286	466	1+
329.89445	308	
330.88011	238	
331.89323	260	
332.87156	862	1+
332.90077	180	
334.39521	338	1+
334.80276	198	1+
334.82406	150	
334.83961	478	1+
334.89156	584	1+
337.35208	264	1+
337.37483	158	
337.87727	638	1+
338.00607	168	
338.83838	324	
338.89830	418	1+
339.39119	158	
340.88454	198	
342.10669	166	
342.75614	466	1+
342.81256	206	1+
342.88125	658	1+
343.40026	162	
343.87500	370	1+
343.91026	162	
347.17015	322	1+
347.39128	278	
347.90626	160	
348.17385	250	1+
348.88718	146	
349.75944	672	1+
349.77508	196	
350.76556	446	1+
350.82535	318	1+
350.88567	572	1+
351.84110	140	
352.84445	766	1+
352.91192	216	
353.84879	652	1+
353.91271	230	1+
355.83557	368	1+
355.84320	426	1+
355.86984	140	1+
355.89294	432	
356.17180	168	1+
356.78803	162	
358.87759	150	
359.27320	216	1+
360.75961	156	
360.90530	222	1+
361.75976	144	
362.36520	190	
363.37592	164	
364.77185	278	1+
364.87196	164	
365.72918	186	1+
366.18376	140	
366.36295	246	1+
366.84012	1758	1+
367.70782	936	1+
367.76612	282	
367.78285	246	1+
367.90691	256	
368.02374	116	1+
369.70495	468	1+
369.84198	406	1+
370.78253	188	
371.79257	362	1+
372.04313	288	1+
372.35868	152	
372.71926	180	
372.77581	292	1+
373.71744	184	
373.74343	322	1+
373.83133	324	1+
373.88403	166	
374.71346	330	1+
375.71853	228	1+
375.88482	360	1+
376.86752	622	1+
377.80357	176	1+
378.11187	170	1+
380.71633	466	1+
380.73740	152	
380.76976	148	
380.78885	314	1+
380.90556	222	1+
381.84851	450	1+
382.85646	290	1+
383.74085	136	1+
383.78393	382	1+
384.84784	3280	1+
386.89122	150	
387.73374	422	1+
387.84591	708	1+
387.89683	140	
388.74459	272	1+
388.79126	164	
388.80928	148	
388.89384	218	1+
389.20153	592	1+
389.71179	192	
390.74125	142	
390.84093	594	
391.80204	150	
391.85152	756	1+
392.82244	472	1+
393.79639	484	1+
394.83656	188	
394.86352	322	1+
395.30012	146	
396.72841	148	
396.92595	172	
397.75136	148	1+
397.86236	440	1+
398.72461	256	
399.71383	164	
399.72708	618	1+
399.81032	366	1+
399.84917	210	
400.72919	374	1+
401.79222	144	
402.86164	1802	1+
403.86498	1428	1+
405.76153	168	
405.78363	196	
406.76523	188	
406.86215	248	
407.72496	970	1+
407.81632	266	1+
407.86520	7214	1+
408.58222	144	1+
408.72401	834	1+
409.82990	852	1+
411.68521	172	1+
411.80315	370	1+
411.84265	762	1+
411.86478	162	
412.87769	224	
413.85249	596	1+
413.87665	648	1+
414.82649	146	
415.87730	388	1+
416.74380	188	
417.81393	160	
417.85883	172	
420.34723	158	
421.11311	142	
421.87830	324	
422.68990	132	1+
422.74269	242	1+
422.86955	194	
422.88540	258	
423.86466	240	
424.91710	232	1+
425.41392	164	
425.74031	322	
425.83015	148	
425.88425	174	
426.74473	272	
426.86235	660	
426.90147	166	
427.70073	156	
427.73283	2172	1+
427.81990	194	
427.86468	330	
427.93776	146	
428.38090	146	
428.80314	144	
428.84815	738	1+
428.88594	490	1+
429.73964	1056	1+
429.82659	210	
430.74092	680	1+
431.86603	1030	1+
434.85786	286	1+
434.88734	238	1+
436.76142	250	1+
439.79633	124	1+
439.84762	148	
439.89627	590	1+
440.86262	154	1+
442.68080	224	1+
443.70041	196	1+
443.74466	262	
443.87809	148	
444.75268	162	
444.87082	1376	1+
445.74641	626	1+
446.89644	318	1+
447.70889	188	
448.75368	252	
449.81685	156	1+
449.87715	800	1+
450.75899	184	
452.74424	220	
455.76448	240	1+
457.90206	240	
462.88084	640	1+
465.77954	214	1+
466.71546	224	1+
467.77944	224	1+
467.88782	702	1+
470.72472	142	
485.89730	294	
486.90089	152	
491.80068	192	
498.78553	264	1+
502.82655	310	1+
504.21881	142	
505.67606	128	1+
506.26550	256	1+
506.67995	94	1+
509.85974	512	
END IONS

###FS:    #m/z: 322.92966 #charge 1+
###MS: 77
###MSMS: 78
BEGIN IONS
TITLE=Cmpd 58, +MS2(322.9297), 28.0-35.0eV, 1.7min #78
RTINSECONDS=100.726
SCANS=77-78
PEPMASS=322.92966	4724732
CHARGE=1+
70.68756	80	
104.41520	96	
120.15355	80	
186.94672	92	
190.85886	86	
191.10486	80	
192.92035	84	
195.10954	100	
196.88901	80	
196.94042	94	
201.05786	78	
202.02183	96	
204.95597	158	
205.94620	354	1+
208.83110	86	
211.37435	88	
211.89001	338	1+
215.46233	84	
215.87724	88	
218.89817	144	
222.13355	90	
222.85893	80	
222.95245	158	
222.98913	96	
223.95716	180	
224.91113	80	
225.93343	118	
226.81729	94	
226.84172	154	1+
227.86188	82	
227.92778	78	
227.95384	100	
228.90844	318	1+
230.88806	336	
230.90968	94	
231.90559	78	
233.95630	156	
235.87910	80	
235.99433	84	
236.82872	160	
237.05355	116	
237.90473	78	
238.83055	134	
238.88464	94	
238.93908	162	
239.90087	124	
240.79774	156	
240.82099	572	1+
240.94033	1976	
241.07691	92	
241.84965	84	
241.94059	1176	
242.87981	86	
242.94151	3054	1+
243.02567	88	
243.82101	180	
244.83180	106	
244.87779	78	
244.93925	932	1+
245.43935	102	
245.82612	86	
246.12474	94	
246.84855	394	1+
246.97813	172	
247.98070	218	
248.90062	138	
248.92753	108	
250.01402	114	
250.09359	82	
250.83458	130	
250.89410	86	
250.97233	82	
251.82908	92	
251.84376	122	
252.42550	84	
253.35451	106	
253.87667	160	
254.90539	78	
256.09053	78	
256.81025	80	
256.89478	92	
257.79504	110	
258.41247	102	
258.80550	86	
258.83212	666	1+
260.34474	150	
261.81309	94	
261.82799	886	1+
262.09667	100	
262.82966	606	1+
263.33919	106	
263.98064	94	
264.38638	84	
264.49615	86	
265.09045	98	
266.81367	82	
266.83843	104	
267.15574	176	
267.87145	162	1+
268.38376	88	
268.85105	142	
268.96407	110	
269.08101	86	
270.40215	80	
270.80175	162	
270.85563	100	
271.79612	98	
271.85661	94	
272.62158	112	
272.85457	128	
273.79659	734	1+
273.84039	220	1+
275.92792	80	
277.86899	86	
279.09462	482	1+
279.87450	106	
280.06551	94	
280.86851	88	
280.92101	80	
281.02208	132	
282.40481	88	
282.80546	80	
283.06738	92	
283.78992	226	1+
283.98150	120	
284.29174	320	
284.86190	126	
285.85717	122	
286.87276	338	1+
287.10451	90	
287.85140	116	
288.07880	86	
288.81106	100	
289.25535	104	
289.76767	86	
289.78600	84	
289.92190	86	
290.85329	114	
291.39371	84	
291.80286	492	1+
292.89239	82	
293.85834	194	1+
294.81065	128	
295.17455	118	
295.75671	80	
295.82341	188	1+
297.78320	120	
297.88770	92	
297.93400	78	
298.85484	80	
299.75535	82	
299.78753	164	
299.82132	100	
300.35806	100	
300.78451	98	
301.95039	110	
303.80674	116	
306.88309	84	
307.80402	324	1+
307.89060	238	
308.87964	200	
309.00354	90	
310.23506	94	
310.75567	120	
310.80578	106	
311.88218	432	1+
311.99805	78	
312.80539	262	1+
314.82391	160	
316.85563	80	
318.91502	328	1+
319.88576	214	1+
323.88083	106	
325.06859	128	1+
326.27777	92	
326.88390	284	1+
327.88635	232	1+
327.90206	88	
END IONS

###FS:    #m/z: 363.95636 #charge 1+
###MS: 77
###MSMS: 79
BEGIN IONS
TITLE=Cmpd 59, +MS2(363.9564), 28.0-35.0eV, 1.7min #79
RTINSECONDS=101.498
SCANS=77,79
PEPMASS=363.95636	964688
CHARGE=1+
182.87105	118	
187.86868	90	
189.86093	1012	1+
191.85781	666	1+
196.88520	344	
198.03625	90	
204.02362	102	
207.40480	84	
207.87231	290	
207.94104	88	
207.98197	92	
208.88421	160	
208.95273	96	
209.86559	250	
209.94359	2256	1+
210.88261	856	1+
212.87857	3934	1+
217.85555	84	
217.91894	100	
219.87656	220	1+
222.95209	1478	1+
224.94844	2096	1+
225.87468	136	
225.91607	90	
226.48104	96	
226.86577	86	
226.89686	298	
226.94666	10548	1+
227.93165	316	
228.89334	1466	1+
228.94217	13452	1+
230.59467	152	1+
230.88887	5904	1+
231.11800	108	
231.98588	98	
232.00891	98	1+
232.88416	650	
234.88019	272	
235.84664	126	
236.06411	98	
237.56435	112	
238.79989	106	
238.83583	114	
239.07249	174	
240.58304	94	
240.82233	476	1+
240.93850	304	
240.95986	942	1+
241.93881	994	1+
242.83031	94	
242.89329	92	
242.94189	726	1+
242.95770	666	1+
243.82080	136	
244.81560	544	1+
244.86824	86	
244.95646	5860	1+
245.54186	136	
245.94113	226	
246.90562	214	
246.95268	5636	1+
247.80732	146	
247.85183	98	
247.90723	86	
248.02784	230	1+
248.40292	94	
248.48434	98	
248.80086	94	
248.84541	108	
248.89948	1576	1+
249.07421	114	
249.48028	98	
250.89455	358	
250.92211	94	
250.96960	172	
251.87710	118	
252.88989	130	
253.83905	160	
253.88021	90	
253.90433	496	1+
255.05793	98	
255.10823	218	
255.95247	188	1+
256.86933	92	
256.93222	92	
258.69489	114	
258.83276	334	1+
260.83164	220	
260.84920	152	
260.88597	92	
260.96767	790	1+
261.83221	296	
262.54050	92	
262.82911	416	1+
263.08414	92	
263.79142	90	
263.97933	146	
265.08603	120	
265.81356	606	1+
265.97654	568	1+
266.81535	436	1+
267.78523	92	
267.97249	864	1+
268.80730	192	1+
268.95970	166	
269.96905	1400	1+
271.79887	92	
271.84131	222	
271.86954	146	1+
271.91537	516	
273.88410	100	
274.54085	84	
275.00741	120	1+
275.79438	218	1+
275.96064	100	
276.85075	128	
277.08415	144	
277.85659	124	
278.09734	494	1+
278.11689	182	1+
278.83647	136	
279.10138	402	1+
280.46221	90	
280.79226	712	1+
281.97803	84	
282.65873	90	
282.79569	134	
282.87087	210	
283.78490	200	
283.85022	178	
283.98614	254	1+
284.52600	108	
284.79300	104	
285.78986	224	1+
285.84438	692	
285.93298	150	
286.01287	84	
286.81778	130	
289.52535	202	1+
290.78320	268	1+
291.12254	102	
292.80067	110	
292.89237	114	
293.11447	244	
293.85033	432	1+
293.87108	110	
294.80961	114	
294.85349	348	1+
295.92514	214	1+
296.80625	166	
297.06785	104	
297.97268	136	
298.42062	154	
298.80124	950	1+
299.87508	286	1+
300.79773	242	
300.85701	734	1+
301.79361	108	
301.85878	614	1+
302.11461	134	
302.80241	352	1+
302.90915	118	
303.40190	86	
303.85552	1572	1+
305.14751	92	
306.45083	96	
306.86883	124	
306.88529	86	
307.13040	326	1+
307.91808	92	
308.87382	122	
308.91962	102	
309.45678	100	
309.86982	120	
309.91884	100	
310.06850	104	
310.85844	140	
311.88453	138	
311.95044	94	
311.98315	84	
312.87255	196	1+
314.87138	120	
315.72428	102	
315.85329	136	
316.76202	138	
316.81594	284	1+
317.92989	104	
318.81407	376	1+
318.87311	88	
318.92964	102	
319.81948	210	1+
319.95173	100	
320.93042	108	
321.81755	478	1+
321.86584	648	1+
322.93070	320	1+
323.46879	96	
325.81962	86	
325.85612	92	
326.87377	850	1+
330.80678	98	
331.06165	212	1+
332.78177	122	
333.76401	224	1+
336.94282	770	1+
339.38189	88	
339.54470	98	
339.82874	310	1+
340.93662	254	
343.00845	92	
344.82819	234	1+
347.90846	106	
352.88952	110	
353.75678	124	
354.79521	86	
355.98276	100	
356.73359	88	
357.15121	100	
358.71529	272	1+
363.76048	102	
365.09532	220	1+
END IONS

###FS:    #m/z: 336.94564 #charge 1+
###MS: 77
###MSMS: 80
BEGIN IONS
TITLE=Cmpd 60, +MS2(336.9456), 28.0-35.0eV, 1.7min #80
RTINSECONDS=102.27
SCANS=77,80
PEPMASS=336.94564	226648
CHARGE=1+
95.33046	78	
107.14180	86	
182.86984	184	
195.07691	88	
196.88558	100	
197.86965	128	
200.87770	130	
205.94688	120	
209.94178	124	
210.88374	486	1+
211.94344	4084	1+
212.87791	2276	1+
212.97536	80	
213.93871	1756	1+
214.89259	120	
215.88632	396	1+
215.90117	94	
215.93659	284	
222.66102	80	
222.97257	82	
223.95868	240	
224.96903	112	
225.09725	92	
226.89179	82	
227.03572	90	
227.78622	98	
227.95245	322	1+
228.89869	184	
229.83654	116	
229.89305	186	
229.95467	3644	1+
230.88764	3640	1+
231.94979	1938	1+
232.83140	84	
233.82386	208	
233.89667	294	
233.94784	450	1+
234.82154	366	1+
234.88043	80	
235.89980	86	
235.95213	118	
237.05121	92	
238.36327	92	
239.83705	218	1+
239.84740	82	
239.88415	278	1+
239.98897	94	
241.03479	90	
241.94481	144	
242.55745	86	
243.96777	80	
244.86262	96	
246.90911	118	
246.97720	130	
247.96554	1182	1+
248.89921	1446	1+
249.96069	370	
250.02363	96	
250.36188	92	
250.82983	184	
250.94785	298	1+
250.96639	300	
251.06926	448	1+
251.15856	92	
251.82818	708	1+
251.84589	242	
251.90538	134	
252.89517	80	
252.97003	2680	1+
253.08492	140	
253.12799	228	1+
253.90368	542	1+
254.96450	1182	1+
255.90639	338	1+
256.01422	86	
256.88398	84	
257.11527	82	
257.80076	98	
257.93908	100	
257.95896	386	1+
258.14160	80	
258.52906	90	
258.79539	80	
258.84135	464	1+
258.91424	86	
258.96103	264	1+
259.81715	84	
260.39798	100	
260.79922	92	
261.12802	82	
261.83653	100	
262.47286	84	
262.95061	94	
263.83154	120	
265.08729	138	
266.84085	112	
266.85960	80	
267.83971	312	
268.10271	84	
268.83741	1026	1+
268.85947	118	
269.80630	80	
269.83963	644	1+
270.18176	84	
270.90991	196	1+
270.98084	160	
272.84516	100	
272.87051	116	
272.97662	234	
273.50387	78	
273.79454	134	
273.85334	394	1+
273.89835	86	
273.91238	112	
274.78500	84	
274.85744	274	1+
274.90929	168	
275.95043	116	
276.42175	84	
276.85734	268	1+
277.83380	150	
278.36055	110	
278.83408	684	1+
279.09805	146	
281.40904	88	
283.79678	132	
283.86629	168	1+
285.36538	84	
285.84802	252	
286.84897	1198	1+
287.80790	144	
288.80777	120	
288.91920	94	
289.87965	148	
290.79369	194	1+
290.85568	136	
293.41984	82	
293.62419	92	
293.87504	294	
293.99866	142	
294.12150	108	
294.45571	90	
294.84739	82	
294.86255	150	
294.91521	100	
295.48898	88	
295.85525	212	
296.82465	80	
297.01835	84	
297.82588	110	
298.98013	102	
299.55171	102	
300.80022	146	
301.46301	90	
302.88139	128	
303.83469	86	
303.94586	250	
304.86069	226	
305.86810	102	
305.89564	136	
306.41040	84	
307.44903	92	
307.88363	128	
307.92735	82	
308.59772	108	
309.96509	106	
310.84418	134	
310.87514	504	1+
311.98062	86	
312.86734	98	
312.88551	222	1+
314.82601	82	
315.85746	100	
318.96161	78	
319.74741	84	
320.15680	134	
320.91673	80	
321.86980	88	
324.89090	520	1+
325.40412	88	
329.80951	250	1+
330.62594	86	
331.87067	78	
332.11696	94	
333.91553	88	
334.16970	92	
334.75581	86	
337.79911	150	
339.82584	154	1+
341.09330	130	
341.71624	116	
END IONS

###FS:    #m/z: 322.92944 #charge 1+
###MS: 81
###MSMS: 82
BEGIN IONS
TITLE=Cmpd 61, +MS2(322.9294), 28.0-35.0eV, 1.8min #82
RTINSECONDS=105.949
SCANS=81-82
PEPMASS=322.92944	4649746
CHARGE=1+
123.28698	82	
177.93813	96	
183.92198	84	
192.89139	100	
194.97589	90	
196.01628	84	
196.88140	160	
201.04287	126	
201.88592	86	
202.09165	104	
205.95247	152	
206.94616	348	1+
209.89226	212	1+
210.85881	84	
212.89804	162	
214.89261	214	1+
218.88805	84	
219.11518	114	
220.87838	110	
220.89270	106	
221.92676	78	
221.94118	234	
221.96721	84	
222.10422	100	
222.95027	232	
223.81686	76	
223.96032	316	
224.92771	92	
225.81841	78	
227.82825	76	
227.92923	112	
228.66870	84	
228.83605	86	
228.90954	98	
228.94555	86	
229.04749	82	
229.18722	92	
230.89128	140	
233.40205	78	
233.91402	124	
234.03450	80	
234.64728	98	
234.92381	86	
235.82167	284	1+
236.38109	78	
237.00809	90	
237.02318	80	
237.05233	110	
237.78778	164	
238.02669	86	
238.88162	86	
239.36561	84	
239.78596	336	1+
239.90397	152	1+
239.94942	76	
240.81976	290	1+
240.93970	1518	
241.94263	1016	
242.93988	3066	1+
243.81873	810	1+
243.86623	94	
244.84132	90	
244.94037	832	1+
245.37792	88	
245.84578	112	
245.96937	448	1+
246.81661	84	
246.89574	114	
246.97284	374	1+
248.91028	78	
249.03839	78	
249.85325	90	
251.48586	84	
251.92556	98	
253.11434	92	
253.83191	76	
253.91128	200	
254.00413	128	
255.83050	112	
256.92645	78	
257.95489	92	
258.09859	80	
258.83302	320	1+
259.13555	84	
259.50722	76	
259.91079	86	
260.05932	76	
260.83460	276	
260.92544	88	
261.15574	86	
261.82939	188	
262.34354	80	
262.82846	714	1+
263.98304	230	1+
264.82849	172	
264.91547	92	
265.08582	228	
265.12534	80	
266.86839	76	
266.96372	152	
267.07062	100	
267.79517	78	
267.90390	92	
267.94005	80	
267.95485	212	1+
268.02658	102	
268.79061	80	
268.84251	312	1+
268.86347	122	
269.86303	80	
270.80686	130	
271.39201	90	
271.79604	160	
271.84260	394	1+
273.79334	518	1+
274.02003	78	
274.93150	144	
275.11674	78	
275.80975	306	1+
276.85465	110	
277.86492	76	
279.09370	576	1+
279.80686	76	
280.35734	84	
280.90030	90	
280.92696	102	
281.88934	76	
282.90774	76	
283.07188	92	
283.78685	140	
283.99186	84	
284.07249	76	
284.29133	468	1+
284.85265	102	
284.96664	130	
285.82188	90	
285.84637	84	
286.02138	102	
286.79185	110	
289.78840	262	1+
289.81065	216	1+
289.87972	144	
290.86144	76	
290.88043	148	
291.80919	406	1+
293.87241	94	
294.04488	88	
294.85991	130	
295.00480	94	
295.81393	162	
296.80967	234	
298.42633	90	
298.92921	112	
299.85770	96	
302.80696	182	1+
303.86737	140	
304.88180	96	
306.46370	92	
306.87375	138	
307.06618	76	
307.79729	316	1+
307.89020	280	
307.92138	214	1+
308.57181	102	
308.88148	86	
309.14394	78	
309.81689	96	
309.86625	120	
310.87513	184	
311.88158	124	
312.90304	86	
313.97264	80	
314.17264	88	
316.75493	80	
318.40941	78	
318.86528	94	
320.09217	80	
322.85523	90	
322.87503	236	1+
325.89355	248	1+
END IONS

###FS:    #m/z: 340.94008 #charge 1+
###MS: 81
###MSMS: 83
BEGIN IONS
TITLE=Cmpd 62, +MS2(340.9401), 28.0-35.0eV, 1.8min #83
RTINSECONDS=106.729
SCANS=81,83
PEPMASS=340.94008	1691842
CHARGE=1+
75.37670	98	
142.53874	96	
190.93076	156	
192.92764	256	
194.88856	138	
196.88476	374	
205.94672	92	
208.88657	106	
210.93799	134	
212.88314	98	
213.88253	216	
213.93886	1932	1+
214.87861	210	
214.89534	128	
215.40651	86	
215.88623	530	
215.93503	386	
216.41504	84	
217.88494	132	
217.93813	120	
218.23584	114	
219.87388	100	
223.95952	164	
225.53056	88	
228.82388	110	
228.85641	92	
228.93603	268	1+
228.94999	132	
229.42506	90	
229.95474	88	
230.88574	992	1+
231.57819	102	
231.59119	102	
231.88844	614	1+
231.95077	844	1+
233.09429	94	
233.86583	132	
233.89726	392	
233.94748	298	
235.89501	136	
235.95423	82	
236.40753	92	
237.02519	94	
237.80158	130	
238.93801	202	1+
239.52733	106	
239.78986	146	
239.88752	204	1+
240.96049	104	
241.84315	88	
241.93991	260	1+
245.83320	160	
246.94584	136	
246.97369	210	
247.78995	92	
247.86735	88	
248.89895	648	1+
249.96277	324	1+
249.99822	132	
251.95795	114	
252.96638	84	
253.93186	152	
254.96609	748	1+
255.06943	118	
255.78110	146	
255.82599	104	
255.90808	264	1+
255.92541	100	
256.86692	82	
256.88504	132	
256.91461	148	1+
256.96423	196	
257.88785	84	
258.84153	284	
259.84639	244	
259.95384	320	1+
259.98049	104	
260.06055	82	
260.82969	110	
260.84466	174	
261.84956	268	1+
262.48279	108	
263.33716	86	
264.38824	94	
264.50590	92	
264.82588	162	
264.84815	140	
264.86771	118	
264.90464	142	
265.02122	128	
265.84394	182	1+
267.96403	142	
269.34474	102	
269.40951	88	
271.81493	92	
271.91227	172	
272.36000	82	
272.43288	150	
272.85453	92	
272.93395	278	1+
273.79323	258	
273.87064	98	
274.03828	94	
274.85204	128	
274.90174	148	
275.85963	88	
276.85589	240	
277.83224	98	
277.90762	122	
278.01444	92	
278.79289	84	
278.84418	426	1+
279.86744	84	
280.84929	272	1+
280.93406	112	
283.78651	128	
286.60021	94	
287.91620	108	
289.87924	158	
290.83216	86	
291.98761	110	
292.44275	82	
292.86461	94	
292.92674	92	
293.03518	88	
293.07100	90	
296.85659	90	
296.99289	130	
297.91220	144	
298.45388	98	
298.85514	120	
299.78538	104	
299.87872	156	
300.76400	84	
300.95012	84	
301.34564	82	
301.83834	90	
301.86886	150	
302.95810	116	
303.79494	86	
304.95878	92	
306.43997	98	
307.02725	86	
307.80105	320	1+
307.89515	158	
308.00930	90	
308.82198	86	
310.88083	148	
311.79674	248	1+
311.88968	90	
312.38201	96	
312.86559	110	
314.81933	340	1+
315.77036	104	
318.93340	90	
320.99687	150	
324.89130	166	
326.88896	184	
327.83241	90	
328.16996	82	
328.82322	130	
328.88280	158	
331.07952	92	
331.81514	84	
336.06023	114	
338.87454	136	
341.49329	86	
342.62653	96	
342.89803	118	
343.90097	92	
344.78851	122	
345.96443	92	
END IONS

###FS:    #m/z: 363.95605 #charge 1+
###MS: 81
###MSMS: 84
BEGIN IONS
TITLE=Cmpd 63, +MS2(363.9560), 28.0-35.0eV, 1.8min #84
RTINSECONDS=107.501
SCANS=81,84
PEPMASS=363.95605	906488
CHARGE=1+
78.40888	124	
186.93678	88	
187.86780	146	
189.86276	842	1+
191.85857	688	
192.88980	92	
193.84933	130	
195.88205	500	1+
195.91172	88	
196.88443	422	1+
203.93057	150	
205.88334	166	
206.03329	98	
207.87288	366	
208.45310	88	
209.94294	1850	1+
210.88456	782	1+
212.87890	4130	1+
213.12000	94	
214.89313	396	
215.88340	110	
216.91403	88	
218.91425	230	
219.42065	98	
219.86558	136	
220.02130	88	
221.92691	116	
222.95172	1576	1+
222.98381	94	
222.99638	88	
224.94740	2164	1+
224.97460	130	
225.88184	212	
226.89240	94	
226.94726	11344	1+
227.05129	108	
227.24333	110	1+
227.93119	362	
228.89298	510	1+
228.94158	13050	1+
229.13427	144	1+
229.59855	106	1+
230.43909	92	
230.52192	92	
230.84229	114	
230.88881	4736	
231.03576	126	
231.88987	178	
232.88609	658	
233.00050	98	
233.94725	90	
234.88473	106	
236.85884	114	
238.06541	242	1+
238.89378	136	
239.03605	166	
239.08251	280	1+
240.14138	110	
240.81972	170	
240.94107	532	
240.96136	676	1+
241.05961	90	
241.84365	142	1+
241.93842	1100	1+
242.81910	642	1+
242.94121	708	1+
242.96022	1026	1+
243.82240	494	1+
244.95718	5488	1+
246.36346	88	
246.43901	144	
246.90535	268	
246.95251	4800	1+
247.84201	196	1+
247.90227	134	
247.93781	122	
248.80123	110	
248.90016	2416	1+
249.13499	88	
249.80013	160	
249.84418	196	1+
249.92666	90	
250.79977	118	
250.89621	114	
250.96930	458	
251.06819	140	
252.89719	144	
252.95492	132	
253.08635	212	
253.11450	86	
253.83353	180	1+
253.90774	246	
254.08804	242	1+
256.86156	194	
258.83777	138	
258.97534	212	
259.97504	116	
260.83034	528	1+
260.96771	452	1+
262.96448	92	
263.84701	116	
263.97205	260	1+
264.84331	174	
265.00644	200	1+
265.08552	132	
265.81878	158	
265.85582	92	
265.89672	196	1+
266.91997	94	
267.97278	816	1+
268.79062	312	1+
268.81105	216	
269.79478	208	1+
269.81077	124	
269.96905	698	1+
270.04919	124	
271.09888	114	
271.36105	88	
271.86134	130	
271.91670	410	1+
271.95682	96	
272.79527	152	1+
272.84852	126	
274.80018	254	1+
275.42652	92	
276.84900	236	1+
277.08719	212	1+
277.44752	90	
277.80575	136	
277.87748	96	
278.79622	180	
278.84200	278	1+
278.90927	106	
279.10120	448	1+
279.80266	286	
280.79144	1080	1+
281.86270	156	
282.80228	134	
282.86940	108	
283.06878	128	
283.43535	92	
283.79226	260	1+
283.85071	234	
283.97977	190	1+
284.82426	130	
284.89675	124	
285.37570	88	
285.84371	812	1+
286.06303	92	
288.79260	170	
289.85616	250	1+
290.01729	150	
290.78637	250	
291.11867	90	
292.86238	130	
292.87598	136	
293.08293	200	1+
293.87614	98	
294.86337	206	1+
296.81168	122	
296.89018	104	
298.80345	1194	1+
299.87022	214	1+
300.47864	98	
300.92791	122	
301.79866	268	1+
301.84106	106	
301.86071	264	
302.85518	116	
303.80341	196	
303.85424	1020	1+
303.95006	148	
305.89307	94	
306.43592	100	
307.88004	190	1+
308.14137	130	
308.37123	92	
308.86338	178	1+
310.31295	88	
310.86590	212	1+
313.95318	158	
314.81691	138	
316.55203	94	
316.81097	568	1+
317.94488	138	
319.86878	206	1+
319.94129	92	
320.06668	122	
320.11490	96	
320.97313	98	
321.81794	450	1+
321.86351	228	
322.86954	108	
322.92747	394	
324.88358	260	1+
326.87163	228	
326.96202	118	
327.82083	122	
329.88776	242	1+
334.82964	198	1+
336.77221	260	1+
336.94518	572	1+
339.83161	354	1+
340.93786	172	
341.94069	142	
342.98564	90	
343.92412	164	
345.94164	98	
348.22856	120	
350.08178	96	
351.77054	142	
351.89579	114	
353.84285	88	
355.39896	96	
356.76622	236	1+
356.87761	106	
356.97093	182	1+
359.79238	90	
363.83145	114	
365.77253	100	
366.72534	164	1+
367.15175	240	1+
367.42976	94	
END IONS

###FS:    #m/z: 340.94022 #charge 1+
###MS: 85
###MSMS: 86
BEGIN IONS
TITLE=Cmpd 64, +MS2(340.9402), 28.0-35.0eV, 1.9min #86
RTINSECONDS=111.207
SCANS=85-86
PEPMASS=340.94022	1644218
CHARGE=1+
142.11375	90	
190.86063	104	
191.95444	84	
192.92517	404	
196.88786	156	
203.88593	86	
205.41341	96	
205.87296	100	
205.94977	112	
206.88535	84	
206.90313	112	
207.95016	122	
207.97658	90	
208.95421	102	
209.44374	94	
210.51141	90	
210.88690	116	
210.89029	100	
210.93451	418	1+
211.09616	84	
211.90489	92	
212.12117	92	
212.87805	410	
213.88019	534	
213.93941	990	
214.42014	106	
214.88243	848	1+
214.89373	358	
215.88624	534	1+
215.93725	250	
217.38809	90	
217.93656	124	
219.41599	150	
220.03573	92	
221.89239	220	1+
221.94525	92	
222.95312	258	
223.95975	198	
224.97560	214	
225.84042	84	
226.94534	172	
226.97086	98	
227.89879	94	
227.96743	84	
228.89390	150	
228.94772	180	
230.88647	1298	1+
231.95016	956	1+
232.78712	90	
233.40201	86	
233.89832	252	
233.94789	300	1+
235.88069	156	
236.89617	86	
237.88681	270	1+
239.78543	276	1+
239.82731	144	
239.90462	120	
239.97989	84	
240.23197	130	
240.78518	156	1+
240.88137	132	
241.01188	82	
241.83757	120	
241.96582	88	
242.84277	112	
242.94412	218	1+
243.82901	280	1+
243.90640	94	
245.39682	106	
245.97037	86	
246.44460	100	
246.95232	102	
246.97382	232	1+
248.90100	162	
249.89909	174	
249.92458	96	
249.95991	408	1+
250.91102	88	
251.43520	88	
251.84021	100	
251.95511	144	
253.90827	148	
254.90229	112	
254.96444	718	1+
255.07583	126	
255.90132	244	1+
256.81226	150	
256.84666	526	1+
256.90563	168	1+
256.91806	108	
257.95300	100	
258.05337	94	
258.35119	88	
258.83910	188	
259.01687	86	
259.91830	262	1+
259.95771	318	1+
260.84709	132	
261.84338	120	
262.55639	88	
264.41198	90	
264.63577	102	
264.84676	92	
266.86679	116	
267.04044	84	
268.84056	226	1+
271.36371	100	
271.84450	148	
272.61942	100	
272.84671	142	
272.93281	190	
273.78703	120	
274.86469	108	
275.40598	84	
276.85330	488	1+
277.82677	84	
277.90905	248	1+
277.96435	166	1+
278.42002	88	
278.84241	454	1+
279.00024	120	
279.85972	84	
280.09089	90	
280.98690	84	
282.47497	88	
283.79466	200	1+
284.84606	92	
284.86174	306	1+
285.55852	86	
285.86437	246	1+
288.79120	244	1+
289.87264	146	
290.85593	130	
291.80381	244	1+
292.87035	142	
293.87139	150	
294.86116	420	1+
296.07598	90	
296.96628	102	
298.02421	160	1+
298.80028	118	
298.85009	86	
298.86288	118	
299.67028	90	
299.87251	198	
300.85650	270	1+
301.87867	112	
302.89172	84	
305.89923	84	
306.09195	84	
306.85490	86	
306.88444	112	
306.89727	96	
307.37814	84	
307.81468	266	1+
307.92943	84	
310.87566	138	
310.94271	252	1+
311.36273	148	
311.88274	128	
314.82301	144	
317.94523	84	
319.87376	120	
321.55264	96	
322.84880	94	
322.89069	84	
324.88805	320	1+
326.54365	116	
326.88752	132	
327.55200	106	
327.82993	100	
328.81667	92	
328.83321	100	
328.89046	176	
329.81256	110	
330.82976	150	
332.81601	114	
333.77240	86	
336.98126	84	
338.80005	144	
338.86927	146	
339.76317	140	
339.82997	118	
342.89975	202	
344.08740	102	
END IONS

###FS:    #m/z: 507.84525 #charge 1+
###MS: 85
###MSMS: 87
BEGIN IONS
TITLE=Cmpd 65, +MS2(507.8452), 28.2-35.2eV, 1.9min #87
RTINSECONDS=111.979
SCANS=85,87
PEPMASS=507.84525	518856
CHARGE=1+
196.01635	328	
213.04577	126	
227.95641	158	
232.89559	302	1+
238.06064	200	
239.06329	130	
239.85926	350	1+
240.07950	134	
248.85550	142	
250.02066	142	
250.97042	404	
253.93031	146	
258.87849	360	1+
259.86164	174	
260.85205	206	1+
262.88100	162	
266.09500	268	1+
266.16785	302	1+
267.94399	136	
268.10991	138	
269.14369	146	
269.81877	212	1+
270.88254	158	
272.85242	842	1+
272.91140	324	1+
273.85506	462	1+
275.05060	158	
277.89346	128	
279.07173	222	1+
279.37981	436	1+
279.85028	286	1+
279.87384	240	1+
283.09853	150	
283.89619	142	
284.91743	196	1+
285.39266	222	
285.83713	130	
286.86856	134	
287.85069	700	1+
288.86912	428	
288.89124	230	
289.87610	372	
289.96796	128	
290.12679	220	
290.15869	142	
290.84078	134	
290.86328	1452	1+
291.13183	148	
293.87210	4268	1+
294.84380	144	
296.85225	512	1+
299.84066	176	
300.34434	150	
300.85802	624	1+
303.86525	308	
304.87713	140	
305.82636	130	
305.86294	858	1+
306.34230	140	
306.91265	364	1+
307.79163	284	1+
307.89040	486	
308.14178	1244	1+
308.37580	158	
308.81650	134	
308.86993	2074	1+
309.41206	248	1+
309.88634	522	
309.93141	180	
310.15692	1068	1+
310.76104	88	1+
310.81174	192	
310.84580	212	1+
311.00192	214	1+
311.88241	6676	1+
312.38775	144	
312.81386	274	1+
312.83009	314	1+
312.92483	182	1+
314.86651	416	
315.37358	528	1+
315.82407	154	1+
315.86484	184	
315.88382	402	1+
315.90572	146	
316.90458	130	
318.86033	282	
319.85852	190	
319.88891	148	
320.89459	128	
321.81746	146	
321.87822	126	
322.89709	130	
323.87316	358	1+
325.49639	170	
325.90076	562	
326.38960	308	1+
326.80664	246	1+
326.83079	128	
326.88439	1092	
327.80964	206	1+
327.88090	1342	1+
329.80474	230	1+
329.86680	336	1+
330.16245	288	1+
330.88873	614	1+
331.82569	134	
332.85410	308	1+
332.87438	306	
332.94751	272	1+
333.75805	142	
333.87405	320	1+
334.39553	146	
334.81608	256	1+
335.84333	166	
337.79690	190	1+
337.87871	262	1+
337.98315	130	
338.89697	176	
339.84834	138	
342.78776	186	1+
343.82776	276	1+
345.88993	148	
346.17808	164	1+
347.35495	236	1+
348.73038	162	
348.77133	352	1+
348.82037	134	
348.83528	192	
348.91484	134	
348.95004	192	1+
349.16815	150	
349.75386	220	
349.83492	138	
349.88734	142	
349.90176	132	
350.77086	128	
350.82497	134	
350.88754	220	
351.80184	194	1+
351.87818	252	1+
351.90910	484	1+
352.77245	158	
352.83965	128	
352.91162	418	1+
353.84617	610	1+
354.90207	224	
355.89056	132	
356.09886	126	1+
356.84039	136	
357.71359	196	1+
359.27801	144	
361.28910	160	
361.86188	142	
362.84523	150	
363.77948	158	1+
364.19312	172	1+
366.73810	236	1+
366.84014	1790	1+
367.70772	862	1+
367.76513	610	1+
367.87882	214	
369.70920	250	
369.80002	282	1+
369.83589	528	1+
369.87151	150	
370.83881	332	1+
370.87311	136	
371.18807	218	
371.71772	636	1+
372.79834	188	
372.84808	254	
373.72019	446	1+
373.80946	328	1+
373.86740	136	
374.81285	312	1+
374.83884	316	1+
374.88525	468	1+
377.87881	316	1+
379.86162	334	1+
381.72079	376	1+
381.77727	178	1+
381.79976	534	1+
381.84839	690	1+
382.85536	494	1+
383.71564	360	1+
383.88756	508	1+
384.77738	310	1+
384.84977	2760	1+
384.89050	412	1+
385.38234	126	
386.03077	308	1+
387.03475	252	1+
387.76973	206	
387.79185	392	1+
387.84139	426	1+
388.79487	330	1+
389.20019	334	
389.71374	320	1+
390.20303	230	
390.83881	1012	1+
391.84139	680	1+
391.86348	612	1+
392.86250	384	1+
393.80048	534	1+
393.89672	134	
394.78795	254	1+
394.83092	168	
395.74580	236	1+
395.86238	566	1+
396.40221	244	
398.72684	132	
398.79881	262	1+
399.71089	142	
399.73096	150	
399.84608	252	
400.03454	204	1+
401.80615	150	
402.72357	196	1+
402.86035	1144	1+
403.34881	266	1+
405.72623	204	1+
405.86168	516	1+
406.78969	334	1+
407.73130	230	
407.77790	152	
407.86487	6116	1+
408.82757	134	
409.21180	100	1+
409.71976	1626	1+
410.83863	596	1+
411.75262	178	1+
411.77674	206	1+
411.81189	272	
411.86013	208	
411.88090	130	
412.08799	156	
412.11680	268	1+
412.82032	182	
412.86827	850	1+
413.84807	150	
413.87585	578	1+
414.86500	540	1+
415.86875	486	1+
417.08966	166	1+
418.71993	184	1+
420.87734	138	
421.88297	1030	1+
422.74603	374	1+
423.77154	512	1+
423.86702	512	1+
424.67326	166	1+
424.82376	176	1+
425.75189	328	
426.13652	130	
426.72305	134	
426.75293	282	
426.86139	904	1+
427.73402	1796	1+
427.82514	134	
428.09271	190	1+
428.84823	306	
428.88571	164	
429.85024	130	
429.87733	166	
430.73999	498	1+
430.87939	130	
431.86446	426	1+
432.69676	208	1+
433.78795	134	1+
433.86075	194	
433.88494	266	1+
439.89345	278	
440.89131	160	
441.75796	432	1+
441.89460	128	
442.68284	304	1+
444.38792	140	
444.87201	924	
445.74118	726	1+
445.87383	842	1+
447.78620	218	1+
448.74899	184	
449.69183	236	1+
449.87838	286	
450.74963	750	1+
450.81906	160	
450.87745	458	1+
451.74161	130	
457.89982	396	1+
462.88225	730	1+
467.88501	788	1+
468.78296	136	
470.87697	166	1+
475.71921	308	1+
476.72045	268	1+
479.76960	264	1+
485.89971	316	
486.79282	154	
486.84533	150	
486.90055	148	
487.90028	144	
489.80335	128	
491.84256	156	
500.80522	198	
502.68560	186	1+
502.73184	144	1+
503.68476	108	1+
507.26847	134	1+
507.86202	150	
509.85518	440	1+
END IONS

###FS:    #m/z: 336.94563 #charge 1+
###MS: 85
###MSMS: 88
BEGIN IONS
TITLE=Cmpd 66, +MS2(336.9456), 28.0-35.0eV, 1.9min #88
RTINSECONDS=112.75
SCANS=85,88
PEPMASS=336.94563	218164
CHARGE=1+
182.86748	276	1+
185.86384	84	
187.85958	82	
196.88442	166	
197.02699	100	
199.95899	80	
204.93474	92	
205.41845	102	
205.95003	130	
206.96813	120	
210.88468	238	
211.94411	3384	
212.87839	2068	1+
213.89591	84	
213.93983	1352	1+
214.88161	442	1+
215.86192	124	
216.50731	84	
217.88114	82	
217.93519	80	
218.49405	80	
218.84185	134	
221.86666	92	
221.89125	150	
222.95149	112	
223.96419	302	1+
226.38554	116	
226.89545	290	
227.79123	166	
227.89057	496	1+
227.95605	272	1+
228.89300	348	1+
229.40832	100	
229.95448	3594	1+
230.35185	88	
230.88886	3492	1+
231.87022	80	
231.94952	1664	1+
232.06317	116	
232.82951	90	
232.91256	84	
233.82677	240	1+
233.89798	488	1+
233.94815	308	1+
233.99877	84	
234.88644	92	
235.46762	110	
235.89620	260	
236.05473	82	
238.08501	90	
239.84659	80	
240.83280	210	
241.84081	156	
243.98529	108	
245.01434	86	
245.06828	86	
245.96841	92	
247.46349	116	
247.96686	564	1+
248.89926	972	1+
249.96160	404	1+
249.99434	98	
250.83743	144	
250.95029	232	
250.98521	96	
251.07087	224	
251.90850	152	
252.97039	1708	1+
253.83596	434	1+
253.90222	916	1+
254.03927	88	
254.09010	88	
254.40332	98	
254.90349	546	1+
254.94089	108	
254.96246	1048	1+
256.06105	84	
256.78175	86	
257.93701	100	
258.84769	190	1+
258.89778	144	
258.96044	82	
259.79994	84	
260.94756	80	
261.47701	82	
261.84679	94	
262.83642	94	
263.82993	126	
265.01842	82	
265.85384	82	
265.88977	88	
266.87276	92	
267.83583	1774	1+
268.83798	1388	1+
268.91225	346	1+
269.08673	80	
269.79514	110	
269.85762	186	1+
269.88940	82	
270.94127	80	
270.98190	482	1+
271.44265	100	
271.79775	124	
271.95866	138	
272.49769	80	
272.97955	222	1+
273.79065	96	
273.89896	96	
273.91471	150	
274.87056	106	
275.85288	376	1+
276.07866	84	
276.19911	92	
276.85792	324	1+
277.83743	218	
278.83599	932	1+
279.10159	176	
280.39455	100	
283.91130	88	
283.95045	126	
284.32542	82	
284.63387	98	
284.98607	100	
285.85381	142	
286.80374	154	1+
286.84941	1448	1+
286.97742	92	
287.86005	544	1+
289.00482	88	
289.80498	94	
289.82438	96	
289.88471	126	
290.85099	304	1+
290.90147	84	
291.79946	144	
291.85756	264	1+
291.88639	100	
292.87161	88	
293.08984	84	
293.93964	96	
294.12155	126	
294.86854	314	1+
295.07554	82	
296.80482	294	1+
296.89209	92	
299.87158	114	
300.15506	208	1+
301.82541	86	
301.91311	84	
302.88158	206	
303.94126	98	
304.44229	92	
304.86576	84	
304.94613	90	
306.11803	88	
306.76632	98	
306.80749	88	
306.88416	86	
307.86783	104	
307.88771	508	1+
309.86903	450	1+
310.81831	88	
310.84763	84	
310.86817	298	1+
312.13241	94	
312.80123	80	
313.15953	88	
313.86402	94	
314.05976	86	
314.82057	146	
317.13105	90	
317.87290	80	
319.41386	84	
320.05037	90	
321.83237	90	
322.41411	86	
322.88941	90	
323.88981	154	
325.88632	200	1+
326.87007	82	
328.87666	230	1+
329.85158	88	
329.90729	172	
331.06136	80	
331.99807	80	
333.80992	104	
334.07335	82	
334.92009	100	
335.51811	90	
335.88034	108	
338.12311	92	
338.32832	84	
338.73739	82	
339.16056	86	
341.97244	84	
END IONS

###FS:    #m/z: 340.94008 #charge 1+
###MS: 89
###MSMS: 90
BEGIN IONS
TITLE=Cmpd 67, +MS2(340.9401), 28.0-35.0eV, 2.0min #90
RTINSECONDS=116.439
SCANS=89-90
PEPMASS=340.94008	1650008
CHARGE=1+
49.05729	94	
182.86842	148	
190.94865	144	
192.92609	542	1+
194.88785	96	
196.88079	186	
201.97122	142	
205.94889	128	
206.88955	112	
208.95345	90	
209.01564	88	
210.93537	350	1+
212.88074	554	
213.87737	430	
213.93810	1456	1+
214.89060	288	
214.91685	98	
215.86023	130	
215.88521	546	1+
215.93629	200	
217.88369	182	
218.91010	86	
218.94436	86	
218.96047	96	
220.84715	86	
220.90008	96	
221.89162	188	
222.52374	88	
222.95047	400	1+
225.89213	86	
226.89602	122	
226.94427	218	
226.96814	136	
228.89145	130	
228.93941	146	
230.88860	444	
230.97529	98	
231.88973	406	
231.91018	98	
231.94964	890	1+
231.98391	108	
232.40861	98	
232.88828	464	1+
233.94945	162	
234.45743	86	
234.88074	84	
235.87714	88	
235.89390	94	
238.83928	104	
239.07132	106	
239.77796	92	
239.83349	98	
240.41362	100	
240.83207	156	
240.96274	268	1+
242.19711	92	
242.83316	128	
243.83542	156	
244.89715	84	
246.07245	100	
246.82801	136	
246.97217	108	
247.37279	86	
248.84966	144	
248.90030	372	
249.45319	90	
249.89899	248	
249.92059	122	
249.95733	454	1+
250.90087	152	
253.80495	96	
254.96688	818	1+
255.82640	288	1+
255.90596	108	
256.42272	86	
256.91845	136	
256.96425	156	
257.39300	100	
257.79580	112	
257.84716	588	1+
257.88800	92	
258.90236	132	
259.89013	250	1+
259.96237	196	
260.83262	288	1+
264.07148	100	
264.83177	132	
264.86796	122	
264.90257	270	1+
265.73150	90	
266.97014	88	
267.13074	154	
267.80352	86	
268.83755	242	
269.79442	162	
270.07866	100	
271.00597	84	
271.80349	98	
271.84311	184	
272.10669	88	
272.91230	90	
272.93411	120	
272.97331	128	
273.93457	138	
275.85137	550	1+
276.85342	540	1+
277.83633	140	
277.90801	84	
277.96547	294	1+
278.81546	104	
278.84373	238	
280.80648	108	
280.87371	86	
281.84376	108	
283.03892	100	
283.78693	160	
283.86553	146	
284.90105	130	
285.94332	126	
286.80009	150	
288.82031	160	
288.87330	102	
289.79925	94	
289.87611	88	
290.85524	84	
290.93928	86	
291.45045	92	
291.80639	316	1+
292.86273	112	
293.85070	140	
294.85893	108	
295.82323	206	1+
295.88795	104	
295.99159	100	
296.86028	162	
296.87545	138	
297.97333	140	
298.05694	120	
298.48339	92	
299.88749	222	1+
301.98142	100	
302.06679	110	
302.33772	86	
304.88568	256	1+
306.02062	252	1+
308.80631	114	
309.92592	184	
310.88449	114	
311.07905	84	
311.81449	96	
311.88064	150	
312.87120	166	
314.81564	122	
314.88843	100	
314.95461	88	
317.35617	104	
318.09165	86	
320.38435	90	
320.98945	92	
323.06795	106	
324.88879	134	
326.31317	94	
327.05657	90	
327.82620	148	
328.18857	154	
330.81045	108	
331.13310	84	
332.42112	98	
335.05471	86	
339.22288	92	
339.82516	118	
339.98377	90	
342.90262	124	
END IONS

###FS:    #m/z: 507.84514 #charge 1+
###MS: 89
###MSMS: 91
BEGIN IONS
TITLE=Cmpd 68, +MS2(507.8451), 28.2-35.2eV, 2.0min #91
RTINSECONDS=117.212
SCANS=89,91
PEPMASS=507.84514	486196
CHARGE=1+
196.01495	678	
209.94212	182	
227.95205	156	
232.89678	346	1+
243.89450	134	
249.96834	378	1+
250.87361	148	
250.90658	220	1+
250.97072	392	1+
251.07354	286	1+
251.87386	188	
254.89100	228	1+
260.88363	242	1+
265.92846	158	
266.16872	220	
267.02602	166	1+
267.16879	144	
267.88568	496	1+
268.88718	334	1+
271.38565	228	1+
272.85348	1040	1+
275.84672	230	1+
276.39260	196	1+
279.84269	352	1+
280.88416	196	1+
281.38118	152	
283.89678	386	1+
284.93952	134	
286.79104	152	
286.83057	170	
287.85029	596	
287.93118	192	
288.76835	198	1+
288.86822	132	
289.80436	230	1+
289.87742	320	
289.96100	172	1+
290.13103	372	
290.86395	1432	1+
290.88105	154	
293.87231	3780	1+
294.80476	444	1+
295.80738	358	1+
296.14163	164	
296.85505	228	
297.80973	402	1+
297.85027	146	
298.80104	148	
298.86325	204	
299.84425	540	1+
299.87877	138	
300.85931	388	1+
301.34964	168	
302.33953	132	
303.86812	546	1+
304.93630	262	1+
305.86333	910	1+
305.90843	176	
307.88989	732	
308.14129	842	1+
308.67824	86	1+
308.86891	2570	1+
309.84693	170	
309.88946	434	1+
310.15758	1112	1+
311.88309	6826	1+
312.35118	156	
313.78571	198	1+
313.81692	134	
314.37223	422	1+
314.86517	722	1+
315.37441	428	1+
316.87445	260	
318.85178	154	
318.93631	188	
320.38154	134	
321.00642	262	
321.86244	158	
323.39978	148	
324.88986	142	
325.15068	252	1+
325.18750	156	1+
325.41079	168	
325.89615	396	
326.15474	216	1+
326.88238	2506	1+
326.90736	160	
327.82340	250	1+
328.38431	210	
328.86712	614	1+
329.17936	138	
330.16310	172	
330.81063	150	
331.88893	202	
332.87473	286	
332.90163	146	
333.77336	148	
333.87002	160	
334.87910	134	
334.89762	518	1+
335.35249	200	
335.84520	214	
335.89982	310	1+
337.79959	274	1+
337.83030	262	
337.88097	294	1+
338.40535	166	
339.88546	460	1+
339.90520	142	
342.86932	352	1+
342.95532	216	1+
343.77480	186	1+
346.71528	142	
346.82960	242	1+
347.77648	184	1+
347.86176	134	
347.90408	188	1+
349.73837	136	
349.75375	168	
350.82298	228	
350.88968	292	
350.95535	196	
351.85774	190	
351.89052	598	1+
352.85554	606	1+
352.91113	214	1+
354.84508	250	
355.88746	192	
356.81494	350	1+
357.37977	188	
357.81970	280	1+
357.84132	188	1+
359.39203	162	
360.75451	134	
360.78220	234	1+
360.87934	226	1+
361.37084	184	
361.83018	214	1+
362.36541	228	
364.84558	144	
365.78401	440	1+
366.84019	1350	1+
367.70836	1056	1+
367.76739	398	1+
368.03780	148	
368.83007	576	1+
369.83424	496	1+
370.70536	164	
370.78249	248	1+
371.72434	220	1+
371.86609	214	1+
373.09802	132	
373.71806	244	
373.82861	134	
374.72615	140	
374.78931	394	1+
374.81106	166	
376.86585	164	
377.88122	150	
378.09539	170	1+
378.34846	156	1+
380.71967	448	1+
380.85665	332	1+
381.79994	134	
382.71494	202	1+
382.85954	176	
382.89266	328	1+
384.84983	2318	1+
384.89710	432	1+
385.07523	302	1+
385.77787	198	
385.90055	288	1+
385.91636	166	
386.81923	140	
386.84397	882	1+
386.87050	184	
387.78247	474	1+
388.79110	296	1+
388.89985	168	
388.92091	212	1+
389.19889	488	1+
389.71380	140	
390.05277	138	
390.74382	136	
390.78257	140	
390.84231	462	
391.72893	160	
391.84288	450	
392.36939	164	1+
392.78941	154	
392.82926	748	1+
393.80389	298	1+
394.86090	400	1+
396.35918	142	
396.73816	436	1+
396.88756	188	
397.39009	376	1+
398.72846	378	
399.71133	140	
399.72417	182	
399.79021	404	1+
399.81269	276	
399.85138	260	
401.85337	236	
402.86552	1540	1+
403.87000	1034	1+
404.77851	362	1+
405.75346	178	
405.86988	240	
406.86966	296	
407.06000	230	1+
407.11977	172	1+
407.72482	240	
407.86443	5224	1+
409.72109	1198	1+
409.81931	146	
410.36831	166	
410.75720	236	1+
410.83373	360	
411.75943	154	1+
411.78201	132	1+
411.81242	394	1+
412.73262	198	
413.81679	200	1+
413.87840	300	
414.72406	168	1+
414.87919	158	
415.84603	220	
415.87329	664	1+
418.82587	230	
418.87496	212	
420.86990	160	
421.88567	180	
422.86645	224	
423.76565	202	
423.80315	196	
423.87270	266	
424.81992	256	1+
424.88763	146	
425.05596	140	
425.75239	360	
425.79097	178	
426.75355	298	
426.86064	1040	1+
427.37024	162	
427.73162	1666	1+
427.82443	166	
428.84556	566	1+
428.86661	294	
428.88665	270	
429.65803	110	1+
429.71049	196	
429.73866	190	
430.66946	128	1+
430.73975	364	
430.84346	158	
431.86629	682	1+
433.25110	220	1+
433.88669	294	1+
434.72578	202	1+
439.89668	418	1+
442.87800	224	1+
443.75222	202	
444.67879	172	1+
444.86977	1278	1+
444.89860	238	
445.74061	826	1+
447.88699	138	
449.87570	556	1+
450.75257	310	1+
450.82086	222	1+
456.71542	154	
457.90568	264	
458.89727	258	1+
462.88301	674	1+
464.77699	190	
465.92403	192	1+
467.88552	954	1+
468.78701	162	
476.76916	188	1+
477.78829	140	
480.80238	140	
485.89446	416	1+
486.84295	156	
489.78400	194	1+
497.74458	144	
502.73155	192	1+
509.78346	200	
509.85927	462	1+
END IONS

###FS:    #m/z: 336.94555 #charge 1+
###MS: 89
###MSMS: 92
BEGIN IONS
TITLE=Cmpd 69, +MS2(336.9455), 28.0-35.0eV, 2.0min #92
RTINSECONDS=117.983
SCANS=89,92
PEPMASS=336.94555	211250
CHARGE=1+
80.60727	88	
160.88228	84	
182.86610	118	
196.88291	136	
208.88804	86	
211.94335	3648	1+
212.87800	2406	1+
213.93790	1196	1+
215.88950	174	
215.93329	124	
219.83381	86	
219.89742	90	
219.91199	84	
221.94403	122	
223.95998	170	
224.04646	102	
225.06052	80	
225.82533	82	
225.95115	80	
226.89438	242	1+
226.94398	108	
227.55598	76	
228.89295	252	1+
229.93086	86	
229.95426	2338	
230.88843	3406	1+
231.94924	1158	1+
232.82432	112	
233.82689	130	
233.84532	86	
233.89512	512	1+
233.94592	514	1+
234.14528	106	
234.82957	118	
235.55113	92	
235.84730	174	1+
235.94549	200	
237.56056	128	
239.96441	78	
240.96287	114	
241.83904	322	1+
243.03116	88	
243.09621	76	
244.44592	98	
244.89421	246	1+
246.80202	98	
246.97361	156	
247.96493	722	1+
248.40905	84	
248.83866	76	
248.87559	78	
248.89999	1242	1+
249.07136	78	
249.87069	80	
250.79761	176	1+
250.83024	662	1+
250.95089	370	
251.07135	202	
251.91423	218	
252.90337	84	
252.96999	1684	1+
253.08399	118	
253.83950	78	
253.90627	284	
254.39972	82	
254.84230	78	
254.90484	126	
254.96788	964	1+
255.85561	310	1+
256.91212	204	
256.96065	194	
257.80232	146	
257.94510	88	
258.15798	78	
258.84751	268	1+
258.89279	82	
259.81387	98	
259.95476	214	
260.57090	78	
260.82025	84	
260.83845	126	
261.82462	134	
261.84225	102	
262.14889	106	
262.83100	96	
263.03321	92	
263.07602	128	
264.83344	228	1+
264.84936	116	
265.08807	126	
265.85942	94	
265.91594	88	
266.88252	132	
266.98456	110	
267.83798	140	
268.83944	1730	1+
269.08225	114	
269.79417	120	
269.89508	90	
270.01502	86	
270.41602	92	
270.98078	256	
271.91761	90	
272.79518	204	1+
272.84322	124	
272.87403	136	
274.35768	96	
274.97097	146	
275.97384	134	
276.81639	128	
276.85659	158	
277.83274	176	
277.93270	100	
278.83377	1392	1+
279.86049	80	
280.02852	78	
280.86540	82	
281.09885	86	
282.85466	96	
283.13591	84	
283.86497	100	
284.10575	90	
285.85184	372	
286.39318	78	
286.84949	1600	1+
287.80591	96	
287.98315	78	
288.06848	100	
289.80204	82	
289.88325	134	
290.87192	246	1+
291.85517	128	
292.85798	184	1+
293.10827	122	
293.83669	100	
293.99803	168	
294.08935	82	
294.86172	208	1+
297.15695	88	
298.80190	232	1+
298.86984	96	
299.91495	78	
300.06193	100	
301.41391	80	
303.86388	84	
304.85614	126	
304.93896	86	
305.80884	82	
305.86055	164	
307.97053	80	
308.31770	80	
308.86646	144	
309.42217	110	
309.86725	174	
309.90184	108	
310.04469	96	
310.87322	270	
311.72696	90	
311.89134	78	
311.93596	90	
312.87302	116	
314.61490	96	
314.88155	294	1+
315.80218	152	
315.88336	190	1+
317.07214	90	
317.80502	104	
317.88607	350	1+
317.91881	120	
318.92445	84	
322.89010	238	1+
322.94116	90	
323.89205	188	1+
324.88161	80	
328.88657	128	
328.92907	96	
329.82902	78	
329.88252	78	
332.88084	112	
335.11986	82	
336.83261	84	
336.90260	104	
338.12092	76	
339.04249	78	
END IONS

###FS:    #m/z: 322.92944 #charge 1+
###MS: 93
###MSMS: 94
BEGIN IONS
TITLE=Cmpd 70, +MS2(322.9294), 28.0-35.0eV, 2.0min #94
RTINSECONDS=121.667
SCANS=93-94
PEPMASS=322.92944	4289452
CHARGE=1+
77.40730	84	
161.25941	74	
181.00924	78	
189.86600	146	
192.88610	212	
194.86936	72	
196.88243	236	1+
204.57283	92	
206.92421	76	
206.98270	72	
207.97313	74	
209.12486	142	
209.81147	78	
209.94390	162	
209.96092	94	
210.12930	72	
210.94428	86	
212.87486	114	
212.90167	88	
213.89382	72	
214.88989	78	
216.13525	90	
219.62085	86	
219.79542	78	
221.94909	820	1+
223.95750	688	1+
226.86037	78	
227.93116	142	
227.95431	82	
230.94519	74	
231.84551	74	
231.93558	72	
232.85057	72	
234.00082	76	
235.88855	84	
235.90925	86	
236.39607	112	
236.83999	82	
236.90113	154	
236.98189	150	
237.05238	112	
237.90091	142	
238.96794	130	
239.05043	72	
239.07877	130	
239.41878	76	
239.78819	226	1+
239.96071	356	1+
240.82131	246	
240.94019	1204	
241.11852	76	
241.94063	968	
242.81666	510	1+
242.89644	102	
242.94150	3170	1+
243.89049	76	
244.93865	710	1+
245.11034	72	
246.39385	98	
246.97521	76	
247.04264	78	
247.85351	178	
247.89025	98	
247.97069	100	
248.83304	130	
248.95514	74	
249.93347	94	
250.21189	72	
250.46654	106	
251.00708	82	
251.92486	132	
252.11531	86	
252.89556	74	
253.34870	98	
253.83369	200	
256.08267	74	
256.39507	84	
257.79531	306	1+
257.87004	72	
258.83032	722	1+
258.89025	88	
259.34741	88	
259.86447	156	
260.02577	76	
260.33960	130	
261.83045	326	
261.97189	234	1+
262.08035	132	
262.34185	112	
262.82915	544	1+
263.06677	74	
263.33290	76	
264.89545	72	
265.08477	180	
265.85734	82	
265.98579	80	
266.03185	72	
268.79215	344	1+
268.85343	92	
268.90482	98	
269.08277	78	
269.86698	94	
269.88287	106	
270.04843	78	
270.11916	100	
270.83003	108	
271.84373	322	1+
271.88386	92	
271.91766	146	
272.17058	74	
273.79411	342	1+
274.05088	90	
275.80891	126	
276.85524	128	
277.17346	82	
277.85418	166	1+
278.00681	88	
278.81765	362	1+
279.09001	894	1+
279.91156	80	
281.84786	82	
282.85835	464	1+
282.87567	92	
283.06752	198	
283.35683	102	
284.29362	152	
284.79957	118	
285.78175	244	1+
286.86570	144	
286.91483	80	
288.80550	138	
288.86866	74	
289.73001	76	
289.79031	408	1+
289.81785	100	
289.86924	82	
290.86073	92	
292.16128	78	
292.35658	88	
293.44114	80	
293.86799	140	
294.86205	76	
295.83772	92	
296.01289	102	
296.12265	76	
296.75170	72	
296.91063	98	
298.93147	104	
299.05629	78	
299.78240	234	
299.83084	90	
300.04025	74	
300.88101	104	
301.86537	92	
302.87224	80	
303.77396	84	
304.90103	76	
307.79504	452	1+
307.88779	298	1+
308.87427	74	
310.41663	74	
311.93073	72	
312.80792	146	
312.88129	106	
315.87317	88	
317.99975	76	
320.16245	76	
322.75834	88	
323.91439	104	
324.38182	92	
324.86573	96	
324.89170	258	1+
325.01700	72	
327.15216	72	
END IONS

###FS:    #m/z: 363.95624 #charge 1+
###MS: 93
###MSMS: 95
BEGIN IONS
TITLE=Cmpd 71, +MS2(363.9562), 28.0-35.0eV, 2.1min #95
RTINSECONDS=122.439
SCANS=93,95
PEPMASS=363.95624	768032
CHARGE=1+
178.92550	100	
182.86116	90	
189.25233	90	
189.86301	668	1+
190.02011	84	
191.85962	684	
196.87991	276	1+
200.94464	92	
203.92704	118	
205.94726	130	
207.40331	86	
207.87180	292	
209.87569	668	1+
209.94310	1538	1+
210.88216	472	1+
212.87796	3588	1+
215.88481	202	
216.41133	88	
217.41187	90	
218.90982	96	
221.94932	116	
222.95211	1562	1+
223.88209	272	1+
224.57439	92	
224.94846	2348	1+
225.05955	208	1+
225.88871	246	1+
225.96440	168	
226.94679	10112	1+
227.10903	92	
227.84979	90	
227.87831	136	
228.79761	106	
228.86672	98	
228.89329	988	1+
228.94204	10544	1+
230.82799	116	
230.88899	5056	1+
231.18744	92	
231.75215	94	1+
231.99640	104	
232.88519	504	1+
233.40208	148	1+
234.88107	148	
234.92743	148	
236.82299	126	
237.06044	188	1+
239.42909	92	
239.79129	92	
240.06920	94	
240.81994	226	
240.93839	226	
240.96214	1182	1+
240.99914	186	1+
241.91973	84	
241.93868	390	
242.09191	92	
242.81774	818	1+
242.95844	794	1+
243.82104	640	1+
244.06775	88	
244.95690	5510	1+
245.22850	118	1+
245.86319	98	
245.94516	230	
246.90390	340	1+
246.95266	5822	1+
247.39010	86	
248.80124	330	1+
248.89949	1216	1+
249.95679	114	
250.00043	96	
250.80166	120	
250.89421	136	
250.96866	490	1+
251.90907	244	
252.20689	84	
252.88980	116	
253.83532	132	
253.90624	192	
253.93996	110	
254.40536	96	
255.02421	126	
255.92039	118	
256.46215	84	
257.08004	94	
257.99644	98	
258.83417	146	
258.97278	140	
259.85145	82	
260.82680	106	
260.85311	120	
260.96974	892	1+
261.02672	92	
261.83087	370	1+
261.94001	102	
263.83153	250	
263.84694	116	
263.93933	84	
264.81889	142	
264.84465	344	1+
264.96279	150	
265.08228	270	1+
265.97518	270	
266.81146	516	1+
267.10262	84	
267.78459	92	
267.97270	762	1+
268.95479	170	
269.96817	1040	1+
270.83135	242	
271.84353	182	
271.91435	128	
272.84266	100	
272.92502	98	
274.06091	88	
274.10762	110	
275.81284	122	
275.84795	354	1+
276.02388	98	
276.57115	88	
276.85174	298	1+
277.46595	92	
278.84422	254	1+
279.10078	312	1+
279.78985	734	1+
280.79160	632	1+
280.96840	88	
281.04492	114	
281.85649	92	
282.79303	108	
282.84997	458	1+
283.09860	90	
283.98666	238	1+
284.28979	90	
284.78815	100	
284.82406	118	
285.35511	88	
285.84567	724	1+
285.98682	94	
286.98983	96	
289.51259	90	
290.78807	124	
291.78800	96	
292.85907	84	
293.12107	140	
293.95856	96	
294.85687	174	
295.87404	194	1+
296.80713	394	1+
298.80270	1230	1+
299.86632	138	
300.06823	84	
300.79269	288	1+
301.82508	198	1+
301.86088	218	
302.54893	92	
303.80626	648	1+
303.85457	1336	1+
303.93684	86	
305.88929	232	1+
306.12609	140	
308.81445	280	1+
309.13401	110	
309.48734	86	
310.87583	196	
311.88569	114	
312.86660	286	1+
313.85795	226	1+
314.09437	198	1+
315.06460	84	
315.19021	100	
315.41889	92	
318.93268	182	
320.14479	148	
321.43620	92	
321.60334	92	
321.81665	358	
321.86393	362	
322.41824	90	
322.81731	164	
322.83750	88	
322.93169	164	
323.81570	116	
324.87738	96	
325.14625	98	
325.85098	112	
325.99258	250	1+
326.87351	782	1+
327.89416	108	
328.38581	92	
329.37225	100	
329.57519	98	
329.87094	116	
332.16157	90	
334.76537	242	1+
335.93620	426	1+
336.86657	94	
337.85368	190	1+
339.82612	358	
340.94260	502	1+
341.99528	84	
343.71381	102	
343.77425	106	
344.72995	92	
345.07210	86	
345.89128	84	
347.70264	94	
351.10429	106	
356.75684	84	
357.76737	116	
358.16379	94	
360.00417	132	
361.71360	244	1+
362.86020	104	
365.78153	166	1+
367.73974	120	
END IONS

###FS:    #m/z: 507.84500 #charge 1+
###MS: 93
###MSMS: 96
BEGIN IONS
TITLE=Cmpd 72, +MS2(507.8450), 28.2-35.2eV, 2.1min #96
RTINSECONDS=123.211
SCANS=93,96
PEPMASS=507.84500	461728
CHARGE=1+
196.01555	264	
199.88388	310	1+
209.94383	206	
211.03472	140	
213.88016	322	1+
224.97200	174	
232.88908	218	1+
236.88683	200	
250.96911	330	
252.07382	150	
252.49853	144	
254.09493	164	
259.86437	138	
260.88322	184	
262.38382	210	1+
262.94683	174	1+
264.16856	158	
265.16485	392	1+
266.16756	332	1+
268.11403	136	
268.88373	196	
269.87749	288	1+
270.85866	222	
271.86065	192	
272.38916	150	
272.85267	874	1+
274.79842	248	1+
277.88018	150	
277.89652	268	1+
278.82971	184	
278.89214	280	1+
280.82792	138	
281.39644	224	1+
282.89415	260	1+
284.87771	246	1+
286.78664	142	1+
287.84822	316	
288.84775	170	
288.86792	240	
288.89223	144	
289.85527	142	
289.88253	264	1+
290.13146	240	1+
290.86746	1546	1+
292.05474	150	1+
293.87183	3096	1+
295.93844	190	1+
296.86483	242	1+
298.80296	206	
299.85256	652	1+
300.83947	228	
300.85888	394	1+
300.90234	180	
301.96924	224	1+
302.88730	144	
303.87021	424	1+
305.85859	396	
307.37899	164	
307.42758	168	
307.89047	428	
308.14073	622	
308.80150	396	1+
308.86863	1742	1+
309.15111	1480	1+
309.86992	1084	1+
309.88751	310	
310.15671	1080	1+
310.37663	146	
311.88375	5674	1+
313.35289	144	
313.88272	1088	
314.86728	524	
315.37312	184	1+
315.86674	594	1+
316.80590	342	1+
316.83705	156	
318.88190	144	
318.93000	176	
319.37980	190	
319.86678	396	1+
319.98352	212	1+
322.38455	246	1+
322.86589	470	1+
322.88785	164	
323.87419	398	1+
325.86167	136	
325.89915	446	
326.88438	934	
327.76026	140	1+
327.80567	348	
327.87392	1108	1+
328.90040	140	
329.86735	202	
330.16445	140	
330.88177	468	1+
331.81320	258	1+
331.90910	154	
332.87628	212	
333.87252	140	
334.10208	280	1+
334.70659	142	1+
334.76611	170	1+
335.84075	180	
335.88578	192	
336.84311	140	
337.83074	106	1+
337.87889	402	
337.90113	246	1+
338.29828	184	1+
338.88733	188	
339.88437	142	
342.70676	152	1+
345.85043	228	1+
346.87245	192	1+
347.76400	178	
347.81771	246	1+
349.75632	436	1+
350.82365	150	
350.88771	516	1+
352.88946	206	
352.91115	228	
353.84743	582	1+
353.90949	160	
354.70879	136	1+
355.80010	338	1+
355.84074	150	
355.89112	196	
357.72494	176	
358.77959	162	
358.85350	276	1+
360.83175	138	
362.13048	120	1+
362.27828	144	
362.38101	198	
362.87918	448	1+
363.38231	164	
363.82076	228	1+
364.86281	212	1+
365.06847	224	1+
365.78711	284	1+
366.18122	144	
366.83822	1042	1+
367.70768	1028	1+
367.77008	212	
368.76326	192	
369.48275	136	
369.83528	386	1+
370.78358	168	
371.70771	138	
371.72302	410	1+
371.87805	164	
372.84439	244	
373.71536	600	1+
374.78902	180	
374.83237	294	1+
374.90323	162	
375.86655	166	
376.73982	154	
377.72953	360	1+
378.31322	152	
380.71848	316	
380.83677	428	1+
380.85242	136	
380.91252	186	1+
381.72147	220	
381.82920	234	1+
381.88234	240	1+
383.80109	260	
384.85020	2720	1+
385.39095	338	1+
385.77593	468	1+
385.88442	164	
387.77639	252	
387.85289	462	1+
388.73395	138	
389.19818	196	
389.72183	136	
390.78396	242	1+
390.84110	330	
391.84872	790	1+
392.82444	188	
393.80198	190	
394.80442	162	
394.86498	432	1+
395.86882	320	1+
396.89548	244	1+
398.72690	184	
398.86644	170	
399.71187	236	
399.81118	256	1+
400.73088	222	
401.90442	282	1+
402.72969	156	
402.86223	1346	1+
403.77730	216	1+
403.87037	668	1+
404.80309	172	
405.72145	146	
405.75792	402	1+
405.80615	394	1+
405.86983	500	1+
406.85587	282	
407.72012	412	1+
407.86380	4266	1+
408.07257	256	1+
408.74638	268	
408.80843	372	1+
409.72271	620	1+
409.81366	236	1+
410.83949	524	1+
410.86811	442	1+
411.72859	486	1+
411.80828	284	1+
412.03038	80	1+
413.75064	440	1+
413.84198	352	1+
413.87754	602	1+
414.84432	398	1+
414.98471	114	1+
415.15852	178	1+
415.96413	146	
416.87696	226	
417.85497	294	1+
421.88171	482	
422.86667	600	1+
422.88503	260	
423.79323	220	
424.13079	140	
425.75073	364	
425.87229	254	
426.75352	330	
426.80057	154	1+
426.86359	878	
426.93559	192	
427.73191	1770	1+
427.83111	148	
427.86741	424	
428.67446	180	
428.80536	136	
428.84908	628	1+
428.88359	410	1+
429.71210	152	
429.73293	688	1+
429.82479	194	
430.84823	176	
431.75317	156	
431.86717	894	1+
433.75129	192	1+
433.85463	196	1+
434.88237	146	
436.89012	142	
438.76699	164	
439.67903	192	1+
439.90117	190	
440.89198	266	1+
443.75104	386	
444.77819	196	
444.81675	284	1+
444.87196	1106	1+
445.74419	630	1+
445.79573	138	
446.77374	188	
446.84613	142	1+
446.87319	242	
447.71398	160	
447.79915	152	
448.74531	188	
448.76456	150	
449.87839	536	1+
449.89295	326	
450.21155	216	1+
450.75068	556	1+
452.86254	146	
457.89998	234	1+
462.88330	696	1+
463.78733	200	1+
466.74188	190	1+
466.88812	150	
467.88743	816	1+
468.19036	150	1+
468.83349	138	
476.74740	140	
482.79349	244	
485.89909	208	
486.84913	294	1+
489.78502	182	
501.79815	356	1+
507.84053	140	
509.85489	370	
510.79339	212	1+
511.19162	220	1+
END IONS

###FS:    #m/z: 322.92930 #charge 1+
###MS: 97
###MSMS: 98
BEGIN IONS
TITLE=Cmpd 73, +MS2(322.9293), 28.0-35.0eV, 2.1min #98
RTINSECONDS=126.912
SCANS=97-98
PEPMASS=322.92930	4349966
CHARGE=1+
171.84867	120	
190.89432	78	
191.85816	174	
192.88862	154	
195.07378	92	
195.88146	334	1+
196.54113	100	
197.02522	314	1+
197.91196	90	
201.04438	106	
205.94934	444	
210.88181	88	
212.88007	472	
214.89074	84	
217.01890	76	
218.88494	168	1+
220.87075	140	
221.95983	158	
222.03307	88	
222.89757	162	1+
222.95441	750	1+
222.96889	92	
223.00369	78	
223.95983	408	1+
224.83222	142	
227.90254	78	
228.40161	88	
228.89156	154	
228.91010	268	1+
229.84013	130	
229.88917	392	1+
230.84814	118	
230.89324	334	1+
230.91337	106	
231.94093	92	
232.90372	122	
232.92088	76	
233.02103	80	
233.82440	132	
233.97827	84	
234.82044	86	
235.62296	76	
235.82222	166	
235.89006	208	1+
236.78905	244	1+
237.05471	136	
237.07621	76	
238.02450	158	1+
238.88714	92	
238.93913	152	
239.07506	150	
239.44155	110	
239.78552	116	
239.89775	218	
240.79279	90	
240.81927	498	1+
240.86208	208	1+
240.93974	962	
241.93871	3942	1+
242.82574	154	
242.94105	2828	1+
243.56555	76	
243.81948	454	1+
244.94245	514	
245.82426	130	
245.89818	160	
246.12076	96	
246.97314	546	1+
247.84675	78	
248.84644	244	
248.89901	474	1+
249.13702	82	
250.91606	116	
250.96805	158	
251.92696	196	
252.00203	82	
252.87215	82	
252.91487	92	
253.41956	80	
253.83281	118	
254.90434	134	
254.95405	78	
255.78016	156	
256.84080	174	
257.85842	118	1+
258.83139	660	1+
260.33748	78	
260.83194	336	
260.87937	80	
261.79356	260	1+
261.82874	1146	1+
262.35346	88	
262.83021	734	1+
262.84777	168	
263.33525	84	
263.52434	84	
264.83550	76	
264.85499	122	
264.98752	90	
265.52530	88	
268.36614	90	
269.34741	90	
270.86099	82	
271.15777	100	
271.79539	108	
271.89690	232	1+
272.91538	82	
273.79151	426	1+
275.79211	88	
275.80949	198	
275.83731	196	
276.81488	124	
276.84955	342	1+
279.09135	538	1+
280.83213	132	
281.32266	84	
281.85254	120	
281.91132	142	1+
282.27676	140	1+
282.80619	274	1+
282.85284	80	
283.78640	290	
284.06828	86	
284.29347	538	1+
284.35847	82	
284.78698	136	
284.86539	102	
285.07487	90	
286.74662	92	
286.82970	98	
286.92560	100	
287.79321	124	
287.86125	128	
287.88603	120	
289.55408	106	
289.78814	316	1+
289.88072	134	
290.85117	116	
292.40705	84	
292.65910	80	
292.79514	84	
293.13511	110	
293.84921	114	
294.80389	82	
294.81804	114	
294.87756	90	
296.02341	96	
296.80713	94	
296.86891	100	
297.79235	98	
298.57071	84	
298.92040	78	
299.01206	84	
299.41741	76	
299.79159	80	
300.78189	108	
301.07493	80	
302.80003	136	
302.89010	128	
303.88815	202	1+
303.97732	86	
304.74001	84	
304.79076	114	
304.87172	84	
305.80216	84	
306.88239	194	
307.79865	404	1+
307.87498	264	1+
307.89169	144	
310.80928	142	
310.92094	88	
311.90167	116	
312.72322	80	
312.80109	92	
313.87568	116	
314.04679	92	
315.90406	78	
316.37711	90	
317.42647	86	
320.15383	142	
321.88531	80	
323.44668	78	
323.84676	90	
323.88496	408	1+
324.10530	88	
324.89101	282	1+
325.91798	98	
327.71062	142	
END IONS

###FS:    #m/z: 363.95604 #charge 1+
###MS: 97
###MSMS: 99
BEGIN IONS
TITLE=Cmpd 74, +MS2(363.9560), 28.0-35.0eV, 2.2min #99
RTINSECONDS=127.684
SCANS=97,99
PEPMASS=363.95604	763796
CHARGE=1+
103.07815	92	
113.84930	86	
179.43169	86	
182.87059	106	
184.01190	206	
187.86574	188	
189.86152	954	1+
191.85745	464	1+
196.88192	226	
204.89982	102	
205.87691	124	
207.40666	92	
207.87364	230	
207.94888	178	
209.86817	118	
209.94354	2590	1+
210.88522	548	1+
212.85528	92	
212.87882	3282	1+
214.89577	246	1+
214.95643	114	
216.41295	256	
219.86448	124	
222.95151	792	1+
223.42043	102	
223.89586	110	
224.94774	1900	1+
225.88507	148	
225.91330	86	
225.97150	144	
226.94680	11560	1+
226.98063	96	
227.09984	116	1+
227.87855	138	
227.93167	478	
228.01934	92	
228.18731	114	1+
228.84399	144	
228.89411	952	1+
228.94178	11920	1+
229.04593	102	
230.82866	90	
230.88903	4892	1+
232.88674	732	1+
234.88207	292	
234.92626	184	1+
235.02548	88	
235.56801	98	
237.05456	174	
237.46964	92	
238.03418	86	
239.07338	106	
239.90832	96	
240.82279	550	1+
240.94337	136	
240.96077	1186	1+
241.53250	90	
241.82523	472	1+
241.93962	976	1+
242.78182	176	1+
242.94156	548	1+
242.95759	814	1+
243.81631	622	1+
243.99875	212	1+
244.81825	464	1+
244.95631	5326	1+
245.02109	90	
245.93973	238	
246.43259	170	
246.90360	136	
246.95283	6078	
247.06184	108	
247.95312	238	
248.80102	312	
248.85377	92	
248.89837	1562	1+
248.95614	130	
250.43550	92	
250.89528	452	1+
250.94986	192	1+
251.07066	254	1+
251.79807	144	
252.82686	244	1+
253.90629	168	
254.02361	102	
256.35024	152	1+
258.08291	84	
258.83439	198	
258.96770	134	
259.82841	560	1+
260.96770	802	1+
261.11383	100	
261.85038	122	
262.83306	138	
262.96511	158	
263.82498	354	1+
263.96751	116	
264.96276	160	
265.08510	122	
266.40270	122	
266.81424	286	
267.09747	124	
267.84775	184	
267.97159	728	1+
268.81121	104	
268.83323	298	1+
268.99354	90	
269.88327	94	
269.96813	1220	1+
271.47694	98	
271.84753	214	
271.88006	212	1+
271.91386	332	1+
271.96928	132	
273.79010	100	
274.27650	94	
274.64840	86	
275.36950	92	
275.80708	130	
276.84709	172	
277.08366	140	
277.78843	188	1+
277.85537	100	
278.91602	86	
279.10160	374	1+
279.99765	128	
280.45209	88	
280.79223	360	1+
281.07535	194	1+
281.11219	134	
281.84782	90	
282.79524	158	
283.10983	154	
283.40034	94	
283.79375	120	
283.98482	208	1+
284.82128	150	
284.85054	152	
284.87487	260	1+
285.42796	110	
285.48985	90	
285.79074	148	
285.84341	824	1+
285.93201	102	
286.92971	98	
288.55622	108	
289.10712	94	
289.82173	86	
289.86909	102	
290.78803	122	
290.82851	124	
292.81856	84	
292.86808	122	
293.11702	106	
293.29601	90	
294.84451	382	1+
295.90784	166	1+
296.80699	464	1+
298.80333	746	1+
299.79203	324	1+
301.85799	598	1+
302.55347	116	
302.80190	560	1+
302.81593	100	
303.80687	402	1+
303.85760	1460	1+
304.84136	140	1+
305.11770	192	1+
306.78940	106	
307.88193	98	
308.87125	312	1+
311.05973	106	
311.81684	118	
312.87072	206	1+
315.84662	86	
315.87807	88	
316.81381	250	1+
317.06790	92	
317.44615	96	
318.92874	358	1+
319.87117	142	
320.14185	128	
320.50325	88	
320.73598	94	
321.81801	376	1+
321.86329	132	
322.87682	292	1+
322.92895	226	
323.82399	150	
323.91774	102	
324.80737	208	1+
326.25964	102	
326.87017	380	
328.88588	266	1+
329.86282	160	
331.75033	104	
334.35605	100	
336.37558	132	
336.87121	150	
336.94105	270	1+
337.83662	116	
339.79078	174	1+
339.82811	302	1+
340.93970	160	
342.85401	88	
343.70701	108	
343.91865	116	
345.18252	130	
345.98960	108	
346.54724	90	
346.83510	88	
347.75927	128	1+
350.76265	324	1+
351.93519	90	
356.76380	152	
357.91980	96	
359.70616	260	1+
360.81058	86	
363.78858	136	
363.88352	86	
364.73728	198	1+
366.79309	96	
367.28862	96	
368.05173	86	
END IONS

###FS:    #m/z: 336.94532 #charge 1+
###MS: 97
###MSMS: 100
BEGIN IONS
TITLE=Cmpd 75, +MS2(336.9453), 28.0-35.0eV, 2.2min #100
RTINSECONDS=128.457
SCANS=97,100
PEPMASS=336.94532	208072
CHARGE=1+
156.25447	78	
179.94359	76	
182.87023	140	
189.86580	74	
192.51966	86	
196.95434	110	
203.87890	120	
205.94815	154	
205.96937	138	1+
208.88052	136	
209.88289	110	
210.37566	78	
210.88105	398	1+
210.93032	82	
211.94405	2982	1+
212.87956	1506	1+
213.93902	1720	1+
215.88625	420	1+
215.93589	230	
217.93519	74	
218.83910	78	
220.06673	80	
222.94996	184	
223.92532	78	
223.96228	238	1+
224.83038	76	
224.94614	82	
227.89365	78	
228.80044	80	
228.89185	548	1+
229.04967	86	
229.95424	2952	1+
230.87005	86	
230.88856	3226	1+
231.83413	78	
231.94931	1094	1+
232.82746	138	
232.88599	226	
233.82460	186	
233.87958	210	1+
233.89839	172	
233.91418	74	
234.40846	92	
234.43862	94	
234.82557	134	
235.82884	82	
236.35868	76	
237.89404	80	
240.52966	90	
240.85331	322	1+
241.46958	82	
241.83979	76	
241.89128	78	
241.97926	78	
242.82621	82	
243.38726	88	
244.86459	92	
244.87981	86	
246.90525	136	
246.97661	108	
247.96592	666	1+
248.89856	1454	1+
248.91845	106	
249.05175	90	
249.13802	144	1+
249.40657	88	
249.95327	794	1+
250.46659	74	
250.82976	150	
250.89358	100	
250.97540	116	
251.00350	130	
251.03465	78	
251.06908	154	
251.83418	448	1+
251.86165	76	
252.02535	84	
252.35399	102	
252.96994	1580	1+
253.14033	96	
253.90490	734	1+
253.95303	116	
254.84638	76	
254.96521	688	1+
255.07092	84	
255.90289	184	1+
256.37158	80	
256.92035	78	
257.79506	74	
257.85527	138	
257.90647	140	1+
257.94656	96	
258.85973	88	
258.96421	104	
259.85294	298	1+
260.83108	80	
261.47308	74	
262.82990	112	
262.94629	246	
266.85368	82	
266.92194	82	
267.83920	1358	1+
268.41455	94	
268.78270	76	
268.84196	1002	1+
269.12913	84	
269.79372	278	1+
269.95072	106	
270.84239	198	1+
270.98680	88	
271.09480	82	
271.80278	84	
271.91146	412	1+
272.99197	138	
273.79143	80	
274.86164	128	
274.89358	94	
275.39235	104	
275.85173	126	
276.85902	286	1+
277.05750	110	
277.83385	374	
278.79449	82	
278.83183	822	1+
280.26518	84	
280.39231	100	
281.85728	112	
281.96350	78	
281.99995	88	
283.09270	96	
284.40159	80	
285.12374	162	
285.85089	226	
286.80670	82	
286.84853	1644	1+
290.85391	532	1+
292.80204	78	
293.10406	106	
293.14867	80	
293.85402	74	
294.13342	78	
294.86186	114	
294.96733	176	1+
295.86834	84	
296.86255	82	
297.07880	80	
299.82651	116	
299.85227	234	1+
299.88186	144	
300.92829	88	
300.94382	136	
303.06617	78	
304.88149	76	
305.86424	102	
305.91363	76	
306.97147	82	
308.02841	78	
310.87315	192	
310.89263	154	
311.34557	80	
311.74874	78	
311.88368	118	
313.92471	78	
316.94522	84	
317.00237	88	
317.41981	78	
317.49643	100	
317.82241	106	
318.89101	268	1+
318.92245	80	
319.02848	124	
320.99395	118	
321.16300	92	
321.74192	78	
326.91676	112	
326.94991	88	
328.71069	100	
328.89826	234	
329.59073	86	
329.88721	80	
330.40049	92	
336.26697	102	
337.06019	92	
337.07651	110	
337.18210	78	
339.77116	74	
341.71329	198	1+
END IONS

###FS:    #m/z: 322.92947 #charge 1+
###MS: 101
###MSMS: 102
BEGIN IONS
TITLE=Cmpd 76, +MS2(322.9295), 28.0-35.0eV, 2.2min #102
RTINSECONDS=132.156
SCANS=101-102
PEPMASS=322.92947	4133062
CHARGE=1+
163.56281	96	
185.92903	76	
190.60446	74	
190.89619	80	
194.97064	82	
196.89403	74	
197.97234	80	
201.04473	244	
205.94882	284	
209.92186	74	
209.94298	306	1+
212.87899	108	
213.08448	106	
218.85728	134	
218.88452	74	
220.87415	138	
221.94597	130	
221.96527	102	
222.95400	998	1+
227.93045	110	
227.95400	98	
228.05470	74	
229.81026	88	
230.84273	106	
230.88683	168	
232.41456	90	
233.85991	84	
235.44193	74	
236.00878	152	
236.06586	78	
238.02825	252	
238.89650	78	
238.93961	104	
239.83521	74	
239.89751	86	
240.07951	144	
240.82055	604	1+
240.93873	1366	
240.96283	456	1+
241.10164	78	
241.79296	134	
241.94118	902	
242.79395	138	
242.85888	80	
242.93979	2886	1+
243.54633	76	
243.81893	612	1+
243.88698	94	
244.82188	396	1+
244.91068	80	
244.93861	862	
246.39027	196	
246.74546	106	
246.85034	124	
246.97672	178	
248.82965	146	
248.87939	74	
249.00535	76	
250.91460	100	
250.96819	90	
251.86381	88	
251.92825	74	
253.82879	96	
254.07647	92	
254.78441	156	1+
254.83933	202	1+
255.80575	244	
257.51136	82	
257.89759	96	
258.80610	92	
258.83108	490	1+
260.82895	1104	1+
260.87978	80	
261.83150	782	1+
262.06061	212	1+
262.82948	636	1+
262.96842	86	
263.83161	352	1+
263.86513	80	
263.98197	124	
264.85282	292	1+
265.02365	76	
265.93790	76	
267.84901	158	
268.15783	98	
268.91078	146	
268.92568	78	
269.34277	86	
270.87877	86	
271.79865	108	
271.85441	74	
272.07011	74	
272.43713	90	
272.57883	102	
272.84557	162	
273.79082	318	1+
275.81123	90	
276.80535	92	
276.84965	112	
277.10392	104	
277.84628	78	
277.93250	86	
279.09019	1054	1+
279.80459	76	
280.36332	124	
281.24436	74	
281.87072	80	
282.85183	94	
283.84897	92	
284.78692	124	
284.80228	208	1+
285.45258	78	
285.84842	86	
286.87122	80	
286.92523	74	
287.98698	102	
289.10295	100	
289.78554	156	
289.80880	112	
290.78798	112	
290.95585	76	
290.97877	94	
291.80328	202	
292.08371	82	
292.54580	84	
292.80346	120	
294.85813	288	1+
294.87411	180	1+
295.12580	166	
296.13988	78	
296.80589	142	
297.79067	130	
297.80514	98	
297.87898	108	
298.80485	128	
299.79901	78	
299.87273	78	
301.80063	172	1+
302.82396	78	
302.87006	84	
305.95879	86	
306.88446	124	
307.77331	78	
307.80183	110	
307.90578	80	
308.86129	84	
308.88202	136	
311.88316	210	
312.87540	146	
312.89028	134	
313.38960	98	
313.82485	74	
313.84419	74	
313.87644	100	
314.81477	90	
315.43008	84	
315.71594	94	
315.86382	122	
317.89053	90	
317.92507	72	
318.46852	78	
319.88296	188	1+
320.36901	84	
321.81742	112	
321.92248	80	
322.79094	102	
322.89930	82	
323.16188	140	
324.89206	234	
324.97684	122	
325.89957	138	
326.89472	98	
327.81632	100	
END IONS

###FS:    #m/z: 340.94018 #charge 1+
###MS: 101
###MSMS: 103
BEGIN IONS
TITLE=Cmpd 77, +MS2(340.9402), 28.0-35.0eV, 2.2min #103
RTINSECONDS=132.929
SCANS=101,103
PEPMASS=340.94018	1427694
CHARGE=1+
191.94588	90	
192.89079	148	
192.92685	250	
197.95706	84	
201.91365	88	
205.94883	134	
210.93700	148	
211.87818	84	
212.87542	624	1+
213.03888	80	
213.87813	376	1+
213.94008	1008	1+
214.02300	90	
214.90146	132	
215.79434	92	
215.88514	320	1+
216.86339	82	
217.88172	104	
217.91612	142	
220.03781	84	
222.95117	102	
223.95719	350	1+
224.52280	92	
225.86402	108	
226.94428	152	
228.03112	90	
228.94820	292	
229.07016	86	
229.95918	122	
230.89043	424	
231.88905	432	1+
231.94971	984	1+
233.89084	238	1+
233.94694	274	
237.88389	210	1+
238.95349	82	
240.36796	78	
240.78700	92	
240.98883	82	
241.02506	88	
241.40858	96	
241.48093	88	
241.85054	82	
242.84232	148	
244.04264	94	
244.95691	200	
245.44133	88	
245.90521	104	
248.85972	86	
248.90074	128	
249.42579	78	
249.90345	136	
249.96194	412	1+
250.98353	92	
251.83827	80	
251.95821	242	
253.36658	82	
254.90868	120	
254.96470	530	1+
255.07250	174	
255.84987	88	
255.97874	284	1+
256.86548	158	
256.93032	92	
257.85830	80	
257.95647	128	
258.35126	110	
258.84593	204	
258.94376	102	
259.34130	86	
259.81384	78	
259.84850	200	
259.95670	244	
260.83332	636	1+
260.90176	80	
261.66575	78	
261.98982	82	
262.79326	88	
262.91106	78	
263.95144	84	
264.87698	88	
266.93994	114	
267.60846	78	
268.90788	100	
269.79632	108	
269.83451	118	
270.82854	254	
270.84766	166	1+
271.91703	102	
272.16531	84	
272.82517	226	1+
272.91902	108	
272.93114	240	1+
273.87382	102	
273.97524	92	
274.85962	110	
275.12707	98	
275.80882	154	
276.02608	86	
276.35642	78	
276.85337	352	
277.85747	262	
277.96828	122	
278.84576	112	
279.09029	120	
279.40853	100	
279.86105	92	
280.87459	300	1+
280.94362	148	
281.85305	130	
282.79485	106	
282.86133	84	
282.92397	88	
283.03411	114	
283.09110	94	
283.78840	156	
283.86311	112	
284.21341	82	
284.42243	92	
284.45165	122	
284.85468	108	
286.95040	90	
289.79886	86	
292.93331	86	
293.18253	80	
293.43464	78	
293.87383	124	
294.12921	82	
294.85581	132	
295.20005	98	
296.81201	82	
296.85712	404	1+
297.43217	104	
297.91624	106	
297.97569	174	
298.92059	88	
299.78256	254	1+
299.85131	112	
302.36346	86	
303.41038	86	
303.53677	92	
305.44171	96	
306.03164	80	
306.87967	104	
307.09807	82	
307.75057	112	
308.86486	144	
310.87694	400	1+
310.90619	188	1+
311.81055	140	
312.04581	88	
312.86873	196	1+
313.41798	86	
313.89283	84	
314.81691	98	
318.15109	102	
322.18719	80	
324.89222	164	
325.45978	94	
325.76818	180	1+
325.89679	242	1+
327.41169	88	
329.86894	110	
330.99669	112	
331.04834	80	
331.89510	80	
332.39904	98	
334.37414	94	
336.86208	82	
337.88372	78	
343.90550	120	
344.24468	82	
344.80054	82	
344.91011	88	
END IONS

###FS:    #m/z: 363.95613 #charge 1+
###MS: 101
###MSMS: 104
BEGIN IONS
TITLE=Cmpd 78, +MS2(363.9561), 28.0-35.0eV, 2.3min #104
RTINSECONDS=133.701
SCANS=101,104
PEPMASS=363.95613	692356
CHARGE=1+
67.15664	94	
86.42032	94	
186.87980	106	
187.86290	98	
188.43898	94	
189.86218	366	1+
191.85877	574	1+
191.95110	92	
194.88919	100	
196.88582	170	
203.87936	142	
203.95508	92	
205.40287	88	
207.87394	300	
207.97990	92	
209.94224	1850	1+
210.88475	600	1+
211.95503	124	
212.88003	3878	1+
215.41649	184	1+
216.74237	122	
218.91695	106	
222.95119	542	1+
223.89043	160	
224.94920	1080	1+
225.97052	98	
226.94669	9458	1+
227.15822	84	1+
227.81067	86	
228.86690	96	
228.89303	990	1+
228.94201	10714	1+
230.83373	100	
230.88946	4622	1+
231.81607	90	
232.88347	498	1+
232.93703	90	
234.87688	314	
235.98285	88	
239.42660	92	
240.82420	368	1+
240.93954	368	
240.96098	1114	1+
241.08986	186	
241.93836	1010	1+
242.56610	102	
242.83508	178	
242.94025	744	1+
242.96146	384	
243.20418	116	
243.95591	176	
244.55340	86	
244.95676	4962	1+
245.42470	96	
245.81299	232	1+
245.83560	102	
245.93607	276	
246.49608	118	1+
246.90270	378	1+
246.95225	5292	1+
247.82324	202	1+
248.01035	108	
248.80258	378	1+
248.85001	86	
248.89939	1816	1+
249.91824	194	1+
250.89591	314	1+
250.96980	280	
251.95226	124	
252.89387	98	
253.08735	328	1+
253.90605	520	1+
254.78759	92	
255.41897	94	
255.79968	94	
255.93175	92	
256.42591	88	
257.08179	128	
258.83377	462	1+
258.97266	466	1+
259.58238	112	
260.82888	818	1+
260.85398	94	
260.97009	872	1+
262.97171	286	1+
263.83309	352	1+
264.83392	232	1+
264.85571	148	
265.08562	170	
265.97589	140	
266.81151	130	
266.97629	160	
267.78096	120	
267.97240	710	1+
268.77884	124	
268.81527	136	
268.95509	150	
269.96862	1170	
271.51342	94	
271.79496	86	
271.86670	192	
271.91523	510	
273.84676	290	1+
274.11141	92	
274.92305	108	
276.07552	164	
276.80926	132	
277.78300	106	
278.80188	242	
278.84434	120	
280.79440	548	1+
280.86193	124	
281.87420	114	
281.94693	164	
281.99061	86	
282.92924	146	
283.43137	88	
283.52636	96	
283.79367	140	
283.84893	528	1+
283.93298	130	
284.82171	312	1+
285.79328	176	
285.84438	590	1+
289.28272	86	
289.32426	96	
289.87120	172	
289.88095	124	
290.78248	116	
292.80751	106	
293.80507	86	
293.87646	92	
295.92636	126	
296.80702	116	
296.84593	98	
297.11135	144	
297.84372	114	
297.86746	190	1+
298.80407	426	1+
299.99580	94	
300.80468	226	1+
301.82643	136	
301.86184	716	1+
302.80342	162	
303.80749	568	
303.85576	836	1+
303.95107	104	
306.53454	88	
306.88405	206	1+
306.93031	86	
307.02534	88	
307.12957	148	
308.13429	106	
309.83358	86	
310.87656	184	
311.86217	186	1+
311.88358	228	1+
312.86771	222	1+
314.82210	108	
316.34892	90	
316.81266	472	1+
316.83630	86	
317.01732	108	
318.32171	106	
318.93689	164	
319.82109	128	
319.87343	110	
321.58780	108	
321.81813	170	
322.81628	136	
322.92770	228	
323.05591	90	
323.99940	114	
324.87499	134	
324.90846	94	
326.01584	84	
326.59477	112	
326.80519	98	
326.87128	224	
327.03215	86	
327.08260	138	
330.90254	92	
331.54433	86	
332.03144	86	
333.45612	92	
334.75578	88	
336.94455	558	1+
337.83496	140	
338.97925	86	
339.82782	364	
340.93932	326	
342.98370	86	
350.77376	84	
352.77875	90	
352.97256	90	
354.39935	94	
357.36250	88	
357.77750	162	1+
358.82828	154	1+
359.24041	106	
362.84123	108	
363.77697	142	1+
365.26072	110	
365.71173	88	
366.84261	94	
367.30898	90	
368.38866	94	
END IONS

###FS:    #m/z: 340.94018 #charge 1+
###MS: 105
###MSMS: 106
BEGIN IONS
TITLE=Cmpd 79, +MS2(340.9402), 28.0-35.0eV, 2.3min #106
RTINSECONDS=137.37
SCANS=105-106
PEPMASS=340.94018	1445628
CHARGE=1+
129.41501	88	
176.85712	88	
190.86070	80	
190.94952	126	
192.92548	190	
196.88089	238	
196.89913	82	
200.95169	90	
201.03701	82	
205.94967	110	
206.95411	92	
208.88008	116	
208.96145	224	
210.93893	180	
211.07572	82	
212.87984	162	
212.92857	80	
213.87541	134	
213.93981	726	1+
214.88040	116	
214.89569	220	
215.89106	178	
215.93552	228	
220.88621	94	
221.89280	240	
222.97374	88	
223.95764	262	
225.88915	322	1+
226.79736	82	
226.85634	98	
226.94894	122	
228.89397	86	
228.94336	144	
230.84763	98	
230.88770	556	
231.88764	362	
231.94971	944	1+
232.89153	454	1+
233.94787	182	
234.02699	88	
236.89125	88	
237.36957	102	
237.40176	118	
237.80225	80	
237.88613	120	
239.78652	152	
240.12222	94	
241.04050	96	
241.05955	86	
241.84305	538	1+
241.86842	88	
241.98895	84	
243.83429	124	
244.95680	88	
245.89727	98	
245.93030	86	
245.96673	82	
246.94764	212	1+
246.97512	288	1+
247.38047	104	
247.50380	80	
248.98404	94	
249.86191	208	1+
249.89330	96	
249.96140	278	1+
250.94337	88	
250.99274	114	
252.96012	94	
254.91428	150	
254.96543	316	1+
255.07295	84	
255.78820	92	
255.90581	104	
256.25591	80	
256.85227	156	
256.90938	114	
257.84105	252	1+
258.80755	88	
258.84504	170	1+
258.88687	100	
260.83086	440	1+
261.84917	160	
261.92023	102	
262.96834	164	
264.80156	86	
265.04561	94	
266.83397	184	
266.86294	86	
268.83781	286	1+
268.91759	92	
268.93370	92	
269.11308	110	
269.27224	94	
269.79803	150	
271.79254	84	
271.84960	96	
272.44072	86	
272.91624	136	
272.93187	338	
273.92236	100	
274.86416	136	
274.90759	274	1+
275.00704	102	
275.85924	124	
275.89332	84	
276.03815	86	
276.85752	472	1+
277.84029	378	1+
278.84463	322	1+
279.80352	100	
280.93641	140	
281.85719	154	
282.37373	84	
282.85500	152	
282.93742	86	
282.97171	140	
283.78902	86	
286.75341	132	
286.80891	90	
288.81898	94	
288.87395	236	1+
289.78745	122	
289.82606	86	
291.02715	82	
291.55109	110	
292.11311	82	
292.43424	160	
292.86291	418	1+
293.86020	306	1+
294.75527	86	
296.97188	458	1+
297.10388	80	
297.83861	114	
298.30288	92	
298.84851	86	
299.84853	116	
300.53410	106	
301.76582	82	
301.87495	164	
303.82582	84	
303.90450	98	
305.86340	128	
306.02753	88	
306.88354	262	1+
307.79391	112	
308.88117	102	
310.72202	108	
310.86000	218	1+
310.87622	188	
311.03147	96	
311.88187	240	
312.78144	96	
312.80718	152	
312.90293	80	
313.81129	82	
317.41324	102	
318.45348	94	
318.81729	140	
320.27690	88	
323.40033	98	
324.89180	206	
325.42849	98	
326.61483	96	
327.78967	80	
327.82556	104	
328.81869	160	
328.88677	88	
329.82242	82	
329.99647	82	
330.81766	272	1+
337.25758	100	
339.76424	86	
341.34589	86	
342.79494	138	
342.84943	96	
END IONS

###FS:    #m/z: 507.84494 #charge 1+
###MS: 105
###MSMS: 107
BEGIN IONS
TITLE=Cmpd 80, +MS2(507.8449), 28.2-35.2eV, 2.3min #107
RTINSECONDS=138.142
SCANS=105,107
PEPMASS=507.84494	413894
CHARGE=1+
196.01563	688	1+
210.03327	144	
224.04633	186	
234.88119	142	
241.85496	314	1+
248.87352	318	1+
257.38629	166	
261.87612	160	
262.37856	152	
262.87799	482	1+
266.16333	154	
266.38130	162	1+
266.86456	198	
268.97702	132	
270.85874	296	1+
272.38727	362	1+
272.85024	514	1+
275.84133	256	1+
276.84509	166	1+
277.89869	162	
278.84231	178	
279.13843	144	
279.85612	146	
280.39470	264	
281.86975	140	
283.79210	130	
283.90223	138	
284.87033	190	
285.88943	144	
286.80086	144	
286.88920	206	
287.85272	848	1+
288.11290	132	
288.39917	142	
289.00247	252	1+
289.88210	348	
289.89706	252	
290.78633	240	1+
290.86769	1146	1+
291.94288	162	1+
292.41332	130	
293.87163	2674	1+
294.01425	128	
295.00501	158	
296.90151	230	1+
297.81460	216	1+
298.79721	150	
298.85223	528	1+
299.83478	260	1+
299.88545	266	1+
300.33431	260	1+
301.86318	130	
302.80648	312	1+
303.86616	546	1+
304.12717	126	
304.79159	132	
305.86099	710	
306.79431	186	1+
307.89038	272	
308.13993	1248	1+
308.87358	1094	
309.81628	156	
309.84123	344	1+
309.88935	688	1+
310.15646	756	1+
310.86755	222	
311.88480	3060	
312.81310	138	
312.88376	2568	1+
314.86128	694	1+
315.82455	264	
315.87940	454	1+
318.81250	204	1+
318.92991	250	1+
321.35348	206	
322.36324	160	
322.82439	134	
322.85293	128	
322.88577	132	
323.81307	174	
323.86672	238	
323.90409	154	
324.32657	146	
324.35273	130	
324.79020	162	1+
324.85702	164	
324.87849	184	
325.87110	164	
325.89663	162	
326.75056	146	1+
326.80626	154	1+
326.88176	1174	1+
328.38324	270	1+
328.87543	246	
330.80846	142	
330.88015	274	
331.87533	882	1+
332.87504	688	1+
332.94324	144	
334.90141	244	
335.84082	410	1+
335.89831	164	
336.77235	212	1+
336.87181	142	
336.94556	134	
337.88965	232	
338.89473	144	
339.38365	232	1+
340.86006	192	1+
341.76976	268	1+
342.84254	236	1+
342.95931	200	1+
344.90485	154	1+
345.82014	206	
346.84421	392	1+
346.87775	236	1+
347.77694	414	1+
348.40809	186	
350.75942	140	
350.82117	218	1+
350.88358	172	
352.90981	274	
353.78192	318	1+
353.84797	292	
353.87017	188	
354.83676	186	
355.35263	162	
355.84820	144	
356.77310	306	1+
358.39561	262	1+
359.81299	148	
359.83181	128	
361.86403	158	
362.39879	140	
362.87050	328	1+
365.76668	140	
366.36098	148	
366.83785	1590	1+
367.70878	1332	1+
367.76743	150	
367.86249	240	1+
367.90648	188	1+
368.76298	314	1+
368.79173	322	1+
369.83390	330	
370.80227	160	
371.79146	360	1+
371.87490	164	
371.90951	144	
372.77867	180	
372.85023	130	
373.38287	136	
373.71652	140	
373.82786	296	1+
374.79399	164	
375.89088	370	1+
380.71138	1232	1+
380.73380	130	
380.85693	140	
382.84386	150	
382.88041	132	
383.86996	138	
384.74570	150	1+
384.85100	2074	1+
385.37622	148	
385.39787	170	
385.78818	188	
386.84737	426	1+
387.78290	270	1+
388.75869	146	
389.20453	370	1+
389.88475	138	
390.84214	404	
390.86415	222	
391.85125	724	1+
392.82950	570	1+
393.73727	394	1+
393.79962	188	
394.74091	316	1+
394.85766	206	
395.80847	176	
396.86319	302	1+
397.72032	338	1+
398.86808	132	
399.85098	366	1+
400.72918	374	1+
401.23316	144	1+
402.81554	188	
402.86377	1174	1+
403.79620	136	
404.89303	128	
405.40793	146	
405.80143	132	
405.87553	466	
406.75368	370	1+
406.78422	128	
406.81070	234	1+
406.85796	208	
406.92076	230	1+
407.72596	246	
407.81580	162	1+
407.86397	4526	1+
409.06025	132	
409.72481	318	
409.81781	142	
410.69026	268	1+
410.72900	210	
410.83693	298	
411.03392	164	1+
411.77148	200	1+
411.80893	172	
411.88067	132	
412.73180	304	1+
412.82685	160	
412.84831	308	1+
413.87317	196	
414.86910	498	1+
415.87685	400	1+
416.74258	130	
418.82026	274	
418.84399	246	
420.73745	388	1+
421.77670	140	
421.88461	298	
422.87939	314	
423.77442	486	1+
423.86941	688	1+
424.66554	214	1+
425.75339	740	1+
425.90389	152	
426.73632	134	
426.85748	1818	1+
427.73277	2180	1+
427.88343	454	1+
427.93369	130	
429.84871	150	
430.73763	434	1+
430.85910	458	1+
430.87427	166	
431.86579	276	1+
433.85651	142	
438.82741	212	1+
439.89192	306	
440.89403	180	
442.75730	194	1+
444.87259	1182	1+
445.74462	632	1+
446.19488	124	1+
447.74177	558	1+
448.71264	128	
448.74713	380	1+
448.82142	130	
449.68875	162	1+
449.87960	220	
450.74300	420	1+
450.87246	152	
452.14126	194	1+
454.75481	194	1+
454.88032	130	
457.90537	344	1+
458.77552	132	
462.88263	466	1+
464.88617	252	
467.88765	916	1+
468.83179	164	
472.78342	134	
482.80118	190	
485.90045	574	1+
486.84147	208	
487.79915	240	1+
490.66344	176	1+
502.80027	140	
504.80004	182	1+
509.85752	416	1+
END IONS

###FS:    #m/z: 336.94548 #charge 1+
###MS: 105
###MSMS: 108
BEGIN IONS
TITLE=Cmpd 81, +MS2(336.9455), 28.0-35.0eV, 2.4min #108
RTINSECONDS=138.915
SCANS=105,108
PEPMASS=336.94548	196248
CHARGE=1+
115.18035	94	
185.49400	86	
191.50071	94	
205.94766	108	
210.88143	320	
211.90279	88	
211.94349	3088	1+
212.87957	2616	1+
213.93948	1242	1+
215.60846	78	
215.88572	398	1+
215.93552	356	1+
220.38195	106	
222.38438	86	
223.96003	164	
224.95169	82	
224.97207	136	
226.75629	78	
226.94554	126	
226.97203	122	
227.05971	124	
227.78382	78	
227.95182	110	
228.89226	226	
229.89695	166	
229.95515	2190	1+
230.42496	84	
230.46994	86	
230.88855	2838	1+
231.94778	872	1+
232.88883	246	
233.82427	498	1+
233.89741	290	1+
234.88676	364	1+
234.96443	92	
235.84857	234	1+
235.94586	120	
236.04749	108	
239.83138	76	
239.84844	90	
239.90466	110	
240.84374	78	
241.90673	86	
241.94948	142	
242.64628	80	
242.89330	96	
243.89882	78	
243.96204	82	
244.13310	82	
245.04302	92	
245.11809	78	
246.38852	168	
246.84466	88	
246.90707	110	
246.97438	552	
247.96591	782	1+
248.33917	120	
248.86375	90	
248.89887	1058	1+
249.92266	90	
249.96073	144	
250.00751	122	
250.02357	82	
250.83594	490	1+
250.95177	428	1+
251.07023	116	
251.90980	128	
251.98108	78	
252.05233	86	
252.83087	130	
252.92873	78	
252.95304	762	1+
252.97164	1332	1+
253.00487	76	
253.16918	84	
253.90483	422	
253.93518	118	
254.96721	700	1+
256.90679	98	
257.08619	204	1+
257.82868	94	
258.84430	362	1+
259.00931	80	
260.83159	122	
260.84632	116	
260.87384	76	
260.94836	268	
261.83376	140	
262.83336	100	
262.95846	80	
263.83124	78	
264.08130	218	1+
267.83890	244	
268.83979	1008	1+
268.95812	96	
269.89935	90	
270.40789	100	
270.86154	130	
270.97743	110	
271.09434	252	
271.84905	110	
271.91418	290	1+
272.53804	88	
272.95187	78	
273.79239	270	1+
274.89470	76	
274.92530	94	
275.84640	110	
275.86895	82	
275.97490	134	
276.00296	188	1+
276.85932	210	1+
277.83223	1032	1+
277.90804	80	
278.83501	778	1+
278.86272	86	
280.79345	78	
280.93348	122	
281.02617	84	
282.92309	80	
283.09650	78	
283.78704	118	
283.86424	84	
284.81372	82	
285.03380	92	
285.53779	86	
285.85237	294	
285.98762	78	
286.84846	1060	1+
287.05549	80	
287.45608	82	
287.85053	642	1+
287.89337	82	
288.00842	114	
289.80297	100	
289.82616	84	
289.85882	114	
289.88202	90	
290.93201	140	1+
291.34975	84	
291.85967	404	1+
291.96791	206	1+
293.10463	276	
293.36103	96	
294.21960	76	
294.92561	76	
295.02922	78	
297.83614	96	
299.05639	78	
300.36622	84	
300.43196	88	
301.59513	104	
302.85803	142	
303.81402	146	
304.85904	94	
305.86138	126	
305.87975	336	1+
306.07690	78	
306.42725	86	
306.88287	220	1+
307.10482	84	
307.57196	112	
309.80464	90	
309.87011	532	1+
310.87396	348	1+
312.94885	78	
313.01283	80	
313.89102	104	
314.44745	92	
314.82380	108	
315.38413	86	
315.89679	78	
317.40457	84	
318.86525	130	
322.35460	94	
324.89122	384	1+
325.95867	102	
327.14066	92	
329.41239	88	
330.34018	92	
333.23904	76	
333.32426	90	
334.92210	108	
336.84180	80	
337.35045	106	
337.90967	250	1+
338.90995	160	1+
339.85481	78	
340.30071	90	
340.35629	86	
340.76643	104	
END IONS

###FS:    #m/z: 340.94037 #charge 1+
###MS: 109
###MSMS: 110
BEGIN IONS
TITLE=Cmpd 82, +MS2(340.9404), 28.0-35.0eV, 2.4min #110
RTINSECONDS=142.579
SCANS=109-110
PEPMASS=340.94037	1344646
CHARGE=1+
188.95263	88	
189.42783	82	
190.92960	208	
191.95314	110	
192.92619	414	1+
193.02105	90	
196.88338	134	
198.95690	92	
199.86522	156	
203.95690	84	
204.44301	84	
204.92608	84	
205.94851	130	
206.88661	98	
206.94608	130	
208.88622	134	
208.92965	148	
208.95798	170	
210.88260	100	
211.88186	90	
212.87733	572	1+
212.89977	274	
213.93999	960	
215.41933	90	
215.88578	150	
215.93597	126	
216.89295	132	
219.89469	92	
221.48274	86	
222.95347	282	1+
223.68096	84	
224.84701	92	
224.92783	94	
225.94818	428	1+
226.39061	84	
227.39309	90	
228.89958	96	
229.38400	92	
229.42892	96	
229.85398	248	1+
230.88762	1012	1+
230.93974	86	
231.88881	652	1+
231.94983	950	1+
232.91998	82	
233.41327	90	
233.89684	432	
233.94781	224	1+
236.82634	102	
236.89630	108	
237.91009	104	
237.99202	82	
238.83581	106	
238.90116	112	
239.78866	82	
239.90904	92	
240.23650	82	
240.91849	90	
242.89698	84	
242.93420	80	
242.95640	128	
244.95217	138	
248.89779	318	1+
249.80024	82	
249.95941	134	
250.82838	132	1+
250.89676	166	
250.97423	90	
251.95633	140	
252.95617	90	
252.99437	150	
254.05726	140	
254.90758	204	
254.96646	490	1+
254.99549	100	
255.05478	108	
255.39470	94	
256.81235	82	
257.53897	110	
257.83548	478	1+
257.84524	256	1+
257.96460	98	
258.01393	96	
258.83958	384	1+
259.49150	80	
259.87987	98	
259.95468	126	
261.84452	142	
262.84092	82	
262.97907	110	
263.86539	190	1+
264.97748	152	
265.84958	128	
266.96210	92	
267.08650	114	
267.49383	90	
267.51387	92	
267.97219	98	
268.38668	90	
268.84918	166	
269.09312	94	
270.85300	146	
271.84160	90	
272.86480	98	
272.92062	82	
273.07554	84	
273.58300	92	
273.79886	392	1+
273.91012	94	
273.94395	86	
274.86322	148	
275.85446	80	
275.95133	130	
276.00299	104	
276.85375	376	1+
276.90768	104	
278.84447	216	
279.32020	90	
279.86788	136	
279.99978	82	
280.52207	100	
280.95607	118	
281.42778	82	
281.85606	214	1+
281.89972	86	
282.93232	104	
283.78875	100	
284.92196	106	
285.83061	100	
285.84755	114	
287.80656	124	
288.86459	140	
289.78508	94	
290.16263	114	
290.88475	90	
294.86700	128	
295.89169	112	
295.96803	86	
298.30948	82	
299.78409	312	1+
300.90997	178	1+
301.87173	98	
302.17762	92	
302.93146	162	
302.94850	82	
303.96041	92	
304.35647	86	
305.87460	170	
306.87788	156	
307.89004	266	1+
310.42091	86	
310.82798	82	
311.88079	132	
312.01558	82	
312.76186	106	
312.80600	144	
312.87886	118	
313.81195	192	1+
314.52120	94	
314.85460	92	
319.92738	86	
321.90069	84	
321.94971	94	
323.42711	94	
324.88995	308	1+
328.88870	160	
330.81253	114	
332.76852	110	
335.45259	114	
337.18668	126	
339.82541	82	
342.90674	144	
343.95308	138	
344.40856	82	
END IONS

###FS:    #m/z: 507.84537 #charge 1+
###MS: 109
###MSMS: 111
BEGIN IONS
TITLE=Cmpd 83, +MS2(507.8454), 28.2-35.2eV, 2.4min #111
RTINSECONDS=143.351
SCANS=109,111
PEPMASS=507.84537	395956
CHARGE=1+
196.01644	480	
198.03120	132	
201.88414	128	
209.94247	196	
223.97188	218	1+
233.89853	154	
234.87915	138	
240.07989	188	
241.87397	216	1+
245.89442	168	
250.97267	254	
251.91154	152	
252.08214	138	
253.92332	206	1+
255.88922	154	
257.90065	232	1+
259.87317	398	1+
259.88816	148	
264.08484	330	1+
266.16510	186	
266.86364	162	
266.88978	368	1+
267.78468	128	
268.11458	136	
268.13336	126	
268.97102	192	
269.98244	132	
270.85937	220	
271.39921	146	
271.84497	756	1+
272.38742	132	
272.84804	676	1+
275.85560	148	
278.39028	228	
278.83499	270	1+
278.86994	132	
279.10497	134	
282.12631	162	1+
282.80926	106	1+
282.90349	280	1+
285.39886	166	
286.78952	140	
286.87551	184	
287.84971	672	1+
287.89147	140	
288.78063	180	
288.86893	126	
289.87977	332	
289.90627	142	
290.13272	126	
290.83022	146	
290.86338	1158	1+
292.10222	130	
293.87304	3352	1+
295.85138	308	1+
296.85274	222	1+
298.85787	176	1+
299.82103	150	
300.33928	330	1+
300.85834	232	
301.84663	142	
303.86525	648	1+
304.91672	154	
306.12264	146	
306.86136	124	
307.89046	1032	1+
307.91384	128	
308.14008	1266	1+
308.87051	1722	1+
309.84833	138	
309.88947	564	
310.15782	1068	1+
310.79146	136	
310.90850	126	
311.80535	350	1+
311.88222	6718	1+
312.34876	136	
313.96690	152	
313.99602	142	
314.86507	250	
315.86763	194	
316.86575	166	
317.82807	128	
318.81476	126	
318.87515	162	
320.88827	154	
321.35123	210	1+
322.85775	594	1+
322.88669	238	
323.85756	452	1+
323.98405	296	1+
324.37874	334	1+
325.89839	288	
326.01920	132	
326.80574	530	1+
326.88196	1654	1+
327.38315	154	
327.80691	456	1+
328.87384	394	
329.87651	214	
329.89272	460	1+
330.16145	194	1+
330.87886	130	
331.87383	944	1+
331.89940	460	1+
332.87697	820	1+
332.90578	292	1+
333.75807	148	
335.88767	154	
336.86567	224	1+
336.94511	254	1+
337.79945	176	
337.88785	498	1+
337.90086	158	
337.95130	160	1+
340.76966	194	1+
340.88885	158	
342.86761	172	1+
343.81909	182	1+
346.77011	426	1+
346.83172	498	1+
346.87748	144	
347.83255	340	1+
347.90220	164	
348.03454	236	1+
348.91000	140	
349.75913	586	1+
350.88664	608	1+
351.80695	242	1+
352.84503	376	1+
353.84780	312	1+
353.89492	158	
353.91722	140	1+
354.88262	572	1+
356.84063	344	1+
357.36613	144	
357.87034	246	1+
358.72845	126	
361.71964	130	
361.90005	166	1+
365.78170	516	1+
365.82657	124	
366.83829	876	1+
367.70784	1138	1+
367.76575	208	
367.84182	498	1+
368.88566	150	
369.32603	156	
369.83689	246	
370.79317	172	
370.83754	252	1+
371.18934	288	
372.04491	138	
372.17345	180	
373.05088	256	
373.71629	188	
373.88616	264	1+
374.72512	140	
374.79278	154	
374.81032	210	1+
374.89350	174	1+
375.87035	422	1+
377.71923	174	1+
380.71963	178	
381.71819	320	
381.79802	228	1+
382.71275	432	1+
382.85763	264	1+
384.85017	3302	1+
384.89142	352	
385.88972	156	
387.71501	276	
388.79754	352	1+
388.86601	152	
389.82910	126	
390.67863	126	
390.84008	686	1+
391.05315	158	
391.73576	166	1+
392.83541	176	
392.86577	206	
393.80208	196	
394.83378	208	
395.88423	382	1+
396.40850	132	
396.72595	632	1+
397.86438	166	
398.72457	638	1+
398.87251	126	
399.79479	268	1+
399.84729	294	1+
401.80465	198	1+
402.86218	334	
403.72302	134	
403.86951	916	
404.85575	190	
405.76279	202	
405.78324	558	1+
405.86187	192	
406.72657	494	1+
406.87869	174	
407.73009	428	1+
407.86340	3850	1+
408.93138	200	1+
409.25784	124	1+
409.65013	146	
409.72552	488	
409.81457	188	
410.72523	264	
410.83591	634	1+
410.87307	228	
411.72664	496	1+
411.80463	288	1+
412.72993	316	1+
412.77544	208	1+
412.84807	386	1+
412.87095	538	1+
413.85390	254	1+
415.82591	124	
415.87363	264	1+
417.81878	164	
420.89160	132	
421.73965	132	
421.88149	780	1+
423.77043	396	1+
423.80136	440	1+
423.86639	470	1+
425.07810	198	1+
425.74155	294	
425.88574	282	
426.75770	252	
426.86254	1220	1+
426.88858	166	
427.73356	1232	1+
428.05632	150	1+
428.79665	142	
428.84688	500	1+
429.73161	602	1+
429.82386	154	
430.73691	352	1+
431.86561	490	1+
434.89106	190	
439.89247	290	
440.88700	140	
441.76952	144	
443.75335	232	
444.87255	1344	1+
445.74242	324	
446.74403	410	
447.71140	202	
448.77565	232	
449.77531	138	
449.88038	704	1+
450.75648	330	1+
451.70620	162	1+
452.74260	206	
457.90408	308	1+
459.90440	158	
462.88065	386	1+
462.90887	144	
464.90071	168	1+
465.70459	176	1+
465.72929	146	
466.80867	126	
467.88922	606	1+
470.64426	144	1+
471.72044	228	1+
474.72539	188	1+
485.89877	230	
486.79879	146	
486.84169	202	
486.90221	144	
488.80263	138	
491.79785	164	1+
491.84742	346	1+
499.74011	130	
501.78311	192	1+
502.78862	136	1+
504.80823	324	1+
509.85684	344	1+
END IONS

###FS:    #m/z: 336.94564 #charge 1+
###MS: 109
###MSMS: 112
BEGIN IONS
TITLE=Cmpd 84, +MS2(336.9456), 28.0-35.0eV, 2.4min #112
RTINSECONDS=144.124
SCANS=109,112
PEPMASS=336.94564	190148
CHARGE=1+
121.08430	92	
194.88710	88	
196.88389	122	
198.03147	84	
198.87874	94	
207.48997	84	
209.85615	78	
209.94234	114	
211.94324	2264	1+
212.87831	1542	1+
213.41288	78	
213.93916	998	1+
214.42936	90	
214.87884	98	
215.88457	364	1+
215.93680	228	
217.88462	106	
218.78979	80	
220.05052	84	
221.91231	86	
223.48800	96	
224.97283	252	1+
226.89469	166	
226.97399	116	
227.95375	124	
228.89270	370	1+
229.39725	88	
229.67801	88	
229.95481	2746	1+
230.88845	2846	1+
231.42325	84	
231.95032	1566	1+
231.96883	88	
232.39555	78	
233.38306	94	
233.82695	132	
233.89920	234	1+
234.82590	214	
235.45964	78	
235.53592	84	
235.82658	116	
235.89194	170	
238.90600	96	
239.49869	84	
240.13172	84	
241.55547	88	
241.92195	170	
241.94481	80	
242.11680	112	
242.84527	108	
244.94698	94	
245.50857	104	
246.84854	144	
246.90430	124	
246.97489	168	
247.96299	598	1+
247.99518	100	
248.16692	78	
248.90029	1344	1+
249.96203	240	
250.76210	88	
250.83090	528	1+
250.95228	198	
251.07067	134	
251.96205	100	
252.79323	110	
252.93062	130	
252.97087	1478	1+
253.08958	108	
253.83848	90	
253.90765	602	1+
254.07694	90	
254.96572	888	1+
255.07346	108	
255.44658	92	
255.91691	136	
256.89329	130	
256.96585	172	
258.84243	166	
258.89662	90	
260.85545	142	
260.94537	106	
262.05914	118	
262.79623	128	
262.95180	224	
263.82991	114	
264.79769	80	
264.86915	82	
265.08270	140	
266.88393	80	
267.80937	150	
267.83708	1158	1+
268.83979	1168	1+
268.97829	80	
269.79385	82	
270.97903	234	
271.01590	84	
271.09475	80	
271.53800	96	
271.91515	130	
272.87706	94	
272.91744	92	
273.79446	198	1+
273.81100	122	
273.84310	142	
274.85043	82	
275.80729	242	1+
275.85473	802	1+
276.03554	150	1+
276.07890	102	
276.94882	80	
277.12844	80	
277.83182	960	1+
277.92299	84	
278.41177	102	
278.83335	776	1+
279.47595	96	
280.35526	86	
280.99944	166	
281.85112	174	1+
282.00690	94	
283.78859	98	
285.42990	88	
285.84792	256	
285.99910	84	
286.05035	80	
286.84922	968	1+
287.86745	142	
289.86369	270	1+
290.78417	154	
291.10231	88	
291.80167	90	
292.40903	92	
292.86251	84	
292.88558	84	
293.33398	88	
293.94717	256	1+
294.35044	96	
294.86785	174	
294.89300	120	
294.94878	164	1+
296.52207	80	
296.80428	100	
297.06367	80	
297.10799	98	
297.83063	82	
297.97694	126	
299.15001	90	
301.03331	86	
303.76757	86	
303.94967	118	
304.80996	92	
304.86035	84	
306.88336	322	1+
307.79567	124	
307.92954	80	
308.04150	104	
308.85005	80	
310.88045	80	
310.96629	118	
311.88091	102	
312.40811	84	
321.87879	84	
322.16288	90	
323.79604	80	
323.88915	102	
326.02457	80	
328.88434	204	
330.81573	80	
330.92291	84	
333.87574	166	1+
333.96078	116	
334.65509	94	
334.95568	80	
335.77648	84	
335.81919	92	
335.89585	106	
336.61872	108	
338.76443	90	
340.17640	88	
340.95686	158	
END IONS

###FS:    #m/z: 322.92952 #charge 1+
###MS: 113
###MSMS: 114
BEGIN IONS
TITLE=Cmpd 85, +MS2(322.9295), 28.0-35.0eV, 2.5min #114
RTINSECONDS=147.802
SCANS=113-114
PEPMASS=322.92952	3908086
CHARGE=1+
182.87281	80	
193.96330	130	
195.91834	74	
196.01905	76	
196.88260	106	
196.94408	86	
200.99861	74	
201.04252	82	
201.08927	78	
201.99925	102	
203.94263	102	
205.14212	88	
205.95036	142	
206.92474	130	
207.89677	78	
208.95189	84	
209.12372	88	
210.89951	126	
212.04445	84	
212.88167	288	1+
213.41464	90	
218.38313	78	
220.94373	98	
222.95245	442	1+
224.92970	84	
225.88739	122	
225.95723	98	
227.47452	108	
227.93113	150	
230.88891	434	
232.84698	76	
232.89674	80	
233.53706	92	
234.42362	100	
234.57576	96	
235.10282	80	
235.82987	264	1+
236.83372	208	1+
237.06322	80	
237.43201	100	
237.89238	130	
238.01499	82	
238.02864	90	
238.05808	122	
238.88856	154	
238.93569	168	
239.07874	94	
240.05950	76	
240.78896	84	
240.82196	296	
240.94025	1108	
241.78941	192	1+
241.89776	92	
241.94076	684	
242.82365	212	
242.94087	2620	1+
243.12674	98	
243.50223	100	
243.81744	784	1+
244.81893	542	1+
244.84089	96	
244.91268	130	
244.93980	800	1+
245.41429	86	
246.97543	402	
247.38704	148	
247.84583	90	
248.88515	90	
250.46845	78	
250.84735	92	
250.96616	76	
251.07249	106	
251.83457	82	
253.78587	112	
253.83132	134	
253.94745	98	
254.16454	78	
254.83577	128	
255.10901	172	
255.83917	98	
256.01787	84	
256.25940	148	
256.89698	76	
258.80163	278	1+
258.83226	796	1+
261.83065	146	
261.89623	76	
262.83199	750	1+
262.97556	122	
263.97702	74	
264.13055	74	
264.33457	106	
264.79582	98	
264.85174	178	1+
264.92955	94	
265.05112	110	
265.08727	138	
265.57098	82	
266.83001	134	
266.84538	368	1+
268.90867	104	
268.95793	102	
269.79624	250	1+
269.90723	92	
270.90079	92	
270.93508	86	
271.80133	102	
271.84403	322	1+
273.39447	102	
273.79140	346	1+
273.89402	82	
274.47159	78	
274.84883	258	1+
274.92229	80	
276.06044	78	
276.84007	100	
278.40991	80	
278.45261	84	
279.09120	922	1+
279.80071	90	
279.97704	78	
281.42335	92	
282.27610	88	
282.85710	286	1+
283.85879	226	1+
284.28996	280	
284.36865	102	
286.86100	218	1+
286.91514	78	
287.41867	104	
288.07581	76	
288.78192	290	1+
289.78660	250	1+
289.87774	126	
289.94286	94	
290.15833	74	
290.52856	92	
291.80922	190	
291.98328	84	
292.90888	88	
293.81298	116	
294.37155	78	
294.76353	84	
294.83355	112	
294.93833	86	
295.85959	78	
296.12896	80	
296.94333	74	
297.06381	78	
298.82117	102	
298.86472	90	
300.13602	84	
300.80898	78	
301.16025	84	
301.86832	344	1+
302.75626	118	
302.92286	84	
303.41500	116	
303.86098	176	
305.88287	436	1+
306.91551	82	
307.79872	260	
308.81400	238	1+
310.87795	228	
311.87976	102	
312.28209	92	
312.86191	82	
314.81489	294	1+
320.15622	78	
321.04847	102	
321.81675	86	
321.92270	78	
322.80688	84	
322.89546	102	
323.40520	92	
323.88440	80	
324.89180	404	1+
325.77212	94	
326.89375	146	
END IONS

###FS:    #m/z: 363.95631 #charge 1+
###MS: 113
###MSMS: 115
BEGIN IONS
TITLE=Cmpd 86, +MS2(363.9563), 28.0-35.0eV, 2.5min #115
RTINSECONDS=148.574
SCANS=113,115
PEPMASS=363.95631	600444
CHARGE=1+
145.59689	90	
182.86539	94	
189.86385	722	
191.85870	644	
192.28118	96	
196.88401	372	1+
200.94727	166	
203.12292	88	
205.88248	152	
205.95090	130	
207.87159	354	1+
207.94488	218	
208.94248	140	
209.86423	120	
209.94314	1146	1+
210.88366	716	1+
212.87894	3746	1+
215.89082	258	
218.91726	94	
221.89288	98	
222.42309	106	
222.95209	1020	1+
223.42045	106	
223.97102	280	1+
224.94926	1890	1+
226.88459	114	
226.90933	108	
226.94649	9092	1+
227.92449	104	
228.22728	122	1+
228.41776	90	
228.79524	128	
228.85305	146	1+
228.89357	952	1+
228.94188	10952	1+
229.97736	102	
230.79313	146	
230.83147	194	
230.88927	5278	1+
230.99956	144	1+
232.88425	474	
234.50211	92	
234.88148	174	
235.88285	250	
236.06972	120	
238.83215	136	
239.81426	100	
240.00814	106	
240.07316	110	
240.82291	610	1+
240.94224	234	
240.96161	1164	1+
241.12829	140	
241.94102	380	
242.94168	592	1+
242.95500	320	
243.81872	342	
243.89794	96	
243.96101	260	
243.98172	196	1+
244.81768	198	
244.95728	5752	1+
245.44378	102	
245.94503	140	
246.90590	222	
246.95247	4446	1+
247.84780	100	
248.79975	304	1+
248.89982	1564	1+
250.80023	104	
250.89108	180	
250.96989	436	1+
251.07030	134	
252.07777	90	
253.90682	302	1+
253.94121	156	1+
254.07077	94	
254.53272	108	
257.96772	288	1+
258.83553	268	1+
259.09671	98	
260.82802	858	1+
260.89223	152	
260.96840	434	
261.48510	92	
263.83160	108	
264.04470	154	1+
264.82973	248	1+
264.97592	130	
265.08709	156	
265.79987	92	
265.90514	116	
265.97984	96	
266.03595	98	
266.81594	220	
267.41957	92	
267.78586	260	
267.81432	138	
267.97222	1016	1+
268.81042	186	
268.84208	148	
268.95482	122	
269.82069	144	
269.96918	814	1+
270.80668	148	
270.86129	182	1+
271.91567	356	
272.03398	90	
273.86647	96	
273.94903	88	
274.02596	92	
274.07500	108	
274.91889	136	
275.90577	94	
276.84986	234	1+
277.40055	94	
277.91238	118	
278.79514	226	
279.10155	166	
279.80020	132	
279.81316	120	
280.10280	110	
280.78872	772	1+
280.84926	160	
281.79114	480	1+
282.87758	240	1+
283.78974	134	
283.81647	280	1+
283.85359	124	
283.98482	166	
284.10387	248	1+
284.84153	848	1+
285.05225	98	
285.84490	612	1+
286.79031	102	
289.13248	90	
289.45184	94	
291.80798	190	1+
292.87249	290	1+
292.90065	92	
293.11574	206	
293.85417	174	1+
294.11921	150	
296.80705	326	1+
296.86986	178	1+
297.11837	236	
298.80339	366	
299.80190	676	1+
300.15147	106	
300.56634	98	
301.86208	328	
301.88084	146	1+
302.78399	88	
302.80593	470	1+
302.86341	178	
302.90167	100	
303.80855	394	1+
303.85561	1460	1+
303.94144	290	1+
304.77672	96	
305.11827	186	
305.31286	94	
306.13070	92	
306.88092	298	1+
307.84241	126	
308.13837	106	
308.51569	102	
309.97252	106	
310.44250	102	
310.87693	116	
311.12453	152	
311.88541	142	
312.87000	174	
313.89193	92	
315.31862	98	
316.75574	106	
316.81103	388	1+
318.93531	290	
320.14061	92	
321.28190	112	
321.81527	414	1+
321.86763	236	
322.93110	140	
323.87308	102	
324.87866	100	
325.14434	208	
325.44838	92	
326.17261	124	
326.81814	180	1+
326.87146	384	1+
328.88862	268	1+
329.84032	88	
329.90515	90	
330.81980	206	1+
334.48396	102	
335.76527	108	
336.94354	734	1+
338.87949	196	1+
339.82599	590	1+
340.79604	218	1+
340.93860	202	
342.89841	128	
344.07392	100	
344.95121	114	
352.97463	108	
353.75741	122	
360.00793	174	
361.14900	96	
361.61121	104	
362.80058	96	
362.84241	116	
363.26413	92	
364.86219	96	
367.91960	106	
END IONS

###FS:    #m/z: 507.84504 #charge 1+
###MS: 113
###MSMS: 116
BEGIN IONS
TITLE=Cmpd 87, +MS2(507.8450), 28.2-35.2eV, 2.5min #116
RTINSECONDS=149.346
SCANS=113,116
PEPMASS=507.84504	384004
CHARGE=1+
196.01629	488	
209.95063	164	
232.89545	196	
235.90579	164	
237.05922	142	
238.08009	130	
239.90224	134	
241.85611	132	
248.89729	162	
250.96948	182	
251.92124	312	1+
252.07690	166	
253.84766	232	1+
260.87876	134	
261.88540	148	
266.09137	164	
266.16599	432	
267.10145	142	
268.10999	130	
268.88894	322	1+
269.96058	130	
270.85507	224	
271.85986	128	
272.84894	838	1+
273.85049	582	1+
273.92661	128	
278.38577	128	
280.84853	152	
280.94980	218	1+
281.37989	224	1+
281.88967	298	1+
283.85657	308	1+
284.90455	126	
285.39013	178	1+
286.94441	202	1+
287.85382	344	
288.86995	186	
289.87720	516	
290.39019	262	1+
290.87068	1416	1+
290.91144	166	
291.39236	176	1+
291.89915	224	1+
292.85919	142	
293.87271	2664	1+
296.81415	260	1+
297.81851	222	1+
298.87455	134	
299.88611	192	
300.85913	564	1+
301.40124	280	
301.96239	138	1+
302.91491	208	1+
303.86429	558	
305.86391	648	1+
307.89079	444	
308.14219	572	
308.87472	1498	1+
309.14961	974	1+
309.33543	134	
309.87145	490	
310.15566	676	1+
310.35449	142	
311.34989	376	1+
311.82989	138	
311.85031	180	
311.88355	6222	1+
312.16892	162	
312.81533	256	1+
313.98401	194	1+
314.87954	288	
316.80755	256	1+
316.86376	178	
316.88952	180	
317.87434	284	
318.77987	252	1+
318.87790	430	1+
319.86167	144	
319.88206	270	1+
319.90030	150	
320.86913	140	
322.89027	136	
323.87435	136	
323.91817	134	
324.37285	174	
325.39225	210	
325.90483	282	
326.88090	1616	1+
327.38690	348	1+
327.80779	158	
328.82980	132	
328.87692	438	1+
329.78653	238	1+
329.89783	208	
330.06440	162	1+
330.16364	280	
330.88289	310	
331.80348	368	1+
331.87811	182	
332.87275	324	
332.90282	174	
332.94937	212	
333.87843	208	
333.89439	400	1+
334.39500	220	
334.75570	130	
334.86427	184	
335.84372	160	
336.83811	278	1+
336.94661	178	
337.80706	176	
337.84459	318	1+
337.88331	208	
338.38771	128	
338.89737	130	
339.82381	254	1+
339.88034	140	
340.38688	152	
343.36272	222	1+
345.84633	482	1+
345.90074	262	
346.77223	406	1+
346.87978	340	1+
347.01883	152	
347.77895	448	1+
347.80866	146	
347.83293	202	
348.83183	132	
348.90798	230	
349.75480	290	1+
349.82194	202	1+
349.85135	214	
350.96439	168	
351.87638	134	
352.72070	126	1+
352.77588	250	1+
352.91182	298	
353.85101	570	1+
353.89766	148	
355.36612	242	1+
355.88979	298	1+
356.77262	146	1+
356.83604	324	1+
357.36728	264	1+
357.87568	194	1+
359.90717	146	
360.76890	236	1+
362.36041	136	
363.71871	262	1+
365.05826	266	1+
365.78635	180	
366.18062	408	
366.78174	378	1+
366.79859	130	
366.83841	1234	1+
367.70583	1134	1+
367.76708	152	
367.78429	256	1+
367.87836	138	
368.36681	150	
369.70629	214	
369.79081	136	
369.83367	314	1+
370.79221	332	1+
371.19149	148	
372.36499	142	
373.02956	188	1+
373.72109	198	1+
373.83479	130	
374.06405	144	
376.76014	138	
377.12206	248	1+
377.37498	280	1+
378.37990	214	1+
380.69622	210	1+
380.71835	690	1+
380.78311	126	
380.85925	376	
381.84020	140	
381.88587	178	
382.85803	156	
382.87462	166	1+
382.90482	288	1+
384.85034	2522	1+
385.39093	286	1+
385.77596	172	
387.77818	210	
388.38504	142	
388.73459	182	
388.75897	338	1+
389.20124	174	
389.71193	170	
390.78560	132	
390.83793	616	1+
390.86027	284	
391.72891	294	1+
391.92287	146	
392.83297	244	
393.79917	516	1+
394.72568	142	
394.85927	358	1+
396.00868	160	
396.81830	134	
397.72864	400	1+
398.33353	210	1+
399.80831	128	
400.72764	252	1+
402.73046	200	1+
402.74667	134	
402.86590	1134	1+
403.87006	742	1+
405.74028	136	
405.78555	202	
405.86949	324	1+
406.78716	176	
407.73965	430	1+
407.86279	3830	1+
408.79031	198	
409.72262	1480	1+
409.84187	1230	1+
410.14478	158	
410.83679	606	1+
411.75417	166	1+
411.80596	262	1+
413.73536	208	1+
413.81368	230	1+
413.87813	384	1+
414.67143	178	1+
415.86380	160	
416.88018	160	
417.82129	288	1+
417.87481	140	
418.86882	216	1+
421.73999	204	1+
421.88281	628	1+
423.77436	520	1+
423.79379	212	
423.82443	176	
423.86868	150	
424.88708	260	1+
425.75344	622	1+
425.85923	198	
425.93141	130	
426.06609	232	1+
426.80177	206	1+
426.85980	398	
427.68504	228	1+
427.73406	1744	1+
427.87062	726	1+
428.09106	128	
428.84587	438	1+
428.88283	470	1+
429.69449	188	1+
430.73821	456	1+
431.17112	204	1+
431.86666	394	
432.86444	532	1+
434.78203	232	1+
435.86429	260	1+
439.89261	324	
440.83443	282	1+
440.87429	274	1+
443.76201	158	
444.68639	136	
444.87112	942	1+
445.74231	784	1+
446.71213	262	1+
446.87634	428	1+
448.75019	344	1+
448.89525	172	
449.77278	256	1+
449.87755	302	
450.74443	716	1+
450.89877	134	
452.70561	152	
452.76402	152	
457.90170	552	1+
461.20706	212	1+
462.77833	180	1+
462.88393	494	1+
465.71435	300	1+
466.78330	250	1+
467.89257	382	
468.89618	278	
469.89513	168	
479.78714	220	1+
485.74175	184	1+
485.89548	330	1+
486.84276	276	1+
500.81039	162	
506.16176	176	1+
509.85849	286	
END IONS

###FS:    #m/z: 322.92950 #charge 1+
###MS: 117
###MSMS: 118
BEGIN IONS
TITLE=Cmpd 88, +MS2(322.9295), 28.0-35.0eV, 2.6min #118
RTINSECONDS=153.042
SCANS=117-118
PEPMASS=322.92950	3757446
CHARGE=1+
187.86721	84	
188.98630	146	
189.85755	86	
196.40692	96	
197.02498	88	
199.88763	194	
201.04402	84	
204.85207	88	
205.94815	208	1+
206.83383	114	
206.99136	78	
207.87041	118	
209.12917	86	
210.90014	144	
214.89339	82	
218.53572	86	
222.95418	640	1+
223.89965	92	
223.95927	390	1+
224.87446	80	
226.81854	106	
227.90471	102	
228.38860	98	
230.06742	100	
230.83806	258	1+
230.88703	244	1+
230.92661	86	
232.89567	86	
233.88586	166	
234.54228	80	
234.87513	112	
235.82627	84	
235.88022	168	
237.05078	92	
237.79133	80	
238.43752	80	
238.82673	140	
238.93827	88	
239.78844	174	
239.83697	108	
239.96563	96	
240.50109	82	
240.79309	82	
240.82457	332	1+
240.88623	80	
240.93989	1186	
240.96329	154	
241.35299	86	
241.94187	892	
242.40173	90	
242.81803	208	
242.94135	2406	1+
242.98486	80	
243.82085	258	
244.50824	86	
244.81745	416	1+
244.88964	106	
244.93813	420	1+
246.97404	174	
247.85283	174	
248.01418	78	
248.89763	92	
250.85316	90	
253.34993	140	
253.40490	178	
253.58247	98	
253.80251	80	
253.84944	98	
253.90711	126	
254.06059	86	
254.44636	106	
254.82277	84	
255.10278	100	
256.39118	94	
257.90972	86	
258.50512	110	
258.83260	332	1+
258.97337	82	
259.84576	146	
260.82971	266	
260.89759	80	
261.35619	88	
261.83191	200	
262.79521	86	
262.83319	184	
263.01025	78	
263.07499	164	
263.43462	82	
263.83239	100	
263.97694	88	
264.02889	92	
265.04142	106	
265.85621	370	1+
266.84222	122	
267.84327	298	1+
268.60963	80	
269.79778	84	
269.97388	80	
270.51700	86	
271.84279	272	1+
272.03343	94	
272.87682	102	
273.79319	318	1+
273.95474	78	
274.04720	110	
275.42255	88	
275.80944	132	
276.80988	104	
276.85436	130	
277.44146	88	
278.09691	106	
278.80946	168	
279.09132	1182	1+
279.53350	98	
280.85147	276	1+
280.95843	90	
281.39862	82	
283.41924	86	
283.48105	80	
283.79038	172	
284.29394	440	1+
286.79113	110	
286.88788	78	
286.92274	136	
289.41836	84	
289.78814	122	
289.82906	88	
290.94519	82	
291.01852	130	
293.44316	88	
293.87148	174	
294.81570	146	
296.41328	152	
296.79815	92	
296.81066	108	
297.85755	94	
298.80584	94	
299.41537	94	
299.78193	376	1+
301.85512	98	
302.06375	100	
306.14046	160	
307.33934	84	
307.80013	156	
307.88767	184	
308.74882	92	
308.78751	88	
308.86887	140	
309.36175	84	
309.81559	120	
310.88392	96	
311.87869	126	
311.93299	78	
312.86079	78	
314.74565	78	
314.81850	124	
317.40887	86	
317.85985	92	
317.98217	78	
321.97117	86	
322.92467	80	
323.84653	84	
323.88477	142	
324.75533	80	
324.89719	78	
325.06231	154	
325.46163	84	
325.81454	142	
327.89086	232	1+
END IONS

###FS:    #m/z: 363.95620 #charge 1+
###MS: 117
###MSMS: 119
BEGIN IONS
TITLE=Cmpd 89, +MS2(363.9562), 28.0-35.0eV, 2.6min #119
RTINSECONDS=153.814
SCANS=117,119
PEPMASS=363.95620	582928
CHARGE=1+
51.82786	98	
69.36105	86	
189.86208	772	1+
191.85711	670	1+
194.88508	110	
196.88475	190	
196.94072	98	
198.45123	86	
198.83712	90	
205.87599	104	
205.94413	180	
206.94226	270	1+
207.88458	104	
208.83636	104	
209.86976	230	
209.94309	960	1+
210.88379	248	1+
212.87826	2374	1+
212.89975	98	
213.89905	88	
214.89675	320	
216.41304	170	
218.90667	144	
221.88113	140	
222.88828	92	
222.95133	1124	1+
224.42176	92	
224.55055	100	
224.94903	2202	1+
226.89333	296	1+
226.94657	6962	1+
227.10356	88	1+
227.93118	158	
228.14008	88	1+
228.89616	786	1+
228.94179	10616	1+
230.79448	94	
230.83115	108	
230.88891	5118	1+
232.01644	140	
232.88552	750	1+
234.87941	120	
234.92917	104	
237.05404	122	
239.06922	140	
240.82455	140	
240.94055	110	
240.96249	1030	1+
241.55178	96	
241.89412	98	
241.93907	192	
242.39212	112	
242.82154	188	
242.94241	498	
242.95854	988	1+
243.81835	634	1+
244.36523	96	
244.95688	4290	1+
245.93939	492	
246.90650	126	
246.95229	5214	1+
248.80489	170	1+
248.89943	1412	1+
249.05489	98	
250.89314	134	
250.94362	142	
250.97061	124	
251.07024	100	
251.83845	92	
251.94548	88	
252.07031	94	
252.60090	96	
252.89058	178	
252.99916	88	
253.08814	140	
253.79421	106	
253.90487	328	
253.95167	176	1+
255.78230	88	
257.54891	94	
258.97378	224	
259.95444	102	
260.09102	96	
260.83407	702	1+
260.90193	106	
260.97006	322	
261.82650	216	
261.88993	122	
261.96987	140	
262.82391	162	
262.96868	132	
263.41276	88	
263.82821	96	
264.00660	158	
264.96488	132	
265.08485	242	
265.97725	156	
266.13599	88	
266.40474	106	
266.81394	420	1+
266.83985	198	1+
267.78291	126	
267.79252	150	
267.92524	106	
267.97257	892	1+
268.79984	102	
269.96900	964	1+
270.84848	86	
271.84397	438	1+
271.91338	108	
274.33621	92	
274.91302	108	
276.35642	88	
276.81991	98	
276.84801	208	1+
277.88752	108	
278.79493	110	
278.81600	160	
279.10200	416	1+
279.36717	98	
280.06348	112	
280.79179	294	
280.83351	164	
280.92624	96	
281.51825	94	
281.79219	128	
281.89262	122	
282.12124	94	
282.79611	166	
282.83219	86	
283.86156	114	
283.90274	104	
283.98394	118	
284.50925	106	
284.82580	414	1+
284.85337	130	
285.41722	86	
285.84517	894	1+
286.79118	140	
287.86076	124	
289.87263	106	
290.37593	90	
290.78768	126	
292.80069	148	1+
293.11618	384	1+
293.96102	100	
296.80975	322	
297.11353	178	1+
297.80913	200	
298.80331	822	1+
298.92922	92	
300.80015	510	1+
300.87052	114	
301.85992	518	1+
301.97012	110	
303.07460	100	
303.80774	318	1+
303.85577	1244	1+
305.81829	100	
306.88330	330	1+
306.98186	104	
307.12947	120	
309.86682	124	
309.96925	96	
312.86902	94	
314.81797	528	1+
317.87142	170	
318.81330	358	1+
318.93398	336	1+
319.99103	86	
321.81430	104	
321.86181	232	1+
322.81588	190	
322.92947	528	1+
323.07174	92	
323.78177	96	
324.06548	90	
324.87785	140	
325.14089	128	
325.86063	88	
325.89839	154	
326.87316	322	
327.86755	140	
328.88703	116	
328.95159	124	
331.77134	110	
336.94662	336	
338.76653	208	1+
339.82757	580	1+
340.93629	244	
344.83473	94	
345.13811	90	
346.04920	90	
346.75120	162	1+
350.18663	96	
354.90361	108	
356.78218	88	
360.81751	92	
362.84566	240	
363.72251	216	1+
364.19728	88	
367.83398	278	1+
368.34619	86	
END IONS

###FS:    #m/z: 336.94561 #charge 1+
###MS: 117
###MSMS: 120
BEGIN IONS
TITLE=Cmpd 90, +MS2(336.9456), 28.0-35.0eV, 2.6min #120
RTINSECONDS=154.587
SCANS=117,120
PEPMASS=336.94561	181408
CHARGE=1+
45.53299	78	
182.86594	318	1+
192.03300	76	
195.88193	256	1+
200.86636	104	
205.95220	88	
206.93924	202	1+
207.99089	78	
209.11321	92	
210.88399	232	
211.94395	2012	1+
212.87729	2388	1+
213.93920	1000	1+
214.87374	142	
215.88491	442	1+
215.93328	84	
216.38283	88	
216.85204	86	
217.93523	88	
218.83788	148	
221.89378	128	
223.89992	86	
223.96227	216	1+
224.83950	78	
227.89921	84	
228.89246	344	1+
229.95448	2450	1+
230.88878	2756	1+
231.38050	90	
231.94966	1026	1+
232.82086	80	
232.93066	92	
233.82624	312	
233.89852	352	1+
233.95023	360	
234.82763	148	
235.83300	134	
235.94700	184	
236.96090	90	
237.86897	80	
238.83293	134	
240.97170	78	
241.83881	166	
242.84134	80	
242.88381	82	
244.84139	84	
245.44101	120	
245.49509	88	
245.96283	78	
246.39531	142	
246.90360	366	1+
246.95088	170	
246.97361	236	
247.83234	80	
247.96617	820	1+
248.90003	882	1+
249.94020	84	
249.95975	146	
250.50141	106	
250.83054	212	
250.94973	278	
250.96916	200	
251.07208	336	
251.83976	150	
251.90697	148	
252.02371	84	
252.83137	80	
252.97093	1600	1+
253.08779	86	
253.90261	1060	1+
253.93660	116	
254.40519	108	
254.96470	774	1+
256.86822	88	
256.96563	130	
257.45593	90	
258.85004	140	
259.06834	86	
260.82766	484	1+
260.87982	94	
260.94345	116	
261.92617	86	
262.39738	90	
263.51648	110	
263.83823	136	
265.08279	84	
265.97771	182	1+
267.09517	218	1+
267.83896	216	
267.85457	148	
268.54752	92	
268.83998	886	1+
269.79752	88	
270.06303	80	
270.84737	396	1+
270.98468	240	1+
271.86688	364	1+
271.91446	118	
274.84458	146	
274.89852	80	
276.43395	100	
276.85825	160	
277.83501	108	
278.80619	96	
278.83600	550	
279.83479	514	1+
280.42757	82	
281.05676	78	
281.79244	90	
281.85450	114	
283.78892	92	
284.42852	84	
284.83722	80	
285.84577	1670	1+
286.84852	1464	1+
287.38544	100	
287.80155	82	
287.91629	76	
288.05803	112	
288.86595	98	
289.65638	84	
289.86143	120	
290.81142	130	
290.85167	92	
291.02716	80	
291.36227	88	
291.59169	92	
291.80757	140	
291.85831	260	1+
291.88228	84	
291.98733	84	
292.80528	80	
292.82024	174	1+
292.94069	100	
294.11874	204	1+
294.87095	202	
294.90883	102	
295.86932	116	
296.65132	86	
297.88139	148	
298.22136	146	
298.79895	188	1+
298.82708	90	
299.96877	118	
302.86740	86	
303.80401	86	
303.93919	94	
304.34189	82	
304.85978	94	
305.87810	134	
305.90320	78	
306.01250	102	
306.43373	94	
307.89404	168	
307.95943	80	
308.10296	118	
309.45479	116	
309.86800	668	1+
310.87279	460	1+
311.44096	82	
312.87938	80	
313.80904	258	1+
316.89718	108	
317.59482	94	
318.08297	92	
320.07921	80	
320.15578	132	
320.59741	96	
322.36584	86	
322.89489	84	
323.06476	114	
323.88873	460	1+
325.87387	76	
326.58823	78	
328.89111	122	
330.82008	78	
332.88435	82	
335.35584	80	
335.87791	76	
336.12106	80	
337.77541	86	
337.90175	86	
338.45724	80	
338.80082	116	
339.37739	86	
339.75960	78	
342.46086	98	
END IONS

###FS:    #m/z: 322.92940 #charge 1+
###MS: 121
###MSMS: 122
BEGIN IONS
TITLE=Cmpd 91, +MS2(322.9294), 28.0-35.0eV, 2.7min #122
RTINSECONDS=158.281
SCANS=121-122
PEPMASS=322.92940	3691552
CHARGE=1+
57.50686	74	
88.01564	100	
178.92904	86	
187.92029	84	
189.85864	88	
196.53395	78	
196.88309	112	
200.84064	122	
201.04225	176	
208.84146	120	
209.98061	94	
210.90920	94	
212.87825	92	
212.89030	134	1+
217.91140	76	
219.37863	84	
220.88002	86	
222.95227	624	1+
223.93674	114	
224.96002	150	
225.80900	84	
225.90304	96	
226.49385	78	
226.82102	100	
227.95170	82	
228.83931	124	
228.89911	110	
228.91161	78	
228.93619	96	
230.83299	208	
230.85133	148	
230.88705	94	
231.10416	76	
233.84603	100	
235.06332	76	
235.43059	104	
235.82181	122	
235.87910	76	
236.42058	74	
236.80222	76	
236.96294	76	
237.93694	94	
238.11766	244	1+
238.82628	76	
238.90797	84	
239.07421	104	
239.80098	78	
239.82855	90	
239.84222	76	
240.00644	76	
240.14727	94	
240.79072	104	
240.81922	290	1+
240.94006	932	
241.83627	124	
241.93906	3054	1+
242.79459	144	
242.82589	138	
242.94125	2006	1+
243.81877	166	
244.01987	88	
244.13492	86	
244.82056	142	
244.88729	82	
244.93984	868	1+
245.82295	76	
246.90549	76	
246.97399	188	1+
247.14090	100	
247.85596	84	
247.88485	90	
248.84286	152	
248.85762	124	
252.15956	94	
252.25150	126	
252.87617	90	
253.83131	110	
254.02554	80	
254.82836	86	
254.91256	164	1+
255.80179	120	
256.39503	82	
256.83882	142	
257.09641	226	1+
257.41472	76	
257.80050	164	
258.80298	86	
258.83039	292	1+
258.85889	80	
260.83375	332	
261.47345	76	
261.82755	1380	1+
263.06619	88	
263.96090	80	
266.05188	74	
266.83399	118	
267.05050	90	
267.79616	164	
267.84940	134	
267.86595	138	
268.85365	86	
269.08070	90	
269.90322	82	
271.79616	104	
271.84539	124	
272.35768	146	
272.79990	82	
272.85102	74	
273.13449	92	
273.79411	288	
274.15415	94	
274.38610	78	
274.80160	320	1+
276.06068	76	
277.85810	132	
278.89960	74	
279.08976	686	1+
281.00982	82	
281.09620	108	
281.80135	128	
281.85221	274	1+
282.42559	88	
283.03683	92	
283.78696	310	1+
284.29115	416	1+
285.87263	76	
286.91405	88	
287.81814	102	
288.44147	74	
288.86728	90	
289.78950	142	
289.85888	136	
289.87758	234	1+
292.02073	80	
292.81447	94	
293.14424	86	
293.87120	102	
294.82256	108	
294.92586	82	
295.86148	126	
295.88412	76	
296.81041	96	
296.84799	90	
296.93344	118	
297.78613	78	
297.81267	126	
298.84821	86	
299.78697	132	
300.78738	98	
305.92487	88	
306.88274	210	
307.79914	250	
307.88434	128	
308.87213	122	
310.81044	76	
310.87767	86	
310.91899	86	
311.88418	142	
312.86738	142	
314.83035	98	
315.45190	92	
317.16176	94	
320.03659	98	
321.13651	104	
324.58950	84	
325.90273	212	
326.79102	86	
328.16776	100	
END IONS

###FS:    #m/z: 340.93997 #charge 1+
###MS: 121
###MSMS: 123
BEGIN IONS
TITLE=Cmpd 92, +MS2(340.9400), 28.0-35.0eV, 2.7min #123
RTINSECONDS=159.053
SCANS=121,123
PEPMASS=340.93997	1271510
CHARGE=1+
190.96069	108	
192.92231	134	
194.91940	78	
200.95874	106	
203.88132	228	1+
205.94814	144	
205.96049	76	
208.93751	130	
208.95724	238	
210.93506	204	
211.40963	154	
211.88872	80	
212.87732	244	
212.90163	92	
213.87746	286	
213.94002	840	1+
214.87820	240	
215.88527	344	
215.93810	270	
215.96920	94	
217.87935	166	
219.08243	92	
219.97951	84	
223.97405	94	
226.89712	84	
226.96728	170	
227.90831	80	
228.93696	308	
229.50316	80	
229.84387	78	
230.88761	1150	1+
231.95061	862	1+
232.86937	90	
233.89704	296	1+
233.94774	132	
234.92813	226	1+
235.02939	96	
235.87109	296	1+
235.89455	346	1+
235.92964	148	1+
236.39472	100	
240.79260	212	1+
240.88128	118	
240.96245	76	
240.98121	84	
241.03130	80	
241.04816	84	
241.85158	100	
241.96414	98	
242.89960	126	
243.85484	80	
244.95660	138	
244.97387	94	
245.81861	110	1+
245.94159	78	
245.96468	80	
247.44200	86	
247.60064	100	
248.90005	500	1+
249.01296	106	
249.09632	86	
249.79154	132	
249.96046	334	1+
251.95536	144	
252.46802	94	
253.34706	90	
253.90645	380	1+
254.00392	80	
254.91050	284	1+
254.96514	636	
255.04545	118	
255.10657	84	
255.90090	112	
256.08078	78	
256.45438	84	
256.85217	108	
257.12348	80	
257.83865	104	
258.39505	80	
258.80345	78	
258.84553	446	1+
258.87902	102	
258.96366	82	
259.00922	78	
259.34505	88	
259.95481	442	1+
260.10091	82	
260.33761	138	
260.82970	164	
261.83444	100	
262.96641	140	
263.39112	88	
263.83317	104	
263.89533	78	
264.38021	98	
265.97177	78	
266.95805	148	
267.82582	78	
268.84024	174	
270.81388	76	
270.85873	130	
272.34783	102	
272.93641	212	1+
273.79244	124	
273.84931	80	
273.91822	158	
274.85284	136	
274.90112	118	
275.86575	176	
276.85576	430	1+
277.86032	304	1+
278.01254	94	
278.15962	100	
278.82158	102	
278.84288	178	
279.08836	84	
279.60763	96	
281.05296	92	
281.86247	84	
282.05819	76	
282.86094	76	
282.87750	82	
283.01446	94	
283.93382	96	
284.44720	78	
285.90461	102	
287.04198	106	
287.85511	84	
289.51238	114	
289.78345	104	
291.56774	78	
292.45231	144	
294.80350	142	
296.86245	104	
298.42187	92	
299.36641	88	
299.79007	84	
300.78543	148	
301.02613	78	
303.88250	142	
304.42510	76	
305.94394	84	
306.87481	164	
310.78912	78	
310.87280	270	1+
312.02196	82	
312.88283	126	
314.78252	80	
316.34455	78	
321.15415	76	
322.80901	76	
323.46243	106	
323.89307	78	
324.18486	94	
324.88888	116	
325.40873	90	
325.55930	110	
326.35512	84	
328.88561	78	
329.36576	84	
330.81423	230	1+
332.82331	112	
332.85561	86	
332.88189	114	
333.29523	88	
334.56028	92	
335.79236	92	
336.81394	96	
337.05623	162	
340.92613	86	
340.98285	148	
343.96520	100	
END IONS

###FS:    #m/z: 363.95608 #charge 1+
###MS: 121
###MSMS: 124
BEGIN IONS
TITLE=Cmpd 93, +MS2(363.9561), 28.0-35.0eV, 2.7min #124
RTINSECONDS=159.825
SCANS=121,124
PEPMASS=363.95608	568276
CHARGE=1+
122.99816	92	
182.86509	140	
189.86268	968	
191.85777	444	
196.88663	262	
206.40895	88	
206.94199	90	
207.87041	154	
207.94730	344	1+
207.97231	130	
208.87184	86	
209.94291	1304	1+
210.88252	704	1+
212.87853	2682	1+
214.89410	292	
219.86303	124	
222.44870	90	
222.95035	1410	1+
224.94757	2390	1+
226.87488	94	
226.89275	102	
226.94706	8538	1+
227.03858	90	
227.92507	248	
228.89487	1100	1+
228.94173	9382	1+
229.07927	88	
230.88869	4322	1+
231.92998	88	
232.00110	88	
232.05119	106	
232.41302	100	
232.88341	650	1+
234.39154	92	
234.88136	194	
236.05354	394	1+
236.43584	90	
237.05716	310	1+
238.93947	154	
239.08122	238	1+
240.79041	126	
240.82126	224	
240.94186	188	
240.96232	936	1+
241.82056	100	
241.94365	202	
242.10912	94	
242.41691	96	
242.82031	244	
242.93983	696	1+
242.95954	604	1+
243.81842	656	1+
244.85198	92	
244.95669	5992	1+
245.45184	90	
245.93956	216	
246.44251	88	
246.81000	86	
246.90311	324	1+
246.95220	4626	1+
248.80460	286	1+
248.83566	100	
248.89951	1320	1+
248.92237	86	
249.80873	164	1+
249.89191	540	1+
250.02555	120	
250.89545	614	1+
250.97063	198	1+
250.99970	98	
251.07614	148	
251.86554	94	
252.07751	168	
252.94308	100	
252.96182	92	
253.08786	124	
253.92385	92	
254.41128	88	
256.43442	98	
257.01093	88	
257.93691	100	
258.83286	338	
258.97326	294	1+
260.82838	800	1+
260.96923	432	
261.83077	530	1+
261.88328	178	1+
263.07179	102	
264.80014	110	
264.82010	138	
264.85580	222	1+
264.90240	142	1+
264.96205	96	
265.08637	146	
265.82773	90	
266.81244	238	
267.78459	144	
267.81548	136	
267.97246	824	1+
268.02629	110	
268.80707	126	
268.82504	86	
269.96985	690	1+
270.07039	104	
271.91464	294	1+
271.95569	160	
273.79480	222	1+
273.91281	338	1+
276.50993	88	
276.85248	334	1+
277.05080	88	
277.08174	224	
278.79845	204	
278.84883	144	
278.87728	94	
279.10132	504	1+
280.10502	336	1+
280.79418	726	1+
280.83263	200	
280.93984	108	
282.79479	144	
283.38796	94	
283.78721	316	1+
283.84946	126	
283.88732	92	
283.95263	92	
283.98254	100	
284.84941	156	
285.02749	90	
285.84362	1090	1+
286.87260	116	
288.91919	86	
290.52055	92	
291.12338	98	
291.80603	98	
291.90223	98	
292.86561	134	
293.12111	134	
294.85966	210	
296.80827	292	
296.88315	104	
297.11251	144	
297.13018	122	
297.86144	256	1+
298.80238	1430	1+
300.99646	120	
301.15403	90	
301.68695	106	
301.86540	140	
301.88721	94	
302.81248	112	
303.80819	152	
303.85331	1318	1+
303.90059	92	
305.50789	88	
306.87259	118	
308.13959	344	1+
308.78593	132	
309.35963	102	
310.88143	316	1+
311.90833	220	1+
316.11451	192	1+
316.81283	194	1+
317.37845	86	
317.44382	90	
317.87748	94	
318.92879	190	1+
319.43128	92	
319.81910	252	1+
320.14214	88	
321.81568	476	1+
321.87225	306	1+
322.92759	148	
323.81695	108	
323.93323	96	
324.87661	142	
324.96123	104	
325.25341	86	
325.48723	132	
325.89879	92	
325.91901	98	
326.87144	588	1+
327.03921	168	1+
328.91851	122	
330.42048	90	
332.81640	112	
332.88365	126	
336.94346	180	
337.83624	94	
337.94715	108	
339.42499	100	
339.72309	106	
339.82557	358	1+
340.94496	116	
341.88737	178	1+
344.83372	130	
344.86740	94	
346.72768	86	
349.61720	86	
349.92214	130	
351.76345	394	1+
356.92600	90	
358.17305	88	
358.53579	92	
359.72100	138	
359.95481	156	
361.71116	228	1+
362.71390	222	1+
362.84289	208	
363.81632	86	
365.19951	86	
366.22133	106	
367.11747	114	
END IONS

###FS:    #m/z: 340.94019 #charge 1+
###MS: 125
###MSMS: 126
BEGIN IONS
TITLE=Cmpd 94, +MS2(340.9402), 28.0-35.0eV, 2.7min #126
RTINSECONDS=163.502
SCANS=125-126
PEPMASS=340.94019	1288720
CHARGE=1+
180.85893	88	
188.95199	142	
190.01658	80	
190.94543	142	
191.95474	238	
192.88612	84	
192.93083	142	
194.88796	104	
197.90492	84	
204.83472	84	
205.95179	128	
208.45685	120	
208.88185	80	
208.94147	288	
208.95962	150	
210.93913	192	
211.95682	110	
212.87898	396	1+
213.93765	1090	1+
215.88667	580	1+
216.03963	88	
217.38642	90	
217.54752	88	
217.88167	198	
217.91485	196	1+
220.86697	80	
221.94681	274	1+
224.89445	106	
224.98699	80	
225.95382	96	
226.94560	204	
227.88777	332	1+
227.94531	84	
228.01573	126	
228.89272	206	1+
228.94404	158	
230.88755	1082	1+
230.90617	92	
231.79705	84	
231.88988	626	1+
231.95100	430	1+
232.90208	192	
233.45499	192	1+
233.89714	214	
233.91595	148	
233.94911	120	
234.89148	110	
235.43047	82	
235.89247	172	
235.94874	84	
236.89104	84	
237.54729	98	
237.90504	178	
238.96967	82	
239.86778	88	
239.93043	82	
240.74160	90	1+
240.83923	238	1+
243.48292	96	
246.97774	252	
248.89976	300	
248.99221	108	
249.89555	250	
249.96119	608	1+
249.99435	88	
250.02707	90	
250.84810	104	
250.87814	86	
250.92439	212	1+
251.99418	82	
252.96386	82	
254.03731	80	
254.90860	110	
254.96562	626	1+
255.09317	98	
255.56223	92	
255.85501	144	
255.91252	100	
256.41321	88	
256.92449	84	
256.96444	308	
258.80926	124	
258.84776	182	
258.96659	120	
259.81865	86	
259.85291	524	1+
259.95545	496	1+
260.55905	116	
260.83451	200	
264.07417	118	
264.53385	82	
264.85865	382	1+
264.96208	184	
265.86203	388	1+
265.95618	80	
265.98771	90	
266.83580	94	
266.94808	92	
267.79847	102	
267.88898	100	
268.10661	86	
268.35823	80	
268.84178	122	
269.42931	80	
271.80186	116	
271.84664	136	
271.91623	86	
272.93163	296	1+
273.79504	108	
274.92631	98	
275.12079	82	
275.42041	86	
276.07469	82	
276.15055	82	
276.85751	636	1+
276.94458	96	
277.84053	822	1+
277.97274	84	
278.84360	698	1+
279.99973	92	
280.80554	130	
280.87031	214	
280.91126	128	
281.47095	80	
281.87173	174	
282.92825	94	
284.39958	88	
285.89679	94	
286.20803	82	
292.43341	182	
292.93909	100	
293.88242	184	
294.86306	130	
294.87201	90	
295.85509	118	
296.81286	190	
296.87367	100	
297.83281	86	
297.97828	144	
299.86743	130	
301.85604	336	1+
302.03550	84	
302.35064	80	
302.83776	82	
303.80562	106	
303.94420	124	
306.25327	108	
306.88163	168	
307.79699	124	
307.88658	124	
309.41590	90	
309.81175	174	
310.87831	266	
311.88948	108	
312.59887	86	
312.80315	134	
312.86558	100	
313.86733	100	
313.96180	148	
314.00080	90	
319.81746	80	
321.79694	86	
322.48254	92	
324.81511	82	
325.89464	80	
327.82691	176	1+
330.07029	92	
330.81534	248	1+
335.39174	92	
336.90163	130	
338.80275	92	
338.88193	90	
339.84099	90	
339.91585	94	
339.93391	92	
342.90113	144	
343.90321	82	
END IONS

###FS:    #m/z: 507.84507 #charge 1+
###MS: 125
###MSMS: 127
BEGIN IONS
TITLE=Cmpd 95, +MS2(507.8451), 28.2-35.2eV, 2.8min #127
RTINSECONDS=164.274
SCANS=125,127
PEPMASS=507.84507	346240
CHARGE=1+
196.01557	434	
197.89047	166	
209.94485	152	
213.09699	146	
224.97685	294	
232.89656	128	
237.05617	144	
249.93443	128	
250.96831	304	
251.07795	368	1+
255.05137	164	
258.78685	172	
259.83053	176	1+
259.87551	714	1+
259.88979	148	
260.88006	526	1+
266.09109	204	
266.16529	180	
272.85091	498	1+
276.36156	170	
276.79714	172	1+
278.02354	140	
278.83048	166	
280.89070	178	1+
283.78512	180	1+
285.39848	158	
286.87503	240	1+
287.85240	876	1+
288.36437	170	
289.05190	218	1+
289.32742	164	
289.87360	190	
289.91014	154	
290.86900	1366	1+
291.90032	152	
292.81364	130	
292.99428	160	
293.80814	236	1+
293.87264	1212	
294.87481	602	
295.87155	380	
296.87652	236	
297.88878	160	
297.93579	90	1+
299.87848	146	
300.85590	284	1+
303.80806	144	
303.86560	212	
304.85453	148	
305.09626	248	1+
305.86233	440	
306.80418	280	
306.88629	152	
306.91240	140	
307.88545	298	
308.14113	1296	1+
308.79753	172	
308.86844	1210	1+
309.81257	148	
309.99106	142	
310.15564	832	1+
310.32251	140	
310.34680	200	1+
311.88295	5298	1+
314.81736	188	1+
314.86396	608	1+
315.37120	174	
316.81227	198	
316.86865	156	
318.88400	278	1+
319.86745	136	
320.00025	292	1+
322.81885	150	
322.88589	142	
323.38531	136	
323.85173	156	
323.99065	128	
324.37999	298	1+
324.88963	172	
325.38280	230	1+
325.89902	300	
326.81105	192	1+
326.87613	1128	1+
328.80353	274	1+
328.82487	148	
329.87407	168	
329.89493	170	
330.88473	314	
331.76096	168	1+
331.80361	140	
331.89283	258	1+
332.84167	190	1+
332.87535	568	1+
333.86703	128	
335.84433	138	
336.89337	300	1+
337.86086	280	1+
338.38768	136	
338.88360	232	
339.40444	178	
339.71456	264	1+
339.82841	142	
339.88701	128	
340.82510	228	1+
340.90648	176	
343.75480	212	1+
343.77427	156	
344.12369	146	
345.78559	128	
346.36649	156	
347.77329	388	
348.77697	206	
348.83668	130	
348.86944	170	
348.91418	148	
349.75565	334	
349.89548	210	
350.77867	138	
350.82354	342	1+
350.88674	284	
350.91233	214	
350.95979	184	
351.76919	366	1+
352.77182	316	1+
352.90722	254	1+
353.85122	392	
354.99969	172	1+
355.83275	266	1+
355.89004	202	1+
357.37597	230	1+
361.14993	224	1+
362.86634	178	
363.37272	144	
364.84384	286	1+
364.97367	120	1+
365.00886	190	1+
365.71471	264	1+
365.78519	284	
366.18505	252	
366.74660	224	1+
366.84026	1096	1+
366.87502	208	1+
367.05335	138	
367.70805	1246	1+
367.76589	626	1+
367.89491	218	1+
368.79158	134	
369.70696	350	1+
369.83707	654	1+
373.71958	452	1+
373.83071	150	
373.89858	136	
374.80988	168	
374.83202	130	
376.73382	250	1+
378.73653	228	1+
380.71613	224	
382.22377	190	1+
382.79517	162	
382.84888	296	
383.84171	166	
384.30035	144	
384.79752	136	
384.85081	1754	1+
384.89557	164	
386.84981	462	1+
387.77421	426	1+
387.80865	166	
389.19941	252	
389.71430	326	
389.77849	128	
389.87239	152	
390.20091	208	
390.74467	166	
390.84031	396	
391.84306	336	
392.74271	338	1+
392.82583	140	
392.86133	158	
393.84224	340	1+
394.79882	322	1+
395.73607	250	1+
395.87046	168	
398.72643	456	1+
399.85066	340	1+
400.72590	226	1+
400.80978	128	
401.35287	150	1+
401.79900	132	
402.86877	862	1+
403.87240	738	1+
405.24572	168	
405.74335	156	
405.87240	490	1+
406.73531	540	1+
406.77128	138	
406.85750	174	
407.86343	3986	1+
408.13014	128	
408.72857	194	
408.96649	152	1+
409.72409	1016	1+
410.08047	230	1+
410.74081	144	
410.83677	328	
411.80927	292	1+
412.72737	172	
412.84417	192	1+
413.73041	130	
413.75044	174	1+
413.87655	322	
415.80846	176	1+
415.87208	348	1+
416.70801	180	1+
418.85955	154	
419.72385	186	1+
421.88748	424	1+
422.87010	412	1+
423.74080	226	
423.82428	276	1+
425.72473	138	
425.75618	766	1+
425.81141	296	1+
425.85970	166	
425.87536	212	
426.86330	994	1+
426.93826	306	1+
427.73270	826	
428.73240	490	
428.80035	178	
428.85571	194	
428.88912	172	
429.69974	132	
429.73123	292	
429.81897	166	
429.85515	586	1+
430.73937	200	
430.79592	186	
430.88606	152	
431.86172	790	1+
432.86194	620	1+
433.78373	128	
438.72699	310	1+
439.89078	366	1+
441.77926	244	1+
443.20680	222	1+
443.69681	144	1+
444.76357	188	
444.87264	1138	1+
445.68097	314	1+
445.74512	486	1+
447.71312	212	
447.74852	502	1+
447.76034	176	
448.75330	324	1+
448.89385	166	
449.88133	468	1+
450.74719	886	1+
457.71100	152	1+
457.90627	244	
458.90002	242	1+
462.88297	324	1+
467.88706	318	1+
468.77722	134	
474.70970	220	1+
475.71425	184	1+
485.89101	434	1+
486.79943	226	1+
488.79181	178	1+
489.79739	190	1+
491.85330	134	
496.67935	200	1+
497.68317	220	1+
498.80029	130	
509.85654	460	1+
END IONS

###FS:    #m/z: 336.94553 #charge 1+
###MS: 125
###MSMS: 128
BEGIN IONS
TITLE=Cmpd 96, +MS2(336.9455), 28.0-35.0eV, 2.8min #128
RTINSECONDS=165.046
SCANS=125,128
PEPMASS=336.94553	186550
CHARGE=1+
180.86577	78	
182.86835	312	
185.86945	138	
196.88274	132	
196.91809	84	
198.98952	86	
201.88921	92	
202.00289	84	
202.91650	94	
203.88130	78	
204.05494	98	
205.42035	90	
205.94861	228	1+
209.03134	84	
209.94352	128	
210.01454	78	
210.88322	444	1+
211.04334	122	1+
211.94363	2870	1+
212.87765	3320	1+
213.91350	90	
213.94016	1420	1+
214.89566	112	
215.93510	312	
217.88271	166	
218.90262	86	
219.84282	96	
221.85562	94	
222.97620	92	
223.95796	132	
224.93698	82	
224.97051	84	
226.89316	148	
226.96801	152	
228.89406	180	
229.88973	138	
229.95427	2282	1+
230.88844	3294	1+
230.91162	92	
231.84741	172	
231.95003	788	1+
232.42740	78	
232.82753	124	
233.82429	78	
233.84037	166	
233.89680	484	
233.94682	306	1+
234.13027	84	
234.83039	236	1+
236.83837	84	
236.86273	84	
237.78689	78	
239.80710	114	
240.83543	292	1+
244.40172	88	
246.90414	86	
246.97818	158	
247.96419	510	1+
248.89918	1164	1+
249.05283	148	
249.43563	94	
249.82662	212	
249.88559	84	
249.96032	354	
250.82852	390	1+
[truncated: 1,617,800 more chars]
