# Supplementary material for: High-Throughput Venomics
Source: J Proteome Res. 2023 Apr 3;22(6):1734–46. doi: 10.1021/acs.jproteome.2c00780 (PMC10243144; doi:10.1021/acs.jproteome.2c00780)
Supplement: Supplementary file 9 — pr2c00780_si_009.zip [file pr2c00780_si_009.zip › Manual files/Calloselasma rhodostoma MGF/210702_Calloselasma_halfplate000079_5.1.201.mgf]

###	D:\Data\Julien\210702_Cr_half_TFA\210702_Calloselasma_halfplate000079.d\ProteinAnalysisResults.mgf
###	D:\Data\Julien\210702_Cr_half_TFA\210702_Calloselasma_halfplate000079.d\analysis.baf
###	210702_Calloselasma_halfplate000079.d
###	Instrument: maXis HD
###	Manufacturer: Bruker
###    PeakWidth 0.30, MiniumIntensity 10, S/N 1Apply threshold 0, Threshold 10
###    Retain Residuals no, Create neutrally no,
###    FullScan Parameters: AdductIon (+)+H (-)-H, LowMass 0, HighMass 8000, MaxCharge charge decon 4, MinPeaks 3
###    Perf. isotope decon yes, Max Charge Istopic decon 6, MW agreement 0.00, Abund. cutoff 2.00, Envelope cutoff 75.00
###    MaxRes   Parameters: AdductIon (+)+H (-)-H, LowMass 0, HighMass 8000 
###    Perf. isotope decon yes, Max Charge Istopic decon 6, Abund. cutoff 2.00
###    MSn      Parameters: AdductIon (+)+H (-)-H, LowMass 0, HighMass 8000 
###    Perf. isotope decon yes, Max Charge Istopic decon 4, Abund. cutoff 0.05
###    Global Charge Limit: no 3, Prefer FullScan Result: yes, Export what: 2 (0=non deconv/1=deconv only/2=mixed), NoMSMSSignals: 150, Intensity threshold: 10, NoMSSignals (deconv): 2, NoMSSignals (non-deconv): 2, NormalizeData: no, SingleCharged: yes
###
COM=210702_Calloselasma_halfplate000079.d
USERNAME=Demo User

###FS:    #m/z: 322.92960 #charge 1+
###MS: 2
###MSMS: 3
BEGIN IONS
TITLE=Cmpd 1, +MS2(322.9296), 28.0-35.0eV, 0.0min #3
RTINSECONDS=1.874
SCANS=2-3
PEPMASS=322.92960	5287496
CHARGE=1+
206.93985	11640	
208.94654	9740	
209.94472	4970	
211.94378	37874	1+
213.93948	34014	1+
215.88731	5106	
215.93739	4962	
216.94345	6336	
217.94074	56662	
218.44206	8798	
222.95168	109910	1+
223.61778	3952	
224.95010	28432	1+
226.12273	3132	
226.94653	464244	1+
227.19821	5032	
227.44648	3484	
228.94228	889458	1+
229.45437	5240	
230.62424	4398	
230.88978	4522	
231.95120	23132	1+
232.88528	3140	
233.94742	4874	
234.96958	6868	
234.99700	4006	
235.12794	5420	
235.95148	4192	
237.12874	5224	
237.45618	6206	
238.14759	5340	
238.45390	51364	
238.95600	8758	
239.14593	15476	1+
239.23441	3206	
239.98071	8004	
240.22998	3708	
240.96219	40338	1+
241.46221	3318	
242.96181	15110	1+
243.22960	6116	
243.63316	4178	
243.88129	9708	1+
244.95697	248034	1+
245.63092	14880	1+
245.87674	3208	
246.13245	4302	
246.95245	233810	1+
247.45890	5616	
248.03244	15184	1+
248.97347	5424	
249.91026	15488	1+
249.97027	126302	1+
250.94605	42150	1+
250.99748	5424	
251.19769	4396	
251.90906	9218	1+
252.46977	3480	
252.63771	6352	
252.94592	25544	
252.97093	1388122	1+
253.13935	4054	
253.21326	4158	
253.90456	60498	1+
254.94150	420804	1+
254.96633	478482	1+
255.22949	5766	
256.26144	5136	
256.91297	12444	1+
256.96377	69732	1+
258.88357	12546	1+
258.90869	3342	
258.96337	20792	1+
259.14314	3572	
260.16122	3814	
260.97756	5322	
261.98225	16482	
262.96724	9664	
263.05490	15260	1+
263.13192	4012	
263.97833	347166	1+
264.96919	61952	1+
265.64597	7480	1+
265.90655	9290	
265.97608	33832	1+
267.64417	6680	
267.97280	167500	1+
268.14713	3300	
268.90739	5716	
268.95886	18546	
269.97220	51928	1+
271.87390	4714	
271.91545	8752	1+
272.88117	15256	1+
272.95172	79634	1+
272.97552	8970	
274.27132	4738	
274.65029	5998	
277.07110	4626	
279.09097	5072	
279.22929	4758	
281.15466	3650	
281.24516	10586	1+
281.65753	3568	
281.98838	5028	
282.17264	3232	
282.27661	10338	
282.97331	3798	
283.17246	12840	1+
283.26106	12674	1+
283.94575	15616	1+
283.98771	6294	
284.29163	5638	
285.94143	272954	1+
285.98307	69540	1+
287.25180	15864	1+
287.65890	8944	1+
287.98023	5388	
288.06206	11722	1+
288.16083	4198	
289.65737	9216	
289.88465	4578	
289.92883	3062	
290.15962	4766	
290.26644	17298	1+
290.89092	10928	1+
291.09841	4308	
291.19654	3552	
291.97283	10024	1+
292.05919	26982	1+
293.20872	5198	
293.39303	3492	
293.97395	28270	1+
293.99698	67840	1+
294.93541	19834	1+
295.12683	4302	
295.18838	3288	
295.22448	8408	1+
295.91811	3610	
295.96841	18594	1+
295.99112	32548	1+
296.29214	3094	
296.66423	6356	
296.91857	3706	
297.07680	13440	1+
297.16598	3084	
297.22181	3810	
297.23978	10218	1+
297.90519	3502	
297.94655	4022	
298.96934	10330	1+
299.23688	3194	
300.28685	4328	
301.95732	3208	
302.17233	5554	
302.30305	12966	1+
302.94477	17788	
303.17070	3688	
303.67170	3536	
303.90362	3488	
303.95173	64670	1+
303.99386	34318	1+
304.28304	4334	
304.90158	9272	
304.92351	14452	1+
305.26623	4952	
305.95098	5758	
306.07321	5352	
306.90398	12710	
307.08145	9156	1+
307.24558	25848	1+
307.89164	3114	
308.14075	17140	1+
308.21470	4898	
308.87039	22942	1+
309.18831	3510	
309.25798	5340	
309.67230	6918	
310.15651	6002	
310.30860	11864	1+
311.16280	3374	
311.21925	5288	
311.27417	8276	1+
311.67126	6136	
311.86883	66040	1+
311.93446	19854	
311.98559	20604	1+
312.17276	4170	
312.32357	5116	
312.80453	7500	1+
312.90073	12182	
312.94656	13620	
313.21685	3896	
313.27141	4020	
313.29012	11446	1+
313.86457	26148	1+
313.92895	463234	1+
314.89284	8354	1+
315.86325	4126	
316.28229	11076	1+
316.31849	4418	
316.86447	3488	
316.88906	4204	
316.93989	14116	
317.87057	3226	
318.29755	22272	1+
318.67835	3134	
318.93434	278616	1+
320.08942	3510	
320.93392	713646	1+
322.15652	3798	
322.19324	4578	
322.27574	3300	
322.31184	3168	
322.87742	22478	1+
322.90425	15730	
322.92944	11977190	1+
323.11351	17854	
323.17361	43334	1+
323.23704	5178	
323.35442	27792	
323.37910	56500	
324.09819	3666	
324.13481	3790	
324.29022	3666	
324.32348	4520	
324.87677	28638	1+
325.02886	3276	
325.25327	34916	1+
325.28956	4292	
325.90136	5612	
326.17230	4200	
326.30318	3370	
326.87160	259488	1+
326.96802	21208	1+
327.00626	7978	1+
327.19853	12648	1+
327.26996	66778	1+
327.38597	3068	
328.31918	4222	
END IONS

###FS:    #m/z: 340.94009 #charge 1+
###MS: 2
###MSMS: 4
BEGIN IONS
TITLE=Cmpd 2, +MS2(340.9401), 28.0-35.0eV, 0.1min #4
RTINSECONDS=2.646
SCANS=2,4
PEPMASS=340.94009	2697978
CHARGE=1+
62.31809	150	
189.86345	158	
195.88769	230	1+
199.97396	240	1+
200.01151	194	1+
205.94849	292	1+
207.92997	138	
210.93912	300	1+
212.88146	328	1+
213.88748	216	1+
213.93873	5730	1+
215.02466	198	1+
215.88450	1764	1+
216.41135	302	
217.01289	158	
217.93708	388	
218.91582	314	
221.89324	136	
222.95543	358	1+
223.95975	236	1+
223.98282	196	1+
224.92774	146	
226.94784	384	1+
228.94562	150	
230.84863	146	
230.88907	630	1+
230.95785	154	
231.95020	5474	1+
233.00314	146	1+
233.89709	508	1+
233.94720	762	1+
234.86621	178	1+
235.04981	316	1+
235.82338	160	1+
235.89334	462	1+
235.94507	144	
236.08984	298	1+
236.96991	242	1+
237.05776	482	1+
238.04446	212	1+
238.06035	354	1+
239.42952	152	
240.23438	364	1+
240.94951	190	1+
240.96496	258	1+
241.14824	210	1+
244.03811	1068	1+
244.95946	180	
245.94840	148	
245.97183	214	
246.06809	162	
246.98134	186	
247.02316	228	
247.09639	146	
247.94118	972	1+
248.02978	292	
248.85282	140	
248.89675	228	
248.99415	442	1+
249.04077	772	1+
249.85794	146	
249.91152	184	
249.96185	964	1+
249.99834	296	1+
250.89540	178	
251.79352	142	1+
251.84188	132	
251.90657	164	
251.93045	228	1+
251.96051	348	1+
252.08497	144	
252.88713	130	
253.03293	144	
254.03816	160	
254.90637	168	1+
254.92696	534	1+
254.94203	248	
254.96676	1962	1+
255.01783	194	1+
255.07243	798	1+
255.17474	166	
255.44891	206	1+
256.79584	248	1+
256.96390	1082	1+
257.90440	434	1+
257.94744	130	
257.98383	150	
258.14434	232	1+
259.04920	192	1+
259.83124	196	1+
260.14931	224	1+
260.85512	150	
261.09272	148	
261.88428	128	
262.80072	134	
263.00490	156	
263.05676	560	
263.26628	198	1+
263.99289	174	
264.11683	128	
265.01805	510	1+
265.04733	132	
265.18709	226	1+
265.24232	226	1+
265.95007	186	1+
266.08833	200	
266.24438	198	1+
266.83838	178	
266.99796	590	1+
267.13745	286	1+
268.03662	134	
268.42598	152	1+
268.80304	262	1+
268.82663	192	1+
268.99476	160	1+
269.01833	338	1+
269.08232	192	
269.12207	248	1+
269.19022	372	1+
270.02005	236	1+
270.54549	140	
270.79308	274	1+
271.84494	194	
271.96194	250	1+
272.86740	186	
272.93346	590	1+
272.97417	358	1+
273.06112	138	
274.79190	226	1+
274.99852	330	1+
275.05782	184	
276.05690	178	
276.81782	200	1+
276.88978	178	
276.97973	208	
277.02161	196	1+
277.05545	142	
277.06807	356	1+
277.12249	150	1+
277.86245	142	
278.24774	144	
278.81203	210	1+
279.91551	180	
279.96341	200	
280.42737	132	
280.93554	332	1+
280.98573	138	
281.05033	528	1+
281.22573	296	1+
281.87665	134	
282.27787	1152	1+
282.32063	126	1+
282.79909	226	1+
282.85559	140	
282.92387	138	
282.97377	192	1+
283.03024	438	1+
283.92163	136	
284.17689	302	1+
284.28985	482	1+
284.91233	158	
285.02407	220	
285.10613	142	
286.02155	134	
286.08262	166	
286.10071	138	
286.27027	132	1+
286.98789	136	
287.27329	152	1+
288.06387	2640	1+
288.10852	166	
289.00651	478	1+
289.50810	302	1+
289.85266	226	1+
289.87958	176	
290.87448	138	
290.92021	186	
291.23833	130	
291.94646	222	1+
292.03807	128	
292.05868	204	
292.16266	164	
292.87326	586	1+
292.91529	348	1+
293.06439	560	1+
293.22562	138	
293.85102	130	
293.87642	412	1+
293.98655	204	1+
294.85545	292	1+
295.07482	138	
295.11281	220	1+
295.41161	146	
295.92251	258	1+
296.06523	198	1+
296.29786	194	
296.32851	432	1+
296.97140	220	
298.08271	488	
298.85513	244	1+
298.95771	164	
298.99432	142	
299.06517	236	
299.10900	240	1+
299.19968	130	
299.42795	168	
299.97739	156	
300.05608	376	1+
300.92852	362	1+
302.01643	168	
302.17232	274	1+
302.94889	138	
303.03860	154	
303.21473	142	
303.85604	242	1+
303.94937	474	1+
304.02700	390	1+
304.08791	328	1+
304.11724	138	
304.44492	172	
305.22449	162	
305.27525	134	
306.16621	298	1+
306.27239	130	
306.43836	130	
306.79434	528	1+
306.88275	210	
307.01938	192	1+
307.08031	280	1+
307.14400	240	1+
307.24768	214	
307.29358	514	1+
307.79921	360	1+
307.89253	178	
308.29543	436	1+
308.32582	150	
309.32565	154	
310.03026	128	
310.87803	690	1+
310.96576	130	
311.02506	248	
311.08429	146	
311.15856	150	1+
311.95673	222	1+
312.02837	168	
312.09939	210	1+
312.13246	128	
312.99010	156	1+
313.00927	128	
313.02714	284	
314.05010	274	1+
317.05328	144	
318.95911	132	
319.07812	232	
319.09327	130	
319.31064	136	
319.88134	202	
320.03326	204	1+
320.06329	144	
321.22549	270	
322.13231	622	1+
322.27905	152	
323.23785	1522	1+
323.30159	332	1+
323.89006	578	1+
324.07952	388	1+
324.89558	426	1+
325.08344	318	1+
325.12236	150	1+
325.24918	284	1+
326.34275	330	
327.05791	136	
327.15903	288	1+
327.31225	190	1+
327.92636	144	1+
328.88674	158	
332.03890	208	1+
332.09050	902	1+
332.89470	132	
333.06735	156	1+
334.96331	204	
334.98744	140	
335.33097	240	1+
336.80977	140	
337.09463	252	
337.21753	708	1+
338.10339	132	
339.09337	190	1+
339.99014	146	
340.05183	128	
340.26205	142	
340.39338	544	1+
341.04872	164	
341.24671	286	
341.26892	194	
342.08024	296	1+
342.10486	142	
342.13430	146	
342.16739	132	
342.28065	524	1+
342.31287	306	
342.90033	172	
343.95162	232	1+
346.13151	178	
END IONS

###FS:    #m/z: 363.95620 #charge 1+
###MS: 2
###MSMS: 5
BEGIN IONS
TITLE=Cmpd 3, +MS2(363.9562), 28.0-35.0eV, 0.1min #5
RTINSECONDS=3.418
SCANS=2,5
PEPMASS=363.95620	1596136
CHARGE=1+
189.86252	378	
191.85667	552	1+
191.92612	134	
191.95609	364	
200.01063	304	1+
200.88545	146	
202.85106	164	
204.00859	212	1+
204.90367	154	
205.94659	154	
207.40602	292	
207.87267	444	1+
209.94299	2604	1+
210.88424	316	
211.88314	194	
212.87867	2756	1+
214.89365	332	1+
216.41048	438	1+
222.88134	378	1+
222.95138	2934	1+
223.05690	250	1+
223.88397	306	1+
224.26359	100	1+
224.94849	2658	1+
225.17000	142	
225.79142	142	
226.89925	220	
226.94702	16424	1+
227.41711	142	1+
227.91872	186	
227.92846	206	
228.18733	234	1+
228.89270	630	1+
228.94207	16802	1+
229.11539	140	1+
229.28410	94	1+
230.88862	4460	1+
232.03850	400	1+
232.88546	716	1+
233.96294	146	
234.06316	310	1+
234.13475	246	1+
234.88286	504	
235.93552	154	
235.96325	134	
237.21400	180	1+
238.06208	192	
239.03517	150	
239.05673	180	
240.91895	264	1+
240.96252	1986	1+
241.89525	182	
242.87128	418	1+
242.95777	1558	1+
243.05360	202	
243.87446	352	1+
243.89837	310	1+
244.03720	904	1+
244.95693	6700	1+
245.04947	180	
245.40127	136	
245.94202	328	
246.05133	188	
246.07186	310	1+
246.78619	138	
246.90212	332	1+
246.95251	8144	1+
247.03840	230	
247.07390	246	1+
247.97980	288	1+
248.85243	218	1+
248.89934	1470	1+
249.03964	288	
250.10321	238	1+
250.89795	244	1+
250.94450	302	1+
250.97060	296	1+
250.99673	202	
251.07457	256	1+
252.43538	260	1+
252.89221	178	
253.02798	284	1+
253.05061	158	
253.83583	280	1+
253.90345	296	
253.98134	212	
255.10241	150	
255.36878	94	1+
257.79531	178	1+
257.88010	492	1+
258.02472	350	1+
258.88333	418	1+
258.94228	166	
258.97358	430	
259.79655	456	1+
259.97457	282	
260.19685	156	
260.84447	154	
260.96713	822	1+
261.88436	150	
262.09863	142	
262.11725	186	1+
262.87008	168	1+
263.05665	484	1+
263.82541	170	
263.84402	192	
263.97764	194	
263.99608	282	1+
264.23280	156	1+
264.96256	352	
264.98165	160	
265.09156	414	1+
265.85774	148	
265.92392	164	
265.97750	312	
266.86329	142	
266.97512	236	
267.02892	160	
267.78394	150	
267.97366	844	1+
268.13809	162	
268.79684	192	1+
268.86867	138	
268.91563	214	1+
268.95753	352	
269.02672	226	1+
269.96906	1468	1+
270.07065	198	
270.11008	190	
271.91997	194	
272.93406	482	1+
273.22512	226	1+
273.79397	244	1+
273.96918	330	1+
274.10396	208	1+
275.05474	302	
275.90758	150	
276.05713	134	
276.07230	456	1+
276.53679	162	
276.82390	132	
276.84967	170	
276.88442	292	1+
277.12198	136	
277.84902	334	1+
278.79243	192	1+
278.81084	322	1+
278.90275	266	1+
279.03472	134	
279.10346	140	
279.13303	334	1+
279.93565	178	
280.09660	158	
280.25675	202	1+
280.83669	144	
280.93791	160	
280.98883	210	
281.01551	174	
281.25594	312	1+
281.94698	222	1+
282.23371	178	1+
282.25759	242	1+
282.80626	180	
283.07065	142	
283.09079	220	1+
283.11551	258	1+
283.13663	352	1+
283.78932	150	1+
283.98564	414	1+
284.84502	494	1+
285.02147	132	
285.84806	436	1+
285.91384	150	
285.94331	382	1+
286.07064	144	
286.87136	208	
286.91819	138	
287.07033	220	
288.06344	2106	1+
288.87523	382	1+
288.92414	166	1+
289.85338	364	1+
289.88255	236	1+
290.78476	182	
292.05861	448	1+
292.14443	144	
292.79723	146	
292.93782	232	1+
293.11866	184	
293.85545	496	1+
293.91751	194	1+
294.09477	152	
294.18669	174	
294.29290	172	1+
294.85901	426	1+
295.13008	274	1+
295.42716	156	
296.07013	230	1+
296.82881	188	
296.95367	296	1+
297.10909	274	1+
297.85069	174	1+
298.00741	292	1+
298.08216	230	
298.20012	148	
298.58146	238	
299.89497	410	1+
300.39416	178	1+
300.58878	102	1+
301.03289	468	1+
301.81819	142	
301.86122	348	1+
301.97000	136	
302.08179	274	1+
302.12789	134	
302.18437	152	
302.22391	334	1+
303.02979	322	1+
303.80263	356	1+
303.85620	956	1+
303.87568	234	1+
303.93901	150	
303.95494	162	
304.06705	252	1+
304.81610	410	1+
305.15956	294	1+
305.81943	284	1+
306.27331	244	1+
306.88154	182	
307.02438	170	
307.08325	428	1+
307.13133	140	
307.78369	136	
307.87339	798	1+
308.25187	162	
308.29523	136	
309.06862	188	1+
309.94619	264	1+
310.11083	228	1+
310.30191	230	
311.86508	264	
311.88319	274	
312.09122	262	1+
312.80168	230	1+
312.87402	206	
312.97687	156	
313.03139	266	1+
313.80275	178	1+
313.89361	166	
315.87829	500	1+
315.94971	146	
317.06203	204	1+
317.26580	146	
318.59463	326	1+
318.93511	498	1+
319.04717	224	1+
319.07971	414	
319.85973	266	1+
319.92241	268	1+
320.08815	266	
320.11037	268	1+
320.28524	226	1+
321.09793	144	
321.81755	476	1+
322.04323	168	1+
322.16064	142	
322.92683	294	
323.11925	280	1+
323.15808	372	1+
323.72668	100	1+
323.87488	358	1+
324.03293	256	
324.24208	146	
324.32525	594	1+
324.88735	346	1+
325.06813	154	
325.95739	202	1+
326.87558	1080	1+
327.12088	166	1+
328.18480	188	
328.30636	164	
329.06192	186	1+
329.30685	278	
330.18412	176	
330.97871	222	1+
331.15252	298	1+
332.09005	1240	1+
332.11688	162	1+
335.88851	152	
336.19773	258	1+
336.31251	146	
336.94284	988	1+
337.09135	226	
337.14818	228	1+
337.87552	164	1+
339.82858	266	1+
339.86760	260	1+
340.93778	466	
340.99468	138	
342.28047	366	1+
342.83184	136	
345.05325	334	1+
345.16078	182	1+
347.21378	232	1+
347.31037	322	1+
347.91186	184	1+
349.00815	138	
349.10632	140	
349.32036	238	
349.76503	208	1+
350.33502	438	1+
350.88315	208	1+
350.98094	132	1+
351.19438	320	1+
351.33571	316	1+
353.86271	204	1+
353.97191	152	
354.75740	134	
354.90490	138	
355.86483	214	1+
356.05820	340	1+
356.98723	256	1+
358.24297	180	1+
359.18283	210	
360.18777	484	1+
361.06158	232	1+
361.09680	234	1+
362.33951	318	1+
363.02274	182	1+
363.11215	256	1+
363.13671	134	
363.22085	158	
363.26385	138	
364.08266	210	1+
364.30174	200	
364.90659	232	1+
365.28710	168	
365.96512	140	
366.77934	250	1+
367.32858	586	1+
368.07830	154	1+
368.42333	1110	1+
368.73912	156	
368.84761	200	
369.19271	234	1+
369.35131	144	
END IONS

###FS:    #m/z: 322.92948 #charge 1+
###MS: 6
###MSMS: 7
BEGIN IONS
TITLE=Cmpd 4, +MS2(322.9295), 28.0-35.0eV, 0.1min #7
RTINSECONDS=7.109
SCANS=6-7
PEPMASS=322.92948	4987124
CHARGE=1+
188.00278	254	1+
191.95463	686	1+
192.88791	280	1+
199.04309	110	
202.85199	186	
203.14098	170	
204.00595	180	
204.41390	126	
205.94871	198	
207.04772	198	1+
209.94296	116	
210.89792	266	1+
212.88355	266	1+
215.88731	1022	1+
216.10223	118	
217.12464	122	
219.02788	138	
220.86584	482	1+
220.95820	146	
221.89292	154	
221.94294	338	
222.95428	842	1+
223.95962	544	1+
224.97434	276	
224.99017	190	
225.10357	124	
225.88186	146	
227.04641	104	
227.09789	132	
227.95427	190	
228.03525	136	
230.85333	152	
230.86083	210	
230.88749	196	1+
232.00253	236	1+
233.04619	616	1+
233.06876	182	
233.89847	544	
233.91924	264	1+
234.89123	134	
234.97524	188	
235.02058	158	
235.89032	178	
236.93142	130	
237.13346	164	1+
238.01158	180	
238.07237	128	
238.21293	136	
238.87996	242	
239.00147	238	1+
239.03744	196	1+
239.08257	548	1+
239.96001	480	1+
240.78589	140	
240.88231	186	
240.94215	358	
240.96236	416	1+
241.06486	176	
241.93862	750	1+
242.93779	774	1+
243.02712	104	
243.05668	130	
243.10760	122	
243.88175	1356	1+
244.03796	698	1+
245.01284	180	1+
246.94164	376	1+
246.97563	722	1+
247.03656	118	
248.03443	1282	1+
248.98546	134	
249.04099	742	1+
249.16406	128	
249.83357	110	
249.92846	144	
249.98470	238	1+
250.03393	258	1+
250.05910	316	1+
250.89674	224	
250.91929	220	1+
250.94718	118	
251.06799	262	1+
251.90817	134	
252.13908	180	
252.84934	102	
253.03180	250	1+
253.16167	108	
253.83548	276	1+
254.09324	112	
254.11137	222	1+
256.88421	110	
256.91100	258	1+
257.00645	174	
258.15180	120	
258.83830	188	1+
260.90640	142	
260.96689	116	
261.05458	120	
261.07922	228	1+
261.18069	212	
261.89096	522	1+
261.97080	716	1+
262.03597	112	
262.17393	278	1+
262.97333	596	1+
263.00119	122	
263.05679	466	
264.07105	206	
264.22172	134	
264.79758	168	
265.02234	252	1+
265.04919	134	
265.06224	200	
265.26815	180	
266.04792	192	1+
266.46257	104	
266.99881	370	
267.06247	126	
267.14061	188	1+
267.79732	140	
267.93836	120	
268.00035	766	1+
268.18296	118	1+
268.91331	132	
269.00262	546	1+
269.06237	192	
269.11085	280	1+
269.45340	106	
269.80134	262	1+
270.27445	110	
270.84319	336	1+
270.98962	308	1+
271.03587	378	1+
271.79589	142	
271.84631	242	1+
272.78542	106	
272.93159	182	
273.17087	128	
274.84908	128	
275.05522	132	
275.15142	104	
276.80515	272	1+
276.85096	416	1+
277.01949	160	
277.04909	258	1+
277.07255	342	
277.09662	104	
277.26525	108	
277.93121	238	1+
278.07252	208	
279.09076	1048	1+
279.22995	290	1+
280.14219	824	1+
280.80892	156	
281.05347	152	
281.80896	174	
281.99241	170	
282.85647	180	1+
282.92146	284	1+
283.10955	190	
283.25828	168	
283.78783	170	
284.29268	1320	1+
284.86666	138	
285.00140	106	
285.06840	182	1+
286.01204	120	
286.92114	420	
287.13976	166	
287.99495	108	
288.06364	874	1+
288.87505	596	1+
289.03384	134	
289.13909	190	
289.80789	272	1+
289.87891	494	1+
290.93561	112	
292.06033	792	1+
292.44104	102	
292.81152	176	
292.87182	160	
292.97972	208	1+
292.99950	146	
293.43144	172	
293.87139	124	
294.87103	182	
295.03250	162	1+
295.86198	270	1+
296.86554	214	1+
297.05998	124	
297.80377	226	1+
299.06153	162	
299.78640	142	
299.87439	344	1+
300.95574	110	
302.09941	178	
302.17854	106	
303.11753	238	1+
304.26133	144	
305.18940	136	
305.28193	244	1+
305.87231	130	
305.92183	118	
307.07957	378	1+
307.16831	108	
307.88620	114	
308.06924	174	1+
308.29213	422	1+
308.80441	134	
309.04529	138	
310.28719	102	
310.30962	680	1+
310.82947	124	
310.87932	326	
311.02747	278	
311.24522	202	1+
311.88478	280	
312.02419	520	1+
313.82077	226	1+
313.87799	134	
314.86850	130	
317.26172	104	
318.96600	134	
319.08458	298	
319.82647	166	
320.07776	136	1+
320.15066	106	
320.29644	150	
321.11901	128	
322.02312	182	
322.15296	260	1+
323.02333	106	
323.07458	140	
323.23768	4408	1+
324.20400	576	1+
324.28999	116	
324.89275	626	1+
325.95848	106	
326.12871	108	
327.21065	178	
327.24655	188	
327.84889	166	
END IONS

###FS:    #m/z: 363.95619 #charge 1+
###MS: 6
###MSMS: 8
BEGIN IONS
TITLE=Cmpd 5, +MS2(363.9562), 28.0-35.0eV, 0.2min #8
RTINSECONDS=7.8815
SCANS=6,8
PEPMASS=363.95619	1488598
CHARGE=1+
184.95239	172	
189.86250	368	1+
191.85825	382	1+
191.95329	174	
192.88708	156	
195.87916	410	1+
196.88218	412	1+
205.95313	262	1+
206.02050	126	
207.01105	170	1+
207.87600	238	
207.94566	538	1+
208.87305	126	
209.87927	660	1+
209.94389	2278	1+
210.88121	568	1+
212.87846	3342	1+
213.09020	170	1+
216.41143	382	
218.91392	496	
221.89256	156	
222.95185	2608	1+
224.94755	3120	1+
224.97464	136	
226.21559	98	1+
226.26280	190	1+
226.91576	396	1+
226.94691	13746	1+
228.89483	860	1+
228.94215	15474	1+
229.09878	160	1+
230.27956	118	1+
230.88961	4218	1+
232.88564	730	1+
233.29681	128	
234.88458	120	
234.97418	312	1+
237.05481	204	
237.10369	136	
238.06658	194	1+
239.42567	322	
239.86226	120	
240.12030	230	1+
240.83539	124	
240.96233	1428	1+
241.93307	124	
242.95881	1620	1+
243.01275	240	1+
243.93365	124	
244.03871	316	1+
244.95712	7288	1+
245.59520	122	
245.89571	230	1+
245.98268	116	
246.95286	8000	1+
247.09537	148	1+
247.24436	114	1+
248.03552	508	1+
248.90045	1608	1+
248.98571	256	1+
249.04056	358	1+
250.89577	200	
250.97110	382	1+
251.03833	144	
252.03995	192	1+
252.06040	152	
252.07604	160	
252.92331	144	
252.96683	116	
253.01980	192	1+
253.83127	124	
253.90326	426	1+
257.01010	138	
257.90704	158	
257.97752	150	
258.09681	212	1+
258.92215	120	
258.94139	206	
258.97001	132	
259.90496	160	
260.96875	1060	1+
262.99726	170	1+
263.05868	210	
263.82755	266	1+
264.16256	206	1+
264.95863	148	
265.05263	124	
265.08453	232	
265.97345	366	1+
266.89194	156	
266.90505	130	
266.99949	122	
267.01086	132	
267.92550	366	1+
267.97181	1248	1+
268.00356	178	
268.05961	200	
268.95956	162	
269.00841	284	
269.96892	1544	1+
270.19049	212	
271.79223	270	1+
271.84634	282	1+
271.91759	416	1+
271.95658	118	
272.05737	282	1+
273.02086	168	
273.10701	140	
274.92117	224	1+
275.09018	170	
277.86145	168	
277.92296	134	
278.07840	126	
278.21344	120	1+
278.84805	130	
278.92030	138	
279.08511	210	1+
279.89609	212	1+
280.02707	296	1+
280.11309	178	1+
280.79942	134	
281.00619	192	1+
281.04270	170	
281.80149	312	1+
281.84921	156	
282.04127	282	1+
282.56195	134	
282.92602	210	1+
282.98691	282	1+
283.06445	118	
283.07663	142	
283.79025	252	1+
283.85191	154	
283.98579	276	1+
285.84453	752	1+
285.93920	396	1+
286.06171	142	
287.14099	170	1+
287.91518	272	1+
288.06423	1440	1+
288.81385	134	
288.87128	148	
289.00134	220	1+
290.78409	200	
290.86630	150	
291.06528	116	
292.05931	466	1+
292.43915	142	
292.85454	270	1+
293.27181	326	1+
294.86177	320	1+
294.87794	146	
294.89147	196	1+
295.80799	294	1+
296.02799	332	1+
296.05374	120	
296.10444	120	
298.08557	132	
298.79966	188	
299.02884	152	
299.86730	122	
300.85723	156	
301.09526	114	
301.85762	228	
301.89815	264	1+
302.16871	188	1+
302.21996	200	
302.80115	494	1+
302.85673	168	
302.88092	202	1+
302.94371	138	
303.80531	414	1+
303.85401	1052	1+
303.94459	198	
304.22120	166	1+
304.44742	408	1+
304.95016	136	
305.08852	140	
305.82030	384	1+
305.93603	312	1+
306.08581	116	
306.27541	178	
306.42999	236	1+
307.28573	268	
307.96560	162	1+
308.29103	434	
309.07671	178	
309.30840	514	1+
310.07307	116	
310.15706	132	
310.44741	142	1+
310.87928	598	1+
311.02136	176	
311.34663	134	
311.86254	380	1+
312.02786	142	
313.14082	242	1+
313.98348	158	1+
314.84475	316	1+
315.16415	122	
315.80596	248	1+
315.96376	216	1+
316.42604	214	1+
317.86849	118	
318.10594	350	1+
318.93339	182	1+
319.87485	158	
320.06050	126	
320.08634	142	
320.78731	122	
321.82137	210	
321.87618	346	1+
321.99022	240	1+
322.88251	218	1+
322.92991	202	
323.01854	170	
323.11179	220	1+
323.29893	142	
324.19319	150	
324.32356	136	
324.88984	190	
324.92791	128	
325.06966	152	
325.15573	312	1+
325.25480	232	1+
326.86891	156	
327.30995	268	1+
327.90203	124	
328.06910	136	
328.16849	160	1+
328.18470	168	
328.81189	348	1+
328.88555	192	
328.91315	148	1+
329.55899	118	
329.87146	136	
330.09433	298	1+
330.22707	144	
330.88449	198	1+
331.20441	162	
332.08876	1264	1+
332.95003	214	1+
334.04007	198	1+
334.30960	144	
334.88030	220	
334.98766	144	
335.01769	122	
336.80637	134	
336.89187	144	
336.94228	800	1+
337.09438	154	
337.81054	216	
337.83445	140	
339.14474	198	1+
339.82661	214	
340.78096	258	1+
340.90474	136	
340.94074	504	1+
342.33755	184	1+
342.90287	332	1+
343.27397	416	1+
344.06192	278	1+
344.96201	160	
347.06108	204	1+
347.19316	216	1+
347.91051	190	1+
348.31944	548	1+
349.32070	322	1+
350.09433	256	1+
351.88740	376	1+
351.93134	116	
352.19042	158	
352.86636	148	
352.96496	126	
354.16821	148	
354.86706	208	1+
356.05658	550	1+
356.86916	228	1+
357.87217	150	1+
358.26607	140	1+
359.03256	180	1+
359.18492	288	
360.10545	138	
360.19064	138	
360.84993	116	
362.26640	118	
363.10510	184	
363.21373	148	
363.37364	144	
365.28001	292	1+
365.38969	156	
365.92055	120	
367.22374	120	
367.32978	308	1+
367.77465	272	1+
368.42711	582	1+
369.34279	148	
END IONS

###FS:    #m/z: 507.84542 #charge 1+
###MS: 6
###MSMS: 9
BEGIN IONS
TITLE=Cmpd 6, +MS2(507.8454), 28.2-35.2eV, 0.2min #9
RTINSECONDS=8.654
SCANS=6,9
PEPMASS=507.84542	435322
CHARGE=1+
191.95301	254	1+
199.88476	276	
209.94583	204	
209.96674	212	
213.89123	228	1+
214.02136	164	1+
215.87819	286	1+
216.88002	230	1+
222.97168	238	1+
224.02696	270	1+
225.02289	314	1+
227.95385	246	
229.90462	204	1+
230.84567	586	1+
232.89130	174	1+
234.00135	212	1+
235.07274	238	1+
236.89559	228	
238.07136	286	1+
238.13717	186	1+
239.19253	280	1+
240.08093	192	
242.09837	238	1+
243.03101	304	1+
245.11347	206	1+
246.09014	750	1+
246.92995	204	1+
248.03287	286	1+
248.85838	508	1+
249.08529	352	1+
249.86794	320	1+
249.88719	224	1+
249.96567	514	1+
250.06535	224	1+
250.90440	212	1+
250.96910	428	1+
251.89747	252	1+
252.95608	198	
252.97382	212	
253.05129	208	
253.08386	228	1+
254.95684	188	
256.98993	296	1+
257.80185	166	1+
259.42693	226	1+
260.00426	186	
260.10682	588	1+
261.05748	452	1+
262.93984	354	1+
264.03626	278	1+
264.38017	248	1+
265.12490	206	1+
266.08807	296	1+
266.16517	314	
266.86663	460	1+
267.10885	292	1+
267.20791	104	1+
267.78424	228	
268.01783	350	1+
268.11322	202	1+
268.14527	396	1+
268.92135	284	1+
268.98053	190	
269.99105	236	1+
270.08874	252	1+
270.85755	324	
271.05519	142	1+
271.87446	704	1+
271.93833	202	
272.85329	1148	1+
272.96962	244	
274.11566	196	
274.84997	240	
275.03994	258	1+
275.85009	196	
275.87010	186	
275.95824	296	1+
276.01878	306	1+
276.11049	496	1+
276.38841	194	1+
276.79396	212	
277.11138	306	1+
277.86148	190	
277.91019	274	
278.83477	170	1+
278.86173	240	
279.88859	368	1+
280.04481	384	1+
281.04562	258	1+
281.85563	248	1+
281.96311	354	1+
282.12627	398	1+
282.96455	310	1+
283.88954	324	1+
284.00063	470	1+
284.24994	234	1+
284.94575	216	
285.00515	324	1+
285.03480	340	1+
285.13072	236	1+
285.78918	264	1+
285.93890	1038	1+
288.06183	520	1+
288.08734	268	1+
288.10817	304	1+
288.79216	216	1+
288.86904	926	
288.89763	272	
289.01495	350	1+
289.13006	348	1+
289.88202	2512	
290.37945	446	1+
290.86842	3348	1+
291.06471	216	
291.96550	376	1+
292.05776	490	1+
292.07984	294	1+
292.86294	402	
293.08291	174	1+
293.78232	294	1+
293.87300	8394	1+
294.01576	304	1+
294.12618	194	
294.81640	410	1+
294.93049	304	1+
294.96726	310	1+
295.14350	334	1+
295.34312	96	1+
295.95524	360	1+
296.08470	280	1+
296.81869	322	1+
296.85672	264	
296.88204	2132	1+
296.96639	264	1+
297.15386	332	1+
297.57260	102	1+
298.06396	238	1+
298.15698	202	1+
298.85295	898	1+
298.87775	2214	1+
298.99914	222	1+
299.11839	360	1+
299.79111	236	1+
299.97513	210	1+
300.01868	384	1+
300.85712	842	1+
301.02049	298	1+
301.91187	234	1+
302.06695	252	1+
302.88187	640	1+
302.90051	302	1+
303.85662	240	
303.88459	506	1+
303.95338	494	1+
304.10884	460	1+
304.39412	176	1+
305.86095	346	1+
306.00245	382	1+
307.88971	1708	
308.14118	1018	
308.15916	230	
308.29297	182	
308.80171	500	1+
308.87373	1858	1+
309.04201	256	1+
309.15131	1548	1+
309.88694	1256	1+
310.00249	202	
310.11586	292	1+
310.15712	1054	1+
311.03631	238	1+
311.11616	354	1+
311.88299	15882	1+
311.92442	240	
311.96664	496	1+
312.06503	310	
312.08966	316	1+
312.16784	306	1+
312.81650	678	1+
313.02355	186	
313.39643	272	1+
313.96721	686	1+
314.00377	496	1+
314.86511	1098	
314.89036	2168	1+
314.96463	450	1+
316.10842	246	1+
316.86321	1126	1+
316.88830	1530	1+
316.98401	218	1+
317.38356	198	1+
318.49504	192	1+
318.85802	930	1+
318.88290	608	1+
318.91402	204	
319.07825	196	1+
319.16662	198	1+
320.07035	364	1+
321.32038	264	1+
321.39082	264	1+
321.80044	198	
321.86676	270	
321.88177	328	1+
322.18239	208	1+
322.99708	308	1+
323.02200	250	1+
323.12248	278	1+
323.27817	200	1+
323.86182	230	
323.97190	198	
324.17843	260	1+
324.80580	334	1+
324.86752	334	
325.04146	374	1+
325.13802	530	1+
325.89257	1988	1+
325.98148	266	1+
326.02470	198	
326.15297	334	1+
327.02520	234	
327.07354	208	1+
327.84273	278	1+
327.87980	940	
328.04571	338	1+
328.07552	172	1+
328.11269	336	1+
328.37408	428	1+
328.83735	282	1+
328.87179	434	
329.00799	380	1+
329.04598	248	1+
329.89635	1140	
330.17796	216	
330.88243	650	
330.95506	228	
331.24963	138	1+
331.89553	3136	1+
331.97498	254	1+
332.03291	152	1+
332.06855	210	1+
332.09085	372	1+
332.11012	352	1+
332.87735	686	
332.90294	1862	1+
333.09446	312	1+
333.17444	206	1+
333.83753	206	
333.87826	1138	1+
333.95289	260	
334.03558	214	1+
334.07101	298	1+
334.82037	184	
334.90003	1714	1+
335.00639	214	1+
335.09767	272	1+
335.83453	226	
336.12006	236	1+
336.22346	140	1+
336.37372	292	1+
336.40893	198	
336.89749	608	
337.88064	786	1+
337.93599	172	1+
338.99711	498	1+
339.05209	310	1+
339.17557	384	1+
339.88031	318	
341.04664	280	
342.05869	388	1+
342.12726	330	1+
342.86086	186	
343.14399	282	1+
343.87412	898	1+
344.99720	294	1+
345.89864	224	
346.12500	380	1+
346.88275	376	
347.00563	288	1+
347.35248	324	1+
347.78507	314	1+
347.89814	442	1+
347.93564	338	1+
348.12497	394	1+
348.82931	208	
349.18436	240	1+
350.00542	192	
350.88808	596	1+
350.91265	284	1+
350.95973	702	1+
351.15930	434	1+
351.83947	262	1+
352.16357	382	1+
352.77585	212	
352.90841	1376	1+
352.98932	288	1+
353.18821	194	
353.85312	364	
353.88172	266	
354.14630	296	1+
354.78960	498	1+
354.90540	218	
355.17920	406	1+
355.20776	240	
355.85737	374	1+
355.88803	280	
355.91988	270	
356.05707	320	1+
356.83594	272	1+
356.90761	234	
356.97290	176	1+
357.15386	398	1+
357.41073	236	1+
357.88884	500	1+
357.99865	304	1+
358.05719	230	1+
359.12822	330	1+
359.18621	240	1+
359.79292	232	1+
360.96108	468	1+
361.86214	230	
362.23059	144	1+
362.68431	86	1+
362.71752	286	1+
362.87106	216	
363.11377	262	1+
363.84278	480	1+
364.84613	322	1+
365.03241	284	1+
365.74606	184	1+
365.78067	296	1+
365.91966	234	1+
366.31545	180	1+
366.38011	274	1+
366.83925	2342	1+
366.87889	442	1+
366.90326	402	1+
366.95321	180	1+
367.13437	234	
367.70963	254	
367.99776	204	1+
369.37728	326	1+
369.83389	246	
370.02364	420	1+
370.18829	282	1+
370.72453	244	1+
370.78397	608	1+
370.87649	258	
370.90664	328	1+
371.90885	232	1+
372.11380	262	1+
372.17255	322	1+
372.96628	212	1+
373.08266	272	1+
373.24785	142	1+
373.72033	240	
373.83239	408	1+
373.99066	262	1+
374.20110	378	1+
374.79646	184	
374.81665	254	
374.99456	210	1+
375.80593	186	
375.89240	446	1+
375.92387	386	1+
376.13785	280	1+
377.35798	218	1+
379.11841	410	1+
379.13587	396	
379.32846	126	1+
379.85237	696	1+
380.06745	246	1+
380.38529	216	
380.73695	294	1+
380.85357	482	1+
380.89723	210	
381.03982	184	1+
381.10186	222	
381.79932	406	1+
382.39006	226	1+
382.85682	484	1+
383.11885	354	
384.13335	204	
384.77092	136	1+
384.84911	6960	1+
385.06185	270	
385.11877	390	1+
385.22118	480	1+
385.97152	294	1+
386.08263	212	1+
386.75845	306	1+
386.88457	192	1+
387.23757	260	1+
387.35897	430	1+
387.99726	204	
388.16313	312	1+
388.23612	290	1+
388.79591	504	1+
388.84505	234	
389.20070	502	
389.86543	554	
390.05561	378	1+
390.18126	534	1+
390.20473	534	1+
390.84135	652	
391.23670	244	
391.60486	130	1+
391.84157	450	
392.26452	222	1+
392.36314	184	
392.79789	720	1+
392.83237	414	
392.86173	3168	1+
393.09155	626	1+
393.36110	212	1+
393.80143	614	1+
393.93992	284	1+
393.98910	206	1+
394.83526	848	1+
395.06740	274	1+
395.39868	264	1+
395.87356	376	1+
396.17353	324	1+
396.20885	178	1+
396.24110	362	1+
396.40121	180	1+
396.73929	196	
396.78867	382	1+
396.80600	222	
397.14497	142	1+
397.86419	724	1+
399.12514	212	
399.22070	232	1+
399.38690	140	1+
399.81159	274	1+
400.12151	554	1+
400.68744	198	1+
400.86815	266	
401.81510	188	
401.90304	376	1+
402.23570	204	
402.86473	5176	1+
403.08412	268	1+
403.11927	358	1+
403.23119	722	1+
403.86879	4066	1+
404.05542	262	1+
405.66821	350	1+
406.12500	300	1+
406.80469	228	
407.71992	294	1+
407.81499	190	
407.86583	13366	1+
408.15279	198	1+
408.92650	406	1+
409.12721	184	1+
409.35250	150	1+
409.72654	392	1+
409.81754	276	
409.97278	190	1+
410.07812	224	1+
410.51660	174	1+
410.73811	312	1+
410.87390	2680	1+
410.94296	242	
411.13094	226	1+
411.16662	182	
411.20076	398	1+
411.81058	910	1+
411.84085	1176	1+
411.90636	350	1+
412.28278	98	1+
412.72886	334	1+
412.84508	992	1+
413.07333	716	
413.17924	264	
413.23984	322	1+
413.87357	694	1+
414.81094	228	1+
414.83914	400	1+
415.12716	356	1+
415.14686	184	
415.19169	934	1+
416.27201	172	1+
416.87636	502	1+
416.94890	182	1+
417.73205	232	1+
417.84546	422	1+
418.85022	280	1+
418.98987	222	1+
421.03283	238	1+
421.75549	188	1+
421.88368	1500	1+
422.21845	390	1+
422.94057	332	1+
423.23289	344	1+
423.80045	328	
423.88026	300	
423.94211	246	1+
424.07504	278	1+
424.14044	660	1+
424.87067	280	
425.04202	324	1+
425.82318	480	1+
425.88038	1690	
425.93173	478	1+
426.13326	316	1+
426.82498	280	1+
426.86346	1850	
426.93546	408	1+
426.95758	224	1+
427.13397	222	1+
427.73295	190	
427.86499	954	
428.84920	466	
428.88490	4042	1+
429.13732	316	1+
429.83406	248	
429.94846	184	
430.09274	184	1+
430.14104	270	1+
430.23618	184	
430.73941	782	1+
430.85655	728	
430.87860	1688	1+
431.09662	130	1+
431.22492	246	1+
431.68801	120	1+
432.02336	294	1+
432.24901	364	1+
432.87571	436	1+
433.02478	202	1+
433.85812	202	
434.71171	314	1+
434.85410	518	1+
434.88618	196	
435.81184	212	1+
435.85872	342	1+
436.00311	252	1+
436.08482	186	1+
437.14843	446	1+
439.14785	250	
439.19470	286	1+
439.89272	1252	1+
440.14665	208	
441.09802	344	1+
442.15296	706	
442.73206	224	1+
443.06150	268	1+
443.15180	1170	1+
443.30764	172	1+
443.88914	230	
444.15313	724	1+
444.21747	352	1+
444.38878	192	
444.87202	3172	1+
444.95060	166	1+
445.03831	256	1+
445.24749	248	1+
445.82263	214	1+
446.14409	394	1+
446.40080	372	1+
446.75256	166	1+
446.89709	956	1+
447.23764	184	
447.72379	132	1+
448.89546	1120	1+
449.01978	128	1+
449.07723	310	1+
449.88184	422	
450.15740	202	1+
450.40466	268	
450.77474	332	1+
450.87627	196	
451.75768	292	1+
451.90134	400	1+
452.07111	236	1+
453.07130	182	1+
453.14783	284	1+
453.39938	252	1+
453.87130	184	
454.70486	186	1+
456.32004	244	1+
457.15184	426	1+
457.90183	1116	1+
459.90013	260	1+
460.15951	1348	1+
460.25114	294	1+
460.46561	134	1+
462.10479	176	1+
462.87792	712	1+
464.05669	236	1+
464.89404	284	1+
464.94167	104	1+
465.19312	184	1+
466.40347	346	1+
467.32912	242	1+
467.40691	292	1+
467.88764	1016	1+
468.06227	230	1+
468.78059	488	1+
468.87391	232	
469.72087	320	1+
470.13223	184	1+
472.07900	174	1+
472.11241	270	1+
472.89031	252	1+
474.03900	208	1+
474.26578	170	1+
474.78478	220	1+
477.11086	168	1+
477.87320	152	1+
481.71480	170	1+
481.77142	274	1+
481.85967	134	1+
482.17901	410	1+
483.18755	358	1+
485.86836	244	1+
485.89782	378	
486.24354	272	1+
486.73483	180	1+
486.75202	196	
486.79322	338	1+
487.24199	168	1+
487.27710	222	1+
487.33888	254	1+
487.44245	450	1+
489.19534	200	1+
489.25403	296	1+
489.73646	296	1+
489.79767	144	1+
490.89677	200	1+
491.38537	350	1+
492.27710	270	1+
492.77171	192	1+
493.15673	146	1+
493.44581	294	1+
496.18009	194	1+
496.80484	242	1+
496.91105	216	1+
497.12115	148	1+
498.74344	220	1+
498.80092	240	
499.00295	174	1+
499.18333	166	1+
500.23953	162	1+
502.74945	166	1+
503.09081	256	1+
503.35379	7432	1+
503.69361	182	
503.83718	148	1+
504.27107	658	1+
504.44076	532	1+
504.49422	158	1+
504.80605	324	1+
505.17856	332	1+
505.33254	442	1+
505.44201	410	1+
505.70839	170	1+
506.12413	288	1+
506.28874	376	1+
506.58790	132	1+
506.76985	200	1+
507.13061	230	1+
507.25951	184	1+
507.29584	256	1+
507.32758	224	1+
507.48458	480	1+
507.54406	212	1+
507.80808	236	1+
507.90097	238	1+
508.09179	156	1+
508.24176	162	1+
508.26417	118	1+
508.37630	120	1+
508.45318	278	1+
508.48669	302	1+
508.78578	194	1+
508.91747	196	1+
509.13727	354	1+
509.16987	268	1+
509.19435	302	1+
509.45767	174	1+
509.85850	472	1+
510.17111	200	1+
510.19663	232	1+
510.27108	150	1+
510.30669	636	1+
510.39596	238	1+
510.48439	190	1+
510.52445	218	
511.09088	210	1+
511.27068	92	1+
511.40110	150	1+
511.56327	122	1+
512.80311	232	1+
END IONS

###FS:    #m/z: 322.92962 #charge 1+
###MS: 10
###MSMS: 11
BEGIN IONS
TITLE=Cmpd 7, +MS2(322.9296), 28.0-35.0eV, 0.2min #11
RTINSECONDS=12.347
SCANS=10-11
PEPMASS=322.92962	4271246
CHARGE=1+
92.50196	100	
183.53570	106	
189.95908	140	
190.54331	102	
191.95463	374	
192.89799	96	
197.11518	106	
197.97961	94	
198.87473	256	1+
200.01263	112	
201.04311	122	
205.00204	112	
205.94759	538	1+
209.89151	124	
209.93902	154	
210.89565	184	
212.89284	178	
213.50028	110	
215.88713	662	1+
217.88122	162	
217.89727	134	
219.02924	178	1+
220.86494	252	
222.95279	738	1+
222.97850	260	1+
224.53916	92	
224.97557	126	
226.02708	122	
227.94040	128	
227.95105	306	1+
227.97331	176	1+
227.99581	218	1+
228.90661	102	
229.90226	134	
230.85257	102	
231.04416	124	
231.35394	106	
231.51473	96	
232.90262	112	
233.04491	184	
233.89550	544	1+
235.03155	198	1+
235.82117	156	1+
235.88112	110	
236.07528	94	
236.92685	136	
238.03618	264	1+
238.06822	112	
238.87582	132	
239.07655	100	
239.78366	114	
240.07716	92	
240.79221	104	
240.82039	288	1+
240.94423	260	1+
240.96053	508	
242.94132	956	1+
243.88053	678	1+
244.03901	622	1+
244.86156	234	
245.09578	190	1+
246.12435	106	
246.42324	120	
246.97525	260	1+
247.85165	134	
248.03763	142	
248.06535	254	1+
248.49764	102	
249.03710	768	1+
249.96055	144	
249.97784	252	1+
250.89220	92	
250.94690	96	
251.22857	94	
251.92737	116	
253.16815	102	
254.90483	106	
255.16785	108	
257.07582	132	
258.04922	90	
260.03946	174	1+
260.23766	94	
260.80137	196	
261.82867	214	
261.89277	310	1+
261.91074	94	
262.04867	632	1+
262.80035	134	
263.05482	482	1+
263.83217	364	1+
263.87919	92	
263.91698	92	
263.97882	134	
264.00924	118	
264.03271	148	
265.03580	140	
265.99585	258	1+
266.99746	186	1+
267.08336	134	
267.56392	94	
268.90936	196	
268.95750	106	
269.00277	432	
269.79938	184	
270.03716	164	
270.06499	130	
270.87242	98	
272.85667	214	
273.00333	140	
275.05654	108	
276.84337	94	
276.86120	128	
277.09684	140	
278.80523	376	1+
278.98056	104	
279.09132	922	1+
279.79070	116	
280.14041	290	1+
280.99300	124	
281.04846	118	
281.05950	130	
281.87020	102	
282.05423	120	
282.27615	122	
282.86140	176	
283.01358	92	
283.07276	142	
283.25897	196	1+
283.78923	160	
283.86351	116	
284.29037	680	1+
284.87072	172	1+
284.91639	92	
285.07231	122	
285.78637	110	
285.92181	118	
286.92406	100	
288.06995	220	
289.06241	228	
289.16665	102	
289.88017	168	
289.92396	102	
290.04711	402	1+
290.06626	110	
290.42790	92	
290.88824	250	1+
293.06678	116	
295.06683	134	
295.87108	216	1+
296.03763	194	1+
296.85962	98	
297.91160	116	
298.80550	110	
299.00332	120	
299.88567	272	1+
300.06236	134	
301.19653	98	
302.04430	298	1+
305.04870	102	
305.10630	114	
305.21998	170	1+
306.27728	298	
306.30023	104	
306.89038	384	1+
306.97054	106	
307.03875	92	
307.28620	478	1+
307.79989	196	
307.87091	112	
308.93292	132	
310.30603	202	
310.87677	168	
311.02428	186	
311.17926	98	
311.88103	142	
312.02548	204	
313.03169	324	
313.88492	92	
314.78243	96	
314.89027	96	
315.89683	136	
318.12473	90	
319.04077	134	
320.09203	100	
320.29118	188	1+
320.42379	92	
320.76573	128	
322.90790	142	
323.23880	2150	1+
323.83323	150	1+
324.13307	168	
324.20907	180	
324.85733	90	
325.12540	118	
325.20696	124	
325.89866	122	
326.17784	174	1+
327.79134	104	
328.13194	104	
END IONS

###FS:    #m/z: 363.95638 #charge 1+
###MS: 10
###MSMS: 12
BEGIN IONS
TITLE=Cmpd 8, +MS2(363.9564), 28.0-35.0eV, 0.2min #12
RTINSECONDS=13.119
SCANS=10,12
PEPMASS=363.95638	1343186
CHARGE=1+
189.86418	542	
190.93065	122	
191.85884	604	1+
193.85230	104	
194.88905	110	
196.88209	140	
200.94486	130	
205.95296	114	
207.40311	174	
207.87586	310	1+
207.94812	162	
208.94534	130	
209.88795	162	
209.94253	1868	1+
210.88460	508	1+
212.87900	2882	1+
215.41440	144	
216.41195	386	
217.91883	160	
218.91409	232	
222.95214	1788	1+
222.97368	126	
223.57619	106	
224.20638	108	
224.94752	2568	1+
224.97466	126	
225.13641	90	1+
225.16754	138	
226.94689	11134	1+
226.97345	122	
227.87842	116	
227.92922	264	
228.24802	104	1+
228.89519	730	1+
228.94183	12038	1+
230.06641	120	1+
230.88950	3686	1+
232.21295	118	
232.88396	360	1+
232.97747	158	
234.87962	244	1+
236.12255	220	1+
237.02508	102	
238.10010	142	
238.88251	260	1+
240.82219	120	
240.96213	1424	1+
241.94150	168	
242.04930	228	1+
242.94270	250	
242.95976	922	1+
243.82158	140	
244.03521	436	1+
244.90315	188	1+
244.95702	4104	
245.94423	330	
245.97702	104	
246.44084	250	1+
246.80417	102	
246.95216	5650	1+
248.39905	100	
248.80268	114	
248.85317	114	
248.90066	1320	1+
249.12755	118	
249.88905	578	1+
250.13625	100	
250.89559	342	1+
250.94253	214	
250.97121	288	
251.07487	178	
251.82608	138	
251.84510	130	
252.03645	148	
252.09573	166	1+
253.83648	210	
253.90495	146	
254.83207	136	
255.09940	168	
257.22630	104	
258.97267	252	1+
259.06187	300	1+
259.85340	138	
260.19581	152	
260.83393	270	1+
260.96654	910	1+
261.86878	366	1+
263.83080	288	1+
263.91134	120	
264.08243	226	1+
264.23102	182	
264.25043	304	1+
264.79768	112	
264.99469	256	1+
265.90383	224	1+
265.97391	270	1+
267.10090	148	
267.13597	278	1+
267.78317	188	
267.97254	710	1+
268.80500	288	1+
268.96271	1442	1+
269.39315	118	
269.92264	172	
269.96748	1210	1+
271.91270	132	
272.85020	110	
272.93572	146	
273.59328	110	
274.48758	100	
275.89103	102	
276.08248	306	1+
276.94373	124	
277.06153	116	
277.85687	288	1+
277.91511	118	
277.93615	206	1+
279.79358	178	
279.89885	212	
281.04541	126	
281.84971	112	
281.99231	230	1+
282.09654	228	1+
282.20608	104	
283.15453	106	
283.84634	206	1+
283.90800	246	1+
283.98247	138	
284.79767	310	1+
284.87277	144	
285.12213	222	1+
285.84468	340	1+
285.94179	160	
285.95670	150	
287.07586	120	
288.06458	440	
288.20365	108	
288.87795	116	
288.90110	232	1+
289.06838	256	
289.78356	292	1+
291.13926	216	1+
291.89766	250	1+
292.17171	136	
293.06116	122	
293.11616	176	
294.86956	244	1+
295.42964	128	
296.98697	168	1+
297.17933	126	
298.80213	398	1+
298.87248	112	
298.91286	216	1+
299.10637	192	1+
299.94424	192	1+
301.79875	174	
301.85939	626	1+
301.91373	128	
302.81563	126	
303.80830	102	
303.85528	1558	1+
304.88410	110	
304.99444	118	
305.16236	144	
306.10008	164	1+
306.79231	174	
306.92319	132	
307.00493	198	1+
307.03441	154	
307.28722	630	1+
307.78524	338	1+
307.89195	198	
308.88513	132	
309.83175	184	1+
309.94822	118	
310.87875	106	
311.02776	104	
312.03016	474	1+
313.88008	178	
315.01681	206	1+
316.09481	192	1+
316.98129	180	1+
317.06338	116	
318.07474	192	1+
318.88262	124	
318.93332	280	1+
318.96958	166	
319.05937	146	
319.86682	350	1+
320.00107	130	
320.17745	184	1+
320.78792	126	
320.93508	176	
321.09368	110	
321.81835	150	
322.93256	154	
323.01222	330	1+
323.07351	108	
323.31474	104	
324.09973	122	
324.23685	110	
324.89221	188	
325.78007	170	
326.27573	118	
326.87499	512	
327.09642	104	
328.34568	102	
329.09083	246	1+
329.18806	166	
332.09016	404	1+
332.76399	268	1+
332.81083	144	
333.06288	160	
336.94484	660	1+
337.08993	182	
338.34537	128	
339.83289	258	1+
340.94278	320	1+
340.97724	120	
341.18642	232	1+
342.17125	118	
343.26960	118	
345.15163	188	
346.19861	142	
347.70894	104	
347.90849	130	
347.93966	118	
349.13237	110	
349.32383	296	1+
349.86897	192	1+
350.78638	118	
351.18629	106	
351.34051	142	
352.89091	120	
353.88869	128	
355.05293	164	
356.42098	106	
356.80310	142	
357.04472	268	1+
357.10082	106	
359.95830	142	
361.26036	208	1+
361.90228	192	1+
362.80356	184	1+
362.95872	190	1+
363.27745	208	1+
364.37455	184	1+
366.07279	232	1+
366.32657	434	1+
366.40565	270	1+
367.33271	342	1+
END IONS

###FS:    #m/z: 507.84550 #charge 1+
###MS: 10
###MSMS: 13
BEGIN IONS
TITLE=Cmpd 9, +MS2(507.8455), 28.2-35.2eV, 0.3min #13
RTINSECONDS=13.891
SCANS=10,13
PEPMASS=507.84550	354542
CHARGE=1+
191.95391	198	
196.01636	852	1+
199.88855	374	1+
209.94156	210	
214.01136	220	1+
215.90099	172	
216.89406	298	1+
217.89377	270	1+
222.87644	264	1+
222.97340	188	1+
225.03467	256	1+
228.90256	238	1+
230.84627	714	1+
231.86462	218	1+
231.96045	200	
232.07939	292	1+
233.99964	228	
234.89200	222	
241.87930	234	
241.95102	130	1+
244.86064	164	1+
245.05361	202	1+
245.84922	180	1+
247.03670	144	1+
248.85500	170	
249.09585	306	1+
249.88590	346	1+
249.96822	336	1+
250.97344	238	1+
251.89134	272	1+
252.07976	424	1+
252.96192	206	
256.01651	254	1+
256.89886	200	1+
257.79134	184	1+
257.86487	176	
257.88296	176	
258.12436	168	
259.92398	316	1+
260.10479	330	1+
261.05271	176	
261.90624	202	
263.10443	242	1+
263.91388	416	1+
264.88890	456	1+
266.09435	400	1+
266.16548	300	
266.82530	164	1+
266.86590	182	
267.13618	176	
267.87520	470	1+
267.94422	292	1+
268.03545	266	1+
269.93171	436	1+
270.85753	176	
271.00823	326	1+
271.78083	318	1+
271.87439	910	1+
271.98940	188	1+
272.85206	1244	1+
272.87626	564	1+
273.06006	220	1+
274.85331	248	1+
274.87849	258	1+
274.96818	274	1+
275.00791	220	1+
276.85548	196	1+
277.11287	232	
278.86488	280	1+
279.37571	220	1+
280.06449	190	1+
281.80026	218	1+
282.80475	182	1+
282.82432	162	1+
282.96529	206	
282.98991	164	
283.04433	318	1+
283.16961	106	1+
283.97835	172	
284.85300	504	1+
284.87946	306	
284.89414	220	
284.93975	1034	1+
285.14454	204	1+
285.93979	656	1+
286.88239	724	1+
287.39161	278	1+
287.83545	178	
288.02716	256	1+
288.08118	244	1+
288.86710	398	
289.79759	282	1+
289.88355	1982	
290.09488	258	1+
290.86704	2882	1+
291.80618	266	1+
292.84291	164	1+
293.38557	180	
293.87345	7932	1+
293.95409	478	1+
294.03975	496	1+
294.12511	270	
294.16694	252	1+
294.27550	180	
294.55932	134	1+
295.00782	218	1+
296.10311	188	1+
296.85279	288	
296.88099	1302	1+
296.92241	200	1+
297.81221	206	1+
297.99503	208	1+
298.85451	366	
298.87682	1334	1+
299.03279	148	1+
299.89175	172	
300.85874	1028	1+
301.14336	656	1+
301.96419	188	1+
302.18024	176	1+
302.43622	222	1+
302.87527	192	
302.90641	300	1+
303.00730	184	1+
303.85958	166	
303.95146	448	
304.85324	462	1+
304.88137	196	
304.98263	302	1+
305.85427	340	1+
305.91704	168	
306.88338	394	
306.96935	362	1+
307.14252	772	1+
307.21021	182	1+
307.89014	1214	
308.01533	188	
308.04329	264	1+
308.29191	212	
308.87426	1364	
309.10808	358	1+
309.15317	1174	1+
309.88705	1448	
309.95423	186	1+
310.07692	126	1+
310.86645	364	
311.02149	242	1+
311.88322	16428	1+
312.82652	184	
313.15223	192	1+
313.40587	192	1+
314.07789	204	1+
314.86790	1344	1+
314.95842	492	1+
314.99267	232	
315.10451	466	1+
316.86310	456	
316.88691	1960	1+
316.99264	250	1+
317.15592	206	1+
317.40667	136	1+
317.86132	762	1+
317.97621	276	1+
318.88362	590	1+
319.62282	112	1+
320.86360	338	1+
320.96072	248	1+
321.89406	312	1+
322.02982	652	1+
322.57884	176	1+
323.03911	612	1+
323.16748	274	1+
323.87291	222	
323.99905	212	
324.85882	436	1+
324.98393	174	
325.01236	174	
325.13701	294	1+
325.79464	408	1+
325.89911	448	
326.79789	294	1+
326.88049	302	
326.89823	472	
327.13489	220	1+
327.81982	498	1+
327.88078	502	
327.89836	692	
327.99402	284	1+
328.37236	204	
328.75937	90	1+
328.87577	450	
328.95096	266	1+
329.79747	236	1+
329.89579	1808	1+
330.06566	168	
330.12890	204	
330.88723	266	
330.95756	220	1+
331.00351	490	1+
331.87182	208	
331.89427	1910	1+
332.01208	228	1+
332.79027	340	1+
332.87495	1296	1+
332.89978	1236	1+
332.94793	284	
332.97167	416	1+
333.84058	174	
333.97365	294	1+
334.15376	194	
334.89832	1080	1+
334.94796	394	1+
335.00556	338	1+
335.16092	256	1+
335.84050	262	1+
335.91211	200	1+
336.88462	844	1+
336.94435	362	1+
337.40088	280	1+
337.73012	138	1+
337.80775	272	1+
337.88217	480	1+
339.05526	178	
339.87940	328	1+
340.06735	290	1+
341.05990	296	1+
341.10949	180	
342.06121	220	1+
342.71664	332	1+
342.92187	264	1+
343.02300	312	1+
343.39028	268	1+
343.87845	254	
344.02618	188	1+
344.14352	298	1+
345.88264	206	
346.18309	238	1+
346.86975	216	
347.40169	266	1+
347.85536	288	1+
348.11778	212	1+
348.83422	268	1+
348.89508	176	
349.03028	194	
349.77881	168	1+
349.88579	1058	1+
350.88521	788	1+
350.96118	202	1+
352.05216	220	
352.09199	196	
352.68350	120	1+
352.83329	180	
352.90961	1168	1+
353.06999	642	1+
353.14708	262	1+
353.78994	454	1+
353.85102	518	1+
354.05408	202	
354.12275	238	1+
354.79299	332	1+
355.01479	176	
355.19170	166	
355.84685	184	
355.89147	222	
355.91675	330	
355.98986	402	1+
356.71747	386	1+
356.89287	436	1+
357.04196	164	1+
357.72060	348	1+
357.80833	208	1+
357.84191	332	1+
357.89297	308	1+
357.96185	278	1+
358.19329	204	1+
359.97945	294	1+
360.95630	224	
361.39536	238	1+
361.83946	430	1+
362.10126	230	1+
362.19122	322	1+
364.11632	234	1+
364.15274	238	1+
364.73006	212	1+
364.84712	438	1+
365.30539	128	1+
365.36295	254	1+
365.94593	204	1+
366.09102	180	1+
366.17922	390	1+
366.84037	2500	1+
366.89674	320	1+
367.36618	258	1+
367.70575	800	1+
368.63348	194	1+
368.84008	298	
368.89244	400	1+
369.00966	214	1+
369.03889	436	1+
369.07612	286	1+
369.79460	274	1+
369.84452	226	
370.04334	322	1+
370.78129	194	
370.84087	524	1+
370.87358	274	1+
371.07950	286	1+
371.23727	216	1+
371.72910	314	1+
371.75637	310	1+
371.89493	626	1+
372.03473	264	1+
372.35213	322	1+
372.71611	486	1+
372.94376	166	
373.03781	226	1+
373.11933	222	1+
373.31383	188	
373.38652	414	1+
373.83297	172	
374.72843	412	1+
374.79148	256	1+
375.98327	382	1+
376.03358	176	1+
376.06256	226	1+
376.39384	246	
376.43619	250	1+
376.91067	204	
377.80932	196	
377.88473	376	1+
378.91727	184	
379.18888	358	1+
380.19332	294	1+
380.85972	332	
381.09669	228	
381.70392	218	1+
381.85589	666	1+
382.11143	170	
382.85738	478	1+
382.87655	278	
383.88980	352	1+
384.04660	268	1+
384.08494	228	1+
384.72138	222	1+
384.85002	7190	1+
384.89310	294	1+
384.92112	208	1+
385.22386	292	
385.80726	296	1+
385.96228	232	1+
386.11606	378	1+
386.81025	208	1+
386.95900	184	1+
387.11886	330	1+
387.71858	240	
387.85818	828	1+
387.88879	188	
388.72914	290	1+
388.79130	620	1+
389.05282	420	1+
389.19844	670	1+
389.37331	198	
389.71661	442	1+
389.92298	290	1+
390.05722	292	1+
390.16086	178	1+
390.18676	202	
390.84417	540	
390.86551	588	1+
390.89225	296	1+
390.97405	326	1+
391.84240	486	
391.89585	214	1+
392.86405	2048	1+
393.80613	310	
394.05853	208	1+
394.40072	176	
394.83885	716	1+
395.06306	132	1+
395.86328	306	
396.77733	190	1+
396.80389	198	1+
396.85261	176	
396.89993	366	1+
397.15446	370	1+
397.70868	212	
397.89986	322	1+
398.14927	236	1+
398.16498	344	1+
398.80102	238	1+
398.86333	638	1+
399.20279	170	
401.13215	328	1+
402.08461	124	1+
402.86399	3750	1+
402.91440	252	1+
403.22850	276	1+
404.02355	198	1+
404.72919	256	1+
405.01069	188	1+
405.28376	172	1+
405.73499	242	1+
405.76591	182	1+
405.87168	1134	1+
406.05641	160	1+
406.80680	388	1+
407.13664	202	1+
407.39704	102	1+
407.72216	196	
407.86518	11666	1+
407.94975	162	1+
408.07810	180	
408.45506	220	1+
408.93250	344	1+
409.00229	154	1+
409.71853	236	
409.81732	250	
410.08382	384	1+
410.16499	194	1+
410.60395	130	1+
410.83951	648	1+
410.87231	1716	1+
410.91197	180	
411.08684	330	1+
411.81018	1296	1+
412.03558	334	1+
412.37308	204	
412.73059	566	1+
412.84574	1334	
412.91705	288	
413.07624	560	1+
413.20098	192	
413.81230	396	1+
413.87614	448	
414.25035	170	1+
414.81766	220	1+
415.19926	494	1+
415.84721	228	
415.86915	278	
416.87927	164	
417.10521	146	1+
417.85216	234	
418.21040	270	1+
418.40359	200	1+
418.82677	262	1+
418.84786	182	
419.01697	162	1+
420.87786	1056	1+
421.13560	454	1+
422.34042	82	1+
422.73478	270	1+
422.82941	184	1+
422.87640	1168	1+
423.09064	240	1+
423.24424	182	1+
423.33966	84	1+
423.74798	288	1+
423.81915	150	1+
424.14036	468	1+
424.73854	252	1+
425.21166	152	1+
425.87919	1216	
426.86339	2000	1+
426.93509	320	1+
427.12755	276	1+
427.22189	158	1+
427.73350	514	
428.08908	314	
428.16945	226	1+
428.74618	288	
428.88676	2676	1+
429.13026	214	1+
429.73463	720	1+
429.84117	166	
430.73923	484	1+
430.81062	202	
430.85560	416	
430.88344	676	
431.00572	230	1+
431.86852	472	
432.87119	292	
433.15180	342	1+
433.21187	234	1+
434.96255	220	1+
435.04649	182	
435.86649	372	1+
436.99730	206	1+
437.14265	466	1+
438.00007	150	1+
438.22302	220	1+
439.89439	980	1+
440.85397	274	1+
441.01342	156	1+
441.79547	212	1+
441.88569	224	1+
442.15437	1254	1+
443.28286	234	1+
444.15056	336	1+
444.87145	2104	1+
445.07611	178	
445.74365	542	1+
445.80533	162	1+
446.89440	450	
447.86134	178	
447.89639	232	
448.76544	184	1+
448.88368	1028	1+
448.97976	122	1+
449.94898	202	
450.18214	224	1+
450.83162	178	1+
451.15415	178	
451.74126	166	
451.89749	442	1+
452.69927	258	1+
452.86615	226	1+
453.89955	180	
456.19452	242	1+
457.23945	236	1+
457.78206	204	1+
457.90178	728	1+
460.16371	420	1+
460.21624	302	1+
460.24726	158	1+
462.15623	272	1+
462.88064	760	1+
464.78494	184	
464.86081	204	1+
465.03008	220	
466.12752	212	1+
467.16769	266	1+
467.20003	264	1+
467.88779	848	1+
468.05370	222	1+
468.17181	220	1+
468.78315	382	1+
468.83499	274	1+
469.91230	334	
470.32755	190	1+
471.35559	266	1+
471.44968	188	
472.87076	198	1+
473.04823	188	1+
481.86599	146	1+
484.79520	346	1+
485.89639	814	1+
486.35365	376	1+
486.39161	312	1+
486.67392	172	
486.84585	262	1+
487.35832	320	1+
488.83362	148	1+
489.71930	218	1+
492.22176	298	1+
492.73728	264	1+
494.79931	148	1+
496.76582	226	1+
500.81279	292	1+
503.11363	178	1+
503.35209	3064	1+
504.12871	262	1+
504.20389	124	1+
504.27069	308	1+
504.35556	1878	1+
504.46065	300	1+
504.76952	154	1+
504.80331	242	1+
505.27406	240	1+
505.33176	182	1+
505.54165	204	1+
506.21796	234	1+
506.49407	156	1+
507.41507	306	1+
507.68437	220	1+
507.86187	206	1+
508.07607	142	1+
508.11876	236	1+
508.35038	138	1+
508.46573	194	1+
508.72711	104	1+
508.91196	260	1+
509.12456	166	1+
509.23816	214	1+
509.28288	186	
509.35352	106	1+
509.43631	288	1+
509.78724	146	1+
510.29340	348	1+
510.85517	366	1+
511.35812	176	1+
511.50757	194	1+
END IONS

###FS:    #m/z: 340.94019 #charge 1+
###MS: 14
###MSMS: 15
BEGIN IONS
TITLE=Cmpd 10, +MS2(340.9402), 28.0-35.0eV, 0.3min #15
RTINSECONDS=17.5705
SCANS=14-15
PEPMASS=340.94019	2295772
CHARGE=1+
123.51080	130	
178.94666	100	
183.87202	102	
187.87369	98	
197.47142	102	
199.97368	108	
200.85235	110	
205.95004	166	
206.95325	292	1+
208.88503	476	1+
210.93752	198	
212.87693	218	
212.89736	112	
213.87970	126	
213.93913	3860	1+
214.87915	166	
214.88673	960	1+
215.41190	100	
215.88784	688	1+
215.93742	640	
216.40839	130	
217.88276	450	1+
217.93521	312	
218.00189	130	
220.96086	122	
221.13617	186	
221.89140	134	
222.95059	274	1+
222.99830	110	
226.89623	158	
226.94664	438	1+
228.94868	322	1+
229.89512	198	
230.84657	188	
230.88868	744	1+
230.93208	160	
231.95029	2308	1+
232.88387	184	
233.04239	134	
233.89530	174	
233.94695	726	
234.57570	100	
234.83259	114	
234.89723	124	
234.91268	140	
235.83945	98	
235.89449	268	
237.06303	138	
238.04052	138	
239.83143	220	1+
239.90265	160	
240.11940	200	1+
240.22773	164	
241.65275	106	
244.95587	236	
246.97907	156	
247.02654	120	
247.48133	166	
247.94238	174	
247.97499	148	
248.02799	104	
248.04664	114	
248.87452	118	
248.90143	138	
249.04370	142	
249.96228	654	1+
250.89968	156	
250.98926	108	
251.06330	174	1+
251.79163	100	
251.95664	350	
253.83860	104	
254.94387	102	
254.96625	2670	1+
255.01659	172	
255.07442	176	
255.92346	142	
256.05264	184	1+
256.85176	108	
256.91309	120	
256.96289	506	
257.82854	100	
258.80338	118	
258.88483	106	
259.95848	162	
261.06025	158	
261.84089	102	
261.90000	200	
262.92854	106	
262.96847	216	1+
263.06701	242	1+
263.85113	102	
264.92528	138	
265.01745	110	
265.11517	144	
265.85859	152	
266.09325	146	
266.83717	282	1+
266.86816	290	1+
267.13413	192	
267.78356	136	1+
268.14508	128	
268.80378	138	
268.95343	102	
268.99338	110	
269.04275	244	1+
269.11690	106	
271.78243	196	1+
271.85747	160	
271.87852	100	
272.93463	290	
272.98020	170	
274.86520	104	
275.11588	140	1+
276.84743	152	
276.95532	234	1+
277.84930	116	
278.01782	126	
278.86868	152	
279.08675	108	
279.27986	108	
279.81720	128	
279.96389	114	
280.79158	226	1+
280.95034	160	
280.99299	108	
281.04983	304	
281.84780	412	1+
282.27775	158	
282.99648	194	1+
283.04497	202	
283.78607	114	
283.87152	98	
283.89945	102	
284.03278	128	
284.92884	144	
286.19958	174	1+
287.01663	144	
288.06410	238	1+
289.06677	168	1+
289.87751	252	1+
290.80036	256	1+
293.87611	158	
294.02948	136	
294.43643	98	
294.86181	114	
295.10227	102	
295.85491	160	1+
295.96993	578	1+
296.32871	142	
296.80886	114	
296.87204	238	1+
296.97074	480	1+
298.37659	102	
298.59585	114	
298.81970	202	1+
298.99744	148	
299.78090	132	
299.86214	166	
300.41374	180	1+
300.81770	200	1+
300.86253	280	1+
300.93346	116	
301.95557	120	
301.97904	120	
302.17294	348	1+
302.88357	118	
306.28069	224	1+
307.89153	114	
308.80618	122	
309.11536	120	
310.28698	132	
310.87774	216	
311.87916	284	1+
311.93543	246	1+
312.02946	124	
313.02705	218	
313.96998	172	1+
316.99665	126	
317.90515	278	1+
317.98635	114	
321.22762	132	
322.07246	106	
322.13225	276	1+
323.01314	182	
323.23794	338	
323.79385	102	
323.83661	104	
324.89397	240	
325.88206	116	
326.96319	222	1+
327.84597	120	
328.88740	232	
329.87055	170	
330.81341	272	1+
331.87358	100	
332.09361	194	
333.88651	106	
339.23449	114	
340.38982	274	1+
341.05904	104	
342.27510	128	
342.91259	162	1+
END IONS

###FS:    #m/z: 507.84545 #charge 1+
###MS: 14
###MSMS: 16
BEGIN IONS
TITLE=Cmpd 11, +MS2(507.8454), 28.2-35.2eV, 0.3min #16
RTINSECONDS=18.343
SCANS=14,16
PEPMASS=507.84545	365762
CHARGE=1+
191.95577	332	1+
196.01697	236	
199.89062	258	
217.89840	178	
218.87753	182	1+
227.95331	184	
230.84693	496	1+
230.89140	286	1+
232.06463	192	1+
232.87907	152	1+
234.06817	198	1+
234.88247	202	1+
235.90067	370	1+
236.90377	268	1+
240.87641	284	1+
240.89653	214	1+
244.03712	198	
245.39684	170	
246.10515	258	1+
246.89812	210	1+
248.85552	550	1+
249.03723	206	
249.08655	166	
250.10426	174	1+
250.91066	244	1+
250.97136	354	1+
251.07119	210	
251.85050	358	1+
252.08272	434	1+
252.95993	198	
256.10045	198	1+
258.78533	236	
258.85597	228	1+
258.93871	188	1+
260.08469	216	
260.89605	428	1+
261.89887	288	1+
262.96187	166	1+
263.96775	140	1+
266.07561	202	1+
266.16676	358	1+
266.86201	478	1+
266.96433	162	
267.87712	224	
267.89672	190	
268.08384	202	1+
268.96893	202	1+
270.85750	334	
271.02237	176	1+
271.87146	680	
271.93933	514	1+
272.85223	1602	1+
274.01451	312	1+
274.79986	356	1+
275.06406	362	1+
276.06610	292	1+
276.11624	158	1+
277.08869	214	
278.09612	390	1+
278.90304	168	
279.13654	210	
279.86311	166	
279.97664	204	
280.85094	456	1+
281.37474	218	
281.96158	266	
282.04548	294	1+
282.94409	286	1+
283.05116	216	1+
284.84002	256	1+
284.87838	204	
284.99990	220	1+
285.08483	188	1+
285.94201	426	
286.94393	204	
287.85266	244	
287.88818	304	
288.87222	184	
289.88172	1852	1+
290.14277	198	
290.27969	102	1+
290.86291	3250	1+
290.91828	254	1+
291.00104	124	1+
291.12798	280	1+
291.81268	226	1+
291.88004	986	1+
292.18659	100	1+
293.87330	8216	1+
293.95285	162	
294.01632	180	1+
294.12455	220	
294.99417	264	1+
295.09706	238	
295.13554	556	1+
295.81142	432	1+
296.14088	392	1+
296.85712	428	1+
296.88281	428	
297.79543	248	1+
297.87687	1336	1+
298.01526	228	1+
298.85729	502	1+
298.87661	846	1+
299.79890	262	1+
300.85716	912	1+
300.88824	210	1+
300.92600	182	
301.97724	264	1+
302.86300	708	1+
302.89102	180	
303.03085	132	1+
303.94935	568	
304.09262	160	
304.38705	190	1+
305.00762	174	
305.85296	652	1+
305.89493	190	
305.95671	336	1+
306.87828	212	
307.13108	318	
307.89099	1408	
307.95860	342	1+
307.98946	188	
308.01618	250	1+
308.10248	206	1+
308.14351	1342	1+
308.29145	170	
308.84405	166	
308.87241	2544	1+
309.88816	898	
310.01973	236	1+
310.07588	202	1+
310.15760	1270	1+
310.84444	162	
310.97736	414	1+
311.09558	158	1+
311.61548	108	1+
311.85062	172	
311.88333	14644	1+
313.90803	344	
313.93696	494	1+
314.82068	426	1+
314.86806	856	
314.88968	1472	1+
314.94228	372	1+
314.97001	374	1+
315.82513	360	1+
316.42505	228	1+
316.80860	184	
316.86266	818	
316.88756	1162	1+
316.93768	206	
317.82716	376	1+
317.86092	1316	1+
318.86120	914	1+
319.38632	208	
319.88422	170	
320.80181	248	1+
320.94176	330	1+
321.02463	380	1+
321.88591	206	
322.02806	310	1+
322.09168	176	1+
323.39473	264	1+
324.86714	186	
325.03774	218	
325.86167	244	
325.90287	456	
326.06390	186	
326.88726	1180	1+
327.07117	196	1+
327.14369	292	1+
327.87913	604	
327.98690	252	1+
328.03772	192	
328.37296	346	
328.86848	474	
328.97280	194	1+
329.89345	1728	1+
330.01885	258	1+
330.39200	248	
330.42352	172	
330.85995	210	
330.95760	170	
331.05732	284	1+
331.37506	244	1+
331.89607	1936	1+
332.87279	1436	1+
332.98154	374	1+
333.83497	232	1+
333.98890	240	1+
334.28932	222	1+
334.78172	154	1+
334.86685	168	
334.89712	620	
335.83882	288	1+
335.89734	336	
336.86631	162	
336.89029	1096	1+
337.97865	184	
338.93311	326	1+
339.39761	184	
339.87856	738	1+
340.09470	272	1+
340.85074	168	1+
341.18233	206	1+
341.39901	180	
341.87735	222	
341.99585	238	1+
342.91862	300	1+
342.94700	366	1+
343.15337	322	1+
343.87774	522	1+
345.11205	216	1+
345.30417	126	1+
347.85298	244	1+
348.01412	206	1+
348.90163	932	1+
349.88353	590	1+
349.90666	750	1+
349.92410	166	
350.06361	324	1+
350.11792	248	1+
350.15219	162	
350.88713	510	1+
350.95989	202	
351.77004	350	1+
351.81990	370	1+
351.83002	198	
351.87353	322	1+
352.09630	200	1+
352.77488	294	1+
352.79035	256	1+
352.91041	708	
353.06781	334	1+
353.85057	424	
353.91095	678	1+
353.98290	260	1+
354.82807	384	1+
354.88748	600	1+
355.06059	188	1+
355.89205	510	1+
357.72018	234	1+
357.83856	202	
357.88787	162	
358.79493	214	1+
358.91451	176	
359.03211	164	
359.94853	356	1+
360.01478	162	1+
360.86870	620	1+
361.78282	392	1+
361.90853	272	1+
362.31378	168	
363.09390	212	1+
364.84362	482	1+
365.78758	292	1+
366.83800	2638	1+
367.08339	174	
367.70795	934	1+
367.76327	184	1+
367.90764	324	1+
368.23496	220	1+
368.38032	448	1+
369.27916	178	1+
369.70813	174	
370.78879	626	1+
371.14471	286	1+
371.18846	170	
371.72782	162	
371.91092	220	
372.11974	172	
372.71681	418	1+
372.89974	282	1+
373.71881	348	1+
374.81256	302	1+
374.83963	188	
374.85884	176	1+
374.88331	588	1+
374.99900	166	1+
375.10625	312	1+
375.93829	196	1+
376.37976	264	1+
377.07423	184	1+
377.83831	194	
377.86465	630	1+
379.85095	636	1+
380.37950	236	1+
380.72433	500	1+
380.85567	544	1+
381.00119	196	1+
381.09760	164	
381.12398	310	1+
381.15503	222	1+
381.18288	270	1+
381.89188	366	1+
382.85805	582	1+
382.89668	250	1+
383.11811	390	1+
383.37146	210	
383.71477	326	1+
383.83264	168	
384.05871	224	1+
384.22137	338	1+
384.85025	5856	1+
384.89351	320	1+
385.10659	178	
387.71696	342	1+
387.85549	418	1+
388.01234	300	1+
388.20368	424	1+
388.79250	350	1+
388.90672	456	1+
389.20139	366	1+
389.29262	146	1+
389.39621	170	
389.71352	248	1+
389.76931	144	1+
389.86695	256	
389.91258	354	1+
389.94219	222	1+
390.05578	246	
390.84066	694	
390.86014	390	
391.80450	248	
391.84290	432	
391.94563	140	1+
391.99550	182	1+
392.73796	464	1+
392.82809	374	1+
392.86374	1280	1+
392.98796	190	1+
393.08699	512	1+
393.37684	300	1+
393.79678	1132	1+
394.78493	186	
394.83259	562	1+
394.86120	1038	1+
396.40205	166	1+
396.74151	190	1+
396.84008	162	
398.86393	272	1+
398.90016	362	1+
399.11588	286	1+
399.71058	360	1+
400.86887	258	
402.86510	3056	1+
403.18781	206	1+
403.56618	138	1+
403.87154	1962	1+
404.08216	316	1+
405.01706	240	1+
405.22743	166	
405.87030	1030	
406.12863	184	1+
406.85564	280	
407.72380	330	
407.86564	11564	1+
407.99720	182	
408.06434	190	
408.10314	396	1+
408.93094	264	
409.02796	332	1+
409.06908	162	
409.72606	514	1+
409.77362	210	1+
410.08055	236	
410.73401	308	1+
410.84294	524	
410.87282	1770	1+
410.91374	290	1+
411.04241	386	1+
411.80911	1326	1+
411.84177	1042	1+
412.72586	426	1+
412.84745	758	1+
412.87163	296	
413.07329	968	1+
413.20798	200	1+
413.80451	232	
413.87799	250	
414.85519	170	
415.11833	108	1+
415.18778	418	1+
415.87578	548	1+
416.87901	346	1+
418.78955	176	1+
420.06818	244	1+
421.12192	292	1+
421.77257	280	1+
421.88038	1052	1+
422.82414	318	1+
423.02896	362	1+
423.13895	462	1+
423.82705	228	1+
423.86466	188	
423.88335	226	
424.03414	290	1+
424.13988	384	1+
424.86898	358	
425.81954	368	1+
425.87938	1008	
426.86327	2628	1+
427.13490	172	1+
427.26168	118	1+
427.73656	1152	1+
428.09012	242	
428.10725	164	
428.17658	194	1+
428.21237	230	1+
428.88387	2922	1+
429.72958	238	
429.81622	202	
430.03069	220	1+
430.74096	1032	1+
430.83812	238	1+
430.85910	298	
430.88324	562	
431.86951	1076	1+
432.05656	140	1+
432.09874	198	1+
433.85859	172	
435.08501	204	1+
435.75964	188	1+
435.86474	312	1+
436.06326	248	1+
436.73555	196	1+
438.14318	348	1+
438.76195	276	1+
438.84248	172	1+
439.14617	296	1+
439.89123	1882	1+
440.68590	122	1+
440.76072	240	1+
441.87755	202	
442.15284	348	
443.15073	674	1+
443.89019	316	
444.14780	400	1+
444.32727	240	1+
444.38156	174	
444.87045	2776	1+
444.91185	184	
446.10278	126	1+
446.81206	330	1+
446.89822	536	1+
447.17990	236	1+
447.75030	292	
448.88255	1342	1+
449.04363	208	1+
449.26883	178	1+
449.71421	246	1+
449.76913	578	1+
449.87968	842	1+
450.13612	196	1+
450.77090	386	1+
450.82427	392	1+
450.90464	498	1+
451.82957	316	1+
452.74880	186	1+
452.86977	308	1+
453.05372	272	1+
453.18868	228	1+
457.90479	1064	1+
458.21629	298	1+
460.16326	872	1+
460.80780	210	1+
461.21774	206	1+
462.71785	178	1+
462.80132	242	1+
462.87807	1196	1+
462.93546	178	1+
463.84512	182	
464.07109	190	1+
464.16768	464	1+
466.24154	224	1+
467.88931	1062	1+
468.12395	306	1+
468.78242	394	1+
472.16437	198	1+
472.29602	166	
476.71420	134	1+
479.78728	280	1+
480.21372	304	1+
480.78896	236	1+
483.79719	194	
484.26926	230	1+
485.90274	160	
486.33010	174	1+
487.39458	180	1+
487.41670	360	1+
489.79411	172	1+
491.84767	218	
492.79748	234	1+
496.61375	304	1+
497.61531	234	1+
497.84699	184	1+
499.73192	168	1+
503.28492	368	1+
503.35402	1386	1+
503.80067	324	1+
504.10016	268	1+
504.28988	308	1+
504.44996	522	1+
504.48879	276	1+
504.80360	256	1+
505.10367	206	1+
505.33268	284	
505.44649	476	1+
505.84000	210	1+
506.18265	270	1+
508.16517	134	1+
509.86164	584	
510.26256	258	1+
512.36248	164	1+
END IONS

###FS:    #m/z: 336.94564 #charge 1+
###MS: 14
###MSMS: 17
BEGIN IONS
TITLE=Cmpd 12, +MS2(336.9456), 28.0-35.0eV, 0.4min #17
RTINSECONDS=19.116
SCANS=14,17
PEPMASS=336.94564	319486
CHARGE=1+
189.86180	152	
201.61364	108	
205.94757	152	
207.97586	140	
208.88516	166	
208.98533	218	1+
210.07822	98	
210.88282	378	1+
211.94406	13234	
212.87761	2574	1+
212.94814	518	
212.97157	178	1+
213.90987	110	
213.93943	6302	1+
215.88641	550	
215.93605	906	
216.67883	98	
216.89119	286	
217.85972	134	
217.88198	520	
217.93748	330	
219.83531	160	
221.94212	224	
222.84556	206	1+
222.95598	600	1+
224.69381	102	
227.03977	190	1+
227.89396	676	1+
228.79115	168	
229.17094	128	1+
229.95489	11514	
229.99159	102	
230.88861	2224	1+
230.96025	514	
230.99779	100	
231.83032	392	1+
231.94961	5310	1+
233.04085	146	
233.89501	1086	1+
233.94847	578	
234.85082	250	1+
235.85344	206	1+
236.08028	208	
237.06120	192	1+
238.95273	266	1+
240.78592	180	1+
240.90120	122	
241.05653	154	
242.87188	274	1+
242.88990	166	
243.93796	276	1+
244.95642	140	
246.44644	128	
246.97536	222	
247.96483	2272	
248.03568	696	1+
248.08741	98	
248.19578	122	
248.51311	96	
248.90001	512	1+
249.04067	486	1+
249.84736	156	
249.96163	1748	1+
250.83048	258	
251.06934	202	1+
251.79349	308	1+
251.83750	136	
252.00521	122	
252.97119	6948	1+
253.01045	150	
253.83350	186	
253.84797	188	1+
253.90402	518	1+
253.94339	178	
254.03045	360	1+
254.08440	246	1+
254.94039	254	
254.96555	2928	1+
255.07423	204	
256.07453	126	
256.91980	254	1+
256.96340	570	
257.06209	102	
257.85234	166	
257.94507	144	
258.09099	100	
258.84214	124	
260.84772	122	
260.98675	110	
262.91248	106	
263.05533	486	1+
263.86418	152	
264.02072	108	
264.14220	82	1+
264.58550	100	
264.91768	124	
265.01694	402	1+
266.22788	98	
266.99392	96	
267.83915	712	1+
269.80392	154	
269.95868	138	
270.98264	578	1+
271.04964	134	
271.10874	150	
271.17344	102	
271.84711	178	
271.91900	302	1+
272.90048	112	
272.95582	96	
272.97546	300	
273.03739	132	
273.79599	254	
273.85641	268	1+
273.87613	164	
274.15274	138	
274.79756	162	
275.12687	194	
276.81870	128	
276.83759	346	1+
276.85582	228	
277.00370	98	
277.07144	174	
278.83632	334	
279.10039	178	
279.23413	114	
279.80348	110	
279.83656	186	
279.96324	120	
280.96610	112	
281.01213	208	1+
281.85367	392	1+
282.82677	154	
282.86240	318	1+
282.99517	98	
283.02244	302	1+
284.01562	232	1+
284.04134	102	
285.84823	242	
285.90084	122	
286.84904	816	1+
287.99878	204	1+
288.01091	264	1+
288.85759	118	
288.91207	158	
289.06607	286	1+
289.57520	98	
290.85670	132	
290.92503	136	
291.87601	178	
291.91185	106	
292.05926	698	1+
292.98370	144	
293.85691	232	1+
293.87936	276	1+
295.80845	366	1+
295.97776	104	
295.99302	264	
296.06360	136	
296.29053	102	
296.81032	262	1+
296.94922	142	
296.97284	184	
296.99078	140	
297.40713	108	
297.87091	146	
297.88932	116	
297.97300	130	
299.06228	308	1+
300.00340	232	1+
300.03848	96	
300.81718	196	
303.81004	202	1+
304.86509	144	
304.88152	120	
306.88138	614	1+
307.30506	164	
308.29309	148	
308.86606	160	
309.81466	122	
309.87271	116	
309.88947	194	
309.95477	150	
310.87316	326	
311.87672	510	1+
312.02186	190	1+
312.81612	218	1+
312.87857	328	1+
313.86690	122	
314.40116	108	
315.00672	104	
315.85505	106	
316.71059	214	1+
317.24416	228	1+
318.05537	98	
318.95468	138	
319.30398	100	
320.15444	118	
320.61746	96	
321.82117	224	1+
321.88582	138	
323.88646	108	
324.29063	136	
324.89340	244	
325.89201	290	1+
325.95461	292	1+
326.10565	118	
327.38273	98	
327.88200	480	1+
328.24759	96	
333.14867	108	
334.28851	104	
335.49973	124	
335.71800	218	1+
336.21408	266	1+
336.32624	248	1+
336.75544	192	1+
337.09097	156	
337.18730	150	
337.95573	102	
338.89059	144	
340.39699	164	
341.79629	96	
342.26258	178	1+
342.48550	98	
END IONS

###FS:    #m/z: 340.94031 #charge 1+
###MS: 18
###MSMS: 19
BEGIN IONS
TITLE=Cmpd 13, +MS2(340.9403), 28.0-35.0eV, 0.4min #19
RTINSECONDS=22.7875
SCANS=18-19
PEPMASS=340.94031	3522326
CHARGE=1+
189.86347	152	
192.88706	138	
192.92569	290	
195.87861	510	1+
196.88195	430	1+
199.97682	126	
202.87143	126	
205.94854	380	
207.40618	326	1+
207.86953	284	1+
208.88393	138	
208.94916	188	
209.94612	124	
210.93767	400	1+
211.01041	142	
211.92010	122	
212.87677	696	1+
213.90113	148	
213.93971	4356	1+
215.41476	112	
215.88682	1208	1+
215.93752	922	1+
216.41075	182	
217.85976	124	
217.88129	194	
217.93890	134	
218.88785	128	
218.91637	222	1+
219.88265	114	
220.87700	150	
221.89167	234	
222.94834	128	
223.95460	652	1+
224.98280	122	
225.88669	132	
226.89748	144	
226.94736	340	
227.94552	430	1+
228.79614	112	
228.94642	272	1+
230.84643	162	
230.88774	296	
230.90257	160	
231.89068	572	
231.94894	3708	1+
232.90834	138	
233.89812	494	1+
235.06962	158	1+
235.82781	236	1+
235.86865	146	
235.89472	248	
235.94720	228	
235.97815	116	
236.04607	188	1+
236.06916	194	1+
237.04485	236	1+
238.02641	150	
238.82237	298	1+
238.88644	222	1+
239.90413	106	
240.23116	296	1+
240.96365	120	
243.95719	418	1+
244.03656	340	1+
244.90884	124	
244.95908	350	1+
245.82376	192	1+
246.97675	532	1+
247.93841	162	
248.02841	116	
248.89878	280	
249.04113	138	
249.05383	138	
249.89754	258	
249.96072	1256	1+
250.83394	124	
250.98834	212	1+
251.00567	144	
251.95459	314	1+
252.90893	134	
253.97049	140	
254.07101	402	1+
254.83006	274	1+
254.96449	2304	1+
255.07377	340	1+
255.78586	120	
256.91223	290	1+
256.94521	280	1+
257.09749	158	
257.79509	202	
257.85349	148	
258.83228	206	
258.84606	130	
258.86466	144	
258.88200	250	1+
259.84892	138	
260.43953	108	
260.94266	108	
261.03816	140	
261.84053	140	
262.88058	112	
262.96598	214	
263.79351	212	1+
263.91310	190	1+
263.97566	120	
264.01004	210	1+
264.07591	178	1+
264.96106	166	
265.95705	140	
266.86232	134	
266.92603	110	
267.13413	106	
267.89345	212	1+
268.00611	128	
269.00638	176	
269.18935	138	
270.80503	132	
271.79098	152	
271.84419	272	
271.89702	186	1+
271.95664	144	
272.80964	120	
272.84389	122	
272.86696	186	
272.91582	150	
272.93500	716	1+
272.97373	188	
273.78837	202	1+
275.82494	142	
275.84993	506	1+
275.89918	194	1+
276.85208	438	1+
277.94609	116	
277.96218	142	
278.81219	194	
278.84172	202	
278.93822	200	1+
279.79713	204	
279.85665	146	
279.96656	316	1+
280.79278	236	1+
280.85722	504	1+
282.05560	112	
282.27804	222	
282.91845	138	
282.98063	122	
283.41064	144	
283.78952	204	
283.86349	156	
284.79059	110	
284.84275	108	
285.86009	146	1+
285.91061	176	1+
287.80974	116	
288.81684	154	
289.87083	216	1+
290.78898	188	
290.87293	152	1+
291.07416	114	
291.80490	452	1+
291.86065	114	
291.93475	130	
292.43738	164	
292.85785	368	1+
292.87614	116	
294.81265	112	
295.84192	432	1+
295.87017	196	
295.97174	716	1+
296.84056	360	1+
296.97266	614	1+
297.97393	342	1+
298.07922	144	
298.89486	162	
298.98650	280	1+
299.05360	246	1+
299.10422	112	
299.41870	106	
299.83003	112	
300.05381	168	1+
301.13451	284	1+
301.87480	168	1+
302.08561	212	1+
302.17042	112	
303.80183	164	
306.85911	142	
307.09150	162	
307.31610	142	
307.79803	118	
307.88577	448	1+
308.28738	212	1+
308.88443	262	1+
309.95289	134	
310.11749	120	1+
310.31575	116	
310.42088	120	
310.87708	708	1+
311.00632	128	
312.06334	190	1+
312.86209	128	
312.90633	132	
312.95906	280	1+
313.02744	224	
313.88455	284	1+
314.81901	314	
315.16286	116	
315.88334	318	1+
318.88301	182	
319.85914	230	1+
319.89216	158	
321.16243	114	
321.80116	154	
323.00768	122	
323.23791	182	
323.30752	174	
324.01942	132	
324.29099	232	1+
324.88851	558	1+
325.89048	362	1+
326.02016	116	
327.18347	532	1+
328.18961	364	1+
328.89172	276	
329.88875	140	
330.81767	284	1+
333.86491	160	
335.88117	170	
336.91138	116	
337.35746	108	
337.77708	118	
338.87348	188	
340.39249	142	
340.41663	120	
340.82977	130	
341.87791	148	
342.12151	118	
342.27178	222	1+
343.87041	296	1+
END IONS

###FS:    #m/z: 336.94591 #charge 1+
###MS: 18
###MSMS: 20
BEGIN IONS
TITLE=Cmpd 14, +MS2(336.9459), 28.0-35.0eV, 0.4min #20
RTINSECONDS=23.5595
SCANS=18,20
PEPMASS=336.94591	415380
CHARGE=1+
189.86071	224	1+
196.88603	136	
200.55145	112	
206.97645	146	
207.94626	120	
207.97406	140	
208.88569	132	
208.98003	124	
209.88353	578	1+
209.94597	112	
210.88586	386	1+
210.98350	100	
211.94435	13232	1+
212.10733	102	
212.20647	98	
212.87874	2016	1+
213.93910	5066	1+
215.88577	1322	1+
215.93623	776	
217.85724	178	
217.88079	418	1+
219.83635	98	
219.87233	112	
222.95311	128	
222.96145	390	1+
226.89480	290	1+
226.94026	124	
226.96842	126	
227.78720	208	
227.95642	300	
228.79608	130	
228.89461	442	1+
229.38945	102	
229.95456	11404	
230.88850	2882	1+
230.95959	388	
231.04725	100	
231.90360	200	
231.95005	4958	1+
232.00643	284	1+
233.89572	818	1+
233.94826	664	1+
234.82983	120	
235.07794	102	
235.82333	100	
235.86616	196	
235.89115	246	
235.94786	256	
236.07801	100	
236.92857	98	
237.05954	126	
238.05197	120	
239.02178	124	
239.78453	116	
239.90486	154	
241.05169	230	1+
241.94397	112	
243.83800	278	1+
244.79117	242	1+
244.84102	224	1+
245.90048	316	1+
246.04758	96	
246.97728	168	
247.96518	3300	1+
248.03420	702	1+
248.06703	202	1+
248.90037	1008	1+
249.03840	490	1+
249.07093	170	1+
249.38135	122	
249.82909	160	
249.96140	1912	1+
250.83636	530	1+
250.91306	104	
250.94661	220	
251.08575	100	
251.24378	130	
251.91000	224	1+
251.92815	144	
251.96358	220	
252.03924	188	1+
252.12398	154	1+
252.82813	246	1+
252.94831	118	
252.97040	5958	1+
253.90423	866	1+
253.94098	104	
254.93885	266	
254.96566	2574	1+
255.07261	382	1+
256.09526	138	
256.91318	260	
256.96459	302	
257.00528	110	
257.04500	152	
257.91227	166	
257.96460	224	
257.98596	110	
258.88367	124	
258.92210	108	
258.95971	262	1+
258.98929	148	
259.89896	162	1+
260.54280	104	
260.80356	140	
260.84307	200	
261.00050	100	
261.02079	152	1+
261.82626	318	1+
262.10367	216	1+
262.83190	318	1+
263.05732	576	1+
265.01529	214	
265.84215	340	1+
265.91079	156	
266.86188	294	1+
266.95372	102	
266.99718	222	
267.15455	138	
267.48377	100	
268.83856	762	1+
269.79467	504	1+
269.83984	514	1+
269.93334	230	1+
270.82725	128	
270.98040	862	1+
271.06673	102	
271.13179	202	1+
271.84357	552	1+
271.91691	342	1+
272.06539	256	1+
272.97468	328	1+
273.79745	120	
274.19064	134	
274.79651	132	
274.84586	118	
275.05811	142	
276.79897	134	1+
276.85327	524	1+
276.88749	116	
276.95904	272	1+
277.08600	102	
277.83740	186	
278.83733	754	1+
278.95953	348	1+
279.86649	234	1+
279.94862	138	
279.96110	316	1+
280.93079	104	
281.05089	120	
281.79359	128	
281.85620	100	
281.99029	152	
282.82162	98	
282.88010	134	
282.98838	112	
283.04668	102	
283.78698	398	1+
284.84691	682	1+
285.84471	994	1+
286.80540	208	1+
286.84639	724	1+
287.06727	230	1+
287.84632	352	1+
287.86851	152	1+
288.80935	238	1+
288.91286	156	
290.11625	98	
290.81526	112	
290.84657	158	1+
291.03950	112	
293.10295	370	1+
293.81117	124	
293.85509	292	1+
293.87260	138	
293.99573	574	1+
294.18160	114	
294.44367	104	
295.01145	164	
295.47630	98	
295.84792	102	
295.90011	102	
295.97409	196	
296.12260	148	
296.80229	422	1+
296.87627	138	
296.91958	254	1+
296.93343	122	
296.97551	208	
296.99520	124	
297.01768	236	1+
297.06891	162	
297.96913	180	
298.96911	146	
299.05964	168	
300.05907	206	
300.87410	108	
301.01568	102	
301.08841	116	
302.89916	140	
303.75436	114	
303.81250	104	
303.94533	136	
303.96678	120	
304.44412	134	
305.82328	136	
305.83074	256	1+
306.88090	156	
307.06113	154	
308.84857	130	
308.88570	204	
310.49882	102	
310.87722	904	1+
311.84559	266	1+
313.02928	126	
313.82078	350	1+
314.82287	288	1+
317.07808	120	
318.10859	198	1+
319.08378	128	
320.16319	128	
321.97118	262	1+
324.14199	138	
324.89414	342	1+
326.75319	140	
326.89419	174	
327.88824	720	1+
328.80384	136	
330.87927	316	1+
331.05992	202	1+
332.10433	98	
333.17375	120	
333.31582	134	
333.79239	220	1+
335.34084	114	
336.08642	180	1+
336.25682	214	1+
336.78687	210	1+
337.28813	118	
337.35190	194	
337.90056	128	
338.36441	106	
338.76728	136	
339.82644	128	
339.88580	186	1+
340.15470	214	1+
340.18642	210	1+
END IONS

###FS:    #m/z: 359.96154 #charge 1+
###MS: 18
###MSMS: 21
BEGIN IONS
TITLE=Cmpd 15, +MS2(359.9615), 28.0-35.0eV, 0.4min #21
RTINSECONDS=24.3315
SCANS=18,21
PEPMASS=359.96154	314808
CHARGE=1+
105.93633	136	
195.40973	124	
196.88511	298	1+
199.02419	122	
204.87995	160	1+
204.90312	112	
205.40389	246	1+
205.95000	360	1+
206.40384	212	1+
207.94464	610	1+
208.88581	152	
209.94260	2020	1+
216.41075	572	
218.03750	156	
218.91343	442	1+
220.95851	186	
221.94440	124	
222.95177	2580	1+
224.94867	3906	1+
224.96819	182	
226.51260	92	1+
226.56108	162	1+
226.89073	194	
226.91641	114	
226.94702	13586	1+
227.69681	108	1+
227.89391	114	
228.11064	178	1+
228.26872	112	1+
228.94241	17054	1+
229.03804	142	
229.49310	210	1+
230.08651	160	1+
230.24373	90	1+
230.88187	552	1+
231.88308	396	1+
232.00644	266	1+
232.85102	146	
233.04673	280	1+
233.96136	650	1+
234.14851	120	
234.93021	216	
235.82434	268	1+
235.90295	128	
237.89825	284	1+
239.07003	112	
239.08446	112	
240.93894	134	
240.96169	1718	1+
241.01959	246	1+
241.78368	518	1+
242.02411	206	1+
242.95941	1674	1+
243.90254	200	1+
244.95732	6854	1+
245.39243	288	1+
245.83892	128	
245.94204	122	
246.12387	208	1+
246.95280	7082	1+
246.97092	358	1+
247.81299	138	
248.85100	212	1+
249.03767	456	1+
249.59644	126	
250.85959	162	
250.94622	218	
250.96729	684	1+
251.03793	204	
251.83815	144	
251.85649	186	1+
252.95247	188	
253.83313	470	1+
253.89408	120	
255.09894	116	
255.87725	128	
256.00177	228	1+
256.07270	128	
258.14611	254	
258.83374	294	1+
258.90424	180	1+
258.97299	856	1+
259.79703	454	1+
260.42188	118	
260.94688	122	
260.96894	1462	1+
261.06113	124	
261.92033	204	1+
263.05776	206	1+
264.83872	196	1+
264.96648	632	1+
266.86176	178	
266.90397	118	
267.10153	116	
267.78082	142	
267.85269	214	
267.87863	144	
267.97426	1130	1+
268.04036	190	1+
268.79015	338	1+
268.95622	184	
269.11691	248	1+
269.85408	126	
269.96888	938	
270.12022	172	1+
270.95524	294	1+
271.84537	690	1+
271.95769	212	1+
272.78652	120	
273.81724	222	1+
273.83237	116	
273.96554	124	
274.85314	148	
274.98505	154	
275.85270	616	1+
275.97272	138	
276.85457	520	1+
276.98533	238	1+
277.07187	408	1+
277.93257	276	1+
278.24679	136	
278.79370	226	
278.85203	114	
278.93782	184	1+
279.00471	280	1+
280.26022	166	
280.80066	404	1+
280.86843	138	
280.92637	202	
281.04583	322	1+
281.08766	112	
281.85444	290	1+
281.90961	370	1+
282.91928	212	1+
283.02403	128	
283.79015	110	
283.81887	266	1+
283.83849	192	
283.98388	388	1+
284.93488	176	
285.42899	218	1+
285.91708	250	1+
286.85798	134	
287.76332	118	
288.07590	300	1+
288.87258	114	
289.87629	268	1+
290.53898	236	1+
290.79088	122	
291.09743	130	
291.88603	322	1+
292.05821	148	
292.81299	118	
292.88793	214	1+
293.03846	110	
293.06384	120	
293.11650	110	
293.87264	114	
294.81106	162	
294.85565	364	1+
295.04822	222	1+
296.80225	122	
296.86490	202	1+
296.94985	336	1+
297.43906	116	
298.19842	218	1+
298.80682	368	1+
298.92877	346	1+
299.03073	122	
299.20528	150	1+
299.97855	224	1+
300.86759	184	
301.78002	278	1+
301.85515	140	
301.88080	346	1+
302.81706	162	
302.85345	118	
303.09695	126	
303.80372	218	
303.94712	156	
304.07678	184	1+
304.76605	196	1+
304.92661	180	1+
306.13607	128	
306.79381	170	
306.86333	116	
306.88357	166	
307.10306	132	
307.78353	116	
307.81990	112	
307.87331	132	
307.88925	150	
308.08811	154	
309.80111	318	1+
310.30595	164	
310.34350	200	
310.87501	362	
311.12756	248	1+
311.34813	120	
311.86471	402	1+
311.88418	418	1+
311.92632	162	
313.42887	118	
313.93560	138	
314.82230	116	
314.91815	232	1+
315.81682	296	1+
315.88418	140	
315.94314	152	1+
316.14844	118	
316.76183	114	
316.85705	146	
317.87049	170	
318.87954	140	
318.93502	468	1+
319.08237	258	1+
319.09851	234	
319.81823	214	
319.86168	376	1+
320.81829	348	1+
321.22289	136	1+
321.82257	236	1+
321.92255	430	1+
323.01647	654	1+
323.16644	110	
323.82681	276	1+
324.88885	244	1+
326.79285	252	1+
326.87223	192	1+
328.17318	138	
329.89620	116	
330.89233	126	
332.09043	118	
332.89362	212	1+
333.14135	182	1+
333.78878	124	
334.17578	152	
335.88762	124	
336.74469	118	
336.91356	166	
336.94560	720	1+
337.09371	130	
337.83377	138	
338.77024	144	
338.87222	222	
339.26540	142	1+
340.35535	188	
340.88263	120	
340.94022	370	1+
341.09088	118	
341.35537	124	
341.78278	130	
342.83908	180	1+
342.89657	142	
343.77190	116	
343.91396	188	
344.18692	174	
345.76106	176	1+
347.88446	194	1+
349.76176	188	1+
351.78313	130	
352.76450	128	
352.79245	130	
352.88066	144	
354.76102	142	
356.05656	120	
356.70957	264	1+
357.70137	132	
357.71352	190	1+
357.76927	294	1+
358.19742	138	
358.96565	370	1+
359.22977	128	
359.36851	160	
359.91693	136	
359.96758	350	1+
362.07132	186	1+
362.72361	256	1+
362.75281	110	
363.78379	118	
363.96251	140	
364.79698	204	1+
365.38131	150	
END IONS

###FS:    #m/z: 322.93018 #charge 1+
###MS: 22
###MSMS: 23
BEGIN IONS
TITLE=Cmpd 16, +MS2(322.9302), 28.0-35.0eV, 0.5min #23
RTINSECONDS=27.999
SCANS=22-23
PEPMASS=322.93018	5451068
CHARGE=1+
192.88642	132	
196.88332	126	
199.88616	142	
201.04380	156	
204.94075	122	
205.94433	490	1+
205.97071	136	
206.89403	102	
209.94409	208	
210.89385	254	1+
212.87883	170	
213.89355	136	
214.88634	548	1+
217.87525	152	
220.08966	110	
220.86356	124	
221.86711	138	
221.89566	132	
221.94517	154	
222.95333	1104	1+
226.81793	118	
227.03797	164	
227.88015	128	
227.93428	314	1+
227.95257	176	
228.79611	120	
228.89567	202	
230.84156	126	
230.85883	450	1+
230.89102	354	1+
231.82237	146	
231.96180	168	1+
232.04214	290	1+
233.03454	124	
233.89697	578	1+
234.85625	112	
235.82241	142	
235.87992	110	
237.90840	146	
239.07748	124	
239.78554	152	
240.78994	140	
240.82127	228	1+
240.87626	102	
240.93884	922	
240.96149	396	
241.94179	1032	
242.12635	110	
242.82011	154	
242.94076	3224	1+
243.82298	298	1+
243.88240	446	1+
244.04073	106	
244.13807	168	
244.93806	1178	1+
244.95715	196	
244.98548	136	
246.97499	460	
247.04451	178	
248.03313	122	
248.85768	132	
248.89954	250	
249.03568	308	1+
249.89747	126	
249.92826	112	
250.94366	186	
250.97123	148	
251.06914	134	
251.08942	114	
251.89904	120	
251.92750	166	
253.83530	104	
254.85310	102	
255.10042	206	1+
255.77807	138	
256.78891	164	
256.91707	126	
257.80796	218	
258.79191	124	
258.83294	234	
258.97223	350	
258.99128	136	
259.83303	486	1+
261.00547	158	
261.11905	234	1+
261.47694	114	
261.89556	100	
262.81555	126	
262.83305	328	
263.05199	202	1+
263.83311	202	
263.97862	174	
264.91723	132	
265.85836	112	
266.05145	202	1+
266.87279	146	
266.99723	176	
267.99908	112	
268.90970	112	
269.00431	350	
269.79786	482	1+
271.80827	190	
271.84792	260	
272.02333	124	
272.13345	118	
272.84640	158	
273.79209	1220	1+
274.04984	136	
274.81695	108	
274.84672	114	
274.87350	102	
274.99081	112	
275.01618	102	
275.80888	228	
275.84391	284	1+
275.93462	100	
276.84648	240	1+
276.85954	128	
276.90454	118	
277.06778	150	
278.85842	124	
279.09126	812	1+
279.79277	350	1+
280.04162	220	1+
280.14274	124	
280.85882	120	
281.12037	182	1+
282.36380	106	
282.88683	112	
282.97029	172	
283.78847	564	1+
284.29290	778	1+
284.75992	104	
284.92373	112	
285.86722	142	
286.91782	120	
287.01488	106	
287.80823	134	
288.78691	436	1+
289.80774	128	
289.87073	102	
290.06025	100	
290.80783	104	
290.84988	122	
290.93572	112	
291.80183	314	1+
292.08796	170	1+
292.85960	112	
293.06685	360	
293.80946	128	
294.85631	908	1+
294.88346	112	
296.81123	172	
297.80664	132	
297.89075	132	
298.05795	152	
298.83614	156	
299.78179	282	
300.78545	118	
300.93584	104	
301.82950	172	
302.80749	142	
302.87127	382	1+
303.86873	246	1+
304.03069	100	
304.26538	142	1+
304.77285	102	
305.81469	182	1+
306.79496	380	1+
306.87961	256	
307.79759	322	1+
307.88846	154	
308.29154	392	
308.89561	132	
309.81321	126	
309.88743	250	
310.30729	216	
310.82908	162	1+
310.87707	172	
311.02988	122	
311.87950	154	
312.81563	188	
312.87116	228	
313.03120	188	
313.87237	164	
313.88575	128	
314.80560	152	
314.82637	288	1+
317.73038	118	
319.87133	306	1+
320.15465	190	
320.24137	178	1+
320.31395	102	
323.24019	492	1+
323.26938	182	1+
323.88753	670	1+
324.14086	136	
324.20455	258	1+
324.88959	570	1+
327.10938	162	
END IONS

###FS:    #m/z: 340.94012 #charge 1+
###MS: 22
###MSMS: 24
BEGIN IONS
TITLE=Cmpd 17, +MS2(340.9401), 28.0-35.0eV, 0.5min #24
RTINSECONDS=28.771
SCANS=22,24
PEPMASS=340.94012	3877890
CHARGE=1+
189.86185	166	
192.88726	120	
192.92384	222	
196.88344	126	
197.88645	126	
205.96774	172	1+
207.87547	168	
208.93986	140	
210.93876	116	
211.94326	210	
212.87731	294	
213.88174	326	
213.93766	5600	1+
214.88003	238	
215.88637	1442	1+
216.93390	172	
217.85913	238	
217.88205	460	1+
217.94149	188	
218.91686	234	1+
219.87992	240	
221.87870	114	
222.95092	328	1+
224.16447	124	
224.92399	138	
224.97574	384	1+
226.91910	146	
226.94450	336	1+
228.00933	168	1+
228.89826	154	
228.94794	246	
229.89386	136	
229.95736	134	
230.88832	1578	1+
230.92833	108	
231.94980	3372	1+
233.04671	120	
233.89589	598	1+
233.91838	106	
233.94877	782	1+
234.93409	182	
235.86866	366	1+
235.89300	338	1+
235.94791	238	
236.01101	104	
237.79573	304	1+
238.79774	254	1+
240.95766	464	1+
242.05462	136	
242.88866	146	
243.82889	196	1+
244.88617	134	
244.95586	106	
245.88772	104	
246.97578	348	
247.39381	106	
248.85171	142	
248.90264	182	
248.98232	232	1+
249.03851	158	
249.89948	110	
249.96003	928	1+
250.01377	144	
250.79854	122	
250.89882	152	
250.97417	174	
251.93867	136	
251.95740	402	1+
251.98144	106	
252.79479	282	1+
252.88183	308	1+
253.83471	460	1+
253.95587	204	
254.83958	276	1+
254.90076	108	
254.94183	200	
254.96493	2506	1+
255.05206	144	
255.06986	190	
255.13337	136	
256.91431	130	
257.79503	172	
257.89784	302	1+
257.91453	144	
257.94068	130	
258.84357	340	1+
258.88383	136	
259.93063	106	
259.95388	470	1+
259.99841	148	
260.85484	148	
262.05510	106	
262.79858	200	1+
262.97586	152	
263.83175	286	1+
263.93356	176	1+
263.97781	106	
264.86356	110	
265.01586	116	
265.71943	106	
265.85971	120	
266.03906	224	1+
266.84108	306	1+
266.89030	134	
266.99589	144	
267.02214	168	
267.13713	128	
267.86476	122	
268.00083	112	
268.26145	114	
268.79152	534	1+
269.11704	108	
269.79548	472	1+
270.86152	110	
271.77435	158	
271.80808	106	
271.84784	140	
271.91112	494	1+
271.97575	504	1+
272.82984	146	
272.91623	378	1+
272.93500	402	
272.97754	414	1+
273.79316	128	
273.81193	120	
273.85786	228	1+
274.94294	304	1+
275.80811	148	
275.84658	458	1+
276.85217	288	1+
276.89353	116	
278.90881	160	
278.98376	114	
279.96322	246	
280.78517	106	
280.85543	140	
281.04648	198	
282.27527	282	
282.35866	108	
282.87823	218	1+
282.91809	164	
282.93797	124	
283.86505	104	
283.93151	108	
284.78601	126	
284.80562	200	
284.91940	106	
285.86260	282	1+
286.15134	106	
287.80837	434	1+
288.81152	288	1+
288.92629	116	
289.05917	192	1+
289.87819	344	1+
290.39054	220	1+
290.79088	156	
290.82181	106	
290.85806	160	
292.05588	138	
293.06250	144	
293.87157	172	
294.31502	108	
294.86788	360	1+
295.83310	178	1+
296.43403	118	
296.80255	168	1+
296.97487	150	
297.14809	162	1+
297.88947	106	
297.97288	424	1+
298.79530	368	1+
299.05862	238	
299.24253	140	
299.79785	266	1+
299.96682	132	
300.85248	236	1+
300.88086	132	
301.05291	182	1+
302.94116	140	
303.87083	302	1+
303.94433	134	
304.92546	230	1+
305.79552	416	1+
306.27558	128	
306.88114	360	1+
308.04219	110	
308.29347	312	
308.91689	106	
309.80825	120	
309.86821	148	
309.89005	160	
310.82300	312	1+
310.87662	720	1+
311.79852	370	1+
312.80065	312	1+
312.87274	352	1+
312.88602	148	
313.02672	178	
315.81521	130	
315.89465	112	
315.95024	156	
316.81935	116	
316.86032	118	
318.86481	106	
319.82512	318	1+
321.81870	120	
323.88392	156	
324.89139	422	1+
326.88410	204	
327.11768	126	
328.88755	406	1+
329.32986	152	
330.80931	366	1+
330.89040	118	
331.81065	228	1+
334.86304	120	
335.90368	166	
336.05705	112	
336.73583	136	
336.80859	132	
336.93245	126	
339.02996	136	
339.86831	260	1+
340.19699	266	1+
340.39241	122	
341.74648	150	
344.75759	106	
END IONS

###FS:    #m/z: 363.95614 #charge 1+
###MS: 22
###MSMS: 25
BEGIN IONS
TITLE=Cmpd 18, +MS2(363.9561), 28.0-35.0eV, 0.5min #25
RTINSECONDS=29.5435
SCANS=22,25
PEPMASS=363.95614	2551442
CHARGE=1+
178.94417	142	
182.86896	300	
186.93815	122	
187.86739	242	1+
189.86268	1572	1+
191.85771	1252	1+
192.92603	252	1+
194.89252	210	
196.88398	686	1+
200.88292	222	1+
203.88220	124	
204.02920	118	
205.94678	264	1+
207.87250	422	1+
207.94695	184	
208.95039	242	
209.87789	1358	1+
209.88526	176	
209.91993	146	
209.94358	3332	1+
210.88301	1128	1+
212.40631	170	
212.87855	10140	1+
213.05677	108	1+
213.89237	452	1+
214.89350	384	1+
215.40833	800	1+
216.41091	660	1+
217.91309	116	
218.91416	576	
219.02774	134	
222.95190	2916	1+
224.94912	3648	1+
225.88243	186	
226.89412	352	
226.94676	24164	1+
227.03672	192	1+
227.10741	312	1+
227.78806	460	1+
227.87992	128	
227.93231	338	
228.06982	228	1+
228.89463	1816	1+
228.94223	27872	1+
229.13186	128	1+
229.37723	90	1+
230.55658	116	
230.88918	11352	1+
231.04609	154	1+
231.73363	98	1+
231.86951	114	
231.98631	130	
232.88596	1470	1+
234.88140	506	1+
235.07436	114	
235.82900	140	
237.05466	290	
238.94101	146	
239.42538	200	
239.96698	124	
240.06757	204	1+
240.93988	228	
240.96271	1880	1+
241.93755	848	1+
242.82878	160	
242.94025	526	1+
242.95970	1480	1+
243.82243	176	
244.03662	376	1+
244.78913	138	
244.95728	10230	1+
245.06998	114	
245.94221	414	
246.78486	118	
246.83311	224	1+
246.90669	336	1+
246.95218	13216	1+
247.40869	190	1+
247.86801	118	
248.35810	132	
248.90029	3562	1+
249.03724	208	
249.07395	136	
249.94393	320	1+
250.89829	802	1+
250.96981	384	
251.01219	178	1+
252.14139	142	1+
252.19021	92	1+
252.79841	172	
252.90001	876	1+
253.08764	136	
253.80191	150	
253.83141	336	1+
253.90497	620	1+
255.92541	140	
256.79858	152	1+
258.84152	256	
258.97275	130	
260.79051	256	1+
260.83043	124	
260.96836	1194	1+
261.79082	168	1+
261.83270	220	
262.83183	130	
263.95452	160	
264.04545	136	
264.07092	236	1+
265.97253	372	1+
266.80255	128	
266.93692	140	
267.78361	156	
267.89833	144	
267.97452	1174	
268.96334	124	
269.81706	336	1+
269.89228	192	
269.96783	2848	1+
270.99351	162	
271.80164	154	
271.84279	144	
271.91441	732	1+
272.84413	238	
272.93334	116	
273.79166	132	
274.79547	418	1+
275.99448	130	
276.07553	322	1+
276.13311	116	
276.84819	506	1+
276.87681	322	1+
277.94918	128	
278.79354	140	
278.91411	244	1+
279.10465	188	
280.10383	120	
280.26064	120	
280.79312	652	1+
280.85825	118	
281.11629	296	
281.97465	150	
282.80126	154	
282.88474	154	
282.91859	156	
283.05610	264	1+
283.09840	170	
283.78853	238	
283.85049	794	1+
283.98922	118	
284.01510	238	1+
284.79281	470	1+
285.79355	306	1+
285.84560	1448	1+
285.87695	132	
285.96564	280	1+
286.87755	152	
286.90157	128	
287.80971	118	
288.04130	194	1+
289.80177	286	1+
289.86276	226	
290.78849	616	1+
290.86177	168	
290.90392	172	
292.80765	288	1+
293.12175	168	
293.87021	112	
293.96680	114	
294.81199	122	
294.85810	462	1+
295.41983	256	1+
296.80698	686	1+
296.88084	126	
296.90087	174	
296.93648	156	
296.96545	344	1+
297.91702	142	
297.97166	346	1+
297.98750	182	1+
298.80639	460	
299.13395	126	
299.80316	208	
299.86322	432	1+
300.80674	544	1+
300.90365	232	1+
300.92487	128	
301.10769	224	1+
301.80842	354	1+
301.86024	856	1+
301.88196	286	1+
302.01873	130	1+
303.80651	810	1+
303.85574	2804	1+
303.95079	176	
304.11048	258	1+
306.01427	212	1+
306.97630	142	
307.76228	114	
307.87543	126	
308.28875	154	
308.87775	118	
308.91684	146	
309.02687	114	
309.86818	446	1+
310.30913	130	
310.88988	518	1+
311.89387	366	1+
312.86793	124	
314.81049	216	
315.76353	162	1+
315.95615	140	
316.78952	118	
316.81543	462	1+
317.87069	120	
317.93450	580	1+
319.03489	160	1+
319.07748	258	1+
319.82371	250	
319.86522	136	
320.91866	118	
320.98413	132	
321.15158	146	
321.37410	126	
321.81855	948	1+
321.86496	656	1+
321.88698	124	
321.95651	212	1+
322.89162	144	
322.93152	656	
323.03744	182	1+
323.08226	126	
323.82135	166	
324.88898	190	
325.89495	164	
326.10471	112	
326.87203	1092	1+
327.11714	196	1+
327.17910	134	
328.31573	182	
328.80914	368	1+
328.83345	140	
328.88510	144	
329.18254	112	
329.32049	138	
329.75328	114	
329.81258	304	1+
330.87772	310	1+
332.08564	146	
333.79646	228	1+
334.87586	412	1+
336.94312	934	1+
337.83025	248	1+
338.89042	176	1+
339.82632	1042	1+
339.96541	158	
340.88141	124	
340.94101	788	1+
341.90526	390	1+
342.76852	150	1+
342.83731	128	
343.27780	122	
343.70473	178	
346.76585	258	1+
347.76822	226	1+
349.31816	366	
349.71249	458	1+
350.76780	130	
351.33696	194	
352.35526	144	
352.84874	210	1+
352.88732	216	1+
353.83078	228	1+
355.76056	460	1+
356.04835	192	1+
356.76192	324	1+
356.83885	134	
358.18799	120	
359.12520	116	
359.75589	118	
359.81517	142	
359.95937	216	1+
361.25064	114	
362.71264	308	1+
362.77121	192	1+
362.84257	352	1+
362.89239	296	1+
363.33458	122	
363.73276	308	1+
364.76887	134	1+
365.31357	504	1+
365.71224	148	1+
366.82372	232	1+
367.77782	496	1+
END IONS

###FS:    #m/z: 322.93021 #charge 1+
###MS: 26
###MSMS: 27
BEGIN IONS
TITLE=Cmpd 19, +MS2(322.9302), 28.0-35.0eV, 0.6min #27
RTINSECONDS=33.2185
SCANS=26-27
PEPMASS=322.93021	5451758
CHARGE=1+
182.07302	98	
192.88812	374	1+
196.88412	238	1+
205.94847	660	1+
206.95806	196	1+
209.88861	272	1+
209.94493	240	
211.41165	102	
212.87893	224	
213.01967	100	
213.88652	140	
214.89537	188	
215.88479	868	1+
220.97124	182	1+
221.89738	122	
221.94549	292	
222.95040	742	
223.82636	146	
223.95986	644	
224.47845	102	
224.79141	100	
224.97487	136	
225.88176	108	
227.79020	280	1+
227.95049	278	
228.05944	104	
228.86840	110	
228.91334	122	
230.88971	584	1+
233.89717	286	1+
234.33685	166	1+
235.50392	102	
235.82446	350	1+
235.87930	238	
237.01354	224	1+
238.21545	182	
238.93992	98	
239.07893	214	1+
239.78784	390	
240.82284	138	
240.94062	1838	
240.96009	436	1+
241.94214	1334	
242.94099	4030	1+
243.82300	490	1+
243.88043	350	
243.96383	106	
244.86252	130	
244.88138	190	
244.93910	1278	1+
244.98250	126	
246.17078	100	
246.83552	132	
246.97674	502	
247.38615	154	
247.84878	234	1+
248.03324	144	
248.90510	294	
249.03771	396	
249.97361	116	
250.78777	240	1+
250.84691	222	1+
250.89856	160	
250.94459	116	
251.00221	114	1+
251.07001	160	
251.84034	114	
251.95126	106	
252.82202	106	
252.89081	118	
253.83710	390	1+
253.88249	110	
254.06080	134	
254.92293	218	1+
255.79525	148	
256.83397	126	
256.91042	160	
257.95560	108	
258.80662	114	
258.83054	126	
258.96971	196	1+
259.84531	216	1+
260.03014	108	
260.80038	132	
260.83462	190	
261.83323	124	
261.89276	194	
261.91025	98	
262.82635	604	1+
263.05735	110	
263.35147	124	
263.92885	230	1+
264.97933	136	
265.97996	118	
266.79548	122	
266.86222	182	
267.55327	110	
267.79997	118	
267.84632	122	
268.91581	182	
268.95546	118	
268.99934	138	
269.42537	100	
269.79863	478	1+
270.80239	310	1+
270.85988	102	
271.84264	476	1+
273.79329	320	
273.81746	132	
274.04868	192	
274.79222	148	
275.04842	282	1+
275.80948	284	
275.85306	340	1+
276.80868	126	
277.07127	126	
277.42294	112	
277.94689	104	
278.83173	132	
278.93714	116	
278.95894	140	
279.09040	476	
279.88822	484	1+
280.11947	110	
280.79443	260	1+
280.81224	102	
281.79698	180	1+
281.99001	206	1+
283.05270	140	
283.06965	248	
283.78655	656	1+
283.85884	488	1+
284.29120	470	
284.82456	260	1+
285.80618	124	
286.87338	234	1+
286.91970	336	
287.78976	104	
287.80629	390	1+
288.05467	200	1+
289.78699	260	
290.79015	210	
290.85756	298	1+
291.80491	632	1+
292.89956	300	1+
294.07857	100	
294.41141	100	
294.80929	170	
294.85098	270	
294.87640	118	
295.00979	118	
296.80577	156	
296.86739	218	
297.07491	116	
297.10300	136	
297.80833	128	
297.86940	230	1+
297.92159	146	
299.78676	310	1+
299.84975	118	
301.81415	264	1+
301.87879	150	
302.24690	232	
303.13667	100	
304.88081	140	
304.92459	134	
305.04056	122	
305.06377	102	
305.81170	128	
305.87713	102	
305.89213	166	
306.88178	140	
307.08367	114	
307.79846	466	
307.87821	414	1+
307.95316	148	
308.29191	98	
308.79990	348	
308.88047	280	1+
309.29670	128	
309.82034	160	
310.30598	296	
310.80789	118	
310.82169	106	
310.87717	354	
310.89845	444	1+
311.88554	244	
311.90174	382	1+
312.02325	164	
313.02906	180	
313.88682	134	
314.82072	238	
314.88054	234	1+
315.83300	124	
316.81766	106	
317.88267	252	1+
318.88649	320	1+
320.15531	106	
320.22131	118	
320.82713	124	
321.81781	362	1+
323.10688	100	
323.23600	178	
324.20406	290	1+
324.23898	124	
324.89518	220	
324.97009	98	
325.90046	174	
END IONS

###FS:    #m/z: 363.95608 #charge 1+
###MS: 26
###MSMS: 28
BEGIN IONS
TITLE=Cmpd 20, +MS2(363.9561), 28.0-35.0eV, 0.6min #28
RTINSECONDS=33.9905
SCANS=26,28
PEPMASS=363.95608	2706252
CHARGE=1+
179.26390	114	
182.86669	368	
186.93717	186	1+
189.86362	1212	
191.85783	1498	1+
192.89905	122	
194.89340	146	
195.87586	126	
196.88339	430	1+
200.88458	116	
204.90361	168	
206.40707	120	
207.40809	112	
207.87357	496	1+
207.94853	178	
208.95085	126	
209.86985	446	
209.94299	3716	
210.02866	138	
210.88317	1478	1+
212.87882	9418	1+
214.89199	408	
215.40906	1050	1+
215.88234	124	
215.91347	140	
216.41003	740	1+
217.89807	126	
218.91288	236	
221.86024	144	
222.95131	2500	1+
224.53565	118	
224.94863	3686	1+
225.45967	148	1+
225.88309	618	1+
226.94706	23052	1+
226.97133	314	
227.12766	142	
227.93082	426	
227.99312	132	
228.09865	276	1+
228.89441	1604	1+
228.94214	30754	1+
229.11757	126	
229.16098	154	1+
229.83945	246	1+
230.47542	94	1+
230.79681	120	
230.88925	12382	1+
231.04882	120	
231.27543	112	1+
232.83437	312	1+
232.88537	1732	1+
234.88029	670	
234.91031	198	1+
235.82430	146	
236.80286	124	
237.07353	118	
238.06591	130	
238.21834	178	
238.89354	308	1+
239.06830	212	
239.42679	262	
240.05896	118	
240.94128	202	
240.96183	1566	1+
241.94328	856	1+
242.79050	172	
242.88862	212	
242.94001	488	1+
242.95902	1438	1+
243.78465	262	1+
243.81882	298	1+
243.87685	202	1+
244.95719	11818	1+
245.57391	126	
245.88949	162	
245.94274	454	
246.39926	126	
246.84172	136	1+
246.90488	680	1+
246.95253	11466	1+
247.02769	120	
247.97687	124	
248.80334	334	1+
248.89926	4126	1+
249.84034	118	
249.88525	116	
249.96743	502	1+
250.89524	946	1+
250.97198	408	1+
251.02139	120	
251.06862	212	
251.83542	128	
252.90052	916	1+
253.83135	336	1+
253.90498	782	1+
253.94456	226	
254.11908	204	1+
254.85025	228	1+
256.90460	474	1+
257.80382	142	
257.83347	138	
257.90591	332	1+
257.96954	618	1+
258.83103	276	
258.97178	536	1+
259.87489	130	
259.89579	220	1+
259.94101	140	
260.83424	660	1+
260.96774	1122	1+
261.83052	452	1+
262.79760	300	
263.98166	118	
264.79686	206	1+
264.83645	286	1+
264.84735	218	1+
264.96585	292	
265.08936	366	1+
265.23910	326	1+
265.84191	228	1+
265.97475	470	
266.81398	200	
267.92734	210	1+
267.97168	1564	1+
268.78854	122	
268.95789	198	
269.79651	216	
269.84562	140	
269.96875	1492	1+
270.06129	130	
270.78577	126	
271.84331	612	1+
271.91391	396	1+
272.93344	170	
273.79640	422	1+
273.91686	166	
274.79980	316	1+
275.04046	146	
275.90637	144	
275.98335	122	
276.40579	234	1+
276.84826	766	1+
277.88188	122	
278.10062	350	1+
279.10359	294	1+
279.79798	320	
280.78876	708	1+
280.93129	114	
281.81300	338	1+
281.85647	112	
282.00200	208	1+
282.85530	148	
282.88426	126	
283.79081	408	1+
283.84932	664	1+
283.92240	208	1+
283.98483	200	
284.88200	120	
284.98467	166	
285.42710	180	
285.79929	156	
285.84346	1728	1+
285.86797	188	
285.89370	220	1+
286.41833	156	
286.80451	308	1+
286.92502	166	
287.09985	142	
287.82555	134	
287.85236	364	1+
288.79492	334	1+
288.85473	324	1+
289.88595	214	1+
289.93580	152	
290.05006	114	
290.09214	122	
290.78696	366	
291.05130	138	
291.80171	166	
292.87551	210	1+
293.11880	334	1+
293.85381	700	1+
296.80726	632	1+
296.87397	136	
297.04868	150	
297.87377	124	
297.91438	164	
298.80280	1052	1+
298.82782	118	
298.85663	146	
299.13990	140	
299.86619	188	
300.85766	162	
301.53118	112	
301.80377	262	
301.86040	1206	1+
301.91500	134	
302.81999	168	
303.01370	126	
303.80941	1118	1+
303.85535	3236	1+
303.94113	118	
304.12142	246	1+
304.87376	278	1+
305.94086	284	1+
306.08433	194	1+
306.85324	120	
306.94845	180	1+
307.13585	228	1+
307.80199	286	1+
307.89109	264	
308.29366	238	
309.31050	222	1+
309.77921	164	1+
309.87080	154	
310.87744	478	
311.82954	112	
311.88499	760	1+
312.42538	110	
312.87006	320	1+
312.91680	148	1+
313.02343	252	1+
314.81621	116	
314.84222	316	1+
315.85962	114	
316.81315	786	1+
318.88072	130	
318.93223	568	1+
319.81851	444	1+
319.86791	116	
319.97872	300	1+
321.81671	1140	1+
321.86752	748	1+
322.21562	98	1+
322.92970	694	1+
323.03482	132	
324.02083	118	
324.87578	342	1+
326.87173	1384	1+
328.11753	148	
328.88645	464	1+
330.83095	140	
331.44122	154	
333.09243	178	
333.75774	362	1+
336.74304	158	
336.94455	326	
336.97222	372	1+
337.76000	112	
337.83551	338	1+
337.94560	164	
337.97534	286	1+
338.90127	152	
338.95313	112	
339.82771	804	1+
339.87525	114	
340.93963	600	1+
343.04469	224	1+
343.26975	146	
343.90209	296	1+
344.76626	164	
345.76120	206	1+
346.96910	134	
347.23979	152	
349.75849	132	
350.89804	124	
351.09522	170	1+
351.76869	280	1+
352.70627	190	1+
353.75671	386	1+
356.83750	228	1+
357.86929	124	
358.14486	136	1+
358.78454	270	
360.78161	132	
360.96515	160	1+
361.71355	194	
361.87442	158	1+
362.70769	116	
362.84641	116	
363.72036	164	
363.89332	256	1+
363.97645	150	1+
364.35393	158	1+
364.38403	204	1+
365.31770	122	
367.33180	238	1+
367.77901	192	1+
367.88071	112	
END IONS

###FS:    #m/z: 507.84518 #charge 1+
###MS: 26
###MSMS: 29
BEGIN IONS
TITLE=Cmpd 21, +MS2(507.8452), 28.2-35.2eV, 0.6min #29
RTINSECONDS=34.763
SCANS=26,29
PEPMASS=507.84518	826960
CHARGE=1+
196.01570	1008	1+
199.88654	872	1+
209.94268	226	1+
217.89832	438	1+
227.95174	294	
229.88287	258	1+
229.94778	248	1+
230.03252	182	1+
234.88361	212	
236.89367	252	1+
236.93660	156	1+
238.06256	522	1+
239.85796	268	1+
240.07749	192	
241.85134	704	1+
241.88463	318	1+
246.97492	334	1+
248.85003	306	1+
249.02520	206	1+
249.88497	478	1+
250.96948	1204	1+
251.07189	486	1+
251.87079	292	1+
254.03942	196	1+
254.09686	292	1+
258.85473	292	
259.81867	160	1+
259.87133	234	
260.87911	398	
261.87776	418	1+
262.38610	204	
263.10359	188	
264.38056	268	1+
265.11771	196	
266.05593	468	1+
266.09587	204	
266.13262	318	1+
266.16973	382	1+
267.38515	236	
267.86658	192	
268.04674	282	1+
268.86069	290	
268.88283	768	1+
269.05021	178	1+
269.88462	506	1+
270.85900	722	1+
270.91459	234	1+
271.79663	402	1+
271.88053	764	1+
272.79998	262	1+
272.85313	2002	1+
273.87579	342	1+
274.79605	286	
274.88465	386	1+
275.84523	566	1+
276.79559	508	1+
277.38853	458	1+
278.09749	248	1+
278.80646	254	1+
278.89675	188	
278.94162	254	1+
278.99152	242	1+
279.39395	348	1+
279.87608	370	1+
280.37863	1124	1+
280.85184	466	1+
281.11694	416	1+
281.38164	836	1+
281.96293	172	1+
282.12165	292	1+
285.01096	358	1+
285.04605	344	1+
285.10913	204	1+
285.94169	288	1+
286.05133	264	1+
286.84380	218	
286.87321	438	
287.80737	364	1+
287.85175	294	
287.88935	286	
288.86967	1084	
288.89056	364	
288.97910	260	1+
289.88004	1342	
290.13182	236	1+
290.86531	3874	1+
291.37182	250	1+
292.86279	504	
292.95316	538	1+
292.96067	412	1+
293.87349	11358	1+
293.96093	384	1+
294.00171	250	1+
294.12451	274	1+
294.80683	370	1+
295.69973	102	1+
296.14064	266	
296.42867	220	1+
296.81253	354	1+
296.87069	614	1+
296.94918	202	1+
297.36680	252	1+
297.81632	296	1+
298.80183	214	
298.85294	844	1+
298.88332	882	1+
299.88463	712	1+
299.96780	198	1+
300.35139	340	1+
300.85653	1168	1+
301.35573	338	1+
301.87618	188	
301.92057	202	1+
302.86226	370	
303.96731	298	1+
304.85185	1028	1+
304.88178	280	
304.91484	282	1+
305.90781	242	1+
305.99164	236	1+
306.12522	210	
306.15642	216	1+
306.78920	366	1+
306.83473	256	1+
306.87867	348	
307.82245	218	
307.86722	288	
307.89067	1310	
308.02334	230	1+
308.14185	1996	1+
308.37371	368	1+
308.38446	388	1+
308.87021	3388	1+
309.83840	524	1+
309.87184	2426	1+
309.88740	2276	
310.04832	218	1+
310.15725	1470	1+
310.49786	244	1+
310.93076	238	
311.34314	184	
311.78375	160	1+
311.88272	25056	1+
312.17320	222	1+
312.34920	250	
312.38041	292	1+
312.80366	280	1+
313.00247	412	1+
314.36750	884	1+
314.82475	210	
314.86739	1892	1+
315.82683	518	
316.52840	192	1+
316.59397	198	1+
316.81796	710	1+
316.86300	1024	1+
316.88671	1132	1+
317.52630	234	1+
318.85950	936	1+
319.35585	220	1+
319.80379	488	1+
320.88049	220	
321.86774	226	
321.88782	402	
322.29775	92	1+
322.34385	318	1+
322.85525	924	1+
322.89123	318	
323.06533	522	1+
323.38991	272	
323.78162	244	1+
324.00780	204	
324.37804	602	1+
325.02940	186	
325.46213	232	1+
325.86741	198	
325.90162	616	
325.93959	206	1+
326.11413	192	
326.88403	596	
327.37290	218	
327.80422	418	1+
327.87824	1922	1+
327.95499	312	1+
328.16360	154	1+
328.36945	740	
329.18705	240	
329.42178	220	1+
329.89609	1310	1+
330.88024	898	
330.93309	292	1+
331.39389	356	1+
331.75525	222	
331.83889	420	1+
331.89502	2020	1+
332.14347	174	1+
332.39654	310	1+
332.87637	1396	1+
333.94857	354	1+
333.97749	168	1+
334.13241	272	1+
334.34931	292	1+
334.77695	388	1+
334.87143	326	
334.89952	938	1+
334.95072	232	1+
335.01229	268	1+
335.08803	190	1+
335.84016	954	1+
335.86544	206	
335.88531	190	
337.01933	296	1+
337.44084	238	1+
337.83436	306	
337.88138	548	
338.35882	232	
338.88245	272	
338.92136	198	1+
339.83491	500	1+
339.87974	1570	1+
340.00277	454	1+
340.05158	218	1+
340.38472	224	1+
340.76581	166	1+
340.78668	180	1+
340.80344	182	1+
341.00481	348	1+
343.14877	238	1+
343.34725	254	1+
343.37990	258	1+
343.40291	186	
343.82557	208	
343.87734	1320	1+
344.42202	284	1+
344.71539	362	1+
344.82423	216	1+
344.85810	386	1+
344.96532	368	1+
345.76544	228	1+
346.90425	218	
347.26519	190	
347.82249	158	1+
347.84095	206	
348.31060	226	1+
348.77052	388	1+
348.85907	186	
348.96518	304	1+
348.98763	166	1+
349.16347	504	1+
349.31718	132	1+
349.92026	194	
350.88591	1010	1+
350.91454	226	
350.96160	502	1+
351.27897	182	1+
351.38712	202	1+
351.71913	132	1+
351.85775	326	
352.01901	158	1+
352.07890	192	
352.11154	202	
352.43385	234	
352.76954	794	1+
352.90940	512	
353.85138	1474	1+
353.89190	212	
353.91396	308	
354.08057	158	1+
354.72098	244	1+
355.00090	260	1+
355.83142	502	1+
355.89075	410	
355.91199	372	1+
355.97891	200	1+
356.82509	352	1+
356.89465	236	
357.06698	154	1+
357.14858	222	1+
357.71868	188	
357.87647	246	1+
358.01203	412	1+
358.15388	152	1+
358.36626	252	
359.01651	326	1+
359.69730	162	1+
359.78392	240	1+
359.81971	248	
359.90816	188	
360.73181	210	1+
360.87342	310	
361.12179	220	1+
361.31696	432	1+
362.36106	428	1+
362.79503	212	1+
363.20674	206	1+
364.84817	556	1+
366.00538	456	1+
366.36587	220	
366.78840	242	
366.83890	4036	1+
367.70888	1012	1+
367.78075	412	1+
368.35152	250	1+
368.89086	722	1+
369.00003	210	1+
369.07748	246	
369.39389	158	1+
369.70815	500	1+
369.83466	726	1+
369.89370	508	1+
370.05034	258	1+
370.20437	324	1+
370.36549	372	1+
370.61915	196	1+
370.78513	1074	1+
370.96205	128	1+
371.72289	368	1+
371.90505	200	
372.71547	782	1+
372.78400	296	1+
372.83009	600	1+
372.84946	674	1+
373.38669	246	1+
373.71949	680	1+
373.83371	512	1+
374.89543	412	1+
375.34979	246	
375.89532	296	1+
375.99750	174	1+
376.04551	264	1+
376.83448	384	1+
376.87065	760	1+
376.93702	196	
377.04765	180	1+
377.74018	308	1+
377.83647	242	1+
377.86664	464	1+
377.88701	188	
377.98647	276	1+
378.37131	234	
378.90636	302	1+
380.02268	222	1+
380.72513	504	1+
380.78948	546	1+
380.85664	680	1+
381.10592	270	1+
381.22836	144	1+
381.79745	356	1+
382.05932	190	1+
382.38443	256	
382.85477	772	1+
384.02309	196	1+
384.19362	300	1+
384.36013	154	1+
384.39379	420	1+
384.84974	9624	1+
384.89286	464	1+
385.19933	252	1+
385.32116	270	1+
386.05381	218	1+
386.32001	178	1+
386.72404	218	
386.89324	474	1+
387.72026	258	
388.38586	224	1+
388.79360	732	1+
388.84733	300	
389.05076	394	1+
389.09838	428	1+
389.19820	460	1+
389.71281	484	1+
389.84567	262	
389.86310	202	
390.05464	274	1+
390.10021	334	1+
390.84264	640	
391.35089	184	1+
391.38864	276	1+
391.75157	146	1+
391.80577	332	
391.84076	820	
392.13108	252	1+
392.79925	260	
392.81914	212	
392.86207	1280	1+
393.79894	998	1+
394.83682	1100	1+
394.85973	952	1+
395.39940	536	1+
395.78983	392	1+
395.86306	706	1+
396.04858	164	1+
396.39778	474	1+
397.18770	144	1+
397.24459	146	1+
397.39996	362	1+
397.86379	448	
398.86356	914	1+
399.07649	160	1+
399.81118	558	1+
400.18147	208	1+
400.73868	358	1+
400.91421	150	1+
401.15063	192	1+
401.28931	262	1+
402.21638	252	1+
402.72422	328	1+
402.86458	4382	1+
403.04958	138	1+
403.80803	194	
403.87042	2620	1+
404.81269	184	
405.86889	1768	1+
406.10861	252	1+
406.72421	360	1+
406.80227	250	
406.96599	132	1+
407.86513	17212	1+
408.00055	268	1+
408.61920	236	1+
408.80018	232	
409.14202	272	1+
409.72542	596	
409.81386	766	1+
409.94600	232	1+
410.24466	214	1+
410.31739	240	1+
410.72794	404	
410.84352	638	
411.80855	2198	1+
411.90687	382	1+
412.06693	352	1+
412.40532	178	1+
412.72719	918	1+
412.84345	1358	1+
412.87195	1188	1+
413.06793	252	1+
413.87533	790	1+
414.13075	236	1+
415.13323	202	1+
415.86959	1004	1+
416.02501	236	1+
417.58381	192	1+
417.65438	230	1+
417.82382	252	
418.15100	234	1+
418.40575	282	1+
418.70787	316	1+
420.37590	444	1+
420.73696	228	
420.87413	210	
421.14460	300	1+
421.37724	346	1+
421.88320	1226	
422.82062	304	1+
422.88421	642	
423.13529	146	1+
423.88185	404	
424.86566	354	
425.87896	958	
426.22256	284	1+
426.86113	3358	1+
426.92996	240	
427.73393	1666	1+
428.64445	200	1+
428.85275	566	
428.88467	2212	1+
429.82806	948	
429.85283	270	
430.20140	194	1+
430.39698	196	1+
430.74058	924	1+
430.86115	1592	1+
431.11163	208	1+
431.86689	1164	1+
433.86391	282	
434.18052	134	1+
434.81833	420	1+
434.88895	502	
435.04782	146	1+
435.69815	228	1+
435.85939	294	
436.89475	236	
437.05656	180	1+
438.79890	180	1+
439.23501	168	1+
439.89190	1278	1+
440.82545	268	1+
440.85202	500	1+
441.86884	362	1+
442.15960	242	1+
442.71572	194	
442.88782	238	1+
442.98338	250	1+
443.69831	226	
444.33022	254	1+
444.79394	290	1+
444.87075	3388	1+
445.33597	192	1+
445.74470	264	
445.77737	352	1+
446.77702	258	1+
447.74564	438	1+
448.75324	310	1+
448.82741	198	
448.89230	922	
449.87833	700	
450.76634	816	1+
450.82731	278	
450.87359	512	
452.65845	226	1+
452.83084	132	1+
453.08100	174	1+
453.76355	218	
453.87274	364	1+
454.04566	182	1+
454.76198	416	1+
455.65789	226	1+
455.76057	310	1+
456.25478	276	1+
457.90345	630	
458.90735	348	
459.17251	204	1+
459.88890	202	
461.88114	1200	1+
462.16751	194	
462.88285	1032	1+
464.16193	186	1+
465.07831	200	
465.77605	330	1+
466.78083	212	1+
467.85059	428	1+
467.88774	1272	1+
467.96186	200	
468.70227	202	1+
468.72197	214	1+
468.78239	510	1+
473.42113	206	1+
474.09481	174	1+
474.20628	216	1+
476.79080	388	1+
477.70903	276	1+
480.90466	216	1+
482.79428	186	
483.76559	192	1+
483.79947	328	1+
484.79540	224	1+
485.16886	260	1+
485.90140	716	1+
486.43360	194	
486.66605	340	1+
486.76652	204	
486.78557	268	
486.84378	416	
487.14983	248	1+
487.68995	198	1+
487.79670	188	
488.15132	166	1+
488.44696	360	1+
490.90715	202	1+
491.85025	282	
496.62478	208	1+
497.24526	256	1+
497.74108	246	
499.73454	688	1+
501.18614	118	1+
501.80229	366	1+
502.80690	264	1+
504.28248	264	1+
505.07137	156	1+
505.28643	206	1+
505.32082	230	1+
506.79155	190	1+
507.20265	106	1+
507.85756	258	1+
509.22255	206	1+
509.28197	272	1+
509.30299	102	1+
509.85944	1094	1+
511.18729	208	1+
511.25684	188	1+
511.43116	138	1+
511.61079	200	1+
END IONS

###FS:    #m/z: 322.93019 #charge 1+
###MS: 30
###MSMS: 31
BEGIN IONS
TITLE=Cmpd 22, +MS2(322.9302), 28.0-35.0eV, 0.7min #31
RTINSECONDS=38.4525
SCANS=30-31
PEPMASS=322.93019	5451612
CHARGE=1+
189.86414	162	
190.93498	142	
192.88825	138	
196.00474	114	
196.88663	126	
200.88578	390	1+
201.04312	138	
203.92683	102	
205.94830	746	1+
208.91761	100	
209.94564	164	
209.96307	130	
210.89911	232	1+
212.87784	604	1+
212.90172	158	
212.94437	100	
213.89824	190	
214.55488	114	
214.89629	454	
215.88805	550	1+
217.89781	212	
221.94152	166	
222.42097	122	
222.95511	1340	1+
223.96025	906	1+
225.05935	230	1+
225.93117	208	1+
226.89604	178	
226.97086	106	
227.78630	130	
227.82667	124	
227.95122	122	
228.88633	134	
228.90993	114	
230.84910	148	
230.88918	566	
231.90429	138	
232.01161	270	1+
233.89897	296	
234.88408	98	
235.80733	98	
235.82159	150	
235.89311	224	
236.19825	102	
237.01184	128	
237.50756	120	
237.79097	110	
239.02670	124	
239.78875	830	1+
240.27071	98	
240.82264	184	
240.93999	1786	
240.96389	566	
241.94172	1416	
242.82458	104	
242.94157	5244	1+
243.44944	164	
243.82262	136	
243.88044	426	1+
244.78209	122	
244.81914	310	
244.93858	1352	1+
245.82217	130	
246.08594	98	
246.86159	110	
246.97566	962	1+
247.38842	98	
247.81421	126	
248.03425	468	1+
248.94194	104	
249.03799	300	1+
249.90839	114	
249.92636	110	
249.96967	144	
250.01231	102	
250.38093	100	
250.89929	224	
250.96855	116	
251.06845	164	
251.78692	142	
251.92459	410	1+
252.78994	182	
253.04912	194	1+
253.83729	176	
253.91701	126	
254.83327	140	
254.90786	180	
255.79867	344	1+
256.04045	138	
256.39581	150	
256.78126	210	1+
257.80205	434	1+
258.80627	288	1+
258.98148	104	
259.34093	154	
259.83359	112	
260.35233	108	
260.82524	144	
261.82767	860	1+
261.84334	194	
262.80434	136	
262.83064	504	1+
262.97182	188	
263.97821	220	
264.93987	108	
264.98021	146	
265.05925	202	
266.79627	130	
266.84149	372	1+
266.86281	284	1+
266.93968	150	
267.84308	348	1+
268.91675	436	1+
269.00217	280	1+
269.40924	104	
269.79764	154	
270.80821	110	
271.80336	264	
271.86364	360	1+
271.89984	102	
272.80149	272	
272.84641	182	
273.79566	1262	1+
273.81089	228	
274.06244	188	1+
276.84507	464	
277.95313	156	
278.09483	438	1+
278.82571	134	1+
278.86177	110	
279.04089	142	
279.09646	366	1+
279.80391	122	
280.02442	180	1+
280.80967	204	
280.85222	214	
282.04106	244	1+
282.09306	136	
282.85290	340	1+
283.06894	100	
283.50041	114	
283.78789	576	1+
284.28968	130	
284.90561	114	
285.42551	104	
285.85375	520	1+
285.98246	148	
286.79963	144	
286.87989	106	
288.84556	212	1+
288.88151	358	1+
289.78681	236	
289.80662	138	
289.88589	258	1+
290.79495	116	
290.85542	362	1+
290.94292	222	1+
291.49415	102	
291.80296	832	1+
292.05943	124	
293.86820	190	
293.93253	98	
294.37141	108	
294.85399	144	
294.92979	96	
295.86546	420	1+
296.80682	480	1+
297.82407	278	1+
298.86829	244	1+
299.78214	522	1+
299.80000	106	
299.85772	192	1+
300.35287	104	
300.84544	120	
302.80855	320	1+
302.86453	296	1+
304.00305	158	1+
304.93902	112	
305.80844	120	
305.81982	258	1+
305.96944	100	
306.80485	178	
306.88738	678	1+
307.79827	722	
308.29410	164	
308.87859	186	
308.98906	130	
309.80643	286	1+
309.88756	160	
310.31352	210	
310.87824	338	
311.88376	234	
311.92580	154	
312.80575	282	
312.82508	156	
312.87328	280	1+
313.03181	210	
314.82213	372	1+
315.44947	140	
319.08803	174	1+
320.38201	104	
320.76204	178	
320.95802	102	
321.00670	110	
321.51076	110	
321.77365	206	1+
322.30492	168	
322.87739	108	
323.23306	214	1+
323.82071	210	1+
324.75551	98	
324.89284	288	1+
325.13816	132	
326.89589	136	
327.75957	116	
328.03777	162	1+
328.28573	98	
END IONS

###FS:    #m/z: 363.95605 #charge 1+
###MS: 30
###MSMS: 32
BEGIN IONS
TITLE=Cmpd 23, +MS2(363.9560), 28.0-35.0eV, 0.7min #32
RTINSECONDS=39.233
SCANS=30,32
PEPMASS=363.95605	2722642
CHARGE=1+
180.86987	172	
182.86839	596	1+
189.86194	1306	1+
191.85871	1776	1+
193.85186	126	
194.89091	338	1+
196.88222	394	1+
196.94037	124	
205.87717	180	
205.94806	366	1+
206.46165	118	
207.40269	148	
207.87454	866	1+
207.94689	392	1+
209.07924	138	1+
209.86817	294	
209.94293	4066	1+
210.88390	1372	1+
212.87912	11410	1+
215.19935	114	
216.40955	534	
216.90748	122	
217.87103	338	1+
217.91986	140	
218.91415	590	1+
219.41681	118	
221.85990	128	
222.37971	250	1+
222.95112	2992	1+
223.88664	146	
224.94870	3906	1+
225.79803	150	1+
225.88260	170	
226.83989	150	
226.89195	448	
226.94710	25258	1+
227.24832	174	1+
227.44483	94	1+
227.82593	392	1+
227.88018	146	
228.07114	200	1+
228.41693	204	1+
228.57998	142	1+
228.89387	2192	1+
228.94219	28036	1+
229.06231	118	
229.13970	132	1+
229.96991	120	
230.22470	98	1+
230.79080	154	
230.88921	13138	1+
232.88481	1602	1+
233.16620	134	
233.54817	104	1+
233.83241	132	
233.96167	186	
234.88131	788	1+
234.92206	230	1+
235.82703	142	
236.51722	120	
236.82583	212	
237.05480	288	1+
238.06661	300	1+
239.42471	286	
239.78744	294	1+
240.94081	448	
240.96219	2654	1+
241.83657	172	
241.89642	412	1+
241.93886	1522	1+
242.02418	154	
242.81857	122	
242.94065	968	1+
242.95965	1756	1+
243.88044	250	1+
244.81973	168	
244.88591	166	1+
244.95744	12192	1+
245.05093	274	1+
245.94031	324	
246.43606	152	
246.90529	956	1+
246.95257	12914	1+
248.42700	86	1+
248.79889	126	
248.90013	3370	1+
248.97454	304	1+
249.03845	172	
250.89498	580	1+
250.96951	928	1+
251.07524	430	1+
251.57550	114	
251.79099	348	1+
251.91341	118	
252.08020	296	1+
252.94428	170	
253.83571	228	
253.90678	850	
254.36791	280	1+
255.90759	250	1+
256.05346	228	1+
256.12448	128	
256.87209	202	1+
258.83216	366	
258.97465	592	1+
259.92482	128	
260.07012	194	1+
260.13251	122	
260.83328	140	
260.96799	1222	1+
261.79184	430	1+
261.99380	132	
262.00822	116	1+
262.05555	288	1+
262.09309	326	1+
262.77809	122	
262.82858	668	1+
262.85027	130	
263.83132	390	1+
263.97890	138	
264.81688	202	
265.00700	138	
265.82805	224	
265.90957	166	
265.93363	136	
266.81167	382	1+
266.85923	400	1+
266.95438	124	
267.01977	168	1+
267.06264	262	1+
267.78053	240	
267.97244	1668	1+
268.78813	116	
268.79586	746	1+
268.85025	120	
269.00234	176	
269.14110	222	1+
269.79625	554	1+
269.84808	144	
269.87347	252	1+
269.96777	2590	1+
270.14572	136	1+
271.84730	290	
271.91569	606	1+
272.79108	386	1+
272.82814	178	
272.84485	184	
272.86582	122	
273.79357	322	1+
273.84655	332	1+
273.89944	218	1+
274.42733	124	
276.34979	258	1+
276.83858	458	1+
276.85935	428	1+
277.79639	242	1+
277.87301	122	
277.95235	106	1+
278.09142	118	
278.98349	138	
279.10125	208	
279.85214	148	
280.10667	340	1+
280.26621	302	1+
280.79321	758	1+
280.92771	298	1+
281.97494	120	
282.80470	398	
282.96968	382	1+
283.79061	180	
283.85115	588	1+
283.90191	130	
284.06819	238	1+
284.80150	212	
284.87989	178	1+
285.79538	412	
285.84550	1642	1+
286.86262	178	
287.01071	144	
287.06768	212	1+
287.41631	142	
287.81586	140	
288.89122	152	
289.78814	122	
289.80588	166	
290.78751	240	
290.91739	148	
291.80165	216	
291.86951	158	
292.80611	244	1+
292.86166	126	
293.11884	262	1+
293.84961	114	
293.87590	120	
293.88075	522	1+
294.27552	130	1+
294.86283	268	
294.87965	350	1+
295.85280	344	1+
295.92467	306	1+
296.80853	438	
297.43157	140	
297.80073	1668	1+
298.80292	1460	1+
298.86107	134	
300.82306	120	
300.92433	150	
301.80848	322	
301.85964	1028	1+
301.96540	204	
302.14070	162	
302.80354	178	
303.76100	146	
303.80702	1366	1+
303.85566	3536	1+
303.96365	122	
304.89772	116	
304.97401	148	
306.05306	154	1+
306.81160	116	
306.83733	174	1+
306.88159	124	
307.88988	376	1+
308.29265	358	
309.87218	966	1+
309.98662	150	
310.11049	126	
310.87619	822	1+
311.34499	122	
311.83594	408	1+
312.43276	138	
312.87448	456	1+
313.31883	150	
314.81658	298	1+
316.81268	160	
318.12542	120	
318.85857	144	
318.87357	296	1+
318.93294	454	1+
319.03710	124	
319.07965	128	
320.79039	146	
321.81689	1148	1+
321.86613	586	1+
321.99035	146	
322.03427	176	1+
322.92808	482	1+
323.06561	250	1+
323.83261	280	1+
323.89078	154	
324.57363	144	1+
324.87554	126	
324.89284	156	
324.95581	242	1+
325.12168	158	
325.88075	126	
326.87191	1208	1+
327.71636	238	1+
328.81220	278	1+
328.88652	712	1+
330.87868	426	1+
331.70723	118	
331.79421	278	1+
332.79534	224	1+
333.03237	158	
333.09202	186	
334.89823	130	
335.34616	152	1+
335.75908	116	
336.73677	272	1+
336.82128	182	
336.83763	134	
336.94576	580	1+
337.12819	216	1+
337.30895	134	
337.77241	204	1+
337.83145	212	
339.75191	140	
339.82773	1226	1+
339.87916	178	1+
340.75997	160	1+
340.93862	894	1+
342.88479	126	
343.27085	166	
343.78663	116	
343.88910	120	
345.78366	198	1+
347.76452	182	
348.72584	202	1+
348.82214	220	1+
351.33394	116	
351.72672	164	1+
351.76429	424	1+
353.88761	190	1+
354.05264	232	1+
354.84056	148	
355.71671	130	
355.77216	280	1+
356.70621	232	1+
356.82915	160	
358.78219	206	1+
359.91878	124	
360.71506	114	
360.77761	234	1+
361.71722	416	1+
362.32562	140	1+
362.70008	216	
366.73756	214	1+
367.35683	180	1+
368.42238	254	
368.72298	264	1+
368.78819	148	
END IONS

###FS:    #m/z: 507.84508 #charge 1+
###MS: 30
###MSMS: 33
BEGIN IONS
TITLE=Cmpd 24, +MS2(507.8451), 28.2-35.2eV, 0.7min #33
RTINSECONDS=40.005
SCANS=30,33
PEPMASS=507.84508	780546
CHARGE=1+
196.01607	920	1+
199.88780	394	1+
213.88681	236	
222.94699	234	1+
230.84980	204	1+
232.89109	222	
234.88573	244	1+
237.93384	244	1+
238.06245	406	1+
238.88938	384	1+
241.09200	186	
241.85324	398	
242.87782	278	
244.98732	192	1+
245.97448	232	1+
247.08417	198	1+
249.88691	276	1+
250.97161	890	1+
251.00789	192	1+
251.07987	428	1+
251.86641	254	1+
252.08196	362	1+
252.23109	176	
254.09429	204	
255.39722	278	1+
256.06179	158	1+
257.86923	224	
259.86673	302	
259.93301	216	1+
260.88105	402	1+
261.90181	196	
262.52346	140	1+
263.87683	184	
265.09043	448	1+
265.40262	286	1+
267.78619	350	1+
267.97239	198	1+
268.10340	204	1+
268.88353	516	1+
268.92247	282	1+
269.38690	194	
270.85886	382	
270.98312	276	1+
272.85224	2886	1+
273.38508	342	1+
274.79951	384	1+
275.07277	174	
275.89793	220	
276.38600	264	1+
276.79782	188	
277.85142	826	1+
277.88581	192	
277.93087	172	1+
278.33462	426	1+
278.89508	348	1+
279.37510	590	1+
279.98378	206	
280.13967	216	1+
280.40504	256	1+
281.04470	216	1+
281.38260	634	1+
281.79596	314	1+
281.84826	474	1+
282.02736	174	
282.05104	350	1+
282.38885	400	1+
282.79804	210	1+
282.82647	284	1+
284.89809	178	
285.84987	336	1+
286.78551	242	1+
287.38616	294	1+
287.84640	412	
287.89019	198	
287.91799	206	
288.83907	254	
288.86823	816	
288.89052	378	
289.87939	1316	
290.13028	250	
290.86394	4604	1+
292.33015	134	1+
292.88234	500	
292.98835	216	1+
293.39061	310	
293.82560	174	
293.87254	10298	1+
293.99629	170	1+
294.05047	240	1+
294.09619	174	1+
295.15632	236	1+
296.34045	204	1+
296.59456	120	1+
296.99613	184	1+
297.13134	276	1+
297.81707	190	
297.96086	288	1+
298.85388	568	
298.87632	354	1+
299.33411	336	1+
299.53076	192	1+
299.81149	542	1+
299.84272	248	
299.91054	186	
299.98830	310	1+
300.04776	360	1+
300.57430	134	1+
300.85497	592	
301.34255	260	1+
301.39861	314	1+
301.46366	246	1+
301.83776	184	
301.85794	320	
301.87791	516	1+
301.91570	352	1+
302.10075	218	1+
302.78447	224	1+
302.80554	366	1+
302.86477	194	
303.80650	236	1+
303.85995	280	
304.87766	256	
305.82398	402	1+
305.85995	374	
306.12517	176	
306.84361	204	
306.94959	266	1+
307.28800	278	1+
307.39753	270	1+
307.87208	430	
307.89030	1580	
308.14172	1642	1+
308.29388	174	1+
308.37306	450	1+
308.40590	222	1+
308.42585	172	1+
308.87152	3404	1+
309.32628	198	
309.84253	268	
309.88722	2056	1+
309.96070	338	1+
310.15648	1138	1+
310.86944	408	
311.81806	262	
311.88257	21716	1+
311.94253	190	
312.39899	226	1+
312.81414	356	1+
313.27269	110	1+
313.58831	180	1+
313.81295	226	1+
314.34774	282	
314.40371	162	1+
314.86331	1790	1+
314.96524	212	
315.03932	166	1+
315.13534	196	1+
315.37384	286	1+
316.81627	454	1+
316.86212	1180	1+
316.88175	662	1+
317.06120	244	1+
317.36937	206	1+
317.96509	330	1+
318.85954	874	1+
318.93594	326	1+
319.38085	268	
320.88982	246	
320.99507	454	1+
321.88949	216	
322.71246	184	1+
322.84764	188	
322.86144	198	
322.88662	520	
323.28709	168	1+
323.38031	482	1+
323.86315	176	
324.85700	330	
324.87971	236	
325.86480	190	
325.89732	1640	1+
326.05650	208	1+
326.38699	208	
326.51526	184	1+
326.88189	650	
327.15867	202	
327.37406	258	
327.87954	1546	
328.37107	654	
328.87127	774	
329.89630	1580	1+
330.16343	310	1+
330.87893	586	
330.95865	540	1+
331.00629	330	1+
331.80613	216	1+
331.89410	1396	1+
332.48203	78	1+
332.87611	1514	1+
332.94586	362	1+
333.11227	274	1+
333.36587	220	1+
333.41287	196	1+
333.75987	324	1+
333.84500	322	
333.88802	912	1+
333.99416	216	
334.02206	234	1+
334.11760	180	1+
334.39182	376	1+
334.83171	222	
334.87586	906	1+
335.41088	254	1+
335.84152	590	1+
336.61564	204	1+
337.11850	284	1+
337.35754	346	1+
337.72442	230	1+
337.83955	706	1+
337.87999	540	
338.00389	196	
338.11089	156	1+
338.40578	272	1+
338.72660	186	1+
338.87876	1432	1+
339.13840	224	1+
339.40755	192	1+
339.87870	1058	1+
340.96114	280	1+
341.86931	252	1+
342.90972	260	1+
342.92818	178	
343.07337	128	1+
343.30142	196	
343.39797	238	1+
343.87185	784	1+
345.88588	218	
346.31877	194	1+
346.89823	558	1+
346.96465	196	
347.81183	336	1+
347.93267	184	
348.16808	640	1+
348.89442	644	1+
349.32745	220	1+
349.40466	394	1+
349.98961	194	1+
350.79134	172	1+
350.88461	1182	1+
350.95930	368	1+
351.38836	198	
351.76788	466	1+
351.85787	308	
352.76992	400	1+
352.80080	284	1+
352.90912	458	
353.16495	336	1+
353.84965	2034	1+
353.90861	1098	1+
354.25782	96	1+
354.36674	376	1+
354.79002	198	
354.95362	254	1+
355.01931	200	1+
355.78248	394	1+
355.86137	230	
355.88978	410	1+
356.71701	218	
356.83319	454	1+
357.85726	364	1+
357.90561	492	1+
358.36472	194	
358.91001	338	1+
359.01732	214	1+
359.77940	250	1+
360.06675	268	1+
360.86460	566	1+
361.71854	328	1+
361.81498	154	1+
361.86370	394	1+
361.93462	232	1+
362.36588	220	
362.71976	278	1+
363.87222	284	1+
364.03318	206	
364.75457	214	1+
364.79691	282	1+
364.84353	350	
365.98626	276	1+
366.18121	424	1+
366.37276	392	1+
366.83748	4370	1+
366.86671	224	
366.90007	262	1+
367.10954	232	1+
367.70803	1728	1+
367.87731	210	
368.78315	252	
368.89766	390	
369.01052	310	1+
369.11582	206	1+
369.89520	550	1+
370.07980	250	1+
370.14880	192	1+
370.19024	452	1+
370.78386	562	1+
371.76863	290	1+
371.83569	180	
371.86802	816	1+
372.37474	322	1+
372.79647	260	1+
372.84852	330	
372.86858	620	1+
373.71714	430	
373.77827	320	1+
373.82306	830	1+
374.06166	372	1+
374.36240	462	1+
374.71846	554	1+
374.89771	200	
375.35942	378	1+
375.74767	220	1+
375.85381	402	
375.88317	184	
376.79410	218	
376.87799	788	1+
378.80401	202	1+
378.86767	202	
378.91079	188	
378.93738	198	1+
379.08057	214	1+
379.38502	564	1+
379.72726	608	1+
379.85214	856	1+
380.01813	188	
380.72441	474	1+
380.85485	710	1+
382.80130	268	1+
382.85510	668	
383.71374	562	1+
383.80355	186	1+
384.12674	186	1+
384.21062	200	1+
384.84960	9878	1+
384.96987	252	1+
385.88341	762	1+
386.81657	382	1+
387.38806	430	1+
387.77865	208	
388.79509	1394	1+
389.20085	670	1+
389.36143	202	1+
389.71566	598	1+
390.05512	346	1+
390.28611	138	1+
390.73186	366	1+
390.83681	2478	1+
390.85820	892	
390.89961	270	
391.91015	224	
391.94796	128	1+
392.86177	972	1+
392.89370	412	1+
393.79666	2548	1+
393.82433	198	
394.83603	708	1+
395.86978	486	
396.39962	324	1+
396.73177	684	1+
397.85448	436	
398.71152	354	1+
398.86407	276	
399.71537	232	1+
399.80904	360	
399.84652	176	
400.05304	234	1+
400.80952	200	
400.87419	178	
401.33294	264	1+
401.35793	238	1+
402.86479	4184	1+
403.09424	108	1+
403.86933	2522	1+
405.74604	212	
405.77986	354	1+
405.87021	1658	1+
406.02753	212	1+
406.80253	702	1+
407.72889	476	1+
407.86526	14978	1+
408.06983	228	
408.33157	208	1+
408.92711	268	1+
409.72547	800	1+
410.13606	200	1+
410.77106	268	1+
410.81374	266	
410.85890	632	
411.34285	158	1+
411.80922	2404	1+
411.84130	2038	1+
411.88299	180	
412.46770	86	1+
412.73025	770	1+
412.84578	1688	1+
412.91951	178	1+
413.07249	618	1+
413.81690	228	1+
413.87439	956	1+
414.35340	260	1+
415.17406	118	1+
415.84927	220	
415.87265	1218	1+
416.14375	328	1+
416.87328	788	1+
417.81895	366	1+
417.90954	182	
419.00864	224	1+
419.37563	302	1+
420.73641	238	1+
421.20720	142	1+
421.88341	1498	1+
422.37118	196	1+
422.78485	258	1+
422.86911	734	1+
423.17302	186	1+
425.22443	252	1+
425.74968	272	1+
425.87899	942	
426.38443	276	1+
426.86166	3368	1+
426.89621	448	1+
427.06347	206	1+
427.73328	1196	1+
427.83269	186	
427.94256	222	
428.81796	618	1+
428.84687	780	
428.88634	1208	1+
429.73935	862	1+
429.82098	476	1+
429.84381	516	
429.86597	224	
430.05026	186	1+
430.73933	558	1+
430.85906	1078	
431.86900	1636	1+
431.97825	182	1+
432.09010	106	1+
432.41052	260	1+
433.85462	374	
434.82754	234	
434.88576	208	
434.96157	256	1+
435.69161	192	1+
435.86597	488	1+
438.76224	190	1+
439.83900	332	1+
439.89162	1260	1+
440.73292	186	1+
441.69990	178	
443.88996	322	
444.76753	336	1+
444.87194	2748	1+
445.74112	600	1+
446.05391	212	1+
446.20784	222	1+
447.24222	306	1+
447.88042	240	
448.89342	236	
449.75865	504	1+
449.79664	184	1+
449.87749	1148	1+
450.81967	286	1+
451.87255	426	1+
451.89736	360	1+
452.87001	306	1+
452.97056	154	1+
455.69763	180	1+
456.78190	196	
457.90255	1040	1+
458.70499	224	1+
459.37339	246	1+
460.22801	202	1+
460.97668	84	1+
462.88397	746	
463.04200	202	1+
463.38558	106	1+
463.88136	438	
464.82358	222	1+
464.87837	258	
465.72615	196	
465.96041	134	1+
467.18090	160	1+
467.88605	1628	1+
468.71213	336	1+
468.78390	536	1+
470.03639	104	1+
470.78157	192	
471.76402	168	1+
474.12968	166	1+
474.82508	100	1+
474.86194	144	1+
476.76953	174	1+
477.78519	182	1+
480.17540	198	1+
480.91839	126	1+
481.72258	216	1+
481.89380	174	1+
482.09926	220	1+
484.78860	186	
485.84279	480	1+
485.89825	594	
486.76297	240	
486.79406	458	1+
486.84561	412	1+
486.90044	326	
490.70810	174	1+
490.85294	320	1+
491.80060	382	1+
491.85723	268	1+
492.20885	134	1+
492.93353	170	1+
494.22360	166	1+
494.77752	98	1+
495.72539	156	1+
499.73065	564	1+
500.73458	436	1+
500.80356	518	1+
503.84291	158	1+
504.24664	156	1+
504.38654	100	1+
504.46938	266	1+
504.79513	336	1+
504.87871	192	1+
505.19560	246	1+
505.47147	190	1+
507.33657	102	1+
507.39338	202	1+
507.84013	218	
508.22921	154	1+
508.27982	348	1+
508.69885	226	1+
509.12920	158	1+
509.70438	182	1+
509.80910	278	1+
509.86102	858	1+
511.59795	154	1+
512.59845	122	1+
512.83502	156	1+
END IONS

###FS:    #m/z: 340.94004 #charge 1+
###MS: 34
###MSMS: 35
BEGIN IONS
TITLE=Cmpd 25, +MS2(340.9400), 28.0-35.0eV, 0.7min #35
RTINSECONDS=43.703
SCANS=34-35
PEPMASS=340.94004	3896426
CHARGE=1+
183.86651	194	1+
189.86009	128	
192.92608	512	
193.89185	150	
196.88442	388	
197.88430	412	1+
203.88143	168	
204.88905	114	
205.90299	134	
205.94898	362	
206.97338	126	
207.40517	172	
207.86492	130	
208.88425	398	1+
208.94140	190	
208.95598	370	1+
209.94630	160	
210.93499	686	1+
211.89331	320	1+
212.87733	1182	1+
213.03271	136	
213.93940	3306	1+
214.87494	216	
214.88956	258	
215.88703	1564	1+
215.93779	678	
216.91269	120	
217.85520	120	
217.88089	570	1+
217.91974	158	
219.41381	178	
221.89120	358	1+
222.94957	226	
225.89056	548	1+
226.89400	474	1+
226.94530	422	1+
226.99716	124	
228.78746	142	
228.89305	110	
228.94986	408	
229.89261	118	
230.88929	660	
230.95778	138	
231.09255	116	
231.88809	652	
231.94937	2368	1+
232.89051	1520	1+
233.89718	916	1+
233.94865	706	1+
234.06063	118	
235.82371	200	
237.83300	144	
237.90749	156	
237.91836	144	
238.89560	248	1+
239.78852	142	
239.82367	270	1+
239.90151	150	1+
240.84319	130	
240.95888	284	1+
241.05110	132	
241.89050	144	
241.91542	130	
241.99043	116	
242.03416	192	1+
242.79120	312	1+
243.89278	250	
244.95891	110	
246.90585	118	
246.97366	332	1+
248.89741	272	
249.03978	134	
249.89695	496	1+
249.96088	1008	1+
251.03706	138	
251.87732	140	
252.82995	450	1+
252.87303	414	1+
253.83476	384	1+
253.90291	564	1+
254.90379	360	1+
254.96262	1364	1+
255.07588	254	1+
255.92544	204	1+
256.91219	314	1+
258.79833	118	
258.84767	124	
258.99380	112	
259.95868	342	
261.89992	118	
263.04989	126	
264.00387	120	
264.91406	334	1+
265.02085	144	
265.94267	298	1+
266.24558	164	
266.88156	142	
266.99365	136	
267.13544	146	
267.82551	114	
268.85651	114	
269.12243	132	1+
269.34261	140	
269.80042	252	
269.84380	388	1+
270.48657	126	
270.93677	130	
271.35828	112	
271.79783	222	
271.91818	130	
272.05793	114	
272.14028	122	
272.78866	778	1+
272.85780	300	1+
272.93352	574	1+
272.97401	302	1+
273.79203	674	1+
273.84343	128	
273.88914	148	
273.92417	108	
274.86003	220	1+
274.87951	168	
274.92962	186	1+
275.50328	120	
275.81316	338	1+
276.07632	244	1+
276.85251	438	1+
276.89871	118	
276.97144	172	
277.91136	198	
278.24571	112	
278.82649	122	
278.84704	158	
278.87314	118	
279.81649	170	
279.95886	108	
279.97980	150	
280.26089	158	
280.79052	422	1+
280.84865	146	
280.90489	194	
280.94807	112	
281.04538	128	
281.79576	346	1+
281.85280	126	
282.85624	112	
282.96883	114	
283.78479	574	1+
286.85991	196	1+
288.80728	206	
289.78666	262	
290.78424	122	
290.84913	158	
291.80485	612	1+
292.57283	154	
292.86179	156	
292.87458	276	1+
293.81250	356	1+
294.85844	524	1+
296.80579	356	1+
297.87750	126	
297.90317	152	1+
297.97587	244	
298.83653	140	
299.78214	120	
299.87551	198	
300.23827	114	
300.72471	128	
300.79701	116	
300.95758	140	
301.78816	152	
301.87544	128	
302.09777	120	
302.44319	246	1+
303.80497	196	
303.86812	108	
304.80344	164	
305.82296	122	
306.79763	488	1+
306.82196	128	
306.87506	144	
307.80078	422	1+
307.88292	116	
308.29145	388	1+
308.87467	112	
309.29505	286	1+
309.81913	390	1+
309.87011	146	
309.89069	182	
309.97878	152	1+
310.87650	494	
311.02116	214	1+
311.88172	402	
312.80295	358	1+
312.84343	284	1+
312.86991	160	
312.90726	130	
312.97964	158	
314.81993	350	
317.87446	272	1+
317.89404	134	
321.82234	114	
321.88791	136	
321.96337	124	1+
323.30601	120	
324.89358	610	1+
325.76212	132	
325.83387	128	
326.77114	110	
327.82472	252	
327.89957	134	
328.19252	166	
328.88732	560	1+
329.82819	202	
329.87032	142	
330.81276	524	1+
330.87454	138	
332.80832	116	
333.79370	154	
337.33442	268	1+
337.83187	222	1+
338.95647	118	
339.78731	176	1+
340.06955	184	1+
340.83197	164	
340.90706	120	
340.99409	186	1+
342.26184	134	
342.90026	134	
344.76866	178	1+
345.72132	112	
345.89785	248	1+
END IONS

###FS:    #m/z: 507.84509 #charge 1+
###MS: 34
###MSMS: 36
BEGIN IONS
TITLE=Cmpd 26, +MS2(507.8451), 28.2-35.2eV, 0.8min #36
RTINSECONDS=44.475
SCANS=34,36
PEPMASS=507.84509	743010
CHARGE=1+
196.01612	658	1+
199.88833	328	
209.94344	298	1+
210.03223	162	
213.88305	288	1+
217.89451	426	1+
222.87682	170	
223.11364	210	1+
232.88214	276	1+
233.40624	262	
233.87426	610	1+
234.87865	516	1+
237.05469	348	1+
237.99650	162	1+
238.06211	420	1+
238.88379	416	1+
238.90370	290	1+
241.85400	352	1+
241.88070	274	
248.85379	218	
250.97082	528	1+
252.08154	284	1+
254.09198	240	1+
254.90018	432	1+
257.86413	406	1+
258.78563	270	1+
258.94313	222	1+
259.37665	308	1+
259.87180	508	1+
260.87792	376	1+
261.12836	238	1+
264.07814	184	1+
264.89080	178	1+
266.16664	346	1+
268.86690	182	
269.86037	748	1+
270.36942	370	1+
270.80152	412	1+
271.80586	286	1+
271.93349	258	1+
272.85134	1454	1+
272.87414	224	
273.37390	188	1+
273.89479	182	
275.80885	230	
277.38661	204	
277.80631	334	1+
277.88841	580	1+
278.03487	218	1+
278.86188	278	
279.07013	282	1+
279.13118	176	
279.86604	164	
281.37656	372	
281.86361	280	1+
281.88224	222	
281.96563	184	
282.08935	402	1+
282.38454	224	
283.38076	344	1+
284.87527	306	
284.89487	284	1+
285.79497	446	1+
285.85058	216	
285.94828	178	
286.79833	380	1+
286.87999	178	
286.89935	178	
286.94333	220	
287.84516	336	1+
288.86936	724	
288.99732	308	1+
289.05737	174	1+
289.88127	1268	
289.99977	186	1+
290.04507	292	1+
290.37612	190	1+
290.86498	2516	1+
292.81035	192	
292.86094	308	
292.88096	206	
293.04019	140	1+
293.09205	176	
293.87221	9542	1+
293.95230	262	1+
294.00583	150	1+
294.81025	196	
294.92961	266	
296.85194	328	1+
296.91230	318	1+
297.34659	168	
298.80713	302	1+
298.85198	524	1+
300.01372	156	1+
300.85827	1066	1+
300.99163	198	1+
301.84520	202	
302.98522	206	1+
303.85344	478	1+
303.95160	296	1+
304.39133	248	
304.86419	766	1+
305.86605	648	1+
306.05225	376	1+
306.12506	284	1+
306.37050	274	1+
306.93139	208	
307.33806	300	1+
307.83959	378	1+
307.89081	1322	
308.14101	1260	1+
308.80887	252	1+
308.87061	2682	1+
309.56006	136	1+
309.84285	626	1+
309.88766	1206	1+
310.15518	930	1+
310.37628	206	
310.82681	160	
311.34462	196	
311.88273	16528	1+
312.02992	262	1+
312.83554	198	
312.96534	160	
314.81625	192	
314.86344	1094	1+
315.37989	428	1+
315.78060	270	1+
316.81159	176	
316.86701	712	
316.95816	216	1+
317.82283	192	
317.89478	382	1+
318.34837	348	1+
318.85691	744	1+
318.88280	216	
318.93719	162	
319.31365	202	1+
319.88774	280	
319.99115	178	
320.78892	300	1+
320.85402	196	
321.80894	330	1+
321.85819	718	1+
322.81079	260	1+
322.85959	478	1+
322.88828	850	1+
324.01499	266	1+
324.82165	416	1+
324.85833	228	1+
324.94403	240	1+
325.01895	204	1+
325.12812	194	1+
325.36563	236	1+
325.89635	766	1+
326.14904	190	
327.79904	184	1+
327.82199	302	1+
327.87325	1978	1+
328.36960	404	1+
328.39063	274	1+
329.89579	428	
330.16120	374	1+
330.84080	192	
330.88931	1304	1+
330.99192	168	
331.77830	186	1+
331.96582	262	1+
332.87500	1906	1+
332.95370	200	
333.84744	386	1+
334.35502	284	1+
334.89681	454	
335.84130	772	1+
335.88168	490	1+
336.39133	168	
336.79517	266	1+
336.91688	162	
336.94311	208	
336.97521	218	1+
337.00610	356	1+
337.79532	258	1+
337.88032	810	1+
338.90020	304	
339.02968	352	1+
339.36347	176	
339.38372	368	1+
341.80093	172	
342.01700	254	1+
342.40304	316	1+
342.89127	192	
343.82296	300	1+
343.87514	542	1+
343.98327	406	1+
345.71323	424	1+
345.87106	218	
346.20912	174	1+
346.81797	306	1+
346.87663	164	
347.82790	354	1+
348.17010	514	1+
348.41026	220	
348.88595	174	
348.90421	216	
348.91700	282	
349.13098	130	1+
350.39754	234	1+
350.88532	676	1+
351.32001	266	1+
351.83727	214	
351.86059	456	1+
352.13362	196	1+
352.77269	586	1+
352.83142	180	
352.91042	602	
353.85186	1300	1+
353.89607	292	
354.40326	246	
354.75392	160	1+
354.90558	248	
355.88921	270	
356.00450	172	1+
356.89665	164	
357.33647	162	
357.73143	350	1+
357.94118	262	1+
358.09174	166	
358.36457	164	
358.73961	220	1+
358.84596	282	1+
359.80280	234	1+
359.89024	286	
361.30696	176	1+
361.72074	404	1+
361.88385	400	1+
362.33482	254	1+
362.36672	300	1+
362.84745	164	
362.86727	290	1+
363.76857	156	1+
363.84332	174	
364.31051	164	
364.84772	582	1+
365.93214	190	1+
366.08454	160	
366.18400	206	
366.83822	2882	1+
367.00717	426	1+
367.18487	294	1+
367.70562	1848	1+
367.87220	176	
368.00967	340	1+
368.89593	506	1+
369.32806	252	1+
369.36803	250	1+
369.78164	586	1+
369.84081	202	
370.02470	248	1+
370.78359	492	1+
370.83709	298	
370.86545	486	1+
371.00371	218	1+
371.86686	404	1+
373.72148	458	1+
373.78185	166	
373.82761	612	1+
373.87553	372	1+
374.37630	228	1+
374.82991	368	1+
374.84576	266	
375.15096	154	1+
375.34985	260	1+
375.80675	232	1+
376.81372	152	1+
377.06998	224	1+
379.10667	214	1+
379.39174	158	
379.73653	442	1+
379.88147	204	
380.74050	366	1+
380.85746	478	1+
381.71379	250	
382.71273	400	1+
382.79283	210	1+
382.85620	670	1+
382.91077	320	1+
383.01512	196	1+
383.10971	174	1+
383.32823	224	1+
383.38906	272	1+
383.71226	256	1+
383.99233	218	1+
384.07755	206	1+
384.84914	7354	1+
385.33515	154	1+
385.36961	160	
385.74015	164	
386.71340	328	1+
386.79785	284	
386.91635	228	1+
386.93589	182	1+
387.71670	280	1+
387.77569	214	
387.86440	402	1+
387.90128	176	
388.05424	140	1+
388.13747	244	1+
388.36915	266	1+
388.79359	876	1+
388.81936	208	
388.84540	382	
388.97534	124	1+
389.20194	436	1+
389.39716	160	
389.72258	478	1+
389.84796	286	
390.27730	168	1+
390.84113	844	
391.07298	144	1+
391.28231	132	1+
391.79958	164	
391.84200	418	
391.91798	410	1+
392.38013	308	1+
392.73711	162	
392.82507	538	
392.86166	1184	1+
393.80003	934	1+
394.73945	190	
394.83760	384	
395.79211	318	1+
395.86332	204	
396.40528	204	
396.72478	514	1+
397.80783	168	
397.85860	210	
398.72089	498	1+
398.80456	372	1+
399.30643	142	1+
399.84523	420	1+
400.84860	300	1+
401.73831	400	1+
401.81073	436	1+
402.74068	260	1+
402.86535	2934	1+
403.10223	278	1+
403.80646	326	1+
403.87040	1896	1+
405.03541	136	1+
405.32133	174	1+
405.75387	288	1+
405.78087	286	
405.87255	1040	1+
406.80587	594	1+
407.72433	192	
407.86436	11502	1+
407.92672	432	1+
408.14672	248	1+
408.39383	228	1+
408.67482	180	1+
408.74683	222	
408.92894	360	1+
409.08213	376	1+
409.19775	136	1+
409.39249	142	1+
409.72491	292	
409.81438	378	
410.08654	248	1+
410.73429	264	
410.85084	920	1+
411.33253	170	1+
411.74981	356	1+
411.80791	1510	1+
412.72812	472	1+
412.84602	1162	1+
412.87380	248	
413.87593	266	
413.93284	144	1+
414.55828	148	1+
414.70661	188	1+
414.79127	286	1+
415.87100	258	
417.74631	296	1+
417.82040	302	
420.69806	176	
420.88315	182	
421.75719	276	1+
421.88133	1036	1+
422.07532	202	1+
422.82260	538	1+
423.87188	474	
424.86951	394	
424.98489	164	1+
425.74104	270	
425.87807	758	
426.75837	316	1+
426.86055	2408	1+
426.93711	404	1+
427.09713	234	1+
427.73190	1514	1+
427.82077	192	
428.84798	328	
428.85817	604	1+
428.88538	922	1+
429.69620	214	1+
429.82597	654	
430.74271	726	1+
430.79910	184	1+
430.85575	404	
430.87172	1224	1+
431.87302	904	1+
432.74740	168	1+
433.86900	228	
434.86036	632	1+
434.89245	266	
435.86459	530	1+
436.76200	222	1+
436.88706	456	1+
439.89267	1066	1+
439.93912	324	1+
441.24505	188	
441.87917	494	1+
444.16463	180	1+
444.87070	3458	1+
445.74226	598	1+
447.33940	162	
447.82925	194	
448.89295	360	
449.87810	800	
450.75218	196	
450.87552	676	1+
451.75681	622	1+
453.87626	172	
456.13991	176	1+
457.90426	884	1+
458.22546	214	1+
460.04458	130	1+
462.88403	1384	1+
462.91188	170	
465.77588	164	1+
466.17282	212	1+
467.88770	1260	1+
468.29040	216	
468.77850	436	1+
470.85298	204	1+
471.72968	188	1+
472.76958	166	
472.89419	194	1+
474.45045	144	1+
476.78101	230	1+
477.73250	338	1+
477.78344	192	1+
479.77372	258	1+
481.72066	374	1+
483.80185	460	1+
485.89676	768	1+
486.79413	204	1+
486.83984	216	
490.25230	174	1+
491.10803	222	1+
491.84567	248	1+
492.78477	354	1+
492.81231	194	
495.65480	178	1+
495.73590	246	1+
496.73841	174	1+
498.72416	356	1+
499.66143	206	1+
499.72859	298	1+
500.80723	212	1+
502.77675	140	1+
504.80193	236	1+
504.85418	220	
505.21812	146	1+
509.86027	680	1+
511.71721	156	1+
512.80837	180	1+
END IONS

###FS:    #m/z: 336.94560 #charge 1+
###MS: 34
###MSMS: 37
BEGIN IONS
TITLE=Cmpd 27, +MS2(336.9456), 28.0-35.0eV, 0.8min #37
RTINSECONDS=45.247
SCANS=34,37
PEPMASS=336.94560	515202
CHARGE=1+
182.87183	136	
185.86486	272	
189.86214	262	1+
196.56662	102	
196.88351	138	
202.73272	94	
203.88213	162	1+
206.95315	104	
207.87746	200	
208.88215	118	
209.94315	126	
210.76846	94	1+
210.88249	658	1+
211.94328	9406	1+
212.87678	2650	1+
213.93814	5082	1+
214.07916	168	
214.89414	246	
214.98389	112	
215.88562	968	1+
216.42777	90	
217.38458	100	
217.88122	364	1+
218.84306	208	
219.83798	114	
222.89641	216	1+
222.95713	660	1+
223.96213	464	1+
224.60163	94	
225.02520	94	
226.89683	148	
226.96906	132	
227.78386	116	
227.89548	144	
227.92280	94	
227.94951	124	
228.89369	822	1+
228.94048	104	
229.95424	7824	
230.56836	98	
230.88852	5134	1+
230.95808	132	
231.94937	4202	1+
232.82803	454	1+
232.91235	154	
233.82106	242	1+
233.88050	162	
233.89724	824	1+
233.94814	344	
234.01466	142	1+
235.14723	146	1+
235.86750	90	
235.89488	184	
235.94584	138	
236.85164	140	
238.04576	258	1+
238.37688	94	
239.93687	266	1+
240.95759	148	
242.83289	220	1+
243.97740	152	
244.78797	224	1+
246.00854	104	
246.90380	154	
246.97521	362	
247.96500	2586	1+
248.89904	2028	1+
248.92268	92	
249.79331	106	
249.82909	220	
249.96115	972	1+
250.82365	672	1+
250.84050	476	1+
250.90855	256	1+
251.06953	106	
251.70201	100	
251.90903	158	1+
252.93404	128	
252.97040	3758	1+
253.09982	92	
253.83449	266	1+
253.90482	1636	1+
253.95585	116	
254.77710	230	1+
254.85887	302	1+
254.88289	112	
254.93949	206	
254.96577	2260	1+
255.06965	300	
256.40387	110	
256.83973	138	
256.88961	144	
256.90347	112	
256.96169	398	1+
257.79890	196	1+
257.91075	210	1+
258.84437	272	
258.88169	182	
259.91050	94	
260.82687	342	1+
263.82961	316	1+
263.97692	112	
264.00378	176	
264.81029	162	
266.85979	122	
267.41928	92	
267.84080	176	
268.84101	774	1+
269.79892	270	1+
270.83588	118	
270.98084	776	1+
271.10142	100	
271.79027	94	
271.84212	238	
271.87546	122	
271.88413	154	
271.91448	536	1+
272.39539	164	1+
272.84874	128	
272.95284	122	
272.97471	182	
273.06369	104	
273.79185	326	
273.91635	92	
273.98236	96	
274.77256	94	
274.79213	176	
274.84943	382	1+
274.89941	146	
275.79663	108	
276.41248	106	
276.89466	198	1+
276.91573	92	
277.83813	162	
277.85784	150	
278.01589	180	1+
278.26007	108	
278.80710	296	1+
278.83310	1134	1+
278.96498	128	
279.83351	768	1+
280.86462	102	
281.00200	98	
282.85707	110	
283.45395	106	
283.78649	282	1+
283.89518	132	
284.89387	122	
285.01094	92	
285.84926	234	
286.26030	94	
286.85045	1308	1+
286.92954	100	
288.80029	94	
288.84907	326	1+
289.22196	100	
289.76935	152	1+
290.85599	254	
290.88030	142	
291.80939	234	1+
291.87444	136	
292.10465	92	
292.43629	90	
292.85668	534	1+
292.90243	98	
293.06508	198	
293.56294	100	1+
294.43458	92	
295.86949	142	1+
296.80980	166	
296.97573	96	
296.99590	102	
297.02678	106	
297.42169	116	
297.84694	228	1+
298.08438	92	
298.82548	92	
299.87963	112	
301.87397	146	
301.90647	104	
303.85763	96	
303.87888	120	
304.28223	184	1+
304.78062	186	1+
306.79500	200	1+
306.87838	518	1+
306.91098	100	
309.86883	940	1+
309.90623	94	
312.86868	296	1+
312.88038	96	
314.82077	202	1+
315.45165	96	
316.94839	98	
317.43294	100	
318.81906	108	
318.94872	110	1+
319.47268	92	
320.71830	94	
321.57017	98	
321.81534	108	
322.89151	296	1+
323.08962	108	
323.71919	114	
323.95587	92	
325.89483	324	
326.10937	96	
326.75251	214	1+
326.87190	130	
326.89529	148	
327.36720	96	
327.71195	164	
327.99250	178	1+
328.88888	236	
330.66604	92	
331.86932	116	
331.89635	214	1+
333.20929	94	
333.32818	132	
334.75322	102	
335.40095	100	
336.08322	118	1+
337.00027	92	
337.82695	184	1+
339.08548	114	
339.78771	138	
END IONS

###FS:    #m/z: 340.93996 #charge 1+
###MS: 38
###MSMS: 39
BEGIN IONS
TITLE=Cmpd 28, +MS2(340.9400), 28.0-35.0eV, 0.8min #39
RTINSECONDS=48.927
SCANS=38-39
PEPMASS=340.93996	2928744
CHARGE=1+
143.85230	96	
189.86604	164	
192.92583	442	
193.88513	98	
194.40689	96	
194.92383	96	
196.86792	358	1+
196.88275	328	
203.88478	116	
205.94931	390	1+
207.40665	242	
207.87552	146	
208.95849	262	
210.93704	562	1+
211.85490	96	
211.90847	98	
212.87749	434	
212.94182	122	
213.88250	258	
213.91179	132	
213.93945	3358	1+
214.89502	208	
215.88754	998	1+
215.93628	454	
216.41062	164	
217.88221	610	1+
217.93788	154	
219.12760	104	
219.86708	200	1+
219.88679	144	
221.02208	98	
221.94216	130	
222.95562	452	1+
223.96021	292	1+
224.98094	120	
226.87009	122	
226.89660	394	1+
226.94606	190	
226.96595	132	
228.89420	160	
230.88899	464	
231.88818	404	
231.95010	2156	1+
232.88658	286	
233.06545	132	
233.83825	94	
233.89467	864	1+
233.91171	222	
233.94778	384	
235.82493	314	1+
235.86772	214	
235.89342	432	
237.00374	98	
237.06384	190	
237.83032	124	
239.78578	244	
239.90444	142	
239.94951	194	1+
241.94261	414	1+
243.82861	220	
244.36868	100	
244.81433	100	
245.95924	138	
246.97741	428	1+
247.83867	106	
248.01643	130	
248.89922	106	
249.03645	152	
249.89510	488	1+
249.96132	856	1+
250.52844	106	
251.78929	106	
251.83829	154	
252.22830	134	
253.83837	190	
253.90323	156	
254.83042	154	
254.90768	110	
254.96599	1814	1+
255.07439	152	
255.78483	216	1+
256.91252	288	1+
256.96104	412	
257.85560	102	
257.86401	110	
257.93890	142	
258.84281	156	
258.88338	338	
258.95690	756	1+
259.86952	114	
259.90715	138	
259.95817	518	1+
260.84507	132	
261.83868	106	
263.82910	130	
263.84457	114	
264.84399	248	1+
264.96142	124	
265.08537	134	
267.13848	118	
267.42171	106	
267.45151	126	
267.91007	128	
268.02313	116	
268.04258	108	
268.83819	138	
268.86553	122	
269.11391	148	
269.76784	110	
270.83731	266	1+
271.13300	108	
271.79784	276	1+
272.84342	228	1+
272.93239	192	
273.78945	188	
273.81114	104	
273.91942	208	
273.95811	132	
274.06258	104	
274.80358	346	1+
274.91355	130	
275.81024	232	1+
275.84083	140	
276.84802	892	1+
277.96631	126	
278.93434	102	
280.79567	242	1+
280.93647	110	
282.05102	116	
282.27753	196	
283.79018	174	
283.86409	132	
284.79191	138	
284.88285	96	
285.80861	182	1+
287.35187	100	
288.80039	100	
289.86188	256	1+
290.94102	114	
291.80166	604	1+
291.86632	194	1+
293.85968	428	1+
294.86137	356	1+
296.12258	142	
296.81409	194	
296.87630	330	1+
297.79003	118	
298.85607	294	1+
298.91946	164	
299.78423	296	1+
299.87766	152	
299.93520	140	
301.82290	124	
302.83719	156	
302.94857	108	
303.36109	118	
303.43542	104	
303.80537	134	
303.82216	248	1+
303.87778	188	
304.88168	140	
305.87603	340	1+
306.79299	590	1+
306.87983	238	1+
307.79611	486	1+
308.88546	168	
309.25143	100	
310.87597	522	
310.91795	122	
311.88844	320	
312.79560	116	
312.81741	134	
312.82543	124	
312.86641	136	
313.14643	102	
314.81363	144	
314.89659	106	
316.81186	114	
317.86370	116	
318.85847	164	1+
319.89106	194	1+
323.88875	518	1+
325.15818	116	
325.28764	146	
326.88447	308	1+
328.83389	112	
329.76322	158	
329.87539	120	
330.81160	338	1+
332.29766	100	
332.94711	110	
337.01963	140	
339.10335	138	
340.19159	154	
340.35785	158	
340.82703	124	
340.86935	98	
341.93366	120	
342.72277	166	1+
343.84808	106	
345.33656	96	
END IONS

###FS:    #m/z: 336.94560 #charge 1+
###MS: 38
###MSMS: 40
BEGIN IONS
TITLE=Cmpd 29, +MS2(336.9456), 28.0-35.0eV, 0.9min #40
RTINSECONDS=49.6995
SCANS=38,40
PEPMASS=336.94560	386164
CHARGE=1+
79.48880	94	
182.86497	132	
189.86275	314	
205.94657	240	1+
209.88986	92	
210.88372	838	1+
211.94341	8634	
212.87795	3916	1+
212.94902	356	
213.93911	3922	
214.89478	286	
215.88658	1098	1+
215.93911	286	
217.10221	102	
217.85508	118	
217.88339	250	1+
218.02429	110	
218.83758	242	1+
219.03373	148	
222.30008	106	
222.91942	104	
222.94483	174	
223.96178	240	
224.97363	114	
225.98687	118	
226.94142	232	1+
226.96967	112	
227.78818	92	
227.89179	810	1+
227.95767	178	
228.89440	600	1+
229.95421	7082	1+
230.83874	104	
230.88829	6216	1+
230.92655	108	
231.06478	226	
231.94818	3034	1+
232.82518	206	
232.90244	96	
233.40392	100	
233.80090	92	
233.89584	230	
233.91609	102	
234.82299	170	
234.89968	116	
235.87163	252	1+
235.88854	210	1+
235.94399	98	
238.93905	112	1+
240.96484	128	
241.63372	102	
241.94804	442	1+
241.95814	276	1+
243.83928	90	
245.90066	424	1+
246.80637	120	
246.90432	356	1+
246.97591	150	
247.03273	284	1+
247.96465	1626	1+
248.03190	184	1+
248.89932	1492	1+
249.82760	108	
249.84487	100	
249.96359	734	1+
250.82963	720	1+
250.90196	134	
250.95216	236	1+
251.04057	156	
251.06906	102	
251.78527	236	1+
251.83150	546	1+
251.91974	438	1+
252.84730	116	
252.96952	4256	
253.00582	90	
253.12403	158	
253.90581	1204	1+
253.96952	102	
254.05636	124	
254.88607	102	
254.93996	160	1+
254.96509	1620	1+
255.07275	322	
255.74114	100	
256.07694	136	
256.57624	98	
256.85323	156	1+
256.96230	750	1+
257.99051	116	
258.80579	104	
258.84972	98	
258.90388	236	1+
259.01502	90	
260.11055	96	
260.41801	104	
260.84251	144	
260.96123	104	
261.83654	184	
263.82172	336	1+
264.94707	106	
265.01353	136	
265.08731	154	
266.04971	126	
267.84008	472	
268.83965	1068	1+
269.03026	146	
269.84326	678	1+
270.80713	150	
270.97977	532	1+
271.78961	120	
271.84536	122	
271.91475	296	1+
271.94803	180	1+
272.78526	472	1+
273.88774	192	1+
274.97785	126	
275.99453	112	
276.92160	102	
276.95510	128	
277.26943	100	
277.83448	248	
278.83779	286	
278.89295	134	
279.15812	94	
279.83378	174	
280.03536	100	
280.84314	124	
281.05955	100	
281.81309	168	
281.86185	130	
282.05177	90	
282.85530	272	1+
282.88291	194	
283.78378	290	1+
283.80846	192	1+
284.36206	92	
284.79026	164	1+
284.90081	176	1+
285.47120	98	
285.85287	432	
286.85027	1434	1+
288.86017	378	1+
289.82400	126	
289.87849	112	
290.13087	94	
290.40911	92	
290.86611	138	
291.05482	254	1+
291.80433	362	1+
291.86403	126	
292.16280	94	
292.55411	100	
292.84727	102	
293.85666	364	1+
293.87486	188	
293.93437	140	
293.99696	250	
294.04967	230	1+
294.82983	130	
295.08485	110	
295.97217	272	1+
296.80844	108	
297.08139	254	1+
297.89919	192	1+
298.01234	114	
298.80868	130	
298.97794	92	
299.84716	92	
299.98688	178	1+
301.69094	92	
304.85910	126	
304.92640	162	
304.96701	102	
305.87765	490	1+
306.88365	342	1+
308.81049	262	1+
308.86999	272	
308.90586	120	
309.43944	160	
309.87685	120	
309.89652	138	
310.87516	938	1+
310.98993	102	
311.08530	94	
311.85914	134	
312.81195	98	
314.77271	112	
314.81589	244	1+
314.89506	138	
315.85799	108	
316.98033	94	
317.82439	142	
317.92297	92	
318.88002	138	
319.73749	92	1+
321.03934	314	1+
322.04481	250	1+
322.89941	184	
323.29004	212	1+
324.89174	148	
325.89602	106	
327.70867	94	
328.88458	160	
329.75190	110	
329.88087	266	1+
329.94363	132	
331.46822	110	
332.40326	106	
332.82705	176	
333.88220	92	
334.20116	92	
335.88551	134	
336.32566	96	
337.99867	96	
338.80169	130	
340.76978	118	
341.80182	92	
END IONS

###FS:    #m/z: 359.96143 #charge 1+
###MS: 38
###MSMS: 41
BEGIN IONS
TITLE=Cmpd 30, +MS2(359.9614), 28.0-35.0eV, 0.9min #41
RTINSECONDS=50.472
SCANS=38,41
PEPMASS=359.96143	298436
CHARGE=1+
79.02873	98	
191.11504	102	
196.88381	116	
200.94456	134	
204.90336	168	1+
205.01928	102	
205.94903	186	
207.94815	134	
208.88830	138	
209.94347	1696	
216.40957	290	
218.91314	256	
220.95898	308	1+
221.88405	146	
222.95257	2136	1+
224.07560	102	
224.94769	3698	1+
226.89425	236	
226.91979	98	
226.94675	10296	1+
227.04084	112	
227.90944	220	1+
228.89220	270	1+
228.94208	12796	1+
230.42301	98	
230.82063	104	
231.87675	184	1+
233.83467	112	
233.84972	170	1+
233.96166	228	
234.92776	154	
235.12706	100	
235.82101	364	1+
237.53753	118	
238.46006	114	
238.96984	388	
239.42448	104	
239.48157	96	
239.89463	308	1+
240.93973	538	1+
240.96227	2102	1+
241.12598	96	
241.78608	96	
242.04971	104	
242.95960	1356	1+
243.01744	104	
243.94473	214	
244.87200	112	
244.95683	5522	
245.03405	120	
245.32136	112	
245.83577	426	1+
245.96114	182	
246.81064	154	
246.89815	150	
246.95278	6878	1+
247.53471	124	
248.80274	186	
248.89904	160	
248.91602	104	
248.97506	168	
249.13346	208	1+
250.94953	266	1+
250.96819	212	
251.97045	108	
252.12516	246	1+
252.94877	122	
253.83191	634	1+
253.89825	114	
254.88761	148	
255.94366	102	
256.37046	134	
256.87888	96	
257.87704	210	
258.14319	112	
258.97217	166	
259.46570	100	
259.79552	314	1+
259.83971	190	
259.97307	146	
260.87436	246	1+
260.96836	1906	1+
262.94931	126	
263.05607	96	
263.17322	194	
263.82229	620	1+
264.84360	210	1+
264.96236	134	
265.02522	96	
265.97657	146	
266.81743	508	1+
267.78298	354	1+
267.85973	120	
267.97210	720	
268.69805	98	
268.95815	138	
269.07587	96	
269.96823	958	1+
271.84490	332	1+
273.79122	220	
273.85288	128	
274.81484	126	
275.84797	460	1+
275.98894	98	
276.80848	146	
276.85311	456	1+
277.91480	238	1+
278.79376	316	
278.83352	112	
278.89959	292	1+
279.10143	124	
279.27170	168	
279.85590	256	1+
280.11082	156	
280.79047	602	1+
280.95209	96	
281.97952	98	
281.99440	122	
283.28839	106	
283.35675	106	
283.98333	212	
284.97977	224	1+
285.05048	184	1+
285.79392	136	
287.80234	128	
287.86137	222	1+
289.88879	98	
290.06242	120	
290.78987	420	1+
292.43999	166	
293.11654	436	1+
293.84840	356	1+
293.87325	168	
294.82373	152	
295.01338	142	
295.85081	358	1+
295.91554	386	1+
296.80830	330	1+
296.86759	146	
296.92197	366	1+
297.97362	158	
298.80357	992	1+
299.86774	110	
299.95366	184	
300.43397	236	1+
300.79967	318	1+
301.78134	200	
301.82654	108	
302.91182	114	
303.08847	110	
304.77646	372	1+
305.38965	100	
306.80785	114	
307.89199	118	
308.28628	320	1+
308.79558	132	
308.87194	100	
309.79962	382	1+
309.87768	462	1+
310.77768	118	
312.87508	96	
314.81868	164	
314.88227	240	1+
315.88164	168	1+
316.19775	96	
316.81388	248	1+
316.93942	166	
317.83951	196	1+
317.87503	120	
318.92852	120	
319.54528	106	
320.75850	246	1+
320.82320	146	
320.93711	122	
322.93048	418	1+
323.01844	128	
323.23473	172	
323.81367	128	
323.83099	158	
324.16743	108	
324.61142	100	
324.89324	194	
325.76617	116	
326.03674	184	
328.83067	102	
328.88655	132	
330.88718	136	
336.63202	112	
336.75853	104	
336.94356	1048	1+
338.76360	130	
338.86812	170	
339.83421	184	1+
340.87998	100	
340.93689	328	
341.74796	126	
342.20692	102	
342.89428	110	
345.19501	96	
345.70196	180	1+
345.72837	102	
349.90724	222	1+
349.97514	98	
350.17447	214	1+
350.79444	130	
352.12179	112	
352.95113	112	
354.83454	166	
355.04654	180	1+
356.77291	318	1+
357.79894	108	
359.78172	170	1+
359.80982	106	
360.76093	134	1+
360.89431	100	
360.96023	234	1+
363.71882	136	
363.80270	104	
364.73022	96	
END IONS

###FS:    #m/z: 322.92993 #charge 1+
###MS: 42
###MSMS: 43
BEGIN IONS
TITLE=Cmpd 31, +MS2(322.9299), 28.0-35.0eV, 0.9min #43
RTINSECONDS=54.142
SCANS=42-43
PEPMASS=322.92993	5446216
CHARGE=1+
185.92555	90	
187.99905	98	
189.86936	94	
190.93163	108	
192.88877	172	
193.89026	134	
195.88909	90	
196.88369	376	1+
198.89548	158	
199.51112	94	
202.89530	88	
203.95336	134	
205.01205	90	
205.95051	234	
206.94775	260	1+
210.89965	266	1+
211.87987	516	1+
212.88296	446	1+
215.88781	354	
220.01584	92	
222.91704	120	
222.94774	264	
223.95724	938	1+
227.78197	98	
227.95488	170	
229.80052	122	
229.84248	110	
229.89369	106	
230.89009	512	1+
231.01233	104	
233.49021	90	
233.89443	132	
235.78987	234	1+
235.82300	156	
235.92796	98	
236.04873	86	
236.86311	98	
236.88144	148	
238.00368	166	1+
238.02534	128	
238.05105	154	
238.93762	86	
239.07863	250	1+
239.78559	132	
239.80430	88	
239.92633	98	
240.02903	96	
240.81973	138	
240.87796	226	1+
240.93965	2990	
240.96258	498	1+
240.99385	90	
241.08551	92	
241.38532	114	
241.93887	9990	1+
242.82116	474	1+
242.91430	144	
242.94078	6790	1+
243.90505	122	
244.57816	88	
244.88540	94	
244.91624	128	
244.93926	1616	1+
246.35582	88	
246.39211	160	
246.85361	138	
246.89851	294	1+
246.97535	522	1+
247.37251	90	
248.06817	86	
248.82934	222	1+
248.97133	88	
248.99351	90	
249.93394	126	
249.98245	140	
250.92563	106	
250.94528	114	
252.99245	130	
253.35064	94	
253.83453	350	1+
253.89220	104	
253.90985	94	
255.03051	176	
255.78678	180	
256.06875	86	
256.78147	118	
257.79742	272	1+
258.83562	470	1+
258.97379	122	
259.40252	112	
259.88966	204	1+
260.33770	164	
260.53493	92	
260.83517	650	1+
260.92648	98	
260.95706	94	
261.80426	130	1+
261.95287	228	1+
262.82627	178	
262.93662	100	
263.82870	304	
263.97909	260	1+
264.84265	212	
265.00764	218	1+
265.06064	212	1+
267.88564	96	
267.95106	96	
268.79214	254	
268.83622	208	1+
268.90702	194	
268.95192	132	
269.07900	88	
269.79526	526	1+
269.85925	126	
271.34528	108	
271.36116	178	
271.84537	334	1+
272.91325	94	
273.79116	1024	1+
273.85191	122	
273.88850	134	
274.81755	130	
275.79566	204	
275.81079	386	1+
276.79279	100	
276.84397	294	1+
276.85952	258	1+
278.81548	126	
279.09002	746	
279.80997	108	
279.85211	120	
280.14449	184	
281.03226	90	
281.80793	138	
282.07381	224	
282.27290	152	
282.29329	88	
282.86139	110	
283.06552	180	
283.37005	194	1+
283.78992	494	1+
283.86666	482	1+
284.02671	90	
284.28952	388	
284.87039	340	1+
284.89978	216	1+
285.42338	92	
285.85225	102	
286.83776	112	
287.81222	104	
287.93068	110	
289.78938	502	1+
290.85752	122	
290.88562	120	
290.94155	194	
291.24277	104	
291.80633	448	1+
293.87253	90	
294.82692	96	
294.86053	296	1+
295.73609	94	
296.01276	94	
296.80914	124	
296.86840	250	1+
297.82280	100	
299.78193	400	1+
301.80721	218	1+
304.26003	88	
304.80843	114	
304.87868	460	1+
305.80783	102	
306.06595	102	
307.43527	94	
307.79950	478	1+
307.88994	122	
308.29285	86	
308.81736	152	
308.87798	444	1+
310.29712	114	
310.31002	166	
310.82071	100	
311.02231	194	1+
311.87993	444	1+
312.80144	138	
313.39811	96	
313.77237	92	
314.81536	272	
314.86525	154	
317.82657	114	
319.02558	120	
319.88413	366	1+
319.95122	92	
320.73831	94	
323.29870	92	
323.88601	140	
324.89119	122	
325.32244	120	
325.81262	206	1+
325.91171	126	
326.14422	124	
326.61679	114	
326.76214	138	
326.95644	202	1+
327.09176	134	
327.87532	102	
END IONS

###FS:    #m/z: 340.93999 #charge 1+
###MS: 42
###MSMS: 44
BEGIN IONS
TITLE=Cmpd 32, +MS2(340.9400), 28.0-35.0eV, 0.9min #44
RTINSECONDS=54.914
SCANS=42,44
PEPMASS=340.93999	3037600
CHARGE=1+
78.20020	100	
187.06601	132	
189.86402	148	
190.86002	140	
192.88892	162	1+
192.92536	246	
197.89635	100	
199.88597	142	1+
205.94849	324	
207.97130	110	
208.88755	176	
210.93685	238	1+
212.87697	1386	1+
213.93975	2660	1+
214.89641	108	
215.38480	110	
215.88732	1044	1+
215.93619	922	
216.41082	228	
216.91625	186	
216.98192	98	
217.85727	184	
217.88299	288	1+
217.94053	180	
218.85888	130	
219.94285	164	
221.53742	102	
221.94618	102	
222.95140	154	
223.95910	574	1+
226.94679	268	1+
228.89285	176	
228.95143	136	
230.88918	744	
231.89064	710	
231.94968	4092	1+
232.83598	102	
232.89162	1120	1+
232.97025	98	
233.89718	708	1+
233.94968	274	1+
233.99016	120	
235.82525	130	
235.89265	300	1+
235.94695	358	1+
236.01083	108	
239.90267	118	
240.46313	106	
242.78955	94	
242.94192	150	
242.97036	204	1+
244.83030	198	1+
244.88458	104	
244.95644	224	1+
246.97503	122	
248.87841	124	
248.89642	686	1+
249.89881	478	1+
249.95960	922	1+
251.07306	178	
251.92484	134	
251.96276	98	
252.08980	98	
253.83186	138	
254.90813	200	
254.96623	1660	1+
255.07507	164	
256.14258	98	
256.88565	164	
256.91014	498	1+
256.94054	110	
256.96508	148	
257.12689	96	
258.84797	128	
258.88914	142	
259.89630	116	
259.95589	200	
260.01588	96	
260.07036	96	
260.83748	212	
262.37930	108	
262.96210	118	
264.79489	128	
264.96052	170	
264.98314	100	
265.08932	98	
265.83713	154	1+
266.44259	100	
267.13564	130	
267.89813	132	
268.83844	124	
268.99688	154	
269.79973	200	
270.80004	102	
271.01584	100	
271.79726	138	
272.93185	374	1+
272.97092	146	
273.79076	472	1+
273.80830	98	
274.85894	118	
274.89926	150	
274.97829	182	1+
275.42237	102	
275.80040	132	
275.86123	96	
276.84667	212	
276.86069	232	
277.01176	108	
277.84202	314	1+
277.85456	100	
277.97130	188	
278.09225	218	
279.88974	140	
279.96439	110	
280.39205	102	
280.85141	284	1+
281.05078	100	
282.07789	100	
282.97122	214	
283.78793	344	
284.86973	492	1+
285.84996	266	1+
286.79196	102	
287.37072	118	
287.91176	138	
288.89855	98	
289.42449	112	
289.78683	120	
292.86534	138	
293.56063	120	
294.86368	604	1+
295.36226	104	
295.86861	396	1+
296.97678	178	
297.39807	104	
297.79338	218	1+
297.97599	108	
298.07174	98	
298.36662	104	
298.86765	220	1+
299.78606	178	
302.17219	190	
302.82414	212	1+
302.86822	234	
302.94215	128	
303.80580	240	
304.26085	190	1+
304.88263	126	
305.81178	168	
306.82144	132	
306.88171	212	
307.35007	128	
307.88904	296	
308.29108	104	
308.79809	186	
308.91692	150	
308.93962	134	1+
309.86967	156	
310.87785	292	
311.82330	186	
311.87710	446	1+
312.89861	114	
314.81954	120	
314.88630	138	
315.89878	126	
315.95983	106	
317.86813	136	
318.88175	138	
319.87515	128	
319.94934	94	
321.38052	108	
321.81545	200	1+
323.71779	184	1+
324.89156	560	1+
325.75875	100	
326.17225	254	1+
326.59457	98	
328.88660	234	
329.76104	108	
329.87039	114	
330.81374	114	
331.81786	166	
332.83134	96	
333.84979	122	
337.76280	140	
337.90585	98	
338.27887	94	
338.76130	108	
339.16797	172	
339.81871	182	1+
340.81720	220	1+
341.89852	138	
342.89620	132	
343.75823	202	1+
344.89762	166	
END IONS

###FS:    #m/z: 363.95602 #charge 1+
###MS: 42
###MSMS: 45
BEGIN IONS
TITLE=Cmpd 33, +MS2(363.9560), 28.0-35.0eV, 1.0min #45
RTINSECONDS=55.686
SCANS=42,45
PEPMASS=363.95602	1993886
CHARGE=1+
178.93054	138	
182.86751	152	
187.86958	368	1+
187.93619	106	
189.86229	1696	1+
191.85865	1102	1+
192.92540	156	
194.88903	142	
195.89335	138	
196.88419	720	1+
200.87664	120	
200.94524	156	
203.93209	136	
205.87647	102	
205.88641	342	1+
206.94304	798	1+
207.40368	274	
207.87328	482	1+
207.94602	692	1+
209.86934	384	
209.94334	3648	1+
210.88357	1244	1+
212.87868	8704	1+
216.41097	592	
218.91218	278	
221.87067	144	
222.49974	108	
222.95170	2036	1+
224.88546	632	1+
224.94830	2878	1+
225.17064	142	1+
225.88880	558	1+
226.87108	148	
226.91950	150	
226.94675	21636	1+
227.03716	178	1+
227.10621	176	1+
227.53535	102	
227.78969	108	
227.92617	286	
228.41716	104	
228.84988	106	
228.89353	2360	1+
228.94205	21778	1+
229.01392	280	1+
229.08023	114	
229.18240	116	1+
229.97275	128	
230.41178	106	
230.67626	112	1+
230.78966	298	
230.88931	12736	1+
231.07589	164	1+
231.79876	182	
231.97490	128	1+
232.88354	1930	1+
232.93160	176	1+
233.96280	204	
234.00425	106	
234.87992	704	1+
235.78959	146	1+
235.82438	240	1+
235.84704	126	
237.05268	134	
239.42511	214	
240.81782	160	
240.83630	132	
240.93915	2956	1+
240.96190	1886	1+
241.08906	110	
241.93871	2066	1+
242.83663	122	
242.94025	1158	1+
242.95763	1394	1+
243.01698	160	1+
243.82124	184	
244.81819	144	
244.95706	8992	1+
245.50059	106	
245.83095	422	1+
245.89826	598	1+
245.94138	306	
246.00688	172	1+
246.80697	166	
246.85314	106	
246.90334	508	1+
246.95313	11564	1+
247.81116	140	
248.79914	154	
248.89928	3388	1+
248.97748	236	1+
249.80071	188	
250.02334	160	
250.12306	120	
250.50127	104	
250.79281	372	1+
250.89798	824	1+
250.94630	180	
250.97211	280	
251.79255	252	1+
251.97706	150	
252.90062	790	1+
252.97427	190	1+
253.08256	126	
253.83553	220	1+
253.90561	670	1+
253.95127	170	
254.15396	110	
254.87555	276	1+
256.82978	122	
258.97478	368	
259.80502	126	
259.84574	176	
259.96926	814	1+
260.83002	136	
261.79327	180	1+
261.83276	392	1+
262.14508	210	1+
262.97493	124	
263.80056	352	1+
263.84078	308	1+
263.85015	152	
263.97930	416	1+
264.81920	120	
264.87340	116	
264.92914	124	
264.96924	384	1+
265.05529	144	
265.08559	362	
265.82851	128	
265.91220	350	1+
266.80490	350	1+
267.07818	118	
267.78140	160	
267.97304	1412	
268.57833	182	1+
268.95938	134	
269.79696	220	
269.85483	116	
269.96731	1382	1+
270.94441	258	1+
271.84707	234	
271.91680	658	1+
272.13551	142	
272.85828	104	
273.79074	300	1+
273.88923	204	1+
275.81009	296	1+
276.85349	628	1+
277.91824	198	1+
278.84549	158	
279.10575	286	1+
279.91603	234	1+
280.79267	750	1+
280.85154	230	1+
280.88361	268	1+
281.91182	284	1+
281.98610	210	
282.06476	264	1+
282.79050	576	1+
283.79284	410	1+
283.85667	248	
283.95740	112	
283.98433	132	
284.85223	148	
284.90488	104	
284.98054	116	
285.79034	166	
285.82364	114	
285.84625	1572	1+
285.92731	170	
286.41516	154	1+
286.88834	180	1+
287.02779	262	1+
287.07080	106	
287.80603	286	1+
289.87665	106	
290.78704	290	
290.85791	116	
291.80868	246	1+
292.10845	110	
292.93831	106	
293.11764	308	
293.85902	124	
293.87561	146	
294.11954	134	
294.86177	528	1+
296.75314	120	
296.80973	216	
296.93922	152	
297.81003	230	
298.80163	1050	1+
298.99722	212	1+
299.87255	148	
301.80069	476	1+
301.85996	1244	1+
301.97184	126	
302.94360	196	1+
303.03712	206	1+
303.80827	866	1+
303.85629	3312	1+
304.89005	108	
305.16223	174	
307.13266	134	
307.86705	134	
308.28422	290	1+
308.86390	136	
309.89144	188	
310.87925	184	
311.86517	450	1+
311.88584	318	
311.98766	114	
312.86991	312	1+
314.79655	144	
314.82085	154	
315.81040	530	1+
318.87903	198	
318.93539	166	
319.86767	440	1+
320.93611	244	
320.96746	114	
321.81829	290	
321.86246	462	1+
322.81791	170	
322.92843	912	1+
323.00969	166	
323.87948	128	
324.75444	158	1+
324.89047	110	
325.78602	120	
326.87221	868	1+
327.04530	104	
327.07372	106	
328.88752	118	
328.93781	172	1+
329.50817	114	
329.87195	204	1+
330.71509	150	
331.89127	220	1+
332.05887	176	1+
334.76226	284	1+
336.88030	152	
336.94459	1038	1+
338.82441	816	1+
338.94429	132	
339.76685	162	1+
339.82738	688	1+
339.87162	136	
340.94078	314	
341.83611	118	
343.19055	308	1+
343.90470	140	
345.44148	106	
346.71827	184	1+
347.75843	278	1+
348.76681	188	1+
351.76506	134	
351.81921	180	1+
352.89616	164	
355.76417	350	1+
357.97706	166	1+
359.72564	130	
360.86363	290	1+
361.77610	382	1+
362.72050	110	
362.84393	118	
363.71875	172	
363.75664	122	
363.95249	140	
364.19110	112	
364.97171	106	
365.75180	108	
365.77953	104	
366.76753	466	1+
367.32970	124	
367.77239	394	1+
367.82763	270	1+
368.83167	206	1+
END IONS

###FS:    #m/z: 322.92992 #charge 1+
###MS: 46
###MSMS: 47
BEGIN IONS
TITLE=Cmpd 34, +MS2(322.9299), 28.0-35.0eV, 1.0min #47
RTINSECONDS=59.3715
SCANS=46-47
PEPMASS=322.92992	5433960
CHARGE=1+
189.86155	134	
191.85788	348	1+
192.88976	248	
193.88591	116	
196.88328	320	1+
199.89161	212	
200.88710	140	
201.04308	256	
204.80216	148	
205.94663	482	1+
207.97445	108	
209.94079	128	
210.37563	178	
210.89881	164	
212.87967	274	
213.06383	150	
213.88213	128	
215.88245	106	
216.41320	102	
216.88799	316	1+
221.94105	156	
222.95500	1102	1+
223.96000	722	1+
225.95025	208	1+
226.88838	114	
227.82042	208	1+
227.92564	110	
229.89333	502	1+
233.95751	96	
234.92955	100	
235.49246	100	
235.82464	272	
236.79648	114	
236.82424	262	1+
236.89880	220	
237.79208	94	
238.88527	142	
238.93740	204	
239.08448	128	
239.78697	546	1+
239.89847	96	
239.93007	94	
240.82037	254	
240.93915	3440	
240.96266	428	
241.15216	104	
241.80330	136	
241.82587	104	
241.94137	2670	
242.79521	106	
242.94102	7336	1+
243.81916	292	
243.98889	130	1+
244.45312	98	
244.82310	184	
244.93955	1432	1+
246.79292	162	
246.93033	106	
246.97447	970	1+
247.07105	94	
247.89456	198	1+
248.84330	208	1+
250.96962	186	
251.33680	142	
251.48947	96	
251.62183	94	
252.92040	116	
253.78672	170	
253.83468	166	
254.95190	140	
255.26763	108	
255.77966	230	
255.80086	116	
257.79786	304	1+
258.50525	106	
258.82984	360	1+
258.84507	190	
260.80273	96	
261.82849	762	1+
263.80413	102	
263.97575	180	
264.22771	122	
264.85904	254	
264.98941	130	
265.08491	294	1+
265.85073	124	
265.93523	128	
266.79610	112	
266.81229	142	
266.83162	94	
266.86557	220	1+
267.80496	138	
267.84940	96	
267.95774	94	
268.35588	100	
268.91149	136	
268.95512	126	
269.79824	430	1+
270.93775	112	
271.84044	334	1+
271.87366	150	
272.78678	96	
272.85795	112	
273.79067	720	1+
273.85125	104	
274.81750	98	
274.85950	176	
275.40165	104	
275.80640	648	1+
275.85957	112	
276.84827	180	
277.08951	96	
277.14669	208	1+
277.83922	116	
278.09051	1144	1+
278.86435	112	
278.97588	108	
279.09212	938	1+
279.85161	244	1+
280.14186	154	
281.04429	204	1+
281.79271	130	
282.85992	188	
283.06897	120	
283.35226	146	
283.78926	494	1+
283.85091	270	1+
283.86530	176	
284.07676	96	
284.29276	492	1+
284.80477	94	
285.84795	128	
285.87234	158	
286.14758	110	
286.81307	214	1+
287.86661	116	
287.90373	106	
289.36391	110	
289.78644	564	1+
289.82263	208	1+
289.87749	176	
290.80435	130	
290.85503	152	
290.87913	108	
291.80458	1240	1+
293.87526	264	
294.85163	142	
294.86391	242	1+
295.85516	102	
296.80797	330	
296.85018	332	1+
297.39161	108	
298.83035	164	
298.88450	210	
299.78401	284	1+
299.88296	126	
300.80050	110	
301.41149	98	
301.86333	144	
303.81066	198	1+
303.89022	182	1+
304.74516	134	
304.78842	98	
305.80247	118	
305.82325	94	
305.87589	132	
306.00793	124	
306.78090	112	
307.28880	284	1+
307.79569	818	1+
307.88882	204	
308.01591	106	
308.06284	96	
308.87758	164	
309.80591	296	1+
310.30619	124	
310.87991	136	
311.09427	94	
311.86149	378	1+
311.88178	396	
312.05211	100	
312.41459	108	
312.80195	138	
313.29406	98	
314.81924	310	1+
315.87542	128	
316.90244	96	
317.90255	328	1+
318.82913	182	
319.88553	230	1+
320.42823	110	
321.81452	302	1+
322.75605	112	
322.81690	228	1+
323.83766	102	
323.88785	270	
324.89174	214	
325.76432	174	1+
325.90427	338	
326.19493	114	
326.88220	118	
327.71242	104	
327.81612	220	1+
327.90154	128	
END IONS

###FS:    #m/z: 363.95611 #charge 1+
###MS: 46
###MSMS: 48
BEGIN IONS
TITLE=Cmpd 35, +MS2(363.9561), 28.0-35.0eV, 1.0min #48
RTINSECONDS=60.1435
SCANS=46,48
PEPMASS=363.95611	1921100
CHARGE=1+
97.79190	126	
182.86952	292	
186.93769	234	1+
187.86992	118	
189.86160	1326	1+
191.85745	1864	1+
196.88423	332	
199.89002	256	1+
200.94607	144	
205.95061	298	
207.87402	1010	1+
207.94598	600	1+
209.87790	1632	1+
209.94307	2652	1+
210.88303	1358	1+
211.91539	110	
212.04814	144	1+
212.87846	7916	1+
214.89335	602	1+
216.41078	474	
217.92192	108	
218.90981	614	1+
219.86171	124	
221.86204	298	1+
222.95074	2574	1+
223.88925	168	
224.94807	3182	1+
224.97245	120	
225.07616	140	1+
225.88205	256	
226.50819	132	
226.90013	222	
226.94668	17758	1+
226.97335	152	
226.99425	192	1+
227.87954	376	
227.91692	124	
228.89407	1914	1+
228.94165	22060	1+
229.03111	164	
229.44221	130	
229.91938	262	1+
230.88853	10852	1+
231.86137	100	
232.88426	1658	1+
234.88132	906	1+
236.85253	110	
237.06958	206	1+
239.90099	134	
240.87927	282	1+
240.94084	664	
240.96079	1782	1+
241.87906	190	1+
241.93939	2112	1+
242.81944	202	
242.95859	1520	1+
243.82375	130	
243.83833	128	
244.95690	9420	1+
245.14884	112	
245.83573	312	1+
245.93919	268	
245.98246	142	
246.90602	784	1+
246.95259	9290	1+
247.38793	184	
247.79700	418	1+
248.04037	102	
248.79824	300	1+
248.89859	3714	1+
250.83649	148	
250.89993	754	1+
250.94506	174	
250.96913	590	1+
251.07314	376	1+
251.10706	108	
251.79930	178	
251.95074	178	
252.89662	1170	1+
252.95383	128	
253.83258	514	1+
253.87995	174	1+
253.90354	776	1+
254.09028	210	1+
255.34415	106	
255.91957	114	
257.79681	120	
257.83008	552	1+
257.90465	248	1+
258.83579	386	1+
258.97185	170	
259.15619	110	
260.80435	122	
260.96847	1214	1+
261.05063	102	
261.82783	348	1+
261.84480	168	
262.79378	130	
263.06201	106	
263.84212	394	1+
264.80056	106	
264.87985	140	
264.94873	142	
264.97283	784	1+
265.08586	120	
265.41617	268	1+
265.81768	118	
265.85050	432	1+
265.97430	494	1+
266.81344	472	1+
267.92786	128	
267.95094	108	
267.97271	1120	1+
268.16577	102	
268.78362	118	
268.90025	346	1+
269.84374	114	
269.87202	152	
269.96879	1950	1+
270.83803	554	1+
271.84373	400	1+
271.91567	398	1+
271.95654	272	1+
273.80302	164	
273.85631	284	1+
273.90900	118	
273.92426	116	
274.42653	102	
274.86046	246	1+
275.08260	124	
275.41630	100	
276.05913	154	1+
276.35858	168	
276.84515	280	
276.89631	142	
277.08742	108	
277.80230	118	
277.85595	148	
277.91218	128	
278.81185	120	
278.84379	278	1+
279.10050	186	1+
279.49839	108	
280.79108	940	1+
280.85084	298	1+
281.91914	268	1+
282.12380	112	
282.79992	150	
282.95449	144	
282.98150	432	1+
283.78580	512	1+
283.80716	136	
283.84798	418	1+
283.86771	140	
283.98387	364	1+
284.82557	232	
284.94865	154	
285.79632	370	1+
285.84383	2240	1+
285.91190	218	1+
286.79947	258	1+
286.86056	400	1+
286.91853	180	1+
287.53483	102	
288.78797	130	
288.81518	116	
289.78656	618	1+
289.93657	284	1+
290.00082	126	
290.93934	200	1+
292.85910	240	
292.87579	198	
293.11658	378	1+
293.87475	148	
294.85996	400	1+
295.93004	110	
296.80410	310	
297.11547	264	1+
297.80135	1520	1+
297.97363	102	
298.80337	1162	1+
299.86482	152	
300.86005	782	1+
301.10475	122	
301.80292	248	1+
301.86199	578	1+
301.93798	158	
302.82729	132	
303.80553	820	1+
303.85561	2902	1+
304.44416	112	
304.72507	102	
305.80705	308	1+
306.85918	144	
306.89009	132	
307.86920	356	1+
308.28971	106	
309.14169	120	
309.81045	234	1+
310.51367	134	1+
310.87705	436	1+
312.87518	158	
312.89206	104	
312.93572	290	1+
313.16429	174	1+
314.80240	142	
314.82077	116	
315.85462	138	
316.45122	114	
316.81492	520	1+
318.88942	104	
318.93269	682	1+
319.81445	154	
319.86952	142	
320.14362	130	
320.87470	122	
321.05424	198	1+
321.81709	594	1+
321.86528	398	1+
321.88716	202	
322.92894	392	
323.78556	246	1+
323.82178	122	
324.49868	118	
324.87441	440	1+
324.89736	348	1+
325.00744	106	
326.87170	1606	1+
326.89542	196	
328.94054	224	1+
329.17497	100	
329.75861	258	1+
329.87284	136	
330.87204	236	1+
331.33397	106	
332.75816	290	1+
333.20728	106	
335.77039	188	
335.84407	152	
336.75436	122	
336.81896	152	
336.94145	792	1+
337.82984	118	
338.72649	138	
338.83221	108	
339.32849	190	
339.82725	622	1+
339.85353	122	
340.41381	116	
340.94160	528	1+
341.72718	182	
341.78126	156	1+
342.91367	154	
343.72398	102	
343.91369	126	
343.98471	104	
345.72332	316	1+
345.82493	208	1+
348.76212	182	1+
348.79575	220	1+
351.76891	136	
352.78319	132	
352.88271	126	
353.76018	130	
354.03747	128	
354.75307	120	
354.81069	176	1+
355.69998	106	
356.84826	242	1+
357.71960	220	1+
357.76103	304	1+
357.79754	156	
361.42635	104	
361.72153	492	1+
362.73134	508	1+
364.70614	112	
366.72890	246	1+
366.91843	118	
367.77732	124	
368.95164	108	
END IONS

###FS:    #m/z: 507.84506 #charge 1+
###MS: 46
###MSMS: 49
BEGIN IONS
TITLE=Cmpd 36, +MS2(507.8451), 28.2-35.2eV, 1.1min #49
RTINSECONDS=60.916
SCANS=46,49
PEPMASS=507.84506	577060
CHARGE=1+
196.01727	596	1+
199.88480	278	1+
213.88426	302	1+
221.89190	292	1+
224.05220	298	1+
227.95581	188	
231.89032	498	1+
232.89264	420	1+
236.04928	260	1+
236.88938	202	
237.98830	164	
238.06570	264	
241.85410	350	1+
242.87456	250	1+
245.96888	202	1+
250.96971	738	1+
253.90163	194	
257.86616	164	
257.90952	190	
260.87940	448	1+
262.38137	206	
266.09602	206	
266.16488	420	1+
266.86091	248	1+
268.88758	192	1+
270.37754	338	1+
270.80840	164	
270.86020	254	
271.85514	180	
271.88685	266	1+
272.85290	866	1+
272.95075	266	1+
274.38685	232	1+
275.04150	220	1+
276.86303	652	1+
278.85366	244	
278.89156	248	
279.37708	170	
279.89042	252	
280.01290	158	1+
280.39718	246	1+
280.86166	276	
282.89294	324	1+
283.36659	242	1+
284.39349	386	1+
284.83638	178	
284.86786	178	
285.85688	274	
286.03280	210	1+
286.78805	482	1+
287.84625	644	1+
288.00235	166	
288.86928	728	
289.80348	168	1+
289.87884	974	
290.12990	362	1+
290.41436	242	1+
290.86531	2276	1+
290.91038	216	1+
292.85805	214	
292.88565	168	
292.91787	270	1+
293.80152	288	1+
293.87252	5696	1+
293.95847	228	1+
294.80627	240	1+
294.85147	170	
295.36723	178	
295.96217	208	1+
296.35452	250	1+
296.85546	192	
296.87691	366	1+
297.34055	308	1+
297.94999	332	1+
298.10898	218	1+
298.36283	258	1+
298.80510	222	
298.85203	722	1+
298.99992	176	
299.81168	306	
299.87909	192	
300.84197	332	
300.86688	232	
300.90313	322	1+
300.96543	132	1+
301.83900	256	
301.85805	752	1+
303.81960	188	
303.85028	292	1+
304.39048	158	
304.87997	296	1+
304.94609	172	
305.37161	262	1+
305.86293	440	1+
306.12584	176	
306.97192	350	1+
307.88955	1084	
307.97499	300	1+
308.14009	1476	1+
308.16233	200	
308.79185	392	1+
308.86975	2898	1+
309.34276	650	1+
309.88826	1270	
310.15555	1500	1+
310.30863	220	1+
310.95151	212	1+
310.97436	182	1+
311.11486	282	1+
311.88241	11654	1+
312.11581	212	1+
312.82162	166	
313.92584	184	1+
314.79779	240	1+
314.86494	1574	1+
315.37354	260	1+
315.74479	126	1+
316.86545	402	
316.88017	1046	1+
317.13685	206	1+
317.72272	122	1+
318.00383	324	1+
318.82631	182	1+
318.85978	604	1+
319.38640	250	
319.42949	276	1+
319.90568	170	
320.06497	190	
320.78831	274	1+
321.84797	166	
321.86860	180	
322.88425	840	1+
323.85391	822	1+
323.93912	278	1+
324.35223	298	1+
324.77593	124	1+
324.85561	560	1+
325.84028	160	
325.90114	508	
326.11646	244	1+
326.88144	1006	
327.37993	360	
327.87807	1696	1+
328.36297	326	1+
329.88635	1294	1+
330.05961	162	
330.13575	280	1+
330.16100	232	1+
330.87916	354	
330.88985	984	1+
332.39935	222	
332.76451	222	1+
332.81453	344	1+
332.87309	1328	1+
332.95229	214	1+
333.39002	746	1+
333.84600	164	
333.90462	200	
334.05736	238	1+
334.39127	492	1+
334.89535	160	
335.83970	804	1+
335.88454	300	
336.77603	204	1+
336.82527	242	1+
336.87968	656	1+
337.88269	492	1+
338.90226	170	
339.81998	230	1+
339.87816	560	1+
340.38460	178	
342.80499	226	1+
342.89389	340	1+
343.40331	166	
343.87445	462	1+
344.37220	206	1+
344.90016	322	1+
345.17108	146	1+
345.83063	160	
346.81175	178	
347.39421	232	1+
348.07784	222	1+
348.17463	180	
348.88990	234	
349.88807	966	1+
349.98791	236	1+
350.18100	252	1+
350.82870	350	1+
350.85476	410	1+
350.88856	648	1+
351.91036	546	1+
353.77948	396	1+
353.85133	1290	
354.78330	246	1+
354.83745	248	
355.71187	230	1+
355.83768	1016	1+
355.89074	470	1+
356.83617	566	1+
357.78726	328	1+
357.89851	300	1+
358.87872	284	1+
358.90089	202	1+
359.40375	132	1+
359.92441	214	1+
362.30604	172	
362.73512	178	
362.80412	196	1+
362.84711	184	
362.86401	306	1+
363.06766	224	1+
363.80179	162	1+
363.90257	216	1+
364.36895	164	
364.84821	246	
365.35767	166	
365.63731	82	1+
365.77667	236	1+
366.14951	148	1+
366.18710	148	1+
366.22181	158	1+
366.37471	378	1+
366.83814	2190	1+
366.89624	174	
367.05450	246	1+
367.70817	964	
367.87825	236	
367.89725	402	1+
368.35378	174	1+
368.70652	1046	1+
369.77914	506	1+
369.83336	570	1+
370.12717	236	1+
370.78321	440	1+
371.03874	214	1+
371.18382	220	
371.73085	232	
371.86789	358	1+
372.16949	216	1+
372.72411	184	
372.85231	278	
373.27948	186	
373.71802	666	1+
373.78503	250	1+
373.83693	426	1+
373.87404	158	
373.90361	266	
374.81288	244	
374.84926	292	1+
375.79206	176	1+
375.82166	518	1+
376.88196	290	1+
377.72442	336	1+
378.36025	262	1+
379.85566	678	1+
380.36630	232	1+
380.72954	222	1+
380.85709	488	1+
380.89452	248	1+
382.71350	672	1+
382.85368	382	
383.77700	380	1+
383.89234	206	
383.99256	304	1+
384.38437	240	1+
384.84883	4604	1+
384.88367	186	
385.38929	162	1+
386.16124	170	1+
386.74231	164	
387.72522	180	
387.82568	168	
387.89868	316	1+
388.02747	192	
388.74286	290	
388.79797	338	
388.94101	254	1+
389.20201	404	
389.34641	230	1+
389.37756	176	
389.71505	416	1+
389.80651	186	
389.85497	172	
390.83662	2020	1+
390.85989	494	1+
390.89724	252	1+
391.72403	372	1+
391.80421	322	1+
391.83878	1290	1+
392.83136	306	
392.85646	270	
393.80035	620	
393.86582	248	
394.70357	208	1+
394.75689	160	
394.78769	348	
394.83708	348	
395.83788	230	
395.86638	376	1+
396.35030	230	1+
396.39775	252	1+
397.03834	200	1+
397.80864	160	
397.85808	302	
398.86954	264	
399.70639	214	
399.73313	480	1+
399.84995	168	
399.89410	230	1+
400.05292	188	1+
401.87220	162	
402.86353	2768	1+
403.74420	202	
403.86701	1918	1+
404.81417	442	1+
404.89395	178	1+
405.73643	296	1+
405.78314	252	
405.87263	886	
406.85665	212	
407.72245	332	
407.86463	8074	1+
408.00723	126	1+
408.72348	170	
409.69913	172	
409.72088	910	1+
409.94929	124	1+
410.66924	144	1+
410.83680	1006	1+
410.87176	556	
411.00414	158	
411.80845	988	1+
411.86553	316	
412.73050	366	1+
412.84704	1342	1+
412.88763	220	
413.07586	218	
413.87787	884	
415.87233	284	
416.87534	166	
417.81892	396	1+
418.38138	250	1+
420.38563	204	1+
420.86880	158	
421.67767	238	1+
421.75214	250	1+
421.88346	1058	1+
423.86896	300	
424.23390	118	1+
424.86675	214	
425.73779	200	
425.82505	202	1+
425.87814	706	
426.07674	150	1+
426.86130	2068	1+
426.93881	350	1+
427.73123	2110	1+
428.76945	166	
428.85082	472	
428.88018	660	1+
429.82338	368	
430.74007	564	
430.86058	1048	1+
430.87483	170	
431.86816	622	1+
432.76473	156	1+
432.88513	188	
433.85283	334	1+
434.72657	226	1+
434.89062	318	
435.76566	194	1+
435.85889	276	1+
435.86610	174	
436.88679	190	1+
439.86363	200	1+
439.89126	1174	1+
442.87779	182	
444.87227	2984	1+
445.74324	852	1+
446.87582	316	
447.70384	246	1+
447.89717	160	
448.75618	256	
448.89299	446	
449.87504	1124	1+
450.74592	584	1+
450.77043	320	
452.75463	152	1+
455.76884	206	1+
456.25012	198	1+
457.90334	472	1+
462.88228	838	1+
464.78336	236	1+
467.70561	172	1+
467.88784	1460	1+
468.77853	684	1+
470.76070	202	1+
472.79306	304	1+
475.71765	354	1+
480.65098	152	1+
482.92467	96	1+
483.83443	180	1+
485.89471	436	
486.69034	186	1+
486.84881	372	1+
486.90231	274	
487.79618	258	1+
488.66190	256	1+
489.78730	330	1+
491.84865	464	1+
492.79391	198	1+
496.77904	180	1+
499.73948	248	1+
500.80429	198	1+
503.79546	164	1+
504.66329	212	1+
504.80238	114	1+
505.81443	152	1+
508.80620	202	1+
509.68009	130	1+
509.86086	586	
512.71162	268	1+
END IONS

###FS:    #m/z: 322.92956 #charge 1+
###MS: 50
###MSMS: 51
BEGIN IONS
TITLE=Cmpd 37, +MS2(322.9296), 28.0-35.0eV, 1.1min #51
RTINSECONDS=64.608
SCANS=50-51
PEPMASS=322.92956	5341422
CHARGE=1+
181.94072	102	
190.07933	90	
191.85838	142	
191.88306	596	1+
191.90341	92	
192.88728	512	1+
196.88364	166	
200.42470	96	
205.06487	92	
205.95079	348	
206.90280	146	
206.94903	232	
207.00533	96	
207.98462	162	1+
209.94423	162	
210.14419	90	
212.87921	400	1+
214.89521	302	1+
216.89522	184	1+
218.88992	98	
222.43182	100	
222.90697	126	
222.95206	996	1+
222.97978	92	
224.87484	274	1+
224.91818	96	
224.97083	96	
227.88211	90	
227.90152	120	
227.93392	230	
227.95767	150	
228.89144	118	
228.98847	130	
230.82584	136	1+
230.88989	532	1+
233.37353	90	
233.89879	120	
234.03258	94	
236.01477	92	
236.04083	128	
236.63010	98	
236.78890	204	1+
236.86641	100	
237.05209	148	
238.83093	142	
238.88444	116	
238.94231	252	1+
239.58585	98	
239.78671	398	1+
239.90645	134	
240.81933	378	1+
240.93954	3240	
240.96177	606	
240.99732	236	1+
241.94191	2526	
242.94123	7272	1+
243.82191	94	
244.82026	436	1+
244.84897	186	
244.93906	1450	
246.97664	714	1+
247.38876	122	
247.85429	108	
248.89908	496	
249.87211	92	
249.98758	96	
250.84809	152	
250.90134	172	
250.94484	108	
251.06791	172	
251.92446	446	1+
252.06805	94	
253.35066	90	
253.83625	138	
253.90467	110	
254.03712	92	
255.07164	92	
255.78333	300	1+
255.84386	104	
256.83823	130	
257.79744	138	
258.83367	330	
259.48907	98	
259.83717	300	
259.97154	106	
260.14646	90	
260.82951	276	
261.49687	102	
261.83551	176	
262.07243	194	1+
262.35333	158	
262.83116	148	
262.85364	170	
262.96948	124	
263.14538	102	
263.43244	104	
263.82870	270	
263.97794	276	
264.86394	216	1+
266.01335	128	1+
266.82703	136	
267.79173	122	
268.84601	134	
268.95577	238	
269.34357	116	
269.79881	424	1+
271.79543	314	
271.81363	116	
271.84887	822	1+
273.79108	1436	1+
273.84013	134	
275.80825	460	1+
276.81103	338	1+
276.84751	392	
277.83401	110	
278.86438	124	
279.08945	1060	1+
279.79228	108	
280.04796	150	
281.79061	146	
281.82110	92	
282.03498	136	1+
282.85884	356	1+
282.87737	104	
283.35369	168	
283.78652	742	1+
283.94215	206	1+
283.97301	122	
284.29189	130	
284.31248	88	
284.91528	194	1+
285.04826	106	
285.87626	124	
287.01625	98	
287.81000	94	
287.84110	92	
289.78773	164	
289.81070	250	
290.05762	94	
290.78843	240	
290.85222	126	
291.80206	808	1+
292.62966	100	
292.84478	276	1+
292.93469	106	
293.43862	88	
293.87491	300	
294.89406	238	1+
294.95338	108	
295.01238	92	
295.84234	226	1+
296.81214	164	
296.87239	192	1+
297.47203	90	
297.81190	116	
299.78433	212	
300.85646	138	
301.80866	322	1+
301.87351	104	
302.87903	266	1+
302.90772	162	
303.86487	96	
304.05656	190	1+
304.81737	422	1+
304.90989	118	
305.66671	98	
307.29520	90	
307.79620	358	
307.88024	682	1+
308.28972	232	1+
308.79853	212	
309.12407	120	
309.80328	148	
309.87183	490	1+
310.82881	108	
311.88375	516	1+
312.80218	114	
312.88748	380	1+
314.81931	142	
314.83733	102	
314.87286	138	
315.72633	88	
315.75703	94	
316.82005	104	
316.88603	106	
317.76756	138	
317.86882	116	
318.93083	194	
319.88457	128	
320.76393	122	
320.83512	96	
321.23531	88	
321.43210	94	
323.74077	104	
323.82863	118	
324.75111	92	
324.88931	288	
325.89560	122	
327.91904	228	1+
END IONS

###FS:    #m/z: 363.95592 #charge 1+
###MS: 50
###MSMS: 52
BEGIN IONS
TITLE=Cmpd 38, +MS2(363.9559), 28.0-35.0eV, 1.1min #52
RTINSECONDS=65.38
SCANS=50,52
PEPMASS=363.95592	1573692
CHARGE=1+
178.43172	98	
182.86769	152	
189.86197	1108	1+
190.92975	100	
191.85870	738	1+
193.85511	134	
194.89241	134	
196.88250	576	1+
196.94135	158	
200.94703	98	
201.95728	98	
204.89657	264	1+
205.87650	114	
205.94689	266	
207.87257	646	1+
207.94917	222	
209.86701	360	
209.94291	2214	1+
210.88378	1138	1+
212.04835	132	
212.87823	6670	1+
212.91307	108	
213.41536	200	
214.89163	472	1+
216.41090	366	
216.55883	104	
220.01584	100	
221.86223	102	
222.02018	224	1+
222.95199	3126	1+
224.94886	2616	1+
224.97298	128	
225.88681	454	1+
225.97299	114	
226.94637	14378	1+
227.19963	94	1+
227.78661	304	1+
228.05001	182	1+
228.89428	1860	1+
228.94196	17074	1+
230.79051	164	
230.86221	142	
230.88891	11052	1+
231.27210	106	1+
231.79330	102	
232.86016	98	
232.88502	1280	1+
233.84068	98	
234.39333	178	1+
234.88098	802	1+
235.82431	264	1+
236.90432	130	
237.05681	102	
237.92599	114	
237.95031	144	
239.07018	134	
239.42655	234	
239.82469	216	1+
239.90225	116	
240.93995	688	
240.96124	2156	1+
241.93890	1712	1+
242.83468	112	
242.94142	1256	1+
242.95807	994	1+
243.00194	104	
243.82002	378	1+
244.06790	118	
244.81514	118	
244.95641	8476	1+
245.83913	304	1+
246.80209	284	1+
246.86664	154	1+
246.90338	558	1+
246.95216	7932	1+
246.97386	396	
248.03154	272	1+
248.80367	486	1+
248.83697	176	
248.89974	3526	1+
248.95010	300	
249.07094	138	
250.06921	132	
250.89388	824	1+
250.96853	604	1+
251.14703	148	
251.40868	168	
252.12457	110	
252.89819	1222	1+
252.93558	148	
252.95332	132	
253.06625	244	1+
253.83189	184	
253.90395	908	1+
253.93115	102	
254.80355	160	1+
257.02411	166	
257.08031	154	
257.97568	106	
258.83385	298	
258.97226	228	
259.93820	108	
259.97410	146	
260.83135	166	
260.96805	1564	1+
261.83463	522	1+
261.87413	256	1+
262.02135	166	
263.02399	100	
263.14372	144	
264.13706	240	1+
264.82454	142	
264.96716	438	1+
265.08654	106	
265.13378	210	1+
265.85366	152	
265.90316	244	1+
265.97714	246	1+
266.81276	262	1+
266.84231	152	
266.86654	180	1+
267.77702	264	1+
267.84377	212	1+
267.92614	134	
267.97363	1102	
268.66985	100	
268.95565	106	
269.08147	102	
269.80814	214	
269.96878	1194	1+
270.47409	106	
270.81517	270	1+
270.84156	622	1+
271.79124	436	1+
271.84644	534	1+
271.91424	554	1+
272.34958	220	1+
273.91972	228	1+
274.77244	110	
274.85680	344	1+
275.84207	160	
276.84949	844	1+
277.87705	288	1+
277.91357	252	1+
277.95394	106	
278.80045	148	
279.10297	484	1+
279.80132	102	
279.82531	350	1+
279.85042	134	
280.79070	744	1+
281.86109	286	1+
281.91862	130	
281.97462	156	
282.79059	174	
282.81426	122	
282.93314	104	
283.03177	172	1+
283.06622	310	1+
283.79797	194	
283.84929	574	1+
283.91984	146	
283.98037	448	1+
284.78410	130	
284.90393	186	1+
285.79256	226	
285.84359	1650	1+
286.39326	104	
286.41646	206	1+
286.88376	176	
286.92206	108	
287.80319	118	
287.85976	154	
288.08028	220	1+
288.79180	212	
288.82169	128	
288.86104	366	1+
288.92175	288	1+
289.81811	128	
290.78400	608	1+
290.86083	346	1+
290.88702	204	1+
290.96921	184	
292.11103	156	
292.43563	132	
293.11549	180	
293.81110	206	1+
294.85835	346	1+
294.92263	322	1+
295.13617	166	1+
295.42562	168	
295.87899	100	
296.80624	752	1+
296.85822	154	
296.87598	126	
296.89743	148	
297.06583	104	
298.02506	108	
298.15640	252	
298.80169	1006	1+
299.27088	98	
299.88288	146	
300.80056	162	
300.86917	122	
301.80192	140	
301.86358	738	1+
302.11526	102	
302.43324	238	1+
302.80013	104	
303.80660	1176	1+
303.85603	2574	1+
303.91502	220	1+
303.94281	100	
305.58832	150	
305.82190	110	
305.91656	234	1+
306.12562	194	
307.84840	216	
308.14461	290	1+
308.80737	300	1+
308.86442	106	
308.88161	368	1+
309.81332	212	1+
309.95649	220	1+
310.87607	472	
310.96289	266	1+
311.88832	324	1+
312.41445	114	
312.87199	246	
314.82409	176	1+
315.93925	112	
316.80834	252	1+
317.87933	166	
318.88024	316	1+
318.93492	382	1+
319.75105	202	1+
319.88281	196	1+
319.92548	100	
320.82099	126	
321.81861	890	1+
321.86420	470	1+
322.16192	104	
322.92805	338	
323.06794	124	
323.87370	212	1+
325.89966	144	
326.87326	1098	1+
327.84444	166	1+
330.90662	114	
331.77645	100	
332.57095	102	
336.75926	230	1+
336.94538	690	1+
337.83338	148	
339.82697	1176	1+
340.93726	548	1+
341.26464	166	1+
341.74545	170	1+
345.72069	130	
345.89385	268	1+
346.71753	188	1+
347.01343	100	
347.16203	122	
347.76715	236	1+
349.31626	176	
350.89549	102	
352.88005	104	
353.75786	156	
354.07411	118	
354.70589	180	1+
354.76990	290	1+
354.84039	344	1+
355.75076	294	1+
355.87785	106	
357.77221	214	1+
359.85843	106	
359.96504	102	
360.86056	188	1+
363.73009	138	
364.81460	148	1+
365.71844	108	
366.73854	234	
367.79081	138	
END IONS

###FS:    #m/z: 507.84484 #charge 1+
###MS: 50
###MSMS: 53
BEGIN IONS
TITLE=Cmpd 39, +MS2(507.8448), 28.2-35.2eV, 1.1min #53
RTINSECONDS=66.152
SCANS=50,53
PEPMASS=507.84484	600384
CHARGE=1+
196.01584	562	1+
199.89076	384	1+
210.02841	166	
214.88151	154	
227.95427	154	
232.89317	266	1+
233.02851	228	1+
234.87925	496	1+
235.03174	196	1+
237.06639	288	1+
237.86511	216	1+
241.85679	340	1+
246.87629	310	1+
247.87851	238	1+
248.85044	224	1+
250.97099	500	1+
252.89134	236	1+
252.92221	218	1+
253.36601	268	1+
254.09598	420	1+
255.80079	226	1+
257.88945	268	1+
260.88340	250	
261.37833	220	1+
263.88712	224	1+
266.16437	156	
269.38604	164	
270.85982	410	1+
270.87838	156	
272.85326	596	
273.85509	384	
274.16385	166	1+
274.85401	306	
276.79796	422	1+
276.84762	436	1+
277.91949	226	1+
278.09335	240	1+
278.82963	160	
279.38975	224	1+
279.84377	572	1+
279.88504	214	
280.84506	434	1+
281.94297	286	1+
282.03132	352	1+
282.27215	142	1+
283.80899	154	
284.01492	202	1+
284.36012	202	1+
285.78930	266	
287.03265	522	1+
287.84915	736	
288.38694	224	1+
288.86741	354	
288.88342	1550	1+
289.05930	110	1+
290.39791	258	1+
290.86292	2678	1+
291.94823	258	1+
292.88544	504	
292.95235	210	1+
293.87286	4578	1+
294.40907	334	1+
294.81356	302	1+
294.96115	232	1+
295.81536	204	1+
295.90385	240	
296.85275	310	1+
296.87991	392	1+
297.80132	548	1+
298.11096	210	
298.87679	222	
299.33460	300	1+
299.85804	272	
299.88390	326	
300.04349	164	
300.84334	426	
300.85887	810	1+
302.86242	730	1+
302.88650	232	
303.94671	198	1+
304.39608	154	
305.82615	230	
305.86116	968	1+
306.90441	182	
307.39850	216	
307.89025	848	
308.13943	1096	1+
308.38376	214	
308.80221	254	1+
308.85021	224	
308.87159	3570	1+
309.35452	516	1+
309.84415	200	
309.88722	1070	
310.15462	1212	1+
310.31153	224	1+
310.79043	170	1+
310.84155	166	
310.97751	306	1+
311.22872	126	1+
311.31609	194	1+
311.41413	172	1+
311.88335	12440	1+
312.12268	112	1+
313.39561	248	1+
314.86403	1180	1+
314.93791	488	1+
314.98265	210	1+
315.89394	274	
316.00940	118	1+
316.42132	180	1+
316.82042	286	1+
316.86782	262	
317.34706	462	1+
317.42029	218	1+
317.78100	236	
317.89569	166	
318.85643	444	1+
319.37896	156	
319.88818	230	
320.87457	226	
321.85466	154	
321.88718	188	
322.34642	170	
322.85262	184	
322.88581	646	1+
322.93016	184	
323.38234	182	
324.83621	164	
324.85331	584	1+
324.88215	168	
324.98767	176	1+
325.84679	562	1+
325.90064	314	
326.05764	160	
326.34729	158	
326.87736	3092	1+
327.37898	154	
327.44252	84	1+
327.80772	252	1+
327.87707	1944	1+
327.98738	172	
328.37230	724	1+
328.89522	370	
329.08096	156	
329.36689	184	1+
329.38849	222	1+
329.76050	218	1+
329.81193	184	
329.87193	256	
329.89542	470	
330.16433	216	1+
330.87798	288	
331.79325	408	1+
331.88832	402	
331.97813	208	1+
332.82751	190	
332.87283	1352	1+
332.95026	158	
334.07940	126	1+
334.39466	318	1+
334.85220	172	
334.90014	548	1+
335.84167	638	1+
335.88070	254	
336.30277	236	1+
336.87197	308	
336.94781	366	1+
337.88033	628	1+
338.00871	158	
338.38277	342	1+
338.84090	186	
338.90792	152	
339.84979	206	1+
346.72167	176	1+
346.76812	264	1+
346.96866	268	1+
347.04302	154	
347.77138	236	1+
347.82979	154	
348.89368	206	
348.91309	190	
349.16417	364	1+
350.30630	284	1+
350.77029	370	
350.88914	436	
350.96206	288	1+
350.99297	244	1+
351.78246	176	
351.85844	340	
352.10364	162	1+
352.77052	372	
352.88377	452	1+
352.90784	634	1+
353.36604	268	1+
353.84962	1436	1+
354.06775	320	1+
356.37491	268	1+
357.83905	244	
357.87790	324	1+
358.01939	216	1+
358.04011	248	1+
358.19601	132	1+
358.77906	266	
358.86177	252	1+
358.89944	172	
359.26835	326	1+
360.90782	186	
361.78525	170	
362.36651	220	
362.84868	192	
364.84453	294	1+
365.07900	192	1+
365.89357	154	
366.18500	320	1+
366.73684	192	
366.83850	2376	1+
367.70804	776	
367.87694	174	
367.89599	528	1+
368.70725	490	
368.89499	312	1+
369.70956	378	
369.83635	816	1+
369.85660	200	
370.78372	164	
371.19108	168	
371.36098	304	1+
372.40687	164	
372.71727	436	1+
372.79502	428	1+
372.84986	220	
373.71993	364	1+
373.83127	230	
373.87708	394	1+
373.90003	364	1+
374.81859	182	
375.12159	120	1+
375.33150	148	1+
375.37406	348	1+
375.72791	226	1+
375.78535	374	1+
376.88983	310	
377.90380	186	
378.38580	376	1+
379.39181	280	1+
380.71481	886	1+
380.85800	354	
381.38578	352	1+
381.71810	588	1+
381.79125	440	1+
381.84287	216	
382.85374	658	1+
382.89898	200	
384.84916	6348	1+
384.89351	520	1+
385.34873	152	
385.77968	236	1+
386.06684	152	
386.38003	386	1+
387.06846	212	1+
387.71411	392	1+
387.76810	250	1+
388.73819	190	
388.88186	154	
389.05340	166	1+
389.20204	322	
389.85015	392	
390.79228	264	
390.84218	848	
390.86817	244	1+
391.73099	286	1+
391.84218	556	
391.90491	206	
392.82887	846	1+
392.86277	744	1+
393.79818	990	1+
394.78826	304	1+
395.86943	410	1+
397.85647	926	1+
398.73138	606	1+
398.80535	290	1+
399.70439	164	
400.72218	208	
401.85924	196	
402.73467	304	1+
402.86616	2382	1+
403.10162	210	1+
403.30067	208	1+
403.40431	202	1+
403.79643	266	1+
404.35714	158	
405.05669	192	1+
405.21801	148	1+
405.73039	206	
405.75417	322	1+
405.86983	334	
406.80242	436	1+
406.86261	214	
407.86490	9652	1+
408.21931	210	1+
409.65654	206	1+
409.71892	814	1+
409.73946	536	1+
410.33238	188	1+
410.83772	448	
411.73016	160	
411.81012	258	
411.87805	254	
412.22189	278	1+
412.73265	608	1+
412.80293	324	1+
412.84540	694	1+
413.07270	310	1+
413.87274	1206	1+
416.87512	298	
417.82026	678	1+
417.85339	678	1+
418.85237	426	1+
420.73105	190	1+
421.37371	162	
421.87447	1402	1+
422.91272	200	
423.83601	156	
424.94473	290	1+
425.75607	284	
425.86180	2128	1+
426.05298	114	1+
426.75947	158	
426.86265	1824	1+
427.47392	128	1+
427.73218	1958	1+
428.84628	694	
428.88340	672	
429.69397	238	1+
429.82848	326	
429.84815	400	
430.73948	698	1+
430.86149	1328	1+
430.87769	298	
431.86650	1094	1+
431.88833	324	1+
432.80758	180	1+
433.88259	856	1+
434.88500	620	1+
435.74655	212	1+
435.86143	254	
436.80372	202	1+
438.77073	214	1+
439.74156	152	
439.89310	928	1+
440.87483	230	1+
443.69587	236	1+
444.22621	166	1+
444.87127	4008	1+
445.05526	190	1+
445.74092	832	1+
445.80823	274	1+
446.89980	244	
447.88400	192	
448.74908	220	
448.89430	228	
449.87709	856	1+
450.76918	436	1+
450.82529	316	1+
453.87790	186	1+
457.25097	172	1+
457.86945	262	1+
457.90289	1302	1+
458.77598	148	1+
460.22262	182	1+
460.76292	208	1+
461.73387	174	1+
462.88149	600	1+
467.88777	1096	1+
468.77753	552	1+
468.82964	260	
470.19368	152	
476.71792	310	1+
478.77368	230	1+
484.83747	168	1+
485.89945	234	
486.84216	400	1+
486.90210	206	
487.67133	152	
491.84947	310	
492.73890	150	1+
492.78387	166	1+
493.73701	180	1+
496.74210	162	1+
498.63484	244	1+
498.79355	154	
499.72613	216	1+
502.84947	184	1+
504.80180	300	1+
507.66556	238	1+
507.83657	160	1+
507.86456	172	
508.91438	226	1+
509.85986	918	1+
511.80612	144	1+
END IONS

###FS:    #m/z: 340.94000 #charge 1+
###MS: 54
###MSMS: 55
BEGIN IONS
TITLE=Cmpd 40, +MS2(340.9400), 28.0-35.0eV, 1.2min #55
RTINSECONDS=69.8395
SCANS=54-55
PEPMASS=340.94000	2057366
CHARGE=1+
181.96193	98	
191.08083	90	
192.92589	164	
193.44071	94	
193.89123	120	
194.40842	96	
196.88188	296	
201.87862	94	
203.87970	152	
205.91321	94	
205.94726	446	1+
207.40636	106	
208.88356	122	
210.93590	730	1+
211.03532	94	
211.88974	104	
212.87673	1044	1+
213.93866	2074	1+
214.89256	320	
214.91848	114	
215.41902	104	
215.88708	670	1+
215.93708	244	
216.41315	94	
217.88104	422	1+
219.02827	148	
220.89339	116	
221.89488	174	
222.95365	524	1+
224.94238	438	1+
224.97966	102	
225.94521	354	1+
226.83240	130	
226.89340	230	
227.40037	108	
227.78673	146	
227.89737	172	
228.94785	296	1+
229.38998	132	
229.84171	148	1+
229.87517	92	
230.88756	1538	1+
230.93989	144	
231.55211	110	
231.94985	1286	1+
233.39621	100	
233.87150	158	
233.89508	580	1+
233.94577	222	
234.78453	118	
235.78964	96	
235.82477	402	1+
235.89284	350	1+
236.84592	144	
239.78602	156	
239.90322	286	1+
240.82613	182	
240.88275	114	
241.00558	308	1+
241.83856	160	
242.99847	94	
243.83435	128	
244.90977	224	
244.95672	178	1+
245.02157	170	
245.80869	94	
246.97375	574	1+
248.58863	108	
248.89851	898	1+
249.00472	132	
249.53066	100	
249.90221	678	1+
249.92884	134	
249.96083	190	
250.39115	130	
250.84264	104	
250.96955	214	1+
253.41923	98	
253.83266	302	1+
253.90926	122	
253.95503	158	
254.86252	146	
254.90341	146	
254.96524	1096	1+
255.07301	104	
255.91230	200	
256.08286	120	
256.84077	106	
256.88229	326	1+
256.90927	274	1+
256.96202	298	
257.64101	92	
257.79659	146	
257.85035	92	
258.80468	120	
258.84407	368	1+
259.95905	142	
260.83503	280	
260.84338	440	1+
263.83930	134	
264.00630	150	1+
264.84183	186	1+
264.96156	118	
266.47267	90	
266.87004	110	
267.80124	124	
268.84313	192	
269.48160	118	
269.79826	178	
269.91937	188	1+
270.17528	104	
270.78515	106	
271.84378	678	1+
272.92631	300	1+
272.95419	164	
272.97815	106	
273.06335	120	
273.79117	326	1+
273.86332	182	1+
274.10116	142	
274.81444	98	
275.80897	336	1+
275.83700	142	
276.85579	316	
276.90140	92	
277.40127	112	
277.85510	238	
277.96086	114	
278.84912	544	1+
279.21731	122	
279.79262	120	
280.93577	230	
281.79519	136	
282.79101	118	
282.82305	222	1+
282.85690	266	
283.09224	104	
283.79020	154	
283.87077	116	
284.35624	94	
286.93327	100	
288.81318	112	
289.87622	168	
290.00543	94	
290.78668	94	
290.86216	258	
290.87832	94	
291.80361	514	1+
291.85639	112	
293.85441	540	1+
293.87968	138	
294.96778	418	1+
295.97253	342	1+
296.80592	128	
296.82560	148	
296.86746	190	
297.09960	94	
297.82274	148	
297.84283	144	
297.88932	182	
298.88513	152	
299.78398	202	1+
299.82958	112	
300.87036	90	
301.85485	376	1+
302.14965	96	
302.87414	96	
303.81673	158	
303.94098	164	
306.45700	100	
306.88330	96	
306.96918	90	
307.79689	722	1+
307.89106	182	
308.87058	120	
308.88895	152	
309.75454	200	1+
309.82473	464	1+
310.87420	782	1+
310.89468	144	
312.87254	528	1+
316.81416	108	
316.86953	348	1+
319.92144	202	1+
321.15869	102	
321.74618	92	
321.81667	154	
321.88282	140	
323.88538	452	1+
324.06663	94	
324.89085	310	1+
326.89933	192	
327.82416	534	1+
328.88785	262	1+
329.80976	320	1+
329.87151	170	
332.71841	94	
333.87726	250	1+
334.76625	180	
335.92491	98	
336.94760	122	
337.76620	322	1+
337.83437	114	
338.76960	272	1+
339.71000	112	
339.83170	188	
341.23913	92	
343.91577	142	
345.41404	114	
345.84133	282	1+
346.32958	90	
END IONS

###FS:    #m/z: 507.84504 #charge 1+
###MS: 54
###MSMS: 56
BEGIN IONS
TITLE=Cmpd 41, +MS2(507.8450), 28.2-35.2eV, 1.2min #56
RTINSECONDS=70.6115
SCANS=54,56
PEPMASS=507.84504	633618
CHARGE=1+
196.01496	270	
199.88551	164	
206.03592	228	
217.88618	194	1+
223.97896	256	1+
236.88410	178	
241.85426	280	
246.97559	220	1+
247.01463	184	1+
250.97067	658	1+
252.86983	298	1+
253.08671	384	1+
255.38741	170	
257.37962	244	1+
259.86531	242	
260.85448	220	
260.88206	160	
266.09290	192	
266.78562	250	1+
266.88457	318	1+
268.86457	188	
269.91817	210	1+
270.85865	412	1+
272.85319	848	1+
274.85050	364	1+
276.89422	362	1+
277.80675	182	1+
277.89552	258	1+
278.38934	178	
278.85896	256	1+
279.13167	170	
279.88158	404	1+
280.88324	264	1+
281.38324	418	1+
282.84963	160	
283.89569	206	
283.93405	168	
286.39868	166	
287.85049	634	
287.89305	168	
288.86974	472	
288.89510	162	
289.40079	162	
289.87813	644	
290.13209	332	
290.86474	2234	1+
291.88000	1026	1+
292.34945	258	1+
292.39549	204	
292.86530	396	
293.87260	5706	1+
294.12379	212	
294.80731	194	
296.87142	216	
297.75403	216	1+
298.80301	176	
298.85346	340	
298.87390	222	
300.39512	194	1+
300.85588	760	1+
301.00646	228	1+
302.80131	214	
303.38825	204	1+
303.79075	224	1+
303.86623	480	
304.87740	246	
305.86506	1010	1+
306.12622	222	
306.34634	180	1+
307.88931	1068	
308.14413	848	1+
308.87003	3250	1+
309.81580	348	1+
309.88708	1104	
310.15664	1044	1+
310.34164	238	1+
310.37061	420	1+
310.84529	322	
311.88233	13224	1+
312.81332	190	
312.94646	158	
314.01537	154	1+
314.37273	332	1+
314.81854	180	
314.86363	1044	1+
315.37610	218	1+
315.80866	346	1+
316.10925	176	1+
316.83397	182	
316.86340	528	
316.90442	214	
317.37055	498	1+
317.84969	204	
317.87490	638	1+
317.89516	372	
318.85583	422	1+
319.35857	286	1+
319.97639	226	1+
320.03090	230	1+
320.81397	376	1+
320.88574	1166	1+
321.13385	196	1+
322.85243	194	
323.06736	164	1+
323.39442	188	
323.87715	412	
324.32996	226	
324.85946	336	1+
325.89944	502	
326.88256	1714	
326.98069	278	1+
327.38267	556	1+
327.81855	174	
327.87602	2312	1+
328.36479	196	
328.38355	336	1+
328.46617	132	1+
329.02167	198	1+
330.52750	106	1+
330.81585	536	1+
330.88002	338	
331.89385	770	1+
332.75125	406	1+
332.87195	1024	1+
333.75600	302	1+
334.39583	278	
334.82521	160	
334.86096	184	
334.89712	246	
335.83378	250	
335.88576	394	1+
336.87177	196	
336.95057	190	
336.98856	334	1+
337.40044	278	1+
337.79559	162	
337.83335	354	1+
337.87729	926	1+
338.34427	170	
338.79919	222	1+
338.89614	274	1+
338.95216	204	
340.71821	172	1+
340.79234	138	1+
340.83006	214	
341.32784	196	1+
341.87516	208	
342.86931	518	1+
343.87299	434	1+
344.00236	296	1+
344.78267	266	1+
345.86052	228	
345.88226	514	1+
347.41356	206	1+
348.88961	288	1+
348.91490	174	
349.79489	252	1+
350.89179	790	1+
352.77453	172	
352.84370	190	
353.33701	194	
353.85130	764	1+
353.88232	164	
353.91687	400	1+
354.87096	450	1+
355.89105	654	1+
355.94303	248	1+
356.71701	224	1+
357.87278	182	
358.77289	208	1+
360.41726	150	1+
361.87509	166	
362.36787	244	1+
362.78862	370	1+
362.84133	170	
363.71918	434	1+
366.01849	200	1+
366.78729	164	
366.83936	2336	1+
366.91675	316	1+
367.70739	2214	1+
368.73718	176	
368.83695	352	
368.89343	276	
369.70914	332	1+
369.83598	338	
370.78000	374	
370.89185	230	1+
371.84046	200	
372.79417	674	1+
372.81885	208	
372.84876	450	
373.72071	230	
374.36095	278	1+
374.72527	452	1+
374.81689	266	1+
374.84426	200	
375.05337	182	1+
375.73069	326	1+
375.85750	264	
376.38907	182	
376.86683	188	
376.89462	294	
377.88578	272	
378.73441	222	1+
380.71833	658	1+
380.85748	342	
381.79466	358	1+
381.84697	522	1+
382.14049	204	1+
382.72852	180	
382.85282	328	1+
382.90185	182	
383.89653	380	1+
384.84903	5304	1+
385.38541	212	1+
385.78439	424	1+
387.71452	170	
387.89059	206	1+
388.79722	300	1+
389.17554	196	1+
389.19871	238	
389.37559	294	1+
389.72351	364	1+
389.84459	188	
390.20456	172	
390.71382	252	1+
390.78777	168	
390.84202	568	
390.86320	472	
391.83025	1280	1+
392.86176	262	
393.74968	206	
393.80143	538	1+
394.28846	194	1+
394.78086	182	
394.83560	414	1+
395.86981	298	
395.90361	192	
396.73223	238	
396.79425	320	1+
396.80619	292	1+
396.86542	452	1+
396.88597	202	
397.86118	430	1+
398.11060	170	1+
398.72995	276	
399.70869	198	
399.80614	376	1+
399.84705	312	
401.36760	196	1+
402.86137	1014	
403.87111	976	
404.86749	1898	1+
405.78421	226	
405.81047	340	1+
405.86983	1330	1+
406.36008	172	
406.72730	524	1+
406.81038	250	1+
407.72680	364	1+
407.86414	8868	1+
408.06174	152	1+
409.72279	356	
409.81482	302	
409.90280	216	
409.92613	182	
410.72146	198	
410.83654	516	
411.72880	612	1+
411.77414	322	1+
411.81146	640	1+
412.44274	130	1+
412.73154	448	1+
412.84704	762	
413.87231	440	
414.76963	182	1+
414.85932	210	
415.87326	314	
416.87202	488	1+
417.81767	232	
421.88377	648	
422.81823	194	
422.86678	896	1+
423.87054	556	1+
425.74142	390	1+
425.77680	176	
425.87912	428	
425.96167	196	
426.86264	1990	1+
427.73229	1410	1+
428.08679	152	1+
428.85127	806	
428.88291	504	1+
429.82847	418	1+
430.73871	936	1+
430.85986	1484	1+
431.86540	942	1+
432.21273	302	1+
432.88435	166	
433.27173	162	
433.71424	148	1+
434.06989	212	1+
439.73022	186	1+
439.88935	788	1+
444.87176	2320	1+
445.74570	1108	1+
446.81021	302	
446.88170	428	1+
447.78816	284	1+
448.88004	886	1+
449.68576	146	1+
450.04595	144	1+
450.74571	1090	1+
450.76768	348	
450.79477	216	1+
451.87792	248	
452.67104	196	1+
453.79756	198	1+
457.90422	480	
458.66305	176	1+
458.90561	232	
459.90414	206	
462.88034	996	1+
466.78768	164	
467.66039	156	1+
467.88832	1286	1+
468.74006	194	1+
468.78067	734	1+
469.25300	156	1+
469.88863	170	
470.76380	252	1+
475.77992	334	1+
476.71539	166	
479.76370	162	1+
479.79854	342	1+
480.80280	292	1+
481.72954	190	1+
483.79239	210	1+
485.14261	196	1+
485.89718	1010	1+
486.84265	190	
487.79574	410	1+
488.84599	176	
491.73009	160	1+
491.84737	274	
497.27377	326	1+
497.74428	240	1+
499.73279	290	1+
500.14370	296	1+
501.74399	328	1+
504.80138	470	1+
505.71497	112	1+
507.86297	224	
508.79760	168	1+
509.74817	208	
509.80010	202	1+
509.85923	870	1+
END IONS

###FS:    #m/z: 336.94547 #charge 1+
###MS: 54
###MSMS: 57
BEGIN IONS
TITLE=Cmpd 42, +MS2(336.9455), 28.0-35.0eV, 1.2min #57
RTINSECONDS=71.3845
SCANS=54,57
PEPMASS=336.94547	409962
CHARGE=1+
182.87047	230	
185.93251	130	
192.89254	108	
195.88571	100	
196.88329	160	
201.20409	118	
201.88070	98	
206.94546	150	
207.97851	262	1+
209.88415	138	
209.94591	96	
210.88307	620	1+
211.94413	5814	1+
212.87765	4970	1+
213.41779	98	
213.93987	2500	1+
214.89679	128	
215.88657	450	
215.93796	260	
216.88888	232	
217.88247	172	
217.93697	140	
218.83938	148	
218.89036	268	1+
221.54087	96	
222.95333	150	
223.96272	288	1+
226.89150	128	
227.78543	144	
227.89596	134	
227.95056	136	
228.89309	1260	1+
229.95472	4594	1+
230.88792	5924	1+
231.95034	2244	1+
233.89895	458	
233.94578	196	
234.83386	110	
234.88786	122	
235.81683	108	
235.89491	298	
236.38353	96	
237.05960	136	
237.14023	98	
237.85105	176	1+
239.82924	220	1+
239.95523	442	1+
241.46190	94	
241.79001	174	1+
243.78099	102	
243.89878	290	1+
245.83171	110	
245.92829	112	
246.89209	122	
246.97627	380	
247.96603	1144	1+
248.85342	106	
248.90033	1374	1+
249.79556	102	
249.82776	148	
249.96255	588	1+
250.83164	606	1+
250.95244	342	1+
251.06740	270	
251.83540	358	1+
251.91418	144	
252.83022	548	1+
252.91284	116	
252.97061	2870	1+
253.37987	94	
253.90423	1110	1+
254.09131	212	
254.86125	170	
254.93749	284	
254.96410	1426	1+
255.07416	290	1+
255.78671	106	
256.95956	132	
257.82865	148	
257.85219	118	
257.89564	194	1+
257.96303	152	
258.35230	96	
258.84438	194	
258.95984	96	
258.97545	96	
260.82828	366	1+
260.87697	110	
261.37191	192	1+
261.54239	92	
261.83464	334	1+
261.86535	134	
262.80112	180	1+
262.94658	120	
263.01274	122	
263.82995	110	
263.97723	122	
265.09158	120	
265.15314	96	
266.81563	138	
266.91975	102	
267.84030	450	
268.83836	1272	1+
268.95445	142	
269.07866	142	
270.82414	122	
270.98167	290	1+
271.84652	314	1+
271.91565	584	1+
271.95515	112	
272.97359	360	1+
273.79181	228	
274.79235	140	
275.81309	136	
275.86498	98	
275.95138	122	
275.98704	240	1+
276.81808	124	
276.85430	486	
276.97514	110	
277.83362	292	
278.83513	1516	1+
279.10256	186	
279.79961	94	
279.88630	140	
279.91843	98	
280.03768	102	
280.79040	136	
280.93896	134	
281.05215	132	
281.37130	140	
282.84493	226	1+
282.92127	132	
282.93947	92	
283.78887	358	
284.42227	92	
285.85064	360	
286.80537	210	1+
286.84790	844	1+
286.92509	94	
287.95590	100	
288.03511	206	1+
288.90994	154	
289.83327	104	
289.88135	120	
290.08870	194	1+
290.78334	124	
290.85312	790	1+
291.80023	424	1+
291.85320	540	1+
291.89775	126	
292.10815	212	1+
294.85887	130	
295.99453	138	
296.14784	96	
296.80769	304	
297.81019	132	
297.88961	230	1+
298.96815	136	
299.79862	152	1+
299.94890	114	
300.87252	132	
303.80309	168	
303.94509	106	
304.85594	126	
305.39717	148	
306.81484	150	1+
306.88107	318	
308.86967	102	
309.31194	102	
309.80748	126	
309.86861	874	1+
310.82637	132	
310.87405	586	1+
312.88362	172	
314.81761	136	
314.83695	102	
314.94613	124	
315.91623	100	
318.88132	134	
319.34341	98	
319.39138	100	
319.80219	102	
319.95409	126	
320.88913	130	
320.95907	134	
321.33891	94	
322.81626	222	1+
323.83645	126	
323.85329	106	
324.89113	332	
328.37428	94	
328.81567	264	1+
328.88564	174	
329.81731	192	1+
329.86844	184	
330.93740	106	
331.90074	100	
333.20961	114	
334.89232	108	
335.86351	224	1+
336.62747	102	
338.01668	118	
338.05752	98	
338.89979	100	
339.82729	132	
340.92842	116	
END IONS

###FS:    #m/z: 340.93987 #charge 1+
###MS: 58
###MSMS: 59
BEGIN IONS
TITLE=Cmpd 43, +MS2(340.9399), 28.0-35.0eV, 1.3min #59
RTINSECONDS=75.06
SCANS=58-59
PEPMASS=340.93987	2804600
CHARGE=1+
184.43861	114	
184.85786	136	1+
189.86163	144	
191.95299	160	
192.92661	238	
196.88419	248	1+
197.87129	230	1+
202.36046	94	
203.87979	174	
205.94807	176	
208.95635	510	1+
209.88688	368	1+
209.94349	108	
210.89117	300	1+
210.93472	224	
212.87881	642	
213.88023	330	
213.93948	1968	1+
214.08195	96	
214.89429	250	
215.17081	112	1+
215.88656	1124	1+
215.93577	456	
216.54689	124	
217.38619	124	
217.88346	440	
222.94597	136	
223.95553	106	
223.96887	188	1+
224.95799	102	
226.89528	192	
226.94607	424	1+
227.80114	100	
228.90908	140	
228.94516	292	1+
229.88558	1180	1+
230.88708	1370	1+
230.93415	102	
231.94961	1724	1+
233.40083	158	
233.87363	118	
233.89664	738	1+
233.94594	620	
235.01982	100	
235.86880	130	
235.88980	162	
236.96850	98	
237.89712	106	
239.78567	146	
239.89744	368	1+
240.13830	234	
240.96321	246	
241.04886	120	
241.84472	392	1+
243.82993	274	1+
246.97590	378	
247.85050	108	
248.64672	98	
248.89888	254	
248.91975	122	
249.89709	310	
249.96051	346	1+
250.02117	102	
250.89760	174	
251.78692	190	1+
251.90378	98	
251.95824	204	
252.35674	100	
253.91687	172	
254.48973	126	1+
254.90553	230	
254.92175	120	
254.93608	100	
254.96420	1098	1+
255.07306	182	
255.91773	100	
256.91452	266	
258.79216	270	1+
258.84507	228	
258.92394	106	
258.96141	218	
259.84526	118	
259.95418	310	1+
260.33647	100	
260.82945	196	
261.83921	162	
262.74348	112	
262.83807	96	
263.80960	148	
263.82628	108	
264.84169	448	1+
264.90906	146	
265.34923	116	
266.35731	168	
266.83938	440	1+
267.79142	374	1+
268.10545	98	
269.84075	176	
270.80527	100	
270.97224	138	
271.36245	170	
271.79738	144	
271.84654	122	
272.89711	98	
272.93517	314	
272.97400	122	
273.78934	202	
274.79330	130	
274.89299	118	
274.90497	110	
274.97696	144	
275.35700	98	
275.80958	98	
275.89403	104	
276.85257	308	
276.96749	414	1+
277.80294	212	1+
277.85433	280	
277.91265	208	1+
278.85215	190	
278.85461	170	
279.84653	500	1+
279.96512	192	
280.03094	232	1+
281.38857	100	
282.79039	104	
282.84252	124	
282.88453	104	
283.78450	150	
283.80540	108	
283.95419	102	
284.79184	96	
284.86836	164	
285.78557	126	
286.84108	184	1+
287.79516	164	
288.86954	102	
289.78861	322	
289.81849	120	
289.88619	124	
290.05436	96	
290.80085	538	1+
291.80318	464	1+
292.86242	110	
293.43444	150	
293.86745	130	
293.89116	136	
294.34087	142	
294.86124	404	1+
295.03980	104	
295.86801	250	1+
295.98940	168	
296.80634	320	1+
297.96809	160	
298.82964	142	1+
298.94793	158	
299.78368	342	1+
300.87512	316	1+
300.91033	118	
302.82575	106	
302.84272	96	
302.94244	252	1+
303.80958	202	
304.80856	120	
305.80175	180	
306.88252	590	1+
307.79729	640	1+
307.81703	102	
308.87139	328	1+
309.02303	106	
309.81842	514	1+
311.85129	96	
311.87945	498	1+
311.93880	106	
312.54486	100	
312.80296	168	
313.81067	330	1+
313.84700	226	1+
314.87508	108	
316.36164	120	
316.76482	134	
318.88393	286	1+
319.78466	102	
322.04527	130	
323.30405	98	
323.88277	192	
324.03250	98	
324.90353	168	
325.89206	184	
326.37678	104	
327.82398	258	1+
328.18882	110	
328.89236	352	
329.87764	210	
330.81351	790	1+
330.90415	128	
331.74349	108	
332.83059	396	1+
333.87923	112	
336.84960	270	1+
336.94684	108	
338.73022	196	1+
339.82778	116	
342.77628	130	
342.79424	198	1+
342.89974	206	
343.83213	102	
END IONS

###FS:    #m/z: 336.94546 #charge 1+
###MS: 58
###MSMS: 60
BEGIN IONS
TITLE=Cmpd 44, +MS2(336.9455), 28.0-35.0eV, 1.3min #60
RTINSECONDS=75.8405
SCANS=58,60
PEPMASS=336.94546	416760
CHARGE=1+
181.94408	94	
182.86582	266	1+
198.89099	160	
207.97350	232	1+
209.88084	622	1+
209.94259	164	
210.88357	526	1+
211.94384	6878	
212.87728	3620	1+
212.94578	204	
213.93958	2864	1+
214.89215	116	
215.41385	172	
215.88541	966	1+
215.93707	554	
217.85516	144	
217.88333	400	
217.93900	124	
219.56766	104	
221.81661	172	1+
221.88936	154	
223.96385	134	
224.97244	226	
225.56715	108	
225.95199	170	
225.97400	124	
226.94475	98	
226.97178	162	
227.89274	196	
227.95019	142	
228.89273	760	1+
228.93507	116	
229.38780	102	
229.40044	90	
229.95358	5840	1+
230.88834	4346	1+
231.94976	2640	1+
233.79772	90	
233.82454	364	1+
233.87330	136	
233.89643	660	1+
233.94603	640	1+
234.88196	174	
235.89604	400	
236.85239	134	
237.06361	204	
239.78700	210	1+
240.39078	92	
240.83753	114	
241.49225	94	
241.84501	92	
241.96208	92	
242.09931	92	
243.05941	168	1+
244.79649	222	1+
246.90545	240	
246.97479	140	
247.78754	110	
247.89846	112	
247.96530	1576	1+
248.02031	270	1+
248.37364	94	
248.85265	138	
248.89763	1466	1+
249.82743	94	
249.96127	898	1+
250.83379	672	1+
250.94841	456	1+
250.98743	92	
251.07465	480	1+
251.82347	422	1+
251.87495	168	
251.90873	110	
252.08171	294	1+
252.51478	90	
252.94926	422	1+
252.96997	4680	1+
253.85303	244	1+
253.90631	1164	1+
254.94179	276	
254.96505	1854	1+
255.07625	172	
255.91029	272	1+
256.96096	254	1+
257.89464	132	
258.34923	100	
258.89630	160	
258.91199	132	
258.97206	316	
259.16896	92	
259.41996	102	
259.82639	486	1+
259.84593	342	1+
260.80225	104	
260.89163	140	
262.79709	100	
262.83007	114	
263.00273	230	1+
265.86366	396	1+
266.89028	152	
267.11825	110	
267.77780	110	
267.80217	168	
267.83828	1556	1+
267.96887	116	
268.84129	1052	1+
269.80974	116	
270.80588	92	
270.83775	294	1+
270.85237	114	
270.98294	274	
271.87347	108	
271.91272	178	
271.95459	116	
272.78601	558	1+
272.89432	142	
272.91432	130	
272.97308	170	
273.05913	90	
273.78893	494	1+
274.85549	282	
275.89647	364	1+
275.95115	130	
276.19691	92	
276.85370	634	1+
277.85779	360	1+
277.88138	112	
277.96031	118	
278.53656	104	
278.83496	850	1+
279.10229	108	
279.78829	182	1+
280.84698	264	1+
280.87236	126	
281.81243	120	
281.86845	126	
283.36930	166	
283.78800	176	
283.81695	230	
284.35191	90	
284.78707	214	
284.80061	248	1+
285.38461	146	
285.84932	250	
285.93030	150	
286.35358	104	
286.84846	1566	1+
289.00865	92	
289.55822	102	
289.80652	124	
290.86462	172	
290.88527	284	1+
291.80405	236	
291.86032	192	
291.93644	118	
292.05251	234	1+
292.10350	378	1+
292.80416	322	1+
292.86160	116	
293.86657	420	1+
293.95671	132	
293.99580	156	
295.97171	94	
296.08049	110	
296.80837	270	
296.88369	100	
296.97793	100	
297.80630	118	
297.88415	136	
297.96981	140	
298.85554	108	
299.05820	138	
299.35951	96	
299.85093	110	
300.00016	106	
300.80594	124	
300.87031	308	1+
303.80291	118	
305.87073	126	
306.88930	102	
306.95371	116	
307.05567	100	
308.76384	130	
309.79555	196	1+
309.89763	100	
310.82681	98	
310.87701	380	1+
310.92527	96	
311.88819	104	
312.85203	90	
312.87455	476	1+
314.81608	184	
315.75251	166	1+
317.64262	108	
317.92708	182	1+
318.87594	126	
319.08340	92	
319.91107	160	1+
320.87448	106	
321.88977	92	
324.39047	96	
324.77804	110	
324.89402	250	
326.68775	96	
326.89306	160	
327.82893	316	1+
328.73762	134	
328.88575	392	
328.94015	102	
329.97157	92	
332.89846	96	
334.88958	136	
340.81851	124	
341.30015	126	
END IONS

###FS:    #m/z: 359.96135 #charge 1+
###MS: 58
###MSMS: 61
BEGIN IONS
TITLE=Cmpd 45, +MS2(359.9613), 28.0-35.0eV, 1.3min #61
RTINSECONDS=76.6125
SCANS=58,61
PEPMASS=359.96135	325836
CHARGE=1+
185.85383	110	
187.93434	154	
190.92770	120	
192.88999	286	1+
195.87743	222	1+
196.94728	98	
199.88545	98	
200.88851	130	
205.94899	116	
206.94351	136	
208.88214	146	
209.94316	2494	
213.90767	128	
215.37590	106	
216.41004	168	
218.91439	134	
221.42301	154	
221.88815	298	1+
222.42120	106	
222.95145	2552	1+
223.89071	168	
224.94789	4436	1+
224.97059	216	
225.20452	154	1+
225.39255	144	
225.89210	554	1+
226.89637	342	1+
226.94659	11358	1+
226.97226	358	
227.15815	142	1+
227.20107	110	1+
228.10233	112	
228.89606	230	
228.94216	12440	
229.94348	324	
231.88641	116	
231.91095	102	
232.12236	118	
233.93316	336	
233.96126	150	
235.85585	146	
235.97225	136	
236.81794	238	1+
237.42971	98	
239.78662	158	
239.84045	152	
240.93841	210	
240.96147	1352	1+
241.14891	100	
241.78466	146	
241.94181	306	
242.95614	1312	1+
243.27964	100	
244.79735	122	
244.88349	208	1+
244.90287	136	
244.95694	6160	1+
246.37086	174	1+
246.80043	104	
246.90204	262	1+
246.95216	6086	1+
247.11975	110	1+
247.88742	204	1+
248.80437	322	
249.10022	106	
249.47244	102	
250.95029	360	
250.97091	478	
251.86371	144	
251.93235	108	
251.96964	220	
252.07993	98	
252.82913	716	1+
252.95369	390	1+
253.83390	626	1+
256.83318	134	
257.93813	204	1+
258.51207	154	
258.80283	126	
258.83641	304	1+
258.97180	174	
260.43987	210	1+
260.96964	946	1+
261.79691	152	
262.01643	140	
262.93366	210	1+
262.96826	134	
263.09366	118	
263.82803	482	1+
263.97938	316	
264.91040	144	
264.96359	112	
265.81586	156	
265.97311	382	1+
266.81422	462	1+
266.84259	106	
266.88224	114	
267.38059	100	
267.78380	132	
267.91896	214	1+
267.97290	768	1+
268.49154	98	
269.79702	104	
269.97000	616	
270.79184	98	
270.93083	166	
271.84432	348	
272.38603	100	
273.78953	400	1+
273.96841	130	
275.80795	116	
275.84748	498	1+
275.97215	154	
276.85034	430	1+
277.80343	132	
277.91763	230	1+
278.79726	132	
278.81964	136	
278.83885	136	
279.09961	126	
279.79070	776	1+
279.96881	224	1+
280.10744	392	
280.79237	572	1+
280.81360	120	
280.86510	262	
281.85410	122	
281.87489	122	
281.89380	114	
281.93864	100	
282.85567	174	
282.87602	212	1+
283.85327	118	
283.99413	224	1+
285.91752	186	1+
286.88138	110	
287.92493	184	1+
288.75816	108	
288.79490	150	1+
289.41631	100	
289.88010	136	
290.78767	348	1+
291.50451	100	
291.79124	296	1+
291.86634	128	
292.43624	104	
292.86437	498	1+
293.91319	140	
293.98355	128	
294.80759	124	
295.47415	112	
295.81189	398	1+
295.93270	120	
296.86361	178	1+
297.88109	176	1+
298.80119	1192	1+
298.82141	194	
299.85680	338	1+
299.93756	240	1+
300.92151	132	
301.78367	340	1+
301.80607	132	
301.82616	260	1+
302.93481	298	1+
303.88753	108	
303.93857	232	1+
304.80352	138	
304.86693	312	1+
306.00973	220	1+
307.13489	110	
308.64281	114	
308.88799	136	
309.12270	172	1+
309.36618	106	
309.80035	370	1+
309.87014	508	1+
310.87877	502	1+
311.00733	98	
312.86073	364	1+
314.81598	354	1+
315.73822	102	
316.81768	236	1+
316.89168	108	
316.97239	100	
318.88375	102	
318.93433	424	
320.06782	114	
320.14338	128	
322.78831	200	1+
322.81969	150	
322.92638	486	
324.88954	148	
326.10774	126	
327.90073	118	
328.88623	224	
329.87149	120	
329.94506	104	
330.82565	120	
331.76259	156	
333.04679	118	
334.95394	100	
335.89313	122	
336.94531	918	1+
337.81893	168	1+
338.40408	126	
338.75996	114	
338.87279	114	
340.94027	336	1+
343.70893	264	1+
343.76459	156	
346.85551	98	
348.76994	178	
349.88765	100	
351.76318	168	
352.76105	374	1+
352.89000	126	
354.71343	122	
354.87544	122	
355.70941	142	1+
355.76874	502	1+
356.77391	378	1+
358.87002	104	
359.70923	124	
359.77452	116	
360.75814	210	
360.86573	110	
363.73502	114	
END IONS

###FS:    #m/z: 322.92995 #charge 1+
###MS: 62
###MSMS: 63
BEGIN IONS
TITLE=Cmpd 46, +MS2(322.9300), 28.0-35.0eV, 1.4min #63
RTINSECONDS=80.305
SCANS=62-63
PEPMASS=322.92995	5449934
CHARGE=1+
184.09845	102	
189.96244	94	
191.85591	128	
192.88873	438	1+
196.88181	612	1+
196.89435	130	
200.98295	92	
201.00103	102	
204.40763	96	
205.94782	714	1+
207.97166	128	
208.83683	94	
209.08112	176	
209.94345	208	
210.90132	142	
212.87711	372	1+
212.89685	164	
214.89091	482	1+
216.38058	98	
216.88069	204	1+
220.01381	92	
220.86667	118	
221.88008	90	
221.96601	114	
222.38241	92	
222.95351	1140	1+
223.88582	270	1+
223.95839	788	1+
224.79728	128	
225.44526	90	
226.92052	98	
227.88512	278	1+
227.93038	148	
228.91197	200	
229.82879	240	1+
230.89363	146	
230.92250	128	
231.08182	230	1+
231.89027	100	
232.88270	296	1+
233.54240	96	
234.04366	92	
234.39129	104	
235.82613	128	
235.87872	144	
235.96193	296	1+
236.89846	90	
237.05440	150	
237.45072	96	
237.89563	94	
238.06881	256	1+
238.83171	108	
238.88889	168	1+
238.90485	138	
238.94196	164	
239.78730	626	1+
240.82050	504	1+
240.86187	100	
240.89597	266	1+
240.93929	2678	
240.96126	444	
241.01641	126	1+
241.72380	88	1+
241.94165	2484	
242.82859	140	
242.94071	8434	1+
243.40260	104	
243.52617	98	1+
243.82293	118	
244.81874	392	1+
244.85562	138	
244.93984	1610	1+
244.98408	98	
245.01076	100	
246.43335	120	
246.97416	256	
247.38863	318	1+
247.92878	118	1+
248.84383	192	
248.89842	132	
249.06536	100	
250.83830	218	1+
250.94272	94	
251.07139	180	
252.92247	160	
252.94092	132	1+
253.05397	100	
253.34674	90	
253.83391	360	1+
254.90177	152	
255.78271	130	
255.79988	282	1+
256.33797	102	
256.88799	92	
256.94974	92	
257.79924	260	
258.79969	190	
258.83356	538	1+
258.90016	96	
258.97265	136	
260.33825	146	
260.83187	170	
261.34641	426	1+
261.83169	508	1+
262.06594	136	
262.83309	354	1+
263.07055	90	
263.97421	314	1+
264.83467	172	
265.52115	94	
265.79939	172	
265.85752	180	
266.55685	94	
266.86995	148	
267.79980	272	
267.84275	116	
267.85940	100	
268.93168	142	
268.95668	188	
269.09604	94	
269.80173	94	
269.84661	96	
269.86410	110	
270.01265	244	1+
270.36104	96	
270.58101	90	
270.63980	94	
270.84183	100	
271.79446	160	
271.86543	104	
271.98917	102	
272.34745	118	
272.84606	378	1+
272.92351	152	
273.79413	1284	1+
274.95998	132	
276.35413	98	
276.41142	94	
276.83904	146	
276.95079	94	
277.86694	98	
278.04688	112	
278.86066	130	
279.08872	708	1+
279.80595	206	
279.85184	92	
280.79204	402	1+
281.79559	284	1+
282.85939	154	
283.00797	96	
283.06800	94	
283.39410	96	
283.41955	92	
283.78697	622	1+
284.21301	92	
284.42324	146	
284.83767	120	
284.86924	152	
286.91563	454	1+
287.69124	98	
288.79203	92	
289.78798	252	
289.81106	238	
289.85921	180	
289.88268	90	
290.79442	854	1+
290.87016	102	
291.51503	90	
291.80027	626	1+
291.96194	192	
292.85947	124	
293.87244	124	
294.10575	90	
294.85308	434	
295.80661	368	1+
295.84268	94	
296.09726	106	
296.81100	308	1+
296.85413	114	
296.87660	146	
298.81130	148	
298.83002	106	
299.78455	418	1+
299.83896	92	
299.86764	372	1+
300.87140	300	1+
303.80488	104	
304.87639	396	1+
305.72692	90	
305.80189	244	1+
306.04825	158	
307.79848	658	
307.88786	526	1+
309.81003	410	1+
310.81193	256	1+
310.87840	734	1+
311.71898	106	
311.88304	442	1+
312.80188	248	
313.88309	372	1+
313.90286	96	
314.10975	94	
314.76725	100	
314.82411	456	
314.88535	298	1+
317.82087	100	
318.73161	112	
320.81945	180	1+
323.65621	88	
323.88903	194	1+
324.80226	220	1+
327.04806	94	
327.95932	136	
END IONS

###FS:    #m/z: 340.93990 #charge 1+
###MS: 62
###MSMS: 64
BEGIN IONS
TITLE=Cmpd 47, +MS2(340.9399), 28.0-35.0eV, 1.4min #64
RTINSECONDS=81.0775
SCANS=62,64
PEPMASS=340.93990	3131450
CHARGE=1+
192.92617	250	
196.88335	204	
208.94234	150	
208.95734	112	
210.88545	190	
210.93592	252	
210.95260	162	
211.94391	116	
212.87577	806	1+
213.93892	3576	1+
214.89533	226	
215.88521	1300	1+
215.93767	240	
216.94128	120	
217.88371	668	1+
217.93377	232	1+
218.89722	168	1+
223.95948	202	
224.96472	124	
226.94815	212	
227.78894	116	
227.95292	106	
229.91063	140	
230.88687	1886	1+
230.90595	128	
231.88913	1144	1+
231.94901	2734	1+
233.89610	580	1+
234.88782	118	
235.82319	184	
235.89370	162	
235.94742	192	
237.90688	110	
239.83131	448	1+
240.79062	118	
240.83399	380	1+
242.04227	140	1+
242.88128	184	1+
243.95946	272	1+
244.48827	96	
244.55325	100	
245.79335	118	
246.94728	152	
246.97628	168	
247.39378	110	
247.97512	132	
248.82412	150	
248.85612	100	
248.87691	170	
248.91592	98	
249.89946	706	1+
249.96018	1232	1+
250.93759	106	
252.90078	414	1+
252.97219	132	
253.00568	148	
253.83446	148	
253.87773	212	1+
253.96007	114	
254.90406	306	1+
254.96670	1184	1+
255.02032	106	
255.07362	140	
255.37790	96	
255.95676	234	1+
256.44414	98	
256.84170	488	1+
256.87066	128	
257.79844	204	
258.90665	230	
258.92959	142	
259.85159	284	
259.89328	310	1+
259.95905	142	
260.84214	504	
260.87953	100	
261.83825	250	
262.83844	224	
262.96504	112	
264.04078	100	
264.92239	116	
264.95701	106	
266.86592	132	
266.99528	210	
267.80698	178	
267.84417	112	
268.87104	114	
268.91408	106	
269.84826	170	
269.90716	102	
270.84472	282	1+
270.99602	130	
271.02365	98	
271.79555	100	
272.89579	102	
272.92664	144	
272.97782	320	
273.47959	170	
273.79246	284	1+
273.85825	142	
273.91979	284	
274.86101	116	
275.80576	282	1+
275.85451	98	
276.84354	534	1+
276.85573	336	
277.90772	96	
279.38158	100	
279.79350	188	1+
279.84595	286	1+
279.95986	114	
280.04643	246	1+
280.35945	100	
280.80926	118	
281.80641	160	
281.90986	174	1+
282.86540	384	1+
282.88867	136	
283.78948	162	
283.95022	110	
284.43253	110	
284.78835	140	
284.93626	122	
285.01267	142	
286.91340	144	
288.06114	218	
288.80520	146	
289.78919	388	1+
293.03495	116	1+
293.87031	170	
294.81398	96	
294.85507	268	1+
295.09637	100	
295.87359	232	1+
295.99466	148	
296.80810	108	
297.93415	98	
298.80571	190	
298.84716	120	
298.89411	120	
298.91176	98	
299.78323	208	
299.80220	130	
299.86397	118	
300.85955	142	
301.10927	100	
301.79971	152	
302.17328	102	
302.39461	98	
302.55533	108	
302.88854	104	
302.92606	156	
303.80192	306	1+
303.94427	158	
304.87910	108	
305.87727	636	1+
306.88140	542	1+
307.79813	136	
308.91704	170	
310.83066	112	
310.87477	382	
311.01604	98	
311.80206	408	1+
311.88046	188	
311.97391	102	
312.86194	100	
312.87873	112	
313.86769	138	
314.82016	288	
315.39475	96	
315.82679	150	
315.85065	102	
315.95242	178	
319.88654	124	
321.39907	108	
322.13607	152	
323.23915	114	
323.88884	466	1+
323.94279	122	1+
324.15544	176	1+
324.80951	124	
324.89300	286	1+
326.16865	106	
326.81842	386	1+
327.79847	122	
328.39548	140	
328.88589	296	1+
329.12032	108	
330.75524	222	1+
330.81683	346	1+
330.87609	136	
331.88086	138	
332.80799	214	1+
332.98633	128	
334.52215	94	
336.75480	272	1+
337.76040	230	1+
338.87315	204	
339.82887	160	
340.80121	114	
342.90372	96	
344.18261	162	
END IONS

###FS:    #m/z: 363.95594 #charge 1+
###MS: 62
###MSMS: 65
BEGIN IONS
TITLE=Cmpd 48, +MS2(363.9559), 28.0-35.0eV, 1.4min #65
RTINSECONDS=81.85
SCANS=62,65
PEPMASS=363.95594	2182164
CHARGE=1+
178.94507	114	
182.86415	222	1+
183.93454	104	
184.95183	120	
185.86615	120	
187.86480	246	
189.86230	1470	1+
190.92747	128	
191.85811	1232	1+
193.84911	124	
196.88253	596	1+
207.87190	1160	1+
207.94657	248	
208.44956	172	
208.94404	106	
209.94272	3486	1+
210.88451	1590	1+
211.91396	142	
212.87826	7736	1+
213.08749	134	
213.90610	142	
214.89290	456	
215.88668	280	1+
216.41242	218	
218.91349	292	
221.40390	112	
222.87602	288	1+
222.95082	1962	1+
224.94851	3262	1+
224.97580	240	1+
225.09684	118	
225.88318	260	
226.89539	124	
226.94686	22770	1+
226.99276	282	1+
227.05043	192	1+
227.11048	136	
227.89433	110	
227.97341	118	
228.08895	140	1+
228.68656	120	1+
228.79374	290	1+
228.89428	2194	1+
228.94201	23832	1+
228.97770	164	1+
229.13822	104	
229.20382	110	
229.34986	112	
230.28279	90	1+
230.78729	118	
230.84222	136	
230.88930	10992	1+
231.80384	90	1+
232.88344	1458	1+
233.43983	148	1+
233.47462	100	1+
234.87977	544	1+
234.93283	146	
235.82992	260	1+
235.84541	170	
235.93180	122	
237.05169	136	
239.06787	120	
239.96488	114	
240.93809	570	
240.96244	1494	1+
241.07035	108	
241.94344	440	
242.93957	1632	1+
242.95850	1372	1+
243.83680	244	1+
244.81904	118	
244.95688	9746	1+
245.07299	104	
245.84634	130	1+
245.86839	112	
245.94219	370	
246.80641	138	
246.90608	702	1+
246.95268	11282	1+
247.38882	226	1+
247.78591	102	
248.02975	114	
248.80407	146	
248.84700	110	
248.85675	114	
248.90002	3072	1+
248.96919	286	1+
250.06992	394	1+
250.89723	830	1+
250.94313	114	
250.96911	484	
252.82312	102	
252.89220	174	
253.83347	398	1+
253.90622	994	1+
254.11893	110	
254.39347	116	
255.06587	232	1+
255.08389	130	
258.83488	368	1+
258.91804	114	
260.82872	156	
260.96705	1310	1+
261.82854	718	1+
262.84923	102	
262.96700	176	
263.82922	128	
263.97717	254	
264.81654	168	1+
264.96732	566	1+
265.08614	270	
265.79077	104	
265.97238	368	1+
266.08567	128	
266.13818	240	1+
266.81255	306	1+
266.85061	154	
266.86443	192	1+
267.06062	238	1+
267.78394	190	
267.97377	1144	1+
268.80919	164	
268.95885	306	
269.79785	234	1+
269.91838	164	
269.96849	1902	1+
270.10508	112	
271.80706	232	1+
271.84837	286	1+
271.91470	558	1+
271.95765	120	
273.79156	112	
273.91013	118	
274.06263	122	
275.06937	124	
275.47103	102	
275.90524	106	
276.84772	124	
277.08891	146	
277.85238	162	
277.92183	128	
278.09600	558	1+
278.79356	276	
278.80662	210	
278.85929	126	
279.10018	490	1+
279.41238	104	
279.79868	200	
279.83278	240	1+
280.78895	1182	1+
280.85724	236	1+
281.91253	146	
281.97714	228	1+
282.80664	330	
282.83000	268	1+
282.89912	104	
283.78843	354	1+
283.85357	304	
283.90868	120	
283.98519	134	
284.82579	146	
284.85295	178	
285.78808	128	
285.84552	1676	1+
285.91764	104	
286.79229	116	
286.91827	134	
287.04284	112	
287.80672	202	1+
288.78837	108	
289.88163	270	1+
289.93415	264	1+
290.78883	516	1+
290.85868	114	
291.16318	174	
291.82103	374	1+
292.00265	138	1+
292.82947	322	1+
293.11727	210	1+
293.86960	150	
294.80442	126	
294.85803	658	1+
295.02352	150	1+
296.80938	170	
297.11027	128	
297.81039	200	
297.88444	102	
297.92758	108	
298.80256	1416	1+
300.79755	246	
301.24515	140	1+
301.40945	106	
301.79996	220	
301.86180	380	
301.96812	114	
302.85987	220	
303.80700	874	1+
303.85535	2928	1+
303.94249	170	1+
304.96217	172	1+
305.82599	328	1+
306.88703	270	1+
306.92800	144	
308.86997	124	
309.86270	114	
309.87521	524	1+
310.87621	436	1+
311.82776	232	1+
311.86154	176	
312.12504	136	
312.93135	166	
314.81813	114	
316.81837	542	1+
317.82612	308	1+
317.88779	114	
317.94475	102	
318.93383	442	1+
318.94870	160	
319.81986	368	1+
319.87154	324	1+
321.71662	134	
321.81907	734	1+
321.86718	576	1+
322.89197	206	
322.93040	502	
323.81654	114	
324.89243	310	1+
326.80972	122	
326.87040	1416	1+
327.97627	152	
328.88464	160	
328.96045	140	
329.86633	344	1+
330.74661	112	
330.81147	144	
331.78582	104	
332.89762	110	
335.74851	236	1+
336.94597	656	1+
337.90557	160	1+
338.87630	248	1+
339.78785	152	1+
339.82746	576	1+
340.76947	186	1+
340.93850	710	1+
344.89949	138	
348.72733	154	
348.75584	220	
351.88322	126	
352.02573	210	1+
352.75159	292	1+
353.70845	102	
354.72141	154	1+
355.76216	210	1+
360.72290	106	
361.71862	140	
362.70849	226	
362.77386	122	
362.84316	150	
363.71036	148	
363.92630	108	
364.73418	280	1+
365.70542	110	
365.79159	196	1+
367.72712	154	
END IONS

###FS:    #m/z: 322.93007 #charge 1+
###MS: 66
###MSMS: 67
BEGIN IONS
TITLE=Cmpd 49, +MS2(322.9301), 28.0-35.0eV, 1.4min #67
RTINSECONDS=85.545
SCANS=66-67
PEPMASS=322.93007	5451438
CHARGE=1+
165.97928	90	
183.05523	116	
187.02382	100	
188.99885	92	
189.86485	158	
189.98110	122	
191.58712	112	
192.88874	334	1+
192.93047	124	
196.88235	164	
199.86510	104	
200.88894	98	
205.94992	550	
205.97299	128	
207.94859	104	
209.94215	150	
210.89936	156	
212.87913	398	1+
212.89581	146	
221.94335	164	
222.86601	92	
222.95254	1068	1+
223.03761	260	1+
223.45668	94	
223.70821	92	
223.95659	766	1+
224.02091	90	
225.81582	136	
225.91013	88	
226.88378	142	
227.93004	198	1+
228.89052	96	
228.90735	94	
229.48274	112	
229.62596	98	
229.82769	314	1+
229.89962	174	
230.84807	92	
230.88907	298	
232.90280	306	1+
234.89738	144	
235.79366	98	
235.83172	112	
236.43190	98	
237.79359	118	
238.02535	222	1+
238.93942	338	1+
238.96012	192	
239.07781	206	
239.78770	190	
239.83704	98	
240.82204	176	
240.88572	96	
240.94051	2592	
240.96026	552	
241.94103	2352	
242.01497	134	
242.78689	144	
242.81572	144	
242.87636	88	
242.94107	6912	1+
243.81896	336	1+
244.82016	202	1+
244.88723	140	
244.93848	1770	1+
245.07199	90	
246.82618	104	
246.97573	492	
247.85522	176	
248.89995	98	
249.93377	142	
250.47414	170	
250.83457	186	1+
250.94989	110	
251.84795	130	
251.92568	194	1+
253.34854	274	
253.83188	168	
255.03603	114	
255.06602	144	
255.10616	140	
255.77985	222	
255.83422	124	
256.39100	92	
257.01557	134	
257.80165	506	1+
257.91185	112	
258.83310	248	
258.97201	284	
259.44760	90	
259.84313	166	
260.01193	94	
260.27538	92	
260.36820	88	
260.82458	204	
260.84337	128	
260.85646	138	
261.46707	138	
261.80872	96	
261.83521	272	
262.79521	116	
262.82883	626	1+
263.24514	102	
263.54597	112	
263.83001	352	1+
263.97874	184	
266.82021	110	
266.87956	124	
266.91389	112	
267.79476	196	1+
268.10880	96	
269.34628	144	
269.80288	118	
270.40969	102	
270.79940	150	
270.86502	96	
271.79960	224	
271.84609	466	1+
273.79219	824	1+
273.81432	148	
273.86152	176	
274.36760	98	
274.45503	90	
274.84714	188	
275.80912	524	1+
275.99604	212	1+
276.84529	184	1+
277.82008	102	
278.85427	90	
279.05903	118	
279.09018	584	
280.09557	278	
280.79064	442	1+
280.83154	130	
281.79339	264	1+
281.85144	102	
282.85952	304	
283.06043	122	
283.78681	864	1+
283.85417	138	
284.29352	272	
284.75367	94	
284.86081	136	
285.27594	112	
286.91746	222	
287.79206	140	
287.86624	394	1+
287.88004	152	
289.78893	608	1+
289.81247	218	1+
290.07846	90	
290.86230	100	
291.80179	1020	1+
291.89880	92	
292.85777	90	
292.93641	100	
293.87430	502	1+
294.17985	150	
294.85569	434	1+
296.08945	194	
296.80741	496	1+
296.87621	252	1+
297.41338	108	
297.79277	106	
299.78262	826	1+
299.82297	94	
299.84755	122	
301.87833	278	
305.80304	140	
305.88427	122	
307.79882	416	1+
307.88765	302	1+
308.86590	126	
309.80852	102	
310.08669	142	
310.71546	282	1+
310.87649	178	
311.86266	106	
311.88209	530	1+
312.80272	394	
313.08356	106	
313.86930	220	1+
314.81637	436	1+
315.04380	90	
319.81318	196	1+
319.89421	98	
320.75807	172	1+
323.81798	94	
323.88407	134	
324.07948	108	
324.74567	112	1+
324.80932	236	1+
324.89088	284	
325.20892	94	
325.89783	228	
326.89577	136	
326.96288	146	
END IONS

###FS:    #m/z: 363.95599 #charge 1+
###MS: 66
###MSMS: 68
BEGIN IONS
TITLE=Cmpd 50, +MS2(363.9560), 28.0-35.0eV, 1.5min #68
RTINSECONDS=86.317
SCANS=66,68
PEPMASS=363.95599	2436406
CHARGE=1+
105.65472	104	
137.29249	106	
178.94519	128	
189.86218	1334	1+
191.85805	1282	
194.89529	108	
196.88206	398	1+
200.94747	128	
203.88048	234	1+
204.86254	100	
207.40683	342	1+
207.87483	788	1+
207.95033	100	
209.94307	2932	1+
210.88323	1642	1+
210.96228	126	
212.87851	8582	1+
214.89417	640	1+
215.88646	310	1+
216.40843	340	1+
218.91324	468	
221.42399	98	
221.85740	142	
221.89294	116	
222.00442	120	
222.95183	1932	1+
224.94847	3010	1+
225.88677	100	
226.89213	220	
226.94675	22550	1+
227.88141	98	
227.92852	212	
228.83877	138	1+
228.89400	2002	1+
228.94202	23990	1+
229.05638	170	1+
229.10959	208	1+
229.91333	194	
230.88926	10894	1+
230.97322	114	1+
231.34026	118	1+
231.92362	184	1+
232.71321	82	1+
232.88387	1568	1+
233.40024	110	
233.71448	130	1+
234.88059	628	1+
234.92841	136	
235.91662	224	1+
236.80380	102	
237.61339	110	
239.90428	168	
240.93802	574	
240.96145	1348	1+
241.08670	140	
241.50569	104	
241.83174	150	
241.88408	170	
241.93891	2006	1+
242.38813	120	
242.82710	200	
242.94193	1644	1+
242.95964	1414	1+
243.81723	432	1+
243.97576	102	
244.78915	124	
244.90845	108	
244.95631	10920	1+
246.78276	140	
246.90789	516	1+
246.95191	12910	1+
246.99117	106	
248.79938	342	1+
248.85304	138	
248.89970	3640	1+
248.97294	142	
250.89464	1014	1+
250.94408	384	1+
250.97148	382	1+
251.44423	102	
251.80616	116	
252.37838	106	
253.04984	150	
253.08397	340	1+
253.83489	446	1+
253.90574	810	1+
255.34404	100	
256.90544	334	1+
257.39532	100	
257.52884	106	
257.79731	120	
258.83564	600	1+
258.97289	248	
259.09680	154	
259.79163	154	
259.97291	130	
260.01772	108	
260.96822	1146	1+
261.82879	488	1+
262.78039	162	
264.02270	102	
264.37813	106	
264.57357	98	
264.96947	692	1+
265.08402	450	1+
265.84257	266	1+
265.90457	126	
265.97691	436	1+
266.13985	206	
266.36071	108	
266.80849	130	
267.78517	314	1+
267.81350	244	
267.97217	1344	1+
268.86709	120	
268.90741	140	
269.86234	348	1+
269.96789	1484	1+
270.82675	138	
271.03763	108	
271.84227	178	
271.91376	524	1+
272.79006	248	1+
273.84841	294	1+
274.41435	110	
274.86856	102	
276.80926	128	
276.85156	514	1+
277.81359	190	
278.09484	394	1+
278.79753	130	
278.84517	108	
278.90905	118	
278.92429	130	
279.09931	268	1+
279.79008	102	
279.86279	112	
279.92158	110	
280.79345	352	
281.11731	124	
281.69248	148	
281.79873	278	
281.85051	146	
281.91579	164	
281.99098	98	
282.79212	628	1+
283.42702	168	
283.79246	456	1+
283.85001	640	1+
283.98216	310	1+
284.04806	170	
284.82787	170	
285.84342	1972	1+
285.86923	318	1+
288.83238	118	
288.92731	116	
289.87512	124	
290.01780	108	
290.78467	202	1+
291.10852	156	
291.80311	274	1+
292.86945	100	
293.12033	164	
293.42114	226	1+
294.86099	326	1+
295.47608	110	
296.80656	420	
296.87944	98	
297.81072	384	
298.80011	1790	1+
299.89049	138	
300.86628	98	
300.91340	116	
301.86091	732	1+
302.91332	238	1+
303.59435	94	1+
303.80612	1066	1+
303.85546	2680	1+
303.94087	98	
306.04895	100	
307.86965	128	
308.87585	104	
309.75902	156	1+
310.87735	366	1+
311.13020	218	
311.85840	260	1+
314.81486	300	1+
315.86115	178	1+
316.81037	490	1+
317.81277	320	1+
317.93395	134	
318.42901	108	
318.88530	114	
318.93350	564	1+
318.95484	156	1+
319.32121	98	
319.82558	150	
319.87606	180	
320.14085	110	
320.82289	108	
320.86547	138	
320.89911	106	
321.81550	786	1+
321.86783	550	1+
322.04297	118	
322.16162	134	
322.92834	518	1+
324.89151	162	
324.96594	178	1+
325.88104	120	
326.87007	1222	1+
327.07545	178	
328.82400	138	
329.70910	152	1+
329.73210	130	
331.05804	188	1+
331.77556	134	
332.88900	98	
334.75282	138	
334.87429	184	1+
336.94528	688	1+
337.20883	98	
337.88107	180	1+
338.08701	116	
339.71139	156	1+
339.82742	890	1+
339.86485	112	
340.93812	422	1+
343.70984	204	
344.88143	116	
346.56749	110	
347.77881	152	
349.76331	136	
349.90736	118	
350.81177	112	
350.89633	158	
351.76079	110	
354.81878	148	
357.86873	116	
358.79128	140	
359.85852	100	
361.71979	184	
362.71394	118	
362.84178	184	
363.71404	204	
363.76766	214	1+
363.79984	102	
365.71565	148	1+
367.09775	110	
367.77518	100	
367.79483	114	
368.77450	246	1+
369.07155	104	
END IONS

###FS:    #m/z: 507.84490 #charge 1+
###MS: 66
###MSMS: 69
BEGIN IONS
TITLE=Cmpd 51, +MS2(507.8449), 28.2-35.2eV, 1.5min #69
RTINSECONDS=87.089
SCANS=66,69
PEPMASS=507.84490	948670
CHARGE=1+
196.01451	774	
198.88422	538	1+
199.88626	450	1+
209.94336	402	
214.88687	498	1+
217.89791	218	1+
224.11834	214	
226.05895	178	
231.89316	1112	1+
232.89622	942	1+
234.89036	136	1+
236.88752	366	
237.05438	206	
238.06074	240	
238.08335	170	
238.87760	266	1+
246.97838	242	
247.07813	264	1+
247.12692	168	1+
249.88843	182	
250.90626	336	1+
250.97000	310	
251.07310	444	1+
251.96704	472	1+
252.07681	378	1+
252.89084	200	
254.09481	300	1+
254.91070	174	
258.02112	188	1+
258.88041	266	
259.86599	228	
260.87826	864	1+
261.84172	220	1+
262.37710	316	1+
263.87991	184	
264.92916	232	1+
265.08804	470	1+
266.16876	252	
266.88359	438	1+
267.78281	206	
268.97479	184	
269.38221	220	
269.89330	170	
270.38296	618	1+
270.80425	242	1+
270.86048	288	
270.88418	244	1+
271.86028	180	
272.85137	1054	1+
276.89357	474	1+
277.18309	106	1+
277.84790	182	
277.89928	330	1+
278.01065	336	1+
278.86671	320	1+
279.02379	258	1+
279.06447	236	1+
279.10194	452	1+
280.10612	312	1+
280.36665	178	
280.40409	250	
280.87655	190	
281.37641	206	
281.39994	332	
282.38391	168	
282.80639	264	1+
282.87597	188	
283.89799	276	
284.89612	532	1+
285.06832	170	1+
286.87407	256	1+
287.80607	178	
287.85165	866	
288.13029	178	
288.87046	604	
289.35738	194	
289.39672	172	
289.83443	240	
289.84883	218	
289.88066	1032	
289.90111	214	
290.12950	386	1+
290.39704	168	
290.78449	202	1+
290.86316	3068	1+
290.90113	296	
291.39612	208	1+
291.81286	364	1+
291.89758	230	
292.88235	228	
293.11790	302	1+
293.81510	296	1+
293.87312	6848	1+
293.99398	248	1+
294.12053	212	1+
296.80446	236	1+
296.87632	604	1+
298.03467	180	1+
298.85294	604	1+
298.87042	196	
299.34199	188	
299.74736	276	1+
299.81058	260	
299.83851	996	1+
300.36976	270	1+
300.40059	526	1+
300.75013	186	1+
300.79892	476	1+
300.85349	982	1+
300.87482	266	
300.90017	240	
301.89224	448	1+
302.09645	182	1+
303.86629	1388	1+
304.92425	172	
305.86183	1490	
306.09329	168	1+
306.12607	250	1+
306.37640	422	1+
306.87872	390	
307.38379	374	1+
307.46350	142	1+
307.88994	972	
307.93896	250	1+
308.14069	1806	1+
308.87025	4418	1+
309.84276	624	1+
309.88674	1056	
310.15574	894	1+
310.34350	652	1+
310.91823	254	1+
311.37151	320	1+
311.40492	488	1+
311.88251	14706	1+
312.76668	158	1+
313.01117	374	1+
313.81731	246	1+
313.84045	186	
314.86424	1406	1+
315.33200	232	1+
316.37784	292	1+
316.81075	280	1+
316.86408	338	
316.88281	246	
316.92006	188	1+
317.87378	194	
317.88351	806	1+
318.34115	166	1+
318.82183	270	1+
318.85690	282	
318.88597	608	1+
319.85334	258	
320.34059	372	1+
320.85569	866	1+
321.85931	730	1+
321.88564	484	1+
321.90858	212	1+
321.99634	162	1+
322.14322	196	1+
323.76450	190	1+
324.37287	322	
324.81086	238	1+
324.85751	568	1+
325.90034	518	
326.02404	198	1+
326.87960	5370	1+
327.38136	246	
327.80783	276	1+
328.06105	194	1+
328.37054	256	
328.38734	248	
330.16383	484	1+
330.82729	610	1+
330.88132	440	
331.89434	768	1+
332.87507	1316	1+
332.89878	486	1+
333.12717	146	1+
333.84650	202	
334.39546	378	
334.86375	236	1+
334.88477	214	
335.01125	196	1+
335.37604	438	1+
335.76445	186	
335.83756	252	
335.88745	264	
336.28862	248	1+
336.39485	250	1+
336.84011	534	1+
336.87105	710	1+
336.89738	244	
337.17455	190	1+
337.87511	508	1+
338.11043	266	1+
338.39443	264	1+
339.87922	256	
340.87291	304	1+
340.89522	274	
341.87685	200	1+
343.78571	220	1+
343.80725	260	1+
344.36680	336	1+
345.37148	234	1+
345.85188	246	1+
347.82961	170	
348.16539	370	1+
348.90325	224	
349.40665	322	1+
350.78035	222	
350.89131	422	
351.87527	472	1+
351.90547	616	1+
352.00911	148	1+
352.70344	326	1+
352.77828	312	1+
353.36149	214	
353.71300	400	1+
353.85191	1388	1+
354.28744	222	1+
354.89530	396	1+
356.77714	524	1+
357.61044	182	
357.91475	254	1+
358.36426	304	1+
358.90078	172	1+
359.27011	424	1+
359.37231	176	1+
359.76631	260	1+
360.72237	172	1+
361.36130	428	1+
362.36315	276	1+
363.84188	356	1+
364.36965	208	1+
364.76336	314	1+
364.84695	300	1+
365.78844	330	1+
366.73431	196	
366.83896	3148	1+
367.70693	1840	1+
367.87997	240	
367.90593	210	
368.89583	260	
369.04520	332	1+
369.45853	144	1+
369.78417	406	1+
369.83605	288	
369.89819	194	
370.08630	198	1+
370.83196	812	1+
371.36589	248	1+
371.72229	442	1+
371.89365	512	1+
372.06155	240	1+
373.71847	330	
373.87085	166	
374.81967	336	
374.84083	200	
375.72325	260	1+
375.73697	134	1+
375.79645	198	1+
375.85861	430	1+
376.38219	170	
376.81979	148	1+
377.37013	198	1+
378.86322	390	1+
378.88475	330	1+
379.65645	190	1+
380.71351	178	
380.74106	220	
380.86152	368	1+
380.99680	102	1+
381.79400	526	1+
381.83955	366	
382.19235	220	1+
382.83397	260	
382.85695	598	1+
383.19232	176	1+
383.71485	264	
384.37433	268	1+
384.71296	190	
384.84919	6970	1+
384.88978	194	
385.79650	178	
387.05284	242	1+
387.29017	122	1+
387.57061	158	1+
387.76621	234	1+
387.89646	372	1+
388.79815	662	1+
388.84735	258	
389.20123	294	
389.71142	572	1+
389.84966	194	
390.05546	206	1+
390.84493	1216	1+
390.85874	840	1+
390.90294	300	1+
391.79726	234	1+
391.91235	174	1+
391.95390	188	1+
392.83257	772	1+
392.89162	190	
393.73974	178	
393.80221	670	1+
393.87637	246	1+
394.73591	170	
394.75670	186	
394.86327	812	1+
395.72401	486	1+
395.86654	680	1+
396.90980	168	
397.52371	98	1+
397.86627	268	
398.07513	192	
398.73100	226	
398.77743	324	1+
398.86988	584	
399.71090	176	
399.80809	444	1+
399.85512	1076	1+
399.90299	188	1+
400.73194	188	
400.78399	336	1+
401.12400	234	
402.09132	138	1+
402.86375	2142	1+
403.05747	244	1+
403.75163	204	
405.73386	224	
405.74545	532	1+
405.78445	176	
405.82754	194	
405.86918	1082	1+
406.34716	302	1+
406.71413	730	1+
406.79896	210	
407.04727	160	1+
407.78967	190	1+
407.82303	184	
407.86524	10362	1+
409.07946	170	1+
409.71901	682	1+
409.73839	320	
409.81562	174	
410.84245	504	
410.86423	1146	1+
410.89036	196	
411.80738	714	1+
412.10015	214	1+
412.72791	308	
412.84611	674	
413.87747	1132	1+
414.81527	170	1+
415.87173	924	1+
417.81724	522	1+
417.84989	550	1+
418.84832	356	1+
421.88271	514	
422.37413	198	1+
422.86521	376	
423.79693	398	1+
423.88040	200	
424.86418	258	
425.74137	214	
425.87903	812	
426.67322	202	1+
426.86037	1968	1+
426.93422	234	1+
427.73409	1980	1+
428.70576	290	1+
428.78656	178	1+
428.84963	380	
428.88261	1192	1+
429.37197	158	1+
429.83012	238	
429.84609	208	
430.73889	376	1+
430.86236	352	
430.88115	244	
431.22759	156	1+
431.86676	1116	1+
433.01964	214	1+
433.87515	502	1+
434.85538	490	1+
434.88282	322	1+
437.37675	120	1+
439.88882	1014	1+
440.69846	264	1+
440.84008	182	
442.69359	198	1+
442.71454	160	1+
442.88394	244	1+
443.74924	214	
443.76514	242	1+
444.80114	228	1+
444.87241	2734	1+
444.96060	182	1+
445.74879	544	1+
446.70079	198	
446.73147	370	1+
448.70219	178	1+
448.76367	472	1+
448.88975	202	
449.87974	876	1+
450.23963	90	1+
450.74647	254	
450.76750	600	1+
450.82822	358	1+
452.75156	328	1+
453.87810	192	
456.75309	402	1+
456.82986	150	1+
457.90524	556	1+
462.88299	756	1+
464.17523	184	1+
464.79137	168	
467.88676	1592	1+
468.78320	718	1+
471.80310	238	1+
474.78564	172	1+
476.92318	250	1+
479.77304	452	1+
483.63590	170	1+
484.66969	218	1+
485.89684	764	1+
486.79021	178	
486.84073	340	1+
487.79296	262	1+
491.79761	382	1+
491.84493	362	1+
495.78394	170	1+
497.68215	192	1+
498.79337	194	
499.28408	170	
499.73161	382	1+
500.61306	196	1+
500.79612	318	1+
501.79677	252	1+
504.79884	256	1+
505.80297	172	1+
506.85346	228	1+
507.84005	144	1+
507.85818	180	1+
508.80140	194	1+
509.86163	740	1+
512.80245	192	1+
END IONS

###FS:    #m/z: 322.93015 #charge 1+
###MS: 70
###MSMS: 71
BEGIN IONS
TITLE=Cmpd 52, +MS2(322.9301), 28.0-35.0eV, 1.5min #71
RTINSECONDS=90.775
SCANS=70-71
PEPMASS=322.93015	5450658
CHARGE=1+
175.10259	104	
187.88874	136	
189.86390	220	
191.85723	158	
191.93993	106	
192.88705	360	1+
192.91242	92	
195.89697	128	
196.88400	358	1+
198.41119	100	
203.42571	90	
205.95100	138	
207.99232	106	
209.94291	148	
210.90241	126	
211.87821	472	1+
212.88026	400	1+
213.97218	94	
214.89493	438	1+
221.90915	156	
221.95406	138	
222.95129	500	
223.81953	92	
223.95975	464	
225.84020	108	
228.90873	126	
229.84178	96	
229.88985	716	1+
230.79054	140	
232.06164	108	
233.82586	98	
233.90216	104	
234.88410	120	
235.82155	366	1+
237.90034	134	
238.42970	88	
238.83365	116	
238.93885	242	
239.07608	182	
239.37897	88	
239.78471	614	1+
239.90177	222	1+
240.08425	90	
240.80162	106	
240.82319	162	
240.94075	2832	
241.82150	92	
241.94184	1908	
242.82090	280	
242.88656	100	
242.94058	5590	1+
243.04106	132	
243.81776	162	
244.40718	96	
244.81917	222	
244.91428	100	
244.93923	1820	1+
245.83213	174	
245.89522	92	
246.01280	110	
246.97451	652	1+
247.26808	112	
247.84953	420	1+
248.82866	94	
248.89666	140	
248.91348	92	
249.00612	146	
249.06647	222	1+
249.89778	104	
250.83617	214	1+
250.94860	132	
250.96791	128	
251.33172	90	
252.53039	98	
253.44293	88	
253.83600	318	1+
254.90849	174	
255.78341	316	1+
255.80379	92	
255.91852	130	
255.96416	212	1+
256.01968	110	
256.54872	130	
256.84075	148	1+
256.89634	100	
257.79766	824	1+
258.37897	92	
258.83254	402	
258.91510	90	
259.34146	152	
259.83453	190	
260.83314	354	
261.83169	944	1+
261.89941	324	1+
262.83338	592	1+
263.85963	156	
263.97875	148	
265.83404	94	
269.36665	104	
269.79923	222	
269.92068	134	
270.79744	150	
270.82567	92	
271.84679	710	1+
271.88461	156	
272.91222	144	
273.79362	914	1+
274.81341	118	
274.85000	118	
275.46763	94	
275.80932	330	
276.24407	92	
276.80668	256	1+
277.84514	126	
278.09330	138	
278.84022	94	
278.86452	92	
278.88085	92	
279.09000	926	1+
282.80518	138	
282.85422	160	
283.06835	304	1+
283.35345	102	
283.78934	1044	1+
283.85442	90	
284.15825	196	1+
284.29431	160	
284.45749	92	
284.73183	90	
284.82417	94	
284.87663	172	
285.29674	128	
285.79893	94	
285.85486	100	
285.88422	100	
285.98383	196	
286.36595	88	
287.04356	88	
287.79883	114	
287.81517	230	1+
287.86064	146	
289.78771	202	
289.80886	126	
290.80307	168	
290.85754	142	
290.87902	132	
290.91415	224	1+
291.80298	116	
291.81558	106	
291.85854	96	
292.79892	106	
292.85289	536	1+
293.80456	102	
295.87293	150	
296.80968	326	
297.80517	390	1+
297.87154	130	
297.99142	88	
298.82260	134	
299.78250	610	1+
299.88067	90	
301.80817	88	
301.88116	164	
303.80979	112	
305.80131	142	
307.75148	232	1+
307.80161	420	
307.89124	140	
308.00873	94	
309.81512	422	1+
309.88781	128	
310.87370	198	
311.85882	92	
311.87988	118	
312.80438	492	
313.35060	98	
314.81555	252	
315.82150	308	1+
317.10460	96	
317.75970	160	1+
323.76662	114	
323.82624	92	
324.75327	202	
324.80067	134	
324.89454	196	
325.75523	156	
326.76089	110	
326.88296	96	
328.39982	90	
END IONS

###FS:    #m/z: 363.95609 #charge 1+
###MS: 70
###MSMS: 72
BEGIN IONS
TITLE=Cmpd 53, +MS2(363.9561), 28.0-35.0eV, 1.6min #72
RTINSECONDS=91.5475
SCANS=70,72
PEPMASS=363.95609	2275318
CHARGE=1+
178.93199	106	
182.86856	248	
187.86237	120	
189.86078	1794	1+
190.92917	106	
191.85957	1358	1+
192.02249	104	
193.06549	168	1+
193.85536	100	
196.88487	468	1+
200.94879	256	
204.90332	178	
207.40430	136	
207.87431	1136	1+
207.94617	276	1+
208.45111	104	
209.86866	456	
209.94319	3216	1+
210.88305	1536	1+
212.87883	7324	1+
215.90802	102	
216.41201	212	
218.90556	216	
219.86178	218	
222.95054	1390	1+
224.95006	3282	1+
225.89218	194	
226.88358	148	
226.90865	174	1+
226.94675	20146	1+
227.10576	138	
227.49005	110	
227.89322	138	
227.92972	232	
228.47183	100	1+
228.59261	104	1+
228.79376	200	
228.89368	1358	1+
228.94184	21506	1+
229.01338	242	1+
229.05343	246	1+
229.98711	170	1+
230.16989	102	1+
230.78776	120	
230.88886	10080	1+
231.00069	128	
231.51834	116	1+
232.47663	102	
232.88460	1128	1+
234.88173	566	1+
234.93386	236	1+
235.82550	298	1+
237.05175	152	
237.90678	126	
238.07057	514	1+
238.94325	146	
239.90743	130	
240.82130	232	
240.93948	262	
240.96201	1512	1+
241.81756	142	
241.93930	1482	1+
242.58697	100	
242.94133	988	1+
242.96007	984	1+
243.81522	548	1+
244.47592	108	
244.78885	106	
244.95698	8598	1+
245.89913	106	
245.94114	362	
245.99453	194	1+
246.43394	198	
246.78141	116	
246.85420	144	
246.90424	404	1+
246.95219	9520	1+
248.80053	416	1+
248.89938	3616	1+
248.97665	110	
249.14655	116	1+
250.03690	114	
250.86597	108	
250.89563	472	1+
250.97008	206	1+
250.99222	184	
252.90068	1116	1+
253.07926	112	
253.83298	132	
253.90595	922	1+
255.44241	102	
258.79563	228	
258.83435	252	
259.83463	112	
260.04732	104	
260.83155	158	
260.84739	262	
260.96808	926	1+
261.83365	258	
261.90781	376	1+
262.03987	212	1+
262.79505	168	
262.82723	520	1+
262.96997	116	
263.07292	142	
263.83009	348	1+
263.97986	130	
264.03823	180	1+
264.08344	438	1+
264.96472	108	
265.08804	304	1+
265.81118	462	1+
265.97428	116	
266.40632	102	
267.10331	204	1+
267.78034	174	
267.84108	208	1+
267.97302	860	1+
268.95482	134	
269.80583	304	1+
269.96825	1928	1+
271.79109	208	1+
271.84738	424	1+
271.86697	102	
271.91669	496	
273.81323	246	1+
273.90815	116	
274.81624	190	1+
274.85820	102	
275.79507	130	
276.85732	270	
277.86436	232	
278.11243	118	
278.80106	148	
278.85372	242	1+
279.09865	314	1+
279.80267	144	
280.79224	924	1+
281.85385	174	
281.98099	250	1+
282.08975	244	1+
282.11495	104	
282.78809	116	
282.86568	168	
283.78880	198	
283.81550	110	
283.83397	200	
283.85156	360	
283.98378	120	
284.79024	136	
284.81877	132	
284.84686	212	
285.39145	196	
285.80314	200	1+
285.84488	1410	1+
285.93447	166	
286.41844	102	
288.78983	158	
289.03658	108	
289.85854	130	
289.89672	114	
290.78496	514	1+
290.86175	120	
291.79510	186	1+
291.87940	108	
292.43585	138	
292.86643	126	
293.11471	174	
293.22176	112	
293.85382	468	1+
294.06998	100	
294.85666	316	1+
296.80741	502	1+
296.86781	122	
297.11208	316	1+
298.80244	668	
299.80399	760	1+
299.85485	142	
299.88703	126	
300.86113	126	
301.79164	148	
301.85890	852	1+
302.94209	404	1+
303.10299	112	
303.80686	864	1+
303.85516	2348	1+
306.93821	210	1+
307.13380	126	
307.30470	110	
307.79874	128	
307.87818	280	1+
307.93645	134	1+
308.15101	102	
308.80638	118	1+
310.88034	570	1+
311.12640	122	
311.86971	170	
311.88527	408	1+
314.81867	200	
315.04513	108	
315.31866	104	
315.84820	108	
316.81296	188	
317.43478	102	
318.81963	192	
318.93578	372	
319.82432	226	
319.87276	420	1+
320.06627	112	
320.75246	124	
320.81384	1178	1+
320.93279	146	
321.81736	972	1+
321.86641	654	
321.88633	130	
322.92889	704	1+
323.07682	184	1+
323.73487	224	1+
323.81926	284	1+
324.89224	164	
325.89556	118	
326.84536	120	1+
326.87076	1130	1+
326.89335	112	
326.96950	116	
330.72014	190	1+
330.88450	194	
331.83248	104	
331.88528	106	
334.73811	216	1+
334.83299	182	1+
335.88124	250	1+
336.94406	580	1+
337.76179	194	1+
337.83133	234	1+
339.82891	964	1+
340.93735	494	1+
341.75420	114	
341.87907	102	
342.90379	200	
343.83941	136	
345.17200	108	
345.76088	106	
346.73141	154	
346.79749	112	
347.72759	106	
348.75754	132	
349.75626	280	1+
356.77629	126	
357.70201	166	1+
360.72884	132	
360.76727	204	1+
361.72287	340	1+
362.85226	102	
363.71235	152	
366.73157	136	
368.72656	168	1+
368.83386	154	
368.89467	152	
END IONS

###FS:    #m/z: 507.84516 #charge 1+
###MS: 70
###MSMS: 73
BEGIN IONS
TITLE=Cmpd 54, +MS2(507.8452), 28.2-35.2eV, 1.6min #73
RTINSECONDS=92.32
SCANS=70,73
PEPMASS=507.84516	961636
CHARGE=1+
188.99659	156	
192.02810	202	1+
196.01478	604	1+
198.88429	344	1+
209.94280	170	
214.88609	318	1+
227.95529	280	1+
232.89527	688	1+
233.40185	160	
234.88162	186	
238.06271	230	
239.88994	164	1+
240.07650	162	
245.90744	232	1+
245.96677	202	1+
250.88183	278	1+
250.90663	252	1+
250.97278	448	
252.07862	162	
252.37948	160	
256.86540	204	1+
258.85187	186	1+
259.88438	218	
260.88078	688	1+
263.38301	176	1+
265.09033	342	1+
265.88601	192	
266.16690	354	1+
267.87985	636	1+
268.88976	354	1+
269.11389	156	1+
269.89542	206	1+
270.86193	440	1+
271.79956	316	1+
272.38632	406	1+
272.85285	1186	1+
272.89393	170	
273.83232	312	1+
274.42242	164	
275.08237	480	1+
278.39248	264	
278.86166	334	
278.89752	316	
279.39808	192	
279.86504	160	
280.88437	220	
281.37554	386	
281.39810	166	
282.90876	204	1+
284.89375	206	1+
285.40050	200	
285.79410	456	1+
285.85592	354	
286.79075	274	1+
286.87339	230	
287.85262	1108	
288.32808	232	1+
288.86970	636	
288.89320	314	
289.12934	332	1+
289.87811	816	
290.01527	246	1+
290.36978	244	
290.86642	2426	1+
291.89939	272	
292.00370	240	1+
292.86139	278	
292.87884	332	
293.87353	5630	1+
294.97060	212	1+
295.79789	576	1+
295.89958	272	1+
296.87485	608	1+
296.94970	316	1+
298.82058	172	
298.85621	198	
299.84483	214	
300.79543	148	1+
300.85712	908	1+
301.87770	162	
302.86519	186	
302.89673	226	1+
303.86643	568	
304.87952	300	
305.82245	226	1+
305.86228	868	
306.02329	212	1+
306.80823	376	1+
306.88301	258	
307.13368	182	
307.33980	338	1+
307.81062	360	1+
307.86877	290	
307.88888	864	
308.14181	1464	1+
308.37649	176	
308.84336	170	
308.87080	3646	1+
309.84152	566	1+
309.88944	540	
310.15549	1170	1+
311.34901	304	1+
311.82087	208	
311.88231	10850	1+
313.96489	184	
314.82193	360	1+
314.86324	1140	1+
314.93905	334	1+
315.37431	560	1+
315.80859	406	1+
316.37941	368	1+
316.86873	750	1+
318.85435	620	1+
319.85550	460	1+
319.89048	232	
320.01266	264	1+
320.82964	182	
320.91083	156	
321.38464	308	1+
322.85443	734	1+
322.88787	350	
323.82948	170	
323.87609	374	
325.88435	320	
325.90087	424	
325.96761	192	1+
326.34469	326	1+
326.80845	178	1+
326.87945	4586	1+
328.37394	458	1+
328.75450	242	
328.89723	216	
329.87553	298	
330.16200	186	
330.87896	376	
331.84837	182	
331.89030	466	
332.83100	162	
332.87537	918	1+
334.36458	224	1+
334.76632	284	1+
334.89553	190	
335.40390	316	1+
335.84579	514	1+
335.88569	634	1+
336.36745	360	1+
337.88263	602	1+
338.29638	184	1+
339.40111	222	
339.80042	304	1+
339.90162	270	
340.86615	406	1+
341.76643	222	1+
342.89560	324	1+
343.81820	180	1+
343.88291	246	
344.87917	568	1+
346.90813	250	1+
347.83110	460	1+
348.79666	194	1+
348.90815	208	1+
349.16789	254	1+
349.36814	156	
349.75507	420	
349.77596	234	
349.86094	218	
349.89082	626	1+
350.82594	164	
350.85798	370	1+
350.89387	526	1+
352.37980	170	
352.90928	810	1+
353.07208	136	1+
353.85128	504	
354.77855	294	1+
354.83804	292	
354.85778	234	
355.78040	192	1+
355.85658	168	
355.89590	586	1+
356.84180	472	1+
358.15866	212	1+
358.32267	328	1+
358.78263	242	
358.82193	208	1+
359.39671	244	1+
360.75993	158	
361.98817	168	
362.84710	200	
363.85767	162	
364.84348	246	
366.18223	248	1+
366.36455	160	
366.74034	166	
366.83941	2476	1+
367.70871	1222	1+
367.76631	314	1+
367.78608	172	
367.87749	334	1+
368.04318	142	1+
368.80557	190	
368.83723	1074	1+
369.70939	298	1+
369.83478	716	1+
370.30546	194	1+
370.78448	166	
370.82417	178	
370.91002	258	1+
371.37173	314	1+
371.71688	158	
371.78935	522	1+
372.72449	160	
372.84862	322	
373.71837	742	1+
373.83013	246	
373.86322	204	
373.87971	566	1+
374.83474	378	1+
374.84515	198	
374.88634	454	1+
375.84176	262	1+
376.72323	194	1+
377.77869	292	1+
377.87317	156	
379.36472	284	1+
380.72109	306	
380.79159	504	1+
380.82772	180	
381.72172	456	1+
381.83678	242	
382.85491	550	
382.88894	194	
383.88208	192	
384.37502	588	1+
384.79266	322	1+
384.85071	4702	1+
384.89133	186	
385.38116	448	1+
387.77796	260	1+
387.84811	646	1+
389.19692	722	1+
389.71730	176	
390.78424	166	
390.84304	1444	1+
390.85944	478	
391.73882	306	1+
392.01051	110	1+
392.83603	270	
393.37142	156	
393.71849	274	1+
393.79837	818	1+
393.84237	222	
394.13346	124	1+
394.80317	544	1+
394.86493	460	1+
396.90497	238	1+
397.81483	318	
397.85885	170	
398.01995	214	1+
398.72745	596	1+
398.86504	180	
399.02180	142	1+
399.80521	210	
399.84731	502	1+
400.19126	230	1+
400.36151	290	1+
400.81428	198	
401.36176	240	1+
401.72573	278	
402.86327	2314	1+
403.73621	238	1+
403.76832	324	1+
405.86806	1198	1+
406.78391	266	
407.72701	744	1+
407.86403	10018	1+
408.82012	158	
408.92334	316	1+
409.72161	956	1+
410.33221	236	1+
410.83821	746	1+
411.81218	602	1+
412.72713	348	
412.85134	214	
413.07364	314	
413.84819	444	
413.87776	952	1+
415.81487	200	
415.87112	246	
416.74421	176	
416.84207	176	
417.81647	510	1+
418.84769	334	
421.88302	530	
422.86389	816	1+
423.01821	248	1+
423.77115	504	1+
423.82699	378	1+
425.73824	646	1+
425.87785	520	
426.75873	318	1+
426.85905	1860	1+
427.16997	96	1+
427.73470	2002	1+
427.91414	188	
428.84733	540	
428.86498	402	
428.88645	278	
429.75377	276	
429.82945	392	
429.86954	288	
430.74145	920	1+
430.86143	1132	1+
431.38820	164	
431.86680	776	1+
432.77466	158	1+
433.86003	318	
434.88846	336	1+
435.83168	292	
435.86013	268	1+
439.89476	756	1+
440.67780	220	1+
444.87310	2676	1+
445.74520	282	
446.70398	486	1+
446.74634	530	1+
447.70521	378	1+
449.19446	156	
449.68757	190	1+
449.87523	490	1+
450.74643	642	1+
450.76827	466	1+
450.82074	176	
457.90093	618	1+
460.22026	324	1+
460.70317	140	1+
461.21957	202	1+
462.75843	302	1+
462.88475	788	1+
463.75978	240	1+
464.78932	196	1+
467.70406	220	1+
467.89009	680	1+
468.77647	516	1+
469.88817	280	
473.71153	404	1+
473.77752	212	1+
480.70659	186	1+
483.79385	214	
485.79548	160	
485.89473	624	1+
486.78113	174	
486.84449	176	
487.80927	170	
493.12731	96	1+
494.78201	216	1+
495.68058	164	1+
497.75645	236	1+
499.73512	388	1+
501.21649	262	1+
501.80555	164	1+
504.79852	286	1+
507.86326	160	
508.72391	104	1+
509.86119	906	1+
512.79264	140	1+
END IONS

###FS:    #m/z: 340.94045 #charge 1+
###MS: 74
###MSMS: 75
BEGIN IONS
TITLE=Cmpd 55, +MS2(340.9405), 28.0-35.0eV, 1.6min #75
RTINSECONDS=95.986
SCANS=74-75
PEPMASS=340.94045	2477382
CHARGE=1+
148.24454	104	
155.64716	86	
184.87548	134	1+
188.95179	86	
190.88255	84	
190.93331	234	
192.88684	198	
192.92681	286	1+
196.88426	254	
200.94950	152	
203.88095	268	
205.89052	110	
206.99298	84	
208.93991	148	
208.95737	188	
210.91047	108	
210.93537	470	
211.90678	98	
212.53972	84	
212.87772	384	
213.87679	456	1+
213.93968	1516	1+
214.89457	342	
215.88719	608	1+
215.91172	102	
215.93597	438	1+
217.88144	112	
217.93591	396	1+
218.71164	110	
218.79063	154	
221.58107	88	
221.81892	162	
221.89156	422	1+
223.03657	148	
223.64207	92	
223.95971	170	
225.82998	222	1+
225.88740	328	1+
226.94650	172	
227.07436	94	
227.95604	86	
228.89638	96	
228.94181	108	
230.88754	1626	1+
230.95785	196	
231.94962	1806	1+
233.89859	434	
233.94822	402	
234.88774	400	1+
235.00475	84	
235.89256	436	1+
236.82888	114	
237.02253	202	1+
237.04524	108	
237.05775	88	
237.07012	90	
237.88862	182	
238.83319	104	
239.89972	190	
240.51988	92	
240.83508	348	1+
240.94748	152	
241.91449	86	
242.47813	102	
242.88712	110	
242.93846	118	
244.95775	244	
245.83318	164	
246.95232	134	
246.97791	366	
247.02331	84	
248.89727	418	1+
248.96823	112	
249.07297	108	
249.90004	272	1+
249.95989	464	1+
250.91381	284	1+
251.91592	232	1+
251.95625	180	1+
253.83450	104	
253.91256	236	1+
253.96185	102	
254.83064	178	1+
254.85602	96	
254.96349	1286	1+
256.79247	86	
256.85724	102	
256.88250	138	
257.07981	86	
257.79999	148	
257.85143	92	
258.45580	98	
258.84364	444	1+
258.88443	84	
259.82999	102	
259.89287	84	
259.95644	152	
260.83068	450	1+
260.96364	140	
261.79596	300	1+
261.83203	344	1+
261.89008	172	
263.06709	102	
264.50568	98	
265.85260	120	
266.03566	88	
267.41766	98	
267.80018	114	
267.97554	90	
268.40438	98	
268.84539	104	
269.34344	138	
269.80006	144	
269.82121	202	1+
269.85724	116	
270.96914	88	
271.84739	250	1+
271.86031	94	
272.93517	216	
272.97970	162	1+
273.92493	124	
274.84747	136	
274.86712	126	
275.81277	100	
275.86031	110	
276.85477	448	1+
277.84013	528	1+
278.81526	86	
278.86070	142	
278.97848	204	1+
279.50075	90	
279.96155	114	
280.87806	202	
280.94069	82	
281.80676	86	
281.87007	128	
283.35888	94	
283.86015	94	
285.92781	96	
286.40441	156	
287.03132	86	
287.90766	94	
288.80792	228	1+
288.84039	86	
288.96906	98	
289.79008	152	
290.78751	232	
290.86126	92	
291.48341	94	
291.80301	186	
291.84218	112	
291.86576	264	1+
292.80143	92	
292.81729	86	
292.93615	88	
294.80823	196	1+
294.87134	132	
295.83732	88	
296.79575	96	
296.84690	122	
296.86428	150	
297.81602	298	1+
297.97432	118	
298.85118	128	
299.87759	172	
300.06158	118	
301.84388	198	1+
302.93891	116	
303.80703	186	1+
303.94719	90	
304.87960	118	
305.76749	84	
305.87698	388	1+
305.98532	124	
306.88076	326	1+
307.86142	112	
308.77661	88	
308.88443	120	
310.80597	102	
310.87614	640	1+
311.83534	128	
312.07770	84	
312.80307	304	1+
314.81246	234	1+
317.83089	226	1+
321.81851	126	
323.88604	516	1+
325.83234	214	1+
325.88016	86	
328.88869	170	
329.83590	132	
329.86906	128	
330.81347	404	1+
330.88413	110	
333.03585	166	
340.03562	86	
340.73323	100	
342.79437	86	
342.90499	140	
343.55674	106	
END IONS

###FS:    #m/z: 507.84575 #charge 1+
###MS: 74
###MSMS: 76
BEGIN IONS
TITLE=Cmpd 56, +MS2(507.8457), 28.2-35.2eV, 1.6min #76
RTINSECONDS=96.7585
SCANS=74,76
PEPMASS=507.84575	766768
CHARGE=1+
196.01444	470	1+
210.03337	194	
214.88485	366	1+
223.97402	156	
224.97729	238	
227.88385	160	
227.95066	186	1+
232.89795	346	
233.87503	226	1+
238.06040	298	
249.12191	152	
250.96931	478	
251.07595	226	1+
251.91319	148	
253.94037	188	1+
254.41384	176	
257.80778	200	1+
261.88955	406	
262.37846	166	
266.16526	292	1+
269.86015	436	1+
270.80534	184	
272.85248	894	1+
272.92360	206	1+
273.88728	156	
273.92715	138	1+
275.39401	152	
275.79453	222	1+
277.38544	494	1+
277.84672	162	
279.88826	266	
280.87124	214	1+
281.80504	258	1+
281.85564	160	
282.13046	150	
282.36394	148	
282.38846	150	
284.89480	156	
285.85907	182	
286.00161	228	1+
287.11151	298	1+
287.85021	990	1+
288.86895	438	
289.88123	706	
289.96736	148	
290.13294	208	
290.86426	1862	1+
292.85992	276	
293.87234	4362	1+
293.92889	146	1+
296.03796	216	1+
296.36658	162	
296.40756	166	
296.87998	420	1+
297.35964	234	
298.81134	240	
298.87285	288	
298.90463	210	1+
299.85765	554	1+
299.87603	196	
300.33868	350	1+
300.86190	472	1+
303.86664	288	
304.87500	270	
305.82377	210	
305.86166	1002	1+
305.96119	222	1+
306.12618	358	1+
307.86877	3240	1+
307.88958	840	
308.14017	896	
308.68859	162	
308.87174	2874	1+
309.15104	1138	1+
309.88902	1308	1+
310.15803	700	1+
311.17516	164	
311.84769	196	
311.88306	8644	1+
312.00963	194	
312.05512	166	
312.17117	96	1+
314.86536	846	
315.32551	186	1+
315.88614	232	
316.86186	196	
316.88582	204	
317.37918	158	
317.87386	180	
318.37397	272	1+
318.81502	212	1+
318.85503	160	
318.88479	590	1+
318.96928	262	1+
319.37719	248	1+
319.89106	438	1+
320.52251	278	1+
321.87740	212	
322.12331	144	1+
322.88864	168	
323.87109	322	
324.85671	348	1+
325.88628	176	
325.90153	296	
326.39244	160	
326.79404	350	1+
326.87912	3252	1+
327.79843	292	1+
328.16704	266	1+
329.88166	834	1+
329.89582	274	
330.84098	366	1+
330.98977	216	1+
332.80233	226	1+
332.87534	644	1+
332.90205	162	
333.74988	162	
334.39367	246	
334.89743	320	
335.77113	154	
335.83940	156	
336.39243	178	1+
336.85486	340	1+
336.89169	172	
337.85725	232	1+
337.88081	240	
337.94174	208	1+
338.00322	248	1+
339.82693	306	1+
339.88103	448	1+
340.86568	178	
340.90592	208	
342.87162	322	1+
343.06437	192	1+
343.87420	274	1+
343.90303	266	1+
345.81669	346	1+
347.77418	434	1+
348.77631	294	1+
349.75427	242	
350.40797	184	
350.85265	232	1+
350.89671	370	
350.96780	136	1+
351.80448	342	1+
351.88146	242	
352.78039	256	1+
352.90831	764	1+
353.84849	996	1+
354.03848	268	1+
354.77159	154	
355.89569	302	
356.78841	212	1+
356.90395	160	
357.27204	274	1+
358.87180	200	1+
360.81720	272	1+
360.94947	176	
362.87528	234	1+
363.33858	166	
363.37615	170	
363.82631	412	1+
364.33534	170	
365.38947	200	
365.72160	156	
365.87664	204	1+
366.18510	184	
366.83974	2274	1+
367.70728	1368	1+
367.76584	792	1+
367.92955	154	
368.01210	186	1+
368.37167	246	1+
368.89526	176	
369.80112	426	1+
369.83998	454	1+
369.87353	368	1+
369.89338	172	
370.77997	292	
371.19322	188	
371.72368	220	
371.78441	214	
372.77070	196	
372.85142	362	1+
373.72124	394	1+
373.79047	164	
373.89759	308	1+
374.79184	150	
374.85362	216	
375.38761	162	
375.73373	166	
375.82854	166	
376.78454	396	1+
378.90457	148	
380.85728	246	
381.71849	174	
381.80437	180	
381.84012	390	
382.71549	166	
382.78605	236	1+
382.85806	596	1+
383.71587	160	
384.38827	158	
384.84913	4482	1+
384.89092	288	1+
385.77993	232	
386.81962	310	1+
387.77991	374	1+
388.88335	332	1+
389.20037	732	1+
389.71219	500	1+
389.80599	182	
389.83959	950	1+
390.74267	254	1+
390.77782	294	1+
390.80300	168	
390.84347	816	1+
392.07926	166	
392.79661	460	1+
392.82694	478	1+
392.85879	156	
394.83196	336	1+
394.85578	200	
395.77222	162	1+
395.86996	232	1+
396.40372	242	
396.73471	210	
397.73200	152	
397.86595	156	
398.72916	572	1+
398.85074	716	1+
399.84884	584	1+
402.86445	1336	1+
403.80992	194	1+
403.87034	778	1+
404.73463	306	1+
405.78454	356	1+
405.87208	562	
407.73173	648	1+
407.86537	7066	1+
409.72263	682	1+
409.81667	166	
410.06115	216	1+
410.80445	462	1+
410.84106	766	1+
411.72320	746	1+
411.80882	386	1+
412.36855	242	1+
412.72769	462	1+
412.84582	450	1+
413.87858	656	1+
415.87055	328	
416.86866	250	
417.85787	240	
418.35923	246	
418.73137	450	1+
419.73314	394	1+
420.36462	278	1+
421.88526	284	
422.86854	510	1+
423.77382	150	
423.79748	230	1+
423.85448	162	
424.77165	378	1+
425.73912	378	
425.86178	1476	1+
426.75553	364	
426.86329	1264	1+
426.93571	284	
427.73279	2282	1+
427.83195	160	
428.82104	202	
428.85620	406	1+
428.88296	346	
429.73345	854	1+
429.82932	184	
429.87911	158	
429.95890	184	1+
430.73899	708	1+
430.85858	230	
431.82684	170	1+
431.86719	680	1+
433.82823	234	1+
434.70076	282	1+
434.88947	234	
435.87986	312	1+
437.80608	146	1+
439.80111	124	1+
439.89624	320	
440.89490	176	
443.80187	296	1+
444.87181	1262	1+
445.74218	1020	1+
446.76154	192	
446.87419	210	1+
447.70845	188	
448.76984	192	
448.89096	194	
449.87740	248	
450.75260	364	
450.82546	216	1+
450.88703	184	
451.74618	498	1+
457.90560	464	1+
458.69933	194	1+
460.22158	176	
461.61357	150	1+
462.88564	708	1+
464.78480	256	1+
465.71911	220	1+
465.89328	164	
467.88599	1020	1+
468.77843	332	1+
477.78415	202	1+
479.77059	188	
483.77770	152	1+
485.89711	334	
486.79408	152	
486.90157	234	
489.78598	312	1+
491.85172	180	
493.67610	198	1+
500.73544	156	
500.80285	256	1+
501.80043	258	1+
502.14715	116	1+
502.70109	124	1+
504.20891	172	1+
509.86271	494	1+
END IONS

###FS:    #m/z: 336.94595 #charge 1+
###MS: 74
###MSMS: 77
BEGIN IONS
TITLE=Cmpd 57, +MS2(336.9459), 28.0-35.0eV, 1.7min #77
RTINSECONDS=97.531
SCANS=74,77
PEPMASS=336.94595	332842
CHARGE=1+
65.07874	92	
183.03873	114	
183.86637	100	
193.02448	94	
193.88734	128	
195.42691	88	
196.88081	82	
198.95464	110	
200.88557	88	
205.94990	134	
206.97420	312	1+
209.88782	84	
210.88312	276	1+
211.94322	4858	
212.87857	2794	1+
212.94986	82	
213.93898	2548	1+
215.88670	596	1+
215.93953	248	
216.02950	80	
217.88156	224	
217.93469	132	
219.84087	88	
221.94582	314	1+
222.52182	88	
226.01545	96	
226.89304	138	
227.89760	108	
228.89299	806	1+
228.91097	138	1+
229.40440	88	
229.95411	4378	1+
230.84252	90	
230.88737	4466	1+
230.92084	110	
231.10789	102	
231.82539	312	1+
231.94989	1970	1+
232.82853	250	1+
233.89893	436	1+
233.94690	558	1+
234.82526	92	
235.46409	86	
235.82990	124	
235.86942	88	
235.94727	136	
236.02626	82	
236.90744	216	1+
237.88800	108	
238.88877	340	1+
239.94352	84	
240.79842	112	
240.83260	140	
241.07641	88	
241.84739	84	
243.78482	124	
243.98905	92	
244.95278	156	
244.98149	106	
245.93953	82	
246.38826	88	
246.90095	276	1+
247.96454	1646	1+
248.08491	122	
248.37202	90	
248.89934	1232	1+
249.40829	86	
249.87975	342	1+
249.96089	694	1+
250.83346	180	
250.95200	284	
251.03275	106	
251.07139	268	
251.53256	94	
251.83509	698	1+
251.90933	234	1+
252.97079	2930	1+
253.08489	82	
253.90529	766	1+
254.09082	84	
254.87247	106	
254.96511	1122	1+
255.79174	130	
255.85666	94	
255.90852	144	
256.94199	82	
256.96652	178	
257.84262	530	1+
258.84340	370	1+
258.89884	122	
259.81912	234	1+
259.88325	80	
259.96007	284	1+
260.79258	80	
263.94905	90	
264.85381	410	1+
265.06523	86	
265.36907	88	
265.85672	340	1+
267.83672	1454	1+
268.83818	1062	1+
270.87569	88	
270.97966	134	
271.91595	320	1+
272.89308	86	
272.93830	102	
272.97549	198	
273.79360	256	
273.84542	226	1+
274.37779	90	
275.08427	88	
275.43834	112	
275.81461	168	
275.84207	84	
275.86306	82	
275.90013	170	1+
275.95687	164	
276.84129	270	
276.86284	204	
277.83665	180	
277.84344	164	
278.04183	134	
278.78703	224	1+
278.83490	780	1+
280.03184	92	
281.05051	120	
281.38019	84	
282.07659	84	
282.86519	82	
283.20576	96	
283.78790	90	
285.84932	362	
285.92777	100	
286.79193	284	1+
286.84985	1446	1+
288.83544	84	
290.80245	144	
290.85931	98	
291.07483	166	
291.79825	82	
292.80831	144	
292.99522	140	
293.10443	172	1+
293.82829	100	
294.80272	108	
294.84984	430	1+
295.35172	86	
296.00197	92	
296.18053	136	
296.80565	112	
296.92371	152	1+
297.94905	86	
298.90700	92	
299.82277	80	
300.86275	94	
301.87697	158	
301.91701	166	
303.85851	398	1+
303.87786	118	
304.86162	336	1+
305.76370	102	
305.90280	104	
305.92213	82	
306.89426	102	
307.80394	270	1+
308.88407	218	
308.94917	108	
309.87142	188	
309.95191	100	
310.60058	98	
310.87476	220	
311.38221	410	1+
311.85622	98	
311.88388	118	
312.46862	88	
313.00283	84	
314.14238	126	
314.91771	92	
315.79057	94	
318.51208	82	
318.82233	164	1+
321.42688	82	
321.81812	102	
322.34993	96	
323.88963	344	1+
324.85645	94	
327.88279	84	
328.42120	84	
329.87333	124	
330.90250	92	
331.30026	102	
333.88000	82	
334.33102	82	
334.78712	92	
334.87052	84	
338.80499	88	
339.82828	132	
340.35263	80	
340.42997	84	
341.03948	92	
341.77101	122	
END IONS

###FS:    #m/z: 340.94023 #charge 1+
###MS: 78
###MSMS: 79
BEGIN IONS
TITLE=Cmpd 58, +MS2(340.9402), 28.0-35.0eV, 1.7min #79
RTINSECONDS=101.194
SCANS=78-79
PEPMASS=340.94023	2134926
CHARGE=1+
66.58209	130	
192.88604	272	1+
192.92593	134	
195.01203	90	
196.88204	296	1+
201.97288	94	
204.01299	92	
206.40679	98	
208.95864	128	
210.93559	284	1+
212.87687	988	1+
212.93151	112	
213.93948	994	1+
214.92106	98	
215.88785	828	1+
215.93612	112	
217.88371	184	
219.42584	88	
221.88958	344	1+
221.94313	132	
222.95129	198	
223.95989	184	
224.96256	106	
226.89415	208	1+
226.94321	92	
227.43533	102	
228.94255	192	
229.84360	102	
230.88589	1360	1+
231.88777	822	1+
231.95082	1024	1+
233.89767	152	
233.94832	384	
234.05875	104	
234.89028	374	1+
235.04992	96	
235.39072	98	
235.84383	98	
235.95987	104	
236.98025	166	
239.90586	160	
240.82854	88	
240.96376	102	
241.95158	208	1+
242.32666	88	
242.94454	190	1+
243.90834	88	
244.00818	102	
245.01596	90	
245.46037	100	
246.97689	280	
247.00565	90	
247.87488	100	
248.89835	380	1+
248.94683	86	
249.96296	634	1+
250.98736	128	
251.11569	100	
251.87662	118	
252.07601	94	
252.96384	128	
253.84398	98	
254.84774	88	
254.86775	124	
254.90702	132	
254.96606	1180	1+
255.77905	136	
256.90917	176	
256.96458	318	
257.84608	88	
258.15963	116	
258.83454	254	
258.85562	96	
258.97059	122	
259.83473	392	1+
259.95808	222	1+
260.85218	208	
261.01016	144	
261.89429	94	
263.81114	92	
263.83185	134	
263.88135	84	
263.97990	84	
264.91827	106	
265.83838	134	
267.79426	136	
267.84102	300	1+
267.95799	96	
268.56138	104	
269.79162	128	
270.36516	160	
270.49857	86	
271.84061	432	1+
272.93214	210	
273.79465	188	
273.92031	106	
275.79134	110	
275.81038	142	
275.83921	128	
275.86470	132	
275.89106	92	
276.36443	90	
276.85663	294	
277.12659	100	
277.51688	108	
277.85840	290	
278.79405	92	
278.84672	490	1+
279.82855	90	
280.12738	90	
280.81875	190	1+
281.79834	294	1+
282.92722	122	
284.86990	102	
285.97558	110	
289.78764	92	
289.88022	90	
290.86258	106	
290.95973	104	
291.47525	116	
291.80030	142	
292.43866	132	
292.80250	162	
293.55639	96	
293.87805	100	
294.85930	370	1+
294.88871	90	
295.97451	210	1+
295.98838	86	
296.45854	84	
297.79008	176	
297.88213	300	1+
297.98582	90	
298.41644	148	
298.79993	218	1+
299.85124	134	
300.94277	94	
301.07435	90	
301.87435	86	
302.82265	94	
302.85240	170	
302.94534	206	
303.00400	98	
303.85953	92	
306.19700	92	
307.79961	122	
307.88573	108	
308.79911	86	
308.86953	102	
309.73594	112	
309.82054	156	
309.83705	150	
310.87353	340	1+
312.86552	112	
313.16146	88	
314.87209	98	
314.94753	86	
315.85535	106	
316.86965	86	
319.87673	92	
320.82221	152	
324.02995	92	
324.23802	94	
324.89145	154	
325.80941	130	
325.89204	256	1+
328.18968	160	
328.35202	94	
328.88761	102	
328.92951	98	
329.87090	182	
330.81609	230	
332.81623	104	
333.00329	100	
337.53591	112	
338.80285	92	
338.88932	104	
339.82799	202	1+
340.94213	114	
342.90642	148	
344.89531	120	
END IONS

###FS:    #m/z: 336.94581 #charge 1+
###MS: 78
###MSMS: 80
BEGIN IONS
TITLE=Cmpd 59, +MS2(336.9458), 28.0-35.0eV, 1.7min #80
RTINSECONDS=101.966
SCANS=78,80
PEPMASS=336.94581	279558
CHARGE=1+
182.86959	244	
186.92827	86	
196.88462	192	
197.88778	122	
198.95256	102	
199.49373	112	
200.94902	164	
204.83630	84	
204.88537	92	
205.95467	288	1+
206.88350	98	
206.98237	136	
207.97789	92	
209.87946	340	1+
209.94671	82	
211.94432	5294	
212.87826	3014	1+
212.94749	190	
213.93930	2528	1+
214.87822	770	1+
215.41540	96	
215.93399	244	
217.83727	86	
217.90114	106	
220.89537	258	
222.95233	170	
223.95918	122	
224.83837	146	
224.97585	96	
226.89103	110	
226.94720	138	
226.97122	86	
227.95282	126	
228.09331	82	
228.83382	108	
228.89551	488	1+
229.95467	5392	
230.03517	152	1+
230.88816	3926	1+
230.95604	130	
231.94965	2538	1+
232.82087	278	1+
232.90637	152	
233.06783	86	
233.89652	486	1+
233.94532	294	
235.82229	162	
235.89599	240	1+
235.91326	116	
235.94530	130	
235.97241	82	
236.99112	84	
239.95942	214	1+
240.04562	106	
241.84500	156	
241.94780	190	
243.89275	118	
245.83562	130	
246.39225	88	
246.90748	178	
246.97615	208	
247.33763	92	
247.40129	82	
247.96540	1314	1+
248.12137	92	
248.89912	1398	1+
249.82952	726	1+
249.96077	302	
250.05255	102	
250.49980	84	
250.83145	576	1+
250.95166	176	
250.97254	138	
251.00658	92	
251.90873	160	
251.95880	120	
252.97068	3470	1+
253.78959	92	
253.90412	824	1+
253.93137	86	
254.93769	104	
254.96439	716	1+
255.91094	154	
255.95315	82	
256.85096	84	
256.90327	142	
256.96335	246	
257.85164	182	
258.34914	82	
258.84378	176	
259.84743	116	
259.95510	144	
260.12126	112	
260.85183	104	
260.94620	110	
261.11564	84	
261.36411	90	
261.83391	154	
262.80048	192	1+
263.82828	138	
264.84746	120	
265.08552	124	
266.84333	164	
267.83713	1322	1+
267.85957	218	1+
267.90794	98	
268.33596	104	
268.42122	172	
268.83920	1044	1+
269.00000	98	
269.92904	172	1+
270.98128	568	1+
271.79359	92	
271.85227	122	
271.91395	242	
272.84513	162	1+
272.91387	102	
272.93431	194	1+
272.97672	240	1+
273.79198	100	
274.42349	148	
275.85645	200	
276.85579	204	
276.97929	114	
277.83567	210	
277.86576	186	
277.96394	124	
278.83373	930	1+
278.96497	144	
279.83541	564	1+
280.49095	92	
280.80635	150	
280.93601	168	
281.92607	98	
281.99820	86	
283.09642	132	
284.81407	116	
284.86038	100	
285.85597	174	
286.85092	1078	1+
287.56413	86	
288.50376	90	
288.85287	124	
290.09599	164	1+
290.78907	150	
290.85499	86	
291.80263	126	
292.43570	214	1+
292.80600	100	
292.87292	168	
293.10705	146	
293.87724	132	
293.89255	102	
294.10941	156	
294.81139	202	1+
295.10070	94	
295.88269	176	
295.99036	118	
296.81151	142	
298.30564	154	
298.86050	92	
299.79440	218	1+
300.18731	84	
300.30853	84	
301.89740	104	
303.75475	92	
304.45519	106	
304.86154	182	
304.94465	84	
307.82173	84	
307.88187	84	
308.36688	100	
308.88785	224	
309.87131	914	1+
310.87534	614	1+
315.87558	142	
316.81439	96	
317.53560	96	
318.93977	86	
319.75957	168	1+
319.87884	92	
320.81339	198	1+
320.93832	98	
325.76591	192	1+
328.89209	142	
329.91149	92	
330.87933	232	1+
335.97000	82	
336.86805	168	
338.89870	176	1+
339.82772	140	
340.45707	100	
340.97821	82	
END IONS

###FS:    #m/z: 359.96166 #charge 1+
###MS: 78
###MSMS: 81
BEGIN IONS
TITLE=Cmpd 60, +MS2(359.9617), 28.0-35.0eV, 1.8min #81
RTINSECONDS=102.739
SCANS=78,81
PEPMASS=359.96166	217354
CHARGE=1+
180.51915	100	
186.93667	88	
193.93375	140	
193.98240	86	
201.82273	90	
207.40475	88	
207.94754	264	1+
208.88673	138	
209.94315	1000	1+
210.88421	122	
219.41486	104	
219.98120	100	
221.52257	100	
221.94134	90	
222.95279	2038	1+
224.94773	2722	1+
226.89574	540	1+
226.91832	116	
226.94697	9734	1+
227.01173	222	1+
227.46022	106	1+
227.92783	258	
228.94237	9580	
229.45896	94	1+
229.94423	246	
230.79181	98	
230.84146	206	1+
232.05400	152	
232.40303	96	
232.88172	132	1+
233.40734	102	
233.95917	220	
234.94498	142	
235.85253	132	
235.92032	96	
236.39123	114	
236.88760	196	1+
237.05163	90	
238.86608	114	
238.96470	126	
239.42682	274	
239.79015	186	
240.78410	94	
240.94030	238	
240.96140	1570	1+
241.78391	198	
242.95839	1276	1+
244.95646	4214	1+
245.44402	116	
245.79655	104	
245.94420	152	
246.28266	88	
246.89021	88	
246.90409	96	
246.95253	4928	1+
248.80069	266	1+
249.49748	86	
250.95102	300	
250.96957	242	1+
251.85242	154	
251.90734	126	
251.93056	186	1+
252.83856	116	
252.87233	144	
252.95440	522	
253.08491	96	
253.83417	272	
254.92458	86	
254.94860	224	1+
255.07638	100	
255.40486	100	
255.91038	164	1+
256.36879	92	
256.90689	194	1+
257.16053	92	
257.79870	140	
258.08092	116	
258.14341	130	
258.85169	148	
258.97351	372	1+
259.79796	156	
259.95267	92	
260.39616	92	
260.83090	108	
260.84847	110	
260.94879	180	
260.96619	1362	1+
261.83362	210	1+
262.94696	164	1+
263.86288	90	
263.97704	246	
264.81755	90	
265.04924	88	
265.90125	256	
265.97473	270	
266.39823	90	
266.81250	440	1+
266.88125	140	
267.77828	176	
267.97316	922	
268.08112	190	1+
268.84528	438	1+
269.79490	192	
269.85083	296	1+
269.94069	138	
269.96975	764	1+
271.84182	94	
272.84591	118	
273.96834	272	
274.90662	98	
274.98865	222	1+
275.42502	170	
275.97085	308	
276.81036	410	1+
276.84726	420	1+
276.86949	128	
277.81454	260	1+
278.85283	138	
279.79644	176	
280.11003	200	
280.79576	688	1+
280.95589	100	
281.42355	98	
281.85500	264	1+
283.78574	122	
284.82222	172	
284.98547	98	
285.87578	108	
285.91399	88	
288.86950	348	1+
289.00894	96	
289.91654	132	
291.11622	224	1+
291.78921	156	
292.44639	94	
292.88203	128	
293.84976	108	
294.86078	106	
294.91035	112	
294.96670	100	
295.85935	444	1+
295.92413	358	1+
296.80816	246	
296.86087	356	1+
296.95164	106	
297.81156	126	
298.80371	944	1+
301.13866	92	
301.78424	186	1+
303.10132	96	
303.80619	150	
305.87800	216	1+
305.91351	100	
306.93250	96	
307.39174	174	
307.43158	96	
307.77205	100	
307.79989	122	
308.83171	186	1+
309.80237	166	
310.80105	120	
310.87946	186	
311.88830	124	
311.94726	98	
312.87459	212	1+
313.38961	116	
313.40495	90	
314.88426	214	1+
316.10950	144	
316.81338	302	1+
316.84027	110	
318.81978	94	
318.93395	466	1+
319.12745	126	
320.82373	134	
320.96506	142	
321.81881	150	
322.82407	90	
322.93114	290	
323.38947	90	
324.45658	90	
328.88971	124	
331.89077	98	
333.83949	100	
333.87767	86	
335.88243	126	
336.78002	102	
336.94388	882	1+
337.86761	94	
338.54294	86	
338.85259	88	
339.71771	136	
340.32589	90	
340.89274	122	1+
340.93983	380	1+
345.88884	150	
350.77112	112	
353.81235	94	
356.77335	120	
358.76847	130	
359.96513	98	
360.80994	138	
361.78906	174	
363.74772	138	1+
END IONS

###FS:    #m/z: 322.92996 #charge 1+
###MS: 82
###MSMS: 83
BEGIN IONS
TITLE=Cmpd 61, +MS2(322.9300), 28.0-35.0eV, 1.8min #83
RTINSECONDS=106.405
SCANS=82-83
PEPMASS=322.92996	5373674
CHARGE=1+
63.25113	114	
164.00137	84	
186.40134	88	
186.87799	120	
192.88948	358	
193.98589	96	
196.88300	110	
198.02934	94	
201.04466	158	
201.36948	78	
205.94831	362	1+
207.37139	82	
208.82199	84	
208.89118	180	1+
212.87586	146	
214.89400	348	1+
215.84993	84	
216.87401	92	
216.89605	316	1+
217.48388	82	
220.88281	142	
221.07140	98	
221.94281	82	
222.88157	150	
222.95424	738	1+
223.95861	576	1+
223.98375	162	
224.00975	92	
227.93328	188	
227.95431	252	
228.89165	156	
228.90923	138	
230.83415	222	1+
230.89099	662	1+
230.90532	146	
234.46096	80	
235.82920	200	1+
235.88633	106	
236.38452	90	
236.61137	82	
236.95062	242	1+
237.04986	130	
237.06471	108	
237.43342	88	
237.80641	82	
238.93845	266	
238.99335	100	
239.06555	92	
240.82407	436	1+
240.89032	98	
240.94073	1312	
240.97420	104	
241.93879	5756	1+
242.82007	342	
242.86057	104	
242.94083	3930	1+
243.04809	114	
243.39288	90	
243.82329	288	
244.82299	198	
244.85073	80	
244.94003	1144	
245.12199	82	
245.43854	94	
245.81992	104	
246.39020	202	1+
246.97571	318	
247.82977	114	
247.84717	280	1+
247.97470	168	
248.86578	80	
249.01827	86	
249.42169	92	
250.83660	96	
250.97571	138	
252.06278	192	1+
252.78984	132	
252.94809	80	
253.83376	150	
254.91222	178	
255.08906	108	
255.78328	236	
256.03939	82	
256.83947	82	
256.90581	92	
258.55054	84	
258.80368	126	
258.83019	300	
258.89625	94	
259.79384	118	
259.81172	166	
259.83898	134	
260.83032	194	
261.33991	94	
261.82957	982	1+
261.96978	86	
262.35520	84	
262.83096	676	1+
262.98825	114	
263.81018	152	
263.87716	88	
263.97631	162	
264.88244	94	
266.03187	86	
266.83318	152	
266.88735	90	
267.79518	94	
268.84433	174	1+
269.02931	156	
269.12110	110	
269.79658	198	
269.85938	130	
270.80378	82	
271.35957	96	
271.79310	132	
271.84302	232	
272.79969	106	
273.79365	418	1+
273.99824	86	
274.84883	98	
275.41564	86	
275.80781	232	1+
276.84341	102	
276.95849	80	
277.85915	140	
278.08770	582	1+
278.81219	142	
279.09001	500	1+
279.19747	104	
279.79609	98	
280.17054	80	
280.83447	82	
281.79834	294	1+
282.85456	278	1+
283.78791	108	
284.29291	630	1+
284.79145	226	1+
284.81546	132	
284.86656	94	
285.86749	84	
286.43022	86	
286.81809	104	
286.91891	82	
287.46416	106	
287.79328	102	
289.78962	518	1+
291.78614	154	1+
292.80599	96	
292.93427	88	
293.06854	80	
293.85548	310	1+
293.88894	104	
294.43645	84	
294.98352	142	
295.04587	82	
296.88570	86	
298.02426	102	
298.82076	98	
299.47471	100	
299.78285	230	
301.38810	86	
301.79531	80	
302.12389	84	
302.88533	168	
303.81054	164	1+
305.86945	220	1+
306.79913	138	
307.58236	94	
307.79864	458	1+
307.82154	82	
307.88749	382	1+
309.80588	218	1+
310.10507	90	
310.87438	218	
310.95379	184	1+
311.88225	116	
312.76631	176	1+
312.80442	112	
312.81897	144	
314.81730	100	
314.87605	92	
315.35592	80	
316.38142	88	
316.89042	80	
321.88922	88	
322.77479	84	
323.88783	500	1+
324.89228	354	1+
327.89468	120	
END IONS

###FS:    #m/z: 340.94025 #charge 1+
###MS: 82
###MSMS: 84
BEGIN IONS
TITLE=Cmpd 62, +MS2(340.9403), 28.0-35.0eV, 1.8min #84
RTINSECONDS=107.177
SCANS=82,84
PEPMASS=340.94025	2329490
CHARGE=1+
178.52977	84	
190.94848	98	
192.92356	148	
194.02346	82	
196.88094	96	
201.88580	84	
202.98459	86	
205.04180	84	
207.40489	90	
208.88745	84	
209.94315	84	
210.93797	236	
211.90294	92	
212.87522	860	1+
213.87718	532	1+
213.93808	2626	1+
215.88464	996	1+
221.97070	88	
222.94886	126	
223.95948	316	1+
225.88624	132	
226.89539	84	
226.94722	164	
228.80073	86	
228.94293	118	
229.00120	84	
229.40251	100	
229.90114	110	
230.88721	1298	1+
231.94996	1918	1+
232.90319	90	
233.89777	424	1+
233.95114	394	1+
234.33842	92	
235.48491	106	
235.89494	320	1+
237.40730	94	
237.88844	128	
238.79389	120	
239.07319	94	
241.02068	224	1+
241.84392	106	
241.85872	82	
242.50653	82	
242.83020	314	1+
243.85088	90	
243.87821	116	
244.90458	86	
244.96159	106	
245.44319	100	
245.79529	82	
246.97739	282	1+
248.55021	84	
248.89908	540	1+
249.00508	94	
249.39283	82	
249.95968	1030	1+
250.40789	86	
250.94649	92	
251.58693	82	
252.78855	96	
252.87405	88	
252.89930	82	
253.90424	326	1+
254.41879	94	
254.84078	238	1+
254.96457	1210	1+
255.17571	82	
255.90060	550	1+
256.37517	104	
256.46780	92	
256.96312	650	1+
257.79890	88	
257.93488	82	
258.37516	90	
258.84601	246	
258.90066	116	
259.84583	172	
259.95848	404	1+
260.83456	100	
260.84652	104	
262.33737	112	
262.35341	86	
262.84006	176	
263.10604	84	
263.84226	216	1+
264.82559	90	
264.85972	98	
266.65086	100	
268.84498	178	
270.86423	82	
271.84719	104	
272.80030	106	
272.93412	142	
272.97734	212	
274.38114	136	
274.85874	122	
275.80651	158	
276.79505	178	1+
276.85345	294	
277.85855	180	
277.96798	120	
278.84836	104	
279.01005	116	
279.84350	128	
279.85871	148	
279.96259	136	1+
281.81896	88	
281.89388	86	
282.82369	86	
282.85716	432	1+
283.36714	104	
284.79338	112	
286.12903	84	
286.43647	122	
286.45750	84	
286.85457	122	
286.93686	106	
287.80846	100	
288.85971	112	
289.78905	114	
292.54958	94	
292.86047	86	
292.89330	94	
293.34190	94	
293.36296	90	
294.85627	100	
294.87576	130	
295.86676	244	1+
295.97659	84	
296.80747	88	
297.33655	142	
298.43429	88	
298.80364	132	
298.89545	104	
299.87453	104	
299.91465	96	
300.98969	132	
301.41791	100	
302.94234	92	
303.73638	116	
306.87984	160	
306.90024	84	
307.79875	256	1+
307.82004	120	
308.88551	262	1+
309.10332	116	
310.87518	540	
311.80322	256	1+
312.88176	178	1+
313.35064	88	
313.81177	598	1+
315.41217	96	
315.83978	80	
317.09080	122	
317.89121	84	
318.89558	90	
318.96834	82	
320.91648	86	
321.82743	102	
321.88727	96	
323.88244	182	
324.39242	82	
325.81406	98	
326.89084	122	
326.91409	84	
327.82765	146	
328.18902	118	
328.89152	164	
329.88581	124	
330.81571	154	
331.80703	194	1+
332.75588	184	1+
332.85306	84	
333.84800	134	
335.09264	104	
335.76964	130	
338.40734	88	
338.87279	102	
339.87733	84	
342.90218	132	
342.95390	88	
345.39821	108	
END IONS

###FS:    #m/z: 363.95632 #charge 1+
###MS: 82
###MSMS: 85
BEGIN IONS
TITLE=Cmpd 63, +MS2(363.9563), 28.0-35.0eV, 1.8min #85
RTINSECONDS=107.949
SCANS=82,85
PEPMASS=363.95632	1518498
CHARGE=1+
185.87386	96	
187.87083	152	
187.93850	146	
189.86301	970	1+
190.93155	226	1+
191.85781	974	1+
196.88248	308	1+
200.44725	96	
200.95028	210	
202.87999	222	1+
205.93013	186	
205.94921	96	
206.05764	100	
207.40723	178	
207.87293	862	1+
207.91104	98	
209.86759	228	
209.94304	3212	1+
210.88322	1196	1+
212.00889	186	1+
212.87838	5474	1+
214.89512	362	
215.91291	146	
216.41237	230	
218.91102	158	
219.92042	112	
220.86433	214	1+
222.95095	1528	1+
223.89289	96	
224.94869	2554	1+
225.88103	134	
226.94667	15782	1+
227.79528	116	
227.86168	98	
227.88682	116	
227.89990	192	
228.86226	92	1+
228.89391	1302	1+
228.94204	16846	1+
230.03544	106	
230.88904	7232	1+
230.92635	130	1+
232.05301	98	
232.88376	1260	1+
232.90626	104	
233.83654	102	
234.88070	130	
234.92861	174	
235.92889	98	
236.91633	122	
237.06082	312	1+
237.91433	92	
238.02431	102	
238.81002	208	1+
240.42533	210	
240.84060	280	
240.94252	322	
240.96251	1242	1+
241.59703	100	
241.81547	640	1+
241.94243	304	
242.81905	574	1+
242.95674	834	1+
243.93923	244	
244.75284	96	
244.95693	8274	1+
244.98441	104	
245.83333	150	1+
246.43687	102	
246.90408	384	
246.95265	8642	1+
248.80279	138	
248.90108	1876	1+
249.38050	112	
250.02856	184	
250.81738	176	
250.89491	574	1+
250.94711	96	
250.97059	538	1+
251.04413	138	
251.11634	200	1+
251.83381	118	
252.07835	240	1+
252.95515	114	
253.08405	148	1+
253.83437	276	1+
253.90579	670	1+
254.35385	94	
254.94409	174	
255.82921	152	
257.82603	566	1+
257.97309	300	1+
258.79734	122	
258.83069	436	1+
258.97351	212	1+
259.05038	96	
260.96855	866	1+
261.79794	144	
261.83178	250	
262.83207	408	
262.90164	254	1+
262.97559	100	
263.83111	342	
263.97821	342	1+
264.81681	274	1+
265.08814	112	
265.96752	144	
266.81289	490	1+
266.86410	182	
266.90485	218	1+
267.00812	216	1+
267.97273	940	1+
268.95642	216	
268.99868	228	1+
269.96783	1620	1+
270.40989	100	
270.80343	94	
271.84458	102	
271.85950	202	
271.92926	110	
272.82553	188	1+
274.85809	102	
275.80637	104	
276.79921	334	1+
276.85313	176	
278.09449	92	
278.36200	132	
278.84434	102	
278.99274	144	
279.10203	448	1+
279.80625	140	
279.97364	238	1+
280.79484	508	1+
280.94978	94	
281.33880	100	
281.71822	92	
282.79754	178	1+
282.82990	198	
282.84966	458	1+
282.87820	106	
282.93090	110	
283.82838	104	
283.84967	318	1+
283.92869	276	1+
284.36442	100	
284.78687	202	1+
285.84650	1270	1+
286.42113	148	
286.79685	142	
286.88548	148	1+
286.91677	100	
288.61053	130	
289.06958	92	
289.77758	96	
289.88148	196	
290.78664	398	1+
290.85459	98	
291.86292	104	
291.87499	150	
292.43299	164	
293.11777	226	
293.85649	322	1+
293.88888	104	
294.87650	216	1+
294.95944	274	1+
295.09490	114	
296.80860	296	
296.93983	230	
297.43842	112	
297.80515	210	
298.80279	678	
299.14105	92	
299.79923	1002	1+
299.86726	122	
300.92581	104	
301.82885	192	
301.86177	642	1+
302.08771	96	
303.80754	488	1+
303.85646	2110	1+
303.94647	162	
304.01818	102	
304.10982	94	
304.57714	92	
305.87687	206	1+
306.93250	92	
307.13375	206	1+
308.81109	110	
309.04216	96	
310.83184	198	1+
310.87532	160	
312.87114	132	
313.87980	110	
314.02046	100	
314.82391	96	
315.80929	210	1+
317.32537	114	
318.12224	142	
318.81943	372	1+
318.93812	266	
319.86866	306	1+
320.94107	144	
321.81672	712	1+
321.86778	782	1+
321.92207	384	1+
322.92705	322	1+
324.80069	378	1+
324.89600	98	
326.87396	888	1+
327.85415	108	
328.86716	92	
329.87506	254	1+
332.81902	114	
335.74386	122	
336.94532	640	1+
337.83326	128	
339.41554	126	
339.82954	522	
339.88860	252	1+
340.94055	684	1+
342.82968	156	
343.77878	116	
346.15413	130	
346.88541	142	
347.76324	156	
349.76462	114	
351.76140	282	1+
355.80412	198	1+
356.70976	114	
358.94818	182	1+
359.78400	136	
360.77197	138	
361.72084	126	
362.76591	94	
362.84617	134	
363.95155	98	
364.12999	92	
364.74416	238	1+
365.92252	116	
366.79568	116	
367.42496	92	
END IONS

###FS:    #m/z: 322.93004 #charge 1+
###MS: 86
###MSMS: 87
BEGIN IONS
TITLE=Cmpd 64, +MS2(322.9300), 28.0-35.0eV, 1.9min #87
RTINSECONDS=111.635
SCANS=86-87
PEPMASS=322.93004	5399040
CHARGE=1+
78.29777	106	
112.61170	88	
138.64836	84	
192.88767	454	1+
196.96371	128	
197.47832	82	
198.84564	88	
199.88956	96	
200.53768	94	
201.04481	120	
201.99204	92	
205.94826	448	1+
207.95181	194	1+
209.12366	84	
210.90380	156	
212.87906	150	
214.89439	128	
216.53081	92	
216.87216	84	
216.88530	222	1+
216.96809	82	
217.13292	108	
221.94459	116	
222.94874	276	
223.92048	104	
223.95783	566	
226.84136	216	1+
228.84385	96	
228.93330	114	
229.83052	80	
230.83709	148	
230.89090	248	
231.89405	148	
232.90235	100	
235.70684	80	
235.88189	212	
235.89583	92	
236.40170	86	
236.83198	136	
238.90216	94	
239.48543	100	
239.78892	302	1+
239.93915	108	
240.82264	380	
240.94078	1674	
240.96261	258	
241.53810	96	
241.93917	6126	1+
242.24840	98	
242.45305	112	
242.81904	100	
242.94163	4318	1+
243.82360	230	
244.81848	190	
244.93959	906	1+
245.12715	92	
245.44492	88	
245.86438	80	
246.39324	150	
246.97842	192	
247.85277	100	
248.84311	304	1+
248.89864	160	1+
249.36588	100	
250.01387	82	
250.96860	178	
251.01837	82	
251.07197	150	
251.33373	82	
252.07094	182	
252.82158	124	
252.92953	146	
255.06416	130	
255.45792	92	
255.84599	134	
255.95317	220	1+
256.35007	90	
256.83905	278	
257.44611	90	
257.79464	124	
258.83111	462	
258.98733	84	
259.91692	82	
260.83115	184	
261.37562	94	
261.47716	94	
261.83053	1516	1+
262.97059	290	1+
263.35473	104	
263.86318	86	
263.97673	202	1+
265.06943	80	
265.95767	88	
266.83653	118	
266.85288	142	
267.07821	82	
267.79399	112	
268.75258	96	
268.95866	184	1+
269.90109	86	
270.80265	98	
271.79956	128	
271.86296	280	1+
271.90302	88	
272.95491	90	
273.78932	400	1+
273.81095	106	
274.80535	82	
274.88849	84	
275.51414	86	
275.81037	130	
275.94109	82	
276.42351	86	
276.53397	92	
276.85351	182	
276.98334	90	
277.41490	84	
277.53743	96	
277.90772	80	
277.93204	90	
279.09033	300	
280.09722	158	
280.87676	246	1+
281.57792	82	
281.84674	138	
282.00238	84	
282.03970	84	
282.97133	92	
283.78791	312	1+
283.86657	382	1+
284.05160	88	
284.29385	460	1+
284.85371	110	
284.87208	268	1+
285.79055	192	1+
285.85632	120	
285.89142	118	
286.17702	110	
286.91876	160	
287.89335	82	
289.78870	152	
289.88130	126	
290.11184	96	
290.79688	628	1+
290.85996	110	
291.80291	456	1+
292.06288	86	
293.85182	84	
294.36489	92	
294.83057	90	
295.83326	100	
296.80842	156	
296.82577	92	
296.86686	152	
298.91621	88	
299.78266	448	1+
300.89598	98	
300.98957	90	
302.17087	82	
302.86587	342	1+
303.92790	104	
306.88290	88	
307.80060	250	1+
307.88524	140	
308.87751	124	
309.33147	82	
309.81054	302	1+
310.87516	364	
311.86631	342	1+
312.08271	88	
312.80981	82	
312.87000	250	1+
314.80415	84	
314.82039	86	
315.57167	80	
316.03612	192	1+
321.12972	80	
323.07996	84	
323.96782	116	
324.13803	86	
324.89216	740	1+
325.37930	80	
325.81819	86	
326.88783	82	
327.76212	274	1+
END IONS

###FS:    #m/z: 363.95631 #charge 1+
###MS: 86
###MSMS: 88
BEGIN IONS
TITLE=Cmpd 65, +MS2(363.9563), 28.0-35.0eV, 1.9min #88
RTINSECONDS=112.406
SCANS=86,88
PEPMASS=363.95631	1648164
CHARGE=1+
182.87084	144	
187.86776	266	
189.86312	1078	
191.85655	1180	1+
194.88786	156	
196.88296	244	
197.95673	166	
200.87741	94	
202.10545	102	
207.40655	146	
207.87319	516	1+
208.42621	100	
208.93860	126	
209.86891	220	
209.94396	3156	1+
210.88295	710	1+
211.86201	130	
211.97879	86	1+
212.87823	5920	1+
214.89261	384	1+
217.87066	170	
218.88909	124	
221.96686	104	
222.95256	706	
223.45245	102	
223.95486	390	
224.82419	110	
224.92300	148	
224.94887	3208	1+
224.99332	152	1+
226.90034	174	
226.94690	15504	1+
226.97898	146	
227.01710	148	1+
227.93113	258	
228.86757	104	
228.89373	1314	1+
228.94242	17232	1+
230.78784	168	
230.83243	138	
230.88824	8958	1+
233.37355	106	
233.88384	172	
234.88084	584	1+
235.82701	172	
236.80138	100	
236.92664	98	
237.05468	164	
239.06886	200	1+
239.42488	404	1+
239.78641	144	
239.96026	94	
240.82246	124	
240.94005	384	
240.96175	1576	1+
241.08298	114	
241.94493	226	
242.82421	174	
242.93960	1078	1+
242.96059	1146	1+
244.14038	100	
244.79631	222	1+
244.82053	134	
244.88833	98	
244.95689	7800	1+
245.10484	118	
245.43444	100	
245.89993	342	1+
246.20905	100	1+
246.68728	84	1+
246.90414	244	1+
246.95256	8178	1+
247.82444	144	
248.05743	240	1+
248.09797	242	1+
248.80651	546	1+
248.84565	158	1+
248.90005	1810	1+
249.07900	94	
250.89658	402	1+
250.97205	392	
251.03974	208	1+
251.80643	102	
252.08734	124	
252.88926	208	
253.90730	646	1+
253.94606	198	
254.84102	178	
257.97542	148	
258.80146	142	
258.83317	422	1+
258.97198	290	
259.55862	104	
259.97338	162	
260.83263	174	
260.96582	748	1+
261.03119	134	
261.83003	440	
263.06404	128	
263.82635	142	
263.97967	146	
264.83154	128	
264.92127	116	
264.96881	524	1+
265.08573	136	
266.41030	96	
266.81341	682	1+
266.84621	138	
267.78225	112	
267.84711	98	
267.92972	102	
267.97268	1154	1+
268.95218	106	
269.63085	120	
269.96929	1512	1+
270.05453	106	
271.84210	120	
271.91668	448	1+
272.08203	106	
272.13180	94	
274.85492	118	
274.89658	94	
274.91533	126	
276.80639	128	
276.84096	184	
276.85856	426	1+
277.08241	172	
277.80325	124	
278.01463	96	
278.09698	416	1+
278.79703	490	1+
279.06346	112	
279.10125	352	1+
280.79308	702	1+
280.95810	106	
280.98622	238	1+
281.11850	128	
281.42109	260	1+
281.82130	344	1+
281.84997	96	
282.93577	126	
283.85369	194	
283.95322	120	
283.97949	266	1+
284.82129	448	1+
284.85587	118	
285.42369	152	
285.79381	350	
285.84501	1722	
286.44498	118	
287.40783	112	
287.80772	312	1+
287.89815	102	
288.78979	120	
288.88626	188	1+
289.91476	174	1+
290.78717	394	1+
290.80290	116	
290.85552	312	1+
292.43515	124	
293.11731	226	1+
293.32953	98	
294.86641	404	1+
294.98314	144	
295.93893	98	
296.80647	154	
297.45729	112	
298.80339	1260	1+
298.85532	190	1+
298.88446	92	
299.82469	154	
299.87367	124	
300.13196	146	
300.79674	196	
300.83126	98	
301.80717	156	
301.86005	590	1+
302.81452	122	
303.80525	840	1+
303.85525	2076	1+
303.94431	94	
305.86096	148	
307.13585	222	
307.88437	106	
309.83360	130	
310.87770	232	
311.37153	106	
311.87396	366	1+
311.95382	202	1+
312.87313	262	1+
313.36989	94	
314.87723	168	1+
316.30943	94	
316.81361	400	1+
317.87251	94	
318.93469	116	
319.81866	112	
320.92995	102	
321.81687	642	1+
321.86918	422	1+
322.92953	304	1+
324.87742	166	
324.93217	130	
325.80736	94	
325.89562	180	
326.87139	520	1+
330.88377	174	
331.75969	136	
332.66037	106	
336.89181	118	
336.94664	192	
337.94702	132	
338.87441	116	
339.42899	98	
339.77390	282	1+
339.82836	890	1+
339.87254	108	
340.93982	404	1+
343.71195	230	1+
346.74021	96	
356.72493	126	
356.80769	92	
358.77042	146	
359.08427	92	
360.98596	126	
361.71164	164	1+
363.85730	94	
363.96021	264	1+
368.74072	158	
END IONS

###FS:    #m/z: 507.84548 #charge 1+
###MS: 86
###MSMS: 89
BEGIN IONS
TITLE=Cmpd 66, +MS2(507.8455), 28.2-35.2eV, 1.9min #89
RTINSECONDS=113.179
SCANS=86,89
PEPMASS=507.84548	726202
CHARGE=1+
196.01407	648	1+
197.89104	202	
199.88766	516	1+
206.03553	150	
223.97622	220	
224.97751	242	
230.89528	148	
232.89682	484	1+
238.06285	182	
240.07655	342	
241.85184	200	1+
243.90844	164	
245.37574	236	1+
250.87904	146	
250.96868	766	1+
251.06961	460	1+
252.07825	384	1+
255.89252	154	
258.04219	148	
258.79947	278	
259.10188	144	
259.88268	728	1+
260.87899	796	1+
261.39165	154	
262.37358	270	1+
263.41942	166	
264.80078	240	1+
265.08947	506	1+
266.09591	316	1+
266.16481	450	1+
266.85915	150	
267.78816	300	1+
268.17865	132	1+
268.88802	164	
269.38871	164	
269.92513	166	
270.35291	208	1+
270.85732	196	
270.97211	178	
272.85249	694	1+
273.88574	170	
274.85793	240	1+
276.79199	242	1+
276.88274	214	1+
276.89041	154	
277.95199	170	
278.83109	320	1+
279.84507	170	
279.89460	182	
280.85047	152	
281.37794	278	
281.39324	194	
281.86632	406	1+
282.79464	156	
282.89510	498	1+
283.89641	350	1+
285.85464	202	
285.89523	174	
287.85303	750	
287.93660	210	1+
288.86969	644	
289.84924	236	
289.87871	530	
290.38957	354	
290.86427	2060	1+
291.83687	174	
291.89864	146	
292.39430	328	1+
293.87317	5130	1+
294.03305	196	1+
296.85816	168	
297.87516	556	1+
298.80429	454	1+
298.85242	430	1+
298.87728	448	1+
299.81211	230	1+
300.33513	282	
300.85986	730	1+
301.84149	164	
302.88513	166	
303.10682	258	1+
303.81195	346	1+
303.86885	340	
304.86356	184	
305.86265	976	1+
307.89084	672	
308.14124	1406	1+
308.87138	2736	1+
309.36417	146	
309.81690	320	1+
309.87074	1516	1+
310.15628	546	1+
310.34730	186	
310.83892	152	
311.25223	130	1+
311.37543	148	
311.88328	9606	1+
312.03673	164	
313.49049	96	1+
313.74623	154	
314.37525	322	1+
314.81890	274	1+
314.86658	316	
314.87964	330	
314.91329	156	
315.37316	414	1+
315.86402	434	
316.86226	332	
316.98798	274	1+
317.34393	150	
317.87402	180	
318.89200	326	1+
319.86637	158	
320.86808	216	
321.87127	208	
322.88777	312	
323.83538	146	
323.86005	164	
324.87491	174	
325.90086	380	
326.81005	426	1+
326.87841	3298	1+
326.91735	170	
327.81210	356	1+
327.87805	1890	1+
327.91549	180	1+
328.37211	192	
329.89826	320	
330.89254	1204	1+
331.75792	272	1+
331.87113	776	1+
331.89564	876	1+
332.40303	168	
332.87449	640	1+
333.76091	342	1+
334.39897	158	
334.83335	374	1+
334.94192	202	1+
335.86312	196	1+
335.88722	368	1+
337.83485	158	
337.87952	254	
338.11316	156	1+
339.38846	368	1+
339.77247	190	1+
339.82052	154	1+
339.88578	174	1+
339.90648	144	
344.36255	372	1+
345.82152	316	1+
345.87748	520	1+
345.90123	206	
346.33371	152	
347.76029	260	1+
347.83371	234	1+
348.17465	276	1+
349.36242	352	1+
349.75704	380	1+
349.81412	212	
350.89066	604	1+
351.18209	142	
351.38930	226	
351.86668	162	
352.77503	228	
352.91046	360	
353.09039	116	1+
353.50223	126	1+
353.84795	984	1+
353.88678	150	
353.90776	298	
354.04369	144	
355.36243	174	
355.89131	248	
356.83230	310	1+
357.76925	266	1+
360.37751	258	1+
360.87055	148	1+
362.84368	322	1+
363.87945	328	1+
364.70897	358	1+
365.71344	238	1+
365.77349	202	
366.18576	322	1+
366.83975	1636	1+
367.70812	384	
367.77175	462	1+
368.70750	798	1+
368.89226	392	1+
369.00639	216	
369.84048	730	1+
369.89526	272	1+
370.78168	196	
371.18977	174	
371.86672	594	1+
372.78585	354	1+
372.84136	374	1+
373.72505	488	1+
373.89847	438	1+
374.79705	244	
374.82268	292	1+
376.74996	148	
377.72798	198	1+
377.79112	160	
377.87282	192	
378.39139	220	1+
379.87429	392	1+
380.71712	304	
380.85453	164	
381.19696	92	1+
381.72094	216	
381.79845	206	
381.84185	174	
381.91137	240	1+
382.71254	440	1+
382.85534	632	1+
382.91102	170	1+
383.71613	304	1+
384.84867	5380	1+
384.88916	434	1+
385.78695	154	
386.80001	384	1+
387.71599	182	1+
388.03801	190	1+
388.17049	144	
388.84739	176	
388.90502	212	1+
389.19830	470	1+
389.71364	344	
389.81052	174	
389.94209	124	1+
390.32396	158	1+
390.74047	372	1+
390.78016	230	1+
390.84408	644	
391.84391	426	
392.73254	356	1+
392.83026	678	1+
392.86445	398	
393.38614	306	1+
393.73757	272	1+
393.79944	380	
393.86264	690	1+
394.80858	174	
395.89140	294	1+
396.73156	306	1+
398.73029	474	1+
398.86622	284	
399.85516	656	1+
400.15975	180	1+
400.89961	218	1+
402.86433	1756	1+
404.75685	290	1+
405.78421	194	1+
405.86748	1264	1+
406.81808	184	1+
406.90651	186	
407.72530	306	
407.86505	7910	1+
408.74084	148	
408.91544	294	1+
409.72638	356	
409.76257	184	
410.08210	248	1+
410.72662	306	
410.83243	434	
410.85773	258	
411.03108	126	1+
411.72955	620	1+
411.80824	430	1+
411.84704	760	1+
412.67925	228	1+
412.73235	438	1+
413.07144	192	1+
413.87445	1070	1+
415.87318	284	
416.87860	340	
417.87079	346	1+
418.81662	160	
421.88050	990	1+
422.85964	498	1+
423.77294	170	
424.82928	238	
425.74635	228	
425.76867	224	
425.87376	344	
426.21564	172	1+
426.56907	130	1+
426.74620	398	
426.78576	194	
426.83115	158	
426.86187	1254	1+
426.93217	462	1+
427.73557	2256	1+
427.88519	170	
427.91518	328	1+
428.80379	156	
428.84575	260	
428.88631	560	1+
429.76791	212	
429.84351	174	
429.86319	174	
430.87382	188	
431.68456	186	1+
431.73228	266	1+
431.86584	822	1+
432.89214	178	1+
437.76229	252	1+
438.84599	172	1+
438.88919	738	1+
439.83726	194	1+
439.89156	590	1+
441.21523	160	
443.93839	256	1+
444.87246	1514	1+
444.94223	174	1+
445.74201	1120	1+
445.76844	210	
447.70977	438	1+
448.75133	336	
448.89599	248	
449.87739	782	1+
450.74873	506	1+
450.76278	328	
450.82240	150	
450.88155	474	1+
456.76763	228	1+
457.90564	378	1+
462.70478	482	1+
462.88132	198	
464.78498	204	
467.88635	738	1+
468.77902	354	1+
470.72025	142	
472.88548	110	1+
473.72114	210	1+
476.72278	290	1+
477.72599	256	1+
478.61514	168	1+
484.66403	212	1+
484.78330	206	1+
485.89912	640	1+
486.84262	174	
486.90273	410	1+
488.71756	196	1+
491.79574	380	1+
491.85336	244	
499.73312	204	1+
506.65066	156	1+
509.85556	338	1+
END IONS

###FS:    #m/z: 322.93012 #charge 1+
###MS: 90
###MSMS: 91
BEGIN IONS
TITLE=Cmpd 67, +MS2(322.9301), 28.0-35.0eV, 2.0min #91
RTINSECONDS=116.879
SCANS=90-91
PEPMASS=322.93012	5405616
CHARGE=1+
175.86088	82	
177.93136	82	
181.44062	82	
191.11507	80	
192.89181	180	
194.88468	140	
196.63394	106	
196.88415	80	
197.89252	122	
198.84045	86	
199.87376	224	1+
203.88134	80	
205.95147	296	1+
207.88895	94	
207.97277	96	
208.92329	204	1+
209.94483	138	
210.89888	242	
210.96915	94	
212.87814	380	
213.56853	82	
214.41639	88	
214.89445	268	
215.89085	142	
221.94354	132	
222.95279	436	
223.95808	412	
225.88120	128	
227.78811	92	
227.90408	82	
227.92687	78	
228.01353	88	
228.85037	130	
230.88916	458	1+
231.87365	78	
232.89483	84	
234.88482	100	
234.93692	80	
235.88188	250	
236.01489	80	
236.83249	100	
237.05227	86	
237.86800	116	
238.04854	78	
239.78915	292	1+
240.02125	86	
240.81760	322	1+
240.94096	1436	
241.90667	100	
241.94294	1224	
241.97257	148	
242.82229	108	
242.90278	86	
242.94146	4184	1+
243.03465	86	
243.81779	1056	1+
244.14613	84	
244.82029	642	1+
244.85459	82	
244.91035	142	
244.94008	930	
245.79335	94	
245.89099	86	
246.09176	84	
246.39120	148	
246.87098	168	1+
246.97594	156	
247.94360	82	
248.41430	106	
248.90013	80	
249.82698	106	
250.96897	168	
251.79053	108	
251.82266	78	
251.86448	92	
251.92843	98	
251.96694	100	
253.35444	80	
253.90620	80	
254.86761	84	
255.06482	164	
255.99815	102	
256.03667	162	
256.85031	124	
256.89755	142	
256.94643	94	
257.93878	92	
258.09049	80	
258.83554	680	1+
258.90954	86	
260.79923	140	1+
260.83118	390	
261.82631	952	1+
261.85081	120	
261.88500	114	
262.34545	88	
262.82885	660	1+
263.97869	274	
264.01835	152	
264.85554	82	
264.88124	100	
264.97736	114	
265.37726	92	
265.79782	126	
265.93550	82	
266.84121	140	
268.10062	114	
268.83190	94	
268.86195	152	
269.79644	116	
269.90325	92	
270.79644	116	
271.78050	82	
271.79891	196	
271.84610	172	
271.92841	146	
272.82813	260	1+
272.85159	184	
273.78928	206	1+
274.80910	494	1+
276.83811	120	
279.09244	472	
279.85492	166	1+
280.09526	302	
280.60421	78	
280.78947	312	1+
280.83146	126	
281.86099	82	
282.40889	92	
283.06823	228	
283.78571	370	1+
283.86791	172	1+
283.96284	96	
284.29295	374	1+
284.80735	86	
288.12046	114	
289.78888	312	1+
289.81026	276	1+
289.87537	124	
290.85456	182	1+
290.88426	128	
291.06012	168	1+
291.80416	356	1+
292.43613	88	
293.04765	80	
294.81254	130	
295.86706	150	
295.94548	182	
297.78788	92	
297.97418	84	
299.74054	94	
299.78136	634	1+
300.86081	120	
303.04688	96	
303.87835	158	
303.95382	100	
304.87323	120	
305.04859	86	
305.33182	78	
305.87732	260	1+
305.95637	90	
306.13461	120	
307.79716	712	1+
308.88575	110	
309.41572	88	
309.69860	120	
310.87795	86	
311.88321	182	1+
312.03458	92	
312.80490	192	
312.82645	228	1+
313.16154	86	
313.80279	80	
314.95911	88	
315.75633	90	
316.91472	80	
317.10960	104	
318.85668	80	
318.88258	262	1+
319.88733	226	1+
324.76416	80	
324.89336	400	1+
325.81156	78	
326.22853	80	
327.71475	128	
327.81620	186	1+
327.89613	212	1+
END IONS

###FS:    #m/z: 363.95647 #charge 1+
###MS: 90
###MSMS: 92
BEGIN IONS
TITLE=Cmpd 68, +MS2(363.9565), 28.0-35.0eV, 2.0min #92
RTINSECONDS=117.652
SCANS=90,92
PEPMASS=363.95647	1630448
CHARGE=1+
186.07137	116	
187.87056	184	
189.86262	1206	1+
191.85767	890	1+
192.90103	100	
196.01804	106	
196.88509	332	
200.94472	100	
203.87690	134	
205.94920	156	
206.43532	98	
207.87252	384	1+
207.94644	276	
209.86774	206	
209.94381	1918	1+
210.88442	1096	1+
211.86373	142	
212.87965	4566	1+
212.96494	110	
214.03884	100	
216.41166	178	
217.91740	158	
218.91081	294	
220.89265	96	
221.85627	128	
222.95290	1406	1+
224.89646	114	
224.94956	2766	1+
225.88406	130	
226.90405	136	
226.94745	14444	1+
227.13309	94	
227.23259	148	1+
227.93082	192	
228.89321	1700	1+
228.94197	17182	1+
230.13279	90	1+
230.79292	132	
230.83335	92	
230.88941	7290	1+
230.98653	120	
232.57524	110	
232.88460	1032	1+
234.88008	438	1+
234.99413	100	
235.81725	160	1+
237.05616	110	
237.95593	106	
238.09997	96	
238.56634	92	
240.51812	98	
240.82169	558	
240.84430	98	
240.93984	470	
240.96071	834	1+
241.89291	120	
241.93794	1064	1+
242.82294	148	
242.85471	144	
242.93931	704	1+
242.95928	1634	1+
243.79898	92	
243.81805	748	1+
244.93696	254	
244.95699	8898	1+
245.88872	144	
246.39055	106	
246.90408	336	
246.95269	8666	1+
248.80101	298	1+
248.83573	132	
248.89906	2344	1+
249.85457	172	
250.06592	110	
250.83117	286	1+
250.89798	500	1+
250.94991	230	
250.97188	130	
252.07247	120	
252.37497	108	
252.51273	98	
252.89162	136	
252.95693	116	
253.90334	788	
254.12332	148	
255.82965	116	
255.92715	182	
256.84562	114	
257.34566	96	
257.90791	224	1+
258.83084	330	
258.97420	352	
260.83245	352	
260.85109	140	
260.96928	424	1+
261.82941	836	1+
262.89547	94	
263.93295	94	
264.96620	232	
265.08305	118	
265.31912	98	
265.54537	112	
265.83610	182	
265.86028	124	
265.90677	234	1+
265.97605	306	
266.01651	274	1+
266.78494	308	1+
266.81795	180	1+
267.97284	1106	1+
268.93658	132	
268.95507	144	
269.77996	130	
269.97038	908	1+
270.80509	116	
271.91735	286	1+
273.08581	98	
273.79368	112	
273.80921	132	
273.91642	244	
274.81600	132	
275.36337	94	
276.80197	168	
276.85763	304	
276.89067	102	
277.94455	104	
278.09835	492	1+
278.41055	152	
278.79780	124	
278.93214	92	
279.10209	418	1+
279.79966	192	
279.95049	102	
280.01388	100	
280.79121	768	1+
281.97371	100	
281.98988	96	
282.84595	476	1+
283.98988	144	
284.78167	150	
284.82162	144	
284.84424	716	1+
285.79333	210	
285.84647	586	1+
285.89242	98	
285.93799	164	
285.97131	176	
287.16650	94	
287.86938	124	
288.78904	98	
289.08513	118	
289.88278	142	
289.90518	118	
290.78516	286	1+
290.86273	108	
291.94505	98	
293.11702	262	1+
293.87185	140	
296.80818	266	
297.11438	100	
297.80461	176	
298.79995	1642	1+
299.25389	118	
299.37049	106	
299.42164	100	
299.86725	162	
300.15209	138	
300.87026	156	
301.85973	646	1+
302.83480	106	
302.88626	138	
303.80781	604	1+
303.85499	1442	1+
305.12320	230	1+
305.81947	114	
305.87903	150	
306.85187	132	
306.88590	122	
306.93668	92	
307.81925	104	
310.87666	152	
311.86458	114	
313.94176	140	
314.81874	364	1+
315.94779	142	
316.81067	418	1+
316.94666	94	
317.72829	100	
319.82103	194	
320.84357	94	
321.81832	332	
321.86483	642	
322.81659	324	1+
322.92762	220	
325.87244	136	
326.83187	114	
326.87199	460	1+
327.03421	92	
327.21163	92	
328.88609	226	1+
333.77599	256	1+
334.87265	204	1+
336.94403	938	1+
337.76663	114	
339.82653	460	1+
340.94046	454	1+
342.82770	104	
343.18926	92	
345.72551	128	
354.04570	234	1+
360.78164	226	1+
362.51968	98	
362.70729	132	
364.08059	220	1+
364.74814	256	1+
END IONS

###FS:    #m/z: 507.84561 #charge 1+
###MS: 90
###MSMS: 93
BEGIN IONS
TITLE=Cmpd 69, +MS2(507.8456), 28.2-35.2eV, 2.0min #93
RTINSECONDS=118.424
SCANS=90,93
PEPMASS=507.84561	735084
CHARGE=1+
196.01512	764	1+
199.88891	218	
222.89013	202	1+
222.97500	160	
232.89399	636	1+
234.88022	256	1+
235.91203	186	1+
240.07583	150	
241.85375	184	
248.03765	132	1+
248.85415	186	
250.91153	282	1+
250.96888	406	
252.07966	212	
253.09067	166	
253.88904	142	1+
257.87773	166	
258.87317	158	
259.87717	924	1+
259.95090	110	1+
260.87915	614	1+
262.88403	218	1+
265.88767	168	
266.16661	236	
266.38112	218	1+
268.86125	214	
269.89177	416	1+
270.85683	320	1+
272.80732	166	
272.85340	1000	1+
273.38965	440	1+
273.79409	236	1+
276.85156	152	
277.38697	358	1+
277.43135	230	
277.85080	374	1+
277.89975	230	
278.41276	170	
278.84024	288	1+
279.91445	184	
280.34920	150	
281.86168	582	1+
282.83650	212	1+
283.97663	254	1+
284.89556	156	
285.79535	326	1+
285.86855	154	
286.87168	170	
287.36325	174	
287.85324	422	
288.34998	294	1+
288.86816	238	
288.89429	158	
289.83790	278	1+
289.87961	512	
290.12954	160	
290.33814	284	1+
290.39016	174	1+
290.81449	184	1+
290.86318	2592	1+
291.88469	244	1+
292.12865	164	
293.87367	4138	1+
294.75047	296	1+
297.82132	174	1+
297.88942	340	1+
298.33471	144	
298.85336	302	1+
298.89518	244	1+
299.36577	176	
299.87089	176	
300.41248	194	1+
300.85523	390	1+
301.37445	148	
302.88895	162	
303.86815	438	
303.89706	144	
304.87652	210	
305.86393	754	
306.79723	178	1+
306.88252	184	
307.88836	904	
307.94259	316	1+
308.14104	1222	1+
308.39421	202	1+
308.82016	182	
308.87098	2738	1+
309.34111	156	
309.79728	290	1+
309.87169	1612	1+
310.15671	1204	1+
310.84628	408	1+
311.34410	402	1+
311.88377	8248	1+
312.92685	322	1+
312.97788	186	1+
313.37138	454	1+
314.81557	202	
314.86785	320	
314.88714	408	
315.86667	566	1+
316.82266	164	
316.88799	174	
317.36479	146	
317.93202	232	1+
318.85341	502	1+
319.89055	244	
320.89687	160	
320.94209	212	1+
321.35413	154	
322.89025	204	
323.00778	316	1+
323.39630	230	
323.87586	398	1+
325.88260	396	
325.90174	482	
326.16174	188	1+
326.88210	2128	1+
327.40098	212	1+
328.37127	252	1+
328.82760	436	1+
328.87240	852	1+
329.38864	198	1+
329.89815	162	
329.99594	176	
330.16352	376	1+
331.81897	424	1+
331.87630	276	
332.87642	400	
333.87345	254	
334.89846	506	
335.13222	252	1+
335.84151	164	
335.88563	216	
336.98922	162	
337.79432	138	1+
337.82960	166	
337.87827	184	
338.38853	236	
338.89548	434	
338.97737	230	1+
339.88465	156	
339.91952	230	
340.37847	178	
340.87231	274	1+
345.75894	146	
347.78539	318	1+
347.83212	170	
347.89157	152	
348.07072	170	1+
348.17386	148	
348.85329	272	1+
348.89077	744	1+
349.76232	414	1+
349.88999	714	1+
350.88504	608	1+
350.95041	174	
352.00255	274	1+
353.01202	224	1+
353.78319	282	1+
353.84843	1070	1+
354.78630	172	1+
355.87689	470	1+
356.75218	270	1+
356.85293	232	1+
357.71576	190	1+
357.83108	168	
359.75941	136	1+
361.36381	156	
361.72132	194	1+
362.86467	202	
364.38181	300	1+
365.38630	222	1+
365.71303	226	1+
365.78844	494	1+
366.10069	164	1+
366.83883	1336	1+
367.70816	1776	1+
367.76518	516	1+
368.89781	390	1+
369.71033	468	1+
369.83721	174	
370.41226	252	1+
370.78429	196	
371.72487	394	1+
372.31355	252	1+
372.77512	212	
372.84885	464	1+
373.38731	152	
373.71559	272	1+
373.79465	168	
373.90408	150	
375.83946	188	
376.88137	210	
376.91822	276	1+
377.88060	156	
380.71852	290	
380.73614	200	
380.85558	212	
381.72113	628	1+
381.80132	218	1+
381.83754	618	1+
381.90813	400	1+
382.03546	166	
382.38276	292	
382.85782	248	
382.91436	266	1+
383.77126	206	
383.87179	160	
384.38275	280	1+
384.84955	3384	1+
384.88977	516	1+
385.95121	124	1+
386.73368	596	1+
386.86661	252	
387.71968	176	
387.73763	478	1+
387.84216	358	1+
388.38455	236	1+
388.79449	190	
389.19994	440	1+
389.31452	194	1+
389.71773	242	1+
389.79412	236	
390.84222	796	1+
392.84165	298	
392.85991	222	
393.79924	312	
393.83121	150	
393.87228	194	
394.31444	200	
394.85480	250	
395.86034	558	1+
396.73367	294	1+
397.39872	182	
398.72431	494	1+
398.80728	338	1+
398.86890	328	
399.81002	302	1+
399.85444	186	
399.88033	226	1+
400.73501	310	1+
402.86335	1772	1+
403.75261	334	1+
403.80996	272	1+
403.86563	1154	1+
405.77706	206	1+
405.84294	170	
405.87361	718	1+
406.73102	308	1+
406.85914	268	
407.86485	7094	1+
408.40912	180	
408.75266	172	
408.81530	156	
408.91022	548	1+
409.71994	834	1+
409.81748	222	
410.69568	144	
410.84630	234	
411.04782	146	1+
411.68980	126	1+
411.71595	150	
411.80730	836	1+
412.72605	326	
412.84662	270	
412.87608	746	1+
413.75003	144	
413.83786	166	
413.87902	520	1+
415.23709	248	1+
415.87372	320	
416.72760	194	1+
416.87182	160	
417.82328	534	1+
417.85698	162	
418.86328	256	1+
421.83332	180	1+
421.88336	806	1+
422.73148	328	1+
422.81056	284	1+
423.77821	226	
423.86359	216	
424.86056	226	
425.75609	300	
425.87584	172	
426.74888	422	
426.86040	1198	1+
426.93061	290	1+
427.73273	1700	1+
428.84775	284	
428.87678	584	1+
429.83171	560	1+
429.86197	206	
430.73813	536	
430.78823	212	1+
431.86598	512	1+
432.08737	146	1+
432.14493	146	1+
436.37130	144	
438.77308	204	1+
439.89295	268	
440.89511	246	1+
443.68773	230	1+
444.80186	220	
444.86996	2300	1+
445.74331	632	1+
447.71330	274	1+
448.74773	200	
448.89408	346	
449.87670	514	1+
450.74746	406	
451.76453	422	1+
451.88763	210	1+
452.74307	148	
452.76485	288	1+
457.90325	286	
458.90089	172	
459.90263	294	
462.75130	250	1+
462.88561	400	1+
465.71601	182	1+
467.88601	806	1+
467.92997	154	
468.77930	264	1+
468.81487	162	
471.76955	238	1+
472.86765	108	1+
475.71437	286	1+
484.66518	170	1+
484.84573	152	
485.89534	376	1+
486.79492	374	1+
486.84150	224	
489.78006	216	1+
501.60935	242	1+
504.28243	114	1+
504.79894	178	1+
507.80050	242	1+
508.90528	202	1+
509.85699	502	1+
509.90905	144	1+
511.68051	94	1+
END IONS

###FS:    #m/z: 340.94043 #charge 1+
###MS: 94
###MSMS: 95
BEGIN IONS
TITLE=Cmpd 70, +MS2(340.9404), 28.0-35.0eV, 2.0min #95
RTINSECONDS=122.101
SCANS=94-95
PEPMASS=340.94043	2278632
CHARGE=1+
188.94822	184	1+
190.92784	90	
192.89044	150	
192.92537	218	
194.89853	98	
196.88392	384	
198.88401	102	
205.94540	284	1+
206.02058	90	
206.40857	104	
206.88882	90	
210.93529	272	
212.87878	220	
212.90144	88	
212.93208	98	
213.87855	354	
213.89442	414	1+
213.93790	1658	1+
215.85173	86	
215.88658	618	
216.41106	178	
217.88096	822	1+
217.93615	264	
218.90119	100	
221.89342	210	
222.93573	114	
223.89200	86	
223.96079	210	
224.96254	150	
225.52509	90	
225.94474	518	1+
226.94734	440	1+
229.94418	86	
230.88693	1214	1+
230.97674	92	
231.82373	102	
231.88880	682	1+
231.94909	1210	1+
233.90058	242	
233.94736	398	
234.88632	362	1+
235.86866	206	1+
236.83133	116	
238.90432	158	
239.78899	160	
240.90101	122	
240.96276	150	
241.00224	102	
241.49432	96	
241.84127	134	
242.94476	86	
243.11105	100	
243.41262	104	
243.83478	104	
244.90945	152	
244.95896	234	
246.97531	424	1+
247.81311	86	
248.01056	140	
248.89938	150	
249.89863	180	
249.96259	264	
250.95294	88	
250.96876	152	
253.83302	260	
253.84736	124	
253.90702	218	
254.85327	98	
254.90887	130	
254.96625	740	
255.78240	114	
255.89976	90	
255.96231	276	1+
256.91350	140	
257.26488	90	
257.79779	208	
257.83093	166	
257.85542	118	
259.85036	208	
259.90029	106	
259.95776	340	
260.83794	182	
260.86386	118	
260.89136	202	1+
260.93306	86	
261.84728	114	
262.84140	174	
263.02027	86	
263.84261	208	1+
264.92247	126	
266.58069	96	
266.83784	460	1+
266.87024	122	
268.14011	132	
268.95355	92	
269.80059	88	
270.38638	106	
270.93709	86	
272.83380	92	
272.85317	572	1+
272.93335	204	1+
273.79233	484	1+
273.97816	128	
274.89664	168	
275.42238	88	
276.85488	678	1+
277.90363	90	
278.84644	490	1+
279.21734	98	
280.35729	94	
280.79178	92	
280.94106	138	
281.98805	114	
282.85880	120	
282.98685	96	
283.78935	194	
284.84667	278	1+
285.86451	180	
286.10640	106	
286.86874	132	
288.43746	106	
288.78880	612	1+
288.87015	98	
289.79176	552	1+
289.80712	114	
289.87204	88	
290.57056	116	
290.86379	108	
290.95991	90	
291.37683	106	
293.36428	92	
293.82409	152	
294.81155	222	1+
294.86368	162	
294.93828	174	
295.84829	340	1+
295.87017	124	
295.88942	192	1+
297.97724	108	
298.80945	120	
298.85582	100	
299.86285	176	
300.05799	94	
300.85929	138	
302.84962	126	
302.94654	360	
303.44022	88	
304.92278	166	
306.56708	94	
306.85262	96	
306.87518	116	
307.88564	114	
308.86602	148	
309.81488	258	1+
309.82480	144	
310.87639	190	
310.89569	172	
310.97938	84	
311.86137	94	
313.47678	96	
313.86978	86	
314.81668	112	
315.82577	158	
321.81678	132	
322.76235	136	
323.40460	94	
323.88636	344	1+
325.92705	94	
326.88756	112	
327.82822	262	1+
328.13195	88	
328.38102	106	
328.88553	178	
330.81513	174	
333.90691	134	
336.81880	100	
340.20105	96	
341.89160	124	
342.89797	130	
343.78671	88	
344.14207	90	
END IONS

###FS:    #m/z: 507.84553 #charge 1+
###MS: 94
###MSMS: 96
BEGIN IONS
TITLE=Cmpd 71, +MS2(507.8455), 28.2-35.2eV, 2.1min #96
RTINSECONDS=122.873
SCANS=94,96
PEPMASS=507.84553	678044
CHARGE=1+
196.01713	480	1+
199.88843	338	
214.88620	270	1+
222.97289	218	1+
224.97880	166	
232.89590	432	1+
233.40087	168	
234.07001	148	
237.05339	164	
238.87111	214	1+
242.95921	196	1+
243.88242	168	
250.90741	194	1+
250.96830	612	1+
251.95549	212	1+
252.07659	420	
255.83051	206	
259.84360	160	1+
260.87948	840	1+
261.37758	182	
266.16589	486	1+
266.86541	218	
268.86445	284	1+
268.88941	186	
271.38410	438	1+
272.85124	1554	1+
273.09969	200	1+
273.40335	144	
273.88746	324	1+
275.81017	250	1+
277.38596	224	1+
277.84857	174	
277.89393	192	
278.90728	238	1+
279.39845	154	
281.87265	270	1+
282.12697	206	
285.85682	186	
285.88730	252	1+
287.85052	536	
288.01159	160	1+
288.87510	272	
289.87899	420	
290.12968	152	
290.86268	1288	1+
291.13892	146	
291.78297	214	
291.88055	750	1+
291.89854	222	1+
292.85828	232	
293.83154	200	1+
293.87365	4574	1+
295.81647	188	
295.95845	142	
296.09303	170	1+
296.76728	182	
296.80948	376	1+
296.85452	240	
297.81425	248	1+
298.87744	320	1+
298.97687	176	1+
299.40766	202	1+
299.80738	174	
299.85928	144	
299.92598	162	
300.82056	248	1+
300.85747	486	1+
302.86104	140	
302.87780	160	
303.86633	244	
304.10917	140	
304.88593	214	
305.81519	204	
305.86250	1158	1+
307.88834	732	
308.14115	1168	1+
308.79768	496	1+
308.85187	212	
308.86941	2358	1+
309.04639	218	1+
309.33331	142	
309.80209	436	1+
309.87091	1548	1+
309.88792	1272	1+
310.05139	196	1+
310.15876	1210	1+
310.35130	170	
310.84502	334	1+
310.97153	194	1+
311.34754	224	
311.88260	7926	1+
312.34728	304	
313.42161	190	1+
315.39034	246	
315.75863	146	
315.88500	554	1+
315.95936	190	1+
316.80871	140	
316.84933	354	1+
316.86464	246	
318.86400	554	1+
318.93237	164	
319.00117	152	1+
319.38405	174	
319.97273	180	
321.88491	688	1+
322.35167	142	
322.79100	198	
322.86117	822	1+
322.88696	446	1+
323.35049	266	1+
323.38861	164	
324.81644	262	1+
324.92027	300	1+
325.81957	208	1+
325.88619	184	
325.89812	236	
326.88349	946	
327.38822	148	
327.87855	1390	1+
328.83416	212	1+
329.76022	184	1+
329.80627	294	1+
330.16181	276	1+
330.87927	246	
331.00673	150	
331.88955	392	
332.82365	158	
332.87481	796	1+
334.39818	184	
334.75732	212	1+
334.90061	212	
335.83634	178	
336.80076	250	1+
336.85969	236	
336.94327	198	
336.97907	184	1+
337.39706	140	
337.80309	176	1+
337.88076	548	1+
337.95160	208	
338.38617	266	1+
339.88421	358	1+
340.39310	152	
341.82224	256	1+
343.87619	220	
344.37113	232	1+
344.59897	246	1+
345.78109	182	
345.82561	186	1+
345.85791	166	
345.90211	192	1+
347.33395	244	1+
347.79616	332	1+
348.40340	280	1+
348.75909	336	1+
348.81113	340	1+
348.88849	160	
350.84823	266	1+
350.88866	482	1+
350.91046	406	1+
350.95900	146	
351.06623	152	
351.85303	226	1+
352.42093	144	
352.78529	218	1+
352.91028	472	1+
353.85280	602	1+
354.36597	270	1+
354.70665	198	1+
354.73162	290	1+
354.83729	162	
355.83971	244	1+
355.86693	178	
355.89146	444	1+
356.78005	240	1+
357.84152	256	1+
358.33100	260	1+
358.81140	222	
360.87983	314	1+
362.37347	240	
362.41804	132	1+
363.79736	172	
363.83703	412	1+
364.84300	296	1+
366.18339	196	
366.83972	1464	1+
367.02471	152	
367.70649	1702	1+
367.76815	372	1+
367.91574	188	
368.70804	1058	1+
368.83347	554	1+
368.89307	266	1+
370.02687	286	1+
370.37538	154	
370.71133	192	
371.03008	228	1+
371.18791	256	
371.73358	140	
371.78143	214	
371.81263	392	1+
372.38983	148	
372.80119	250	1+
372.84781	272	
373.71649	520	1+
374.73920	184	
375.85084	144	
376.80020	222	1+
376.88644	318	1+
378.85277	250	1+
380.71771	292	
380.80785	202	1+
380.85722	146	
381.71981	296	1+
381.84143	528	1+
382.01637	86	1+
384.78033	334	1+
384.84936	3692	1+
384.89545	164	
385.39182	210	
387.40068	148	
387.89547	168	
388.71086	284	1+
388.79936	220	
389.19894	266	
390.05793	188	
390.73796	326	1+
390.84921	412	
391.71119	194	1+
391.84897	600	1+
391.89739	250	1+
392.34157	168	
392.80349	664	1+
392.82140	180	
393.19924	264	1+
393.74588	148	
393.80557	480	1+
394.83609	156	
395.74513	342	1+
395.86271	372	1+
396.40043	142	
396.73184	172	
397.86328	172	
398.72858	994	1+
399.80976	298	1+
399.84914	298	
400.70901	148	
400.96087	156	
402.86365	1864	1+
403.86965	1110	1+
405.72924	360	1+
405.78208	198	
405.86816	326	
406.80098	314	1+
406.86788	168	
407.74194	498	1+
407.76800	154	
407.86497	7214	1+
408.33505	138	1+
409.72228	904	1+
409.81431	142	
410.84464	272	
411.75345	156	
411.80518	642	1+
412.73082	224	
412.84686	386	1+
412.86920	210	
412.92394	240	1+
413.67707	218	1+
413.73318	148	
413.75560	190	1+
413.87820	148	
414.68122	148	1+
414.87595	198	
415.80097	144	
415.87136	284	
416.76366	144	
416.87460	192	
417.81676	350	1+
418.35941	284	1+
418.84487	192	
420.81451	210	1+
421.88356	412	
422.86597	714	1+
423.76967	274	1+
423.79777	154	1+
423.86867	562	1+
424.37347	162	
425.42942	176	1+
425.67959	162	1+
425.74025	646	1+
425.79638	146	
426.76456	158	
426.86293	684	
427.73266	1934	1+
427.81551	270	
427.86034	386	
427.94142	156	
428.69662	298	1+
428.79517	222	
428.84554	840	1+
428.88677	296	
429.35311	156	1+
429.82346	246	1+
430.73976	570	1+
431.84119	176	1+
431.87094	820	1+
432.68827	168	1+
432.72036	214	1+
433.85677	172	
435.86377	192	
438.88450	170	
439.89321	584	1+
441.87035	372	1+
443.69562	234	
444.87259	1632	1+
445.74186	792	1+
446.81709	242	1+
446.87538	310	1+
447.18711	114	1+
447.76410	508	1+
448.88242	760	1+
449.69240	458	1+
449.87911	440	1+
450.74954	644	1+
450.77570	242	1+
450.82068	174	
457.76561	142	
457.90826	286	1+
459.90875	230	1+
461.22110	174	
462.88511	644	1+
465.78212	352	1+
467.88568	474	1+
468.78402	228	
472.70910	216	1+
479.76444	240	1+
485.89900	476	1+
486.84734	338	1+
489.74025	244	1+
490.72896	166	
491.79829	216	
499.72739	146	1+
503.80492	242	1+
504.80574	178	1+
509.85726	902	1+
512.13844	206	1+
END IONS

###FS:    #m/z: 336.94578 #charge 1+
###MS: 94
###MSMS: 97
BEGIN IONS
TITLE=Cmpd 72, +MS2(336.9458), 28.0-35.0eV, 2.1min #97
RTINSECONDS=123.646
SCANS=94,97
PEPMASS=336.94578	271392
CHARGE=1+
180.86885	82	
185.87250	110	
189.97912	84	
193.90055	88	
196.88306	186	
200.83149	96	
205.42363	90	
208.01539	100	
209.94320	256	
210.88387	624	1+
211.94442	5488	1+
212.87781	3080	1+
213.93869	1864	1+
215.88747	562	1+
215.93676	530	1+
217.93734	116	
218.99679	104	
219.64052	82	
220.48941	82	
223.96010	140	
226.54387	86	
226.89510	86	
226.97667	252	
227.35420	100	
227.89645	82	
227.95737	168	
228.85093	106	
228.89462	318	1+
229.54646	86	1+
229.95486	5000	1+
230.29219	98	1+
230.88882	4384	1+
231.95096	2076	1+
232.47890	142	
232.82228	328	1+
232.93143	104	
233.89807	190	
233.94717	150	
234.42892	92	
234.46276	96	
234.52309	98	
235.82468	96	
235.84313	202	1+
235.88844	188	1+
235.99990	102	
236.38282	90	
236.61710	82	
237.37213	176	
238.97243	86	
239.07680	130	
239.78855	144	
239.84977	238	
240.83145	120	
240.96397	214	
241.41195	86	
241.84456	92	
241.96553	90	
243.79434	150	
243.90843	92	
245.45444	96	
246.90377	240	
247.39000	136	
247.96544	1238	1+
248.86957	94	
248.89900	1410	1+
249.95997	528	1+
250.83083	568	1+
250.94925	130	
251.07055	156	
251.15686	88	
251.90831	284	1+
252.07582	114	
252.83716	406	1+
252.96987	2166	1+
253.07844	110	
253.09389	94	
253.90457	998	1+
253.93513	112	
254.50729	102	
254.86398	104	
254.96519	1286	1+
255.37365	82	
256.88823	226	1+
256.95908	350	1+
257.84602	158	
258.63950	116	
258.84250	162	
258.85923	122	
259.84719	244	
259.95416	156	
260.83186	216	
260.86505	142	
261.82917	404	1+
262.79823	116	
263.00825	88	
264.45170	114	
264.80743	90	
264.84871	158	
264.97392	186	1+
265.29336	84	
267.01389	120	1+
267.83889	204	
268.41825	84	
268.60557	96	
268.83902	1248	1+
269.79914	220	
270.98074	392	
271.91381	112	
271.95317	120	
272.80862	208	1+
272.85208	132	
272.91624	280	
272.97618	162	1+
273.04330	86	
273.79159	100	
273.85922	274	1+
275.08962	104	
275.10071	126	
275.51982	102	
275.95125	168	
276.81590	152	
276.85647	88	
277.83361	1276	1+
277.86162	336	1+
277.88318	268	1+
278.79901	200	1+
278.83421	932	1+
280.42933	90	
280.85942	82	
281.45226	82	
281.86631	262	1+
281.91176	84	
282.89385	112	
282.92886	82	
284.87554	84	
285.46281	108	
285.85255	300	
286.84905	1190	1+
286.91842	98	
287.80165	282	1+
289.90284	128	
291.80309	202	
291.86105	232	1+
292.43603	98	
292.81191	104	
292.95281	100	
293.10317	168	
293.99722	118	
294.12386	142	
294.76747	88	
294.86519	158	
294.99735	200	1+
295.40857	116	
296.80994	298	
296.86599	98	
296.89630	84	
297.79820	118	
297.86218	278	1+
298.79730	82	
300.58310	90	
300.90900	86	
304.44412	82	
304.87730	130	
305.85696	112	
307.18426	104	
307.89029	282	1+
309.82035	144	1+
309.87248	928	1+
310.06844	88	
310.87636	818	1+
312.85450	120	
313.10063	82	
314.77741	136	1+
314.81950	164	
315.42743	92	
315.82473	92	
316.11042	92	
316.40974	88	
320.41509	120	
321.04647	102	
321.81467	128	
321.95552	92	
322.87035	90	
323.36051	84	
323.88596	120	
325.70959	84	
328.44768	106	
328.89093	160	
328.91771	82	
331.87828	114	
332.88383	94	
333.52786	84	
334.79406	94	
335.31962	84	
335.34909	106	
335.36928	88	
335.72009	88	
336.95029	98	
339.55584	82	
339.90567	256	1+
341.76021	410	1+
END IONS

###FS:    #m/z: 340.94052 #charge 1+
###MS: 98
###MSMS: 99
BEGIN IONS
TITLE=Cmpd 73, +MS2(340.9405), 28.0-35.0eV, 2.1min #99
RTINSECONDS=127.318
SCANS=98-99
PEPMASS=340.94052	2206936
CHARGE=1+
189.02742	106	
190.93282	132	
192.92507	326	
196.88374	94	
199.88143	130	
203.87965	280	1+
203.92707	106	
204.92152	104	
205.40967	200	
205.49752	92	
205.94761	138	
208.95877	212	
210.93651	772	1+
212.87662	366	
212.89651	92	
213.87847	312	
213.93979	1472	1+
214.87805	200	
214.89433	100	
215.88908	766	1+
215.93747	314	
216.41347	176	
216.87597	736	1+
217.87953	650	1+
217.93786	120	
218.91429	100	
219.90265	126	
221.89292	196	
223.95660	150	
226.89389	120	
226.94518	218	
226.96829	118	
227.78770	112	
227.95498	262	
228.94902	244	
230.88622	1572	1+
230.92283	92	
230.95541	176	
231.90470	92	
231.94954	1152	1+
232.82814	92	
233.89694	386	1+
233.94742	492	
234.88741	342	1+
234.93788	190	
235.82143	104	
235.89209	248	1+
235.92628	98	
235.94862	218	
236.37148	104	
236.86544	170	
237.03832	134	
237.90121	94	
238.39947	104	
239.78959	206	1+
239.90387	220	1+
240.93727	144	1+
240.96439	338	1+
242.84454	220	
244.82789	100	
244.95647	114	
246.94570	130	
246.97771	270	
247.83201	166	
248.89816	220	
249.14071	92	
249.40748	146	
249.87009	232	1+
249.90098	160	
249.96195	400	1+
251.92701	152	
251.96035	96	
252.78988	120	
253.29212	96	
253.90229	124	
253.95993	150	
254.83392	142	
254.90537	126	
254.96628	1394	1+
255.07457	170	
255.90241	268	1+
256.54839	94	
256.96087	172	
257.84268	340	1+
258.84737	290	1+
258.97512	102	
259.81289	124	
259.95766	256	1+
260.83338	136	
261.83265	186	
261.89557	96	
262.03222	158	1+
262.79638	148	
262.84895	102	
263.08282	194	1+
263.83117	146	
264.84964	136	
264.91543	92	
266.84058	104	
266.98942	104	
268.83545	150	
268.84441	332	1+
268.94001	120	
269.03503	138	
269.80141	142	
269.96352	94	
270.83745	238	
271.84245	428	1+
271.96055	126	
272.88466	216	1+
272.93129	184	
272.99658	90	
274.56486	98	
274.80728	210	1+
274.87302	110	
274.92240	134	
275.86517	98	
276.85174	442	1+
277.96888	142	
278.84429	142	
278.86306	154	
279.84236	164	
279.91326	160	
280.84221	136	
281.85274	184	
281.89338	90	
282.86300	168	
282.91763	132	
283.02820	118	
283.44163	106	
283.86306	132	
284.80887	92	
284.95861	164	1+
286.79227	136	
288.78651	460	1+
289.44946	100	
289.80857	192	
290.81611	122	
290.85150	116	
291.32865	100	
291.93023	94	
294.85024	102	
294.86714	106	
294.88134	218	
295.88942	114	
295.97130	114	
296.81477	116	
297.84004	264	1+
298.93317	92	
299.82319	92	
299.88775	126	
302.17432	140	
302.94409	182	
303.01665	150	
303.79872	142	1+
303.94387	172	
305.75498	144	
305.87370	102	
305.92612	132	
306.87827	234	
307.80170	172	
307.88873	110	
309.88794	144	
310.87435	230	
311.81756	218	1+
312.86139	182	1+
313.94494	118	
318.96262	132	
319.32802	104	
319.39146	108	
321.88341	240	1+
322.80455	198	1+
324.89559	196	
325.94974	246	1+
326.17027	128	
327.82401	150	
327.90283	94	
328.88534	212	
329.36737	92	
329.88448	138	
330.81440	178	
333.81629	130	
336.90473	96	
339.75013	102	
339.83084	208	
340.77010	96	
344.53838	98	
346.27046	94	
END IONS

###FS:    #m/z: 336.94595 #charge 1+
###MS: 98
###MSMS: 100
BEGIN IONS
TITLE=Cmpd 74, +MS2(336.9459), 28.0-35.0eV, 2.2min #100
RTINSECONDS=128.09
SCANS=98,100
PEPMASS=336.94595	269786
CHARGE=1+
72.80097	92	
182.86870	246	
187.86789	84	
196.88174	212	1+
202.99338	90	
205.41495	104	
205.94865	322	
207.97511	110	
209.88062	450	1+
209.94331	120	
210.66077	86	
210.88365	376	1+
211.94383	5900	1+
212.87930	3076	1+
213.94026	2566	1+
215.88599	678	1+
215.93578	170	
216.93459	114	
217.50045	108	
217.94039	84	
218.36151	98	
219.21857	98	
219.98104	146	
221.94316	144	
222.93055	92	
222.95374	100	
223.06219	86	
223.93631	150	
224.97074	128	
225.08977	100	
226.38877	92	
226.89772	102	
226.93988	94	
228.89402	762	1+
229.95500	5326	
230.84538	88	
230.88953	3538	1+
230.95804	146	
231.95045	2150	1+
232.82308	428	1+
232.92991	102	
233.89669	588	1+
233.94283	468	1+
234.48523	108	
235.38704	86	
235.89220	300	1+
237.92179	92	
237.99007	92	
238.11547	88	
239.53841	102	
239.89965	84	
240.83081	118	
241.80358	96	
241.84404	128	
241.89713	100	
241.94578	130	
244.83214	200	1+
244.92757	86	
246.39333	94	
246.90379	468	
246.97671	328	
247.96474	1036	1+
248.89947	1906	1+
248.99210	120	
249.06519	92	
249.95987	890	1+
250.82800	182	
250.94830	160	
251.06995	92	
251.78541	88	
251.82806	162	
251.88112	134	
252.84514	152	
252.96997	1962	1+
253.08560	328	
253.16453	150	
253.78533	104	
253.84290	144	
253.90550	946	1+
253.93554	108	
254.84213	136	
254.96432	1436	1+
256.52668	92	
256.87337	100	
256.91401	172	
257.84525	336	1+
257.90264	262	1+
258.81718	90	
258.84673	264	1+
258.87949	84	
258.96924	84	
259.95685	174	
260.82943	328	1+
260.94519	94	
261.47711	84	
262.95377	134	
264.47084	94	
265.08466	248	
266.88164	84	
267.83635	1672	1+
268.80227	90	
268.83879	1564	1+
270.86218	92	
270.96145	88	
270.97898	140	
271.53364	120	
271.91509	252	
271.95215	232	1+
271.98615	168	
272.93137	92	
272.98471	158	
273.79273	132	
274.84376	110	
274.87511	222	1+
274.90502	148	
276.81689	104	
276.84371	278	
276.86271	258	
276.97303	102	
277.83457	146	
277.85859	160	
278.83357	862	1+
278.89545	96	
278.91672	94	
280.54247	86	
281.89258	90	
282.20068	100	
282.86285	144	
283.10095	138	
283.42913	106	
284.81784	104	
285.85382	198	
285.90476	88	
285.92830	92	
286.35893	134	
286.85072	1084	1+
287.80672	88	
288.96506	100	
289.01293	86	
289.85890	92	
290.85627	154	
292.85795	132	
293.06355	154	
293.43285	88	
293.99533	134	
294.40921	88	
295.20836	108	
295.36445	96	
295.82010	204	1+
295.87668	250	1+
296.93577	246	1+
301.16631	90	
301.87217	270	1+
304.85575	158	
304.88387	162	
304.97787	84	
306.87833	130	
307.76224	132	
308.89503	156	
309.86997	124	
309.89012	162	
310.38627	88	
310.87788	658	1+
312.85507	94	
312.96479	84	
313.75717	86	
313.79347	120	
314.81716	180	
315.47322	98	
315.54983	100	
315.82763	94	
316.88186	96	
319.81790	258	1+
320.16568	136	
326.89367	142	
327.57378	90	
327.74938	88	
328.40560	92	
333.76570	96	
334.29280	98	
334.88433	190	1+
335.32702	102	
336.11650	92	
336.94503	90	
337.94672	84	
338.86623	112	
339.77149	92	
340.79891	86	
END IONS

###FS:    #m/z: 359.96202 #charge 1+
###MS: 98
###MSMS: 101
BEGIN IONS
TITLE=Cmpd 75, +MS2(359.9620), 28.0-35.0eV, 2.2min #101
RTINSECONDS=128.862
SCANS=98,101
PEPMASS=359.96202	216732
CHARGE=1+
204.90309	94	
205.42872	106	
205.95155	124	
207.95031	138	
209.94398	1458	1+
210.87946	108	
213.41502	152	
213.88385	168	1+
218.92066	98	
220.98095	158	
221.89160	122	
222.95318	1748	1+
224.94981	2420	1+
225.92913	88	
226.89959	158	
226.94688	9008	1+
226.97347	182	
227.86904	94	
227.93175	146	
228.43099	102	
228.94232	9788	
229.94239	310	
230.84573	92	
230.88590	210	1+
233.96226	96	
234.93138	160	
235.82658	98	
235.91099	118	
235.97139	112	
236.83143	174	
236.88901	116	
237.05327	124	
239.90912	88	
240.03647	104	
240.48756	88	
240.80398	88	
240.81852	132	
240.94011	110	
240.96366	1052	1+
241.42178	100	
241.89698	140	
242.95940	1298	1+
244.95740	5298	1+
245.94255	120	
246.95283	5928	1+
247.10435	110	
248.80203	218	
249.84877	92	
250.95154	388	
251.83788	96	
251.97382	212	1+
252.82745	226	1+
252.95241	382	
256.96741	92	
257.89744	90	
258.14711	142	
258.83021	140	
258.86076	90	
258.97238	466	1+
259.80006	288	
259.89463	152	1+
259.92859	88	
260.94783	218	
260.96845	1312	1+
262.02140	92	
262.82628	116	
263.83727	114	
264.92126	88	
264.96194	120	
265.08452	294	1+
265.42311	94	
265.59929	98	
265.82859	136	
265.97581	226	
266.00180	86	
266.06790	108	
266.81413	336	1+
267.46984	92	
267.84067	262	1+
267.97395	804	1+
268.81406	174	
268.91421	194	1+
268.96322	974	1+
269.05124	100	
269.80014	108	
269.96865	714	1+
271.07605	94	
271.40219	92	
271.85022	186	
271.95529	116	
272.60900	94	
272.84623	106	
272.91493	118	
274.78955	184	1+
275.07373	88	
275.97078	220	
276.85278	136	
276.94642	98	
277.80353	152	
277.82378	108	
277.85850	270	1+
277.92496	136	
278.43006	122	
279.79978	126	
280.03406	128	
280.79379	796	1+
280.83149	110	
281.53257	94	
281.86819	232	1+
281.89885	284	1+
281.98700	108	
283.98151	128	
284.15718	92	
284.37672	94	
284.82258	168	
285.38817	92	
285.81186	256	1+
287.49855	106	
287.86307	274	1+
288.00202	108	
288.86561	214	1+
291.00815	100	
291.80489	92	
292.80690	306	1+
292.86591	184	
293.11757	318	1+
294.50831	106	
294.85886	234	
295.86399	156	
296.87688	92	
296.93343	170	
297.03803	92	
297.80806	124	
297.90584	270	1+
297.97405	100	
298.80442	852	1+
299.85566	300	1+
301.78529	120	
305.11686	90	
305.87930	92	
306.28943	212	
306.88038	146	
307.13559	312	1+
308.04032	144	
308.76576	106	
308.82274	204	
309.79777	172	
309.87610	116	
310.41650	96	
310.82241	86	
310.86907	638	1+
311.93304	94	
314.77228	110	
314.80240	194	
314.82368	130	
316.82316	150	
318.03675	94	
318.90480	90	
318.93298	424	1+
320.83699	114	
320.93306	160	
322.92945	366	1+
323.01593	126	
323.82260	178	1+
325.93145	106	
331.40986	90	
334.95010	138	
335.02957	88	
336.94622	734	1+
339.40196	100	
339.77959	96	
340.75837	104	
340.93879	274	
341.80045	98	
342.79475	124	
342.90049	138	
343.77399	132	
345.41013	120	
345.57626	100	
346.86005	92	
347.31520	102	
347.33841	102	
348.15358	88	
348.94205	134	
352.94083	184	1+
354.75814	106	
354.78036	92	
355.71325	132	
356.09107	88	
356.77303	214	1+
359.71437	162	1+
361.11378	92	
361.74967	214	1+
363.06269	100	
364.71370	228	1+
365.36843	88	
END IONS

###FS:    #m/z: 322.93003 #charge 1+
###MS: 102
###MSMS: 103
BEGIN IONS
TITLE=Cmpd 76, +MS2(322.9300), 28.0-35.0eV, 2.2min #103
RTINSECONDS=132.541
SCANS=102-103
PEPMASS=322.93003	5238804
CHARGE=1+
172.85298	80	
187.91679	78	
187.93355	82	
189.91821	112	
191.85666	148	
192.88816	290	1+
196.02089	192	1+
196.88409	90	
198.94946	84	
199.43323	100	
199.88578	130	
200.03192	84	
200.88698	106	
203.44318	88	
203.88801	82	
205.93084	92	
205.95044	298	1+
206.96721	116	
208.90873	84	
208.94069	96	
209.94273	136	
209.99993	96	
210.37671	84	
212.87586	184	
213.88281	92	
213.96564	88	
213.99237	84	
214.89335	148	
218.89801	116	
221.94335	102	
222.95354	222	
222.96904	82	
223.00448	204	1+
223.50281	82	
223.88853	82	
223.95846	154	
224.89106	134	
224.96181	140	
224.98135	80	
227.81703	88	
227.93019	118	
228.85728	92	
228.91004	86	
230.84537	132	
230.88907	260	1+
233.00446	82	
233.39230	88	
233.89751	106	
234.00150	292	1+
236.38452	178	
238.83440	214	
239.02978	120	
239.07967	126	
239.78734	144	
239.84249	134	
239.90060	88	
240.78507	220	
240.82389	404	1+
240.94102	1430	
241.08797	78	
241.94233	1420	
241.96962	80	
242.82108	100	
242.88413	206	1+
242.94128	4274	1+
243.04228	84	
243.52672	96	
243.81912	130	
244.93890	784	1+
245.81888	178	
245.83926	154	
246.39046	104	
246.85317	202	
246.97503	280	1+
247.38803	98	
247.85445	260	1+
248.84164	96	
248.89874	98	
249.94958	84	
251.07105	146	
251.78663	198	
252.90965	84	
253.89426	80	
255.78017	90	
256.80811	80	
256.87882	90	
257.79983	254	1+
257.97736	398	1+
258.83388	320	1+
260.83231	270	
260.94130	96	
260.97048	122	
261.34203	82	
261.39754	84	
261.83128	962	1+
261.98661	84	
262.00349	90	
262.80928	126	
263.97653	344	1+
264.25612	80	
264.84964	92	
265.35138	84	
265.88530	94	
265.97960	78	
266.86094	110	
267.79298	80	
268.84489	242	1+
268.95835	124	
269.07925	108	
269.79664	110	
270.91057	146	
271.04394	80	
271.80198	178	
271.81891	78	
271.84720	144	
272.85020	78	
273.79521	206	
273.85682	190	
274.80052	654	1+
274.84849	122	
275.80740	406	1+
276.84973	138	
277.85625	362	1+
278.03272	86	
278.86170	264	1+
279.09137	814	1+
280.85301	88	
280.87552	82	
281.45595	104	
281.92632	90	
282.22333	86	
282.85526	152	
282.97334	180	1+
283.12522	94	
283.28920	438	1+
283.78677	188	
284.29414	372	1+
284.88145	82	
285.85973	132	
287.17064	92	
287.65592	90	
289.12807	80	
289.78893	112	
289.81274	186	
289.88001	104	
290.84370	104	
290.89054	82	
291.80520	310	1+
291.87037	202	1+
294.43457	106	
294.81548	112	
294.85820	260	1+
296.16704	78	
296.80556	92	
296.85098	298	1+
296.92902	96	
297.78975	126	
298.42787	112	
298.77584	90	
298.82285	126	
299.78685	364	1+
301.07697	118	
302.88189	120	
305.80396	78	
306.88114	334	
307.80094	414	1+
307.89032	270	
308.34527	98	
309.88528	130	
310.76064	142	
311.49266	80	
311.80410	86	
311.88120	166	
312.79949	156	
312.94832	78	
312.98549	96	
313.81065	368	1+
314.86980	84	
315.87072	78	
316.58456	80	
316.75923	100	
319.88872	136	
321.92672	86	
324.89095	272	1+
END IONS

###FS:    #m/z: 340.94046 #charge 1+
###MS: 102
###MSMS: 104
BEGIN IONS
TITLE=Cmpd 77, +MS2(340.9405), 28.0-35.0eV, 2.2min #104
RTINSECONDS=133.313
SCANS=102,104
PEPMASS=340.94046	2080222
CHARGE=1+
120.04048	104	
189.86274	152	
192.92696	228	
194.88814	116	
195.98706	92	
205.94972	346	1+
208.95611	148	
210.90138	94	
212.87957	694	1+
212.94355	112	
213.88103	450	1+
213.93851	2090	1+
215.88824	252	1+
216.40986	126	
218.88509	132	
219.88077	98	
221.87252	108	
222.95122	122	
223.96112	122	
226.89124	196	
226.94917	144	
226.96834	178	
227.82255	212	1+
228.94381	128	
229.94800	122	
230.88956	298	
231.01045	92	
231.88778	1094	1+
231.94953	1912	1+
232.88991	874	1+
233.94596	198	
235.05763	94	
235.38552	134	
236.95662	88	
237.43932	102	
240.83903	166	1+
241.03826	92	
241.78152	134	
242.83449	244	1+
243.40064	86	
243.87056	104	
244.44333	128	
244.90925	90	
245.44676	94	
245.83533	114	
246.39229	86	
246.97348	260	1+
248.49180	98	
248.85803	136	
248.89894	446	1+
249.90191	366	1+
249.96059	264	
250.96007	110	
251.01662	100	
251.95562	136	
252.96954	94	
253.83460	138	
253.90607	88	
254.96355	782	1+
255.85128	172	
255.87058	200	1+
256.44691	92	
256.89037	90	
256.96746	250	
257.01134	106	
257.53035	114	
257.79713	260	
257.83476	106	
258.01363	86	
258.84335	244	
258.96134	92	
259.39050	94	
259.44196	98	
259.85281	138	
259.89775	116	
259.96458	108	
260.33442	86	
260.83673	318	1+
261.49084	96	
262.84035	234	
262.92505	86	
264.96169	156	
266.41333	148	
266.55875	104	
266.86549	88	
267.40151	88	
267.84285	162	
268.39225	88	
268.79164	134	
268.99592	86	
270.04026	88	
270.56302	94	
270.83793	88	
271.79614	124	
271.84715	496	1+
271.86481	118	
272.85028	320	1+
272.92921	186	
272.97471	214	1+
273.79413	374	1+
273.93450	92	
274.60150	100	
274.86012	146	
275.84657	88	
276.85545	286	
276.91469	90	
277.85790	238	
278.85154	160	
279.68340	86	
279.84833	150	
280.10672	94	
280.86763	238	1+
280.92102	216	1+
282.09726	92	
283.35313	120	
283.79291	246	1+
284.83568	124	
284.86755	132	
287.06262	110	
287.62645	90	
289.78681	104	
289.81093	138	
290.55157	92	
290.86929	116	
292.04788	86	
292.26633	88	
292.86825	310	1+
292.93848	98	
293.87247	222	1+
294.81936	114	
297.92758	86	
297.97823	230	1+
299.05604	88	
299.61923	86	
299.78501	134	
299.85648	122	
299.86833	138	
300.95296	126	
302.17098	154	
302.84895	150	
303.43825	94	
303.90353	112	
304.16770	88	
305.34030	86	
306.01875	94	
306.06915	92	
306.87978	494	1+
306.93962	230	
307.79867	206	
308.03912	88	
308.79941	96	
309.80974	130	
310.87543	196	
312.80633	102	
314.83244	86	
314.92223	90	
315.76143	92	
316.44689	92	
316.88706	260	1+
316.92962	92	
319.55393	96	
320.81047	98	
321.81803	150	
322.91688	100	
323.55261	90	
326.80296	86	
327.71536	108	
328.81796	116	
328.88588	218	1+
328.90166	132	
330.81247	180	
330.84296	90	
331.45690	92	
332.90017	88	
333.40243	96	
337.82361	196	1+
338.80354	108	
339.12125	86	
342.90275	110	
343.71146	106	
344.90072	132	
END IONS

###FS:    #m/z: 363.95655 #charge 1+
###MS: 102
###MSMS: 105
BEGIN IONS
TITLE=Cmpd 78, +MS2(363.9565), 28.0-35.0eV, 2.3min #105
RTINSECONDS=134.086
SCANS=102,105
PEPMASS=363.95655	1284188
CHARGE=1+
144.33709	98	
177.93563	230	1+
189.86110	586	1+
191.85681	960	1+
193.85374	314	
196.88335	508	1+
205.00148	92	
205.87801	170	
207.40492	94	
207.87371	492	1+
207.94565	226	
207.99239	94	
208.88731	144	
209.86928	192	
209.94288	3356	1+
210.88268	746	1+
211.86437	162	
211.98507	92	
212.01026	94	
212.87861	6658	1+
216.41693	154	
221.85983	128	
222.95234	1250	1+
223.04248	188	1+
223.41543	168	
224.88117	538	1+
224.95071	1874	1+
225.02361	278	1+
225.87977	408	1+
226.02878	208	1+
226.94716	14354	1+
228.89352	1180	1+
228.94237	14886	1+
228.97468	156	1+
228.98701	122	
229.01475	158	1+
230.07168	94	
230.88848	8404	1+
230.96631	108	
231.59437	108	1+
231.83387	118	
233.47248	178	1+
233.83982	156	1+
233.88345	126	
234.87784	524	1+
234.93338	160	
235.82328	146	
238.06215	126	
239.07495	466	1+
239.42572	152	
239.81731	480	1+
240.93823	358	
240.96154	1124	1+
241.94012	1100	1+
242.81935	168	
242.94177	744	1+
242.95950	762	
243.83384	138	
244.82026	116	
244.85191	102	
244.95681	6236	1+
245.10056	92	
246.43749	130	
246.86294	130	
246.90856	206	
246.95238	7898	1+
247.02955	118	
247.39185	104	
247.90669	162	
248.80148	402	1+
248.82531	90	
248.89883	1886	1+
250.02319	90	
250.91917	94	
250.94646	306	
250.97316	124	
251.97094	90	
252.95103	216	1+
253.83118	204	1+
253.90606	536	1+
256.84583	96	
258.83233	138	
258.97589	162	
259.40693	96	
260.83393	102	
260.96833	702	1+
261.82805	852	1+
261.91273	226	1+
262.78493	128	
262.82942	538	1+
262.89135	96	
263.97898	120	
264.79741	108	
264.84449	94	
264.96102	114	
265.08497	146	
265.90168	170	1+
266.09542	322	1+
266.35211	90	
266.77983	278	1+
266.81068	628	1+
266.84797	158	
267.27130	114	1+
267.52314	98	
267.97201	868	1+
268.91520	216	1+
269.08462	112	
269.96876	1226	1+
270.56921	98	
270.80286	394	1+
271.91592	484	
272.42647	92	
273.40222	90	
273.85196	118	
274.35722	104	
275.42214	100	
275.53414	102	
276.81265	114	
276.85582	262	1+
277.09572	100	
277.81266	154	
278.79884	134	
278.84364	228	1+
279.10476	358	1+
279.79836	90	
280.32420	94	
280.79581	304	
281.80056	130	
282.40678	90	
282.85296	136	
282.88691	90	
283.78988	106	
283.85286	232	
283.95944	104	
283.98290	342	
284.77958	126	
284.88115	244	1+
285.31750	94	
285.84518	848	1+
286.03765	96	
286.80997	180	1+
287.29769	140	
287.95406	106	
288.86789	96	
288.91118	100	
288.92626	120	
290.07238	92	
290.52210	96	
290.78746	214	
291.78648	102	
292.86514	210	
292.94876	120	
292.99934	92	
293.11988	104	
293.33973	92	
293.85896	494	1+
294.12368	132	
294.86372	380	1+
294.91741	112	
295.43014	96	
296.80546	298	
297.11183	142	
297.79326	136	
297.80008	1592	1+
298.80066	1266	1+
299.77259	102	
300.79849	434	1+
300.86053	152	
301.40072	92	
301.85965	494	1+
302.03742	226	1+
303.35459	98	
303.80914	164	
303.85415	1992	1+
304.80929	166	
305.66217	92	
305.75228	128	1+
305.88706	104	
305.93010	106	
306.68499	92	
307.13103	130	
307.48567	90	
307.88509	160	
308.06850	140	
309.86379	338	1+
312.07666	156	
314.05748	92	
315.81410	448	1+
316.81591	348	1+
316.93552	146	
318.93796	228	
319.82312	142	
320.81724	110	
321.81564	582	1+
321.86713	424	1+
322.92684	372	1+
322.94578	90	
324.87820	126	
324.89476	126	
325.77175	94	
325.88487	92	
326.87180	520	
328.88960	118	
328.95322	94	
329.87684	130	
332.62458	108	
333.75442	140	
335.88094	108	
336.94571	594	1+
337.59888	110	
337.96163	122	
339.83104	366	
340.75360	290	1+
340.91234	194	1+
340.94168	244	
341.94486	106	
342.72655	108	
343.71622	196	1+
344.40955	158	
350.75492	378	1+
351.99226	118	
352.89298	116	
354.76807	328	1+
357.67555	100	
357.91958	96	
358.72832	90	
361.71401	190	1+
363.70847	200	1+
363.95827	154	
365.79166	208	1+
END IONS

###FS:    #m/z: 322.93007 #charge 1+
###MS: 106
###MSMS: 107
BEGIN IONS
TITLE=Cmpd 79, +MS2(322.9301), 28.0-35.0eV, 2.3min #107
RTINSECONDS=137.783
SCANS=106-107
PEPMASS=322.93007	5293446
CHARGE=1+
185.92780	210	
191.85724	144	
194.04059	92	
196.88255	130	
198.89265	110	
199.88771	100	
201.40281	94	
205.94946	316	1+
206.91890	186	
207.94486	144	
209.51094	92	
209.94147	292	
210.90001	94	
212.87831	134	
213.41782	88	
213.87742	126	
214.00477	98	
218.47582	90	
218.91694	88	
220.87441	100	
221.94602	86	
222.95341	740	1+
222.98033	106	
223.45137	98	
227.78341	94	
227.93019	142	
227.95395	154	
228.84062	210	1+
228.89326	90	
228.91602	128	
228.94005	84	
230.88614	186	
230.90588	114	
230.98434	130	
231.89965	116	
232.47233	88	
233.37934	88	
233.87639	264	1+
233.91542	174	1+
233.94744	108	
235.82502	92	
236.38450	106	
237.88411	292	1+
238.79621	92	
238.82756	146	
238.86634	96	
239.06440	234	1+
239.78619	276	
240.04231	90	
240.82098	252	
240.94104	1356	
240.96039	236	
241.78365	106	
241.82402	118	
241.94149	1194	
242.82185	100	
242.85306	92	
242.94065	3674	1+
243.00206	84	
243.07081	106	
243.81845	704	1+
244.88749	136	
244.93985	1278	1+
244.97961	134	
245.39407	168	
246.49836	86	
246.97535	378	1+
247.38903	196	
247.85216	372	1+
247.95020	102	
248.38967	86	
252.33168	88	
252.83120	182	1+
252.92459	86	
254.85172	116	
255.39624	176	
255.77863	124	
256.78072	224	
256.83621	164	
257.79354	374	1+
258.83251	156	
258.89691	120	
259.83942	152	
260.07329	106	
260.33717	216	
260.82798	262	
260.86197	92	
261.33417	94	
261.82592	988	1+
262.82812	628	1+
263.80196	116	
263.97867	138	
265.08550	130	
265.84134	108	
267.06290	102	
267.88161	130	
268.79064	240	1+
269.86729	94	
271.78516	122	
271.79889	110	
271.84534	466	1+
272.34761	104	
272.86976	136	
273.04287	182	1+
273.43263	90	
273.79141	354	1+
273.81283	106	
274.84636	128	
275.23659	88	
275.80637	186	
275.90318	84	
276.81163	126	
276.84315	120	
276.86124	120	
278.40365	108	
279.09212	388	
279.91521	102	
280.09391	182	
280.13731	102	
280.78937	94	
280.83094	116	
282.80686	118	
282.85912	98	
282.90235	100	
283.35901	84	
283.78828	102	
283.85918	120	
283.86751	278	1+
284.07145	118	
284.29275	206	1+
284.41316	92	
284.78803	152	
284.84599	98	
284.85844	100	
287.01591	90	
287.79222	150	
287.91601	90	
288.78394	264	1+
289.84438	90	
289.87702	132	
290.85323	86	
291.80538	462	
292.06073	108	
293.82166	146	
293.88760	86	
294.84458	234	1+
294.86107	86	
295.81385	268	1+
297.80137	166	
297.86560	142	
298.80351	86	
299.78365	272	1+
301.88507	124	
301.91069	86	
302.89075	166	1+
303.37402	98	
303.94544	88	
304.87833	86	
305.87498	84	
306.88165	188	
307.48569	92	
307.79450	292	1+
307.89033	140	
308.54799	84	
308.92465	116	
309.14771	88	
310.07686	86	
310.87792	90	
311.17501	96	
311.79923	430	1+
311.88092	140	
312.80197	368	1+
312.85392	156	1+
312.87152	122	
312.97845	102	
319.88548	84	
321.88443	118	
322.16914	84	
322.82041	198	1+
324.15822	96	
324.75904	122	
324.89372	430	1+
325.81063	168	1+
327.72066	90	
END IONS

###FS:    #m/z: 363.95651 #charge 1+
###MS: 106
###MSMS: 108
BEGIN IONS
TITLE=Cmpd 80, +MS2(363.9565), 28.0-35.0eV, 2.3min #108
RTINSECONDS=138.555
SCANS=106,108
PEPMASS=363.95651	1341074
CHARGE=1+
178.93363	92	
182.86894	108	
187.86881	104	
189.86227	1106	1+
191.85979	1126	1+
196.88560	370	1+
197.97904	106	
200.94726	140	
204.94918	156	1+
205.89192	94	
205.96959	98	
207.87430	528	1+
207.94496	96	
208.14284	92	
208.97459	88	
209.86932	190	
209.94418	1700	
210.88472	888	1+
212.87920	5672	1+
214.12705	118	
216.40808	108	
218.91420	192	
219.91921	90	
220.07968	90	
222.95114	830	1+
224.94798	2328	1+
225.88160	182	
226.89960	102	
226.94690	13466	1+
227.88032	100	
227.91446	154	
227.92920	142	
228.11938	126	1+
228.89222	914	1+
228.94214	15144	1+
229.08430	108	1+
230.84454	110	
230.88927	6682	1+
230.91553	98	
232.88651	776	
234.88195	360	1+
235.03881	96	
235.81984	214	1+
235.95908	150	
238.94078	96	
240.82328	446	
240.94073	226	
240.96183	942	1+
241.08348	108	
241.93775	992	1+
242.82678	160	
242.89475	88	
242.93949	738	1+
242.96218	874	1+
243.81850	774	1+
244.95719	6774	1+
244.99313	94	
245.94515	214	
246.81036	130	
246.90634	472	1+
246.95264	6812	1+
247.81681	96	
247.85430	120	
248.80748	326	1+
248.89971	2934	1+
248.97585	108	
250.89587	270	
250.91913	118	
250.97696	182	1+
251.84399	124	
252.79258	102	
252.89866	918	1+
253.08850	222	
253.37784	90	
253.83704	124	
253.90510	642	1+
254.12529	126	
256.79455	164	1+
257.41832	90	
257.96648	98	
258.83240	338	
258.84928	100	
259.84899	224	
260.82750	822	1+
260.83870	154	
260.96980	646	1+
262.83047	612	1+
263.85051	134	
263.97742	246	1+
264.10255	108	
264.96408	196	
265.88102	90	
265.92721	108	
265.97139	150	
266.81328	302	
266.97368	104	
267.78292	210	
267.85236	130	
267.90349	132	
267.97352	830	1+
268.83715	90	
268.95586	258	
269.96954	1716	1+
270.41385	96	
270.85411	100	
271.84445	152	
271.91759	462	1+
271.95473	88	
272.83890	210	
274.85779	122	
275.81046	106	
276.85313	238	
277.85676	222	
278.40433	124	
278.80121	174	
278.84546	130	
279.09886	314	1+
279.84819	120	
279.99751	100	
280.79295	218	
281.06071	108	
281.79155	642	1+
281.85155	162	
281.86936	94	
282.12002	126	
282.43369	104	
283.84973	148	
283.93471	104	
283.97167	128	
283.98895	166	
284.82529	230	
284.85491	132	
284.98479	124	
285.03013	134	
285.84485	1154	1+
286.80509	224	1+
287.88041	130	
288.92210	162	
289.87460	210	1+
291.12420	88	
292.80611	118	
292.85838	248	
293.11860	94	
293.86704	140	
294.84857	134	
294.86805	128	
294.97371	88	
295.42331	90	
296.80989	224	
296.86213	124	
296.87562	154	
296.93922	92	
297.59931	90	
297.80899	166	
297.83280	94	
298.80414	654	1+
299.10239	194	1+
299.86470	128	
300.79958	414	1+
301.86126	388	
301.88202	98	
301.91216	102	
302.79832	494	1+
302.85455	238	
303.85533	1586	1+
306.08108	92	
306.16853	90	
306.89309	204	1+
306.92604	100	
307.13454	126	
309.88210	304	1+
312.08257	92	
312.12808	120	
312.39786	88	
315.85741	218	
316.81840	270	1+
317.93718	230	1+
318.93238	238	1+
319.06964	116	
319.86811	114	
320.14249	100	
321.81943	516	1+
321.86616	294	
322.92889	226	
323.38901	132	
324.87868	90	
326.87191	886	1+
327.77793	122	1+
329.14002	124	
329.75723	108	
332.89795	96	
336.94580	162	
337.83507	154	
337.86798	230	1+
338.77086	114	
339.82801	394	
340.94288	312	1+
342.94413	142	
343.70862	182	1+
344.90729	174	1+
348.85969	90	
350.07626	92	
353.76974	218	1+
361.07183	92	
361.69013	94	
364.51684	100	
365.65025	94	
365.74799	108	
366.74270	88	
366.82687	258	1+
367.71441	92	
368.88345	90	
END IONS

###FS:    #m/z: 507.84565 #charge 1+
###MS: 106
###MSMS: 109
BEGIN IONS
TITLE=Cmpd 81, +MS2(507.8457), 28.2-35.2eV, 2.4min #109
RTINSECONDS=139.326
SCANS=106,109
PEPMASS=507.84565	517822
CHARGE=1+
196.01489	692	1+
214.88765	148	
224.04397	166	
224.97811	230	
232.88195	172	
232.89461	162	
234.88144	156	
235.79434	234	1+
238.06334	210	1+
244.90770	168	
247.89415	184	1+
250.97325	262	
251.07565	316	1+
252.07916	264	1+
256.88771	178	
258.87635	162	
260.88147	512	1+
261.37501	246	1+
265.08864	430	1+
265.88175	298	1+
266.16658	314	1+
266.88466	240	1+
267.90819	214	
270.86046	332	1+
272.80048	152	
272.85225	748	1+
278.89505	156	
279.88109	454	1+
281.79181	190	1+
283.89703	140	
285.85214	184	
286.84558	180	
287.85167	674	
288.11348	150	
288.84095	152	
288.86786	150	
289.03967	398	1+
289.87926	532	
290.12925	262	1+
290.81201	172	1+
290.86316	1512	1+
291.88131	330	
291.90532	136	
293.87282	3212	1+
294.96609	230	1+
296.87357	264	1+
296.90742	158	
297.83836	144	
298.80430	134	
299.34418	184	
299.88367	434	1+
300.07842	146	
300.85778	352	1+
302.88279	202	
303.87115	652	1+
304.91568	140	
305.07643	110	1+
305.85963	788	1+
306.88656	176	
307.33811	128	1+
307.38449	172	
307.89088	816	
308.13890	1202	1+
308.84307	496	1+
308.87266	1370	1+
309.88571	332	
310.15759	814	1+
310.87911	196	
310.92781	168	
311.34280	136	
311.88309	6622	1+
314.86474	1204	1+
317.88432	598	1+
317.95287	278	1+
317.97474	166	
320.99080	170	1+
321.83165	258	1+
321.88560	392	1+
322.80519	258	1+
322.85906	184	
323.91490	140	
324.37821	162	
324.84990	366	1+
325.89617	342	
326.01000	194	1+
326.88056	1576	1+
327.42058	144	1+
328.88164	442	
328.90141	214	
329.17334	164	
329.81941	448	1+
329.88306	872	1+
330.76628	106	1+
330.79501	150	
330.82293	350	1+
330.88368	584	1+
332.87280	664	1+
332.91319	164	
334.89891	148	
335.39825	344	1+
335.77621	178	
335.83792	208	
335.88830	174	
335.93941	446	1+
336.17672	190	1+
336.94380	270	1+
337.88144	370	1+
339.90141	230	1+
341.71408	244	1+
343.82882	200	1+
343.87048	290	1+
345.40074	194	1+
345.81677	140	
346.77387	244	1+
348.89277	218	
349.75002	288	1+
349.91729	158	
350.81518	352	1+
350.89121	182	
351.85227	160	
351.88730	226	
352.77335	144	
352.91196	310	
353.35828	182	
353.77355	280	1+
353.84937	664	1+
353.89699	180	
354.06155	226	1+
355.35606	156	
355.83140	202	1+
355.88774	212	
356.84068	170	1+
358.77993	180	
359.78749	180	1+
361.58999	138	
362.34884	138	
363.78733	154	
364.38002	146	
366.83878	1642	1+
367.70608	1908	1+
367.76280	264	
368.70810	1130	1+
368.87898	158	
368.90035	186	
369.78205	366	1+
371.72623	156	
371.82662	416	1+
372.85287	218	
372.93306	208	1+
373.37780	214	1+
373.72211	266	
373.83662	484	1+
373.88146	192	
374.84238	316	1+
375.72959	178	
375.78795	164	
375.82097	470	1+
376.76979	276	1+
376.86587	170	
376.88322	182	
377.73004	186	1+
377.77267	232	1+
379.80297	266	1+
380.69422	140	
380.71536	196	
380.85727	222	
381.71661	432	1+
381.76763	142	
381.78815	138	
381.83669	260	
382.73037	396	1+
382.79543	250	1+
382.85529	218	
382.91252	298	
383.87507	260	1+
384.85001	2780	1+
385.73785	272	1+
385.94782	220	1+
387.21713	342	1+
387.71648	162	
387.84690	272	1+
387.89386	200	
388.78765	274	1+
389.19368	166	1+
389.71065	236	
390.79712	244	1+
390.84197	748	
391.26007	160	
391.35351	130	1+
391.84251	370	
392.83037	408	1+
393.75606	150	
393.79809	600	1+
394.40312	366	1+
395.86810	182	
396.73169	158	
396.83884	422	1+
397.72854	408	1+
398.11852	156	
398.74603	152	
399.28383	172	
399.72802	420	1+
399.85471	568	1+
400.72810	268	1+
402.86418	584	
403.86901	326	
404.72552	284	1+
404.85816	182	
404.86836	908	1+
405.72944	158	1+
405.76543	194	
405.78414	170	
405.86920	668	1+
406.81466	554	1+
407.73594	504	
407.81548	412	1+
407.86552	5166	1+
407.91007	144	
408.07257	226	1+
408.75279	370	1+
408.92918	146	
409.72392	692	1+
410.83915	328	
411.80489	144	
411.83254	148	
411.85588	156	
412.06081	150	
412.72952	572	1+
412.84538	268	
412.86468	178	
413.12188	274	1+
413.76101	164	
413.87422	496	1+
415.83413	146	
415.86989	602	1+
416.75292	150	
417.73395	234	1+
418.84541	354	1+
421.88301	658	1+
422.86586	164	
423.68703	136	
423.75634	170	
423.82538	330	1+
424.37779	168	
424.86958	174	
425.75812	626	1+
425.79537	356	1+
425.88010	336	
426.86081	1130	1+
426.94222	144	
427.73286	2006	1+
427.91523	112	1+
428.85480	508	1+
429.69371	154	
429.82703	208	
430.73839	454	
430.76785	324	1+
431.83227	136	
431.86606	418	1+
433.86319	138	
433.88374	200	1+
438.90030	138	
439.75036	184	
439.89310	538	1+
441.68782	142	
443.75932	218	
444.77519	150	
444.87447	1488	1+
445.67971	244	1+
445.74097	732	1+
446.87855	348	
447.10908	188	1+
447.71257	230	1+
447.80455	142	
447.87559	242	
448.75738	238	1+
448.88647	408	1+
449.74059	394	1+
450.74759	286	1+
453.75072	174	
454.78728	144	
455.26044	162	
456.20390	200	1+
456.76412	178	
457.90321	288	1+
462.88307	244	
466.77863	168	
467.78368	134	
467.89063	642	1+
468.78806	208	
480.78644	158	1+
482.72673	140	
485.89015	144	
486.84125	252	
486.89164	142	
490.78846	152	
492.19406	206	1+
499.79910	146	1+
509.85975	432	1+
511.85658	176	1+
END IONS

###FS:    #m/z: 322.93000 #charge 1+
###MS: 110
###MSMS: 111
BEGIN IONS
TITLE=Cmpd 82, +MS2(322.9300), 28.0-35.0eV, 2.4min #111
RTINSECONDS=143.021
SCANS=110-111
PEPMASS=322.93000	5115350
CHARGE=1+
59.64101	100	
140.43238	90	
184.52847	86	
185.92724	134	
192.01945	108	
195.00835	98	
196.88183	114	
203.95831	86	
205.94900	198	
206.92568	84	
208.03838	80	
208.10926	80	
208.87511	80	
210.98866	86	
212.87819	152	
212.89524	128	
214.89336	164	
215.86456	84	
216.96110	100	
218.38496	82	
221.94823	96	
222.95084	142	
222.96126	172	
223.95931	192	
224.02487	102	
225.82731	80	
226.81731	86	
227.38196	86	
227.90676	258	1+
227.93019	86	
227.95617	134	
228.40297	90	
228.84799	92	
229.84106	380	1+
229.86423	94	
230.35207	82	
230.89146	288	1+
233.95350	80	
234.02122	94	
234.80696	92	
234.88619	84	
235.03892	144	
235.69790	84	
235.87866	284	1+
236.38854	84	
236.89268	98	
236.98349	78	
237.05837	108	
237.79725	182	1+
238.02637	86	
238.05091	82	
238.46804	98	
238.93865	126	
239.00354	102	
239.07822	120	
239.78703	228	
239.83947	128	
240.33529	90	
240.44766	96	
240.82082	326	1+
240.94116	1314	
240.96220	462	1+
241.53606	86	
241.78607	80	
241.93958	4654	1+
242.82061	182	
242.94200	3302	1+
243.82338	352	
244.82318	580	1+
244.88727	126	
244.94039	880	1+
244.95669	112	
245.85117	340	1+
246.39151	80	
246.97513	358	1+
247.39231	140	
248.82720	96	
248.84417	110	
249.85442	140	
249.96718	98	
250.83179	112	
250.89625	80	
250.97235	130	
251.07187	118	
251.93020	144	
251.95423	154	
251.97281	98	
252.82219	110	
253.07976	106	
253.12589	86	
255.02435	92	
255.78690	148	
255.92245	146	
257.79752	286	
258.83421	568	1+
258.93191	86	
260.83332	258	
260.98283	104	
261.35208	92	
261.79071	92	
261.82863	966	1+
263.33684	94	
265.05717	138	
265.93960	86	
266.86338	186	1+
267.79802	104	
267.84126	82	
268.84420	136	
269.34361	132	
270.87429	78	
271.83682	264	1+
271.85933	104	
272.79662	130	
272.85660	80	
273.79549	508	1+
273.83836	230	1+
273.85722	78	
273.87148	86	
273.89365	92	
275.01081	92	
275.41600	104	
276.80210	388	1+
276.91437	100	
277.03229	86	
278.85219	78	
279.09056	634	
279.34680	84	
281.03001	84	
281.05055	84	
281.84799	88	
282.10772	88	
282.99105	122	
283.06736	234	
283.78936	462	1+
284.29117	414	1+
284.36835	88	
284.87593	134	
286.85960	94	
287.50763	104	
287.80272	202	1+
288.38049	146	
289.87920	170	
290.75037	90	
290.85742	352	1+
290.88876	82	
291.43841	198	
291.80127	300	1+
291.89044	78	
292.40501	92	
294.81980	122	
294.86340	122	
295.18516	84	
296.42063	90	
296.80522	242	1+
296.86459	82	
299.78690	176	
300.88769	86	
301.86574	86	
303.75651	88	
303.80905	110	
305.88873	126	
306.81126	146	
306.88034	404	1+
307.79723	718	1+
309.08969	100	
309.88245	86	
310.17249	80	
311.88258	126	
312.80295	146	
313.81334	508	1+
315.54541	88	
315.77252	80	
319.12378	80	
320.89223	80	
324.75985	78	
324.89064	310	1+
325.81173	138	
326.09119	82	
327.80966	78	
327.89953	182	
END IONS

###FS:    #m/z: 363.95657 #charge 1+
###MS: 110
###MSMS: 112
BEGIN IONS
TITLE=Cmpd 83, +MS2(363.9566), 28.0-35.0eV, 2.4min #112
RTINSECONDS=143.793
SCANS=110,112
PEPMASS=363.95657	1170492
CHARGE=1+
55.20224	94	
58.88287	92	
178.93218	108	
189.86375	476	
191.85844	1116	
192.89820	90	
196.88388	164	
200.94475	150	
205.01383	92	
206.40990	136	
207.87271	180	
207.94882	314	1+
209.87107	124	
209.88510	156	
209.94359	1686	1+
210.88270	868	1+
212.87860	3656	1+
214.89281	124	
215.88150	108	
217.86981	94	
218.91324	162	
220.48941	88	
222.95258	1100	1+
224.94817	2324	1+
224.97586	156	
225.45831	92	
225.90264	206	1+
226.11797	94	1+
226.94709	12466	1+
227.87766	130	
227.89512	118	
228.89387	1330	1+
228.94211	15418	1+
228.98821	114	
229.10483	96	
229.65923	92	
230.84814	254	1+
230.86270	96	
230.88850	7902	1+
231.10558	116	
232.20919	100	1+
233.49954	98	
233.53694	88	
233.88409	138	
234.87952	594	1+
236.83639	94	
237.05819	194	1+
238.12344	96	
239.07066	128	
240.00626	90	
240.82287	372	1+
240.94321	262	
240.96352	442	
241.93872	1066	1+
242.07890	208	1+
242.82253	188	
242.94025	740	1+
242.96014	1162	1+
243.82267	336	
244.82091	200	
244.93598	144	
244.95682	6612	1+
245.83310	104	
245.90076	464	1+
245.93998	256	
246.02603	92	
246.90483	384	1+
246.95218	7076	1+
247.83758	100	
248.80343	180	
248.82385	92	
248.89872	2586	1+
248.97366	206	
250.06626	112	
250.97015	348	1+
251.07267	162	
252.95600	168	
253.06565	90	
253.08723	142	
253.83981	176	
253.90633	382	
253.95187	98	
254.72249	100	
255.01649	98	
256.07064	94	
257.75730	98	
258.39464	110	
258.83176	310	1+
258.97301	222	
259.97545	122	
260.20204	92	
260.41290	144	
260.82633	1182	1+
260.85658	88	
260.96759	912	1+
261.06248	238	1+
261.11191	108	
261.82752	886	1+
262.96844	136	
263.07086	408	1+
263.79553	144	
263.97769	110	
264.88723	100	
264.95898	160	
265.80950	508	1+
267.78117	536	1+
267.97379	684	
268.10064	188	
268.78324	302	1+
268.82040	92	
268.83975	120	
269.03631	90	
269.07638	134	
269.85453	150	
269.92115	98	
269.92974	106	
269.96992	1228	1+
270.00405	90	
270.80131	120	
270.91500	472	1+
271.51308	94	
271.85776	240	
271.91439	332	1+
274.79230	108	
276.35215	90	
276.81155	124	
276.85307	146	
277.01536	184	1+
277.09097	272	1+
277.85886	128	
278.79501	326	1+
278.85317	98	
279.09905	120	
279.56427	98	
279.89816	162	1+
280.10659	230	1+
280.79286	582	1+
280.83105	134	
281.85517	110	
281.96692	134	
281.98804	126	
282.80563	128	
283.78735	336	1+
283.84692	346	
283.98433	274	1+
284.82361	294	
284.84742	178	
284.87250	222	1+
284.95693	92	
285.79658	256	1+
285.82519	162	
285.84467	692	1+
286.92421	138	
287.81859	132	
288.87276	154	
289.89279	212	1+
290.78572	166	
291.13165	98	
292.43614	100	
292.83541	108	
292.87632	116	
292.92654	282	1+
293.11709	176	
294.86527	220	
296.81010	178	
296.96369	108	
298.80332	982	1+
299.76381	226	1+
299.86674	114	
300.80654	480	1+
300.87603	100	
301.86155	472	1+
301.93172	202	1+
302.78378	98	
302.83503	144	
302.88664	214	
303.80707	520	1+
303.85690	1192	1+
304.90640	160	1+
305.81741	124	
306.90376	198	1+
307.03962	124	
307.13177	150	
309.88342	98	
310.87749	228	
311.12880	138	
312.03463	106	
312.94659	232	1+
313.83990	88	
316.81614	168	
317.81552	126	
318.93485	104	
318.95697	150	
319.06677	96	
319.89000	92	
320.86497	554	1+
321.81615	526	1+
321.86747	486	1+
322.93162	400	1+
324.39097	102	
324.88183	180	1+
326.74785	106	
326.87147	384	1+
331.71687	222	1+
335.74991	370	1+
336.94420	510	
337.83163	124	
338.94069	128	
339.82876	452	1+
339.94321	98	
340.94097	662	1+
341.80839	120	
344.88235	142	
348.73118	150	
350.89503	228	1+
353.76521	102	
355.91762	92	
358.71176	150	
359.73150	88	
360.28366	94	
363.72805	134	
364.77581	204	1+
366.73590	276	1+
367.05370	126	
368.81773	104	
END IONS

###FS:    #m/z: 507.84559 #charge 1+
###MS: 110
###MSMS: 113
BEGIN IONS
TITLE=Cmpd 84, +MS2(507.8456), 28.2-35.2eV, 2.4min #113
RTINSECONDS=144.565
SCANS=110,113
PEPMASS=507.84559	479154
CHARGE=1+
193.86480	178	
196.01537	826	1+
224.04521	180	
230.88522	254	
232.89563	204	
234.88045	154	
238.06095	260	
241.85569	256	
246.97179	150	
250.96551	254	
261.88515	176	
262.37934	158	
265.08939	388	1+
266.16257	284	1+
266.78260	182	1+
268.10562	170	
268.88300	180	
270.85896	258	1+
271.38403	156	
272.40481	210	1+
272.85492	764	1+
274.80034	232	1+
274.91054	152	1+
277.88943	312	
278.85520	220	1+
280.07367	144	1+
280.85420	146	
280.86511	238	1+
281.84349	274	1+
283.32990	170	
283.89730	190	
285.06715	160	
285.85814	424	1+
286.78491	290	1+
287.78695	210	1+
287.84967	978	
287.90126	176	
288.80653	282	1+
288.86809	302	
288.89436	312	
289.80915	206	1+
289.88075	650	
290.86542	1506	1+
291.99541	156	
292.88449	174	
293.01403	96	1+
293.87308	3738	1+
294.93841	312	1+
295.94516	312	1+
296.87491	352	1+
296.94960	198	1+
298.85649	156	
299.81255	176	
299.88356	254	
300.85967	742	1+
300.89262	136	
301.90256	338	1+
303.86557	742	1+
304.83985	140	
304.88614	164	
305.12802	276	1+
305.86121	1100	1+
306.79200	156	
306.90886	228	1+
307.81370	214	1+
307.87178	214	
307.89138	622	
307.97309	246	1+
308.14014	650	
308.85106	150	
308.87056	2646	1+
309.14964	1312	1+
309.78742	180	1+
309.88534	766	
310.15691	874	1+
310.44221	134	
310.84420	322	
311.06866	148	1+
311.80946	152	
311.84356	148	
311.88338	7888	1+
311.96896	192	1+
312.81754	348	1+
312.84664	190	
312.91551	146	1+
313.37615	136	
313.84068	146	
314.86582	868	1+
315.37295	360	1+
316.37662	310	1+
316.86245	250	1+
316.88593	248	
317.82389	146	
318.37756	200	1+
318.88288	510	1+
319.86694	174	
320.83335	290	1+
321.36861	264	1+
321.88211	394	1+
323.38014	236	1+
324.86098	152	
324.91706	136	
325.81665	202	1+
325.90147	416	
326.88287	1136	
327.87988	1608	1+
328.39337	162	
328.81770	326	1+
329.39106	142	
329.85094	166	1+
330.88207	248	
331.88667	218	
332.87201	1008	1+
332.90928	198	
333.83895	148	
333.96555	220	1+
333.99227	162	
334.76838	342	1+
334.89784	164	
335.84137	298	1+
335.88335	226	
336.80260	114	1+
336.94494	192	
337.88282	622	1+
338.91552	200	1+
339.38922	142	
340.87654	274	1+
341.38203	138	
341.88144	214	1+
342.07699	162	1+
342.74556	138	
345.76308	136	
346.87647	180	
347.77415	202	
347.83615	154	
347.87619	138	
349.01209	254	1+
349.75753	282	
349.89979	454	1+
350.75862	158	
350.82266	140	
350.88589	224	
350.90384	378	1+
351.85657	208	
351.89019	142	
353.34281	204	1+
353.84887	450	
354.71104	234	1+
354.83546	228	
355.90558	168	
356.34008	210	1+
356.77841	252	1+
358.27845	168	
359.83232	244	1+
360.89703	350	1+
361.28885	140	
361.84098	288	1+
361.89980	280	1+
363.38645	146	
364.80057	198	1+
364.83931	190	
365.85165	164	
366.83900	1722	1+
367.02934	188	1+
367.70475	1576	1+
367.76621	624	1+
367.94492	142	
368.79083	156	1+
368.82318	150	
368.89896	154	
369.84011	680	1+
370.84162	410	1+
371.08283	140	
371.18893	386	1+
371.72952	212	
371.90237	142	
372.85947	202	
373.29119	166	1+
373.71911	614	1+
373.82851	202	
374.81444	136	
375.72977	140	
375.81222	382	1+
376.81439	252	1+
378.91027	134	
380.71653	292	1+
380.75484	134	
381.84891	444	1+
381.86115	150	
381.88515	532	1+
382.73201	184	
383.71757	272	
384.84967	3630	1+
385.40195	202	
385.73371	240	1+
385.77995	136	
385.89623	272	
386.88736	262	1+
387.77596	152	
388.71930	172	
388.79509	456	1+
389.20104	540	1+
389.71456	252	
390.17978	170	1+
390.84435	466	
391.84177	318	
392.82617	212	
392.86156	344	1+
393.79825	246	
394.84375	208	
394.90221	142	
395.86991	180	
396.88674	262	1+
397.72931	410	1+
398.76550	138	
399.84876	482	1+
400.73158	246	
402.72341	342	1+
402.86522	1574	1+
403.72618	214	1+
405.73089	236	1+
405.74987	278	
405.78388	294	1+
405.81687	270	1+
405.87290	356	1+
407.71973	216	1+
407.74230	222	
407.86575	6080	1+
408.75308	466	1+
408.81025	230	1+
409.72233	820	1+
410.03466	132	1+
410.83889	232	
411.67910	152	1+
411.73038	408	1+
411.81322	742	1+
411.84205	210	
411.86633	144	
412.75232	250	1+
412.79637	136	
412.85076	642	1+
412.87137	186	
413.85740	374	1+
413.87970	382	
415.41936	142	
416.87839	160	
417.81897	352	
417.85991	240	1+
418.84379	158	1+
421.88466	558	1+
422.86532	828	1+
423.77373	308	1+
423.79172	166	
423.86963	678	1+
425.73619	310	1+
425.75355	282	1+
426.86111	590	1+
426.94165	154	
427.73244	1746	1+
427.93560	156	
428.84654	380	
428.88397	380	
429.73526	340	
429.83019	174	
429.86824	146	
430.73944	232	
430.85968	744	1+
431.74974	138	
431.86664	460	1+
433.85273	210	
435.85962	146	
439.89445	692	1+
441.79759	244	1+
443.75062	250	
444.87163	1918	1+
445.74199	1272	1+
445.79797	210	1+
447.70298	246	1+
448.89593	244	
449.87867	302	1+
450.75607	318	
451.74538	192	
452.74478	164	
455.76812	220	1+
457.90228	480	1+
462.88180	166	
463.70472	196	1+
465.75517	148	
465.89923	150	
467.89214	390	
468.88707	322	
469.88775	196	
477.65337	168	1+
481.73007	150	1+
486.90136	150	
491.79251	194	1+
498.73456	158	1+
503.65109	182	1+
504.85297	200	1+
506.09541	154	
508.11131	138	1+
508.80049	192	1+
509.86382	386	1+
END IONS

###FS:    #m/z: 340.94058 #charge 1+
###MS: 114
###MSMS: 115
BEGIN IONS
TITLE=Cmpd 85, +MS2(340.9406), 28.0-35.0eV, 2.5min #115
RTINSECONDS=148.243
SCANS=114-115
PEPMASS=340.94058	2243550
CHARGE=1+
170.76699	106	
187.99066	82	
190.93418	100	
191.95828	144	
192.92616	334	
196.88172	124	
205.95099	276	
207.97229	98	
208.93414	140	
208.96209	144	
210.93975	230	1+
212.87745	828	1+
213.93978	1214	
214.87577	258	
215.86182	108	
215.89137	460	1+
215.93593	472	1+
216.40876	136	
217.88366	176	
217.93738	154	
218.91697	82	
218.94425	112	
220.40389	90	
220.89004	326	1+
221.87000	90	
221.89235	278	1+
222.95669	568	1+
223.96086	552	1+
224.98004	132	
225.86245	82	
226.91554	84	
227.89495	166	
227.95703	172	
228.94299	240	
230.88821	1476	1+
230.96100	98	
231.50716	90	
231.89013	834	1+
231.94978	1710	1+
232.83464	224	1+
233.89610	136	
233.91402	84	
234.88269	310	1+
235.94521	306	
236.48862	102	
236.80203	98	
237.79329	174	1+
239.50053	104	
239.89843	114	
239.92198	228	1+
240.04402	88	
241.84246	210	
241.99449	106	
242.82840	84	
242.94199	110	
243.95936	142	
244.90843	102	
244.95908	456	1+
246.90511	94	
246.97680	100	
248.90168	244	
248.97398	114	
249.89882	452	1+
249.96427	384	1+
250.95562	352	1+
253.83537	126	
253.89565	224	1+
253.91959	106	
254.56609	92	
254.96694	806	1+
255.07562	122	
255.35010	100	
255.78431	98	
256.25826	98	
256.84547	86	
256.87881	84	
256.91673	150	
256.96252	350	1+
257.26879	90	
257.35329	104	
257.79688	86	
258.84307	232	
258.96653	138	
259.34272	308	1+
260.84801	382	1+
261.96786	102	
262.92679	168	
264.83113	344	1+
264.86672	276	1+
265.85015	142	
266.02563	88	
267.82610	86	
267.96699	212	1+
268.34585	94	
269.49357	94	
269.79511	126	
270.85396	94	
270.91599	102	
271.36144	96	
271.84710	96	
272.84294	134	
272.92887	272	1+
272.97744	120	
273.01866	90	
273.79254	310	1+
274.04407	90	
274.86402	132	
274.92435	140	
275.84608	148	
276.85495	302	
277.85961	162	
278.84753	332	1+
279.79826	90	
280.84496	258	1+
281.09781	82	
281.87291	318	1+
282.85653	100	
283.78878	102	
283.93594	110	
284.93394	96	
286.04414	90	
286.81903	84	
287.39325	102	
287.79418	128	
287.81084	128	
287.93503	120	
289.85727	176	1+
291.80269	156	
292.43505	94	
292.83325	116	
292.93132	82	
293.34001	90	
293.43657	88	
293.87400	486	1+
294.86098	168	
295.46363	84	
295.75683	84	
296.80326	86	
296.98723	90	
297.78352	86	
297.85340	94	
297.97683	86	
298.82160	92	
298.96155	202	1+
299.02667	88	
299.10076	82	
299.78290	136	
299.82962	96	
299.87277	206	
300.78206	106	
300.88128	134	
301.38169	102	
302.81175	130	
302.94415	146	
303.14102	82	
303.95138	82	
306.00413	86	
306.87961	124	
307.79990	222	
307.87598	484	1+
308.14332	112	
308.87942	342	1+
311.87780	138	
312.80319	124	
312.88051	166	
312.98782	98	
313.88140	88	
316.38151	88	
318.43770	114	
318.81507	120	
319.88318	130	
321.79889	82	
322.83134	138	
324.05999	162	
324.89390	176	
326.05365	100	
327.82800	132	
328.88529	102	
329.86953	158	
330.82495	182	
331.84366	96	
334.29291	94	
336.82780	90	
337.83593	86	
338.82968	80	
339.89633	234	1+
340.02208	84	
341.38886	90	
342.79569	310	1+
END IONS

###FS:    #m/z: 507.84574 #charge 1+
###MS: 114
###MSMS: 116
BEGIN IONS
TITLE=Cmpd 86, +MS2(507.8457), 28.2-35.2eV, 2.5min #116
RTINSECONDS=149.015
SCANS=114,116
PEPMASS=507.84574	531050
CHARGE=1+
196.01506	424	1+
200.88809	162	
217.90018	142	
224.97774	228	
227.95701	184	
232.89568	336	1+
240.07659	156	
241.91417	152	
248.85126	158	
250.97106	240	
251.92324	264	1+
252.08074	762	1+
253.88255	154	
256.89607	140	
264.88997	154	
266.16800	542	1+
268.11269	346	
269.88704	158	
269.92510	146	
270.85905	272	1+
272.38767	210	
272.85302	516	1+
274.78566	248	1+
276.86392	146	
278.39120	154	
278.82754	400	1+
278.86152	166	
279.88305	200	1+
282.12660	152	
282.85368	144	
283.89830	170	
285.86070	280	
286.92997	266	1+
287.85393	686	
287.93213	170	1+
288.86936	290	
289.87997	470	
290.86365	1742	1+
291.96227	186	1+
292.86648	342	
293.87382	3512	1+
294.80787	226	1+
295.86842	986	1+
295.97560	144	
296.13130	150	
296.91966	190	
297.55604	152	1+
297.90467	194	
298.80399	220	1+
298.85446	228	
298.91043	218	1+
299.33389	260	1+
300.85932	564	1+
301.88288	140	
302.86297	342	
303.78866	264	1+
303.80854	274	
303.86533	272	
303.90400	152	
304.80300	200	1+
304.87782	194	
305.81222	216	1+
305.86138	690	1+
306.03609	168	
306.12684	180	
307.88847	668	
308.14104	656	
308.78992	162	
308.86930	2248	1+
309.15275	1412	1+
309.86977	1390	1+
309.88935	870	
310.15960	984	1+
310.35026	232	1+
310.84755	278	
311.88392	7948	1+
312.81476	210	
314.86829	548	
315.14221	174	1+
315.76053	150	
315.89219	188	
316.81747	426	1+
316.86509	150	
316.88883	152	
318.40098	158	
318.88128	172	
319.83015	370	1+
319.86753	220	
321.34920	166	
321.88779	148	
322.86702	438	1+
323.85394	222	1+
325.87873	184	
325.90022	328	
326.38842	306	
326.88000	2178	1+
327.37360	234	1+
327.80836	390	1+
327.89636	258	
329.17238	156	
329.81134	332	1+
329.89209	238	
330.16207	166	1+
330.88102	206	
331.88925	260	
331.91515	148	
332.87611	568	1+
334.77630	190	1+
334.83361	364	1+
334.90110	194	
336.41672	268	1+
336.89187	154	
336.93998	152	
337.88231	196	
338.89066	158	
339.03238	248	1+
340.36620	256	1+
340.84671	146	
341.44048	210	
343.79155	234	1+
343.87579	230	
344.87569	156	
345.90481	166	
347.33874	224	1+
347.77330	352	1+
348.16834	172	1+
348.82184	174	
348.88121	144	
349.75570	262	
349.86405	426	1+
350.76311	282	
350.83541	282	1+
350.88844	254	
351.23221	84	1+
351.79607	186	1+
352.36249	160	
352.76740	200	1+
352.91080	276	
353.85354	764	1+
353.90825	156	
354.84183	216	
355.88868	298	1+
357.39996	140	
360.89530	208	
362.37116	244	1+
362.88744	240	1+
364.86262	474	1+
364.89783	206	1+
365.77091	154	
365.86433	332	1+
366.18857	150	1+
366.84071	1910	1+
367.15484	346	1+
367.70836	1272	1+
367.76843	258	
367.89948	400	1+
368.05975	266	1+
368.41401	176	1+
368.90099	342	1+
369.70948	504	1+
369.78263	400	1+
371.19136	258	
372.85490	150	
372.87662	200	
373.71664	534	1+
373.80450	178	
374.37893	190	
374.81681	162	
375.88593	234	1+
376.80101	250	1+
376.82649	196	1+
376.86540	302	1+
379.73879	138	
379.81076	168	
380.72223	206	
381.71520	154	
381.84143	214	
382.85506	322	
384.77285	358	1+
384.79451	324	1+
384.85139	3668	1+
384.89326	154	
386.72742	498	1+
387.72955	430	1+
387.74841	180	
387.84482	308	1+
388.03862	158	1+
389.19859	334	
389.71662	218	
389.84974	190	
390.72777	394	1+
390.78203	172	
390.84313	292	
391.83920	282	
392.06908	182	
392.82756	290	1+
392.86189	224	
393.79677	176	
393.86883	326	1+
394.82901	376	1+
395.76495	178	1+
397.86002	230	
398.73242	234	
398.86983	224	
399.71301	424	1+
399.72915	288	
399.81379	298	1+
399.85241	168	
401.87268	196	
402.86506	1692	1+
403.80406	212	
403.86916	986	1+
405.74903	354	1+
405.87014	812	1+
405.89955	164	
406.81603	168	
407.72446	650	1+
407.82567	154	
407.86497	5882	1+
409.72483	656	1+
409.81960	250	
410.83633	1178	1+
411.33045	170	
411.80979	496	1+
411.85599	180	
412.73229	690	1+
413.07068	154	
413.87676	470	
415.87102	588	1+
416.74619	158	
417.82104	304	
421.88001	626	1+
423.06081	166	1+
423.74625	174	
423.77443	342	1+
423.87304	600	1+
424.83662	268	1+
425.74519	452	
426.71316	180	
426.75647	336	
426.85989	1150	1+
427.73532	1612	1+
427.93525	152	
428.85795	402	1+
429.73290	858	1+
430.73801	588	1+
430.86243	948	1+
431.86800	638	1+
434.88726	238	1+
435.71399	156	
439.68265	302	1+
439.89087	244	
440.89781	180	
442.68384	372	1+
443.68498	248	1+
443.76973	152	
444.87306	1180	1+
445.74543	308	
445.78829	276	1+
446.74162	638	1+
446.87959	182	
447.71184	296	
448.69695	296	1+
448.87071	526	1+
448.89511	210	
449.87408	466	1+
450.74983	424	1+
450.89910	150	
457.90113	394	1+
460.76095	342	1+
462.74276	350	1+
462.88115	574	1+
465.77984	278	1+
466.78235	236	1+
467.88774	410	
468.71095	144	
468.78121	286	1+
468.88868	308	
473.77557	224	1+
479.77485	146	
480.20818	198	1+
484.78991	254	1+
485.89812	408	1+
487.80320	178	
491.85542	158	
494.23198	176	1+
495.80381	142	
499.73008	164	
504.80443	180	
505.83844	200	1+
509.86244	422	1+
END IONS

###FS:    #m/z: 336.94603 #charge 1+
###MS: 114
###MSMS: 117
BEGIN IONS
TITLE=Cmpd 87, +MS2(336.9460), 28.0-35.0eV, 2.5min #117
RTINSECONDS=149.787
SCANS=114,117
PEPMASS=336.94603	264952
CHARGE=1+
58.86305	90	
68.93003	84	
159.72541	82	
182.86678	148	
203.48513	82	
205.94648	180	
207.88251	104	
208.88340	112	
208.90701	76	
210.88306	352	1+
211.94398	5384	
212.16376	78	
212.75996	78	
212.87782	3252	1+
212.94247	126	
213.93916	3538	1+
215.88727	754	1+
217.88574	140	
217.89046	140	
217.93756	138	
218.40115	76	
218.88267	80	
221.14075	78	
222.06577	78	
222.95437	124	
223.95865	252	
224.98199	110	
226.89442	88	
226.92822	88	
226.94978	140	
227.89463	114	
228.89273	416	1+
229.95439	5284	1+
230.88888	4680	1+
231.41173	100	
231.61383	104	
231.95092	1930	1+
232.01395	78	
233.83144	402	1+
233.94856	560	1+
234.36149	80	
234.82046	206	1+
234.84046	362	1+
235.89715	216	
237.84233	142	
238.08011	88	
239.90010	120	
240.00239	86	
240.96245	130	
240.99242	102	
241.12910	132	
241.84185	150	
242.88929	82	
243.84238	96	
245.80270	76	
245.98380	92	
246.90391	134	
246.97416	160	
247.90234	124	
247.96522	1260	
248.89903	1538	1+
249.88101	80	
249.96114	836	1+
249.99517	104	
250.82758	332	1+
250.95181	322	1+
251.07183	168	
251.92457	138	1+
251.97472	78	
252.38983	96	
252.83712	294	1+
252.97072	2716	1+
252.99943	94	
253.08304	138	
253.90748	790	1+
254.47619	120	
254.96540	1410	1+
256.88361	126	
257.79792	124	
257.83442	80	
257.85292	112	
258.00790	92	
258.84409	148	
259.81489	80	
259.85642	138	
259.92660	78	
260.82814	204	1+
261.16527	82	
262.85687	78	
264.91546	86	
265.01240	86	
265.08338	80	
265.10319	84	
266.08182	78	
267.44554	86	
267.78288	78	
267.83923	954	1+
267.94579	76	
268.02609	130	
268.96261	160	
269.79932	122	
270.86303	84	
270.98316	422	
271.92452	118	
272.04796	78	
272.84609	92	
272.87453	160	
272.89900	78	
272.97596	154	
273.95521	78	
275.12462	82	
275.85443	92	
276.39523	86	
276.85102	180	
277.02525	122	
277.83932	232	
277.88218	202	1+
278.81029	104	
278.83349	784	1+
278.90154	96	
279.09843	84	
279.86640	102	
280.92049	164	
283.05072	188	
283.98206	88	
285.85454	236	
286.84900	1322	1+
286.94593	82	
288.80007	92	
290.86188	110	
290.88154	88	
291.86805	86	
292.83544	96	
292.86297	432	1+
292.89216	138	
293.11126	324	1+
293.57563	98	
293.86552	310	1+
293.99808	152	
294.45012	82	
294.51002	98	
295.85106	286	1+
295.95361	88	
296.90423	106	
298.01790	90	
298.80151	82	
299.78286	84	
300.86820	86	
301.41594	88	
302.17732	76	
303.45313	102	
303.92793	92	
303.94724	86	
304.86633	130	
307.88852	134	
308.02408	84	
308.79949	108	
308.86098	82	
309.00523	78	
309.81764	82	
309.87007	718	1+
312.78769	84	
312.88169	154	
313.47457	76	
313.85386	234	1+
313.95427	154	
315.92500	78	
318.81053	78	
320.44153	92	
320.80112	86	
320.86043	80	
323.41342	78	
324.89573	160	
324.93211	230	1+
324.98772	82	
326.88834	128	
328.04982	92	
328.88805	232	1+
330.99659	92	
332.44555	82	
332.80837	92	
333.95842	86	
335.67270	114	
335.74542	190	1+
340.18488	94	
340.80467	302	1+
END IONS

###FS:    #m/z: 340.94047 #charge 1+
###MS: 118
###MSMS: 119
BEGIN IONS
TITLE=Cmpd 88, +MS2(340.9405), 28.0-35.0eV, 2.6min #119
RTINSECONDS=153.457
SCANS=118-119
PEPMASS=340.94047	2196324
CHARGE=1+
45.58103	84	
182.46927	96	
185.87490	116	
186.93653	90	
190.94647	154	
192.92578	254	
194.89059	106	
195.93714	96	
196.88502	218	
198.83199	80	
201.90499	106	
205.95410	112	
208.88682	202	1+
208.93830	150	
208.95874	280	
209.94297	100	
212.87472	810	1+
213.87642	440	1+
213.94005	2174	1+
213.96518	98	
214.88686	310	1+
215.41565	88	
215.88871	262	1+
215.93852	448	1+
217.88207	262	1+
218.87287	174	1+
218.91512	92	
219.43138	84	
222.88994	86	
223.95974	92	
224.82985	84	
225.42337	82	
226.94815	112	
228.94035	116	
230.52733	96	
230.88742	1170	1+
230.92995	124	
231.88895	676	1+
231.94921	1846	1+
232.38054	84	
233.89704	184	
234.95594	100	
235.80909	86	
235.82412	88	
235.89162	188	
235.93772	152	1+
235.98838	80	
236.88896	84	
237.01563	84	
237.05915	92	
237.35796	84	
238.36925	86	
238.83213	90	
238.96288	128	
239.78891	316	1+
239.87701	86	
239.90253	328	1+
240.83504	234	1+
240.88577	90	
240.96385	92	
241.12612	84	
241.88555	236	1+
242.84521	88	
243.00430	84	
244.02554	108	
244.95412	148	
245.83266	304	1+
246.95155	84	
246.98388	458	1+
248.85694	106	
248.89853	584	1+
249.96048	734	1+
250.88710	130	
252.96147	112	
252.98412	152	
254.38560	84	
254.90481	298	1+
254.96612	944	1+
255.77997	82	
256.84455	152	
256.86398	96	
256.91383	158	
256.95585	154	
257.79433	356	1+
257.90474	454	1+
258.10154	92	
258.44389	92	
258.84441	648	1+
258.90951	318	1+
258.97223	102	
259.95656	282	1+
260.33776	290	1+
260.92734	166	
261.84256	120	
261.89245	104	1+
262.84929	92	
262.92360	134	
263.41052	86	
263.84092	134	
266.87061	144	
267.18244	82	
268.83775	366	1+
270.80757	90	
271.84197	388	1+
272.93311	236	
272.97545	154	
273.79560	330	
273.91823	172	1+
274.45504	106	
274.85764	334	1+
275.33590	86	
275.83619	86	
276.83362	122	
276.85688	382	1+
277.12427	82	
277.88060	100	
280.79502	90	
280.84147	132	
280.86629	124	
281.85905	460	1+
281.90463	82	
282.83984	138	
282.86119	286	1+
282.91840	136	
283.78815	296	1+
284.13860	98	
284.36410	96	
284.80663	128	
285.00457	86	
285.36747	90	
287.91187	86	
288.58291	98	
288.62706	92	
289.80588	122	
291.04807	86	
291.80693	198	
292.43367	106	
292.80960	150	
292.82911	94	
292.85825	82	
293.87226	294	1+
294.16297	82	
294.85143	250	1+
295.35791	88	
297.83260	100	
297.97469	138	
299.78129	214	
300.86056	144	
301.82112	110	
301.86000	96	
302.86304	88	
302.93877	156	
303.86253	284	1+
304.44639	84	
305.37034	84	
305.81856	176	
306.88269	110	
307.88234	150	
309.02070	122	
309.81730	186	
310.86416	166	
310.88397	202	
311.88358	204	
312.80170	134	
313.00699	86	
313.80152	130	
313.84206	202	
315.44941	86	
315.99045	86	
316.39887	104	
316.68968	88	
320.76241	100	
322.88442	296	1+
324.01232	88	
324.97878	108	
325.07840	86	
325.88868	90	
327.82115	146	
327.85631	92	
328.81567	116	
328.93758	80	
329.93380	98	
330.81240	436	1+
332.77664	136	
333.89584	124	
334.47506	100	
334.83958	158	1+
338.01877	88	
338.05906	82	
338.81245	84	
341.99909	84	
344.90784	100	
345.76526	140	
346.15394	92	
END IONS

###FS:    #m/z: 336.94603 #charge 1+
###MS: 118
###MSMS: 120
BEGIN IONS
TITLE=Cmpd 89, +MS2(336.9460), 28.0-35.0eV, 2.6min #120
RTINSECONDS=154.237
SCANS=118,120
PEPMASS=336.94603	258482
CHARGE=1+
80.33970	84	
105.73312	86	
109.52534	80	
193.01771	146	
196.88128	136	
199.94339	92	
204.89262	144	
206.03827	102	
207.94795	106	
209.09886	80	
209.94204	114	
210.84969	80	
210.88742	376	
210.94525	118	
211.94400	5786	
212.87909	2174	1+
212.94683	240	
213.09486	84	
213.93939	2236	1+
215.88726	536	1+
215.93750	358	
216.95933	100	
217.00257	80	
217.93603	144	
218.00395	80	
221.10248	84	
222.95245	128	
222.96871	256	1+
223.54512	78	
223.95874	96	
223.97237	182	1+
226.94662	144	
226.97130	82	
227.94927	90	
228.42560	106	
228.84412	80	
228.89194	282	1+
229.95491	5686	1+
230.03359	84	
230.88875	3794	1+
231.07481	82	
231.95094	1622	1+
232.55749	100	
232.82241	90	
233.82545	202	1+
233.89852	346	1+
233.94867	384	1+
235.89320	166	
235.96188	88	
237.90680	242	1+
237.95798	116	
240.79981	120	
240.81812	136	
241.03268	82	
241.84541	88	
241.89767	98	
241.93512	104	
244.95812	122	
245.03752	92	
246.97330	342	
247.05194	102	
247.96620	1334	1+
248.90016	1048	1+
249.68169	94	
249.95839	704	1+
250.45665	90	
250.83009	306	1+
251.07110	114	
251.91055	326	
251.95460	152	
251.97845	146	
252.83279	296	1+
252.91226	148	
252.97028	3322	1+
253.09458	86	
253.90524	590	
254.90836	320	
254.96629	1598	1+
255.45796	80	
256.80506	124	
256.84949	148	
256.88710	116	
256.96437	184	
257.84627	150	
258.84393	126	
258.89807	90	
259.84924	84	
259.95685	104	
260.03150	78	
260.84212	118	
261.83463	84	
262.82871	116	
262.95129	146	
264.94551	86	
265.90766	104	
266.09090	88	
267.39518	106	
267.53600	92	
267.84063	216	
267.96856	174	1+
268.83855	940	1+
269.08255	88	
269.79951	164	1+
269.87697	82	
270.97526	354	1+
271.10285	84	
271.44820	82	
271.74798	80	
271.83306	96	
271.91528	292	1+
271.97717	248	1+
272.83012	270	1+
273.79105	144	
273.91811	116	
274.86224	84	
274.96839	174	1+
275.12516	80	
276.81587	82	
276.85375	140	
277.83108	1066	1+
277.86624	248	1+
278.83375	922	1+
279.11004	98	
279.41230	80	
280.36131	100	
280.50760	94	
280.81586	80	
280.92692	84	
282.55413	80	
282.85664	270	1+
285.84957	328	
285.90094	80	
286.84963	1230	1+
287.88295	172	
288.88789	82	
289.87859	174	
289.94294	86	
290.86969	200	
291.89273	140	
291.96621	92	
292.10223	238	1+
292.80609	150	
292.82175	132	
292.86477	82	
292.94172	210	1+
293.99534	120	
294.83824	86	
295.85822	94	
295.89044	78	
296.81169	146	1+
297.87749	204	1+
297.98258	78	
298.30973	198	
299.04566	82	
299.80407	86	
299.87621	150	
300.03787	138	
300.84693	116	
301.73374	102	
301.87474	310	1+
302.39510	108	
304.44198	90	
304.79133	94	
304.86647	120	
305.95960	138	
306.87955	314	1+
309.86925	266	
309.88756	144	
310.56807	84	
310.87933	324	1+
313.83394	270	1+
314.47754	102	
314.83649	182	1+
315.87467	80	
316.76858	96	
317.98221	82	
318.92935	92	
320.76135	142	
321.07122	84	
321.27943	90	
323.81330	80	
324.41019	92	
325.39101	96	
327.87393	86	
328.99759	90	
330.83347	98	
331.82564	82	
331.88373	88	
333.36202	80	
336.01987	88	
339.43153	88	
340.75377	80	
END IONS

###FS:    #m/z: 359.96186 #charge 1+
###MS: 118
###MSMS: 121
BEGIN IONS
TITLE=Cmpd 90, +MS2(359.9619), 28.0-35.0eV, 2.6min #121
RTINSECONDS=155.009
SCANS=118,121
PEPMASS=359.96186	212940
CHARGE=1+
187.93407	106	
196.38237	98	
200.94991	94	
205.41123	94	
206.86413	90	
209.94303	1974	1+
220.95429	142	
221.89227	140	
222.95096	1722	1+
223.88616	108	
224.94882	2154	1+
226.17764	130	1+
226.89726	146	
226.94745	9702	1+
227.92674	128	
227.98581	90	
228.04131	162	1+
228.94204	10498	
229.94614	438	
230.89002	88	
231.11965	110	
231.16559	124	
234.94821	100	
235.82450	282	1+
237.42961	98	
237.79723	94	
237.82356	90	
238.96588	112	
240.82018	190	
240.93978	412	1+
240.96229	1330	1+
241.05932	100	
241.08151	126	
241.78769	232	
241.83878	264	1+
242.90070	94	
242.95895	616	
243.95693	292	
244.95719	4814	1+
244.99034	92	
245.02836	92	
245.11797	92	
245.94293	208	
246.43484	110	
246.95262	5476	
247.80919	128	
247.89094	210	1+
247.91155	100	
248.04820	128	
248.80523	332	
248.92327	104	
248.95515	106	
250.02799	94	
250.80261	162	
250.94983	192	
250.97010	272	1+
251.06638	214	1+
251.47004	92	
251.83719	108	1+
252.86634	92	
252.95615	666	1+
252.99302	88	
254.09176	108	
254.37779	104	
254.83906	96	
255.10966	90	
256.79213	226	1+
257.84892	114	
258.83447	148	
258.90720	134	
258.97253	432	1+
260.83428	90	
260.96877	1450	1+
262.06522	92	
262.95149	94	
263.80417	112	
263.83103	122	
264.82398	128	
265.97371	162	
266.81549	250	
267.11033	110	
267.97127	692	
269.08390	118	
269.96952	670	1+
271.84542	370	1+
272.35565	94	
273.65017	102	
273.79408	152	1+
273.85504	94	
273.96720	260	
274.83551	92	
274.86329	134	
275.97228	474	1+
276.81017	124	
276.85106	432	1+
277.09499	90	
277.34705	94	
277.80662	730	1+
278.09174	152	
278.96090	114	
279.10502	112	
279.43069	104	
279.80056	190	
280.15776	98	
280.79226	600	1+
280.92308	90	
281.11943	158	
281.80863	90	
281.84865	192	
283.98260	248	1+
284.78708	100	
284.82360	232	
285.33399	96	
285.42952	96	
285.82637	130	
285.90440	98	
287.75588	92	
287.86448	190	1+
288.96694	92	
289.42245	120	
291.78519	318	1+
291.80220	166	
291.93021	98	
292.43903	238	
293.11777	90	
293.85561	336	1+
294.42828	100	
295.02275	92	
295.11344	88	
295.81069	140	
296.80951	262	
296.93364	166	
297.97113	286	1+
297.99549	102	
298.80355	976	1+
299.90153	106	
301.30738	96	
303.94802	152	
304.83622	116	
304.85033	158	
306.42074	94	
306.88366	308	1+
307.87106	134	
309.79965	344	1+
309.87385	332	1+
310.87652	288	1+
311.12795	168	1+
312.87583	108	
313.03965	106	
313.42694	94	
313.93648	108	
314.82438	218	
315.97738	92	
316.81638	130	
316.83956	234	1+
317.07007	98	
317.82106	100	
318.93274	146	
319.12363	92	
319.82591	108	
320.21293	90	
320.88877	178	1+
321.38539	92	
321.81912	176	
322.16029	112	
322.92691	468	1+
323.09332	148	
323.74933	98	
324.88473	178	1+
328.89195	112	
333.81390	116	
334.95219	120	
335.02991	102	
336.94659	254	
337.94483	272	
339.41370	94	
339.82697	88	
340.93838	384	
342.90609	94	
345.05822	90	
347.01252	96	
347.41604	142	
348.91242	90	
351.76669	142	
353.30695	94	
354.00873	112	
356.77126	90	
357.77349	212	1+
359.37978	98	
360.75603	132	
362.80273	122	
363.72016	160	
END IONS

###FS:    #m/z: 322.93023 #charge 1+
###MS: 122
###MSMS: 123
BEGIN IONS
TITLE=Cmpd 91, +MS2(322.9302), 28.0-35.0eV, 2.7min #123
RTINSECONDS=158.687
SCANS=122-123
PEPMASS=322.93023	5316856
CHARGE=1+
98.77434	90	
185.88535	80	
191.86939	84	
192.89023	144	
193.89274	76	
194.97256	78	
196.88438	242	
201.84229	76	
205.95025	248	
208.05082	86	
208.98364	82	
209.94131	126	
212.82818	126	
212.87654	138	
212.89383	90	
214.89289	272	1+
214.96354	88	
218.88755	162	
221.89199	102	
222.41930	96	
222.95308	84	
223.06608	78	
223.95958	380	1+
225.38072	74	
226.82317	116	
226.84545	138	
226.88021	76	
227.95466	130	
228.84126	76	
228.91204	132	
228.93041	84	
229.84185	136	
229.88081	90	
230.83610	268	1+
230.89052	222	
230.90642	102	
230.94652	170	1+
232.90939	196	1+
235.82952	86	
237.05723	132	
237.79742	74	
237.81003	96	
238.04880	82	
238.82531	84	
238.84362	96	
238.87744	148	
238.93713	130	
239.42819	76	
239.78778	164	
239.84135	110	
240.07398	120	
240.11867	106	
240.43819	90	
240.82138	286	1+
240.94020	1656	
240.96267	374	
241.94182	1290	
242.81947	452	
242.94144	3788	1+
243.81906	928	1+
244.01845	74	
244.82094	550	1+
244.94070	1058	1+
245.39287	84	
245.41028	76	
245.84703	212	1+
245.87120	140	
246.97263	674	1+
247.39342	170	
247.89029	114	
248.85469	122	
248.92383	80	
249.89711	94	
249.96891	98	
250.85010	156	1+
251.40762	92	
252.89036	78	
254.04890	94	
254.14670	90	
254.84795	102	
254.95566	96	
255.89382	92	
256.77689	88	
256.83836	96	
256.92627	98	
257.79741	152	
257.89463	78	
258.83081	552	1+
258.85193	168	
258.89847	76	
259.99381	82	
260.50718	94	
260.82681	192	
261.83049	834	1+
262.97034	168	
263.87928	96	
264.78948	162	1+
264.82930	104	
264.84070	258	1+
265.05521	100	
266.04157	84	
266.86452	116	
266.96796	80	
267.01299	88	
268.68817	92	
268.90330	82	
268.95775	110	
269.85567	160	1+
270.83591	86	
270.86841	128	1+
271.15109	90	
271.84741	212	
272.82192	92	
272.84870	142	
272.93151	76	
273.03108	76	
273.79325	74	
273.84156	178	1+
274.80224	412	1+
276.80992	348	1+
276.85315	120	
277.85247	218	1+
279.09092	700	1+
279.36089	88	
279.79411	90	
280.82673	116	
281.11126	100	
281.85351	210	1+
282.87855	96	
282.90468	154	
283.36312	102	
283.79006	200	
284.29140	126	
284.87400	302	1+
285.02297	82	
285.79267	92	
286.03946	108	
286.51376	120	
287.79575	88	
288.88377	80	
288.93112	108	
289.78707	414	
289.88333	120	
290.79546	614	1+
290.88837	94	
291.14703	94	
291.80235	396	1+
292.21789	78	
293.87834	118	
293.94788	88	
294.85175	444	1+
295.16611	96	
295.84160	92	
296.78628	84	
296.81784	94	
297.06158	88	
299.87014	86	
300.78167	162	
302.75389	80	
303.87500	222	1+
304.55981	96	
305.80416	78	
306.88022	446	1+
307.79881	258	
307.98796	74	
309.80739	98	
310.79952	76	
310.87818	244	
311.88517	146	
313.80444	84	
314.82109	174	
315.86589	230	
316.06260	86	
318.52539	78	
318.88727	98	
323.05210	102	
323.88517	416	1+
323.92603	76	
324.80725	138	
324.88932	282	1+
324.90867	78	
325.05850	86	
326.81859	74	
END IONS

###FS:    #m/z: 340.94058 #charge 1+
###MS: 122
###MSMS: 124
BEGIN IONS
TITLE=Cmpd 92, +MS2(340.9406), 28.0-35.0eV, 2.7min #124
RTINSECONDS=159.459
SCANS=122,124
PEPMASS=340.94058	2134488
CHARGE=1+
190.93287	100	
192.92596	168	
194.09023	82	
195.93189	84	
196.88189	104	
198.92919	86	
205.95202	260	1+
209.94104	88	
211.94321	106	
212.87740	1162	1+
212.97129	94	
213.93889	1778	1+
215.88853	240	1+
215.93718	500	
219.48229	96	
219.87521	84	
221.42140	114	
221.95241	100	
222.95151	202	
223.88465	92	
223.96059	108	
224.95201	106	
224.97347	186	1+
225.94493	408	1+
228.78371	88	
228.93795	98	
229.05146	84	
230.89169	258	
231.89143	326	
231.95014	2514	1+
232.88539	144	
233.89829	476	1+
235.10551	94	
235.83405	96	
235.89780	234	
236.00355	98	
236.97769	90	
238.43409	126	
238.82005	96	
239.78852	86	
240.79444	82	
240.95711	100	
241.46756	92	
241.84110	152	
241.87038	254	1+
242.04104	178	
242.83311	120	
243.83537	160	
243.89156	94	
244.95714	174	
245.41016	88	
245.95297	84	
246.89238	104	
246.98480	96	
247.95899	120	
247.98916	90	
248.85812	94	
248.89704	590	1+
249.96119	300	
250.49917	116	
251.91352	122	
251.96102	86	
252.00016	96	
252.84815	92	
253.89815	216	1+
253.95993	1150	1+
253.97267	122	
254.96359	1000	1+
254.99066	82	
255.85764	116	
255.88195	90	
256.89849	220	1+
256.91338	172	
257.82987	96	
257.84742	178	
257.95864	90	
258.84593	106	
258.94748	90	
259.95570	296	1+
260.82968	212	
260.93326	148	
261.84427	126	
262.35549	84	
262.92712	284	
262.98017	98	
264.00482	84	
264.96048	150	
266.86174	104	
268.16117	86	
268.84019	148	
269.01008	88	
269.79434	100	
272.93330	122	
272.97679	182	
274.85077	90	
275.01227	114	
275.81174	402	1+
275.96455	106	
276.79348	82	
276.85502	492	1+
278.84431	310	1+
279.90303	100	
279.96367	144	
280.39202	92	
280.80900	146	
280.88281	178	1+
280.97450	144	
281.27074	88	
282.38591	82	
282.82475	112	
283.78793	240	1+
284.42438	84	
284.93349	170	1+
285.86252	200	1+
286.91086	106	
287.90162	94	
288.51631	82	
289.79632	88	
291.11917	82	
291.80291	178	
292.41510	102	
293.37532	82	
293.43862	106	
293.87674	132	
294.87812	140	
295.81205	82	
295.84350	88	
296.29227	104	
296.85125	120	
296.86824	148	1+
296.98945	96	
297.78887	250	
297.98114	152	
298.85960	236	1+
298.93947	82	
299.71901	88	
299.84865	118	
300.06592	90	
300.90668	92	
301.88085	200	
302.85138	148	
302.94232	84	
303.44039	88	
303.87011	108	
304.08914	88	
305.87744	202	1+
305.99513	104	
306.94883	92	
307.79533	386	1+
307.92429	194	1+
308.88616	164	
310.83615	88	
311.88794	146	
312.80043	172	
312.87375	124	
312.92458	94	
312.97913	86	
313.89301	132	
314.81937	194	
321.80886	86	
321.93613	94	
324.38141	90	
324.89176	178	
325.37466	88	
325.89507	94	
326.81862	84	
326.91408	84	
328.82523	112	
328.88453	170	
334.20298	84	
334.95342	92	
335.14799	86	
337.87698	110	
340.15191	138	
342.90379	158	
343.91614	98	
346.53780	100	
END IONS

###FS:    #m/z: 363.95670 #charge 1+
###MS: 122
###MSMS: 125
BEGIN IONS
TITLE=Cmpd 93, +MS2(363.9567), 28.0-35.0eV, 2.7min #125
RTINSECONDS=160.232
SCANS=122,125
PEPMASS=363.95670	1369744
CHARGE=1+
177.12162	104	
187.93358	90	
189.86177	932	1+
191.85763	812	1+
192.89106	102	
196.88283	224	
199.88603	132	
202.55800	100	
207.87598	742	1+
207.95012	216	
208.01522	92	
208.95040	108	
209.86884	184	
209.94343	2614	1+
210.88360	940	1+
212.87932	4956	1+
216.41352	172	
218.91005	244	1+
221.86441	152	
222.95291	802	
223.95821	444	
224.94882	2242	1+
225.87649	148	1+
225.93134	116	
226.89784	168	
226.94728	14206	1+
227.15787	98	1+
228.89340	942	1+
228.94219	16386	1+
228.98812	156	1+
229.43765	118	
230.88928	6686	1+
230.93684	190	1+
232.88433	604	1+
233.32868	90	
234.87968	486	
235.82154	142	
236.97044	90	
238.06479	144	
239.88941	222	1+
240.09568	86	
240.43065	102	
240.82410	186	
240.94031	224	
240.96314	1250	1+
241.82875	88	
241.91314	112	
241.94115	238	
242.37754	134	
242.82163	214	
242.94169	1032	1+
242.95956	928	1+
243.81993	338	1+
244.81926	214	1+
244.95779	7880	1+
245.21720	112	1+
245.98646	110	
246.90411	556	1+
246.95305	9840	1+
247.41097	88	1+
248.84354	114	
248.90001	2016	1+
248.92356	96	
250.02738	206	1+
250.83966	166	1+
250.89832	454	1+
250.91746	96	
250.97568	158	
251.07276	104	
251.09174	106	
251.40375	94	
252.07194	88	
252.10338	92
[truncated: 1,591,379 more chars]
