# Supplementary material for: High-Throughput Venomics
Source: J Proteome Res. 2023 Apr 3;22(6):1734–46. doi: 10.1021/acs.jproteome.2c00780 (PMC10243144; doi:10.1021/acs.jproteome.2c00780)
Supplement: Supplementary file 9 — pr2c00780_si_009.zip [file pr2c00780_si_009.zip › Manual files/Calloselasma rhodostoma MGF/210702_Calloselasma_halfplate000080_5.1.201.mgf]

###	D:\Data\Julien\210702_Cr_half_TFA\210702_Calloselasma_halfplate000080.d\ProteinAnalysisResults.mgf
###	D:\Data\Julien\210702_Cr_half_TFA\210702_Calloselasma_halfplate000080.d\analysis.baf
###	210702_Calloselasma_halfplate000080.d
###	Instrument: maXis HD
###	Manufacturer: Bruker
###    PeakWidth 0.30, MiniumIntensity 10, S/N 1Apply threshold 0, Threshold 10
###    Retain Residuals no, Create neutrally no,
###    FullScan Parameters: AdductIon (+)+H (-)-H, LowMass 0, HighMass 8000, MaxCharge charge decon 4, MinPeaks 3
###    Perf. isotope decon yes, Max Charge Istopic decon 6, MW agreement 0.00, Abund. cutoff 2.00, Envelope cutoff 75.00
###    MaxRes   Parameters: AdductIon (+)+H (-)-H, LowMass 0, HighMass 8000 
###    Perf. isotope decon yes, Max Charge Istopic decon 6, Abund. cutoff 2.00
###    MSn      Parameters: AdductIon (+)+H (-)-H, LowMass 0, HighMass 8000 
###    Perf. isotope decon yes, Max Charge Istopic decon 4, Abund. cutoff 0.05
###    Global Charge Limit: no 3, Prefer FullScan Result: yes, Export what: 2 (0=non deconv/1=deconv only/2=mixed), NoMSMSSignals: 150, Intensity threshold: 10, NoMSSignals (deconv): 2, NoMSSignals (non-deconv): 2, NormalizeData: no, SingleCharged: yes
###
COM=210702_Calloselasma_halfplate000080.d
USERNAME=Demo User

###FS:    #m/z: 322.92970 #charge 1+
###MS: 1
###MSMS: 2
BEGIN IONS
TITLE=Cmpd 1, +MS2(322.9297), 28.0-35.0eV, 0.0min #2
RTINSECONDS=1.442
SCANS=1-2
PEPMASS=322.92970	4890430
CHARGE=1+
188.95660	140	
190.92317	134	
191.95509	700	1+
195.01289	204	1+
196.88344	226	
199.88626	296	1+
199.93884	152	
202.88739	124	
205.95020	588	1+
205.97296	128	
209.94110	136	
210.89739	122	
211.94512	152	
212.89116	240	
213.88805	138	
215.88498	1360	1+
217.87097	140	
219.08333	132	
219.12675	124	
220.86590	694	1+
222.07171	150	
222.95431	780	1+
222.97097	118	
223.88845	118	
223.95871	496	1+
224.05744	306	1+
225.05637	274	1+
226.86421	120	
227.03860	278	1+
227.86313	136	
227.92946	268	1+
227.95327	148	
228.89285	172	1+
228.90971	124	
230.85100	278	1+
230.86363	276	1+
230.90325	116	
231.00676	116	
231.05589	116	
231.89491	136	1+
233.04558	236	1+
233.06290	162	
233.89824	614	
235.88880	116	
236.01283	154	
236.04510	376	1+
236.13318	124	
236.89442	130	
238.87585	224	1+
239.02822	226	1+
239.07798	502	1+
240.01096	188	
240.79157	168	1+
240.94130	242	
240.96323	1044	1+
241.85973	146	
241.93993	370	1+
242.16736	144	
243.88241	1204	1+
244.03660	234	
244.82488	128	
245.11311	306	1+
245.94636	148	
245.97654	394	1+
246.05211	158	
246.89843	170	1+
248.01302	124	
248.03400	752	1+
248.83057	126	
248.85358	184	
249.97124	332	1+
250.02765	124	
250.09700	170	
250.89502	134	
250.94779	220	
250.97078	212	1+
251.01180	134	
251.11258	138	
251.78847	138	
251.92923	128	
252.07927	212	1+
252.10351	216	
252.98067	160	
253.11620	136	
253.16027	308	1+
253.98849	132	
254.05954	170	
254.94917	246	1+
256.01847	138	
256.12812	116	
256.88356	130	
257.82781	244	1+
257.98443	254	1+
258.89551	206	1+
258.97332	212	
259.19010	116	
260.03548	226	1+
260.06927	222	
260.17860	174	
260.19856	148	
260.88740	164	
260.95060	120	
261.02153	140	
261.16797	226	1+
261.89273	310	
261.93440	188	1+
262.43272	118	
262.79511	118	
263.06005	284	1+
263.68148	114	
263.82663	116	
263.97718	284	
264.87727	128	
264.95896	140	
264.97956	176	
265.01907	356	
265.05569	190	
265.21638	114	
266.04388	138	
266.84012	166	
266.85986	502	1+
266.99272	150	
267.00838	216	
267.11722	142	
267.93583	196	1+
268.06182	248	1+
269.00305	146	
269.09214	120	
269.79879	292	1+
269.99062	136	
270.27785	352	1+
270.84563	502	1+
271.17323	120	
271.97230	128	1+
273.93872	124	
274.98401	128	
275.05841	154	
275.19162	216	1+
276.81600	340	1+
276.85351	118	
277.09413	170	
278.13782	134	
279.09003	1108	1+
279.17702	124	
279.22883	264	1+
279.25672	224	1+
279.98921	122	
280.14242	1288	1+
281.04850	388	1+
281.19222	158	
281.22822	138	1+
282.25799	468	1+
282.27962	124	
282.94596	152	
283.00672	122	
283.03258	130	
283.06816	634	1+
283.21059	134	1+
283.87026	256	1+
284.02672	118	
284.29195	1760	1+
285.98079	124	
286.21098	124	
288.06032	332	
288.20170	248	1+
288.94632	122	
288.99241	116	
289.06540	400	1+
289.88215	248	
290.12039	220	1+
290.86556	112	
290.88693	132	
290.91138	134	
292.05933	128	
292.81813	358	1+
293.94076	272	1+
294.07224	186	
294.10636	276	1+
294.86124	116	
294.97239	176	1+
295.27781	124	
295.82850	116	
295.85492	112	
299.05984	272	1+
299.10767	306	1+
299.15000	148	
300.81260	162	
301.01819	114	
301.05562	180	
301.23764	134	
302.16840	216	
302.92164	130	
303.03853	156	
303.10346	130	
303.95175	120	
304.09162	252	1+
304.22185	128	1+
304.26475	672	1+
305.28082	274	1+
305.81999	142	
306.79096	142	
306.84627	156	
306.88483	170	
307.09117	162	
307.26413	154	
307.86891	114	
307.89951	290	
308.06408	222	
308.08298	118	
308.14251	232	1+
308.17198	146	
308.29268	816	1+
308.80727	154	
308.87738	516	1+
309.22080	162	
309.25790	292	1+
310.03616	118	
310.30827	810	1+
310.87981	678	1+
311.88364	482	1+
313.02576	164	
313.92887	130	
314.02113	158	
314.98917	294	1+
317.91771	154	
319.29542	186	1+
320.08972	118	
320.18237	276	1+
320.27578	158	
320.87937	168	
321.05267	226	1+
323.13478	390	1+
323.23807	5878	1+
323.88797	618	1+
324.13997	284	1+
324.20555	2220	1+
324.89185	546	1+
324.94872	252	1+
325.12457	230	1+
325.31786	158	
325.75911	114	
326.17257	276	1+
326.23931	180	
326.38120	228	1+
327.26044	182	
327.88876	334	1+
END IONS

###FS:    #m/z: 340.94031 #charge 1+
###MS: 1
###MSMS: 3
BEGIN IONS
TITLE=Cmpd 2, +MS2(340.9403), 28.0-35.0eV, 0.1min #3
RTINSECONDS=2.214
SCANS=1,3
PEPMASS=340.94031	2165130
CHARGE=1+
190.86198	138	
192.88869	192	
193.01526	184	1+
210.90395	142	
212.87742	310	1+
213.93944	6422	1+
214.16520	88	1+
215.79306	164	1+
215.88804	796	1+
215.93805	1134	1+
217.88444	270	
217.93589	300	
218.88585	118	
221.89146	310	1+
223.96173	214	
226.92132	286	1+
226.94583	294	
228.15066	122	
229.00299	138	
229.88622	350	1+
229.93343	206	
229.96718	168	
231.95028	7132	1+
232.07585	130	
232.82631	196	1+
233.89683	552	1+
233.94756	986	1+
234.98936	108	1+
235.10146	186	1+
235.82203	188	
235.89341	482	1+
235.94769	544	1+
236.97862	158	
237.06607	142	
237.09176	126	
237.15206	200	1+
237.89969	136	
237.98467	208	1+
239.06805	200	
240.10595	140	
240.23036	900	1+
240.87130	136	
240.95940	238	
241.06488	290	1+
243.00381	144	1+
244.03881	612	1+
244.95514	122	
245.79015	142	
245.97364	504	1+
246.97529	332	1+
247.02880	132	
247.26882	90	1+
247.94209	444	1+
248.03203	180	
248.08353	132	
248.96874	228	
248.98758	406	1+
249.03911	368	1+
249.09180	216	1+
249.96093	1580	1+
250.06196	250	1+
250.89208	130	
250.98179	190	
251.53630	140	1+
251.95769	358	1+
252.79803	126	
253.15963	132	
253.83742	178	
253.95943	138	
254.27961	126	
254.96627	3354	1+
255.07545	534	1+
256.06040	208	
256.91379	356	1+
256.96460	514	1+
257.02963	126	
257.83514	224	1+
257.88834	276	1+
258.08359	118	
258.91452	130	
258.97208	184	
259.05228	138	
259.95353	134	
259.99870	220	1+
260.06310	130	
260.94415	172	
260.97668	178	1+
261.03855	226	
262.92777	190	
262.96794	546	1+
264.86223	138	
264.88849	166	
264.96670	140	
265.01620	244	
265.03611	214	1+
265.05549	130	
265.07615	152	
265.85048	208	
265.95174	282	
266.24568	172	
266.28713	118	
266.99025	464	1+
267.10844	220	1+
267.13500	364	1+
267.99531	340	1+
269.18772	160	
269.99179	130	
270.13955	206	1+
270.80605	224	1+
272.94116	362	1+
272.97318	800	1+
273.15664	250	1+
274.07812	134	
274.15904	218	1+
275.09124	182	1+
276.26477	214	1+
276.81175	250	1+
277.84680	500	1+
278.04852	192	1+
278.24580	148	
278.28731	124	
279.01206	158	
279.12413	282	1+
279.93170	132	
279.95767	240	1+
280.24600	122	
280.26396	372	1+
280.96231	164	1+
281.04882	164	
281.11877	134	
281.13385	300	1+
281.15637	144	
282.02049	414	1+
282.04576	160	
282.27834	462	1+
282.85613	160	
282.89989	122	
282.97664	158	
283.02613	264	1+
283.04216	206	1+
283.06610	172	1+
283.17813	210	1+
283.20500	202	1+
284.28860	162	1+
284.91117	284	1+
284.94217	118	
285.80150	146	1+
285.93261	156	
286.19484	246	1+
286.91155	160	
287.16216	158	
288.06175	720	1+
288.23273	118	
288.92781	138	
289.23516	162	
289.50824	156	1+
290.02367	146	
290.25367	222	1+
290.85561	170	
292.43906	146	
292.94561	180	1+
293.06779	248	
293.09204	140	
293.87244	296	1+
294.04623	294	1+
294.44039	144	
294.84327	256	1+
295.87731	182	
295.99242	238	1+
296.32799	344	
296.97242	140	
297.07971	480	1+
297.25673	118	
298.08350	342	1+
298.31053	120	
298.58503	224	
299.05830	280	
299.97823	238	1+
300.01356	270	1+
300.05622	166	
300.82709	164	1+
300.85490	152	
300.87292	276	1+
301.01736	190	1+
301.10533	166	
301.29552	204	1+
301.93507	220	1+
302.14078	236	1+
302.17163	144	
304.04349	142	
304.26301	216	1+
304.81011	152	
305.20311	158	
305.83673	280	1+
305.89309	124	
306.05921	128	
306.88638	190	
307.24443	190	
307.79955	166	
307.89391	120	
308.29458	516	1+
308.76307	132	
308.79355	126	
309.03584	118	
309.17021	160	
310.88014	338	
310.92817	180	1+
310.97745	136	
311.05733	118	
311.31263	118	
311.87948	192	
313.03531	198	
313.12768	128	
313.88292	148	
318.05862	138	
318.13162	292	1+
318.15357	154	
318.59420	150	
319.19830	124	
320.93605	130	
321.11430	126	
321.22314	496	1+
321.28927	138	
322.09175	284	1+
322.14016	374	1+
322.25507	130	
322.93268	200	1+
323.14630	260	1+
323.23900	1168	1+
323.88774	474	1+
323.98161	132	
324.12023	166	1+
324.28707	130	
324.32198	214	
324.89113	370	1+
325.25203	344	1+
326.17065	284	
326.30135	168	
326.78285	176	1+
327.18756	322	1+
327.96645	196	1+
328.15244	140	
328.18724	224	1+
328.81333	368	1+
328.83425	142	
328.88423	170	
329.06406	216	
329.81718	272	1+
329.89789	122	
332.09323	454	1+
332.51478	118	
332.87164	212	1+
332.90359	126	
332.99760	146	
333.44154	168	
334.95075	144	
336.11443	312	1+
336.86042	282	1+
337.19083	330	1+
337.21743	196	
337.94825	116	
338.33802	164	
339.12763	496	1+
341.15349	130	
341.24844	592	1+
341.39695	192	
342.02793	214	1+
342.28053	378	1+
342.31534	384	1+
343.18081	158	
343.20517	384	
344.07133	258	1+
344.14349	284	1+
344.18783	138	
344.32967	116	
344.97436	124	
345.20690	168	
345.26705	226	1+
END IONS

###FS:    #m/z: 363.95636 #charge 1+
###MS: 1
###MSMS: 4
BEGIN IONS
TITLE=Cmpd 3, +MS2(363.9564), 28.0-35.0eV, 0.1min #4
RTINSECONDS=2.987
SCANS=1,4
PEPMASS=363.95636	1388448
CHARGE=1+
177.93476	130	
187.86482	156	
189.86213	488	1+
191.85811	610	
196.88451	190	
200.94895	140	
204.00486	148	
207.87611	162	
207.94918	222	
208.94197	242	
209.94276	2382	1+
210.88409	604	
211.94620	140	
212.87932	2394	1+
214.89339	334	
215.88186	148	
216.40886	136	
218.91262	226	
222.95127	2196	1+
223.88838	194	
224.94843	3414	1+
226.89748	154	
226.94742	13552	1+
227.89272	150	
227.93368	452	
228.89376	500	1+
228.94241	15772	1+
229.00096	374	1+
229.25563	100	1+
229.41025	132	
229.98975	200	1+
230.08076	100	1+
230.88968	3330	1+
232.88461	458	1+
233.03456	346	1+
233.39890	166	
233.83245	154	
234.06843	270	1+
234.78368	136	
234.87969	624	1+
235.82319	162	
237.04799	250	1+
239.07241	182	
240.96308	1994	1+
242.95957	1456	1+
243.88425	148	
244.03504	1006	1+
244.78605	260	
244.95693	5808	1+
245.93940	354	
246.95335	7214	1+
247.05604	192	
248.02941	168	
248.06176	138	
248.85938	158	1+
248.89964	1142	1+
248.97673	158	1+
249.03957	354	1+
249.08714	174	
250.14783	212	1+
250.94767	210	
250.97098	282	1+
251.01995	290	1+
252.10833	144	
252.22546	138	
252.97887	146	
253.05061	168	
253.90767	132	
254.06918	132	
254.94102	158	
255.03192	166	
256.81903	242	1+
256.90989	174	
257.08105	200	
257.90969	214	
258.97391	236	1+
260.96686	1414	1+
261.89069	154	
262.01001	242	1+
262.87498	152	
262.89511	132	
263.05396	146	
263.09536	214	1+
263.82784	222	1+
263.91475	130	
264.07737	322	1+
264.84444	218	1+
264.95815	136	
264.97508	546	1+
265.91225	152	
266.10681	132	
266.24749	134	
267.05791	214	1+
267.13672	328	1+
267.79138	142	
267.86406	192	1+
267.97258	1450	1+
268.91445	204	
268.93455	242	1+
269.01039	238	1+
269.11968	178	
269.80605	190	1+
269.84948	130	
269.91843	146	
269.96818	1200	1+
270.95506	128	
271.09437	176	
271.84493	212	
271.91614	224	
272.85607	148	
273.13035	136	
274.07565	220	1+
274.79158	298	1+
275.05337	186	
275.81342	358	1+
275.84822	408	1+
276.85263	350	1+
277.01737	174	1+
277.04892	140	
278.09891	440	1+
278.82040	280	1+
279.26238	184	1+
279.79231	192	1+
279.96151	228	1+
280.00496	136	
280.14215	240	1+
280.86267	294	1+
280.90081	424	1+
280.98844	142	
281.12149	248	1+
283.07139	240	1+
283.26303	286	1+
283.80244	176	1+
283.84918	146	
283.94427	130	
283.98757	318	
284.05106	136	
284.88531	340	1+
284.89822	158	
284.98599	154	
285.09060	246	1+
285.40558	140	
285.42857	140	
285.84459	482	1+
285.94164	586	1+
286.08061	202	1+
286.91956	190	
287.85346	228	1+
288.06181	780	1+
289.13916	142	
289.87544	236	
289.91116	142	
290.78203	212	1+
290.94006	280	1+
290.97790	204	1+
291.02003	136	
291.28616	238	1+
292.06633	130	
292.94732	226	1+
293.06441	316	
293.85679	590	1+
294.19053	140	
294.85426	578	1+
295.91526	206	1+
296.14185	250	1+
296.88229	150	
297.11203	236	1+
297.14621	170	1+
297.83237	138	
297.88641	140	
297.97267	150	
298.03243	164	
298.08177	286	1+
298.98136	212	1+
299.91960	184	
300.09887	392	1+
300.92569	232	1+
300.98262	198	1+
301.05492	306	1+
301.86755	136	
302.03513	132	
302.22134	422	1+
302.77678	216	1+
302.94650	574	1+
303.03559	214	1+
303.81246	150	
303.85622	986	1+
304.11920	196	1+
304.21818	234	1+
304.60678	138	
305.27654	412	1+
305.50226	114	1+
305.77097	164	
305.87422	498	1+
306.07843	160	
306.27793	290	1+
306.33849	242	1+
306.43742	258	1+
306.78236	316	1+
306.81444	198	
307.08052	128	
308.29354	204	1+
309.83504	216	
310.88071	904	1+
310.94651	230	1+
311.11224	194	1+
311.93110	422	1+
312.00606	216	1+
312.26533	244	1+
312.81683	200	1+
313.84480	240	1+
314.83187	202	1+
315.80455	168	
315.88153	210	1+
317.84344	164	
318.07402	154	
318.93332	646	1+
319.03788	150	
319.82346	128	
319.95501	204	1+
319.97647	158	
320.10170	152	
321.81775	352	1+
322.80652	284	1+
322.87265	130	
322.93137	792	1+
322.96837	198	
323.98847	384	1+
324.02967	226	1+
324.23686	622	1+
324.26033	392	1+
324.29861	134	
324.89098	412	1+
325.25911	230	1+
326.03280	262	1+
326.29797	146	
326.86404	146	
326.96324	142	
327.03349	176	1+
328.81282	196	
328.88712	242	
329.06025	144	1+
329.17507	328	1+
330.97448	242	1+
332.08824	1090	1+
332.12886	146	
332.78391	142	
333.12336	146	
333.76990	144	
333.92537	158	
336.80456	144	
336.87441	240	1+
336.94504	1082	1+
337.04211	260	1+
337.07471	224	1+
337.09174	204	
337.12488	184	1+
337.62834	138	
337.83318	130	
339.93327	504	1+
341.04835	204	1+
341.77422	318	1+
342.27945	542	1+
343.16817	134	
344.11772	150	1+
345.02232	214	1+
345.15181	142	1+
345.23050	314	1+
345.96652	178	
347.30610	296	
347.82484	138	
348.87058	152	
349.00477	190	1+
349.31832	130	
349.50494	130	
349.93331	130	
349.96819	202	1+
350.10750	380	1+
350.26980	158	
350.92796	134	
351.10621	276	1+
351.34178	286	1+
352.88733	178	
352.91793	142	
354.95549	128	
357.05848	184	
360.03300	172	1+
360.06192	146	
360.11146	200	
360.19114	290	1+
360.36507	146	
361.15600	242	1+
361.19391	202	1+
361.28516	178	
362.24092	240	1+
363.00003	154	
363.03907	180	1+
363.21017	148	
364.10353	140	
364.35809	128	
365.19136	190	
365.28238	252	
365.31070	234	1+
365.82374	182	1+
366.28453	140	
367.01387	182	
367.15485	188	
367.33007	264	1+
367.77710	246	1+
368.42335	866	1+
368.83554	344	1+
END IONS

###FS:    #m/z: 340.94021 #charge 1+
###MS: 5
###MSMS: 6
BEGIN IONS
TITLE=Cmpd 4, +MS2(340.9402), 28.0-35.0eV, 0.1min #6
RTINSECONDS=6.6855
SCANS=5-6
PEPMASS=340.94021	2463488
CHARGE=1+
183.86939	156	
192.88875	184	
192.92506	338	
195.88566	300	1+
196.88735	252	1+
198.85862	146	
199.88540	150	
205.94861	412	
206.95378	202	
207.87274	122	
208.96794	154	
210.93999	306	1+
211.00813	198	1+
212.88067	556	1+
213.93988	7334	1+
214.89282	182	
215.88595	820	1+
215.93838	1244	
216.41059	146	
217.85906	126	
217.88477	544	1+
217.93700	378	
218.91410	156	
219.02580	248	1+
221.89224	184	
221.94202	210	
222.05404	382	1+
222.89247	122	
222.95325	276	
223.05800	316	1+
223.95489	244	
224.94979	156	
224.96731	154	
225.06304	252	1+
225.88138	156	
226.89282	298	1+
226.94572	426	1+
228.02427	222	1+
229.57463	122	
230.89126	676	1+
230.97780	124	
231.94993	4916	1+
233.04048	162	
233.89846	570	1+
233.94886	1656	1+
234.11150	182	1+
235.07563	126	
235.87794	168	
235.89460	396	
235.94527	416	
236.04499	142	
236.85683	168	1+
236.89392	192	
237.00551	158	
237.06239	128	
237.91326	134	
238.03452	216	1+
239.10306	174	
239.90167	168	
239.95309	120	
240.23194	592	1+
240.89715	132	
241.00613	238	1+
241.11970	232	1+
241.88369	162	1+
242.06066	122	
242.86004	180	
242.95690	218	1+
244.03867	212	
244.86135	136	
244.95805	174	
245.04056	216	
245.15637	156	
245.38640	146	
245.95888	142	
246.03651	118	
246.90614	120	
246.97484	400	1+
247.94123	598	1+
248.03549	524	1+
249.90088	142	
249.96015	1786	1+
249.99112	124	
250.14858	234	1+
251.95898	540	1+
252.08332	138	
253.04846	150	
253.90055	236	1+
254.90326	160	1+
254.96658	3662	1+
255.05117	140	
255.06721	132	
255.17822	128	
255.78339	196	1+
256.01861	136	
256.85141	174	1+
256.88276	120	
256.90783	336	1+
256.96567	712	1+
257.09020	188	1+
258.98749	330	1+
259.88477	222	1+
259.95885	276	1+
260.06591	198	
261.97546	138	
262.88588	228	1+
262.96438	312	
263.00499	124	
264.01337	688	1+
264.07841	318	1+
264.96795	308	1+
265.04895	334	1+
265.85218	158	1+
266.09179	138	
267.01301	182	
267.89736	348	
269.08328	292	1+
269.11057	134	
269.82605	130	
270.08615	200	1+
270.85936	202	1+
270.95152	152	
271.93008	396	1+
272.84489	344	1+
272.93205	338	1+
272.97749	548	1+
273.00449	178	
273.16376	126	
274.92546	308	1+
275.06938	414	1+
276.02145	182	
276.85131	254	1+
277.89306	158	
278.83706	148	
278.88281	144	
278.91784	276	1+
278.99739	166	1+
279.85162	120	
280.26160	306	1+
280.80977	162	
280.85952	460	1+
280.88287	128	
280.97854	222	
281.04822	504	1+
281.11988	142	1+
281.98066	144	
282.06583	126	
282.27686	866	1+
282.81988	140	
283.02538	366	1+
283.03987	256	1+
283.87651	124	
284.06374	304	1+
284.20256	226	1+
284.86801	186	
284.88436	138	
286.92234	132	
288.06421	320	1+
289.00962	336	1+
291.08641	172	1+
291.24261	148	
292.30004	216	1+
292.81369	172	
293.07097	424	1+
293.30460	148	1+
293.96891	142	
294.13285	272	1+
294.87010	144	
295.99481	166	
296.32746	118	
296.80491	136	
296.87678	124	
296.94171	150	
297.16224	120	
297.83341	156	1+
297.93082	192	1+
297.97488	154	
298.08126	176	
298.13747	258	1+
298.30696	124	
298.88838	164	
298.95606	130	
299.07781	134	
299.88363	130	
300.05610	272	1+
300.79688	152	
300.97325	150	
301.21987	146	
302.17137	238	1+
303.02092	144	
304.02250	248	1+
304.44610	158	
305.14185	122	
306.27705	144	
306.30341	216	1+
306.88125	256	1+
307.28411	164	
307.80792	188	1+
308.29176	338	
308.99486	216	1+
309.10231	268	1+
309.88942	130	
310.31130	170	
310.87852	772	1+
310.97166	126	
311.02550	146	
311.91316	206	
312.02489	414	1+
312.86364	302	1+
313.82002	152	1+
313.89876	120	
313.93916	228	1+
314.12166	288	1+
315.05419	198	1+
315.12212	228	1+
315.88456	166	
316.71833	156	
316.84424	118	
317.06607	212	1+
317.87954	308	1+
318.59456	154	
319.00534	144	1+
320.10478	140	
320.96886	136	
321.05309	134	
321.92352	140	
322.94740	150	
323.02484	238	
323.07876	164	
323.13134	338	1+
323.16348	324	1+
323.23847	1140	1+
323.30512	246	
323.95282	118	
324.32183	166	
324.89715	258	
325.25046	254	
325.33393	792	1+
325.78467	142	
325.89667	128	
326.30494	212	1+
326.34057	574	1+
327.88402	496	1+
328.18559	392	1+
329.14579	120	
329.79344	120	1+
329.89438	272	1+
332.08896	390	1+
334.34126	310	1+
334.98451	120	
335.34222	216	1+
337.22178	184	1+
337.82758	196	1+
338.33552	164	
339.08755	144	
339.87569	128	
340.17836	218	1+
340.24288	452	1+
340.39165	328	
341.06759	284	1+
341.11349	412	1+
341.19822	118	
341.24900	348	1+
341.27791	306	1+
341.77693	122	
341.89724	484	1+
342.02613	244	1+
342.11275	280	1+
342.14986	242	1+
342.28092	260	1+
342.31980	122	
343.20781	252	
343.31326	144	
343.79546	124	
343.86119	158	1+
344.27147	136	
344.89465	318	1+
344.97585	200	
345.55382	92	1+
END IONS

###FS:    #m/z: 336.94575 #charge 1+
###MS: 5
###MSMS: 7
BEGIN IONS
TITLE=Cmpd 5, +MS2(336.9457), 28.0-35.0eV, 0.2min #7
RTINSECONDS=7.4575
SCANS=5,7
PEPMASS=336.94575	437422
CHARGE=1+
75.46196	124	
190.92327	138	
196.88188	112	
203.88449	218	1+
205.94832	122	
208.88274	212	1+
209.86523	240	1+
211.94452	23744	
212.14073	110	
212.87853	1246	1+
212.94735	1062	
213.06147	142	
213.93973	8402	1+
213.96796	120	
214.90250	132	
215.86431	148	
215.88633	960	1+
215.93702	1232	1+
216.00368	204	1+
217.88543	418	1+
217.93716	200	
220.89532	160	
222.95587	420	1+
223.96039	296	1+
226.38708	184	
226.89580	118	
226.94775	162	
227.03356	108	
227.95460	266	
228.89467	194	
229.95492	18972	
230.01469	112	
230.03745	112	
230.07599	312	1+
230.21909	114	1+
230.88958	2028	1+
230.95621	754	
231.82316	312	1+
231.95091	8374	1+
231.98047	168	1+
233.04339	138	
233.89778	700	1+
233.94714	930	1+
234.10521	118	
235.83117	156	
235.86775	122	
235.89398	224	1+
235.94556	170	
236.26401	106	1+
237.05630	142	
237.95499	128	
238.21230	142	
238.92181	118	
239.08772	214	1+
240.96215	394	1+
240.97853	134	
241.05139	124	
241.94279	170	
243.00526	140	
243.06574	216	
244.03801	172	
244.96782	126	
245.97852	656	1+
247.96514	3534	1+
248.03208	266	
248.87698	266	1+
248.89978	794	1+
249.04037	686	1+
249.96100	2508	1+
250.17307	222	1+
250.90830	136	
251.03985	128	
251.07052	166	
251.83980	112	
251.96928	224	
252.05952	128	
252.79398	148	
252.93269	170	
252.97074	11600	1+
253.41601	206	1+
253.83551	122	
253.90447	136	
253.94699	150	
254.04015	114	
254.94095	246	1+
254.96658	4206	1+
255.07234	250	1+
255.09971	138	
256.28961	96	1+
256.91230	148	
256.96407	654	
257.02857	180	
258.96708	188	1+
259.03912	126	
259.88798	106	
259.91098	124	
261.12252	154	
261.95759	158	1+
262.80039	132	
262.92716	136	
262.98789	142	
263.05311	736	1+
264.00315	112	
264.84539	132	
264.96166	296	1+
265.01848	360	1+
265.11313	112	
265.77315	118	
266.99431	380	1+
267.01280	136	
267.84121	400	1+
268.80983	124	
268.95323	220	1+
269.08011	120	
269.79878	368	1+
270.07382	370	1+
270.13183	200	1+
270.98256	804	1+
271.84370	152	
272.79479	152	
272.85494	180	1+
272.94044	130	
272.97716	936	1+
273.24460	162	1+
273.91474	152	
274.05864	138	
274.98778	270	1+
275.08718	124	
276.02419	240	1+
276.04307	140	
276.37850	106	
276.81426	142	
276.92316	122	
277.83339	340	1+
277.90488	202	1+
278.00929	118	
278.83508	288	1+
279.01833	120	
279.08208	168	
279.82481	166	1+
279.91529	432	1+
279.93181	210	1+
279.96093	120	
280.08593	202	1+
281.04860	586	1+
281.12258	216	1+
282.00923	132	
282.81950	122	
282.97327	150	
283.07992	214	1+
283.10782	130	
283.78869	314	
285.14537	200	1+
285.39206	108	
286.80298	290	1+
286.85431	218	
287.50989	116	
287.80859	216	1+
287.82512	116	
287.93807	270	1+
288.06682	248	
288.41427	188	1+
288.94500	182	1+
289.00832	312	
289.06838	122	
289.50929	168	
289.88729	382	1+
290.01162	146	
290.86210	302	1+
291.01300	118	
291.86464	236	1+
292.03360	208	1+
292.06134	566	1+
292.55676	182	
293.01080	290	1+
293.06598	410	1+
293.11054	198	
293.99747	150	
294.26185	184	
294.28149	162	1+
294.85158	204	1+
294.86876	420	1+
294.99762	392	1+
295.12661	200	1+
295.99900	360	1+
296.30337	118	
296.97101	296	1+
296.98525	118	
297.94023	130	
298.30853	190	
298.59514	182	
298.87727	234	1+
299.06090	344	1+
300.51617	152	
301.05688	132	
302.02923	202	1+
303.01471	130	
303.10730	148	
304.05407	270	1+
304.86246	186	1+
305.05388	178	1+
305.09119	316	1+
307.08093	184	
307.30980	142	
307.96424	120	
308.29505	134	
308.99922	200	1+
309.82000	134	
309.89352	130	
310.57395	202	1+
310.87752	190	
311.74809	106	1+
311.81120	110	
311.88495	194	
312.03365	300	1+
312.98262	126	
313.04190	184	1+
313.88333	136	
314.81864	112	
315.15807	316	1+
316.95142	132	
317.89205	188	1+
318.99643	108	
319.08164	356	1+
319.30749	108	
321.09870	194	1+
321.22326	272	1+
321.87132	216	1+
322.13081	138	
323.13676	154	
323.24062	502	1+
324.11384	118	
324.14054	132	
324.88738	130	
326.89219	124	
328.88900	350	1+
328.95388	124	
329.15764	230	1+
329.28796	306	1+
329.81019	214	1+
330.00075	216	1+
331.88615	120	
332.08933	220	1+
332.81839	128	
333.17529	368	1+
334.93876	116	
334.98145	140	
335.13088	184	
335.30272	170	
336.03275	288	1+
336.07036	118	
336.09031	112	
336.14783	126	
336.20851	156	1+
336.94727	264	1+
337.08986	120	
337.24837	330	1+
337.96355	208	1+
338.11193	324	1+
338.17954	120	
338.77611	296	1+
339.09010	524	1+
339.12492	390	1+
339.17464	116	
339.22632	144	
340.15206	180	1+
340.39008	196	
341.26589	118	
341.28306	140	
341.99246	182	1+
END IONS

###FS:    #m/z: 507.84546 #charge 1+
###MS: 5
###MSMS: 8
BEGIN IONS
TITLE=Cmpd 6, +MS2(507.8455), 28.2-35.2eV, 0.2min #8
RTINSECONDS=8.2295
SCANS=5,8
PEPMASS=507.84546	414420
CHARGE=1+
191.95484	828	1+
197.89329	208	
198.88401	854	1+
199.88583	722	1+
209.94276	222	
210.03351	240	
215.88221	430	1+
215.90138	214	
217.89656	530	1+
217.95522	322	
230.84515	566	1+
230.97608	224	
234.88139	200	
235.91478	300	1+
237.18281	160	1+
238.06333	634	1+
238.13359	284	
238.88507	238	
239.03926	222	1+
240.03616	262	1+
240.88404	270	1+
241.01633	300	1+
242.01074	206	1+
244.03752	350	
244.89281	360	1+
246.06822	210	1+
246.08970	292	1+
246.94676	270	1+
247.11295	182	1+
247.89630	258	1+
248.16161	234	
248.85629	256	
249.08688	222	1+
250.96984	280	1+
251.84222	298	1+
252.01181	314	1+
252.11754	208	
252.15524	218	
252.84455	252	1+
253.02107	384	1+
253.05187	230	1+
253.09044	414	1+
253.93920	216	1+
254.09386	348	1+
254.41722	236	
255.21191	188	1+
255.79150	296	1+
255.89642	334	1+
256.97337	314	1+
257.85259	550	1+
257.97903	274	1+
258.85421	330	1+
259.00390	460	1+
260.00679	334	1+
260.10617	312	
261.05972	300	1+
261.82472	172	1+
262.10215	262	
262.90369	360	1+
263.04013	160	1+
263.90392	264	1+
266.13005	420	1+
266.16849	394	1+
266.86490	524	1+
266.89172	350	1+
266.93463	318	1+
267.06416	204	
267.52798	316	1+
267.89646	212	1+
270.40014	184	1+
270.79866	294	1+
270.86898	1626	1+
270.97832	198	
271.01246	206	1+
271.80056	230	1+
271.87501	1204	1+
272.09588	256	1+
272.85184	1986	1+
273.11962	336	1+
273.89999	574	1+
273.95886	304	1+
274.01130	338	1+
275.06634	388	1+
275.85465	508	1+
276.00173	154	1+
276.11605	220	
276.79769	260	
278.13036	666	1+
278.30905	104	1+
278.94674	302	1+
278.98898	212	
279.98900	218	1+
280.37748	856	1+
280.84972	202	
280.89481	208	
280.97573	202	
281.04531	380	1+
281.88571	484	1+
282.07711	610	1+
282.11912	290	1+
282.99533	240	1+
283.85267	274	1+
283.94672	236	
284.38397	322	1+
284.87391	628	1+
285.01260	416	1+
285.25783	190	1+
285.84968	218	
285.94152	1332	1+
286.01710	312	1+
286.87186	326	
286.96228	206	
287.84032	514	1+
288.47421	182	1+
288.86992	862	
289.88239	2300	
290.10460	306	1+
290.86376	5320	1+
291.03326	254	1+
291.10968	186	1+
291.80573	290	1+
292.35871	318	1+
292.88414	350	
292.92853	488	1+
292.96809	248	1+
293.04342	316	1+
293.11799	534	1+
293.38912	278	1+
293.78176	196	1+
293.87264	12952	1+
294.05912	308	1+
294.12160	352	1+
294.78466	130	1+
295.00512	214	
295.82009	236	1+
295.93238	286	1+
296.13972	696	1+
296.85622	820	1+
297.81650	218	
297.93179	246	
297.96341	436	1+
298.03770	374	1+
298.09054	432	1+
298.85690	790	
298.87841	2336	1+
298.93658	270	1+
298.96852	292	1+
299.35820	280	1+
299.81346	266	
300.12322	354	1+
300.15580	158	1+
300.79730	246	1+
300.85604	1702	1+
300.92796	252	
301.05707	232	1+
301.33724	90	1+
301.88132	680	1+
302.15421	422	1+
302.24987	242	1+
302.95051	896	1+
303.39711	306	1+
303.79476	172	1+
303.95282	778	1+
304.01782	260	1+
304.86680	278	1+
304.88221	300	
305.13567	330	1+
305.85189	254	
305.89855	236	
306.10067	234	1+
306.11904	200	
306.16870	396	1+
306.50571	214	1+
307.05957	218	1+
307.18984	276	1+
307.79472	424	1+
307.89108	1822	
308.02400	148	1+
308.14156	1370	1+
308.87960	3820	1+
309.88522	2430	1+
309.92032	196	
309.95339	534	1+
309.97052	208	
310.09836	274	1+
310.15640	1714	1+
310.34038	290	1+
310.58692	192	1+
310.97877	544	1+
310.99823	204	
311.03836	394	1+
311.83943	378	1+
311.88305	25692	1+
312.02317	830	1+
312.16962	216	
312.81653	326	1+
312.92930	222	
312.99461	360	1+
313.15747	260	1+
313.91812	336	1+
314.53079	248	1+
314.83584	200	
314.86602	1538	
314.89287	3212	1+
315.13647	354	1+
315.16732	170	1+
315.54020	176	1+
315.82227	540	1+
315.86202	2602	1+
315.94713	204	
315.98479	388	1+
316.08110	284	1+
316.34017	172	1+
316.86433	1780	1+
316.88672	2428	1+
316.92276	202	1+
316.98930	240	1+
317.08463	228	1+
317.82368	234	
318.04399	348	1+
318.86162	1236	1+
318.93539	274	1+
319.02302	348	1+
319.04642	250	1+
319.13269	400	1+
320.88860	302	1+
321.81494	212	
322.87993	458	1+
323.03773	334	1+
323.12711	206	
323.91003	212	
324.00685	220	
324.13940	574	1+
324.85923	238	
324.97924	262	1+
325.27679	138	1+
325.82606	266	1+
325.89897	1188	1+
326.08895	330	1+
326.24124	274	
326.96417	474	1+
326.99556	288	1+
327.03101	390	1+
327.05008	272	1+
327.14205	440	1+
327.41083	206	1+
327.80414	190	1+
327.88335	1024	
328.23739	126	1+
328.86925	982	
328.90060	246	
329.13277	300	1+
329.16675	1022	1+
329.89497	2030	1+
329.95788	332	1+
329.98957	378	1+
330.05780	238	1+
330.16552	646	1+
330.96109	280	1+
331.89697	3382	1+
331.92669	334	
332.07074	270	1+
332.87535	2222	1+
332.90315	2198	1+
332.95238	482	1+
333.17450	370	
333.40093	256	1+
334.10451	350	1+
334.15864	338	1+
334.83469	380	1+
334.89384	2286	1+
335.93470	450	1+
336.08641	260	
336.51768	186	1+
336.87619	1308	1+
336.93650	244	1+
337.04700	248	1+
337.09276	218	
337.12503	238	
337.15073	236	1+
337.80713	292	1+
337.87945	970	1+
338.11124	232	
338.31852	196	1+
338.39466	208	1+
338.83705	370	1+
339.00844	464	1+
339.06801	368	1+
339.88115	996	1+
339.97173	468	1+
340.93678	322	1+
341.05001	300	1+
341.78412	276	1+
341.88088	208	
342.00202	228	1+
342.09289	210	1+
342.14754	356	1+
342.71583	226	1+
342.82785	198	1+
342.90270	240	1+
343.87735	744	1+
344.11933	446	1+
344.94416	262	1+
344.98973	262	1+
345.39707	258	1+
345.77505	172	1+
345.89331	728	1+
347.14483	334	1+
347.17600	296	1+
348.09622	286	1+
348.17564	204	1+
348.89211	232	
349.90992	570	1+
350.39029	252	1+
350.83597	776	1+
350.89320	656	
350.91168	346	1+
350.95995	620	1+
351.16511	488	1+
351.83957	554	1+
351.88299	386	
351.94054	292	1+
352.16875	344	1+
352.77512	368	1+
352.91134	1732	1+
353.07164	246	1+
353.42579	186	1+
353.85422	266	
353.89374	332	
353.98042	424	1+
354.39328	252	1+
354.85598	224	
354.90555	326	
354.98886	504	1+
355.02617	226	
355.06428	386	1+
355.17432	448	1+
355.21316	250	1+
355.89273	300	
355.91317	610	1+
356.15394	238	
356.78824	406	1+
357.79341	270	1+
358.90640	318	1+
359.07304	230	1+
359.18797	242	1+
360.88217	400	1+
360.95216	450	1+
361.91930	302	1+
362.33890	172	1+
362.86432	204	
362.88890	322	1+
364.84594	458	1+
364.91675	328	1+
365.03575	420	1+
365.06544	380	1+
365.88048	346	1+
366.03797	260	1+
366.13426	382	1+
366.18601	300	1+
366.79278	214	
366.83953	4240	1+
367.13908	276	1+
367.70695	490	1+
367.89086	516	1+
368.04069	202	
368.08129	308	1+
368.17409	514	1+
368.78471	394	1+
368.91907	210	1+
368.98906	342	1+
369.04427	238	
369.12087	416	1+
369.84407	370	
370.05891	298	1+
370.18225	918	1+
370.22728	274	1+
370.78510	426	1+
371.01915	276	1+
371.18694	720	1+
371.86502	260	1+
371.89812	360	1+
372.07281	178	1+
373.03400	482	1+
373.13102	350	1+
373.71501	182	1+
373.80118	352	1+
373.83808	546	1+
373.97910	198	
375.86667	396	1+
376.23879	244	1+
376.38868	314	
377.03456	268	1+
377.09389	212	
377.88903	232	
377.93259	228	
378.15421	296	1+
378.40863	142	1+
378.73360	234	1+
378.99796	246	1+
379.01882	174	1+
379.08629	232	
379.11194	214	
379.14598	322	1+
379.85224	670	1+
379.98265	204	1+
380.10471	474	1+
380.21815	198	1+
380.78046	226	1+
380.80805	356	1+
380.85540	570	1+
382.09227	550	1+
382.78569	246	1+
382.85671	774	1+
383.12074	254	
383.32597	234	1+
383.89369	604	1+
384.00513	178	1+
384.12467	426	1+
384.84959	10454	1+
384.93592	318	1+
385.06365	468	1+
385.25851	296	1+
385.74339	210	
386.23333	384	1+
386.34540	338	1+
386.93995	268	1+
386.96952	202	1+
387.20115	234	1+
387.39986	410	1+
387.88417	196	
388.17033	202	
388.27302	254	1+
388.79422	514	
389.80264	324	
389.85499	294	
389.86841	380	
389.97585	334	1+
390.71007	196	
390.85013	386	
391.03767	250	1+
391.23289	462	1+
391.35348	320	1+
391.84301	856	
391.88003	230	
392.83164	516	
392.86429	3462	1+
393.11943	354	1+
393.19250	498	1+
393.40153	200	1+
393.80046	958	1+
393.90479	382	1+
394.12500	260	1+
394.79212	330	1+
394.83586	822	1+
394.86029	1308	1+
395.73352	210	1+
396.10274	194	
396.38277	238	1+
396.87251	242	
397.85948	200	
398.13249	214	
398.22799	402	1+
398.80317	444	1+
398.86505	780	1+
398.90989	568	1+
399.03447	364	1+
399.22721	278	1+
399.79267	272	1+
400.03838	314	1+
400.86972	432	1+
401.12909	532	
402.22590	660	1+
402.86563	4356	1+
403.23067	554	1+
403.87029	3196	1+
404.18097	316	1+
404.83489	196	
405.06575	290	
405.13358	196	1+
405.40435	226	
405.73237	382	1+
405.87163	1498	
405.90594	204	
406.21131	320	1+
406.73652	234	1+
406.85716	240	
407.36668	190	1+
407.86562	19158	1+
410.15096	322	1+
410.16751	300	1+
410.87228	4950	1+
411.05213	270	1+
411.12472	268	1+
411.80909	1490	1+
411.90299	202	
412.20618	214	
412.46022	198	1+
412.73090	254	
412.84566	2012	1+
413.01570	210	1+
413.07545	816	1+
413.18270	326	1+
413.43583	170	1+
413.46592	168	1+
413.87431	1476	1+
414.06031	206	1+
414.13858	402	1+
414.35383	156	1+
414.40730	304	1+
414.72843	310	1+
415.19429	840	1+
415.72516	268	1+
415.84692	526	1+
416.09921	216	1+
416.13920	460	1+
416.21488	308	1+
416.85046	356	1+
416.99894	174	1+
417.05044	210	1+
417.13928	306	1+
417.17959	258	1+
417.24243	244	1+
418.29033	140	1+
418.89696	290	1+
419.13913	218	1+
419.21023	240	1+
420.79384	232	1+
421.88160	2064	1+
422.02109	270	1+
422.85683	316	
423.02270	220	1+
423.05325	262	1+
423.13765	210	
423.79511	212	
423.87701	424	
424.13996	914	1+
424.86771	564	
424.89334	208	
425.27948	142	1+
425.82464	280	
425.88155	1712	
425.93136	904	1+
426.13523	496	1+
426.86255	2548	1+
426.93431	770	1+
427.09901	374	1+
427.73414	610	1+
427.76772	224	
428.17165	492	1+
428.23381	288	1+
428.85586	500	1+
428.88321	8676	1+
428.98473	302	1+
429.94504	224	
430.61038	136	1+
430.74023	352	1+
430.86122	2144	1+
431.23300	464	1+
431.41827	308	1+
431.82581	324	1+
431.86796	1252	1+
432.23861	298	1+
432.42067	172	1+
432.70190	208	1+
432.99935	206	1+
433.20457	586	1+
433.86054	790	1+
434.00109	172	1+
434.30914	240	1+
434.82597	234	
434.88449	368	
436.14747	634	1+
436.89440	258	1+
437.04328	158	1+
437.15087	538	1+
439.14256	552	1+
439.36397	268	1+
439.89351	816	
440.03577	210	1+
440.20208	270	1+
440.26425	152	1+
440.89100	400	
441.20165	186	1+
441.89246	246	
442.15170	1168	1+
442.80154	190	1+
443.23471	562	1+
443.47374	182	1+
443.75324	196	
443.88766	230	
444.14925	834	1+
444.38151	532	1+
444.77685	200	
444.87259	3330	1+
444.97278	198	1+
445.01573	224	1+
445.09927	394	1+
445.39896	384	1+
445.80694	430	1+
445.94525	392	1+
446.10065	316	1+
446.39977	278	1+
446.89484	1174	1+
446.95639	342	1+
447.28380	270	1+
447.88577	310	
448.15694	222	
448.28657	210	1+
449.17675	176	1+
449.76924	506	1+
449.87572	1468	1+
450.70509	282	1+
450.76979	374	1+
450.97806	286	1+
451.16228	276	1+
451.90370	422	
452.05128	138	1+
452.24678	186	1+
452.89713	658	1+
453.10842	236	1+
453.19871	182	1+
453.87053	212	
454.78124	300	1+
455.15895	164	1+
457.25279	260	1+
457.90185	1780	1+
459.95211	212	1+
460.16367	584	1+
460.21921	242	1+
461.11213	250	1+
461.98746	298	1+
462.16532	532	1+
462.88268	1014	1+
463.71192	182	1+
464.16425	380	1+
464.67248	144	1+
464.78671	232	
464.97555	190	1+
465.13819	200	
465.21508	272	1+
465.84400	110	1+
466.21663	204	1+
466.72074	208	1+
466.82516	242	1+
467.17545	224	1+
467.77754	346	1+
467.89032	1792	1+
468.16564	370	1+
468.77971	298	1+
468.94996	332	1+
469.16955	312	1+
469.24690	172	1+
469.34769	134	1+
470.40965	170	1+
470.91590	384	1+
471.16748	250	
471.20067	208	
471.90970	366	1+
472.74445	250	1+
473.77936	210	
473.89310	106	1+
474.79095	234	1+
474.81090	198	1+
475.70264	220	1+
475.76764	204	
476.68539	180	1+
479.77615	218	
479.80247	168	1+
480.92378	176	1+
483.14332	234	1+
483.19417	312	1+
484.67018	266	1+
485.42377	266	1+
485.79582	478	1+
485.84813	268	1+
485.90043	640	
486.25426	164	1+
486.40018	526	1+
486.72278	194	1+
486.79539	332	1+
486.89964	336	
487.39546	310	1+
487.88257	248	1+
488.27592	322	1+
489.27777	252	1+
489.36644	262	1+
490.16084	166	1+
490.42610	312	1+
491.42845	190	1+
492.16683	126	1+
492.19572	152	1+
492.77913	398	1+
492.92734	266	1+
493.43372	296	1+
498.71568	212	1+
500.80325	188	1+
503.27428	730	1+
503.35453	6542	1+
503.42808	344	1+
503.54018	148	1+
503.76200	322	1+
503.80043	402	1+
503.84449	492	1+
503.98677	188	1+
504.13625	290	1+
504.27425	572	1+
504.52421	254	1+
504.73508	140	1+
504.84701	444	1+
505.08306	200	1+
505.09327	280	1+
505.18234	302	1+
505.33597	752	1+
505.34887	426	
505.43503	636	1+
505.47351	556	1+
505.52879	212	1+
505.80865	368	1+
506.09617	238	1+
506.40789	468	1+
506.43751	474	1+
506.47834	550	1+
507.28112	382	1+
507.38233	174	1+
507.91857	398	1+
508.03413	176	1+
508.05841	164	1+
508.34636	252	1+
508.45007	460	1+
508.58220	112	1+
508.81428	304	1+
508.91638	268	1+
509.12778	142	1+
509.23956	404	1+
509.30282	786	1+
509.81772	250	1+
509.85697	576	1+
510.09421	232	1+
510.24123	276	1+
510.30776	634	1+
510.39524	536	1+
510.46726	306	
510.56240	198	1+
512.14668	286	1+
512.43424	328	1+
END IONS

###FS:    #m/z: 340.94035 #charge 1+
###MS: 9
###MSMS: 10
BEGIN IONS
TITLE=Cmpd 7, +MS2(340.9403), 28.0-35.0eV, 0.2min #10
RTINSECONDS=11.917
SCANS=9-10
PEPMASS=340.94035	2777024
CHARGE=1+
95.34128	140	
189.86140	242	
192.88697	168	
192.92591	172	
194.97209	104	
203.92669	192	1+
205.94942	134	
206.96399	112	
207.40527	142	
210.93626	120	
212.87783	492	1+
213.87991	346	1+
213.90153	114	
213.93895	5574	1+
214.06065	80	1+
215.88691	1334	1+
215.93764	1392	1+
216.41129	162	
217.85844	264	1+
217.88554	464	1+
217.93688	204	
217.98030	106	
218.91587	166	
221.89073	188	
221.94189	134	
222.97817	128	
224.97995	126	
226.01455	136	
226.94794	294	
227.95478	206	
228.93976	164	
229.95520	146	
230.88661	808	1+
230.94892	112	
231.95050	4636	1+
232.89472	1116	1+
233.90054	792	1+
233.94780	906	1+
234.88529	680	1+
234.99404	214	
235.82797	162	
235.86827	142	
235.95029	176	
238.95168	144	
239.90096	320	1+
240.22988	388	
240.96864	118	
241.16481	126	
241.89870	158	
242.90246	114	
243.99212	212	1+
244.03837	462	1+
244.82674	108	
244.89162	138	
244.95927	144	
245.86847	110	
246.03452	126	
246.06438	238	1+
246.89102	450	1+
246.91572	150	
246.96936	484	1+
247.24335	126	
247.94353	114	
248.03333	392	1+
248.83334	108	
249.96270	1054	1+
250.10088	266	1+
250.89619	230	
251.02782	266	1+
251.80294	116	
251.91006	184	
251.95591	346	1+
252.08657	244	
253.89262	310	1+
253.90740	114	
253.95398	160	
253.97479	154	
254.12562	238	1+
254.28121	146	
254.86410	276	1+
254.94114	146	
254.96423	3940	1+
255.07394	550	1+
255.10342	120	
256.01119	144	1+
256.91293	482	1+
257.15134	212	1+
257.79569	196	
258.83154	238	1+
258.89131	170	1+
258.90730	142	
259.00523	110	
259.81763	144	
259.95729	220	
260.96085	552	1+
262.00477	360	1+
262.17502	192	1+
262.79726	158	
263.05561	284	1+
263.91172	266	1+
263.97815	210	
264.15798	200	1+
264.96244	134	
266.24380	186	
267.00006	194	
267.02799	128	
268.00207	500	1+
268.91054	128	
269.79447	340	1+
269.81031	118	
271.87012	146	
272.93469	444	
272.97228	384	1+
273.78957	126	
273.86134	194	1+
273.92694	238	1+
274.01319	180	1+
275.05985	228	1+
275.83923	124	
275.87150	196	1+
276.85042	356	1+
277.10589	160	
277.80063	106	
277.85538	280	1+
277.96330	184	
278.05091	174	
278.89304	108	
278.93927	108	
279.09957	224	
279.93105	226	1+
279.96808	144	
280.09817	132	
280.93408	158	1+
281.00191	122	
281.05106	534	1+
281.85050	278	1+
282.06475	246	1+
282.27468	752	
282.81822	124	
282.92115	184	
283.02662	348	1+
285.80511	186	1+
285.87239	138	
286.43014	108	
286.80555	296	1+
286.91588	134	
288.01915	132	
288.06266	438	1+
289.88461	202	
290.14592	236	1+
290.85723	196	1+
290.87059	110	
292.05865	224	
292.80349	142	
292.95615	144	
293.06505	128	
293.87539	124	
294.80009	234	1+
294.90547	200	
294.93789	122	
294.96664	550	1+
295.20999	176	1+
295.80196	192	1+
295.97159	470	1+
296.01698	122	
296.32756	156	
297.97398	340	1+
297.99081	158	
298.08597	330	1+
298.92850	130	
299.06002	396	
299.97613	124	
300.02323	108	
300.06715	182	
300.11697	130	
300.23768	126	
301.02732	244	1+
301.04881	108	
301.87578	362	1+
302.02761	138	1+
303.92974	114	
304.22687	134	
305.22634	132	
306.96424	192	1+
307.07926	118	
307.29481	228	1+
307.78895	230	1+
307.88369	526	1+
307.92497	196	1+
308.13730	146	1+
309.02233	138	
309.86887	112	
310.02291	442	1+
310.87903	264	
311.02583	372	1+
311.88235	518	1+
311.96947	164	
312.92138	154	
312.95965	114	
313.02894	448	
313.84545	134	
314.81804	124	
316.17690	124	
317.11234	156	
318.09028	336	1+
318.59300	152	
319.09193	224	1+
319.86732	134	
320.80450	156	
321.22737	116	
321.38714	106	
322.07693	378	1+
322.13455	128	
322.87255	108	
323.00360	114	
323.01815	270	1+
323.16404	166	
323.23846	736	1+
323.28201	354	1+
324.19652	108	
324.28550	302	1+
324.32812	146	
324.89416	714	1+
325.12539	142	
325.22340	144	
325.89791	434	1+
325.95229	224	1+
326.17292	364	1+
326.30045	138	
326.33551	162	
328.81944	418	1+
328.88513	518	1+
329.01458	126	
329.87264	176	
330.75465	190	1+
332.09138	236	
334.89274	180	
336.01851	198	1+
337.09386	106	
337.35315	168	
337.77711	186	1+
338.87757	188	1+
339.03002	216	1+
340.08330	184	1+
340.39372	352	1+
341.24715	168	
342.19906	108	
342.31437	130	
343.05141	124	
343.27649	148	
344.10675	144	1+
344.20180	236	1+
344.28851	124	
345.72386	128	
END IONS

###FS:    #m/z: 507.84580 #charge 1+
###MS: 9
###MSMS: 11
BEGIN IONS
TITLE=Cmpd 8, +MS2(507.8458), 28.2-35.2eV, 0.2min #11
RTINSECONDS=12.689
SCANS=9,11
PEPMASS=507.84580	530054
CHARGE=1+
191.95406	754	1+
196.01756	372	1+
199.88668	810	1+
209.94411	202	
217.95522	228	
218.97821	284	1+
222.87630	170	1+
223.04333	250	1+
224.05295	302	1+
230.85022	674	1+
232.01519	292	1+
232.84974	176	1+
233.23187	102	1+
234.88236	238	
236.12011	226	1+
239.90298	298	1+
240.08430	200	
241.88056	232	
241.89335	342	1+
241.99615	228	1+
243.39035	200	1+
243.98977	236	1+
244.04067	226	
245.02891	466	1+
245.89144	372	1+
246.89674	250	1+
247.00466	320	1+
248.02837	282	1+
248.11611	366	1+
248.85841	332	1+
250.10616	252	1+
250.88563	204	
250.90647	222	
250.96854	532	1+
250.99921	192	
251.88055	292	1+
252.08434	542	1+
252.84732	266	
253.05544	250	1+
253.11353	288	1+
254.90275	262	1+
254.94159	400	1+
255.85919	208	1+
256.05653	434	1+
256.40436	236	
256.79288	178	1+
257.03512	304	1+
258.03546	182	1+
258.98807	352	1+
259.86845	200	
261.05731	328	1+
261.09753	394	1+
262.36633	220	1+
263.03870	198	1+
264.41642	192	1+
265.88529	542	1+
266.13072	262	
266.17018	204	
266.86593	510	
266.88937	456	1+
267.84125	184	1+
267.86877	262	
268.07774	274	1+
268.92077	246	1+
268.97729	240	
269.03359	204	1+
269.76724	110	1+
269.87776	272	1+
269.97081	284	1+
270.12457	262	1+
270.86010	454	
270.99554	152	1+
271.87389	608	
272.10875	136	1+
272.38404	316	1+
272.85322	2018	1+
274.79773	210	
274.85101	410	
274.88445	380	1+
274.95809	464	1+
274.98314	230	1+
275.07190	302	1+
275.85895	548	1+
275.96306	354	1+
276.78983	536	1+
276.85772	354	1+
277.10360	174	1+
278.13458	384	1+
278.99841	336	1+
279.22694	126	1+
280.00356	262	1+
280.11375	412	1+
280.38233	552	1+
280.84664	194	
280.88922	208	
281.03586	306	1+
281.38493	376	1+
281.86964	476	
281.89292	194	
282.19540	338	1+
282.88375	398	1+
283.11488	314	1+
283.19831	290	1+
284.81284	266	1+
284.87661	328	1+
285.11077	154	1+
285.37805	214	1+
285.79168	388	1+
285.94225	856	1+
286.58072	246	1+
286.79447	240	1+
287.84027	328	
287.88961	204	
288.08237	394	1+
288.51460	226	1+
288.86842	764	
289.07146	194	1+
289.88178	2050	
290.38545	418	1+
290.79134	178	1+
290.86566	4408	1+
291.16135	316	1+
292.06907	414	1+
293.11931	498	1+
293.79217	394	1+
293.82968	206	
293.87359	11598	1+
293.93006	256	1+
293.97655	658	1+
294.12473	304	1+
294.27787	202	1+
294.82298	202	
294.98007	538	1+
295.07519	280	1+
295.28123	172	1+
296.13988	244	
296.88285	2120	1+
296.93738	228	
297.13211	322	1+
297.79709	544	1+
297.81079	574	1+
297.96309	242	
298.81044	514	1+
298.85482	450	
298.87777	3062	1+
298.98496	336	1+
299.09211	222	1+
299.86528	320	
300.11192	268	1+
300.85946	1448	1+
301.39496	332	1+
302.15203	214	
302.85759	582	1+
302.88066	428	
303.09318	180	1+
303.94891	302	
304.14767	196	
304.88084	406	1+
304.97988	268	1+
305.81861	224	
306.40014	240	1+
306.79026	328	1+
306.85338	194	
306.87849	266	
307.13065	222	
307.89087	2412	
308.02968	536	1+
308.10917	260	1+
308.14111	1628	1+
308.34507	246	1+
308.87112	4066	1+
309.33820	230	1+
309.81828	346	1+
309.88940	2748	
309.95079	180	1+
310.00912	208	
310.15718	1628	1+
310.31007	194	
310.39846	270	1+
310.50606	234	1+
310.82197	298	1+
311.88321	26188	1+
311.93786	448	1+
312.13182	228	
312.17400	474	1+
312.82535	440	1+
312.94043	384	1+
312.98012	206	
313.49390	180	1+
313.82907	316	1+
313.96511	680	1+
314.05454	416	1+
314.86500	1748	1+
314.89106	3400	1+
314.93925	434	1+
315.01801	226	1+
315.82198	772	1+
316.86425	1278	
316.88685	2290	1+
316.96681	200	
318.85760	906	1+
318.88286	888	1+
318.93662	232	
319.09533	152	1+
319.13196	194	1+
319.62385	182	1+
319.82344	172	1+
320.00542	260	1+
320.18228	204	1+
320.85609	326	1+
320.96728	272	1+
321.88171	862	1+
321.90720	310	1+
322.82038	354	1+
322.85327	494	1+
322.88416	602	1+
323.07838	208	
323.79830	332	1+
323.93761	208	
324.00312	220	
325.03418	212	
325.19999	264	1+
325.80907	372	1+
325.89837	1126	1+
326.04929	340	1+
326.13079	348	1+
326.81068	234	1+
326.88020	340	
326.95753	386	1+
327.00017	384	1+
327.03395	372	1+
327.18235	332	1+
327.40722	230	1+
327.87919	1102	
327.89621	900	
328.00688	344	1+
328.87284	528	
328.94878	328	1+
329.80644	210	
329.89312	3084	1+
330.82759	530	1+
331.20455	116	1+
331.77553	282	1+
331.89534	3626	1+
331.94556	482	1+
332.09239	186	1+
332.81766	712	1+
332.87538	2342	1+
332.90135	2184	1+
334.00858	400	1+
334.13613	194	1+
334.21345	120	1+
334.87590	400	
334.89937	2146	1+
335.83747	812	1+
335.88399	278	
335.97183	312	1+
336.17311	216	
336.87066	496	
336.94526	248	
337.01915	556	1+
337.05401	500	1+
337.12761	210	
337.88063	450	
337.92624	202	1+
338.10894	280	1+
338.82448	478	1+
338.88711	270	
338.91233	216	
339.82881	384	1+
339.87770	778	1+
340.76596	314	1+
340.90838	194	
340.97786	388	1+
341.00833	250	1+
341.87646	350	
342.18324	228	1+
342.86826	1102	1+
343.11253	192	
343.15098	212	1+
343.39327	252	1+
343.48779	152	1+
343.87241	788	1+
345.17715	230	1+
345.39160	250	1+
345.76873	336	1+
345.81882	228	1+
345.86613	242	
345.89116	270	
345.90762	226	
345.96652	222	1+
346.18155	192	1+
346.87521	230	
347.89520	244	
347.93315	240	
347.99209	282	1+
348.16125	200	
348.85852	148	1+
348.88391	294	
348.91748	264	
349.02090	266	1+
349.13713	650	1+
349.18117	418	1+
349.89850	240	
349.95354	496	1+
350.00131	246	1+
350.06839	246	1+
350.09689	228	1+
350.45252	134	1+
350.77479	272	1+
350.83534	404	1+
350.88552	390	
350.90773	218	
350.95986	358	1+
351.31629	94	1+
351.88345	216	
352.12169	174	1+
352.77086	572	1+
352.90939	1828	1+
353.00924	192	
353.03413	258	
353.15924	226	1+
353.81657	282	1+
353.84833	468	
354.12504	484	1+
354.46385	90	1+
354.79420	276	
354.83548	398	1+
355.06488	404	1+
355.10195	240	1+
355.37125	348	1+
355.79013	366	1+
355.88958	446	1+
355.90935	310	1+
356.37825	394	1+
356.44832	150	1+
356.72560	340	1+
356.85079	348	1+
357.72323	288	1+
357.88755	256	1+
357.91658	372	1+
358.01031	528	1+
359.87781	196	
359.95111	424	1+
360.34292	160	1+
360.95438	360	1+
361.05524	310	1+
361.73439	254	1+
361.86374	296	
362.38840	336	1+
362.79950	344	1+
362.84725	332	1+
362.87036	202	
362.88266	358	1+
363.88341	260	1+
363.97193	214	1+
364.11709	242	1+
365.04291	342	1+
366.35308	186	1+
366.40590	450	1+
366.83922	6364	1+
367.01439	220	1+
367.13789	290	1+
367.34017	424	1+
367.71031	844	1+
367.78439	392	1+
368.89455	480	1+
368.93880	336	1+
369.07510	196	1+
369.80883	256	1+
370.03222	200	
370.16124	224	
370.78121	542	1+
370.86317	246	1+
370.90922	332	1+
371.01582	192	
371.18946	528	1+
371.72471	342	1+
371.84729	218	
372.04592	324	1+
372.07478	308	1+
372.14308	248	1+
372.17762	218	
372.87781	384	1+
373.00526	192	
373.55977	116	1+
373.83326	532	1+
373.89638	270	1+
373.98434	464	1+
374.18423	462	1+
374.79706	344	
375.74051	198	1+
375.88533	498	1+
376.09253	308	1+
376.11714	438	1+
376.88885	344	1+
377.11924	382	1+
378.02015	286	1+
378.37542	328	1+
378.99264	240	1+
379.83907	248	
380.11817	434	1+
380.73816	254	
380.79376	312	1+
380.85624	912	1+
381.10367	240	
381.71911	400	1+
381.82740	342	1+
382.07997	246	
382.19542	232	1+
382.37376	244	1+
382.83013	212	1+
382.85717	1024	1+
382.90933	230	
383.11622	374	1+
384.72975	288	1+
384.80000	308	1+
384.84937	9758	1+
384.89263	370	
385.13944	310	1+
385.21889	276	1+
385.34260	272	1+
385.88247	202	
386.40397	198	
387.66824	144	1+
387.94181	150	1+
388.05864	408	1+
388.79338	740	1+
388.86901	204	
389.06191	342	1+
389.19270	768	1+
389.39174	368	1+
389.71086	370	1+
389.84629	288	
389.86854	562	
390.29694	180	1+
390.39402	238	1+
390.84185	664	
390.86854	438	
391.80535	220	
391.84293	620	
392.77519	220	
392.81319	194	
392.86261	3768	1+
392.98375	154	1+
393.19537	332	
393.79816	1594	1+
394.02574	274	1+
394.12817	268	1+
394.37914	142	1+
394.83992	530	1+
394.91103	534	1+
395.06233	216	
395.10128	192	
395.47810	132	1+
395.79283	256	1+
395.86601	426	
396.21904	194	
397.11484	282	
397.41218	286	1+
398.05600	238	1+
398.06881	202	1+
398.86541	460	1+
398.90836	200	
398.98544	204	1+
399.15490	278	1+
399.81033	404	1+
400.86746	292	
401.04965	390	1+
401.96685	144	1+
402.82309	434	1+
402.86066	1180	
403.06634	334	1+
403.39112	424	1+
403.87023	3958	1+
404.07831	248	1+
404.11298	296	1+
404.15324	208	1+
405.11211	206	1+
405.77773	396	1+
405.87012	2488	1+
406.06325	306	1+
406.72701	462	1+
407.72895	392	1+
407.86533	18806	1+
408.21226	240	1+
408.92396	522	1+
409.16032	182	1+
409.72095	962	1+
409.81249	346	
410.08450	288	1+
410.87504	3604	1+
411.80980	2138	1+
412.03260	282	1+
412.15574	356	1+
412.50631	136	1+
412.72709	648	1+
412.84803	2030	1+
412.86721	738	
413.07652	830	1+
413.87673	412	
414.75760	276	1+
414.87941	336	
415.19626	340	1+
415.72859	178	1+
415.75831	200	1+
415.78195	212	1+
415.87906	862	1+
416.88297	604	1+
416.95572	196	
417.12920	228	1+
417.38193	208	1+
418.74089	196	1+
418.86362	220	
419.91050	148	1+
421.12865	422	1+
421.22710	272	1+
421.88086	2424	1+
421.96054	248	1+
423.88256	884	
424.09402	354	1+
424.13902	996	1+
424.23419	260	1+
424.27269	176	1+
424.79535	264	1+
424.86861	284	
425.07632	406	1+
425.87840	2912	
426.31834	374	1+
426.36196	204	1+
426.86383	2954	1+
426.93475	214	
427.13538	190	1+
427.19036	224	1+
427.73178	736	1+
428.08444	336	1+
428.20337	290	1+
428.88426	5914	1+
428.99162	206	1+
429.22124	428	1+
429.84461	344	
430.14485	404	1+
430.73830	698	1+
430.77524	282	1+
430.85541	554	
430.88247	1428	
431.86903	1658	1+
432.22534	288	1+
433.05175	170	1+
433.98019	208	1+
434.82647	186	1+
434.89100	728	1+
434.97757	254	1+
435.14284	440	1+
435.76016	294	1+
435.77202	266	1+
435.86630	370	1+
435.89254	468	1+
437.14841	468	1+
437.39558	202	1+
438.64751	216	1+
438.77921	298	1+
438.88752	2022	1+
439.14415	264	
439.21203	184	1+
439.36096	232	1+
439.69016	234	1+
439.84195	276	1+
439.89453	1998	1+
440.36634	160	1+
441.21310	248	1+
442.15341	986	1+
443.25092	242	
443.96322	244	1+
444.14687	524	1+
444.38375	256	1+
444.87088	3222	1+
444.90106	358	
445.77494	230	1+
446.83297	440	1+
446.89872	724	1+
447.74854	384	1+
448.14672	238	1+
448.16367	326	1+
448.23270	152	1+
448.75457	230	1+
448.89236	702	
449.33399	288	1+
449.63608	138	1+
449.88019	1242	1+
450.08607	208	1+
450.76886	212	1+
450.82473	346	1+
451.04196	208	1+
451.83006	208	1+
451.90241	666	1+
452.00965	178	1+
452.21422	178	1+
452.88212	396	1+
453.88502	240	1+
455.78221	234	
456.07008	192	1+
456.72154	184	1+
456.75687	286	1+
457.90367	1712	1+
458.68570	122	1+
459.22953	248	1+
460.16173	1090	1+
461.42114	262	1+
462.75879	280	1+
462.88303	822	1+
464.05002	210	1+
465.16782	220	
465.67185	132	1+
465.78994	204	
466.16580	392	1+
467.10201	268	1+
467.16420	298	1+
467.20023	180	1+
467.88937	1068	1+
469.05693	236	1+
469.78113	214	
469.84689	170	1+
469.90525	270	1+
470.31742	242	1+
471.90630	352	1+
472.79029	246	1+
476.45993	176	1+
477.76947	178	1+
480.07802	184	1+
480.27915	234	1+
480.90888	218	1+
481.74920	202	1+
481.78477	196	1+
483.29045	194	1+
484.75017	182	1+
485.16270	138	1+
485.78711	348	1+
485.89629	778	1+
486.10017	256	1+
486.78839	298	1+
486.83962	330	1+
487.43373	390	1+
488.43688	306	1+
489.19960	184	1+
489.76265	206	1+
489.79608	252	
490.80074	514	1+
491.85094	274	
491.92486	222	1+
492.92695	190	1+
494.38671	230	1+
494.87079	96	1+
496.79776	312	1+
497.87544	174	1+
498.41631	144	1+
499.77774	358	1+
501.65109	140	1+
502.15584	176	1+
502.20005	150	1+
502.72501	154	1+
502.79845	228	1+
503.35386	3384	1+
503.42250	296	1+
503.45995	324	1+
504.08609	244	1+
504.12033	336	1+
504.27757	360	1+
504.72056	216	1+
504.77922	308	1+
504.80467	250	1+
505.00590	94	1+
505.07526	226	1+
505.33075	638	1+
506.27788	270	1+
506.43388	252	1+
506.48036	396	1+
507.23407	214	1+
507.40665	292	1+
507.48724	490	1+
507.80135	238	1+
508.38239	284	1+
508.68601	192	1+
509.12360	320	1+
509.43669	318	1+
509.85945	750	1+
510.30676	520	1+
510.79477	144	1+
510.89229	160	1+
511.39178	192	1+
512.19584	366	1+
512.51664	144	1+
512.69401	200	1+
513.19379	238	1+
END IONS

###FS:    #m/z: 336.94592 #charge 1+
###MS: 9
###MSMS: 12
BEGIN IONS
TITLE=Cmpd 9, +MS2(336.9459), 28.0-35.0eV, 0.3min #12
RTINSECONDS=13.4615
SCANS=9,12
PEPMASS=336.94592	390014
CHARGE=1+
165.75932	100	
173.38429	94	
186.98007	94	
191.96277	92	
192.88753	246	
195.89385	138	
196.88141	124	
197.86917	190	1+
205.09282	118	
205.95041	288	1+
207.97730	132	
208.94539	158	
209.88426	188	
209.94401	154	
210.40775	92	
210.88563	222	
211.88647	124	
211.94444	19152	
212.01512	200	1+
212.87965	1232	1+
212.94740	456	
213.48279	110	
213.93951	7152	1+
214.89618	172	
215.88739	1010	1+
215.93708	1284	1+
215.98737	236	1+
217.88273	478	
217.93693	290	
219.64398	96	
221.88936	154	
222.95601	366	1+
223.96049	312	1+
223.97840	100	
224.46558	102	
225.95560	254	1+
226.89796	224	
227.89493	234	
228.88950	166	
229.95476	15628	
230.00210	96	
230.02420	112	
230.28138	102	1+
230.89036	2620	1+
230.95821	402	
231.91326	154	
231.95047	6298	1+
232.03820	168	1+
232.82628	394	1+
233.89603	684	1+
233.94385	696	1+
235.86306	226	1+
235.89504	296	
236.04950	118	
237.04560	92	
237.06809	196	1+
238.89965	324	1+
239.90378	362	1+
240.12664	116	
240.83943	140	
240.94475	180	
240.98132	116	
242.58114	92	
242.89140	122	
245.02498	108	
245.03980	114	
245.86310	114	
245.97653	504	1+
246.90644	98	
246.95147	100	
247.11755	128	
247.96466	3588	1+
248.03673	626	1+
248.82945	112	
248.89982	1032	1+
249.96073	1464	1+
250.83561	138	
250.98800	144	
251.03506	246	1+
251.78720	128	
251.95907	308	
252.07007	98	
252.90166	112	
252.97090	8268	1+
253.08791	140	
253.83311	206	
253.90659	256	
253.94715	98	
254.08706	440	1+
254.91854	104	
254.94181	120	
254.96603	3746	1+
255.07437	282	
256.91336	404	1+
256.96521	540	
257.98238	262	1+
258.84395	220	1+
258.88501	120	
258.95935	382	1+
259.04345	232	1+
260.16630	100	
260.20763	100	
260.40846	124	
260.99590	288	1+
261.82408	214	1+
263.05701	148	
264.10761	116	
264.85719	248	1+
265.01581	118	
266.99498	202	
267.83897	116	
267.85546	98	
268.83830	242	
269.79509	100	
269.84269	456	1+
269.95758	118	
270.52640	106	
270.98093	850	1+
272.06053	254	1+
272.08864	122	
272.78979	400	1+
272.91548	212	1+
272.97511	518	1+
273.79410	272	1+
275.02993	124	
275.05519	272	
275.35178	152	
276.81104	304	1+
276.85832	194	
277.06938	152	
277.12767	92	
277.85890	220	1+
278.83903	228	1+
279.04710	118	
280.07150	170	
280.86751	108	
280.99760	100	
281.04897	290	1+
281.80471	94	
281.85086	132	
282.10352	290	1+
283.03339	268	1+
283.90478	152	
285.02728	130	
285.35666	94	
285.84794	660	1+
285.87653	150	
286.84897	428	1+
287.09881	212	1+
287.95031	140	
288.02830	108	
288.06261	104	
289.02212	222	
289.88235	170	
290.85376	122	
291.02512	146	
291.80304	104	
291.94496	166	1+
292.01554	186	1+
292.14930	94	
293.05883	448	1+
293.10670	140	
293.97809	138	
293.99828	378	1+
294.14008	284	1+
294.17972	122	
294.85812	342	1+
294.94855	168	1+
295.23445	92	
295.99096	120	
296.80702	94	
297.97732	172	
298.03418	114	
298.91181	110	
299.05981	296	1+
299.26581	114	
300.93278	156	
300.98322	112	
301.07395	134	
301.87830	138	1+
301.91801	138	
302.81846	246	1+
303.09477	150	
306.79497	406	1+
306.87676	436	1+
308.03877	222	1+
309.04314	150	1+
309.89489	116	
310.15051	102	
310.87945	230	
311.86266	266	
311.88095	200	
312.87380	134	
313.02899	130	
316.02265	188	1+
316.80915	260	1+
317.06524	282	1+
318.39583	98	
320.16101	100	
320.88086	236	1+
320.91966	150	
321.23487	160	
321.82538	188	1+
322.04445	154	
322.31225	130	
322.81006	154	
323.13996	116	
323.23800	114	
323.27206	92	
324.12044	94	
324.89396	124	
325.89120	160	1+
326.33468	94	
327.79824	152	
327.81741	144	
328.88688	254	
330.69915	100	
332.09586	108	
334.80028	92	
334.83838	100	
334.87693	192	1+
336.32595	270	1+
337.19827	140	
337.35190	200	
338.09200	110	
338.92919	106	
339.17549	116	
340.06926	168	1+
340.39547	274	1+
END IONS

###FS:    #m/z: 322.92990 #charge 1+
###MS: 13
###MSMS: 14
BEGIN IONS
TITLE=Cmpd 10, +MS2(322.9299), 28.0-35.0eV, 0.3min #14
RTINSECONDS=17.151
SCANS=13-14
PEPMASS=322.92990	5137010
CHARGE=1+
45.96824	118	
188.56853	104	
189.05135	98	
191.95513	532	
192.89187	274	
193.88501	278	1+
199.86042	96	
200.88095	124	
205.95305	180	
206.92452	166	
207.94272	96	
207.97569	150	
209.84958	138	
209.94457	238	1+
210.53609	102	
210.89941	178	
212.89356	98	
214.89406	116	
215.88846	928	1+
217.01278	204	1+
217.88099	284	1+
218.01192	238	1+
220.86677	324	
221.91383	98	
221.96570	140	
222.88011	140	
222.95460	858	1+
223.97189	222	
225.89004	146	
227.03492	152	
227.79395	154	
227.93349	118	
227.96163	124	
228.90625	112	
230.83235	138	
230.86350	334	
230.89228	386	1+
231.12968	102	
231.89530	224	1+
233.04265	96	
233.89630	288	
234.88122	196	1+
235.82392	264	1+
237.00638	210	1+
237.11079	162	1+
238.21743	254	
238.87488	334	
239.07687	234	1+
239.90051	250	1+
240.78656	218	1+
240.82325	114	
240.94042	800	
240.96132	324	1+
241.06453	210	1+
241.94028	1416	1+
242.81909	144	
242.94288	974	1+
243.88067	528	
244.03683	122	
244.81951	148	
244.88092	544	1+
244.93885	770	1+
245.04089	144	
245.92205	162	
246.87457	274	1+
246.97757	368	1+
248.03377	116	
248.82674	142	
249.01704	106	
250.02880	206	1+
250.47160	118	
250.97096	206	
253.92248	126	
255.54612	108	
256.88484	124	
258.80827	104	
258.83298	142	
258.85389	176	
258.97039	96	
259.82541	354	1+
259.85118	100	
259.89553	158	
260.06701	134	
260.14036	258	1+
260.80188	102	
261.05560	120	
261.49080	102	
261.89153	134	
261.98976	124	
262.03088	160	1+
262.80074	136	
262.83467	126	
262.92872	156	
262.97323	572	1+
263.00751	134	
263.38859	100	
263.83296	190	
263.85714	284	1+
263.97686	452	1+
264.10266	150	1+
264.80157	122	
264.90770	98	
264.98836	114	
265.03201	108	
265.06761	134	
265.85177	96	
266.04977	120	
266.86247	192	
266.91677	158	
267.79901	128	
267.90771	178	
267.93473	114	
267.98808	102	
268.90756	108	
268.99757	96	
269.06341	186	
269.21155	114	
269.79739	304	1+
270.36126	102	
271.14003	96	
271.35897	154	
271.85133	128	
272.02836	100	
272.51962	96	
272.86525	138	
273.79535	162	
274.02346	130	
275.80813	160	
275.86449	108	
276.06228	146	
276.80668	128	
276.84826	122	
277.09219	146	
277.84225	102	
277.86667	98	
279.09073	724	1+
279.22962	138	
279.81986	110	
279.90265	200	1+
280.12032	252	1+
280.14472	306	
281.05319	100	
282.80483	292	1+
282.91865	126	
283.07480	388	1+
283.28895	620	1+
283.78830	104	
284.29310	530	1+
284.47582	118	
284.93872	110	
285.06859	116	
285.93998	152	
286.91917	656	1+
287.80464	246	1+
287.86161	236	1+
288.06720	168	
289.71472	104	
290.88420	148	
291.80538	304	
292.06201	100	
292.86129	138	
292.94415	102	
293.87128	206	
294.87274	166	
294.90635	108	
295.86900	366	1+
298.10527	164	
298.81311	154	
299.78550	116	
299.83444	100	
300.81474	106	
301.87649	198	
305.02955	118	
305.82760	98	
305.89838	98	
306.79413	114	
306.88459	134	
307.80188	226	
307.89365	264	
308.10445	116	
308.29306	446	1+
308.80446	148	
309.81318	146	
310.30805	280	
310.81993	132	
310.87216	142	
310.88914	142	
311.02620	494	1+
311.88939	114	
313.80687	136	
314.89227	112	
315.82258	156	
319.30928	196	1+
323.23792	1132	1+
323.31014	152	1+
324.04555	124	
324.17139	134	
324.20296	422	1+
324.89236	366	
325.90663	258	1+
327.82507	148	
END IONS

###FS:    #m/z: 363.95654 #charge 1+
###MS: 13
###MSMS: 15
BEGIN IONS
TITLE=Cmpd 11, +MS2(363.9565), 28.0-35.0eV, 0.3min #15
RTINSECONDS=17.9235
SCANS=13,15
PEPMASS=363.95654	1785398
CHARGE=1+
189.86319	686	
191.85933	1116	1+
191.95600	158	
192.92898	182	
193.89970	142	
196.88765	208	
206.96365	194	1+
207.40379	166	
207.87792	116	
207.94985	190	
208.88068	132	
209.86981	126	
209.94256	2120	1+
210.88464	642	1+
212.87892	4560	1+
213.02929	124	
215.88120	288	1+
216.41004	174	
218.92417	106	
221.89038	120	
222.02635	270	1+
222.44833	106	
222.95271	1942	1+
224.94974	3276	1+
225.18646	100	1+
225.88608	164	
226.89621	114	
226.94710	13786	1+
227.01261	116	
227.27552	106	1+
227.79375	128	
227.93198	278	
228.89486	1306	1+
228.94268	13596	1+
229.91056	140	
230.79068	140	
230.88943	7526	1+
231.69198	108	
232.88573	876	1+
234.88111	546	1+
234.93154	130	
235.84899	132	
235.98961	236	1+
239.05798	196	1+
240.79430	116	
240.94162	188	
240.96266	1708	1+
242.96011	1678	1+
243.08813	104	
243.83546	242	1+
244.87177	306	1+
244.95649	6228	1+
245.94170	332	
246.82877	170	1+
246.90781	270	
246.95291	7988	1+
247.04774	112	
247.24111	106	
248.03158	254	1+
248.15474	240	1+
248.80735	114	
248.90006	2140	1+
249.03485	196	1+
249.50907	114	
249.91884	126	
250.89621	560	1+
250.91323	124	
250.94414	140	
250.97037	528	1+
252.88951	122	
253.90694	398	1+
254.84100	304	1+
255.09791	140	
256.25912	146	
258.10645	134	
258.84643	114	
258.97287	396	
259.90457	174	
260.83331	450	1+
260.96997	1300	1+
262.97111	160	
263.24891	172	
263.98035	344	
264.07887	138	
264.96495	134	
265.78779	122	
265.90520	192	
266.15641	118	
266.82512	212	1+
266.86519	328	1+
267.78403	200	1+
267.86827	234	1+
267.97384	1372	1+
268.95370	162	
269.07686	156	1+
269.80101	348	1+
269.96848	926	1+
270.92866	118	
271.09573	130	
271.84361	136	
271.91770	396	1+
272.00036	126	
273.79444	334	1+
273.84462	116	
273.91409	204	
274.85297	112	
274.90971	334	1+
275.91387	254	1+
275.92471	122	
276.85242	692	1+
277.07074	204	
278.09712	336	1+
279.04060	194	
280.79409	308	
280.90146	122	
280.94317	120	
281.78974	272	
281.85172	148	
281.92237	234	1+
282.88382	170	
283.85165	360	1+
283.98841	372	1+
284.04542	118	
284.79139	268	1+
284.82273	112	
285.79413	188	1+
285.81541	264	1+
285.84609	866	
286.42181	132	
286.81614	224	1+
288.06342	260	
289.00436	128	
289.06716	112	
290.78592	136	
290.79521	136	
290.85814	124	
290.94591	242	1+
291.09878	174	
291.78489	112	
292.43927	118	
292.81539	114	
293.44097	140	
293.86236	428	1+
295.02185	138	1+
295.88993	164	
295.96808	154	
296.91408	360	1+
296.93404	154	
297.11624	138	
297.91689	310	1+
298.06450	222	1+
298.80502	294	
298.97394	108	
299.80343	206	
300.92629	152	
301.10998	118	
301.14726	134	
301.81119	134	
301.86272	320	
302.81000	144	
302.86441	226	
302.89086	114	
302.91433	214	1+
303.10153	134	1+
303.80457	478	1+
303.85607	2008	1+
305.24659	114	
305.26991	168	
306.02323	208	1+
306.28236	526	1+
306.84679	136	
306.88208	218	
307.87027	220	
307.88931	196	
308.86507	500	1+
309.44135	116	
309.92017	150	
310.30926	112	
310.87285	400	1+
310.97593	180	
311.03079	122	
311.66185	120	
313.02963	172	
314.83670	164	
315.82403	106	
315.88604	196	1+
315.96184	198	1+
317.81682	112	
317.88136	182	1+
318.92931	252	1+
319.82174	328	
321.81927	452	
321.86669	144	
322.35418	106	
322.80627	110	
322.92849	290	
323.01752	134	
324.32167	132	
324.87490	110	
324.89217	350	1+
325.29086	108	
325.89446	304	1+
326.04032	120	
326.15900	168	1+
326.81036	294	1+
326.87026	370	1+
328.89173	142	
329.31379	264	1+
329.88077	368	1+
332.04495	140	
332.09013	150	
332.87856	126	
334.07719	106	
335.76609	134	
335.84037	136	
336.88324	128	
336.94341	380	1+
337.75805	356	1+
337.79752	232	1+
339.82726	526	1+
340.77438	150	
340.93990	414	1+
341.08710	112	
341.15601	278	1+
341.87929	144	1+
342.28799	104	
343.91707	228	
345.96087	104	
348.32054	410	1+
349.08692	144	1+
349.32145	324	1+
351.27039	126	
353.76474	110	
355.17236	202	1+
356.77188	152	
356.81208	264	1+
358.72193	200	1+
359.80788	352	1+
360.72453	208	1+
362.11092	108	
362.35110	178	1+
363.18547	116	
363.27526	176	1+
363.83232	114	1+
363.95668	140	
364.91718	118	
365.12794	226	1+
365.65186	90	1+
367.31847	148	
367.33183	328	1+
368.38799	114	
368.42437	176	
369.24887	146	
END IONS

###FS:    #m/z: 507.84582 #charge 1+
###MS: 13
###MSMS: 16
BEGIN IONS
TITLE=Cmpd 12, +MS2(507.8458), 28.2-35.2eV, 0.4min #16
RTINSECONDS=18.696
SCANS=13,16
PEPMASS=507.84582	541214
CHARGE=1+
191.95536	204	
196.01761	438	1+
199.88642	526	1+
209.94387	214	1+
217.89590	714	1+
223.97395	408	1+
227.95230	372	1+
229.88643	268	1+
230.84804	460	
231.85429	260	
233.02481	196	1+
234.13777	172	1+
235.90083	416	1+
239.82943	160	1+
239.90758	176	1+
240.08006	168	
240.95751	158	1+
241.88058	208	
242.89483	432	1+
243.89718	372	1+
245.95706	212	1+
246.09132	200	1+
246.97411	180	1+
248.87215	452	1+
249.16112	238	1+
249.88351	582	1+
250.90687	448	1+
250.97056	422	1+
251.07329	432	1+
251.13161	212	1+
251.91276	324	1+
252.96408	366	1+
253.90381	182	
254.01227	158	1+
254.02150	204	1+
254.09212	200	
254.41261	286	1+
255.91095	198	1+
257.85930	198	
257.88646	180	1+
258.91661	264	
259.84903	210	1+
260.05238	330	1+
260.91793	224	1+
261.13507	306	1+
262.09812	434	1+
265.41011	170	
266.09583	252	1+
266.16636	290	1+
266.86518	794	1+
266.88832	204	
267.90203	324	1+
268.11183	440	1+
268.25006	90	1+
268.88257	188	
269.94520	226	1+
270.06944	186	1+
270.80951	196	
270.85732	290	
270.87725	272	
271.81076	342	1+
271.86324	348	
271.87475	364	
272.85226	1868	1+
272.95001	470	1+
274.11596	270	1+
275.07649	254	
275.99313	264	1+
276.79844	274	1+
276.85449	186	
276.88474	278	1+
278.40291	264	1+
280.10455	360	1+
280.78080	230	1+
280.85725	204	
281.38398	238	1+
281.87547	406	1+
282.03465	238	1+
282.96075	278	1+
282.98749	352	1+
283.85749	298	1+
283.96451	250	1+
284.87380	480	1+
285.93719	772	1+
286.87237	266	
287.12496	236	1+
287.89042	230	
288.02650	252	1+
288.82378	358	1+
288.86917	534	
288.94136	178	1+
289.82684	254	1+
289.88134	2284	
290.05910	312	1+
290.07991	196	1+
290.86352	4010	1+
292.14766	264	1+
292.95353	510	1+
292.97656	180	
293.03564	116	1+
293.07106	158	1+
293.38948	200	1+
293.87381	9824	1+
293.96332	320	1+
295.85405	234	
295.95452	400	1+
295.98775	362	1+
296.05554	302	1+
296.88133	934	1+
296.99408	238	1+
297.09470	262	1+
297.64899	182	1+
297.86393	212	
298.85353	444	
298.87802	1568	1+
299.81212	342	
299.85622	210	
299.90881	190	
300.80478	532	1+
300.85621	962	1+
300.94077	350	1+
301.99985	214	1+
302.15042	196	
303.09681	270	1+
303.85653	422	
304.72997	160	1+
304.88138	582	
304.89987	274	1+
304.93612	170	
305.79871	346	1+
305.85251	528	1+
305.86417	314	
305.95995	170	
306.00251	162	1+
307.08661	204	
307.80188	380	1+
307.89062	1070	
307.95242	216	1+
307.98036	318	1+
308.14144	1308	1+
308.29279	320	1+
308.80583	250	1+
308.88054	3032	1+
309.84294	268	1+
310.03126	170	
310.12040	426	1+
310.16157	844	1+
310.18200	216	
310.36514	276	1+
311.01104	246	1+
311.02824	186	
311.26093	146	1+
311.88313	23160	1+
311.94208	212	1+
312.03137	250	
313.01228	286	1+
313.15491	200	1+
314.86694	1104	1+
314.94092	296	
315.15326	198	1+
315.82668	462	1+
315.99579	202	1+
316.86376	1306	1+
316.88691	1514	1+
318.81397	252	1+
318.86014	708	1+
318.97457	202	1+
319.37701	264	1+
320.09277	310	1+
321.02492	212	1+
321.15794	202	1+
321.18904	382	1+
321.88700	472	1+
322.31011	210	1+
322.87014	476	1+
323.37204	414	1+
323.88975	332	1+
323.95475	236	1+
324.06014	208	1+
324.37614	368	1+
324.85764	192	
325.01559	228	1+
325.90101	962	
326.04936	268	1+
326.07043	190	1+
326.15311	172	
326.88550	438	
326.99545	208	
327.03520	272	1+
327.88102	1002	
327.89615	774	
327.99993	170	
328.87173	486	
329.16586	272	1+
329.76955	196	1+
329.89380	1378	
330.01894	142	1+
330.85819	206	
330.88705	2676	1+
330.92036	304	1+
330.95363	622	1+
331.39185	244	1+
331.82638	520	1+
331.89307	1824	1+
332.87460	1580	1+
332.98520	270	1+
333.07634	224	1+
333.84717	282	1+
333.90734	322	
334.87902	226	
334.89768	1704	1+
335.49015	160	1+
335.84457	220	
336.87933	1312	1+
336.94503	558	1+
337.05202	334	1+
337.09843	220	1+
337.88375	1130	1+
339.39711	314	1+
339.82940	332	1+
339.87823	446	
339.89757	436	1+
340.00143	330	1+
340.17222	178	1+
340.86847	466	1+
340.89660	354	1+
341.05712	298	1+
341.99220	270	1+
342.24788	126	1+
342.72251	230	
342.96046	192	1+
343.87217	412	
344.04029	214	1+
344.71264	344	1+
344.86634	792	1+
345.47692	156	1+
345.80028	432	1+
345.82860	324	1+
345.86997	560	1+
345.88956	190	
346.18706	248	
346.80037	356	1+
346.89521	560	1+
346.96706	188	
347.09956	208	1+
348.92047	256	
349.88096	618	1+
349.91125	594	1+
349.99146	266	1+
350.03464	252	1+
350.38362	438	1+
350.71269	172	1+
350.88528	518	1+
350.91539	378	1+
350.95776	576	1+
351.06540	236	1+
351.83752	200	
352.29120	114	1+
352.77356	200	
352.90984	932	
352.98698	306	1+
353.06439	406	1+
353.85150	550	
354.78769	306	1+
354.84940	350	
354.91241	670	1+
354.93466	190	
355.06282	374	1+
355.21949	198	1+
355.84313	206	
355.89051	424	1+
356.02898	212	1+
356.78214	268	1+
357.08880	188	
357.83798	170	
358.86987	328	1+
359.87316	258	1+
361.35897	230	1+
361.95918	370	1+
362.05990	312	1+
362.09361	212	1+
362.84551	190	
362.90616	398	1+
363.83733	674	1+
363.87217	182	
364.84182	580	1+
364.92585	204	1+
365.58770	148	1+
366.04510	456	1+
366.07852	238	1+
366.17908	230	
366.83853	3330	1+
367.01222	172	1+
367.70663	1290	1+
367.89612	348	1+
369.84035	260	
369.86270	280	1+
370.17853	558	1+
370.77933	510	1+
370.81497	172	
371.72024	170	
371.91556	176	
371.97527	220	1+
372.38609	312	1+
373.14422	182	
373.72196	664	
373.79206	366	1+
373.84524	446	1+
374.30085	196	1+
374.81588	222	
374.90494	250	1+
375.05614	142	1+
375.81756	232	1+
376.00165	198	
376.77980	184	1+
376.98569	280	1+
377.88342	218	
379.82613	228	1+
380.73784	316	1+
380.78880	660	1+
380.85574	466	1+
380.99119	250	1+
381.08865	238	
381.12112	296	1+
381.79880	296	1+
382.43225	150	1+
382.85523	472	
382.90665	380	1+
383.05983	176	
383.11650	352	
383.85905	234	
383.90597	224	1+
384.35164	258	1+
384.85041	7752	1+
385.09605	170	
385.11470	224	
385.21662	286	1+
385.97461	176	
386.02223	168	1+
386.05575	170	
386.80101	270	1+
387.39126	256	
387.71797	390	1+
387.85468	352	
388.79005	206	
389.20061	802	1+
389.37945	262	
389.71515	622	1+
389.80294	206	
389.87138	240	
389.89465	484	1+
390.05145	242	1+
390.18453	182	
390.84439	538	
391.80677	466	1+
391.84224	396	
392.07890	566	1+
392.19503	452	1+
392.86152	2990	1+
393.80301	486	
393.83806	170	
394.02230	266	1+
394.79866	594	1+
394.83726	738	1+
394.89938	164	1+
396.02215	236	1+
396.11421	228	1+
397.71108	288	
397.74012	376	1+
397.86198	710	1+
398.86612	486	1+
398.90644	352	1+
399.48390	116	1+
399.70886	370	1+
399.81028	214	
399.84692	184	
400.18729	238	1+
400.77222	242	1+
400.81470	220	
401.74735	178	
401.86313	192	
402.02095	278	1+
402.23029	388	1+
402.86360	3528	1+
403.09238	202	1+
403.94983	170	
404.81106	172	
404.90270	440	1+
405.21085	202	1+
405.87296	1436	
406.80788	310	1+
406.85774	252	
407.72372	230	
407.86571	15170	1+
407.97775	174	
408.16148	214	1+
408.92822	498	1+
409.05964	210	1+
409.27268	212	1+
409.35124	220	1+
409.72545	1132	1+
409.81425	278	
410.12025	420	1+
410.84174	422	
410.87413	1856	1+
411.12517	350	1+
411.80920	1134	1+
412.09804	250	1+
412.16063	192	1+
412.72886	658	1+
412.75051	180	
412.84315	1648	1+
412.87051	1242	1+
412.92068	310	
413.07202	590	1+
413.23192	400	1+
413.75648	232	1+
413.85915	312	
414.19347	502	1+
414.36784	214	1+
415.19500	438	1+
416.75542	240	1+
416.87648	530	1+
417.81568	410	1+
418.74826	158	1+
418.81719	294	1+
419.13653	320	1+
419.16366	340	1+
419.78477	314	1+
421.01859	364	1+
421.87902	1816	1+
422.23149	214	1+
423.73722	202	1+
423.82692	298	1+
424.17247	384	1+
424.26675	168	1+
424.39382	270	1+
424.87773	228	
425.23756	226	1+
425.69368	212	1+
425.73966	312	
425.87894	1870	
426.13901	504	1+
426.24678	146	1+
426.86130	2402	1+
426.93912	520	1+
427.05294	346	1+
427.73498	1418	1+
428.09182	174	
428.74122	846	1+
428.79175	192	
428.88568	3204	1+
429.82139	376	1+
430.73991	1436	1+
430.85996	1212	1+
430.88102	786	
430.97379	198	1+
432.19547	330	1+
432.42507	176	1+
433.04861	364	1+
433.89025	330	1+
434.08291	150	1+
434.82614	272	
434.99175	200	1+
435.75749	290	1+
435.85978	406	1+
436.89163	264	1+
437.15087	300	1+
438.97726	202	1+
439.15542	184	
439.76355	210	1+
439.89329	1070	1+
441.89012	492	1+
442.08720	266	1+
442.15187	544	1+
442.83149	142	1+
442.87590	190	
444.24053	192	1+
444.87287	2810	1+
445.14975	132	1+
446.18934	234	1+
446.77362	194	
446.81360	240	
446.89953	540	
447.74822	574	1+
447.77767	282	1+
447.95556	194	
448.75129	352	1+
448.77728	198	1+
448.89391	602	
449.87852	582	
449.94214	198	1+
450.16375	262	1+
450.77372	202	
450.83027	186	
450.89077	762	1+
451.76669	170	
451.89865	474	1+
452.83288	216	1+
452.87679	176	
456.38254	242	1+
457.90319	1528	1+
459.21801	222	1+
459.76487	174	1+
460.17028	248	
461.17047	188	
462.16091	248	
462.24083	254	1+
462.88416	410	
463.88906	266	
464.17110	164	1+
464.89036	396	1+
467.89025	804	1+
469.04684	246	1+
470.10556	164	1+
470.77882	316	1+
472.11293	144	1+
479.79239	192	
481.00010	200	1+
482.71915	170	1+
485.83865	296	1+
485.90019	812	1+
486.39308	172	1+
486.84075	190	1+
487.34695	208	1+
488.45006	274	1+
488.86114	224	1+
489.79770	356	1+
491.73061	160	1+
491.79757	524	1+
492.35881	210	1+
493.13683	252	1+
494.73234	328	1+
495.73783	282	1+
496.88797	262	1+
499.72797	274	1+
500.80011	170	
502.47333	168	1+
502.63108	202	1+
502.68283	174	1+
502.74368	252	1+
502.78207	150	1+
503.31228	118	1+
503.35200	1118	1+
505.43873	378	1+
505.47123	246	1+
506.41245	266	1+
506.47105	178	1+
506.79784	242	1+
507.44663	348	1+
508.29603	202	1+
508.48261	276	1+
508.67582	304	1+
508.81760	280	1+
508.91509	194	1+
509.27051	258	1+
509.67919	274	1+
509.85828	326	
510.03910	124	1+
511.25927	160	1+
511.75467	168	1+
END IONS

###FS:    #m/z: 322.93006 #charge 1+
###MS: 17
###MSMS: 18
BEGIN IONS
TITLE=Cmpd 13, +MS2(322.9301), 28.0-35.0eV, 0.4min #18
RTINSECONDS=22.396
SCANS=17-18
PEPMASS=322.93006	5203374
CHARGE=1+
187.87606	90	
191.95380	364	
192.88668	400	1+
192.98554	136	
195.92337	96	
196.01765	134	
197.48026	94	
197.88536	144	
199.85471	90	
200.01599	92	
201.42529	98	
209.89479	246	1+
212.88464	110	
213.89276	164	
215.88790	832	1+
217.86911	118	
220.86649	328	
221.94276	282	
222.42441	92	
222.95415	1162	1+
224.05553	128	
230.85011	214	
230.88838	200	
230.90680	180	
231.89302	132	
232.41971	92	
233.89835	424	1+
233.93122	130	
234.88588	92	
234.93965	88	
235.05381	94	
236.01091	92	
236.83550	174	
237.11370	154	
238.82789	128	
239.03314	88	
239.08251	190	
240.08769	90	
240.15264	88	
240.79093	196	1+
240.93927	1220	1+
240.96096	524	1+
241.07632	110	
241.82058	206	1+
242.02127	94	
242.12204	100	
242.89727	120	
242.94141	1604	1+
243.88066	384	1+
243.99051	102	
244.78563	94	
244.81719	132	
244.93754	570	1+
245.88297	238	
246.37863	88	
246.97351	440	1+
247.39154	96	
248.85319	114	
248.90712	162	
249.03858	104	
249.59231	88	
250.46432	166	
250.89727	120	
250.96715	254	
251.89995	90	
252.03748	258	1+
252.33805	104	
252.78823	148	
254.97335	100	
255.78239	248	
257.57040	110	
257.78450	92	
258.83625	542	1+
258.89646	90	
259.06595	88	
259.44770	102	
259.96775	114	
260.83114	110	
260.86956	98	
260.89351	88	
261.01366	202	1+
261.35279	100	
261.50448	94	
262.83383	166	
263.82909	118	
263.90260	142	
263.97567	210	
264.44976	88	
264.86996	92	
264.98223	166	
265.05829	258	1+
265.94955	240	1+
267.42182	88	
267.78694	90	
267.87027	92	
268.91209	112	
269.00077	110	
269.80034	206	
269.97684	202	1+
270.56544	166	
270.67194	90	
270.79989	138	
270.91643	112	
271.84459	602	1+
272.78887	478	1+
272.84959	412	1+
272.86481	132	
272.93941	94	
273.81664	136	
273.87001	112	
275.80521	146	
276.84382	112	
276.93349	116	
277.82604	116	
277.85640	132	
278.09602	116	
279.04259	222	1+
279.09170	802	1+
279.81149	114	
280.06693	274	1+
280.14375	252	1+
281.98991	100	
282.27481	152	
282.80791	108	
283.04672	222	
283.78824	352	1+
283.86590	208	1+
284.05952	242	1+
284.29229	602	1+
285.09276	96	
285.97270	100	
286.02505	88	
286.10225	88	
286.80684	388	1+
286.91846	172	
288.84799	132	
289.88417	112	
290.88002	184	
291.07814	132	
291.80402	392	1+
292.86255	344	1+
293.13591	92	
293.76689	90	
294.00759	110	
294.27383	182	
294.83088	124	
296.75859	90	
296.80847	134	
296.91250	92	
297.98904	90	
299.80069	112	
299.86172	126	
299.88487	108	
299.92035	136	
301.87388	142	
302.35890	92	
304.12052	122	
304.75159	188	1+
305.78906	94	
307.18854	94	
307.80028	154	
307.88785	148	
308.29758	276	
308.38185	94	
308.79946	120	
308.82063	256	1+
309.29772	136	
309.82424	204	1+
310.30159	90	
310.31489	164	
310.87192	154	
312.67136	98	
312.87669	90	
313.03352	122	
314.81703	198	
314.87631	200	1+
317.86965	96	
321.90682	88	
322.89795	122	
323.23761	928	1+
324.04035	142	
324.20355	208	
324.89214	162	
324.90833	100	
325.17518	118	
325.21110	128	
325.90291	96	
326.11239	186	1+
327.89021	88	
END IONS

###FS:    #m/z: 363.95669 #charge 1+
###MS: 17
###MSMS: 19
BEGIN IONS
TITLE=Cmpd 14, +MS2(363.9567), 28.0-35.0eV, 0.4min #19
RTINSECONDS=23.168
SCANS=17,19
PEPMASS=363.95669	1824308
CHARGE=1+
145.34858	116	
182.86835	138	
189.86310	1218	1+
190.96362	126	
191.85795	1050	1+
204.02865	106	
204.47961	138	
205.95567	280	1+
207.87491	280	
207.94971	124	
208.88351	126	
208.93985	130	
209.86986	196	
209.94310	2202	1+
210.88342	934	1+
212.87919	4686	1+
214.87823	164	
216.41154	138	
216.88426	188	1+
218.91193	236	
221.94446	112	
222.95365	1416	1+
224.94881	2434	1+
225.88851	410	1+
226.94689	14850	1+
227.01322	134	
228.89386	1146	1+
228.94265	17728	1+
229.50532	296	1+
230.50485	190	1+
230.60092	146	
230.88963	6544	1+
231.05840	112	
231.12043	174	1+
232.88472	608	1+
232.90472	102	
232.96644	104	
232.98986	224	1+
234.88109	416	
234.89654	102	
235.82694	144	
238.00909	150	
238.06483	188	1+
240.48207	104	
240.96190	1820	1+
241.03998	140	
241.94459	170	
242.81794	102	
242.89838	184	
242.94221	152	
242.95838	1180	1+
243.83374	124	
244.44924	128	
244.95748	8120	1+
245.43437	256	1+
245.94031	428	
246.02776	212	1+
246.80656	184	1+
246.90507	250	1+
246.95302	6600	1+
248.84289	438	1+
248.89861	3312	1+
248.97023	120	
249.80604	114	
250.02673	292	1+
250.94807	292	1+
250.96664	488	1+
251.07256	158	
252.00629	112	
252.88893	166	
253.90590	224	
253.94699	106	
255.10508	106	
256.34370	102	
257.98227	128	
258.84579	262	
258.97204	102	
259.35056	108	
259.84814	114	
259.97531	120	
260.83361	432	1+
260.96882	726	1+
261.44506	114	
261.84312	426	1+
262.81789	244	1+
262.96991	292	
263.14449	134	
264.04659	134	
264.96538	182	
265.05861	114	
265.14713	110	
265.87958	216	1+
266.06630	190	1+
266.42260	126	
266.78862	110	
266.81287	122	
266.82652	140	
267.78653	212	
267.97245	1456	1+
268.10323	110	
268.79153	296	1+
269.11453	154	
269.81203	120	
269.92163	186	
269.96778	1172	1+
271.91328	266	
272.78796	474	1+
272.93064	146	
275.91103	292	1+
276.82276	142	
276.85349	114	
276.87800	106	
278.79697	428	1+
278.84446	246	
279.10269	148	
279.90238	298	1+
280.26123	100	
280.79284	242	
280.96723	216	1+
281.01325	148	
281.79925	132	
281.85428	154	
281.98817	608	1+
283.06765	366	1+
283.51396	102	
283.79550	198	
283.82403	114	
283.84825	224	
283.94697	180	
284.82664	132	
284.95264	112	
285.79291	202	
285.84505	1456	1+
285.92595	138	
288.96176	128	
289.11803	188	1+
289.80797	250	1+
289.87621	150	
290.78304	220	
291.80385	164	1+
291.87124	264	1+
292.95481	160	1+
293.11897	364	
293.29092	216	1+
293.85570	378	1+
293.87593	278	1+
294.27137	152	
294.90370	118	
294.92731	244	
295.80049	370	1+
295.93136	144	
296.59370	106	
296.80592	310	1+
297.78353	128	
298.80340	774	1+
299.95270	138	
300.98543	252	1+
301.79821	302	
301.81376	146	
301.86054	566	1+
301.88674	130	
302.06833	106	
302.81469	128	
302.91268	178	1+
303.10914	120	
303.80556	530	1+
303.85600	1904	1+
303.94313	152	
306.12219	256	1+
306.88013	130	
307.28210	148	
307.31101	144	
307.89185	132	
308.29885	108	
309.29882	146	
309.87305	116	
310.30858	250	
310.87957	624	1+
310.95104	126	
311.94124	306	1+
312.81717	140	
312.87403	140	
313.02683	120	
315.75485	134	
315.88378	144	
316.84707	180	
318.93261	158	
319.80368	102	
319.82427	134	
320.94469	138	
321.15726	144	
321.81853	584	1+
321.86752	534	1+
322.15873	106	
322.30494	146	
322.79292	102	
322.92949	500	1+
323.89135	370	1+
324.02109	146	
324.29020	180	
325.28528	258	1+
325.90257	218	1+
326.17266	150	
326.87253	404	1+
326.97312	112	
327.79604	144	
328.88561	116	
329.11529	104	
332.02265	130	
332.95289	156	
336.94501	376	1+
337.78418	186	1+
339.82837	626	1+
339.87536	116	
340.88501	114	
340.93899	422	1+
341.97031	106	
342.07928	186	1+
344.80705	118	
350.17166	144	1+
350.32964	328	1+
350.35023	144	
351.76395	218	1+
354.77248	172	1+
356.05281	122	
359.70521	174	
360.16259	292	1+
361.34898	114	
361.71243	112	
361.84648	174	
362.24930	148	1+
362.76671	130	
365.15816	112	
367.77185	122	
368.41954	190	
368.73676	108	
369.06646	128	
END IONS

###FS:    #m/z: 336.94600 #charge 1+
###MS: 17
###MSMS: 20
BEGIN IONS
TITLE=Cmpd 15, +MS2(336.9460), 28.0-35.0eV, 0.4min #20
RTINSECONDS=23.9405
SCANS=17,20
PEPMASS=336.94600	326458
CHARGE=1+
64.60411	94	
83.55636	102	
133.76454	100	
182.86742	224	
189.55626	102	
189.85970	132	
192.00186	112	
206.96993	250	1+
209.88437	186	
210.88297	242	
211.94452	17760	
212.87878	2348	1+
212.94784	448	
213.93964	8318	1+
214.89094	196	
214.98595	106	1+
215.88733	1086	1+
215.93947	986	1+
217.85975	198	1+
217.88392	236	
221.89003	98	
222.06373	96	
223.95986	180	
225.88896	130	
226.89312	156	
226.97173	116	
227.01249	208	1+
227.11230	142	
227.89258	496	1+
227.95555	146	
228.89231	278	1+
229.95488	17946	
229.98909	186	1+
230.88908	3328	1+
230.95950	736	
231.95031	7984	1+
232.82740	432	1+
232.91787	120	
233.01094	100	
233.89751	1114	1+
233.94571	844	1+
235.84915	278	1+
235.89122	220	
237.32762	112	
239.89829	142	
239.93381	100	
240.82547	218	
241.12791	104	
242.88616	130	
242.96061	106	
244.01188	100	
244.82635	96	
244.96119	156	
246.94774	166	
246.97561	190	
247.96559	3994	
248.03671	494	1+
248.89959	1222	1+
248.96606	142	
249.04143	328	1+
249.33544	150	1+
249.82976	216	
249.96174	1600	1+
250.83275	154	
250.89647	94	
250.90787	234	1+
250.94773	134	
251.06861	100	
251.23390	174	1+
251.78974	120	
251.85836	106	
251.96591	350	
252.97061	8530	1+
253.03377	172	1+
253.51919	108	
253.83845	150	
253.90337	308	1+
254.83816	336	1+
254.93584	292	1+
254.96504	4636	1+
255.07321	130	
255.10678	132	
255.34389	102	
255.86123	148	
255.99083	106	
256.07488	138	
256.91380	132	
257.11896	96	
258.96053	98	
259.49531	94	
260.62593	106	
261.02784	126	
261.82794	416	1+
262.79981	104	
263.05465	254	
263.24770	102	
263.45432	102	
263.73321	104	
264.87376	132	
265.01659	122	
265.85115	120	
267.84051	160	
268.84181	378	
268.86801	134	
268.95571	102	
269.00264	106	
269.20642	106	
269.56227	94	
269.79567	102	
269.83772	170	
269.85616	182	
270.84452	266	
270.98156	804	1+
271.84300	438	1+
271.91790	158	
272.97546	590	1+
273.79162	326	1+
273.91928	112	
273.99612	186	
274.85237	142	
276.07942	126	
276.85762	102	
277.54150	114	
277.81244	146	
277.83553	158	
278.83307	724	1+
278.96084	378	1+
279.04286	128	
279.60511	100	
279.96312	218	1+
280.81125	110	
280.86181	120	
281.00390	96	
281.04833	110	
281.79763	108	
282.27764	166	
282.81024	100	
282.98940	132	
283.43300	98	
283.83926	170	
284.78979	100	
284.98553	144	1+
285.77136	176	1+
285.85155	128	
286.84979	956	1+
287.09488	104	
288.88588	108	
291.80722	114	
292.05524	110	
292.86254	186	
293.10981	194	
293.65725	102	
293.85655	138	
293.87077	156	
293.99623	190	
295.11314	96	
295.88579	96	
295.97239	130	
296.41757	204	1+
296.81038	288	1+
296.91211	110	
297.88050	148	
297.96745	210	1+
298.15631	114	
298.81541	116	
299.02516	114	
299.05366	116	
303.15569	96	
304.89165	130	
304.92640	128	
306.85303	108	
306.88063	128	
306.89198	106	
308.29476	246	
308.53285	108	
308.88135	212	
309.32526	152	
309.81595	94	
309.86929	266	
310.28015	112	
310.87753	340	
310.99768	100	
311.41682	96	
311.88667	188	
312.87869	292	1+
314.81439	212	1+
319.89892	108	
321.81533	124	
322.30881	114	
323.06839	102	
323.16204	260	1+
325.89791	136	
327.71369	116	
328.87451	350	1+
329.81630	212	1+
329.87126	206	1+
334.86976	106	
338.00524	134	1+
338.09312	102	
338.39570	96	
338.91855	240	1+
339.26017	144	
END IONS

###FS:    #m/z: 322.93014 #charge 1+
###MS: 21
###MSMS: 22
BEGIN IONS
TITLE=Cmpd 16, +MS2(322.9301), 28.0-35.0eV, 0.5min #22
RTINSECONDS=27.6225
SCANS=21-22
PEPMASS=322.93014	5397248
CHARGE=1+
191.10799	88	
191.95572	254	
192.88524	338	1+
193.95317	104	
196.88249	182	
198.88339	242	1+
205.94771	328	
206.93019	140	
207.97282	148	
209.89431	276	1+
209.94451	280	
209.98390	90	
214.89733	148	
215.88642	506	1+
217.88139	136	
218.52276	90	
220.86515	116	
220.98735	94	
222.95386	786	1+
225.94389	222	1+
226.95034	148	1+
227.93132	206	
228.88598	158	
230.03905	92	
230.86218	106	
230.88964	332	1+
230.91046	128	
230.99989	180	1+
231.82864	118	
232.89307	392	1+
232.90208	110	
233.07096	180	
233.89712	330	1+
235.87988	98	
235.94671	100	
235.96189	106	
236.85308	154	
237.05707	94	
237.12038	220	
237.88387	130	
238.02615	132	
238.87171	120	
239.08135	150	
239.78834	388	1+
239.90520	168	
239.94931	164	
240.83038	268	1+
240.93979	560	
240.96165	554	
241.00757	218	1+
241.03313	224	1+
241.87199	96	
241.94193	1056	
242.35183	104	
242.88864	164	
242.91375	124	
242.94246	1672	
243.88079	436	1+
243.93687	862	1+
244.82299	224	1+
245.88670	156	
246.94317	126	
246.97673	576	1+
248.85489	94	
248.90034	158	
249.92632	142	
250.97885	156	
251.01436	92	
251.89355	266	1+
252.07111	158	
252.53559	114	
253.83639	142	
254.38743	98	
254.88408	132	
254.95330	92	
255.07349	120	
255.78124	236	1+
255.95264	108	
256.97675	178	1+
257.04802	170	
257.79579	300	1+
257.85205	90	
257.93672	96	
258.83167	394	
258.88621	108	
258.97625	202	1+
259.84910	92	
260.83157	374	1+
261.47503	88	
261.81239	130	
261.89394	360	1+
263.83246	222	
264.95397	166	
265.06169	96	
265.95756	88	
266.06379	102	
266.86685	204	
267.00390	230	1+
267.38733	98	
267.86485	116	
268.13675	106	
268.79110	414	1+
269.00208	90	
269.79570	278	1+
270.86237	112	
271.84721	94	
271.92588	100	
272.78793	502	1+
273.79221	416	1+
273.81089	170	
273.85626	108	
276.85567	168	
278.27839	98	
279.09054	940	1+
279.79123	116	
279.86102	102	
280.04406	214	1+
280.14540	114	
280.80851	96	
280.93111	102	
280.98210	192	1+
282.80460	212	
282.88962	124	
283.78742	310	1+
283.86253	124	
284.29188	728	1+
286.87159	116	
286.91846	200	
287.00481	130	
287.14544	94	
287.79136	136	
287.81182	146	
287.89673	108	
287.90906	170	
288.06057	128	
288.41236	104	
288.90660	90	
289.79008	114	
289.80811	130	
289.88218	208	
290.78370	284	
290.88111	138	
291.80306	590	1+
292.87391	388	1+
293.87816	288	1+
294.07181	92	
294.86327	210	
295.87161	102	
296.80392	174	1+
296.95749	92	
297.96790	90	
299.78316	160	
301.82325	100	
301.85726	104	
302.85440	90	
303.15672	150	
303.88975	96	
304.88093	114	
305.80596	90	
306.37533	96	
306.88388	234	
307.28892	382	1+
307.79982	330	1+
307.88916	230	
308.86975	280	1+
308.88794	128	
309.17975	90	
309.92753	92	
310.08241	112	
310.31123	264	
310.42051	90	
310.88031	460	1+
310.99211	94	
311.79591	92	
312.80435	124	
312.83791	122	
313.03171	196	
314.18996	98	
314.82234	168	
314.88355	168	
315.99961	100	
318.92045	90	
319.11203	232	1+
319.81074	112	
320.09834	102	
320.76458	126	
322.76697	102	
323.20156	88	
323.23729	630	1+
324.20419	190	
324.75964	92	
325.80632	110	
326.28769	98	
326.89283	146	
327.87922	132	
327.89986	284	
END IONS

###FS:    #m/z: 340.94044 #charge 1+
###MS: 21
###MSMS: 23
BEGIN IONS
TITLE=Cmpd 17, +MS2(340.9404), 28.0-35.0eV, 0.5min #23
RTINSECONDS=28.3945
SCANS=21,23
PEPMASS=340.94044	3126244
CHARGE=1+
189.86129	340	
192.88806	154	
192.92361	226	
203.95315	142	
207.87124	106	
208.95788	228	
209.94417	222	
210.89853	114	
210.93397	124	
212.87682	738	1+
213.93977	5272	1+
214.89904	144	
215.05874	98	
215.41027	112	
215.88355	1742	1+
215.93884	1110	1+
216.12164	92	
217.50936	104	
217.85745	94	
217.93678	134	
220.87619	128	
222.95057	264	1+
224.02805	130	
224.97626	160	
225.88443	154	
226.94858	292	1+
228.89284	102	
230.88755	1274	1+
230.96044	180	
231.00115	106	
231.88923	746	1+
231.95005	5636	1+
232.08947	112	
233.06477	222	1+
233.89645	554	1+
233.94817	1330	1+
234.83461	142	
235.82527	112	
235.86533	232	1+
235.89257	750	1+
235.94547	218	
236.93114	116	
237.88355	106	
238.23244	94	
239.07486	148	
239.78855	162	
240.13753	94	
240.23110	182	1+
240.79282	128	
240.96446	152	
241.95131	92	
243.47497	100	
243.86817	106	
243.94295	204	1+
245.88999	110	
246.58489	96	
246.89803	302	1+
246.97359	120	
247.97837	266	1+
249.89719	98	
249.96128	1520	1+
250.91932	144	
250.95288	114	
251.95845	434	
252.02335	94	
252.96290	254	
253.83299	204	
253.90473	98	
254.93839	286	1+
254.96608	2668	1+
255.07342	258	
255.99998	92	
256.85232	114	
256.91209	342	1+
256.96250	750	1+
257.79811	198	1+
258.83603	142	
258.88392	264	1+
259.83190	228	1+
259.84686	92	
259.95991	168	
260.78628	110	
261.89285	114	
263.17345	96	
264.91941	108	
265.07109	204	1+
266.25798	98	
268.90096	212	1+
269.02950	212	1+
269.80123	118	
269.93230	156	
270.52276	102	
270.93778	128	
271.79818	114	
271.84449	164	
271.95489	94	
272.83249	92	
272.86713	96	
272.91907	154	
272.93159	194	
272.95114	106	
272.97638	1030	1+
273.07337	136	
273.10178	110	
273.41047	104	
273.79273	318	1+
273.92717	128	
274.85050	322	1+
275.80678	246	
275.87893	130	
276.83748	102	
277.12594	118	
277.85484	116	
278.85907	336	1+
279.79044	190	1+
279.93238	116	
279.96208	142	
280.09757	202	
280.26071	120	
280.81229	112	
280.94104	100	
281.04745	148	
281.92672	94	
282.94632	106	
282.96740	184	
283.02770	114	
283.04673	118	
283.78598	380	1+
283.85682	142	1+
285.94183	100	
287.05412	112	
287.80099	116	
287.88053	108	
287.93981	94	
288.27241	96	
289.03636	238	1+
289.78848	552	1+
289.89137	214	1+
290.85895	96	
292.87623	174	
293.43675	108	
293.85238	164	
293.98191	102	
294.86845	104	
295.99200	132	
296.81121	152	
296.88649	134	
297.97673	96	
298.05457	458	1+
298.08258	342	1+
298.31151	142	
298.81078	92	
298.83789	150	
299.77866	214	1+
299.89017	128	
300.85772	100	
301.01730	106	
302.17276	110	
302.32461	98	
302.85076	184	
303.17289	146	
304.86631	100	
305.10412	126	
305.80573	284	1+
306.31071	158	1+
306.88286	132	
307.80243	490	1+
308.29299	180	1+
308.88596	124	
309.06459	124	
310.87811	888	1+
312.80573	300	1+
312.81204	104	
312.86840	118	
312.97661	104	
316.81769	202	1+
316.87691	266	1+
317.19656	94	
319.95540	170	1+
321.80010	194	1+
322.81962	104	
323.23362	116	
323.30512	92	
323.88574	104	
324.32681	108	
325.90445	134	
326.17224	142	
326.34034	100	
327.83377	116	
327.89767	152	
328.19072	106	
328.82437	142	
328.88874	208	
328.93993	100	
329.18923	92	
329.81581	100	
329.88765	108	
330.42246	98	
330.81786	634	1+
337.87857	192	1+
338.18586	104	
339.83200	150	
342.20517	184	1+
342.90472	112	
343.89323	100	
END IONS

###FS:    #m/z: 363.95656 #charge 1+
###MS: 21
###MSMS: 24
BEGIN IONS
TITLE=Cmpd 18, +MS2(363.9566), 28.0-35.0eV, 0.5min #24
RTINSECONDS=29.1665
SCANS=21,24
PEPMASS=363.95656	2049642
CHARGE=1+
171.85322	164	
178.94595	126	
182.86815	194	
183.98465	122	
189.86286	1128	1+
190.93726	210	1+
191.85840	1498	1+
196.88264	452	1+
200.35545	116	
200.94728	214	
204.55849	136	
207.87317	862	1+
207.94781	498	
208.94128	438	
209.87172	106	
209.94415	3130	1+
210.03503	112	
210.86840	134	
210.88482	786	
212.87884	5284	1+
213.08908	112	
214.89195	522	1+
216.41129	606	
218.91234	162	
221.88952	172	
221.94325	118	
222.95225	1950	1+
224.19789	162	
224.92353	116	
224.94853	3160	1+
225.88340	272	
226.90122	194	
226.94716	21100	1+
227.05093	204	1+
227.83864	138	1+
227.88970	1702	1+
227.92802	302	
228.89420	1444	1+
228.94250	22286	1+
230.88971	8290	1+
230.93911	172	1+
231.05424	142	
231.91103	192	
232.08594	266	1+
232.88391	1144	1+
234.82017	302	1+
234.88247	450	1+
236.04848	130	
237.23276	136	
239.06866	180	
239.42722	340	1+
239.96241	138	
240.82993	234	1+
240.94207	154	
240.96126	1362	1+
241.93932	200	
242.02156	132	
242.81963	140	
242.86896	144	
242.94013	708	1+
242.96070	1034	1+
242.99729	184	1+
243.87778	264	1+
244.81793	170	
244.95696	9584	1+
245.93817	188	
246.78175	130	
246.82021	116	
246.90297	322	1+
246.95303	12654	1+
247.35091	112	
247.98368	118	
248.80214	118	
248.85028	132	
248.89931	3602	1+
249.07959	108	
249.92017	220	
250.89509	496	
250.95416	138	
250.97200	584	
251.04981	110	
251.79700	156	
251.92195	166	1+
251.99176	148	
252.89910	624	1+
253.09093	262	1+
253.83496	126	
253.90541	446	1+
253.92232	148	
254.82795	106	
256.36723	114	
257.91376	124	
257.95521	120	
258.83015	160	
258.97232	114	
259.04458	222	1+
259.79306	122	
259.90769	124	
260.96751	946	1+
261.45873	204	1+
261.78489	206	1+
261.82805	568	1+
262.03792	284	1+
262.05386	282	1+
264.14451	106	
264.88256	120	
264.96541	320	
265.08711	112	
265.82346	134	
265.90430	264	1+
265.98519	332	1+
266.02250	126	
266.90923	334	1+
267.78530	288	1+
267.85271	216	
267.97497	1192	1+
268.84568	270	1+
268.96059	136	
269.10890	140	
269.80994	158	
269.86142	250	1+
269.96841	1512	1+
270.82990	108	
270.93732	112	
271.09468	154	
271.84415	164	
271.91382	428	1+
271.96196	134	
272.84180	132	
273.85136	248	1+
276.85378	424	1+
277.05492	202	1+
277.91432	288	1+
278.03578	216	1+
278.80177	152	
278.85613	344	1+
278.86877	146	
279.10204	182	
279.79623	276	
279.82389	170	
280.79312	206	
280.93840	146	
281.78968	172	
281.81920	134	
281.98581	126	
282.81438	122	
283.78861	502	1+
283.85227	620	1+
283.99129	190	
284.82330	192	
285.11825	126	
285.79587	248	1+
285.84375	978	1+
285.93652	218	
285.97953	116	
286.87917	156	1+
287.79218	118	
287.86649	150	1+
290.78929	224	
290.86487	230	
290.88710	230	1+
290.99117	198	
291.13982	138	
291.78125	266	1+
293.02871	106	
294.85908	148	1+
294.93312	234	1+
296.80889	220	
297.97246	126	
298.80294	1026	1+
299.06906	110	
299.86938	344	1+
300.80620	200	
300.92986	116	
301.80246	384	
301.86017	694	1+
301.90919	184	1+
301.93316	154	
302.00682	298	1+
302.01781	162	
302.49732	118	
302.82069	260	
302.88718	194	
303.76848	136	
303.80791	696	1+
303.85601	3048	1+
304.27212	276	1+
305.52691	108	
305.93723	124	
306.79115	158	
306.88150	112	
307.28886	352	1+
307.80275	168	
307.88841	350	
309.86507	126	
310.87876	288	
311.88828	346	1+
312.02274	182	1+
313.13709	146	
313.88215	198	1+
314.81586	340	1+
315.97201	144	1+
317.86229	148	
317.87316	120	
318.12618	136	
318.93104	516	1+
319.08311	298	1+
319.82642	186	
320.29978	198	1+
320.82077	194	
321.81561	690	1+
321.86833	684	1+
322.93031	480	1+
323.01604	140	
323.29326	148	
323.81443	292	1+
324.87315	206	
324.89863	362	1+
325.09497	126	
325.45266	108	
326.87299	1160	1+
327.71138	112	
327.96625	148	
329.75662	140	
329.81190	240	1+
331.05866	138	
332.87663	142	
334.86098	174	1+
336.82835	296	1+
336.94473	574	1+
337.83176	250	1+
338.87043	120	
338.93940	108	
339.82742	1098	1+
340.88935	126	
340.94137	862	1+
341.74733	332	1+
343.78001	136	
349.31447	264	
349.77118	228	1+
349.82283	200	1+
350.31979	136	
351.33370	186	
353.75892	192	
356.71070	234	1+
356.77483	182	1+
357.71058	178	1+
358.78139	184	1+
358.96190	156	1+
359.88494	140	
360.85672	110	
362.05666	118	
362.74938	190	1+
363.83424	242	1+
364.24645	200	1+
364.31287	216	1+
365.20399	140	
367.32838	140	
367.89627	204	
368.42209	242	1+
368.73355	314	1+
368.83465	116	
369.34287	258	
END IONS

###FS:    #m/z: 340.94041 #charge 1+
###MS: 25
###MSMS: 26
BEGIN IONS
TITLE=Cmpd 19, +MS2(340.9404), 28.0-35.0eV, 0.6min #26
RTINSECONDS=32.838
SCANS=25-26
PEPMASS=340.94041	3765894
CHARGE=1+
114.22819	154	
150.81376	100	
189.86095	254	
190.86456	148	
192.92790	110	
192.94441	104	
194.03207	120	
194.89252	152	
197.92559	102	
204.90404	136	
205.87941	126	
205.94806	122	
205.96923	106	
207.87375	202	
209.93782	436	1+
212.87530	410	
212.89293	240	
213.88008	248	
213.90655	162	
213.93971	6918	1+
214.89027	132	
215.88637	1298	1+
215.93697	1370	
216.41316	198	
217.88260	882	1+
217.93771	174	
221.89083	354	
221.94397	122	
222.95222	148	
223.95966	204	
224.97403	130	
225.88793	528	1+
226.89423	344	1+
226.94627	284	
226.97594	122	
227.95624	148	
228.06747	128	
228.89472	100	
228.94673	360	
230.88725	922	1+
231.95026	4652	1+
232.03913	110	
232.06370	176	1+
232.83125	190	1+
233.89712	656	1+
233.94882	1008	
235.89255	588	1+
235.94801	342	
237.88803	240	1+
238.51685	106	
238.83032	124	
240.19625	118	
240.23124	120	
240.78674	136	
240.96299	236	
242.78757	106	
243.83102	154	
246.97520	124	
247.84242	228	1+
247.94358	130	
248.02742	100	
248.89657	126	
248.98654	114	
249.90428	150	
249.95923	2408	1+
250.92037	338	1+
251.79287	118	
251.91537	284	1+
252.78838	100	
252.95593	102	
253.84284	118	
253.90394	142	
253.95815	152	
254.07116	238	1+
254.83068	172	
254.86781	122	
254.96585	3554	1+
255.04624	106	
255.80335	128	
255.94697	124	
256.89440	142	
256.91665	100	
256.96295	598	1+
257.41035	118	
257.79777	140	
257.83314	116	
257.91966	238	1+
258.44260	220	1+
258.85328	106	
258.89255	112	
258.92640	164	1+
258.96290	116	
259.79524	192	1+
259.95783	410	1+
259.98292	260	1+
260.83538	290	1+
261.91594	116	
262.96198	134	
264.86858	148	
265.85604	180	
266.24768	146	
267.13708	134	
268.04756	168	
269.06675	196	1+
269.79822	240	
269.84977	202	
270.42581	158	
270.79582	248	
270.82888	122	
271.79168	184	
271.84497	170	
272.64544	108	
272.85223	470	1+
272.93533	182	
272.97682	320	1+
273.79085	312	1+
273.93120	108	
275.80564	288	
275.90694	170	1+
275.93827	214	1+
275.95815	104	
276.85804	548	1+
276.98210	118	
277.84442	310	1+
277.96594	148	
278.40954	126	
278.99196	210	1+
279.96985	108	
280.80704	134	
282.00294	152	1+
282.80829	188	
282.85651	358	1+
283.04574	208	
283.78831	244	
283.81522	106	
283.87258	170	
283.91818	118	
287.85823	526	1+
288.08329	214	1+
289.41600	128	
289.79157	254	1+
290.85816	458	1+
291.80424	536	1+
291.89487	214	1+
292.43514	178	
292.91708	110	
293.87191	300	
294.85990	234	1+
294.96377	128	
295.99414	160	
296.85511	114	
296.90089	192	1+
297.16969	190	1+
297.98629	198	
298.01876	110	
298.82455	246	1+
298.84917	168	1+
299.01131	230	1+
299.06240	180	
299.26448	244	1+
299.89200	176	
300.43141	104	
300.94414	110	
301.05969	164	
301.85777	216	
301.87506	442	1+
302.05000	116	
302.83015	180	1+
302.85010	108	
304.80588	228	1+
305.16119	140	
306.79670	108	
306.88117	144	
307.22208	140	1+
307.28980	136	
307.79890	382	
308.29637	168	
308.80376	412	1+
308.87351	138	
310.87961	364	
311.86084	134	
311.88683	188	
312.87717	470	1+
313.80271	110	
313.86070	114	
313.88594	352	1+
315.02851	130	
315.85414	100	
316.01844	106	
319.86894	126	
322.02685	196	1+
322.88421	654	1+
323.88735	522	1+
324.32433	132	
325.76476	104	
325.82882	196	
327.80058	100	
327.82591	170	
327.88317	220	1+
328.81795	114	
328.83639	114	
328.88692	186	1+
330.81494	440	1+
334.09371	116	
335.77894	128	
335.79415	114	
336.90868	116	
338.86872	238	1+
339.26008	214	1+
339.77262	126	
339.86971	162	1+
342.23928	130	
342.90832	230	
343.75667	120	
343.90716	124	
343.96393	120	
345.99825	136	
END IONS

###FS:    #m/z: 507.84576 #charge 1+
###MS: 25
###MSMS: 27
BEGIN IONS
TITLE=Cmpd 20, +MS2(507.8458), 28.2-35.2eV, 0.6min #27
RTINSECONDS=33.6105
SCANS=25,27
PEPMASS=507.84576	660762
CHARGE=1+
196.01550	388	
199.88860	312	
200.88766	272	
209.94636	300	
212.88112	310	1+
217.89928	316	1+
220.87713	236	1+
225.88260	170	
230.00864	272	1+
231.88934	480	1+
232.89670	316	1+
234.06688	242	1+
234.88307	582	1+
235.88440	350	1+
235.90226	202	
236.01186	182	
236.11878	210	1+
237.94459	190	1+
238.88801	358	1+
239.85982	206	
241.85373	282	
241.88219	192	
242.91747	218	1+
243.36478	270	1+
248.85512	560	
250.96950	380	1+
252.01174	230	1+
252.08139	244	
252.83927	180	
253.08955	314	1+
253.84298	188	1+
255.88037	362	1+
257.86822	214	
259.11145	180	
260.38074	222	1+
260.85710	210	
262.05499	182	1+
262.38844	208	1+
262.92541	192	
264.04215	208	
265.01637	316	1+
265.06074	220	1+
266.86567	528	1+
267.10603	274	1+
267.68379	202	1+
268.95642	320	1+
269.38245	276	1+
269.99369	174	
270.85843	1046	1+
271.87459	290	
272.85239	2756	1+
273.39105	246	1+
273.80441	194	
276.79705	332	1+
276.89497	336	1+
277.87344	194	
278.81301	198	
280.04197	278	1+
280.85106	768	1+
281.02797	212	1+
281.37853	224	
281.40356	192	1+
282.05367	244	1+
282.90918	448	1+
283.85263	688	1+
283.91182	370	1+
283.94214	212	1+
284.87457	186	
284.97110	360	1+
285.79279	532	1+
285.87106	584	1+
285.91218	266	1+
285.94875	386	1+
286.03645	188	1+
287.84433	526	1+
288.40592	418	1+
288.82266	188	
288.86920	1104	
289.37152	324	1+
289.88014	1468	
290.13234	310	1+
290.15203	158	1+
290.86433	4954	1+
292.85891	188	
292.89584	334	
292.96051	302	1+
293.87307	11678	1+
294.04734	294	1+
294.12500	236	
295.13012	290	1+
296.10507	198	1+
296.80852	252	
296.85765	420	
296.88180	812	1+
297.81695	378	
297.85348	214	
298.36693	244	1+
298.80845	742	1+
298.85515	900	1+
298.87987	894	1+
298.93484	232	1+
299.57706	338	1+
299.81208	520	1+
299.90957	184	
300.34678	326	1+
300.38429	236	1+
300.85740	1368	1+
301.93269	344	1+
302.85502	738	1+
302.86928	230	
303.34094	234	1+
303.79289	162	1+
303.85533	528	1+
304.38944	192	
304.88031	250	
305.85038	594	1+
305.88057	212	
306.80477	212	1+
306.87921	180	
306.98844	316	1+
307.13197	326	
307.28439	290	1+
307.88982	1572	
308.14048	1630	1+
308.40953	142	1+
308.87867	4300	1+
309.79238	262	1+
309.83966	454	1+
310.15810	862	1+
310.27863	106	1+
310.48490	164	1+
310.96310	348	1+
311.03271	368	1+
311.15227	186	
311.34624	528	1+
311.88308	25594	1+
312.04125	244	1+
312.07942	202	1+
312.11643	122	1+
312.82544	438	1+
312.84576	346	
313.82818	366	1+
313.93100	174	
313.96827	214	
314.37659	200	
314.86358	1608	1+
315.36801	176	1+
315.82465	296	
316.86310	1560	
316.88948	464	
317.24287	108	1+
317.82100	654	1+
317.89350	278	
318.34599	242	1+
318.80502	190	
318.86057	470	
318.88755	276	
318.98204	222	1+
319.86925	282	
319.89218	470	1+
320.37814	342	1+
320.45948	140	1+
320.79377	222	1+
320.87654	220	
322.85582	614	1+
322.88492	400	1+
322.99198	250	1+
324.01883	182	1+
325.87079	194	
325.90091	808	
326.01948	214	1+
326.14689	180	
326.88845	344	
327.07124	128	1+
327.87765	1770	1+
327.89733	844	
328.36894	396	
329.85629	192	
329.89394	926	
330.16381	380	1+
330.84925	198	
330.88150	720	
331.00062	200	1+
331.89371	1864	1+
332.87558	2098	1+
332.95662	338	1+
333.82418	410	1+
333.95527	200	1+
334.38803	238	1+
334.90091	1034	1+
335.37022	174	
335.77631	166	1+
335.83708	756	1+
335.88571	242	
336.87154	454	
336.89601	252	
336.94222	172	
337.38452	304	1+
337.75004	134	1+
337.79565	228	1+
337.87918	334	
337.93927	186	1+
338.00243	314	1+
338.87798	1172	1+
339.00503	258	1+
339.39398	292	1+
339.82494	380	1+
339.90921	174	
341.78292	480	1+
343.87225	656	1+
344.05525	120	1+
344.71743	308	1+
344.90182	384	1+
345.17101	196	1+
345.86543	192	
346.70717	230	1+
346.85249	182	1+
347.21592	120	1+
347.89646	374	
348.02278	222	1+
348.39585	242	1+
348.41715	204	
348.90695	178	
349.17448	252	1+
349.76968	292	1+
349.89910	176	
349.91539	212	
349.96239	172	
350.06323	244	1+
350.30964	266	1+
350.88214	740	1+
350.91118	274	
350.96206	662	1+
351.72022	296	1+
351.84487	208	
351.90766	1650	1+
352.41425	200	1+
352.77415	202	
352.86018	228	
352.91058	1398	1+
353.77196	188	
353.85131	1384	1+
354.90657	450	1+
355.31475	228	1+
355.35224	194	
355.88882	748	1+
356.38785	240	1+
356.84097	520	1+
357.35954	270	1+
357.88838	196	
357.91875	410	1+
358.27242	426	1+
358.78022	190	
359.27175	256	1+
360.95513	350	1+
361.37054	440	1+
363.02155	228	1+
364.84329	388	1+
365.18100	388	1+
365.72103	190	
365.87528	192	
365.90828	410	1+
366.18671	324	1+
366.83771	4224	1+
366.88146	520	1+
367.37282	306	1+
367.70636	1638	1+
368.38045	210	1+
369.03500	292	1+
370.72100	470	1+
370.78379	818	1+
371.19157	510	1+
372.17497	180	1+
372.85500	322	
373.72235	336	
373.83179	502	
373.86930	342	
374.72653	640	1+
374.84665	230	
375.40341	230	1+
375.86500	188	
376.39116	348	1+
376.78116	282	1+
376.80484	180	
376.89019	538	1+
377.86859	176	
377.89507	384	1+
378.01827	260	1+
378.09947	294	1+
378.79671	192	1+
379.37642	192	1+
379.73360	684	1+
379.85365	614	1+
379.96010	190	1+
380.37911	134	1+
381.06342	194	1+
381.16657	94	1+
381.79321	360	1+
381.90204	392	1+
382.14835	116	1+
382.85665	822	1+
382.88789	174	
382.90215	244	1+
383.71327	670	1+
383.77454	344	1+
383.96413	228	1+
384.08215	194	1+
384.11157	268	1+
384.21478	184	
384.78127	214	1+
384.85025	10242	1+
384.89937	188	
387.71830	336	1+
387.84799	568	1+
388.79411	646	1+
389.20130	308	
389.54644	106	1+
389.71399	388	1+
389.86813	222	
389.89247	196	
390.05185	318	1+
390.18819	206	
390.83968	806	
391.38596	282	1+
391.80932	230	
391.84366	442	
392.06981	298	1+
392.74605	176	
392.78079	212	
392.83468	240	
392.86312	1588	1+
393.07237	362	1+
393.50656	212	1+
393.80145	970	
393.83881	194	
394.40913	174	
394.78625	568	1+
394.83551	904	1+
394.86261	668	1+
394.90256	224	
395.39782	436	1+
396.03549	186	
396.40205	258	1+
396.73947	298	1+
396.80382	470	1+
397.80885	328	1+
398.73179	260	
398.86228	534	1+
399.71198	240	
400.90131	338	1+
402.10367	342	1+
402.12855	256	1+
402.86411	3874	1+
402.99985	192	1+
403.10713	292	1+
403.13166	194	1+
403.87004	2340	1+
404.91879	392	1+
405.22151	194	1+
405.65310	82	1+
405.78705	224	
405.87200	1692	1+
406.80479	698	1+
407.72493	448	1+
407.86579	17094	1+
408.01530	206	1+
408.92533	530	1+
408.96525	200	1+
409.41013	232	1+
409.72683	928	1+
410.36466	196	
410.73365	538	1+
410.80830	178	
410.84100	700	1+
410.87338	1514	1+
410.91724	284	
411.71902	198	
411.81060	2002	1+
412.72963	590	
412.84819	1364	
412.87192	1492	1+
413.07876	304	
413.74792	430	1+
413.87637	920	1+
414.85276	176	
415.87169	778	1+
416.74659	322	1+
416.81331	406	1+
416.87481	506	1+
417.81837	342	1+
417.85129	712	1+
418.35245	230	1+
418.85769	506	1+
419.57166	220	1+
419.81766	178	1+
421.88168	1328	1+
421.94032	212	1+
422.04616	214	1+
422.37696	314	1+
422.74850	240	1+
422.82012	224	1+
423.86976	662	1+
425.88066	1566	
426.86322	2540	1+
426.93593	290	
427.38734	254	1+
427.73234	656	
427.78723	218	1+
428.74447	376	
428.85018	344	
428.88379	3346	1+
429.73868	1480	1+
429.82374	774	1+
430.74004	1018	1+
430.86053	1126	1+
431.41120	272	1+
432.62338	112	1+
432.87140	456	
433.39056	190	
433.86639	352	
434.88533	472	
435.86220	532	1+
435.91073	168	1+
436.11482	170	
438.76770	462	1+
439.85416	194	
439.89473	1274	1+
441.25687	254	1+
441.69897	234	
441.81924	302	1+
441.89206	182	
442.15532	210	1+
442.68206	282	1+
444.87326	2502	1+
445.74408	580	1+
445.89952	190	
446.78637	200	
446.88518	486	1+
447.14398	326	1+
447.95507	306	1+
448.14597	248	1+
448.74980	348	1+
448.81348	330	1+
448.88615	1690	1+
450.74843	468	
450.76947	612	1+
450.95146	208	1+
451.77063	410	1+
451.86860	228	1+
452.38824	320	1+
457.90294	1296	1+
459.89978	174	
460.22184	198	1+
462.06428	252	1+
462.88531	1136	1+
463.10394	172	
464.88308	394	1+
467.21967	202	1+
467.72664	194	
467.83224	396	1+
467.89039	1360	1+
468.78702	196	
468.83374	278	1+
469.77968	410	1+
475.35088	214	1+
477.64806	200	1+
477.77037	250	1+
480.21819	198	1+
480.72127	274	1+
483.84191	194	1+
485.90213	682	1+
486.84447	622	1+
487.80369	238	
489.41647	212	1+
489.77744	172	
490.46494	184	1+
490.72217	212	1+
491.85209	430	1+
493.27973	176	1+
495.84437	200	1+
498.88989	278	1+
499.73407	234	1+
503.35913	406	1+
504.18745	176	1+
504.80020	406	1+
505.33111	278	1+
505.43167	194	1+
506.45427	222	1+
509.08370	94	1+
509.28599	252	1+
509.85892	782	1+
512.22964	206	1+
512.68456	124	1+
END IONS

###FS:    #m/z: 336.94601 #charge 1+
###MS: 25
###MSMS: 28
BEGIN IONS
TITLE=Cmpd 21, +MS2(336.9460), 28.0-35.0eV, 0.6min #28
RTINSECONDS=34.383
SCANS=25,28
PEPMASS=336.94601	357434
CHARGE=1+
180.04562	124	
182.86815	138	
189.86314	442	1+
196.88393	280	
197.51100	102	
198.95525	130	
199.97102	130	
204.40581	114	
205.94562	194	
206.95151	144	
209.88820	122	
209.94292	200	1+
210.88454	442	1+
211.94450	22654	
212.13833	114	
212.23757	96	1+
212.87747	2554	1+
212.94786	834	
213.27645	94	1+
213.93932	8098	1+
214.89705	150	
215.00616	146	1+
215.88704	876	1+
215.93745	1110	1+
217.88326	560	1+
223.96176	386	1+
226.88207	116	
226.89917	102	
226.94411	106	
226.97421	110	
227.78436	190	
227.89541	160	
227.95568	168	
228.89685	510	
229.95501	20494	
230.88876	3756	1+
230.95832	792	
231.29164	100	1+
231.95071	7898	1+
232.60422	114	1+
232.82828	140	
232.90549	130	
233.07604	162	1+
233.82564	118	
233.89701	1102	1+
233.94899	1060	1+
234.97924	184	1+
235.86971	222	
235.89245	162	
235.94661	550	1+
237.79413	100	
238.80095	98	
240.47047	102	
241.94649	128	
242.89795	130	
243.88903	140	
243.89975	258	1+
243.96898	202	
246.78439	114	
246.97675	426	
247.96552	4400	1+
248.89980	1110	1+
249.82931	314	1+
249.95951	2324	1+
250.87155	130	1+
250.89925	232	
250.98328	116	
251.22016	208	1+
251.78617	264	1+
251.81587	126	
251.84531	286	1+
251.95787	354	
252.07618	258	1+
252.09241	118	
252.82895	126	
252.90152	106	
252.94374	98	
252.97079	11272	1+
253.01653	164	1+
253.17390	126	
253.83403	184	
253.90565	1608	1+
254.94289	138	
254.96583	4646	1+
255.07443	328	1+
255.78665	106	
256.03761	100	
256.64941	114	
256.78422	122	
256.96343	820	1+
257.78510	96	
257.85007	186	
258.13771	140	
258.80416	182	1+
258.84433	176	
258.85952	122	
258.89045	144	
258.95933	368	1+
259.84645	110	
260.00394	140	1+
260.84691	100	
261.18179	116	
261.92199	236	1+
262.79872	198	
262.82670	364	1+
263.05926	190	
263.97939	136	
267.64040	102	
267.85723	108	
267.90125	286	1+
268.14066	194	1+
268.84051	860	1+
269.02866	256	1+
269.79723	472	1+
270.84232	280	1+
270.97977	908	1+
271.95369	174	1+
272.97682	752	1+
273.79477	350	1+
273.91921	144	
274.85474	132	
274.94077	178	
274.97415	126	
275.05343	98	
275.90664	130	
275.98693	146	
276.84641	166	
276.96470	206	1+
277.00884	164	
277.84042	122	
278.80363	116	
278.83431	1126	1+
279.10405	112	
280.25221	140	
280.36124	102	
281.06319	116	1+
281.85597	270	1+
282.03168	300	1+
282.04567	108	
282.80424	148	
282.97190	106	
283.79366	294	
283.81521	254	1+
283.86600	242	1+
283.90370	158	
283.93452	100	
284.78879	246	
285.85096	412	
286.84958	1394	1+
287.80957	126	
287.84039	302	1+
288.81544	148	1+
289.01513	118	
289.02978	100	
290.11279	120	1+
290.87356	104	
291.06130	118	
291.80126	98	
291.85788	110	
291.90097	172	1+
292.43818	218	
292.81788	148	
293.10652	126	
293.14620	114	
293.87533	122	
293.99561	512	1+
294.81809	100	
294.86360	280	1+
295.08109	144	
295.98962	256	
296.81085	104	
296.92933	144	
296.97858	386	1+
297.81448	136	
297.88273	104	
298.05401	302	1+
298.26761	182	1+
298.31273	120	
298.58387	166	
298.79781	200	
298.95437	178	
299.79394	154	
299.87462	122	
300.13362	108	
301.10610	210	1+
301.91317	210	1+
302.81287	196	1+
302.85014	124	
302.88174	120	
304.53849	106	
304.78186	288	1+
305.10046	118	
305.82109	118	
305.85862	132	
305.87718	406	1+
307.00973	130	
307.51489	164	1+
307.79793	414	1+
308.12433	144	
308.80103	278	1+
308.88162	226	
309.32375	188	
309.86976	146	
309.89379	108	
310.35575	96	
310.82302	118	
310.87821	880	1+
311.84169	98	
311.85855	130	
311.93031	100	
312.86924	140	
313.85132	96	
313.87597	110	
314.81812	280	1+
319.18267	152	
323.04644	190	1+
323.10195	116	
324.88964	282	1+
325.38706	204	1+
325.81498	262	1+
325.92673	100	
326.28581	100	
326.89858	170	
327.88299	106	
328.84000	104	
328.88594	214	
329.82438	108	
329.87479	220	1+
330.80492	154	
333.93849	238	1+
336.17081	106	
336.75741	302	1+
337.31937	132	
337.76240	230	1+
338.95787	190	1+
339.10093	136	
339.38502	120	
339.82858	128	
END IONS

###FS:    #m/z: 340.94036 #charge 1+
###MS: 29
###MSMS: 30
BEGIN IONS
TITLE=Cmpd 22, +MS2(340.9404), 28.0-35.0eV, 0.6min #30
RTINSECONDS=38.056
SCANS=29-30
PEPMASS=340.94036	4218208
CHARGE=1+
189.86281	262	
190.86116	124	
192.92367	222	
196.88332	102	
199.88565	144	
205.94697	430	1+
206.86759	336	1+
209.94736	228	
210.88754	108	
210.93755	588	1+
212.87794	674	1+
213.08832	214	1+
213.89765	188	
213.93911	6574	1+
214.25118	104	1+
214.89166	162	
215.88550	1732	1+
215.93706	1632	1+
217.85628	172	
217.88176	438	1+
217.93543	216	
220.88786	528	1+
221.96535	102	
222.95366	512	1+
222.95995	368	1+
223.79477	136	
223.95967	316	1+
225.95744	110	
226.87211	128	
226.94653	314	
227.94604	834	1+
228.83873	152	
228.84903	118	
228.94683	574	1+
229.09909	126	
229.91004	360	1+
230.88771	1256	1+
231.51614	108	
231.82797	114	
231.95050	6572	1+
232.89224	884	1+
233.89657	726	1+
233.91798	110	
233.94771	810	1+
234.46156	106	
235.82491	474	1+
235.86563	188	
235.89426	304	
235.95123	376	1+
236.57691	158	
236.82593	404	1+
236.89972	194	
237.89899	132	
238.89570	104	
238.94936	200	1+
239.89789	482	1+
240.23119	386	1+
240.82180	164	
240.97229	174	1+
243.89211	106	
244.03770	134	
244.95632	144	
245.83133	136	
246.97628	618	1+
247.94824	138	
248.88005	160	
248.89947	154	
249.04003	146	
249.89977	264	
249.96210	1276	1+
250.89646	192	
250.91145	246	
251.95706	502	1+
252.84586	134	
253.83820	510	1+
253.90653	190	1+
253.97236	126	
254.93908	182	
254.96661	2464	1+
255.07269	622	1+
255.09796	114	
255.80347	130	
255.87134	122	
255.91120	556	1+
256.07608	374	1+
256.78485	108	
256.93269	418	1+
256.96272	678	1+
257.80188	120	
258.14679	124	
258.50687	106	
258.88728	386	1+
258.91365	270	1+
259.03041	110	
259.04879	120	
259.84543	384	1+
259.95699	138	
261.90527	176	1+
262.13338	110	
262.92821	124	
262.96715	344	1+
263.01782	118	
264.85525	148	
265.01837	152	
265.07758	210	1+
265.75348	102	
265.82182	138	
265.85239	140	
265.86741	246	1+
266.24977	236	1+
266.84722	102	
267.13707	124	
268.86300	120	
268.97985	128	
269.05451	102	
269.08361	136	
269.80211	270	1+
269.83929	140	
270.82350	184	
270.85206	126	
271.79789	214	
271.84540	386	1+
271.87300	304	1+
272.39413	270	
272.87617	262	1+
272.93133	308	
272.97620	576	1+
273.79798	1018	1+
273.81527	142	
273.84615	340	1+
275.84024	114	
275.85176	432	1+
276.85256	298	1+
277.35860	130	
277.96193	468	1+
278.04337	306	1+
278.78947	344	1+
278.81476	114	
278.85596	186	
278.99002	208	1+
279.11271	110	
279.85620	232	1+
280.81082	176	
280.93892	164	
282.80494	140	
282.84550	142	
282.97209	152	
283.78666	392	1+
283.87856	214	1+
283.90519	252	1+
286.80091	298	1+
288.84966	212	1+
288.89734	126	
289.06374	124	
289.79248	716	1+
289.81408	172	
289.87447	320	1+
291.13896	256	1+
291.75276	214	1+
292.87177	116	
293.85115	284	1+
293.87398	132	
294.45325	148	
294.85314	200	1+
295.89257	200	
295.99261	166	
296.80851	314	1+
296.84114	262	1+
296.97342	448	1+
298.94394	258	1+
299.08854	204	1+
299.79583	118	
299.87199	114	
300.82008	154	
300.84360	204	1+
300.86400	130	
301.17671	210	1+
301.87549	168	
302.87385	122	
302.94565	214	
303.80271	116	
304.26328	108	
304.81461	114	
304.92215	154	
305.80392	174	
306.27823	118	
306.87977	460	1+
307.16463	130	
307.28707	208	
307.79687	658	1+
307.90961	120	
308.28856	160	
310.87659	352	
311.82231	134	
311.88391	196	
312.02599	148	
312.80493	214	
312.87760	188	
312.94577	192	1+
313.80778	114	
313.88299	130	
314.82786	102	
315.83671	126	
315.87570	248	1+
316.82490	172	1+
317.08037	154	
318.86699	328	1+
319.80386	128	
320.12690	154	
322.88659	106	
323.01816	142	
324.89286	438	1+
325.07363	104	
325.81005	148	
326.17295	106	
326.23416	116	
326.29979	298	1+
326.84382	110	
326.89178	148	
326.92307	108	
327.15207	230	1+
327.18172	264	1+
327.76237	132	
328.82210	144	
328.88642	280	
329.83201	120	
329.87073	250	1+
329.89059	166	
330.81528	256	
330.88751	144	
331.77714	188	
331.82657	402	1+
332.76688	190	1+
333.78936	126	
334.76893	262	1+
336.99032	102	
337.83613	210	
338.82329	262	1+
338.87067	144	
340.39106	106	
340.81286	136	
341.24790	122	
342.08899	176	
343.77576	328	1+
344.33182	132	
344.89500	142	
END IONS

###FS:    #m/z: 507.84577 #charge 1+
###MS: 29
###MSMS: 31
BEGIN IONS
TITLE=Cmpd 23, +MS2(507.8458), 28.2-35.2eV, 0.7min #31
RTINSECONDS=38.8285
SCANS=29,31
PEPMASS=507.84577	732900
CHARGE=1+
196.01541	502	1+
199.88292	628	1+
200.88466	410	1+
209.94585	404	
210.03376	196	1+
217.89550	456	1+
224.11981	204	
226.95294	338	1+
230.84821	364	1+
234.87846	258	1+
236.86642	300	1+
237.06309	454	1+
239.86344	392	1+
241.79596	170	1+
241.85151	250	1+
241.87982	542	1+
242.90181	198	1+
244.73505	158	1+
246.87338	256	1+
246.97511	342	1+
247.89471	242	1+
248.85503	198	
248.88255	358	1+
249.88761	256	1+
249.96686	418	1+
250.04452	308	1+
250.97019	348	1+
252.01567	192	1+
252.07665	308	
254.39355	188	
254.83472	144	1+
255.09200	286	1+
256.79497	268	1+
256.86371	468	1+
258.37593	208	1+
258.88113	198	
259.37919	306	1+
259.79054	196	1+
259.86253	236	
259.88081	696	1+
261.87637	274	
262.87593	244	
262.92694	206	
263.14436	224	1+
265.97851	184	1+
266.09083	430	1+
266.16751	688	1+
266.86695	300	1+
267.78158	272	1+
268.95929	260	1+
270.80577	188	1+
270.85802	470	
271.38906	236	
271.87420	634	1+
272.80665	226	1+
272.85429	2056	1+
272.97397	326	1+
273.91290	274	1+
274.38668	284	1+
274.85519	320	
275.88646	344	1+
276.79756	516	1+
277.15847	218	1+
277.93007	236	
279.86010	378	1+
279.88667	350	1+
280.84556	184	
280.89037	194	1+
281.37992	908	1+
281.39268	484	
282.12803	196	1+
282.80439	364	1+
282.87687	230	
283.89769	596	1+
284.87563	184	
285.02570	274	1+
285.93433	210	1+
285.95538	308	1+
286.79231	256	
286.86967	534	1+
287.84839	262	
287.89193	238	
288.86737	1110	
288.89089	182	
288.96233	258	1+
289.07270	244	1+
289.88114	1144	
290.01821	184	1+
290.07800	168	1+
290.32904	178	1+
290.80159	412	1+
290.86339	6644	1+
291.14044	230	1+
291.79996	448	1+
291.87788	1154	
291.96980	186	
292.14759	148	1+
292.89796	264	
293.12244	202	1+
293.38645	186	
293.87264	12288	1+
293.96521	318	1+
294.01426	184	
294.12915	174	1+
294.80690	400	1+
296.04588	296	1+
296.86204	396	1+
296.91913	302	1+
297.79960	424	1+
297.81548	338	
297.90538	180	
298.85358	770	
298.87594	1772	1+
299.09693	278	1+
299.34114	248	1+
299.91149	404	1+
300.03788	270	1+
300.40479	224	1+
300.79756	202	
300.81123	218	
300.85149	1296	1+
300.96534	238	1+
303.85566	358	1+
303.87736	548	1+
303.93023	452	1+
303.95149	282	
304.36911	222	1+
304.39203	172	1+
304.81344	328	1+
305.81629	248	1+
305.85389	370	
306.33414	176	1+
306.85820	268	
306.88512	316	
307.01154	216	1+
307.89070	2346	
308.07361	236	1+
308.14122	1126	1+
308.38381	252	1+
308.87008	4210	1+
308.92042	164	1+
309.02016	172	1+
309.08070	162	1+
309.34065	484	1+
309.84679	264	
309.86972	2414	1+
309.88919	2324	1+
310.15768	1844	1+
310.81429	440	1+
310.83748	508	1+
311.37686	188	1+
311.81679	388	1+
311.88350	26754	1+
311.93475	312	1+
311.96989	408	1+
312.25924	138	1+
312.93839	198	1+
313.10698	452	1+
313.78706	196	1+
314.06002	252	1+
314.86747	2642	1+
314.94181	650	1+
315.82618	216	
315.94613	428	1+
316.48096	126	1+
316.75508	218	1+
316.81859	772	1+
316.86493	1586	1+
316.88748	1514	1+
317.92921	328	1+
318.38548	360	1+
318.85746	968	1+
319.07230	166	1+
319.09933	138	1+
319.38588	254	1+
319.84526	186	
319.89194	308	
320.01398	226	1+
320.88402	676	1+
321.35275	186	
321.37792	306	1+
321.83779	208	
322.82628	332	1+
322.85692	282	
323.04836	252	1+
323.16574	322	1+
323.91749	186	1+
324.16775	254	1+
324.85971	712	1+
325.31472	214	1+
325.38396	222	
325.90157	858	
326.06403	194	1+
326.88222	302	
327.16432	210	1+
327.37427	184	
327.80949	218	
327.88032	1622	
328.12914	202	1+
328.16732	144	1+
328.37583	198	
328.70553	184	1+
328.86999	892	
328.95625	292	1+
329.01596	232	1+
329.23704	130	1+
329.89115	2076	1+
329.95829	252	1+
330.07047	198	1+
330.70538	208	1+
330.79515	348	1+
330.82287	388	1+
330.84217	250	
331.42722	212	1+
331.79809	294	1+
331.85186	220	
331.88997	1070	
331.94947	354	1+
332.43314	152	1+
332.70322	196	1+
332.87701	2424	1+
332.90304	794	
332.95129	246	1+
333.85053	186	
334.12204	214	1+
334.39500	210	
334.87887	870	1+
334.90011	764	1+
334.98812	138	1+
335.84217	1018	1+
336.27284	188	
337.03123	180	1+
337.82880	252	
337.88260	468	
338.39233	238	1+
338.88259	1140	1+
339.01159	242	1+
339.71595	246	1+
339.82851	624	1+
339.88271	756	1+
340.39125	214	1+
341.97580	186	1+
342.82612	202	
342.85382	210	
343.03579	170	1+
343.87964	680	1+
343.89462	202	
344.75342	172	1+
344.90830	282	1+
345.16284	368	1+
345.40693	208	
345.87942	190	
345.95468	240	1+
346.02860	266	1+
346.82596	404	1+
346.87967	606	1+
347.03019	184	1+
347.89923	272	
348.12888	220	1+
348.33642	288	1+
348.43563	136	1+
349.14324	280	1+
349.80361	302	1+
350.02528	500	1+
350.06733	222	1+
350.13580	220	1+
350.83318	352	
350.88749	1256	1+
350.91822	624	
350.96130	300	
351.85353	318	
351.87328	236	
351.93339	330	1+
352.72238	176	1+
352.77597	636	1+
352.81867	218	1+
352.91107	862	1+
352.96323	356	1+
353.13380	182	1+
353.85116	1758	1+
353.99685	216	1+
354.05903	274	1+
355.78275	212	
355.89243	594	1+
355.92045	258	
356.78208	178	
356.83572	334	1+
357.15673	188	1+
357.89738	336	1+
359.81665	348	1+
359.89221	204	
359.92507	336	1+
360.88589	180	
360.95110	264	1+
361.12139	212	1+
361.86915	184	
362.72865	236	
362.87365	256	
363.36726	232	
363.38850	244	1+
363.84236	680	1+
363.93447	214	1+
364.77348	274	1+
364.84561	580	1+
366.19347	396	1+
366.83976	4434	1+
366.94533	240	1+
366.96599	146	1+
367.39025	224	1+
367.70769	1986	1+
367.78890	248	
368.79203	178	
368.88013	204	
369.03464	210	1+
369.13122	210	1+
369.84195	468	1+
369.89781	184	
370.78178	1148	1+
370.91217	202	
371.19148	224	
371.72539	340	
371.83291	182	
372.37905	230	
372.71745	978	1+
372.85910	272	
372.89296	554	1+
373.71845	808	1+
373.82908	520	1+
373.87666	190	
373.89517	460	1+
375.11796	192	1+
375.78961	186	
376.38888	252	
376.87786	406	1+
377.34741	210	1+
377.86809	256	1+
378.23583	142	1+
378.73929	218	
379.03784	230	1+
380.73453	486	
380.76040	268	1+
380.85502	378	
381.71953	206	
381.83651	262	
382.07484	212	1+
382.85463	714	1+
383.17930	236	1+
383.36489	206	1+
383.71776	296	
383.88545	202	
384.85016	10612	1+
384.89189	466	1+
385.16065	256	1+
385.22191	190	1+
385.39978	238	
385.74433	316	1+
385.79859	394	1+
385.89588	324	1+
386.09641	338	1+
386.30724	262	1+
387.37950	350	1+
387.89685	384	1+
388.79459	1270	1+
388.85290	296	
389.65686	118	1+
389.71557	416	1+
389.86828	788	1+
390.04041	180	
390.18962	324	1+
390.84311	806	
390.86835	550	1+
390.90299	254	1+
391.80553	264	
391.83588	1414	1+
392.86637	1038	1+
392.90509	464	1+
393.73158	196	1+
393.80056	1558	1+
394.78593	214	
394.83833	342	
394.84919	692	1+
395.25707	94	1+
395.80483	372	1+
395.86944	300	
395.90147	334	1+
396.73608	368	1+
398.12054	158	1+
398.79932	376	1+
398.86913	816	1+
398.96287	196	1+
399.70899	284	
400.86268	250	1+
401.08343	176	1+
402.19564	176	1+
402.74083	438	1+
402.86486	4520	1+
403.74323	248	1+
403.86963	3128	1+
405.05643	192	1+
405.87040	1680	1+
406.80539	256	
407.55414	250	1+
407.71313	196	
407.72905	196	
407.86578	18616	1+
408.52936	174	1+
408.81872	244	
408.96922	184	1+
409.72214	348	
409.81630	406	
410.07708	528	1+
410.73205	226	
410.78073	332	1+
410.80714	1846	1+
410.87254	1550	1+
411.03353	178	1+
411.36261	212	1+
411.63973	108	1+
411.80948	1586	1+
411.84028	1708	1+
412.58441	98	1+
412.73403	294	
412.84575	1140	1+
412.92036	312	1+
413.07606	216	
413.22567	182	1+
413.73309	210	
413.87623	630	
414.72438	190	1+
414.87261	296	
415.27332	118	1+
415.37311	200	1+
415.84160	204	
415.87361	1168	1+
416.12791	236	1+
417.81883	474	1+
418.10175	216	
418.19116	192	1+
418.73404	126	1+
418.77100	200	1+
421.04780	166	1+
421.74425	208	1+
421.88295	944	
422.87705	506	
423.82606	444	1+
423.88035	662	
424.20749	136	1+
424.82767	284	1+
424.86718	516	
425.74171	220	
425.87840	1472	
425.93535	710	1+
426.73477	188	
426.86167	2864	1+
426.94029	588	1+
427.73281	1360	1+
428.08658	238	1+
428.85256	320	
428.88571	1964	1+
429.08950	166	1+
429.73601	286	
429.82338	704	1+
430.74131	998	1+
430.86177	1708	1+
430.88219	368	
432.04324	136	1+
432.39147	194	1+
433.85926	632	1+
434.82973	308	1+
434.88965	208	
434.98016	284	1+
436.13483	198	1+
436.69740	194	1+
437.35961	250	1+
439.89355	1364	1+
441.22459	230	1+
441.88730	198	
442.15100	396	1+
442.38147	218	1+
442.67183	174	1+
443.75319	208	
444.87272	1964	1+
445.23352	156	1+
445.74040	180	
445.77876	366	1+
445.97397	152	1+
446.70308	268	1+
446.87454	570	1+
446.89527	222	
447.75020	480	1+
448.33490	186	1+
448.75640	290	1+
448.89482	536	
449.09069	280	1+
449.88343	866	1+
450.74649	394	1+
450.77341	498	
452.76611	422	1+
456.72168	188	1+
456.75447	326	1+
456.78127	244	1+
457.90360	1688	1+
460.78653	210	1+
462.88288	1322	1+
464.78590	562	1+
467.88777	1626	1+
468.73525	178	
468.77958	360	1+
470.78076	332	1+
473.78007	440	1+
474.77443	288	1+
476.71488	212	
476.88726	208	1+
481.72671	316	1+
481.78188	188	
483.27737	394	1+
485.89898	1086	1+
486.69270	158	1+
486.78982	234	
487.42822	204	1+
487.46099	142	1+
489.65155	154	1+
489.79109	252	1+
490.65029	180	1+
491.84829	418	1+
492.26330	236	1+
493.62420	162	1+
497.78406	282	1+
499.73112	658	1+
501.61010	152	1+
502.78260	496	1+
503.61815	206	1+
504.62552	148	1+
504.83826	214	1+
505.28521	194	1+
505.33162	212	
505.70091	210	
506.86834	238	1+
507.66255	166	1+
507.87023	208	1+
508.60032	172	1+
509.85865	858	
510.25554	160	1+
510.31103	180	1+
510.80401	148	1+
END IONS

###FS:    #m/z: 336.94592 #charge 1+
###MS: 29
###MSMS: 32
BEGIN IONS
TITLE=Cmpd 24, +MS2(336.9459), 28.0-35.0eV, 0.7min #32
RTINSECONDS=39.6005
SCANS=29,32
PEPMASS=336.94592	400408
CHARGE=1+
189.86292	246	1+
189.92015	100	
195.94548	104	
195.96628	122	
196.88562	316	1+
198.60834	104	
205.94503	536	1+
205.97172	116	
207.97648	158	
209.88037	456	1+
209.94271	374	
211.03132	120	1+
211.94425	21428	
212.14623	146	1+
212.87809	3836	1+
212.90153	132	
212.94773	802	
213.47781	102	
213.89325	136	
213.93980	7990	1+
214.89584	286	
215.88664	1386	1+
215.93735	1584	
217.85998	408	1+
217.88381	556	
217.93603	298	
223.95904	438	1+
224.93258	206	1+
225.13569	98	
226.89435	102	
226.97541	114	
227.58192	106	
227.89246	1022	1+
227.95578	120	
228.89471	864	1+
229.01565	96	
229.95506	20670	1+
230.05315	110	
230.88911	3946	1+
231.02820	110	
231.82202	112	
231.95027	7980	1+
232.11556	104	
232.82602	450	1+
233.51226	114	
233.87294	104	
233.89880	1132	1+
233.94776	1100	1+
234.23511	86	1+
234.93902	144	
235.11940	104	
235.82478	112	
235.89363	254	
235.94662	284	
236.05779	100	
237.84419	118	
237.90749	128	
238.00620	96	
238.04453	126	
238.84003	102	
239.42064	118	
239.79034	248	1+
239.90890	206	
240.83259	110	
245.79989	194	
246.90679	236	
246.97819	280	
247.84385	98	
247.96541	3766	1+
248.03266	118	
248.85355	214	
248.89865	1700	1+
249.95958	2762	1+
249.99633	174	1+
250.83081	582	1+
250.88252	148	
251.07483	148	
251.78638	362	1+
251.91071	370	1+
251.92828	140	
252.08227	422	1+
252.79016	286	1+
252.97115	10666	1+
253.83222	434	1+
253.90562	730	1+
254.37355	106	
254.94471	400	
254.96665	4048	1+
255.07490	232	
255.85455	146	
255.92130	116	
256.26340	144	
256.85626	100	
256.91133	236	1+
256.96294	796	1+
258.84869	228	
258.89204	98	
258.96664	192	
259.79454	332	1+
259.97526	106	
260.83506	168	1+
263.05439	196	1+
263.83036	122	
263.97877	138	
264.60165	102	
264.96161	238	
265.08291	114	
265.79521	196	1+
266.40417	110	
267.84191	392	
268.81128	114	
268.83825	856	1+
268.86089	198	
268.95476	120	
269.04018	222	1+
269.79603	194	
270.80399	140	
270.91241	324	1+
270.93472	104	
270.98210	908	1+
271.14321	198	
271.79897	132	
271.94528	190	1+
272.97660	534	1+
273.02845	182	1+
273.79154	476	1+
273.86541	102	
274.85135	160	
274.87653	238	1+
275.24316	100	
275.94811	156	
276.81685	124	
276.85380	214	
278.60860	130	
278.83536	438	
278.85967	182	
278.99523	318	1+
279.79861	106	
279.83255	412	1+
279.96198	310	
280.26117	114	
280.80505	250	
280.91521	234	1+
280.93534	98	
282.80597	102	
282.85804	120	
282.91844	226	1+
283.79072	522	1+
283.86552	106	
284.84995	128	
285.05455	246	1+
285.33619	98	
285.85014	124	
286.06037	162	1+
286.85065	1218	1+
287.51598	96	
288.78913	204	1+
289.51001	124	
289.84512	126	
289.93204	102	
290.85505	98	
291.43761	148	
291.80554	500	1+
292.85206	156	
292.99298	720	1+
293.07157	100	
293.10568	156	
293.86573	420	1+
293.92190	116	
295.83310	234	1+
295.92140	120	
295.97058	164	
296.79781	356	1+
296.87117	98	
296.89105	228	1+
296.96893	286	1+
297.79682	196	1+
298.85944	146	
299.05532	204	
299.83458	116	
299.86778	288	1+
300.91872	148	
301.41353	106	
301.81220	106	
301.92473	112	
304.88207	412	1+
305.05930	98	
305.82541	138	
305.87115	110	
306.27872	194	
307.62759	98	
307.76071	168	1+
307.79356	142	
307.88785	268	
308.80820	276	1+
308.86945	532	1+
311.85991	128	
311.88555	156	
312.35574	104	
312.80010	100	
312.87341	336	1+
313.78735	112	
313.87656	284	1+
314.82094	338	1+
315.85789	160	
316.14742	136	
317.11772	264	1+
317.78169	172	
317.89283	134	
318.75993	230	1+
318.87459	244	1+
319.07768	132	
320.16538	104	
320.87618	268	1+
322.31885	106	
323.22108	106	
323.88418	116	
324.89078	226	
325.42147	110	
325.89910	140	
326.88263	132	
327.31027	100	
328.89079	142	
329.94295	102	
330.81411	172	
331.72965	138	
331.75342	170	1+
332.08731	150	1+
332.62672	104	
337.83525	110	
337.93762	188	1+
338.35232	182	1+
338.82390	182	1+
338.87107	158	
339.37063	236	1+
END IONS

###FS:    #m/z: 322.93083 #charge 1+
###MS: 33
###MSMS: 34
BEGIN IONS
TITLE=Cmpd 25, +MS2(322.9308), 28.0-35.0eV, 0.7min #34
RTINSECONDS=43.282
SCANS=33-34
PEPMASS=322.93083	5451774
CHARGE=1+
192.88897	198	
195.97995	122	
196.88301	516	1+
197.88461	286	1+
199.89368	106	
201.04392	102	
203.94825	102	
205.95112	378	1+
207.51080	104	
207.97238	120	
209.94383	188	
210.88074	118	
210.89956	104	
210.93135	112	
212.80141	112	
212.87698	134	
214.89331	132	
215.88724	582	1+
215.90292	206	
216.04856	100	
217.86803	288	1+
218.88632	116	
220.47671	102	
221.89158	126	
221.91045	100	
221.94350	250	
222.95297	1438	1+
223.02243	154	
224.98566	140	
225.58747	120	
225.89137	112	
226.91084	142	
227.93240	282	1+
227.95325	388	
228.89962	96	
230.82910	230	1+
230.86100	316	1+
230.88875	238	
230.91070	136	
231.91196	254	1+
233.89760	110	
235.82277	232	1+
237.79205	190	
237.85537	104	
238.87478	110	
238.94059	204	
239.78811	896	1+
240.02442	138	
240.14116	296	1+
240.94020	3474	
240.96456	372	1+
241.79501	186	1+
241.94150	2672	
242.94172	9092	1+
242.99635	100	
243.82300	326	1+
243.88233	722	1+
244.03749	102	
244.94073	1928	1+
245.45068	96	
245.80087	156	
245.97161	906	1+
246.43441	136	
246.86334	222	1+
246.97702	632	1+
248.03124	172	
248.85108	128	
248.90124	194	
249.00339	136	
250.89967	144	
250.96751	128	
252.04300	196	1+
253.35284	102	
253.79313	172	
253.88879	250	1+
254.11087	96	
255.78283	184	
255.80626	126	
256.78646	114	
257.79939	484	1+
258.97275	140	
259.15696	100	
260.34250	164	
260.83788	312	
261.83333	138	
261.85756	158	
261.89190	124	
262.04786	364	1+
262.35700	148	
262.54631	100	
262.79637	102	
262.88979	102	
263.18726	102	
263.34249	106	
263.82811	162	
263.97945	672	1+
264.80318	152	
264.89884	174	1+
265.46334	98	
265.79929	140	
265.84359	136	
266.15638	100	
266.47431	96	
266.86010	166	
267.79176	246	1+
267.96865	166	
268.34406	138	
268.85034	266	1+
268.86898	126	
268.91197	174	
268.95714	352	1+
269.80064	244	
269.85574	166	1+
270.80158	112	
270.89831	114	
271.79954	268	
271.84633	208	
272.79225	194	
272.84656	262	
272.94944	122	
273.79392	1360	1+
273.84619	258	
274.85747	148	
275.80848	262	
275.83013	124	
276.01883	174	1+
276.81052	232	
276.84285	486	1+
277.86384	106	
278.08710	742	1+
278.80695	136	
279.09181	624	1+
279.13608	168	1+
279.79481	428	1+
280.81221	316	1+
281.87731	306	1+
281.91932	242	1+
281.99906	108	
282.02665	180	1+
282.85921	468	1+
282.93928	118	
283.04762	160	
283.06679	138	
283.78800	1034	1+
283.82006	162	1+
283.97564	294	1+
284.06825	96	
284.14526	172	
284.29062	436	
284.80317	146	
285.13477	102	
285.86417	262	1+
286.80392	268	1+
286.92026	340	
287.79603	246	1+
288.07285	104	
288.95072	168	1+
289.78997	358	
289.80932	280	
289.85448	546	1+
289.88039	326	1+
290.78915	292	
291.01038	126	1+
291.80326	1250	1+
292.15992	96	
293.87757	118	
294.81506	184	
294.85919	208	
295.81262	566	1+
295.86515	106	
296.05175	140	1+
296.93423	190	1+
297.82438	352	1+
297.92286	228	1+
298.10244	106	
298.80454	192	
298.89080	116	
299.78448	682	1+
299.88323	192	
300.87172	354	1+
301.78314	142	1+
301.86633	218	1+
302.82089	116	
303.24453	110	
304.28331	102	
304.80812	430	1+
304.88881	142	
305.08367	214	1+
305.80802	252	1+
305.87329	130	
306.08680	182	1+
306.87149	122	
306.88536	126	
307.03547	250	1+
307.27954	208	
307.68441	116	
307.79963	1660	1+
307.88909	568	1+
308.29345	240	
309.14292	96	
309.30685	160	
309.89249	178	
310.30939	548	1+
310.82405	106	
310.88007	924	1+
311.91206	114	
312.02927	114	
312.80545	558	1+
312.84525	112	
312.86110	182	
313.03042	102	
313.18836	118	
313.88176	172	1+
314.09433	114	
314.81867	558	
314.95799	98	
315.82238	492	1+
315.88335	146	
317.86608	138	
318.73131	190	1+
319.30585	104	
320.75205	360	1+
321.32453	134	
321.82160	150	
321.88835	124	
324.71599	192	
324.89160	868	1+
325.75966	278	1+
326.88519	178	
327.71546	156	
327.81682	438	1+
END IONS

###FS:    #m/z: 363.95653 #charge 1+
###MS: 33
###MSMS: 35
BEGIN IONS
TITLE=Cmpd 26, +MS2(363.9565), 28.0-35.0eV, 0.8min #35
RTINSECONDS=44.054
SCANS=33,35
PEPMASS=363.95653	3297958
CHARGE=1+
155.39804	190	
182.87110	218	
185.86789	156	
186.89876	138	
187.86752	456	
189.86273	2782	1+
190.93131	202	
191.85860	2546	1+
193.85602	142	
194.88942	142	
196.88375	1170	1+
197.91234	250	1+
200.87820	162	
200.94783	294	1+
204.90289	172	
206.88621	142	
207.40673	250	
207.87456	1050	1+
207.90470	162	
207.94984	370	
208.94354	230	
209.86937	488	
209.88538	264	
209.92298	202	
209.94388	6286	1+
210.88369	2728	1+
211.91370	230	
212.87937	17348	1+
215.41266	188	
216.41055	484	
216.91551	154	
218.86220	646	1+
218.91383	522	
219.86487	550	1+
221.88858	264	1+
222.50971	152	
222.95156	3454	1+
224.94919	4920	1+
225.05559	312	1+
225.88407	136	
225.92540	146	
226.06187	286	1+
226.56215	124	1+
226.89679	226	
226.94728	42560	1+
227.11543	288	1+
227.88016	336	
227.89674	168	
228.04436	424	1+
228.79709	186	
228.89448	2820	1+
228.94272	53310	1+
228.98918	216	1+
229.12113	226	1+
229.14060	242	1+
229.24143	154	1+
230.79114	736	1+
230.88958	21660	1+
231.10642	210	1+
231.40488	182	1+
231.47175	130	1+
232.01710	168	
232.21096	214	1+
232.88530	3786	
233.79832	156	1+
234.88027	1678	1+
234.93050	168	
235.00185	224	1+
235.82082	478	1+
235.84761	170	
237.07378	138	
239.78775	186	
239.90575	154	
240.89313	314	1+
240.90835	158	
240.93970	626	
240.96205	2222	1+
241.03084	188	
241.44948	154	
241.86191	204	1+
241.94316	464	
242.82202	334	1+
242.94081	2044	1+
242.95980	1924	1+
243.86707	208	1+
244.78966	234	
244.90638	158	
244.95717	18364	1+
244.99717	182	
245.90127	216	
245.94011	240	
246.00658	190	1+
246.78542	330	
246.80565	166	
246.90567	1100	1+
246.95346	20314	1+
247.02496	262	1+
247.80270	152	
247.84908	272	1+
247.86819	262	1+
248.80261	420	1+
248.90033	6212	1+
249.29738	88	1+
249.79338	146	
250.89771	1356	1+
250.94538	136	
250.96990	1130	1+
251.07048	330	
252.04965	306	1+
252.89204	412	
252.96681	222	
253.78910	298	1+
253.83418	292	
253.90630	1106	1+
253.94918	214	1+
254.83198	208	
254.85548	252	1+
255.79279	160	
255.89975	192	1+
257.03003	152	
258.80599	172	
258.84085	184	1+
258.97498	426	1+
259.00640	142	
260.96883	1384	1+
261.83407	190	
262.78021	142	
262.79772	150	
262.82785	380	1+
263.38401	168	1+
263.79558	522	1+
263.82955	234	1+
263.88290	310	1+
263.97961	230	
264.06649	152	
264.79492	492	1+
264.96618	434	
264.98915	208	
265.08501	244	
265.85740	158	
265.90424	502	1+
265.97460	512	
266.08916	136	
266.34815	156	
266.85336	568	1+
266.88807	218	1+
267.78409	360	1+
267.97444	2186	1+
269.81046	170	
269.92288	358	1+
269.96873	3324	1+
271.78989	668	1+
271.84385	550	1+
271.91474	586	1+
272.11668	174	1+
272.84439	316	1+
273.91309	258	
274.79784	624	1+
274.84816	160	
275.06683	198	
275.85996	140	
276.35109	372	1+
276.81920	198	
276.85067	1136	1+
276.91588	144	
277.08325	150	
278.79484	408	
278.84527	300	1+
279.10695	232	
279.80008	336	
279.85112	194	1+
279.92327	244	1+
279.97827	168	
280.79111	1192	1+
281.11347	230	1+
281.80345	782	1+
281.85336	238	
281.88188	340	1+
282.80645	606	1+
282.82736	178	
282.88688	244	1+
283.06784	498	1+
283.78828	508	
283.85102	968	1+
283.95685	168	
283.98475	212	
284.87039	356	1+
285.79509	210	
285.84494	3198	1+
285.92854	156	
285.97978	172	1+
286.12140	206	1+
286.41127	268	1+
286.79735	154	
286.89905	164	
288.02823	148	
288.79407	268	
289.78965	162	
289.81364	266	1+
289.85871	304	1+
289.89593	176	1+
290.78609	1544	1+
290.86495	216	1+
290.93421	144	
291.80774	252	
292.43862	184	
292.80226	194	
293.11662	478	1+
293.81668	276	1+
293.86607	148	
294.85997	242	
294.88194	186	
294.92809	194	
294.96050	226	1+
295.03603	376	1+
295.42282	126	1+
295.86347	150	
295.92162	388	1+
296.80480	908	1+
296.85052	216	
296.96902	308	1+
297.83674	158	
298.80298	1864	1+
298.82334	202	
299.86741	306	
300.86322	144	
300.90396	284	1+
301.86004	1280	1+
302.81539	216	
302.88625	182	
302.94345	322	1+
303.64236	168	
303.80670	2464	1+
303.85574	5968	1+
304.92187	148	
305.77763	188	1+
305.81799	244	
306.01377	184	1+
306.28079	154	
306.83567	220	1+
307.88992	282	
308.29291	270	1+
308.80955	680	1+
308.90096	168	
309.88030	210	
310.87733	972	1+
311.03194	240	1+
311.77463	224	
312.08269	216	1+
312.86599	138	
313.15924	244	1+
313.87396	262	
314.81502	206	
314.85616	298	1+
314.88808	142	
315.81219	746	1+
316.81196	476	1+
316.89231	256	1+
317.94385	154	
318.81712	668	1+
318.93186	668	1+
319.82309	490	1+
319.85528	280	1+
319.87388	148	
320.73796	166	1+
320.89438	140	
320.99535	238	1+
321.81811	2324	1+
321.86819	870	1+
321.97739	190	1+
322.92955	1492	1+
323.02258	162	
323.17180	184	1+
323.71892	178	1+
324.06486	228	1+
324.78047	134	1+
324.88841	440	1+
325.83621	192	
326.83132	180	
326.87479	1848	1+
327.71564	394	1+
327.75789	168	
328.09263	142	1+
329.87397	564	1+
330.71485	384	1+
332.75319	142	
332.89974	274	1+
333.11851	166	
333.76064	156	
334.90032	158	
335.88595	366	1+
336.75601	198	1+
336.94709	714	1+
337.83418	448	1+
338.04063	178	1+
338.94732	240	1+
339.82651	2546	1+
340.94014	1400	1+
341.74906	136	
342.75954	246	1+
343.80715	256	
344.82831	292	1+
345.70257	138	
345.72144	142	
346.71021	192	
346.95915	194	1+
347.72287	144	
350.76474	716	1+
351.33523	250	1+
351.71599	246	1+
351.76876	544	1+
353.03466	242	1+
353.75877	310	1+
354.83754	360	1+
355.91823	184	1+
356.77238	136	
356.79884	246	1+
358.90043	188	1+
359.79047	150	
359.96660	210	
360.71680	682	1+
360.87865	172	1+
361.75691	144	
362.26899	214	1+
362.69856	296	
362.72128	758	1+
362.74745	280	1+
362.84620	460	1+
363.11116	248	1+
365.18229	150	
365.74187	430	1+
366.74075	268	1+
366.79250	324	1+
367.77277	186	
368.75023	220	
369.06271	120	1+
END IONS

###FS:    #m/z: 507.84581 #charge 1+
###MS: 33
###MSMS: 36
BEGIN IONS
TITLE=Cmpd 27, +MS2(507.8458), 28.2-35.2eV, 0.8min #36
RTINSECONDS=44.827
SCANS=33,36
PEPMASS=507.84581	816266
CHARGE=1+
196.01669	640	1+
199.88650	760	1+
209.94430	364	1+
213.88562	634	1+
214.02533	290	1+
214.88285	448	1+
217.89583	518	1+
224.97813	218	
227.85853	292	1+
228.89213	312	1+
233.40205	238	
233.82131	182	1+
233.88498	396	1+
234.88766	280	1+
236.89206	292	1+
238.85515	390	1+
239.85754	278	1+
240.07816	238	1+
240.79208	136	1+
240.96436	268	1+
241.85184	516	1+
241.89449	280	1+
244.82141	218	1+
246.97306	244	
247.12544	242	1+
248.89058	630	1+
249.11169	274	1+
250.02873	246	1+
250.83976	350	1+
250.97121	984	1+
251.07595	598	1+
251.88328	228	
252.07910	510	1+
252.89542	482	1+
253.79586	176	1+
253.95693	284	1+
254.09368	254	
255.91002	254	1+
255.91855	302	1+
256.37762	362	1+
256.91504	310	1+
257.02806	256	1+
257.86565	246	
258.85393	478	1+
259.87846	836	1+
259.95821	170	1+
260.05291	378	1+
260.88229	596	1+
261.37958	726	1+
262.38170	454	1+
262.55109	112	1+
263.85452	170	1+
265.86418	476	1+
266.04341	204	1+
266.09628	706	1+
266.16714	580	1+
266.86728	404	1+
267.05074	170	1+
267.81177	222	1+
267.89427	254	
268.01495	174	1+
268.86313	434	1+
268.88204	272	
269.38234	662	1+
269.89060	220	
269.92951	290	1+
270.38598	400	1+
270.86298	1134	1+
271.81460	200	1+
272.85295	3352	1+
272.88594	266	
273.38949	492	1+
273.46960	118	1+
273.79558	492	1+
273.90615	308	1+
275.98537	176	1+
276.12630	350	1+
276.79600	690	1+
276.85215	606	1+
277.13152	236	1+
277.88145	316	1+
277.90337	340	
279.84816	268	
279.88911	318	
279.91329	602	1+
279.94038	248	1+
280.39259	240	
280.80955	282	1+
280.87852	890	1+
281.02340	178	1+
281.34784	252	1+
281.38245	1244	1+
281.85644	572	1+
282.07657	228	1+
282.86129	332	1+
283.87655	610	1+
284.02425	334	1+
284.10793	248	1+
284.79465	680	1+
284.87807	452	1+
284.90157	224	
285.40230	542	1+
285.83948	330	
285.94340	222	
286.89697	236	
287.02837	250	1+
287.46537	180	1+
287.84473	516	
288.03850	234	1+
288.79525	374	1+
288.86992	1400	
289.12901	312	1+
289.37677	502	1+
289.87977	1926	
290.38559	458	1+
290.86428	6854	1+
290.96471	176	1+
290.99915	252	1+
291.26040	92	1+
291.94125	174	1+
292.07086	186	1+
292.47111	114	1+
292.48919	138	1+
292.80526	308	1+
292.88458	862	
293.17381	222	1+
293.38627	330	
293.87306	17782	1+
293.97911	198	1+
294.02648	296	1+
294.12502	326	1+
294.39661	532	1+
295.02849	246	1+
295.36866	386	1+
295.42449	158	1+
296.36688	310	1+
296.85869	384	1+
297.13439	240	
297.81540	444	
297.90492	436	1+
297.95427	232	
297.97871	294	1+
298.31018	298	1+
298.33774	310	1+
298.80780	994	1+
298.85564	946	1+
298.88089	1994	1+
299.02010	246	
299.81212	724	1+
300.33590	706	1+
300.40186	288	
300.85788	2630	1+
300.94201	306	1+
301.06228	214	1+
301.34090	482	1+
301.83466	302	
302.37290	230	
302.80804	262	1+
302.88364	350	
302.98569	252	1+
303.01780	178	1+
303.80902	166	1+
303.87359	416	
304.09083	276	1+
304.39829	454	1+
304.77283	264	1+
304.88030	234	
304.97428	166	1+
305.36916	434	1+
305.85586	342	
305.90681	252	1+
306.12434	314	
306.79319	260	
306.87645	454	
307.12975	222	
307.41269	218	1+
307.73659	188	1+
307.88981	2264	
307.97978	450	1+
308.14131	1480	1+
308.31490	372	1+
308.84207	1184	1+
308.87224	5304	1+
309.37186	548	1+
309.88750	2336	
310.15702	1314	1+
310.19945	156	1+
310.28563	132	1+
310.34843	356	
310.55167	190	1+
310.96676	344	1+
311.00875	172	1+
311.10906	408	1+
311.61249	224	
311.83590	336	
311.88304	35134	1+
312.16817	256	1+
312.83471	238	
312.85036	306	
313.37926	248	
313.63400	152	1+
314.82847	240	
314.86593	2540	1+
314.93841	236	
314.95731	220	
315.36850	318	1+
315.82891	768	1+
315.95089	350	1+
315.98569	314	1+
316.76707	400	1+
316.80743	338	
316.86569	1988	1+
316.88672	1312	1+
317.03906	274	1+
317.06183	286	1+
317.36736	360	
317.72508	246	1+
317.82785	536	1+
317.85521	922	1+
317.92503	316	1+
318.00662	264	1+
318.85840	796	1+
318.88073	334	
318.95597	336	1+
319.37830	632	1+
319.88416	418	
319.95928	222	1+
320.57352	140	1+
320.88937	306	
320.90958	410	1+
321.34965	540	1+
321.86673	232	
322.01421	260	1+
322.74705	194	1+
322.85701	362	
322.88359	898	1+
322.97947	334	1+
323.01821	222	1+
323.38353	832	1+
323.54038	208	1+
323.83467	370	
324.05407	228	1+
324.86691	358	
324.97269	280	1+
325.90133	1050	
326.23955	220	1+
326.39124	252	
326.75105	162	1+
326.87711	4162	1+
326.95593	156	1+
327.06239	164	1+
327.37292	1336	1+
327.47902	172	1+
327.85008	236	
327.87830	2958	1+
328.37438	940	1+
329.05272	180	1+
329.29403	336	1+
329.81495	540	1+
329.89526	778	
330.00113	346	1+
330.16666	654	1+
330.22704	142	1+
330.29939	236	1+
330.81983	358	1+
330.87925	1010	
330.95566	274	1+
331.75534	248	1+
331.88955	900	
332.30641	170	1+
332.35219	134	1+
332.39813	224	
332.87500	2634	1+
332.95150	592	1+
333.28963	242	1+
333.75695	418	1+
333.84831	238	
333.90454	262	
334.07466	262	1+
334.39436	256	
334.55246	94	1+
334.76622	296	1+
334.87359	316	
334.89366	1668	1+
334.95918	214	1+
335.41836	400	1+
335.71714	350	1+
335.84248	1442	1+
335.89208	982	1+
336.39422	436	1+
336.42175	340	1+
336.86980	330	
337.34836	264	1+
337.39743	284	1+
337.83035	270	
337.88361	694	
338.05091	144	1+
338.84954	298	
338.88920	434	
339.24812	160	1+
339.38813	636	1+
339.82940	432	1+
339.88026	1454	1+
339.90466	442	1+
340.72822	282	1+
341.32372	250	1+
342.82766	314	1+
342.87597	294	
343.00812	206	1+
343.71845	424	1+
343.87512	1238	1+
343.91313	280	
344.36890	244	1+
345.02571	212	1+
345.32520	324	1+
345.84381	422	1+
345.86705	286	
345.90300	370	1+
346.36871	528	1+
346.71113	244	1+
347.13594	254	1+
347.88154	376	1+
348.17160	400	1+
348.82364	254	
348.91503	286	
349.35967	316	1+
349.99044	296	1+
350.34222	402	1+
350.39008	308	1+
350.73551	326	1+
350.77854	288	
350.88867	1602	1+
350.95865	588	1+
351.77145	270	
351.85405	558	1+
352.05360	178	1+
352.08951	364	1+
352.77193	920	1+
352.82389	264	
352.90951	970	1+
353.85438	2650	1+
353.89026	274	
354.01528	164	1+
354.78621	258	
354.84253	408	
354.89490	802	1+
355.17814	194	1+
355.71447	296	1+
355.89595	600	1+
356.29929	384	1+
356.75833	184	1+
356.78184	318	
356.83809	826	1+
357.06013	178	1+
357.78310	292	
357.88685	236	
358.73204	366	1+
358.83850	444	1+
358.87526	360	1+
358.94637	266	1+
359.27557	300	1+
359.33539	338	1+
359.71034	166	1+
360.77724	244	
360.81249	186	1+
361.07965	164	1+
361.39796	328	1+
361.86220	248	
362.36456	736	1+
362.73053	214	1+
362.86714	798	1+
363.07084	180	1+
363.87915	604	1+
364.76247	338	1+
364.84574	832	1+
365.18279	432	1+
366.00288	272	1+
366.18789	364	1+
366.36394	252	
366.79136	346	
366.84003	6546	1+
366.87667	252	
366.89936	548	1+
367.05446	242	1+
367.35728	380	1+
367.70969	1502	1+
367.79163	252	
368.05550	156	1+
368.23926	230	1+
368.79266	234	
368.92426	238	1+
368.97521	346	1+
369.55445	180	1+
369.84017	380	
370.37644	454	1+
370.78781	850	1+
370.82071	370	1+
370.84564	252	
371.03974	450	1+
371.19127	378	1+
371.34909	450	1+
371.38113	300	1+
371.72751	234	
371.85059	874	1+
372.01161	292	1+
372.03976	314	1+
372.78159	268	
372.82542	1246	1+
372.85278	738	1+
373.18064	232	1+
373.38609	310	1+
373.71887	674	1+
373.82962	1042	1+
374.81895	568	1+
375.36321	268	
375.73294	540	1+
375.87197	638	1+
375.97162	292	1+
376.35209	336	1+
376.38620	428	1+
376.79302	314	1+
376.82363	298	1+
377.22358	202	1+
377.38976	304	1+
377.94071	234	1+
378.78709	222	
378.87903	450	1+
379.22451	152	1+
379.72277	986	1+
379.73442	514	1+
379.79810	278	
380.04497	334	1+
380.79550	718	1+
380.85931	594	
380.89515	660	1+
381.08061	294	1+
381.86139	308	
381.89747	598	1+
382.18811	270	1+
382.60205	360	1+
382.73283	276	
382.85694	1292	1+
383.71531	266	
384.36515	394	1+
384.73646	220	
384.85025	13604	1+
384.89245	540	
385.35567	184	1+
385.71193	282	1+
385.72278	454	1+
385.73451	464	1+
385.89012	290	
385.97759	186	1+
386.33361	210	1+
386.59056	98	1+
386.82462	236	
386.89293	224	
386.98258	158	1+
387.80032	248	
388.16706	226	1+
388.74301	326	1+
388.79696	1078	1+
389.19958	1010	1+
389.71251	504	1+
389.85350	218	
389.89752	208	1+
389.94568	178	1+
390.84277	1498	
391.11558	230	1+
391.73212	220	
391.80574	634	
391.84256	1280	
391.93108	286	1+
392.10327	260	1+
392.19362	236	1+
392.78304	234	
392.82709	454	
392.86348	960	
392.96477	136	1+
393.67895	210	1+
393.73104	578	1+
393.79779	2392	1+
393.83519	286	
393.86549	458	
394.73678	388	1+
394.83521	1406	1+
395.36313	238	1+
395.79222	726	1+
395.86669	1128	1+
396.73505	794	1+
397.39426	284	1+
397.86510	348	
398.84326	702	1+
398.87050	302	
399.05962	210	1+
399.81210	710	1+
399.98014	294	1+
400.21730	156	1+
400.73403	384	1+
400.83465	266	
400.87198	312	
400.92473	406	1+
400.98118	206	1+
401.36871	242	1+
401.86543	302	
401.88050	230	
402.71994	592	1+
402.86490	6212	1+
402.89885	304	
403.72771	486	1+
403.87040	3816	1+
404.04078	164	1+
404.25766	108	1+
404.33999	320	1+
405.79847	536	1+
405.86918	2782	1+
406.80589	392	1+
407.17924	292	1+
407.72941	326	
407.86556	24982	1+
408.72401	1020	1+
408.81693	234	
408.92945	366	
409.35014	280	1+
409.72619	866	1+
409.81473	900	1+
409.93891	232	1+
410.85020	586	
411.02552	268	1+
411.11404	162	1+
411.72237	806	1+
411.80859	3142	1+
412.24096	226	1+
412.34250	286	1+
412.72759	678	1+
412.84730	1626	
412.96470	236	1+
413.18785	334	1+
413.87197	1368	1+
415.33699	240	1+
415.69012	260	1+
415.87601	1366	1+
416.75795	350	1+
416.80996	856	1+
418.86907	440	
420.72778	202	1+
420.80523	232	1+
421.20883	274	1+
421.88262	2456	1+
422.86661	234	
423.03369	278	1+
423.82798	596	1+
423.87702	456	
424.87106	298	
425.87845	1254	
426.86283	3272	1+
426.93679	756	1+
427.73631	1070	1+
428.09044	310	1+
428.85973	1034	1+
428.88571	1628	1+
429.37945	418	1+
429.68804	246	1+
429.73703	320	
429.82329	896	1+
430.06905	244	1+
430.74133	634	1+
430.86236	1938	1+
430.87870	662	
431.80816	494	1+
431.86694	1272	1+
432.96362	184	1+
433.85933	540	1+
434.09459	182	1+
434.14017	206	1+
434.70191	292	1+
434.82653	672	1+
434.89151	618	1+
435.52569	96	1+
435.72661	204	1+
435.82881	384	1+
435.86306	794	
436.24123	272	1+
436.89167	280	1+
437.00334	214	1+
437.76784	434	1+
438.74457	344	1+
439.89286	1962	1+
440.40581	168	1+
441.87463	934	1+
442.23836	202	1+
442.87758	618	1+
443.27305	170	1+
444.11515	256	1+
444.39066	464	1+
444.58535	84	1+
444.70659	422	1+
444.82590	156	1+
444.87251	3182	1+
445.42325	172	1+
445.74322	304	
446.77096	344	1+
446.87948	740	1+
447.63402	160	1+
448.89585	492	
449.32953	180	1+
449.71165	370	1+
449.88378	542	
450.36452	374	1+
450.77189	1042	1+
450.82294	252	1+
450.87719	1216	1+
450.96914	142	1+
452.79852	206	1+
453.11566	250	1+
453.25991	336	1+
453.86637	290	1+
454.66220	166	1+
456.76255	354	1+
457.90426	1546	1+
459.90921	274	
459.94875	258	1+
461.20904	232	1+
461.76464	428	1+
462.21596	144	1+
462.72100	194	1+
462.88321	1474	1+
463.14989	414	1+
463.74465	210	1+
464.78680	268	
467.69524	202	1+
467.88798	1684	1+
468.83669	348	1+
469.24915	206	1+
469.61691	278	1+
469.78209	594	1+
470.78344	376	1+
470.88278	242	1+
471.70904	164	1+
472.19188	220	1+
472.67686	176	1+
472.78298	258	1+
475.72183	568	1+
476.72150	374	1+
478.66760	200	1+
479.73592	264	
480.91582	156	1+
481.71748	640	1+
485.65929	218	1+
485.89769	1068	1+
486.78702	292	1+
486.84307	904	1+
487.64604	254	1+
488.72770	382	1+
488.81120	218	
489.51069	94	1+
489.67905	158	1+
491.20226	182	1+
491.43854	216	1+
491.79672	244	
491.84775	658	1+
492.79280	342	1+
493.22128	178	1+
493.78411	212	1+
494.86548	236	1+
495.06866	140	1+
499.73280	666	1+
499.79019	294	1+
499.86575	322	1+
499.91732	134	1+
500.73446	358	1+
500.79060	220	1+
501.08405	162	1+
502.61171	166	1+
502.81131	140	1+
503.36497	136	1+
504.59015	136	1+
504.75216	354	1+
504.80170	482	1+
505.16890	144	1+
505.67149	256	1+
505.75834	262	1+
506.38994	180	1+
506.72265	166	1+
506.85481	402	1+
507.69075	430	1+
507.79124	234	1+
507.92107	494	1+
508.73939	166	1+
509.63479	244	1+
509.86088	1766	1+
510.58237	182	1+
513.17079	244	1+
END IONS

###FS:    #m/z: 322.93100 #charge 1+
###MS: 37
###MSMS: 38
BEGIN IONS
TITLE=Cmpd 28, +MS2(322.9310), 28.0-35.0eV, 0.8min #38
RTINSECONDS=48.524
SCANS=37-38
PEPMASS=322.93100	5451774
CHARGE=1+
171.85168	128	
187.93459	174	
187.99349	122	
188.98464	172	
189.86562	126	
192.88774	720	1+
194.88890	104	
196.88265	680	1+
199.93468	150	
200.88122	270	1+
201.04281	98	
201.91009	108	
203.88388	372	1+
205.94963	1128	1+
207.87588	154	1+
207.97663	128	
209.94273	332	
210.88623	172	
210.90129	138	
212.87930	750	1+
213.89455	96	
214.89377	258	
215.88664	826	1+
216.89009	510	1+
218.88969	328	
221.94493	200	
222.42383	116	
222.91726	318	1+
222.95405	1088	1+
224.87156	104	
224.96199	302	1+
225.89427	100	
227.79029	198	
227.89086	434	1+
227.90105	110	
227.93082	314	1+
227.95837	288	1+
228.90825	148	
229.89222	654	1+
230.84213	172	
230.85611	128	
231.11854	124	
233.02835	116	
233.82646	134	
233.89776	164	
234.92654	230	
235.82374	332	1+
236.89806	212	
237.05725	204	1+
237.95770	164	
237.98891	170	1+
238.11894	98	
238.79156	114	
238.90164	260	1+
238.94139	186	
239.03025	174	
239.07517	282	1+
239.78778	1070	1+
240.94079	3098	
240.96052	428	
241.93919	11858	1+
242.01918	122	
242.87550	438	1+
242.94156	8614	1+
243.07139	134	
243.82284	174	
243.88022	370	1+
243.89607	122	
244.79212	176	1+
244.87274	194	1+
244.91346	228	
244.93896	1902	1+
244.98401	184	
246.90839	160	
246.97599	1110	1+
247.38881	142	
247.80582	102	
247.91937	104	
248.65825	98	
248.80239	144	
248.85287	292	1+
248.88292	98	
248.90246	302	1+
248.95497	100	
249.64854	96	
250.06694	200	1+
250.89767	146	
250.91348	134	
250.97341	114	
251.78622	270	1+
251.93206	194	1+
252.34560	230	1+
253.78918	104	
253.83522	540	1+
254.02436	176	
255.78322	356	
255.86030	136	
255.92968	224	1+
256.32995	114	
256.44631	98	
256.78121	178	
257.79788	720	1+
258.83450	146	
258.95523	122	
258.97550	112	
260.33875	238	
260.83021	476	1+
260.85261	262	
261.79533	102	
261.83362	296	1+
262.35508	300	
262.78140	98	
263.79748	100	
263.82831	202	
263.97808	210	
264.14609	136	1+
264.17398	100	
264.83930	292	1+
264.85713	100	
264.96530	96	
265.05804	218	
266.83570	124	
266.85704	180	
267.79212	150	
267.93439	158	
267.99745	116	
268.39078	228	1+
268.87993	316	1+
268.95259	162	
269.79571	104	
269.88473	244	1+
270.80352	262	
270.82315	156	
270.85084	98	
271.79526	238	
271.85040	532	1+
272.79552	124	
273.79453	2106	1+
273.84257	584	1+
274.35898	234	1+
276.04964	174	1+
276.21531	106	
276.87707	188	1+
278.79628	520	1+
278.85808	398	1+
279.09251	754	1+
279.79435	348	1+
279.85836	226	1+
281.01366	116	
281.05093	120	
281.09729	228	1+
281.79811	358	1+
281.83642	178	
281.99033	116	
282.73509	98	
282.88847	124	
283.06897	212	1+
283.78953	946	1+
283.86661	116	
284.13338	134	
284.29344	276	1+
284.91405	112	
285.03248	128	
285.78657	314	1+
285.86217	110	
286.22054	100	
286.87040	184	
286.89010	110	
286.91633	376	
286.94164	124	
287.14303	98	
287.79429	216	
288.78635	902	1+
288.83757	130	
288.90002	110	
289.78843	786	1+
289.87441	134	
289.99907	154	
290.87174	124	
290.98122	296	1+
291.80179	1380	1+
293.81417	336	1+
293.88107	224	
294.85367	232	
295.86768	120	
295.88669	148	
296.81132	402	
296.87463	172	
296.89599	120	
297.78443	158	
297.81602	400	1+
297.85772	100	
298.79931	162	
298.84066	202	1+
298.92019	332	1+
299.78336	608	1+
299.88840	232	1+
300.81233	158	
301.86125	220	1+
303.80564	108	
304.85771	112	
304.92999	96	
305.09301	158	1+
305.80517	396	1+
305.89518	168	
306.75485	290	1+
306.88443	556	1+
307.79993	1076	1+
307.88757	408	1+
308.29596	314	
309.29803	204	
309.79790	128	
309.81124	706	1+
309.86511	118	
310.30674	136	
310.81057	406	1+
310.82706	214	
310.87947	1016	1+
310.93043	170	
311.88225	564	1+
312.76203	122	
312.80636	362	
312.82695	132	
313.81188	642	1+
313.82652	112	
314.81863	422	1+
316.82336	174	
316.84228	108	
318.75822	224	1+
318.85840	122	
319.86466	100	
319.88225	228	
320.82283	398	1+
321.76821	228	1+
321.82237	262	1+
323.24274	390	1+
323.71586	166	
323.88660	614	1+
323.90381	146	
323.99547	152	
324.72367	124	
324.78170	130	
324.82282	240	1+
325.76543	278	1+
326.89372	328	1+
END IONS

###FS:    #m/z: 363.95644 #charge 1+
###MS: 37
###MSMS: 39
BEGIN IONS
TITLE=Cmpd 29, +MS2(363.9564), 28.0-35.0eV, 0.8min #39
RTINSECONDS=49.296
SCANS=37,39
PEPMASS=363.95644	3695646
CHARGE=1+
182.86813	404	1+
187.86624	542	1+
189.86179	2274	1+
191.85902	2882	1+
193.85632	370	
196.88446	1168	1+
196.95329	166	
200.87995	474	1+
200.89412	146	
203.92939	164	
204.90427	206	
205.94848	170	
207.40817	310	1+
207.87586	1484	1+
207.94990	320	
208.94085	404	
209.86696	490	
209.94384	4510	1+
210.88428	2032	1+
212.87901	15010	1+
214.89320	730	1+
215.41427	206	
216.41194	620	
217.91412	840	1+
219.86412	132	
222.95226	3018	1+
224.89174	150	
224.94881	3668	1+
225.37205	132	
225.41386	338	1+
225.88801	1006	1+
225.95870	656	
226.39053	142	1+
226.60229	156	1+
226.86861	148	
226.94734	29082	1+
226.97294	342	
227.00007	308	1+
227.23400	280	1+
227.79115	344	1+
227.92035	360	
227.92656	270	
228.00626	224	1+
228.42258	182	
228.89469	3188	1+
228.94233	36062	1+
229.06703	182	
229.31355	156	1+
229.78418	358	1+
230.12450	184	1+
230.53791	96	1+
230.88978	18966	1+
231.14275	106	1+
231.34280	164	1+
231.37039	150	1+
231.67183	114	1+
232.01629	186	
232.88646	2112	1+
233.67161	106	1+
234.78561	252	1+
234.88148	1118	1+
234.89951	246	1+
234.93057	176	
235.82821	162	
236.95925	256	1+
237.92537	136	
238.21806	192	
238.89172	140	
239.42848	310	
239.78471	160	
239.93394	1028	1+
240.79885	240	1+
240.82587	148	
240.96243	2260	1+
242.94120	2054	1+
242.95976	2352	1+
243.15702	128	
243.82008	328	1+
243.98198	134	
244.25988	150	1+
244.79099	286	1+
244.91123	146	
244.95793	13266	1+
245.00496	202	1+
245.12432	128	
245.43722	218	1+
245.83420	210	
245.94566	324	
246.44090	186	1+
246.80535	206	
246.84337	366	1+
246.90519	860	1+
246.95301	14780	1+
248.03369	146	
248.81447	142	
248.89969	6054	1+
248.97131	282	1+
249.74429	102	1+
249.82582	256	1+
249.85223	134	
250.02744	210	1+
250.89499	670	1+
250.97032	890	1+
251.04357	156	
252.89216	268	
252.95275	138	
253.06506	178	
253.08821	274	1+
253.83278	1002	1+
253.90603	1006	1+
254.37282	172	
254.96245	130	
256.90641	140	
257.80285	370	1+
257.94237	200	1+
258.35985	154	
258.89964	338	1+
258.97161	394	
259.84127	132	
259.90329	286	1+
259.96644	1396	1+
260.09237	308	1+
260.37198	248	1+
260.96880	1184	1+
261.79864	358	1+
261.83634	198	
262.80007	308	1+
262.82982	144	
262.88630	182	
263.83064	206	
263.96720	130	
264.79429	172	
264.81642	268	1+
264.90471	398	1+
264.96718	598	1+
265.08641	168	
265.24025	168	1+
265.34927	132	
266.85736	160	
267.35054	206	
267.78436	154	
267.80402	190	
267.86116	484	1+
267.97269	1882	1+
268.79380	552	1+
268.82579	254	1+
268.95734	254	
269.08687	234	1+
269.91943	150	
269.96973	2288	1+
270.01592	130	
270.08541	156	1+
270.91203	178	
271.03419	132	
271.79247	202	
271.84287	512	1+
271.91637	698	1+
271.96058	144	
272.79254	974	1+
273.79466	770	1+
273.93821	138	
274.86081	190	
274.93493	186	1+
276.85395	664	1+
277.01509	146	
277.79120	506	1+
277.80452	146	
277.83889	132	
277.99804	176	1+
278.79600	348	1+
278.81237	134	
278.84310	128	
278.91219	212	
279.10199	264	
279.86110	138	
279.95359	216	1+
280.10954	140	
280.79149	1284	1+
280.85379	168	
282.80396	202	
282.85198	694	1+
283.79270	444	
283.85209	490	1+
283.98403	384	1+
284.81687	242	1+
284.92214	174	
285.79673	152	
285.84557	2634	1+
286.79376	160	
286.80740	182	
287.81339	146	
288.79242	312	
288.84827	128	
289.48395	158	
289.80547	134	
289.87941	132	
290.78665	688	
290.86486	182	
290.95301	196	1+
291.06522	192	1+
291.80581	536	1+
292.42695	248	1+
293.11956	406	1+
293.85343	626	1+
293.87853	158	
294.81153	222	
294.85474	432	1+
294.92683	238	1+
295.87426	234	1+
296.07203	188	1+
296.10115	142	
296.80964	660	1+
298.80210	2072	1+
298.94920	198	1+
299.86510	408	1+
300.34302	304	1+
301.81403	302	
301.86094	1084	1+
302.81996	128	
302.88446	202	
303.76371	142	
303.80805	2336	1+
303.85578	4260	1+
303.97097	132	
305.03249	240	1+
305.15875	170	
305.34951	132	
306.43243	156	
306.80918	164	
306.88552	210	
307.80315	146	
307.87242	130	
307.90362	178	
308.29243	232	
308.81324	388	1+
308.86353	144	
308.88408	244	
308.95865	132	
309.81922	302	1+
309.88220	138	
310.31064	132	
310.79898	134	
310.87902	740	1+
310.91416	132	
311.13125	268	1+
312.87521	132	
315.89092	154	1+
316.81461	606	1+
317.75547	136	
317.87326	246	
318.73679	128	
318.88137	206	
318.93436	330	1+
319.82091	548	1+
319.87115	132	
320.94020	164	1+
321.01286	194	1+
321.81769	1576	1+
321.86596	1112	1+
321.88752	154	
322.15576	188	1+
322.92929	900	1+
323.81733	182	
323.88806	490	1+
324.87783	200	
324.89240	346	1+
326.07087	134	1+
326.87333	1394	1+
326.94734	190	1+
327.81542	132	
328.75402	342	1+
328.88779	438	1+
329.87353	512	1+
330.72014	140	
330.87903	348	1+
332.77487	148	
332.82736	146	
333.88863	368	1+
334.09539	306	1+
336.12805	124	1+
336.79100	194	1+
336.94512	1288	1+
337.83559	814	
338.87582	164	
339.77543	250	1+
339.82755	1728	1+
340.71535	166	1+
340.77846	214	1+
340.94121	698	1+
341.76102	260	1+
341.83023	298	1+
343.79630	166	1+
343.90317	194	
344.77503	130	
344.90324	168	
345.72305	608	1+
349.76287	394	1+
350.06937	228	1+
351.76951	374	1+
353.75967	714	1+
354.95836	250	1+
356.18335	150	
356.86692	170	1+
359.72028	166	
360.86428	164	
361.72247	148	
362.71133	750	1+
362.79107	130	
362.84911	136	
363.79528	140	
364.77512	130	
365.78217	132	
366.71518	130	
366.73738	430	1+
367.77729	374	
367.90293	158	
368.73155	336	1+
368.83816	160	
END IONS

###FS:    #m/z: 336.94587 #charge 1+
###MS: 37
###MSMS: 40
BEGIN IONS
TITLE=Cmpd 30, +MS2(336.9459), 28.0-35.0eV, 0.9min #40
RTINSECONDS=50.068
SCANS=37,40
PEPMASS=336.94587	572886
CHARGE=1+
182.86779	112	
189.86165	118	
190.87554	102	
192.89155	132	
196.88553	110	
200.87717	262	1+
205.94762	394	1+
207.87115	106	
207.97267	102	
208.88343	394	1+
209.94480	216	
210.88436	546	1+
211.73662	102	
211.94411	12030	1+
212.87812	4870	1+
213.93920	4490	1+
214.89331	164	
215.88540	2142	1+
215.93799	460	1+
217.86167	104	
217.88232	518	1+
217.93787	134	
220.96485	148	1+
221.89568	168	
222.91544	102	
222.94989	206	
223.96279	1074	1+
224.96707	780	1+
226.38958	130	
226.89499	186	
226.94918	488	1+
227.78750	348	1+
227.89231	924	1+
228.89401	644	1+
229.95486	8854	
230.88897	8060	1+
230.95765	126	
231.83215	110	
231.94908	5162	1+
232.10477	112	
233.82680	158	
233.89750	1518	1+
234.71283	138	
234.82185	528	1+
234.91448	236	1+
235.82349	324	1+
235.86306	142	
235.89332	926	
235.94476	406	1+
236.41469	100	
239.90798	174	
239.95168	188	
240.87779	208	1+
240.95889	154	
242.07646	106	
243.78876	130	
246.85095	270	1+
246.90396	162	
246.97579	174	
247.96553	2620	1+
248.90138	2616	1+
249.13630	114	
249.84572	144	
249.94173	126	
249.96190	1346	1+
249.98699	344	1+
250.03823	114	
250.83140	122	
250.90374	212	
250.95294	158	
251.07191	154	
251.42924	134	
251.83645	286	
251.86921	106	
251.90803	140	
251.96009	202	
252.08137	438	1+
252.78099	176	1+
252.83524	388	1+
252.94491	134	
252.97118	5674	1+
253.80590	118	
253.86194	130	
253.90506	1258	1+
253.94089	104	
254.96602	2618	1+
255.07635	316	1+
255.78105	158	
255.93140	158	1+
256.02711	234	1+
256.79803	276	1+
256.89076	308	1+
256.91232	320	1+
257.80008	238	1+
258.83708	184	
258.90990	146	
258.95564	324	1+
259.85114	160	
260.82891	212	
260.84534	154	
261.79515	162	1+
261.83840	120	
263.06783	128	
264.05747	172	
264.79544	104	
265.86096	340	1+
265.91628	160	
267.84214	182	
268.83989	1228	1+
269.15424	100	
269.79789	280	
269.89053	126	
269.92065	224	
270.80330	120	
270.92416	100	
270.97767	1068	1+
271.79577	104	
271.91476	922	1+
272.82261	118	
272.84722	404	1+
273.79136	428	1+
273.97041	196	1+
274.80732	466	1+
274.91546	186	
275.84232	144	
276.84123	104	
277.83498	154	
277.85505	182	
278.83565	722	1+
278.91725	510	1+
279.80249	158	
280.36013	148	
280.79062	370	1+
280.80761	160	
280.84261	170	1+
280.86110	150	
281.79220	248	1+
281.86555	134	
282.86696	416	1+
283.09720	116	
283.78951	932	1+
283.87318	300	1+
285.05280	140	
285.85007	482	
285.91520	284	1+
286.15049	102	
286.82494	294	
286.84930	1750	1+
287.84959	1084	1+
288.80745	284	1+
288.87934	376	1+
289.85541	278	1+
291.80389	730	1+
291.86063	134	
292.44020	144	
292.86592	290	
292.96425	186	1+
293.06832	102	
293.11393	150	1+
293.80370	256	
293.87362	212	
293.90126	226	1+
293.99652	464	1+
294.43607	128	
294.81454	130	
294.85901	364	1+
295.99648	128	
296.45855	100	
296.57473	114	
296.81144	172	
296.87216	282	
296.94293	106	
297.85483	314	1+
298.80366	318	1+
298.97115	144	
299.02692	246	1+
299.87942	126	
300.70651	102	
300.82191	156	
300.85904	288	1+
300.89148	114	
301.08965	116	
301.96390	110	
303.76216	112	
303.80582	128	
303.94339	146	
304.83294	114	
304.87399	158	
305.06642	156	
305.81535	194	1+
306.40194	106	
306.88474	262	
306.94946	108	
307.02941	152	
307.79626	118	
307.88784	148	
308.01453	138	
308.80509	174	
308.86129	210	
308.87709	226	
309.11525	104	
309.86694	216	
309.91635	170	1+
309.98572	178	1+
310.87657	828	1+
311.82576	100	
311.86156	106	
312.79559	130	
313.77507	142	1+
313.88570	220	1+
314.81897	864	1+
315.16314	122	
316.99526	100	
317.87545	220	1+
318.81677	136	
319.41783	102	
319.89301	150	
320.16252	106	
320.82971	130	
321.89554	112	
322.74940	208	1+
323.08684	102	
324.81217	190	1+
324.89105	182	
325.89243	120	
325.96579	198	1+
327.75751	246	1+
327.80741	108	
328.75695	172	1+
328.81287	120	
328.88624	448	1+
329.71988	98	
329.86374	116	
330.81434	240	1+
330.87752	158	
331.89672	188	1+
331.94487	134	
332.76961	126	
332.78187	140	
334.76794	116	
337.13241	100	
337.83758	110	
338.78073	138	
338.87166	248	1+
339.82560	462	1+
341.78328	288	1+
END IONS

###FS:    #m/z: 322.93087 #charge 1+
###MS: 41
###MSMS: 42
BEGIN IONS
TITLE=Cmpd 31, +MS2(322.9309), 28.0-35.0eV, 0.9min #42
RTINSECONDS=53.7535
SCANS=41-42
PEPMASS=322.93087	5451774
CHARGE=1+
183.10991	106	
188.98709	128	
189.86246	204	
190.48803	144	
192.89150	278	
196.88403	1056	1+
201.04675	128	
203.88034	224	
205.94965	644	1+
206.03466	104	1+
209.48965	104	
209.94390	300	1+
210.37723	96	
211.88967	118	
212.87891	578	
214.89206	414	1+
216.82528	112	
218.51720	112	
218.97212	98	
221.94445	226	
222.95455	1762	1+
223.80189	96	
223.95979	1020	1+
224.87339	136	
225.87416	136	
225.89300	244	1+
226.87614	120	
227.78825	98	
227.81348	106	
227.92908	134	
227.95439	250	
228.39209	106	
228.79528	108	
228.89252	170	
229.43527	188	
229.90335	152	
230.82201	306	1+
230.88917	650	1+
231.87517	114	
233.88996	390	1+
233.91598	142	
235.82796	332	1+
236.87964	188	1+
237.05574	202	
237.79020	118	
238.93865	192	
239.07653	126	
239.78700	948	1+
239.80448	178	
239.90792	96	
240.82027	258	
240.94094	3354	
241.83046	104	
241.94196	2524	
242.02061	202	1+
242.81797	538	1+
242.94115	8378	1+
243.88166	166	1+
244.44535	106	
244.83552	154	
244.93991	2004	1+
244.98159	132	
245.79161	146	
245.91869	110	
246.39234	190	
246.85126	430	1+
246.87675	106	
246.97916	112	
247.01326	96	
247.82721	112	
247.85177	288	1+
248.90054	134	
248.96631	218	1+
249.36568	104	
249.82844	272	1+
249.90970	122	
250.47296	174	
250.90238	102	
250.93396	158	
250.96031	108	
251.78935	126	
251.92625	102	
252.33277	106	
252.91726	122	
253.83179	612	1+
253.90404	360	1+
255.78462	162	
256.78083	108	
256.93423	106	
257.79899	608	1+
258.44797	100	
258.83168	180	
259.12731	106	
259.33588	196	1+
259.79704	102	
260.39790	102	
260.80309	176	
260.83022	720	1+
260.92331	106	
261.01111	162	
261.78818	210	1+
261.83213	466	1+
262.35423	168	
263.07782	122	
263.83113	354	1+
263.97868	440	1+
265.06095	196	
265.08980	132	
266.05319	102	
266.86238	152	
266.89998	98	
266.97156	194	1+
267.79473	178	
267.84882	304	1+
267.91356	120	
268.79396	142	
268.96036	212	
269.03842	108	
269.51592	104	
269.79831	564	1+
270.43811	124	
271.79632	560	1+
271.84413	412	1+
272.13056	116	
273.79251	1488	1+
274.04836	100	
275.80591	732	1+
276.02784	114	
276.84136	598	1+
276.85905	288	1+
276.88769	266	1+
277.81127	266	
278.07882	120	
278.81209	112	
278.85894	184	
279.09212	362	
279.85630	130	
280.09541	160	
280.35833	150	
280.79281	476	1+
281.10860	110	
281.85723	104	
281.86042	276	1+
281.99516	226	1+
283.06920	150	
283.37572	166	
283.43532	112	
283.78912	506	
284.28940	230	1+
284.80104	262	
284.90611	126	
285.22803	106	
285.78909	168	
285.85278	154	
285.95450	98	
285.98792	138	
286.86633	122	
286.92336	160	
287.80844	208	
287.86361	342	1+
288.06095	120	
288.80603	314	1+
289.78807	376	1+
289.80916	226	1+
289.87981	210	
290.85513	96	
290.87706	118	
291.74445	240	1+
291.80321	1148	1+
292.74471	152	1+
294.85476	238	
296.13288	126	
296.80951	1152	1+
296.82967	118	
296.86342	276	1+
296.93894	144	
297.47621	110	
297.89315	98	
297.91324	230	1+
298.91587	152	1+
299.78322	626	1+
302.01522	98	
302.87131	394	1+
302.89905	188	1+
303.80832	118	
304.77961	162	1+
305.80484	200	
305.87153	182	
306.04017	94	1+
306.88124	188	
307.80266	1230	1+
307.88928	364	
308.29483	242	
308.87185	508	1+
309.80116	632	1+
310.14193	98	
310.30747	122	
310.83212	140	
310.88145	802	1+
311.88298	798	1+
312.87352	114	
313.02330	122	
313.73309	164	
313.81285	742	1+
313.81853	578	1+
314.81866	570	1+
317.75425	206	1+
318.88718	274	1+
319.89228	158	1+
320.84944	126	
321.07457	108	
321.77384	110	
322.00943	272	1+
322.05445	146	
322.15247	172	1+
322.89490	128	
323.24126	106	
323.88387	118	
323.96233	234	1+
324.81381	134	
324.89356	482	
324.98433	136	
325.90355	280	
326.88744	562	1+
326.92049	112	
327.03756	106	
327.71124	364	1+
327.85410	390	1+
328.18583	104	
END IONS

###FS:    #m/z: 340.94052 #charge 1+
###MS: 41
###MSMS: 43
BEGIN IONS
TITLE=Cmpd 32, +MS2(340.9405), 28.0-35.0eV, 0.9min #43
RTINSECONDS=54.5255
SCANS=41,43
PEPMASS=340.94052	4008138
CHARGE=1+
189.86361	304	
192.89087	196	1+
192.92761	422	
196.88507	188	
205.94622	196	1+
207.40324	112	
207.87345	168	1+
208.88835	216	1+
208.92948	136	
208.93980	418	1+
209.94077	486	1+
212.87772	1424	1+
212.89724	210	
213.93927	3266	1+
215.42817	112	
215.88675	1422	1+
215.93828	658	1+
217.85814	256	
217.88368	724	1+
217.93632	312	1+
218.39010	118	
218.85329	116	
218.91214	232	
219.00538	186	1+
219.87835	186	
221.86987	132	
222.95403	498	1+
223.95736	330	1+
225.88645	162	
226.95080	276	
227.90303	398	1+
227.95295	224	
228.94358	350	
230.88712	1950	1+
231.04776	102	
231.83481	114	
231.86201	180	
231.95042	2608	1+
233.39743	114	
233.89680	1396	1+
233.94673	470	1+
234.96622	192	1+
235.82481	300	1+
235.86688	224	
235.89280	308	1+
235.94869	266	
236.79758	114	
237.06573	300	1+
237.88508	208	
237.90593	128	
238.82359	136	
238.88212	270	1+
239.78782	512	1+
240.22710	216	
240.83032	304	1+
240.96228	158	
240.97952	134	
241.83160	250	1+
241.94649	118	
242.12041	114	
242.79229	132	
243.95139	146	
244.83326	130	
244.89981	198	1+
244.95709	272	
245.83957	124	
245.88181	106	
246.97726	774	1+
247.97017	182	
248.88024	208	
248.89722	688	1+
248.97542	144	
249.89843	390	1+
249.95985	848	1+
250.99211	132	
251.79139	178	
251.88213	112	
251.96065	248	
251.98581	226	1+
252.99183	214	1+
253.83705	140	
253.90543	266	
253.91891	180	
254.90375	146	
254.93921	116	
254.96631	1594	1+
255.07616	152	
255.78683	256	1+
255.90656	216	
255.95686	900	1+
256.07999	118	
256.83498	200	1+
256.88611	218	
256.91463	540	
256.96094	738	1+
257.79943	240	
258.79376	102	
258.83855	192	
258.85452	116	
258.88490	170	
259.96498	152	
260.80608	234	
261.84685	192	
262.81766	120	
262.83664	352	1+
262.92460	162	
263.79527	128	
263.91216	108	
263.98523	120	
264.44699	126	
265.51525	114	
265.85588	128	
266.85923	286	1+
267.35036	104	
267.80239	180	1+
268.84348	354	1+
268.88720	100	
269.34656	102	
269.79765	456	1+
270.41385	110	
270.85469	172	
271.02811	138	
271.80046	196	
271.84222	172	
272.84815	216	
272.93304	342	
272.97750	154	
272.99369	122	
273.79171	688	1+
273.85715	428	1+
273.91938	168	
274.79799	376	1+
274.89994	126	
274.92261	202	
275.03485	216	1+
275.95294	228	1+
276.81821	122	
276.83907	166	
276.85145	910	1+
277.32658	110	
277.87821	170	
278.79521	116	
278.84542	416	1+
279.93585	420	1+
279.96520	118	
280.78953	266	1+
281.89420	126	
282.97639	124	
283.12594	254	1+
283.78830	272	1+
283.90401	152	
284.81061	154	1+
286.85387	246	1+
286.90981	146	
287.80716	396	1+
287.91554	144	
288.05936	214	1+
288.78245	444	1+
288.88135	114	
289.78628	380	1+
289.85391	114	
289.87921	332	1+
290.32956	102	
290.80972	170	
291.80640	360	1+
292.39206	100	
292.43634	106	
292.85942	112	
292.88975	168	1+
292.93105	288	1+
293.86767	100	
294.81487	118	
294.85785	304	1+
295.88816	120	
295.99575	304	1+
296.80709	178	
296.86343	126	
296.88596	296	1+
297.97015	120	
298.30840	118	
298.58055	108	
298.80412	130	
299.06150	136	
299.41211	142	
299.78366	558	1+
299.86797	302	1+
300.82640	144	
302.26758	106	
302.80735	314	1+
302.85539	106	
304.83845	114	
305.39806	124	
305.88053	670	1+
305.91361	110	
307.08121	134	
307.27884	142	
307.79925	628	1+
308.29560	142	
308.84283	102	
308.91595	304	1+
309.81610	192	
310.49757	100	
310.82406	144	
310.87708	924	1+
311.02471	112	
312.80349	424	
312.88322	286	
313.04574	104	
313.27350	214	1+
313.81945	110	
313.87134	350	1+
314.27791	238	1+
315.81797	144	
316.81690	118	
316.86557	148	1+
319.80206	172	1+
320.96573	104	
321.72758	132	
322.86814	228	1+
322.89883	176	
324.30229	150	1+
324.89157	502	1+
325.10805	116	
326.17343	158	
326.27655	124	
326.81557	186	1+
326.96155	114	
327.70767	202	1+
328.88901	772	1+
329.76627	130	
330.06720	132	1+
330.81262	758	1+
330.86934	214	
330.88716	142	
331.88953	194	1+
332.39618	108	
333.76090	304	1+
333.86501	254	1+
338.75702	104	1+
338.87235	290	
339.82820	128	
340.74596	164	1+
340.89204	214	1+
341.67212	106	
342.34691	104	
343.77624	302	1+
END IONS

###FS:    #m/z: 363.95669 #charge 1+
###MS: 41
###MSMS: 44
BEGIN IONS
TITLE=Cmpd 33, +MS2(363.9567), 28.0-35.0eV, 1.0min #44
RTINSECONDS=55.298
SCANS=41,44
PEPMASS=363.95669	2945160
CHARGE=1+
180.86711	144	
182.86905	232	
183.86824	158	
186.86515	358	1+
187.86765	300	1+
189.86300	2478	1+
191.85842	2526	1+
196.88261	904	1+
196.94028	162	
200.94959	170	
203.93435	130	
205.88069	364	1+
205.94842	152	
206.94447	540	1+
207.40781	226	
207.87382	1292	1+
207.94658	464	1+
209.86697	244	
209.94389	3772	1+
210.88335	2338	1+
212.87943	12768	1+
212.90642	352	1+
216.41169	224	
216.91424	230	1+
218.88701	128	
218.91388	576	1+
219.86679	234	
221.89394	150	
222.95179	2964	1+
223.88966	196	1+
224.79432	152	
224.87501	126	
224.94922	3892	1+
224.97001	170	
225.88817	814	1+
226.14386	148	1+
226.49226	100	1+
226.94722	23144	1+
226.97435	248	1+
227.03350	136	1+
227.78934	132	
227.88354	128	
227.92916	216	
228.79438	386	1+
228.89429	3892	1+
228.91404	200	
228.94256	26452	1+
229.06250	220	1+
229.11035	126	
230.33294	164	1+
230.65541	92	1+
230.76517	156	1+
230.79095	480	1+
230.83346	302	1+
230.84836	154	
230.88972	16860	1+
232.69189	116	
232.88548	2016	1+
234.88152	856	1+
235.00473	110	1+
235.82000	348	1+
235.84485	132	
236.84323	146	
237.82205	134	
238.78939	216	1+
239.92815	222	
240.82216	284	
240.83727	154	
240.88741	156	
240.93994	616	
240.96284	1740	1+
241.91545	270	1+
241.94298	478	
242.79244	118	
242.94111	1792	1+
242.95958	1488	1+
243.82427	142	
244.82258	168	
244.89736	214	
244.95758	12152	1+
245.83719	260	
245.88691	188	
245.94143	204	
246.43649	162	
246.80673	268	1+
246.90577	948	1+
246.95311	12114	1+
248.15951	128	
248.80566	328	1+
248.84908	124	
248.90002	5364	
248.95193	178	
249.89579	1498	1+
249.96955	538	1+
250.41231	176	1+
250.56145	136	
250.89862	1300	1+
250.95356	220	1+
250.97264	448	1+
251.07171	314	
252.89302	366	
253.83519	390	
253.90599	1462	1+
255.45903	118	
255.78364	132	
257.94782	144	1+
258.83752	246	
258.89089	422	1+
258.97257	302	
259.96647	1376	1+
260.82908	404	1+
260.85372	128	
260.96831	1164	1+
261.80058	122	
263.08063	252	1+
263.84648	118	
263.97979	324	
264.08286	280	1+
264.84481	138	
264.92620	150	
264.96612	728	1+
264.98236	188	
265.04710	136	
265.85035	130	
265.89834	200	
266.40719	182	1+
266.80199	150	
266.85936	390	1+
266.91666	118	
267.78513	390	
267.83742	132	
267.97196	940	1+
268.78541	216	
268.80352	426	1+
268.91555	260	
268.95668	208	
269.80033	334	1+
269.85307	148	
269.92178	146	
269.96909	1976	1+
270.83968	470	1+
271.84475	402	1+
271.86483	216	1+
271.91618	884	1+
271.99284	134	
273.79369	450	1+
273.84094	298	1+
274.07709	216	1+
274.86242	162	
275.85029	664	1+
276.11263	212	1+
276.35468	142	
276.79767	180	
276.85515	540	1+
276.89137	142	
276.91146	138	
277.80522	434	1+
278.80777	298	1+
278.81511	168	
278.84249	336	1+
278.92757	278	1+
279.03803	162	
279.10365	316	
279.36712	132	
279.79091	116	
279.92867	230	1+
279.96694	250	1+
280.11150	562	1+
280.79144	1646	1+
281.11593	394	1+
282.78667	458	1+
282.80301	278	
282.95321	284	1+
283.78981	320	1+
283.80650	124	
283.84948	406	
283.95370	232	1+
283.98487	140	
284.82651	152	
284.85055	208	
285.79344	558	1+
285.84611	2168	1+
285.98915	156	
286.81349	124	
286.90369	126	
287.90264	122	
288.79430	340	
289.80030	158	
289.87690	160	
290.06924	172	
290.79052	1332	1+
290.93638	188	1+
291.88768	124	
291.93970	218	1+
292.87595	140	
293.11652	226	
293.87728	126	
294.07937	188	1+
294.12027	282	1+
294.86128	400	1+
295.91279	122	
296.80734	846	1+
296.88434	204	1+
297.06557	126	
298.80356	1788	1+
299.87589	124	
301.80901	278	
301.86312	1030	1+
302.09623	126	
302.80787	144	
302.83078	170	
303.80725	1350	1+
303.85587	4130	1+
303.94345	590	1+
303.98509	158	
304.88459	180	1+
305.82387	214	
306.27183	138	
306.85420	138	
307.82429	158	
307.86014	136	
308.29284	268	
308.33098	276	1+
308.86999	562	1+
310.31202	128	
310.49286	88	1+
311.12912	292	1+
311.88530	362	1+
312.81512	142	
314.12905	120	
314.17322	184	1+
314.82000	174	
314.85070	396	1+
315.81021	552	1+
315.82789	128	
315.85331	268	1+
315.87931	264	1+
316.11085	120	
316.81399	386	1+
317.88097	146	
318.75587	144	1+
318.87216	524	1+
318.93536	654	1+
319.13126	186	1+
319.18870	138	
319.82289	526	
319.87295	384	1+
320.13940	156	1+
320.82665	312	
320.93691	138	
321.81787	1460	1+
321.86544	1250	1+
321.88965	194	
322.93013	744	1+
323.82701	376	1+
323.87721	650	1+
324.03977	138	
324.87973	484	1+
324.89280	220	
326.75885	146	
326.87241	1566	1+
327.93399	236	1+
328.88894	294	1+
328.93482	184	1+
329.73153	152	
330.71780	214	1+
330.83162	218	1+
330.89715	290	1+
331.77779	124	
333.78587	120	
335.75331	174	
335.76892	310	1+
336.94465	772	1+
337.83354	274	
337.90491	164	
338.83664	134	
339.82703	1592	1+
340.93833	732	1+
341.71061	210	1+
341.77746	256	1+
342.20014	164	1+
342.83475	262	1+
342.90342	148	
343.26985	140	
343.70886	224	1+
343.83349	252	1+
343.88865	164	1+
344.78373	194	1+
344.90644	138	
345.57370	118	
346.11245	120	
348.75955	342	1+
349.31401	164	
349.90857	202	1+
351.76078	568	1+
352.89322	372	1+
353.78763	414	1+
354.90724	214	1+
356.76685	216	1+
356.78775	234	1+
359.72086	130	
361.71624	376	
361.78726	128	
362.70716	400	1+
362.84671	324	1+
363.75524	120	
363.78446	156	
365.70963	142	
365.74842	140	
366.77607	148	
367.77172	500	1+
367.82817	196	1+
END IONS

###FS:    #m/z: 340.94061 #charge 1+
###MS: 45
###MSMS: 46
BEGIN IONS
TITLE=Cmpd 34, +MS2(340.9406), 28.0-35.0eV, 1.0min #46
RTINSECONDS=58.971
SCANS=45-46
PEPMASS=340.94061	3018238
CHARGE=1+
179.94684	102	
187.89008	124	
192.92876	334	
192.95682	158	
193.93278	152	
194.89901	118	
196.88627	146	
205.88488	208	1+
205.94777	350	1+
206.97886	104	
207.40182	104	
207.87827	332	1+
207.96999	140	
209.91457	256	1+
209.93722	460	1+
210.93861	328	1+
212.87781	1506	1+
212.93570	150	
213.93938	1968	1+
213.95961	208	
214.89373	334	
215.41718	176	
215.88651	1360	1+
215.93615	716	1+
216.40912	198	
217.85511	276	1+
217.88223	588	1+
217.93266	164	
217.94725	104	
219.88242	186	
220.87751	142	
221.89426	408	1+
221.96438	128	
222.94124	120	
223.96642	472	1+
226.55655	106	
226.89906	258	
226.95059	132	
226.96810	102	
227.78724	116	
227.89395	348	1+
227.91621	120	
227.93378	100	
228.94172	150	
229.95655	116	
230.88677	2060	1+
231.43143	158	
231.95010	2238	1+
232.40475	170	
233.89673	1494	1+
233.91606	140	
233.95056	518	1+
235.86588	270	
235.89238	630	1+
235.94577	256	1+
237.78831	132	
237.89467	226	
238.83084	104	
239.78809	180	
239.90491	266	
240.78382	142	
242.05736	156	
242.90160	150	
243.89586	136	
243.96196	134	
244.78966	104	
244.95795	194	
245.41774	106	
245.79777	128	
245.83267	134	
245.94644	204	1+
245.96634	244	
246.31115	104	
246.97592	602	1+
248.84803	108	
248.89992	334	
249.89958	472	1+
249.96054	444	1+
250.13978	108	
251.99019	138	
252.91010	100	
253.80350	290	1+
253.83299	230	
253.94704	118	
254.90379	554	1+
254.93851	116	
254.96475	1492	1+
255.07589	358	1+
255.90664	356	1+
256.37314	172	1+
256.78153	110	
256.96309	606	1+
257.91095	408	1+
258.79811	146	1+
258.84665	282	
258.88371	108	
259.84665	476	1+
259.93642	288	1+
259.95982	134	
261.21500	116	
261.79323	156	
262.84533	276	1+
263.39059	136	
265.94316	190	1+
267.13702	202	
267.79831	196	
269.91595	142	
270.86567	128	
270.88795	112	
271.79926	120	
272.84843	286	
272.93388	306	1+
272.97452	210	
273.79077	626	1+
273.83887	140	
274.84924	216	
274.93917	242	1+
274.98911	156	1+
275.80622	140	
275.83148	112	
276.80552	322	1+
276.85561	128	
276.88720	124	
277.85209	536	1+
277.96271	248	1+
279.79235	478	1+
279.92309	122	
280.79468	414	1+
282.04763	156	
282.85541	158	
282.92890	112	
283.35267	202	
283.78888	234	
283.86981	102	
284.79157	130	
284.95051	154	
285.92445	124	
287.79211	106	
287.81005	138	
288.08789	260	1+
288.81305	124	
288.95068	200	1+
289.43271	102	
289.78796	106	
290.81436	106	
290.86275	128	
291.02472	104	
291.80468	414	
291.86593	360	1+
292.81549	186	
293.80879	108	
293.86689	596	1+
294.43639	104	
294.81610	196	
295.36546	134	1+
295.83786	264	1+
296.97549	144	
297.79154	192	
297.80841	150	
297.97215	120	
298.01458	158	
298.02754	128	
299.51087	128	
299.78207	604	1+
299.92197	138	
300.85739	176	
301.88453	148	
302.17234	162	
302.80159	110	
302.85829	114	
302.94171	140	
303.81637	162	
304.80256	228	1+
304.91762	250	1+
305.87724	468	1+
306.88236	336	1+
307.80021	272	
308.28886	140	
308.79641	116	
308.82108	114	
308.87977	228	
309.42362	148	
309.81739	624	1+
309.88335	102	
310.03564	102	
310.87999	474	1+
310.92330	114	1+
312.80607	186	
313.74138	126	
313.93120	120	
314.82132	254	
315.85719	124	
316.86463	200	1+
316.88807	116	
317.81766	408	1+
318.82148	304	1+
319.88954	244	1+
320.75295	126	
321.82101	210	1+
321.88257	116	
323.29971	112	
323.88742	202	
324.88911	192	
325.56588	110	
325.80834	152	
327.82174	146	
327.88983	328	1+
328.73204	206	1+
328.82066	102	
328.82422	132	
328.89146	206	1+
329.87579	170	
330.81426	616	1+
336.80770	136	
336.82595	106	
337.77281	106	
338.86909	116	
339.76834	122	
339.84424	140	
344.75656	208	
344.89616	210	1+
345.71818	186	1+
END IONS

###FS:    #m/z: 507.84594 #charge 1+
###MS: 45
###MSMS: 47
BEGIN IONS
TITLE=Cmpd 35, +MS2(507.8459), 28.2-35.2eV, 1.0min #47
RTINSECONDS=59.743
SCANS=45,47
PEPMASS=507.84594	727362
CHARGE=1+
196.01592	498	
232.89322	188	
234.89222	228	
235.88344	336	1+
236.88846	192	1+
238.06411	204	
239.86214	208	1+
241.79054	198	1+
241.85623	440	1+
241.89410	282	1+
245.96836	294	1+
248.98250	246	1+
250.86017	236	1+
250.97000	674	1+
251.07540	658	1+
251.87951	444	1+
252.07955	556	1+
252.37052	212	1+
254.09446	518	1+
255.09901	434	1+
256.91591	254	1+
257.87514	410	1+
258.85550	236	
259.86497	222	
260.80398	182	
260.87639	786	1+
261.38182	342	1+
261.87499	464	1+
261.90307	264	1+
262.13847	204	
262.84387	212	1+
263.39189	188	
265.09259	500	1+
265.92412	200	
266.09597	416	1+
266.16945	500	1+
266.88729	274	1+
266.96146	202	1+
267.83750	236	1+
267.96105	246	1+
268.10970	264	1+
268.78259	276	1+
269.87572	850	1+
269.89348	318	
270.85856	490	
270.90900	202	1+
270.96485	180	1+
271.38791	214	
271.85762	224	
272.39020	208	
272.85363	698	
272.88316	486	1+
273.85475	348	
274.38950	368	1+
274.85083	222	
278.85994	244	
278.89802	222	
279.38074	188	
280.02551	128	1+
280.80948	214	1+
281.38082	628	1+
281.87752	426	1+
282.82565	242	1+
283.35983	222	1+
283.38271	266	1+
283.43949	102	1+
284.85426	304	1+
286.33398	158	1+
286.79241	204	
287.85408	362	
287.90416	214	
288.87353	3262	1+
288.95117	212	1+
289.87912	2322	1+
290.12874	428	1+
290.86279	3414	1+
291.87887	512	
292.07100	286	1+
292.26540	116	1+
292.38434	480	1+
292.88416	372	
293.07478	188	1+
293.23171	92	1+
293.78789	334	1+
293.87300	10130	1+
293.96347	404	1+
294.80749	190	
296.85488	560	1+
296.93115	254	1+
297.36631	470	1+
297.89239	194	
298.47384	96	1+
298.79973	214	
298.81478	238	
298.85341	438	
299.01878	170	1+
299.33805	312	1+
299.81240	218	
299.84121	264	
299.88955	312	1+
300.36490	238	1+
300.85485	1450	1+
300.92181	220	1+
301.33961	392	1+
302.88666	360	
303.85919	328	1+
303.87758	708	1+
303.92526	254	1+
304.08841	210	1+
304.39156	280	
304.88139	484	1+
305.85438	1162	1+
306.87981	214	
307.88976	2480	1+
308.14090	1554	1+
308.34222	384	1+
308.37915	396	1+
308.48087	90	1+
308.79590	294	1+
308.87057	3130	1+
309.88851	1374	
310.15875	1530	1+
310.75529	270	1+
310.84743	278	
310.96588	420	1+
311.34336	692	1+
311.83762	218	
311.88303	16258	1+
312.37258	330	1+
312.79140	216	1+
312.94872	256	1+
313.83193	238	
314.34643	214	1+
314.82510	302	1+
314.86444	1782	1+
315.37242	296	1+
315.82626	204	1+
315.89612	308	
316.44953	206	1+
316.81283	472	1+
316.86504	1566	1+
317.02089	232	1+
317.45293	176	1+
318.37917	526	1+
318.86026	1038	1+
318.88397	432	1+
318.93685	442	1+
320.80815	318	1+
321.35090	244	
321.88092	736	1+
321.88890	830	1+
322.88718	496	1+
323.04094	176	1+
323.85511	684	1+
324.01631	282	1+
324.35284	354	1+
324.88612	232	
325.38988	312	1+
325.89749	576	
326.83500	280	1+
326.88311	1092	
327.37736	644	1+
327.87838	3796	1+
328.02166	296	1+
328.93073	218	1+
330.16213	226	1+
330.79227	248	1+
330.80997	390	1+
330.87972	308	
331.89087	400	
332.87421	2268	1+
332.94853	204	
333.76294	212	1+
333.78748	150	1+
333.84416	230	
334.39464	270	
334.89841	270	
334.92989	142	1+
335.22609	188	
335.84061	574	1+
336.90088	290	
337.40329	208	
337.83535	224	
337.88482	314	
338.02263	204	1+
338.04910	224	1+
338.17989	202	
338.39228	182	
338.87842	190	
339.30554	236	
339.82594	322	1+
339.88155	534	
340.76990	184	
341.77768	184	
341.81224	306	1+
341.95063	238	1+
343.02262	186	1+
343.87475	408	1+
345.86446	598	1+
346.32645	220	1+
346.89258	196	
347.40167	332	1+
348.82914	234	
348.89144	188	
349.75760	230	
349.79432	224	1+
350.30617	186	1+
350.78003	270	1+
350.89063	394	
350.96198	298	1+
351.01951	182	1+
351.23659	140	1+
351.38912	278	
351.79560	232	1+
351.88764	260	
352.77488	204	
352.91121	468	
353.12213	238	1+
353.43806	224	1+
353.84896	1876	1+
353.90956	366	
354.05653	182	1+
354.78919	214	
354.90864	238	
355.89204	678	1+
356.41793	232	
356.81302	254	1+
356.83758	304	
357.33128	286	1+
357.36524	190	
358.08957	162	1+
358.27421	472	1+
358.37407	242	1+
358.41243	206	1+
359.55405	104	1+
359.77499	332	1+
360.87901	196	
361.87131	408	1+
361.87903	556	1+
362.15528	192	1+
362.88153	362	1+
363.28244	186	
363.50147	146	1+
364.84552	216	
365.02076	222	1+
366.73716	258	
366.78757	280	
366.83986	3878	1+
367.70840	2132	1+
367.78371	620	1+
367.87322	660	1+
368.30678	310	1+
368.78688	352	1+
368.89251	414	1+
368.96403	252	1+
369.83427	732	1+
370.03948	170	1+
370.08518	218	1+
370.37823	262	1+
370.78703	280	
371.18908	202	
371.20783	196	
371.78450	324	
371.80063	432	1+
371.93065	158	1+
372.77620	540	1+
372.85226	606	1+
373.72486	182	
373.83463	474	1+
374.79780	332	
375.77365	252	1+
375.84062	236	1+
376.39347	472	1+
376.74538	228	
376.87152	624	1+
377.88407	406	1+
378.79137	204	
379.86857	202	
379.88189	374	1+
379.90707	132	1+
380.34817	236	1+
380.71722	594	1+
380.77663	204	
380.85669	208	
381.18998	222	1+
381.74404	454	1+
381.79703	340	
381.83613	188	
382.28417	160	1+
382.70797	364	1+
382.73022	430	1+
382.79357	258	
382.85884	320	
382.91498	272	1+
382.95112	340	1+
383.62169	182	1+
383.71056	242	1+
383.73627	258	1+
383.99297	120	1+
384.84953	8976	1+
385.39652	252	
385.90495	312	1+
386.35860	230	1+
387.39244	244	1+
387.79453	234	
387.96059	276	1+
388.79511	220	
388.96733	240	1+
389.19973	750	1+
389.73060	304	1+
389.84707	270	
389.86513	202	
390.84043	2548	1+
391.10933	182	
391.72373	216	
391.80704	390	
391.84072	1636	1+
392.07890	224	1+
392.78574	318	
392.86099	292	
393.03892	202	1+
393.41338	328	1+
393.79995	874	
393.89504	600	1+
394.41310	276	1+
394.80052	456	
394.83842	316	
394.89609	502	1+
395.69832	216	1+
395.78570	264	1+
395.86262	750	1+
396.73818	428	
397.06337	240	1+
397.71590	196	
397.73680	212	
397.81740	250	1+
398.06679	202	1+
398.22352	232	1+
398.39007	246	1+
398.73267	296	
398.86862	332	1+
399.39620	174	1+
399.72637	676	1+
399.80651	258	1+
400.20668	120	1+
400.73534	576	1+
401.35759	242	1+
401.81836	352	1+
402.86687	3190	1+
403.02327	238	1+
403.87207	2148	1+
404.92178	258	1+
405.78821	304	
405.87091	960	1+
406.31621	222	1+
406.36161	270	1+
406.81087	280	
407.06063	246	1+
407.31932	148	1+
407.72660	484	1+
407.81213	794	1+
407.86619	10446	1+
408.17289	264	1+
408.40168	286	1+
408.97440	242	1+
409.72421	1030	1+
410.81380	302	
410.85391	1228	1+
411.06873	216	1+
411.80986	1360	1+
411.87139	302	
411.95987	220	1+
412.07142	184	1+
412.72763	900	1+
412.84744	754	
412.96381	186	1+
413.79810	376	1+
413.87906	816	1+
414.85710	206	
415.32126	132	1+
415.39540	246	1+
415.87121	940	1+
416.87639	578	1+
418.72168	322	1+
418.81067	314	1+
419.72395	260	1+
421.88493	492	
422.83942	216	
422.88002	290	
423.87068	566	
424.81587	248	
424.86405	426	
425.73933	286	
425.88401	552	
426.07476	318	1+
426.74456	232	
426.86135	3102	1+
426.94142	466	1+
427.04628	212	1+
427.73726	2122	1+
427.97928	146	1+
428.84778	460	
428.88640	1040	1+
429.73616	1246	1+
429.82845	556	1+
429.86523	230	
429.92773	236	1+
430.09730	136	1+
430.74119	944	1+
430.85975	2050	1+
430.87993	262	
431.16963	204	1+
431.86554	1434	1+
432.65271	228	1+
434.69940	174	1+
434.89049	608	1+
435.81288	200	
435.86194	362	
436.88578	242	1+
439.83429	230	1+
439.89145	1216	1+
440.83661	156	1+
441.76266	212	1+
441.87271	190	
442.23128	156	1+
443.88132	322	
443.93927	346	1+
444.70792	210	1+
444.74008	592	1+
444.87331	2888	1+
444.94280	298	1+
445.79842	234	1+
445.83545	190	1+
446.89685	220	
447.88641	184	
448.73205	276	1+
448.89009	246	
448.93842	216	1+
449.87904	956	1+
450.03738	166	1+
450.76867	434	1+
452.76883	234	
452.88780	212	
453.87419	288	1+
454.25829	210	1+
456.74254	220	
456.80114	244	1+
457.70645	208	1+
457.90291	706	1+
459.89822	180	1+
459.99692	188	1+
460.15501	272	1+
460.22021	324	
461.67233	214	1+
462.88396	1268	1+
465.76778	214	1+
467.05421	200	1+
467.70497	274	1+
467.88716	1322	1+
468.78230	950	1+
468.82967	246	1+
469.71722	220	1+
472.78214	256	1+
473.14836	344	1+
473.83738	188	1+
475.65336	244	1+
476.72565	376	1+
480.71914	198	1+
481.64735	252	1+
481.72343	170	1+
485.90603	222	
486.84175	652	1+
486.90168	258	
487.25259	192	1+
487.74381	236	1+
487.80031	250	
491.79664	260	
491.85124	442	
491.90703	210	
492.65982	162	1+
498.11986	228	1+
499.73208	788	1+
501.07999	86	1+
503.79851	340	1+
504.71191	210	1+
504.80184	206	1+
505.21988	176	1+
505.70777	232	1+
509.86049	658	1+
END IONS

###FS:    #m/z: 336.94615 #charge 1+
###MS: 45
###MSMS: 48
BEGIN IONS
TITLE=Cmpd 36, +MS2(336.9461), 28.0-35.0eV, 1.0min #48
RTINSECONDS=60.515
SCANS=45,48
PEPMASS=336.94615	493966
CHARGE=1+
157.74976	120	
182.86808	174	
192.89069	120	
196.88343	246	
200.52518	110	
205.94790	356	
206.97455	148	
207.97173	124	
208.88304	174	
209.88491	248	
210.88360	868	1+
211.94458	8874	1+
212.03176	100	
212.87883	4602	1+
213.11596	100	
213.93907	4556	1+
215.13400	88	1+
215.88633	1492	1+
215.97438	108	
216.90306	98	
217.88269	958	1+
219.84157	130	
221.89153	440	1+
222.95555	510	1+
223.38872	102	
224.98284	156	
225.41839	162	
226.94741	162	
226.97472	234	
227.89222	972	1+
227.95511	344	
228.78786	170	1+
228.89461	788	1+
229.95492	7254	1+
230.51751	112	
230.88960	6410	1+
231.94898	3626	1+
232.82837	130	
232.88668	190	
233.89784	962	
234.34671	110	1+
234.45898	100	
234.83035	180	
235.00267	136	
235.87233	142	
235.89411	242	
235.98115	216	1+
236.84919	100	
236.88920	130	
237.05155	134	
237.82859	106	
238.04543	100	
238.89974	320	1+
240.79825	100	
240.82834	126	
241.92922	104	
241.94677	98	
242.78560	120	
243.89923	100	
243.95707	216	1+
245.82983	100	
246.78752	130	
246.84004	328	1+
246.90736	290	
246.97652	136	
247.96582	1618	1+
248.11464	106	
248.89986	1802	1+
248.99594	218	
249.03389	370	1+
249.09184	120	
249.83145	190	
249.96092	932	1+
250.83370	1036	1+
250.90758	450	1+
250.94820	244	
251.01640	114	
251.07039	274	1+
251.79294	220	1+
252.36837	114	
252.87213	98	
252.95132	366	1+
252.97132	4320	1+
253.08695	362	1+
253.90515	1450	1+
254.01887	116	
254.96607	2460	1+
255.07562	252	1+
255.78434	372	1+
255.90502	492	1+
255.95713	320	1+
256.25912	102	
258.84714	294	
258.91020	134	
258.96723	172	
259.95703	110	
260.82419	134	
261.83567	222	
262.82101	124	
263.83988	234	1+
265.09187	208	
266.80037	204	1+
266.84566	196	
267.13737	116	
267.84372	286	
268.84057	1596	1+
269.79808	524	1+
270.98071	286	
271.09674	120	
271.84398	240	
271.91437	768	1+
271.97524	302	1+
272.84820	144	
273.79420	372	1+
273.88741	98	
274.41568	216	1+
274.84009	102	
275.79402	128	
275.80782	128	
276.85033	242	
276.92591	98	
277.83262	1768	1+
278.80728	200	
278.83426	1322	1+
279.09900	210	
279.79105	116	
279.86325	384	1+
280.09908	116	
280.26533	98	
280.36128	102	
280.53610	100	
281.04642	124	
281.79600	108	
281.83744	110	
281.92609	196	1+
282.11366	144	
282.36557	104	
282.79701	118	
282.85630	112	
283.37378	116	
283.79005	532	1+
283.86909	110	
284.45765	100	
285.56217	106	
285.85283	328	
285.92572	194	1+
286.00248	266	1+
286.78434	124	
286.84985	1352	1+
287.90340	150	
288.79081	110	
288.80834	140	
288.85454	368	
288.91358	174	
289.81237	198	
289.87858	138	
290.86281	190	
290.87847	162	
290.95700	126	
291.80270	542	1+
291.85384	120	
291.90339	194	1+
292.10848	460	1+
292.87759	128	
293.10649	258	1+
293.88067	138	
293.99770	104	
294.12928	110	
294.85231	160	
294.96504	196	1+
295.01935	208	
296.81029	402	
297.88222	130	
298.80225	188	
298.82555	130	
298.88966	138	
298.93523	146	
299.79494	98	
299.98875	116	
300.28035	98	
302.81519	336	1+
302.86940	306	1+
303.79934	162	
305.85734	122	
306.28180	102	
306.88356	370	
307.88371	476	1+
308.29207	206	
308.81206	264	1+
308.86562	226	
309.87065	1146	1+
310.52857	106	
310.84795	118	
312.87702	232	1+
312.93305	100	
314.81776	470	1+
314.87128	128	
314.88540	302	1+
316.87015	348	1+
317.87260	294	1+
318.41195	272	1+
318.91975	118	
319.35733	334	1+
320.10957	204	1+
320.82918	200	
321.88139	130	
322.81295	140	
323.89906	100	
324.89393	514	1+
326.67409	104	
328.31296	132	
328.75695	140	
328.88654	696	1+
330.81647	136	
331.75681	242	1+
333.01808	182	1+
333.88766	120	
334.42511	100	
334.86351	98	
335.32411	112	
337.76743	120	
338.40874	160	
338.76068	118	
339.83448	296	
339.88090	136	
341.70590	202	1+
END IONS

###FS:    #m/z: 340.94070 #charge 1+
###MS: 49
###MSMS: 50
BEGIN IONS
TITLE=Cmpd 37, +MS2(340.9407), 28.0-35.0eV, 1.1min #50
RTINSECONDS=64.196
SCANS=49-50
PEPMASS=340.94070	3271224
CHARGE=1+
100.87209	126	
187.88071	110	
189.86194	118	
190.93217	152	
192.92863	794	1+
196.88336	286	
200.94448	150	
202.90584	114	
203.88412	140	
203.93471	144	
204.40551	192	
205.95134	460	1+
207.40476	240	
207.87665	324	1+
208.88315	206	1+
208.94214	238	
208.95820	218	
209.93679	460	1+
210.88532	120	
212.87751	1432	1+
213.41783	274	
213.93978	2300	1+
214.89386	350	
215.88716	1372	1+
215.93519	442	1+
216.41181	152	
217.85976	148	
217.88473	754	1+
217.93591	166	
219.85721	148	
219.87806	258	
220.89662	202	
221.89471	546	
223.96173	304	
226.89616	132	
226.92518	138	
226.94651	454	1+
227.91896	138	
228.93840	266	
229.89434	124	
230.39978	250	1+
230.88765	2210	1+
231.95017	2066	1+
233.89638	922	1+
233.94688	580	1+
234.84115	134	
234.92608	148	
235.03985	164	1+
235.82482	288	1+
235.89404	562	
235.95089	210	
236.79867	112	
237.01919	128	1+
237.89639	130	
237.98763	114	
239.78807	398	1+
239.90455	154	
240.22603	142	
240.82973	310	1+
241.90079	134	
241.95878	226	1+
242.97671	196	1+
244.95619	328	1+
245.57547	112	
245.83772	134	
246.94769	150	
246.97600	416	1+
247.82991	138	
248.90010	328	
249.89903	166	
249.91415	128	
249.93695	142	
249.96240	832	1+
249.98407	130	
250.90095	144	
251.79228	162	
251.91029	126	
252.47198	122	
253.83717	266	1+
254.90540	140	
254.94046	274	
254.96627	1766	1+
254.99289	134	
255.07095	256	1+
255.78037	170	
255.90795	444	1+
256.10047	150	
256.79773	488	1+
256.82988	158	
256.84599	126	
256.88729	124	
256.91367	306	1+
256.96504	242	1+
257.03615	214	1+
257.80012	422	1+
257.84412	508	1+
258.88415	188	
259.95773	218	
260.33740	168	
260.85194	162	
261.79368	198	
262.80416	176	
263.83614	126	
265.43105	112	
265.85687	246	
267.66249	116	
267.80047	118	
267.84763	184	
268.13747	194	
268.84655	554	1+
269.79990	406	1+
269.82932	144	
269.85106	364	1+
270.78898	158	1+
270.86758	172	
270.90540	380	1+
271.09430	116	
271.15035	116	
271.84629	430	
272.84773	266	
272.91496	286	1+
272.94002	376	1+
272.95605	154	
273.79475	558	1+
273.85564	184	
274.86058	128	
274.89850	156	
275.80875	470	1+
276.84767	260	
277.82773	172	
277.97518	128	
278.84500	170	
279.93156	122	
280.79430	114	
280.84852	180	
280.86879	178	
280.88769	120	
280.93694	120	
281.80261	366	1+
281.85798	628	1+
282.06142	118	
282.86050	480	1+
283.78374	158	
284.79185	148	
286.81273	112	
286.94744	194	1+
287.79476	488	1+
288.87089	122	
288.91278	116	
289.79003	484	1+
289.87445	204	
290.83547	136	
290.85531	540	1+
291.19615	114	
291.78720	118	
291.80514	200	
292.10646	200	
292.80747	154	
293.82501	232	1+
293.86150	132	
293.87506	138	
293.98154	244	1+
294.43009	160	
294.86519	436	1+
294.87707	196	
295.79488	128	
295.88891	112	
296.80954	134	
296.88646	206	1+
298.80346	244	1+
298.91858	202	1+
299.01565	128	
299.78592	308	
299.85997	160	
300.80013	136	
300.87709	376	1+
301.78130	144	
302.94335	390	1+
303.44389	130	
303.80715	170	
303.82400	140	
304.91225	120	
305.80769	314	1+
306.42391	324	1+
306.88304	330	1+
307.01641	132	
307.79993	410	
308.29127	194	
308.79719	192	
309.30018	136	
309.81638	556	
310.83093	122	
310.87628	654	1+
310.91227	210	1+
311.83107	210	1+
311.85817	146	
312.80170	410	1+
312.96548	208	1+
313.04649	114	
314.81284	146	
315.83236	176	1+
315.93226	120	
317.72686	146	
317.82212	158	
320.83284	144	
320.93154	160	
321.09525	140	1+
321.81895	156	
322.86956	154	
323.75397	216	1+
323.89324	116	
324.89179	292	
325.89928	196	
326.75687	212	1+
327.82995	400	1+
328.81442	114	
328.88473	404	1+
329.87693	154	
330.81553	646	1+
337.79454	214	1+
338.87041	184	
339.82881	230	
341.75975	140	
341.77706	306	1+
342.02030	136	
342.71141	118	
342.90391	134	
345.89994	194	1+
END IONS

###FS:    #m/z: 507.84606 #charge 1+
###MS: 49
###MSMS: 51
BEGIN IONS
TITLE=Cmpd 38, +MS2(507.8461), 28.2-35.2eV, 1.1min #51
RTINSECONDS=64.969
SCANS=49,51
PEPMASS=507.84606	761206
CHARGE=1+
196.01672	770	1+
198.88377	460	1+
209.94249	322	
210.03303	200	
215.88179	394	1+
217.90256	274	1+
224.04791	192	
227.95195	224	
233.88161	428	1+
234.88132	280	1+
237.05384	332	1+
238.05941	234	1+
239.86047	266	1+
241.85376	356	
241.90047	226	1+
250.06607	300	1+
250.96987	888	1+
253.12010	214	1+
258.80872	226	1+
258.92583	194	1+
259.86660	322	
260.96553	246	1+
261.38423	198	
261.79485	128	1+
261.87807	312	
265.87407	408	1+
266.16692	326	
266.38863	252	1+
267.10819	396	1+
267.36991	200	
268.11237	258	1+
268.86291	234	
268.88646	202	
269.92470	198	
270.85966	540	1+
270.88568	300	
271.38503	432	1+
271.42451	136	1+
271.96473	190	1+
272.85309	1294	1+
272.88874	286	
273.94043	192	
276.39653	188	
276.79701	694	1+
277.93558	240	1+
279.89070	228	
280.38323	228	
281.11513	298	1+
281.38179	686	1+
281.86469	282	1+
281.87545	644	1+
283.36392	320	1+
283.89541	532	1+
284.39503	232	
284.87697	532	1+
284.89886	374	1+
285.79284	186	
286.79597	238	
286.87920	424	1+
287.85234	826	
288.83692	386	1+
288.86961	808	
288.89626	194	
288.94632	216	1+
288.98324	206	1+
289.00713	142	1+
289.03586	160	1+
289.80370	214	1+
289.87988	950	
290.13189	500	1+
290.86314	3876	1+
292.88090	280	
292.90385	208	
293.87323	8446	1+
294.12499	302	1+
294.80867	190	
295.17039	190	1+
296.85372	306	
296.88068	298	
296.93977	176	1+
297.81760	270	
297.89687	310	1+
298.77368	190	1+
298.80065	316	1+
298.85620	472	
299.84377	1292	1+
299.85426	224	
299.88014	266	
300.04280	134	1+
300.09037	262	1+
300.80660	378	1+
300.85166	1482	1+
300.86345	478	
300.90476	232	1+
301.02957	258	1+
301.34213	358	1+
301.81428	312	1+
301.97261	154	1+
302.34364	270	1+
302.87176	814	1+
303.01436	160	1+
303.10191	240	1+
303.39958	186	
303.92601	258	1+
304.07373	176	1+
304.81498	338	1+
305.86242	532	
306.12585	254	
307.89005	2026	1+
307.91477	190	
308.14160	1756	1+
308.16295	222	
308.85120	608	
308.86990	3734	1+
309.84319	1016	1+
309.88878	1750	1+
310.15850	1238	1+
310.84523	626	1+
310.95663	426	1+
311.24809	162	1+
311.81289	434	1+
311.88352	16064	1+
311.94083	214	
312.00129	162	1+
312.41044	312	
312.82604	442	1+
312.84790	202	
313.06290	148	1+
313.32731	220	1+
313.35021	256	
313.83083	282	1+
313.97061	284	1+
314.33256	132	1+
314.86888	1722	1+
314.91657	300	1+
315.82454	250	
316.81347	348	
316.86626	1090	1+
316.88523	504	
317.04137	282	1+
317.37175	534	1+
317.81657	492	1+
317.82845	408	1+
317.88661	1178	1+
317.97470	306	1+
318.04504	238	1+
318.53902	122	1+
318.82973	346	1+
318.85942	626	1+
319.93402	312	1+
320.86661	788	1+
320.93346	176	1+
321.35224	416	1+
321.87231	504	1+
321.88690	228	
322.97410	344	1+
323.87185	530	
324.37808	272	
324.85768	520	1+
324.92818	266	1+
325.04517	180	1+
325.35184	196	
325.89250	242	
326.88097	4378	1+
327.38463	226	
327.81051	586	1+
327.87747	2500	1+
327.99973	278	1+
328.36906	352	
330.02972	218	1+
330.79508	238	1+
330.82082	354	
330.84340	200	
330.96957	408	1+
331.39949	180	1+
331.89022	200	
331.97677	286	1+
332.82432	214	
332.87281	1208	1+
332.90065	270	
332.95020	198	1+
333.85342	234	
333.90006	250	
334.12795	176	1+
334.82502	246	
334.90260	374	
334.96503	238	1+
335.76538	290	1+
335.84119	644	
335.88498	244	
336.34316	176	1+
336.89676	244	
336.97835	278	1+
337.26919	260	1+
337.39609	214	
337.88301	566	
338.31681	190	
338.88345	1468	1+
339.78612	426	1+
339.91334	230	
340.40701	186	
341.87493	218	
342.01776	450	1+
342.30722	164	1+
343.34127	200	1+
343.36874	392	1+
343.87688	194	
344.71095	308	1+
344.87715	248	
344.89856	312	1+
345.87340	244	
346.40441	194	
346.84334	212	1+
346.87351	234	
347.30821	254	1+
347.77526	400	1+
347.92075	312	1+
348.17042	294	1+
348.89321	284	
350.82886	210	
350.88598	962	1+
350.96169	250	
351.38473	328	1+
351.70987	192	1+
351.73670	110	1+
352.77537	316	
352.84433	1846	1+
352.91085	474	
353.31120	190	
353.84739	1608	1+
353.91282	372	
353.96931	262	1+
354.00350	260	1+
354.76296	274	1+
354.78684	340	
354.90862	510	1+
355.03289	198	
355.35563	256	
355.89014	504	1+
356.07224	190	
357.34908	180	1+
357.71438	306	1+
357.82327	368	1+
358.91794	350	
359.71855	246	1+
361.80890	240	1+
361.87156	432	1+
362.36450	364	1+
362.85149	202	
362.87305	308	1+
363.40745	256	1+
363.84166	758	1+
364.08592	286	1+
364.31140	288	1+
364.63606	172	1+
364.99061	146	1+
365.71427	190	
365.91512	280	1+
366.14498	182	1+
366.18348	574	1+
366.71280	188	
366.84051	3264	1+
366.91635	206	1+
367.70940	1846	1+
367.77556	220	
368.33173	240	1+
368.83345	942	1+
368.89186	444	1+
369.70945	426	1+
369.79855	350	1+
370.78059	886	1+
370.95448	254	1+
371.37433	212	
371.72513	324	
371.87319	378	
371.92794	224	1+
371.95463	160	1+
372.31056	232	1+
372.72651	210	
372.84722	198	
372.87779	552	1+
373.72173	444	
373.75255	196	1+
373.83217	230	
373.87929	350	1+
373.89142	248	
374.34956	328	1+
374.72432	684	1+
374.79362	440	1+
374.84726	244	
375.85293	200	
375.92129	204	1+
376.77985	436	1+
376.79924	186	
379.39148	350	1+
379.73885	374	1+
379.80680	208	
380.71798	562	1+
380.79325	538	1+
380.85748	276	
381.12007	254	1+
381.77380	380	1+
381.79898	434	1+
382.05307	268	1+
382.85595	306	
383.39152	498	1+
383.71707	340	1+
384.78016	200	1+
384.84990	6382	1+
384.89437	324	
386.74560	228	
386.80627	186	
387.77340	398	
387.84651	842	1+
388.74319	202	
388.79418	570	1+
389.19893	364	1+
389.71443	414	
389.87700	318	
390.09467	240	1+
390.66652	120	1+
390.84270	1184	
391.79813	330	1+
391.83556	1624	1+
391.90692	140	1+
392.07959	262	1+
392.86305	860	1+
393.09214	224	1+
393.74275	584	1+
393.79690	1110	1+
394.83354	650	1+
395.86675	446	
396.73625	334	
396.86152	1078	1+
397.73105	812	1+
399.80903	386	
399.85833	900	1+
400.90042	188	
401.81362	240	1+
401.85300	194	
402.74207	336	1+
402.86442	5060	1+
403.40465	342	1+
403.86787	3596	1+
404.82023	206	
405.77773	232	1+
405.80994	452	1+
406.67032	366	1+
406.86068	390	
407.86626	12932	1+
407.95128	254	1+
408.06434	216	
408.14615	96	1+
408.93151	268	1+
408.99783	314	1+
409.72302	670	1+
410.41098	160	1+
410.84443	540	
411.80854	1424	1+
411.87180	264	
412.65311	172	1+
412.72607	742	1+
412.84745	712	
412.86906	326	
413.25897	106	1+
413.76065	300	1+
413.87889	1074	1+
413.91670	212	1+
415.39157	128	1+
415.82829	236	
415.85220	224	
415.87436	1194	1+
416.87731	932	1+
417.81878	412	1+
420.61838	208	1+
420.86897	270	
421.33773	178	1+
421.88354	936	1+
422.86397	814	1+
422.93588	256	1+
423.86848	600	1+
425.07213	200	1+
425.36992	214	1+
425.74180	304	
425.88020	586	
426.82136	200	
426.86124	1988	1+
426.93434	278	1+
427.08600	266	1+
427.69460	124	1+
427.73208	1966	1+
427.91064	378	1+
428.09302	184	1+
428.84862	554	
428.88776	378	
429.82863	666	
429.88710	242	
430.73988	790	1+
430.86334	1282	1+
431.87098	836	1+
432.36996	236	1+
432.75683	172	1+
433.86464	280	
434.69159	120	1+
434.72434	238	1+
434.89239	274	
436.38469	144	1+
436.95437	102	1+
437.82704	168	1+
439.73145	362	1+
439.89380	1164	1+
442.87863	286	1+
444.02427	170	1+
444.76107	214	
444.87332	3236	1+
445.74692	254	
446.69776	278	1+
446.74351	186	
447.82659	190	1+
448.87897	1090	1+
448.95424	214	1+
449.95451	150	1+
450.77333	472	1+
450.82222	416	1+
450.88098	750	1+
453.86872	378	1+
455.23653	142	1+
457.63986	240	1+
457.90510	618	1+
460.10433	222	1+
460.21735	254	1+
462.72227	230	1+
462.88511	940	1+
463.15469	284	1+
464.22453	212	1+
465.19393	162	1+
465.64719	146	1+
467.83465	292	1+
467.88856	1752	1+
467.98093	216	1+
468.77987	248	
470.13634	192	1+
470.72195	180	1+
475.77259	222	1+
476.71674	238	
476.77367	154	1+
477.71635	254	1+
481.72410	232	1+
484.71661	324	1+
484.72619	274	1+
485.84185	368	1+
485.90141	406	
486.78913	284	
486.84557	316	1+
486.90436	190	
490.64790	238	1+
490.72784	196	1+
491.24444	160	1+
491.79311	386	1+
491.84855	330	
497.79222	224	1+
498.73397	732	1+
499.73571	642	1+
499.80281	286	1+
500.61574	162	1+
502.73068	268	1+
503.24156	224	1+
503.73667	212	1+
504.28645	250	1+
504.80058	376	1+
505.28775	210	1+
508.91485	286	1+
509.09103	190	1+
509.86149	786	1+
510.79240	156	1+
511.70156	134	1+
511.86037	346	1+
512.73946	182	1+
END IONS

###FS:    #m/z: 336.94626 #charge 1+
###MS: 49
###MSMS: 52
BEGIN IONS
TITLE=Cmpd 39, +MS2(336.9463), 28.0-35.0eV, 1.1min #52
RTINSECONDS=65.7425
SCANS=49,52
PEPMASS=336.94626	472530
CHARGE=1+
53.10322	94	
57.89101	102	
80.07443	104	
105.82148	94	
148.77111	106	
185.86847	112	
191.03682	102	
196.88203	528	1+
197.95579	242	1+
205.41308	94	
205.95099	294	
206.97419	104	
207.97581	112	
209.88189	1220	1+
210.88422	890	1+
211.94443	8246	1+
212.87814	5516	1+
213.89231	230	
213.93963	3964	1+
214.89404	332	
215.41909	98	
215.88422	2080	1+
215.93645	542	1+
217.02769	102	
217.85513	104	
217.93942	148	
221.89124	130	
221.94764	340	1+
222.45384	92	
222.95345	556	1+
223.95735	432	1+
223.97755	182	
224.19722	160	1+
224.50050	94	
226.89727	266	
226.94111	132	
226.97530	126	
227.79015	414	1+
227.89600	364	
228.89393	1076	1+
229.39512	154	1+
229.95474	7744	
230.88879	7350	1+
230.95965	186	
231.48758	80	1+
231.94960	3520	1+
232.82425	506	1+
233.89807	724	
234.88986	472	1+
235.42337	108	
235.89554	310	1+
235.95070	132	
235.98996	104	
237.04646	242	1+
239.03128	98	
239.79114	138	
240.83238	206	
241.77978	220	1+
241.96569	98	
243.02838	162	1+
244.10480	110	
245.44476	96	
245.60632	100	
245.83746	112	
246.90566	244	1+
246.97465	340	
247.96532	2346	1+
248.90026	2128	1+
249.83180	126	
249.96194	912	1+
250.83010	532	
250.95081	162	
251.83202	652	1+
251.84514	392	1+
251.90957	142	
251.95350	166	
252.97037	4736	1+
253.08321	98	
253.90510	1236	1+
254.96733	1838	1+
255.06808	394	1+
255.78301	302	1+
255.87283	416	1+
256.10914	94	
256.88623	140	
256.91445	340	1+
256.96292	314	1+
257.84706	680	1+
258.84287	528	1+
258.88497	244	1+
259.34779	104	
259.44380	96	
259.95964	134	
260.82523	176	
260.88566	122	
260.94670	210	1+
261.34726	170	1+
261.83014	264	
262.82131	314	1+
262.83698	214	
262.92167	110	
263.81095	94	
264.56371	94	
264.85004	178	1+
265.01452	124	
265.97812	216	1+
266.35025	128	
266.54250	96	
266.79365	210	1+
266.88321	114	
267.83907	436	
267.85627	126	
267.87570	110	
268.84154	1812	1+
268.95926	210	
269.79862	108	
270.83165	146	
270.87176	240	1+
270.98037	590	1+
271.07992	106	
271.41883	106	
271.83909	134	
271.91502	294	1+
272.97320	622	1+
272.99699	172	1+
273.23682	98	
273.79269	522	1+
273.84463	308	1+
274.08297	184	1+
274.39807	114	
274.81795	142	
275.80893	226	1+
276.55201	98	
276.85310	154	
276.89302	306	1+
277.56379	100	
277.79403	142	
277.83335	278	
278.83267	1168	1+
278.87283	106	
278.91946	92	
279.10024	124	
280.81812	300	1+
281.05915	96	
281.92218	96	
282.78514	500	1+
282.85755	326	1+
282.97344	172	
283.78714	374	1+
283.81559	100	
283.87695	128	
283.89815	272	1+
284.83008	140	
285.09456	106	
285.85069	570	
286.85180	298	
286.95407	214	1+
287.80557	102	
287.85330	1152	1+
287.91444	168	
288.80340	142	
289.79023	192	
289.88143	212	
290.85589	716	1+
291.80401	662	1+
291.85660	440	1+
292.14637	94	
292.43274	116	
292.83259	108	
292.88427	120	
293.10302	202	1+
293.91404	110	
293.99619	202	
294.43361	126	
294.84831	270	1+
294.86722	130	
294.89687	178	1+
295.39944	232	1+
295.93601	272	1+
296.80734	144	
297.81612	134	
297.88507	110	
297.97724	106	
298.86191	100	
298.91167	94	
299.85663	262	1+
299.87610	122	
300.81283	116	
301.34246	160	
301.91677	116	
302.23931	102	
302.80464	156	1+
303.87764	114	
304.35412	92	
305.85549	166	
305.87795	338	1+
306.88185	288	1+
308.86911	142	
309.81482	416	1+
309.87099	1344	1+
310.82763	290	1+
312.81238	126	
312.87304	354	1+
313.89837	136	
314.82129	94	
315.11998	94	
315.87962	164	
316.80821	102	
317.92403	316	1+
318.38277	160	
318.93128	228	1+
319.75417	214	1+
319.88102	206	1+
320.52926	94	
320.95692	122	
321.04583	108	
321.81752	158	
322.82430	134	
322.86379	94	
323.01488	136	
323.76553	112	
324.37681	96	
324.89131	648	1+
325.89220	448	1+
326.86483	116	
327.38681	100	
328.81880	138	
328.87164	314	1+
328.88995	142	
329.38085	94	
329.71398	142	
329.76551	146	1+
330.82129	96	
330.87950	358	1+
331.06080	102	
331.40727	94	
332.92902	204	1+
333.73618	94	
334.89157	218	1+
336.39313	102	
339.82482	512	1+
339.89614	116	
340.78807	172	1+
340.88027	122	
340.91418	108	
341.73987	156	1+
341.77344	102	
END IONS

###FS:    #m/z: 322.93076 #charge 1+
###MS: 53
###MSMS: 54
BEGIN IONS
TITLE=Cmpd 40, +MS2(322.9308), 28.0-35.0eV, 1.2min #54
RTINSECONDS=69.45
SCANS=53-54
PEPMASS=322.93076	5451774
CHARGE=1+
85.52307	126	
189.85947	172	
189.89123	100	
191.85912	232	
192.88955	132	
193.96525	100	
196.88247	528	1+
199.88909	134	
203.98100	116	
205.89835	146	
205.94990	790	1+
205.97265	168	
209.13180	128	
209.37955	102	
209.94645	164	
210.90047	280	
212.87737	360	
212.89486	246	
213.48232	100	
213.89962	142	
214.89623	408	
215.89257	184	
216.89061	100	
220.88608	102	
221.94390	134	
222.95472	1700	1+
223.95917	1202	1+
224.97458	162	
225.86150	220	
226.94241	118	
226.96894	130	
227.78904	106	
227.83054	110	
227.87988	128	
227.93010	118	
227.95338	360	1+
228.05695	152	
228.88986	112	
230.82180	186	1+
230.89075	560	1+
230.90633	236	
231.95559	104	
232.90353	212	
233.91510	144	
234.88359	112	
235.79488	260	1+
235.82373	222	
235.85436	136	
237.07903	144	
237.93885	282	1+
239.69780	126	
239.78988	412	
239.89756	142	
240.03232	210	1+
240.13996	134	
240.79103	398	1+
240.82345	226	
240.94007	4232	
241.82450	198	
241.88523	102	
241.90729	112	
241.94229	3258	
242.81935	1020	1+
242.90486	118	
242.94183	8790	1+
244.79630	104	
244.94028	2788	1+
245.82355	126	
246.83204	122	
246.85998	148	
246.97702	744	1+
248.41034	146	
248.85615	144	
248.90039	192	
248.96106	240	1+
249.12877	128	
249.79045	102	
250.94774	278	
251.07468	156	
253.83743	224	1+
255.78246	500	1+
255.80637	122	
255.88928	160	
256.32944	162	
257.79842	628	1+
258.83492	348	1+
258.84802	152	
258.97352	248	
259.33584	380	1+
260.83189	900	1+
261.79272	152	
261.88242	166	
263.83057	264	
263.98391	146	
264.99899	144	
265.05903	198	
265.08926	102	
266.87158	296	1+
266.91572	122	
267.03013	156	1+
267.79282	146	
267.80529	136	
268.86344	138	
268.92022	190	1+
269.00331	110	
269.34363	134	
269.79659	154	
269.81420	190	1+
270.84921	178	
271.79653	450	1+
271.84249	584	1+
272.34820	150	
272.84530	366	1+
273.79252	736	
273.81074	184	
274.40463	104	
274.79977	1140	1+
274.85669	488	1+
275.00042	102	
275.04806	132	
275.80606	750	1+
276.84891	342	1+
276.88730	246	1+
277.35711	118	
279.09117	516	1+
279.80388	110	
279.85072	396	1+
280.81306	220	
280.91392	150	
281.04462	148	
281.79441	274	1+
282.26855	116	
282.41697	266	1+
283.06814	178	1+
283.09853	152	
283.35427	150	
283.78810	938	1+
284.29030	322	
285.86529	170	
285.93467	128	
285.99279	142	
286.87775	258	1+
288.86474	174	
289.78869	398	
289.81099	128	
289.88243	130	
290.78492	274	
290.81242	172	
290.85870	236	
290.88349	112	
291.56976	100	
291.80582	732	1+
292.83264	104	
292.93489	102	
293.80354	242	
293.87445	128	
294.81407	134	
294.85416	260	
295.85655	152	
295.99770	140	
296.34254	110	
296.80947	386	1+
296.85505	128	
296.87586	216	
297.79619	128	
297.86273	210	1+
299.78631	540	1+
299.83011	116	
300.89240	152	
301.86292	192	
301.88412	362	1+
302.81792	146	
303.83009	124	
303.86883	276	1+
304.37027	140	
305.80417	264	1+
305.81555	154	
306.08715	126	
306.88308	254	
307.79788	966	1+
307.88944	184	
308.29296	170	
308.75551	460	1+
308.88400	112	
308.92765	102	
309.75717	344	1+
309.81554	394	1+
310.30889	132	
310.87471	248	
310.89110	220	
311.88488	156	
312.81882	188	
312.87638	116	
313.80691	174	
314.08980	100	
314.81871	480	1+
319.88624	140	
319.92916	140	
320.76549	160	
320.83222	124	
321.76290	144	
321.81323	264	1+
321.88454	286	1+
324.89218	452	1+
325.38018	106	
325.71881	142	
END IONS

###FS:    #m/z: 363.95666 #charge 1+
###MS: 53
###MSMS: 55
BEGIN IONS
TITLE=Cmpd 41, +MS2(363.9567), 28.0-35.0eV, 1.2min #55
RTINSECONDS=70.2225
SCANS=53,55
PEPMASS=363.95666	2618124
CHARGE=1+
182.87138	126	
187.86995	298	
189.86288	2176	1+
191.85796	2102	1+
196.88361	788	1+
200.87818	130	
200.94948	192	
205.94960	132	
206.91017	226	1+
207.87313	1030	
208.88785	286	1+
209.02690	258	1+
209.86749	140	
209.94343	3360	1+
210.88457	1678	1+
211.40766	112	
211.86284	136	
212.87886	10736	1+
214.89243	618	1+
215.41364	158	
215.91192	268	1+
216.40903	434	1+
217.91092	566	1+
218.91384	472	1+
222.95177	2474	1+
223.88499	298	1+
224.83458	134	
224.94941	3276	1+
226.88911	142	
226.90712	138	
226.94703	21754	1+
226.99990	124	
227.10183	172	1+
227.89848	178	
228.79605	124	
228.89411	2746	1+
228.94238	22278	1+
229.01396	266	1+
229.12839	110	
229.53066	148	1+
229.84155	128	1+
230.79161	230	
230.88999	14192	
231.69071	120	1+
231.88994	556	
232.01557	244	1+
232.88446	2036	1+
233.09708	120	1+
233.84755	392	1+
233.95683	258	1+
234.88082	882	1+
234.93056	376	1+
235.82205	412	1+
236.84355	118	
236.87678	130	
238.05865	136	
238.89694	268	1+
239.07010	140	
240.14391	152	
240.81925	232	
240.94104	714	
240.96227	2624	1+
241.93871	2468	1+
242.83106	138	
242.94061	1798	1+
242.95961	1380	1+
243.82060	892	1+
244.95773	9890	1+
245.05913	158	
245.90106	714	1+
245.94442	240	
246.80484	112	
246.90495	598	1+
246.95341	12214	1+
247.35023	102	1+
248.80015	116	
248.85136	162	
248.90011	4976	1+
249.45796	224	1+
249.56236	156	1+
249.80179	492	1+
250.06316	140	
250.24168	178	1+
250.89640	808	1+
250.96971	746	1+
251.83888	128	
252.40862	190	1+
253.83430	208	
253.90559	980	1+
253.94071	246	
254.79315	234	1+
255.87940	220	1+
255.89482	156	
257.08342	138	
257.89591	208	1+
257.97435	110	
258.83213	210	
258.97420	316	1+
259.84718	184	
259.94273	140	
260.05017	150	1+
260.82801	752	1+
260.96839	722	1+
263.62170	110	
263.80085	404	1+
263.82584	412	1+
263.84294	204	
263.97833	242	
264.96900	632	1+
265.91059	330	1+
265.97553	404	1+
266.09734	246	1+
266.81456	694	1+
266.86392	152	
266.89756	164	1+
266.90817	230	1+
266.95687	202	
267.01515	116	
267.77949	136	
267.84997	226	1+
267.97293	1486	1+
268.78850	160	
269.41703	164	
269.79695	224	
269.96801	1422	1+
270.44067	112	
270.80586	288	1+
270.86515	194	1+
270.88412	194	1+
271.84457	212	
271.91756	852	1+
271.96559	142	
272.84562	112	
273.80020	646	1+
273.90665	192	1+
275.79464	118	
275.87749	186	1+
275.93777	136	1+
276.80609	228	
276.85316	178	
277.81359	124	
277.85349	152	
278.10301	564	1+
278.79550	288	
278.84940	128	
279.08186	140	
279.10499	498	1+
279.79022	1350	1+
279.85948	562	1+
280.31197	172	1+
280.79115	968	1+
280.83533	272	1+
280.89865	148	
281.92508	210	1+
282.96940	112	
283.06849	172	
283.79051	650	1+
283.84903	852	1+
283.87151	148	
283.98278	516	1+
284.82578	158	
284.87400	154	
285.79223	184	
285.84512	2212	1+
286.14433	192	
286.41795	160	
286.87606	124	
288.80402	342	1+
288.86320	116	
288.93161	152	
289.85581	362	1+
289.93601	134	
290.35905	138	
290.78797	590	
290.86210	210	1+
291.80208	568	1+
292.43071	126	
292.89866	112	
293.11710	148	
293.33670	164	
293.85777	116	
294.43876	128	
294.80847	252	1+
294.85676	454	1+
294.92860	150	
296.10367	192	1+
296.80788	300	
297.81177	354	
298.80328	1404	1+
299.85979	192	
299.97032	120	
300.80649	722	1+
300.93796	184	
301.85991	1232	1+
301.92505	138	
302.01828	166	1+
303.80785	1606	1+
303.85645	4066	1+
304.36554	140	
304.88563	154	
305.90163	138	
306.87804	128	
307.13579	136	
307.85801	142	
308.87156	148	
309.86374	142	
310.87980	232	
311.87721	166	
312.85604	122	
312.87741	120	
313.82332	144	
313.94936	140	
314.81960	124	
314.88397	290	1+
316.81081	970	1+
316.85942	260	1+
317.88119	124	
318.73458	152	1+
318.93728	416	1+
319.82403	344	1+
319.87195	176	
319.88544	138	
320.13601	134	
320.99413	154	1+
321.81762	1202	1+
321.86923	712	1+
321.94086	136	
322.92946	590	1+
323.13246	112	
323.76291	254	1+
323.87840	436	1+
324.89840	342	1+
325.84476	144	
326.87195	1432	1+
326.98062	140	
327.08094	184	
328.74338	278	1+
328.81616	146	
328.88767	484	1+
329.81745	170	1+
330.71534	122	
330.88678	124	
330.95501	148	1+
331.51473	116	
331.83064	260	1+
331.87275	134	
332.88944	140	
333.92342	170	
334.89910	132	
335.75416	286	1+
336.52584	110	
336.83101	330	1+
336.87658	120	
336.94763	556	1+
337.83486	234	1+
338.87141	152	
339.82883	1076	1+
339.85939	110	
340.94269	590	1+
342.05807	136	
342.79022	178	1+
342.88633	180	1+
344.92588	154	
345.72247	124	
346.73261	188	1+
347.76319	144	
347.90545	142	
348.72006	122	
350.78572	204	1+
351.76340	170	
352.57206	110	
353.76328	158	
354.71689	140	
354.76086	180	
354.77839	150	
356.77022	124	
356.88010	144	
358.76645	128	
359.72336	244	1+
359.91501	188	1+
360.71261	128	
360.78217	348	1+
361.71400	356	1+
362.84345	188	
363.70262	130	
363.76231	120	
363.95083	202	
364.32023	220	1+
364.72662	302	1+
364.90512	266	1+
366.74441	130	
366.78428	350	1+
367.71887	198	1+
367.78304	220	1+
367.82523	358	1+
369.04245	152	1+
END IONS

###FS:    #m/z: 507.84586 #charge 1+
###MS: 53
###MSMS: 56
BEGIN IONS
TITLE=Cmpd 42, +MS2(507.8459), 28.2-35.2eV, 1.2min #56
RTINSECONDS=70.996
SCANS=53,56
PEPMASS=507.84586	902516
CHARGE=1+
196.01552	918	1+
198.88372	466	1+
199.88606	394	1+
214.88540	240	
217.89787	186	1+
222.96945	198	
224.97548	218	1+
230.88957	196	
232.89692	580	1+
234.13779	172	1+
234.88019	394	1+
236.04649	200	
236.80100	226	1+
236.88806	296	1+
237.05537	384	1+
239.85999	202	
241.85327	410	
241.88237	252	1+
245.89178	226	
249.88357	296	1+
250.96831	738	1+
251.87591	182	
252.38169	232	
253.90822	214	1+
254.90183	238	1+
256.87732	310	1+
257.86856	290	1+
258.78478	286	1+
259.37447	502	1+
259.86781	264	
260.37895	432	1+
260.87829	610	1+
261.84429	292	1+
262.84899	192	1+
264.11020	270	1+
265.40430	334	1+
266.16412	428	1+
266.88805	228	
267.10618	304	1+
267.78362	316	
268.10992	256	1+
268.86190	206	
268.97906	156	1+
269.85633	440	1+
269.92401	406	1+
270.85731	322	1+
270.92602	258	1+
271.39108	198	
271.88486	296	1+
272.85292	2070	1+
274.10678	192	1+
274.80022	376	1+
276.86901	262	
277.38770	388	1+
277.88207	200	
278.86628	416	1+
279.88465	404	1+
280.81345	470	1+
281.01381	148	1+
281.37909	622	1+
281.79754	184	1+
281.85043	178	
281.87924	198	
282.88329	250	
282.89983	174	
283.89217	456	1+
284.85360	530	1+
285.87856	276	
286.87821	172	
286.89749	250	
287.85120	916	
287.90922	202	
287.93068	302	1+
288.86757	562	
288.89069	218	
289.38736	810	1+
289.80132	418	1+
289.87856	1018	
290.13141	314	
290.86723	3318	1+
291.78170	130	1+
291.83820	294	
291.92685	156	1+
292.08146	252	1+
292.38208	210	1+
292.86380	504	
292.88730	324	
293.40699	192	
293.84432	202	
293.87345	7510	1+
294.12491	242	
294.41155	204	1+
294.80851	386	1+
294.97233	162	1+
295.00989	238	1+
295.81263	280	1+
296.03824	204	1+
296.85242	1018	1+
296.87528	490	1+
297.35470	258	1+
297.37033	264	1+
297.81515	288	
298.87975	192	
299.85117	1708	1+
299.88556	466	1+
299.91654	276	1+
300.40488	290	1+
300.85885	1310	1+
300.97546	164	1+
301.34381	278	
301.90360	250	
303.81970	194	
303.86468	830	1+
303.93933	182	1+
304.88503	212	
305.03961	188	1+
305.86322	1052	
306.12744	190	
306.79700	556	1+
306.88009	198	
307.42797	246	1+
307.89178	1912	
308.00791	120	1+
308.14022	2006	1+
308.84162	262	
308.87085	3816	1+
309.04065	176	1+
309.83930	1240	1+
309.88780	1054	
309.92846	238	1+
309.95137	256	1+
310.02163	286	1+
310.15674	1404	1+
310.38074	324	1+
310.84014	868	1+
311.02534	240	1+
311.34623	992	1+
311.88360	16424	1+
312.00226	154	1+
312.08479	282	1+
312.17199	214	1+
312.40594	268	1+
313.08748	242	1+
313.32539	224	
313.81591	454	1+
313.96492	546	1+
314.38351	180	
314.86543	1158	
314.98212	222	1+
315.87801	664	
316.81325	232	
316.86645	826	1+
316.96704	208	1+
317.82136	182	
317.89262	270	
317.92525	318	1+
317.96689	216	1+
318.86381	334	
319.38590	312	1+
319.85717	416	
319.89251	288	
320.87864	624	1+
320.89332	202	
321.07926	170	1+
321.41671	276	1+
322.34906	274	1+
322.38596	194	
322.85869	212	
322.88646	304	
322.91635	392	1+
323.87636	748	
323.92080	346	1+
324.37874	398	1+
325.67102	222	
325.89876	864	
326.05711	154	1+
326.10896	158	1+
326.83717	170	1+
326.88067	4464	1+
327.38085	518	1+
327.81096	494	1+
329.88895	374	
330.38102	464	1+
330.88019	428	
330.89588	258	
331.30388	204	1+
331.89384	1306	1+
331.97874	270	1+
332.30951	234	1+
332.76342	326	1+
332.87475	1314	1+
333.04581	214	1+
334.81320	442	1+
334.87495	372	
334.89994	406	
335.04615	208	1+
335.16301	148	1+
335.84182	514	1+
335.88894	338	
335.94266	274	1+
336.87900	1582	1+
336.93858	248	1+
337.82403	316	1+
337.87969	1278	1+
337.99168	248	1+
338.00855	176	
338.72589	176	1+
339.40168	366	1+
340.82577	212	
341.04211	260	1+
341.71768	208	1+
341.82449	192	
342.72228	148	1+
342.89597	318	1+
342.90774	476	1+
343.09019	138	1+
343.40021	286	1+
343.87410	396	1+
345.77030	274	1+
345.87815	540	1+
345.91213	442	1+
347.82288	484	1+
347.85013	198	
348.89266	236	
349.38813	336	1+
349.95502	336	1+
350.82794	618	1+
350.88802	866	1+
351.33918	190	1+
351.77705	222	
351.85838	294	
352.71508	164	1+
352.77561	324	
352.85533	186	
352.91011	1082	1+
352.95627	184	1+
353.10112	168	1+
353.84797	1526	1+
354.35337	418	1+
354.37143	254	
354.91624	432	1+
355.19275	138	1+
355.85562	556	1+
355.88949	730	1+
356.71479	456	1+
356.78260	522	1+
356.83857	194	
357.71570	372	1+
357.92884	188	
360.82464	352	1+
360.89076	212	
361.11885	252	1+
361.60593	106	1+
361.76802	274	1+
362.12190	214	1+
362.36925	442	1+
362.89350	282	1+
363.37221	374	1+
363.71868	310	1+
363.97050	202	1+
364.35024	322	1+
364.84696	410	
365.78668	486	1+
365.86492	348	
366.04693	276	1+
366.18379	476	1+
366.83939	3502	1+
366.87931	214	
367.04870	204	1+
367.07252	278	1+
367.43505	188	
367.70861	1012	
368.07459	212	1+
368.70999	1140	1+
368.79472	274	
368.89714	340	
369.72892	238	
369.78037	644	1+
369.83853	694	1+
369.89391	224	
370.78268	550	1+
370.80310	206	
370.90814	372	1+
371.19233	184	
371.22007	100	1+
371.72320	258	
371.83505	220	
371.86559	172	
372.85029	286	
373.10174	236	1+
373.19615	134	1+
373.71920	910	1+
373.79238	470	1+
373.83498	264	
373.86505	182	
373.89300	370	1+
374.82797	498	1+
375.71937	344	1+
375.77912	188	
376.35096	332	1+
377.73374	270	1+
377.87136	238	
377.88955	208	1+
379.35752	346	1+
379.88328	206	
380.04224	316	1+
380.71582	234	
380.73801	212	
380.76643	502	1+
380.85895	206	
381.73906	190	
381.84341	212	
382.38291	298	1+
382.72719	254	
382.85740	868	1+
382.88897	492	1+
383.98268	142	1+
384.30426	312	1+
384.84998	6056	1+
385.74363	198	
386.79592	306	
386.88604	410	1+
387.79098	424	1+
387.85000	1036	1+
387.88890	326	1+
388.75401	388	1+
388.79223	286	1+
389.20009	196	
390.71737	174	
390.84285	1966	1+
391.80465	404	
392.82862	596	1+
393.39133	348	1+
393.73375	544	1+
393.79318	804	1+
393.86747	324	1+
393.90124	172	1+
394.83267	272	
395.86641	630	1+
396.73618	412	
397.73048	756	1+
397.86275	384	
398.86617	314	
398.90338	188	
399.37547	326	1+
399.80417	358	1+
399.84770	758	1+
400.37433	230	1+
400.86673	196	
400.89459	288	1+
401.34888	240	1+
401.73248	226	1+
401.80312	248	1+
402.86492	3618	1+
403.87048	2304	1+
405.73340	222	
405.86918	1496	1+
406.91133	182	1+
407.17004	224	1+
407.23261	166	1+
407.73107	298	
407.79809	222	
407.86586	12422	1+
409.72207	954	1+
409.81219	202	
409.93308	256	1+
410.84060	714	1+
411.72581	688	1+
411.81094	1002	1+
411.87693	336	
412.72622	496	1+
412.84518	804	
413.07560	256	1+
413.87728	1486	1+
414.77278	230	1+
414.86958	1080	1+
416.74450	378	1+
416.87132	686	1+
417.81998	616	1+
418.90617	196	1+
421.36742	202	1+
421.73756	264	1+
421.88249	894	
422.73948	226	1+
422.86518	436	
423.71350	178	1+
423.82783	284	1+
423.87425	266	
424.65795	188	
424.86678	234	
425.76918	190	
425.87799	528	
426.38513	188	1+
426.86413	2342	1+
427.73408	1958	1+
428.85092	758	
428.88376	1228	1+
429.82998	484	
430.73804	540	1+
430.81857	356	1+
430.85644	240	
431.86912	1036	1+
432.44815	132	1+
432.70507	222	1+
432.87275	688	1+
433.82489	336	1+
433.86060	192	
434.89228	240	
435.05116	128	1+
436.15343	202	1+
437.69102	180	1+
439.89224	1162	1+
441.33047	132	1+
441.79369	336	1+
442.87843	202	
443.77279	252	1+
444.87259	3862	1+
445.31934	248	1+
445.73907	172	
446.75152	616	1+
446.89283	260	
447.71416	304	1+
447.81377	320	1+
449.68654	214	1+
449.87879	1060	1+
450.75157	260	
450.77316	232	
451.06897	228	1+
451.75503	456	1+
457.90206	1224	1+
458.23071	244	1+
458.71278	342	1+
460.72123	282	1+
462.65724	176	1+
462.88566	1066	1+
462.96149	168	1+
464.71440	336	1+
464.88270	270	1+
465.71363	256	1+
466.11032	122	1+
467.88837	1380	1+
468.78125	516	1+
470.88831	202	
471.66601	252	1+
473.78541	198	
476.69278	166	1+
477.66131	176	1+
480.92493	196	
485.89709	690	1+
486.84435	744	1+
487.78783	378	1+
490.73689	172	
490.84118	518	1+
491.79933	214	
491.84512	442	1+
493.78054	220	1+
499.73468	702	1+
499.79083	242	1+
500.67329	248	1+
503.66411	106	1+
503.73060	210	1+
503.80346	528	1+
504.80415	392	1+
505.13201	164	1+
506.13794	220	1+
507.84746	246	1+
508.51938	100	1+
508.78371	202	1+
508.92867	144	1+
509.16304	100	1+
509.72477	252	1+
509.80812	160	1+
509.85873	1018	
511.80677	276	1+
511.86322	194	
END IONS

###FS:    #m/z: 322.93072 #charge 1+
###MS: 57
###MSMS: 58
BEGIN IONS
TITLE=Cmpd 43, +MS2(322.9307), 28.0-35.0eV, 1.3min #58
RTINSECONDS=74.6765
SCANS=57-58
PEPMASS=322.93072	5451732
CHARGE=1+
189.86438	194	
192.88878	198	
200.88118	120	
201.04383	100	
202.37286	100	
205.94836	510	1+
207.97372	102	
209.88225	116	
209.94208	318	
212.87805	372	1+
213.03226	118	
214.89109	494	1+
214.90586	96	
215.87494	224	1+
220.86788	126	
220.88899	102	
221.06845	228	
221.92915	204	
222.10401	102	
222.95456	1284	1+
223.95964	738	1+
225.04484	110	
226.92768	230	1+
226.98384	130	
227.78636	150	
227.95333	428	
228.89601	200	
229.48085	102	
230.78717	102	
230.88859	552	
230.90477	170	
231.64726	106	
231.95564	104	
232.90345	174	
233.82965	148	
233.91638	178	
234.92608	142	
235.82626	146	
235.89791	110	
236.38817	106	
236.83676	182	
237.79131	142	
238.01485	136	
238.07809	364	1+
238.83425	96	
238.86449	96	
238.93830	134	
238.95712	106	
239.78837	460	1+
239.95674	130	
240.82156	182	
240.83520	162	
240.94017	3640	
240.96382	524	1+
241.14854	96	
241.82007	448	1+
241.94236	2874	
242.04429	104	
242.73632	140	
242.79461	142	
242.82511	374	1+
242.94168	8808	1+
243.00418	104	
243.12640	100	
243.36760	100	
244.82169	404	1+
244.85267	116	
244.91151	112	
244.93901	1692	1+
244.98140	94	
246.43769	216	
246.85192	292	1+
246.90186	100	
246.97616	288	
247.38778	96	
247.43817	112	
247.84973	356	1+
247.97983	124	
248.89624	412	1+
250.83947	138	
250.89716	220	
250.94931	268	1+
251.13322	100	
251.88105	94	
253.83896	124	
253.91823	108	
254.84757	96	
255.78859	184	
255.82890	98	
256.03739	138	
256.78385	142	
256.90110	150	
256.92816	108	
257.79964	444	
257.84630	146	
258.83157	442	
258.90012	134	
259.05539	136	
259.33648	458	1+
259.97230	100	
260.33814	314	1+
260.45731	98	
260.83575	300	
261.36934	100	
261.82801	860	1+
262.35371	218	
263.04853	170	1+
263.34005	158	
263.79859	104	
264.13024	96	
264.33779	102	
264.85492	132	
265.83731	134	
266.85914	138	
267.01228	100	
267.08366	156	1+
267.79330	120	
267.94132	100	
268.07554	204	1+
268.84764	170	
268.91309	186	
268.95870	154	
269.80174	116	
270.80063	510	1+
271.80315	352	1+
271.84408	652	1+
272.35138	94	
272.82190	140	
272.87455	124	
273.79356	1162	1+
274.81237	106	
275.80661	328	
275.89913	280	1+
276.80511	174	
276.84497	188	
276.86225	154	
276.99120	98	
277.79895	162	
277.85776	106	
278.85071	352	1+
279.09169	648	1+
279.85197	276	1+
280.80159	106	
281.79124	172	
282.79139	94	
282.81851	216	1+
282.88842	94	
283.06878	106	
283.78733	466	1+
283.86587	272	1+
283.96795	106	
284.29398	524	1+
284.83449	220	1+
285.79021	116	
286.80015	368	1+
288.77279	98	
289.79046	314	
289.85804	622	1+
290.78910	218	
291.10006	104	
291.80221	1156	1+
293.11951	260	1+
294.81644	118	
294.85690	340	
295.88494	318	1+
295.93850	100	
296.80888	172	
297.41045	116	
297.80999	100	
298.82260	134	
299.78187	768	1+
299.85273	254	1+
301.80677	206	1+
301.86884	212	1+
301.94532	142	1+
305.76710	294	1+
305.80529	132	
305.87934	120	
305.92186	98	
306.02900	170	1+
306.88198	142	
307.10049	144	
307.79762	730	1+
307.86977	158	
307.88865	248	
308.87017	104	
308.88960	212	
309.81543	456	1+
309.87826	658	1+
310.79497	128	
311.88092	542	1+
311.92167	102	
312.80339	188	1+
314.75827	300	1+
314.82079	238	
315.81877	142	
316.82587	110	
317.87047	174	
317.89319	162	
318.81683	142	
319.99741	212	1+
320.82659	254	1+
322.90039	128	
323.86856	96	
323.89531	204	
324.89377	116	
325.75630	406	1+
325.88838	250	1+
326.75664	250	1+
326.82072	158	
327.80622	118	
END IONS

###FS:    #m/z: 363.95662 #charge 1+
###MS: 57
###MSMS: 59
BEGIN IONS
TITLE=Cmpd 44, +MS2(363.9566), 28.0-35.0eV, 1.3min #59
RTINSECONDS=75.449
SCANS=57,59
PEPMASS=363.95662	2618250
CHARGE=1+
182.86633	514	1+
186.87091	134	
187.86775	412	1+
189.86331	2052	1+
191.85862	1832	
193.85512	292	
194.88707	212	1+
195.93186	118	
196.88394	706	1+
200.87884	136	
202.87470	188	1+
205.92404	118	
205.95090	304	
207.87477	1120	1+
207.94912	200	
209.87108	272	
209.94394	3106	1+
210.02528	134	1+
210.88411	974	1+
211.94436	130	
212.87922	8682	1+
212.94352	122	
213.90569	122	
214.89321	628	1+
215.40923	376	1+
215.99251	190	1+
218.91564	290	
219.05539	116	
221.86372	152	
222.03093	152	
222.95327	2860	1+
223.97298	126	
224.94862	3662	1+
225.88574	346	
226.89957	172	
226.94762	22448	1+
226.96937	420	
227.01114	112	
227.21780	98	1+
227.87928	134	
228.79305	244	1+
228.89343	2282	1+
228.94255	23780	1+
228.98310	214	
229.12688	112	
230.79332	338	1+
230.82509	124	
230.89010	13808	1+
231.75311	94	1+
232.13601	130	1+
232.82353	180	1+
232.88489	1490	1+
233.08063	128	1+
234.01613	132	
234.88159	776	1+
234.93117	276	1+
236.90070	172	1+
238.43256	162	
239.88501	314	1+
240.83388	286	1+
240.94095	342	
240.96218	2048	1+
241.08752	148	
241.93905	604	
242.85764	124	
242.94268	1840	1+
242.95911	1304	
243.81422	112	
244.82176	412	1+
244.95749	9754	1+
245.03537	160	1+
245.09445	144	1+
245.87034	132	
245.93713	110	
246.78648	154	
246.80540	166	
246.86594	108	1+
246.90610	762	1+
246.95269	10952	1+
247.97512	152	
248.80527	134	
248.89907	5410	1+
249.02019	190	1+
249.99608	154	
250.06644	140	
250.96960	380	1+
251.94573	128	
252.06948	158	
252.79315	138	
252.83343	174	1+
252.88933	126	
253.04323	120	
253.08599	164	
253.90962	434	1+
253.95106	122	
254.79307	124	
257.04031	124	
257.07914	122	
257.85846	144	
258.79540	352	1+
258.84160	632	1+
258.97497	312	1+
259.93596	166	
260.83445	472	1+
260.96949	988	1+
261.05414	110	
261.47425	128	
262.82910	808	1+
263.84858	254	1+
263.97577	126	
264.93713	360	1+
264.96886	806	1+
265.08441	294	1+
265.81871	148	
266.81642	224	
267.80820	112	
267.97326	1388	
268.03642	114	
268.13957	180	
268.83338	210	
268.96173	116	
269.83851	116	
269.92384	212	
269.96878	2678	1+
271.84565	220	
271.91610	622	1+
271.93541	300	1+
272.84708	122	
274.79115	168	
274.85988	170	
275.81394	228	
275.91210	228	1+
276.80862	116	
276.85945	426	1+
277.42208	216	1+
277.79447	364	1+
277.84692	120	
278.79770	312	1+
278.83499	188	1+
279.10150	364	1+
279.26037	122	
279.61757	112	
279.87292	154	
280.79199	1042	1+
280.85630	122	
280.95309	224	1+
281.90928	162	
282.79026	452	1+
282.82583	126	
283.84984	642	1+
283.95726	156	
284.03054	116	
284.82211	158	
284.89243	242	
285.78919	258	
285.81691	138	
285.84678	2300	1+
286.79361	152	
287.80864	114	
288.79112	208	
288.85610	450	1+
289.80837	148	
289.86107	324	1+
289.87586	256	
290.78899	356	
291.80321	196	
292.80937	122	
292.86954	382	1+
293.11758	112	
294.11677	114	
294.73120	148	1+
294.86728	602	1+
294.93693	128	
296.80736	734	1+
296.85619	132	
297.84599	120	
298.07388	192	1+
298.80057	1802	1+
299.41839	166	
299.82903	120	
299.86919	176	
299.92071	140	
300.85863	1200	1+
301.80973	286	
301.86026	880	1+
301.91620	148	
302.81277	182	
303.80784	810	1+
303.85578	3618	1+
303.94501	182	1+
304.74872	190	1+
304.90995	146	
306.85536	138	
306.88607	126	
307.13308	226	1+
307.79855	252	1+
307.82323	122	
307.88853	140	
308.86646	116	
308.89302	180	
309.87241	588	1+
310.87741	440	1+
312.05695	118	
312.87288	190	
312.89046	178	
313.87668	322	1+
314.81788	186	1+
314.86408	124	
316.81452	364	1+
317.88345	174	
318.88164	140	
318.93686	608	1+
319.82127	684	
319.86811	232	
320.02534	104	1+
320.87331	174	
320.93480	164	
320.96555	136	
321.81995	1156	1+
321.86821	632	1+
321.96178	112	
322.15499	154	
322.93045	588	1+
323.36925	118	
323.89184	520	1+
324.87762	288	
324.92870	190	
325.75447	220	1+
325.87711	172	
326.87241	1124	1+
328.88898	392	
329.75179	148	
330.74197	164	1+
333.76027	502	1+
335.87465	184	1+
336.83271	414	1+
336.94584	562	1+
337.83467	342	1+
338.75974	112	
338.91199	134	
339.03337	306	1+
339.82654	746	1+
340.93846	350	
341.83678	170	
342.83855	140	
343.70317	702	1+
343.74580	346	1+
344.83789	348	1+
346.93336	180	1+
348.72972	118	
349.77077	188	
349.85307	182	
350.76567	566	1+
351.76629	408	1+
352.82579	128	
355.70949	116	
356.77321	348	1+
357.96163	152	1+
358.77791	124	
360.72155	216	1+
361.95832	198	1+
362.84824	220	
364.05806	226	1+
364.82067	232	1+
365.72346	124	
365.78043	144	
366.77091	176	
367.73574	122	
367.77344	138	
367.83314	140	
368.83598	118	
END IONS

###FS:    #m/z: 336.94609 #charge 1+
###MS: 57
###MSMS: 60
BEGIN IONS
TITLE=Cmpd 45, +MS2(336.9461), 28.0-35.0eV, 1.3min #60
RTINSECONDS=76.2215
SCANS=57,60
PEPMASS=336.94609	492778
CHARGE=1+
182.86928	246	
194.04048	94	
194.89481	270	1+
196.88086	496	1+
198.95542	202	
199.94322	106	
201.98866	102	
205.94922	274	
207.97553	106	
209.88389	574	1+
209.94411	422	
211.94429	8520	
212.87857	3996	1+
212.94800	244	
213.93988	4310	1+
214.87416	196	
215.88684	1304	1+
215.93751	308	1+
217.04060	104	
217.82072	92	
217.88194	550	
217.93963	360	
219.54018	104	
219.89653	164	
220.92714	112	
221.89051	92	
222.95568	538	1+
223.96164	330	1+
225.39126	132	
225.96942	556	1+
226.89315	92	
227.01161	100	
227.78761	140	
227.89079	1382	1+
227.95480	238	
228.89294	1040	1+
229.95489	9068	
230.11448	108	1+
230.39120	96	
230.88867	7620	1+
230.95062	144	
230.96393	92	
231.51457	108	
231.94983	3248	1+
231.98947	128	1+
232.82789	94	
233.82478	132	
233.83596	146	
233.89571	1160	1+
233.94965	524	1+
234.40844	118	1+
234.93113	96	
234.98117	98	
235.82423	116	
236.84920	136	
237.82451	96	
237.90865	208	
238.79952	118	
239.79114	102	
239.90349	142	
240.79931	170	
240.83272	120	
240.90285	110	
240.99824	94	
241.78892	120	
241.96172	90	
246.80567	120	
246.90717	168	
246.97439	294	
247.87149	114	
247.96641	2104	1+
248.49453	162	
248.89943	1928	1+
248.98750	142	
249.91982	94	
249.96228	856	1+
250.53501	220	1+
250.83552	238	
250.90046	484	1+
250.95032	184	
251.00644	234	1+
251.07356	260	
251.53622	154	1+
251.83505	308	
252.83608	276	
252.97095	4862	1+
253.08857	126	
253.84254	326	1+
253.90626	1078	1+
254.96627	1832	1+
255.07149	142	
255.78119	160	
255.86993	134	
255.94026	236	1+
256.37316	90	
256.90423	164	
256.96497	510	1+
257.85992	100	
257.90240	98	
258.58208	104	
258.80530	120	
258.83349	254	1+
259.95221	164	
260.79556	92	
262.79685	120	
262.95067	306	1+
263.06564	106	
263.80715	102	
263.83192	128	
264.03028	118	
264.97826	94	
265.09177	150	
265.85154	124	
266.35291	220	
266.84112	154	
267.84132	202	
268.56916	98	
268.84069	892	1+
269.79476	472	1+
270.90248	116	
270.97941	488	
271.81683	122	
271.84627	132	
271.91445	458	1+
272.94081	104	
272.97549	362	1+
273.79530	486	1+
273.83562	220	1+
273.89734	172	
274.87056	120	
274.89321	244	1+
274.92531	118	
275.81280	182	
275.89673	180	1+
276.80725	226	1+
276.85382	252	
276.96551	228	1+
277.83691	212	
278.12459	96	
278.39851	104	
278.83399	922	1+
278.86286	110	
279.36665	94	
279.80213	496	1+
280.82302	166	
280.86254	302	1+
281.83434	150	1+
283.05742	180	1+
283.09420	186	1+
283.79014	512	1+
284.79545	318	1+
285.41431	108	
285.85022	1774	1+
285.92946	102	
286.85121	1336	1+
287.88057	100	
288.38941	112	
289.82403	108	
289.85660	254	1+
290.78458	118	
291.80552	740	1+
291.85768	292	1+
292.82580	242	1+
293.87140	118	
293.99922	114	
294.86325	158	
295.28854	94	
295.36009	94	
295.81483	116	
295.89817	120	
295.99547	242	1+
296.80815	98	
296.85752	212	1+
296.97790	106	
296.99964	176	1+
297.81032	326	1+
298.84264	336	1+
299.88137	148	1+
300.81059	136	
301.87854	176	1+
304.44069	92	
304.86636	208	1+
304.88744	104	
304.91700	158	
306.88037	196	
307.89257	156	
308.44921	92	
308.82067	130	
308.87800	118	
309.86604	266	
310.76566	146	1+
310.82114	152	
310.87487	576	1+
311.05051	108	
311.85989	140	
312.04093	104	
313.10922	106	
313.81909	434	1+
315.87929	108	
317.81805	100	
318.91105	102	
320.74994	212	1+
321.75344	178	1+
321.81939	160	
322.47100	106	
322.72812	138	
323.88917	96	
324.89235	378	1+
324.92974	94	
325.71952	130	
325.75287	194	1+
326.88645	202	
327.71370	110	
328.86303	194	1+
328.88649	154	
328.97656	162	1+
329.06225	94	
329.88757	148	
331.77776	170	1+
334.82241	116	
338.88721	130	
338.96325	92	
339.83088	116	
340.89606	124	
340.96321	122	
341.78234	104	
END IONS

###FS:    #m/z: 322.93081 #charge 1+
###MS: 61
###MSMS: 62
BEGIN IONS
TITLE=Cmpd 46, +MS2(322.9308), 28.0-35.0eV, 1.3min #62
RTINSECONDS=79.898
SCANS=61-62
PEPMASS=322.93081	5451322
CHARGE=1+
165.09283	100	
187.94845	110	
189.86124	148	
191.85761	116	
192.88850	204	
193.89169	88	
196.01450	140	
196.88331	456	1+
199.88598	118	
203.41500	112	
205.94885	186	
207.87809	330	1+
207.97432	114	
210.84599	102	
211.89209	88	
212.87916	588	1+
212.93844	230	1+
214.89658	104	
215.89855	142	
216.03299	130	
216.34649	100	
216.88576	222	1+
221.02751	100	
221.94252	114	
222.38420	104	
222.95527	1116	1+
223.95864	628	1+
223.98380	108	
224.97847	96	
225.90624	116	
226.63424	94	
227.81871	88	
227.90790	122	
227.94042	106	
227.95720	138	
229.39873	88	
229.83872	272	1+
230.89242	210	
231.81916	104	
231.92957	88	
232.00439	92	
232.04539	88	
233.12434	90	
233.90069	134	
233.91511	122	
233.94435	92	
236.00899	152	
236.82400	110	
237.06000	130	
237.93156	300	1+
238.79592	92	
238.98949	94	
239.07092	104	
239.78822	706	1+
240.56006	100	
240.82368	318	
240.91691	114	
240.94022	3698	
240.96261	474	
241.83770	146	
241.94202	2584	
242.79562	134	
242.81789	766	1+
242.94207	8686	1+
243.81947	564	1+
243.85786	200	1+
244.05286	168	
244.93993	2332	1+
246.63724	88	
246.80229	120	
246.85033	128	
246.97585	430	
248.83255	116	
249.92807	138	
249.99033	98	
250.85761	94	
250.97310	222	1+
251.11478	112	
251.43868	102	
251.95106	90	
252.40192	200	1+
252.42702	96	
253.81251	100	
253.83475	102	
254.08771	88	
254.84173	98	
254.91835	114	
254.95701	92	
255.78045	294	
256.79482	578	1+
256.85170	124	
257.79422	590	1+
257.90636	184	
258.83320	222	
258.89212	94	
259.83537	120	
259.91306	88	
260.33771	156	1+
260.82909	622	1+
260.85073	116	
260.93133	108	
261.49477	88	
261.83080	396	1+
262.16220	92	
262.35618	220	
263.34331	184	1+
263.82925	198	
264.91583	154	
265.07926	92	
266.04395	110	
266.78292	232	1+
266.79988	148	
266.86045	102	
267.80283	212	
269.02813	108	
269.79736	150	
270.79716	476	1+
270.84673	636	1+
271.79911	320	1+
271.84659	406	1+
273.35540	114	
273.79418	950	1+
275.81638	526	1+
276.80958	164	
276.84050	238	1+
278.81076	248	1+
278.84131	124	
279.09385	540	1+
279.99123	98	
280.79129	204	
280.83498	136	
280.86246	94	
281.79562	136	
281.84431	230	1+
282.79898	88	
282.88449	152	
283.35648	220	1+
283.78812	446	1+
284.29001	114	
284.80935	104	
284.82931	106	
285.00441	108	
285.03432	146	
285.78963	94	
288.94407	92	
289.78945	556	1+
289.88061	174	
289.95735	88	
290.82555	134	
290.85921	230	1+
290.88075	108	
291.80316	752	1+
292.07498	104	
292.44306	298	1+
292.89258	116	
293.15072	104	
293.89939	160	
294.85376	146	
294.88037	154	
295.89124	128	
296.80186	610	1+
296.87778	276	1+
297.05288	94	
299.78648	440	1+
299.81200	134	
299.88775	128	
302.94848	92	
305.02936	138	
305.80227	112	
306.27999	162	1+
306.39248	92	
306.88269	468	1+
307.79874	674	1+
308.74406	110	
308.86210	94	
309.81618	364	1+
310.87676	360	
311.01811	122	
311.86110	98	
311.88546	208	
312.37509	96	
312.80228	160	
312.89022	118	
314.81669	252	
314.88706	128	
316.25231	100	
316.80948	152	
320.15801	88	
320.30265	116	
320.75563	118	
321.81400	284	1+
321.95323	96	
322.88270	100	
322.89747	152	
323.07896	142	
323.88431	98	
324.89234	530	1+
325.82792	160	
327.70657	108	
END IONS

###FS:    #m/z: 340.94057 #charge 1+
###MS: 61
###MSMS: 63
BEGIN IONS
TITLE=Cmpd 47, +MS2(340.9406), 28.0-35.0eV, 1.4min #63
RTINSECONDS=80.67
SCANS=61,63
PEPMASS=340.94057	3411930
CHARGE=1+
178.93840	100	
190.93111	316	1+
192.89139	158	
192.92537	268	
196.88175	98	
203.98984	100	
207.87261	112	
208.95735	114	
210.93915	124	
212.87910	302	
213.87870	410	
213.93941	2438	1+
214.42354	100	
214.88310	1382	1+
215.83050	112	
215.88664	1130	1+
215.93767	446	
217.38239	112	
217.88202	556	1+
217.93966	118	
218.94249	94	
219.00021	94	
220.88349	108	
221.51158	108	
222.95447	372	1+
224.70484	100	
226.38864	94	
226.86808	132	
226.94527	508	1+
227.78924	188	
228.90191	112	
228.94131	178	
229.45089	104	
229.93928	186	
230.79201	108	
230.82679	156	1+
230.88843	1622	1+
230.95810	104	
231.95038	2346	1+
233.89735	770	1+
233.94741	626	
234.00591	102	
235.82263	96	
235.89484	172	
235.95004	256	
236.83321	150	
237.43505	260	
238.04525	178	
239.78929	128	
239.88471	232	1+
240.96193	94	
241.84277	222	
241.94592	280	1+
242.04938	134	
242.81056	134	
243.82621	94	
243.84298	146	
245.42601	96	
246.94789	132	
246.97649	648	1+
247.82484	202	1+
248.06610	200	1+
248.88063	152	
248.89937	290	
249.90151	726	1+
249.96134	956	1+
250.88025	118	
251.92290	122	
252.82512	102	
253.90308	520	1+
253.92161	122	
253.93928	180	1+
254.90407	300	1+
254.96675	1500	1+
255.07759	134	
255.78179	106	
256.84730	136	
256.88822	118	
256.91490	338	
256.96352	374	
257.79693	146	
258.85108	174	
258.89341	338	1+
258.91118	186	
259.40016	92	
259.96055	312	
260.83809	770	1+
261.84218	540	1+
261.98955	102	
262.82639	102	
262.96137	174	
264.42007	108	
264.80987	122	
264.90934	142	
268.83852	304	1+
270.00571	96	
271.84708	158	
272.81045	94	
272.84697	180	
272.93632	256	1+
272.97804	128	
273.79157	172	
273.84987	116	
274.79536	146	
274.89801	446	1+
274.93592	204	1+
275.19983	104	
275.78706	106	
275.81185	140	
275.83673	120	
276.80782	264	1+
276.85343	342	
276.92216	96	
277.85778	186	
277.87809	102	
277.96664	140	
278.05988	134	
278.08974	100	
278.84421	450	1+
279.00798	98	
279.19477	128	
279.79947	118	
279.81719	208	1+
279.90607	146	
279.96759	122	
280.09710	104	
280.90856	94	
281.85471	664	1+
281.93099	100	
281.98985	100	
282.85686	496	1+
283.43521	102	
283.79012	214	
283.82288	118	
284.79227	148	
284.88397	98	
285.86829	140	
286.80470	138	
287.62448	96	
288.91965	134	
288.98154	108	
289.79279	96	
289.81150	142	
289.86194	428	1+
290.80222	460	1+
291.80226	286	1+
292.43045	298	1+
292.93734	164	
293.43179	218	1+
293.87300	122	
294.84941	162	
294.86379	284	
295.99048	218	
296.81097	118	
296.87356	296	1+
297.15489	112	
297.79077	132	
298.43020	108	
298.80553	130	
298.86490	114	
298.90142	108	
298.92128	132	
299.78476	242	1+
299.81902	254	1+
299.87981	124	
300.84606	150	
300.87554	430	1+
301.01720	134	
301.88174	282	1+
302.94360	548	1+
303.87179	162	
303.90045	128	
304.36495	114	
304.78078	98	
304.83428	240	1+
306.88442	302	1+
307.79777	180	
308.80170	102	
310.81660	140	
310.87955	592	1+
312.80612	148	
312.88385	562	1+
313.88576	412	1+
313.95782	126	
314.81889	322	1+
317.87850	262	1+
317.89315	176	
321.81169	124	
322.94960	112	
324.97400	100	
326.17292	120	
327.28948	98	
327.71373	108	
328.76271	110	
328.88797	478	1+
329.81232	442	1+
329.87002	102	
330.81627	380	1+
330.95041	110	
335.87833	124	
338.86107	178	
339.82810	190	
339.88050	170	
340.03286	116	
341.85864	102	
341.90009	212	1+
END IONS

###FS:    #m/z: 363.95668 #charge 1+
###MS: 61
###MSMS: 64
BEGIN IONS
TITLE=Cmpd 48, +MS2(363.9567), 28.0-35.0eV, 1.4min #64
RTINSECONDS=81.4425
SCANS=61,64
PEPMASS=363.95668	2574552
CHARGE=1+
58.39853	112	
182.86919	170	
185.87031	104	
189.86326	1002	1+
191.85875	1566	1+
193.85758	140	
196.88565	296	
197.88574	126	
200.87948	322	1+
206.94113	268	1+
207.87225	922	1+
207.97085	104	
208.88540	166	
209.86989	210	
209.94355	3048	1+
210.06068	102	
210.88432	1334	1+
212.87929	8854	1+
212.90372	282	1+
216.41433	266	
218.89253	124	
218.91283	174	1+
219.86780	102	
220.94468	122	
222.95137	2308	1+
224.83355	104	
224.94890	2484	1+
225.92604	162	
226.89651	176	
226.94761	18990	1+
227.07536	186	1+
227.88382	132	
228.10392	182	1+
228.50073	120	1+
228.81398	128	1+
228.89463	1716	1+
228.94255	19746	1+
230.82013	200	1+
230.88982	10424	1+
231.46461	134	1+
231.49672	138	1+
231.79749	254	1+
231.99746	126	
232.44634	90	1+
232.88500	1832	1+
234.88081	340	
234.93035	140	
235.84978	108	
236.82455	122	
236.88988	110	
237.05980	390	1+
238.83680	104	
238.94035	116	
240.79917	120	
240.82348	444	1+
240.91242	102	
240.94085	988	1+
240.96272	1792	1+
241.08734	114	
242.81767	568	1+
242.94156	1586	1+
242.95931	1396	1+
244.05194	112	
244.83889	114	
244.95736	7648	
245.81871	100	
245.95922	304	
246.01791	270	1+
246.04167	124	
246.80673	120	
246.90780	454	
246.95305	10322	1+
247.06531	138	1+
248.34646	116	
248.40744	100	
248.80301	178	
248.85022	124	
248.90026	3082	1+
249.04272	126	
249.13547	104	1+
249.79683	330	1+
250.39553	130	
250.94817	118	
250.97130	408	1+
251.07090	192	1+
251.78634	102	
252.89227	186	
253.08838	132	
253.83831	160	
253.90614	796	1+
255.37159	112	
257.84550	368	1+
257.97145	328	1+
258.80408	120	
258.83110	260	1+
258.85018	308	1+
258.97325	280	1+
259.95036	100	
260.79992	128	
260.83154	136	
260.96986	894	1+
261.82770	124	
262.82919	480	1+
262.96610	122	
263.40051	114	
264.78591	364	1+
264.96704	658	1+
264.98053	116	
265.08328	208	
266.81353	652	1+
266.85896	322	1+
267.09798	128	
267.78307	216	
267.97326	1488	1+
267.99952	106	
268.83998	302	1+
268.90931	162	
268.96059	122	
269.92339	138	
269.96871	1684	1+
270.40993	150	
271.84387	208	
271.87465	102	
271.91448	432	1+
272.79761	128	
272.84204	154	
273.80132	126	
273.85654	210	1+
274.42057	116	
274.79441	220	1+
274.84531	372	1+
276.84202	186	
277.08524	146	
277.80018	326	1+
277.85816	178	
278.89633	100	
279.10394	384	1+
279.11659	118	
279.72486	100	
279.94404	100	
280.79176	1118	1+
280.83121	114	
281.86323	104	
282.79975	278	
282.84894	138	
283.00352	202	1+
283.80086	182	
283.85009	244	
283.98780	102	
284.82687	134	
284.85019	152	
285.80373	592	1+
285.82426	114	
285.84715	1954	1+
285.94000	214	1+
285.97730	142	
286.91653	204	
287.81503	354	1+
289.85766	406	1+
289.88219	114	
289.93161	116	
290.78452	308	1+
290.88103	150	
291.10541	212	
291.80078	110	
292.86650	128	
293.12223	104	
293.79532	102	
293.81929	112	
293.87433	164	
294.86199	408	1+
295.80765	692	1+
295.83461	124	
295.86832	292	1+
296.46685	122	
296.67645	104	
297.87529	122	
298.10476	138	
298.80292	1116	1+
299.86481	214	1+
299.99726	186	1+
300.80304	718	1+
301.86157	1096	1+
303.80691	918	1+
303.82809	100	
303.85613	2904	1+
306.82691	108	
306.88189	172	
307.81488	236	1+
307.88752	100	
307.93434	222	1+
308.87384	584	1+
309.14400	116	
311.06371	118	
311.12909	132	
311.88761	334	1+
312.04877	152	
312.96362	106	
313.80047	160	
314.81842	584	1+
316.81288	388	1+
318.81552	482	1+
318.87342	302	1+
318.87680	112	
318.93265	588	1+
319.08524	122	
319.82043	320	1+
320.79636	142	
321.81849	766	1+
321.86500	364	1+
322.07414	100	
322.93001	538	1+
323.81282	228	1+
324.88681	114	
325.76176	140	
325.89763	102	
326.87295	932	1+
327.88875	216	1+
329.05688	210	1+
330.20832	102	
332.71541	150	
335.83961	100	
336.94580	262	
337.83574	158	
337.94315	184	
338.94236	128	
339.82975	1176	1+
340.85226	116	
340.93998	548	
342.91071	128	
343.26850	106	
343.76317	184	1+
343.88371	116	
344.71096	250	1+
345.71339	176	1+
348.88454	104	
349.72016	122	
349.76585	168	
349.78710	104	
349.89619	254	1+
349.91742	212	1+
351.75000	274	1+
354.77596	162	1+
356.77054	118	
357.77527	118	
359.87687	102	
359.95376	126	
361.71844	192	
362.22983	106	
362.87053	126	
363.75390	142	
364.77701	188	1+
365.73565	104	
365.74961	116	
367.72390	156	
367.76634	110	
END IONS

###FS:    #m/z: 340.94061 #charge 1+
###MS: 65
###MSMS: 66
BEGIN IONS
TITLE=Cmpd 49, +MS2(340.9406), 28.0-35.0eV, 1.4min #66
RTINSECONDS=85.1125
SCANS=65-66
PEPMASS=340.94061	2397760
CHARGE=1+
189.86153	122	
190.89426	158	
191.95596	94	
192.92477	420	1+
195.47317	102	
196.88167	306	1+
203.88195	214	
205.94870	532	1+
206.41031	92	
208.88568	132	
208.95497	296	1+
210.89873	122	
210.93762	504	1+
211.89731	102	
212.87590	1212	1+
213.41464	162	
213.93930	2108	1+
213.99263	116	
214.89532	174	
215.89111	548	1+
215.93674	608	1+
217.88297	334	1+
218.91397	166	
219.89906	140	
220.89474	240	
221.89325	368	
222.95300	120	
223.95862	268	
224.89938	124	
224.97188	108	
226.89122	118	
226.94516	428	1+
226.96602	114	
227.53899	100	
227.78612	126	
227.84859	92	
227.87796	118	
227.89424	442	1+
228.89599	326	1+
228.94417	160	
230.89110	268	
231.89077	770	
231.95081	1492	1+
232.06617	94	
232.40373	122	
232.89044	372	
232.97042	146	
233.89676	558	
233.94921	530	1+
234.88784	166	
235.89203	224	
236.82604	190	
236.89351	128	
237.86684	104	
238.93804	92	
239.78847	216	
239.90329	128	
240.01583	94	
240.90109	98	
240.96227	134	
241.84249	102	
243.89276	104	
244.45503	110	
244.82738	170	1+
244.95933	168	
246.01857	138	
246.97240	240	
246.99125	110	
248.89845	152	
248.92159	130	
249.03214	104	
249.40740	150	
249.89875	286	1+
249.95697	438	1+
250.38461	92	
250.83862	156	
250.91223	300	1+
250.99206	126	
251.79203	104	
252.39772	102	
254.37773	92	
254.83345	200	
254.90381	164	
254.96446	1238	1+
255.07234	130	
255.77996	154	
256.90377	144	
256.94887	100	
257.82887	110	
257.84772	116	
257.96775	114	
258.80230	268	1+
258.84636	228	
259.84783	204	
259.95707	352	
260.83606	684	1+
261.83876	488	1+
262.88135	242	1+
262.96759	112	
263.56010	94	
263.96074	92	
264.82755	124	
264.87073	190	
265.01830	192	1+
265.91122	98	
266.96379	198	1+
266.99684	276	1+
268.83679	302	1+
269.80209	132	
269.91097	244	1+
270.79834	166	
271.84624	434	1+
272.82636	94	
272.93464	286	
272.97725	136	
273.79262	284	1+
274.42032	132	
274.85218	128	
275.81004	124	
275.86309	116	
276.80468	98	
276.84998	412	
277.83886	126	
277.86473	248	
277.93419	92	
278.39931	92	
278.82680	110	
278.84711	320	
279.81389	116	
279.84524	138	
280.86161	328	1+
280.90006	198	1+
282.85578	250	1+
282.93003	102	
283.78865	250	1+
284.51767	96	
284.92930	320	1+
286.82547	116	
289.78901	332	
289.85664	132	
290.78528	142	
290.86361	114	
291.43131	94	
291.80673	390	1+
291.94494	122	
293.80264	120	
293.82977	98	
293.87409	312	1+
294.85758	96	
294.87504	204	1+
295.09326	148	
295.96873	122	
296.80925	412	
296.86664	262	1+
296.96922	122	
297.83463	116	
297.97564	96	
298.80480	146	
299.81621	106	
299.86446	124	
301.88071	122	
302.88443	156	
303.87340	144	
303.95987	306	1+
304.36167	122	1+
304.96483	222	1+
305.80564	124	
306.15217	214	1+
306.88403	208	
307.34583	94	
307.80012	464	1+
307.89198	156	
309.81939	104	
309.89187	118	
310.37283	94	
310.82251	220	1+
310.87700	752	1+
311.08229	124	
312.80613	276	
313.86062	134	
315.89975	142	
317.00185	92	
319.88702	150	
320.88165	138	
321.81621	144	
323.95492	112	
324.72090	106	
324.89253	386	1+
327.82455	332	1+
328.20089	128	
328.88893	258	1+
329.83809	168	
329.87618	220	1+
330.81096	140	
331.89050	244	1+
332.43204	106	
334.78707	106	
335.08600	96	
336.03987	242	1+
336.76261	192	1+
340.71720	160	1+
341.75179	124	
341.89909	112	
342.79590	198	
343.70667	152	1+
344.89825	118	
END IONS

###FS:    #m/z: 507.84588 #charge 1+
###MS: 65
###MSMS: 67
BEGIN IONS
TITLE=Cmpd 50, +MS2(507.8459), 28.2-35.2eV, 1.5min #67
RTINSECONDS=85.885
SCANS=65,67
PEPMASS=507.84588	765426
CHARGE=1+
196.01521	330	
199.88945	176	
224.97742	204	
232.89585	454	1+
234.88105	210	
235.92090	250	1+
236.88920	186	
241.85266	270	
241.88775	338	1+
250.87824	336	1+
250.90836	166	
250.96967	430	
251.07762	544	1+
252.38368	194	1+
252.96119	210	1+
255.90076	158	
256.91538	188	
257.83759	200	1+
259.87367	732	1+
259.88277	230	
260.88054	500	1+
261.91216	154	
262.89312	148	1+
264.38968	194	
265.09031	268	1+
265.85731	230	1+
266.16689	688	1+
268.10870	246	1+
268.88804	160	
269.92643	198	
270.85954	240	
271.37926	188	
271.88268	282	1+
272.85357	842	1+
273.02768	212	1+
273.38728	162	
274.79819	172	
274.84743	160	
276.79796	230	
277.04316	188	
277.88055	498	1+
278.38877	412	1+
280.37448	296	1+
281.79021	206	1+
285.85329	192	
285.98643	146	1+
286.38558	172	
286.90599	252	
286.93248	200	1+
287.79383	210	
287.85579	1598	1+
287.96041	230	1+
288.35895	352	1+
288.39435	294	1+
288.96386	200	1+
289.87892	864	
290.86461	2034	1+
291.87762	592	
292.77747	186	1+
292.85963	150	
293.87263	6270	1+
293.99731	140	1+
294.12706	294	1+
294.93389	276	1+
296.84940	182	
296.87771	212	
297.01351	254	1+
297.85803	178	
298.80528	284	1+
298.85672	258	
298.87812	726	1+
299.81098	206	1+
299.84611	168	
299.90362	196	1+
300.84053	250	
300.85803	876	1+
301.87871	330	1+
303.86274	270	
303.91387	190	
303.96848	194	1+
305.79049	300	1+
305.82316	324	1+
305.86318	1254	1+
306.13641	208	
306.16414	262	1+
306.37497	276	1+
307.75515	196	1+
307.85419	162	
307.88983	1048	
308.14022	1206	1+
308.76526	196	1+
308.87074	3170	1+
309.40157	302	1+
309.84310	472	1+
309.89015	764	
310.15648	1570	1+
310.82788	224	
310.93418	204	1+
311.80824	358	1+
311.88368	12706	1+
311.96461	216	1+
312.94288	260	1+
313.34756	294	
314.03414	162	1+
314.32149	218	1+
314.86685	598	
315.37070	320	1+
315.57473	128	1+
315.82522	200	
315.86721	1116	1+
316.88669	250	
317.56214	96	1+
317.81946	336	1+
318.38986	196	
318.86621	264	
319.88312	422	1+
320.34708	164	
322.35003	488	1+
322.81812	240	1+
322.86483	568	1+
322.88598	282	
324.39353	304	1+
324.76517	264	1+
325.38321	316	1+
325.85783	158	
325.89661	494	
326.87989	4546	1+
326.97962	174	
327.81337	512	1+
329.34188	156	
330.04716	216	1+
330.15829	320	1+
330.83020	636	1+
330.87954	808	1+
332.79864	198	
332.87595	1764	1+
332.90372	302	
332.92230	238	1+
333.76314	228	1+
334.38888	416	1+
334.83518	602	1+
334.89963	288	
335.83932	512	1+
335.89668	972	1+
336.95156	198	1+
337.86025	226	
337.87702	792	1+
338.31937	216	1+
338.39726	238	1+
338.53044	156	
338.77329	288	1+
339.82683	226	
339.84349	186	
339.89940	424	1+
340.71904	164	
341.40337	192	
341.74615	204	1+
341.77052	162	1+
341.88409	156	
343.88021	542	1+
344.35151	320	1+
344.84531	234	1+
345.82577	278	
346.87557	204	
347.75425	330	1+
347.82142	182	
348.86941	162	
348.90131	174	
349.16758	218	1+
350.76238	192	
350.77502	218	
350.82842	230	
350.89060	722	1+
350.91424	162	
350.96061	222	1+
351.77135	162	
351.79528	190	1+
352.29267	190	1+
352.91386	422	1+
353.36536	202	
353.84969	564	
354.04292	270	1+
354.35036	322	1+
354.37022	400	1+
354.78542	198	
354.84546	266	
355.86127	210	
355.89370	196	
356.84068	280	
357.14449	148	1+
357.83354	216	
357.89596	194	1+
358.70953	180	
358.77622	162	
358.81069	220	1+
359.85940	324	1+
360.78070	428	1+
360.89398	296	1+
362.36912	296	1+
363.72385	306	1+
363.82593	160	
363.84124	216	
364.85288	230	
365.36860	282	1+
365.45870	160	
366.18307	170	
366.84120	1598	1+
367.70795	1532	1+
368.83403	774	1+
368.89442	558	1+
369.77557	156	
370.78095	190	
371.28528	268	1+
371.35939	224	1+
371.58441	80	1+
372.32189	456	1+
372.85142	234	
373.71954	944	1+
373.79056	332	1+
373.82888	160	
374.81778	176	
375.88433	390	1+
376.38126	330	1+
376.78141	174	
376.88783	332	1+
377.86569	336	1+
378.38814	252	1+
378.73046	296	1+
378.87960	334	1+
379.01833	150	
379.04922	248	1+
379.78894	182	
379.91654	244	1+
380.71980	218	
380.79111	426	1+
380.85360	464	
381.72218	200	
381.84749	922	1+
382.71674	472	1+
382.76983	162	1+
383.07735	190	1+
383.14902	214	1+
383.71834	344	1+
383.89588	156	
383.99509	198	1+
384.35369	338	1+
384.84921	6200	1+
387.90054	212	
388.79639	162	
388.82627	150	
389.19732	498	1+
389.73605	350	1+
390.79723	254	
390.86023	462	
390.91638	462	1+
391.70934	250	1+
391.80825	188	
391.84236	334	
392.80350	248	
392.82768	764	1+
392.86224	442	1+
393.79277	1002	1+
394.40871	170	
395.74468	172	
395.82989	166	
395.86752	208	
396.04796	234	1+
396.40301	430	1+
396.72960	298	1+
396.86169	578	1+
398.73045	438	
399.70604	186	
399.73554	228	
399.76634	154	1+
399.80569	228	
399.85430	850	1+
401.73013	260	1+
402.86478	1888	1+
405.74315	182	
405.87113	642	
406.85863	302	
407.72302	202	
407.74553	498	1+
407.86550	9146	1+
408.06789	214	
409.72304	1070	1+
410.19226	164	1+
410.84378	256	
411.80629	622	1+
411.86517	212	
412.73457	426	1+
412.84049	738	1+
413.87417	810	1+
414.07324	158	
414.20207	120	1+
415.82523	300	1+
415.87268	630	1+
417.81581	538	1+
417.86269	376	
420.11504	150	1+
420.81829	194	1+
421.88286	586	
422.86765	582	1+
423.08930	160	1+
423.75364	312	1+
423.77139	188	
423.83099	174	1+
425.01677	206	1+
425.74047	250	
425.87701	468	
426.67327	160	1+
426.81964	232	1+
426.86400	1374	
427.48260	108	1+
427.73160	1814	1+
427.86265	694	
427.93425	286	1+
428.05988	158	1+
428.09655	172	
428.79289	166	
428.84764	478	
428.88698	602	
429.08285	138	1+
429.87212	154	
430.67871	250	1+
430.73894	932	1+
430.80974	306	1+
430.84798	176	
430.86904	720	1+
431.86806	530	1+
433.77433	222	1+
434.88988	192	
436.89194	182	
437.76025	238	1+
438.81944	298	1+
439.89474	1254	1+
440.87461	190	
443.89468	164	
444.39606	250	1+
444.87169	2310	1+
445.74290	624	1+
447.75746	424	1+
448.76268	282	1+
448.89557	358	
449.87885	930	1+
450.75279	534	1+
450.77040	214	
450.79641	234	1+
450.82669	224	1+
451.65558	208	
452.39734	206	1+
453.78110	220	1+
454.88528	262	1+
455.69876	166	1+
456.77381	136	1+
457.90410	734	1+
462.88597	682	1+
463.65607	144	1+
464.78470	174	1+
467.69734	262	
467.88832	1284	1+
469.77769	196	
470.77281	386	1+
471.71497	154	
476.71929	518	1+
481.76773	190	
482.67818	184	1+
485.90080	778	1+
486.67617	196	1+
486.84735	282	1+
490.78702	152	
491.73827	216	1+
491.80122	350	1+
498.12230	166	1+
500.72963	248	1+
500.80984	250	1+
501.15016	208	1+
506.89929	232	1+
507.29610	196	1+
508.28236	162	1+
509.86143	652	1+
512.73833	288	1+
END IONS

###FS:    #m/z: 336.94615 #charge 1+
###MS: 65
###MSMS: 68
BEGIN IONS
TITLE=Cmpd 51, +MS2(336.9461), 28.0-35.0eV, 1.5min #68
RTINSECONDS=86.6575
SCANS=65,68
PEPMASS=336.94615	356760
CHARGE=1+
182.87217	256	
183.43593	94	
184.52844	92	
189.86243	264	
191.99004	88	
194.88492	90	
196.88231	140	
197.88621	288	1+
198.95247	184	
200.95053	126	
205.95107	128	
207.95177	102	
209.88266	152	
209.94388	112	
210.88446	208	
211.94437	7654	
212.87962	3846	1+
212.94767	198	
213.93987	2818	
215.88799	640	1+
215.93883	458	
217.38264	92	
217.88331	288	1+
217.93619	258	
223.95808	276	
223.97254	156	
224.43599	106	
227.78946	144	
227.95595	196	
228.89481	686	
228.91900	170	1+
229.39157	88	
229.95475	6336	
230.05242	92	
230.88894	4954	1+
230.95508	98	
231.94996	3468	1+
233.83061	262	
233.90136	664	1+
233.94598	514	1+
234.79193	160	
234.82708	108	
234.88736	512	1+
234.92630	104	
234.94782	318	1+
235.86712	138	
235.89330	360	1+
239.98485	122	
240.96211	150	
241.12203	92	
241.88706	260	1+
242.96360	92	
243.10755	90	
243.55755	94	
244.38969	92	
244.82202	128	
245.47742	104	
245.49666	94	
246.02904	230	1+
246.97521	124	
247.96566	2188	1+
248.90044	1760	1+
249.96108	434	
250.71316	114	
250.83354	588	1+
250.90828	498	1+
250.95284	344	
250.96795	252	
251.07281	192	1+
251.91243	334	1+
251.95508	182	
252.97040	5360	1+
253.08361	134	
253.83764	120	
253.90645	1364	1+
254.89120	96	
254.96701	2178	1+
255.07636	206	
256.81201	90	
256.90674	128	
256.96137	206	
257.80079	88	
257.85544	178	
257.88514	88	
257.94245	318	1+
258.96620	144	
259.81366	136	
259.85600	106	
260.84693	126	
262.83303	128	
263.13573	102	
266.22191	88	
267.40316	102	
267.84021	184	
268.84196	302	
268.86067	230	1+
269.79674	124	
269.84503	224	
269.91726	112	
270.82240	128	
270.83997	156	
270.97986	286	1+
271.85862	114	
271.91567	360	1+
271.94420	96	
272.39840	100	
272.51947	104	
272.94162	94	
272.97590	202	
272.99433	152	
273.79450	128	
273.84857	392	1+
273.91919	168	
274.42675	102	
274.80326	104	
274.92708	98	
275.04303	98	
275.35879	88	
275.85268	498	1+
276.42576	138	
276.81331	96	
276.85624	320	1+
277.14230	130	
277.83599	1026	1+
278.83740	666	1+
280.83922	174	
281.37566	108	
283.04038	96	
283.78533	134	
285.39922	174	
285.79238	92	
285.80897	408	1+
285.85049	246	
286.84933	1114	1+
287.91587	112	
288.85579	412	1+
288.90723	92	
292.85697	126	
292.93416	90	
293.10703	96	
293.80548	140	
293.88799	110	
293.99673	242	
294.85291	190	
295.00369	168	
295.02659	112	
295.83385	258	1+
296.81252	396	1+
296.83581	178	1+
298.32203	106	
299.80678	300	1+
299.85793	94	
300.09110	98	
303.81234	90	
304.86027	308	1+
305.91265	92	
306.44638	112	
306.87997	126	
309.80015	94	
309.86897	206	
310.87945	228	
310.92584	140	
311.40577	92	
311.43830	96	
311.74745	138	
311.85875	108	
311.88511	166	
312.35774	108	
312.84210	90	
312.88302	90	
313.52431	122	
313.88554	172	
314.82368	134	
316.29618	112	
320.18838	94	
321.77683	98	
321.81417	120	
321.90041	88	
322.35640	136	
324.89898	142	
325.86252	92	
326.77198	110	
326.86801	94	
326.88300	100	
328.87736	122	
332.87955	92	
334.88693	234	1+
336.87202	232	1+
337.84718	98	
339.70032	90	
339.90698	96	
340.42883	92	
END IONS

###FS:    #m/z: 340.94049 #charge 1+
###MS: 69
###MSMS: 70
BEGIN IONS
TITLE=Cmpd 52, +MS2(340.9405), 28.0-35.0eV, 1.5min #70
RTINSECONDS=90.3305
SCANS=69-70
PEPMASS=340.94049	2528878
CHARGE=1+
184.85636	126	
188.95060	106	
190.94984	182	
192.88717	124	
192.92473	154	
194.89519	136	
196.88500	262	1+
198.87335	150	
201.88410	150	
203.95749	198	
205.41836	96	
205.94762	262	
207.40668	94	
207.87802	154	1+
207.97439	98	
208.95966	148	
209.47177	116	
209.51984	118	
209.96071	94	
210.93727	156	
212.42880	92	
212.87709	1374	1+
213.85359	144	1+
213.93833	2154	1+
214.89406	156	
215.88560	728	
215.93827	748	1+
215.98584	92	
216.87855	156	
217.88545	200	
217.93115	122	
218.91580	184	
221.40537	114	
221.88999	128	
222.42270	94	
222.95699	130	
223.45484	94	
223.82304	106	
223.89007	112	
223.95706	122	
224.60360	92	
224.90270	116	
224.95148	140	
225.88222	120	
226.89844	364	1+
226.94624	184	
227.78780	152	
228.94336	248	
229.89379	94	
229.91650	170	1+
229.95405	104	
230.88651	1492	1+
231.79008	104	
231.94952	1822	1+
232.40279	184	
233.40577	122	
233.44296	96	
233.89522	472	1+
233.95154	286	1+
235.83101	284	1+
235.86766	100	
235.89521	330	1+
235.94673	112	
239.90621	150	
240.83748	202	
240.90299	162	
241.84318	130	
241.89623	108	
241.94393	116	
241.95511	140	
243.83267	92	
244.95469	206	
245.00433	94	
246.44231	100	
246.84190	134	
246.97471	272	
247.89974	112	
248.05848	92	
248.90042	334	1+
248.97881	156	
249.90258	212	1+
249.96017	430	1+
251.05526	98	
252.96687	182	
254.40320	128	
254.90603	112	
254.96611	1372	1+
255.04776	114	
255.07507	104	
255.44613	104	
255.91159	166	
256.85055	150	
256.91398	268	
257.79649	290	1+
257.84319	630	1+
257.89721	96	
257.94639	220	1+
258.84581	578	1+
258.91095	166	
258.95912	184	1+
259.87336	94	
259.89464	118	
260.83919	354	1+
263.19543	112	
263.98186	126	
264.82937	130	
267.39306	96	
268.79289	94	
269.02673	120	
269.34458	98	
269.79969	210	
269.87872	102	
270.93497	122	
271.79765	128	
271.85829	168	
272.84319	144	
272.93360	352	1+
273.79279	248	1+
273.92006	118	
274.86145	174	
274.90161	110	
275.51181	108	
275.55443	98	
275.66283	92	
275.92181	104	
275.93618	138	
276.85601	458	1+
276.91796	236	1+
277.89543	104	
278.82265	146	
278.84317	428	1+
279.02435	112	
279.04398	184	1+
279.09014	100	
279.15731	146	
279.80977	138	
280.87083	112	
282.92578	150	
282.97331	146	
283.36292	174	1+
283.78559	194	1+
284.92657	234	1+
285.81425	376	1+
285.85796	162	
285.89435	106	
286.38259	104	
289.10404	122	
289.79044	246	
289.80846	156	
289.86345	196	1+
290.80462	306	1+
291.05998	94	
291.93468	238	1+
292.01450	102	
292.43810	106	
293.04852	166	
293.84264	104	
293.88181	158	
294.86153	214	
295.79551	270	1+
296.10130	130	
296.80414	242	1+
296.87907	186	1+
297.42200	94	
298.12266	110	
298.92016	92	
299.78388	214	
299.87039	166	
300.77981	138	
302.17604	98	
302.86283	122	
302.88222	178	1+
302.94105	224	1+
304.81932	300	1+
306.88319	194	
307.80382	206	
307.87957	124	
307.89434	128	
308.82909	132	
309.81920	322	1+
309.87494	494	1+
311.91073	92	
312.40118	96	
313.88359	202	1+
314.81956	420	1+
316.86674	100	
317.89237	94	
319.05352	92	
319.81280	196	1+
321.88496	144	
323.88714	436	1+
324.89143	374	1+
326.88797	162	
327.76143	100	
327.82794	298	1+
328.89024	218	1+
331.81243	120	
332.81388	96	
335.83569	92	
335.89764	184	1+
337.83559	102	
338.80699	106	
340.87347	162	1+
342.90470	188	
END IONS

###FS:    #m/z: 507.84578 #charge 1+
###MS: 69
###MSMS: 71
BEGIN IONS
TITLE=Cmpd 53, +MS2(507.8458), 28.2-35.2eV, 1.5min #71
RTINSECONDS=91.111
SCANS=69,71
PEPMASS=507.84578	725276
CHARGE=1+
196.01556	470	
214.88410	262	
217.89670	176	
223.88828	160	
224.04612	194	
224.97591	208	
232.89560	266	1+
234.89592	338	1+
236.90739	242	1+
238.05986	202	1+
241.85556	250	
248.85757	190	
248.97594	182	
250.97013	434	
251.87649	174	
252.07826	204	
254.90374	240	1+
255.90842	164	1+
260.88206	344	
261.87955	166	
264.07991	432	1+
265.88570	428	1+
266.16801	310	1+
267.78189	248	1+
267.91570	254	1+
270.86008	268	1+
270.87923	394	1+
272.38424	298	1+
272.85178	1250	1+
273.81422	192	
274.83129	130	1+
275.89524	162	
276.38356	458	1+
276.79658	254	1+
277.38548	384	1+
278.35028	232	1+
280.38299	198	
280.40822	186	
280.86162	176	
280.89318	160	
281.38038	220	
281.86055	326	1+
282.38735	174	
285.40058	384	1+
287.81262	164	
287.85247	868	
288.86912	242	
289.84552	234	
289.87947	790	
290.13077	188	
290.86473	2116	1+
292.38527	256	1+
292.87986	344	
293.16967	152	1+
293.87386	6128	1+
294.36518	266	1+
294.80969	322	1+
297.86072	240	
298.85580	232	
299.34312	248	1+
300.40164	162	
300.84116	724	1+
300.86089	454	
300.90847	244	1+
302.09999	214	1+
302.88554	216	
303.86798	858	1+
305.86622	988	1+
306.33481	184	1+
307.89035	836	
308.05980	108	1+
308.14103	756	
308.87036	3060	1+
308.98924	266	1+
309.14555	394	
309.84342	226	
309.89030	1244	
310.15599	588	1+
310.84603	220	
310.96534	190	1+
311.34785	448	1+
311.88377	11196	1+
312.19358	134	1+
312.81504	200	
314.37231	394	1+
314.86615	890	1+
315.31908	248	1+
315.84196	208	
315.93260	204	1+
316.37541	540	1+
316.86328	210	
316.88732	178	
318.84445	280	1+
318.88310	556	1+
319.87315	180	
320.37672	324	1+
320.92162	192	
321.82316	160	
322.38839	166	
322.89371	164	
323.04326	180	1+
323.87511	764	
324.82905	198	1+
324.89843	180	
325.35616	170	
325.38613	186	
325.90095	372	
326.88342	2246	
327.15998	308	1+
327.38556	248	
327.81400	190	
327.87832	2154	1+
328.36984	242	
328.39329	360	1+
328.89607	784	1+
329.82209	478	1+
330.82797	458	1+
330.88400	1136	1+
331.89044	774	1+
332.05598	146	1+
332.81115	406	1+
332.87558	586	1+
332.96017	218	1+
333.34446	186	
333.85444	162	
334.39702	172	1+
334.83137	594	1+
334.90107	184	
335.83721	456	1+
335.88426	252	
336.89425	366	1+
337.87652	578	1+
338.89801	166	
339.79972	174	
340.86544	464	1+
340.89816	338	1+
341.86867	338	1+
343.78651	236	1+
343.86474	200	1+
344.89867	546	1+
345.89942	390	1+
347.32690	260	1+
347.36081	238	1+
348.16690	180	1+
348.82269	216	1+
348.84201	214	
348.90174	164	
348.92209	196	
349.38186	188	1+
349.88855	954	1+
350.82771	430	1+
350.86854	290	1+
350.89126	822	1+
350.91112	246	1+
351.76497	222	1+
352.91156	184	
353.84682	658	1+
355.83133	556	1+
355.85595	200	
355.91574	158	
356.83510	490	1+
358.01611	176	1+
359.77490	436	1+
361.91501	284	1+
362.36591	524	1+
362.86166	358	1+
363.36953	312	1+
363.78057	162	
364.84241	348	1+
366.83959	2150	1+
366.90544	266	1+
367.05229	188	
367.70795	1978	1+
367.76444	196	
368.77923	196	
369.35031	160	1+
369.83494	406	
370.03320	184	1+
371.72376	212	
371.84081	302	1+
372.71363	472	1+
372.84758	222	1+
373.71848	408	1+
374.79467	380	1+
374.81217	206	
374.84654	274	
375.73124	226	1+
376.37561	182	
376.88301	256	
377.80808	142	1+
378.38905	316	1+
378.73545	366	1+
379.85725	168	
380.21266	238	1+
380.71845	318	
380.78360	436	1+
380.85551	212	
381.72034	576	1+
381.83830	184	
382.38203	162	1+
382.85685	186	
383.94603	182	1+
383.98681	226	1+
384.84931	3990	1+
385.38204	248	
385.73508	426	1+
385.77537	190	
385.79376	316	1+
386.88236	264	1+
388.79310	216	
388.84656	166	
389.20142	244	
389.72370	360	1+
389.89584	216	
390.79154	276	
390.84652	408	
391.79960	232	
391.84583	1016	1+
391.89171	212	1+
392.03208	258	1+
392.83077	298	1+
393.79859	528	1+
394.83410	220	
394.89436	232	1+
395.82695	176	
395.86408	236	
397.86462	324	
398.17012	154	1+
398.73268	180	
398.87855	246	
399.70579	396	1+
399.73177	178	
399.75863	202	1+
399.84707	358	
399.87833	172	
400.70856	232	1+
400.73374	320	1+
400.77885	248	1+
400.86500	180	
402.04340	136	1+
402.81515	250	1+
402.86611	2398	1+
403.73378	252	1+
403.87191	1594	1+
404.35917	176	
405.73320	182	
405.87117	424	
406.80655	172	
406.86138	346	
406.90732	166	
407.72970	470	1+
407.75220	398	1+
407.86565	7992	1+
407.91924	300	1+
408.00702	172	1+
408.05156	248	1+
408.14025	124	1+
409.07361	346	1+
409.72529	364	
409.81644	194	
410.08110	206	1+
410.72734	308	
410.84421	250	
411.29303	266	1+
411.34211	228	1+
411.73434	236	
411.81109	738	1+
412.73060	710	1+
412.84538	684	
412.86974	170	
413.07015	186	
413.71871	170	
413.80039	356	1+
413.87704	358	
414.80392	328	1+
414.86037	180	
415.87199	398	
416.87697	234	
417.10225	220	1+
417.81489	292	1+
417.85987	552	1+
417.88568	168	
421.88247	584	
422.87834	280	
423.74699	204	
423.77334	178	
423.79785	214	1+
423.88490	194	
425.74196	266	
425.87881	334	
426.85818	2186	1+
427.73218	1824	1+
427.81915	312	1+
428.81472	274	1+
428.88094	316	
430.73867	808	1+
430.85471	162	
431.20963	240	1+
431.68249	180	1+
431.86694	224	
432.87164	368	
433.85640	266	1+
433.88305	496	1+
434.82106	350	1+
436.88969	304	1+
438.17394	160	
439.89331	712	1+
442.68377	242	1+
442.82925	184	1+
443.88882	258	
444.74019	544	1+
444.87329	2306	1+
446.87649	474	1+
448.75181	182	
448.88946	874	1+
449.89030	698	1+
450.75128	404	
451.75257	230	
451.86255	242	1+
452.76601	164	
455.76273	170	
457.90593	498	1+
461.70691	152	1+
462.88052	324	
462.91110	248	
463.87938	196	
464.78705	318	1+
467.89151	766	1+
468.72650	230	1+
468.77842	446	1+
469.88708	308	1+
475.77668	200	1+
479.77263	292	1+
485.77578	168	
485.89709	316	
486.84290	342	
486.89759	170	
487.73140	204	1+
491.78871	196	1+
494.20592	94	1+
494.74366	208	1+
495.74385	138	1+
499.73358	384	1+
504.80794	352	1+
506.30105	176	1+
508.28197	250	1+
509.86045	644	
513.30541	230	1+
END IONS

###FS:    #m/z: 336.94598 #charge 1+
###MS: 69
###MSMS: 72
BEGIN IONS
TITLE=Cmpd 54, +MS2(336.9460), 28.0-35.0eV, 1.6min #72
RTINSECONDS=91.883
SCANS=69,72
PEPMASS=336.94598	334478
CHARGE=1+
82.07254	86	
111.47187	84	
182.86762	114	
183.87033	300	1+
185.86379	158	1+
196.88269	170	
205.38320	92	
207.95106	130	
208.88757	94	
209.87989	302	1+
209.94405	246	
211.94404	6450	
212.87810	3652	1+
212.94617	106	
213.94020	2566	1+
214.89047	212	
215.88739	776	
215.93948	310	1+
217.88145	214	
217.93939	202	
218.78791	94	
219.84007	120	
222.95578	138	
223.95974	182	
224.39553	98	
224.89724	138	
224.94863	280	1+
225.05663	86	
226.89307	118	
226.97464	120	
227.49450	88	
227.78536	100	
228.39923	90	
228.89654	354	
229.95501	5852	1+
230.88852	4628	1+
231.12262	94	
231.94984	2680	1+
232.82512	332	1+
233.40348	94	
233.89723	610	1+
233.94646	580	1+
234.78309	94	
235.39237	108	
236.37334	92	
236.89114	118	
237.85699	120	
237.90669	104	
239.00136	138	
239.80511	88	
239.81841	134	
240.43253	88	
240.92292	92	
240.95898	222	1+
240.97725	84	
241.84011	214	1+
244.99857	94	
245.54313	102	
245.83639	194	
246.88692	126	
246.90553	362	
246.95224	88	
246.97959	316	
247.96589	1242	1+
248.89848	2102	1+
249.83314	170	
249.95896	896	1+
250.82983	1052	1+
251.01269	94	
251.06853	300	1+
251.94347	98	
252.84955	92	
252.89338	92	
252.92837	194	1+
252.97073	2536	1+
253.90382	1166	1+
253.93247	136	1+
254.96701	1084	1+
255.07199	242	
255.45780	102	
255.79327	266	1+
255.85300	144	
256.96234	256	
257.52471	84	
257.89908	170	
258.01783	86	
258.84589	250	
258.88515	160	
259.09976	100	
259.85197	102	
259.95065	350	1+
260.46067	116	
260.83490	146	
261.47692	92	
261.83984	134	
262.00143	88	
263.04132	166	
263.88549	162	
265.37714	108	
265.83130	92	
266.80226	136	
266.84532	98	
267.80591	140	
267.84490	214	
268.84167	1234	1+
270.97951	94	
271.80330	120	
271.91659	296	
272.91579	170	
272.98009	200	
273.04087	86	
273.40824	108	
273.79487	128	
273.84866	270	1+
274.86579	190	
274.89455	166	1+
275.35076	86	
275.85473	126	
276.81142	86	
276.84937	126	
277.80549	102	
277.83601	114	
277.85888	304	1+
278.83499	864	1+
279.10038	228	1+
279.83727	488	1+
280.07559	118	
281.04842	100	
283.79352	140	
285.42322	94	
285.55808	96	
285.85286	286	
286.81808	116	
286.84880	1446	1+
286.92408	104	
288.94400	90	
289.98237	86	
290.85737	278	1+
291.80664	126	
292.43572	102	
292.80316	116	
292.88736	94	
293.87837	154	1+
294.00452	100	
294.86039	124	
295.02126	88	
295.97370	148	
296.12665	96	
296.80409	100	
298.54021	84	
299.37481	84	
300.04855	94	
303.92347	86	
303.94079	96	
305.11306	92	
305.65145	100	
306.87929	204	
308.88497	146	
309.80483	84	
309.86781	988	1+
309.88377	144	
309.96456	92	
310.82432	118	
310.87203	746	1+
311.81780	146	
312.06275	92	
312.82552	86	
313.44580	100	
314.82768	104	
315.89811	86	
317.32102	104	
320.75110	112	
320.98223	100	
321.80139	114	
322.88129	86	
323.42683	84	
323.90193	164	
324.88989	666	1+
324.91496	98	
326.95621	92	
328.89158	168	
329.40070	86	
329.88500	306	1+
330.90681	124	
332.92029	102	
333.44267	94	
334.41876	88	
336.12952	86	
338.76700	126	
338.88182	96	
340.30175	130	
END IONS

###FS:    #m/z: 322.93045 #charge 1+
###MS: 73
###MSMS: 74
BEGIN IONS
TITLE=Cmpd 55, +MS2(322.9304), 28.0-35.0eV, 1.6min #74
RTINSECONDS=95.5785
SCANS=73-74
PEPMASS=322.93045	5375764
CHARGE=1+
192.88854	462	1+
193.87296	90	
196.88063	164	
197.96705	80	
199.85977	82	
200.50467	102	
200.83855	86	
200.88897	88	
205.94836	338	1+
207.97100	100	
211.94563	84	
212.82962	82	
212.87920	528	1+
214.89754	122	
215.88940	244	1+
215.94187	82	
219.99186	92	
220.88380	86	
222.88435	106	
222.95446	1072	1+
223.95996	704	1+
224.58870	88	
224.81855	130	
226.00998	98	
226.11143	252	1+
226.90405	82	
226.92903	290	1+
227.93263	202	1+
227.95413	268	1+
228.05628	206	1+
228.89519	122	
229.79322	82	
230.01489	86	
230.05080	122	
230.88930	556	1+
231.42296	86	
231.90427	206	1+
232.83109	110	
232.88608	106	
234.92743	168	
235.38684	86	
235.88278	210	
236.46389	90	
236.95153	86	
237.86687	114	
237.90682	82	
238.93821	80	
239.07484	128	
239.78599	410	1+
239.84082	114	
240.82505	212	1+
240.94014	2078	
240.96322	94	
241.01791	128	1+
241.32622	90	
241.93972	5786	1+
242.81978	210	
242.94213	4134	1+
243.81828	888	1+
243.91025	88	
244.88544	102	
244.92159	146	
244.93909	1166	1+
244.99105	86	
245.13193	96	
246.90507	96	
246.94759	108	
246.97460	424	1+
247.84867	426	1+
248.89946	132	
249.11164	92	
249.92332	100	
250.33615	88	
250.47007	80	
251.81887	82	
251.93440	94	
252.46982	88	
253.83316	122	
254.83799	108	
255.01670	86	
255.05595	82	
255.78997	250	1+
255.80336	86	
255.82703	82	
256.79719	310	1+
256.89277	200	1+
258.58620	88	
258.83078	296	1+
259.33634	156	
259.91694	112	
260.80114	90	
260.83052	444	
260.84195	280	
261.35965	94	
261.82782	656	1+
262.34544	84	
262.95039	92	
263.34082	80	
263.84896	218	1+
263.97643	186	
265.05857	92	
265.07673	88	
265.08975	96	
266.92760	132	1+
267.99007	90	
268.42018	94	
268.84946	86	
268.95373	82	
269.79928	322	1+
269.87397	188	1+
270.79092	388	1+
271.76841	84	
271.84852	116	
271.85969	84	
271.96719	92	
272.85209	122	
273.79515	896	1+
273.85790	100	
274.80724	486	1+
275.78692	80	
275.91268	96	
276.84318	124	
276.85282	108	
277.37486	84	
278.86242	90	
279.09332	520	1+
279.22119	108	
280.83556	282	1+
280.98861	94	
283.03006	82	
283.06945	152	
283.35842	182	
283.79168	362	1+
283.86564	270	1+
284.28991	298	1+
284.94722	118	
286.79266	226	1+
286.86750	184	1+
287.81232	124	
288.51846	84	
289.78727	190	
289.87833	400	1+
290.78685	146	
290.85418	142	
290.88152	236	1+
290.91475	88	
291.03080	102	
291.78296	122	
291.80416	552	1+
293.11914	80	
293.87929	138	
294.58246	90	
294.85593	108	
295.13090	130	
295.35777	96	
295.81340	352	1+
295.86024	290	1+
295.97947	110	
296.81451	246	1+
296.95550	88	
299.86971	86	
300.36551	96	
300.72538	100	
300.78731	92	
300.85831	130	
300.98729	88	
301.87848	160	
303.94770	100	
304.38827	86	
304.44294	90	
304.92932	144	
304.94760	88	
305.80678	152	
306.17766	80	
306.26345	98	
306.43232	146	
306.88273	90	
307.79943	238	
307.88312	400	1+
308.86560	86	
310.80570	120	
310.87486	128	
310.88984	90	
311.86964	92	
311.88653	102	
312.80206	140	
312.84628	82	
312.95634	130	1+
313.09382	132	
313.35465	88	
313.38946	184	
314.83251	120	
315.82530	114	
317.84113	222	1+
318.89226	184	1+
319.96107	84	
320.37775	102	
321.64244	110	
321.87934	238	1+
322.28368	94	
323.38075	100	
323.89012	290	1+
327.80926	80	
END IONS

###FS:    #m/z: 363.95684 #charge 1+
###MS: 73
###MSMS: 75
BEGIN IONS
TITLE=Cmpd 56, +MS2(363.9568), 28.0-35.0eV, 1.6min #75
RTINSECONDS=96.351
SCANS=73,75
PEPMASS=363.95684	1576060
CHARGE=1+
157.20908	100	
178.94499	152	
187.69284	96	
187.86555	324	
189.86335	1318	1+
191.85777	1254	1+
192.57766	104	
196.88743	266	
200.94538	172	
207.87329	750	1+
207.94748	392	1+
209.86946	264	
209.94297	2962	1+
210.88430	1182	1+
212.87860	5458	1+
212.90205	172	
214.89581	584	1+
215.41541	176	
219.41118	166	
219.86412	132	
222.95165	936	
222.96936	144	
223.88882	104	
223.91415	126	
223.95159	498	
224.94811	2274	1+
226.94705	19240	1+
226.98413	138	
227.03907	128	
227.88078	136	
228.02061	104	1+
228.23056	88	1+
228.47381	92	1+
228.53229	120	1+
228.84497	106	
228.89270	980	1+
228.94229	17900	1+
230.88978	8982	1+
230.91771	166	1+
231.98255	144	1+
232.50257	126	
232.88654	1264	1+
233.96108	98	
234.88051	654	1+
234.92884	172	
235.82448	230	
237.05498	198	1+
237.83667	122	
239.88678	210	1+
239.96974	94	
240.82272	352	1+
240.94315	524	
240.96205	1856	1+
241.93897	1584	1+
242.87914	112	
242.94144	1134	1+
242.96175	1112	1+
243.81919	272	
243.83452	152	
243.90240	92	
244.05159	114	
244.81817	204	
244.95769	7928	1+
245.13533	154	1+
245.82196	300	1+
245.83679	146	
245.94208	422	
246.43658	100	
246.80843	96	
246.90539	504	1+
246.95290	9454	1+
247.33489	158	1+
248.80253	510	1+
248.89985	3166	1+
249.07909	104	
250.79837	192	1+
250.89468	642	1+
250.97045	380	
251.90666	152	
252.89130	208	
253.16395	102	
253.34911	128	
253.62620	100	
253.83095	160	
253.90533	754	1+
254.91683	132	
255.35390	98	
257.03654	154	
258.83304	368	1+
258.96970	154	
259.27342	98	
259.90568	232	
260.11859	148	
260.56443	142	
260.83181	132	
260.96736	844	1+
261.82886	548	1+
262.79976	130	
262.96757	190	
264.89816	170	
264.97027	418	1+
265.08968	192	
265.81672	126	
266.01905	114	
266.09460	114	
266.81024	782	1+
266.85852	148	
266.90827	98	
266.94955	100	
267.78262	266	1+
267.83866	96	
267.97339	1554	1+
268.84233	316	1+
268.88632	130	
269.79842	98	
269.82963	318	1+
269.92113	208	1+
269.96777	2250	1+
270.79605	196	1+
271.91551	556	1+
271.96248	120	
272.94661	142	
274.98814	94	
275.85377	428	1+
276.10333	98	
276.80684	128	
278.80028	282	
278.85520	380	1+
278.91567	242	1+
279.10008	406	1+
279.14661	192	1+
279.79545	250	
280.79077	950	1+
281.01675	106	
281.84616	196	
281.94451	94	
282.32405	102	
282.79004	386	1+
282.91427	96	
283.06614	140	
283.09243	102	
283.81883	482	1+
283.84973	694	1+
283.88754	172	1+
283.96272	120	
283.98454	220	1+
284.06393	96	1+
285.84721	928	1+
285.87378	180	
285.93277	168	
286.79889	118	
286.86427	100	
288.82359	100	
288.89884	132	
289.78724	574	1+
289.82202	96	
289.88526	186	1+
290.78798	376	1+
290.85681	132	
291.59281	112	
292.86567	164	
293.11968	134	
294.42826	94	
294.81478	132	
294.86304	178	
295.95574	256	1+
296.80927	180	
296.87613	152	
296.92804	156	
297.10987	98	
297.80747	152	
298.80045	2398	1+
298.95345	104	
298.97292	204	1+
299.58085	94	
299.86212	194	
300.85968	952	1+
300.91334	170	1+
301.86261	794	1+
301.88236	94	
303.07331	108	1+
303.80700	534	1+
303.85513	2642	1+
304.38594	124	
305.44961	116	
305.87568	352	1+
306.87865	276	1+
307.13011	236	1+
307.83458	130	
308.81327	194	1+
308.87659	308	1+
310.53087	104	
311.13419	108	
311.85841	168	
311.87649	108	
315.81084	424	1+
315.87045	92	
315.94651	100	
316.81256	360	1+
316.90113	124	
318.93533	118	
319.00296	248	1+
319.73407	228	1+
319.82794	152	
319.94900	92	
320.13264	150	
320.92792	92	
321.81661	842	1+
321.86699	504	1+
322.89129	144	
322.92750	562	1+
323.87258	436	1+
324.87391	370	1+
324.89533	98	
325.90127	144	
326.87204	890	1+
327.90041	116	
328.96452	102	
329.87567	176	
330.83719	136	
330.87111	108	
332.80393	94	
335.88193	116	
336.94578	700	1+
339.82633	418	
340.82853	210	
340.93894	452	
341.93946	322	
342.21947	120	
343.87658	254	1+
347.72375	210	1+
348.72656	138	1+
349.78178	100	
349.79731	98	
351.13139	96	
351.76538	304	1+
353.75810	108	
354.07919	148	
359.71247	172	
360.78432	128	
362.07324	94	
362.36107	98	
362.70227	102	
362.75509	126	1+
362.81689	116	
363.72482	130	
366.43680	112	
367.89895	108	
END IONS

###FS:    #m/z: 507.84590 #charge 1+
###MS: 73
###MSMS: 76
BEGIN IONS
TITLE=Cmpd 57, +MS2(507.8459), 28.2-35.2eV, 1.7min #76
RTINSECONDS=97.1235
SCANS=73,76
PEPMASS=507.84590	689104
CHARGE=1+
196.01704	354	1+
199.89096	178	
213.88792	150	
214.88453	232	
230.89313	152	
232.89660	758	1+
237.06130	286	1+
239.78528	240	1+
241.85459	176	
243.89357	148	
250.90700	186	1+
250.96929	278	
251.07766	210	1+
254.09539	142	
257.91192	202	
258.06735	246	1+
259.87685	452	1+
261.85280	142	
266.16575	590	1+
267.78694	186	1+
268.88338	174	
269.92768	264	1+
270.85713	150	
270.88007	142	
271.85985	204	
272.85360	612	1+
272.88870	270	1+
273.80261	270	1+
274.41708	180	
274.84611	362	1+
275.02214	216	1+
275.38466	292	1+
276.38398	328	1+
276.80040	156	1+
277.89623	220	1+
278.83012	214	1+
280.85851	148	
280.87289	366	1+
281.96956	280	1+
282.38538	154	
283.79350	314	1+
284.38488	296	1+
284.89952	176	
285.07781	168	1+
285.10943	284	1+
285.87629	258	1+
287.84988	840	
287.95678	144	
288.86806	320	
289.38444	222	
289.79964	202	
289.87758	498	
290.86783	1296	1+
291.90176	356	1+
292.40833	144	
292.81233	144	
293.87217	4232	1+
293.98824	178	1+
295.14484	186	1+
296.85318	276	
296.87898	296	
297.83860	190	1+
298.33679	262	1+
298.80439	514	1+
298.87617	914	1+
300.40708	160	
300.85955	616	1+
301.34318	182	
301.84453	240	
302.36366	224	1+
303.86639	364	
304.87391	208	
305.37247	144	
305.40025	244	1+
305.86288	1264	1+
307.89173	1196	
308.13988	1554	1+
308.79850	316	1+
308.81153	262	1+
308.87289	3234	1+
308.94806	410	1+
309.80295	230	1+
309.84368	156	
310.15784	1072	1+
310.41095	180	
310.84484	442	
311.34696	176	
311.40051	274	1+
311.83148	174	
311.88364	9366	1+
312.40531	192	1+
313.75469	154	
314.86879	1144	1+
315.37327	172	
315.91365	266	1+
316.80976	150	
316.85866	924	1+
316.88638	604	1+
317.97667	190	
320.37381	144	
321.35489	240	
322.38009	412	1+
322.89285	186	
323.88952	278	
324.89898	724	1+
325.86211	176	
325.94123	202	
326.88290	1402	
327.06049	162	
327.88152	860	
328.37638	472	1+
328.80886	362	1+
328.83055	364	1+
328.87020	546	1+
329.33509	202	1+
329.81980	384	1+
330.16283	368	1+
330.88055	538	
331.70441	186	1+
331.88873	448	
332.75942	194	1+
332.87537	1018	1+
332.91179	234	
334.87893	194	
334.90217	302	
335.83948	338	1+
335.88777	168	
335.93945	426	1+
336.94478	362	1+
337.80353	172	
337.84998	324	1+
337.88008	612	1+
337.89190	336	1+
338.39101	198	
339.99110	142	
340.01220	200	
340.86529	384	1+
343.86968	278	1+
345.90159	220	
347.75951	194	
348.89828	204	
349.73395	170	
349.75689	358	1+
349.80339	144	
349.91034	438	1+
350.17442	210	1+
350.80198	142	
350.88498	672	1+
350.91352	288	1+
350.94806	162	
351.76924	408	1+
352.77749	346	1+
352.91215	418	1+
353.84922	1062	1+
353.87215	436	1+
355.38076	166	1+
356.83974	542	1+
357.35951	252	1+
359.77085	150	
359.79185	250	1+
359.86421	172	
360.43113	160	
360.75861	218	1+
360.87880	264	
362.36131	332	1+
363.73063	220	1+
364.84493	264	1+
365.04450	130	1+
365.37922	148	
365.90954	290	1+
366.18277	222	
366.84003	1924	1+
367.70968	1178	1+
367.89127	520	1+
368.76920	254	
368.79494	160	
368.87747	148	
368.89586	358	1+
369.70270	260	1+
369.78316	478	1+
369.83696	438	1+
370.05706	172	
370.41309	142	
370.72922	174	
370.78396	336	1+
370.87671	156	
371.18681	312	1+
372.85014	152	
373.71911	144	
373.80775	436	1+
373.87244	146	
373.90145	312	1+
374.85874	230	1+
375.86351	156	1+
376.74596	170	
376.89863	158	
378.80715	144	
379.71808	502	1+
380.80919	148	
380.85541	204	
381.41575	212	1+
381.79825	464	1+
381.84204	202	
382.85673	192	
383.71366	190	
383.77598	186	
383.90014	168	
384.79179	272	1+
384.85093	4582	1+
387.72352	460	1+
387.84553	586	1+
388.79393	418	1+
389.19914	456	1+
389.71331	256	
389.86914	154	
390.74405	162	
390.84557	486	
390.89666	148	
391.06791	350	1+
391.36458	180	
391.84171	428	
391.86311	564	1+
392.07150	280	1+
392.72375	152	
392.82791	428	1+
392.86452	386	1+
393.74136	214	1+
393.79747	980	1+
394.83668	284	
394.85691	532	1+
395.82676	162	
396.73552	300	
397.39700	270	1+
397.86098	142	
398.73008	508	1+
398.81572	392	1+
398.86771	248	
399.71265	150	
399.81805	246	1+
399.85233	232	
401.74235	294	1+
401.79761	336	1+
402.86498	1528	1+
403.10732	286	1+
403.86915	1050	1+
403.89770	276	
405.76162	342	1+
405.80169	498	1+
405.86788	1226	1+
405.90998	238	
407.73656	190	
407.86593	7922	1+
408.74242	158	
408.92335	192	1+
409.72391	972	1+
409.80665	182	
410.72664	592	1+
410.76449	190	
410.83899	388	
411.81057	818	1+
411.84669	172	
412.72657	314	
412.77976	208	1+
412.84566	514	
412.87102	166	
413.87581	610	1+
417.81995	172	
417.83604	188	
418.86225	188	
420.87709	778	1+
421.88151	676	1+
422.82207	190	
423.77003	290	1+
423.79266	278	1+
423.86325	246	1+
423.87961	164	
425.73770	300	1+
425.77103	154	
425.87245	352	
425.89178	276	
426.86261	1630	1+
426.94138	178	
427.73053	702	
427.82990	258	
427.94166	194	1+
428.73818	484	
428.84808	362	
428.87576	298	1+
429.70196	264	1+
429.74382	472	
429.76626	200	
429.83140	340	1+
430.73779	808	1+
430.79484	196	
430.85609	160	
431.76708	214	1+
431.86703	636	1+
434.88456	222	
435.72253	336	1+
435.88880	548	1+
436.89286	356	1+
438.83070	260	1+
438.88691	548	1+
439.88958	470	1+
440.69375	258	1+
441.87947	286	1+
442.68703	196	
443.74766	144	
444.78416	410	1+
444.87253	1370	1+
445.74466	630	1+
446.81483	416	1+
447.69911	246	1+
448.75451	230	
448.88158	964	1+
449.87932	646	1+
450.74991	556	1+
451.75167	462	1+
457.90525	650	1+
459.90019	190	
462.88310	1006	1+
464.23291	154	
467.89226	980	1+
468.75772	200	
468.78062	176	
469.79305	176	
473.78687	144	1+
478.76882	208	1+
485.89710	392	1+
486.84354	226	
487.81959	270	1+
494.78651	212	1+
497.80615	200	1+
499.74373	200	1+
501.78745	206	1+
503.79733	294	1+
504.20007	254	1+
507.85980	196	1+
509.85920	358	
END IONS

###FS:    #m/z: 322.93041 #charge 1+
###MS: 77
###MSMS: 78
BEGIN IONS
TITLE=Cmpd 58, +MS2(322.9304), 28.0-35.0eV, 1.7min #78
RTINSECONDS=100.805
SCANS=77-78
PEPMASS=322.93041	5429740
CHARGE=1+
70.96669	90	
97.78230	96	
182.86758	88	
188.96157	84	
189.86593	92	
190.92476	86	
192.88823	348	1+
195.95758	92	
196.88344	158	
197.89289	124	
198.45462	108	
201.04481	148	
201.88142	264	1+
205.94942	338	1+
206.97225	210	
208.83270	94	
210.86928	100	
211.49378	100	
211.90272	98	
212.88013	180	
214.89750	154	
215.14164	92	
215.89478	176	
217.88701	86	
218.78976	82	
218.87050	92	
218.89336	106	
219.00786	92	
220.04286	82	
221.88596	134	
222.90430	86	
222.95454	880	1+
226.05955	98	
226.34033	102	
227.92933	192	
228.84312	132	
228.91088	144	1+
229.87712	88	
230.83522	152	
230.89166	294	1+
232.88776	84	
233.85796	98	
234.45896	86	
235.39640	96	
235.81873	478	1+
236.43182	100	
237.05343	84	
238.88973	118	
238.93868	112	
239.78612	510	1+
240.13346	100	
240.54089	100	
240.82523	406	1+
240.94042	1578	
240.96092	188	
241.94016	7694	1+
241.96825	108	
242.05028	82	
242.82291	128	
242.94256	5254	1+
243.81714	834	1+
243.83832	82	
244.81832	510	1+
244.93976	1418	1+
245.11407	96	
245.85304	216	1+
246.97636	562	1+
247.88814	84	
248.85460	158	
249.83152	96	
250.37668	84	
251.06229	142	
252.06413	84	
253.84063	298	1+
254.02331	94	
255.07732	100	
255.77984	82	
256.83842	288	1+
257.75146	104	
257.80082	474	1+
258.39560	84	
258.83160	630	1+
258.97242	142	
259.84247	82	
260.33489	88	
260.38784	116	
260.83321	206	
260.85414	112	
260.97876	90	
261.05230	90	
261.83507	236	
261.85550	94	
262.49459	94	
262.82979	692	1+
262.97791	86	
263.38475	82	
263.44620	94	
263.84644	94	
264.08437	84	
264.11964	102	
264.92653	96	
265.85778	198	
266.83816	372	1+
266.86342	110	
268.93058	180	1+
268.96481	86	
268.97851	132	
270.79674	118	
270.97916	98	
271.84683	234	
272.85508	134	
272.98010	88	
273.79209	520	1+
273.93044	92	
274.84667	148	
275.80684	322	1+
276.83659	582	1+
276.86130	316	1+
277.36536	82	
279.09239	646	1+
279.80434	144	
280.79063	342	1+
281.03207	100	
281.06298	88	
281.10025	126	
281.15287	128	
281.79199	202	1+
282.10529	82	
282.86161	88	
283.06813	160	
283.78757	352	1+
283.85399	270	1+
283.86755	92	
284.07211	88	
284.29545	250	
285.02306	102	
285.29878	122	
285.97315	106	
286.81089	88	
286.90806	86	
287.80538	88	
287.90768	102	
289.79050	324	1+
289.81214	180	
289.87976	240	
290.86759	88	
291.80865	298	
292.43197	98	
292.88246	88	
293.34599	84	
293.81962	396	1+
294.85517	82	
294.93811	84	
295.88015	152	1+
295.91750	84	
296.81134	150	
299.78586	398	1+
300.85184	212	1+
301.78460	82	
303.51909	116	
303.62841	98	
303.89096	84	
304.14391	92	
305.13645	82	
305.80136	88	
305.87818	146	
305.89639	102	
306.88505	628	1+
307.79828	364	
307.89054	446	1+
308.76556	82	
308.79799	210	
309.38533	84	
309.81298	198	
309.88787	204	
310.81226	128	
310.88327	104	
311.93895	92	
312.81470	166	
314.94983	86	
315.81482	212	1+
315.89669	130	
316.88243	114	
322.88677	116	
323.03163	100	
324.13795	88	
324.89385	240	
325.89867	144	
326.75949	94	
327.82708	92	
END IONS

###FS:    #m/z: 363.95670 #charge 1+
###MS: 77
###MSMS: 79
BEGIN IONS
TITLE=Cmpd 59, +MS2(363.9567), 28.0-35.0eV, 1.7min #79
RTINSECONDS=101.577
SCANS=77,79
PEPMASS=363.95670	1781630
CHARGE=1+
177.93119	144	
182.86797	200	1+
185.87037	106	
189.86310	1462	1+
191.85773	1766	1+
194.88853	248	1+
196.88453	302	
207.87453	630	1+
207.94755	210	
208.97023	98	
209.87004	184	
209.88681	138	
209.94354	2606	
210.88437	1494	1+
211.86502	166	
212.87925	6508	1+
216.41110	284	
219.04022	104	
221.87903	94	
222.89119	154	
222.95183	1492	1+
224.88994	138	
224.94926	2600	1+
225.88600	488	1+
225.92865	104	
226.05807	162	1+
226.65599	78	1+
226.94735	20614	1+
227.23450	120	1+
227.27908	88	1+
228.17300	134	1+
228.86809	132	1+
228.89400	1676	1+
228.94238	20454	1+
229.08998	140	1+
229.67117	104	1+
230.43090	106	1+
230.54388	96	
230.79105	120	
230.88972	8058	1+
231.37887	164	1+
231.72267	108	1+
232.38091	138	1+
232.88532	1232	1+
232.90510	110	
233.50484	100	
233.93047	94	
234.87911	886	1+
234.93174	112	
235.05527	98	
235.43002	92	
235.82235	160	
238.84095	368	1+
239.06891	204	
239.42305	134	
240.82182	266	
240.94036	364	
240.96310	954	
241.08999	132	
241.82133	124	
241.89494	150	
241.94087	1684	1+
241.95913	1468	1+
242.81569	496	1+
242.83329	110	
242.94352	1008	1+
244.84031	118	
244.93791	338	
244.95762	7946	1+
244.99273	108	
245.83400	102	
246.90596	456	1+
246.93008	110	
246.95276	10614	1+
247.38793	92	
247.82073	108	
247.85104	252	
248.80544	286	1+
248.90062	2726	1+
249.93979	100	
250.90147	676	1+
250.97016	294	1+
251.04470	150	
251.07098	146	
251.86151	96	
251.89474	146	
251.95144	308	1+
252.89880	792	1+
252.95354	228	1+
253.83415	328	1+
253.90551	530	1+
254.39938	104	
255.54810	114	
255.78662	170	1+
256.86129	94	
257.97280	478	1+
258.44376	94	
258.83216	144	
258.97445	404	1+
259.83454	112	
259.85506	96	
259.91138	266	1+
260.82942	178	
260.96795	504	
261.83217	510	1+
263.88458	192	1+
263.89987	220	1+
264.08570	118	
264.88650	238	1+
264.96859	498	1+
265.47068	100	
265.81676	150	
265.93130	240	1+
266.09246	130	1+
266.40695	96	
266.81208	866	1+
267.78435	196	
267.97340	1956	1+
269.80547	210	
269.91825	274	1+
269.96931	2154	1+
270.80977	140	
271.84518	170	
271.91549	458	1+
273.41651	98	
273.79622	340	1+
273.84439	170	1+
273.91620	136	
276.85384	100	
277.86183	108	
278.85150	538	1+
278.90772	94	
279.09972	184	
279.79684	248	
279.85499	312	1+
280.44956	104	
280.79126	1142	1+
280.81638	118	
281.11602	280	1+
282.13962	104	
282.97972	220	1+
283.78700	188	1+
283.80452	258	
283.85156	232	
284.84498	132	
284.90974	158	1+
285.79016	170	
285.84554	1234	1+
286.41768	96	
286.97926	104	
288.80897	172	1+
288.86999	264	1+
288.94804	94	
290.78661	598	1+
290.86493	142	
291.10443	92	
292.42159	102	
293.11582	120	
294.12672	202	
294.85854	222	
295.07120	104	
295.33287	98	
296.80955	526	1+
296.86914	126	
296.95353	98	
297.04632	110	
297.10927	206	1+
297.83615	118	
298.36834	102	
298.80334	1492	1+
299.72531	194	1+
299.86683	246	1+
300.31246	98	
300.80723	304	
301.80933	140	
301.86109	318	
302.80044	810	1+
302.86333	294	
303.80383	702	1+
303.85738	2894	1+
304.88559	92	
305.11919	108	
305.42816	98	
306.12110	98	
306.84496	124	
306.99926	134	
307.13285	286	1+
309.02716	188	
309.82096	142	
310.87836	310	1+
310.92785	100	
310.96933	102	
312.82337	104	
314.31610	184	
314.81835	106	
315.80479	94	
315.87247	102	
316.81121	384	1+
317.95780	124	
318.93403	128	
319.80406	96	
319.82163	250	1+
319.87094	114	
320.14120	120	
321.81612	1104	1+
321.86692	278	
322.93086	630	1+
324.10050	166	
324.20875	92	
324.87651	166	
324.89328	164	
325.75771	104	
325.84503	114	
325.88242	94	
326.87312	942	1+
328.02053	106	
328.31418	100	
329.03337	94	
329.87342	94	
330.81192	208	
331.76899	106	
332.40523	98	
333.59941	104	
334.93918	140	
335.75042	108	
336.94427	464	1+
337.07720	94	
337.78466	156	
337.83253	186	
338.92436	108	
339.82835	660	1+
340.93841	280	1+
341.31163	108	
343.09378	94	
343.25601	96	
345.71076	160	
349.01527	220	1+
351.97156	102	
352.88902	130	
353.71555	152	1+
355.41958	92	
356.77391	260	1+
360.94360	108	
362.71289	254	1+
362.74182	94	
368.84572	94	
END IONS

###FS:    #m/z: 336.94605 #charge 1+
###MS: 77
###MSMS: 80
BEGIN IONS
TITLE=Cmpd 60, +MS2(336.9461), 28.0-35.0eV, 1.7min #80
RTINSECONDS=102.349
SCANS=77,80
PEPMASS=336.94605	295082
CHARGE=1+
182.86846	122	
185.87701	84	
198.95726	90	
200.93434	98	
205.94646	182	
207.97563	110	
209.88597	142	
209.94398	126	
210.88504	408	
211.88414	216	
211.94436	7422	1+
212.27828	84	
212.87904	2678	1+
213.94004	2422	1+
214.88193	822	1+
214.89539	278	
215.88667	530	1+
215.93968	386	
217.93706	88	
221.88625	106	
223.37412	86	
224.92398	84	
224.97460	88	
225.94481	216	1+
226.48073	100	
226.89561	256	
227.79630	88	
227.89391	108	
228.89430	730	1+
229.95488	6872	1+
230.05456	92	
230.88886	5304	1+
231.95000	3424	1+
233.00969	84	
233.82514	202	
233.83777	96	
233.87172	94	
233.89795	542	1+
233.94527	596	1+
234.81962	324	1+
235.90774	118	
236.08444	120	
237.89242	104	
239.03107	92	
239.90671	100	
239.96872	182	1+
241.02673	112	
241.12959	84	
242.79001	100	
242.84063	230	1+
242.89123	90	
243.94281	86	
244.45901	86	
246.97862	142	
247.85467	96	
247.96616	1032	1+
248.49165	88	
248.90089	1428	1+
249.79424	84	
249.82808	210	
249.96046	1192	1+
250.83027	330	
250.90136	198	1+
250.95003	344	
250.98648	88	
251.07217	188	
251.73011	88	
251.79179	176	1+
251.82839	202	
251.85564	190	1+
252.82711	140	
252.97066	3408	1+
253.90433	1156	1+
253.92765	176	
254.01385	98	
254.94112	148	
254.96604	1820	1+
255.07904	126	
255.38149	102	
256.34189	100	
256.83841	124	
256.85241	114	
256.94217	120	
256.96460	216	
257.84305	446	1+
258.84550	450	1+
258.88838	86	
258.95999	92	
259.95512	134	
260.82649	152	
260.95169	108	
261.46103	106	
262.83210	210	
263.00989	96	
263.83303	142	
265.00325	86	
265.92238	162	
266.35066	326	1+
267.83888	238	
268.84078	990	1+
269.47350	100	
269.80182	130	
269.82117	110	
270.81162	90	
270.84237	162	
270.98156	548	1+
271.84394	164	
271.91581	258	
272.85470	128	
272.87326	84	
272.91931	124	
272.97522	96	
273.85456	112	
274.09501	84	
274.96984	94	
275.09020	86	
275.80903	184	1+
275.85108	462	1+
275.87269	108	
276.85491	376	1+
276.96795	284	1+
277.83813	210	
277.96640	242	1+
278.36653	82	
278.83357	866	1+
280.80695	108	
280.86239	134	
283.79039	362	1+
285.84716	1650	1+
286.84913	1276	1+
287.91210	88	
289.85631	178	
290.50973	90	
290.85724	136	
290.87905	208	1+
291.18589	92	
291.85397	98	
291.93874	116	
292.86088	148	
293.10683	126	
293.80252	94	
293.83303	84	
294.00019	308	
294.85915	84	
294.87670	546	1+
294.92751	84	
294.95269	182	1+
294.98694	228	1+
295.86235	102	
296.80755	144	
297.11306	124	
297.81941	136	
297.92311	100	
298.80165	218	1+
298.95117	206	1+
299.60205	88	
299.87195	290	1+
300.07626	84	
300.81608	180	1+
302.92904	86	
303.26253	104	
303.35864	86	
303.80854	96	
303.94306	100	
304.81163	122	
304.85584	218	1+
305.08898	124	
306.87801	150	
306.89002	186	
307.06872	98	
308.81337	134	
308.84154	108	
309.80946	238	1+
309.87061	242	
310.87935	210	
310.97500	86	
311.87729	456	1+
312.81162	98	
315.27486	88	
315.90013	118	
316.81607	138	
321.84842	86	
321.89807	104	
322.88810	110	
324.04065	86	
324.89357	126	
325.78700	84	
325.83429	126	
326.92722	90	
327.82938	88	
328.80741	128	
328.88661	242	
329.41668	90	
329.86910	120	
330.89011	150	
332.89963	140	
339.42680	100	
340.31193	92	
342.20927	84	
END IONS

###FS:    #m/z: 322.93070 #charge 1+
###MS: 81
###MSMS: 82
BEGIN IONS
TITLE=Cmpd 61, +MS2(322.9307), 28.0-35.0eV, 1.8min #82
RTINSECONDS=106.019
SCANS=81-82
PEPMASS=322.93070	5445448
CHARGE=1+
89.71364	88	
169.73026	94	
177.93457	98	
181.08364	82	
192.86468	136	
192.88826	456	1+
194.88649	92	
196.88391	424	1+
197.86856	86	
199.88957	86	
201.04297	144	
204.98204	92	
205.94838	528	1+
208.82995	106	
208.86622	84	
209.89074	180	
209.94327	254	
211.91616	86	
212.87866	560	
213.46252	90	
214.88987	186	1+
217.89695	92	
221.93933	84	
222.95671	792	1+
223.00201	108	
224.82434	84	
226.94275	108	
227.36692	108	
227.93024	152	
228.95993	82	
229.84453	136	
230.83854	290	
230.88989	472	
230.90610	142	
233.91768	94	
233.93652	92	
233.95643	96	
234.87939	310	1+
235.82245	108	
235.88149	218	1+
236.01374	160	
237.39923	94	
237.48447	92	
238.93613	292	
239.78688	464	1+
239.85017	92	
239.92182	84	
240.34654	94	
240.82087	356	
240.94110	2216	
241.82743	160	
241.90840	102	
241.94223	1580	
242.82143	152	
242.94104	6008	1+
243.81867	684	1+
244.34579	86	
244.49354	112	
244.94069	952	1+
245.89056	182	
246.38305	210	1+
246.85289	136	
246.97575	312	
247.44375	86	
247.89977	292	1+
247.97507	184	
248.89877	168	1+
249.02227	82	
250.83928	82	
251.06936	198	
255.78388	118	
255.99994	82	
256.79799	136	
256.90341	118	
257.80092	246	
257.84984	110	
257.99976	100	
258.79924	136	
258.83267	400	
258.90086	122	
259.09952	104	
259.57428	104	
259.83663	182	
260.33272	92	
260.36027	104	
260.79855	126	
260.82793	1204	1+
261.06416	92	
261.40560	100	
261.82993	858	1+
261.89099	156	
262.05195	116	
262.35939	92	
263.34876	82	
263.97958	178	
264.82909	106	
264.86590	98	
266.59699	98	
266.84438	88	
266.86173	282	1+
267.92559	92	
268.90816	118	
268.95536	128	
269.80139	236	1+
269.88694	84	
270.82844	100	
271.38957	102	
271.79950	222	
271.84636	158	
272.34343	88	
272.36570	86	
272.79597	138	
273.79670	306	
273.81635	82	
274.79779	416	1+
275.81089	96	
276.85552	164	
277.86421	94	
278.25150	92	
279.09195	598	1+
279.90464	84	
280.93622	124	
281.50543	82	
282.14258	112	
283.27854	96	
283.78789	496	1+
283.85533	196	1+
284.29124	432	1+
284.81669	98	
285.80384	174	1+
286.85164	122	
288.10153	92	
288.79466	294	1+
289.87136	128	
289.89973	82	
290.78792	96	
291.80660	140	
292.86785	92	
294.53773	82	
294.83575	112	
294.86159	134	
295.51401	82	
295.88277	124	
296.80619	84	
297.09940	84	
299.78422	326	1+
299.81884	146	1+
301.92106	82	
302.35244	82	
302.87074	156	
303.60492	96	
303.80384	90	
303.86696	192	1+
306.75578	158	
306.88576	122	
307.79789	422	1+
308.94953	130	
309.12394	86	
309.75669	226	1+
309.88241	102	
310.88148	86	
311.86140	126	
311.88439	126	
311.89645	170	
312.80224	196	
313.01817	82	
313.87429	86	
314.76904	92	
314.82039	194	
314.84980	88	
317.77373	86	
317.88284	82	
318.87585	110	
319.45747	82	
322.92139	96	
323.77350	102	
323.89106	414	1+
324.89470	344	1+
325.98882	106	
327.07824	84	
327.88165	156	
327.89830	102	
END IONS

###FS:    #m/z: 340.94073 #charge 1+
###MS: 81
###MSMS: 83
BEGIN IONS
TITLE=Cmpd 62, +MS2(340.9407), 28.0-35.0eV, 1.8min #83
RTINSECONDS=106.792
SCANS=81,83
PEPMASS=340.94073	2778390
CHARGE=1+
130.97849	86	
191.94847	110	
192.92516	192	
193.97340	94	
196.88616	118	
208.95764	138	
210.93893	498	1+
212.87779	360	
213.87804	378	
213.94001	1958	1+
214.88382	738	1+
215.88739	520	1+
215.93699	530	
217.86071	152	
217.88340	264	
217.93870	156	
218.87515	88	
219.97741	92	
222.95039	86	
225.03428	114	
225.86400	92	
226.01365	124	
226.39020	86	
226.94541	190	
228.43993	88	
228.89520	86	
228.94109	182	1+
229.39316	106	
230.88716	1398	1+
230.95698	134	
231.49793	92	
231.88940	954	1+
231.95003	2844	1+
232.39535	146	
233.90166	126	
233.94669	694	1+
235.04141	166	
235.88910	166	
236.89098	144	
237.44300	112	
240.82279	106	
240.83543	88	
240.88220	90	
240.96269	254	1+
241.06680	102	
241.54746	104	
242.08412	98	
243.83512	116	
243.95882	338	1+
246.93217	86	
246.94856	150	
247.96912	228	1+
248.89743	654	1+
249.83568	196	1+
249.90063	468	1+
249.96112	362	1+
251.76981	100	
251.88085	202	
251.95411	268	
252.79606	106	
253.40887	94	
254.90599	240	
254.96635	912	1+
255.09315	86	
255.44427	112	
255.88874	118	
255.90966	146	
256.96046	282	1+
257.13102	92	
257.86371	160	1+
258.84428	536	1+
259.95526	648	1+
260.79996	162	
260.83548	112	
260.85590	260	1+
261.83505	126	
261.84732	102	
262.79800	120	
262.89318	130	
262.92636	136	
263.34268	108	
263.83856	290	1+
264.79617	90	
264.88829	110	
266.46018	102	
267.13676	126	
267.53971	92	
267.79289	128	
267.86643	138	
268.01060	126	
268.84744	106	
270.86054	106	
270.89034	90	
270.95315	92	
271.60422	104	
271.84728	148	
271.96952	316	1+
272.02950	90	
272.92190	188	
272.97394	218	1+
272.98564	138	
273.48543	92	
273.79399	118	
275.87320	92	
275.89699	114	
276.85272	460	1+
276.99189	92	
277.83632	116	
277.97210	144	
278.84494	398	
278.92169	90	
279.10246	88	
279.86524	116	
279.88017	118	
280.82335	124	
280.89381	86	
281.83131	134	
281.88991	152	
281.91363	112	
281.99601	314	1+
282.84738	160	
283.78896	120	
283.88957	122	
284.53600	96	
286.98531	92	
287.80033	128	
288.81191	108	
289.78812	166	
291.39143	96	
291.80560	118	
292.43395	92	
293.85473	88	
294.90029	94	
295.97026	96	
296.38017	100	
298.85466	248	1+
298.91951	236	1+
299.05914	100	
299.88230	164	
299.89621	88	
300.82202	126	
301.77821	152	
301.85524	292	1+
301.91465	112	
302.96993	86	
303.80770	124	
303.94403	88	
304.88702	100	
305.14056	86	
305.90343	132	
305.91886	92	
306.88215	478	1+
307.53305	110	
308.91907	112	
309.53682	92	
310.88169	662	1+
311.81115	94	
313.87359	100	
314.81510	110	
315.88714	98	
317.78171	100	
319.40021	96	
320.87118	134	
320.93177	86	
321.87610	206	1+
321.92584	146	
322.89562	106	
324.89301	178	
328.83037	94	
329.94704	98	
330.82213	122	
331.81090	166	
333.02534	98	
335.87945	250	1+
337.41170	86	
337.86501	102	
338.80221	122	
338.86665	96	
339.17330	86	
339.82952	160	
340.91234	88	
342.90527	116	
343.90938	100	
344.85731	92	
END IONS

###FS:    #m/z: 363.95687 #charge 1+
###MS: 81
###MSMS: 84
BEGIN IONS
TITLE=Cmpd 63, +MS2(363.9569), 28.0-35.0eV, 1.8min #84
RTINSECONDS=107.565
SCANS=81,84
PEPMASS=363.95687	1984450
CHARGE=1+
158.74605	98	
182.86925	94	
187.86791	166	
189.86232	1276	1+
191.85767	1140	1+
193.85673	166	1+
196.88417	452	
197.95708	94	
199.02720	94	
200.87574	112	
204.90645	98	
205.87848	176	
206.12473	94	
206.93866	234	1+
207.87518	954	1+
209.86680	296	
209.94375	2456	1+
210.00181	94	
210.88314	988	1+
212.87964	6670	1+
216.41237	166	
219.86421	118	
222.95195	1800	1+
223.89220	282	1+
224.04403	204	1+
224.95031	2942	1+
226.32544	92	1+
226.89923	234	1+
226.94749	20008	1+
227.07693	184	1+
227.12487	110	
227.39640	102	
227.78684	242	1+
227.82515	118	
227.92805	384	
228.00637	238	1+
228.42154	98	
228.46672	152	1+
228.89472	1350	1+
228.94236	18824	1+
229.06570	114	
230.84579	198	1+
230.88920	7744	1+
231.06226	120	
232.88682	928	1+
233.97915	92	
234.88039	368	
235.84761	148	
235.93762	154	
238.06861	454	1+
238.39952	92	
238.84325	138	
239.07175	378	1+
239.43181	228	
239.80112	102	
240.81958	186	
240.93794	314	
240.96218	730	1+
241.89115	116	
241.93923	1414	1+
242.84089	122	
242.94218	996	1+
242.96041	1180	1+
243.06979	198	1+
243.82189	716	1+
244.11044	134	1+
244.90736	174	
244.95783	9276	1+
245.20301	112	1+
245.94146	382	
246.87294	266	1+
246.90430	188	
246.95303	11096	1+
247.38571	102	
247.99200	94	1+
248.80351	240	1+
248.82612	232	1+
248.85591	136	
248.90053	2576	1+
249.93749	106	
250.43300	106	
250.89806	372	1+
250.97216	230	
251.07486	428	1+
251.10716	96	
251.48153	100	
251.92599	94	
252.88761	94	
252.91106	98	
253.83951	164	
253.91085	356	1+
254.39195	200	1+
254.94490	102	
255.06504	200	
255.77808	94	
256.93001	142	
257.02238	90	
258.83667	350	1+
258.97198	182	
259.95606	98	
259.97486	162	
260.85511	370	1+
260.96958	1128	1+
261.83239	316	
262.79457	90	
262.82758	464	1+
262.84285	96	
262.96909	224	
263.97618	192	
264.81687	164	
264.90320	358	1+
264.96569	390	1+
264.98173	98	
265.08680	128	
266.09827	210	1+
266.81193	478	1+
266.83154	140	
267.34698	100	
267.78574	334	1+
267.97327	1554	1+
268.84490	118	
268.95869	120	
269.96956	1540	1+
270.79522	194	
271.85445	120	
271.91559	470	1+
273.38404	92	
275.81408	102	
276.85569	142	
277.10452	170	
278.79700	358	1+
279.10251	150	
279.12549	112	
279.83819	224	1+
279.96626	148	
280.79316	528	1+
281.11485	370	1+
281.42105	104	
281.51773	128	
281.86472	150	
281.89765	124	
282.87058	102	
283.84815	432	
283.98268	150	
284.82292	266	
284.92342	340	1+
284.98232	142	
285.32407	104	
285.42549	194	1+
285.79372	246	
285.84527	1142	1+
287.79145	296	1+
287.86282	204	
290.78176	144	
290.85732	318	
292.87828	318	1+
292.93623	94	
293.11639	634	1+
294.00526	142	
294.81739	100	
295.52054	94	
296.80810	260	
297.81287	132	
298.80152	1094	1+
299.86708	186	
299.95421	178	1+
300.87195	100	
301.86013	392	1+
302.07703	92	
302.80294	724	1+
303.27084	92	
303.80495	624	1+
303.85602	2262	1+
304.02889	262	1+
305.03329	224	1+
305.81520	118	
306.88014	142	
307.14868	94	
307.89315	144	
309.33560	98	
309.86742	116	
309.88800	104	
310.87490	138	
311.88099	188	
311.92825	94	
312.13379	96	
312.87584	274	1+
313.41774	98	
313.51120	102	
314.82204	106	
315.98399	130	
316.80997	218	
317.83045	202	1+
318.70934	98	
318.81162	186	
318.93987	166	
319.87199	102	
319.89216	108	
319.94216	114	
320.93063	148	
321.81938	614	1+
321.87458	260	1+
322.93262	488	1+
323.87119	110	
324.88861	226	
325.62303	98	
325.89593	116	
326.16697	94	
326.87593	790	1+
326.90556	98	
326.96137	166	1+
327.70945	152	
327.82741	284	1+
327.99203	116	
332.83151	114	
335.03657	192	1+
335.76382	116	
335.90515	160	1+
336.75216	96	
336.94481	406	
338.37791	92	
338.94024	132	
339.83330	456	
340.94159	686	1+
342.89995	128	
343.29493	124	
345.71766	138	
347.76750	130	
349.77024	94	
350.79770	92	
352.77576	136	
353.75505	288	1+
356.83058	98	
360.87473	100	
361.71624	116	
362.71109	176	1+
363.77853	98	
367.70032	90	
END IONS

###FS:    #m/z: 340.94063 #charge 1+
###MS: 85
###MSMS: 86
BEGIN IONS
TITLE=Cmpd 64, +MS2(340.9406), 28.0-35.0eV, 1.9min #86
RTINSECONDS=111.229
SCANS=85-86
PEPMASS=340.94063	2833330
CHARGE=1+
167.73513	94	
183.86748	196	
190.93119	214	
190.94690	102	
191.85902	88	
192.92632	178	
193.97213	108	
194.90253	132	
194.92787	92	
196.88647	176	
197.86994	90	
203.93195	96	
204.85544	94	
205.94944	340	1+
208.88469	182	
209.94506	106	
210.93723	452	1+
212.87833	416	
213.87899	772	
213.93888	2420	1+
214.89479	306	
215.88655	462	
215.93652	806	1+
216.86224	118	
216.88658	236	
217.37709	88	
217.88017	606	1+
217.92771	190	
218.41571	88	
220.47485	94	
221.89467	178	
222.95443	544	1+
225.96906	92	
226.39224	154	
226.89418	112	
227.90211	86	
227.95557	90	
228.94623	334	
229.01874	104	
230.88795	2262	1+
231.89006	1532	1+
231.94909	2422	1+
232.85678	86	
233.40169	90	
233.87121	142	
233.94796	440	
234.52287	92	
234.92004	96	
235.89194	206	
238.92574	150	
239.78852	304	1+
241.83594	128	
241.85307	94	
242.82749	328	1+
245.89516	92	
246.39400	140	1+
246.96027	112	
246.97690	640	1+
248.39895	90	
248.82457	124	
248.90043	170	
249.89697	362	1+
249.96116	266	
250.48159	104	
250.88646	136	
250.90077	218	1+
250.96339	132	
251.92760	128	
251.95955	200	
252.92135	200	1+
253.83671	200	1+
253.90437	104	
253.96223	154	
254.90486	100	
254.96650	1080	1+
255.07311	122	
255.57958	100	
255.83920	94	
256.84986	116	
256.91450	258	
256.96330	306	
257.79772	168	
257.91650	184	
258.80722	90	
258.84549	266	1+
259.95515	348	1+
259.99428	140	
260.33788	112	
260.83499	360	1+
260.92923	140	
261.83464	228	1+
261.90086	86	
262.47264	100	
262.79914	88	
265.96336	106	
266.86750	88	
266.98186	90	
267.13466	104	
268.84457	94	
269.80124	158	
269.82494	126	
269.96826	200	1+
270.82509	138	
270.84398	86	
270.86031	92	
271.84376	416	1+
271.87336	110	
272.91419	218	
272.93417	448	
273.79020	234	1+
273.82250	92	
274.06051	98	
274.11534	92	
274.86330	96	
274.97704	118	
276.81451	102	
277.85505	570	1+
277.89393	96	
278.04456	86	
278.79264	92	
279.92241	138	
280.40461	96	
280.84779	164	
281.05261	132	
282.38011	96	
282.84038	94	
282.86322	326	1+
282.91656	108	
283.79622	160	1+
286.97298	98	
287.41609	106	
289.12788	104	
289.85385	140	
290.04951	106	
290.80062	204	1+
293.87794	144	
294.83886	198	1+
294.86283	316	1+
295.87381	496	1+
296.80733	154	
296.84826	192	1+
296.87631	448	1+
296.97513	128	
300.43398	96	
300.87653	352	1+
301.87847	276	1+
302.94484	204	
303.91520	102	
304.92623	188	
305.82971	92	
305.85116	88	
306.88115	152	
307.79829	308	
307.88191	114	
308.88193	168	
310.87770	648	1+
311.03542	104	
311.72430	102	
311.85932	126	
312.79999	144	
313.80048	134	
313.83927	110	
314.81920	172	
315.45339	86	
316.81793	118	
316.86178	88	
319.81848	200	1+
321.43130	88	
322.87709	138	
324.88819	430	1+
325.89088	318	1+
327.83239	158	
328.81594	142	
328.87371	108	
328.89105	92	
328.93289	112	
329.77646	118	
330.81338	242	
331.87705	106	
332.32216	94	
332.75218	86	
333.62412	94	
333.91583	92	
338.88281	208	
338.92078	116	
338.93726	156	
339.38528	124	
340.80219	134	
341.83603	118	
342.90235	242	1+
344.96748	106	
END IONS

###FS:    #m/z: 507.84591 #charge 1+
###MS: 85
###MSMS: 87
BEGIN IONS
TITLE=Cmpd 65, +MS2(507.8459), 28.2-35.2eV, 1.9min #87
RTINSECONDS=112.001
SCANS=85,87
PEPMASS=507.84591	711836
CHARGE=1+
196.01393	680	1+
198.88840	156	
199.88786	258	
208.94064	198	1+
209.87745	200	1+
214.88447	500	1+
232.89710	372	1+
238.06329	306	1+
241.85479	228	
241.90065	220	1+
246.97343	236	1+
248.87629	162	
250.36520	206	1+
250.87485	172	1+
250.97064	362	
252.07831	188	
254.09023	156	
255.38916	392	1+
255.99907	246	1+
256.87099	214	1+
258.87522	268	1+
259.38475	268	1+
260.84606	266	1+
260.88224	272	1+
263.40387	232	1+
264.39391	158	
266.16895	320	1+
270.85660	272	
272.79897	300	1+
272.85101	1088	1+
272.87251	192	
272.90992	226	1+
273.38656	194	
276.86073	422	1+
278.89711	198	
279.10732	146	
279.84653	160	
279.90375	226	
279.95626	204	1+
280.39515	236	
280.85557	226	
281.82431	198	1+
281.84681	156	
281.87288	176	
282.97864	160	
284.89759	418	
285.92256	156	
287.81077	156	
287.85743	1152	1+
288.88951	260	
288.91942	270	1+
289.03693	216	
289.88011	1176	
290.86218	2002	1+
292.95515	288	1+
293.87285	4490	1+
295.95177	210	1+
296.80403	622	1+
297.86091	170	
298.86922	262	
298.88793	470	1+
300.85452	270	
300.99497	156	
301.85474	146	
301.95147	208	1+
302.85867	738	1+
303.80280	152	
303.86055	518	1+
303.91616	270	1+
305.05737	188	1+
305.82389	156	
305.86269	1378	1+
307.88989	970	
307.99430	192	1+
308.14300	1282	1+
308.38826	148	
308.84516	166	
308.87042	2836	1+
309.84408	208	
309.87194	1706	1+
310.15723	840	1+
310.81717	224	1+
310.84263	272	
311.78605	222	1+
311.84925	180	
311.88321	9422	1+
312.38605	188	1+
312.81454	248	1+
313.99470	154	
314.86571	772	1+
315.36975	182	
315.82991	184	
316.88218	218	
318.10522	164	1+
318.88146	208	
319.38443	230	1+
319.86654	622	1+
320.89405	144	
321.42701	146	
321.81716	726	1+
321.85591	246	
322.86596	600	1+
322.88752	298	
323.87159	352	1+
323.91169	206	
324.13381	178	1+
324.35917	350	1+
324.37417	170	
324.90098	288	
325.86419	160	
325.89932	560	
326.39124	234	1+
326.88371	1522	
327.80610	422	1+
327.82860	364	1+
327.87507	1810	1+
328.91371	172	
329.17255	148	
330.81737	196	
330.89245	810	1+
331.75676	190	1+
331.77962	212	1+
331.81451	144	
332.39581	146	
332.87417	850	1+
334.39380	184	
334.83467	562	1+
334.90469	162	1+
335.83966	388	1+
336.87439	558	1+
336.98037	248	1+
337.39171	396	1+
337.82950	136	1+
338.38680	262	1+
338.88259	292	1+
342.39556	206	
343.89956	516	1+
344.13285	160	1+
345.87522	164	
346.77763	380	1+
346.87934	226	
347.36848	208	1+
347.89320	148	
348.17584	200	
348.72837	250	1+
348.88945	226	
349.31219	166	
349.75445	150	
349.91125	158	
350.11547	156	
350.82094	162	
350.89213	512	1+
351.18375	322	1+
351.80036	280	1+
351.81813	144	
353.36170	314	1+
353.85139	772	1+
354.77538	206	
354.90536	204	
355.89180	408	1+
356.08893	226	1+
357.78293	172	
357.85055	248	1+
359.02656	174	1+
361.77899	146	
361.83829	194	1+
362.03127	192	1+
363.87172	180	1+
364.84516	250	
365.72232	194	
365.77989	446	1+
366.18040	150	1+
366.70659	1120	1+
366.83823	2026	1+
366.90710	144	
367.70703	1292	1+
367.76610	514	1+
367.87659	166	
367.91196	284	
368.80521	348	1+
368.87831	160	
368.89955	152	
369.83675	252	
370.37763	260	1+
370.71761	476	1+
370.78430	416	
371.83765	256	
371.92102	202	1+
372.03894	358	1+
372.71894	532	1+
372.78020	294	1+
372.85291	262	
372.89719	484	1+
373.71913	360	1+
373.83123	314	
373.89741	342	1+
375.38393	252	1+
376.86729	152	
377.89256	468	1+
380.38203	336	1+
380.71817	522	1+
380.85978	292	
381.79937	292	1+
381.83103	186	
381.86180	182	
382.71148	390	1+
382.73115	248	1+
382.82977	156	
382.85508	328	
383.01367	176	1+
383.29420	166	
383.71109	236	1+
383.85518	216	
383.89507	160	
384.12849	130	1+
384.85174	3672	1+
384.89397	192	
385.39344	176	
385.77855	346	1+
387.38677	168	
387.71936	172	
387.85084	170	
387.87862	168	
388.75952	350	1+
388.79486	274	
389.20366	466	1+
389.71696	214	
389.79067	174	
390.84122	598	1+
391.80624	258	
392.74366	276	1+
392.83855	400	1+
392.86496	806	1+
392.89520	418	1+
393.79860	744	1+
393.82233	186	
393.89506	264	1+
395.79449	154	
395.86534	152	
397.71318	166	
398.73109	688	1+
398.86083	366	1+
398.90493	288	1+
399.70171	258	1+
401.22711	218	1+
402.86511	2108	1+
404.86817	1568	1+
405.00602	142	1+
405.78499	198	
406.80011	154	
407.73627	456	1+
407.81307	192	
407.86540	8526	1+
408.82317	150	
408.92996	170	
409.08180	260	1+
409.72449	422	
409.74167	230	
410.73698	210	
410.84560	462	1+
411.81151	698	1+
412.72968	482	
412.84704	174	
412.87320	1122	1+
412.92750	152	
413.04847	102	1+
413.69703	188	1+
413.78732	246	1+
413.81575	164	
413.87744	864	1+
414.04342	124	1+
414.68978	168	1+
414.86312	180	
414.92316	190	1+
415.86776	482	1+
416.81918	368	1+
416.87262	410	1+
418.36192	222	1+
418.84519	360	1+
421.73899	206	
421.77849	246	1+
421.87923	1042	1+
422.84065	158	
423.70396	186	1+
424.29487	88	1+
424.86691	152	
425.74841	628	
425.87659	372	
426.75566	302	
426.86458	1880	1+
427.73463	844	
428.73270	1412	1+
428.85089	616	
428.87846	302	1+
429.39342	156	
429.70160	320	1+
429.83094	258	1+
430.86256	1022	1+
431.70147	166	1+
434.76690	258	1+
434.88576	204	1+
435.76878	220	1+
435.86343	160	
436.80879	182	1+
439.89368	520	
440.89582	240	
441.88045	486	1+
443.74973	158	
443.80512	148	
444.68446	176	1+
444.80930	446	1+
444.87156	1294	1+
445.74882	264	
445.81312	370	1+
446.73944	274	
446.75426	812	1+
447.71111	340	1+
448.77599	196	
448.89813	328	1+
449.69250	148	
449.87892	652	1+
450.74928	384	1+
452.20701	136	1+
457.90722	330	
458.90568	176	
462.88420	506	1+
467.88703	818	1+
468.83391	230	
469.70322	150	1+
470.72674	158	
484.06630	136	1+
485.25708	170	1+
485.90042	698	1+
486.84116	398	1+
491.79493	178	
498.74068	228	1+
502.80863	168	
507.22300	156	
507.85461	206	
509.85860	588	1+
END IONS

###FS:    #m/z: 336.94603 #charge 1+
###MS: 85
###MSMS: 88
BEGIN IONS
TITLE=Cmpd 66, +MS2(336.9460), 28.0-35.0eV, 1.9min #88
RTINSECONDS=112.773
SCANS=85,88
PEPMASS=336.94603	297126
CHARGE=1+
182.86605	208	
192.88971	84	
196.88267	168	
198.95826	98	
199.87569	248	1+
205.94827	306	1+
205.96415	82	
207.97542	134	
207.99033	82	
209.94290	188	
210.88265	712	1+
210.89793	112	
211.91621	106	
211.94421	6028	
212.87824	4194	1+
212.94557	218	
213.89751	98	
213.93974	2924	1+
214.89483	140	
215.41180	98	
215.88759	754	
215.93721	516	1+
217.85701	148	
217.88205	268	
217.90064	86	
217.93444	88	
222.90816	84	
223.96031	224	
224.97557	242	1+
225.88481	342	1+
226.39219	152	
226.94856	102	
227.10019	86	
227.95723	214	
228.89550	874	
229.95502	5924	1+
229.98910	90	
230.05422	88	
230.88871	5090	1+
231.36166	88	
231.94997	2656	1+
232.04863	122	
232.82137	88	
233.82576	290	
233.90467	478	1+
233.91634	102	
233.94741	358	
235.05298	268	1+
235.89143	224	1+
238.08278	82	
239.07737	102	
240.90534	140	1+
241.85126	192	
243.49022	86	
243.55357	88	
246.90772	128	
246.97422	204	
247.96525	1886	1+
248.89854	1756	1+
248.99402	108	
249.96223	628	1+
250.14457	110	
250.82871	98	
250.95093	170	
251.07071	266	
251.83711	262	
251.95748	86	
252.27689	92	
252.83488	124	
252.97104	3710	1+
253.06802	106	
253.09119	112	
253.90476	846	1+
254.09268	160	
254.96704	1718	1+
255.07790	110	
255.33624	86	
255.37563	82	
256.91930	84	
256.96673	238	1+
257.79445	120	
257.83209	252	1+
257.94663	92	
258.81019	98	
258.95760	334	1+
259.95764	236	1+
260.80451	168	
261.83249	158	
261.91597	82	
262.09772	88	
262.79240	166	1+
263.82541	150	
263.83491	84	
263.86331	84	
266.07380	84	
266.97562	84	
267.84013	360	
267.94534	82	
268.83891	1452	1+
269.50373	106	
270.02598	102	
270.98215	304	
271.09363	126	
271.80009	148	
271.84513	178	
271.91531	262	
272.04169	84	
272.44883	94	
272.79085	276	1+
272.84830	136	
272.87381	262	1+
272.94554	84	
272.98116	434	1+
273.00218	92	
273.84711	230	1+
273.91466	104	
275.81134	88	
275.87100	182	1+
276.85969	308	1+
277.42162	164	
277.83241	272	
278.83616	464	
279.10288	144	
279.83081	414	1+
280.34073	90	
280.77168	86	
280.80874	88	
280.97235	82	
281.42534	82	
283.10228	90	
283.78635	260	1+
283.89938	386	1+
285.85292	304	
286.84923	1414	1+
286.99051	86	
287.35806	88	
288.80223	92	
288.87217	234	1+
288.91890	88	
289.02349	86	
289.81076	88	
289.96597	82	
290.88223	102	
291.80274	368	1+
291.89055	108	
292.43613	92	
293.10666	128	
293.85292	248	1+
293.99256	182	
294.12319	182	1+
295.86681	88	
295.89670	96	
295.91164	182	
295.99779	90	
296.92799	82	
297.83367	112	
297.88772	82	
297.94878	82	
299.06154	124	
299.87012	86	
301.86137	82	
301.88062	148	
302.43987	98	
302.55532	92	
302.93310	92	
303.08280	98	
303.95208	202	1+
304.87955	114	
304.90269	86	
305.87807	388	1+
307.83844	84	
307.88427	438	1+
310.87042	328	
311.85366	212	1+
311.88040	268	
315.34875	106	
316.88589	82	
318.84602	94	
318.87854	92	
319.82236	126	
321.39587	84	
323.88725	352	1+
324.42534	96	
324.89332	196	1+
324.92206	96	
326.86969	82	
326.95845	116	
327.36735	88	
327.71581	98	
328.88503	126	
328.94853	86	
331.85824	106	
333.11074	82	
334.08746	230	1+
335.76792	278	1+
335.87021	118	
336.40898	126	
336.76912	222	1+
339.81802	100	
340.01716	82	
END IONS

###FS:    #m/z: 340.94076 #charge 1+
###MS: 89
###MSMS: 90
BEGIN IONS
TITLE=Cmpd 67, +MS2(340.9408), 28.0-35.0eV, 2.0min #90
RTINSECONDS=116.451
SCANS=89-90
PEPMASS=340.94076	2775622
CHARGE=1+
147.51743	104	
187.00707	124	
190.94655	236	
192.92607	484	1+
192.94749	90	
196.88208	386	1+
203.87973	274	1+
205.95026	206	
208.94041	132	
208.95899	338	
210.93892	814	
212.87701	644	
212.90249	118	
213.41603	108	
213.51097	100	
213.87840	462	
213.93949	2486	1+
214.88145	844	1+
215.88515	572	1+
215.91963	92	
215.93848	610	1+
217.88237	630	1+
217.93750	212	
219.89822	144	
219.97360	90	
220.88249	134	
220.89040	570	1+
221.87668	96	
221.89268	482	1+
221.94669	136	
223.82709	128	
223.95694	446	1+
224.97224	140	
225.45650	106	
226.94567	394	1+
228.38803	90	
228.88935	92	
228.94208	128	
229.39523	98	
230.88710	1580	1+
230.95983	90	
231.95008	1966	1+
232.40100	100	
233.89598	586	1+
234.93111	100	
235.50388	110	
235.89367	370	
237.91435	144	
238.39934	106	
239.53438	92	
239.78729	162	1+
239.84418	118	
239.90407	298	
240.83286	102	
240.95894	102	
241.88482	186	
242.95949	100	
243.82567	172	
244.96996	108	
246.94891	112	
246.97547	198	
247.98106	92	
248.90136	194	
249.89328	368	1+
249.95795	168	
250.96088	102	
251.94889	164	
251.97622	152	
253.83560	346	1+
253.90934	134	
253.94464	196	1+
254.80917	140	
254.96775	1028	1+
255.53224	110	
255.90443	130	
255.91790	92	
256.83804	222	
256.91422	144	
256.96595	266	
257.79849	190	
257.85110	94	
257.90464	246	1+
257.96047	140	
258.07069	112	
258.84509	388	1+
258.95405	434	1+
259.89873	92	
259.95714	362	1+
260.83172	140	
261.89166	168	
261.91928	370	1+
262.79900	114	
262.85547	96	
262.97661	170	
263.35394	126	
263.83080	140	
264.06776	148	
264.85152	170	
264.96307	98	
267.92258	126	
268.08161	96	
268.83998	116	
269.00514	108	
269.06638	108	
269.84206	136	
270.42165	96	
270.84564	112	
270.96735	138	
271.78683	100	
271.84533	436	1+
272.35862	92	
272.78906	334	1+
272.93338	650	
273.80973	136	
273.90252	90	
274.86375	178	
275.80892	122	
276.81823	124	
276.85408	228	
277.84360	148	
278.35429	102	
278.84470	382	
279.34446	94	
279.84848	516	1+
279.87815	96	
280.81089	130	
281.34717	100	
281.80941	102	
282.91360	102	
283.01141	116	
283.35258	92	
283.79428	194	
283.92074	112	1+
284.80464	194	1+
285.95856	92	
288.93102	92	
289.85759	262	1+
289.87871	108	
290.78375	232	1+
291.80780	446	1+
292.43489	202	
293.85961	252	1+
295.88999	90	
296.80223	176	1+
296.87198	180	
297.55270	98	
297.86434	94	
297.97679	98	
299.46604	98	
299.78824	196	
299.87764	196	
300.79755	182	1+
300.87675	158	
301.06183	98	
301.87969	134	
302.78283	96	1+
302.85425	160	
302.95093	96	
303.99459	160	1+
304.38840	90	
304.84052	130	
305.80142	136	
306.81268	234	1+
306.88239	614	1+
307.80092	132	
307.88587	450	1+
309.28828	92	
309.81629	102	
310.88304	444	1+
311.85603	132	
312.80304	346	1+
312.94831	200	
315.85268	90	
317.82102	284	1+
317.95367	196	1+
318.88973	102	
319.04712	104	
321.81126	114	
321.85060	106	
323.09080	142	1+
324.89232	262	
325.80305	90	
325.90197	114	
326.05577	234	1+
326.75413	166	
326.88827	176	
327.82773	166	
327.90017	126	
328.89127	114	
329.89140	166	
330.75878	116	
330.81272	188	
332.81902	96	
333.28111	92	
334.87491	158	1+
337.77190	102	
338.87386	332	1+
341.81966	98	
341.96747	132	
END IONS

###FS:    #m/z: 507.84608 #charge 1+
###MS: 89
###MSMS: 91
BEGIN IONS
TITLE=Cmpd 68, +MS2(507.8461), 28.2-35.2eV, 2.0min #91
RTINSECONDS=117.224
SCANS=89,91
PEPMASS=507.84608	701984
CHARGE=1+
196.01520	722	1+
200.89225	192	1+
209.94649	154	
210.03755	250	1+
214.88904	200	
215.88485	208	
222.97253	348	1+
231.89504	446	1+
232.86636	212	1+
232.89751	374	1+
236.88890	174	
238.06433	240	
239.03895	152	
239.86017	174	
243.90854	258	1+
248.85241	362	1+
248.87410	466	1+
250.97037	392	1+
251.07624	366	1+
252.08167	238	1+
253.37602	148	
253.87011	290	1+
254.09499	176	
255.84950	150	
256.92930	230	1+
258.80192	234	
259.86667	266	
260.88361	296	
261.88250	356	1+
262.88132	312	1+
266.16677	164	
267.78386	192	
268.10926	156	
268.83534	220	1+
268.85991	174	
268.97040	154	
269.38008	226	1+
269.88518	242	
270.86183	644	1+
272.38715	172	
272.85460	716	1+
278.38646	746	1+
279.84999	242	1+
279.89448	216	
279.92746	158	
283.03069	330	1+
283.33176	154	
283.83482	270	1+
283.89628	152	
284.79401	310	1+
286.87300	192	
287.85210	452	
288.86903	578	
288.96036	196	1+
289.87865	848	
290.86625	1790	1+
292.86546	224	
293.82692	340	1+
293.87194	4088	1+
296.40614	166	
296.99145	218	
297.33910	148	
297.85894	200	
298.80249	394	1+
298.85233	562	1+
299.82145	260	1+
300.84660	308	
301.38205	224	1+
301.85662	248	
301.88817	186	
302.36023	154	
302.86327	1034	1+
302.88184	194	
303.82256	152	
303.86711	880	1+
305.86411	1370	1+
305.91480	88	1+
307.34511	248	1+
307.77130	220	1+
307.80213	254	1+
307.88980	1012	
308.14093	938	1+
308.87505	1466	
308.90621	218	
308.94709	272	1+
309.01687	120	1+
309.38424	146	
309.87241	752	
309.89016	1076	1+
310.15432	1006	1+
310.34697	226	1+
310.80071	270	1+
310.86991	608	
311.88347	9248	1+
312.94523	204	
313.36623	214	1+
314.86374	638	
314.94714	156	
315.86351	310	
316.81338	252	1+
316.86524	258	
317.35104	186	1+
317.86281	208	
317.87922	262	
318.86293	246	1+
319.14783	174	1+
319.88051	146	
320.80852	202	1+
321.13075	142	1+
321.35179	616	1+
322.86369	934	1+
322.88825	372	
323.87321	782	1+
323.91301	150	
324.32346	314	1+
324.85343	246	1+
325.89992	288	
326.84520	168	
326.88112	3284	1+
326.98878	322	1+
328.37199	324	1+
329.17232	232	1+
329.32547	184	1+
329.82672	152	
330.17224	164	1+
330.40210	148	
330.74609	224	1+
330.88537	242	
331.28521	214	1+
331.82936	440	1+
331.88801	208	
331.94539	196	1+
332.28895	130	1+
332.35455	194	
332.75678	268	1+
332.87397	1156	1+
333.80997	196	
334.81477	152	
334.89897	360	
335.84284	586	1+
335.88334	244	
336.03766	208	
336.89952	148	
336.94197	182	
337.88141	208	
338.89089	520	1+
339.40750	146	
339.83046	266	1+
342.87187	280	1+
343.40189	266	1+
346.76255	384	1+
346.88185	262	
346.90129	174	
347.85057	182	
347.90106	148	
348.34466	148	
348.81482	162	
349.80411	180	
349.88825	370	1+
350.22879	102	1+
350.76177	194	
350.96010	194	
351.85748	178	1+
352.76799	340	1+
352.91196	276	1+
353.85188	764	
354.83925	174	
355.84538	152	
355.86168	270	
355.89158	378	1+
356.02142	142	1+
356.78775	240	1+
356.84056	534	1+
356.85989	194	
358.75257	160	1+
358.78180	146	
358.95961	162	
359.36733	302	1+
359.77491	174	1+
359.88297	252	1+
360.43122	236	1+
362.30497	260	1+
362.36218	206	
362.73028	216	1+
363.72959	136	1+
363.86693	164	
364.86615	848	1+
365.05445	202	1+
365.18350	448	1+
365.78206	164	
366.84004	2068	1+
366.90276	176	1+
367.01178	236	1+
367.70762	1622	1+
367.79382	196	
369.83976	526	1+
369.91175	148	
370.78345	180	
371.03771	150	
371.72285	174	
371.77168	468	1+
371.80377	250	1+
372.71944	204	
372.84949	248	1+
373.05585	214	1+
373.72101	406	1+
373.82782	272	
373.87219	248	
374.16568	130	1+
374.87249	292	1+
376.72747	298	1+
377.85180	180	
377.88316	154	
378.83860	204	
380.72179	450	1+
380.79581	378	1+
380.85854	314	1+
381.19105	288	1+
381.77656	156	
381.79869	316	1+
382.86010	460	1+
384.73692	324	1+
384.79984	324	1+
384.85035	4216	1+
385.87847	226	1+
387.77888	198	
387.85141	614	1+
388.35676	148	1+
388.79663	344	1+
389.07611	206	1+
389.19909	394	1+
389.71003	358	1+
390.73789	198	
390.84042	1182	1+
391.91365	180	
392.82736	724	1+
392.86486	734	1+
393.09765	168	1+
393.80263	374	
394.31911	164	
394.74283	268	1+
394.78503	646	1+
394.86838	148	
395.87057	182	
397.86420	218	
398.72748	266	1+
398.90296	162	
399.07492	166	1+
399.81037	232	1+
399.84424	352	1+
400.73031	176	
400.87075	164	
402.73384	344	1+
402.86328	2084	1+
403.86722	1330	1+
405.41106	168	
405.74279	254	1+
405.78662	340	1+
405.87326	618	
406.34517	244	1+
406.86337	318	
407.72842	232	
407.86570	6500	1+
408.06543	152	
408.11948	102	1+
408.73734	156	
408.92485	228	1+
409.67803	198	1+
409.72446	1256	1+
409.81922	212	
410.62315	180	1+
410.84068	790	1+
410.87118	286	
411.71951	158	
411.80804	562	1+
411.86544	256	
412.81165	384	1+
412.87887	156	
413.75354	258	1+
413.87559	662	1+
415.87301	610	1+
415.89298	164	
417.82330	228	
418.84883	218	1+
419.73108	192	1+
421.05854	212	1+
421.80937	254	1+
421.88934	348	
422.78187	148	
422.87645	190	
423.77631	506	1+
425.70351	204	1+
425.73527	690	1+
425.79466	208	
426.75816	218	
426.86097	1040	1+
426.93711	146	1+
427.10538	124	1+
427.73401	1960	1+
428.79539	172	
428.84597	236	
428.88687	344	
429.82392	248	1+
429.88370	148	
430.73794	1008	1+
430.86911	716	1+
432.38589	256	1+
433.76464	198	1+
433.87873	376	1+
436.81305	230	1+
438.88710	776	1+
439.89117	658	1+
443.74546	170	
443.83563	222	1+
444.87354	2068	1+
445.71751	150	
445.74895	726	1+
446.70948	436	1+
446.87193	314	1+
446.89970	232	1+
447.71222	370	1+
448.75982	226	1+
448.89414	172	
449.87862	316	
450.74901	244	
451.75022	204	
451.77322	340	1+
456.76538	150	
457.77863	176	1+
457.90418	366	
458.70954	168	1+
458.90704	184	
461.10030	252	1+
462.88051	462	1+
465.72516	284	1+
467.70441	210	
467.72740	246	1+
467.84059	182	1+
467.89187	930	1+
468.78773	364	1+
472.76931	146	1+
474.71671	318	1+
476.73037	278	1+
485.90050	358	1+
486.84363	206	
487.11385	220	1+
487.81185	230	
487.89789	246	1+
499.81757	180	1+
500.61073	186	
502.26194	124	1+
503.21565	272	1+
504.13786	206	1+
504.21251	228	1+
504.80525	186	
504.85592	194	1+
509.27168	208	1+
509.30179	150	1+
509.85840	636	1+
510.16542	162	
END IONS

###FS:    #m/z: 336.94622 #charge 1+
###MS: 89
###MSMS: 92
BEGIN IONS
TITLE=Cmpd 69, +MS2(336.9462), 28.0-35.0eV, 2.0min #92
RTINSECONDS=118.004
SCANS=89,92
PEPMASS=336.94622	282364
CHARGE=1+
133.66954	112	
182.86885	202	
189.86652	88	
199.87545	190	1+
199.94154	100	
203.40272	90	
205.94585	322	1+
209.92206	84	
209.94511	130	
210.88329	422	1+
210.94953	124	
211.03851	86	
211.94472	7460	
212.87849	3602	1+
212.94939	252	
213.93861	4514	1+
215.89182	322	
216.89063	138	
217.88354	128	
217.93769	128	
221.88112	86	
221.91564	88	
222.93197	86	
224.56111	88	
225.41973	98	
226.39576	100	
226.89841	210	
226.97744	116	
227.95644	172	1+
228.84217	116	
228.89252	678	1+
229.95479	5610	
230.88943	5130	1+
230.96042	100	
231.94957	2798	1+
232.35053	90	
232.91654	84	
233.83202	158	1+
233.89758	358	
234.36124	98	
234.53032	108	
234.94045	134	
235.89371	160	
235.94926	172	
237.36730	84	
237.99769	86	
240.48206	96	
241.81843	104	
241.94908	106	
242.03811	96	
243.88325	96	
244.00229	102	
245.39097	104	
245.45451	102	
246.90714	182	
246.97613	210	
247.96600	1392	1+
248.90071	2020	1+
249.39871	152	
249.96222	1000	1+
250.03130	206	1+
250.83166	344	
250.95265	246	
251.06936	108	
251.83676	522	1+
251.85648	206	1+
251.91109	308	1+
251.96015	154	
252.08158	572	1+
252.46773	84	
252.88945	92	
252.97117	3524	1+
253.01401	110	
253.42193	128	
253.90444	1198	1+
254.87081	110	
254.96566	2060	1+
255.01072	164	
255.07706	252	1+
255.37655	140	
255.88901	136	
256.87128	90	
256.88597	204	1+
257.83254	86	
257.85458	114	
258.84266	92	
259.87122	98	
260.83295	100	
260.94576	98	
261.83026	260	1+
261.85185	110	
262.01725	92	
263.40432	104	
264.84729	114	
265.08813	178	
267.84021	1392	1+
267.98614	258	1+
268.84252	1094	1+
269.35450	126	
269.80199	118	
270.38539	94	
270.98156	160	
271.84130	184	
271.89573	92	
271.91829	394	1+
272.85551	176	1+
272.91612	102	
272.98153	100	
273.80538	98	
274.39583	98	
274.89499	196	1+
274.97466	120	
275.85973	128	
275.95480	102	
276.85900	178	
276.89668	88	
277.83187	590	1+
278.64488	102	
278.83328	402	1+
278.94614	196	1+
279.10229	286	
280.00561	114	
280.86729	110	
281.78933	348	1+
281.98999	144	
282.44371	98	
282.92926	98	
283.88825	98	
285.85440	144	
286.84938	1736	1+
287.85092	1034	1+
287.89535	98	
288.89228	326	1+
289.01819	176	
291.44152	124	
291.79843	114	
291.85461	266	1+
292.88359	138	
293.10656	134	
294.85080	116	
294.86920	230	
294.90120	116	
295.86178	92	
295.99401	180	
296.38244	88	
297.99136	100	
298.82036	90	
300.87366	146	
300.91121	88	
302.94597	116	
303.80389	100	
304.86106	210	
304.87714	150	
305.85593	102	
305.88547	118	
306.11193	126	
307.37767	120	
307.88541	98	
308.53480	96	
309.86927	234	
310.87743	598	1+
310.98556	96	
312.55122	114	
315.88764	86	
315.95106	90	
318.92643	84	
319.47259	100	
319.88688	108	
319.94134	134	
320.75212	142	
320.92188	118	
322.41584	116	
323.17939	84	
323.39129	86	
323.86704	98	
323.88418	118	
324.89176	158	
326.38571	84	
327.88215	460	1+
328.88629	318	1+
331.75098	88	
331.88392	92	
332.75012	88	
333.48954	104	
333.85959	100	
334.02464	170	
334.32414	102	
337.89938	94	
338.79929	112	
340.86051	104	
341.70909	284	1+
341.83328	98	
END IONS

###FS:    #m/z: 322.93064 #charge 1+
###MS: 93
###MSMS: 94
BEGIN IONS
TITLE=Cmpd 70, +MS2(322.9306), 28.0-35.0eV, 2.0min #94
RTINSECONDS=121.702
SCANS=93-94
PEPMASS=322.93064	5446708
CHARGE=1+
185.92550	78	
192.89114	192	1+
194.89082	160	
194.97051	84	
196.88345	178	
204.92382	82	
205.95048	242	
206.92754	142	
207.87177	108	
207.92312	84	
207.93827	190	1+
207.97442	114	
210.89938	182	
212.88042	122	
212.89496	122	
213.04484	92	
214.89357	186	
216.87998	86	
217.86994	92	
220.88962	120	
221.94365	140	
221.96888	80	
222.95160	458	
223.00345	82	
223.96292	474	1+
224.82276	152	
225.08593	82	
226.84310	82	
226.89239	88	
227.94666	78	
228.84320	104	
228.90941	172	
229.84187	84	
230.82173	78	
230.83505	146	
230.88883	420	1+
231.90353	82	
233.89745	94	
234.83333	94	
234.93535	92	
235.85057	92	
235.87890	138	
236.00913	80	
236.39222	84	
237.04728	80	
238.06393	92	
238.94302	112	
239.01782	92	
239.07532	288	1+
239.90555	78	
240.79351	92	
240.82292	594	1+
240.94139	2146	
241.93922	6750	1+
241.96371	162	
242.03464	104	
242.81864	208	
242.87895	308	1+
242.94152	4904	1+
243.79876	98	
243.81835	196	
244.81888	566	1+
244.94089	1024	1+
245.85759	152	
245.89722	92	
246.39062	82	
246.86016	136	
246.89535	82	
246.97560	354	1+
247.85144	110	
247.88839	238	
248.84285	356	1+
248.89774	144	
248.99918	104	
249.96881	102	
252.92279	92	
253.83431	294	
254.84303	126	
255.39729	82	
255.45024	88	
256.78550	142	
256.84935	88	
257.01869	86	
257.78119	78	
257.80001	96	
258.83169	546	1+
258.89553	86	
259.91080	176	
260.33464	92	
260.83426	376	
261.82953	1390	1+
262.42090	90	
264.45604	84	
264.51556	100	
264.84909	330	1+
265.02190	88	
265.06300	124	
265.08578	194	
267.84799	118	
268.95590	106	
269.34462	172	
269.80409	148	
271.79660	142	
271.84588	196	1+
273.79135	556	1+
273.81355	80	
273.88569	84	
274.84563	136	
275.80168	366	1+
275.81291	194	
275.85626	80	
276.80255	432	1+
276.84705	194	
277.10760	146	1+
277.91769	84	
278.09536	150	
278.39306	80	
279.09139	900	1+
279.84537	84	
280.06132	80	
280.78914	158	
281.80560	130	
281.85330	670	1+
281.87641	78	
281.96413	180	
283.06130	86	
283.35638	112	
283.37955	88	
283.78955	390	1+
284.29231	356	1+
285.79223	104	
285.93067	84	
286.81265	84	
286.91500	78	
287.80861	148	
287.83079	86	
288.19821	96	
289.78857	126	
290.37136	98	
290.79063	106	
290.80024	104	
291.80098	430	1+
292.93613	110	
292.95927	92	
294.86803	210	1+
296.86240	84	
297.79005	94	
299.78191	508	1+
300.78232	330	1+
300.80255	122	
300.85735	82	
301.87490	82	
301.94452	78	
302.43131	82	
303.76183	212	1+
305.79769	138	
306.88697	428	1+
307.79790	364	1+
308.87113	108	
309.81442	176	
310.87981	244	1+
312.82515	96	
312.86127	84	
312.95043	78	
313.21349	80	
313.67446	90	
314.06168	78	
314.81854	274	
315.66947	104	
315.82226	146	
316.03615	198	1+
316.11488	84	
317.87219	124	
319.15014	88	
319.89436	78	
319.94383	82	
320.81888	224	1+
323.84854	82	
323.88302	130	
324.89252	498	1+
325.15573	92	
325.75389	80	
326.89112	198	
326.94495	82	
327.79040	160	
327.81602	80	
END IONS

###FS:    #m/z: 363.95677 #charge 1+
###MS: 93
###MSMS: 95
BEGIN IONS
TITLE=Cmpd 71, +MS2(363.9568), 28.0-35.0eV, 2.1min #95
RTINSECONDS=122.474
SCANS=93,95
PEPMASS=363.95677	2023804
CHARGE=1+
98.56199	92	
103.77741	102	
128.45421	92	
161.16438	102	
178.92877	92	
187.86549	128	
189.86407	894	1+
191.85916	1432	1+
193.85396	132	
196.88415	410	
200.94847	130	
203.32072	100	
205.95209	100	
206.88364	150	
207.40869	114	
207.87504	540	1+
207.95048	138	
208.94337	208	
209.87878	1118	1+
209.94355	3288	1+
210.88512	958	1+
212.87902	5644	1+
214.80285	92	
214.89260	376	1+
215.85896	98	
215.87540	262	1+
219.86266	102	
221.95785	106	
222.95162	1690	1+
223.89057	154	
224.94967	2526	1+
225.85495	168	1+
225.88902	546	1+
226.94755	18990	1+
227.03981	178	1+
227.82745	130	1+
228.59955	98	
228.89405	1672	1+
228.94240	20622	1+
229.57627	118	
230.37332	120	1+
230.42734	130	1+
230.78758	96	
230.88883	9198	1+
231.02187	130	
233.88533	248	
233.95921	108	
234.88029	342	
235.84783	246	
237.05709	98	
239.06616	124	
239.84891	248	1+
240.82474	240	1+
240.93829	412	
240.96295	1898	1+
241.93899	1364	1+
242.81855	264	
242.94078	924	1+
242.95954	1120	1+
243.81871	816	1+
244.44421	150	
244.82097	526	1+
244.95736	8026	1+
245.79908	114	
245.83754	122	
246.80714	126	
246.90558	630	1+
246.92995	118	
246.95321	10416	1+
248.80317	210	1+
248.81802	140	
248.90046	2902	1+
249.44646	132	1+
250.06179	296	1+
250.89163	666	1+
250.96786	506	1+
251.59817	82	1+
253.83367	352	1+
253.90431	738	1+
254.09344	120	
256.40569	116	
256.85048	266	1+
257.47971	98	
258.83242	330	
258.97540	192	
259.35472	94	
259.78614	100	
260.83577	220	
260.96884	898	1+
261.82934	288	
262.01507	94	
262.35520	128	
262.83052	222	
263.14806	110	
263.83170	174	
263.86846	262	1+
263.97898	148	
264.54959	108	
264.58372	104	
264.84272	114	
264.92312	136	
264.96506	114	
265.09043	270	
265.83097	186	
265.90651	116	
265.97416	364	1+
266.11286	136	
266.36801	92	
266.42247	96	
266.81382	486	1+
266.85410	276	1+
267.78369	122	
267.97336	1096	1+
268.80731	104	
268.83936	214	1+
268.95693	132	
269.78663	132	
269.96865	1836	1+
270.81028	114	
271.09803	132	
271.84459	192	
271.91624	410	1+
272.84164	168	
273.85501	158	1+
275.91016	198	
276.85141	352	1+
277.03546	96	
277.34604	208	1+
278.79550	266	1+
279.10099	280	1+
279.84735	182	1+
280.52980	100	
280.79074	1166	1+
281.12022	96	
281.13330	118	
281.98351	130	
282.88938	230	
283.09207	180	1+
283.85110	578	1+
283.96803	184	1+
284.80451	312	1+
284.83144	162	
284.88808	140	
285.82575	110	
285.84531	1068	
285.91366	112	
286.37891	96	
287.01282	134	
287.87343	268	1+
288.50594	120	
289.16539	94	
289.78926	354	1+
290.86504	232	1+
292.95195	148	1+
293.11507	142	
294.86551	154	
296.80777	378	
296.87422	144	
297.80076	1258	1+
298.80335	1084	1+
300.80075	262	
300.90190	94	
301.81344	150	
301.85997	714	1+
303.80657	550	1+
303.85503	1698	1+
303.94912	130	
304.04160	150	
304.17321	142	
305.11288	134	
306.12734	276	1+
306.86457	122	
306.92640	178	1+
307.84309	118	
308.81268	114	
308.88589	176	
309.87080	144	
310.87845	154	
311.88413	198	
312.86704	154	1+
313.35381	92	
314.81935	144	
316.81461	408	1+
316.87252	138	
317.84860	128	
318.87928	140	
319.76517	146	
319.82288	138	
320.93405	112	
321.81490	226	
321.87034	376	1+
322.82028	134	
322.92964	442	1+
323.14730	100	
324.88495	134	
324.90189	144	
326.16186	170	
326.18397	102	
326.87278	742	1+
328.71886	118	
328.88981	166	
329.83881	202	1+
330.04801	242	1+
330.91590	104	
331.77174	204	1+
332.47210	94	
335.88421	100	
336.12732	140	
336.94472	762	1+
337.39625	106	
337.87523	298	1+
338.80635	130	
339.83054	200	
340.93936	520	
343.71000	152	
345.73044	146	
347.72034	126	
347.91029	146	
348.22194	94	
349.76864	130	
350.51504	98	
351.76899	98	
352.89385	110	
353.90153	144	
354.73885	98	
356.77404	190	
357.90652	114	
358.39560	100	
359.78568	136	
361.72041	142	
363.71852	106	
366.78615	96	
367.77008	258	1+
368.73466	126	
END IONS

###FS:    #m/z: 507.84594 #charge 1+
###MS: 93
###MSMS: 96
BEGIN IONS
TITLE=Cmpd 72, +MS2(507.8459), 28.2-35.2eV, 2.1min #96
RTINSECONDS=123.246
SCANS=93,96
PEPMASS=507.84594	667666
CHARGE=1+
192.01730	174	
196.01438	252	
199.88653	162	
210.03358	168	
213.88815	140	
224.04655	314	1+
225.89151	224	1+
230.89125	158	
232.89547	310	1+
238.06435	202	
242.85038	178	1+
245.97032	258	1+
250.90694	240	
250.97174	356	1+
251.07573	526	1+
254.82659	174	1+
257.89498	146	
258.91181	166	
259.86745	460	1+
266.16537	484	1+
266.85703	204	
267.86633	256	1+
267.91284	234	
268.95341	246	1+
269.39314	254	1+
269.89164	222	
269.92361	308	1+
270.85979	282	
271.85776	206	
271.87557	172	
272.38145	180	
272.85527	560	
273.85193	500	1+
276.04000	152	
277.09579	250	1+
277.89018	368	1+
278.86529	150	
278.89324	308	1+
279.94807	254	1+
280.85392	272	
283.37004	186	
283.39383	202	
283.89638	218	
284.87455	138	1+
285.94889	170	
286.87102	140	
287.85549	822	1+
287.89406	168	
287.97435	142	
288.89770	348	1+
289.82558	152	
289.84531	138	
289.87684	732	
290.13347	448	1+
290.35235	140	
290.86857	1600	1+
292.86253	200	
293.80053	196	1+
293.87362	4088	1+
293.95634	202	1+
295.09011	126	1+
295.90697	152	
296.13455	214	1+
296.80831	416	1+
297.81299	286	1+
297.91016	186	
298.80454	202	1+
298.85585	888	1+
299.84406	184	
300.40359	206	
300.90088	218	1+
301.34125	224	1+
301.85838	220	
301.87843	160	
302.85327	218	
302.88524	178	
303.80096	142	
303.84181	160	
303.87161	234	
304.38039	204	1+
305.12254	258	1+
305.86503	966	1+
306.12656	220	1+
306.37266	352	1+
306.98334	228	1+
307.80225	228	1+
307.88984	798	
307.91532	258	
308.14269	1470	1+
308.87996	1556	1+
309.84205	528	1+
309.86882	1204	1+
310.15606	720	1+
310.34657	206	
311.03232	148	1+
311.40819	208	1+
311.88283	10310	1+
312.13616	204	
312.34624	154	
312.41560	194	1+
312.79992	180	
313.34869	236	1+
313.81980	420	1+
314.12903	194	1+
314.81946	274	1+
314.86547	710	1+
314.87953	556	
315.38079	184	
316.36656	278	1+
316.81538	142	
316.86569	544	1+
316.88707	638	1+
318.86041	260	
318.88177	138	
319.86471	544	1+
319.89545	466	1+
319.91103	142	
321.81941	284	1+
321.96335	242	1+
322.35445	166	
323.38542	166	1+
323.85562	618	1+
323.87985	388	1+
325.90246	572	
326.88002	4832	1+
329.98404	182	
330.87789	722	1+
331.80740	274	1+
332.90056	270	
333.36635	162	
333.77401	208	1+
333.87499	388	1+
334.89678	140	
335.84031	310	
335.88813	196	
336.37493	228	1+
336.81926	140	
336.88628	188	
337.87932	378	
338.29631	184	
338.85202	142	
338.88575	242	
339.40653	148	
339.96560	254	1+
341.85872	142	
342.89218	258	1+
343.87622	150	
344.90416	154	
345.40747	294	1+
346.33088	250	1+
346.78685	194	1+
348.83854	148	
348.91689	194	
349.36090	150	
349.75676	144	
349.88316	556	1+
350.85279	142	
350.91375	280	
351.76864	410	1+
351.99962	152	
352.77281	284	1+
352.91028	468	1+
353.81869	232	1+
353.85420	892	1+
354.03644	168	1+
355.89793	202	1+
356.84606	214	1+
357.90460	222	1+
358.77525	194	1+
360.27533	156	
362.36746	636	1+
362.71312	214	1+
363.34015	152	
364.72721	296	1+
364.84044	204	
365.78629	212	
366.18539	172	
366.77245	164	1+
366.84007	2234	1+
366.89513	182	
367.70741	1646	1+
367.89026	472	1+
368.70945	1000	1+
369.77710	272	1+
370.78414	172	1+
370.88004	434	1+
370.90409	328	1+
371.73207	186	
371.80674	208	
371.90813	254	1+
372.77801	234	
372.85345	624	1+
373.71483	648	1+
373.80425	186	
374.34292	224	1+
374.71462	426	1+
374.89328	148	
375.02208	208	1+
375.34944	146	1+
375.88335	286	1+
376.37922	146	
379.72740	236	
380.39360	472	1+
380.71711	206	
380.85555	194	
381.84944	738	1+
381.89580	144	
383.77419	152	
384.79737	238	1+
384.85063	2958	1+
384.88792	224	
385.39293	396	1+
385.77746	210	
385.89126	150	
387.40218	162	
387.84858	186	
387.86916	158	
388.71756	316	1+
388.77465	210	
388.80315	578	1+
389.12790	204	1+
389.20044	364	
389.72262	216	1+
390.19894	176	
390.75240	144	
390.84261	536	
391.83627	292	
391.86597	150	
392.06909	140	
392.85827	396	1+
392.88377	168	
392.89567	416	1+
393.80255	208	
393.83152	432	1+
394.73150	362	1+
394.79000	174	1+
395.36406	146	1+
397.86025	294	
398.73222	522	1+
398.86759	172	
399.80966	178	
399.85083	676	1+
401.73612	290	1+
401.81445	230	1+
402.86535	2778	1+
403.87077	1906	1+
404.36871	220	1+
404.72670	234	1+
404.80668	338	1+
405.75448	202	
405.78479	212	
406.86267	140	
407.74179	372	1+
407.86567	7084	1+
408.71836	148	
409.72068	1228	1+
410.83730	406	
410.85734	298	
411.81297	426	
411.83437	242	
411.85652	192	
411.87036	148	
412.73470	302	
412.84296	160	
412.86589	144	
413.31133	158	
413.73135	286	1+
413.81186	252	1+
413.87584	512	1+
414.69817	238	1+
415.87384	946	1+
416.40339	162	1+
416.74663	196	1+
416.87635	532	1+
417.82025	336	1+
420.82961	200	1+
421.88495	676	1+
422.68436	178	1+
422.86203	654	1+
423.86796	398	1+
424.82237	140	
425.73935	538	
426.86408	652	
427.73345	1582	1+
427.86659	346	
428.79967	266	1+
428.85161	504	
428.88322	794	1+
429.73873	798	1+
429.83788	250	
430.74264	566	1+
430.85795	176	
431.86756	658	1+
432.38043	274	1+
435.71387	152	1+
435.83747	204	1+
436.07965	156	
439.89806	284	
440.89515	186	
441.13849	274	1+
441.70301	316	1+
442.68771	288	1+
442.96248	218	1+
444.87199	1456	1+
445.74379	508	1+
446.74690	322	1+
447.71270	142	
448.75397	178	
448.81618	166	1+
448.89372	204	
449.74547	606	1+
449.87779	560	1+
450.69912	176	
450.74785	514	1+
457.90450	662	1+
459.78713	178	1+
462.88707	486	1+
464.78040	216	1+
467.88819	684	1+
468.77930	568	1+
469.24760	120	1+
470.70983	186	
477.77246	172	1+
485.90189	452	
486.84005	154	
487.80267	186	1+
491.84898	258	1+
499.73277	156	
500.78822	252	1+
503.80143	224	1+
504.29054	148	1+
505.80390	174	1+
506.19535	254	1+
507.16087	144	1+
507.52318	154	
508.74342	226	1+
509.29272	224	1+
509.74772	168	1+
509.85646	268	1+
512.80012	282	1+
END IONS

###FS:    #m/z: 322.93071 #charge 1+
###MS: 97
###MSMS: 98
BEGIN IONS
TITLE=Cmpd 73, +MS2(322.9307), 28.0-35.0eV, 2.1min #98
RTINSECONDS=126.924
SCANS=97-98
PEPMASS=322.93071	5445148
CHARGE=1+
77.63420	86	
146.88418	92	
179.96503	100	
186.93826	82	
189.86424	96	
196.88586	332	
197.99463	92	
198.62226	82	
199.89030	174	
205.92829	262	1+
205.94916	260	
209.94111	84	
210.94770	84	
212.87779	194	
212.89946	122	
214.04056	100	
216.89774	82	
219.38036	128	
220.87591	88	
220.96199	100	
221.95611	94	
222.11507	108	
222.95459	148	
223.89198	88	
223.95791	252	
224.58512	92	
224.82345	114	
224.90722	84	
224.95977	200	
226.84297	84	
227.41519	90	
227.93215	118	
227.95437	88	
228.89492	134	
229.54938	92	
229.83608	88	
229.94776	80	
230.84386	126	
230.88779	252	1+
233.86597	82	
234.84276	108	
234.99482	94	
235.39460	98	
235.82427	120	
235.88452	90	
236.38456	104	
237.05366	98	
237.79440	126	
237.92284	126	
238.38427	86	
238.62502	100	
238.89291	128	
238.94235	122	
239.78677	276	1+
240.82551	366	1+
240.94088	2050	
241.93953	5670	1+
241.96400	114	
242.82334	260	
242.94189	4112	1+
243.81845	438	1+
244.81956	318	1+
244.84463	94	
244.89049	178	1+
244.93971	876	
245.45642	102	
246.47696	82	
246.84887	224	1+
246.89926	92	
246.98437	144	
247.89603	86	
248.97960	134	
249.39658	90	
250.46554	102	
250.89647	88	
250.94435	106	
251.78799	104	
252.78534	258	1+
252.88176	84	
253.39568	98	
253.44840	82	
253.84729	92	
255.78241	414	1+
256.79792	448	1+
256.92236	104	
257.79893	336	1+
258.83198	1106	1+
258.89757	132	
259.33100	104	
259.39613	80	
259.96072	88	
260.36645	82	
260.80508	120	
261.83289	296	
261.97586	254	1+
262.80542	136	
262.82997	356	
263.35459	92	
263.83230	228	
263.85057	336	1+
264.85373	234	1+
266.86585	156	
267.79311	114	
267.84444	166	
268.85143	100	
269.80090	134	
270.05631	84	
271.84637	276	
272.85545	132	
273.79637	298	
273.87761	82	
274.81003	434	1+
274.92581	108	
276.85055	98	
277.50663	92	
278.81439	120	
279.09178	752	1+
279.80240	128	
279.97503	84	
280.26455	92	
280.79430	282	1+
280.83528	130	
283.06997	114	
283.13568	90	
283.41030	104	
283.44569	94	
283.78718	172	
284.29391	206	
284.43243	100	
284.79146	236	1+
284.87815	128	
285.20359	156	
285.87108	184	1+
289.78801	322	1+
289.88076	140	
291.80606	246	1+
293.88671	82	
294.84277	230	1+
294.92495	170	1+
295.40656	98	
296.59368	104	
296.80638	212	
297.79077	178	
297.81196	134	
298.68477	106	
298.81860	82	
299.78277	504	1+
300.15934	86	
301.30086	98	
301.87719	158	
303.40813	100	
304.37764	84	
304.88095	82	
305.87678	104	
305.90774	84	
306.77967	84	
306.88060	736	1+
307.08305	84	
307.79957	440	
308.82984	82	
309.89019	106	
310.44875	92	
310.87753	290	
311.88417	194	
312.21703	84	1+
312.81165	96	
312.88689	142	
313.66787	84	
313.80245	128	
314.82175	316	1+
314.86051	84	
318.09371	84	
319.20050	106	
319.93574	104	
320.82069	182	
321.88712	90	
322.90983	192	1+
324.89265	138	
325.89316	96	
326.77856	102	
326.87106	310	1+
326.89487	166	
327.87411	276	1+
327.98061	84	
END IONS

###FS:    #m/z: 363.95689 #charge 1+
###MS: 97
###MSMS: 99
BEGIN IONS
TITLE=Cmpd 74, +MS2(363.9569), 28.0-35.0eV, 2.2min #99
RTINSECONDS=127.696
SCANS=97,99
PEPMASS=363.95689	1942946
CHARGE=1+
189.86342	810	
191.85794	1300	1+
191.88309	232	1+
191.99296	98	
193.85160	164	
193.88883	270	1+
194.89066	178	1+
196.88554	88	
197.95836	92	
199.08642	88	
199.91370	88	
200.88315	146	
200.94560	122	
207.87427	330	1+
207.94749	134	
209.06489	100	
209.94351	3214	1+
210.88357	1016	1+
212.87892	5992	1+
216.88936	176	
216.91187	94	
219.40766	194	
219.86539	144	1+
221.51514	94	
222.95179	1568	1+
224.88823	108	
224.94929	2306	1+
226.80573	116	
226.89748	132	
226.94752	16032	1+
226.97254	204	
227.02934	88	
227.79141	194	1+
227.89218	90	
228.89388	732	1+
228.94221	19266	1+
229.05834	126	1+
229.10801	140	1+
229.14463	96	
230.75956	88	1+
230.82959	102	
230.88998	8002	1+
231.36883	116	1+
232.88454	1544	1+
234.56057	92	
234.87975	386	1+
234.97813	100	
236.92668	94	
237.05634	124	
238.05987	118	
239.07096	108	
239.42788	88	
240.82224	678	
240.93970	652	
240.96144	574	
241.93917	1344	1+
242.11265	116	
242.81959	690	1+
242.94149	954	1+
242.96028	1092	1+
243.01719	116	
243.78570	186	1+
244.06720	104	
244.95719	8004	1+
245.82623	314	1+
245.94205	432	
246.57899	102	
246.87474	90	
246.90333	474	1+
246.95330	9090	1+
247.18514	104	
248.34654	128	
248.80510	366	1+
248.90074	2606	1+
250.89466	646	
250.97193	522	1+
251.07110	98	
251.83692	186	
251.91221	102	
252.98119	114	
253.08867	90	
253.90545	460	
253.94583	128	
255.92139	94	
257.01289	102	
257.94468	96	
257.98700	94	
258.83336	706	1+
258.97589	186	
259.90938	172	
259.97309	146	
260.96678	556	1+
261.08383	88	
261.37949	96	
261.51061	92	
261.83128	292	
262.82569	542	1+
262.85234	176	1+
262.98827	88	
263.15527	88	
263.98258	140	
264.96115	190	
265.08627	164	1+
265.37508	114	
265.97422	346	
266.02364	94	
266.81384	446	1+
267.97481	1318	1+
269.87910	124	
269.90300	90	
269.92121	192	
269.96888	1498	1+
271.18229	98	
271.91718	504	
272.84569	202	1+
273.79479	184	
274.80531	364	1+
275.79195	114	
276.84857	110	
278.36018	88	
278.37877	98	
278.79847	98	
278.93184	174	
279.10145	350	1+
279.13346	108	
279.79320	1362	1+
280.79343	1198	1+
280.84810	234	1+
280.87638	222	1+
280.96842	164	1+
282.36130	100	
282.77957	302	1+
283.82620	104	
283.85005	374	1+
283.98258	92	
284.82436	318	
285.84575	1122	
286.80394	100	
286.87735	170	1+
286.90317	258	1+
288.84132	224	1+
289.40345	94	
289.84491	234	1+
289.86978	272	1+
290.78367	132	
290.88144	224	1+
291.05649	88	
291.44165	94	
292.04340	102	
292.11348	300	1+
293.12035	214	1+
293.43684	132	
293.87899	144	
294.80309	92	
295.04145	100	
295.82029	138	
295.86063	166	
296.11221	90	
296.80528	224	
297.11132	110	
297.80927	286	
297.99969	126	1+
298.29667	94	
298.80329	1226	1+
298.83880	162	
299.86613	150	1+
301.80649	168	
301.86315	746	1+
303.13447	130	1+
303.80667	348	1+
303.85681	3158	1+
303.94286	100	
304.09540	134	
304.44815	100	
306.11980	294	1+
306.83712	148	
306.88526	142	
306.93448	88	
308.02329	92	
308.87095	112	
308.88600	116	
309.86832	126	
311.88043	288	1+
313.94484	114	
314.81468	106	
316.75589	108	
316.81366	236	1+
317.83605	140	
318.87432	250	1+
318.93397	184	
319.82369	192	
320.01490	108	
320.82807	124	
321.81963	596	1+
321.86393	386	
321.88667	120	
322.92862	478	1+
324.45852	100	
324.87803	166	1+
324.93011	122	
326.87174	644	1+
327.34911	94	
332.89846	134	
333.09740	88	
334.44079	94	
334.74708	98	
336.94706	586	1+
338.79659	142	
338.82949	446	1+
339.38867	154	
340.93868	716	1+
341.71851	134	
344.71830	112	
345.71470	104	
348.04335	94	
348.14875	100	
350.72860	100	
350.79281	144	1+
351.76271	288	1+
356.79511	98	
356.99516	104	
357.02994	100	
359.20046	106	
360.94246	92	
361.71716	108	
361.75475	94	
362.37471	88	
363.71836	130	
364.71460	104	
365.83746	214	1+
368.14378	90	
END IONS

###FS:    #m/z: 336.94627 #charge 1+
###MS: 97
###MSMS: 100
BEGIN IONS
TITLE=Cmpd 75, +MS2(336.9463), 28.0-35.0eV, 2.2min #100
RTINSECONDS=128.468
SCANS=97,100
PEPMASS=336.94627	283832
CHARGE=1+
99.65245	92	
99.85855	88	
182.86592	178	
184.86593	302	1+
188.88398	90	
199.89811	90	
202.98111	84	
203.87779	84	
204.48298	92	
205.95184	200	
206.95083	96	
209.94172	278	
210.88272	554	
211.94417	5694	1+
212.62370	108	
212.87846	2992	1+
213.93946	2824	1+
214.10063	104	1+
215.88779	624	1+
215.93919	368	1+
216.91754	88	
217.93345	90	
222.95227	370	1+
223.95694	316	1+
224.86217	176	1+
225.89153	86	
227.78521	120	
227.89718	148	
228.89406	752	1+
229.01754	86	
229.95481	6126	
230.45266	186	
230.89018	3962	1+
230.95690	244	
231.94942	2802	1+
232.82387	440	1+
232.89542	242	
233.89664	654	1+
233.94731	344	1+
234.91804	166	
235.82208	210	
235.87426	232	
235.89463	544	
238.82815	86	
239.84322	324	1+
240.08056	94	
240.39812	110	
241.63500	112	
241.91399	110	
242.89492	154	
244.66451	114	
246.08006	96	
246.88251	96	
246.90213	200	
246.97558	126	
247.38798	84	
247.81102	84	
247.96570	1696	1+
248.89984	2166	1+
248.97898	114	
249.96020	646	1+
250.82851	158	
250.87449	88	
250.95342	494	1+
251.83288	110	
251.90777	134	
252.85001	132	
252.97084	2656	1+
253.08262	94	
253.46964	96	
253.90471	762	1+
254.40510	84	
254.94676	340	1+
254.96769	1714	1+
255.07465	160	
256.05291	90	
256.07290	160	
256.39101	86	
256.91390	168	
257.79706	164	
257.84000	98	
257.91317	100	
258.84499	192	
258.96461	122	
259.85454	188	
259.95389	130	
260.82859	404	1+
261.69513	88	
263.08567	84	
263.83315	88	
264.84903	252	1+
265.84991	160	1+
265.88825	140	
267.79717	88	
268.84039	1024	1+
269.80146	226	
269.92519	122	
270.53277	86	
270.84419	166	
270.86123	154	
270.98230	612	1+
271.91360	518	1+
273.79029	140	
273.85696	146	
274.85870	124	
274.89554	106	
275.43020	88	
275.81336	118	
275.84848	92	
276.86090	276	
276.89221	150	
277.09113	100	
277.83495	1126	1+
277.85895	136	
277.89965	106	
278.41237	86	
278.83659	906	1+
280.16095	86	
280.85978	116	
280.90481	132	
281.91002	170	
285.84781	1950	1+
286.41786	100	
286.84993	1340	1+
287.86918	108	
287.98703	90	
288.84561	134	
288.86045	192	
289.01512	86	
289.85808	96	
290.42994	92	
290.52013	104	
291.74358	120	
291.80601	140	
293.03719	142	
293.98064	108	
293.99996	178	
294.11353	108	
294.85814	102	
294.88133	86	
294.94990	128	
295.85755	216	
296.00564	88	
296.81695	168	
296.83514	100	
297.38332	94	
298.22438	88	
298.34304	100	
298.79930	90	
298.86084	96	
299.75087	102	
299.78854	166	
300.85765	92	
302.04725	92	
302.52288	92	
303.03179	84	
303.86566	208	1+
304.83894	246	1+
306.37977	98	
306.43041	90	
306.88627	126	
306.91741	92	
307.88934	124	
309.81745	148	
309.86277	286	
310.82565	92	
310.87702	628	1+
312.80688	92	
314.26858	86	
314.82419	188	
315.59818	158	1+
315.82880	120	
315.87413	112	
317.82110	160	1+
318.43947	124	
319.88777	390	1+
320.60415	94	
320.92072	88	
321.35619	100	
322.39828	100	
324.89678	90	
325.08495	94	
325.89670	284	1+
325.92901	102	
326.47010	90	
326.57865	100	
327.89582	118	
329.88474	262	1+
330.81094	104	
331.42173	94	
333.80726	106	
333.88021	270	1+
334.36721	138	
340.78730	106	
END IONS

###FS:    #m/z: 322.93066 #charge 1+
###MS: 101
###MSMS: 102
BEGIN IONS
TITLE=Cmpd 76, +MS2(322.9307), 28.0-35.0eV, 2.2min #102
RTINSECONDS=132.14
SCANS=101-102
PEPMASS=322.93066	5438450
CHARGE=1+
192.88772	552	1+
196.01786	96	
197.02490	128	
202.02526	84	
202.89354	94	
205.94936	288	
207.04243	102	
207.87194	80	
208.89014	322	1+
208.94076	78	
209.94622	126	
212.88157	272	1+
214.89477	110	
219.80071	82	
220.98567	90	
221.89597	138	1+
221.94449	118	
222.95523	770	1+
223.82763	82	
223.96039	496	1+
224.81967	188	
224.85205	84	
225.81227	86	
225.95817	78	
227.82084	86	
227.88017	138	
228.89011	144	
229.78773	82	
229.89690	122	
230.88892	272	
231.12053	86	
233.39966	116	
233.92239	152	
234.36305	80	
237.80039	150	
237.84440	92	
237.88039	90	
237.89548	110	
238.02445	92	
238.82998	144	
239.07297	80	
239.78782	532	1+
239.83677	108	
239.90329	88	
240.82242	176	
240.83732	148	
240.94040	1824	
241.05550	90	
241.93886	5544	1+
241.98799	238	1+
242.82163	182	
242.94124	3906	1+
242.96915	146	
243.81878	728	1+
244.85420	304	1+
244.93914	1194	1+
245.43779	104	
246.89669	82	
246.97866	562	1+
247.88844	84	
248.83019	92	
248.84952	102	
248.90332	232	
249.01755	100	
250.97128	94	
251.33766	96	
251.46598	104	
251.49325	80	
251.92669	88	
252.87381	82	
253.83675	118	
253.84680	226	1+
253.89983	90	
255.78410	132	
256.83940	166	
256.90624	126	
257.79686	194	
258.83065	248	
258.97351	160	
259.50677	84	
260.55235	88	
260.82843	1484	1+
261.07614	82	
261.47883	78	
262.80113	82	
263.80284	86	
263.82957	100	
263.89943	126	
263.98475	86	
264.86466	80	
264.97197	84	
266.03152	84	
266.11561	80	
266.35024	90	
266.84668	138	
266.86540	84	
267.84457	318	1+
267.86661	156	
267.93340	82	
270.82397	82	
270.93218	104	
271.04386	84	
271.84620	186	
271.88393	144	
272.84696	296	
273.79576	440	1+
273.81624	88	
275.81080	502	1+
275.96030	84	
276.38467	86	
276.85414	246	1+
278.02647	82	
279.09062	852	1+
279.80233	142	
279.84097	178	1+
279.90443	112	
281.79659	132	
281.84597	110	
281.91803	94	
283.06722	80	
283.36469	164	
283.79033	218	
283.86816	244	1+
284.29272	176	
284.89462	86	
285.29547	132	
285.79426	124	
285.85213	164	
286.00467	80	
286.86836	118	
286.92169	242	
287.80266	86	
288.06189	84	
288.80356	128	
289.78719	172	
289.80931	254	
289.88006	170	
290.79952	542	1+
290.88448	80	
291.80363	462	1+
293.87628	90	
294.86468	264	1+
295.81374	132	
295.89411	118	
296.80441	78	
296.93177	144	
298.83012	210	
299.78491	394	
300.92925	108	
301.86041	82	
301.88194	90	
302.94599	84	
303.40830	86	
306.88663	450	1+
307.76348	78	
307.79925	652	1+
308.88230	80	
309.91234	80	
311.10686	86	
311.88803	102	
312.76178	88	
312.80841	130	
312.87006	344	1+
313.82212	230	1+
314.80405	82	
317.75661	90	
317.82319	170	
317.84180	82	
317.86753	106	
318.39597	90	
318.77076	84	
320.86084	198	1+
321.22196	84	
321.40902	82	
323.88127	188	
324.42567	88	
324.86126	140	
324.89332	108	
325.11163	94	
326.77180	142	
326.89314	164	
327.88913	264	1+
END IONS

###FS:    #m/z: 340.94077 #charge 1+
###MS: 101
###MSMS: 103
BEGIN IONS
TITLE=Cmpd 77, +MS2(340.9408), 28.0-35.0eV, 2.2min #103
RTINSECONDS=132.911
SCANS=101,103
PEPMASS=340.94077	2575128
CHARGE=1+
190.94405	84	
191.95275	120	
192.92708	400	
196.88425	178	
197.03696	96	
197.89032	130	
203.86529	88	
203.88512	142	
208.89303	84	
210.87290	92	
210.93799	448	
212.87629	764	1+
213.93855	2598	1+
214.89900	92	
215.08381	94	
215.88745	500	1+
216.83690	92	
217.88322	322	1+
217.93616	210	
219.03478	84	
219.87744	84	
223.95782	142	
226.95152	102	
227.95489	108	
228.94812	120	
229.45485	114	
229.89113	108	
230.88762	1170	1+
230.95526	144	
231.88892	650	1+
231.94978	2278	1+
232.90679	102	
233.89707	582	1+
234.38585	94	
235.88827	158	
235.95037	236	
237.89490	138	
238.07587	84	
239.37123	102	
239.78667	122	
240.84010	116	
240.93958	146	
241.04226	96	
242.83365	120	
243.13795	90	
243.51325	98	
244.95514	126	
246.94538	122	
246.97361	342	
247.38581	88	
247.83031	84	
248.05248	94	
248.89800	382	1+
249.96264	396	
251.96367	106	
252.47368	88	
253.83344	158	
253.95255	100	
254.92529	128	
254.96674	916	1+
255.85154	286	1+
255.91190	148	
256.85446	202	1+
256.93175	92	
256.96180	346	
257.79867	140	
257.95457	138	
258.80035	144	
258.84447	608	1+
258.96736	102	
259.95618	158	
260.89288	84	
261.43516	94	
261.98800	114	
262.84370	122	
262.99377	120	
263.05609	82	
263.52807	112	
264.96457	186	
266.83395	250	1+
267.79302	122	
267.97465	140	
269.85330	128	
270.84298	240	1+
272.93647	152	
272.97785	226	
273.79446	264	1+
273.83901	170	1+
273.86452	106	
274.87840	132	
274.89614	176	
275.43234	104	
276.85467	202	
277.81295	204	1+
277.85190	92	
277.86899	132	
277.88197	146	
277.96188	132	
278.85261	84	
279.02741	106	
279.85771	146	
280.88580	92	
280.94973	96	
281.83717	148	
281.86323	94	
282.63575	100	
282.95730	100	
283.85461	146	
283.93782	90	
285.95037	96	
286.14961	100	
286.52979	102	
286.92515	118	
288.86823	198	1+
289.79987	142	
290.79106	134	
291.80790	458	1+
293.85868	192	1+
295.89434	152	
296.81691	120	
296.87727	102	
297.42755	90	
297.81346	148	
297.86814	104	
297.93976	130	
298.40450	84	
298.80778	90	
298.87680	108	
299.13667	84	
299.86820	290	1+
300.78564	150	
300.90016	84	
302.17189	142	
302.92831	110	
303.94810	134	
305.02068	84	
305.80511	150	
305.87515	118	
307.80001	248	
308.79736	126	
308.87815	178	
309.81521	100	
309.88673	154	
310.87337	140	
311.88443	130	
312.80516	280	1+
312.87681	124	
313.87236	124	
313.89446	84	
317.89237	98	
319.89316	154	
320.87746	122	
321.06584	84	
321.88932	94	
324.76012	84	
324.89374	132	
325.90793	128	
326.84612	190	1+
327.04948	84	
327.71488	140	
328.06487	84	
328.82388	86	
328.89040	164	
328.92184	90	
329.87172	90	
330.81844	204	
331.82119	106	
332.40956	88	
332.43672	86	
334.13360	86	
339.07172	82	
341.20727	88	
341.72869	90	
341.89708	240	1+
344.88010	100	
END IONS

###FS:    #m/z: 363.95695 #charge 1+
###MS: 101
###MSMS: 104
BEGIN IONS
TITLE=Cmpd 78, +MS2(363.9570), 28.0-35.0eV, 2.3min #104
RTINSECONDS=133.684
SCANS=101,104
PEPMASS=363.95695	1788930
CHARGE=1+
84.54923	100	
182.86861	140	
185.51717	92	
187.86545	92	
189.86316	1044	1+
191.85857	870	
193.85337	162	
196.88430	418	
197.00242	98	
204.88169	92	
204.97526	94	
206.94373	292	1+
207.40483	148	
207.87252	822	1+
207.94656	212	1+
208.44750	92	
209.86780	278	
209.94399	3028	1+
210.88303	896	1+
210.92468	108	
212.87912	5420	1+
214.89513	362	
215.41164	160	
215.88166	132	
216.41306	150	
217.91919	124	
219.86194	134	
219.91371	130	
221.91945	106	
222.95248	1782	1+
224.88658	144	
224.94940	2648	1+
225.88482	150	
225.99769	210	1+
226.89800	248	
226.94757	17094	1+
226.97502	102	
227.79283	124	
227.89450	130	
228.89404	1512	1+
228.94233	17986	1+
230.84223	248	1+
230.88833	7876	1+
233.87989	176	
233.99278	94	
234.84159	136	
234.88251	364	
235.03053	98	
235.82010	282	1+
236.07987	182	1+
236.90585	92	
237.05806	404	1+
239.52306	120	
240.81925	430	1+
240.94015	398	
240.96362	1114	1+
241.94147	296	
242.94201	1172	1+
242.95993	1092	1+
243.00018	92	
243.81928	554	1+
243.97688	190	
244.08670	96	
244.95749	7448	1+
245.99137	122	
246.42927	92	1+
246.90446	292	1+
246.95313	9188	1+
247.81657	120	
248.80196	774	1+
248.89973	2524	1+
248.97129	156	
250.03492	226	1+
250.96988	362	
251.07277	118	
251.74012	94	1+
252.74339	106	1+
252.89869	748	1+
252.92739	102	
253.90498	592	1+
254.08810	120	
254.93610	92	
255.86048	112	
256.37909	100	
256.96556	92	
257.07911	112	
258.83214	186	
259.02923	102	
259.83981	194	
260.82851	816	1+
260.97012	1110	1+
261.03567	96	
261.82864	516	1+
262.02935	94	
263.06953	186	1+
263.83362	134	
263.96622	178	
264.79461	122	
264.81805	480	1+
264.83302	96	
264.96155	114	
265.00124	92	
265.90748	92	
265.97624	296	1+
266.81335	106	
266.86320	238	1+
267.97428	1036	1+
268.78665	90	
268.80935	160	
268.86443	116	
268.92843	90	
268.95803	92	
269.86662	122	
269.96935	1222	1+
270.87614	112	
271.91444	436	1+
271.95446	142	
272.79516	222	1+
272.93938	92	
273.35347	94	
274.86258	104	
274.95566	108	
275.91540	116	
276.81307	120	
276.85047	474	1+
277.08832	186	
277.43295	98	
278.80273	164	
279.10384	182	
279.79549	122	
280.32423	102	
280.79375	834	1+
280.92485	208	1+
281.11867	228	
282.13039	100	
282.37014	108	
282.79252	314	1+
282.85892	114	
283.85073	510	1+
283.88866	184	1+
284.82603	240	
285.42842	140	
285.84442	910	1+
285.86404	142	
285.94851	96	
286.93561	152	
287.44877	136	1+
287.81075	192	1+
289.47464	112	
289.87262	126	
290.05967	96	
290.78822	236	
291.03105	102	
291.79985	260	1+
292.85865	154	
293.11613	248	1+
293.87031	146	
294.86257	334	1+
295.81011	112	
296.80847	280	
297.80627	142	
297.97331	238	1+
298.37490	98	
298.80219	1232	1+
299.87357	202	
300.87300	96	
301.81443	216	
301.86034	472	1+
302.80087	142	
302.83184	130	
303.80668	474	1+
303.85552	1924	1+
305.07312	132	1+
307.02949	112	
307.13516	164	
307.79554	158	
307.87986	298	1+
310.85382	92	
310.87876	210	1+
310.98277	98	
312.86510	112	
313.16365	102	
315.84321	122	
315.93601	106	
316.81357	326	1+
317.83322	102	
317.94510	112	
317.97983	96	
318.12967	206	1+
318.89648	124	
318.93817	506	1+
319.82224	120	
320.39290	100	
320.81496	448	1+
321.76058	202	1+
321.81826	380	1+
321.86644	508	1+
321.89056	94	
322.92996	550	1+
323.80443	214	1+
324.88067	138	
324.93425	92	
325.88047	132	
326.87343	714	1+
328.71028	228	1+
329.86907	116	
330.81503	192	1+
332.03568	106	
332.75407	168	1+
332.88179	182	1+
336.82804	244	1+
336.89282	102	
336.94705	630	1+
337.78270	122	
339.82576	572	1+
339.96879	118	
340.94048	786	
342.89348	126	
343.90694	120	
345.77014	96	
347.73759	130	
349.73444	134	
349.76343	126	
351.88421	90	
355.19697	96	
356.77195	114	
359.71834	278	1+
362.23240	92	
362.71616	94	
362.84617	226	1+
363.93059	104	
364.62676	98	
365.71346	92	
366.11008	94	
END IONS

###FS:    #m/z: 340.94088 #charge 1+
###MS: 105
###MSMS: 106
BEGIN IONS
TITLE=Cmpd 79, +MS2(340.9409), 28.0-35.0eV, 2.3min #106
RTINSECONDS=137.349
SCANS=105-106
PEPMASS=340.94088	2468546
CHARGE=1+
189.07130	118	
192.92682	338	
193.08392	106	
196.88404	430	1+
205.94812	122	
208.93373	130	
208.95654	132	
209.94138	90	
209.95384	316	1+
210.03369	100	
210.93701	628	1+
212.87870	458	
213.87847	588	1+
213.94047	1926	1+
215.88851	468	1+
215.93516	324	
216.11014	112	
217.87871	418	1+
217.93508	128	
221.89291	240	
221.94378	138	
222.92301	106	
222.95154	140	
223.93049	92	
223.96571	522	1+
226.39016	88	
226.89375	260	1+
226.94580	118	
228.94560	214	
230.88886	1422	1+
230.90863	112	
231.95081	1164	1+
233.89646	212	
233.94647	246	
234.38599	114	
234.90489	176	
235.89298	90	
235.94305	90	
236.41686	108	
238.05652	102	
238.47717	110	
239.07574	134	
239.42459	96	
239.89802	88	
240.84942	86	
240.96231	134	
241.84326	132	
241.85436	132	
244.95879	92	
245.44830	98	
245.89433	104	
246.95060	134	
246.97408	290	
247.44006	92	
248.00429	88	
248.89912	250	
249.84023	110	
249.89904	670	1+
249.96057	332	1+
250.33811	88	
250.91725	96	
250.97717	98	
251.87798	126	
253.83736	242	1+
253.97248	114	
254.90331	188	
254.96636	1118	1+
255.07753	152	
255.91463	140	
255.94471	108	
256.88567	150	
257.80058	320	1+
257.91160	198	1+
258.89233	98	
258.96863	140	
259.89890	94	
259.95542	254	1+
260.02354	92	
260.83832	330	1+
261.79260	154	
262.07278	90	
262.11962	90	
262.84724	140	
265.09895	106	
265.85795	110	
266.00960	92	
266.85846	106	
267.45743	88	
267.85689	100	
269.92245	96	
270.84766	418	1+
271.84855	288	1+
271.89960	92	
272.44460	94	
272.93598	114	
272.96898	228	1+
273.07536	120	
273.79635	218	
274.89930	92	
275.80958	442	1+
275.83981	100	
276.06418	160	
276.85603	590	1+
278.83904	368	1+
278.85738	154	
278.98533	94	
279.79797	96	
279.87757	96	
279.92890	244	1+
281.42734	90	
281.84519	100	
282.91997	108	
283.78610	108	
286.79605	94	
286.91193	118	
287.19736	88	
288.15359	88	
289.78670	166	
289.84226	86	
290.78645	156	
290.81209	100	
290.88209	100	
291.80456	190	
292.36469	108	
292.80667	116	
292.86146	126	
293.82168	138	
293.87842	274	1+
294.85414	110	
295.97260	110	
295.99523	98	
296.88120	128	
297.36832	96	
297.89154	132	
299.78286	150	
299.80973	166	
299.87262	274	1+
301.87538	148	
302.03129	96	
302.17633	88	
302.94349	260	1+
304.33628	88	
305.64279	92	
306.88453	692	1+
307.79902	146	
307.82133	132	
308.61916	90	
308.86618	124	
309.82943	98	
310.87784	164	
311.89616	92	
312.80036	252	1+
312.87640	182	1+
312.95075	106	
315.75615	106	
315.82263	88	
318.80129	194	1+
319.96435	96	
322.76970	94	
323.99199	92	
324.79017	98	
324.88889	220	
325.90199	88	
327.94482	88	
327.96294	98	
328.05503	150	
328.79269	100	
328.82072	174	
328.84404	96	
328.89863	114	
330.37094	92	
330.82132	206	
331.81351	110	
332.75213	92	
332.83226	104	
333.07788	122	
333.92285	90	
334.76652	104	
337.83583	150	
339.40202	94	
341.90359	172	1+
343.78002	158	
344.75714	88	
344.91893	96	
END IONS

###FS:    #m/z: 507.84620 #charge 1+
###MS: 105
###MSMS: 107
BEGIN IONS
TITLE=Cmpd 80, +MS2(507.8462), 28.2-35.2eV, 2.3min #107
RTINSECONDS=138.121
SCANS=105,107
PEPMASS=507.84620	594574
CHARGE=1+
196.01537	552	1+
200.88657	170	
209.94722	224	
232.89606	612	1+
235.87820	272	1+
238.13199	212	
241.85776	372	1+
245.04380	154	
248.85299	240	
250.97319	296	
251.94837	160	
252.07749	174	
254.09626	432	1+
257.87827	196	
259.10475	150	1+
260.87845	146	
261.86944	230	1+
263.14279	166	1+
263.38879	142	
265.97141	150	
266.16558	304	
266.86465	150	
267.17182	190	
267.38829	188	
269.79937	268	1+
270.86211	210	
271.86060	216	
272.38035	282	1+
272.85463	568	1+
273.38323	214	1+
274.85114	192	
275.80340	152	
275.84988	160	
275.91585	236	1+
276.38641	248	1+
277.84991	426	1+
278.09277	234	1+
278.85228	370	1+
279.90152	226	1+
279.94802	148	
280.79984	280	1+
281.80127	196	1+
281.96256	164	
283.89823	164	
284.81302	160	1+
286.79580	168	
287.85141	504	
288.86746	408	
288.89669	266	
289.87959	822	
290.71867	142	
290.86832	1634	1+
292.85535	158	
293.87420	3258	1+
295.87533	802	1+
297.81848	156	
297.84757	270	1+
298.31203	142	
298.79829	154	
299.85300	586	1+
299.88054	170	
300.80264	332	1+
302.86627	236	
302.88564	174	
302.95392	258	1+
303.87051	880	1+
305.82127	184	
305.86089	966	1+
306.12536	194	
306.79191	200	
307.85419	212	
307.88884	740	
308.14214	1296	1+
308.87139	1852	1+
309.81256	372	1+
309.88758	1040	1+
310.15673	1208	1+
310.31931	240	1+
310.34488	232	1+
310.84626	316	
311.88316	7912	1+
311.93315	238	1+
312.34503	320	1+
313.90771	168	
314.86668	868	1+
315.84674	162	
315.88873	166	
316.81864	484	1+
316.84877	196	1+
316.87782	158	
317.89653	218	1+
319.89084	324	1+
320.87796	214	1+
321.86025	162	
322.35997	182	
322.88688	154	
323.38152	192	1+
323.85062	262	
323.87222	422	1+
324.83360	186	
324.90120	190	
325.39451	394	1+
325.89933	446	
326.81949	222	
326.88235	1546	
327.74591	142	
327.80887	238	1+
327.87584	1692	1+
329.89687	274	
330.16481	212	
330.82320	338	1+
330.88630	326	
331.89097	170	
332.32370	172	1+
332.88188	968	1+
332.90560	192	
334.75338	196	1+
335.84385	416	1+
336.87586	734	1+
337.12213	216	
337.83151	162	1+
337.88018	752	1+
338.00760	150	
338.29509	154	
338.38921	196	
339.09083	202	1+
339.39649	176	
341.42716	154	
343.87471	144	
347.78000	366	1+
348.18326	168	
349.08117	152	
349.75377	192	
349.76982	164	
350.09177	124	1+
350.88816	200	
351.86017	374	1+
351.88931	600	1+
352.77386	324	1+
352.82148	148	
352.91201	602	1+
353.84708	1090	1+
354.88300	450	1+
354.91167	298	1+
356.78346	272	1+
356.83755	178	
359.38548	152	
359.80333	214	
359.90424	162	1+
360.34116	182	1+
362.36721	168	
362.39939	152	
364.04336	208	1+
364.84120	222	
366.83791	2116	1+
367.70866	1566	1+
367.76375	264	1+
368.37149	180	
368.89940	190	
369.70786	488	1+
370.84524	286	1+
370.93463	132	1+
371.72171	362	1+
372.78673	144	
372.84904	172	
372.87421	194	
373.71901	372	1+
373.87661	146	
374.81371	372	1+
374.85027	214	1+
374.89705	164	1+
376.74655	158	
376.79105	360	1+
378.74814	158	
380.38332	156	
380.71922	192	
380.85539	162	
381.84554	260	
382.85590	256	
383.77357	154	
383.87004	174	
384.84989	3102	1+
384.89176	340	1+
385.72373	146	
385.82187	294	1+
386.74032	192	
387.76927	326	1+
387.84540	330	1+
388.72945	252	
388.79741	550	1+
389.20131	478	1+
389.71516	308	1+
389.87326	144	
390.83940	292	
390.86446	440	
391.78960	146	
391.85165	626	1+
392.79487	454	1+
392.83128	308	
393.89125	334	1+
394.72360	166	1+
394.83557	208	
394.86495	282	
395.81258	220	1+
395.86815	206	
396.40314	142	
397.72894	536	1+
398.84472	240	1+
398.87343	292	
400.72902	156	
402.86392	2456	1+
405.39747	370	1+
405.76009	294	1+
405.79338	318	1+
406.80841	340	1+
407.72725	178	
407.86621	5708	1+
408.93200	214	1+
409.71883	300	
410.72931	330	
410.79711	220	
410.83751	1096	1+
411.72563	600	1+
411.73877	180	
411.80851	786	1+
412.72984	522	1+
412.75526	236	1+
412.87113	156	
413.86205	814	1+
413.87782	310	
414.66946	322	1+
417.85555	148	
418.81397	264	1+
419.79995	164	
420.86317	144	
421.74353	250	1+
421.88577	552	
422.06716	144	
422.86012	224	
422.88288	492	1+
423.70334	168	1+
423.77341	158	
423.79752	150	
424.76236	550	1+
424.77482	554	1+
425.74316	296	
425.88118	400	
426.72985	2236	1+
426.86214	1226	1+
427.73251	1968	1+
428.76867	154	
428.81648	440	1+
428.85410	704	1+
428.88581	320	
429.82340	282	1+
430.74432	422	1+
430.85351	196	
431.86591	576	1+
433.88864	146	
434.70692	392	1+
435.87772	142	
436.36462	180	1+
439.10320	150	
439.89438	768	1+
440.70153	198	
440.78792	270	1+
440.86619	152	
440.92041	178	
441.80602	192	1+
442.87802	204	
443.76017	244	1+
443.88917	186	
444.39760	178	
444.87364	1314	1+
445.74519	326	
446.74081	596	1+
446.77445	232	
446.88435	324	1+
447.71077	248	1+
448.77851	268	1+
448.89561	162	
449.68576	174	1+
449.88323	504	1+
450.74811	410	1+
457.90884	346	1+
460.23682	196	1+
462.88599	458	1+
464.78474	158	
465.70416	154	
465.90141	142	
467.88767	246	1+
468.78402	262	
469.88941	176	
476.78589	204	1+
480.91701	142	1+
483.80301	146	
485.89927	266	
486.84323	226	1+
491.84831	384	1+
494.78744	182	1+
499.80643	312	1+
509.29183	330	1+
509.81034	238	1+
509.86139	360	
END IONS

###FS:    #m/z: 336.94625 #charge 1+
###MS: 105
###MSMS: 108
BEGIN IONS
TITLE=Cmpd 81, +MS2(336.9463), 28.0-35.0eV, 2.4min #108
RTINSECONDS=138.894
SCANS=105,108
PEPMASS=336.94625	273070
CHARGE=1+
82.87307	82	
166.70430	96	
182.86659	126	
183.95668	104	
185.40509	90	
194.89348	94	
196.88473	144	
205.95050	114	
207.97258	138	
210.88333	294	
211.92075	102	
211.94418	6844	1+
212.87826	2688	1+
213.93978	2798	1+
214.08967	88	
215.88793	912	1+
215.93981	186	
217.88084	312	1+
217.93638	310	
218.56624	98	
222.95768	144	
223.96063	252	
224.97212	182	
225.88063	84	
226.97097	108	
227.00230	88	
227.89651	246	
228.89432	934	1+
228.91645	82	
229.95523	5424	1+
230.88911	4558	1+
231.94972	2768	1+
232.89207	492	1+
233.83283	208	
233.86901	146	
233.95131	306	1+
234.82063	336	1+
235.88472	126	
235.94699	90	
236.51085	96	
238.39949	84	
239.81585	82	
240.10293	120	
240.96158	106	
241.83966	102	
243.86554	170	
244.08659	116	
244.92109	234	1+
246.94958	92	
246.97474	250	
247.96637	1624	1+
248.83256	170	
248.89887	1786	1+
249.95632	1194	1+
250.82897	238	
251.04132	92	
251.78156	82	
251.82980	174	
251.91439	112	
252.37802	96	
252.83551	86	
252.92805	96	
252.97133	2406	1+
253.06374	242	1+
253.08957	216	
253.84004	140	
253.90469	1112	1+
254.06627	206	1+
254.84067	286	1+
254.96589	1776	1+
255.78164	132	
255.88313	134	
256.88238	128	
256.91809	84	
256.96419	296	
257.95819	390	1+
258.00974	106	
258.39055	82	
258.82244	346	1+
258.84709	120	
258.86904	96	
259.09382	104	
259.85235	84	
260.93714	94	
261.09186	88	
261.57798	96	
261.82985	452	1+
262.12652	134	
262.82912	262	1+
263.79421	112	
264.45777	104	
265.01899	138	
265.03745	116	
265.08630	102	
265.84118	404	1+
267.48350	92	
267.80513	108	
267.83811	1226	1+
268.84107	1058	1+
269.80047	100	
270.91548	396	1+
270.98154	490	
271.04991	158	
271.84517	302	1+
271.89992	122	
272.36150	84	
272.53383	98	
272.97337	238	1+
273.11793	96	
273.79549	250	
273.85117	98	
273.87466	86	
274.01147	86	
274.80552	108	
274.88827	84	
275.95447	132	
276.11057	90	
276.86300	210	
276.88925	244	1+
276.97323	146	
277.85727	170	
277.87825	170	
278.83650	662	1+
278.86829	120	
279.41216	96	
279.50644	88	
280.35630	192	
280.42079	84	
280.81797	96	
280.84631	244	1+
280.86334	150	
283.78457	146	
285.15792	86	
285.84634	1890	1+
286.82164	98	
286.84902	1664	1+
289.85845	116	
290.51375	90	
290.75645	82	
290.85902	154	
290.94500	86	
291.39765	100	
291.79811	202	1+
291.86240	130	
292.10645	86	
292.39001	86	
293.04864	138	
293.10679	130	
293.81631	126	
293.89541	90	
293.96088	88	
293.99490	194	
295.48233	88	
296.86235	94	
297.92949	94	
298.85338	108	
299.61919	82	
301.60343	90	
303.82214	232	1+
303.87020	112	
304.86207	220	
305.07854	98	
305.80665	92	
306.88743	296	1+
308.37986	84	
309.52136	84	
309.87079	272	
310.87678	174	
311.88161	138	
312.03382	104	
312.87507	342	1+
312.88871	134	
314.76246	90	
316.89916	86	
318.81641	196	1+
318.93512	86	
319.87669	96	
322.86969	126	
323.31167	86	
324.41893	90	
325.89575	242	1+
326.39476	90	
327.12043	84	
327.40281	86	
327.62252	88	
328.01185	104	
328.92182	112	
329.83579	96	
332.06273	84	
332.76037	164	1+
334.41529	246	1+
337.84047	96	
338.76922	178	1+
338.83384	188	1+
340.37550	92	
340.95528	84	
341.76372	324	1+
341.82441	94	
341.89731	198	1+
END IONS

###FS:    #m/z: 340.94068 #charge 1+
###MS: 109
###MSMS: 110
BEGIN IONS
TITLE=Cmpd 82, +MS2(340.9407), 28.0-35.0eV, 2.4min #110
RTINSECONDS=142.572
SCANS=109-110
PEPMASS=340.94068	2418420
CHARGE=1+
90.85813	94	
190.95516	166	
191.95402	262	
192.92709	194	
193.88678	104	
193.93382	180	
193.95243	118	
194.88963	102	
196.88414	382	1+
201.40422	114	
201.96931	94	
203.88292	224	
205.89730	94	
205.95066	222	
205.97332	96	
207.02991	100	
208.88606	116	
208.93717	164	
208.95791	118	
209.93271	278	1+
211.91548	98	
212.87848	868	1+
212.90319	88	
213.93827	1102	1+
214.87779	256	
214.89468	212	
215.88725	268	
215.93607	386	
216.41247	100	
216.91198	104	
218.88516	156	
219.97718	88	
221.89161	262	
223.96109	268	1+
224.97692	170	
226.39389	94	
226.89324	408	1+
226.94598	200	
226.96634	178	
227.50380	106	
228.94421	272	1+
229.89000	118	
230.88758	1468	1+
230.95534	124	
231.83143	220	1+
231.89020	994	1+
231.95041	1970	1+
232.04359	208	1+
232.13166	106	
233.04394	136	1+
233.58184	88	
233.89521	422	1+
233.94749	354	
235.89483	156	
237.79482	138	
238.01570	92	
238.43729	88	
239.78837	270	1+
239.90124	150	
240.89190	112	
240.94697	96	
240.96449	116	
241.84456	118	
242.42743	170	
242.89938	88	
244.36877	90	
245.89901	98	
246.97753	434	
247.96879	114	
248.05722	132	
248.83071	124	
248.96811	132	
248.99663	106	
249.41015	98	
249.89702	426	1+
249.96281	686	1+
250.98563	92	
251.78930	156	
251.98397	320	1+
254.84792	108	
254.90739	232	
254.92274	94	
254.96631	982	1+
255.85896	92	
255.89986	88	
255.94307	92	
256.96325	380	1+
257.93180	96	
258.56972	88	
258.84995	464	1+
258.88954	214	1+
258.91338	100	
258.96354	254	
259.85428	326	1+
259.95599	166	
260.37994	98	
260.80383	88	
260.83615	426	1+
261.84166	292	1+
262.78817	92	
264.04851	92	
264.82645	126	
264.84773	200	1+
265.90770	92	
266.09354	88	
266.68894	90	
267.83591	384	1+
268.79505	252	1+
268.84015	324	1+
269.39490	92	
271.84724	196	
272.93715	212	
273.18082	96	
273.78199	132	
273.97407	118	
274.84746	86	
274.89827	124	
275.80660	124	
276.85704	394	1+
277.83599	90	
278.84664	138	
282.85462	114	
283.78750	596	1+
283.86639	372	1+
284.02956	102	
284.08885	90	
284.94011	200	
285.09121	92	
289.88185	332	1+
290.78566	206	
291.80410	264	1+
292.44028	86	
292.86887	94	
293.87294	132	
294.15948	86	
294.85330	252	1+
295.01849	96	
295.04133	90	
295.93205	94	
295.97150	238	1+
296.87519	110	
297.35560	106	
297.91750	138	
298.87478	228	1+
298.94370	112	
299.78837	182	
299.81482	170	
299.84719	120	
300.41630	86	
301.41378	94	
301.86139	198	
301.87722	124	
302.51244	90	
305.80151	94	
306.75710	128	
306.88608	140	
307.79633	174	
307.89128	108	
308.79952	148	
308.87524	90	
309.81813	192	
310.82399	164	
310.87677	136	
311.88369	186	
312.03210	104	
312.45115	94	
312.81003	216	
312.83551	102	
312.86591	92	
313.80343	218	1+
313.84396	98	
313.89641	94	
314.82304	92	
314.87401	108	
316.81722	106	
318.82112	108	
319.11047	106	
323.88808	124	
324.89257	134	
325.89215	464	1+
327.82449	202	
328.71909	94	
328.81631	134	
328.88510	108	
329.87018	132	
330.81832	196	
331.81348	100	
335.79396	144	1+
338.86955	114	
341.78941	126	
END IONS

###FS:    #m/z: 507.84587 #charge 1+
###MS: 109
###MSMS: 111
BEGIN IONS
TITLE=Cmpd 83, +MS2(507.8459), 28.2-35.2eV, 2.4min #111
RTINSECONDS=143.344
SCANS=109,111
PEPMASS=507.84587	567320
CHARGE=1+
196.01510	172	
209.94722	146	
214.02269	208	
214.88349	408	1+
221.05276	206	1+
223.97556	142	
232.89577	468	1+
234.88322	166	
237.05536	162	
237.89279	212	1+
240.07859	228	
248.87138	196	1+
250.97066	148	
251.07069	580	1+
253.89377	222	1+
254.09566	176	
256.90162	140	
257.81233	146	
260.87629	212	1+
261.38347	142	
266.16632	142	
267.09708	150	
268.86700	142	
268.88691	214	
269.85620	374	1+
271.96130	240	1+
272.39183	220	
272.85092	782	1+
276.87386	148	
277.08006	142	
277.84706	230	1+
278.90059	142	
280.79843	188	
280.85411	156	
280.87957	142	
281.37515	158	
285.89709	180	1+
287.02243	236	1+
287.85239	696	
288.87111	136	
288.89463	300	1+
289.87776	274	
289.97521	152	1+
290.12906	180	
290.86519	764	
291.36775	150	
291.86623	508	
291.90382	346	1+
292.86459	318	
292.88539	228	
293.87348	4074	1+
293.96068	140	
294.12454	182	1+
295.80211	330	1+
296.10618	274	1+
296.85974	612	1+
298.86156	140	
299.33501	234	1+
300.80158	142	
300.85667	440	1+
303.80437	136	
303.82656	164	
303.86796	464	1+
304.79432	242	1+
305.86452	792	
307.88950	810	
308.14273	1632	1+
308.84209	502	1+
308.87170	1730	1+
308.95207	214	1+
309.38508	142	
309.88933	870	
310.09285	210	1+
310.15632	880	1+
311.34892	148	
311.79429	140	1+
311.88331	8450	1+
312.23657	142	1+
312.34991	244	1+
313.03334	206	1+
313.80682	158	
314.86102	784	1+
314.98193	174	1+
315.35341	158	
315.37271	346	1+
315.82700	190	
316.89467	150	
317.76332	104	1+
317.89150	178	
318.82599	208	1+
318.86219	298	1+
318.88051	160	
319.89125	204	
321.34601	286	1+
322.85605	264	
323.84301	404	1+
323.87195	248	
323.98363	148	1+
324.12582	152	
324.16170	202	1+
324.88250	260	
325.04934	162	1+
325.86505	142	
325.89895	436	
326.82323	176	
326.88298	1146	
327.80471	380	1+
327.83742	182	1+
327.88044	886	
328.86887	448	
329.37750	156	
329.89269	224	
330.83041	278	
330.88177	226	
330.92253	274	1+
330.95318	144	
331.89066	238	
331.92543	214	1+
332.87474	1000	1+
333.85669	186	
334.83404	534	1+
334.86584	210	
335.02396	140	
335.85126	194	
335.87156	156	
336.79579	360	1+
337.77132	194	1+
337.87740	574	1+
338.00351	120	1+
339.72541	178	
339.89747	566	1+
340.42978	166	
340.89978	438	1+
340.91839	214	
341.40542	180	
343.77583	162	
343.83131	252	1+
343.86797	198	
344.83322	206	1+
346.81447	208	1+
346.88173	166	
347.77534	356	1+
347.88636	144	
348.17294	168	
348.40123	312	1+
348.91068	334	1+
349.75569	234	
349.88091	374	1+
350.82674	324	1+
350.91483	194	
351.81399	140	
352.77313	304	1+
352.85185	430	1+
353.85345	366	1+
353.89408	412	1+
353.91279	174	
356.78774	288	1+
357.87260	154	
358.41807	184	
358.86085	142	
359.04043	210	1+
359.30182	254	1+
361.73777	154	1+
361.86045	156	
363.03734	202	1+
364.84434	150	
365.70842	136	
366.41887	148	
366.78204	570	1+
366.83865	1342	1+
366.86426	210	
367.70673	1452	1+
368.32424	242	1+
368.36863	240	1+
368.89438	250	
369.83304	410	1+
370.12485	182	1+
370.37236	274	1+
370.72310	300	1+
370.78252	476	1+
372.80398	332	1+
372.85110	198	
372.87448	318	1+
373.71921	312	
373.82692	456	1+
374.72474	214	
374.85919	158	
375.72381	138	
375.79948	220	1+
376.80200	154	1+
378.72238	366	1+
379.89760	200	1+
380.85842	140	
381.71980	534	1+
381.85041	676	1+
382.40050	236	
383.77912	180	
384.85061	2666	1+
384.88653	146	
384.89503	670	1+
385.77760	322	1+
385.89905	480	1+
387.84767	426	1+
388.73341	166	
388.79534	180	1+
389.20083	200	
389.71433	212	
390.11303	160	
390.73536	154	
390.84623	314	
391.80645	188	
391.85113	578	1+
392.74733	158	
392.78804	442	1+
393.83563	246	1+
393.91444	262	1+
394.74329	206	1+
395.86485	140	
396.73248	144	
398.73075	210	
398.79342	160	1+
398.86951	136	
399.72488	374	1+
399.81575	142	
399.84780	466	1+
402.86437	2268	1+
405.78386	226	
406.25646	174	1+
406.78454	168	
407.05951	168	1+
407.72670	660	1+
407.76635	224	1+
407.86490	5898	1+
407.92009	194	1+
408.74706	154	
408.80674	338	1+
409.72349	892	1+
409.74455	254	
410.80765	632	1+
410.84082	456	1+
411.20753	188	1+
411.80886	490	1+
411.86475	180	
412.73211	426	1+
412.84654	434	
412.94759	326	1+
413.87854	844	1+
414.35549	146	
414.78926	198	1+
415.83968	184	1+
415.87371	176	
416.87480	242	
417.82056	186	
417.88051	164	
421.04942	270	1+
421.85955	714	1+
421.88340	522	
422.05154	210	1+
422.09482	140	1+
422.71900	144	
422.86370	638	1+
423.75538	154	
423.79319	238	1+
423.82035	268	1+
425.74795	504	1+
426.86628	1226	1+
427.73304	1404	1+
427.82512	178	
428.09268	192	1+
428.85181	548	1+
428.88304	734	1+
429.80417	320	1+
429.82754	242	
430.70252	206	
430.73625	758	1+
431.86768	496	1+
434.69023	152	
434.85482	286	1+
434.88674	152	
435.69851	164	
435.71232	142	
436.88962	124	1+
437.18324	202	
439.89231	498	1+
440.68422	302	1+
444.87066	1490	1+
445.73974	396	1+
446.69281	154	1+
447.74668	170	
448.70071	216	1+
448.74002	148	
448.89309	154	
449.76308	416	1+
449.87740	262	
450.74755	200	
451.88088	184	
452.76310	280	1+
455.26662	138	
457.90166	508	1+
461.72766	160	
461.78119	398	1+
462.88446	700	1+
465.20551	140	
465.79031	152	
467.89371	664	1+
468.75987	168	
477.72114	226	1+
479.76459	218	1+
481.79047	254	1+
485.89874	438	1+
486.84459	402	1+
486.90055	310	1+
492.79782	176	1+
496.67114	148	
504.78928	214	1+
506.83248	186	1+
509.28731	202	
509.85845	402	1+
END IONS

###FS:    #m/z: 336.94596 #charge 1+
###MS: 109
###MSMS: 112
BEGIN IONS
TITLE=Cmpd 84, +MS2(336.9460), 28.0-35.0eV, 2.4min #112
RTINSECONDS=144.116
SCANS=109,112
PEPMASS=336.94596	288210
CHARGE=1+
175.42601	90	
182.86780	226	
183.86990	186	
192.02089	86	
196.88418	100	
200.87868	140	
205.50455	94	
205.95003	128	
207.97227	94	
209.88477	110	
209.94568	198	
210.04607	92	
210.44711	100	
210.88362	364	1+
211.94454	5672	1+
212.87831	3040	1+
213.93884	2674	1+
214.89453	282	
215.85198	100	
215.88516	706	1+
221.94708	128	
222.95240	142	
222.97363	118	
223.03097	98	
223.96055	508	1+
225.87726	108	
226.89200	124	
226.97049	152	
227.71304	92	
227.89528	116	
227.95317	146	
228.89316	460	1+
229.95538	5462	1+
230.47879	90	
230.88877	5504	1+
231.01824	116	
231.82553	96	
231.95103	2408	1+
232.83504	84	
233.35500	92	
233.40157	98	
233.83156	188	
233.89941	346	1+
233.94672	680	1+
234.38198	98	
234.82307	368	1+
235.38565	100	
235.89152	150	
235.94527	206	
240.38470	98	
240.83260	168	
243.01551	94	
243.87137	112	
243.89469	90	
244.97171	108	
245.08543	98	
246.90580	206	
246.97491	158	
247.64094	104	
247.96559	1404	1+
248.85394	162	
248.90077	1494	1+
249.05848	126	
249.83037	234	
249.96068	798	1+
250.82922	202	
251.38993	94	
251.82383	162	
251.83943	152	
251.91202	310	1+
251.95869	238	
252.83270	336	1+
252.93891	118	
252.97105	3592	1+
253.00375	122	
253.08870	282	
253.83948	308	1+
253.90528	1192	1+
254.08910	258	1+
254.48551	98	
254.64404	120	
254.94187	210	
254.96621	1396	1+
255.07183	138	
256.55021	114	
256.96709	280	
257.84345	454	1+
257.86708	154	
257.90670	120	
257.93668	94	
257.96296	162	
258.81770	238	1+
258.84349	316	1+
259.95795	120	
260.84990	152	
260.94918	132	
261.82772	132	
262.08664	88	
262.57420	116	
262.83076	112	
263.09299	92	
263.83165	108	
263.97875	84	
265.08320	94	
266.09165	90	
266.84417	226	
267.63841	86	
267.84002	316	
268.45432	90	
268.56939	100	
268.83918	966	1+
270.35903	84	
270.80498	114	
270.98020	334	
271.42801	86	
271.91563	398	1+
272.85912	90	
272.93759	98	
272.97626	120	
275.00871	100	
275.86959	84	
276.79905	202	1+
276.85189	226	
277.83168	936	1+
277.86080	102	
278.38681	88	
278.53859	100	
278.83430	796	1+
279.09419	88	
280.36949	102	
280.81219	136	
280.86590	178	1+
281.04459	184	1+
283.01366	86	
283.79136	120	
284.86133	138	
284.90266	86	
284.93154	110	
285.85269	232	
286.40558	90	
286.78501	88	
286.84894	1178	1+
289.51626	98	
291.85488	122	
292.80479	112	
293.10459	202	
293.43753	88	
293.72068	106	
293.85623	104	
293.99836	238	1+
294.86514	210	
294.90329	162	
295.84958	92	
296.80801	148	
297.41885	94	
298.86852	252	1+
298.90966	102	
301.03868	84	
301.80581	88	
303.05441	174	1+
304.12505	112	
304.85248	122	
304.88544	108	
304.92498	130	
305.86975	336	1+
307.80714	132	
308.86859	842	1+
309.15410	96	
309.81038	90	
309.87042	692	1+
310.81344	200	1+
310.89278	86	
312.08225	104	
312.87710	210	1+
313.41322	88	
314.84772	90	
316.73713	114	
320.96728	128	
321.40043	92	
323.86167	92	
323.89038	228	1+
324.86988	176	
326.09759	114	
327.76491	86	
327.80482	100	
327.88496	86	
329.98293	132	
330.05885	106	
332.94204	144	
337.26308	90	
338.83257	170	1+
340.79567	158	
340.93292	88	
340.96324	94	
END IONS

###FS:    #m/z: 322.93053 #charge 1+
###MS: 113
###MSMS: 114
BEGIN IONS
TITLE=Cmpd 85, +MS2(322.9305), 28.0-35.0eV, 2.5min #114
RTINSECONDS=147.825
SCANS=113-114
PEPMASS=322.93053	5404154
CHARGE=1+
59.64481	98	
67.30347	90	
87.93717	94	
127.45293	92	
177.93458	82	
188.98524	150	
189.85842	238	1+
191.95602	130	
192.88951	172	
196.88534	280	1+
197.03175	80	
200.87647	84	
200.88653	108	
201.04900	86	
204.01985	90	
205.94955	414	1+
208.89294	92	
209.94103	132	
210.90301	80	
212.87999	264	
214.89393	150	
217.89453	84	
218.01664	84	
218.88883	128	
219.99914	192	1+
220.95999	80	
221.06599	94	
221.42736	88	
221.88450	94	
221.94405	124	
222.87771	102	
222.95397	912	1+
223.95950	526	1+
224.49314	88	
224.82011	104	
224.98386	116	
225.16693	82	
226.90578	196	1+
227.87928	160	
227.93305	162	
227.95426	104	
228.85799	156	
228.89339	130	
229.88856	562	1+
230.02814	80	
230.82072	250	1+
230.83182	130	
230.84307	92	
230.89055	476	1+
230.90718	144	
231.03326	86	
231.36507	96	
231.82504	166	1+
234.83636	102	
234.88633	226	
236.01494	128	
236.38627	92	
236.83314	170	
236.92293	80	
238.82664	122	
239.07450	322	1+
239.78577	422	1+
240.02133	94	
240.82248	464	1+
240.94073	1578	
240.95995	284	
241.03728	164	1+
241.94242	988	
242.82048	128	
242.88502	82	
242.94098	3276	1+
243.23351	82	
243.82152	920	1+
243.96044	86	
244.81934	468	1+
244.88565	110	
244.93927	866	1+
245.03274	118	
245.97024	80	
246.06488	96	
246.44427	104	
246.97575	174	
247.84425	212	1+
247.88449	94	
248.90035	118	
250.84025	114	
251.06928	86	
251.78752	88	
253.36809	82	
253.83514	104	
255.80662	120	
255.84283	206	1+
256.90042	128	
257.07979	92	
257.85323	120	
258.35350	94	
258.83224	820	1+
259.96401	92	
260.14014	106	
260.23531	110	
260.33835	90	
260.83257	298	
261.82915	984	1+
262.08091	84	
262.35538	156	
262.83149	610	1+
262.94241	82	
263.35851	92	
263.81099	80	
263.97764	202	
266.00952	92	
267.15393	116	
267.79134	134	
268.79185	420	1+
269.43775	80	
269.84753	120	
269.87725	96	
271.79892	164	
271.84328	632	1+
271.91183	84	
272.44889	100	
273.79274	312	1+
273.87146	130	
275.80528	106	
277.90955	114	
277.96505	86	
278.06333	80	
278.24964	106	
279.09162	676	1+
280.95794	80	
281.78983	82	
281.86284	130	
283.07010	110	
283.79145	242	
283.84898	194	
283.87947	88	
284.29191	718	1+
284.79136	240	1+
285.17859	84	
285.84220	84	
285.96718	82	
287.87237	98	
287.90134	84	
288.42475	88	
289.32614	82	
289.82008	84	
289.85719	118	
289.87793	96	
289.89425	96	
290.58709	100	
291.80012	302	1+
291.84664	100	
291.87490	186	
294.86789	122	
295.01854	96	
295.36843	84	
296.87021	128	
297.78406	84	
298.87579	84	
298.90957	84	
299.78749	266	1+
300.87125	140	
300.92494	126	
304.90753	102	
305.01761	92	
305.88644	80	
306.87935	190	
307.80039	664	1+
307.88995	348	
308.32318	98	
308.90805	108	
309.60551	114	
309.88210	80	
311.88292	130	
312.81930	94	
313.87201	120	
316.02549	86	
316.81497	130	
317.89569	112	
319.88659	162	
320.89171	188	1+
324.89170	178	
325.90036	102	
326.89019	96	
327.88457	196	1+
END IONS

###FS:    #m/z: 363.95691 #charge 1+
###MS: 113
###MSMS: 115
BEGIN IONS
TITLE=Cmpd 86, +MS2(363.9569), 28.0-35.0eV, 2.5min #115
RTINSECONDS=148.596
SCANS=113,115
PEPMASS=363.95691	1648982
CHARGE=1+
104.77295	92	
182.86982	156	
187.86887	216	
188.87055	98	
189.86311	1258	1+
191.85788	1404	1+
196.88552	348	1+
198.40768	94	
200.95143	88	
207.87502	452	1+
207.94523	134	
209.87823	582	1+
209.94416	2100	1+
210.88344	480	1+
212.87889	4748	1+
213.89799	224	1+
216.89260	92	
218.91525	104	
219.86983	90	
222.95238	1796	1+
224.94898	2244	1+
225.88269	226	
226.90881	96	
226.94750	15680	1+
227.19548	100	1+
228.89529	1182	1+
228.94239	17234	1+
230.88812	8202	1+
230.93664	94	
231.03524	100	
231.97976	98	
232.09334	108	
232.64623	138	1+
233.17441	146	1+
234.88487	292	1+
234.90594	98	
235.82224	92	
235.85166	118	
237.05411	106	
238.06547	88	
238.43154	94	
238.83141	100	
239.07192	138	
239.42066	98	
239.97517	108	
240.07839	130	
240.79625	116	
240.82409	514	1+
240.89633	218	1+
240.94147	394	
240.96145	1422	1+
240.99278	108	
241.52106	98	
241.93868	1146	1+
242.81807	124	
242.94100	856	1+
242.95808	796	1+
243.82217	316	1+
244.95746	6610	1+
245.05136	100	
245.16691	90	
245.94185	382	
246.80475	100	
246.86005	262	1+
246.90643	470	
246.95294	9786	1+
247.38647	236	
248.04849	116	1+
248.42609	92	
248.80283	472	1+
248.89939	2504	1+
249.09899	90	
249.96838	618	1+
250.80518	122	
250.89443	462	1+
250.94436	196	1+
250.97077	524	1+
251.07544	94	
251.11215	108	
253.09107	116	
253.90464	458	
254.05677	112	
254.56579	90	
254.83145	112	
256.35563	94	
258.83654	352	1+
260.82932	796	1+
260.96749	1100	1+
261.83037	510	1+
262.99104	104	
263.82803	112	
263.90715	150	
264.02192	182	1+
264.08459	88	
264.96266	216	
264.98062	184	
265.08900	550	1+
265.78961	172	
265.83913	172	1+
265.97722	130	
266.81378	530	1+
267.84094	352	1+
267.97292	1190	1+
268.10510	218	1+
268.13739	96	
268.84313	294	1+
269.81260	150	
269.96865	1170	1+
270.79550	128	
270.83003	116	
271.84757	190	
271.91389	482	1+
272.15590	92	
272.84843	88	
273.79415	116	
273.86412	92	
274.01760	144	
274.59426	90	
274.81961	122	
276.83047	90	
276.85326	176	
277.00285	150	
277.08814	120	
277.82962	234	1+
277.88118	92	
278.79895	352	1+
279.10436	250	1+
279.92037	284	1+
280.79485	586	1+
280.94955	98	
280.99436	108	
281.85949	324	
281.99452	88	
282.78830	424	1+
283.82883	196	
283.85022	332	
283.98842	106	
284.82352	192	
284.84696	160	
284.87400	162	
285.42951	102	
285.48352	106	
285.79594	354	1+
285.84552	1084	1+
286.86689	202	1+
290.05783	92	
290.40693	90	
290.78828	292	1+
290.93903	146	
292.43433	392	1+
292.80702	178	
293.11893	208	
293.85853	314	1+
293.88010	160	
295.37679	94	
295.42951	98	
295.86466	266	1+
296.80810	108	
296.97157	308	1+
297.10890	110	
297.97749	244	1+
298.80257	1302	1+
299.03706	90	
299.82550	170	1+
300.08462	102	
300.86602	128	
301.80431	168	
301.86012	578	1+
302.80401	396	1+
302.91318	104	
303.64528	94	
303.80379	280	1+
303.82666	98	
303.85645	1882	1+
303.87954	140	
304.41391	92	
305.01439	92	
305.05700	106	
306.80993	92	
306.97976	98	
307.13436	250	1+
307.86794	186	1+
307.88929	206	
310.88094	122	
310.94645	94	
310.99871	92	
311.88769	106	
312.87083	388	1+
313.44587	88	
313.85740	118	
314.81714	244	
315.85921	126	
316.11260	104	
316.81228	156	
317.84874	88	
317.87483	136	
318.93519	136	
319.82213	364	1+
319.88687	184	
320.75374	90	
320.93671	116	
320.95836	102	
321.81756	304	1+
321.86584	512	1+
321.96841	96	
322.92900	458	1+
324.87836	192	
325.13143	92	
326.41675	90	
326.87199	984	1+
327.71467	278	1+
327.98410	258	1+
329.56342	108	
329.82438	216	1+
329.86888	96	
329.90037	92	
330.89362	118	
333.76961	166	
334.75496	128	
336.94379	586	1+
338.82721	354	1+
339.83048	310	1+
340.94046	374	1+
346.81206	92	
349.88764	184	
350.19212	112	
350.92644	90	
351.92098	96	
354.77972	118	
355.91495	94	
357.64282	104	
357.70666	168	1+
357.82640	92	
359.34489	108	
360.71370	126	
361.70772	264	1+
362.85094	130	
367.77800	178	
END IONS

###FS:    #m/z: 507.84605 #charge 1+
###MS: 113
###MSMS: 116
BEGIN IONS
TITLE=Cmpd 87, +MS2(507.8460), 28.2-35.2eV, 2.5min #116
RTINSECONDS=149.369
SCANS=113,116
PEPMASS=507.84605	548044
CHARGE=1+
196.01547	314	1+
199.88852	194	
200.88646	166	
214.88616	200	
224.11738	144	
231.89246	466	1+
232.89571	306	1+
234.88854	164	
237.05936	258	1+
238.06346	154	1+
238.13510	174	
240.07794	152	
241.85117	138	
242.07269	140	
243.07066	242	1+
244.07504	150	1+
249.89320	158	
250.97051	262	1+
252.07611	176	
252.88312	160	
253.89734	202	1+
254.09440	254	
262.37970	146	
264.14679	142	
265.91503	270	1+
266.02323	212	1+
266.16909	388	1+
266.88670	212	1+
270.84495	142	
270.85981	140	
272.39022	142	
272.85358	668	1+
276.85480	134	
277.88846	142	1+
278.79749	352	1+
279.12919	162	
279.89869	142	
280.37883	136	
281.11109	148	
282.84143	164	1+
284.79301	334	1+
284.87145	224	
286.84769	182	
287.39718	294	1+
287.85101	742	1+
288.96698	338	1+
289.88231	880	
290.13139	194	
290.86384	1732	1+
291.80940	170	1+
293.87407	3894	1+
293.90671	160	
294.81906	168	
296.85313	344	1+
296.88354	146	
298.80351	148	
298.87910	176	
299.84892	388	1+
299.86565	146	
300.84432	266	
301.40225	288	1+
301.82533	138	
302.34787	138	
302.87123	134	
303.86413	424	1+
304.78956	436	1+
305.12522	214	1+
305.79446	376	1+
305.86208	1182	1+
307.88980	1014	1+
308.14270	1160	1+
308.86986	2048	1+
308.97385	174	1+
309.37879	140	
309.87039	1226	1+
309.89131	772	1+
310.15691	892	1+
310.33994	318	1+
310.40267	142	
311.83264	136	
311.88294	8312	1+
311.94117	222	1+
312.13059	146	1+
312.83535	160	
313.84007	146	
314.86290	1104	1+
314.96027	248	1+
315.37805	292	1+
315.80649	188	1+
316.86645	340	1+
316.88748	344	1+
318.85756	142	
319.89434	218	
319.92457	214	1+
320.32375	154	
320.84503	360	1+
321.38042	254	1+
322.89122	194	
323.81874	190	1+
323.87352	204	
323.90157	240	1+
324.85846	190	
325.88173	230	
326.88312	888	
327.88169	830	
327.89891	320	
328.87206	934	1+
329.31401	160	
329.77486	178	1+
329.80610	454	1+
331.05456	184	
332.81423	244	1+
332.87435	722	1+
335.78332	256	1+
335.84032	506	1+
336.94724	166	
337.87821	250	
338.87969	480	1+
339.71543	198	1+
339.82634	140	
340.86034	182	
342.30786	198	
343.77628	178	1+
344.92231	286	1+
345.89197	206	
345.92455	196	1+
347.10344	284	1+
348.75899	358	1+
349.18740	154	
349.75848	228	1+
350.88741	570	1+
351.71472	340	1+
351.77862	188	
351.85798	156	
351.90845	558	1+
352.71750	294	1+
352.77884	208	
352.86818	190	
353.85108	384	1+
353.87752	364	1+
354.90973	150	
355.81071	142	
355.84866	158	
356.77105	264	1+
357.84513	156	
359.34123	138	
360.26821	158	
360.79052	190	
363.86677	136	
365.07051	166	
366.84078	1104	1+
366.87045	142	
367.70720	2256	1+
367.91730	218	1+
368.78592	172	
368.84290	312	1+
368.89865	200	
369.11560	142	
369.73180	142	
369.84711	190	1+
370.78093	288	
370.82751	190	
372.83459	160	
373.72637	384	1+
373.78169	340	1+
373.83406	236	
373.89824	142	
374.39135	178	
374.84692	208	
376.79487	158	
379.76300	148	
380.71977	680	1+
380.85594	194	
382.38378	240	1+
382.85875	272	
383.71528	136	
383.78402	140	
384.85045	3440	1+
385.80747	324	1+
385.89295	152	
386.39249	160	
386.95689	194	1+
387.07548	252	1+
387.72655	348	1+
387.78750	360	1+
388.19527	690	1+
388.77412	152	
388.79171	302	1+
389.19694	604	1+
389.70825	178	
390.71401	150	
390.81891	162	
390.85246	254	
391.80253	254	1+
391.85030	520	1+
392.08147	192	1+
392.82442	388	1+
393.79560	184	
394.79412	172	
394.86637	234	
395.40349	222	
395.78481	338	1+
395.81504	168	
395.88447	150	
397.38911	214	1+
398.72556	794	1+
399.70608	172	
399.84737	336	1+
401.72859	142	
402.86372	1086	1+
403.75592	320	1+
403.77860	144	
403.80932	194	
404.87201	934	1+
405.79028	174	1+
406.86068	182	
407.86716	2552	
408.40847	184	1+
408.86643	2994	1+
409.71948	464	
409.74285	238	
410.13357	84	1+
410.32267	122	1+
410.73324	302	
410.81040	616	1+
410.83761	210	
411.74653	176	
411.81101	438	1+
411.86410	296	
412.72846	196	
412.84554	566	1+
412.86681	162	
413.73543	142	
413.81440	292	1+
413.88018	546	1+
415.74845	154	
415.87127	198	
416.76451	142	
416.87424	202	
416.89954	174	
417.82260	222	
417.86869	254	
418.69826	140	
418.74080	170	1+
419.81813	252	1+
420.70992	144	1+
420.87547	632	1+
421.38725	186	
421.88037	532	1+
422.87244	636	1+
423.79079	208	
423.87792	462	1+
424.67424	212	1+
424.82286	226	1+
425.75318	436	
425.88752	222	
426.75915	222	
426.86280	954	1+
426.90023	282	1+
427.73157	2404	1+
428.84771	428	1+
428.85535	330	
428.88478	286	1+
429.67974	232	1+
429.82471	252	
430.73915	174	
430.85656	206	
431.86628	870	1+
433.86056	136	1+
435.85670	222	1+
436.89198	146	
439.89581	696	1+
444.87134	2044	1+
445.74278	412	1+
447.71283	454	1+
447.74436	222	
448.75244	214	
448.77792	140	
449.87727	624	1+
449.94663	140	
450.71283	150	1+
450.75507	544	1+
451.26214	146	
452.74416	154	
454.76437	146	
457.90487	494	1+
458.91003	272	1+
461.74986	374	1+
462.78001	196	1+
462.88858	348	1+
465.71361	142	
465.75954	146	
466.88858	468	1+
467.89204	410	1+
468.78278	148	
468.81858	180	1+
470.76342	138	
476.78967	242	1+
480.72041	194	1+
484.64821	170	1+
485.89890	802	1+
486.79487	260	1+
502.75369	134	1+
505.67284	150	
509.85682	316	1+
510.20116	182	1+
END IONS

###FS:    #m/z: 322.93043 #charge 1+
###MS: 117
###MSMS: 118
BEGIN IONS
TITLE=Cmpd 88, +MS2(322.9304), 28.0-35.0eV, 2.6min #118
RTINSECONDS=153.073
SCANS=117-118
PEPMASS=322.93043	5390638
CHARGE=1+
95.63163	104	
174.42878	100	
190.93070	136	
192.89015	200	
196.88203	224	
197.90298	92	
201.04738	154	
203.93896	88	
204.88706	104	
205.95095	220	
209.89492	84	
210.90462	112	
211.12054	86	
212.88076	494	1+
212.89875	190	
213.37846	98	
215.88467	84	
216.88906	114	
218.39040	100	
219.65687	94	
222.94960	154	
223.41994	100	
223.96467	150	
224.82228	102	
224.95988	122	
226.82256	190	
227.95328	146	
228.79076	124	
228.83576	84	
228.89233	132	
228.91167	162	
230.85177	82	
230.89331	248	1+
231.00674	86	
232.93654	106	
232.96502	88	
233.92708	92	
235.38123	88	
235.60172	92	
235.82440	246	1+
236.95493	88	
237.05439	234	1+
237.07421	114	
237.79023	94	
238.93655	192	
239.06949	86	
239.79208	298	1+
239.94998	138	
240.82273	408	1+
240.94079	1902	
240.96632	150	
241.93844	6468	1+
242.81996	268	
242.94000	4870	1+
243.79319	88	
243.81757	870	1+
243.89119	356	1+
244.34259	152	
244.85084	100	
244.91031	92	
245.44658	88	
246.40019	96	
246.85371	128	
246.89607	112	
246.97447	702	1+
247.23723	104	
248.87655	198	1+
249.00321	82	
249.05354	92	
249.84743	94	
250.00809	94	
250.53049	88	
250.96678	138	
251.11569	84	
252.07595	84	
253.83020	180	
253.90783	140	
254.02021	186	
255.05779	100	
256.03140	84	
256.90081	110	
257.79887	118	
257.85033	134	
257.90110	92	
258.79834	112	
258.83205	584	
259.44771	92	
260.80424	94	
260.83169	250	
260.88944	104	
261.11380	90	
261.83043	1162	1+
262.02334	96	
262.83068	834	1+
263.11171	84	
263.89951	82	
263.98512	124	
264.26395	104	
265.06072	184	
265.79936	136	
265.85634	124	
266.86390	238	
267.79887	104	
267.85932	162	
268.57930	84	
268.95790	116	
269.86479	90	
270.37528	94	
270.85389	124	
271.79935	106	
271.84343	154	
273.79218	392	
273.81131	84	
273.86026	150	
274.80433	600	1+
274.81710	94	
274.85795	96	
275.80956	400	1+
276.36630	90	
276.85135	168	
277.53118	84	
277.86844	102	
279.09377	494	1+
279.85243	126	
279.98570	86	
280.80477	170	
281.01152	84	
281.09779	188	
282.27658	110	
282.36741	88	
283.06327	138	
283.79119	196	
284.29188	280	1+
284.84914	104	
285.89676	86	
286.78453	152	
287.80682	114	
289.06683	96	
289.78827	266	
289.88247	156	
291.54842	104	
291.80902	200	
291.86537	128	
292.80607	238	1+
293.87403	140	
294.08700	84	
294.85994	104	
294.90214	90	
295.39622	86	
296.75879	104	
296.80651	130	
297.37390	92	
297.78010	224	1+
299.78115	216	1+
299.88249	92	
301.13871	84	
301.88009	120	
301.90670	144	
304.87786	208	1+
305.80102	162	
305.89675	84	
306.37982	92	
306.79679	308	1+
307.75734	102	
309.81949	116	
310.81639	134	
310.87311	380	1+
312.80486	92	
312.95162	154	
313.80702	178	1+
314.43151	102	
323.88804	298	1+
324.89090	252	1+
324.92772	136	
326.75295	126	
327.87576	96	
327.89994	84	
END IONS

###FS:    #m/z: 363.95682 #charge 1+
###MS: 117
###MSMS: 119
BEGIN IONS
TITLE=Cmpd 89, +MS2(363.9568), 28.0-35.0eV, 2.6min #119
RTINSECONDS=153.845
SCANS=117,119
PEPMASS=363.95682	1546646
CHARGE=1+
182.86591	158	
187.43896	92	
189.86327	988	1+
191.85640	1290	1+
191.94965	106	
196.88247	420	1+
200.87669	128	
207.87136	288	
208.88223	132	
209.86894	100	
209.91883	94	
209.94378	1984	1+
[truncated: 1,721,169 more chars]
