# Supplementary material for: High-Throughput Venomics
Source: J Proteome Res. 2023 Apr 3;22(6):1734–46. doi: 10.1021/acs.jproteome.2c00780 (PMC10243144; doi:10.1021/acs.jproteome.2c00780)
Supplement: Supplementary file 9 — pr2c00780_si_009.zip [file pr2c00780_si_009.zip › Manual files/Calloselasma rhodostoma MGF/210702_Calloselasma_halfplate000081_5.1.201.mgf]

###	D:\Data\Julien\210702_Cr_half_TFA\210702_Calloselasma_halfplate000081.d\ProteinAnalysisResults.mgf
###	D:\Data\Julien\210702_Cr_half_TFA\210702_Calloselasma_halfplate000081.d\analysis.baf
###	210702_Calloselasma_halfplate000081.d
###	Instrument: maXis HD
###	Manufacturer: Bruker
###    PeakWidth 0.30, MiniumIntensity 10, S/N 1Apply threshold 0, Threshold 10
###    Retain Residuals no, Create neutrally no,
###    FullScan Parameters: AdductIon (+)+H (-)-H, LowMass 0, HighMass 8000, MaxCharge charge decon 4, MinPeaks 3
###    Perf. isotope decon yes, Max Charge Istopic decon 6, MW agreement 0.00, Abund. cutoff 2.00, Envelope cutoff 75.00
###    MaxRes   Parameters: AdductIon (+)+H (-)-H, LowMass 0, HighMass 8000 
###    Perf. isotope decon yes, Max Charge Istopic decon 6, Abund. cutoff 2.00
###    MSn      Parameters: AdductIon (+)+H (-)-H, LowMass 0, HighMass 8000 
###    Perf. isotope decon yes, Max Charge Istopic decon 4, Abund. cutoff 0.05
###    Global Charge Limit: no 3, Prefer FullScan Result: yes, Export what: 2 (0=non deconv/1=deconv only/2=mixed), NoMSMSSignals: 150, Intensity threshold: 10, NoMSSignals (deconv): 2, NoMSSignals (non-deconv): 2, NormalizeData: no, SingleCharged: yes
###
COM=210702_Calloselasma_halfplate000081.d
USERNAME=Demo User

###FS:    #m/z: 311.88484 #charge 1+
###MS: 1
###MSMS: 2
BEGIN IONS
TITLE=Cmpd 1, +MS2(311.8848), 28.0-35.0eV, 0.0min #2
RTINSECONDS=1.31
SCANS=1-2
PEPMASS=311.88484	8360
CHARGE=1+
196.88382	2790	
206.93991	17352	
208.94241	48552	1+
209.94369	31790	1+
210.88380	3878	
211.94357	60520	1+
212.87903	35768	1+
213.93921	18718	
215.93683	3460	
216.94280	7920	
217.94062	65464	
218.44185	9582	
220.44860	2990	
220.95627	4324	
222.95130	155182	1+
223.61791	3784	
224.94995	39030	1+
226.12210	4224	
226.94665	930446	1+
227.19795	5852	
227.44569	3636	
228.89555	5170	
228.94218	1695558	1+
229.45393	6214	
230.62418	4386	
230.88922	45958	1+
231.95490	10218	
232.88498	15092	1+
234.88150	4208	
234.96966	7878	
234.99728	5628	
235.12762	6512	
236.45608	3408	
237.12794	5824	
237.45596	7302	
238.14407	20144	1+
238.45370	47450	
238.95481	9700	
239.07812	3494	
239.14593	14104	1+
239.98040	7996	
240.23017	3078	
240.96162	49066	1+
241.46210	4950	
242.61873	3688	
242.96079	18996	1+
243.22947	4074	
243.46462	3750	
243.63263	4096	
243.88139	11986	1+
244.91196	4528	
244.95695	408016	1+
245.18420	3158	
245.63077	12648	1+
245.87678	4230	
246.13198	4040	
246.95256	478950	1+
247.23899	3130	
247.45850	7212	
248.03231	13864	1+
248.90023	10784	
248.97324	5800	
249.91019	17982	
249.97057	188508	1+
250.90326	20834	1+
250.94593	55256	1+
250.99531	5482	
251.19768	3742	
251.90918	14420	1+
252.46969	5252	
252.63800	5878	
252.94584	30780	
252.97060	2248254	1+
253.13799	4214	
253.19020	3214	
253.21279	4756	
253.90438	94222	1+
254.09246	2862	
254.94125	514666	1+
254.96599	784248	1+
255.22948	5262	
256.26107	4622	
256.91251	13278	1+
256.96362	108484	1+
258.88355	16752	1+
258.90845	5424	
258.96260	29668	1+
259.14163	3226	
259.64430	3258	
260.16082	4020	
260.97798	8294	
261.98184	21266	
262.96751	11508	
263.05487	14736	1+
263.13195	4440	
263.97755	504908	1+
265.24978	3148	
265.64593	4600	
265.90636	9986	
266.14643	2876	
266.97592	5974	
267.26586	3262	
267.64437	5922	
267.97245	218204	1+
268.14630	3090	
268.90929	10214	1+
268.95968	17566	
269.97161	95986	1+
270.88597	2892	
271.87404	5930	
271.91555	13644	1+
272.88096	19894	1+
272.95168	82088	1+
272.97435	16572	1+
274.27092	9768	1+
274.65135	5020	
277.07070	4310	
278.92615	3268	
279.09073	4622	
279.22909	4330	
281.15438	3150	
281.24503	10134	1+
281.65764	3896	
281.98826	7434	
282.17261	3498	
282.27624	13268	
282.97897	13742	1+
283.17188	11104	1+
283.26025	11666	1+
283.94593	19450	1+
283.98640	8118	1+
284.29223	6806	
284.38761	3154	
285.84481	5356	
285.94126	342726	1+
285.98265	82048	1+
286.92047	3850	
287.25554	5472	
287.65851	8504	1+
287.97848	8768	1+
288.06116	10682	1+
288.15981	4008	
288.20537	3004	
288.25107	8088	
289.65767	6552	
289.88543	21386	1+
289.92870	3860	
290.15962	3994	
290.26660	21366	1+
290.89029	12718	1+
291.09906	4580	
291.19553	4706	
291.97258	12572	1+
292.05879	26748	1+
293.20836	4044	
293.97390	40490	1+
293.99675	100794	1+
294.12440	3252	
294.93503	22384	1+
295.12724	4512	
295.18754	3838	
295.22381	5732	
295.27772	3070	
295.91878	4882	
295.96773	20890	1+
295.99220	39342	1+
296.29244	4064	
296.66441	4228	
296.91766	4822	
297.07741	13158	1+
297.16536	3266	
297.23969	6564	
297.90510	3476	
297.94638	4840	
297.98999	7228	
298.27126	3816	
298.96564	9570	1+
299.10995	2976	
299.25467	3184	
300.28682	5616	
300.98303	2910	
301.95694	4618	
302.17286	15192	1+
302.30247	16294	1+
302.94755	90808	1+
303.67096	2920	
303.85601	6546	
303.90354	3144	
303.95155	74876	1+
303.99413	39174	1+
304.28167	4960	
304.90086	10040	1+
304.92233	18840	1+
305.26580	4414	
305.95149	5746	
306.07365	5258	
306.90429	14340	
307.08210	9642	1+
307.24548	32770	1+
307.89080	10136	
308.14046	18310	1+
308.21332	8576	1+
308.87040	31586	1+
309.25716	4952	
309.27585	3490	
309.67185	7048	
309.93483	3270	
310.15665	6540	
310.30795	14682	1+
311.15996	3808	
311.21888	3896	
311.27349	8000	1+
311.67050	5068	
311.86871	96078	1+
311.93407	22144	
311.96307	2848	
311.98514	26790	1+
312.17232	3380	
312.32321	6822	
312.80398	11654	1+
312.90035	14842	
312.94620	15522	
313.17392	2986	
313.21545	2972	
313.28981	13590	1+
313.86460	39530	1+
313.92864	596292	1+
313.96728	3638	
314.26587	3282	
314.89215	12926	1+
315.81251	3340	
315.86278	5750	
316.28205	14582	1+
316.31845	4958	
316.86344	5274	
316.88789	6034	
316.93919	18590	1+
END IONS

###FS:    #m/z: 407.86770 #charge 1+
###MS: 1
###MSMS: 3
BEGIN IONS
TITLE=Cmpd 2, +MS2(407.8677), 28.0-35.0eV, 0.1min #3
RTINSECONDS=2.083
SCANS=1,3
PEPMASS=407.86770	3700
CHARGE=1+
182.86830	480	1+
184.85864	262	1+
189.86247	686	1+
191.85764	1430	1+
193.85056	280	1+
195.89265	246	
196.88276	960	1+
200.94676	182	
206.93883	496	1+
207.87510	956	1+
209.94333	6022	1+
210.03674	234	1+
210.88474	814	1+
212.04547	176	
212.87865	9886	1+
214.03626	374	1+
217.87538	418	1+
220.95565	270	1+
221.10018	196	1+
222.04884	196	1+
222.95630	408	1+
223.05304	222	1+
223.89710	186	1+
223.97802	218	1+
224.00620	206	1+
224.94884	454	
225.95216	202	
226.89500	416	
226.92203	256	1+
226.94703	69676	1+
227.03697	158	1+
227.09159	232	1+
228.89298	1560	1+
228.94249	110834	1+
228.97562	272	
228.99752	228	1+
229.06565	344	1+
229.10166	366	1+
229.12787	390	1+
229.16521	204	
229.26678	242	1+
229.41698	216	1+
229.52696	154	1+
230.06593	240	1+
230.27048	154	1+
230.48853	234	1+
230.84720	212	1+
230.88947	13832	1+
231.01035	428	1+
231.15422	230	1+
232.88601	4638	1+
233.13953	120	1+
233.85630	218	
233.96050	244	
234.10007	170	1+
234.86205	350	
234.88121	2030	1+
235.84824	484	
235.95566	738	1+
236.04815	214	
236.08293	368	1+
236.11099	282	1+
236.14784	160	1+
236.85713	618	
236.90293	386	1+
237.01392	200	
237.05301	182	
237.90536	242	1+
238.06529	562	1+
238.96526	196	
239.07103	412	1+
239.14729	450	1+
239.78576	310	1+
240.96119	370	1+
242.00499	370	1+
242.96056	332	
243.01717	476	1+
243.96508	242	
244.03859	292	
244.09848	286	1+
244.12399	146	1+
244.79115	516	
244.95743	27076	1+
245.10045	194	1+
245.38884	236	
245.79377	246	
246.05080	264	
246.86490	276	1+
246.91171	564	1+
246.95310	42056	1+
247.06061	212	
247.16811	162	1+
247.26367	166	1+
248.03453	1266	1+
248.85098	1446	1+
248.89956	4258	1+
249.03874	844	1+
250.10374	416	1+
250.55920	238	1+
250.86879	308	
250.89517	1400	1+
250.97002	1042	1+
251.03837	400	1+
251.07489	924	1+
251.86600	890	1+
252.07929	600	1+
252.22961	194	
252.86987	750	1+
252.89023	688	
252.96734	228	
253.00577	480	1+
253.03498	268	
253.23036	204	
253.90555	2336	1+
253.97024	612	1+
254.04336	186	
254.86695	1174	1+
254.97582	364	1+
255.07435	524	1+
255.09882	298	1+
256.08077	362	1+
257.04977	280	1+
257.06252	362	1+
257.91002	238	
258.11647	230	1+
258.80691	188	
258.97188	292	
259.03033	310	1+
260.11436	226	1+
260.80037	404	1+
260.96687	262	1+
262.05469	948	1+
262.09884	424	1+
262.80139	488	1+
262.98373	450	1+
263.05588	726	1+
263.12775	182	1+
263.13615	210	1+
264.02147	236	1+
264.86607	526	1+
264.96284	480	1+
265.59015	278	1+
265.65016	180	1+
265.98121	238	
266.09218	356	
266.40359	188	1+
266.86207	2204	1+
266.92611	242	
266.99994	304	
267.06577	476	1+
267.10401	248	
267.18033	244	1+
267.20305	318	1+
267.78116	302	
267.97265	3724	1+
268.03960	238	
268.11008	556	1+
268.13272	188	
268.78394	310	
268.90351	220	
269.19559	242	1+
269.89368	176	1+
269.93967	520	1+
269.96890	5240	1+
270.10106	366	1+
270.80828	188	
271.35710	212	1+
271.55888	272	1+
271.91557	1184	1+
271.97334	408	
272.08028	338	1+
272.12109	292	1+
272.76877	236	1+
272.87953	438	1+
273.02447	414	1+
273.85256	306	1+
273.91172	458	1+
274.02871	362	1+
274.06521	194	
274.98874	194	
275.80692	722	1+
275.90375	276	1+
276.00677	224	
276.81015	594	1+
276.85756	1424	1+
277.00791	466	1+
277.07287	178	
277.12667	250	1+
277.88216	224	
278.06632	612	1+
278.09663	396	1+
278.13064	188	1+
278.16166	168	1+
278.96351	216	1+
279.06783	450	1+
279.55043	194	1+
279.93727	242	1+
280.37570	206	1+
280.80997	494	1+
281.04471	340	
281.15255	428	1+
281.43643	188	1+
281.90016	434	1+
281.98592	186	
282.03740	176	
282.12881	248	1+
282.27231	302	1+
283.44830	210	1+
283.78958	230	1+
283.85096	220	
283.89267	204	
283.99829	182	
284.26187	180	
284.87157	1834	1+
285.01730	422	1+
285.40758	190	
285.78941	318	
285.84549	5044	1+
285.94237	258	
286.09953	230	
286.80135	558	1+
286.93326	230	
286.99320	224	1+
287.88457	622	1+
287.91648	486	1+
287.93963	300	
288.06281	938	1+
288.77968	308	1+
288.85206	194	
289.12102	312	1+
289.15961	244	1+
289.42172	234	
289.87921	6926	1+
289.96433	402	1+
290.42995	278	1+
290.80400	200	
290.99404	238	1+
291.09877	182	
291.81338	234	1+
291.93509	304	1+
292.04287	214	
292.06166	960	1+
292.87553	722	1+
293.07932	328	
293.43512	252	
293.85872	588	1+
293.97550	208	
294.27752	338	1+
294.86370	426	1+
295.12729	222	1+
295.52144	202	
295.91980	358	
296.80650	438	1+
296.87454	312	1+
297.07672	252	
297.09776	216	
297.78200	176	1+
298.10840	180	
298.78478	294	1+
298.81198	316	1+
298.86193	704	1+
300.14495	334	1+
300.93038	194	
301.10677	384	1+
301.24334	214	1+
301.86107	808	1+
301.91423	394	1+
302.02885	298	1+
302.21876	264	1+
302.42119	282	1+
302.81886	214	
302.88306	1710	1+
302.97768	202	1+
303.03252	214	1+
303.21990	186	1+
303.39937	226	1+
303.80525	1352	1+
303.82822	198	
303.85571	7224	1+
304.01237	274	1+
304.08821	208	
304.61541	236	1+
305.77323	148	1+
305.81863	184	1+
305.89403	632	
305.93036	536	1+
305.98077	446	1+
306.08066	324	1+
306.13244	468	1+
306.89853	310	
307.28329	258	
307.80060	388	1+
307.88914	13546	1+
308.02961	184	
308.06486	360	1+
308.20100	190	1+
308.29555	1166	1+
309.11378	228	
310.02861	300	1+
310.04661	210	1+
310.17152	140	1+
310.81182	204	
310.83060	436	1+
310.87643	672	
311.14985	268	1+
311.88406	1106	1+
312.13266	272	1+
312.23867	266	1+
312.80388	326	1+
312.87277	414	
313.28523	326	1+
313.93049	240	
313.96658	254	1+
314.01096	228	1+
314.09742	478	1+
314.15647	286	1+
314.49026	234	1+
314.94438	222	
315.04171	250	1+
315.15768	202	1+
315.49712	136	1+
315.83611	356	1+
315.85625	244	
315.92157	202	
315.93785	442	1+
315.96948	224	
316.83922	242	1+
316.88658	182	
316.93860	310	1+
317.07938	700	
317.25153	132	1+
317.87168	388	
318.80581	206	
318.88317	1010	1+
318.93346	828	1+
319.04078	660	1+
319.08236	508	1+
319.82786	408	1+
320.03990	432	1+
320.81049	466	1+
320.89334	232	
320.91949	582	1+
320.95951	466	1+
321.03746	238	1+
321.15406	332	1+
321.42129	206	
321.81447	406	1+
321.86811	1498	1+
322.08244	188	
322.11185	204	
322.35515	120	1+
322.92867	22000	1+
323.01245	362	1+
323.10418	408	1+
323.90686	976	1+
324.13258	198	
324.14590	684	1+
324.87637	886	
325.17394	294	1+
325.89923	5294	1+
325.98784	438	1+
326.05810	276	1+
326.11389	204	
326.75780	186	1+
326.82055	286	
326.87141	7894	1+
327.14598	368	1+
327.40219	346	1+
327.80913	632	1+
328.09238	206	
328.91964	356	1+
329.17723	168	1+
329.76777	242	1+
329.81230	780	1+
329.87597	806	1+
330.81324	554	1+
330.98365	178	1+
331.25037	198	
331.75037	252	1+
331.92934	186	
332.06064	272	1+
332.08486	734	1+
332.88471	182	
332.90134	216	
333.87983	304	1+
333.92048	316	1+
334.49634	182	
334.95326	1180	1+
334.98246	288	1+
335.17767	236	1+
335.31998	400	1+
335.88339	712	1+
336.32582	302	1+
336.85987	412	1+
336.94528	3806	1+
337.08623	208	
337.80201	654	1+
337.88366	290	
338.10545	200	
338.89291	560	1+
338.92604	678	
338.96579	580	1+
339.19180	276	1+
339.83153	632	1+
339.94303	318	
340.89120	426	1+
340.93949	21684	1+
341.07112	208	1+
341.13690	328	1+
341.22830	154	1+
342.19817	326	1+
343.88569	610	1+
344.14304	542	1+
344.60091	214	
344.75871	166	1+
344.88840	432	1+
344.90862	194	
344.94065	412	1+
345.22827	190	1+
345.81741	286	
345.83751	204	
346.07338	254	1+
346.12708	364	1+
346.81553	210	
346.88918	1014	1+
346.96883	266	1+
347.07459	176	1+
347.81759	596	1+
348.40827	192	
348.78703	326	1+
348.91487	1138	1+
349.25367	168	1+
349.33181	392	1+
349.87659	310	1+
350.19616	308	1+
350.82409	554	1+
350.89445	256	1+
351.62298	194	1+
351.79346	190	1+
352.05528	286	1+
352.36390	280	1+
352.39455	268	1+
352.97876	1848	1+
353.36580	226	1+
353.88734	180	
354.14210	266	1+
354.83774	160	1+
354.91751	226	
354.95684	1540	1+
354.97823	528	1+
355.88568	232	1+
357.02880	202	1+
357.96142	250	
358.13898	392	1+
358.86864	364	1+
358.98617	320	1+
359.09102	176	
359.18676	322	1+
359.32343	206	1+
359.43912	244	1+
359.90888	302	1+
362.10220	342	1+
362.19520	328	1+
363.10580	290	1+
363.17837	320	1+
363.95454	2214	1+
364.12735	430	1+
364.60621	288	1+
364.89877	264	1+
365.12825	262	1+
365.28448	178	
365.78923	508	1+
365.83563	200	
365.96526	194	
366.00490	338	1+
366.87996	356	1+
366.92291	258	1+
367.00572	266	1+
367.05132	186	1+
367.10426	452	1+
368.38683	1218	1+
369.24224	180	
369.40922	178	
369.83549	276	1+
369.86891	134	1+
369.98707	366	1+
370.10560	286	
370.18682	406	1+
370.23425	224	1+
370.32562	232	1+
370.79825	426	1+
370.98812	308	1+
371.21045	188	
371.90773	296	1+
373.11034	484	1+
373.20395	240	1+
374.71827	204	
375.71552	204	
375.77866	342	1+
376.11285	918	1+
376.39670	198	1+
376.84779	142	1+
377.31856	186	
377.93523	168	1+
378.79458	394	1+
378.80325	354	1+
379.80640	298	1+
380.73613	184	
380.83918	522	1+
381.07621	220	1+
381.81025	390	1+
382.73614	348	1+
383.73989	288	1+
383.78641	406	1+
384.78802	296	1+
385.07807	192	1+
385.12843	208	1+
385.33520	442	1+
386.84804	592	1+
387.22689	406	1+
387.80985	340	1+
388.02717	208	1+
388.07639	344	1+
388.11112	374	1+
388.28387	410	1+
388.88390	416	1+
388.91673	348	1+
389.16539	218	
389.71411	198	1+
389.91921	224	1+
390.03303	288	1+
390.34846	254	1+
390.37632	582	1+
390.85351	436	1+
391.85190	534	1+
391.95582	216	1+
392.15994	204	1+
392.38476	446	1+
392.80153	282	1+
393.23503	288	1+
393.31778	354	1+
393.73098	330	1+
394.05528	260	1+
394.12761	324	1+
394.40443	802	1+
395.93299	320	1+
396.09236	234	1+
397.73023	264	1+
397.85361	500	1+
398.80631	480	1+
399.02330	196	1+
399.80990	284	1+
400.21566	154	1+
401.85675	304	
402.11005	136	1+
402.16687	216	1+
402.86764	240	
403.20772	178	
403.51123	134	1+
403.85822	190	
404.00493	242	1+
404.18903	246	1+
404.24111	546	1+
404.40348	176	
405.10424	210	1+
405.31512	336	1+
405.81383	198	1+
406.25708	258	
406.35781	526	1+
406.86198	1024	1+
407.11577	248	1+
407.24148	178	
407.35987	414	1+
407.39978	178	
408.33364	244	
408.72423	192	1+
408.93033	368	1+
409.19869	192	1+
409.69239	162	1+
409.86634	354	1+
409.96088	276	1+
409.98104	136	1+
410.06938	290	1+
410.34910	486	1+
410.37509	306	
410.42444	216	1+
410.95917	350	1+
412.31832	376	1+
412.39027	200	1+
412.87214	474	1+
END IONS

###FS:    #m/z: 384.85246 #charge 1+
###MS: 1
###MSMS: 4
BEGIN IONS
TITLE=Cmpd 3, +MS2(384.8525), 28.0-35.0eV, 0.1min #4
RTINSECONDS=2.855
SCANS=1,4
PEPMASS=384.85246	3374
CHARGE=1+
77.39968	210	
192.92700	204	
196.88277	306	1+
199.93633	266	1+
204.94273	210	1+
206.88298	264	1+
208.86263	192	
210.89295	250	1+
212.87816	842	1+
214.89345	396	1+
215.17778	148	1+
216.88357	168	
223.96084	222	
225.95119	340	
226.04503	290	1+
226.87010	248	
226.94808	602	
227.05466	236	1+
227.89486	362	1+
227.95232	398	
228.89931	220	1+
228.94601	240	
229.88220	308	
230.88933	3986	1+
231.83162	212	1+
232.88414	5966	1+
233.01025	224	1+
234.38197	248	1+
234.92795	180	
235.38534	208	1+
235.82959	126	1+
238.09898	168	
238.88457	272	1+
238.97582	174	
239.07034	334	1+
239.78822	276	1+
240.96238	350	1+
241.88297	470	1+
241.89415	180	
242.05179	170	1+
242.12597	174	1+
242.97339	196	
244.03747	676	1+
244.05585	190	
244.79032	298	
244.95569	2582	1+
245.03205	206	
245.38303	172	
246.03238	256	
246.90468	434	1+
246.95267	14760	1+
247.03931	170	
247.08713	200	
247.38170	278	
247.89356	1882	1+
247.97344	218	
248.03475	998	1+
248.07464	350	1+
248.67174	176	1+
248.98871	186	
249.03882	680	1+
249.89070	2598	1+
250.10305	296	1+
250.57177	190	1+
250.89440	2210	1+
252.53046	276	1+
252.89769	422	1+
253.01337	196	1+
253.03750	860	1+
253.08531	208	
253.87611	234	1+
253.98245	168	
254.04134	506	1+
254.05752	310	
254.11318	216	1+
254.79086	230	1+
254.79985	260	1+
254.87626	162	1+
255.06852	174	
255.20671	138	1+
256.88649	270	
256.90076	240	
257.06784	212	
257.13921	194	1+
257.89953	494	1+
258.06846	280	1+
258.14703	226	1+
259.00016	180	1+
259.04479	202	
259.86748	366	1+
260.09528	224	1+
260.79484	420	1+
260.89441	310	1+
260.99990	260	1+
261.07658	202	
262.14562	224	
262.85493	172	
262.96803	1318	1+
263.00337	276	1+
263.05730	412	1+
264.82042	224	
264.91520	504	1+
264.96256	8878	1+
265.89965	168	
266.03064	178	
266.46337	264	1+
266.90857	350	
267.13411	408	1+
267.78758	290	1+
267.90205	978	1+
267.97133	350	
268.01587	536	1+
268.04847	180	
268.07395	296	1+
268.86772	238	
268.90669	680	1+
268.97367	230	
269.01960	384	1+
269.04514	278	
269.11355	264	1+
270.00680	246	
270.05309	230	
270.90122	226	
270.92462	176	
271.05579	206	
271.92033	498	1+
271.95781	240	
272.78624	220	
273.91318	172	
273.93856	336	1+
274.00243	224	1+
274.24328	202	1+
274.79123	236	1+
274.85503	184	
274.94197	278	1+
275.06318	168	
275.08803	312	1+
276.07604	250	1+
276.85542	222	
276.90475	266	1+
277.05900	174	
277.25096	326	1+
277.79110	372	1+
278.02581	242	1+
278.10291	264	1+
278.25488	252	1+
278.79481	324	1+
279.08414	224	
279.14579	282	1+
279.86929	338	1+
280.08660	298	1+
280.79095	294	1+
281.04396	192	
281.92769	610	1+
282.03850	426	1+
282.13347	216	1+
282.15292	186	1+
282.80166	430	1+
283.04432	282	1+
283.11043	362	1+
283.83985	336	1+
284.08073	178	
284.87286	220	
285.15248	212	
285.79232	604	1+
285.79832	544	1+
285.84639	650	1+
285.87093	732	1+
286.79554	416	1+
286.87452	546	1+
286.90742	442	1+
286.95434	182	1+
287.84496	578	1+
287.98097	1242	1+
288.06297	1456	1+
288.79132	214	
289.81138	166	1+
289.86456	170	
289.87968	296	
289.93004	314	1+
290.78883	592	1+
290.87555	250	1+
291.80936	210	1+
291.92173	184	
291.95011	284	1+
292.06067	978	1+
293.42788	232	1+
293.87415	472	1+
293.92653	584	1+
294.27859	360	1+
294.86178	376	
294.99305	204	
295.92110	282	
296.06248	434	1+
296.11403	396	1+
296.33066	202	1+
296.80633	434	1+
296.87916	258	1+
296.90089	270	1+
297.56350	212	1+
298.15578	200	1+
298.26298	130	1+
298.41712	148	1+
298.78365	202	1+
298.80038	676	1+
298.82866	226	
298.86707	468	1+
299.11150	366	1+
300.02241	194	
300.22461	142	1+
300.82292	178	
300.92888	210	
301.81306	178	
301.86112	720	1+
301.91817	172	
301.94142	316	1+
302.04567	230	1+
302.07621	288	1+
302.81987	170	
302.88260	202	
302.91098	534	1+
303.15360	90	1+
303.30478	150	1+
303.80567	900	1+
304.02428	172	1+
304.86153	236	
304.89109	434	1+
305.10077	288	
305.24932	320	1+
305.80957	224	
305.85717	2338	1+
306.12273	348	1+
306.27939	374	
306.80191	218	1+
306.88211	998	1+
307.02709	840	1+
307.28393	252	
308.09785	234	
308.29299	608	
308.80964	402	1+
308.95713	484	1+
309.16862	518	1+
309.29715	298	
309.80041	238	1+
309.84587	168	
309.88681	248	
310.11350	254	1+
310.27188	298	1+
310.30803	858	1+
310.78869	134	1+
310.87824	992	1+
311.84953	638	1+
311.93921	1144	1+
312.03963	168	
312.87236	596	1+
313.04850	372	1+
313.07713	186	1+
313.81094	194	
313.92864	864	1+
313.95877	314	1+
314.88303	190	
315.15921	232	
315.75984	262	1+
315.85382	1654	1+
315.87876	266	
316.90193	218	
317.03158	296	1+
317.06535	182	
317.27327	276	1+
318.12401	208	
318.82030	624	1+
318.88346	192	
318.96139	194	1+
319.07955	390	1+
319.10018	304	1+
319.78799	272	1+
319.82197	536	1+
320.01119	202	1+
320.87444	410	1+
320.93121	264	1+
321.81830	1102	1+
322.03819	274	1+
322.76765	284	1+
322.92757	184	
322.96691	250	
323.01325	256	1+
323.14640	240	1+
323.22325	220	1+
323.87049	1114	1+
323.89124	560	1+
324.09938	220	1+
324.22507	188	1+
324.32290	1210	1+
324.36062	868	1+
324.82560	198	1+
324.89219	368	1+
325.01702	236	
325.13582	196	1+
326.17447	826	1+
326.33709	490	1+
326.87256	704	1+
326.94870	198	1+
326.97734	190	
327.03343	176	1+
327.26992	290	
327.84359	226	1+
327.89406	218	
327.98465	738	1+
328.31603	336	1+
328.40276	218	1+
328.87424	580	
329.11421	242	1+
329.81112	226	
329.87294	270	
330.01760	228	1+
330.09366	222	
330.87814	258	
331.81679	268	1+
332.08966	1198	1+
332.84665	190	1+
333.15413	206	1+
333.89128	214	
334.80050	186	
334.96067	266	1+
335.85230	186	1+
335.88946	640	1+
336.08326	248	
336.80508	174	
337.09507	370	1+
337.83019	208	
337.95678	186	1+
338.37649	6072	1+
339.20754	280	1+
339.82751	1286	1+
339.93490	412	1+
340.04493	150	1+
340.35528	884	1+
340.91206	178	
341.78404	350	1+
341.86136	236	1+
342.02855	374	1+
342.14935	154	1+
342.19954	260	1+
342.88840	198	
342.90747	208	
343.10483	686	
344.10888	478	
344.82159	190	
344.88318	2506	1+
344.92520	326	1+
345.09133	168	
346.19155	340	1+
346.24460	210	1+
346.88948	294	
347.04973	284	1+
347.97762	252	1+
348.24749	256	1+
348.29464	184	
348.72287	206	1+
348.87566	188	
349.83410	390	1+
350.15341	250	1+
350.30114	216	1+
350.37626	2452	1+
350.91354	178	
351.10690	174	
351.20911	212	1+
351.26769	222	
353.04947	374	1+
353.93636	160	1+
354.05174	322	1+
354.79368	332	1+
354.82866	232	
354.97688	382	1+
355.98943	260	1+
356.88016	298	1+
357.05264	180	
358.72152	234	1+
358.78652	308	1+
358.91091	168	1+
358.97717	192	1+
359.14025	276	1+
359.18424	292	1+
359.79675	298	1+
359.94190	142	1+
360.85084	172	
360.87137	268	1+
361.08943	412	1+
361.96985	228	1+
362.77777	294	1+
362.82294	206	1+
363.00427	366	1+
364.23867	232	1+
364.28394	484	1+
364.35635	444	1+
364.60676	330	1+
364.92948	256	1+
365.12282	404	1+
365.28657	420	1+
365.31699	484	1+
366.18858	204	
366.37071	1168	1+
366.95858	238	1+
367.17419	212	
367.33266	416	
368.19445	202	
368.38635	11114	1+
369.19624	500	1+
369.86558	276	1+
369.90123	216	
370.19746	398	1+
370.31159	282	1+
370.72013	350	1+
370.94305	318	1+
371.72373	300	1+
371.79364	256	1+
372.88359	228	1+
372.93503	262	1+
374.72392	236	
375.78710	222	1+
376.11528	840	1+
377.21017	226	
377.78977	248	1+
378.03405	162	1+
379.72437	196	
379.96149	230	1+
380.12175	444	1+
380.27294	256	1+
380.86788	196	1+
380.88739	168	1+
380.90866	176	
381.12500	376	1+
381.73295	262	1+
382.09765	224	1+
382.15452	180	
382.30701	516	1+
382.34224	174	
382.45385	204	1+
382.73252	184	1+
382.92364	234	1+
383.18706	384	1+
383.27545	172	
383.32893	1582	1+
383.79242	226	1+
383.84622	182	
384.35491	400	
385.11759	220	1+
385.25563	180	
385.29194	826	1+
385.36131	260	
385.38721	244	
386.34625	222	1+
386.39416	180	
386.84580	174	1+
386.93149	270	1+
386.95890	224	1+
387.21932	214	
387.26783	598	1+
387.33577	206	1+
387.48168	90	1+
387.78731	290	1+
388.10746	198	1+
388.38934	404	1+
388.91009	256	
389.24454	280	
389.36760	310	1+
390.13550	192	1+
END IONS

###FS:    #m/z: 322.92981 #charge 1+
###MS: 5
###MSMS: 6
BEGIN IONS
TITLE=Cmpd 4, +MS2(322.9298), 28.0-35.0eV, 0.1min #6
RTINSECONDS=6.5305
SCANS=5-6
PEPMASS=322.92981	5451040
CHARGE=1+
191.95412	1168	1+
192.88783	160	
196.88351	228	1+
199.85595	212	
199.88862	142	
200.01413	182	
201.00152	154	
202.85550	182	1+
203.00106	402	1+
205.03137	280	1+
205.94962	662	
206.10993	140	
206.91806	204	
206.93052	172	
209.94515	280	
210.08664	208	1+
210.89946	178	
214.02655	228	1+
215.00009	246	1+
215.88692	994	1+
216.82973	150	
218.16989	252	1+
218.87591	134	
219.03191	154	
219.99015	202	1+
220.86518	262	1+
221.04239	166	
221.94397	284	
222.06753	140	1+
222.95097	734	
223.00415	268	1+
223.02074	150	
223.95616	716	1+
224.97672	214	
225.20132	152	1+
226.82401	170	
226.94997	310	1+
227.01584	154	
227.03373	132	
228.93052	234	
229.78670	180	1+
229.91207	180	
230.78944	148	1+
230.86067	166	
231.85521	138	
232.84434	182	
233.04428	360	
233.06452	134	
233.89696	594	1+
234.97090	136	
235.82470	288	1+
235.88236	344	1+
236.01151	268	
236.11165	174	1+
236.92839	158	
237.11516	196	1+
238.87675	452	1+
239.07819	478	1+
240.04510	180	1+
240.79563	142	
240.92124	134	
240.93887	318	
240.96154	1306	1+
241.03929	290	1+
241.88668	280	1+
241.93841	994	1+
242.15791	172	1+
242.94186	826	1+
243.07383	222	
243.88132	1298	1+
244.00933	238	1+
244.03742	592	1+
244.05666	160	
244.39138	270	1+
244.79396	192	1+
244.93602	724	1+
244.95813	320	1+
244.97587	252	
245.01204	200	1+
245.87760	202	
245.97445	892	1+
246.10437	136	
246.91077	136	
247.04505	134	
247.07527	142	
248.03229	354	
248.98412	142	
249.03941	1516	1+
250.89880	154	
250.96679	140	
251.00555	146	
251.03724	196	
251.07141	238	
251.15139	244	1+
251.84859	140	
251.92616	150	
252.23446	148	
253.83548	270	
253.92694	154	
254.86912	140	
255.05450	268	1+
255.91495	254	1+
255.95967	194	1+
256.91796	162	1+
257.85684	174	
258.97357	258	
260.17348	134	
260.85878	148	
261.89043	452	1+
261.99224	202	1+
262.01818	178	
262.05620	136	
262.80204	210	1+
262.83280	218	
263.05446	552	1+
263.10932	156	
263.82894	140	
263.97654	546	1+
264.85368	182	
264.96102	220	
264.97889	350	1+
265.01600	222	
265.06132	258	
265.09621	212	1+
265.13955	134	
265.85513	172	
265.95249	230	1+
266.07575	228	1+
266.15435	150	1+
266.86234	226	
267.00062	208	
267.79710	390	1+
267.90581	272	1+
267.99711	206	
268.05179	212	
268.18023	262	1+
268.86540	136	
268.90932	184	1+
268.95940	162	
268.97982	278	1+
269.00130	574	1+
269.06374	206	
269.11688	148	
269.88587	194	1+
270.07033	382	1+
270.27824	422	
270.83704	152	
270.91532	156	1+
270.95596	158	
271.07379	278	1+
271.22606	146	
271.84401	134	
271.87332	224	1+
273.79209	318	
273.84213	176	
273.94945	168	1+
274.05329	350	1+
274.78544	154	
275.00124	154	
275.80767	320	1+
276.06436	408	1+
276.84832	218	
277.06997	270	1+
277.84800	168	
278.86359	326	1+
279.09121	1010	1+
279.19985	202	1+
279.23108	450	1+
280.04338	388	1+
280.14206	868	1+
280.95366	138	
281.24347	220	
281.29468	188	1+
281.85455	204	1+
282.17660	144	
282.27663	398	
282.29754	162	1+
282.80785	168	1+
282.98685	250	1+
283.06655	268	
283.16948	144	
283.21220	202	1+
283.26380	208	
283.78856	278	
284.07662	264	
284.29375	1626	1+
285.00601	132	
285.10471	218	1+
285.25658	130	
285.81516	136	
285.86509	330	
286.91886	390	1+
287.81223	148	
288.06293	894	1+
289.01549	346	1+
289.14187	210	1+
289.80468	134	
289.88512	178	
289.99597	132	
290.03885	140	
290.79729	498	1+
290.88022	326	1+
291.27823	160	
292.05823	790	1+
292.95268	146	
293.08876	142	
293.18742	190	1+
293.87568	302	
293.98619	254	1+
294.04296	180	1+
294.86059	158	
295.12215	226	1+
295.81030	212	1+
295.85496	142	
295.98755	300	1+
296.81092	142	1+
297.11415	148	
298.87989	268	1+
299.05449	182	
300.83090	132	
300.92588	292	1+
300.96006	208	1+
301.04578	240	1+
301.26196	130	
301.75430	152	1+
301.88245	166	
302.17405	154	
303.94637	200	
304.18572	218	
304.20143	304	1+
305.27340	126	1+
305.87373	282	
306.94175	186	1+
307.00770	152	
307.08199	144	
307.88732	362	1+
308.29053	850	1+
308.80116	234	
309.03941	132	
309.81364	136	
309.88883	198	
310.05197	148	1+
310.30887	884	1+
310.87954	704	1+
311.03051	162	
311.16032	214	1+
311.81875	134	
311.85983	144	
311.88505	438	1+
312.02451	210	
312.75778	200	1+
312.82143	146	
312.96587	142	
313.02872	660	1+
313.12204	242	1+
314.82920	142	
315.15843	148	
316.16700	242	1+
317.11975	140	
319.10095	174	
319.22751	154	
319.88225	336	1+
320.03432	130	
320.09165	458	1+
320.14634	230	1+
320.81546	242	1+
321.03574	138	
321.32011	272	1+
322.03031	134	
322.18860	198	1+
322.23565	156	
323.23774	3986	1+
323.91569	248	1+
324.08712	130	
324.13625	400	
324.20572	686	1+
324.49655	154	1+
324.89339	640	1+
325.05328	136	
326.10790	236	1+
326.37805	160	
327.08822	144	
327.24679	160	
327.26806	454	1+
328.14630	184	1+
END IONS

###FS:    #m/z: 340.93985 #charge 1+
###MS: 5
###MSMS: 7
BEGIN IONS
TITLE=Cmpd 5, +MS2(340.9399), 28.0-35.0eV, 0.1min #7
RTINSECONDS=7.3025
SCANS=5,7
PEPMASS=340.93985	3420424
CHARGE=1+
189.86115	226	
192.92590	136	
203.97810	212	1+
205.94921	424	1+
207.87478	258	
210.93816	416	1+
212.87752	670	1+
212.91211	152	1+
213.93892	6800	1+
215.88736	1160	1+
215.93768	1834	1+
216.41106	710	1+
217.85807	242	1+
217.88289	516	1+
217.93858	418	1+
218.91098	320	1+
221.89184	134	
222.97914	178	
223.10335	136	
223.95621	568	1+
224.97302	190	
225.05285	164	
225.94363	430	1+
226.88582	144	
226.94695	364	1+
226.96851	152	
228.03275	270	1+
230.09896	128	1+
230.84943	310	1+
230.88873	282	
231.88946	302	
231.95002	5888	1+
232.06892	214	1+
232.89274	1074	1+
233.03519	134	
233.89739	894	1+
233.91985	130	
233.94705	1368	1+
234.07657	340	1+
234.87915	210	
235.03806	310	1+
235.89259	412	1+
235.94770	312	1+
237.89354	294	1+
238.02846	266	1+
240.23048	496	1+
240.89636	132	
240.96206	330	1+
241.15511	138	
243.91220	236	1+
244.03669	1016	1+
244.89745	296	1+
244.96220	142	
245.98071	302	
246.86341	130	
246.97784	408	
247.94252	364	1+
247.97202	196	
248.89830	604	1+
248.98743	162	
249.04057	342	1+
249.89896	358	1+
249.96154	1726	1+
251.03907	134	
251.18173	158	
251.84608	290	1+
251.90548	206	
251.95742	294	
252.22165	226	1+
252.26701	438	1+
252.94906	140	
252.97596	136	
253.83534	156	
253.90564	142	
254.91261	134	
254.94174	266	
254.96503	3278	1+
255.09149	190	
255.79729	188	1+
256.26256	216	
256.83220	212	1+
256.91411	330	1+
257.85750	134	
257.90326	394	1+
258.85518	148	
258.96584	310	
259.00738	298	1+
259.07870	222	1+
259.95917	152	
261.47182	140	
262.92553	310	1+
262.96581	266	
263.00002	134	
263.05703	840	1+
263.83057	180	1+
263.97831	152	
264.09025	252	1+
264.90961	292	1+
265.01707	562	1+
265.95217	192	
266.84359	180	
266.86291	146	
266.91009	144	
266.99903	256	
267.79794	130	
268.00163	172	
268.86599	160	
269.00405	250	
269.11755	156	
269.89293	250	
270.01936	136	
270.79872	254	1+
271.09399	186	
271.16509	168	1+
271.84479	210	
272.00776	308	1+
272.89477	246	1+
272.93415	442	
272.97771	436	1+
273.01303	242	1+
273.93520	236	
274.85025	130	
275.78947	130	
276.85288	174	
277.80609	190	1+
277.92015	350	1+
277.96213	186	1+
278.07570	390	1+
278.84441	242	
279.09107	272	1+
279.21015	154	
279.79740	140	
280.81654	220	1+
280.86985	138	
280.97007	360	1+
280.99966	194	
281.02328	172	1+
281.04849	546	1+
281.09168	150	1+
282.27755	510	1+
282.86416	396	1+
282.92427	184	
283.02846	322	
283.12325	150	1+
283.91112	140	
284.09429	364	1+
284.29062	162	
284.95651	130	
285.00873	148	
285.09719	276	1+
285.85617	184	1+
286.03468	144	
286.82109	146	
286.89002	198	1+
286.91515	192	
288.06330	1300	1+
289.00733	152	
289.12328	266	1+
289.25029	302	1+
289.51040	190	
289.91818	246	1+
290.07698	140	
291.01156	194	
291.40859	214	1+
291.88272	134	
291.98033	132	
292.06089	602	1+
292.43806	300	1+
292.91095	252	1+
293.06499	430	1+
293.09537	148	
293.87528	452	1+
294.20684	186	1+
294.81980	278	
294.85875	196	
295.96987	372	1+
295.98984	432	1+
296.32799	160	
296.81359	164	
297.78087	204	1+
297.97446	232	
298.08113	266	
298.31343	180	
299.05664	160	
299.12273	380	1+
299.14822	144	
300.03736	144	
300.06616	240	
300.09903	228	1+
300.42800	170	1+
301.10207	160	1+
301.16218	162	
301.82654	238	1+
301.87435	144	
301.94005	308	1+
303.02587	306	1+
303.07569	208	1+
303.10448	340	1+
303.17337	362	1+
303.24985	150	
303.98986	322	1+
304.15462	140	
304.97007	144	
305.02679	492	1+
305.19486	174	1+
305.87559	674	1+
305.95294	164	
306.05356	140	
306.26917	140	
306.88111	512	1+
307.07617	486	1+
307.24273	130	
307.31131	152	
307.80040	346	1+
308.07456	472	1+
308.29536	480	1+
309.22480	140	
309.32370	142	
309.91776	142	
310.30808	206	
310.82550	204	
310.87666	396	
311.02388	276	1+
311.87651	532	1+
312.79918	210	1+
313.03175	588	1+
313.84700	152	
313.90671	132	
314.07014	192	1+
315.13187	140	
315.15023	132	
315.86023	186	
316.04484	214	1+
316.30291	194	1+
317.91415	146	
318.14678	246	1+
318.20115	222	1+
318.59289	166	
319.07999	254	1+
319.12449	180	
319.86278	134	
320.15494	244	1+
320.33203	200	
320.89028	134	
321.12792	144	
322.06593	148	
322.13412	514	1+
322.90112	132	
323.20490	158	
323.23763	802	1+
323.88958	354	1+
323.94220	176	
324.13450	140	
324.93902	158	
325.02839	130	
326.09601	248	1+
326.13672	138	1+
326.30018	282	1+
326.33965	214	
326.96810	490	1+
327.01029	354	1+
327.05038	184	
327.80051	174	1+
327.83379	224	1+
328.01115	298	1+
328.18364	274	1+
328.88503	166	
329.06589	142	
329.19000	228	1+
329.88528	498	1+
330.92319	140	
332.09001	480	1+
333.05538	130	
334.75530	130	
335.92343	152	
336.08369	180	
336.16955	152	1+
337.00074	128	1+
337.04892	186	1+
337.09428	172	
337.26343	262	1+
338.18957	172	1+
338.22860	234	1+
339.23180	162	1+
339.80498	210	
340.21124	196	1+
340.31889	210	1+
340.35828	158	
340.39373	294	
340.94077	144	
341.00862	162	
341.06942	136	
341.08716	280	1+
341.17309	294	1+
341.24916	170	
341.30610	412	1+
341.41195	184	
341.71970	168	1+
341.91094	152	
342.22421	200	1+
342.27857	304	1+
342.31032	336	1+
342.90409	256	
343.13007	160	
343.20273	392	1+
343.83596	216	1+
344.07791	168	1+
END IONS

###FS:    #m/z: 363.95593 #charge 1+
###MS: 5
###MSMS: 8
BEGIN IONS
TITLE=Cmpd 6, +MS2(363.9559), 28.0-35.0eV, 0.2min #8
RTINSECONDS=8.0825
SCANS=5,8
PEPMASS=363.95593	2080560
CHARGE=1+
185.86268	146	
187.86969	144	
189.86367	1134	1+
190.93171	308	1+
191.85865	772	1+
191.95562	440	
196.88150	394	1+
199.85619	206	1+
200.94733	136	
205.94883	192	
206.41198	158	
206.89046	138	
207.40504	138	
207.87354	408	1+
207.94987	192	
208.93997	298	
208.95662	152	
209.86742	236	
209.94329	3312	1+
210.88457	870	1+
212.87890	5172	1+
216.40940	252	
217.91266	186	
218.01629	206	1+
218.91593	464	
219.04252	140	
220.86316	152	
221.88541	192	1+
222.95159	3328	1+
223.38155	164	
224.19290	136	1+
224.94861	4074	1+
226.17224	110	1+
226.89870	250	1+
226.94723	17584	1+
227.03355	152	
227.05299	252	1+
227.09591	172	1+
227.92948	186	
228.79661	180	
228.89440	1128	1+
228.94243	19346	1+
229.98673	236	1+
230.84796	140	
230.88964	6690	1+
232.03064	126	
232.36742	132	1+
232.83691	238	1+
232.88455	820	1+
234.06788	186	1+
234.88349	330	1+
235.04032	138	
235.82521	170	
235.90624	236	1+
235.92942	192	1+
236.82755	128	1+
238.05534	140	
239.05168	130	
239.07887	246	1+
240.96194	2720	1+
241.89294	186	
242.04966	268	1+
242.79709	132	
242.87002	300	1+
242.95939	1404	1+
244.03556	408	1+
244.24287	90	1+
244.95742	9272	1+
245.94285	306	
246.28640	158	1+
246.90981	166	
246.95312	9800	1+
247.04078	130	
248.03197	250	
248.05828	278	1+
248.08433	162	
248.15796	156	
248.32860	90	1+
248.89937	2094	1+
248.99046	166	1+
249.04005	322	
249.96562	454	1+
250.89563	774	1+
250.97047	302	1+
251.04099	222	1+
252.11168	214	1+
252.96262	148	
253.05741	296	1+
253.83321	138	
253.90785	508	1+
253.98226	284	1+
254.95312	240	1+
255.04477	134	
256.01546	126	
256.87931	160	
258.93382	238	1+
258.97445	264	
259.08374	214	1+
259.84437	212	
259.97203	152	
260.14218	336	1+
260.96821	1558	1+
261.16766	162	
261.86951	314	1+
262.97193	504	1+
263.05851	230	
263.97899	302	1+
264.79483	266	
264.90359	286	1+
264.96839	748	1+
265.09095	300	1+
266.94036	142	
267.97311	1082	1+
268.03846	200	1+
268.05713	132	
268.13158	130	
268.79720	564	1+
268.83072	138	
268.95777	164	
269.00144	156	
269.22114	392	1+
269.79772	436	1+
269.91792	130	
269.94201	150	
269.96803	1436	1+
271.84409	208	
271.91273	482	1+
271.96518	320	1+
272.03024	128	
272.93688	186	
273.91201	284	1+
274.15674	140	1+
274.93503	166	
275.14180	224	1+
275.90880	394	1+
276.03806	352	1+
276.08226	284	1+
276.85568	546	1+
276.96148	126	
277.41241	132	
277.86024	354	1+
278.81520	252	
278.84056	192	
278.91872	142	
278.95654	256	1+
279.06826	258	1+
279.10250	288	
279.89458	538	1+
280.26185	186	1+
280.78788	250	1+
280.84229	194	1+
280.93609	162	
280.98801	202	
281.78823	140	1+
282.86025	262	1+
282.94143	130	
282.95806	168	1+
283.07217	206	
283.86576	190	1+
283.99053	398	1+
284.09496	358	1+
284.12589	344	1+
284.84503	554	1+
284.90913	210	1+
284.93841	490	1+
284.99549	264	1+
285.06784	304	1+
285.09848	238	1+
285.84716	482	1+
285.93726	416	1+
286.78952	182	1+
286.96468	168	1+
287.01512	142	
287.91316	234	1+
287.99390	176	
288.06242	1588	1+
288.94430	136	
290.02938	132	
290.78595	254	1+
290.86370	280	
291.43907	142	
291.81062	144	
291.88496	150	
291.96186	152	
292.06203	184	1+
292.11530	304	1+
292.26234	138	
292.86170	148	
292.93799	184	
293.99848	158	1+
294.03136	170	1+
294.31239	202	1+
294.86260	418	
294.95636	158	
295.04802	280	1+
296.84128	400	1+
296.99133	340	1+
297.08176	422	1+
297.11787	138	
298.08413	348	1+
298.80322	232	
298.94544	178	
299.90869	224	1+
300.02240	208	1+
300.68817	126	
300.77851	200	1+
300.93717	192	
301.86100	658	1+
302.22358	208	
302.94226	162	
303.80598	522	1+
303.85471	1052	1+
303.93259	664	1+
304.06004	268	1+
304.91742	138	
305.06417	182	1+
305.82296	160	
306.21677	220	1+
307.13185	194	
307.28726	370	
307.30988	142	
307.88095	690	1+
308.14230	134	
308.29416	244	
308.79458	250	1+
309.29139	174	
309.30752	502	1+
309.86815	128	
310.02443	198	1+
310.13368	206	1+
310.31012	472	1+
311.10974	130	
311.90306	154	
311.93441	142	
312.87188	134	
312.94386	252	1+
312.97338	132	
313.81896	222	1+
313.88924	200	1+
315.81206	196	1+
315.85508	326	1+
316.09402	130	
316.16482	148	
317.09247	126	
317.14817	270	1+
317.86664	270	1+
318.82333	280	1+
318.93581	166	
318.95901	154	
319.04494	128	
319.07643	196	
319.93926	288	1+
320.96131	126	
321.26938	176	1+
321.78959	180	
321.81710	1078	1+
321.86719	196	
322.87651	148	
322.92876	494	1+
323.01773	280	
323.07819	208	1+
323.23326	314	1+
323.77319	152	
324.01782	142	
324.27921	198	1+
324.32602	230	
324.79047	244	1+
324.89609	522	1+
325.79347	208	1+
325.89985	324	1+
326.00486	160	1+
326.34335	138	
326.87454	910	1+
327.10381	230	
327.21518	196	1+
328.82708	124	
329.89143	184	
329.95372	274	1+
332.08922	780	1+
333.06234	164	1+
334.61868	144	1+
334.99467	138	
335.88811	188	
336.94675	720	1+
337.09701	258	1+
337.83649	172	
337.87796	240	1+
338.94253	134	
339.12765	180	1+
339.82624	886	1+
340.94023	784	1+
340.98254	160	
341.07373	128	1+
341.24036	232	1+
341.35895	190	1+
341.98057	138	
342.27581	288	1+
342.90715	206	1+
343.17530	280	1+
344.18077	240	1+
344.99950	134	
346.09114	140	1+
347.23679	144	
347.30673	164	
348.32205	194	
348.89238	126	
349.32015	512	
349.76067	228	
349.78729	260	1+
349.89165	234	1+
351.08925	170	
351.34082	184	
352.18408	312	1+
352.86593	180	
352.88761	152	
353.30042	166	1+
354.11347	184	
354.89657	310	1+
355.05207	228	1+
355.18070	282	1+
356.84809	172	1+
357.05483	190	
357.97711	130	
359.20173	158	
359.74343	140	
359.84170	132	
360.07995	236	1+
360.16325	180	1+
360.35589	210	1+
360.91179	148	
361.03745	170	1+
361.22183	198	
361.78689	200	1+
361.83900	194	1+
363.21365	376	1+
364.29730	144	
364.35410	246	1+
364.83608	278	1+
365.13773	202	1+
365.27494	192	1+
365.32047	370	1+
365.38432	342	1+
366.06579	242	1+
367.13786	186	1+
367.33138	382	1+
367.71083	194	1+
367.77418	144	
368.21977	176	1+
368.42714	358	1+
368.98308	252	1+
END IONS

###FS:    #m/z: 322.92984 #charge 1+
###MS: 9
###MSMS: 10
BEGIN IONS
TITLE=Cmpd 7, +MS2(322.9298), 28.0-35.0eV, 0.2min #10
RTINSECONDS=11.773
SCANS=9-10
PEPMASS=322.92984	5276932
CHARGE=1+
191.95563	298	
192.89231	132	
196.88249	240	1+
201.02534	120	
201.04257	136	
202.85396	126	
205.94941	986	1+
209.08713	138	
209.94228	138	
210.87744	122	
212.01385	126	
212.89657	122	
213.43372	102	
213.88805	128	
214.88137	126	
215.88533	876	1+
217.88258	370	1+
220.86540	332	1+
220.95382	138	
221.94437	154	
222.95490	344	
223.95927	448	
224.02757	104	
224.97422	114	
227.93247	162	
228.81872	230	1+
228.91019	230	1+
229.90129	212	1+
230.07546	146	
230.84613	124	
230.86128	322	
233.06695	196	
233.89786	494	
234.07169	256	1+
235.82294	104	
237.87952	112	
238.87737	250	
239.08050	626	1+
240.88385	278	1+
240.94015	446	
240.96114	334	
241.01586	254	1+
241.94118	414	
242.54072	108	
242.82087	238	1+
242.94292	1072	1+
243.07607	114	
243.88274	882	1+
244.03494	256	1+
244.14504	172	
244.94083	158	
244.95721	158	
245.06579	104	
245.87673	110	
245.94090	182	
246.04020	174	1+
246.83554	104	
246.85285	108	
246.95775	160	
246.97629	266	1+
248.03256	118	
248.83143	126	
248.85353	198	
248.96438	128	
249.04011	712	1+
249.92678	126	
249.96777	164	
250.89555	248	1+
250.94634	114	
250.96871	158	
251.07258	224	
251.83625	166	1+
252.22474	188	1+
253.33860	102	
253.95027	240	1+
254.05560	148	
255.07931	114	
256.49518	126	
256.86331	208	
257.91667	288	1+
258.97339	222	
258.99113	148	
260.17591	184	1+
260.51464	104	
260.83816	214	
261.13539	100	
261.83112	194	
261.87082	196	
261.89097	412	1+
262.00306	310	1+
262.82992	136	
263.05315	118	
263.10779	124	
263.88406	128	
263.90174	148	
263.97803	166	
264.05718	160	
264.98645	152	
265.41717	106	
265.85944	140	
265.96005	132	
266.99881	384	1+
267.08427	276	1+
267.79800	112	
267.86984	116	
268.95223	148	1+
269.00385	298	
269.79655	144	
269.88637	214	1+
270.86317	156	
270.97009	136	
271.80287	124	
271.84568	566	1+
272.07378	138	
272.87836	138	
273.03907	100	
273.79646	220	
274.05293	594	1+
274.79363	158	
274.96528	102	
275.05469	462	1+
276.00516	110	
276.84146	256	1+
277.09547	148	
278.81438	172	
278.83097	192	1+
278.85108	112	
278.90319	200	1+
279.08846	516	1+
279.23262	142	
280.00387	102	
280.11364	140	
280.14015	126	
280.80218	210	1+
280.95561	156	
281.11659	110	
281.26737	196	1+
281.95872	116	
282.02340	282	1+
282.80854	218	1+
282.88345	114	
283.02683	230	1+
283.06719	284	1+
284.29253	528	
284.90934	128	
284.95285	172	1+
285.29742	264	
286.79817	110	
286.92384	334	
287.04888	136	
288.06315	498	1+
288.78392	184	1+
289.80872	140	
290.85839	208	
291.80442	114	
292.06086	606	1+
293.06518	452	1+
293.43623	100	
293.87074	100	
293.93418	176	1+
294.16043	118	
294.84958	184	
295.81591	338	1+
295.91338	254	1+
298.86281	98	
299.05803	160	
299.83284	130	
300.86793	102	
300.91601	104	
301.03202	100	
301.16761	138	
301.77987	102	
301.87321	318	1+
302.08885	150	
302.25181	110	
303.01667	224	1+
303.14083	112	
303.94609	162	
304.69239	120	
304.82377	138	
304.92107	148	
305.29085	100	
305.82539	142	
306.07822	234	1+
306.80565	140	
306.88321	408	
307.00239	112	
307.07970	168	1+
307.79449	344	1+
307.88475	582	1+
307.98584	200	1+
308.29267	536	1+
310.30928	372	
310.88466	528	1+
311.02784	164	
312.02776	156	
313.02772	300	
313.88674	152	
314.93553	150	
315.87978	182	
318.24694	126	
319.08416	156	
319.30567	138	
319.86068	194	1+
320.25757	102	
320.73359	122	
321.11428	140	
321.26855	164	1+
322.82274	212	1+
323.23709	2216	1+
323.88886	696	1+
323.93321	124	
324.07400	196	1+
324.20399	618	1+
324.29329	352	1+
325.02457	128	
325.11680	222	1+
325.15124	200	1+
326.15364	164	1+
326.37325	100	
327.24592	152	
327.88024	136	
END IONS

###FS:    #m/z: 340.94027 #charge 1+
###MS: 9
###MSMS: 11
BEGIN IONS
TITLE=Cmpd 8, +MS2(340.9403), 28.0-35.0eV, 0.2min #11
RTINSECONDS=12.545
SCANS=9,11
PEPMASS=340.94027	2888984
CHARGE=1+
196.88343	172	
197.89258	142	
205.94904	190	
208.88549	112	
208.95693	240	
212.87847	288	
212.94560	120	
213.88348	182	
213.93973	5178	1+
214.87780	118	
215.88748	1398	1+
215.93692	1610	1+
217.88144	480	1+
217.93670	282	
219.87925	274	1+
220.89412	182	1+
222.95286	590	1+
225.86384	104	
225.88739	244	1+
226.95208	116	
226.97044	122	
227.03454	150	
227.93731	272	1+
228.79372	138	
229.93226	112	
230.88743	1224	1+
231.89037	684	1+
231.95042	4566	1+
233.04871	272	1+
233.89797	928	1+
233.94885	898	1+
235.87493	110	
235.89272	266	
235.94740	508	
236.92121	194	1+
237.06160	196	1+
239.89155	122	
239.99761	254	1+
240.04361	218	1+
240.22908	136	
240.88010	242	1+
240.96101	170	
241.23529	122	
241.93992	246	1+
242.04988	216	1+
243.03240	376	1+
243.82541	264	1+
243.87282	144	
244.90993	114	
244.95755	244	
245.44407	264	
245.79424	128	
245.89673	198	1+
245.98128	144	
246.09953	120	
246.79803	134	
246.97984	126	
248.03468	400	1+
248.12516	208	1+
248.90191	262	
248.97187	144	
248.98610	190	
249.03876	334	1+
249.96176	1454	1+
250.88502	194	1+
251.90694	160	
252.91487	108	
252.95860	162	
253.83551	212	1+
253.95824	116	
254.09459	134	
254.28491	106	
254.41420	126	
254.90820	142	
254.94412	128	
254.96620	3786	1+
255.07417	246	
256.84007	344	1+
256.91049	126	
256.96667	300	
257.79563	150	
257.82761	210	1+
257.91215	122	
257.96751	158	
258.07175	138	
258.88068	122	
258.95797	418	1+
259.85863	138	
261.89141	114	
261.95591	138	
262.96595	408	
263.05568	280	
263.98520	114	
264.07610	142	
264.27093	142	
264.91897	194	1+
265.01793	176	
265.74308	106	
266.86312	104	
266.92082	208	1+
266.96446	106	
267.00281	158	
267.13679	192	
267.99925	122	
268.03659	238	1+
268.13770	126	
268.97315	122	
269.00332	178	
269.19245	112	
269.85209	182	1+
271.79860	126	
271.85877	150	
271.95517	158	1+
272.01794	106	
272.10485	242	1+
272.78634	132	
272.93406	544	
272.97941	438	1+
273.46903	116	
273.79809	442	1+
274.84825	126	
275.83778	414	1+
278.81089	132	
279.09522	290	1+
279.25199	172	
279.79613	118	
280.14732	234	1+
280.97014	132	
281.01794	150	
281.03709	112	
281.22886	138	
281.79889	280	1+
281.91137	220	
282.12895	144	
282.27638	372	
282.91895	112	
282.97407	124	
283.02808	192	1+
283.04290	140	
283.28015	162	
283.87652	144	
284.50091	258	1+
284.93568	144	
285.81988	150	
286.02446	312	1+
287.01680	320	1+
288.06357	654	1+
289.96601	132	
290.06725	142	
290.92387	180	1+
293.06464	252	1+
293.87936	140	
294.02227	214	1+
294.10593	150	1+
294.28069	294	1+
294.85699	272	1+
294.96663	164	
295.00871	156	
295.06727	274	1+
296.02591	222	1+
296.33053	262	1+
297.82666	320	1+
297.83924	126	
297.97547	112	
298.88821	214	1+
299.05967	460	1+
299.10643	316	1+
299.78067	128	
300.11638	264	1+
300.77463	130	
300.82005	110	
300.86666	478	1+
300.92549	120	
301.93350	124	
302.17388	164	
303.80513	188	1+
304.10736	184	1+
305.88254	124	
306.27770	300	1+
306.29736	144	
306.79565	148	
306.81471	112	
306.88406	562	1+
307.24182	108	
307.30459	138	
307.80207	254	1+
308.30119	128	
309.11833	250	1+
309.29660	106	
310.87515	862	1+
311.02454	128	
312.02746	562	1+
312.82126	110	
312.91979	106	
313.02884	352	1+
313.89324	226	1+
314.82391	242	1+
315.93443	168	1+
318.59091	148	
319.08146	268	1+
319.82135	112	
320.03601	118	
320.13867	140	
320.83019	128	
321.11856	168	
321.14861	128	
321.22326	138	
322.87742	120	
322.90121	110	
323.16244	120	
323.23954	404	1+
323.30269	108	
323.80204	106	
323.88669	676	1+
324.28697	240	1+
324.89129	462	1+
325.01264	106	
325.25893	124	
326.17453	196	1+
327.88380	500	1+
327.92958	122	
328.08352	254	1+
331.11465	164	
332.06436	210	1+
332.08852	134	
333.34873	106	
333.75363	106	
336.93232	108	
337.09282	130	
337.10562	190	1+
337.16290	166	
337.18727	118	
337.28101	238	1+
338.87281	164	
339.20331	116	
340.06151	148	
340.13264	242	1+
340.38954	182	
341.25371	324	1+
342.31628	170	
343.86800	158	
344.90149	110	
END IONS

###FS:    #m/z: 363.95640 #charge 1+
###MS: 9
###MSMS: 12
BEGIN IONS
TITLE=Cmpd 9, +MS2(363.9564), 28.0-35.0eV, 0.3min #12
RTINSECONDS=13.3175
SCANS=9,12
PEPMASS=363.95640	1777302
CHARGE=1+
182.86749	158	
187.86434	236	1+
189.86218	852	1+
191.85900	1216	1+
191.95841	130	
196.88292	450	1+
206.93888	380	1+
207.40543	220	
207.87533	684	1+
208.96012	132	
209.86496	352	1+
209.94336	2230	1+
210.88447	224	
211.88591	194	
212.87922	5502	1+
216.41129	300	1+
218.91506	232	
222.95205	2300	1+
224.94892	3156	1+
224.97514	176	
225.88372	618	1+
225.97012	118	
226.88697	438	1+
226.94715	16702	1+
228.89533	1058	1+
228.94206	18502	1+
229.02549	150	
229.10064	134	
229.84440	94	1+
230.79325	248	1+
230.88903	7130	1+
231.03644	146	1+
231.08054	124	
231.11801	182	
231.21057	178	1+
231.90772	150	
232.16550	230	1+
232.53650	126	
232.88525	882	1+
233.05861	180	1+
233.08581	202	1+
233.14489	166	1+
233.96402	272	1+
234.08916	136	1+
234.88109	572	1+
235.85314	124	
236.82275	150	
237.02173	282	1+
237.83077	132	
237.93174	240	1+
238.43361	118	
239.42456	116	
240.82531	140	
240.90106	254	1+
240.93869	146	
240.96189	1590	1+
242.87131	196	1+
242.95901	1368	1+
242.99173	148	
243.20772	126	1+
244.03774	186	
244.95719	7422	1+
244.98461	228	1+
245.03952	140	
245.11756	134	
245.64954	112	1+
245.83613	126	
245.94458	406	
246.26698	106	1+
246.90462	196	
246.95271	8074	1+
248.03264	116	
248.85723	224	1+
248.89998	2184	1+
250.89975	436	1+
250.96766	548	1+
251.79876	172	
252.89238	192	
253.83606	276	1+
253.88275	304	1+
253.90362	758	1+
253.94740	128	
253.98438	158	
255.05324	116	
255.10167	118	
256.88110	194	1+
256.93251	162	
257.19558	158	
258.85006	222	1+
258.97411	232	
259.97302	166	
260.03586	280	1+
260.83797	116	
260.96788	1546	1+
262.06182	136	
262.78104	120	
262.79726	248	
262.83196	146	
263.83100	114	
263.97360	250	
264.84573	184	
264.96516	574	1+
265.00115	116	
266.03738	296	1+
266.05988	282	1+
266.09054	154	
266.86452	270	1+
266.89167	124	
267.00711	134	
267.10061	358	1+
267.78146	412	1+
267.97355	1154	1+
268.11256	154	
268.91111	174	
268.95912	148	
269.81039	124	
269.97018	1198	1+
270.87798	262	1+
271.79235	120	
271.84893	182	
271.91818	126	
271.95350	134	
272.56604	120	
273.05171	126	
273.91830	286	1+
274.85420	168	
276.06268	114	
277.83409	200	1+
277.88171	148	
277.91430	216	1+
278.80630	118	
279.10438	666	1+
279.78592	532	1+
280.57934	116	
280.81142	164	
280.92952	208	
281.90824	238	1+
281.98758	148	
282.05446	220	1+
283.08782	144	
283.78833	242	
283.85051	248	1+
283.98852	204	
284.79148	624	1+
285.79660	430	1+
285.84723	778	1+
287.03495	128	
287.86271	154	
288.06616	264	
288.08297	160	
288.79188	250	
288.94764	242	1+
289.06391	146	
289.79063	142	
289.85637	388	1+
290.09733	392	1+
292.05873	170	
292.92047	156	
292.95953	250	1+
293.85696	114	
293.87509	124	
294.85864	472	1+
294.87921	146	1+
296.80928	182	
297.11311	136	
298.08036	154	
298.80277	256	
299.88342	124	
300.86867	158	
301.82371	120	
301.86228	482	1+
302.01591	230	1+
302.88675	156	
303.80813	600	1+
303.85586	1840	1+
303.94793	252	1+
304.07601	234	1+
304.75767	136	
304.90627	118	
305.84040	124	
306.28261	122	
307.17071	208	
307.78156	174	
307.80818	308	1+
307.87140	146	
308.03095	126	
308.13418	150	
308.15832	124	
308.29163	444	1+
308.81005	258	1+
308.95602	156	
310.87875	412	1+
310.98129	124	
311.88443	280	1+
311.98438	116	
312.12572	114	
313.03031	212	
313.08434	200	1+
313.88411	248	1+
316.39973	164	
316.81430	226	
318.59409	178	
318.86787	122	
318.93533	116	
319.82058	164	
320.93432	146	
321.00054	132	
321.81623	650	1+
321.86697	710	1+
321.92697	444	1+
322.15641	136	
322.93156	376	1+
322.95675	178	1+
323.01443	312	
323.12828	128	
323.23769	178	1+
323.89780	146	
325.01827	222	1+
325.89887	250	
326.05546	120	
326.87374	662	1+
326.97489	120	
327.14060	132	
327.30751	146	
328.30984	156	
328.88484	372	1+
331.90479	122	
332.08729	462	1+
333.06071	166	
333.16764	126	
335.02756	132	
335.06392	198	
335.88488	140	
336.94679	770	1+
337.03292	182	
338.47262	130	
339.82528	350	1+
340.94068	360	1+
342.20880	168	1+
342.70676	292	1+
342.97781	236	1+
343.15562	208	1+
343.27632	132	
344.19040	220	1+
346.00723	144	
349.31567	282	1+
352.16176	238	1+
352.81994	228	1+
353.76544	378	1+
354.07402	248	1+
355.04982	174	1+
356.81097	172	
356.83765	124	
357.05959	196	
359.19316	122	
359.73956	164	
359.97886	136	
360.32869	140	
360.36834	160	
360.79329	180	1+
361.11431	170	1+
362.72263	206	1+
362.84274	132	
363.21190	280	1+
364.18919	136	
364.27656	392	1+
364.31403	190	1+
364.98433	132	
365.28287	270	1+
366.71230	146	1+
367.33012	254	
368.33212	120	
368.42472	428	1+
368.83850	184	
369.34336	198	
END IONS

###FS:    #m/z: 322.92986 #charge 1+
###MS: 13
###MSMS: 14
BEGIN IONS
TITLE=Cmpd 10, +MS2(322.9299), 28.0-35.0eV, 0.3min #14
RTINSECONDS=16.9915
SCANS=13-14
PEPMASS=322.92986	5365158
CHARGE=1+
191.95512	186	
192.88980	212	
196.88390	186	1+
197.54054	108	
205.95023	430	1+
209.95254	122	
210.89897	122	
212.89428	130	
214.88459	864	1+
215.88700	716	1+
220.86637	310	
222.38398	98	
222.95206	408	
222.97231	102	
223.95819	572	
224.52704	94	
224.97439	180	
225.45056	116	
226.94769	136	
227.78726	168	1+
227.82242	126	
227.87866	126	
227.95672	192	
229.47868	94	
230.86312	254	
230.90629	132	
231.82949	132	
231.89579	142	
232.89403	732	1+
233.04623	228	1+
233.89605	708	1+
234.91298	116	
234.94795	104	
235.43019	106	
235.88130	104	
237.04995	108	
237.20040	92	
238.02795	174	1+
238.82428	100	
238.87440	102	
239.07789	174	
239.13813	98	
239.17935	94	
239.78535	444	1+
240.08244	166	
240.81927	122	
240.88303	188	
240.94025	588	
240.96104	736	1+
241.94176	546	
242.84319	114	
242.94006	2046	1+
243.88250	740	1+
244.03832	168	
244.82341	118	1+
244.91204	108	
244.93874	378	
244.97055	146	
245.94439	288	
246.97570	608	
247.94054	106	
248.85495	138	
248.93005	98	
248.98886	252	1+
249.04003	306	
249.92645	130	
250.94773	156	
250.97788	124	
252.92440	224	1+
253.02013	100	
255.78357	244	
256.83731	104	
256.96289	116	
258.92070	118	
260.06517	206	1+
261.82857	160	
261.89181	264	
262.83344	102	
262.88803	114	
262.92392	130	
262.96505	178	
263.00864	120	
263.05145	124	
263.97847	188	
264.90407	326	1+
265.06163	142	
265.85529	140	
266.03542	92	
266.84108	120	
266.93553	96	
266.99781	152	
267.89886	230	1+
268.93995	104	
269.00245	506	
269.84714	114	
270.10776	128	
270.96097	100	
271.08321	98	
271.80061	128	
271.84641	92	
271.91334	304	1+
272.91900	214	1+
273.79562	320	1+
274.83691	230	1+
275.05380	126	
277.09737	106	
277.19384	96	
278.09808	92	
278.81108	134	
278.85119	182	1+
279.08930	652	1+
279.76922	92	
280.07529	108	
280.14294	326	1+
280.91848	92	
281.79254	244	1+
281.85783	474	1+
281.95275	140	
281.98428	138	
282.88516	108	
283.02689	124	
283.06753	134	
283.26092	122	
283.79492	94	
284.11433	204	1+
284.29176	240	
284.43266	114	
284.92318	102	
285.29467	118	
285.79039	96	
285.86287	210	1+
286.91809	280	1+
287.80998	246	
287.85143	220	1+
288.00652	298	1+
288.06198	118	
288.96189	124	
289.87793	222	
290.25615	94	
291.80599	480	1+
291.87741	160	1+
292.05859	260	
292.86822	210	1+
293.06414	178	
294.02327	224	1+
294.17510	100	
296.12129	138	
296.29065	106	
296.80083	176	1+
296.88079	196	1+
297.88752	218	1+
297.92108	116	
299.01939	96	
299.05310	130	
299.78013	166	
299.96690	134	
300.81829	136	
301.87823	104	
302.24502	122	
302.82226	130	
302.94176	104	
305.10425	138	
305.26869	342	1+
305.85763	96	
306.19900	98	
306.88214	542	1+
308.29325	694	1+
308.80042	130	
308.97924	140	
309.25811	108	
310.31005	316	
310.87513	404	1+
310.89559	212	
310.91633	98	
311.02802	154	
311.99736	92	
312.02862	174	
312.97745	108	
313.02887	496	
314.17664	96	
314.81826	164	
314.92160	94	
315.85538	162	
318.01678	92	
319.05559	94	
319.64167	94	
321.09030	136	
322.31057	294	1+
322.89336	106	
323.23799	888	1+
323.89052	438	1+
324.13734	114	
324.14948	94	
324.20503	244	
324.89329	376	1+
325.02925	92	
325.21133	280	
327.83334	180	
END IONS

###FS:    #m/z: 340.94027 #charge 1+
###MS: 13
###MSMS: 15
BEGIN IONS
TITLE=Cmpd 11, +MS2(340.9403), 28.0-35.0eV, 0.3min #15
RTINSECONDS=17.764
SCANS=13,15
PEPMASS=340.94027	3203904
CHARGE=1+
189.86289	196	
190.86284	128	
200.83562	150	
205.94861	100	
207.87475	104	
208.01638	124	
208.88203	114	
209.93646	482	1+
210.93837	414	1+
212.94632	136	
213.88104	238	
213.90843	182	
213.93959	6248	1+
214.89400	156	
215.88559	1686	1+
215.93666	1228	
217.85898	112	
217.93365	228	1+
218.88039	448	1+
218.91302	166	
221.94127	198	
222.94773	158	
223.04056	150	
224.96769	188	
225.88745	444	1+
225.95474	136	
226.94658	480	1+
226.97342	140	
228.93772	190	
230.88949	596	
230.95814	172	
231.07975	108	
231.89146	316	
231.95058	6398	1+
232.00624	100	
232.89465	194	
233.04914	174	
233.89872	710	1+
233.94620	1230	1+
235.12282	100	
235.86810	156	
235.89470	602	1+
235.94748	460	
236.04476	226	1+
236.07782	106	
238.03624	114	
238.87424	222	1+
238.88805	140	
239.11641	106	
239.23009	256	1+
239.78817	500	1+
241.94601	134	
244.03482	290	
244.95621	182	
244.98047	142	
246.97770	418	1+
247.03484	176	1+
247.85433	334	1+
248.85862	246	1+
248.90159	140	
249.14410	100	
249.93955	118	
249.96049	1602	1+
250.89869	132	
251.24374	152	1+
251.90715	148	
251.95677	406	
252.90797	124	
252.96852	184	
253.45422	118	
254.84110	146	
254.90707	156	
254.94133	218	1+
254.96658	2310	1+
255.07382	150	
255.44797	108	
255.78358	162	
256.07609	176	
256.91184	508	1+
256.96191	1036	1+
257.26468	108	
257.79640	110	
258.82394	282	1+
259.84786	142	
259.90911	140	
259.95596	198	1+
260.49480	100	
260.83997	230	1+
262.96181	104	
262.98207	120	
263.38048	102	
263.83892	122	
265.80118	170	1+
266.15773	140	
267.12978	126	
267.84726	144	
267.99823	344	1+
268.13759	128	
268.91648	154	
269.12253	126	
269.80499	114	
270.98505	218	1+
271.16919	132	
271.85470	130	
272.87617	136	
272.93520	430	1+
272.95430	140	
272.97802	444	1+
273.01111	164	1+
273.78944	134	
274.69912	118	
274.79711	114	
275.80708	176	
276.84897	128	
277.89080	272	1+
277.96296	170	
278.16140	112	
278.84782	174	
279.81535	184	1+
279.91444	126	
279.96407	266	
280.08805	126	
281.04432	156	
281.06744	100	
281.42790	262	1+
282.27478	234	
282.80532	180	
282.92313	180	
283.27979	126	
283.79221	176	1+
285.86101	124	
285.93757	146	
286.87393	114	
286.90813	336	1+
286.94677	128	
287.79276	258	1+
288.00326	100	
288.06769	314	1+
288.80049	260	1+
289.87764	184	
290.94382	156	
291.06008	220	1+
291.78779	122	
291.86099	226	
292.87634	330	1+
293.05030	118	
293.84857	336	1+
294.26138	146	
294.54363	106	
294.84753	304	1+
295.04100	204	1+
295.99660	174	1+
296.01537	140	
296.90470	106	
299.06036	344	1+
299.08989	102	
299.97363	256	1+
300.78619	238	1+
301.01339	244	1+
301.87962	130	
302.17207	182	
302.80990	340	1+
303.84757	172	1+
303.94712	108	
304.88679	216	
305.96977	108	
306.79221	568	1+
306.88541	240	
307.28432	244	
307.30555	144	
307.43734	224	1+
307.79859	396	1+
307.88578	104	
308.28803	138	
308.91198	114	
309.81319	164	
309.94058	150	1+
310.87947	566	1+
311.02416	762	1+
313.15599	188	1+
314.87909	106	
315.08921	104	
315.28990	104	
315.87581	138	
315.89490	112	
316.85565	110	
317.87867	114	
318.85991	124	
321.07884	114	
321.87247	102	
322.30926	152	
322.89174	104	
323.23711	166	
323.30655	138	
323.77843	126	
323.79210	134	
324.89037	104	
325.17299	242	1+
325.89226	388	1+
326.80746	102	
326.82497	194	1+
328.88936	382	1+
330.75183	166	1+
330.81402	134	
330.83468	106	
330.88609	204	
331.82202	190	1+
332.09079	136	
333.89772	144	
334.78461	168	
334.95503	156	
335.08244	244	1+
336.33105	148	
337.20083	184	
338.30158	218	1+
338.87623	256	1+
341.89261	124	
342.06816	124	
342.20683	142	
342.90577	134	
343.88524	234	1+
344.25388	258	
344.92307	176	1+
END IONS

###FS:    #m/z: 363.95636 #charge 1+
###MS: 13
###MSMS: 16
BEGIN IONS
TITLE=Cmpd 12, +MS2(363.9564), 28.0-35.0eV, 0.3min #16
RTINSECONDS=18.536
SCANS=13,16
PEPMASS=363.95636	1972244
CHARGE=1+
145.87395	128	
187.87185	154	
189.86227	1282	1+
191.85799	1542	
191.95628	114	
192.92709	172	
193.85440	126	
196.88442	496	1+
199.88514	134	
205.95066	120	
207.87488	938	1+
207.95341	136	
208.94036	332	
209.86891	190	
209.94423	2854	1+
210.88367	910	1+
212.87842	6026	1+
214.89615	226	
215.91035	354	1+
216.40996	238	
219.86355	118	
221.86246	130	
221.94115	166	
222.95217	1908	1+
223.81844	176	1+
223.88375	148	
224.94890	3202	1+
225.88147	126	
226.86714	146	
226.89248	182	
226.94730	17196	1+
226.97447	220	
227.03989	132	
227.89612	144	
227.92793	292	
228.89428	2058	1+
228.94211	19984	1+
228.97205	242	1+
230.28947	142	1+
230.88937	8854	1+
231.02594	128	
232.88481	1566	1+
234.55580	94	1+
234.87898	600	
234.96804	206	1+
235.85059	136	
237.06080	170	
240.09061	140	
240.90135	122	
240.93886	316	1+
240.96191	1732	1+
242.81570	186	
242.83134	242	1+
242.95863	1064	1+
243.87756	378	1+
243.93500	118	
244.04214	124	
244.78905	142	
244.81548	126	
244.95706	9776	1+
245.03871	116	
246.82624	128	
246.90289	478	1+
246.95252	8984	1+
247.97432	156	
247.99616	168	
248.03215	404	1+
248.82214	242	1+
248.85489	116	
248.89965	2234	1+
248.95465	304	
250.03235	278	1+
250.89676	776	1+
250.95341	166	
250.97248	362	1+
251.52007	120	
251.79984	170	
251.91401	130	
252.88811	170	
253.84161	372	1+
253.90492	266	
253.94346	148	
254.78848	216	1+
254.90735	130	
255.91623	186	
256.12968	138	
256.44189	136	
258.79816	258	1+
258.97250	322	
259.85083	130	
259.95429	116	
260.82596	292	1+
260.84538	120	
260.96805	918	1+
261.88852	290	1+
262.87807	210	1+
262.89060	240	1+
262.96690	140	
262.98300	120	
263.80232	150	
263.97870	218	
264.04289	206	1+
264.96817	222	1+
265.12077	188	1+
265.83122	132	
265.90490	322	
265.97447	142	1+
266.78421	344	1+
266.81937	126	
266.86155	126	
267.78736	290	1+
267.81626	258	1+
267.85011	120	
267.97316	1320	1+
268.00109	290	1+
269.79945	394	1+
269.93384	200	
269.96938	1624	1+
270.81443	118	
270.91339	118	
271.18348	234	1+
271.85074	206	
271.91361	430	1+
271.96105	154	
272.93330	456	
273.79585	198	
274.78861	150	
274.95590	200	1+
275.04914	162	
275.84248	738	1+
275.91264	150	
276.84666	604	1+
278.92694	234	1+
279.09965	526	1+
279.75618	122	
279.96989	130	
280.79203	544	1+
280.93453	260	1+
281.84075	138	
281.89159	230	1+
282.79999	210	
282.85850	144	
282.97927	566	1+
283.78513	144	
283.85028	426	1+
283.88988	256	1+
283.98427	484	1+
284.00981	144	
284.24872	160	
285.84532	1508	1+
285.91805	222	1+
285.93790	138	
286.41372	122	
286.81371	158	
286.92413	206	1+
286.96842	118	
287.03420	160	1+
287.91054	118	
288.06274	328	1+
290.78572	502	
290.85937	132	
290.88193	128	
290.97577	148	
291.40755	142	
291.99049	218	1+
292.86631	184	
292.93889	146	
293.12057	162	
293.82179	204	1+
294.85115	392	1+
295.93682	114	
296.02665	258	1+
296.59125	174	
296.80586	176	
296.87385	144	
297.02893	210	1+
297.83200	214	1+
297.87388	118	
298.80259	598	1+
301.00695	212	1+
301.80245	234	
301.86154	714	1+
302.80317	832	1+
302.91108	116	
302.96599	138	
303.76857	214	1+
303.80676	708	1+
303.85534	2640	1+
304.03532	192	1+
305.80885	120	
305.88611	200	1+
305.92281	216	1+
306.83929	138	
307.10138	182	1+
308.29209	146	
308.86886	146	
309.87015	146	
310.01229	222	1+
310.87641	714	1+
310.89779	140	
312.83312	170	1+
312.96243	130	
313.88483	242	
315.88059	216	
316.81034	522	1+
316.88259	154	
317.87871	138	
318.87901	136	
318.93215	330	
318.95477	136	
319.08454	114	
319.82515	184	
319.87007	178	
319.88410	126	
320.82297	122	
320.86636	500	1+
321.10571	126	
321.29717	202	1+
321.81501	732	1+
321.86907	422	1+
322.93037	622	1+
324.02218	216	
324.80481	120	
324.88737	282	
325.89672	210	
326.78999	124	
326.87188	962	1+
327.26707	120	
328.19261	120	
328.89006	146	
329.87765	342	1+
331.76832	116	
333.08802	144	
333.98465	124	
335.30312	256	1+
336.94409	624	1+
337.35620	196	1+
337.83479	134	
338.76156	132	
338.82684	822	1+
338.87814	144	
338.95199	130	
339.82906	632	1+
340.08583	206	1+
340.89083	126	
340.93784	590	1+
341.78208	238	1+
343.77382	156	
343.88540	326	1+
344.89064	348	1+
348.18432	124	
348.31606	390	1+
349.31768	348	1+
350.34133	148	
355.05142	192	1+
355.74672	238	1+
356.70572	164	1+
356.92016	136	
357.97834	200	1+
359.94544	118	
359.96633	126	
360.75840	204	1+
361.01259	126	
362.84918	228	1+
362.86396	204	1+
363.73552	230	1+
363.95731	154	
364.15237	198	1+
366.78203	348	1+
366.83818	124	
367.12855	122	
367.18431	248	1+
368.42449	332	1+
END IONS

###FS:    #m/z: 507.84566 #charge 1+
###MS: 17
###MSMS: 18
BEGIN IONS
TITLE=Cmpd 13, +MS2(507.8457), 28.2-35.2eV, 0.4min #18
RTINSECONDS=22.2225
SCANS=17-18
PEPMASS=507.84566	703158
CHARGE=1+
191.95529	214	
196.01548	570	1+
197.88825	250	1+
199.88543	774	1+
208.94246	534	1+
209.94527	464	1+
210.03290	624	1+
213.88760	322	1+
217.89927	312	
224.04653	236	
225.88666	228	1+
227.89405	358	1+
227.95357	224	
230.84919	800	1+
231.88972	310	1+
234.88098	300	
236.89365	188	
240.92511	204	1+
244.02935	230	1+
244.78830	162	1+
246.08968	358	1+
247.03903	234	1+
247.09117	222	1+
247.89442	212	
248.85110	226	1+
249.91101	190	1+
250.07160	272	1+
250.97107	488	1+
253.08366	202	
253.37315	200	1+
253.88070	254	
254.06795	478	1+
257.01698	164	1+
257.08929	322	1+
257.85688	256	
257.89501	318	1+
258.85476	622	1+
259.87532	230	
260.16729	168	1+
260.88150	262	
260.96389	194	1+
261.90340	214	1+
263.98786	254	1+
264.79630	340	1+
265.93288	238	1+
266.13461	376	1+
266.16639	326	1+
266.86583	698	1+
266.88543	206	
267.90218	192	1+
268.03050	266	1+
268.11281	430	1+
268.97417	462	
269.92441	476	1+
270.39049	304	1+
270.85735	972	1+
270.92886	358	1+
271.87562	388	
272.80950	386	1+
272.85303	1802	1+
272.87655	624	1+
272.94967	264	1+
274.00069	222	1+
275.05064	202	
275.86685	300	
276.79464	298	1+
277.39991	258	1+
277.87671	456	1+
277.88924	510	1+
277.97084	382	1+
278.05877	138	1+
278.86048	230	
278.90782	196	1+
279.85892	626	1+
281.12045	220	1+
281.37700	508	1+
281.78628	378	1+
281.87610	614	1+
284.85289	256	
284.87646	424	
284.95118	190	
285.78917	546	1+
285.85378	206	
285.90314	266	1+
285.94396	908	1+
286.81543	358	1+
286.87498	530	1+
287.84134	256	
288.09577	228	1+
288.45469	158	1+
288.86877	962	
289.06163	290	1+
289.08761	312	1+
289.88236	2724	
290.39759	260	1+
290.76370	94	1+
290.80945	318	1+
290.86575	5842	1+
290.95790	186	
292.05271	332	1+
292.17445	140	1+
292.88772	472	
292.92521	300	1+
292.97134	312	
293.59797	178	1+
293.87308	13456	1+
294.12467	366	1+
295.81885	232	
295.94599	388	1+
295.99980	400	1+
296.86086	452	1+
296.92555	472	1+
297.75280	164	1+
298.55400	160	1+
298.80940	476	1+
298.85405	636	1+
298.87736	1096	1+
299.81354	354	1+
300.27295	100	1+
300.79851	214	
300.85615	1550	1+
300.97433	454	1+
301.10141	254	1+
301.17245	196	1+
301.97398	282	1+
302.01450	180	1+
302.86605	316	
302.88315	290	
302.94654	570	1+
303.86242	290	
303.95016	418	1+
304.87795	238	
304.98107	226	1+
305.85184	544	1+
306.87985	382	
306.97398	354	1+
307.41327	214	1+
307.79015	438	1+
307.89124	3022	
308.01303	222	
308.14044	1636	1+
308.29191	218	
308.79321	252	1+
308.88127	4242	1+
309.07907	388	1+
309.82600	200	1+
309.88911	2630	1+
310.15728	1280	1+
310.39963	280	1+
310.86701	262	
310.87722	316	
311.00889	220	1+
311.34849	204	
311.78511	386	1+
311.82561	582	1+
311.88381	18538	1+
311.96446	570	1+
312.82649	434	1+
312.96909	398	1+
313.79086	388	1+
313.88456	6970	1+
314.04999	218	1+
314.14122	266	1+
314.27011	190	1+
314.37330	296	1+
314.86601	1300	
314.94006	390	1+
314.96475	414	1+
315.93363	668	1+
315.96742	272	1+
315.99080	382	1+
316.09322	338	1+
316.82068	364	1+
316.86628	1050	
316.93875	538	1+
317.70095	132	1+
317.82307	232	1+
317.95407	520	1+
318.86335	1350	1+
318.88469	768	1+
319.32096	134	1+
319.81866	290	1+
319.98745	270	1+
321.84582	428	1+
322.12307	244	1+
322.80480	158	1+
322.85171	310	1+
322.88512	286	1+
322.99087	392	1+
323.34369	276	1+
324.37469	198	1+
324.86650	390	
324.97106	470	1+
325.10631	266	1+
325.81078	234	1+
325.85946	230	
325.90334	1112	
325.95862	436	1+
326.87721	2712	1+
326.89927	532	
327.81234	614	1+
327.85803	202	
327.87733	1880	1+
327.89770	1034	
327.92538	300	1+
328.37445	730	1+
328.92500	188	1+
329.04038	214	1+
329.08563	198	
329.76500	240	1+
329.84971	250	
329.89055	2636	1+
331.03428	196	1+
331.83966	302	
331.89182	1496	
332.83043	584	1+
332.87708	1150	
332.90310	1148	
332.99255	318	1+
333.04560	188	1+
333.08449	160	1+
333.83709	400	1+
333.87320	710	1+
334.02095	192	1+
334.06780	296	1+
334.78343	266	1+
334.89938	1512	
334.96516	238	
334.99538	524	1+
335.07859	194	1+
335.84214	194	
335.88738	366	
335.94735	418	1+
336.14078	282	1+
336.16893	234	1+
336.83212	436	1+
336.87368	1134	1+
336.89981	464	
337.05323	268	
337.13154	202	1+
337.21671	240	1+
337.82541	282	1+
337.87951	826	1+
338.03856	320	1+
338.10257	232	1+
338.30635	200	
339.39527	304	1+
339.83264	386	1+
339.87624	642	1+
339.90582	246	
341.32852	228	1+
341.75822	252	1+
342.24630	130	1+
343.37040	286	1+
343.42117	238	1+
343.87771	956	1+
343.90579	194	
344.82928	198	
345.86893	282	
345.88598	482	1+
345.95863	184	1+
346.33806	240	1+
348.13982	302	1+
348.40842	314	1+
348.91463	944	1+
349.07703	218	1+
349.14465	186	1+
349.41010	244	1+
349.82786	322	1+
349.88467	1436	1+
349.90203	286	
349.91353	824	1+
350.04686	338	1+
350.80369	366	1+
350.88907	1234	1+
350.91416	510	1+
350.96066	930	1+
351.07150	192	1+
351.77554	680	1+
351.80810	332	1+
351.84273	510	
351.87991	500	1+
352.11597	154	1+
352.91129	694	
353.85156	636	
353.91374	410	
354.13751	226	1+
354.78520	424	1+
354.87258	276	
354.91305	818	1+
355.02576	156	1+
355.06840	218	
355.35740	210	
355.89713	618	1+
356.05878	454	1+
356.83624	196	
357.72184	280	1+
357.84940	446	1+
358.74925	284	1+
359.02599	186	
360.38134	236	1+
360.95191	532	1+
361.02374	260	1+
361.76937	138	1+
361.86538	584	1+
361.95706	344	1+
362.72607	298	1+
362.80542	186	1+
362.86848	460	1+
363.80048	216	1+
363.84605	192	
363.89555	560	1+
364.07662	478	1+
364.35810	300	1+
364.84581	548	
364.91400	188	
364.94139	234	
365.78447	384	1+
365.87049	264	
366.05331	320	1+
366.18491	286	
366.78982	274	1+
366.84002	3994	1+
366.87682	524	1+
367.31776	304	1+
367.70639	2232	1+
367.90905	312	1+
369.18832	182	1+
369.24733	192	1+
369.26043	160	1+
369.79793	214	
369.83597	600	1+
369.85793	308	
369.89021	214	
370.41936	272	1+
370.78292	312	
371.12728	288	1+
371.37261	526	1+
371.72143	506	1+
371.83242	248	
371.98677	188	
372.18023	450	1+
372.84888	856	1+
372.87145	304	
373.71811	638	1+
373.78991	410	1+
373.84866	608	1+
373.87777	244	
373.97560	196	
374.15167	164	1+
374.74435	228	
374.82122	232	
374.84816	354	1+
375.56048	228	1+
375.97030	266	1+
376.05776	218	1+
376.88671	430	1+
378.93411	246	1+
378.97298	260	1+
378.99186	220	1+
379.80942	150	1+
379.97824	168	1+
380.71551	302	1+
380.73507	228	
380.85675	918	1+
380.89056	282	1+
381.80517	342	1+
382.85816	580	1+
382.89602	508	1+
383.08021	164	1+
383.11839	192	
383.71470	556	1+
384.74090	286	1+
384.85019	11006	1+
385.35431	214	1+
385.77793	500	1+
385.90722	246	1+
387.72103	606	1+
387.94476	366	1+
388.76202	218	1+
388.79354	242	
388.81135	214	
389.20487	352	
389.71560	752	1+
389.76418	180	1+
389.79555	230	
389.87358	486	1+
390.84680	620	
390.99780	196	
391.80879	194	
391.83879	1388	1+
391.90820	348	1+
392.01881	214	1+
392.07390	200	
392.19364	408	1+
392.86223	2740	1+
393.79800	1486	1+
393.97351	194	1+
394.05894	346	1+
394.77671	426	1+
394.83871	654	
395.06151	268	1+
395.88830	370	1+
396.73630	234	
396.89740	286	1+
396.98060	318	1+
397.60992	114	1+
397.73424	220	
397.85376	254	
398.12028	158	1+
398.80229	420	1+
398.86641	1132	1+
398.95476	220	1+
399.70974	366	1+
400.95936	176	1+
401.12449	214	1+
401.84998	228	
402.40671	242	1+
402.86525	5296	1+
402.90994	212	
403.79970	452	1+
403.87073	3642	1+
405.02992	196	1+
405.37727	256	1+
405.78583	268	
405.87057	2274	1+
405.97718	266	1+
406.12840	202	1+
406.89700	190	
407.08834	280	1+
407.61694	96	1+
407.73049	692	1+
407.86638	18982	1+
408.04214	296	1+
408.40860	206	
408.81200	218	
408.92557	418	1+
409.13018	198	
409.72663	780	1+
409.81210	192	
410.18257	218	1+
410.64517	164	1+
410.87269	1644	1+
411.72305	666	1+
411.80957	2488	1+
412.05353	222	
412.73010	484	1+
412.84824	2196	1+
412.87303	1626	1+
412.92253	320	
413.07486	446	1+
413.18337	194	
413.24827	278	1+
413.70176	290	1+
413.87863	942	1+
415.01751	316	1+
415.20377	654	1+
415.84353	298	1+
415.87126	498	
416.01883	220	1+
416.08103	326	1+
416.12595	160	1+
416.87726	520	
417.81935	584	1+
420.10591	280	1+
421.65635	218	1+
421.88175	2374	1+
421.96605	264	1+
422.23165	184	1+
422.61850	94	1+
422.72730	196	
423.77236	200	1+
423.87373	1446	1+
423.93784	222	1+
424.01753	134	1+
424.14148	414	1+
424.82958	274	
425.14344	296	1+
425.81089	490	1+
425.87846	2618	
426.81545	420	1+
426.86251	2510	1+
426.93917	496	1+
427.73123	718	
428.22254	214	
428.67154	148	1+
428.74219	598	
428.80679	210	1+
428.85586	476	
428.88318	5414	1+
429.05638	294	1+
429.20663	270	1+
429.72120	218	
429.73933	1484	1+
430.37445	206	1+
430.74061	1026	1+
430.78805	252	1+
430.81819	382	1+
430.85816	454	
431.86371	578	
432.87411	400	
433.85943	306	
433.87913	254	
434.10760	266	1+
434.43324	142	1+
434.67596	174	1+
434.82897	296	1+
435.20600	160	1+
435.85989	310	1+
435.89541	408	1+
436.14106	242	1+
436.89817	298	1+
437.69713	242	1+
438.69423	210	1+
438.80945	280	1+
438.89096	216	
439.65545	102	1+
439.85412	276	
439.89352	1784	1+
441.69946	370	1+
441.89722	292	
442.08825	198	1+
442.15373	418	1+
442.88196	254	
443.39102	546	1+
443.80425	408	1+
444.15093	272	1+
444.20389	144	1+
444.74285	566	1+
444.87142	2074	1+
445.15580	162	1+
445.71535	190	1+
445.74504	416	1+
445.77566	378	1+
446.09483	222	1+
446.78010	244	1+
446.86982	454	
446.89443	332	
447.89782	258	
447.94637	154	1+
448.15238	238	1+
448.70890	496	1+
448.83549	206	
448.88634	2218	1+
449.09219	138	1+
449.71327	400	1+
450.74399	412	1+
450.77199	298	
451.13126	208	1+
451.88460	372	1+
452.93391	112	1+
453.87725	228	1+
454.71736	420	1+
455.24876	230	1+
456.76227	258	1+
457.86267	250	1+
457.90416	1794	1+
459.90897	300	1+
460.16844	584	1+
461.06567	174	1+
462.88270	1082	1+
463.92613	172	1+
464.02961	344	1+
464.78923	210	
465.15704	270	1+
465.78957	216	
466.11867	164	1+
467.71896	274	1+
467.88869	1202	1+
468.19568	164	1+
468.76114	218	
468.78055	242	
469.18865	206	1+
469.91178	224	1+
471.76804	280	1+
475.39856	214	1+
476.90571	194	1+
477.79276	414	1+
478.72506	316	1+
478.79322	292	1+
479.63209	250	1+
479.72574	244	1+
480.78243	284	1+
484.79732	244	1+
485.89644	276	
486.02398	88	1+
486.76087	386	1+
486.90007	186	
487.02524	148	1+
489.28903	210	1+
489.92828	182	1+
491.80148	334	1+
491.85004	214	
492.30723	172	1+
495.67682	142	1+
495.78822	350	1+
497.82304	192	1+
499.24384	178	1+
499.73262	418	1+
500.77045	228	1+
502.23002	244	1+
502.81511	202	1+
503.08298	178	1+
503.23303	266	1+
503.27427	550	1+
503.35417	1124	1+
503.42827	204	1+
503.66061	244	1+
503.84705	314	1+
504.43626	136	1+
504.46852	246	1+
504.66771	288	1+
504.80432	302	1+
505.47410	198	1+
505.70352	392	1+
505.74014	176	1+
507.39236	200	1+
507.75440	262	1+
507.86803	232	
508.29248	302	1+
508.43405	272	1+
508.65277	186	1+
508.80211	214	1+
509.00076	160	1+
509.29705	248	1+
509.43504	196	1+
509.86163	876	1+
510.09318	228	1+
510.22337	268	1+
511.22294	182	1+
511.73591	170	1+
512.74084	128	1+
END IONS

###FS:    #m/z: 336.94580 #charge 1+
###MS: 17
###MSMS: 19
BEGIN IONS
TITLE=Cmpd 14, +MS2(336.9458), 28.0-35.0eV, 0.4min #19
RTINSECONDS=22.9945
SCANS=17,19
PEPMASS=336.94580	375472
CHARGE=1+
182.86843	478	1+
189.86215	120	
196.87908	140	
197.88738	112	
198.87668	148	
205.92908	104	
205.94875	142	
207.87244	214	
208.88261	126	
209.94542	102	
210.88318	406	1+
211.94451	21994	
212.87801	2320	1+
212.94757	710	
213.63950	128	
213.91626	110	
213.93950	9110	1+
214.02408	136	1+
215.86429	114	
215.88673	1506	1+
215.93714	734	1+
217.44393	124	1+
217.88356	828	
217.89904	236	
217.93504	172	
219.85521	104	
221.88944	304	1+
222.94537	462	1+
223.10763	142	
223.96764	296	1+
225.39170	102	
226.89590	166	
227.78504	158	
227.95531	176	
228.89431	654	1+
229.80986	110	
229.95517	18658	1+
229.99380	146	
230.02918	438	1+
230.88908	3696	1+
231.92843	138	
231.94933	9444	1+
232.82496	208	1+
232.93231	118	
233.01016	122	
233.02808	134	
233.89603	848	1+
235.82228	108	
235.87055	302	
235.89230	546	
235.94417	176	
239.90185	104	
239.95229	104	
240.96247	234	
241.89106	194	
244.87228	348	1+
244.90735	184	
244.95554	158	
244.97472	150	
246.90375	116	
246.97540	344	
247.08357	180	1+
247.96582	3098	1+
248.90091	1110	1+
249.04037	232	1+
249.96066	1824	1+
249.99616	298	1+
250.83054	652	1+
250.90608	284	
251.07006	190	
251.91183	124	
251.95760	230	
251.97254	188	
252.02950	124	1+
252.27882	86	1+
252.79151	134	
252.97073	10914	1+
253.08811	172	
253.78179	244	1+
253.80366	190	1+
253.90714	798	1+
254.10024	198	1+
254.38989	134	1+
254.83106	138	
254.94616	244	1+
254.96392	4386	1+
255.03093	262	1+
255.07327	376	1+
255.36251	108	
255.90300	148	
256.91416	264	
257.12048	124	1+
257.83559	100	
257.90850	142	
258.84560	158	
258.88826	258	1+
259.94171	196	1+
260.85281	114	
261.79172	270	1+
261.83422	110	
263.97746	132	
265.01762	288	
265.04276	136	
265.82349	116	
266.85844	132	
267.79688	124	
267.84840	142	
268.02705	104	
268.84816	132	
269.79749	254	
269.84095	370	
270.79567	408	1+
270.84551	260	
270.98081	1306	1+
271.84329	136	
271.91694	166	
272.84790	194	
272.95544	176	
272.97572	410	1+
273.79120	890	1+
273.90559	112	
274.12943	104	
274.97408	154	
275.84283	132	
276.80457	184	1+
276.84798	146	
276.87355	216	1+
277.83718	122	
277.92539	106	
277.96156	306	1+
278.01950	102	
278.83667	198	
278.86339	130	
279.79786	106	
279.83592	154	
280.36335	110	
280.39830	116	
280.79141	112	
280.93292	136	
280.96403	134	
281.05485	514	1+
281.80791	344	1+
281.86085	340	1+
282.03450	116	
282.91303	230	1+
282.98340	144	
283.03016	222	1+
283.79144	428	1+
284.14890	118	
285.78703	160	
285.84965	106	
285.95527	172	1+
286.79761	454	1+
286.84891	878	1+
288.06327	156	
288.41178	100	
289.85867	316	1+
290.80103	908	1+
290.85231	142	
291.52331	108	
291.80486	770	1+
292.54732	110	
292.85894	118	
293.10635	336	1+
293.77559	104	
293.87738	282	
293.99481	356	1+
294.85121	166	
294.93776	134	
295.85071	156	
295.88109	134	
295.89892	362	1+
295.94703	116	
295.96870	322	1+
295.99146	416	
296.06841	114	1+
296.80775	388	1+
296.87022	118	
297.84247	228	1+
298.41960	104	
299.01692	210	1+
299.82432	114	
299.88420	122	
300.82959	182	
301.82510	138	
301.84810	318	1+
301.87040	114	
301.89124	156	
302.76966	264	1+
303.80723	142	
303.89586	104	
304.02092	118	
305.91229	214	1+
306.88118	162	
307.29219	162	
307.88708	122	
308.86905	164	
309.31377	158	
309.33026	292	1+
309.88648	120	
310.09048	184	1+
310.81833	386	1+
310.87710	736	1+
310.95315	104	
311.82191	324	1+
312.80267	130	
312.94580	200	1+
314.82181	412	1+
314.89413	118	
315.85920	112	
316.81300	202	
316.89054	230	1+
318.06649	200	1+
318.10393	140	1+
318.74983	186	1+
318.93070	102	
319.82086	122	
320.84953	194	
321.32041	204	1+
323.00724	194	1+
323.08744	230	1+
323.88604	134	
324.89261	252	
325.71181	154	
325.90119	164	
326.29951	246	1+
327.05332	286	1+
327.76987	220	
327.88625	364	1+
328.07827	110	
328.88597	248	1+
330.87580	126	
333.76678	114	
333.86546	140	
336.09119	130	
336.18982	230	1+
336.35056	286	1+
336.90991	102	
337.35527	248	1+
338.10137	110	
338.87366	154	
339.00904	130	
340.30817	134	
341.77881	210	1+
END IONS

###FS:    #m/z: 359.96145 #charge 1+
###MS: 17
###MSMS: 20
BEGIN IONS
TITLE=Cmpd 15, +MS2(359.9614), 28.0-35.0eV, 0.4min #20
RTINSECONDS=23.767
SCANS=17,20
PEPMASS=359.96145	287460
CHARGE=1+
192.89248	144	
201.88690	220	1+
205.95070	328	1+
206.40902	156	
207.40447	126	
207.95061	276	1+
208.88346	128	
208.94141	136	
209.94282	2404	1+
210.88352	138	
211.90635	140	
213.88531	150	
213.89582	186	1+
216.41080	220	
216.88865	174	1+
218.91337	158	
219.02992	252	1+
220.88122	202	1+
220.95995	348	1+
221.87100	124	
222.95145	2632	1+
224.94864	4246	1+
226.89045	284	
226.94747	19980	1+
226.99412	306	1+
227.04008	132	1+
227.78881	238	1+
227.89448	446	1+
228.94226	20566	1+
229.12043	122	
229.35500	96	1+
231.96906	250	1+
233.82917	266	1+
233.95896	518	1+
234.87323	166	1+
234.92790	316	
234.94499	126	
235.82314	354	1+
235.97206	138	
236.98613	320	1+
238.52340	134	
238.90022	270	1+
239.11150	182	
239.84916	122	1+
239.90338	190	1+
239.96973	196	
240.78560	568	1+
240.94036	152	
240.96220	2706	1+
241.78859	502	1+
242.82341	210	1+
242.88689	128	
242.95871	2010	1+
243.03762	208	1+
243.86780	132	
244.79421	154	
244.88317	264	1+
244.92056	122	
244.95751	7412	1+
245.94287	328	
246.00003	130	
246.43853	176	
246.95280	9218	
247.79185	150	
247.95239	162	
248.02870	206	
248.40749	350	1+
248.89581	404	1+
248.99146	132	
249.84226	164	
250.84347	262	1+
250.94666	126	
250.96717	522	1+
251.04368	138	
251.78828	126	
251.96811	320	1+
252.00443	228	1+
253.05066	424	1+
253.83381	238	
253.98566	222	
254.05488	276	1+
254.83973	276	1+
255.03353	130	
255.37420	228	
255.52076	196	
255.78608	278	1+
255.95685	144	
256.82805	322	1+
256.88098	134	
256.94163	120	
257.02388	256	1+
258.97316	392	
259.97194	300	
260.80056	126	
260.84889	178	
260.96873	1094	1+
261.05699	154	
261.78860	310	1+
262.86298	186	1+
262.95020	126	
262.96952	172	
263.83096	230	
263.98240	150	
264.95971	274	
265.97432	140	
266.81070	288	1+
266.84149	174	
266.85952	200	
267.04223	172	1+
267.88117	140	
267.89337	162	
267.92838	184	
267.97266	1486	1+
268.86689	174	
268.96294	1764	1+
269.79363	188	
269.96725	1490	1+
270.80014	132	
270.85360	300	1+
271.84333	604	1+
271.87245	122	
272.90671	196	1+
272.93234	160	
274.85201	140	
275.81496	162	
275.83926	718	1+
275.97201	252	
276.79756	426	1+
276.84295	654	1+
277.86667	180	
277.97316	130	
278.09702	302	1+
279.80140	330	1+
280.02977	206	1+
280.79247	262	1+
281.06294	130	
281.11868	134	
281.39264	142	1+
281.85384	308	1+
281.87677	138	
281.98791	214	1+
282.27826	170	
282.48380	130	
282.80014	130	
282.95981	188	1+
283.78693	326	1+
283.80481	256	1+
283.83529	364	1+
283.98197	138	
286.41843	150	
286.80698	318	1+
286.85858	140	
286.87492	264	1+
288.43518	266	1+
288.77134	350	1+
289.78903	130	
291.80856	334	1+
292.87326	336	1+
292.94243	168	
293.03539	196	1+
293.06613	180	
293.85224	140	
294.08403	170	1+
294.86049	526	1+
295.01995	256	
295.28391	168	
295.47696	178	
295.89418	128	
296.12392	122	
296.80958	218	
297.03716	260	1+
297.07480	164	
297.16646	200	1+
297.80928	438	1+
297.88429	196	
297.97697	122	
298.00450	194	1+
298.80997	316	1+
298.95371	188	1+
299.85522	330	1+
299.91677	280	1+
299.98407	248	1+
300.78248	312	1+
300.83547	220	
301.04705	140	
301.06482	192	
301.78613	268	1+
301.85203	132	
301.86191	166	
302.87159	202	
303.80935	412	1+
303.83224	130	
303.88411	460	1+
303.92208	336	1+
304.27045	240	1+
304.88905	340	1+
304.92408	272	1+
305.11426	150	
305.27630	174	1+
306.77822	232	1+
307.13236	140	
307.85918	180	1+
307.89157	170	
308.82263	134	
308.88219	346	
309.79661	198	
309.81964	120	
310.34210	196	1+
310.82613	270	1+
310.87965	922	1+
311.78103	256	1+
311.93377	210	1+
312.87239	170	
313.88158	260	
314.87835	408	1+
315.47522	126	
315.85779	226	1+
315.94880	180	1+
317.82672	376	1+
317.89474	458	1+
318.93596	474	1+
319.08170	132	
319.37589	194	1+
319.81813	194	
319.86169	456	1+
320.04110	126	
320.80769	290	1+
320.92998	206	
321.21510	166	1+
321.87307	134	
321.95619	136	
321.98539	208	1+
322.32056	156	
322.93190	318	
323.01744	370	
323.04067	190	1+
323.77398	182	
324.77231	124	
324.82633	184	1+
326.13527	134	
326.96312	266	1+
326.99319	130	1+
327.81155	160	
328.71239	138	
328.88915	216	
329.08148	148	1+
329.14652	152	
329.87440	548	1+
330.81727	140	
330.83861	178	
332.75748	458	1+
333.76137	332	1+
333.88592	262	1+
333.90355	126	
334.31083	426	1+
334.95196	132	
335.30839	250	1+
335.88614	144	
336.94434	940	1+
337.09226	282	1+
337.82789	206	1+
338.80071	220	
338.87562	284	1+
339.82431	124	
340.27595	226	1+
340.80896	140	
340.90691	228	1+
340.94000	858	1+
340.97826	224	1+
341.19827	310	1+
341.35677	148	
342.03265	142	1+
342.76962	252	1+
343.27688	212	1+
343.87817	212	1+
343.93186	140	1+
344.97462	142	
347.11124	216	
347.71816	142	
349.10880	186	1+
350.71788	172	1+
351.76874	138	
352.79624	264	1+
352.89487	144	
353.76274	188	
353.88642	144	
355.77655	126	
356.18632	144	
357.25732	120	
358.20131	122	
358.79707	334	1+
359.76193	366	1+
362.13604	150	
362.16084	338	1+
363.72066	174	
363.84993	130	
364.73269	128	
364.74987	202	
END IONS

###FS:    #m/z: 507.84547 #charge 1+
###MS: 21
###MSMS: 22
BEGIN IONS
TITLE=Cmpd 16, +MS2(507.8455), 28.2-35.2eV, 0.5min #22
RTINSECONDS=27.4585
SCANS=21-22
PEPMASS=507.84547	1157876
CHARGE=1+
191.95343	358	1+
196.01535	710	1+
197.89248	278	
199.88722	840	1+
209.94190	642	1+
215.88024	302	
217.89809	260	
218.88420	478	1+
222.90501	300	1+
223.88780	302	1+
223.97450	262	1+
227.95351	524	1+
230.84415	364	1+
231.08888	206	1+
232.89130	208	
233.06436	312	1+
233.87279	212	
233.89344	220	
234.88130	414	
235.04940	324	1+
236.36919	172	1+
236.89812	392	1+
237.05829	478	1+
237.09026	212	1+
237.90173	268	1+
238.06215	338	1+
238.13042	294	1+
238.89109	248	1+
240.07746	294	1+
241.85314	360	1+
241.87815	526	1+
241.89916	212	
243.83817	200	1+
243.89296	428	1+
245.96382	392	1+
246.88210	460	1+
247.03626	214	1+
247.99657	210	1+
248.85597	314	
249.09274	350	1+
249.88941	456	
249.93247	248	1+
250.09825	252	1+
250.87839	738	1+
250.96974	948	1+
251.07820	730	1+
252.08128	662	1+
252.12087	190	1+
252.91375	360	1+
253.79061	214	1+
253.93480	240	1+
255.89855	372	1+
257.09418	242	1+
257.86417	356	1+
258.78566	272	
259.87569	792	1+
260.04623	334	1+
260.79883	300	1+
261.38055	216	1+
263.00188	282	1+
263.36466	224	1+
264.08186	546	1+
264.40185	296	1+
264.89407	450	1+
264.92071	316	1+
265.08947	476	1+
265.40474	204	1+
265.81758	276	1+
266.05809	230	
266.09452	306	1+
266.13025	284	
266.16863	744	1+
266.78167	432	1+
267.38441	228	
267.88577	394	1+
267.94638	242	1+
268.02506	264	1+
270.51329	132	1+
270.85870	668	
270.88332	220	
270.92376	274	1+
270.98936	360	1+
271.38606	212	
271.87113	816	
272.37779	644	1+
272.85397	3038	1+
272.88877	240	
273.95776	206	1+
274.80052	268	1+
274.87777	512	1+
274.90168	304	1+
275.85156	376	1+
276.79465	478	1+
276.88650	792	1+
277.15275	348	1+
277.39181	220	
278.09525	360	1+
278.84266	718	1+
278.85946	250	
279.04216	296	1+
279.07171	242	1+
279.13291	246	
279.37991	472	
279.40632	264	1+
279.86464	206	
279.92486	420	1+
280.07642	182	1+
280.37879	936	1+
280.88170	752	1+
280.95447	344	1+
281.02616	206	
281.38104	680	1+
281.88400	560	1+
281.95716	252	1+
282.12674	302	1+
282.16557	208	1+
283.09258	214	
283.84999	400	1+
283.97068	274	1+
284.11265	262	1+
284.87597	358	
284.89881	234	
284.97117	186	1+
285.06321	478	1+
285.87752	304	
285.94079	346	
286.79204	666	1+
286.85101	206	
286.87581	296	
287.84033	344	
287.84931	338	
287.86889	222	
287.97708	276	1+
288.00630	378	1+
288.02916	294	1+
288.32992	262	1+
288.36071	290	
288.38963	622	1+
288.84539	434	
288.87055	1172	
288.89268	244	
289.03390	226	1+
289.88133	2422	
290.13695	488	1+
290.86574	5800	1+
290.90194	392	
291.10120	318	1+
291.80009	366	1+
291.94432	350	1+
292.07333	272	1+
292.35680	176	1+
292.39323	544	1+
292.86052	718	
292.88293	748	
292.91735	298	1+
292.94540	336	1+
293.03045	344	1+
293.87336	18146	1+
294.12698	396	1+
295.36996	344	1+
295.92827	150	1+
296.00330	404	1+
296.05563	236	1+
296.09131	176	1+
296.13874	632	1+
296.31918	202	1+
296.34571	490	1+
296.42207	258	1+
297.00474	288	1+
297.06157	144	1+
297.35135	336	1+
297.81450	1020	1+
298.80012	582	1+
298.85575	1324	1+
298.87580	1404	1+
298.96935	258	1+
299.02273	280	1+
299.83692	238	
300.39922	310	1+
300.51742	208	1+
300.79519	312	1+
300.85770	2348	1+
300.94403	436	1+
301.34036	456	1+
301.88032	840	1+
302.13134	272	1+
302.39805	234	
303.85635	384	
303.93263	308	1+
303.95223	298	1+
304.10663	236	
304.85364	1118	1+
304.88130	478	
305.82095	278	1+
306.12365	350	1+
306.21426	162	1+
306.79597	542	1+
306.88025	268	
306.89354	336	
307.01922	358	1+
307.05936	372	1+
307.28822	412	1+
307.89025	4036	
308.14175	1950	1+
308.29015	278	1+
308.33376	200	1+
308.87101	5986	1+
308.97192	308	1+
309.37653	504	1+
309.76763	244	1+
309.84486	320	
309.88859	2930	
309.97397	202	1+
310.15692	2026	1+
310.77652	312	1+
310.83793	466	1+
311.17535	380	1+
311.66579	118	1+
311.88275	32768	1+
312.17834	262	1+
312.34810	654	1+
312.40987	252	1+
312.80928	992	1+
312.96512	230	
313.96072	422	1+
314.01269	272	1+
314.37572	576	1+
314.39427	204	
314.61853	94	1+
314.86663	2378	1+
314.93962	438	
315.53558	136	1+
315.82561	274	
315.91299	558	1+
315.99733	220	
316.64159	198	1+
316.81604	1310	1+
316.83201	230	
316.86683	1536	1+
316.88753	1422	1+
316.93811	160	1+
317.80674	604	1+
317.81986	906	1+
317.85623	1312	1+
318.37724	446	1+
318.81254	442	1+
318.86087	1146	1+
318.88327	790	1+
318.95242	304	1+
319.31171	264	1+
320.04594	146	1+
320.10505	266	1+
320.85311	726	1+
320.88103	234	
321.15270	204	1+
321.33273	294	1+
321.81494	314	1+
321.87949	752	1+
321.98855	298	1+
322.01173	222	1+
322.29267	254	1+
323.12655	350	1+
323.38596	254	
323.41183	194	1+
323.97114	270	1+
324.38420	548	1+
324.40066	210	1+
324.80610	242	1+
324.88312	300	
325.39028	358	1+
325.76669	372	1+
325.86339	348	
325.90030	972	
326.80934	366	1+
326.88313	896	
326.90115	514	
326.95751	332	1+
327.13938	190	1+
327.31329	208	1+
327.38554	214	
327.87713	3332	1+
328.18541	220	
328.20580	224	1+
328.27272	158	1+
328.30832	244	1+
328.37288	940	1+
329.04714	308	1+
329.15311	318	1+
329.76188	212	1+
329.87016	428	
329.89414	2382	
330.83294	782	1+
330.88651	3290	1+
331.33976	342	1+
331.89204	2474	1+
332.02578	346	1+
332.50006	246	1+
332.87519	2126	1+
332.95353	540	1+
333.17546	620	1+
333.38914	330	1+
333.50399	208	1+
333.76882	186	1+
334.04777	340	1+
334.55296	240	1+
334.60925	206	
334.89952	1020	
335.84609	404	1+
335.88371	454	
336.78333	436	1+
336.87812	1474	1+
336.89607	434	
336.94870	336	1+
337.03771	348	1+
337.08925	174	1+
337.38197	984	1+
337.88267	1260	1+
339.07085	188	1+
339.16065	502	1+
339.82446	506	1+
339.87907	1734	1+
340.16519	390	1+
340.90619	470	1+
341.03189	174	1+
341.06365	250	1+
341.13908	430	1+
341.96542	286	1+
342.07374	258	1+
342.13780	456	1+
342.78394	340	1+
343.13902	322	1+
343.87427	996	1+
344.05954	234	1+
344.18495	212	1+
344.29186	230	1+
344.71793	320	1+
344.82512	354	1+
344.90193	240	
344.96038	494	1+
345.29522	192	1+
345.86899	834	1+
345.88545	718	1+
346.32551	304	1+
346.84718	208	
346.88599	532	1+
346.97058	486	1+
347.72517	216	
348.01426	264	1+
348.26479	184	1+
348.35876	450	1+
348.41965	270	1+
349.04214	504	1+
349.07764	200	1+
349.36103	286	1+
349.77619	576	1+
349.90483	270	
349.98745	240	
350.77695	418	1+
350.83292	252	
350.85717	678	1+
350.88734	1198	1+
350.96359	838	1+
351.83522	354	
351.85982	504	1+
352.02806	214	1+
352.36906	388	1+
352.77065	526	1+
352.83255	216	
352.90776	1642	1+
353.37674	230	1+
353.72122	236	1+
353.80287	206	
353.85362	966	
353.89829	384	
354.01084	432	1+
354.08484	292	1+
354.79028	272	
354.83798	702	1+
355.02519	270	1+
355.18397	294	1+
355.42383	194	1+
355.79097	654	1+
355.89431	798	1+
356.37800	166	1+
356.71683	256	1+
356.78374	328	1+
357.92558	276	1+
357.96460	242	1+
359.33944	184	1+
359.73593	206	1+
359.80359	402	1+
360.51123	214	1+
360.84875	316	1+
360.88133	1020	1+
360.96114	332	1+
361.96515	228	1+
362.00987	380	1+
362.36065	288	
362.84494	234	
363.14433	210	1+
363.71779	192	1+
364.05966	248	1+
364.28423	274	1+
364.39811	198	1+
364.84562	454	
365.18139	512	1+
365.83220	204	
365.86092	368	
365.89363	388	1+
366.04116	238	1+
366.08572	428	1+
366.18505	438	1+
366.32909	170	1+
366.78669	314	
366.83895	5862	1+
366.92193	512	1+
367.08800	362	1+
367.70830	998	
367.78526	588	1+
368.70933	564	
368.78656	392	1+
368.89690	668	
369.00274	266	1+
369.03005	334	1+
369.37987	340	1+
369.70854	384	
369.73168	210	
369.87680	238	
370.72406	684	1+
370.78511	1234	1+
370.83695	206	
370.87441	300	
370.91470	260	
371.04525	426	1+
371.12062	310	1+
371.16281	322	1+
371.37977	222	
371.54956	194	1+
371.72537	512	1+
371.83855	306	
371.86822	386	
371.90719	846	1+
372.01987	348	1+
372.05012	282	1+
372.75309	236	1+
372.77824	302	
372.80575	498	1+
372.86797	744	1+
373.33838	430	1+
373.36429	554	1+
373.71868	996	1+
373.83053	318	
374.17602	240	1+
374.20691	242	1+
374.27307	176	1+
374.58708	186	1+
374.84132	556	1+
375.18336	278	1+
375.22109	224	1+
375.38833	386	1+
375.78984	438	1+
375.88730	266	
376.37812	398	1+
376.73773	520	1+
377.73407	634	1+
377.86194	452	1+
378.22756	268	1+
378.56420	182	1+
379.37401	210	1+
379.99937	174	1+
380.02479	260	1+
380.73519	536	
380.85558	456	
380.89038	422	1+
381.72177	252	
381.85274	1462	1+
381.89205	264	1+
382.71343	340	1+
382.85533	1036	1+
383.76122	350	1+
384.73743	314	1+
384.76518	258	1+
384.85048	14274	1+
384.89368	622	
385.03967	314	1+
385.17317	240	1+
385.22388	418	1+
385.37612	308	1+
385.39442	220	
385.91501	214	
386.21897	180	1+
386.39892	256	
386.79944	482	1+
387.82943	642	1+
388.16687	258	1+
388.19665	996	1+
388.74949	464	1+
388.79472	1222	1+
388.94937	312	1+
389.04855	338	1+
389.19811	832	1+
389.71222	878	1+
390.05044	228	1+
390.18240	230	
390.68192	188	1+
390.84124	2724	1+
390.96539	168	1+
391.10339	216	
391.18160	396	1+
391.80368	548	
392.06981	480	1+
392.12802	302	1+
392.79879	274	
392.86395	1780	1+
393.00722	220	
393.13102	228	1+
393.75153	282	
393.79861	2730	1+
394.20015	242	1+
394.61143	160	1+
394.83668	710	
394.86272	1188	1+
394.89236	414	1+
394.98732	236	1+
395.06827	354	1+
395.37877	238	1+
395.40126	350	1+
395.78435	234	
395.86587	772	1+
395.96563	190	1+
396.04530	252	1+
396.72644	1064	1+
398.00283	224	1+
398.17205	250	1+
398.40128	260	1+
398.87025	552	
398.90659	502	1+
398.94256	164	1+
399.70887	452	1+
399.80918	726	1+
399.85000	256	
400.84659	210	
400.86280	444	1+
401.12395	442	1+
401.95326	254	1+
402.06156	238	1+
402.34004	212	
402.75533	456	1+
402.86575	6682	1+
403.87068	4678	1+
404.02263	334	1+
404.59908	198	1+
405.00328	200	1+
405.11586	252	
405.61932	222	1+
405.72834	300	1+
405.80310	1152	1+
405.86836	2228	1+
406.06376	306	1+
406.12718	338	1+
406.36834	274	1+
406.69542	210	1+
406.80893	878	1+
407.23130	212	1+
407.72682	356	
407.86516	23724	1+
408.12702	334	1+
408.35104	322	1+
408.95408	344	1+
409.09893	220	1+
409.72240	564	
409.74491	216	
409.81501	926	1+
410.03120	260	1+
410.72868	372	
410.85286	1384	1+
410.90829	386	1+
411.01936	114	1+
411.13120	240	1+
411.69036	232	1+
411.72961	1016	1+
411.80937	2976	1+
412.39099	240	1+
412.84474	1728	
412.87346	2300	1+
413.07533	506	1+
413.76615	316	1+
413.87760	1700	1+
414.44920	190	1+
414.66301	124	1+
414.80879	230	1+
415.71486	196	1+
415.83999	204	
415.87363	1192	1+
417.81856	392	
417.85042	946	1+
418.81854	492	1+
418.85335	540	1+
419.23436	216	1+
421.12227	294	1+
421.88189	3306	1+
421.96194	540	1+
422.00058	268	1+
422.19449	406	1+
422.82010	174	1+
423.00883	168	1+
424.87136	822	
425.14790	372	1+
425.87751	2366	
426.14618	220	1+
426.81308	246	
426.86338	3946	1+
426.93597	644	1+
427.05751	194	1+
427.23187	274	1+
427.73616	1390	1+
427.82684	382	
428.03598	222	1+
428.74126	986	1+
428.85875	778	
428.88431	2350	1+
429.01026	198	1+
429.82367	1026	1+
430.13191	172	1+
430.24691	238	1+
430.69490	382	1+
430.73995	1392	1+
430.86419	1792	1+
430.88290	590	
430.93129	262	1+
431.09478	216	1+
431.56020	120	1+
431.86941	1166	1+
432.27854	204	1+
432.32326	142	1+
433.04471	206	1+
433.24137	152	1+
433.78739	266	1+
433.85913	258	
434.79314	180	1+
434.82987	508	1+
434.85960	1022	1+
434.89303	670	1+
435.86351	858	1+
437.75879	244	1+
437.88391	240	
438.16081	360	1+
438.78851	206	1+
438.82484	360	1+
439.13677	158	1+
439.16207	280	1+
439.69697	394	1+
439.82925	370	1+
439.89284	2792	1+
440.79839	308	1+
441.87034	612	1+
443.66065	226	1+
443.70116	264	1+
444.08426	214	1+
444.14951	304	
444.38673	314	1+
444.65857	182	1+
444.81621	214	
444.87360	3456	1+
444.94228	408	1+
445.74613	424	1+
446.77807	390	1+
446.81381	232	
446.95720	148	1+
447.83256	208	
447.88100	2040	1+
448.08260	266	1+
448.10729	206	1+
448.15613	234	1+
448.22631	296	1+
448.75754	390	1+
449.08578	226	1+
449.11145	174	1+
449.87975	1744	1+
450.74894	304	
450.77033	410	1+
450.82117	520	1+
451.31489	216	1+
452.75994	458	1+
452.83351	410	1+
453.16791	182	1+
454.71109	284	1+
455.33163	120	1+
456.85188	140	1+
457.90322	3164	1+
458.40932	190	1+
458.70721	552	1+
458.77376	272	1+
459.08094	164	1+
459.81968	330	1+
460.16372	376	1+
460.27690	308	1+
461.76584	174	1+
462.78692	316	1+
462.88222	988	1+
464.42153	138	1+
465.14863	216	1+
465.18328	260	1+
465.22274	246	1+
465.84963	296	1+
466.99245	140	1+
467.88805	1842	1+
468.77664	764	1+
468.83619	292	1+
469.14284	176	1+
469.25594	248	1+
469.72154	244	1+
470.33585	136	1+
470.52051	156	1+
471.08985	268	1+
471.83442	228	1+
472.08719	164	1+
472.69337	240	1+
472.97286	118	1+
473.25440	206	1+
473.43209	162	1+
475.18878	268	1+
475.78222	310	1+
476.72429	502	1+
479.77917	414	1+
480.92113	438	1+
481.14305	260	1+
482.79358	244	1+
483.73503	226	1+
484.65113	208	1+
485.74132	206	
485.89885	986	1+
486.29580	268	1+
486.72652	190	1+
486.76437	298	
486.84555	664	1+
487.18797	156	1+
487.69378	248	1+
488.69880	176	1+
490.42821	256	1+
491.26049	346	1+
491.35637	140	1+
491.79499	438	1+
491.84789	632	1+
493.66078	192	1+
493.69684	292	1+
494.94019	176	1+
495.79195	206	
496.79795	248	1+
497.74321	268	1+
499.12816	190	1+
499.66627	186	1+
499.73453	700	1+
499.90223	194	1+
500.12408	172	1+
500.62248	178	1+
500.80070	320	1+
502.80256	234	1+
503.26964	328	1+
503.35501	304	1+
503.49967	164	1+
503.77656	440	1+
503.85528	312	1+
504.27525	262	1+
504.35750	196	1+
504.45941	452	1+
504.79758	394	1+
504.85682	240	1+
505.04531	146	1+
505.67535	150	1+
506.42954	222	1+
506.75797	324	1+
507.35325	200	1+
507.76707	204	1+
507.86289	356	1+
508.44747	194	1+
508.91399	296	1+
508.95100	234	1+
509.76328	238	1+
509.86060	1416	1+
510.23535	262	1+
510.31392	258	1+
510.47122	200	1+
510.70776	268	1+
511.08557	238	1+
512.09142	178	1+
512.81134	180	1+
513.17893	142	1+
END IONS

###FS:    #m/z: 336.94578 #charge 1+
###MS: 21
###MSMS: 23
BEGIN IONS
TITLE=Cmpd 17, +MS2(336.9458), 28.0-35.0eV, 0.5min #23
RTINSECONDS=28.2315
SCANS=21,23
PEPMASS=336.94578	506092
CHARGE=1+
184.86925	144	
189.86303	114	
192.88945	150	
196.88580	136	
205.95112	428	1+
207.87636	162	
207.97268	144	
209.88237	686	1+
209.94486	168	
210.88478	404	1+
211.03248	176	1+
211.94448	16430	
212.87893	4576	1+
212.94788	724	
213.12130	104	1+
213.86292	154	
213.89536	176	
213.93968	7502	1+
214.87728	126	
215.88646	2050	1+
215.93817	1076	1+
215.96709	166	
217.54290	110	1+
217.85985	140	
217.88301	532	1+
217.93465	256	
218.96323	162	1+
219.02978	148	
219.07022	168	1+
219.46007	110	
221.89464	212	
223.95922	318	
223.97511	414	1+
224.97687	274	1+
225.03677	118	
226.38611	132	
226.89463	316	
226.97194	168	
227.11479	124	
227.89345	158	
227.95518	170	
228.89362	936	1+
229.86419	110	
229.95498	14900	
230.09392	144	1+
230.88908	5086	1+
230.96114	422	
231.00266	180	1+
231.53890	114	
231.83175	118	
231.95052	6500	1+
233.82899	566	1+
233.89642	924	1+
233.94927	840	
234.83251	404	1+
234.88947	456	1+
235.86905	134	
235.89640	396	1+
235.94891	232	
236.79932	112	
236.85292	188	
237.09092	114	
237.87747	188	
240.88880	264	1+
243.72397	122	
246.90329	186	
246.97598	342	
247.96639	2724	1+
248.03435	480	1+
248.51874	126	
248.90102	1410	1+
248.98907	124	
249.82674	160	
249.96204	2150	1+
250.07158	290	1+
250.83425	580	1+
250.90438	516	1+
251.23541	190	1+
251.79152	242	1+
251.82382	118	
251.95724	256	
252.23572	140	1+
252.83976	416	1+
252.97074	8066	
253.90597	980	1+
253.97199	268	
254.83095	158	
254.87767	272	1+
254.94146	168	
254.96447	3674	1+
255.07596	200	
255.78378	188	
255.99878	254	1+
256.78754	114	
256.91220	134	
257.85143	332	1+
258.88542	142	
258.90853	276	
258.92643	128	
258.95902	194	
259.85764	238	1+
259.88147	178	1+
260.82816	450	1+
260.83517	126	
261.40943	120	
261.81568	256	1+
261.83430	318	1+
261.98910	232	1+
263.00533	144	
263.05991	208	
265.01975	190	
265.08616	120	
265.85009	154	
265.88384	344	1+
266.35016	166	
267.01083	124	
267.83765	1076	1+
267.98146	150	
268.05253	134	
268.07046	122	
269.79740	396	1+
270.80111	230	1+
270.84723	200	
270.98121	954	
271.84532	232	
271.89311	486	1+
271.91563	500	1+
272.85032	138	
272.89675	412	1+
272.97830	308	
273.79306	972	1+
274.06778	374	1+
274.85868	114	
274.98218	148	
275.80430	310	1+
275.85124	570	1+
275.88098	190	1+
276.85538	494	1+
276.95831	328	1+
277.83751	184	
277.96092	278	1+
278.04318	198	1+
278.83485	610	1+
279.10355	170	1+
279.79601	118	
279.97066	110	
280.78924	130	
280.81475	280	1+
280.87070	522	1+
280.95552	146	
281.00805	118	
282.85366	164	
283.78777	428	1+
283.81470	158	
283.92710	110	
284.80921	434	1+
285.84811	1664	1+
286.78067	116	
286.79778	164	
286.85098	1302	1+
286.92879	156	
288.34470	132	1+
288.81777	182	
290.78641	116	
290.88490	378	1+
291.80297	578	1+
291.86561	122	
292.00934	182	1+
292.05939	202	1+
292.85310	252	1+
293.97255	188	1+
294.86026	198	
294.90414	126	
294.92127	290	1+
295.04505	186	
295.48101	122	
296.06978	112	
296.13345	142	
296.80911	354	
296.86568	148	
296.88096	146	
297.10709	124	
297.81539	414	1+
298.80722	182	
298.85796	128	
298.89249	134	
299.05535	162	
299.89119	204	1+
300.81626	114	
300.92326	256	
301.81576	228	1+
302.77600	128	
303.08863	144	1+
304.83383	116	
304.86142	124	
304.88579	120	
305.14925	138	
305.87605	764	1+
307.13595	282	1+
307.80488	170	
308.29549	120	
308.81858	124	
309.79772	114	
309.81516	228	
309.88065	118	
310.80478	126	
310.82407	184	
310.87831	970	1+
311.82714	136	
311.86389	296	
312.75241	242	1+
313.87905	180	
314.81887	298	1+
314.88367	148	
314.96138	112	
315.15358	132	
316.82313	174	
318.04627	236	1+
318.24471	144	
318.88541	158	
318.96858	178	1+
319.37380	148	
320.28582	240	1+
320.31490	258	1+
320.82583	114	
320.88723	152	
321.21829	112	
321.38479	128	
321.81491	280	1+
322.74805	132	
324.89133	240	
325.89554	112	
326.79805	434	1+
327.70595	134	
328.37342	160	
329.83440	132	
329.87463	378	1+
329.89534	254	
331.00512	308	1+
332.89440	152	
334.23957	276	1+
336.97072	176	1+
337.09412	170	
337.84478	154	
337.92203	296	1+
338.80228	136	
338.89573	136	
339.82893	158	
340.19702	164	
340.38657	306	1+
341.77531	114	
END IONS

###FS:    #m/z: 359.96137 #charge 1+
###MS: 21
###MSMS: 24
BEGIN IONS
TITLE=Cmpd 18, +MS2(359.9614), 28.0-35.0eV, 0.5min #24
RTINSECONDS=29.0035
SCANS=21,24
PEPMASS=359.96137	399526
CHARGE=1+
187.92868	212	1+
192.92886	268	1+
195.89544	166	
196.88066	168	
199.08569	222	1+
200.94492	160	
203.87835	270	
205.95092	284	
206.40956	174	
206.94772	440	1+
206.97672	132	
208.88685	238	
209.94389	2916	1+
210.88448	182	
213.88783	196	1+
216.41461	274	
216.88346	162	
216.91362	366	1+
218.91409	590	
220.95880	144	
221.89286	336	1+
221.94138	136	
222.95258	4070	1+
223.00048	232	1+
223.88456	140	
224.94804	4316	1+
226.89214	138	
226.94732	18574	1+
227.93248	302	
228.89204	268	1+
228.94266	20450	1+
229.10619	126	
229.17418	132	1+
229.84094	122	
230.88573	386	1+
232.16197	190	1+
233.88762	184	
233.95892	416	
234.89292	172	
234.93026	228	
234.96233	202	
235.39249	126	
235.82450	178	
238.41777	252	1+
238.89061	142	
239.78888	186	
239.88225	128	
239.90220	264	
240.79140	136	
240.94106	210	
240.96191	2314	1+
240.99505	164	
241.84003	264	1+
241.85281	122	
242.88505	204	
242.95827	2534	1+
244.87479	138	
244.90320	122	
244.95751	8930	
244.99235	156	1+
245.93985	318	
245.96301	322	
246.87957	144	
246.95256	9758	1+
246.97388	766	1+
249.96569	940	1+
250.01198	228	1+
250.97020	802	1+
251.05373	132	
251.78687	150	
251.93137	142	
252.07985	258	1+
252.95146	290	1+
252.97010	242	1+
253.05677	134	
253.48688	152	1+
253.83563	394	
254.83302	172	
256.78565	142	
256.80946	142	
257.09069	134	
257.79541	286	1+
257.88440	316	1+
257.90722	138	
258.02334	158	1+
258.84047	350	1+
258.97762	504	1+
259.91177	124	
260.05211	158	
260.79799	226	1+
260.91390	134	
260.96874	1560	1+
261.91629	126	
262.97032	198	
263.83040	320	1+
263.97937	262	
264.90923	200	1+
264.97153	620	1+
265.97617	448	1+
266.81373	316	1+
266.87295	148	
267.01636	278	1+
267.97290	694	1+
268.84335	390	1+
268.86990	384	1+
268.92049	124	
269.79472	578	1+
269.96870	1484	1+
270.12046	130	
271.84379	810	1+
272.05012	142	
272.82332	142	
272.93171	132	
273.01732	246	1+
273.79200	420	1+
273.91491	214	1+
273.96649	128	
274.85227	252	1+
274.98584	148	
275.05762	130	
275.80489	400	1+
275.86952	240	1+
275.96790	282	1+
276.79030	140	
276.85109	470	1+
277.09400	230	1+
278.79660	176	
278.84704	124	
279.91240	170	
279.96747	450	1+
280.26040	276	
280.79179	680	1+
280.93474	148	
281.06713	140	
281.84957	304	1+
281.89604	148	
282.27790	192	
282.80983	130	
283.06861	132	
283.79144	366	1+
283.98405	478	1+
284.83863	130	
285.88895	194	1+
286.79187	246	1+
286.80933	168	
286.94345	126	
287.04674	126	
288.87414	380	1+
289.85404	156	
289.87746	324	1+
290.79375	538	1+
290.85985	438	1+
292.05734	148	
293.80803	282	1+
293.87722	208	
294.15271	128	
294.85862	296	
295.02325	186	
295.86496	160	
295.88949	222	
296.80362	220	
296.82250	258	1+
296.87512	146	
296.93435	136	
297.11178	126	
297.80268	134	
297.87314	136	
297.97149	122	
298.08439	134	
298.80045	494	1+
299.72099	144	1+
299.87151	282	
300.79327	178	
300.86211	188	
301.78196	240	1+
301.80578	366	1+
301.85045	254	
301.87851	160	
302.04890	252	1+
302.24707	148	
302.85777	128	
303.05346	208	1+
303.82968	156	
303.86530	122	
303.94864	162	
304.78075	220	1+
306.88273	124	
306.93314	146	
307.28270	296	
307.89111	256	
308.30156	132	
308.79572	124	
308.88709	218	
309.79971	532	1+
309.88453	128	
309.96707	264	1+
310.34563	148	
310.87774	874	1+
310.97122	226	1+
311.76773	200	1+
311.86121	220	
312.87188	266	
314.75665	204	1+
314.82172	140	
314.96612	146	
315.78950	124	
316.81392	190	
316.88073	192	1+
316.96514	220	1+
318.93174	624	1+
319.01759	192	1+
319.81694	142	
319.86186	232	1+
320.14447	134	
320.81529	414	1+
321.81693	350	1+
321.87773	404	1+
322.87888	276	1+
322.92786	436	
322.97213	142	
323.01815	336	
324.28485	160	
324.76166	128	
324.89092	474	1+
324.93069	130	
325.78404	294	1+
326.00509	188	1+
327.79582	126	
328.72030	116	1+
328.88614	138	
329.78246	198	1+
329.87532	540	1+
330.81507	142	
330.88145	350	1+
332.09050	132	
333.88938	178	
333.92549	276	1+
334.11446	130	1+
334.76065	272	1+
335.87954	228	1+
336.94412	1418	1+
336.96690	136	
337.12591	334	1+
337.87478	238	1+
338.87380	150	1+
338.94133	130	
339.34506	146	
339.82811	250	1+
340.14539	244	1+
340.20785	172	1+
340.72185	330	1+
340.94047	572	1+
341.72448	186	1+
341.80363	168	
342.27637	248	1+
342.89469	158	
343.91515	312	1+
345.72064	236	1+
348.87898	152	
349.71483	164	
349.78154	266	
350.89422	230	1+
351.77212	318	1+
353.89936	328	1+
355.21438	154	1+
355.70503	122	
355.92857	266	1+
356.77224	594	1+
356.82688	130	
357.71094	192	1+
358.17858	176	1+
359.71516	126	
359.86044	160	
360.01776	142	1+
360.11066	182	1+
361.71870	172	
361.75615	198	
361.78417	242	
362.71462	318	1+
362.75154	262	1+
363.11830	162	1+
363.79472	200	1+
END IONS

###FS:    #m/z: 322.93066 #charge 1+
###MS: 25
###MSMS: 26
BEGIN IONS
TITLE=Cmpd 19, +MS2(322.9307), 28.0-35.0eV, 0.6min #26
RTINSECONDS=32.7
SCANS=25-26
PEPMASS=322.93066	5451774
CHARGE=1+
187.88865	124	
189.86404	174	
189.91964	236	1+
191.95379	110	
192.88728	642	1+
196.88560	698	1+
201.04282	188	
202.84246	106	
204.00663	120	
205.94970	500	1+
208.98435	136	
209.94733	150	
210.89925	158	
211.82767	120	
212.88072	202	
212.89467	134	
213.88628	922	1+
215.88672	670	1+
218.88805	464	1+
220.02807	102	
220.86536	226	
220.89619	140	
221.89526	114	
221.94114	136	
222.95346	1434	1+
225.86574	110	
225.96825	200	1+
226.89437	144	
227.78497	172	1+
227.87988	142	
227.93358	220	
227.95972	200	
228.89373	124	
229.03393	210	1+
229.95741	296	1+
230.01123	126	
230.86142	314	1+
230.88867	750	1+
230.90673	120	
231.00058	226	1+
232.07340	90	1+
234.02461	132	
235.81991	172	
237.06653	148	
237.91012	108	
238.15282	108	
238.87959	124	
238.94033	136	
239.07502	142	
239.78595	632	1+
240.06165	138	
240.81982	170	
240.93971	1798	
240.96114	876	1+
241.07547	224	1+
241.94019	1098	
242.81515	336	1+
242.94053	3882	1+
243.79134	294	1+
243.88069	620	1+
244.90869	116	
244.94042	992	1+
245.09537	146	
246.97631	902	1+
247.05836	120	
247.53276	108	
248.83337	112	
248.88597	324	1+
248.97034	274	1+
249.02637	282	1+
249.04476	228	
250.12729	114	
250.89394	118	
250.94752	110	
251.07062	300	1+
251.83206	108	
252.81672	190	
253.83468	302	1+
254.91367	304	1+
255.78486	216	1+
255.80142	122	
255.85110	156	1+
256.88442	110	
257.80067	460	1+
258.83605	186	
258.85114	108	
258.91827	106	
258.96488	144	
259.92835	140	
260.08723	246	1+
260.83745	166	
261.79368	362	1+
261.83996	338	
261.89323	352	1+
262.82956	178	
263.79682	120	
263.82984	250	
263.97473	242	
263.99865	196	1+
264.05637	308	1+
266.83687	200	1+
266.86500	408	1+
266.90876	128	
267.79626	134	
268.01361	106	
269.79757	304	
269.90086	114	
270.38716	112	
270.79654	756	1+
270.86968	156	
271.77686	126	
271.84542	318	1+
271.87606	140	
271.94085	104	
273.79273	850	1+
273.91818	136	
274.05090	140	
274.86587	108	
274.92154	130	
275.03839	166	1+
275.78851	304	1+
275.80760	682	1+
276.81850	104	
276.84239	380	1+
276.89195	230	1+
277.86190	286	1+
278.06606	174	
279.09307	760	1+
279.22970	104	
280.27337	110	
280.81408	296	1+
280.88986	128	
281.04472	110	
281.36532	104	
281.79302	158	
281.85774	364	1+
282.43758	110	
282.83293	152	
282.96193	200	1+
283.02079	176	1+
283.07161	378	1+
283.13480	138	
283.78761	874	1+
284.29323	604	1+
284.81102	108	
284.86935	316	1+
285.01388	124	
285.76556	106	
285.79591	116	
285.89748	116	
286.91896	286	
287.81080	170	
288.08614	174	1+
288.80716	116	
288.88709	112	
288.91996	104	
289.14986	220	1+
289.78900	332	
289.81315	104	
289.88020	148	
290.78521	150	
290.86500	386	
291.80401	840	1+
292.35768	108	
292.85276	178	1+
293.06838	138	
293.80392	302	1+
293.87433	248	
294.85614	826	1+
295.82626	128	
295.89658	142	
296.45195	110	
296.81265	272	
296.91515	140	
297.80835	118	
297.82346	200	
297.84060	116	
298.80566	156	
298.82353	116	
298.94283	158	
299.78079	846	1+
299.80407	102	
299.84843	144	
300.72450	238	
300.92737	134	
301.00528	138	
301.80169	158	
301.88313	200	1+
301.91043	258	1+
302.24206	146	
302.80019	148	
303.80793	112	
304.87903	176	
305.80354	156	
306.88618	548	1+
307.13179	104	
307.31130	128	
307.80033	1044	1+
307.87612	160	
308.18159	108	
308.29010	274	1+
308.82950	308	1+
309.75520	122	
309.81223	218	
309.88960	118	
310.30801	364	
310.81112	150	
310.87975	834	1+
310.96816	106	
311.02732	140	
311.88411	606	1+
312.76647	132	1+
312.80539	218	
313.80424	102	
314.82021	492	1+
314.90542	136	
316.89089	276	1+
319.76298	170	
319.87748	106	
320.75431	282	1+
322.12894	280	1+
322.89346	114	
323.23867	150	
324.89117	508	1+
325.06818	112	
325.25013	110	
325.76601	154	
325.89319	332	1+
325.94393	104	
327.75149	122	
327.88686	116	
END IONS

###FS:    #m/z: 340.94033 #charge 1+
###MS: 25
###MSMS: 27
BEGIN IONS
TITLE=Cmpd 20, +MS2(340.9403), 28.0-35.0eV, 0.6min #27
RTINSECONDS=33.4715
SCANS=25,27
PEPMASS=340.94033	4671882
CHARGE=1+
45.70217	134	
189.86425	326	
190.86284	156	
190.92773	122	
192.92686	354	
196.88398	422	1+
200.97523	154	
205.94867	362	
207.40635	112	
207.87654	332	1+
210.93652	230	
211.93675	120	
212.87574	1284	1+
213.87781	844	1+
213.93931	5582	1+
214.89443	362	
215.88660	1792	1+
215.93755	1014	1+
216.40913	118	
217.85934	112	
217.88184	998	1+
217.93545	290	
218.91390	154	
219.88256	190	
221.88904	186	
222.95285	234	
223.95798	136	
225.88716	674	1+
225.94460	486	1+
226.94658	342	1+
228.89260	290	1+
228.95321	240	
230.88860	1184	1+
231.95121	4646	1+
232.02946	142	
232.88588	308	
233.89748	1170	1+
233.94785	938	
235.03814	150	
235.86987	476	1+
235.89140	1136	1+
235.94758	330	
237.98018	188	1+
238.06635	156	
238.08562	154	
238.84016	292	
239.78907	532	1+
239.88766	174	
239.90277	148	
240.23139	260	
240.95713	330	1+
242.88760	384	1+
242.94172	110	
244.88465	380	1+
245.38819	234	1+
245.83320	130	
246.97575	566	1+
248.16327	184	1+
248.90104	286	
248.98581	130	
249.03960	120	
249.83407	242	1+
249.90176	286	
249.91705	124	
249.93871	210	
249.96221	950	1+
250.89423	262	1+
250.95449	430	1+
251.78849	218	
251.95997	308	1+
252.03131	112	
253.11555	300	1+
253.78894	148	
253.88417	154	
253.91232	108	
254.90448	394	1+
254.94321	154	
254.96534	2900	1+
255.04856	144	
255.07283	440	1+
255.09639	134	
255.86098	168	
255.93307	118	
256.88170	112	
256.91062	408	1+
256.96412	724	
257.79762	122	
258.83063	210	1+
258.85824	136	
258.88610	196	
259.06165	150	
259.44735	140	
259.89114	112	
259.95663	286	
260.52352	126	
260.88956	432	1+
261.93377	136	
262.83007	204	
263.06757	158	1+
263.82636	118	
263.97586	142	
264.98742	124	
266.85055	380	1+
266.94057	136	
267.00243	238	1+
267.13667	216	1+
267.82383	124	
267.89919	138	
268.38379	174	
268.83988	404	1+
268.97324	126	
269.79995	512	1+
270.00634	132	
270.82381	132	
270.98008	126	
271.02686	240	1+
271.81169	258	1+
271.86922	132	
272.93438	346	
272.97610	160	
273.79218	1078	1+
273.87228	186	1+
273.91627	196	
274.84325	270	1+
274.91499	140	
274.99687	108	
275.81130	496	1+
275.87376	230	1+
276.85039	454	1+
277.39095	128	
277.96905	120	
278.80678	360	1+
279.00098	142	
280.85625	168	
280.93795	148	
281.04866	316	1+
281.87304	114	
282.95087	272	1+
282.98909	152	
283.78946	406	
283.85518	158	
283.98370	204	1+
284.84059	116	
284.87096	178	
285.86673	384	1+
285.92869	296	1+
286.86746	280	1+
287.79296	112	
288.06486	130	
288.79625	152	
289.78955	226	
289.83657	148	
290.78221	146	
290.86571	142	
291.09134	254	1+
291.80521	228	
291.86341	482	1+
292.29674	140	
292.98837	136	
294.05336	234	1+
294.85149	258	
295.87094	418	1+
295.96891	148	
296.81025	422	1+
296.87310	288	1+
296.96890	118	
297.05194	146	1+
297.78918	122	
297.84784	130	
297.92559	306	1+
297.93540	286	1+
297.97278	308	1+
298.08114	166	
298.79630	200	
298.83986	436	1+
299.78190	386	1+
300.81389	228	1+
300.86740	154	
301.87619	444	1+
302.16894	260	1+
302.80012	212	1+
302.87998	310	1+
302.90993	112	
302.96011	120	
304.84030	156	
304.94860	174	
305.80958	282	1+
305.83089	320	1+
305.87827	158	
306.05083	110	
306.29792	114	
306.88084	118	
307.28509	140	
307.79833	820	1+
307.89187	528	1+
308.96396	122	
309.82971	336	1+
309.92435	230	1+
310.87600	724	
311.80041	394	1+
311.85989	156	
311.88151	412	
312.86941	316	
313.81300	706	1+
313.88149	174	
314.81865	530	1+
314.88473	136	
315.10810	138	
315.88191	116	
316.81630	314	
316.87188	144	
318.59507	118	
318.76463	112	
319.06511	236	1+
319.76475	120	
319.83254	248	1+
319.86916	156	
323.24018	112	
323.30312	232	1+
323.40900	124	
323.42667	120	
323.88050	218	
324.89197	560	1+
325.80137	144	
327.19943	148	
327.88853	128	
328.81925	152	
328.88770	428	1+
330.81316	514	1+
330.88080	228	1+
333.81243	148	
338.87248	318	1+
339.75956	114	
339.83104	192	
340.05997	110	
340.20893	110	
341.86594	136	
342.12169	132	
342.28902	130	
342.82574	134	
342.90362	154	
343.90842	126	
END IONS

###FS:    #m/z: 363.95639 #charge 1+
###MS: 25
###MSMS: 28
BEGIN IONS
TITLE=Cmpd 21, +MS2(363.9564), 28.0-35.0eV, 0.6min #28
RTINSECONDS=34.2435
SCANS=25,28
PEPMASS=363.95639	3206968
CHARGE=1+
178.94870	136	
180.87047	138	
182.86827	218	
187.88875	142	
189.86308	2064	1+
190.93069	134	
191.85873	2510	
192.92598	164	
194.88840	272	1+
196.88380	828	1+
200.87934	260	1+
204.90152	170	
205.87625	272	
206.93643	140	
207.40522	310	
207.87439	1534	1+
207.90859	202	
207.94998	400	
208.94148	362	
209.87032	614	
209.94322	4538	1+
210.86725	176	
210.88372	2204	1+
212.87882	13172	1+
213.41504	168	
214.89455	748	
215.88085	156	
216.41026	940	1+
216.90950	138	
218.40715	374	1+
218.91423	350	
219.86425	312	1+
220.86762	254	1+
222.88493	382	1+
222.95221	2800	1+
224.94790	5060	1+
224.97371	144	
225.07456	180	1+
225.87857	196	
225.99512	178	1+
226.17564	130	1+
226.89440	268	
226.94729	26162	1+
227.05622	234	1+
227.78870	154	
227.87775	220	
228.09459	194	1+
228.50147	160	1+
228.89414	3248	1+
228.94232	35738	1+
229.14150	164	1+
229.20420	216	1+
229.29083	124	1+
229.46407	158	1+
229.50396	198	1+
230.78996	462	1+
230.88961	19104	1+
231.10030	118	1+
232.78704	192	1+
232.88520	2852	1+
234.84309	318	1+
234.88108	1172	1+
235.03167	140	
235.82319	162	
236.14357	144	1+
236.80075	132	
236.82167	138	
237.05919	448	1+
237.90348	232	1+
238.06503	426	1+
239.01655	134	
239.42801	344	
239.78673	152	
239.88927	332	1+
240.04111	170	1+
240.82848	242	1+
240.89324	260	1+
240.94229	202	
240.96222	1974	1+
241.04249	214	1+
241.94329	1638	1+
242.34019	134	1+
242.48745	148	
242.79280	160	
242.90433	264	1+
242.95858	2198	1+
243.82441	180	
243.83853	240	1+
243.88367	200	1+
244.95749	13458	1+
245.84214	200	1+
246.03900	140	
246.15887	176	1+
246.90320	572	1+
246.95292	16290	1+
247.01815	216	
247.83484	162	
248.15265	200	1+
248.80576	316	1+
248.89975	6288	1+
249.59049	134	
250.06442	336	1+
250.82120	206	1+
250.89673	1302	1+
250.95026	224	
250.97052	684	1+
251.78599	168	1+
252.00671	152	
252.89922	1672	1+
253.83449	530	1+
253.87044	216	1+
253.90571	1328	1+
254.81184	188	
254.85931	232	1+
254.96466	224	1+
256.86636	216	1+
257.01844	168	
257.84458	164	
258.44076	144	
258.83538	342	1+
258.97131	418	1+
259.51766	218	1+
260.84206	262	
260.91963	242	1+
260.96836	1630	1+
261.05176	168	
261.77606	374	1+
261.83247	222	
262.77988	268	1+
262.83376	202	
262.84833	486	1+
263.97760	220	
264.96226	158	
264.97652	148	
265.08855	442	1+
265.83510	282	1+
265.90567	172	
265.97848	332	
266.35114	136	
266.81081	162	
266.93054	350	1+
267.34980	172	
267.78685	244	1+
267.81714	160	
267.87146	268	1+
267.97300	2150	1+
269.03843	122	1+
269.44384	266	1+
269.91271	188	
269.96904	2126	1+
270.14569	184	1+
270.80849	256	
271.13217	170	1+
271.84474	208	
271.91694	728	
271.97157	146	
272.84724	456	1+
272.87287	138	
272.93375	176	
273.79241	532	1+
275.78801	216	1+
275.81084	258	1+
276.84977	924	1+
276.88954	214	1+
277.25933	290	1+
277.98851	110	1+
278.41585	244	1+
278.91923	134	
279.06735	182	1+
279.10240	464	1+
279.79898	234	
279.84584	170	
279.85889	144	
280.79049	664	1+
280.81228	186	
280.96790	134	
281.11683	466	1+
281.80664	466	1+
281.86082	238	
282.05284	228	1+
282.80796	298	1+
282.84925	908	1+
282.93963	144	
283.05598	206	1+
283.78817	636	1+
283.98512	366	
284.02764	250	1+
284.80758	148	
284.92505	440	1+
285.42651	134	
285.79449	138	
285.81425	322	1+
285.84488	1976	1+
286.00465	142	
286.41747	346	1+
286.88259	302	
287.90400	228	1+
288.06346	208	
288.12423	266	1+
288.38804	140	1+
289.82456	184	1+
289.88076	136	
290.00396	198	
290.03392	150	
290.78699	1020	1+
290.85532	260	1+
292.06510	330	1+
292.43660	304	
292.87640	144	
292.92348	308	1+
293.06736	266	1+
293.12019	378	1+
293.15629	258	1+
293.26185	146	
293.84931	188	
293.87837	196	
293.99984	152	
294.86312	624	1+
295.04242	154	
295.82979	242	1+
296.08626	160	1+
296.80814	332	
297.80802	286	
297.88438	154	
298.80075	1240	1+
299.71786	200	1+
299.82670	154	
299.92554	198	1+
299.94711	196	1+
300.79979	160	
300.87380	186	
301.82284	352	1+
301.85956	1482	1+
302.80565	270	
302.90808	220	1+
303.80627	1288	1+
303.85517	4576	1+
303.94324	224	
303.96490	176	
303.99210	204	1+
304.78443	160	
305.12661	218	1+
305.76721	176	
305.80479	132	
305.90343	208	1+
306.29968	232	1+
306.87686	142	
307.28810	324	1+
307.79952	328	
307.84000	174	1+
307.88493	388	1+
308.73163	130	
308.80864	198	
310.31039	194	
310.87852	310	
310.91451	140	
311.87982	568	1+
311.91827	138	
312.82643	304	1+
314.01089	174	
314.38182	84	1+
314.82341	158	
314.87070	178	
314.90890	176	
316.81133	516	1+
317.87561	136	
318.12086	412	1+
318.14645	262	1+
318.88391	150	
318.93274	274	1+
319.07944	288	1+
319.82218	346	
320.82889	236	
320.93820	314	1+
321.81636	2052	1+
321.86521	888	1+
322.93011	572	
323.16154	146	
323.82683	286	1+
324.87301	174	
325.16268	304	1+
325.81717	250	1+
325.84910	198	
325.87479	148	
326.87242	1714	1+
327.71173	490	1+
327.85596	132	
328.14887	188	1+
328.88484	686	1+
329.80724	192	1+
331.75234	242	
332.81500	244	1+
333.76583	152	
334.89399	280	1+
335.74971	134	
335.77618	326	1+
336.75481	222	1+
336.94506	1212	1+
337.72088	182	1+
337.83463	464	1+
338.89161	254	1+
339.82914	1332	1+
339.89344	214	1+
340.94020	940	1+
341.02450	238	1+
341.17648	184	1+
341.75245	130	
341.82226	390	1+
342.02443	202	1+
343.70816	184	
344.12092	188	1+
344.77324	284	1+
344.83864	218	1+
346.73165	140	
347.73760	136	
347.76264	300	1+
348.73147	206	
349.12425	132	
349.31813	244	
351.33406	260	
351.77377	410	1+
352.76467	160	
352.89902	222	
353.75491	190	
353.77497	260	1+
354.95000	238	1+
356.77301	196	
357.78822	190	
357.90805	160	1+
358.18171	206	1+
359.84570	220	1+
359.95297	162	
360.70596	158	
360.78992	374	1+
361.71942	632	1+
361.75414	152	
361.79128	266	1+
362.84485	364	1+
363.12802	156	1+
363.75001	186	1+
363.95374	190	
364.37462	134	
364.91982	296	1+
365.74113	244	1+
366.27729	140	
367.09849	80	1+
367.32787	238	
367.71857	348	1+
367.77442	250	1+
368.07324	134	
368.34400	252	1+
END IONS

###FS:    #m/z: 322.93063 #charge 1+
###MS: 29
###MSMS: 30
BEGIN IONS
TITLE=Cmpd 22, +MS2(322.9306), 28.0-35.0eV, 0.6min #30
RTINSECONDS=37.928
SCANS=29-30
PEPMASS=322.93063	5451774
CHARGE=1+
191.85835	166	
191.95621	250	
192.89049	364	1+
196.88513	264	
197.89302	126	
197.95841	138	
201.04532	142	
204.90441	106	
205.94814	970	1+
205.96438	120	
206.97379	240	1+
209.94458	352	
210.88458	150	
210.89772	134	
212.87902	492	1+
212.89731	416	
215.88908	560	1+
215.90676	156	
217.89403	156	
220.86732	166	
221.94358	116	
222.95317	1902	1+
223.80998	198	1+
223.97902	126	
225.97025	170	
227.93103	108	
227.95466	384	
228.79169	176	
228.85381	174	
228.89335	148	
228.91363	140	
230.83103	106	
230.88817	470	1+
231.03552	308	1+
232.90003	764	1+
232.98697	106	
233.02250	208	1+
235.82263	122	
235.92564	290	1+
237.82352	194	1+
238.01700	160	
238.87890	194	
238.91718	126	
239.07927	204	1+
239.78353	600	1+
239.95725	196	
240.81832	266	
240.94053	2268	
240.96213	580	
241.89794	190	
241.93912	7752	1+
242.94153	5468	1+
243.06379	118	
243.81944	546	1+
243.88344	306	
244.14373	106	
244.79026	378	1+
244.94011	978	1+
244.98659	116	
245.86754	120	
246.39023	110	
246.90411	162	
246.97432	718	1+
248.85389	116	
248.89916	490	1+
249.04071	142	
249.12714	120	
249.87773	104	
249.93206	104	
249.97546	128	
250.83230	116	
250.96634	200	
251.07163	200	1+
251.79020	166	
251.92645	110	
251.97458	140	
252.00006	114	
253.78834	156	
253.83539	360	
254.13133	208	1+
254.92398	118	
255.78385	378	1+
255.87069	118	
255.97222	106	
257.79659	836	1+
258.83316	406	
258.95199	178	1+
258.97551	162	
260.34065	132	
260.82690	194	
260.85087	104	
261.83344	218	
261.89213	386	1+
262.83222	914	1+
263.07062	116	
263.83544	716	1+
263.90545	140	
263.97695	424	1+
264.79733	112	
265.06386	132	
265.14895	128	
265.89432	152	
266.04489	250	1+
266.86407	110	
267.01668	148	
267.80130	174	
267.97811	104	
268.79742	140	
268.87892	198	1+
268.90700	208	
269.00255	148	
269.79485	262	
269.85803	190	
270.79577	590	1+
270.93273	126	
270.97255	116	
271.84643	362	
272.34611	106	
272.84664	210	
272.92867	156	
273.79478	1048	1+
273.89349	106	
275.80913	1578	1+
276.84924	544	
277.79690	454	1+
277.85953	248	
278.79580	356	1+
278.81735	232	
278.86077	198	
279.04689	110	
279.09316	450	1+
280.14762	108	
280.26633	152	
281.79143	112	
281.83126	108	
281.86764	142	
281.92757	156	
281.99620	140	
283.07044	342	1+
283.78848	1070	1+
283.86433	242	
284.29358	298	1+
284.85427	110	
285.79923	288	1+
285.87727	356	1+
285.92807	150	
286.03753	148	
286.91967	364	
287.80072	224	
288.86128	124	
288.91176	130	
289.78715	908	1+
289.88026	438	1+
290.42191	132	
290.83893	134	
290.85931	342	
291.80271	1302	1+
291.87963	138	
292.86350	134	
293.06390	154	
293.29224	182	1+
293.94522	196	1+
294.81142	160	
294.82947	110	
294.85624	452	1+
294.87556	238	
295.17687	202	1+
295.89113	146	
296.80893	458	
296.93544	142	
297.78823	124	
297.80774	306	
298.79953	128	
299.78340	806	1+
299.86144	162	
300.03282	156	
301.70848	154	1+
301.86331	108	
302.06976	132	
302.20481	116	
302.24636	128	
302.84744	142	1+
304.81183	116	
304.89405	152	
305.87561	110	
305.88073	738	1+
306.81684	126	
306.88022	858	1+
307.07790	182	1+
307.28621	474	1+
307.79837	824	1+
308.29092	402	1+
308.75424	234	1+
308.81333	358	1+
309.89112	140	
310.30789	418	
310.87856	860	1+
312.02600	454	1+
312.14840	142	
312.80382	488	1+
313.29977	230	1+
314.81916	384	
314.86917	224	
315.81771	186	
315.85575	112	
316.81180	108	
317.73113	234	1+
317.87925	114	
317.97090	198	1+
318.83103	192	1+
319.09460	130	
319.55657	150	
320.82039	220	1+
320.89438	132	
322.08664	130	
322.89786	120	
323.23519	130	
323.87836	140	
324.20562	230	1+
324.89223	618	1+
324.94608	244	1+
325.76606	222	1+
327.01811	134	
327.89649	108	
END IONS

###FS:    #m/z: 340.94024 #charge 1+
###MS: 29
###MSMS: 31
BEGIN IONS
TITLE=Cmpd 23, +MS2(340.9402), 28.0-35.0eV, 0.7min #31
RTINSECONDS=38.701
SCANS=29,31
PEPMASS=340.94024	4695618
CHARGE=1+
182.86734	172	
184.87092	182	1+
189.86315	548	1+
192.89380	302	1+
192.92389	430	1+
196.88453	480	1+
204.85361	128	
204.90284	256	
205.87470	128	
205.95027	224	
207.02667	130	
207.40651	286	
207.87183	142	
207.97380	118	
208.95886	134	
210.93789	248	
211.94981	150	
212.87657	1404	1+
212.94615	134	
213.87863	980	1+
213.93847	4646	1+
214.88533	1640	1+
215.41414	448	1+
215.88711	1380	1+
217.38613	120	
217.85780	242	
217.88195	700	1+
217.93744	254	
221.88780	224	1+
222.97120	304	1+
223.01267	140	
223.95742	562	1+
223.98177	376	1+
225.88992	124	
226.89412	214	
226.94852	370	1+
227.10726	136	
227.90162	140	
228.78809	134	
228.90836	138	
228.94678	258	
229.38823	140	
229.79517	130	
229.95592	140	
230.53276	100	1+
230.88779	2360	1+
231.88986	1542	1+
231.95050	4588	1+
232.90590	190	
232.96689	178	
233.89793	1410	1+
233.94926	580	1+
235.86847	260	
235.89455	398	
235.94932	152	
236.82873	340	
236.86170	170	
236.89530	206	
236.95012	320	1+
237.79220	304	1+
237.89029	132	
237.91354	128	
238.93878	134	
240.22949	210	
240.83580	228	1+
240.94097	128	
242.38950	166	1+
242.78888	128	
243.01886	190	
243.87570	136	
244.95599	280	1+
245.83521	220	1+
246.90542	156	
246.94764	128	
246.97526	670	1+
248.89939	266	
249.90057	448	
249.95983	890	1+
250.82205	128	
250.90042	576	1+
251.95923	346	
252.97521	142	
253.05942	236	
253.83541	186	
253.94827	118	
253.95824	136	
254.77595	116	1+
254.90814	252	
254.93658	122	
254.96666	1448	1+
255.07741	206	1+
255.10806	156	
255.84920	356	1+
255.91148	146	
256.45290	240	1+
256.91247	556	1+
256.96306	718	1+
257.11545	128	
257.40376	160	
257.80444	290	1+
258.88781	146	
259.84085	498	1+
259.94148	126	
259.95888	600	1+
260.42638	212	
261.78953	128	
263.00796	182	
264.04139	112	
264.16205	122	
264.23195	248	1+
264.79606	150	
265.88740	144	
267.86507	136	
268.13976	346	1+
268.84968	272	1+
269.79753	226	
270.79333	456	1+
271.84852	574	1+
271.91463	112	
272.79163	650	1+
272.93242	712	1+
272.97630	504	1+
273.81443	136	
273.91931	406	1+
273.95711	136	
274.85113	294	1+
275.80754	208	
275.97178	146	
276.80020	128	
276.85452	200	
276.96428	132	
277.88448	158	
277.91897	364	1+
278.86164	202	
279.09984	200	1+
279.79602	140	
279.85419	146	
280.79080	376	1+
282.11977	118	
282.85888	572	1+
282.97261	264	
283.00893	126	
283.78913	414	1+
284.95087	134	
285.05023	116	
285.84389	144	
286.85680	162	
288.29508	114	
288.80794	130	
289.45385	204	1+
289.78701	432	1+
289.85258	142	
289.87742	192	
290.06889	124	
290.87193	116	
291.80756	590	1+
291.93217	430	1+
293.86995	184	
294.82525	158	
294.86973	246	
294.93217	198	1+
295.06616	120	
295.11354	122	
295.76756	126	1+
295.85770	148	
295.88586	204	
295.97062	208	
295.99351	126	
296.84751	176	
296.87324	132	
296.97177	628	1+
297.01538	116	
297.04296	116	
297.79126	172	
297.84464	146	
297.86640	302	
297.97430	440	1+
298.80751	124	
298.82336	138	
299.78314	584	1+
299.80089	178	
299.87081	178	
300.81657	142	
300.92670	124	
301.86020	440	1+
301.87745	300	
302.17047	174	
302.86658	304	1+
302.89605	120	
303.81074	268	1+
303.94452	158	
304.87730	128	
304.92608	142	
305.10496	136	1+
305.27137	178	
305.81962	132	
306.80311	124	
306.88142	646	1+
307.28688	338	1+
307.30833	216	
307.80134	930	1+
308.01787	138	
309.11934	146	
309.87447	1166	1+
309.94161	222	1+
310.80148	124	
310.87789	1014	1+
312.04087	134	
312.80462	502	1+
313.88631	122	
314.82040	534	1+
314.94772	204	
315.17857	100	1+
316.81802	126	
316.85717	112	
317.82074	438	1+
318.00181	178	1+
319.86769	178	
319.88733	294	1+
320.81682	284	1+
321.88582	162	
322.99888	214	1+
323.23551	140	
323.77624	192	
324.89742	478	1+
325.80851	286	1+
326.17682	222	1+
327.06388	138	
328.30547	226	1+
328.88767	608	1+
329.86846	126	
330.81309	714	1+
330.88331	144	
331.72412	202	1+
333.86713	114	
336.39973	116	
337.83070	130	
338.86958	154	
339.97221	214	1+
341.71803	248	1+
341.74942	122	
342.17618	122	
342.87238	184	1+
342.90242	196	
END IONS

###FS:    #m/z: 363.95628 #charge 1+
###MS: 29
###MSMS: 32
BEGIN IONS
TITLE=Cmpd 24, +MS2(363.9563), 28.0-35.0eV, 0.7min #32
RTINSECONDS=39.474
SCANS=29,32
PEPMASS=363.95628	3305316
CHARGE=1+
182.86892	240	
185.86585	126	
187.86936	258	
189.86278	2728	1+
191.85886	2850	1+
193.85373	180	
196.88339	812	
199.98755	132	
200.94784	290	
203.87745	130	
205.87798	132	
207.40465	430	1+
207.87282	980	
207.94647	528	
208.88842	206	
208.94155	326	
209.86833	528	
209.94279	4310	1+
210.88366	1452	1+
212.54333	126	1+
212.87903	15966	1+
212.90580	306	1+
216.41178	412	
217.89505	140	
218.91314	538	1+
220.85985	396	1+
221.94696	150	
222.95173	3374	1+
222.98977	156	
224.82807	148	
224.94905	5204	1+
225.88535	176	
226.38896	308	1+
226.88994	238	
226.90685	176	
226.94714	30364	1+
226.97135	466	
227.06478	122	1+
227.78678	166	
227.88018	228	
227.91493	190	
228.79652	128	
228.89388	2506	1+
228.94237	31752	1+
229.03079	146	
229.97535	150	1+
230.11273	122	1+
230.40271	104	1+
230.79230	230	
230.88982	20352	1+
231.13264	214	1+
231.46763	128	1+
232.01230	126	
232.88560	3100	1+
233.98192	136	
234.77811	112	1+
234.82005	414	1+
234.88076	1636	1+
234.93417	456	1+
234.96338	124	1+
235.42740	240	1+
235.82034	270	1+
235.94046	318	1+
236.84712	130	
237.09899	140	1+
238.07893	176	1+
239.07041	180	
239.78617	134	
239.82098	184	
240.79629	124	
240.94130	276	
240.96242	2156	1+
241.94210	1526	1+
242.06924	158	
242.12454	86	1+
242.81823	504	1+
242.95976	2128	1+
243.82005	432	1+
243.89652	188	
244.09233	140	1+
244.49368	130	
244.95734	13250	1+
245.00797	252	1+
245.83388	312	1+
246.88357	146	
246.90351	1134	1+
246.95275	15602	1+
248.80210	394	1+
248.89984	6868	1+
249.95489	162	
249.96898	336	1+
250.89694	998	1+
250.94591	164	
250.97209	236	1+
251.03589	144	
251.07147	266	1+
251.79713	176	1+
252.11910	140	
252.89860	1708	1+
252.95261	138	
253.15914	138	
253.83521	262	
253.90567	1166	1+
253.95014	242	1+
255.78441	144	
255.83177	128	
256.83934	162	
257.90688	336	1+
258.42643	140	1+
258.84385	148	
258.88684	222	1+
258.90763	240	1+
258.97265	422	
259.93640	142	
260.83160	1028	1+
260.96705	1914	1+
261.79792	128	
261.83255	722	1+
262.78054	184	
263.80721	158	
263.87408	262	1+
264.09660	168	
264.23325	168	
264.35007	270	1+
264.79404	312	1+
264.82680	126	
264.96374	362	
265.98268	268	1+
266.81364	354	
266.86705	166	
266.90616	248	1+
267.10282	140	
267.78083	144	
267.94543	130	
267.97473	1614	1+
268.79402	444	1+
268.81234	174	
268.86813	166	
268.91958	470	1+
268.95875	236	
269.79819	292	1+
269.96901	2484	1+
270.94150	126	
271.79549	430	1+
271.91213	982	1+
272.93339	198	
273.85121	146	
273.99682	224	1+
274.79576	598	1+
275.83548	510	1+
275.85344	130	
275.91257	360	1+
276.35428	290	1+
278.09977	670	1+
278.79774	394	
278.85896	174	
279.10291	566	1+
279.79682	254	
279.84998	244	
279.90185	144	
280.26480	218	1+
280.79135	1544	1+
280.85418	136	
281.85341	310	
281.92137	252	1+
281.99159	162	
282.84832	928	1+
282.89725	358	1+
282.97426	290	1+
283.04563	244	1+
283.79119	414	1+
283.84997	620	1+
283.89873	248	1+
284.87087	134	
285.18080	136	1+
285.79538	622	1+
285.84570	2630	
286.81215	478	1+
286.87911	308	1+
287.81140	328	1+
288.41458	136	
288.79007	262	
289.08368	138	
289.85666	360	1+
289.88000	164	
289.92278	252	1+
290.79027	1076	1+
292.44118	380	
292.85024	474	1+
292.86887	138	
293.11560	184	
293.85302	390	1+
293.87162	658	1+
294.06839	192	1+
294.87391	448	1+
295.81385	158	
295.92743	140	
296.80517	510	1+
296.86275	126	
297.84405	124	
298.80310	1252	1+
298.91767	128	
300.17316	174	1+
300.80432	172	
301.76786	130	
301.81129	138	
301.86227	1306	1+
302.08641	244	1+
303.35237	162	
303.80690	1386	1+
303.85610	4232	1+
303.94797	196	
303.98773	138	
304.11486	152	
305.82376	156	
306.44298	128	
306.88128	276	
307.13486	152	
307.28739	562	1+
307.31352	162	
307.80008	240	1+
307.88683	252	
308.29488	320	1+
308.88124	204	
308.93166	178	
309.86451	144	
309.88136	164	
310.87777	550	1+
310.93321	162	
311.09268	260	1+
311.13499	136	
311.38263	128	
311.88295	402	1+
312.35427	150	
312.83436	128	1+
314.81765	290	1+
314.94337	136	
316.81158	410	1+
316.94457	144	
316.96954	138	
318.88140	158	
318.93538	292	
319.82280	508	1+
319.86933	492	1+
319.95774	184	
320.80808	134	
320.93708	188	
321.81749	1236	1+
321.86576	670	1+
322.93009	932	
324.87468	258	
324.89970	210	
325.76416	232	1+
325.89572	208	
326.79529	132	
326.87346	1928	1+
327.03376	192	1+
327.77137	236	1+
327.95766	196	1+
329.81801	152	1+
330.71590	124	
330.93127	132	
332.09190	142	
333.75375	170	
334.80304	214	1+
335.87487	346	1+
336.82767	558	1+
336.94423	916	1+
337.75437	278	1+
337.83135	482	1+
338.75622	224	1+
338.79453	152	
339.02637	172	1+
339.82755	1742	1+
339.86718	160	1+
340.94051	734	1+
341.89882	376	1+
342.90390	212	1+
343.07023	180	1+
343.75083	134	
344.83595	158	
344.92680	196	
347.90848	160	1+
347.95705	232	1+
348.72068	146	
348.95742	164	1+
349.32419	484	1+
349.72987	136	
349.76270	270	1+
349.81083	148	
350.89942	300	1+
353.76164	404	1+
354.02719	142	
355.77869	248	1+
356.18366	138	
356.71703	286	1+
358.76471	132	
358.77886	422	1+
358.85998	212	1+
359.78291	282	1+
360.19546	298	1+
361.71447	842	1+
361.78607	160	
362.80495	136	1+
362.83845	284	1+
363.75281	166	
364.72846	156	
365.74027	404	1+
366.84163	126	
366.87268	136	
367.33270	128	
367.78100	206	
END IONS

###FS:    #m/z: 322.93067 #charge 1+
###MS: 33
###MSMS: 34
BEGIN IONS
TITLE=Cmpd 25, +MS2(322.9307), 28.0-35.0eV, 0.7min #34
RTINSECONDS=43.153
SCANS=33-34
PEPMASS=322.93067	5451774
CHARGE=1+
189.85947	332	1+
191.95567	190	
192.88702	224	
196.88463	492	1+
200.88487	138	
201.04548	136	
205.94789	482	1+
206.87274	210	1+
207.97405	180	
208.94243	104	
209.94257	242	
210.90156	126	
212.88471	700	1+
212.89947	334	1+
214.88294	372	1+
215.88798	306	1+
217.89123	102	
218.64795	100	
220.86642	196	
221.94352	270	
222.95340	1358	1+
224.87413	272	1+
225.95596	122	
227.93066	340	
227.95687	184	1+
228.79590	100	
228.91101	260	
229.39760	144	
229.89500	484	1+
230.86013	140	
230.89794	418	1+
232.90605	226	1+
235.88145	142	
236.05249	126	
237.79281	110	
237.81931	352	1+
237.87428	246	1+
238.02768	154	
238.93884	174	
239.78779	528	1+
240.00925	188	1+
240.12455	126	1+
240.31404	136	1+
240.94007	2020	
240.95995	598	
241.48160	116	
241.82035	434	1+
241.94195	2076	
242.07000	122	
242.94089	6240	1+
243.07892	138	
243.16691	112	
243.88252	238	
244.82110	216	
244.93897	1610	1+
246.84952	202	1+
246.97512	504	1+
248.79196	174	1+
248.90132	152	
250.96942	158	
251.07057	146	
251.57109	102	
251.78559	292	1+
251.92738	120	
253.34880	154	
253.83154	210	
254.84739	184	1+
255.78262	158	
257.05435	100	
257.46361	116	
257.79644	758	1+
258.07189	100	
258.83231	336	1+
258.89530	296	1+
258.97363	162	
259.85228	190	1+
260.17794	136	1+
260.21955	102	
260.80153	122	
260.83299	244	
261.79671	428	1+
261.83812	102	
261.85551	224	1+
261.92990	154	
262.80264	290	1+
262.82949	366	
263.33935	142	
263.82684	206	
263.90366	266	1+
263.97729	126	
264.79344	106	
264.85601	118	
265.06255	130	
265.12096	148	
266.91755	102	
267.79551	124	
267.84871	184	1+
267.90313	348	1+
268.90719	248	1+
269.34435	150	
269.80020	394	
270.79242	200	
270.83964	198	
271.79654	120	
271.84326	210	
271.97204	162	1+
272.34773	112	
272.79704	176	
272.81360	174	
272.84908	136	
273.79103	1106	1+
273.84534	110	
273.90148	214	1+
274.09638	120	
274.81945	106	
274.85058	194	
275.80545	920	1+
275.85527	110	
276.84840	446	1+
276.86559	160	
278.08800	414	1+
278.85218	102	
278.88601	158	
279.06436	102	
279.09247	352	1+
279.80122	140	
279.83496	138	
280.79210	202	
280.81528	206	
281.79437	190	
281.87634	120	
282.35044	228	1+
282.80643	126	
282.96139	198	1+
283.06928	266	
283.35158	160	1+
283.78817	1098	1+
283.81472	130	
283.92016	196	1+
283.96460	132	1+
284.29598	168	
284.84668	138	
285.29356	240	
285.85880	150	
285.87635	160	
286.14548	140	
286.86047	278	1+
286.91878	332	
287.03312	206	1+
287.79639	124	
287.81291	176	
287.88746	184	1+
289.79151	330	
289.87800	158	
290.75669	118	
290.79140	224	
290.85967	164	
291.01814	104	
291.80322	1256	1+
291.85809	134	
292.86553	112	
294.85957	166	
294.92830	152	
295.81886	160	
296.80548	416	1+
296.87347	202	
296.92900	168	
297.78836	166	
297.94761	132	
298.85857	108	
299.78350	198	
300.79599	138	
301.78623	308	1+
301.79897	214	1+
301.85335	112	
301.87614	108	
301.91983	138	
303.86061	268	
304.36879	104	
304.87854	122	
305.01585	110	
305.27081	174	1+
305.80594	122	
305.87375	170	
305.96553	128	
306.88538	238	
307.30652	110	
307.79943	1222	1+
307.89135	224	
308.29009	466	
308.86892	148	
308.88247	108	
308.90318	148	
308.99650	122	
309.73834	120	
309.81284	106	
310.31021	246	
310.81334	332	1+
310.87652	1166	1+
310.91544	110	
311.80072	476	1+
312.57912	100	
312.80306	406	1+
313.88279	108	
314.76892	106	
314.81706	316	1+
314.87658	120	
315.76296	184	1+
315.89978	106	
319.83217	210	1+
321.81428	116	
322.89933	210	
322.94740	160	1+
323.23918	130	
323.83385	174	
323.88899	572	1+
324.54701	110	
324.89352	472	1+
325.75207	330	1+
325.81187	120	
326.80796	130	
326.82549	104	
327.88423	100	
END IONS

###FS:    #m/z: 340.94037 #charge 1+
###MS: 33
###MSMS: 35
BEGIN IONS
TITLE=Cmpd 26, +MS2(340.9404), 28.0-35.0eV, 0.8min #35
RTINSECONDS=43.925
SCANS=33,35
PEPMASS=340.94037	4072576
CHARGE=1+
185.87463	104	
189.86440	590	1+
190.93011	154	
192.92880	192	
194.89195	160	
195.89742	134	
196.88324	420	1+
198.05162	110	
199.89167	132	
203.89364	146	
209.94372	124	
210.93784	192	
212.87550	1820	1+
212.93260	138	
212.94688	120	
213.93973	4424	1+
214.89322	112	
215.88643	1838	1+
215.93840	1200	
216.42144	134	1+
217.85810	216	
217.88394	410	
217.93670	206	
218.88333	204	
219.42386	102	
219.87605	114	
221.94695	160	
224.95997	188	
225.88741	330	1+
226.89129	280	1+
226.94733	260	
226.96697	124	
227.78676	204	
227.95108	124	
228.78584	108	
228.89697	120	
229.95525	224	
230.88778	2340	1+
231.94969	3088	1+
233.39004	142	
233.89902	1006	1+
233.94733	696	1+
235.81863	248	1+
235.86850	160	
235.89301	792	1+
235.94693	278	
237.88754	218	
238.79748	178	
238.95118	116	
239.78788	646	1+
239.87988	106	
240.23143	250	1+
240.84129	152	
241.88842	168	1+
242.94605	158	
243.44819	106	
243.95539	528	1+
244.95751	442	1+
245.04152	118	
245.43895	104	
245.66412	122	
246.02319	222	1+
246.78538	132	
246.94853	148	
246.97503	668	1+
247.93267	140	
248.89947	264	
249.90146	504	1+
249.96021	976	1+
250.85531	138	
250.94473	116	
251.78920	130	
251.87283	114	
251.95705	136	
253.83188	172	
253.90516	366	1+
254.84834	256	1+
254.96613	1564	1+
255.01249	106	
255.07429	480	1+
255.78028	142	
255.90160	126	
256.83740	142	
256.90923	388	1+
256.96529	248	1+
257.79806	460	1+
258.84651	112	
258.90954	172	
259.01468	280	1+
259.85209	156	
259.91589	198	1+
259.95900	212	
260.95889	142	
261.79802	104	
261.95594	110	
262.96619	164	
263.84322	420	1+
263.89433	266	1+
263.97849	148	
264.06403	202	1+
264.91564	200	
265.91986	130	
266.00153	202	1+
266.01973	216	1+
266.25045	134	
266.92711	114	
267.00166	228	1+
267.80530	268	1+
268.78295	206	1+
269.85806	116	
270.82573	144	
270.91549	146	
271.84701	136	
271.91607	122	
272.86774	130	
272.93192	266	
272.97657	208	
273.79067	348	1+
273.81304	148	
273.89731	212	1+
274.42356	198	
274.80892	640	1+
275.80981	452	1+
276.83927	128	
276.97585	156	
277.80401	152	
277.82531	256	1+
277.85234	108	
277.96265	146	
278.86367	182	
279.04940	224	1+
279.79703	122	
279.81234	286	1+
279.96783	106	
280.79078	196	
280.81335	194	1+
280.92351	450	1+
281.53637	104	
281.79285	122	
281.86029	176	
281.95558	112	
282.27765	122	
283.00866	166	1+
283.04240	126	
283.78789	412	1+
284.80330	204	1+
285.16699	156	
285.86310	224	
286.85314	122	
286.91140	226	
287.86069	108	
287.92218	182	1+
288.06524	244	1+
289.36975	152	
289.79181	220	
289.87625	416	1+
289.90216	218	1+
290.79165	210	
291.80465	750	1+
291.86517	252	1+
291.93746	114	
292.05653	164	
292.43496	160	
292.93904	144	
294.05341	126	
294.81428	208	
294.87665	106	
295.93668	112	
295.97062	116	
296.80953	302	
296.96732	152	
297.78631	122	
297.97672	108	
298.01110	122	
298.05422	414	1+
298.81635	212	1+
299.01777	178	
299.05559	302	1+
299.78297	774	1+
299.86695	156	
299.94876	138	
301.87217	124	
304.79623	120	
305.87481	524	1+
307.29354	108	
307.79703	728	1+
308.29074	356	1+
308.87042	280	1+
309.79405	218	1+
309.81381	186	
310.02451	244	1+
310.83449	144	
310.87837	168	
311.76992	160	
311.82570	184	
311.88444	212	
312.80352	186	
312.86726	178	
312.90039	118	
312.94525	108	
314.77203	146	
314.81552	292	1+
315.85958	236	1+
316.86168	198	1+
317.89650	120	
318.43748	108	
318.88549	114	
321.71081	114	
321.81828	236	1+
322.80908	430	1+
323.05758	212	1+
323.23715	112	
323.88248	116	
323.89151	502	1+
324.29027	132	
326.17883	218	1+
326.89162	146	
326.94412	170	
327.12278	150	
327.88456	400	1+
328.82611	244	1+
328.88920	290	1+
330.81580	486	1+
330.88128	172	
331.86329	154	1+
333.28888	200	1+
334.76982	142	
336.87502	104	
337.83312	120	
338.87358	286	1+
339.84228	250	1+
342.90424	278	1+
343.93426	114	
344.68149	106	
345.72080	124	
345.89037	298	1+
END IONS

###FS:    #m/z: 363.95651 #charge 1+
###MS: 33
###MSMS: 36
BEGIN IONS
TITLE=Cmpd 27, +MS2(363.9565), 28.0-35.0eV, 0.8min #36
RTINSECONDS=44.697
SCANS=33,36
PEPMASS=363.95651	2829908
CHARGE=1+
182.87033	128	
187.86709	374	
189.86246	2342	1+
191.85827	2634	1+
193.85416	150	
194.88860	246	
196.88419	1164	1+
200.87988	176	
203.88259	130	
203.93152	148	
204.90375	392	
205.92613	156	
205.94828	264	1+
207.40799	238	
207.87344	1042	1+
207.94797	154	
208.94088	300	
209.86747	726	
209.94364	4408	1+
210.06216	164	1+
210.88350	2028	1+
212.40944	250	1+
212.87929	11060	1+
214.89505	678	
215.88362	284	1+
216.41386	140	
219.86656	174	
222.95205	2826	1+
223.88806	182	
224.51171	122	
224.94893	4822	1+
225.88337	210	
226.89896	412	1+
226.94723	25908	1+
227.09915	154	1+
227.79241	350	1+
227.92991	252	
228.17270	134	1+
228.79800	242	1+
228.89385	3434	1+
228.94253	29274	1+
229.29930	110	1+
229.35761	92	1+
230.78881	328	1+
230.81682	126	
230.88870	19016	1+
231.01337	226	1+
232.06404	200	1+
234.13989	182	1+
234.88068	1462	1+
234.92997	146	
235.82272	266	1+
235.85287	172	1+
238.79368	132	
238.84163	122	
238.93861	132	
239.42617	200	
239.44493	138	
239.58566	132	
239.85809	146	
239.95120	144	
240.10245	140	
240.82313	448	1+
240.94122	588	
240.96159	1892	1+
241.93937	1664	1+
242.00566	410	1+
242.82731	170	
242.94190	1172	1+
242.95915	1740	1+
243.81935	186	
244.86591	140	
244.89639	156	
244.95718	12532	1+
245.82446	258	
245.94205	706	
246.80728	140	
246.90530	646	1+
246.95292	13986	1+
247.08364	256	1+
247.27607	100	1+
247.30870	84	1+
248.80421	272	1+
248.89980	5276	1+
250.06538	368	1+
250.82090	186	
250.89591	1122	1+
250.94547	324	
250.96908	756	1+
251.07110	262	1+
252.08359	344	1+
252.90024	1836	1+
252.93083	138	
253.05254	162	
253.08691	288	1+
253.90555	1516	1+
255.30743	100	1+
256.91445	236	1+
257.80176	122	
257.83063	406	1+
258.83646	280	1+
259.40755	154	
259.87248	186	
259.97856	224	
260.83804	174	
260.96853	1352	1+
261.79638	346	1+
262.78166	156	
262.80115	252	1+
262.82519	562	1+
263.03401	204	1+
263.84839	214	1+
263.87701	132	
263.97901	220	
264.96864	678	1+
265.09077	128	
265.80401	128	
265.90248	172	1+
265.97490	476	1+
266.08426	152	1+
266.82223	136	
266.86362	524	1+
267.34999	140	
267.43739	140	
267.78437	278	1+
267.81596	128	
267.84268	132	
267.97354	2234	1+
268.66683	104	1+
268.84414	414	1+
268.91494	442	1+
268.96044	214	
268.99682	124	
269.81279	168	
269.91943	268	1+
269.96927	1434	
270.07513	192	1+
270.80320	410	1+
271.84576	418	1+
271.91555	690	1+
272.38738	140	1+
273.79321	406	1+
273.91316	482	1+
274.85238	144	
275.06560	134	
276.05800	138	
276.85205	1036	1+
277.10945	122	
278.09286	166	
278.79546	394	
279.10136	202	
279.78871	1288	1+
279.85462	610	1+
280.11208	342	1+
280.79022	1154	1+
280.81248	432	1+
280.99090	272	1+
281.09665	166	
281.27162	272	1+
282.27379	196	1+
282.42754	234	1+
282.80541	386	1+
283.09502	214	
283.73019	138	
283.78806	194	
283.85125	796	1+
283.88470	150	1+
283.92688	308	
284.79493	286	1+
284.87215	180	
284.90775	124	
285.80319	252	1+
285.84549	2418	1+
286.82789	126	
286.92261	372	1+
287.05745	362	1+
287.81192	198	
288.79205	336	1+
288.84354	140	
288.86021	124	
289.30025	138	
289.86813	290	1+
290.78754	1046	1+
291.80619	190	
293.11878	338	
293.15889	184	1+
293.85245	126	
293.87411	194	
294.86125	314	
295.43650	248	
295.50301	142	
295.86550	178	
296.80922	216	
296.85029	132	
296.88584	234	
297.80713	334	
297.93508	122	
298.80158	2378	1+
298.92000	150	1+
298.96934	302	1+
299.86255	134	
299.87825	174	
300.85963	1624	1+
301.52634	130	
301.80922	374	
301.86243	1342	1+
302.80458	1522	1+
302.87780	174	
303.80627	1354	1+
303.85564	4464	1+
303.94679	166	
303.99358	194	1+
304.25885	146	
304.88595	146	
305.82463	158	
305.90424	156	
305.94354	200	1+
306.88606	322	1+
307.31164	152	
307.76403	196	1+
307.89090	214	1+
308.29579	402	1+
309.32141	172	
309.87144	542	1+
310.30842	216	1+
311.13046	170	
311.30976	146	1+
311.38842	128	
311.85990	144	
311.95524	158	
312.80716	136	
312.86639	168	
312.88850	140	
313.78431	190	1+
313.87901	280	1+
314.81584	408	1+
315.90266	282	1+
316.10377	166	
316.81240	414	
317.81619	186	
318.86811	284	1+
318.88775	284	
318.93086	626	1+
319.31164	138	1+
319.82144	268	
319.87209	204	1+
320.82903	148	
321.81848	1470	1+
321.86817	688	1+
322.04749	178	1+
322.84279	182	
322.93100	318	
323.93263	140	
324.06392	146	1+
324.88184	240	
325.75848	138	1+
325.78407	156	
325.88307	224	
326.87299	1686	1+
327.82076	260	1+
328.72661	126	
328.80987	218	1+
329.18284	256	1+
329.72618	164	
333.82520	254	1+
334.76275	158	
334.83361	170	1+
334.87307	134	
335.76541	152	
336.94357	1392	1+
337.83379	228	1+
338.29620	122	
338.86809	154	
338.94549	196	
339.77546	156	
339.82955	1372	1+
340.71051	332	1+
340.79924	260	1+
340.93798	432	1+
342.82063	216	1+
343.06030	138	
343.91146	140	
344.72976	210	1+
344.88002	124	
345.88914	130	
346.07459	136	
346.74356	222	1+
348.91630	140	
349.31958	212	
349.72273	194	1+
350.76557	488	1+
351.76860	326	1+
351.88966	532	1+
354.13924	130	
354.78179	144	
355.04420	204	1+
355.73998	156	1+
358.73892	138	
358.89090	152	1+
359.70436	230	1+
359.72748	124	
360.78231	338	1+
361.90865	220	1+
362.71564	174	
362.84915	124	
363.72115	236	
364.71366	140	
365.19213	206	1+
365.72827	204	1+
365.78098	362	1+
366.27888	180	
366.33225	314	1+
367.90455	116	1+
END IONS

###FS:    #m/z: 507.84573 #charge 1+
###MS: 37
###MSMS: 38
BEGIN IONS
TITLE=Cmpd 28, +MS2(507.8457), 28.2-35.2eV, 0.8min #38
RTINSECONDS=48.3695
SCANS=37-38
PEPMASS=507.84573	787704
CHARGE=1+
196.01628	598	1+
197.88943	254	1+
209.94502	226	
210.03240	264	
227.95388	308	1+
229.88967	298	1+
230.84819	270	1+
236.88942	254	
237.05372	268	1+
239.87246	296	1+
241.85515	310	
241.87981	310	1+
241.90186	248	
242.36703	210	1+
246.97258	310	1+
250.97169	850	1+
251.87511	282	1+
252.08037	290	1+
252.84319	244	1+
252.97066	208	
254.87004	408	1+
255.87385	276	1+
255.90366	276	1+
257.79274	220	1+
258.83164	172	1+
258.85967	512	1+
258.92035	232	1+
260.88081	586	1+
261.12859	338	1+
262.37231	214	
262.45162	206	1+
262.79913	212	1+
263.85771	324	1+
263.91056	182	1+
265.09008	498	1+
265.33856	198	1+
266.02442	166	1+
266.09302	360	1+
266.16629	722	1+
266.86398	504	1+
267.90801	230	1+
268.77465	214	
268.88433	498	1+
269.79900	202	1+
269.85801	880	1+
269.88383	304	1+
269.92518	226	1+
269.94185	184	1+
270.86122	736	1+
271.38188	270	1+
272.85428	1966	1+
273.89925	240	1+
274.79710	254	
274.88455	202	
275.84855	306	1+
276.38054	230	1+
276.79617	264	
277.85344	188	
278.84173	452	1+
280.85569	364	1+
281.37817	932	1+
281.87759	472	1+
282.10918	250	1+
282.82706	218	
284.89734	188	1+
285.84920	188	
285.94145	332	1+
286.38996	190	
286.79175	360	1+
286.84075	568	1+
286.87265	312	1+
288.86834	548	
289.08461	118	1+
289.38313	392	1+
289.88209	1122	
290.13232	416	1+
290.79063	264	1+
290.86525	3866	1+
292.38513	278	1+
292.85569	440	
293.81636	280	
293.87257	9690	1+
293.96626	254	1+
294.81206	492	1+
295.85275	1510	1+
296.14379	142	1+
296.80443	192	
298.03156	250	1+
298.81098	472	1+
298.85500	762	
299.81550	298	1+
299.84081	274	
299.88311	368	
299.90482	422	1+
299.96969	210	
300.79580	282	
300.86066	1272	1+
301.07179	310	1+
301.10295	238	1+
302.36735	278	1+
302.85289	608	1+
303.80681	274	1+
303.85797	516	1+
304.39707	338	1+
304.88049	472	
305.85703	468	
306.12695	258	
306.85534	296	
306.87495	270	
307.03032	152	1+
307.12422	194	
307.85435	246	
307.89038	1428	
308.13988	2370	1+
308.79555	240	
308.88119	2862	1+
309.84635	332	
309.87037	1418	
309.88606	2050	1+
310.02093	332	1+
310.15747	1086	1+
310.86586	372	
311.88320	18080	1+
312.81009	190	
313.34906	250	1+
313.94161	248	1+
314.86785	1994	1+
314.94016	206	1+
314.96384	314	1+
315.09385	144	1+
315.37480	256	
315.52843	96	1+
315.83530	190	
315.85544	296	
316.37963	254	
316.81382	636	1+
316.86541	1294	
316.88923	354	
317.89797	200	1+
318.86096	1042	1+
318.94179	428	1+
319.38637	186	
319.87835	926	1+
319.94988	330	1+
320.07151	176	1+
320.38146	258	
322.86296	238	
322.88990	272	
323.34704	398	1+
323.81826	336	1+
323.85560	546	1+
323.89118	234	
324.38423	718	1+
324.81973	212	1+
324.85379	570	1+
324.88477	224	
325.38852	610	1+
325.90304	624	
326.11294	232	1+
326.16894	294	1+
326.88400	542	
326.95342	406	1+
327.38026	740	1+
327.80742	180	1+
327.88093	2500	1+
328.86881	804	
328.99464	212	1+
329.82252	464	1+
329.89648	984	
330.38713	228	1+
330.88204	816	
331.02976	188	1+
331.47790	160	1+
331.71204	194	1+
331.87053	418	
331.88720	546	
332.32792	376	1+
332.53594	228	1+
332.56925	310	1+
332.66711	112	1+
332.83274	370	1+
332.87454	980	
332.89885	372	1+
332.94835	208	
333.07471	278	1+
333.33056	306	1+
333.39254	654	1+
333.83405	252	1+
333.87356	2358	1+
333.95159	332	1+
334.27498	278	1+
334.39737	378	1+
334.90045	202	
335.16275	286	1+
335.28123	186	1+
335.84106	954	1+
336.90162	338	1+
337.80062	376	1+
337.97749	186	1+
338.37349	364	1+
338.80268	310	1+
338.87830	1084	1+
338.91002	380	1+
339.00691	238	1+
339.72126	374	1+
339.87747	700	1+
340.19341	204	1+
340.72644	248	1+
341.04746	152	1+
341.26838	172	1+
341.40410	378	1+
341.66052	106	1+
341.79044	224	1+
341.82492	320	1+
342.40517	234	1+
342.76532	224	1+
342.98685	206	1+
343.87411	282	
343.91147	186	
344.38599	336	1+
344.90096	720	1+
345.86674	256	
345.90088	666	1+
346.02937	266	1+
346.87286	698	1+
347.87639	480	1+
348.17062	472	1+
348.75398	158	1+
348.78921	194	1+
349.02988	192	
350.13468	172	1+
350.14924	238	1+
350.72936	292	1+
350.82255	212	
350.84689	252	
350.88818	650	
350.96653	288	1+
351.13951	216	1+
351.85604	302	
351.88542	366	
352.08530	208	1+
352.77577	924	1+
352.90978	382	
353.85219	1488	1+
354.03251	276	1+
354.35523	462	1+
354.40125	230	1+
354.83616	194	
354.90498	258	
355.35523	328	1+
355.87231	258	
355.89025	394	
356.00191	218	1+
356.71531	254	
356.83411	436	1+
357.34934	200	1+
357.78415	208	
357.86312	384	1+
357.89407	276	1+
358.77276	458	1+
358.86785	290	1+
359.26744	500	1+
359.71910	234	1+
360.06748	216	1+
360.27120	420	1+
360.88993	208	
360.91133	206	1+
361.37736	194	
361.86328	374	1+
362.36818	252	
362.45816	146	1+
362.71927	430	1+
362.83914	192	
362.88841	386	1+
363.33825	306	1+
363.37225	330	1+
364.70513	268	1+
364.78929	190	
364.84403	776	1+
364.86847	188	
365.01751	172	1+
365.11892	250	1+
365.36057	224	1+
365.78973	448	1+
366.04367	288	1+
366.18599	312	
366.42845	220	1+
366.73420	222	
366.79639	306	1+
366.84039	2914	1+
367.02691	218	1+
367.70804	2206	1+
367.93441	248	1+
368.05776	316	1+
368.25032	178	1+
368.34255	320	1+
368.89977	398	
369.34929	224	1+
369.81148	292	
369.83588	522	
369.89919	468	1+
370.38096	494	1+
370.40364	210	
370.78309	1106	1+
370.83961	316	
371.18832	660	1+
371.37971	330	1+
371.72466	314	
371.83647	392	
371.87362	188	
372.28047	118	1+
372.72036	808	1+
372.85713	222	
372.95437	194	
373.07697	262	1+
373.83377	266	
373.87844	280	
374.87622	188	
375.35630	212	
375.71732	206	
375.73599	494	1+
375.78791	456	1+
375.89015	332	1+
376.83697	292	1+
377.87893	454	1+
378.36904	432	1+
379.39194	266	1+
379.76549	402	1+
379.98892	200	
380.71805	498	1+
380.74077	238	
380.85829	360	
381.79622	268	1+
381.85157	1094	1+
382.08478	234	1+
382.85411	908	1+
383.18313	202	1+
383.71104	650	1+
384.12789	204	1+
384.25822	154	1+
384.82175	246	
384.85022	8192	1+
384.89439	578	
384.96155	240	1+
385.40516	468	1+
385.78459	454	1+
385.89400	320	
386.79944	310	1+
386.89073	226	
387.72241	320	
387.85183	424	
387.89384	200	
388.04525	246	1+
388.73670	246	
388.79311	1002	1+
388.86034	260	
389.19960	634	1+
389.84655	302	
389.86656	222	
390.35507	242	1+
390.40213	224	1+
390.80341	626	1+
390.83878	2320	1+
391.07064	430	1+
391.80387	438	1+
391.83616	1600	1+
392.78377	202	
392.86252	1018	1+
392.90044	350	1+
393.35328	312	1+
393.79575	1388	1+
394.19665	204	1+
394.35864	190	1+
394.39563	382	1+
394.76225	280	1+
394.83377	588	1+
395.86257	476	1+
396.73553	678	1+
397.70813	232	
397.86503	226	
398.73051	230	
398.86563	248	
398.90744	214	1+
399.70847	534	1+
399.80392	320	1+
399.85307	600	1+
399.86257	614	1+
400.73815	296	1+
401.10642	156	1+
401.37216	186	1+
401.81776	218	
402.86476	2970	1+
403.28962	204	1+
403.37323	200	1+
403.73370	264	
403.86866	1968	1+
404.10339	226	1+
404.81502	428	1+
405.68694	212	1+
405.78333	498	1+
405.87019	1500	
405.90783	250	1+
406.85572	232	
407.05225	298	1+
407.72443	398	1+
407.83437	196	
407.86477	13006	1+
408.08727	224	1+
408.22773	336	1+
409.40921	296	1+
409.72210	1010	1+
409.81717	326	
409.90058	236	1+
410.21412	176	1+
410.73696	360	
410.85402	888	1+
411.80964	1876	1+
411.88270	244	
412.72998	724	1+
412.84729	904	
413.07405	452	1+
413.38059	166	1+
413.57357	170	1+
413.74203	426	1+
413.87780	724	
413.90094	262	1+
414.02303	210	1+
414.81067	216	
414.86446	370	
415.83906	258	
415.87477	470	
416.43045	238	1+
416.83721	312	
416.87908	310	
417.81996	598	1+
417.87098	276	
418.70354	186	1+
418.74832	264	1+
420.07218	288	1+
420.08684	340	1+
421.82602	286	1+
421.88514	748	
422.88306	456	
423.14416	268	1+
423.87884	404	
424.74085	544	1+
424.82587	610	1+
424.87361	246	
425.74266	472	1+
425.82744	452	1+
425.86513	4160	1+
426.86412	2982	1+
426.94046	270	1+
427.41290	172	1+
427.73495	1800	1+
427.82677	196	
427.96233	124	1+
428.08739	168	1+
428.28441	182	1+
428.36240	256	1+
428.85303	722	1+
428.88699	490	
429.83049	288	
430.40594	160	1+
430.74019	950	1+
430.86217	1764	1+
431.72579	152	1+
431.86745	1182	1+
432.10208	186	1+
432.69451	228	1+
433.37784	260	1+
433.63847	196	1+
433.85812	224	
433.88740	548	1+
434.81143	204	1+
434.82897	200	
435.69901	266	1+
436.08280	206	1+
436.89328	266	1+
437.58966	156	1+
439.89209	1776	1+
440.12021	226	1+
440.67461	208	1+
440.70452	254	1+
440.76519	230	1+
440.83461	364	1+
441.77701	450	1+
443.70413	320	1+
443.74254	560	1+
444.07416	214	1+
444.40151	212	1+
444.87171	3140	1+
445.15471	316	1+
447.74685	424	1+
448.75128	358	1+
448.89360	332	
449.87713	984	1+
449.94909	222	
450.67950	440	1+
450.75067	888	1+
450.82030	236	1+
454.35889	192	1+
454.69757	166	1+
456.76109	300	1+
457.90118	1300	1+
458.70239	438	1+
459.14842	212	1+
459.70014	422	1+
462.15193	112	1+
462.87851	1108	1+
463.72133	182	1+
464.86004	212	1+
465.94813	136	1+
467.77778	932	1+
467.88614	1524	1+
468.78227	796	1+
470.73092	150	1+
473.19049	142	1+
473.71157	478	1+
474.77185	198	1+
476.71917	584	1+
478.76359	202	1+
479.72114	382	1+
480.72456	322	1+
482.64631	204	1+
482.72896	272	1+
482.79301	316	1+
485.90183	270	
486.84225	278	
486.90298	232	
487.79762	350	1+
488.79933	226	1+
489.21030	200	1+
491.64741	178	1+
493.72099	196	
493.85548	280	1+
495.25619	220	1+
498.65730	140	1+
499.73912	490	1+
500.17144	186	1+
500.60718	228	1+
501.75493	232	1+
502.67800	160	1+
503.79831	412	1+
504.80366	320	1+
505.43559	164	1+
505.60128	232	1+
506.44426	166	1+
506.68910	382	1+
507.70038	226	1+
508.27041	234	1+
509.86068	1278	1+
END IONS

###FS:    #m/z: 336.94601 #charge 1+
###MS: 37
###MSMS: 39
BEGIN IONS
TITLE=Cmpd 29, +MS2(336.9460), 28.0-35.0eV, 0.8min #39
RTINSECONDS=49.1415
SCANS=37,39
PEPMASS=336.94601	515516
CHARGE=1+
182.86891	252	
189.86442	160	
191.92818	120	
192.88771	298	1+
196.88465	214	
199.89064	128	
205.95037	142	
207.94612	130	
208.88504	102	
209.94145	130	
210.88543	154	
210.90343	150	
211.94440	10492	1+
212.87880	5654	1+
213.00879	130	
213.93993	3390	
214.41979	102	
214.94378	110	
215.88581	1608	1+
215.93759	790	1+
217.86097	180	
217.88385	608	1+
217.93882	172	
219.97008	106	
222.90324	174	1+
222.95928	110	
222.99047	108	
223.95618	320	1+
223.97365	174	
223.99670	108	
224.64944	116	
224.83379	136	
226.89200	130	
226.94733	282	
226.97533	204	
227.78724	114	
227.89620	168	
227.95202	178	
228.89556	976	1+
228.93690	132	
229.83835	240	1+
229.95472	8020	1+
229.98972	116	
230.03912	182	1+
230.88907	8320	1+
231.94937	4600	1+
232.46992	104	
232.83019	146	
233.82819	104	
233.87212	134	
233.89670	1120	1+
234.82416	356	1+
234.88866	548	1+
235.87220	102	
235.89311	468	1+
235.94618	134	
236.16547	100	
236.88602	226	1+
238.05056	162	1+
239.03492	102	
239.99690	208	
240.90363	142	
241.04385	112	
241.88424	438	1+
242.88683	292	1+
244.95825	104	
246.39702	164	
246.90454	228	
246.97339	280	
247.96661	2558	1+
248.32120	100	
248.90031	1818	1+
249.63127	118	
249.93618	154	
249.96133	1376	1+
250.42543	100	
250.83653	222	
250.89632	238	
250.98501	156	
251.78869	150	
251.83397	682	1+
251.87596	102	
251.91299	434	1+
252.00928	124	
252.97124	6074	1+
253.01332	100	
253.02904	122	
253.08658	312	1+
253.78394	114	
253.90479	2192	1+
254.86051	124	
254.94200	206	
254.96666	1926	1+
255.07329	532	1+
255.51686	102	
255.79048	198	
256.84575	136	
256.91517	146	
256.96626	232	
257.80032	126	
257.96053	202	1+
258.84661	212	
258.88541	208	
258.90587	148	
258.94287	128	
259.82325	270	1+
259.99570	100	
261.84778	208	1+
262.04784	188	1+
262.79877	176	
263.82782	188	
264.81674	112	
265.85427	132	
266.85250	114	
266.87848	256	1+
267.84050	338	
267.93222	196	
268.83814	1476	1+
269.80449	112	
269.85481	180	
270.80815	324	1+
270.98570	224	
271.79683	154	
271.91694	704	1+
272.84658	238	1+
272.85858	102	
273.14644	158	1+
273.79414	556	1+
274.86949	274	1+
274.90188	202	1+
274.97464	140	
275.80695	356	1+
276.81104	252	1+
276.84585	320	
276.85638	334	
277.83463	980	1+
277.96536	114	
278.83686	720	1+
278.86144	138	
279.79778	108	
279.88952	110	
280.79057	116	
280.81001	162	
280.86844	418	1+
281.79102	148	
281.84159	128	
282.86172	118	
283.35926	188	
283.78796	404	1+
283.81289	106	
283.94361	220	1+
284.04310	112	
284.82718	148	
284.99571	114	
285.42503	114	
285.54147	116	
285.78879	158	
285.84701	2148	1+
286.84890	1630	1+
286.87808	118	
287.03650	174	
287.80897	168	
290.40825	114	
290.86208	376	1+
290.94369	184	1+
291.10013	264	1+
291.39538	152	
291.80314	616	1+
292.06375	260	1+
292.10451	210	1+
292.81942	116	
293.06637	212	1+
293.80761	234	1+
293.85983	162	
293.87415	144	
293.99820	108	
294.86451	326	
294.99514	168	1+
295.85175	270	1+
295.88729	114	
296.81200	250	
296.97983	134	
297.82109	126	
298.07937	114	
298.94062	114	
299.85350	212	
302.85419	140	
303.03126	136	
303.80594	336	1+
304.85028	270	1+
304.87685	170	
304.92639	102	
305.83744	312	1+
306.05394	132	
306.29356	118	
306.88527	946	1+
307.88897	686	1+
308.80171	122	
309.42820	108	
309.81366	182	
309.87107	1088	1+
309.94711	104	
310.81927	116	
310.87659	658	1+
310.90576	152	
311.35155	130	
311.86083	186	1+
311.93079	112	
313.87949	106	
314.82048	536	1+
315.37716	226	1+
315.39483	108	
316.39589	116	
317.87550	290	1+
318.93827	144	
320.83138	150	
320.95908	110	
322.01915	102	
322.39615	108	
322.76726	198	1+
322.89642	150	
324.89357	278	
325.88771	316	1+
325.95134	206	1+
327.76457	102	
328.80698	148	
328.87778	364	1+
333.71830	220	1+
334.77354	250	1+
334.88307	190	1+
338.38032	234	1+
338.76499	130	
338.87325	284	1+
341.03604	114	
END IONS

###FS:    #m/z: 359.96194 #charge 1+
###MS: 37
###MSMS: 40
BEGIN IONS
TITLE=Cmpd 30, +MS2(359.9619), 28.0-35.0eV, 0.9min #40
RTINSECONDS=49.9135
SCANS=37,40
PEPMASS=359.96194	411708
CHARGE=1+
189.86152	120	
190.92814	136	
198.95404	172	
199.91969	188	1+
203.87804	212	
204.91021	142	
205.40498	202	1+
206.88392	120	
207.94787	328	1+
208.88207	222	1+
209.94290	2912	1+
211.87762	384	1+
212.87835	252	1+
214.89095	312	1+
215.41605	280	
216.41157	338	
217.91271	658	1+
218.90432	140	
219.41372	150	
220.89137	332	1+
221.89275	232	1+
221.94878	112	
222.41311	190	1+
222.95255	3002	1+
224.89766	128	
224.94903	3878	1+
224.97550	118	
225.83994	180	1+
226.24935	134	1+
226.94725	16950	1+
227.44133	194	1+
227.78621	288	1+
227.93087	408	
228.89888	220	
228.94243	17492	1+
229.20517	140	1+
232.85217	172	
233.82685	116	
233.96032	504	1+
234.86265	116	
235.04772	272	1+
235.82671	228	
235.85507	222	1+
236.82554	140	
238.07175	176	1+
238.96834	210	
239.79095	118	
239.82240	244	1+
239.90142	202	1+
239.91357	226	1+
240.94295	422	
240.96119	2614	1+
241.09142	142	
241.78755	560	1+
241.94165	362	
242.08160	138	1+
242.84720	142	
242.93961	160	
242.95909	2106	1+
243.01848	176	
244.30977	108	1+
244.44754	148	
244.58954	138	1+
244.86768	180	
244.95768	7302	1+
244.98949	118	
245.83704	164	
245.94221	346	
246.00568	148	
246.05340	314	1+
246.95263	8096	1+
250.95188	316	
250.96807	540	1+
251.03201	142	
251.83896	112	
251.86367	132	
251.96991	346	1+
252.95203	366	1+
253.83284	538	1+
253.85432	214	
253.87609	298	1+
253.97514	236	1+
254.80492	362	1+
256.82985	112	
257.08214	126	
257.10493	130	
257.15849	158	
257.85175	142	
258.89473	142	
258.93180	136	
258.97239	688	1+
259.79787	170	
259.84098	310	1+
259.90973	310	1+
260.87606	142	
260.96871	1322	1+
261.00209	216	1+
261.79099	118	
262.95021	120	
262.96878	158	
263.80914	112	
263.82857	438	1+
263.84357	178	
263.97942	152	
264.84064	328	1+
264.96169	260	
265.90431	120	
265.97711	242	
266.13056	152	
266.81379	180	
266.98009	148	
267.07018	196	1+
267.39132	168	
267.89403	248	
267.97540	990	1+
268.45831	116	
268.84212	408	1+
268.85976	194	
269.12464	166	
269.79862	440	1+
269.84695	274	1+
269.96839	1448	1+
270.83179	136	
270.90323	166	
270.98557	168	
271.11381	154	1+
271.84605	146	
272.84617	114	
273.79317	494	1+
274.85161	504	1+
275.09078	156	1+
275.87106	110	
275.97094	134	
276.07470	150	
276.81493	326	
276.85287	394	1+
276.88374	230	1+
276.91874	330	1+
277.80986	202	
278.09537	318	1+
278.79550	192	
279.01768	116	
279.79767	212	
279.96787	178	1+
280.11828	112	
280.79504	430	1+
280.99581	132	
281.27455	152	1+
281.79687	302	1+
281.87463	298	1+
281.91742	158	
282.82977	116	
282.85599	146	
283.07351	116	
283.79046	288	1+
283.84242	110	
283.91106	304	1+
283.98728	440	1+
284.00611	232	1+
285.78809	134	
285.80174	122	
287.92629	122	
288.79405	204	1+
289.05310	282	1+
289.13378	126	
289.86136	198	
289.91064	130	
290.06072	174	1+
290.86906	144	
290.90524	120	
291.09921	218	
291.11519	264	1+
291.79265	238	
291.88259	196	
291.93547	398	1+
292.01894	358	1+
292.11771	214	1+
292.80313	236	1+
292.82322	112	
292.86363	120	
292.90414	316	1+
293.07976	158	1+
293.36569	300	1+
293.85487	440	1+
293.87184	162	
294.36924	206	1+
294.85930	314	1+
294.91655	282	1+
295.50190	104	1+
296.36486	134	
296.81163	496	1+
296.92278	134	
297.75177	250	1+
297.80107	744	1+
297.92355	122	
298.80453	630	1+
298.86662	446	1+
299.87566	344	1+
300.72993	196	1+
300.77495	498	1+
300.80775	360	1+
301.78143	362	1+
301.81746	212	1+
301.85677	284	1+
302.37569	184	1+
302.88028	388	1+
303.80906	450	1+
303.86981	124	
304.59395	116	
304.77819	166	
306.88442	416	1+
308.79696	358	1+
308.86504	150	
309.12488	166	
309.42628	116	
309.87551	276	
310.87470	1220	1+
311.86215	114	
312.82478	128	
312.89799	282	1+
312.98323	146	
313.28948	120	
314.81848	416	1+
314.83675	118	
314.86827	126	
314.88571	116	
316.81842	152	
317.87544	158	
318.04981	128	
318.93679	726	1+
319.84188	140	
320.73634	146	1+
320.82123	552	1+
321.05584	116	1+
322.92774	420	
323.01582	132	
324.02243	190	1+
325.92254	254	1+
326.89133	186	
327.88197	126	
328.87383	652	1+
329.32496	130	
330.91276	164	
331.77512	144	
331.89482	142	
331.95080	122	
332.81151	166	
333.32351	286	1+
334.87765	166	
335.88219	252	1+
335.97351	236	1+
336.94345	1136	1+
338.19467	174	
338.40337	240	1+
338.85334	118	
338.87295	278	1+
339.82834	212	
340.71849	206	1+
340.93996	890	1+
343.26975	126	
343.87228	114	
343.95962	142	
345.70767	120	
348.84285	198	1+
348.87813	120	
349.76771	216	
350.77553	110	
351.75821	166	
352.77225	154	
353.76056	138	
355.71292	396	1+
356.72342	332	1+
356.77485	736	1+
358.19899	128	
359.72409	148	
359.96884	286	1+
360.75665	182	
361.72002	382	1+
361.76072	272	1+
361.78166	342	1+
361.88551	112	
363.71738	314	1+
363.95700	118	
364.77597	176	
END IONS

###FS:    #m/z: 507.84578 #charge 1+
###MS: 41
###MSMS: 42
BEGIN IONS
TITLE=Cmpd 31, +MS2(507.8458), 28.2-35.2eV, 0.9min #42
RTINSECONDS=53.607
SCANS=41-42
PEPMASS=507.84578	958176
CHARGE=1+
196.01656	1146	1+
199.88750	462	1+
209.94278	748	1+
210.03201	294	1+
213.88421	208	
214.03029	240	
214.88394	392	1+
215.88551	282	1+
217.89694	212	
219.89054	356	1+
223.87191	186	1+
224.87759	330	1+
225.88219	266	1+
227.95632	232	
231.89530	306	1+
233.09637	210	1+
234.87933	754	1+
238.06351	224	
238.88801	234	
239.85616	244	
240.08068	282	1+
241.85371	634	
241.88182	292	1+
241.89736	306	1+
246.89103	272	1+
247.89315	212	1+
248.88207	202	1+
250.97039	802	1+
252.07832	412	1+
252.82873	214	1+
252.84776	202	
253.88080	342	1+
253.91829	238	1+
257.86502	234	
257.91933	142	1+
258.38252	416	1+
258.79087	194	1+
258.85574	202	
259.38230	230	1+
260.87895	784	1+
261.94119	208	1+
264.12169	168	1+
264.99994	284	1+
266.09933	266	1+
266.16788	734	1+
266.86462	204	
267.86460	200	
268.38810	342	1+
268.88322	598	1+
269.80774	388	1+
269.86198	252	
270.01721	222	1+
270.04051	142	1+
270.08630	110	1+
270.86087	840	1+
271.38887	566	1+
272.39248	416	1+
272.85146	2576	1+
272.96210	226	1+
275.88670	296	1+
276.85579	246	
277.05459	160	1+
277.88373	468	1+
278.09848	410	1+
278.81232	200	1+
279.10552	262	1+
280.07516	296	1+
280.34154	194	1+
280.37949	774	1+
280.84624	340	
280.85066	196	
280.88066	1184	1+
280.92205	136	1+
281.35503	212	1+
281.37984	502	1+
282.06245	214	1+
282.12378	204	1+
282.85079	208	
282.90204	222	
282.98242	250	1+
283.02520	192	1+
284.80097	214	
284.86016	210	
284.87572	216	
284.93461	626	1+
285.79233	212	
285.84975	306	
285.86904	298	1+
285.94105	424	1+
286.79065	236	
286.88933	456	1+
287.80870	382	1+
287.84063	784	1+
287.93154	364	1+
288.02548	266	1+
288.07761	228	1+
288.86945	808	
288.93137	226	1+
289.87914	1746	
290.38322	210	1+
290.86632	3898	1+
291.83330	418	1+
293.07943	280	1+
293.11865	522	1+
293.87345	9614	1+
293.95428	214	
294.12591	336	1+
294.35268	330	1+
294.75403	150	1+
295.35686	270	1+
295.99669	194	1+
296.13889	200	
296.86112	572	
296.87894	806	1+
296.90499	434	1+
296.99695	132	1+
297.82027	272	
297.85471	266	
298.06694	258	1+
298.11209	204	
298.30465	258	1+
298.80343	554	1+
298.85817	542	
298.95794	328	1+
299.37076	200	1+
299.75212	266	1+
299.84362	274	
299.89162	488	1+
299.90408	216	
300.33724	614	1+
300.59447	172	1+
300.80645	224	
300.85583	924	1+
301.82008	196	
302.89723	206	
302.95047	342	1+
303.36433	264	1+
303.80453	236	1+
303.86899	408	
303.93195	424	1+
304.86142	226	
304.87968	248	
305.82067	362	1+
305.85802	268	
306.78955	276	1+
306.87562	204	
307.13707	220	
307.36827	210	
307.40663	284	1+
307.89057	3012	
308.09025	198	
308.14184	1828	1+
308.87936	4542	1+
309.79866	196	
309.84618	860	1+
309.87091	1840	
309.88464	2588	1+
310.12211	278	1+
310.15736	1816	1+
310.84749	514	1+
310.97254	248	1+
311.11198	240	1+
311.21785	288	1+
311.34649	702	1+
311.81602	366	
311.83386	476	1+
311.88346	19612	1+
312.22590	192	1+
312.73989	178	1+
313.95608	220	1+
314.02711	298	1+
314.32509	268	1+
314.36723	480	1+
314.82528	230	
314.86882	1718	1+
315.37752	296	1+
315.89715	284	
316.86073	1040	1+
316.88421	404	
317.64149	90	1+
317.82144	634	1+
317.88431	256	
317.89218	340	
317.92467	242	1+
318.02317	188	1+
318.78921	148	1+
318.86218	996	1+
318.88575	962	1+
319.19565	142	1+
319.37748	346	1+
319.82662	312	1+
320.14284	204	1+
320.86928	280	
320.98189	400	1+
321.04827	236	1+
321.35153	554	1+
321.84727	490	1+
321.88380	752	1+
322.08121	210	1+
322.85119	414	1+
322.88790	562	1+
324.37994	502	1+
324.86213	696	1+
325.35137	290	1+
325.89993	818	
326.14792	210	1+
326.44479	242	1+
326.81117	230	1+
326.88371	662	
327.06576	118	1+
327.37073	742	1+
327.38626	346	
327.88057	1530	
327.94606	334	1+
328.37302	470	1+
328.87088	1170	1+
329.83378	450	1+
329.89614	846	
330.16471	242	
330.81243	282	1+
330.88130	1352	
331.32778	442	1+
331.45519	218	1+
331.52753	122	1+
331.75071	262	1+
331.89296	1260	1+
332.17212	270	1+
332.32451	338	1+
332.35671	232	1+
332.75305	200	1+
332.87419	1946	1+
332.95589	292	
333.35877	166	1+
333.82437	336	
333.84974	226	
334.22827	220	1+
334.81865	676	1+
334.87353	228	
334.90144	338	
335.39045	396	1+
335.77401	240	1+
335.84246	974	1+
335.88331	936	1+
336.03545	360	1+
336.14016	240	1+
336.32188	338	1+
336.45845	152	1+
336.90036	444	1+
337.03748	278	1+
337.87960	1438	1+
337.92669	196	1+
339.79157	188	1+
339.83290	336	1+
339.88214	500	1+
341.06970	236	1+
341.10991	182	1+
341.34849	204	1+
341.87490	258	
342.19218	224	1+
343.84280	226	
343.87300	584	1+
344.36832	260	1+
344.71413	232	1+
345.39530	242	1+
345.81879	408	1+
345.87386	422	1+
346.89174	202	
347.02357	242	
347.83136	476	1+
348.00513	282	1+
348.90896	206	
348.98045	196	1+
349.86665	314	
349.88209	1388	1+
349.95807	318	1+
350.80085	652	1+
350.85183	514	1+
350.96041	266	1+
351.18077	436	1+
351.77084	940	1+
351.85813	358	1+
352.71923	314	1+
352.77331	624	1+
352.84042	278	
352.90845	1372	1+
353.40565	248	1+
353.75719	292	1+
353.82511	650	1+
353.85246	1532	
353.91052	896	1+
354.12349	234	1+
354.36351	212	1+
354.83715	498	1+
355.38307	224	1+
355.88841	464	1+
356.72272	374	1+
356.78401	524	1+
356.82974	280	
356.85615	426	1+
357.08736	296	1+
357.37139	380	1+
357.78598	294	1+
357.88535	268	1+
358.15148	158	1+
358.89112	178	1+
358.96707	200	1+
359.85763	242	
360.36167	460	1+
360.78639	250	1+
360.81137	372	1+
360.95463	420	1+
361.88939	430	1+
362.34494	254	
362.36811	424	1+
362.83805	560	1+
362.86799	278	1+
363.76192	212	1+
364.05932	402	1+
364.73531	288	1+
364.86732	212	
365.85860	442	
366.58001	98	1+
366.78268	814	1+
366.83849	4680	1+
367.70773	1230	
367.78232	520	1+
367.88894	778	1+
368.00290	254	1+
368.70760	1328	1+
368.89617	532	1+
369.30779	270	1+
370.07617	136	1+
370.33539	228	1+
370.36440	418	1+
370.78311	420	
370.83223	266	
370.89824	350	1+
371.45715	280	1+
371.77804	702	1+
371.83480	278	
371.86610	352	
371.90029	250	1+
372.19636	252	1+
372.79723	212	
372.85147	498	
373.38325	514	1+
373.72138	1056	1+
373.83531	852	1+
373.87316	364	
374.81576	294	1+
374.87685	240	
374.90451	278	
375.20108	244	
375.27125	258	1+
375.35819	318	1+
375.88910	236	
376.72241	198	
376.74443	364	
376.81615	176	1+
376.86400	310	
376.89094	302	
376.91215	238	1+
377.86510	252	
377.88866	260	
378.87041	214	
379.73400	244	
379.83007	552	1+
379.85587	578	1+
380.34347	192	1+
380.73865	310	
380.85970	500	1+
381.72012	302	
381.79970	300	
382.12230	178	1+
382.72876	292	
382.80380	538	1+
382.85784	1080	1+
383.71245	698	1+
383.77455	298	1+
383.78987	226	
384.84990	7852	1+
384.88927	370	1+
385.10695	252	1+
385.44681	236	1+
386.76162	434	1+
386.87916	248	1+
387.81138	250	
388.02805	190	1+
388.08982	230	1+
388.36082	292	1+
388.39238	262	1+
388.48673	254	1+
388.80201	408	
388.85002	266	
389.20071	812	1+
389.36451	238	1+
389.71175	670	1+
389.80836	228	
389.84195	234	
390.84479	1088	
391.06730	480	1+
391.80534	218	
391.84240	1068	
391.92874	144	1+
392.12683	388	1+
392.86426	948	1+
393.19478	170	1+
393.79818	1680	1+
393.89833	370	1+
394.32312	268	1+
394.45275	190	1+
394.84016	306	
395.12879	236	1+
395.31826	208	1+
395.75862	280	1+
395.86865	584	
396.73158	1038	1+
396.80663	244	
396.85723	450	
397.85984	828	1+
398.86338	528	1+
399.70592	430	1+
399.73628	488	1+
399.81089	378	
399.95657	214	1+
400.43766	232	1+
400.74052	288	1+
401.87077	312	
402.00485	202	1+
402.39105	322	1+
402.77810	344	1+
402.86385	4300	1+
403.86793	2970	1+
404.98226	236	1+
405.19172	162	1+
405.74399	220	
405.87152	1462	1+
405.91733	308	1+
406.04285	276	1+
406.81207	588	1+
407.72519	376	
407.79597	702	1+
407.86596	16702	1+
408.06566	254	1+
408.13382	238	1+
408.23718	148	1+
408.35352	316	1+
408.72969	244	
408.75557	464	1+
408.93083	466	
409.14037	172	1+
409.22307	122	1+
409.72250	1028	1+
410.22103	166	1+
410.84595	472	
411.81117	1576	1+
411.86103	280	
411.92641	216	1+
412.34391	330	1+
412.68730	176	1+
412.72933	840	1+
412.84745	1276	
413.07858	406	
413.87734	1314	1+
414.56978	200	1+
415.16064	178	1+
415.55414	186	1+
415.64339	144	1+
415.87478	1388	1+
416.09551	174	1+
416.81986	414	1+
417.41691	146	1+
418.85289	390	1+
420.84352	210	
421.12723	200	1+
421.88375	1582	1+
422.05888	184	1+
422.71093	208	1+
423.80014	200	
423.87031	596	
423.92102	256	1+
424.71359	210	
424.83106	172	1+
424.86621	516	
424.92556	174	1+
425.73796	500	1+
425.87830	1166	
426.86250	1962	
426.93413	316	1+
427.73577	2580	1+
427.82711	272	
427.85843	1812	1+
427.95698	224	1+
428.22260	182	1+
428.70056	244	1+
428.88613	1230	1+
428.95753	162	1+
429.82536	414	
430.66059	156	1+
430.73801	772	1+
430.79955	232	1+
430.83403	234	
430.86130	492	
431.86752	750	
432.87094	1154	1+
433.21929	186	1+
433.47678	192	1+
434.15567	194	1+
435.86323	494	1+
436.75970	334	1+
436.83384	242	1+
438.70254	300	1+
439.89483	2258	1+
441.16907	212	1+
441.70416	356	1+
443.38578	182	1+
443.80452	224	
444.74944	484	1+
444.87226	3748	1+
445.74890	322	1+
446.25588	158	1+
447.57588	138	1+
447.70573	218	
447.74636	428	1+
447.87853	290	
448.10549	182	1+
448.75516	288	1+
448.89411	458	
449.38077	234	1+
449.82203	396	1+
449.87983	1520	1+
450.70294	282	1+
450.76748	456	
450.82451	338	1+
451.70957	196	1+
451.77276	206	
452.75997	556	1+
453.86994	256	1+
453.90535	192	1+
453.97226	226	1+
455.80894	192	1+
457.90445	1450	1+
457.96131	172	1+
459.90414	390	1+
460.75851	332	1+
461.20339	326	1+
461.81623	158	1+
462.79617	206	
462.87866	1066	1+
463.65936	202	1+
465.07043	212	1+
465.71277	458	1+
465.83097	226	1+
466.71327	346	1+
466.79548	288	1+
467.88741	1444	1+
468.77378	680	1+
468.96694	194	1+
469.92128	208	1+
471.31349	262	1+
471.76997	196	
472.23278	296	1+
474.01180	244	1+
475.01665	200	1+
475.71538	442	1+
476.90097	202	1+
477.72146	294	1+
479.59420	198	1+
479.76841	250	1+
480.72905	362	1+
481.73138	236	1+
482.79948	210	1+
483.67407	322	1+
485.89853	748	1+
486.71935	270	1+
486.84540	434	1+
487.26695	296	1+
489.70326	198	1+
491.09884	206	1+
491.79740	346	1+
491.85298	510	1+
492.77779	366	1+
493.72541	206	1+
493.77183	204	1+
495.72952	180	1+
497.69508	164	1+
498.77559	268	1+
499.56582	134	1+
499.66519	312	1+
499.73026	558	1+
500.25112	146	1+
500.66890	248	1+
501.04313	224	1+
502.04158	138	1+
502.73439	156	1+
502.79733	192	1+
505.21180	178	1+
505.61858	224	1+
505.72732	382	1+
506.08693	242	1+
506.79202	200	1+
506.81443	278	1+
507.81674	208	1+
507.86420	332	1+
508.30065	280	1+
509.08965	188	1+
509.70498	164	1+
509.85851	984	
510.85876	202	1+
511.78539	240	1+
512.78751	204	1+
END IONS

###FS:    #m/z: 336.94601 #charge 1+
###MS: 41
###MSMS: 43
BEGIN IONS
TITLE=Cmpd 32, +MS2(336.9460), 28.0-35.0eV, 0.9min #43
RTINSECONDS=54.3795
SCANS=41,43
PEPMASS=336.94601	551874
CHARGE=1+
182.86840	214	
185.87694	142	
189.86469	182	
192.88590	256	1+
196.88242	422	
200.88066	128	
205.95333	114	
205.97263	212	1+
208.88266	184	
209.88266	856	1+
209.94470	122	
209.99440	146	1+
210.88423	598	1+
211.94483	11914	1+
212.04276	166	1+
212.87838	5998	1+
213.93997	4214	1+
213.98666	114	
215.86114	116	
215.88691	1704	1+
215.93716	568	1+
216.98300	214	1+
217.84140	144	
217.85777	126	
217.88300	518	
217.93486	168	
218.84455	126	
218.87200	162	
219.08771	152	1+
221.89119	174	
222.95601	814	1+
223.79434	136	
223.88773	214	1+
223.96244	578	1+
224.93913	142	
226.89815	154	
226.94524	116	
226.97475	204	
227.79108	256	
227.89598	258	
227.95729	128	
228.79604	154	
228.89457	1008	1+
228.93765	220	
229.45859	94	1+
229.95496	9132	
230.19712	116	1+
230.88894	8660	1+
230.95708	322	
230.99973	110	
231.95046	4874	1+
232.82962	150	1+
233.86888	162	
233.89888	646	
233.94743	482	
233.96731	218	1+
234.88118	152	
234.89420	758	1+
235.39730	110	
235.82300	254	1+
235.86901	110	
235.89463	456	1+
235.94849	240	
235.97254	146	
237.06811	252	1+
237.82253	288	1+
238.58711	116	
238.85107	300	1+
239.15819	110	
239.84925	236	1+
240.88774	172	1+
240.93954	122	
240.96332	122	
241.88726	204	1+
241.95288	294	1+
242.94150	142	
243.78820	168	
245.44391	164	
246.39114	148	
246.79326	114	
246.84731	172	
246.90327	180	
246.97499	306	
247.96591	1898	1+
248.90052	2160	1+
249.04654	108	
249.83459	180	
249.90962	136	
249.96356	1084	1+
250.02386	136	
250.35899	114	
250.83049	1190	1+
250.89863	164	
250.95269	130	
251.07233	380	1+
251.18489	118	
251.78873	226	
251.83573	692	1+
251.91181	522	1+
251.95908	274	
251.97273	212	
252.04477	258	1+
252.97106	6094	1+
253.83753	394	1+
253.90412	1712	1+
253.94626	110	
254.94402	120	
254.96669	2286	1+
255.07495	294	
255.41354	142	
255.78261	318	1+
255.90013	178	
256.07595	198	
256.88994	124	
256.90791	492	1+
256.96472	398	1+
257.85192	208	
257.95243	158	
258.84873	352	1+
258.93831	132	
258.96971	218	
259.82444	128	
260.17727	112	
260.83406	144	
261.50441	108	
261.83271	244	
262.79314	448	1+
262.83347	140	
263.85157	320	1+
264.82066	218	1+
264.85605	258	1+
264.95077	114	
266.34930	194	
266.84803	220	
266.95689	160	1+
267.11997	218	1+
267.80112	138	
267.84570	180	
268.84003	1672	1+
269.79955	198	
270.98304	996	1+
271.84265	118	
271.91604	896	1+
272.79025	164	
272.98009	168	
273.48234	180	
273.79316	786	1+
273.93617	116	
274.57492	108	
274.86381	114	
274.89967	172	
275.80634	128	
275.98363	144	1+
276.85152	192	
276.86019	376	1+
276.88715	208	1+
277.83564	364	
278.02887	200	1+
278.35755	134	
278.83315	1306	1+
278.85453	178	
279.10145	152	
279.79861	152	
280.10308	112	
280.79147	420	1+
280.80814	180	
280.85681	110	
281.05288	354	1+
281.79388	278	1+
282.83581	118	
282.86419	136	1+
283.78878	452	1+
284.89836	240	1+
285.02737	164	
285.80903	136	
285.84824	2572	1+
286.43220	116	
286.80628	480	1+
286.85035	1954	1+
287.17245	110	
287.81115	332	1+
287.88630	198	1+
288.85232	260	1+
289.85952	182	1+
290.79459	656	1+
291.80022	528	1+
292.86609	526	1+
292.99801	308	1+
293.10685	156	
295.81514	126	
295.85641	180	
296.80916	444	
296.85242	120	
296.87281	164	
296.93535	120	
296.97203	124	
297.80646	264	
297.88212	140	
297.97387	130	
298.80903	194	
299.78820	114	
299.80009	130	
299.98696	126	
300.81229	252	1+
300.89697	114	
300.95340	114	
301.56805	194	
302.85934	258	1+
303.80451	164	
303.95121	330	1+
305.85559	212	1+
305.87792	116	
306.88136	150	
307.78463	128	
307.89107	302	
308.87646	182	
309.38174	146	
309.81496	108	
309.87395	1672	1+
310.80488	134	
310.84838	150	
310.87832	1370	1+
310.92120	276	1+
311.86035	130	
314.81962	500	1+
315.00124	114	1+
315.86634	210	1+
316.42473	174	
316.81651	136	
317.89460	150	
318.81197	168	1+
318.94734	110	
319.75029	216	1+
320.75196	184	1+
321.81780	154	
321.88670	316	1+
324.88882	148	
326.89145	158	
327.88331	444	1+
328.81494	166	
329.72853	250	1+
329.94341	148	
331.88016	320	1+
334.07078	152	
334.96577	216	1+
335.76743	270	1+
336.73194	142	
336.94225	110	
338.88114	200	1+
341.08663	114	
341.17323	112	
END IONS

###FS:    #m/z: 359.96188 #charge 1+
###MS: 41
###MSMS: 44
BEGIN IONS
TITLE=Cmpd 33, +MS2(359.9619), 28.0-35.0eV, 1.0min #44
RTINSECONDS=55.1515
SCANS=41,44
PEPMASS=359.96188	451688
CHARGE=1+
49.27424	116	
178.94481	122	
196.88153	142	
198.87689	144	1+
204.90362	336	
205.94996	362	1+
206.40730	118	
207.94731	392	1+
208.88244	204	1+
209.94339	2888	1+
214.89242	170	
216.41181	320	
218.91457	244	
219.99018	120	
220.95832	146	
221.89264	432	1+
222.95207	3536	1+
224.88870	118	
224.94830	4084	1+
224.97628	256	1+
225.00447	194	1+
225.78900	190	1+
226.12542	176	1+
226.89515	848	1+
226.94706	15390	1+
227.92934	262	
228.02389	242	1+
228.79727	128	
228.89830	132	
228.94247	18130	
229.00240	288	1+
229.19723	90	1+
229.94453	338	
230.88553	484	1+
231.91274	142	
232.92550	232	1+
233.83231	188	
233.85420	224	
233.88474	122	
233.95963	504	1+
235.82268	404	1+
235.93067	148	
239.10125	206	1+
239.42548	246	
239.78730	138	
239.90577	276	
240.37387	116	
240.82701	152	
240.94202	298	
240.96212	2372	1+
241.04836	130	
241.79034	154	
241.83492	120	
241.94199	152	
242.78979	124	
242.95871	2356	1+
243.86197	224	1+
244.03481	182	1+
244.95783	7724	
245.43369	248	1+
245.83883	152	1+
245.94104	264	
245.96264	176	
246.86360	188	
246.95322	7148	
247.38734	138	
247.95364	226	
247.97388	142	
248.80093	342	
248.90333	172	
248.95179	128	
249.80194	210	
250.95149	256	
250.97048	488	
251.78898	168	
251.84107	298	1+
251.96872	296	
252.95453	290	
253.42157	136	
253.44167	182	
253.83416	648	1+
253.98466	254	1+
254.37209	384	1+
255.06855	218	1+
255.82696	136	
256.78310	202	
257.37020	140	
257.82280	126	
258.14490	124	
258.79466	134	
258.97272	382	1+
259.80230	204	
260.84559	150	
260.94732	182	
260.96861	1256	1+
261.78735	206	1+
262.84881	142	
263.83336	482	1+
263.98008	268	
264.97220	144	
265.08823	268	1+
265.91160	298	1+
265.97515	334	
266.81607	408	
266.86338	176	
266.96561	166	
267.13631	142	1+
267.77859	166	
267.88038	226	
267.97379	846	
268.39264	116	
268.81060	152	
268.83546	304	1+
268.86114	128	
269.79682	214	
269.85826	154	
269.96866	870	
270.12069	194	1+
270.80448	114	
270.95113	328	1+
271.14910	134	
271.84351	686	1+
271.95764	250	1+
272.80032	180	
273.79181	424	
274.79252	214	
274.85152	126	
275.80165	200	
275.96929	410	1+
276.80146	516	1+
276.85309	598	1+
277.00726	248	1+
277.89733	250	1+
279.10119	524	1+
279.79210	538	1+
280.87178	284	1+
281.85060	154	
281.96874	130	
281.98881	120	
282.81882	118	
282.86010	132	
283.05091	134	
283.07969	152	1+
283.78895	658	1+
283.85916	122	
284.82859	342	1+
284.87216	232	1+
287.00840	244	1+
287.86453	146	
288.78596	244	1+
288.86587	128	
289.89210	368	1+
290.86605	140	
291.06195	206	1+
291.79081	132	
291.81238	370	1+
291.94069	134	
292.86165	196	
293.85717	406	1+
294.86165	252	1+
294.93719	152	
295.88432	260	1+
296.80638	218	
296.84220	316	1+
297.81420	178	
297.84402	186	1+
297.97084	120	
298.13312	130	
298.47221	140	
298.80284	688	1+
298.82459	140	
299.86057	398	1+
299.95613	180	
300.60422	252	
300.81937	236	1+
301.78057	194	
301.87916	204	1+
302.81556	178	
302.85755	236	1+
302.92112	126	
303.80609	382	1+
303.94489	236	1+
304.87453	134	
305.99804	142	
306.81171	122	
306.88149	312	
307.28073	116	
307.89236	194	
307.93609	302	1+
308.79819	442	1+
308.87604	144	
309.12013	272	1+
309.79695	290	1+
309.87620	180	
310.87865	1006	1+
311.81119	324	1+
313.74119	140	
314.81805	124	
314.88299	148	
315.87531	210	
316.81238	536	1+
317.89355	192	
318.88426	284	1+
318.93540	642	
319.81973	142	
319.86509	130	
320.13855	144	1+
320.81664	498	1+
322.93157	492	
324.02809	148	
324.89291	260	1+
325.06609	208	1+
325.76218	116	
328.88796	372	
329.87309	134	
330.33287	114	
330.95735	114	
334.75398	212	1+
334.87660	146	
336.94366	998	1+
337.77779	144	1+
337.82901	288	1+
337.90800	216	
338.86625	244	1+
340.94460	244	1+
341.78154	124	
343.71556	168	
343.88176	236	1+
343.89923	164	1+
345.72223	120	
347.00644	152	
348.76349	542	1+
349.34219	146	1+
351.73128	210	
352.89255	170	
353.75968	132	
354.04097	214	1+
354.19693	184	1+
355.71405	116	
355.75211	132	
357.71353	302	1+
357.76793	444	1+
357.86936	140	1+
358.77044	376	1+
359.96297	192	
360.79081	132	
361.67723	122	
361.72491	290	1+
361.84635	140	
363.72540	172	
363.95442	128	
364.70762	120	
364.76156	142	
END IONS

###FS:    #m/z: 322.93082 #charge 1+
###MS: 45
###MSMS: 46
BEGIN IONS
TITLE=Cmpd 34, +MS2(322.9308), 28.0-35.0eV, 1.0min #46
RTINSECONDS=58.845
SCANS=45-46
PEPMASS=322.93082	5451774
CHARGE=1+
189.86403	114	
190.93016	212	
192.88608	346	1+
196.88527	462	1+
197.96240	112	
199.88517	180	
200.88266	132	
205.89545	132	
205.94803	466	1+
209.94217	276	1+
210.87979	126	
210.89933	312	1+
212.89236	338	1+
214.89368	230	
215.88922	176	
216.89095	130	
217.88794	124	
220.86421	138	
221.94491	256	
221.96771	182	
222.95408	1200	1+
223.95947	662	1+
225.88795	172	
226.80811	112	
227.78650	124	
227.89962	118	
227.92974	158	
227.95468	116	
228.89750	102	
229.99832	108	
230.84621	238	1+
230.89034	714	1+
231.83099	114	
233.86341	100	
233.90983	166	
234.88492	146	
235.82727	370	1+
235.88021	130	
235.94289	102	
236.01031	230	
237.00707	142	
237.05228	148	
237.79630	112	
238.83256	114	
238.88208	138	
238.94024	238	
239.78542	1028	1+
239.88590	280	1+
239.92055	104	
240.82223	468	1+
240.94021	3796	
240.96099	294	
241.93915	12686	1+
242.82119	110	
242.88034	98	
242.94142	9016	1+
243.81987	292	
243.88420	140	
244.82105	464	
244.94045	2360	1+
245.38941	138	
245.89802	102	
246.84524	108	
246.91077	108	
246.97593	732	1+
248.85273	216	
248.90312	242	
249.51156	170	
250.95393	150	
250.96815	186	
251.78577	202	1+
251.83511	216	
251.94237	142	
252.34897	144	
252.90298	100	
252.93156	200	
253.08694	192	
253.34162	306	1+
253.83399	160	
253.90398	148	
254.37900	108	
254.80108	330	1+
254.84007	136	
255.78220	386	1+
255.80326	274	1+
256.91918	100	
257.50880	104	
257.79861	664	1+
258.83539	418	1+
258.89717	122	
259.79947	106	
260.34276	276	1+
260.80578	104	
261.79768	196	1+
261.83283	126	
262.01189	240	1+
262.02406	126	
262.83905	404	
263.83201	484	1+
263.98232	178	
264.97718	112	
265.05212	122	
266.06637	108	
266.82966	136	
266.86979	100	
267.79749	110	
268.85528	158	
268.91836	116	
269.14889	122	
269.79928	434	1+
269.84506	118	
270.85954	174	
271.77648	120	
271.79805	244	
271.84708	410	
272.01371	208	1+
272.79964	120	
272.81487	132	
272.84180	236	
272.91468	146	
273.47734	102	
273.79412	1292	1+
275.78643	162	
275.80747	1048	1+
276.84958	238	1+
278.88268	104	
279.09508	718	1+
279.79987	134	
280.04683	124	
280.79244	136	
281.79237	160	
281.98850	154	
282.80874	118	
282.85778	474	1+
282.96435	168	1+
283.07295	118	
283.78950	954	1+
283.86091	348	1+
284.06316	118	
284.29332	550	1+
284.94489	136	
285.38166	102	
285.84628	104	
286.92203	208	
287.88496	138	
288.78830	166	
289.78849	566	1+
289.80907	100	
289.87866	124	
290.85339	106	
290.86743	102	
290.93450	98	
291.80373	1080	1+
293.84804	118	
294.37314	110	
294.85865	514	1+
295.80813	506	1+
295.88787	118	
296.81134	438	1+
296.93010	228	1+
297.79269	164	
297.88050	138	
298.80270	220	
299.15615	106	
299.78647	566	
299.81283	154	
300.78273	364	
300.81622	142	
300.95843	132	
301.01170	102	
301.87420	162	
302.75378	308	1+
302.86026	112	
302.87847	308	1+
303.75864	316	1+
304.80630	480	1+
304.87198	424	1+
306.29999	100	
306.88444	552	1+
307.26768	122	
307.79977	568	1+
308.29156	334	
308.86528	148	
308.95534	116	
308.98291	190	1+
309.81517	300	
309.87833	154	
309.93516	138	
310.30753	152	
310.80915	216	
310.87682	202	
311.71572	128	
311.88242	352	
312.80526	638	1+
312.86623	234	
313.84783	100	
313.87662	136	
314.81855	328	1+
314.86270	102	
314.91859	166	1+
315.03410	130	
316.81924	262	1+
317.87647	360	1+
317.89220	122	
318.88165	256	1+
318.92202	106	
321.43773	142	
321.87910	334	1+
323.77223	108	
324.74580	256	1+
324.89111	758	1+
325.81630	154	
325.89258	488	1+
326.17647	196	
326.82460	360	1+
327.71924	264	1+
327.82526	292	1+
END IONS

###FS:    #m/z: 340.94050 #charge 1+
###MS: 45
###MSMS: 47
BEGIN IONS
TITLE=Cmpd 35, +MS2(340.9405), 28.0-35.0eV, 1.0min #47
RTINSECONDS=59.618
SCANS=45,47
PEPMASS=340.94050	3800962
CHARGE=1+
185.87727	152	
186.86107	224	1+
191.86286	116	
192.92738	316	1+
196.88391	180	
197.88414	132	
205.94990	116	
205.97074	104	
206.40658	116	
207.87448	122	
209.94001	556	1+
210.89868	174	
210.94258	380	1+
212.87981	382	
213.87856	1548	1+
213.91508	114	
213.94029	2412	1+
214.89172	308	
215.41694	100	
215.88767	2178	1+
215.93719	534	
216.41187	162	
217.85811	104	
217.88173	578	1+
217.93531	234	
218.91470	130	
218.96925	102	
219.48924	102	
221.08609	100	
222.89591	122	
223.95836	206	
224.97664	112	
225.88271	136	
226.94690	428	
227.11832	108	
227.82779	118	
227.90584	198	1+
227.95366	298	
228.79286	140	
228.94412	306	1+
230.88728	2804	1+
230.96030	150	
231.95053	2554	1+
233.87171	134	
233.89763	1252	
233.94739	802	1+
234.83673	118	
234.88338	166	
235.89519	472	1+
235.94833	136	
236.85300	130	
236.99031	234	1+
237.57698	106	
237.82714	122	1+
237.88727	144	
238.06636	126	
238.79755	116	
239.78762	604	1+
239.88709	108	
241.88713	150	
242.83111	114	
242.92161	146	
242.93844	246	1+
243.38877	118	
243.45547	104	
244.93829	112	
245.79788	126	
245.96860	470	1+
246.87066	132	
246.88479	144	
246.97404	302	1+
247.82379	102	
247.87073	112	
247.94990	102	
248.85496	114	
248.89832	1056	1+
249.06697	110	
249.90036	688	1+
249.96225	1162	1+
251.88036	160	
251.95816	518	1+
252.92483	140	
253.90614	300	
254.81460	120	
254.90365	490	1+
254.96683	2158	1+
255.02796	146	
255.07228	362	
255.78106	310	1+
255.80338	166	
255.87541	198	1+
255.92040	154	
256.03870	112	
256.37329	100	
256.91084	524	1+
256.96534	478	1+
257.79740	296	1+
257.87972	206	1+
258.84947	190	
258.90437	222	1+
259.82574	142	
259.84740	138	
259.95560	248	1+
260.05976	108	
261.35653	158	
261.83694	178	
261.86828	108	
262.81638	108	
262.90184	198	1+
262.96348	200	
263.80923	202	
263.87510	244	1+
263.98401	232	1+
264.96426	116	
266.86542	152	
267.79209	118	
267.85517	138	
268.13911	148	
268.84428	128	
268.97805	202	1+
269.79971	440	1+
269.82665	248	1+
269.91221	146	
271.10021	146	
271.35747	102	
271.79638	140	
271.84978	434	1+
271.90615	126	
272.78975	492	1+
272.91885	126	
272.93554	320	
272.97595	304	
273.50707	126	
273.79410	428	1+
274.85837	216	1+
275.36196	110	
275.80517	214	
275.84778	630	1+
275.90056	224	
277.79730	132	
278.79535	292	1+
279.41143	106	
279.93153	120	
279.97718	128	
280.87070	218	1+
281.36120	246	1+
281.79228	260	
281.82984	214	1+
282.78537	890	1+
283.78751	780	1+
283.85518	220	
283.87982	128	
284.86526	116	
287.78993	158	
287.81024	146	
288.80903	118	
289.78871	170	
289.87945	246	
291.80226	262	
292.80331	248	1+
292.87567	186	
293.85174	194	
293.86901	548	1+
294.05201	152	
294.43720	160	
294.87046	360	1+
295.99140	120	
296.81013	118	
296.88065	388	1+
297.80866	418	1+
297.93710	132	
299.78115	364	1+
299.88205	230	1+
299.95344	190	1+
301.82647	188	1+
302.17583	138	
302.80625	562	1+
302.85654	198	1+
302.94463	148	
303.87827	152	
304.84497	102	
305.87850	146	
306.88503	698	1+
307.79873	554	1+
308.03645	102	
308.29364	304	1+
308.87236	110	
309.39810	126	
310.87770	966	1+
310.92472	218	1+
311.80517	386	1+
312.80660	260	1+
312.82795	184	
312.88423	600	1+
312.95470	144	
314.81180	270	1+
315.85628	118	
315.90104	120	
317.87485	350	1+
318.87658	284	1+
320.87557	404	1+
321.81841	112	
323.12957	164	1+
323.76304	118	
324.89537	174	
325.81021	138	
325.89556	168	
326.17284	182	
326.88957	146	
327.12280	102	1+
327.82903	132	
328.19079	160	
328.72647	192	1+
328.81883	230	1+
328.83502	108	
328.88547	346	1+
329.75887	166	
329.86703	260	
329.91922	106	
329.94193	110	
330.81308	736	1+
330.88641	132	
331.87436	180	1+
332.39606	150	
332.81544	152	
333.83792	188	1+
337.71850	104	
338.75792	364	1+
338.80581	130	
338.95628	110	
339.83193	210	
341.89186	126	
342.77080	260	1+
343.70760	114	
344.81273	204	1+
346.13227	226	1+
END IONS

###FS:    #m/z: 363.95661 #charge 1+
###MS: 45
###MSMS: 48
BEGIN IONS
TITLE=Cmpd 36, +MS2(363.9566), 28.0-35.0eV, 1.0min #48
RTINSECONDS=60.39
SCANS=45,48
PEPMASS=363.95661	2761988
CHARGE=1+
182.86801	418	1+
187.86541	190	
187.93404	134	
189.86318	2512	1+
191.85853	1628	1+
192.89176	226	
193.85313	156	
194.88836	120	
196.88445	872	1+
200.87766	144	
204.88194	122	
204.90423	220	
205.88074	388	1+
205.94741	158	
206.40760	322	1+
207.87366	1038	1+
207.94760	664	1+
209.86849	662	
209.94305	4164	1+
210.88356	1548	1+
212.87872	14876	1+
216.40894	374	
216.90734	152	
217.91552	210	
218.90947	168	
219.86422	150	
219.91434	146	
222.95195	3072	1+
223.18706	128	
224.94830	4050	1+
225.88969	492	1+
226.03570	150	1+
226.42259	132	
226.80227	132	
226.94714	23054	1+
227.92995	566	
228.89432	2136	1+
228.94237	25658	1+
228.99468	166	
229.03829	176	1+
229.98818	116	
230.02530	172	1+
230.79039	468	1+
230.88958	13910	1+
230.93025	160	1+
231.02869	146	1+
232.04955	108	1+
232.88444	3064	1+
233.73203	104	1+
234.84286	394	1+
234.88032	988	1+
235.82406	342	
235.84703	346	1+
236.82398	238	
238.42178	116	
238.90578	134	
239.00926	146	
239.12937	278	1+
240.82640	210	
240.94137	984	
240.96094	2060	1+
241.94180	2676	1+
242.94230	1740	1+
242.95683	1528	1+
243.01202	242	1+
243.82891	140	
243.97038	122	
244.78912	126	
244.82019	184	
244.83348	434	1+
244.95736	10404	1+
245.80761	304	1+
245.94272	468	
246.75054	98	1+
246.78377	170	1+
246.80812	220	1+
246.85548	172	
246.90549	916	1+
246.95321	10674	1+
247.11295	122	1+
247.13516	240	1+
247.31599	146	1+
248.80431	316	1+
248.86125	148	
248.89993	4786	1+
248.94473	144	
249.00928	142	
250.89618	1092	1+
250.94331	426	1+
250.96888	436	1+
251.07036	334	1+
252.89864	1470	1+
253.83799	306	1+
253.90524	964	1+
253.96903	168	
254.09138	124	
254.34751	126	
255.84667	132	1+
255.91804	130	
256.91290	124	
257.07982	186	
258.83548	414	1+
258.93402	168	
258.97277	462	1+
259.90739	136	
259.94073	256	
260.85279	224	1+
260.96910	1344	1+
261.40529	250	1+
261.83021	508	1+
262.96780	158	
263.06540	150	
263.83363	384	1+
264.81871	116	
264.96410	228	
265.01026	160	1+
265.08934	612	1+
265.83428	190	
265.85674	190	
265.90379	126	
265.97542	342	
266.35307	142	
266.78360	610	1+
266.81651	156	
266.85651	192	
267.80618	148	
267.84255	290	1+
267.97227	1726	1+
268.10943	206	1+
268.81394	186	
268.91780	452	1+
268.95838	334	
269.76895	116	
269.79773	344	1+
269.82972	126	
269.96806	2152	1+
270.83116	184	
270.99753	218	1+
271.84786	272	
271.86909	132	
271.91696	680	1+
272.84464	116	
273.79299	166	
273.90919	208	1+
274.79350	120	
274.84545	126	
274.86462	154	
275.84592	476	1+
275.99166	152	1+
276.35415	208	
276.80726	340	1+
277.08722	208	1+
277.85235	398	1+
277.87340	116	
278.79885	520	1+
279.10222	450	1+
280.79399	1386	1+
281.05069	146	
281.85704	344	
282.85399	248	
282.91953	144	
283.06586	226	
283.14895	140	1+
283.78991	334	
283.85469	496	
283.96853	142	
283.98632	218	
284.78713	178	
284.82267	228	
284.84931	320	
284.88964	140	
285.02288	126	
285.41452	404	1+
285.79351	122	
285.84414	2644	1+
285.92125	126	
286.82235	186	1+
287.39397	130	
287.78987	128	
288.79390	380	1+
289.81429	190	
289.87925	242	
290.78657	1136	1+
291.02225	202	1+
291.80537	440	1+
291.97098	120	
292.86102	208	
292.93615	152	
293.11338	364	1+
293.87444	168	
294.81251	198	
294.86178	460	1+
294.91904	148	
295.09850	156	
295.84202	176	1+
295.93084	442	1+
296.04831	158	1+
296.27868	124	
296.80964	314	
296.93217	292	1+
297.80460	242	
297.88203	156	
298.80222	1974	1+
298.86346	336	1+
298.91579	122	
299.86782	210	1+
301.80898	672	1+
301.86122	1408	1+
301.92316	226	1+
302.93815	158	1+
303.05498	152	
303.80699	1494	1+
303.85535	5632	1+
304.93336	180	1+
305.82096	292	
305.83810	114	
306.80313	356	1+
307.43536	116	
307.84431	128	
307.88971	132	
308.29522	162	
308.87325	132	
308.95553	146	
309.84085	144	
309.87132	254	
310.87886	802	1+
311.16790	124	
312.84012	180	1+
312.86846	158	
313.87876	548	1+
314.05107	168	1+
314.81194	118	
314.94365	140	
315.05745	304	1+
315.80372	138	
316.81473	632	1+
318.88103	158	
318.93019	254	
319.82206	626	1+
319.87757	190	
320.77004	140	
320.94530	262	
320.96470	130	
321.81760	1724	1+
321.86630	1158	1+
322.92822	662	1+
323.87722	582	1+
324.74995	146	1+
324.87750	374	1+
324.89737	480	1+
325.12889	288	1+
326.46772	116	
326.82673	410	1+
326.87199	1804	1+
327.71628	256	1+
327.88759	440	1+
330.71931	144	
330.88058	162	
330.89539	176	
332.82324	144	1+
333.76000	248	
336.78454	298	1+
336.94507	994	1+
337.83413	630	1+
338.94395	208	
339.82677	1350	1+
340.93991	550	1+
342.90530	228	1+
343.70635	130	
343.87767	174	1+
344.71683	450	1+
345.72107	292	1+
345.77837	154	1+
347.71727	368	1+
348.12014	302	1+
349.32075	158	1+
349.76313	236	1+
351.76532	248	
351.78203	122	
352.72632	120	
352.76416	118	
352.91140	140	
353.76169	222	
353.85371	134	
354.76389	132	
355.79826	184	1+
356.04918	158	
356.77060	202	
357.72106	276	1+
358.77481	180	
360.72498	146	
360.78501	328	1+
361.11114	138	
361.71338	780	1+
361.78766	276	1+
362.74320	254	1+
363.77966	116	
366.73868	122	
367.75879	142	
367.78036	346	1+
367.97477	82	1+
368.77180	206	1+
368.90510	152	1+
END IONS

###FS:    #m/z: 322.93075 #charge 1+
###MS: 49
###MSMS: 50
BEGIN IONS
TITLE=Cmpd 37, +MS2(322.9307), 28.0-35.0eV, 1.1min #50
RTINSECONDS=64.059
SCANS=49-50
PEPMASS=322.93075	5451664
CHARGE=1+
192.88802	328	1+
196.88299	272	
199.85902	118	
199.88415	146	
205.94701	860	1+
205.97241	158	
206.92569	150	
207.94304	156	
207.97392	176	
209.94203	250	1+
210.90188	100	
211.00536	144	
211.88962	150	
212.87859	542	
212.89510	200	
214.89273	462	1+
216.89249	210	1+
221.94356	150	
222.90999	140	
222.95249	648	1+
224.82401	120	
225.94149	102	
227.93194	194	
227.95131	288	1+
229.82349	188	1+
230.88844	596	1+
232.07342	102	
232.82939	278	1+
232.90795	186	
233.52707	160	
233.91572	286	
235.82340	220	
236.01227	130	
237.79409	234	
237.88324	212	1+
238.82966	152	
238.94052	204	
239.08222	142	
239.78768	598	1+
239.92070	108	
240.82153	356	1+
240.90255	118	
240.94053	4068	
240.96247	554	1+
241.50210	100	
241.94171	3266	
242.82593	254	1+
242.94188	9324	1+
243.01690	120	
243.03746	128	
243.87706	226	1+
243.89766	102	
244.81829	272	
244.93942	2858	1+
244.99124	258	1+
245.45870	110	
245.79512	120	
246.84188	154	
246.97667	494	
247.39182	114	
247.97534	224	
248.02869	116	
248.40058	106	
248.84540	158	1+
248.90213	362	
249.82774	186	1+
249.92305	274	1+
250.94541	124	
250.96198	130	
250.97771	170	
251.07369	120	
251.85452	312	1+
252.92857	140	
253.83875	114	
253.91910	118	
254.06080	276	1+
255.01607	216	1+
255.78396	280	1+
255.85069	136	
255.91616	140	
256.81173	142	
257.80084	214	
258.80590	248	
258.83131	248	1+
258.97392	160	
259.33620	586	1+
260.33671	388	1+
260.80877	132	
260.83269	468	
260.85341	320	1+
261.83338	234	
262.79683	124	
262.83312	330	
262.85082	108	
263.81093	116	
263.83000	220	
263.97848	338	
265.06051	118	
265.08321	102	
266.84325	172	
266.86489	142	
267.01082	116	
267.80233	144	
267.93163	124	
268.95550	112	
269.12692	208	1+
269.79732	206	
269.91485	110	
270.79702	154	
270.85567	112	
270.86513	142	
271.36161	108	
271.79826	106	
271.84502	704	1+
272.79591	158	
273.79557	956	
274.80135	1388	1+
274.87246	138	
274.92456	176	
275.80829	904	1+
276.85034	340	1+
277.89923	138	
278.80943	160	
279.09015	1080	1+
279.82525	132	
280.79237	154	
280.81381	116	
280.83008	108	
280.85181	100	
280.87675	112	
281.04097	124	
281.79489	160	
282.07955	150	
282.80999	140	
282.86198	118	
282.97634	128	
283.07062	182	
283.78738	958	1+
283.85888	236	
283.88956	102	
284.29447	316	1+
284.37019	122	
284.84831	106	
284.87497	246	1+
286.87027	206	1+
286.92368	244	
287.79339	178	
287.80231	112	
288.06074	240	1+
288.78607	862	1+
289.20082	104	
289.78763	730	1+
289.80705	266	
289.87997	150	
290.86426	108	
291.80433	1156	1+
291.83459	126	
292.86014	152	
292.94925	100	
293.81385	176	
293.87447	436	
294.43283	104	
294.75464	272	1+
294.83054	112	
294.85855	188	
295.84767	142	
296.79083	190	1+
296.81159	722	1+
296.92160	174	
297.03042	142	
297.89106	148	
298.03242	188	1+
299.78261	892	1+
301.83056	174	1+
301.88139	170	
302.75121	172	1+
302.82108	130	
302.86218	176	
304.80751	110	
304.87649	116	
306.80740	128	
307.75570	130	
307.79881	686	
307.88838	442	1+
308.29403	172	1+
308.80100	428	
309.79890	274	1+
309.81692	524	1+
310.87962	504	1+
311.88221	300	1+
312.80187	388	1+
312.82279	186	
312.87146	220	
313.85202	136	
313.88193	162	
314.14395	100	
314.81694	534	1+
314.86433	144	
315.87888	126	
315.91383	102	
316.81765	412	1+
319.89519	180	1+
321.83921	176	1+
323.88267	148	
324.75524	104	
324.82413	254	1+
324.89213	128	
325.03599	116	
325.71606	106	
325.73305	118	
325.89545	122	
326.75549	174	1+
326.90053	100	
328.43830	116	
END IONS

###FS:    #m/z: 340.94046 #charge 1+
###MS: 49
###MSMS: 51
BEGIN IONS
TITLE=Cmpd 38, +MS2(340.9405), 28.0-35.0eV, 1.1min #51
RTINSECONDS=64.8315
SCANS=49,51
PEPMASS=340.94046	3687856
CHARGE=1+
185.99908	96	
189.86199	408	1+
190.93408	158	
192.92739	270	
196.88700	344	1+
198.87171	100	
198.88514	194	1+
206.97060	218	
207.87665	272	1+
209.96033	128	
210.93639	258	
212.87863	1326	1+
213.94026	2836	1+
214.89577	240	
215.88494	2460	1+
215.91622	312	1+
215.93732	842	1+
217.38536	168	
217.93919	146	
218.53726	100	
218.87751	408	1+
219.87882	280	1+
220.49828	106	
220.98025	246	1+
221.96488	98	
222.37501	102	
222.95228	140	
223.73211	104	
223.95875	498	1+
225.88343	110	
226.56946	112	
226.89551	224	
226.94491	122	
228.01544	110	
228.78679	122	
228.89667	102	
228.94512	266	
229.04371	106	
229.84365	116	
230.03505	110	
230.88808	2186	1+
231.95063	3352	1+
233.39960	100	
233.89756	1952	1+
233.94783	1204	1+
234.04962	98	
235.86817	202	
235.89420	678	1+
235.92063	112	
236.40319	100	
236.82929	154	1+
237.04174	100	
237.89191	206	
238.88855	316	1+
238.92685	102	
239.78536	322	1+
240.83293	164	1+
240.96187	110	
241.50524	98	
241.94339	258	1+
243.83362	164	
243.87662	118	
244.07871	96	
245.83648	222	
246.83195	164	
246.94461	132	
246.97552	656	1+
248.89951	296	
249.90034	774	1+
249.96168	1006	1+
250.13050	104	
251.78556	134	
251.88488	100	
251.95946	528	1+
252.00359	226	1+
252.93952	138	
253.46382	112	
253.83676	130	
253.90386	428	1+
254.44767	142	
254.83508	186	
254.84530	332	1+
254.90580	312	1+
254.94219	180	
254.96675	2210	1+
255.40523	212	1+
255.77835	350	1+
255.93318	100	
256.07734	166	
256.78237	324	1+
256.91143	538	1+
256.96452	582	1+
257.79989	402	1+
257.84527	410	1+
257.89999	304	1+
258.88690	436	1+
259.07302	130	
259.96012	166	
260.33838	118	
260.84537	104	
262.81693	140	
262.93915	252	
262.96596	134	
263.93066	106	
264.83077	398	1+
264.84565	268	1+
266.46242	102	
266.48452	108	
266.84400	328	1+
267.13576	114	
267.80125	158	
269.80978	166	
269.86085	150	
270.41946	114	
270.79730	130	
270.84095	732	1+
270.93932	108	
271.84579	578	1+
271.88231	222	1+
271.97172	150	
272.93279	260	
272.97678	342	
273.79270	446	1+
273.86025	112	
273.91060	116	
274.86892	132	
275.80801	408	1+
276.85604	502	1+
278.03841	132	1+
278.84640	198	
278.89474	96	
279.80741	362	1+
279.91093	114	
280.42273	98	
280.86630	482	1+
280.93135	104	
281.86777	326	1+
281.92708	176	1+
281.98887	116	
282.31984	100	
282.49328	100	
282.80295	298	1+
282.84913	220	
283.23476	100	
283.78908	322	1+
286.44450	100	
286.80834	482	1+
286.86900	322	1+
289.78873	424	1+
290.85652	200	
290.87596	116	
291.80011	404	1+
292.81387	192	1+
292.86643	134	
292.95983	96	
293.85003	98	
293.87437	96	
294.86722	180	
294.93367	116	
295.99130	120	
296.01152	202	1+
296.80765	106	
296.86730	316	1+
297.78749	122	
297.82071	312	1+
297.84369	120	
298.30804	106	
298.89963	96	
299.33439	98	
299.78637	300	
300.78579	170	
300.80318	100	
300.86957	494	1+
301.90805	96	
302.17493	190	
302.82563	294	1+
302.94171	188	1+
303.87255	164	
304.91659	174	1+
305.80067	214	
305.87458	586	1+
306.92533	116	
307.79746	618	1+
309.03149	214	1+
309.44126	100	
309.82015	166	
309.91660	98	
310.77435	98	
310.80770	276	1+
310.82914	168	
310.87513	658	1+
311.12213	102	
311.94539	100	
312.80187	334	1+
312.82219	168	1+
312.87026	368	1+
312.99608	102	
314.00546	102	
315.87441	100	
318.83127	102	
319.88212	144	
320.75241	128	
321.81641	128	
321.89002	224	1+
322.07208	100	
322.81044	196	1+
323.30552	114	
323.83360	152	
323.90048	178	
324.28811	332	1+
324.89190	120	
325.01776	124	
325.35925	100	
327.62028	114	
327.85097	152	1+
328.82417	130	
328.88505	578	1+
328.90225	164	
329.29169	110	
330.76140	98	
330.81238	544	1+
332.82099	254	1+
333.76502	334	1+
333.79888	118	
334.78212	144	1+
334.88343	100	
335.03417	102	
336.89670	136	
337.78929	100	
339.83303	196	1+
340.88287	132	
340.90877	160	
342.73140	194	1+
342.76467	110	
342.82995	118	
343.14120	142	
343.89938	122	
344.82535	140	
END IONS

###FS:    #m/z: 363.95662 #charge 1+
###MS: 49
###MSMS: 52
BEGIN IONS
TITLE=Cmpd 39, +MS2(363.9566), 28.0-35.0eV, 1.1min #52
RTINSECONDS=65.603
SCANS=49,52
PEPMASS=363.95662	2717520
CHARGE=1+
182.86639	286	
187.86627	310	1+
189.86216	2272	1+
191.85802	2900	
193.85518	294	
193.89023	210	1+
196.88354	1046	1+
207.40715	334	
207.87415	888	1+
207.94910	362	
208.94255	170	
209.94349	2888	1+
210.88324	2430	1+
212.87933	10890	1+
214.89337	782	
215.41180	220	
215.88127	318	1+
216.41095	414	
217.91507	192	
218.90923	312	
219.86152	342	1+
222.95305	2390	1+
224.94802	3758	1+
225.88336	310	
226.89931	264	
226.94706	25604	1+
227.00924	292	1+
227.78949	130	
227.87094	288	1+
227.89271	136	
228.47600	124	1+
228.79385	152	
228.89387	2524	1+
228.94222	26650	1+
230.79170	336	
230.88858	21380	1+
231.01745	204	1+
231.03456	158	
232.92003	256	1+
233.04585	190	
233.83234	160	1+
233.87782	1608	1+
234.88015	1360	1+
235.82444	302	1+
235.85058	132	
240.08170	264	1+
240.94011	874	
240.96309	1546	1+
241.83286	282	1+
241.94426	562	
242.94163	1664	1+
242.95830	1976	1+
243.78265	128	
243.81941	362	1+
244.15258	126	1+
244.83498	136	
244.95741	9952	1+
245.04446	152	
245.10829	104	1+
245.79613	156	
245.82218	130	
245.83810	126	
245.90584	750	1+
245.93878	538	
245.98387	148	
246.43764	202	
246.90795	636	1+
246.95289	13484	1+
247.39528	94	1+
247.97324	310	1+
248.80205	350	
248.81597	186	
248.89967	4646	1+
249.09102	224	1+
249.80582	158	
250.89559	966	
250.94713	306	1+
250.96799	230	
251.01356	134	
251.07129	282	
251.91184	178	
252.08301	526	1+
252.89218	204	
252.95231	180	
253.80738	144	
253.90486	1500	1+
253.93671	164	
254.10973	94	1+
255.77846	168	
256.93629	268	1+
257.93952	226	1+
258.83149	532	1+
258.89916	124	
258.97327	238	
259.97529	128	
260.96864	1550	1+
261.83592	290	
261.90643	282	1+
262.83182	322	
262.96583	354	1+
263.08205	166	1+
263.82930	292	
263.84865	148	
264.07392	218	1+
264.79687	252	
264.83149	260	
265.03251	250	1+
265.79193	182	
265.81876	126	
265.97378	140	
266.11949	172	
266.39006	270	1+
266.81443	602	1+
267.78260	408	1+
267.97303	1488	1+
268.95482	146	
269.80006	132	
269.96885	2422	1+
270.84221	432	1+
271.84232	288	1+
271.91607	810	1+
272.79053	192	
272.81297	140	
273.02815	134	
273.79195	576	1+
273.89850	214	1+
274.81152	174	1+
275.86223	232	
276.84783	676	1+
277.83268	150	
278.79468	476	
279.10224	618	1+
279.80033	224	
279.91810	276	1+
280.79099	1998	1+
281.08891	276	1+
281.11732	132	
281.85425	340	
281.87191	150	
281.96810	150	
282.80921	168	
282.85619	228	
283.06868	290	1+
283.78961	332	
283.82351	134	
283.84992	982	1+
283.98501	302	
284.79743	486	1+
284.82427	176	
284.99147	150	
285.05084	138	
285.09888	122	
285.67901	152	
285.75645	146	
285.84457	2660	1+
285.88256	280	1+
285.93846	220	
286.42501	124	
286.79256	126	
286.85960	132	
286.91008	354	1+
287.78965	132	
287.82722	216	
287.91322	252	1+
288.79531	244	
288.84221	152	
289.81830	124	
289.88676	126	
290.78670	772	
291.80247	342	1+
292.00422	336	1+
292.10934	172	
292.43473	220	
293.11563	126	
293.43867	180	
293.92611	200	1+
294.86046	300	
295.83451	140	
296.81056	848	1+
296.86668	164	1+
296.88973	142	
296.92723	140	
298.80324	1698	1+
298.82758	142	
298.92783	200	
300.72688	190	1+
300.85984	1158	1+
301.80696	306	1+
301.86176	946	1+
301.94594	162	1+
303.80709	1154	1+
303.85568	3634	1+
303.88502	262	1+
303.92771	158	
304.77322	138	
305.99354	218	1+
306.84502	126	
306.88265	152	
307.13987	126	
307.28062	130	
307.89052	220	
308.13867	168	
308.87500	258	1+
308.95593	132	
309.82551	294	1+
310.87518	244	
311.88409	244	
312.87308	138	
312.94820	180	
313.76861	230	1+
313.97530	182	
314.32362	174	
314.81857	298	1+
315.86162	284	1+
316.77021	240	1+
316.81268	918	1+
317.87493	432	1+
317.89627	174	
317.92882	158	
318.81622	500	1+
318.87865	360	1+
318.93603	712	1+
318.95725	194	1+
319.82085	428	1+
321.81603	1972	1+
321.86888	688	1+
322.93109	226	
323.14830	156	1+
323.93506	140	
324.87718	206	
324.92749	132	
325.88226	146	
326.81461	128	
326.83760	138	
326.87090	1938	1+
328.72101	164	
328.88739	306	1+
329.87747	466	1+
330.71402	196	1+
334.87716	276	1+
336.94454	958	1+
337.83531	378	
338.76131	322	1+
339.82808	1716	1+
340.94100	242	
342.90831	150	
343.41080	168	
343.74937	150	
344.83308	130	
344.88542	144	
347.76488	132	
348.04926	300	1+
349.05001	200	1+
349.71941	158	
349.90254	130	
350.76479	128	
351.75981	256	
352.97664	122	
353.72364	150	1+
353.75470	138	
353.90451	166	1+
354.79224	280	1+
354.99033	218	
355.84528	142	
356.77202	310	1+
357.97052	126	
359.71447	128	
359.95497	130	
360.78112	224	1+
360.84842	182	
361.71584	334	1+
363.71623	182	
363.73710	252	1+
363.95378	208	
365.31288	150	
367.82665	266	1+
END IONS

###FS:    #m/z: 322.93062 #charge 1+
###MS: 53
###MSMS: 54
BEGIN IONS
TITLE=Cmpd 40, +MS2(322.9306), 28.0-35.0eV, 1.2min #54
RTINSECONDS=69.269
SCANS=53-54
PEPMASS=322.93062	5451774
CHARGE=1+
92.76539	108	
182.86807	144	
187.89029	154	
189.86250	196	
192.89331	172	1+
194.88746	122	
196.88097	514	1+
197.89526	126	
205.94813	592	1+
207.97944	112	
209.94602	128	
210.89694	176	
211.88222	114	
212.88195	414	1+
214.05850	100	
214.89358	402	1+
216.88520	370	1+
220.74275	108	
220.88101	102	
221.94445	212	
222.95337	1318	1+
225.91213	110	
225.95635	120	
225.98290	94	
226.83904	134	
227.93052	164	
227.95527	170	
228.82333	278	1+
228.83561	264	1+
228.90810	158	
229.83733	206	1+
230.88812	602	1+
233.37961	96	
233.88970	98	
234.62262	100	
234.93683	112	
237.05761	192	1+
237.79384	120	
238.80089	204	
238.89030	144	
238.93875	124	
239.40130	100	
239.78766	866	1+
239.82542	112	
239.83852	104	
240.38286	98	
240.82208	268	
240.88365	198	
240.94073	4238	
240.96192	508	
241.00261	100	
241.01360	130	
241.93935	11936	1+
241.96655	232	
242.82420	130	
242.94158	8426	1+
242.98540	104	
243.07896	300	1+
243.79115	130	
243.81562	558	1+
244.81899	414	1+
244.88713	128	
244.91333	202	
244.93935	2244	
245.02657	218	1+
245.85273	128	
245.89082	162	
246.86291	112	
246.97427	434	1+
247.80273	140	
248.84936	320	1+
248.89588	202	1+
248.94984	124	
250.94062	226	1+
251.01733	130	
251.79118	114	
252.33299	100	
252.79014	126	
253.37961	104	
253.79016	102	
253.81821	100	
253.83397	240	1+
253.94768	176	1+
254.01615	132	
254.95118	224	1+
255.78260	516	1+
257.80119	492	1+
258.83417	698	1+
258.97239	244	
260.33635	160	
260.79837	280	1+
260.84092	268	
261.35740	186	
261.47436	166	
261.83205	394	
262.82939	694	1+
262.85978	218	1+
262.90455	210	1+
263.97589	126	
265.08517	152	1+
266.53633	114	
266.86100	174	
267.81495	102	
267.84208	118	
267.93578	134	
269.11508	118	
269.79743	546	1+
271.77803	208	
271.82367	140	
271.84465	470	1+
272.44034	98	
273.79283	1764	1+
273.81788	148	
274.85238	134	
275.81072	772	1+
276.79763	124	
276.84262	226	
276.86113	142	
277.16211	90	1+
277.79948	246	1+
277.83246	112	
277.95863	96	
278.83993	114	
279.09258	324	
279.78902	98	
280.09483	192	
280.81384	98	
281.79092	120	
281.80987	282	
281.88512	132	
281.99205	110	
282.08408	160	
282.80986	172	
282.85977	282	1+
283.06825	306	1+
283.37319	106	
283.78837	1052	1+
283.87465	294	1+
283.96878	144	
284.29381	256	
285.85870	168	
285.87753	324	1+
286.78512	120	
286.91746	436	1+
287.79426	222	
287.81566	120	
288.79674	174	
289.78860	540	
289.87774	142	
290.75257	124	
290.79599	1056	1+
290.80543	126	
290.82508	150	
291.02448	96	
291.05372	134	
291.80308	712	1+
291.89293	122	
292.87279	106	
293.82892	94	
293.87215	204	
293.92095	112	
294.35401	94	
294.42994	94	
294.75671	218	1+
294.86265	392	1+
294.89891	96	
295.39566	122	
295.81918	286	1+
296.80796	266	1+
298.80558	194	
298.87551	96	
299.78491	636	1+
299.81326	210	1+
299.88176	214	
299.92270	134	
301.88367	152	
302.71978	94	
302.87821	122	
303.69016	104	
303.80624	146	
303.87063	106	
303.88507	100	
305.80309	210	1+
305.87093	166	
306.77820	164	
306.88167	248	
307.09300	220	1+
307.31315	110	
307.79852	728	1+
307.89292	370	
307.98070	102	
308.42492	98	
308.87410	116	
309.80939	602	1+
309.88839	110	
310.87601	920	1+
312.80432	174	
312.86320	116	
313.82719	112	
314.81566	544	1+
314.86731	140	
317.89497	162	
318.76630	108	
319.82383	102	
320.72477	126	
320.89186	114	
323.23774	118	
324.89007	724	1+
324.98548	96	
325.75937	216	1+
327.71285	152	
327.89669	168	
END IONS

###FS:    #m/z: 340.94032 #charge 1+
###MS: 53
###MSMS: 55
BEGIN IONS
TITLE=Cmpd 41, +MS2(340.9403), 28.0-35.0eV, 1.2min #55
RTINSECONDS=70.0415
SCANS=53,55
PEPMASS=340.94032	3754128
CHARGE=1+
189.85632	158	
191.95684	150	
192.89113	116	
192.92405	350	1+
195.88455	344	1+
201.88471	120	
201.97146	118	
202.95127	120	
204.90649	124	
205.94643	506	1+
206.00261	178	1+
208.88272	172	
208.94164	112	
210.93713	544	1+
212.87624	1188	1+
213.93928	3604	1+
215.88759	2082	1+
215.93691	692	1+
217.38437	100	
217.85639	208	
217.88114	894	1+
217.94188	114	
220.88499	148	
221.87245	158	
222.06736	104	
222.95523	446	1+
223.95952	372	1+
225.88680	130	
225.95494	120	
226.38839	112	
226.89854	136	
226.94374	342	1+
227.87745	106	
228.89433	132	
228.94498	396	1+
229.94745	246	1+
230.88775	622	
231.89086	876	
231.95088	3184	1+
231.98631	100	
232.89363	1630	1+
233.87193	368	1+
233.89839	1084	1+
233.94634	814	1+
233.97985	156	
235.87422	122	
235.89411	666	1+
235.94682	284	
237.44493	104	
237.79507	166	1+
238.08049	112	
239.43466	184	
239.78620	150	
239.90234	110	
239.93345	182	1+
240.95974	106	
241.83268	298	1+
242.93785	164	
244.78804	106	
244.87946	106	
244.95802	208	
245.83593	144	
246.44995	108	
246.84443	118	
246.90591	232	
246.97668	490	
247.02698	130	
248.89950	266	
248.98840	112	
249.89632	160	
249.92614	102	
249.96126	590	
250.89549	118	
250.96940	404	
251.07304	216	1+
251.95584	110	
253.78644	204	1+
253.95774	160	
254.90236	180	
254.96367	2344	1+
255.07692	410	1+
255.92027	128	
256.91228	198	
257.80416	250	
257.91775	146	
258.80014	152	
258.84517	230	
258.91181	132	
259.89658	116	
259.95486	206	
260.85230	130	
261.33832	234	1+
262.84533	132	
263.82978	236	1+
264.00364	146	
264.84566	106	
265.04829	138	
265.84958	196	
265.90646	132	
267.13709	148	
267.79490	108	
267.98358	110	
269.80437	110	
270.98207	116	
271.80239	134	
271.84631	442	1+
272.80205	136	
272.93298	324	1+
273.34535	106	
273.79495	502	1+
275.11217	146	1+
275.81392	296	1+
275.84280	192	
275.88738	112	
276.85362	642	1+
277.36441	214	1+
277.91891	226	1+
277.99540	240	1+
278.82964	110	
278.85798	174	
280.85356	410	1+
281.85769	264	1+
281.88946	116	1+
282.04790	140	
282.79152	234	
282.80524	122	
282.94788	164	
283.10444	100	
283.78878	200	
283.86381	166	
284.78264	100	
284.87600	132	
285.01850	114	
285.82105	278	1+
288.81500	134	
288.85319	114	
288.86826	126	
289.37388	102	
289.78575	298	1+
290.90484	104	
290.93863	178	1+
291.79930	458	1+
292.86497	128	
293.90711	216	1+
293.97732	122	
294.09070	102	
294.43408	282	1+
294.86159	152	
295.99027	282	1+
296.80838	130	
296.87394	140	
297.92097	200	1+
297.97588	160	
298.37583	148	
298.80301	468	1+
298.84208	154	
299.78269	330	
299.87192	180	
299.94606	118	
300.03882	138	
300.42293	162	
300.86922	142	
302.17432	136	
302.95848	100	
303.80896	126	
303.87419	348	1+
304.79902	340	1+
304.87755	254	1+
304.92436	168	
304.95183	138	
305.80203	220	1+
305.96064	106	
307.79857	430	1+
307.82282	110	
307.88165	426	1+
308.34059	102	
308.87166	162	
309.81812	216	1+
310.80830	150	
310.88123	230	
311.87001	470	1+
311.88405	294	
312.80218	326	1+
312.87434	362	1+
313.82070	114	
314.77344	108	
314.82411	128	
315.93748	276	1+
316.82014	112	
317.75392	108	
317.89447	116	
318.59277	108	
319.86771	106	
320.07868	102	
320.81823	276	1+
321.89768	116	
323.75230	110	
324.88990	564	1+
325.81172	144	
325.82720	144	
325.87996	144	
327.00021	104	
327.16812	144	
327.87605	124	
328.18702	162	
328.71433	146	
328.84540	100	
328.88687	632	1+
329.86856	210	
330.81087	1082	1+
335.88017	138	
336.32427	134	
336.77359	108	
337.72429	242	1+
338.83038	256	1+
339.77063	196	1+
339.82974	288	1+
342.87488	134	
342.90258	122	
343.57704	108	
343.77331	178	1+
END IONS

###FS:    #m/z: 363.95644 #charge 1+
###MS: 53
###MSMS: 56
BEGIN IONS
TITLE=Cmpd 42, +MS2(363.9564), 28.0-35.0eV, 1.2min #56
RTINSECONDS=70.8135
SCANS=53,56
PEPMASS=363.95644	2765632
CHARGE=1+
77.96243	126	
182.86657	334	1+
187.86681	382	
189.86333	2410	1+
191.85803	2698	1+
192.88491	372	1+
192.96101	158	
193.88765	306	1+
196.88333	500	1+
199.31333	116	
200.87544	238	1+
205.87904	188	
205.94877	148	
207.40938	228	1+
207.87494	886	1+
207.94767	420	1+
209.86980	180	
209.94360	2934	1+
210.88307	1570	1+
211.94034	308	1+
212.87903	10846	1+
213.41126	204	1+
214.89494	658	
215.88175	226	1+
216.41244	492	
218.91058	340	1+
219.41472	142	
219.86388	146	
220.85751	236	1+
222.95098	1904	1+
223.88568	388	1+
223.97401	132	
224.94919	4470	1+
224.97249	448	1+
225.44900	122	
226.89332	264	
226.94703	24208	1+
226.97258	446	
227.45457	162	1+
227.78851	134	
227.87885	124	
227.91525	146	
227.93031	274	
228.79490	218	
228.89465	1868	1+
228.94226	29294	1+
229.79617	124	
230.24551	96	1+
230.88951	16568	1+
231.82063	180	1+
232.88541	1748	1+
233.02327	158	
233.90528	130	
233.99932	128	
234.81887	170	1+
234.88094	1026	1+
236.05021	136	
237.41916	120	
237.91880	186	1+
238.42779	248	1+
238.95046	116	
239.89965	126	
240.82035	298	
240.94148	496	
240.96235	1928	1+
241.05880	170	
241.89543	182	
241.93899	2340	1+
242.54009	156	1+
242.79336	126	
242.82852	162	
242.90203	136	
242.94085	1658	1+
242.95850	1184	
243.81871	204	
244.82330	230	
244.95687	13066	1+
245.03962	278	1+
245.07755	204	1+
245.78654	426	1+
245.94310	258	
246.78996	304	1+
246.80309	142	
246.90579	636	1+
246.93165	166	
246.95302	11874	1+
247.12059	134	
248.04113	114	
248.81390	142	
248.83484	122	
248.85187	154	
248.90022	4980	1+
249.05870	118	
249.80096	232	1+
250.42828	124	
250.89624	1076	1+
250.94456	170	
250.97140	182	1+
252.04068	118	
252.88846	272	
252.93903	182	1+
253.83506	284	
253.90474	1088	1+
254.81749	282	1+
254.83260	214	
254.88826	142	1+
255.34061	106	1+
256.38294	116	
256.41832	122	
257.02413	198	1+
257.80113	252	1+
258.84038	342	1+
258.89816	274	1+
258.97410	162	
259.97244	176	
260.83146	1164	1+
260.90714	216	1+
260.96807	1182	1+
261.99584	188	1+
262.77505	248	1+
263.82962	300	
263.97955	204	
264.81656	320	1+
264.84519	604	1+
264.96684	602	1+
265.47313	120	
266.35402	180	
266.81442	772	1+
266.88527	124	
266.91632	116	
267.79490	148	
267.97317	1580	1+
268.81470	320	1+
268.84586	430	1+
269.79950	342	1+
269.84803	320	1+
269.91947	200	
269.96947	1814	1+
271.88563	134	
271.91638	828	1+
272.82461	130	
272.85792	132	
273.56308	120	
273.79453	128	
273.91095	146	1+
275.34727	238	1+
275.42108	148	
275.50447	186	1+
275.80671	196	
276.85504	206	
277.86327	128	
277.89909	136	
277.91856	230	1+
278.79492	274	
278.84845	376	1+
278.86917	124	
278.96763	252	1+
279.10362	368	
279.79400	154	
279.81332	146	
279.85323	238	1+
280.10393	160	
280.35594	220	1+
280.79336	1400	1+
281.11776	146	
281.45562	134	1+
281.93011	222	
282.21120	120	
282.82650	158	
282.85284	244	
283.78843	498	1+
283.85051	808	1+
283.93665	132	
284.81698	134	
284.88735	116	
285.79206	452	1+
285.84456	1892	1+
286.04249	242	1+
286.41823	270	1+
286.88489	252	1+
287.81240	168	
287.86579	376	1+
287.99298	142	
288.79735	154	
288.84159	226	
288.88694	238	1+
289.04278	124	
289.79160	120	
290.00168	156	
290.78816	614	
292.43855	278	1+
292.81470	178	
293.11642	196	
293.84964	114	
294.81829	128	
294.85754	220	
295.86686	118	
295.88386	132	
296.80601	846	1+
298.80222	1540	1+
299.86743	184	
300.80112	462	1+
300.86703	128	
301.86022	830	1+
301.97961	132	1+
302.10154	140	1+
303.80653	1530	1+
303.85617	4366	1+
303.94705	174	
304.88533	136	
305.07822	136	1+
305.74527	178	1+
305.80864	172	
305.82429	160	1+
305.94553	182	
306.12602	142	
306.38761	218	1+
307.13606	132	
307.39277	146	1+
307.79846	144	
307.83783	132	
307.86725	256	1+
308.14014	128	
308.83878	148	
309.71862	216	1+
310.87547	138	
311.12958	132	
311.82385	158	1+
311.88143	454	1+
314.81766	316	1+
316.80972	952	1+
316.87480	142	1+
317.72996	144	
318.07719	146	
318.93120	446	1+
319.86880	164	
320.13918	226	
321.81774	1966	1+
321.86522	576	
321.93356	190	
322.02068	114	
322.77765	156	1+
322.93075	560	1+
323.86876	190	
324.81361	180	
324.88373	198	
326.87130	1768	1+
326.90809	130	
327.71231	140	
328.88611	314	1+
329.81749	188	1+
329.87143	192	
330.88225	418	1+
331.89554	242	1+
333.76750	132	
334.83510	148	1+
336.75700	280	1+
336.94400	898	1+
337.83228	516	
337.87304	262	1+
339.10948	132	
339.82736	2218	1+
340.89072	174	
340.94040	628	1+
341.72284	160	
342.70771	138	
342.87942	120	
342.90601	116	
343.70877	540	1+
345.71324	132	
345.90882	182	1+
348.72400	184	
351.76918	158	
353.76619	254	1+
354.76607	462	1+
354.95982	106	1+
355.77083	388	1+
358.77669	124	
359.72079	170	
360.76195	318	1+
360.78805	122	
361.71981	202	
361.84076	362	1+
362.70643	506	1+
362.78797	202	1+
362.84310	316	1+
363.73920	256	1+
363.75507	118	
365.71397	206	
365.89822	236	1+
366.75221	220	1+
367.77927	162	
368.74051	184	
END IONS

###FS:    #m/z: 507.84576 #charge 1+
###MS: 57
###MSMS: 58
BEGIN IONS
TITLE=Cmpd 43, +MS2(507.8458), 28.2-35.2eV, 1.3min #58
RTINSECONDS=74.4875
SCANS=57-58
PEPMASS=507.84576	961044
CHARGE=1+
196.01618	962	1+
197.89204	420	1+
199.88499	564	1+
209.94565	230	
212.93122	240	1+
214.87972	316	1+
217.89533	418	1+
221.89007	318	1+
222.97646	196	1+
224.04892	302	1+
224.11733	244	
226.87958	174	1+
230.88774	348	1+
232.89544	614	1+
234.88115	308	1+
236.88523	186	
238.88314	218	1+
240.07500	182	
241.82394	218	1+
241.85682	372	
243.89406	262	
246.87992	220	1+
248.85283	262	
249.84292	210	1+
249.87027	328	1+
250.96872	938	1+
251.37120	222	1+
251.95793	234	1+
252.96365	158	1+
253.89788	358	1+
254.90241	238	1+
256.79327	288	1+
256.90137	254	1+
258.87962	208	
259.86841	262	
260.85987	320	1+
260.88156	592	1+
260.96312	178	1+
261.88468	378	1+
261.90153	286	1+
263.38540	296	1+
263.79046	314	1+
264.79129	228	1+
264.87423	184	
266.16833	282	1+
268.88561	214	
268.92341	360	1+
270.85803	182	
270.88445	232	
271.79829	210	1+
271.86451	242	
271.87944	426	1+
272.38704	654	1+
272.85126	1392	1+
273.80461	352	1+
273.93544	218	1+
274.88855	254	1+
275.98152	214	1+
276.79951	338	1+
276.84923	386	1+
276.91581	302	1+
277.88261	184	
277.97111	362	1+
278.39638	514	1+
278.79608	218	1+
279.39635	302	1+
279.94974	274	1+
280.85414	228	
281.37494	196	
281.48903	206	1+
281.80181	328	1+
281.96013	278	1+
282.84797	454	1+
284.87255	302	
285.85978	212	
286.87238	318	
287.35956	188	
287.80578	498	1+
287.85342	1378	
287.89521	444	1+
288.11487	216	1+
288.17629	112	1+
288.85179	218	
288.86782	1180	
289.87989	1590	
290.06292	220	1+
290.39387	230	1+
290.83075	338	1+
290.86715	3288	1+
290.98214	240	1+
291.31973	168	1+
292.30466	100	1+
292.56782	124	1+
292.88509	280	
293.47993	90	1+
293.87304	7992	1+
294.37684	282	1+
294.75758	122	1+
295.98731	166	1+
296.85746	602	1+
296.88106	416	1+
297.81867	250	
298.35824	294	1+
298.80380	198	
298.85476	512	1+
298.87229	342	
299.83932	288	
299.88874	378	1+
300.40152	200	
300.84180	442	
300.85887	628	
301.86072	442	
302.86196	268	
302.88336	316	
303.14418	170	1+
303.80480	362	1+
303.86696	422	
304.88307	362	
305.05044	308	1+
305.81946	320	1+
305.86305	2066	1+
307.32019	278	1+
307.83560	160	1+
307.89056	1048	
308.14163	1874	1+
308.38340	184	
308.87010	4884	1+
309.37725	218	
309.80204	188	
309.84044	772	1+
309.88613	1958	1+
310.15756	1520	1+
310.32078	302	1+
310.42502	216	1+
310.91129	236	
311.88279	18458	1+
312.17743	194	1+
312.34786	314	1+
312.82163	280	
313.46489	98	1+
313.85537	198	
313.96768	318	1+
314.04642	306	1+
314.86474	1408	1+
314.93825	408	1+
315.04992	244	1+
315.17333	180	1+
315.83109	284	1+
315.89323	438	
316.38144	460	1+
316.81228	276	
316.86443	866	1+
316.88164	368	
316.97216	186	
317.00618	224	1+
317.81517	320	1+
317.88787	198	
318.86076	1036	1+
318.88618	578	1+
319.36823	210	
319.40474	242	1+
320.87094	190	
321.72737	200	1+
321.85783	320	
321.88684	1090	1+
322.35418	280	
322.85146	200	
322.89037	758	1+
322.97493	240	1+
323.30846	242	1+
323.38017	494	1+
323.77551	222	1+
323.87462	528	
324.47766	158	1+
324.86519	282	
325.12396	270	1+
325.32141	226	1+
325.38691	602	1+
325.90149	916	
326.32080	142	1+
326.35172	222	
326.81512	204	
326.88341	2788	
327.40465	320	1+
327.87789	2612	1+
328.36793	440	1+
329.80701	186	
329.87175	270	
329.89721	932	
329.94964	396	1+
330.87965	862	
330.95233	342	1+
331.16085	226	
331.89141	932	1+
332.82668	506	
332.87391	2190	1+
333.12032	144	1+
333.90381	220	
334.12487	180	1+
334.15450	284	1+
334.34451	268	1+
334.39612	254	
334.89862	320	
335.42117	252	1+
335.83997	710	1+
335.88801	266	
336.40072	318	1+
336.87634	1894	1+
337.75313	260	1+
337.88099	1448	1+
338.35470	184	
338.89799	900	1+
339.13742	210	
339.82556	608	1+
339.88222	382	
340.03866	176	1+
340.72180	254	
340.77402	326	1+
341.01849	270	1+
341.39002	236	1+
341.78672	188	1+
342.71803	170	1+
342.82249	196	
343.79179	328	1+
343.87686	300	
344.71046	286	1+
344.82438	562	1+
344.87147	444	1+
345.76884	334	1+
345.82163	336	1+
345.87185	304	1+
345.89620	614	1+
346.80564	252	1+
346.90181	428	1+
347.35124	288	1+
348.16548	468	1+
348.77203	308	1+
348.83076	290	
348.91930	240	1+
348.97726	152	1+
349.16697	336	1+
350.07275	304	1+
350.30220	228	1+
350.82839	242	
350.89678	816	1+
350.99133	248	1+
351.85573	272	
352.20415	154	1+
352.33342	230	1+
352.77258	736	1+
352.84036	200	
352.91265	388	
353.84808	1688	1+
353.91108	208	
354.29205	276	1+
355.89828	508	1+
356.15804	272	1+
356.71714	362	1+
356.78461	318	1+
356.83755	304	
357.84181	182	
357.89005	294	1+
358.27455	400	1+
358.87883	190	1+
358.92777	214	1+
359.27377	346	1+
359.78659	346	1+
359.95638	314	1+
360.27348	284	1+
360.31098	254	1+
360.36852	584	1+
360.77032	200	
360.79111	300	1+
360.82284	366	1+
361.36884	472	1+
361.90503	194	
362.84977	254	
363.37615	566	1+
363.92171	226	1+
364.71786	374	1+
364.83910	312	1+
364.86765	412	1+
364.98474	210	1+
365.33206	230	1+
366.75951	240	1+
366.78712	378	1+
366.83903	3742	1+
366.99579	138	1+
367.70937	846	
368.70830	852	1+
368.81581	218	
368.90565	320	
369.20034	226	1+
369.32161	208	1+
369.79876	180	
369.84055	940	1+
370.01246	250	1+
370.73188	198	
370.78461	630	1+
370.88555	318	1+
371.71948	766	1+
372.74018	226	1+
372.85203	468	
373.33704	216	1+
373.83462	570	1+
373.86781	218	
373.92185	286	1+
374.72387	634	1+
374.79216	304	
374.80889	262	
374.88441	188	
375.17750	256	1+
375.38479	394	1+
375.81636	252	
375.85480	212	
375.88934	184	
376.39247	258	1+
376.87883	526	1+
377.07282	288	1+
378.07658	222	1+
378.37996	500	1+
379.38181	430	1+
379.73366	222	
379.85298	214	
380.24245	160	1+
380.71636	700	1+
380.85800	366	
380.98320	248	1+
381.37751	340	1+
381.79696	552	1+
381.84812	992	1+
382.85767	534	1+
383.71430	388	
383.77135	310	1+
384.07639	182	1+
384.27762	154	1+
384.38588	276	1+
384.79972	274	1+
384.85121	6212	1+
384.89766	368	1+
385.78248	268	1+
387.20397	200	1+
387.31797	274	1+
387.73866	460	1+
387.85120	446	1+
388.22964	252	1+
388.39246	314	1+
388.79634	934	1+
389.20080	414	
389.71983	456	1+
389.92726	164	1+
390.20831	264	
390.84337	652	
391.84200	574	
392.19624	208	1+
392.85003	476	
392.88946	284	1+
393.79775	1282	1+
393.86984	484	1+
394.84349	470	
395.78060	216	
395.83055	252	
395.86740	478	1+
395.90523	302	1+
396.40003	466	1+
396.73289	358	1+
396.80527	490	1+
397.86285	298	
397.88829	182	
398.73155	480	
398.86619	216	
399.71299	254	
399.80667	538	1+
399.85584	736	1+
401.74651	558	1+
401.95209	144	1+
402.81677	178	1+
402.86540	4292	1+
403.87085	2612	1+
405.74489	250	
405.86815	886	
406.25935	240	1+
406.72275	610	1+
406.76578	334	1+
406.82611	180	
406.86087	424	
407.72536	524	1+
407.80997	1042	1+
407.86552	13040	1+
408.33040	224	1+
408.92340	208	
409.33543	218	1+
409.72574	1302	1+
409.74124	182	
409.77331	218	1+
409.90833	386	1+
410.84906	896	1+
411.80917	1288	1+
411.84144	202	
412.21923	178	1+
412.73082	448	1+
412.84316	858	
412.87033	1652	1+
413.07508	234	
413.36902	170	1+
413.80356	294	1+
413.87402	1064	1+
415.87237	1198	1+
417.82195	400	
420.76515	312	1+
421.68029	260	1+
421.74811	214	1+
421.88190	1684	1+
422.83023	190	
423.87078	478	1+
424.69465	184	1+
424.83318	206	
425.24163	202	1+
425.82511	520	1+
425.87994	846	
426.86262	2308	1+
427.69846	454	1+
427.73298	816	
428.74271	510	
428.84883	872	
428.88162	884	1+
429.73173	334	
429.83249	380	
430.73925	1164	1+
430.85778	222	
431.86541	1434	1+
433.88215	514	1+
435.86924	224	1+
436.88779	388	1+
439.43665	202	
439.74136	378	1+
439.89240	1612	1+
440.70606	206	
440.87210	180	
442.88088	288	1+
444.80131	190	
444.87280	2290	1+
445.15748	182	1+
445.67250	260	1+
445.71581	270	
445.74295	428	1+
446.74431	242	1+
446.76447	190	
446.80542	242	1+
446.88092	572	1+
447.70817	552	1+
448.70933	332	1+
448.75209	182	
448.89439	458	
449.01400	226	1+
449.07334	222	1+
449.76655	606	1+
449.87929	1010	1+
449.93636	178	1+
450.20091	130	1+
450.82116	222	
451.75571	182	
452.87392	280	1+
453.75452	308	1+
457.70385	410	1+
457.90370	1834	1+
460.07905	122	1+
462.88437	826	1+
464.78662	198	
465.68996	168	1+
467.82693	482	1+
467.88849	1472	1+
468.77470	480	1+
468.93045	164	1+
475.72344	282	1+
475.79186	296	1+
475.89270	216	1+
476.79250	188	1+
482.79300	336	1+
485.89950	1132	1+
486.71937	242	1+
486.79424	392	1+
486.84540	598	1+
487.72094	164	1+
487.79449	242	1+
489.78854	204	1+
491.84899	312	1+
492.73590	232	1+
497.21350	176	1+
499.73081	500	1+
500.61417	314	1+
500.78894	282	1+
501.79166	212	1+
503.22204	168	1+
503.65789	334	1+
503.75520	318	1+
504.66428	266	1+
504.80267	382	1+
506.80926	224	1+
507.86165	248	
509.86238	1008	
510.24163	200	1+
511.16809	148	1+
512.68791	134	1+
END IONS

###FS:    #m/z: 336.94605 #charge 1+
###MS: 57
###MSMS: 59
BEGIN IONS
TITLE=Cmpd 44, +MS2(336.9460), 28.0-35.0eV, 1.3min #59
RTINSECONDS=75.2595
SCANS=57,59
PEPMASS=336.94605	471434
CHARGE=1+
182.86715	394	1+
187.40680	118	
188.98844	92	
189.54783	94	
189.86253	120	
196.88018	128	
197.87631	100	
199.87119	182	
206.97286	172	1+
207.87780	264	1+
209.94282	340	1+
210.88400	638	1+
211.94435	10454	
212.87848	4262	1+
212.94810	388	
213.93971	3526	1+
215.88604	866	1+
215.93730	954	
217.88579	516	1+
217.91867	96	
218.83906	172	
221.69796	114	
221.89447	118	
222.94979	184	
223.93964	230	1+
223.96490	370	1+
224.97043	234	1+
226.89623	254	
227.89645	136	
227.95851	106	
228.89487	948	1+
228.93022	102	
229.04068	212	1+
229.95507	8146	1+
230.04093	150	1+
230.82475	132	
230.88921	7136	1+
231.95063	4006	1+
232.97784	92	
233.82948	522	1+
233.89740	680	1+
233.94876	586	1+
234.04712	122	
234.82437	132	
235.89445	510	1+
235.94382	338	1+
238.45448	100	
239.60294	92	
239.83475	222	1+
239.93809	270	1+
240.79701	158	
242.88455	194	
243.11305	104	
243.96354	154	
244.83129	126	
244.88290	140	
245.83908	318	1+
246.90452	112	
246.97563	348	
247.40517	106	
247.96540	2146	1+
248.90007	2110	1+
249.00266	246	1+
249.37502	102	
249.96157	1466	1+
250.02264	104	
250.04001	100	
250.83201	692	1+
250.88519	154	1+
250.90040	158	
250.94969	162	
251.06915	282	1+
251.90956	166	
252.91771	128	
252.97135	5156	1+
253.08592	212	1+
253.83833	302	1+
253.90427	1278	1+
254.96343	2364	1+
255.92600	112	
256.34761	118	
256.37230	176	
256.84942	262	1+
256.91098	200	
257.02649	100	
257.35295	146	
257.40507	268	1+
257.93087	102	
258.84007	230	
258.86535	106	
258.88709	140	
258.90719	100	
258.97447	126	
259.81857	138	
260.85415	134	
261.09031	106	
261.83664	494	1+
261.85264	134	
263.82906	108	
263.92464	98	
264.41175	144	
264.79571	254	1+
264.89131	144	
265.08580	132	
265.86673	228	1+
265.90332	100	
266.05956	102	
267.83693	1186	1+
267.99926	102	
268.83686	792	1+
269.85599	104	
269.89160	96	
270.03071	114	
270.37324	102	
270.84312	142	
270.98212	746	1+
271.84264	180	1+
271.87790	98	
271.91565	346	1+
272.17655	126	
272.38781	96	
272.85916	168	
272.88405	144	
272.95064	120	
272.97766	500	
273.79037	328	1+
273.81530	126	
273.83253	98	
273.87744	100	
273.96628	106	
274.97685	154	
276.06199	96	
276.85132	454	1+
276.89114	140	
277.53086	106	
277.83538	444	
278.81175	232	
278.83517	1376	1+
278.91128	94	
279.09729	142	
279.80107	208	
279.92261	318	1+
280.09894	132	
280.36119	172	
280.79028	96	
281.87374	206	
283.09452	128	
283.78688	204	
284.80918	140	
284.87165	414	1+
284.89765	120	
285.04354	110	
285.61620	98	
285.85074	328	
286.85005	1550	1+
288.38617	120	
288.95934	150	
289.32803	104	
289.80850	116	
289.85710	532	1+
289.88175	154	
290.40048	114	
290.85792	360	1+
290.87901	136	
291.93160	130	
291.98033	106	
292.44172	98	
292.81828	286	1+
293.10659	270	1+
294.86595	216	1+
295.85196	206	1+
296.17074	94	
297.01365	220	1+
297.82322	102	
297.90108	112	
298.68034	92	
299.84231	152	
300.42941	92	
300.51879	144	
301.86696	214	1+
302.81098	126	
303.87489	248	1+
303.94588	146	
304.86046	112	
305.79524	104	
306.01730	186	1+
306.87975	212	1+
306.93239	110	
307.80026	298	1+
308.18539	96	
308.87942	164	
309.81352	150	
309.87272	620	1+
310.87771	386	1+
311.81692	112	
312.88052	102	
314.81562	258	1+
315.44886	94	
318.83642	92	
318.87848	134	
320.89194	128	
322.78849	102	
322.87124	144	
324.89011	620	1+
325.81779	92	
326.06478	94	
326.82940	204	1+
327.35583	100	
327.87506	126	
327.88737	416	1+
328.78184	108	
328.88837	342	1+
331.88568	144	
334.39518	238	1+
334.77128	104	
336.62259	100	
336.84698	168	
337.00086	148	1+
338.86926	174	1+
338.90273	104	
339.72526	110	
339.82571	148	
340.95067	98	
341.30207	120	
341.76547	102	
341.82431	126	
END IONS

###FS:    #m/z: 359.96201 #charge 1+
###MS: 57
###MSMS: 60
BEGIN IONS
TITLE=Cmpd 45, +MS2(359.9620), 28.0-35.0eV, 1.3min #60
RTINSECONDS=76.032
SCANS=57,60
PEPMASS=359.96201	406180
CHARGE=1+
123.18605	100	
186.93080	190	1+
194.89854	130	
196.89032	114	
202.41089	104	
203.95454	118	
205.94906	134	
206.89213	144	
207.40735	156	
207.95009	282	
208.88291	100	
209.94297	1712	1+
210.88315	118	
212.88061	106	
212.89784	140	
215.42598	96	
217.91685	96	
218.91430	346	
219.02037	98	
220.95889	294	1+
221.94266	110	
222.95181	2442	1+
223.07583	118	1+
223.88674	356	1+
224.94836	3192	1+
226.88398	492	1+
226.89495	214	
226.91503	108	
226.94728	10836	1+
226.97096	178	
226.99698	96	
227.93012	248	
228.91264	100	
228.94261	11856	1+
228.99688	112	
229.45435	114	
231.03463	98	
231.52343	98	
231.88317	398	1+
233.95901	290	1+
235.94871	100	
236.91164	96	
237.08546	96	
238.83399	148	
238.94581	102	
240.82213	160	
240.83995	122	
240.94144	246	
240.96329	1338	1+
241.78912	262	
241.94141	380	
242.95817	1558	1+
244.95724	5274	1+
245.44472	184	
245.94096	390	
246.86266	96	
246.95331	7112	1+
248.00298	216	1+
248.80145	480	1+
248.87824	130	
248.90672	194	
248.92741	100	
248.97280	204	
250.02323	238	1+
250.06757	304	1+
250.95386	302	1+
250.96801	232	
251.50490	104	
251.83311	290	1+
251.94900	534	1+
252.07841	276	1+
252.95402	440	1+
255.87410	104	
257.04948	126	
257.39872	104	
257.65077	108	
257.79965	102	
257.82886	476	1+
258.14116	106	
258.79710	208	
258.83128	338	1+
258.97301	298	
259.79721	176	
260.79437	282	1+
260.83198	334	1+
260.94596	236	
260.96896	1148	1+
261.08441	138	1+
261.41527	214	1+
262.95390	124	
263.82602	132	
263.85073	262	1+
263.97634	376	1+
265.06389	100	
265.08998	168	
265.50061	106	
265.97424	250	1+
266.81549	610	1+
266.84390	122	
267.78825	240	1+
267.92725	96	
267.97335	954	1+
268.87802	134	
269.96754	738	1+
270.86130	120	
271.79902	278	1+
271.84345	436	1+
273.10578	94	
274.90520	156	
275.80749	238	1+
275.97245	160	
276.61111	106	
276.85126	238	1+
277.10579	132	
277.40817	104	
278.79395	110	
278.92101	174	1+
278.97406	94	
279.03267	134	1+
279.10507	190	1+
279.81859	272	1+
279.85468	132	
280.08627	180	1+
280.79472	394	1+
281.90897	262	1+
281.96746	96	
282.85451	102	
283.43307	102	
283.78962	96	
283.86621	270	1+
283.98266	194	
284.82161	252	1+
285.17654	94	1+
285.78755	130	
288.79105	132	
289.10284	104	
289.88107	110	
290.78718	114	
290.80384	102	
291.66744	166	1+
291.80225	164	
291.85254	114	
293.79954	138	
293.84456	124	
293.86763	116	
293.97795	116	
294.12266	130	
294.85990	542	1+
296.80957	142	
296.86852	118	
296.93031	216	1+
297.71936	106	
297.80861	242	
297.97170	176	
298.80375	1044	1+
299.82216	106	
300.80065	286	1+
301.78580	286	
301.84887	166	
303.43931	228	1+
303.80774	306	1+
303.82909	204	1+
303.94167	168	
304.88968	134	
305.89779	120	
307.82073	218	1+
309.80099	352	1+
309.87513	466	1+
309.93162	106	
310.53310	106	
311.13001	120	
311.90147	94	
312.85941	108	
314.52940	130	
314.83494	118	
316.04707	94	
316.81059	346	1+
316.89305	96	
317.93400	392	1+
317.99515	94	
318.83533	106	
318.88054	258	1+
319.87080	94	
321.81638	350	1+
321.88413	116	
321.92781	366	1+
322.08039	112	
322.32541	100	
322.49304	108	
322.97187	108	
323.15597	214	1+
323.88741	622	1+
324.89261	424	1+
325.96746	114	
326.88613	96	
327.80775	124	
327.87369	106	
329.40964	98	
329.87413	294	
330.85636	184	1+
332.86969	272	1+
334.75556	112	
334.82953	164	
335.87529	222	1+
336.75689	146	
336.94214	968	1+
337.87276	246	1+
337.99604	112	
338.76602	152	1+
339.71524	108	
339.82368	160	1+
340.93756	392	1+
341.84710	94	
342.79319	180	
343.70887	112	
345.80960	120	
348.54938	98	
348.77786	192	1+
350.33760	116	
350.75845	116	
351.76557	112	
352.78666	202	
356.77406	172	
358.76463	142	
359.85785	122	
360.81167	100	
361.77136	128	
363.72264	102	
363.84160	116	
364.43676	114	
364.72121	158	
END IONS

###FS:    #m/z: 507.84583 #charge 1+
###MS: 61
###MSMS: 62
BEGIN IONS
TITLE=Cmpd 46, +MS2(507.8458), 28.2-35.2eV, 1.3min #62
RTINSECONDS=79.7135
SCANS=61-62
PEPMASS=507.84583	753186
CHARGE=1+
196.01452	1036	1+
199.88937	210	
209.93934	224	1+
211.89190	260	1+
213.87987	412	1+
214.88469	286	1+
220.88294	280	1+
222.97186	380	1+
232.89506	540	1+
234.88031	250	1+
236.89098	224	1+
238.06409	494	1+
239.85669	208	1+
241.79606	226	1+
241.85426	246	1+
245.89209	178	
246.39899	168	
249.91211	300	1+
250.97034	768	1+
251.07541	330	1+
251.87263	170	
252.07874	240	1+
254.09464	168	
254.38895	226	1+
254.96171	178	
255.87444	204	1+
255.89918	248	1+
258.87575	196	
259.84631	218	1+
259.86641	182	
259.87999	276	
260.85023	184	1+
260.87767	512	1+
261.38095	238	1+
266.86452	234	
267.17001	204	
267.77885	260	1+
268.11168	308	1+
269.87596	456	1+
270.85870	264	
270.88174	328	1+
271.79210	170	
271.86036	326	
272.39180	390	1+
272.85387	1414	1+
272.89598	276	1+
273.41194	506	1+
273.92449	230	1+
274.41439	384	1+
274.85269	348	1+
275.95105	420	1+
276.79425	224	
277.85260	248	
277.89108	492	1+
278.85287	236	
278.89418	416	1+
279.07341	166	
279.85335	214	
279.95028	206	
280.39249	228	
281.87479	190	
282.87823	166	
283.87125	388	1+
285.85497	206	
286.87940	194	
287.85201	1206	
288.86963	550	
289.82960	284	1+
289.87908	880	
290.34807	234	1+
290.86410	2986	1+
291.11481	208	1+
291.88028	644	
292.81340	420	1+
293.87237	5610	1+
294.09288	164	1+
295.90140	186	
296.85426	618	1+
298.11166	190	1+
298.36756	272	1+
298.85652	218	
298.87933	272	
298.90850	184	
299.36852	154	1+
299.84503	190	
300.33812	198	1+
300.85974	940	1+
301.80367	234	1+
302.88429	186	
303.87315	482	1+
304.80810	246	1+
304.85733	1282	1+
304.97815	198	1+
305.86538	1170	1+
307.85187	216	
307.88925	1286	
308.14227	1562	1+
308.79587	200	
308.85006	252	
308.87119	3322	1+
309.26679	82	1+
309.88983	1936	
310.15569	1664	1+
310.37161	218	1+
311.84475	194	
311.88387	13460	1+
312.12792	160	1+
312.34400	342	1+
312.80766	174	
312.82089	184	
312.93900	336	1+
314.38159	238	
314.56538	134	1+
314.81306	624	1+
314.86597	1602	1+
314.91045	334	1+
315.36907	350	1+
316.33159	302	1+
316.86479	470	
316.88106	278	
317.81496	280	1+
317.87943	228	
318.85943	404	
318.88653	472	1+
319.92852	158	1+
320.87445	196	
321.01746	136	1+
321.82493	402	1+
321.88757	204	
322.89364	306	1+
323.37751	248	1+
323.82117	292	1+
323.87428	340	
324.85979	288	
324.98198	252	1+
325.88633	510	
325.89869	622	
326.15178	394	1+
326.87835	4228	1+
327.39760	166	
328.76337	218	1+
329.33502	114	1+
330.82780	390	1+
331.79517	364	1+
331.87515	2152	1+
331.94218	424	1+
332.87558	1586	1+
332.90538	200	
333.76580	332	1+
334.77036	202	1+
334.82725	216	
335.83613	192	
336.84638	218	1+
336.88099	876	1+
338.38170	164	
339.88510	230	
340.00430	164	
340.40692	246	
340.90121	258	1+
343.01114	208	1+
343.70910	316	1+
343.82367	164	
343.87676	178	
344.37392	186	
344.71104	208	1+
344.86470	232	
345.83876	196	1+
345.87564	196	1+
345.90397	410	1+
347.39897	258	1+
347.77431	168	
348.36514	168	1+
348.89281	192	
349.82263	350	1+
349.86569	194	
349.91570	430	1+
350.88483	814	1+
350.91865	310	1+
351.18780	168	
351.39802	254	1+
351.76932	438	1+
351.86225	322	1+
352.77064	368	1+
352.90471	738	1+
353.35402	186	
353.71718	198	1+
353.85012	1580	1+
355.38546	188	
355.88496	290	
356.78833	180	
356.89282	346	
357.72337	238	1+
358.81195	278	1+
358.89637	272	1+
359.27836	204	
359.78969	494	1+
360.42768	290	1+
361.82374	332	1+
361.87528	210	
364.84232	198	
365.78453	242	1+
366.15643	176	1+
366.18650	258	1+
366.37274	456	1+
366.83836	2198	1+
367.70833	1646	1+
368.89711	188	
369.79772	174	
369.83650	732	1+
369.88358	208	
371.19392	290	
371.72179	440	1+
371.78349	434	1+
371.83700	202	
372.47712	122	1+
372.78716	286	1+
372.84801	180	
372.87084	396	1+
373.72082	242	
373.83050	210	
373.84901	174	
374.38834	230	1+
374.81793	438	1+
374.84565	170	
374.88590	442	1+
375.09333	176	1+
375.78122	346	1+
376.78264	260	1+
376.86415	288	1+
377.73682	172	
379.03974	144	1+
379.28475	144	1+
380.71801	314	
380.85613	198	
380.89035	176	
381.71772	612	1+
381.80040	278	1+
381.83539	172	
382.85491	370	
383.77555	170	
383.86510	220	
384.78999	308	1+
384.84969	4930	1+
384.88969	650	1+
385.39296	170	
385.91428	252	1+
386.72893	178	
387.71934	198	
387.84751	1114	1+
388.79562	286	1+
389.19898	886	1+
389.71439	490	1+
390.84466	1004	
391.84400	672	
392.82799	636	1+
392.86078	466	
392.90117	200	
393.73826	334	1+
393.79911	366	
393.86818	306	
393.90074	562	1+
393.94079	158	1+
394.39554	182	1+
394.79957	204	
394.85627	780	1+
395.81136	248	1+
395.87059	512	1+
396.04473	162	1+
396.73097	288	1+
397.36578	212	1+
397.75462	214	1+
398.72942	316	
399.72968	212	
399.81306	290	
399.85189	724	1+
401.14152	178	1+
401.77691	276	1+
401.80337	282	
402.74060	368	1+
402.86500	3032	1+
403.40599	312	
405.36895	226	1+
405.73957	170	
405.86749	1278	1+
406.80173	220	
407.33729	152	1+
407.72824	556	1+
407.86445	9592	1+
409.72012	404	
410.73384	222	
410.85110	564	
411.73990	174	
411.81118	838	
411.91528	300	1+
412.07893	350	1+
412.69715	140	1+
412.72815	796	1+
412.84420	618	
412.87481	228	
412.91728	346	1+
413.87525	958	1+
415.82370	272	1+
415.87519	402	
416.88222	316	
417.81353	332	1+
417.87651	206	
418.05397	200	1+
418.73859	334	1+
419.81210	212	1+
420.73687	352	1+
420.88046	170	
421.12867	132	1+
421.88013	880	
422.24162	240	1+
422.82540	170	
422.86551	612	
423.86815	726	
423.88885	732	1+
424.81928	462	1+
424.86727	434	
425.16005	240	1+
425.26049	212	1+
425.73179	182	
425.75681	172	
425.82258	300	1+
425.87934	630	
425.92889	266	1+
426.69878	200	1+
426.74802	238	
426.86277	1942	1+
427.73619	2010	1+
427.82651	186	
428.09415	358	1+
428.84561	444	
428.88630	758	1+
429.69873	300	1+
429.77193	310	1+
429.82728	296	1+
430.74043	862	1+
430.86438	1584	1+
430.88342	284	
431.87009	1294	1+
432.92643	152	1+
433.72837	166	
433.75476	274	1+
434.82494	244	1+
434.85616	476	1+
435.86080	338	1+
436.89308	208	
437.23606	128	1+
437.67910	166	1+
438.82841	170	1+
439.89110	1168	1+
442.72911	150	1+
442.87881	168	
444.23383	150	1+
444.39122	188	1+
444.87208	2524	1+
445.74496	276	
446.89297	300	
447.55260	172	1+
447.71096	234	
448.75055	276	
448.88213	970	1+
449.88104	692	1+
450.12168	266	1+
450.76426	462	1+
451.21362	128	1+
451.74739	208	
452.88417	204	1+
453.74912	336	1+
454.85422	294	1+
457.90211	750	1+
458.70984	182	
458.77937	300	1+
462.87950	662	1+
463.72974	192	
464.77845	348	1+
464.88026	234	1+
467.89052	1168	1+
468.78026	528	1+
471.71100	138	1+
476.72054	260	1+
479.77168	176	
480.71641	384	1+
481.72419	220	1+
483.77407	212	1+
484.66601	184	1+
485.89886	392	
486.84363	282	1+
486.89588	506	1+
488.79315	174	
492.79369	370	1+
498.65459	246	1+
500.15653	186	1+
500.79286	258	1+
503.14502	246	
503.80777	174	1+
506.64195	276	1+
506.66945	134	1+
507.66963	94	1+
507.77994	262	1+
509.85918	788	1+
512.75128	184	1+
END IONS

###FS:    #m/z: 336.94622 #charge 1+
###MS: 61
###MSMS: 63
BEGIN IONS
TITLE=Cmpd 47, +MS2(336.9462), 28.0-35.0eV, 1.4min #63
RTINSECONDS=80.486
SCANS=61,63
PEPMASS=336.94622	385594
CHARGE=1+
70.67100	88	
140.06305	86	
182.86650	258	1+
187.29092	94	
194.88648	102	
196.88527	242	
197.89251	96	
205.94563	262	1+
208.87994	250	1+
208.93362	88	
208.98091	140	
209.94463	124	
210.88459	584	1+
211.90999	122	
211.94421	7658	
212.44682	78	1+
212.87870	4026	1+
212.94547	246	
213.93956	4202	1+
214.90582	156	
215.88657	906	1+
215.93671	308	
217.88202	254	1+
217.93736	328	
221.88750	106	
222.53965	112	
222.97962	102	
223.79302	216	1+
223.89750	100	
223.95896	176	
223.97165	100	
224.54275	100	
224.94019	108	
224.97712	130	
226.90411	140	
226.97515	120	
227.89738	230	
228.58656	96	
228.89583	762	1+
228.93999	90	
229.58519	122	
229.95467	7966	1+
229.98798	148	
230.88937	5984	1+
231.34437	108	
231.94961	3960	1+
232.82526	334	1+
232.96535	170	
233.82827	228	1+
233.89778	470	
233.94625	522	1+
235.89530	440	1+
236.82417	166	
236.97076	130	
237.06725	114	
237.43523	94	
242.37430	100	
242.89480	94	
243.88283	114	
243.98473	88	
245.86995	106	
246.90103	152	
246.97464	148	
247.20010	92	
247.87465	90	
247.96701	2006	1+
248.84206	144	
248.90059	1712	1+
248.98754	104	
249.08154	138	
249.96287	846	1+
250.37792	122	
250.83006	572	1+
250.91804	164	
250.95159	110	
250.98727	136	
251.07334	266	1+
251.91093	164	
251.92822	168	
251.95527	116	
252.97032	5332	1+
253.49301	94	
253.83327	168	
253.85507	118	
253.90283	1258	1+
253.93341	112	
254.06563	212	1+
254.37963	88	
254.96585	1458	1+
256.91302	166	
256.96285	134	
258.84124	100	
258.90884	284	1+
259.96287	146	
260.03344	148	
260.83550	434	1+
260.84898	186	1+
261.37122	100	
261.50647	90	
262.80331	108	
263.83375	152	
265.07993	112	
265.84754	96	
266.09356	210	1+
266.41228	94	
266.97637	100	
267.83726	2004	1+
268.83910	1570	1+
268.91772	248	1+
269.79979	328	1+
270.16103	88	
270.98273	660	1+
271.35529	92	
271.91594	482	1+
272.89682	92	
272.97978	198	
273.79823	184	
274.79133	128	
275.86541	130	
275.89726	100	
275.97389	168	
276.38665	116	
276.41727	98	
276.83044	112	
276.85227	312	1+
276.88589	86	
277.83744	320	
278.09362	88	
278.59583	92	
278.83478	894	1+
279.01996	98	
280.91016	94	
281.04515	134	
281.85997	112	
281.92796	128	
282.87797	158	
283.36687	98	
283.78988	296	1+
283.86827	144	
284.94691	90	
285.79239	88	
285.85082	428	
286.85006	1628	1+
286.90938	208	1+
287.80232	202	1+
287.97132	94	
288.82344	90	
289.51007	90	
289.87980	120	
290.78598	152	
291.80577	380	1+
292.00372	90	
293.10776	264	1+
293.87317	234	
293.99436	114	
294.85583	126	
295.86547	116	
295.99589	176	
296.81987	184	1+
297.43385	92	
297.56728	92	
297.97095	140	
298.00141	96	
298.22838	98	
299.03886	104	
299.84464	306	1+
300.06342	140	
300.80788	268	1+
300.88432	248	1+
302.70434	100	
303.81142	244	1+
304.86410	176	
304.89858	162	
305.20504	92	
305.87284	122	
306.87589	90	
306.88744	120	
307.33445	96	
307.45310	104	
307.79508	126	
308.87017	630	1+
309.89787	152	
310.86526	264	
311.88498	436	1+
312.91905	104	
313.81890	510	1+
314.81888	436	1+
314.89260	194	1+
316.16487	92	
316.37664	92	
317.89558	140	
318.78737	108	
319.88109	286	1+
321.41336	88	
321.82379	180	1+
322.42916	88	
324.86918	118	
324.89352	292	1+
327.75625	90	
328.70649	130	1+
328.88725	396	1+
329.39381	88	
334.00767	100	
334.12655	94	
334.77681	136	
338.02067	86	
338.87503	124	
339.82681	140	
340.92834	108	
341.14114	114	
END IONS

###FS:    #m/z: 359.96215 #charge 1+
###MS: 61
###MSMS: 64
BEGIN IONS
TITLE=Cmpd 48, +MS2(359.9622), 28.0-35.0eV, 1.4min #64
RTINSECONDS=81.258
SCANS=61,64
PEPMASS=359.96215	311522
CHARGE=1+
45.00918	96	
82.93023	98	
177.93783	88	
200.94532	158	
200.98290	94	
202.90696	114	
204.90118	106	
206.97497	96	
207.94440	134	
209.94368	1700	1+
211.86883	94	
212.88259	164	1+
216.39209	170	
217.91974	188	
218.88754	106	
219.49297	88	
220.95523	228	
221.11325	104	
221.88866	218	
222.90064	130	
222.95188	2256	1+
223.89616	90	
224.87661	118	
224.89330	134	
224.94835	2788	1+
224.97247	120	
225.98627	134	1+
226.89969	200	
226.92096	134	
226.94713	10488	1+
227.04277	148	1+
227.78680	102	
227.88512	96	
227.92984	116	
228.94195	13790	1+
230.92826	126	
232.98117	226	1+
233.95929	516	1+
235.82183	372	1+
237.71339	106	
238.47724	96	
238.85007	116	
238.96664	190	
239.79095	110	
240.82352	288	
240.93964	602	1+
240.96217	1862	1+
241.78900	168	
242.96124	1148	1+
243.89473	100	
244.11435	214	1+
244.95720	5408	1+
245.04610	94	
245.49853	114	1+
245.94372	336	
246.56188	98	
246.80618	102	
246.89462	142	1+
246.95310	6142	
247.84167	88	
247.95376	144	
248.79941	292	1+
250.04206	314	1+
250.88996	100	
250.95061	322	
250.96954	544	1+
251.78380	124	1+
252.10539	108	
252.87415	130	
252.95294	194	
253.14329	110	
253.83277	454	1+
254.00486	150	
254.86882	354	1+
254.90325	324	1+
255.87496	240	1+
256.85433	210	1+
256.95657	88	
258.83179	146	
258.89688	118	
258.97311	472	
259.80142	262	1+
260.82543	228	1+
260.96812	1336	1+
261.79296	132	
262.94852	134	
263.83475	288	
263.89973	236	1+
264.04079	88	
264.07912	130	
264.11996	128	1+
264.96487	324	1+
264.97810	146	
265.08806	140	
265.49890	90	
266.81671	636	1+
266.83928	106	
266.85910	418	1+
267.92557	130	
267.97521	442	1+
269.57627	92	
269.60831	92	
269.96851	1036	1+
270.80038	166	1+
270.83086	104	
271.84616	130	
273.85333	162	
273.96718	272	
274.85583	100	
275.97115	352	1+
276.81061	168	
276.85488	214	
277.03759	96	
277.80492	98	
277.91355	102	
279.09929	174	
279.80013	148	
280.65524	92	
280.79357	1048	1+
280.86509	266	1+
280.96329	94	
281.08576	94	
281.89077	96	
281.98491	276	1+
282.79572	388	1+
282.86857	140	
283.12830	128	
283.82793	138	
283.98085	268	
284.40348	94	
284.82554	220	
286.80417	100	
286.90812	96	
287.86692	376	1+
288.87051	286	1+
288.90384	150	1+
290.36696	106	
290.41518	90	
290.80147	150	
290.80636	364	1+
291.80504	214	1+
291.85744	146	
292.85192	142	
293.11800	96	
293.44787	102	
293.80432	124	
293.82595	122	
293.87100	240	1+
294.43631	96	
294.85968	240	1+
296.80669	520	1+
296.86046	124	
296.88624	108	
298.80276	1188	1+
298.96998	322	1+
299.01764	92	
301.08782	110	
301.78462	224	
301.87133	216	
302.47190	92	
302.86057	196	
303.38644	160	
303.80572	112	
303.87864	124	
304.94551	90	
305.00966	154	
307.03130	88	
307.88039	184	
308.89296	92	
309.79920	362	1+
310.87452	248	
311.89308	270	1+
312.86949	314	1+
313.94406	92	
314.81999	130	
314.89140	232	1+
315.45364	90	
315.76099	120	
315.81202	460	1+
315.85922	90	
315.87911	140	
317.87660	94	
318.88126	126	
318.93745	610	1+
319.82333	156	1+
319.88282	102	
322.92708	438	1+
323.03619	130	
324.78831	334	1+
325.90234	298	1+
326.01915	170	
327.75588	218	1+
328.89617	388	1+
328.97067	92	
330.88517	212	1+
332.94157	174	1+
333.52991	100	
333.75177	124	1+
335.16041	200	
335.92685	110	
336.94375	332	
337.70948	92	
337.84080	186	
337.94721	190	
338.89939	182	
338.93981	118	
339.88822	100	
340.79863	114	
340.94200	332	
341.25709	128	
341.90137	302	1+
343.77763	92	
343.79785	90	
345.95488	110	
348.85484	92	
350.88826	98	
355.76472	394	1+
356.76858	336	1+
358.75591	190	1+
358.77881	224	1+
363.59575	108	
363.73286	108	
363.75447	108	
END IONS

###FS:    #m/z: 322.93045 #charge 1+
###MS: 65
###MSMS: 66
BEGIN IONS
TITLE=Cmpd 49, +MS2(322.9304), 28.0-35.0eV, 1.4min #66
RTINSECONDS=84.949
SCANS=65-66
PEPMASS=322.93045	5421716
CHARGE=1+
94.11265	84	
167.05799	84	
182.60691	86	
190.96705	84	
192.88891	100	
192.90482	88	
196.88459	438	1+
198.88966	90	
205.94933	256	
205.99937	86	
207.97042	124	
208.88134	84	
209.84141	84	
209.94385	114	
210.90094	194	
211.89311	460	1+
212.87670	442	1+
214.88973	124	
215.42636	118	
215.89805	124	
221.94150	166	
222.89725	92	
222.95562	1032	1+
223.91036	90	
227.81946	168	
227.93134	162	
227.95518	134	
228.06156	88	
228.89157	108	
230.83382	94	
230.89023	434	
232.90361	90	
233.92529	90	
234.36865	82	
234.97797	110	
235.82439	88	
235.88099	84	
238.02589	138	
238.04246	176	1+
238.94203	446	1+
239.78454	138	
240.82298	506	1+
240.88179	84	
240.94081	2458	
241.78770	232	1+
241.90202	88	
241.93913	8798	1+
241.96784	396	1+
242.82110	258	
242.94121	5920	1+
243.03931	92	
243.81904	750	1+
243.84023	130	
244.82234	490	1+
244.85426	118	
244.93995	1466	1+
244.95859	162	
246.39747	100	
246.97643	560	1+
247.09018	92	
247.85317	146	
248.15302	88	
248.84157	170	1+
248.89732	138	
248.98543	94	
249.92493	162	
250.89600	282	1+
250.96590	118	
251.07396	212	1+
251.49309	88	
251.79344	148	
251.92600	98	
252.78789	94	
252.84906	250	1+
253.34836	88	
253.83215	264	1+
253.90296	140	
253.92522	132	
254.20716	92	
255.77816	160	
256.95141	88	
257.79895	150	
258.00770	88	
258.79719	122	
258.83414	586	1+
259.02877	88	
260.33953	208	
260.82999	1148	1+
260.89542	160	
260.99610	120	
262.09486	106	
262.83118	1072	1+
263.80626	86	
263.85212	218	1+
263.97758	448	1+
264.33999	96	
266.04017	258	1+
266.84914	202	
266.86370	152	
266.98068	186	1+
267.79931	108	
267.85112	86	
269.80290	338	
270.84925	98	
270.95194	98	
270.98382	100	
271.78649	140	
271.84786	146	
271.86884	90	
273.05481	86	
273.07934	86	
273.79232	378	
274.79598	178	
274.84758	86	
274.88437	84	
275.44432	114	
275.81176	108	
276.85292	182	
277.34279	98	
277.83667	120	
278.85912	290	1+
279.01815	88	
279.09189	960	1+
279.41013	100	
282.28073	164	
282.81892	108	
283.06575	112	
283.39147	94	
283.78448	500	1+
283.85693	170	
284.29215	250	
284.86401	192	
286.80759	88	
286.86326	102	
286.92252	168	
287.93039	88	
288.01166	92	
289.15798	122	
289.37813	94	
289.78909	228	
289.80517	544	1+
289.88178	288	1+
290.78612	154	
290.85776	200	1+
290.91618	142	1+
291.51472	104	
292.80438	124	
293.86290	132	
293.88328	122	
294.86315	116	
295.86440	86	
296.76285	90	
296.80752	114	
296.92772	86	
297.80037	96	
298.80276	148	
299.78453	220	
300.79513	118	
300.86625	220	1+
301.78978	92	
301.96999	94	
303.88136	86	
305.80689	104	
305.87922	662	1+
307.02904	92	
307.79947	336	1+
307.81675	92	
308.52838	88	
308.82740	232	1+
309.06791	100	
309.79782	150	
310.81844	114	
310.87500	162	
311.86840	104	
312.80537	118	
313.88702	136	
313.91033	88	
314.75807	86	
315.02839	108	
315.81933	88	
317.72803	88	
321.81260	240	
322.01991	132	
323.40217	88	
323.79707	90	
324.89481	174	
325.89659	154	
326.91401	84	
END IONS

###FS:    #m/z: 340.94060 #charge 1+
###MS: 65
###MSMS: 67
BEGIN IONS
TITLE=Cmpd 50, +MS2(340.9406), 28.0-35.0eV, 1.5min #67
RTINSECONDS=85.721
SCANS=65,67
PEPMASS=340.94060	2581946
CHARGE=1+
180.88036	90	
190.92959	92	
192.93127	192	
196.88286	138	
202.47725	120	
205.47809	90	
205.95115	172	
206.41023	92	
207.00175	88	
207.97452	108	
209.93990	422	1+
212.87674	1126	1+
213.67232	98	
213.87938	770	1+
213.93990	2628	1+
214.79037	90	
214.85804	202	1+
214.89498	128	
215.42239	104	
215.88478	934	1+
215.93565	574	
216.98784	88	
217.88489	418	1+
217.93932	202	
218.95835	104	
222.01559	122	
223.49700	120	
223.96197	314	1+
224.91097	90	
226.94548	174	
226.96934	132	
227.78370	132	
227.91661	94	
227.95234	94	
227.98747	100	
229.43030	94	
230.79192	92	
230.88726	1572	1+
230.90439	92	
231.88976	1084	1+
231.95108	2320	1+
233.89687	442	
233.91337	90	
233.94709	700	1+
235.83716	102	
235.89059	408	1+
237.00957	90	
237.79070	130	
237.88724	90	
237.89979	166	
240.83499	140	
241.84036	126	
242.94323	230	1+
244.95734	122	
245.01592	88	
245.12534	92	
246.97644	410	
247.90955	102	
248.85491	128	
248.90076	316	
249.90156	308	
249.96057	756	1+
250.83341	88	
251.06106	98	
251.79309	94	
252.00453	126	
253.96445	796	1+
254.06189	176	1+
254.45398	100	
254.90299	454	1+
254.96616	666	1+
255.07962	130	
255.95025	128	
256.46753	102	
256.84702	98	
256.88538	180	
256.91382	176	
256.96078	158	
257.84526	598	1+
257.96576	88	
258.84555	390	1+
258.96590	126	
259.95826	118	
260.83568	138	
260.85405	142	
261.89032	112	
261.90257	90	
262.01502	266	1+
262.50252	100	
265.05315	106	
266.84305	90	
268.41417	102	
268.79035	90	
268.84551	118	
268.99975	92	
269.79781	328	1+
270.97089	98	
271.44827	88	
271.85130	204	1+
272.91387	158	
272.93379	196	
272.97706	124	
273.79971	162	
273.85294	154	
274.35499	88	
274.79934	168	
274.86370	142	
274.89743	162	
275.81044	122	
275.95572	220	
276.85224	98	
276.91258	92	
276.99942	88	
277.85897	132	
278.81046	104	
278.84540	380	1+
279.02319	92	
279.53316	118	
281.86295	138	
282.20684	112	
282.85863	220	1+
282.92890	106	
282.97554	140	
283.01150	96	
284.79022	98	
284.81072	168	
285.85572	142	
287.79746	176	1+
287.86640	140	
289.54343	90	
289.79022	116	
289.87576	274	
291.55048	122	
291.80445	98	
292.43886	170	
292.88924	94	
293.87145	146	
294.87045	92	
295.80915	252	1+
296.80988	182	1+
296.87610	92	
296.99568	108	
298.30882	90	
298.88832	94	
299.78017	98	
299.91897	104	
300.81235	236	1+
300.91456	230	1+
302.85512	214	1+
305.93091	90	
306.88244	350	
307.89078	236	
308.76339	100	
309.04817	92	
309.87693	768	1+
310.87868	638	1+
310.93688	150	1+
310.98327	94	
311.80135	98	
311.82189	160	
312.88437	94	
313.81691	156	
313.88375	108	
314.06377	104	
315.45360	100	
315.85728	112	
321.35818	94	
321.88280	88	
322.90355	104	
323.40679	88	
323.88815	118	
323.94352	100	
324.88958	248	1+
325.08925	98	
325.71174	100	
327.82832	128	
328.88813	236	
330.81586	258	1+
330.88227	98	
331.75142	94	
332.83271	94	
332.88542	128	
333.75417	102	
334.78548	174	1+
335.95831	92	
336.90441	108	
337.94628	232	1+
339.82838	124	
344.89824	90	
END IONS

###FS:    #m/z: 363.95675 #charge 1+
###MS: 65
###MSMS: 68
BEGIN IONS
TITLE=Cmpd 51, +MS2(363.9568), 28.0-35.0eV, 1.5min #68
RTINSECONDS=86.4925
SCANS=65,68
PEPMASS=363.95675	1792184
CHARGE=1+
182.86644	270	
187.86826	134	
189.86312	1472	1+
191.85806	1182	1+
196.52181	108	
196.88295	352	1+
203.88076	140	
205.94982	132	
206.40683	104	
206.49857	116	
207.87406	806	1+
207.94695	224	
208.94293	164	
208.95905	126	
209.88061	1184	1+
209.94340	2950	1+
210.88558	972	1+
212.87896	6392	1+
214.89407	462	
218.89149	214	1+
219.86337	112	
221.54631	106	
221.71386	134	
222.45749	104	
222.95216	2332	1+
224.94935	2004	1+
225.89182	494	1+
226.89770	298	1+
226.94738	17070	1+
227.88055	166	
227.92998	312	
228.84607	118	1+
228.89412	1638	1+
228.94209	19520	1+
228.98208	108	
229.01219	116	1+
230.03998	110	1+
230.79182	114	
230.88917	9228	1+
231.05515	118	1+
232.88307	808	1+
233.61931	98	
233.85383	144	
233.96925	98	
234.43503	124	
234.87920	618	
234.93117	186	
236.83210	126	
237.05311	144	
237.06551	98	
238.02701	152	
238.06608	224	1+
238.50943	98	
239.96615	126	
240.81810	180	
240.93974	496	
240.96300	1294	1+
241.93986	1356	1+
242.90569	112	
242.96153	1108	1+
243.81794	314	
243.83760	188	
243.86478	198	1+
244.01373	98	
244.81938	224	
244.95734	8700	1+
246.16213	98	1+
246.86664	104	
246.90429	416	1+
246.95296	9628	1+
247.80402	110	
248.80272	386	1+
248.89977	3066	1+
250.80496	164	
250.90082	352	1+
250.94853	106	
250.96939	184	
251.80880	100	
251.92841	128	
251.96709	292	1+
252.89412	228	
253.43426	100	
253.83426	368	1+
253.90445	828	1+
255.02577	110	
256.89454	98	
257.07934	108	
258.84000	452	1+
258.97213	422	1+
260.83184	106	
260.96877	836	1+
261.42492	110	
261.83045	176	
262.10245	138	
262.82608	522	1+
263.97788	218	
264.96817	600	1+
265.09040	376	1+
265.82103	194	
265.89720	312	1+
265.91919	106	
265.97313	384	1+
266.77971	368	1+
266.81721	574	1+
266.85525	108	
267.78161	320	1+
267.80754	156	
267.97429	1194	1+
268.95487	100	
269.81330	142	
269.86491	98	
269.91660	138	
269.96760	1470	1+
270.54893	134	
270.82960	152	
270.87361	128	
271.53746	110	
271.85197	134	
271.91695	562	1+
273.79424	340	1+
273.92025	162	
275.83436	188	
276.84563	214	
276.85878	246	
277.10434	180	
278.79916	204	
278.84481	280	1+
279.10266	172	
279.79159	1140	1+
279.90738	98	
279.99956	152	
280.80738	112	
280.88526	236	1+
281.81819	118	
281.86210	304	1+
282.79167	108	
282.82963	102	
283.09513	254	1+
283.85438	502	1+
283.98741	246	
284.78661	148	
284.81713	458	1+
284.91572	130	
285.79221	268	1+
285.84416	1220	1+
286.85652	246	1+
288.92277	154	
289.78897	146	
289.80283	106	
290.78991	350	
291.80274	228	
292.88559	132	
293.11866	182	
293.85488	216	
293.97736	98	
294.85981	418	1+
294.92539	112	
295.86185	284	1+
296.04370	100	
296.80856	506	1+
298.06079	100	
298.41115	226	1+
298.80404	1254	1+
299.05022	98	
299.84999	104	
299.96010	216	1+
300.72104	108	
300.79926	184	
301.51583	100	
301.81576	136	
301.86226	690	1+
302.79832	114	
303.34555	104	
303.80529	772	1+
303.85596	2142	1+
304.87348	144	
304.88758	116	
305.42694	172	1+
305.80459	122	
305.84437	272	1+
306.12742	288	1+
306.48906	98	
306.88340	128	
307.90222	108	
309.87322	518	1+
311.86638	120	
312.16914	106	
313.87398	130	
314.88136	294	1+
315.85265	118	
316.81615	160	
317.81333	228	1+
318.06198	158	
318.93415	232	
319.56455	98	
319.87576	166	
320.82521	226	
321.81871	1144	1+
321.86662	220	
322.93115	464	1+
323.86500	124	
324.82361	148	
324.90273	102	
324.93712	130	
325.89031	114	
326.86854	968	1+
328.83305	214	1+
328.88788	188	
331.76897	100	
334.08832	106	
334.27490	98	
336.77175	100	
336.94736	418	1+
337.83281	216	
338.87535	124	1+
338.95547	124	
339.75139	110	
339.82704	420	1+
340.94080	536	
342.29660	96	
344.93791	124	
345.71937	130	
346.78443	232	
349.71891	134	
349.76507	270	1+
351.90256	142	
352.75492	342	1+
354.96387	172	1+
356.77728	128	
358.71857	226	1+
358.85785	182	1+
359.77940	186	1+
359.80412	122	
361.73433	116	
362.83989	128	
363.71730	184	
363.83580	110	
364.71739	112	
365.71400	96	
366.74760	168	1+
367.78239	114	
END IONS

###FS:    #m/z: 322.93035 #charge 1+
###MS: 69
###MSMS: 70
BEGIN IONS
TITLE=Cmpd 52, +MS2(322.9304), 28.0-35.0eV, 1.5min #70
RTINSECONDS=90.1825
SCANS=69-70
PEPMASS=322.93035	5368364
CHARGE=1+
116.06738	112	
190.89107	190	1+
195.40800	86	
196.88489	180	1+
197.80299	98	
198.03361	134	
199.88559	192	
201.04200	86	
205.01525	120	
205.94897	294	
209.94458	144	
210.41833	92	
211.42059	84	
212.00668	90	
212.87721	170	
212.89586	88	
214.89637	136	
215.87979	134	
218.89317	136	
221.87781	228	1+
221.94650	176	
221.97760	104	
222.95516	984	1+
223.95997	626	1+
224.09221	86	
224.85186	96	
227.93083	236	1+
227.95393	132	
228.89310	138	
228.91174	132	
230.83367	114	
230.86464	98	
230.89318	234	1+
231.87311	96	
232.89857	88	
233.93651	102	
234.02660	86	
235.04599	86	
235.37750	90	
235.80163	88	
237.05646	200	1+
237.93581	104	
238.09810	88	
238.96835	84	
239.07741	236	
239.41800	96	
239.78793	258	
240.07825	100	
240.78760	142	
240.82212	366	1+
240.93999	3194	
240.96143	318	
241.47477	94	
241.91655	86	
241.94160	1980	
242.82345	570	1+
242.94199	6982	1+
244.81418	146	
244.93980	1110	
246.93977	92	
246.97598	402	1+
247.43946	96	
247.85896	94	
248.85255	158	
248.90301	88	
250.00988	116	
250.50100	150	
250.91371	130	
250.94507	84	
250.97061	164	
252.97328	92	
253.12112	108	
253.79023	132	
253.83278	104	
253.89922	222	1+
253.91906	144	
254.82701	370	1+
255.78216	146	
255.79882	204	1+
256.39271	144	
256.89840	130	
257.16801	86	
257.80034	290	1+
258.40410	100	
258.44852	86	
258.83285	620	1+
258.88995	86	
260.33431	92	
260.82885	1180	1+
260.84750	146	
261.35966	96	
262.35772	152	
262.79823	350	1+
263.02794	86	
263.83146	270	
263.90465	92	
263.97865	262	1+
264.84726	464	1+
265.05956	84	
265.09265	96	
266.91627	132	
267.84845	358	1+
267.99998	84	
268.90843	182	
269.56215	86	
269.79650	196	1+
270.86313	314	1+
271.79979	84	
271.84616	112	
271.91074	84	
272.85192	324	1+
273.79274	380	1+
274.42121	178	
275.80578	320	1+
276.84759	206	
277.87076	180	
278.36813	104	
278.81328	88	
278.97721	86	
279.09120	376	
279.37716	100	
279.85383	116	
280.00147	84	
280.09492	304	
280.79039	204	1+
280.86515	90	
281.02139	100	
281.29559	92	
281.41053	96	
281.81332	210	1+
281.98302	114	
283.07127	144	
283.79041	580	1+
284.29247	174	
285.84601	116	
285.86430	102	
285.91901	124	
286.79958	172	
286.85040	84	
286.92175	164	
287.80941	86	
289.16746	88	
289.78787	604	1+
289.88074	206	
291.80641	520	1+
291.99380	90	
292.86720	86	
292.88722	116	
293.87501	154	
293.90120	100	
294.08452	84	
294.81305	230	
294.85277	156	
294.99053	94	
296.81462	134	
296.85717	268	1+
296.92807	84	
297.03586	88	
297.92532	92	
299.78445	488	1+
299.83542	84	
300.72939	110	
301.85762	116	
302.83281	84	
303.87323	248	1+
305.05283	98	
306.88296	706	1+
307.79582	584	1+
307.88878	392	1+
307.96107	104	
308.86644	94	
308.92092	94	
309.81730	430	1+
310.86775	266	1+
310.88932	108	
311.08025	168	1+
311.65929	94	
312.80452	172	
313.79934	136	
314.47069	94	
314.82035	124	
315.17443	86	
315.82021	132	
316.88128	84	
318.87951	342	1+
324.37936	102	
324.88881	228	
325.89713	186	
326.15032	94	
326.19483	86	
326.95379	88	
327.90041	134	
END IONS

###FS:    #m/z: 340.94066 #charge 1+
###MS: 69
###MSMS: 71
BEGIN IONS
TITLE=Cmpd 53, +MS2(340.9407), 28.0-35.0eV, 1.5min #71
RTINSECONDS=90.9555
SCANS=69,71
PEPMASS=340.94066	2311970
CHARGE=1+
185.87275	118	
187.40181	98	
187.92665	104	
187.93824	106	
189.86142	212	
192.92602	396	
196.88414	100	
197.88342	100	
203.88314	276	1+
206.86735	128	
207.87476	96	
208.94435	140	
209.94330	194	
210.90194	128	
210.93551	224	
212.87808	1084	1+
212.97541	202	1+
213.89038	260	
213.93934	2640	1+
215.88677	728	1+
215.93649	480	
217.86075	106	
217.88268	668	1+
217.93937	236	
218.91287	94	
219.90228	198	1+
220.88364	310	1+
221.97592	92	
222.95464	566	1+
223.95873	472	1+
226.87308	110	
226.94381	232	
227.49624	92	
228.89417	166	
228.94285	296	1+
229.19040	106	
230.44127	100	
230.89075	758	
231.89327	470	
231.95020	2946	1+
232.88900	268	
233.89930	702	1+
233.94861	558	
234.38956	92	
234.93856	86	
235.88142	130	
235.89337	580	1+
235.94408	268	
236.83173	106	
236.87386	200	1+
238.05624	106	
239.09756	92	
239.78808	188	
239.89892	106	
240.78665	142	
241.80110	106	
241.83592	166	1+
242.88699	92	
242.93998	220	1+
244.81820	90	
244.86394	112	
244.87708	88	
245.92056	88	
246.94854	156	
246.97759	178	
247.46870	92	
247.97367	368	1+
248.89998	98	
248.99343	88	
249.83976	122	
249.90017	470	1+
249.96147	732	1+
252.38185	102	
253.90356	456	1+
253.94719	100	
254.44421	96	
254.96662	1672	1+
255.77538	108	
255.88330	122	
256.96693	128	
257.80055	316	1+
257.84232	448	1+
258.84471	384	1+
258.96329	342	1+
259.07962	90	
259.83016	106	
259.91439	90	
260.55049	92	
260.83280	494	1+
260.94857	104	
262.84468	270	1+
262.96891	142	
263.93696	112	
264.85338	96	
265.02088	142	
265.05689	94	
265.81327	88	
265.86920	104	
266.84720	132	
267.09043	90	
267.78832	96	
267.96961	90	
268.81133	92	
269.80111	202	1+
269.85133	134	
270.03782	102	
271.36358	96	
271.85092	132	
272.03098	90	
272.81201	196	1+
272.93044	142	
272.97987	122	
273.44053	94	
273.79122	432	1+
273.97995	114	
274.90318	144	
275.34856	92	
275.40178	90	
275.80933	184	1+
275.95056	122	
277.86612	254	1+
277.96913	116	
278.50352	92	
278.80993	144	
278.84429	304	1+
279.78659	170	1+
281.52174	104	
281.82900	136	
282.50964	102	
282.85483	184	
282.92277	238	1+
282.97116	106	
283.35382	142	
283.78700	130	
287.80663	100	
289.44709	102	
289.78984	102	
289.87604	228	
290.78544	126	
290.86464	154	
291.80335	426	1+
291.94386	102	
292.51355	102	
293.87762	224	1+
294.13015	96	
295.95340	124	
295.99111	148	
296.41636	88	
296.84959	88	
296.99514	102	
297.78859	130	
297.82159	138	
297.87730	134	
297.97191	110	
299.78812	194	
299.87248	104	
300.85616	296	1+
300.87742	124	
300.90842	126	
301.06375	96	
301.87721	118	
302.78882	104	
302.94755	136	
305.88302	278	1+
306.71947	88	
308.95012	126	
309.81092	98	
310.80605	90	
310.84508	140	
310.87903	658	1+
312.80674	218	1+
315.82341	158	
316.90096	116	
317.87519	122	
317.93074	194	1+
321.43990	92	
322.88796	206	
324.89343	146	
325.89155	166	
326.89101	116	
327.72948	96	
327.88166	378	1+
328.10556	100	
328.88364	214	1+
330.81146	348	
331.74567	138	
333.92679	88	
335.42954	88	
335.77837	172	
335.86555	88	
338.34145	94	
338.88391	128	
339.87085	108	
341.04824	158	
341.71562	234	1+
342.90010	226	1+
344.31062	130	
END IONS

###FS:    #m/z: 363.95677 #charge 1+
###MS: 69
###MSMS: 72
BEGIN IONS
TITLE=Cmpd 54, +MS2(363.9568), 28.0-35.0eV, 1.6min #72
RTINSECONDS=91.7275
SCANS=69,72
PEPMASS=363.95677	1543980
CHARGE=1+
81.02882	98	
182.86534	208	1+
189.86228	950	
191.85728	1156	1+
193.85674	158	
194.88603	172	
196.88260	700	1+
200.88107	154	
205.87869	164	
205.95013	110	
206.90791	100	
206.94557	418	1+
207.40726	136	
207.87420	964	1+
207.94692	282	1+
209.87020	154	
209.94367	4024	1+
210.12439	96	
210.88263	1040	1+
212.87931	7276	1+
213.00341	98	
214.02627	94	
214.89340	366	
215.88338	140	
216.42027	104	
219.86789	150	
220.86489	98	
222.95213	1250	1+
223.97253	98	
224.94968	2988	1+
225.88625	502	1+
226.94730	21574	1+
226.97300	276	
227.04150	98	
227.09320	220	1+
227.11662	160	1+
227.13059	162	1+
227.91063	384	1+
228.19430	150	1+
228.89379	1944	1+
228.94227	23488	1+
229.08468	126	
230.83474	172	
230.88939	8452	1+
231.01964	110	
232.88503	1132	1+
232.93876	196	1+
232.98942	222	1+
233.12547	98	
234.11326	174	1+
234.88110	374	
234.92699	102	
235.11681	148	1+
235.82773	114	
237.06035	310	1+
237.92215	142	
238.06610	298	1+
238.78940	206	1+
240.94084	648	
240.96225	1704	1+
241.93859	2270	1+
242.82237	276	
242.94122	1878	1+
242.95971	1800	1+
243.82226	216	
244.82169	206	
244.95742	11744	1+
245.83939	104	
245.94079	332	
246.90604	322	
246.95308	11056	1+
246.97521	234	
247.80469	116	
248.80196	438	1+
248.85322	94	
248.89967	3210	1+
249.94063	394	1+
250.89655	704	1+
250.94605	236	1+
250.96947	238	
251.07399	230	1+
251.97937	94	
253.08402	194	
253.41089	98	
253.48336	100	
253.90556	578	1+
254.81057	186	1+
254.95555	116	
255.02121	98	
256.13808	138	
256.34359	98	
257.95433	94	
257.97133	456	1+
258.79963	152	
258.84408	126	
258.89202	96	
258.97342	384	1+
260.83160	256	
260.96754	874	1+
261.83338	436	
262.83339	496	1+
263.90263	160	
263.97947	144	
264.96936	478	1+
264.97898	134	
265.81957	218	
265.90446	142	
265.97426	402	1+
266.81101	602	1+
267.10753	124	
267.78336	364	1+
267.94222	130	
267.97247	1418	1+
268.95678	214	
269.96847	2196	1+
270.08441	118	
271.84370	272	1+
271.91432	412	
271.94208	146	
272.84309	236	1+
272.91580	248	
273.92236	238	1+
274.79156	142	
274.86346	126	
274.92294	196	1+
275.81052	226	1+
276.85585	398	1+
276.89719	120	
277.97928	94	
278.38448	212	1+
278.80142	124	
278.85893	110	
279.10827	232	1+
279.74076	108	
279.79467	96	
279.95642	94	
280.03864	144	
280.79135	938	1+
281.09466	256	1+
281.12148	120	
281.82225	220	1+
281.84906	172	
282.78993	376	1+
283.06609	104	
283.43317	96	
283.84732	468	1+
283.90272	148	
285.84521	1176	1+
286.79453	200	1+
286.91429	100	
287.00306	138	
288.87396	240	1+
290.41313	102	
290.78509	504	1+
290.82770	164	
291.86309	290	1+
292.43187	100	
292.93142	148	
293.11663	248	
293.89375	216	1+
293.99623	136	
294.82211	94	
294.84965	142	
294.93010	94	
296.80503	326	
296.85226	256	1+
297.80481	268	
298.41720	104	
298.80285	1200	1+
299.37267	108	
300.79659	200	
300.83329	162	1+
301.80148	262	
301.86089	842	1+
301.96288	98	1+
302.79445	148	
303.80643	220	
303.85637	2070	1+
304.80734	120	
305.10827	148	1+
307.75869	94	
308.13630	108	
308.95442	100	
309.86553	522	1+
309.93039	134	
311.89172	162	
311.95415	98	
312.86501	240	1+
314.81823	254	1+
316.42514	96	
316.81322	250	
317.81446	356	1+
318.93174	206	
318.95031	170	
319.84133	102	
319.89063	134	
319.93920	122	
320.93241	102	
321.08120	96	
321.81726	914	1+
321.86518	690	1+
322.33658	98	
322.92930	668	1+
323.95120	126	
324.83095	94	
324.87616	210	
324.89836	108	
325.14228	116	
326.83801	116	
326.87185	706	1+
327.82709	170	1+
328.18969	108	1+
328.88911	202	
329.87244	108	
330.72220	118	
330.88090	292	1+
332.77371	144	
333.31233	104	
333.75279	196	1+
335.76131	162	1+
336.03995	108	
336.74537	130	1+
336.94331	458	1+
337.83539	106	
338.96211	112	
339.82812	722	1+
340.76842	104	
340.93956	552	1+
341.40059	260	1+
341.77804	122	
341.83141	182	
342.83363	280	1+
343.72603	94	
343.79998	94	
345.83362	138	
348.73738	94	
353.75989	232	
355.72692	180	1+
355.91979	138	
356.40157	154	
356.58924	102	
356.78595	158	1+
359.96212	102	
361.71236	180	
361.84290	264	1+
362.70358	118	
363.72374	188	
364.71639	98	
364.84917	128	
365.78212	100	
366.73692	122	
367.77717	244	1+
END IONS

###FS:    #m/z: 322.93065 #charge 1+
###MS: 73
###MSMS: 74
BEGIN IONS
TITLE=Cmpd 55, +MS2(322.9307), 28.0-35.0eV, 1.6min #74
RTINSECONDS=95.4165
SCANS=73-74
PEPMASS=322.93065	5450700
CHARGE=1+
188.98855	96	
189.86446	124	
191.85706	218	
192.88845	372	1+
198.95308	102	
200.41923	98	
205.94944	448	
207.00534	96	
207.40818	96	
207.94652	172	
207.97670	128	
209.94431	126	
212.87795	450	1+
213.89336	100	
214.89575	214	
215.88713	122	
216.51249	96	
217.05296	100	
220.88527	142	
222.95289	206	
223.95413	428	1+
225.33646	86	
227.89899	112	
227.93021	118	
227.95924	98	
229.39309	110	
229.90036	106	
230.89010	400	1+
234.88304	238	1+
235.82915	304	1+
236.79618	182	1+
236.89941	98	
237.06215	120	
237.88957	88	
238.54930	86	
238.82516	112	
238.89361	266	1+
238.93814	206	
239.07856	216	
239.79205	484	1+
240.82006	508	1+
240.94001	2162	
240.96517	532	1+
241.80335	94	
241.83809	102	
241.93985	7316	1+
242.94231	4730	1+
243.00598	90	
243.82210	382	1+
244.88788	110	
244.93936	1264	1+
245.14861	88	
245.29186	98	
245.39457	100	
246.93197	98	
246.97635	732	1+
247.39375	196	1+
248.10867	88	
248.84818	166	
248.90043	462	
249.10192	138	
249.96744	270	1+
251.92530	160	
253.34448	88	
254.54813	90	
254.78617	104	
254.83912	132	
255.50307	94	
256.79523	550	1+
256.90744	132	
257.08136	90	
257.79693	470	1+
257.84826	88	
257.93899	92	
258.44184	90	
258.83278	118	
258.89415	132	
258.97626	104	
259.54848	86	
259.82941	88	
260.83316	230	
261.83161	696	
262.35652	96	
262.79493	88	
262.83367	1034	1+
262.92627	132	
263.34172	98	
263.97647	230	1+
264.00673	94	
265.06062	164	
265.22113	130	
265.35706	108	
267.02255	126	
267.80485	178	
268.34782	94	
268.78954	110	
268.95764	140	
269.79569	120	
270.39323	86	
270.84256	356	1+
271.77431	88	
271.80393	148	
271.84662	318	1+
271.86881	100	
273.03386	100	
273.05957	104	
273.79427	592	1+
274.41623	96	
274.85441	124	
275.80442	276	1+
275.99274	104	
277.79524	136	1+
278.86378	180	
279.09151	758	1+
280.82740	250	1+
280.90187	106	
281.79050	116	
281.92792	86	
283.35661	164	
283.37525	94	
283.78616	390	1+
283.85504	92	
284.29536	278	
284.78948	252	1+
284.84399	86	
284.86244	180	
284.88042	94	
285.85995	160	
286.92096	104	
287.80412	118	
288.45144	104	
288.80209	100	
288.88535	150	
289.19425	94	
289.78955	218	
289.80849	142	
290.78958	154	
291.80872	238	
292.80317	202	
292.88080	148	
293.16520	88	
293.43423	88	
293.82190	130	
294.81901	88	
294.86509	98	
294.88310	100	
296.81281	102	
296.91703	114	
297.79557	226	1+
298.88395	92	
299.78174	152	
299.86850	124	
300.78941	94	
300.81497	102	
301.99557	86	
303.79298	86	
303.87339	116	
305.55701	102	
305.87242	124	
305.91226	86	
306.88326	118	
307.24194	96	
307.79749	354	1+
309.88531	122	
310.87736	338	
310.90837	98	
311.42515	98	
311.89378	160	
312.80083	98	
312.81903	146	
313.73168	106	
314.82067	228	
314.86506	94	
315.82059	246	1+
319.09719	92	
320.25433	124	
320.82146	114	
320.88984	88	
321.87404	118	
322.25043	140	
324.04729	100	
324.88958	116	
325.37506	96	
326.84730	88	
END IONS

###FS:    #m/z: 340.94052 #charge 1+
###MS: 73
###MSMS: 75
BEGIN IONS
TITLE=Cmpd 56, +MS2(340.9405), 28.0-35.0eV, 1.6min #75
RTINSECONDS=96.1885
SCANS=73,75
PEPMASS=340.94052	2995796
CHARGE=1+
190.86355	96	
192.92843	328	
196.88406	262	1+
200.89748	88	
205.89645	166	
206.97153	112	
210.93498	132	
210.96908	90	
212.87768	378	
212.94632	102	
213.41776	86	
213.88156	380	
213.93925	3400	1+
214.15735	94	
214.88381	210	
214.89749	106	
215.88757	478	
215.93719	622	
216.40977	144	
216.88561	482	1+
217.93695	200	
218.86629	96	
219.90066	98	
222.95665	510	1+
223.96231	492	1+
224.93110	92	
225.94596	328	1+
228.37494	92	
228.94008	190	
229.03803	84	
229.98680	88	
230.88717	1374	1+
231.88812	804	1+
231.95001	3262	1+
233.89633	436	
233.94683	534	
234.00211	84	
235.06108	86	
235.88852	292	1+
235.94995	242	
239.78800	122	
240.92556	86	
241.84016	166	1+
241.88402	152	
244.86413	86	
244.91080	134	
244.96132	134	
246.89537	86	
246.91293	100	
246.97510	144	
247.96079	108	
247.98087	188	
248.89683	220	1+
249.96073	660	1+
249.98984	100	
250.50088	88	
251.33362	104	
251.95773	168	
252.79017	186	1+
253.90541	190	
254.90473	158	
254.96561	1154	1+
255.41289	84	
255.78206	320	1+
255.85637	90	
255.90705	100	
256.84371	138	
256.96214	344	1+
257.10508	92	
257.35526	92	
257.83016	194	
257.84856	176	
257.91738	122	
257.94069	88	
258.84358	788	1+
258.93754	84	
258.96434	274	
259.89484	90	
259.95853	332	
260.79823	156	1+
260.83479	126	
261.95547	94	
262.84068	128	
263.97506	92	
264.79491	246	1+
264.85378	130	
265.85119	84	
267.18018	84	
267.78868	88	
267.84974	112	
269.48355	84	
269.79965	120	
270.19935	88	
270.82737	166	
271.02365	110	
271.86515	98	
272.85241	514	1+
272.91289	92	
272.93520	116	
273.79299	148	
274.40584	88	
275.03624	206	1+
275.80936	192	
276.85463	298	
277.80235	292	1+
277.86020	240	
277.95472	210	1+
278.56925	84	
278.84598	588	1+
278.85846	208	
279.03664	88	
279.84994	404	1+
281.84020	182	1+
281.86662	182	
283.03008	86	
283.79041	310	1+
283.91273	90	
284.57747	84	
284.87540	96	
284.90273	84	
284.92313	86	
286.91653	130	
287.79602	340	1+
287.86094	150	
288.38723	102	
289.36153	104	
289.85316	116	
292.43576	172	
292.88954	122	
293.87752	168	
294.86782	96	
294.93672	264	1+
294.96397	178	1+
296.43084	90	
298.83318	92	
298.85635	88	
299.78010	226	
299.88685	104	
300.79041	96	
300.83196	128	
300.87361	156	
301.82465	90	
301.91878	86	
302.04040	86	
302.94275	110	
303.80369	220	1+
304.80509	150	1+
304.92109	122	
305.87533	134	
305.94007	196	1+
306.88393	114	
307.79927	92	
307.88855	152	
308.81733	100	
308.87623	120	
310.82294	88	
310.87818	444	1+
311.11105	84	
311.81289	152	
312.80094	258	
314.82138	232	
315.88544	142	
317.46534	100	
317.88542	88	
319.89401	272	1+
320.86777	114	
320.89620	214	1+
323.88657	172	
324.89659	194	
324.92786	90	
324.97163	98	
326.51875	92	
326.88928	118	
327.08904	104	
328.30766	88	
328.81961	84	
328.88767	360	1+
330.87413	108	
333.71142	98	
335.31707	86	
335.82981	116	
337.40715	94	
338.07532	98	
338.87585	146	
339.83451	144	
340.86466	232	1+
343.43106	88	
343.96169	86	
345.73814	186	
END IONS

###FS:    #m/z: 363.95671 #charge 1+
###MS: 73
###MSMS: 76
BEGIN IONS
TITLE=Cmpd 57, +MS2(363.9567), 28.0-35.0eV, 1.7min #76
RTINSECONDS=96.961
SCANS=73,76
PEPMASS=363.95671	2195386
CHARGE=1+
178.94422	118	
184.08340	92	
187.93606	152	
189.86320	1162	1+
191.85756	786	1+
193.85208	112	
196.89541	116	
204.98204	106	
205.87930	112	
205.94806	550	1+
205.97215	108	
207.41391	184	
207.87336	914	1+
208.94325	134	
209.87151	316	
209.89343	128	
209.94373	3042	1+
210.88259	1152	1+
212.87921	5490	1+
216.41839	98	
216.90944	130	
220.97896	156	
222.95057	1716	1+
224.40839	110	
224.81885	102	
224.88640	316	1+
224.94804	2738	1+
225.48235	78	1+
226.90937	118	
226.94695	17590	1+
226.98410	188	1+
227.91758	172	
227.93140	152	
228.89500	1328	1+
228.94248	19866	1+
229.18530	104	
229.36762	96	
229.56886	102	
230.80678	96	
230.83416	162	
230.88912	9084	1+
232.02042	96	
232.88440	1280	1+
234.87957	796	1+
234.92925	260	1+
236.04032	150	
236.05450	294	1+
238.79040	162	1+
238.94107	94	
240.08090	136	
240.11396	214	1+
240.82247	364	
240.94275	484	
240.96240	1762	1+
241.08235	116	
241.61933	100	
241.93924	1750	1+
242.82155	174	
242.94108	1166	1+
242.96016	1212	1+
243.16666	108	1+
243.81853	732	1+
243.84282	94	
244.15774	154	1+
244.81993	474	1+
244.85318	92	
244.95732	9494	1+
245.00397	96	
245.04502	92	
245.06573	156	1+
245.87063	120	
245.94240	294	
246.80940	132	
246.90599	512	
246.95269	9444	1+
247.80283	118	
247.90103	232	
248.39035	96	
248.80355	420	1+
248.89994	3422	1+
250.89359	742	1+
250.94991	142	
250.96835	494	1+
251.50887	106	
252.92559	196	
253.56561	104	
253.83352	148	
253.90527	862	1+
254.88832	150	1+
254.94972	102	
256.42035	106	
258.84251	210	
259.83086	136	
259.97516	114	
260.83453	308	
260.96894	696	1+
261.83011	794	1+
262.46273	98	
262.80657	98	
262.97367	172	
264.79801	160	
264.82426	212	1+
264.97510	652	1+
265.05125	146	
265.88480	112	
265.97632	446	1+
266.81242	576	1+
267.34827	238	1+
267.97513	1634	1+
268.86911	98	
268.95940	194	
269.14283	92	
269.92067	128	
269.97031	2036	1+
270.80901	110	
270.84078	122	
270.89642	140	
271.84506	154	
271.91593	364	
272.78732	112	
272.85423	150	
273.78971	138	
273.92181	304	
274.79998	254	1+
275.91019	118	
276.42123	98	
276.84918	442	1+
277.42044	100	
277.80716	92	
278.08865	118	
278.33772	98	
278.79882	270	
278.91487	158	1+
279.10411	280	1+
279.79724	130	
280.75007	146	1+
280.79116	1038	1+
280.85853	348	1+
281.98485	116	
282.79213	370	1+
282.83013	210	
283.10242	92	
283.35433	94	
283.84997	568	1+
283.90788	178	
283.98697	142	
284.06828	92	
284.79763	110	
284.83922	1818	1+
284.86566	144	
285.42441	182	
285.84437	1560	1+
285.95944	104	
286.36501	100	
286.98957	234	1+
287.87670	216	1+
288.79146	104	
289.36472	94	
290.07268	104	
290.78970	172	1+
290.84966	94	
291.12276	94	
292.46965	130	
292.50759	124	
292.85311	126	
293.07031	90	
294.82975	122	
294.86636	220	
295.02213	198	1+
295.86076	122	
295.89315	136	
296.80861	310	
296.89608	104	
297.11302	152	
297.80592	146	
298.80537	486	
299.80583	272	
300.80263	210	
300.86567	128	
301.09006	194	1+
301.50942	116	
301.80251	142	
301.85617	420	
301.87629	186	
302.09434	176	1+
302.80621	744	1+
302.85980	342	
303.18938	92	
303.80837	614	1+
303.85499	2094	1+
305.52690	94	
305.93780	246	1+
306.03810	136	
306.81386	138	
306.87999	296	1+
307.80546	194	1+
307.88420	206	1+
308.84676	134	
309.81996	214	1+
309.87376	342	1+
310.39240	106	
312.87130	202	
314.82128	166	
314.87946	200	1+
316.81240	436	1+
317.87481	274	1+
318.93882	280	1+
319.81812	244	1+
321.81738	546	1+
321.86682	306	
321.92670	488	1+
322.75557	246	1+
322.92972	416	1+
325.89173	126	
326.81550	98	
326.87227	1032	1+
327.84384	136	1+
329.43627	98	
329.87045	120	
330.87980	90	
332.82021	136	
335.78265	194	1+
336.94559	650	1+
337.53771	104	
337.82935	142	
338.76297	128	
338.82312	216	1+
340.93971	604	1+
342.82570	178	
343.71508	190	1+
344.90104	108	
349.89296	150	1+
350.81678	134	
351.76482	322	1+
355.91252	92	
359.75821	98	
361.71705	148	
361.74655	274	1+
362.84025	106	
363.71489	132	
363.77423	168	1+
363.86999	94	
363.96024	130	
365.72792	112	
366.84161	212	1+
END IONS

###FS:    #m/z: 507.84578 #charge 1+
###MS: 77
###MSMS: 78
BEGIN IONS
TITLE=Cmpd 58, +MS2(507.8458), 28.2-35.2eV, 1.7min #78
RTINSECONDS=100.641
SCANS=77-78
PEPMASS=507.84578	664060
CHARGE=1+
196.01493	690	1+
199.88644	152	1+
209.94237	554	1+
214.88399	384	1+
224.11196	154	1+
224.97716	168	
227.95743	208	
231.82669	144	
232.89378	1032	1+
234.87902	160	
235.88893	348	1+
236.05766	272	1+
239.91932	144	
250.90463	144	
250.97011	674	1+
251.88464	194	1+
252.07786	240	
253.94897	150	1+
258.84850	232	1+
260.88347	300	1+
264.14509	158	
266.16665	454	1+
266.18557	158	
266.86588	234	
267.78213	168	
267.86427	168	
268.14567	174	
268.88024	264	1+
270.38679	188	1+
270.85894	536	1+
272.39004	350	1+
272.85398	560	1+
272.89018	236	1+
272.91451	196	1+
274.84730	274	1+
276.80345	280	1+
278.39112	152	
278.80985	240	1+
280.84830	336	1+
281.37502	214	
281.79653	200	1+
281.88556	244	1+
281.92377	198	1+
282.38327	284	
284.87366	170	
285.38887	158	
285.85459	164	
286.89954	154	
287.85450	590	
288.80433	194	1+
288.87167	294	
289.78257	172	1+
289.88013	646	
290.84114	190	
290.86428	2258	1+
291.90197	160	
291.97896	218	1+
292.81396	150	
292.85793	202	
293.80510	190	
293.87263	4876	1+
294.80204	156	
295.97462	108	1+
296.01260	248	1+
296.14899	146	
296.85972	360	
297.81365	166	
297.86878	172	
298.79913	218	
298.85447	240	
298.88154	330	1+
298.91093	216	1+
299.34157	370	1+
299.85975	158	
300.85867	790	1+
302.33999	226	1+
302.81049	300	1+
303.86738	556	1+
303.90134	156	
305.86244	782	1+
306.12563	174	
306.37359	320	1+
307.89106	1180	
307.92276	146	
308.14146	1394	1+
308.87137	2480	1+
309.09213	158	1+
309.81741	324	1+
309.88513	776	
309.98915	212	
310.15296	1008	1+
310.84577	150	
311.83199	302	1+
311.88303	9902	1+
312.38495	192	1+
312.81450	262	1+
312.94292	166	1+
313.96280	218	1+
314.86529	1098	1+
316.37313	164	
316.86621	474	
316.88860	304	
317.87709	216	
317.89353	154	
318.85977	530	1+
318.87959	174	
318.93612	182	
320.88805	304	1+
320.90986	238	1+
321.34560	370	1+
321.83445	200	1+
322.37359	154	
322.81502	230	1+
322.88841	142	
323.86545	246	
324.90040	174	
325.39560	164	
325.89682	646	
326.82343	236	
326.88130	2294	1+
327.80451	164	
328.16534	244	1+
328.88011	422	
329.16794	174	1+
329.81147	192	
329.89452	386	
330.83026	148	
330.88507	730	1+
331.16598	148	
331.81182	536	1+
332.87508	694	1+
332.97158	146	1+
332.98631	144	1+
333.79931	204	1+
333.84348	254	
334.90247	146	
335.84287	262	
335.89845	154	
336.37889	216	1+
336.94631	194	1+
337.88011	410	
337.90686	162	1+
338.82568	468	1+
338.88058	426	1+
339.71076	142	
340.03931	168	
342.39250	190	1+
344.76027	396	1+
345.82343	174	1+
346.39159	188	1+
348.86528	236	
348.92177	226	
349.75749	186	
349.83023	466	1+
350.75931	168	
350.83048	350	1+
350.89380	360	
351.76993	428	1+
351.89047	310	
352.77345	302	1+
352.82875	194	
352.91266	286	
353.81043	276	1+
353.85121	648	1+
354.88656	372	1+
355.84643	318	1+
355.89369	268	1+
356.76473	142	
357.77893	176	1+
357.89319	250	
358.98758	152	
360.31878	168	1+
360.33695	156	
360.83364	272	1+
361.71605	150	
362.36524	530	1+
363.31561	192	1+
363.36894	424	1+
364.72164	258	1+
364.84635	410	1+
366.83929	2112	1+
367.13241	166	
367.70831	1358	1+
368.15408	90	1+
368.89274	478	1+
369.71149	522	1+
369.89352	340	1+
370.78647	260	
370.83763	236	
371.18486	292	1+
371.37288	144	
371.72421	270	
371.83797	148	
372.71804	840	1+
372.87438	186	
373.72042	738	1+
373.90567	232	1+
374.06060	182	1+
374.81364	418	1+
374.91018	142	1+
376.86877	220	
378.36852	142	
378.81070	146	
379.90640	192	1+
380.71999	376	
380.85799	184	
381.72151	432	1+
381.83985	192	
382.39242	300	1+
382.77802	144	1+
382.85680	604	1+
382.89321	168	
384.85037	1936	
385.73496	408	1+
385.78405	482	1+
385.85210	1642	1+
385.88729	184	
386.91352	278	1+
387.92927	206	1+
388.74220	558	1+
388.79873	386	1+
389.05497	242	1+
389.20031	732	1+
389.71568	596	1+
389.74410	346	1+
389.85708	156	
390.84123	392	
390.89456	218	1+
391.39402	286	1+
391.80103	206	
391.84049	324	
392.83146	240	
392.86051	408	1+
393.19011	152	
393.74447	304	1+
393.79774	694	
393.83337	518	1+
394.78509	262	
394.85111	144	
395.86661	416	1+
396.73249	220	
396.80373	210	1+
397.13793	226	1+
397.77270	264	1+
398.72624	644	1+
398.86907	154	
399.71459	262	
399.85078	606	1+
402.86506	2078	1+
405.03879	192	1+
405.78560	238	
405.87171	958	1+
406.72828	508	1+
407.75431	172	
407.86556	6470	1+
408.06523	178	
408.13434	164	1+
408.92616	142	
409.68586	336	1+
409.72445	1368	1+
409.81863	152	
410.68609	206	1+
410.83828	318	
411.81159	642	1+
411.83553	220	
411.86558	194	
412.12291	150	1+
412.72654	442	1+
412.85096	534	1+
412.87246	922	1+
412.92227	220	
413.87531	748	1+
414.78169	214	1+
415.35814	152	
415.82073	178	1+
416.87874	142	
416.90333	158	
417.81774	256	
418.81299	250	1+
421.67411	144	1+
421.71834	210	1+
421.88132	1166	1+
422.75368	344	1+
422.78085	306	1+
423.75887	292	1+
423.78552	202	1+
423.87816	154	
424.86466	184	
425.73692	366	
425.75797	154	
425.87638	410	
426.70149	288	1+
426.75034	170	
426.86288	1294	1+
427.73199	1742	1+
428.86601	596	1+
429.70124	176	
429.82720	204	
430.74007	810	1+
430.86399	690	1+
431.84364	156	
434.88841	234	1+
435.70221	196	1+
435.85575	172	
438.69207	374	1+
438.81561	148	
439.69163	272	1+
439.89083	880	1+
442.68423	266	1+
444.87212	1538	1+
444.90247	226	
445.74211	268	
445.79977	206	1+
446.74357	176	
447.71088	228	
448.75508	274	1+
448.77652	266	1+
448.89483	216	
449.69152	412	1+
449.88157	564	1+
450.74977	570	1+
450.82094	168	
453.87981	144	1+
454.77627	226	1+
457.90158	1044	1+
458.79042	270	1+
462.88882	302	1+
463.26324	146	
464.64168	246	1+
464.78573	174	
464.87398	156	
467.88964	930	1+
468.77781	190	
468.83462	212	
469.69030	186	
470.77421	216	1+
474.78351	148	
476.71941	266	1+
479.66992	170	1+
483.72886	178	
485.89724	520	1+
486.84916	224	1+
486.94443	190	
487.79873	196	1+
491.77912	268	1+
491.80425	270	1+
501.79017	178	1+
507.24959	274	1+
507.86647	116	1+
508.90887	94	1+
509.85466	506	1+
END IONS

###FS:    #m/z: 336.94597 #charge 1+
###MS: 77
###MSMS: 79
BEGIN IONS
TITLE=Cmpd 59, +MS2(336.9460), 28.0-35.0eV, 1.7min #79
RTINSECONDS=101.413
SCANS=77,79
PEPMASS=336.94597	305414
CHARGE=1+
82.60041	82	
182.86617	136	
193.93790	86	
195.88994	84	
196.87973	170	1+
199.88672	252	1+
207.87885	118	
207.94786	150	
207.97540	156	
209.87952	744	1+
209.94294	144	
210.88254	644	1+
211.94438	6472	1+
212.06405	98	1+
212.87831	3586	1+
212.98587	86	
213.40507	82	
213.93954	4342	1+
214.01995	82	
215.88571	708	1+
215.93704	470	
217.85752	126	
217.88237	162	
217.93801	134	
218.83315	84	
220.05920	162	
221.95432	316	1+
224.96489	90	
224.99757	94	
226.89052	120	
226.97051	158	
227.89234	988	1+
227.95037	310	1+
228.89506	730	1+
229.44937	112	
229.83100	154	1+
229.95505	5908	
230.88927	4580	1+
230.95687	226	
231.95069	2442	1+
232.92889	90	
233.82340	450	1+
233.90063	574	1+
233.94840	546	1+
235.80805	108	
235.95086	230	1+
237.06569	84	
237.45394	84	
239.90308	172	
240.83038	144	
240.89475	100	
241.00561	82	
241.47667	84	
241.80718	80	
242.79004	228	1+
243.83733	90	
246.38230	84	
246.78355	82	
246.90646	284	
246.97429	174	
247.90736	136	
247.96493	1256	1+
248.89842	1870	1+
249.96180	742	
250.12014	96	
250.56110	106	
250.83361	148	
250.95154	174	
250.99356	138	
251.07327	174	
251.14460	104	
252.83664	166	
252.92208	92	
252.97113	3066	
253.08877	278	1+
253.90490	1086	1+
253.95517	110	
253.97138	86	
254.09332	162	1+
254.96626	2224	1+
255.04190	94	
255.39130	104	
255.50292	82	
255.87904	216	
256.79209	84	
256.91503	130	
256.96612	152	
257.81233	88	
257.84075	372	1+
258.81312	96	
258.84518	318	1+
259.96203	80	
260.85140	164	
260.92694	104	
260.94791	118	
261.83404	196	
261.93145	92	
262.37308	84	
262.82547	106	
262.94737	116	
263.07156	86	
263.39648	92	
263.83185	284	1+
265.08598	302	
266.35002	98	
266.80111	92	
266.86117	84	
267.79060	152	1+
267.83752	1424	1+
268.81055	84	
268.84007	1062	1+
268.91321	94	
270.85319	300	1+
270.89212	92	
270.97914	352	1+
271.04573	84	
271.84389	154	
271.91658	408	1+
271.96226	92	
272.97166	328	1+
273.79274	206	
274.84789	130	
275.81290	266	1+
275.85515	570	1+
275.89164	232	1+
276.07783	252	1+
276.85958	342	1+
277.80660	98	
277.84253	98	
277.94474	84	
278.83410	1174	1+
278.85480	184	
279.10248	86	
279.71172	102	
279.99819	124	
280.81091	220	
280.86988	92	
283.00091	84	
283.13736	82	
283.81542	86	
283.88571	156	
285.06238	92	
285.85070	144	
286.85035	1152	1+
286.88220	148	
289.00781	86	
289.08708	124	
289.51018	90	
289.79083	318	1+
289.85423	128	
289.88274	200	
290.85468	84	
291.41424	94	
291.80198	284	1+
292.86011	260	
292.95680	86	
293.85495	278	1+
293.87740	174	
293.88915	228	1+
294.81078	94	
296.81209	100	
296.99542	96	
298.30269	98	
298.93918	94	
300.92745	90	
301.35372	86	
303.80495	88	
304.80727	132	
304.88471	184	1+
306.87539	398	1+
307.30230	106	
308.54106	84	
310.87762	428	1+
310.95502	104	
314.02002	106	
315.76307	184	1+
315.81145	162	1+
315.89723	160	
315.93339	132	
319.38040	100	
319.83708	94	
320.98859	104	
323.38685	84	
323.88427	332	1+
323.90587	84	
327.91814	202	1+
327.94718	80	
328.88942	142	
329.88118	112	
329.99364	86	
330.82051	150	
331.75733	94	
332.75630	82	
332.82816	94	
332.89397	88	
333.86506	166	
334.91180	222	1+
336.87050	106	
337.02440	130	
337.96667	104	
338.76167	94	
339.27068	116	
339.77038	94	
339.83970	142	
340.87598	92	
340.90345	114	
END IONS

###FS:    #m/z: 359.96176 #charge 1+
###MS: 77
###MSMS: 80
BEGIN IONS
TITLE=Cmpd 60, +MS2(359.9618), 28.0-35.0eV, 1.7min #80
RTINSECONDS=102.185
SCANS=77,80
PEPMASS=359.96176	249666
CHARGE=1+
200.87398	184	1+
207.94920	114	
208.88517	168	
209.94348	2014	1+
216.91039	92	
222.89109	226	1+
222.95199	1814	1+
223.89038	188	1+
224.94834	2624	1+
225.05690	190	1+
226.89709	416	1+
226.94701	11422	1+
226.98654	184	1+
227.11652	100	
228.89734	248	
228.94268	10242	
229.94381	428	
230.81812	128	
232.42530	104	
232.97169	114	
234.06673	104	
234.92920	182	
234.94623	100	
235.06094	86	
235.82301	178	
235.92495	214	1+
236.38624	106	
236.83706	88	
236.88688	88	
238.94211	128	
240.81817	134	
240.94034	512	1+
240.96305	1196	1+
241.79019	212	
242.95936	890	1+
243.80023	104	
244.86143	148	1+
244.90619	88	
244.95756	6710	1+
244.98295	92	
245.05154	166	
245.50997	98	
245.86506	116	1+
245.94347	142	
246.90620	146	
246.95290	5838	1+
248.80320	610	1+
248.90593	148	1+
249.02042	98	
249.12116	102	
250.36703	88	
250.94988	566	
250.96894	792	1+
252.95534	516	
253.08572	204	
253.10235	116	
253.13559	90	
253.83763	100	
253.86063	88	
255.05171	86	
257.07777	188	1+
258.51088	108	
258.83143	194	
258.97225	422	1+
259.79446	440	1+
259.85233	130	
259.92047	114	
260.54425	88	
260.83105	124	
260.84465	102	
260.95027	166	
260.96841	984	1+
261.83328	102	
262.04832	118	
262.94521	112	
262.96777	128	
263.98169	116	
264.81606	140	
264.92901	96	
264.96237	194	
265.08402	154	
265.81761	116	
265.85916	88	
265.97675	224	
266.81300	516	1+
267.11197	90	
267.78131	126	
267.97294	850	1+
268.10010	88	
268.91167	98	
269.39273	88	
269.79586	256	1+
269.85589	128	
269.96899	1122	1+
270.84056	328	1+
270.88340	176	
271.39370	88	
271.92711	114	
271.95441	92	
272.96184	98	
273.78854	168	
273.96534	140	
274.79367	124	
274.95115	94	
275.72148	112	
275.81217	338	1+
275.85777	88	
275.96902	124	
276.81522	284	1+
276.97249	98	
277.80196	126	
277.84681	418	1+
277.91765	128	
277.93422	94	
278.79658	524	1+
279.10169	128	
279.96091	98	
280.10440	88	
280.79136	704	1+
280.86928	120	
281.13479	98	
281.83467	110	
281.87754	100	
281.98358	128	
283.98388	184	
284.82721	136	
284.85519	90	
286.90934	152	
287.35962	98	
287.79259	132	1+
287.88443	118	
288.84315	90	
288.94273	254	1+
289.00437	92	
289.45802	122	
289.92702	96	
290.86359	98	
291.79061	340	
292.43391	92	
292.80808	166	
293.79028	142	
293.86779	368	1+
296.06629	162	
296.80527	232	
297.16659	120	
297.81018	238	
298.80333	1108	1+
299.86366	248	1+
299.99248	86	
300.76566	86	
300.78045	462	1+
301.78237	326	1+
302.91126	102	
302.92955	100	
305.87476	88	
307.13261	192	1+
307.80611	136	
308.87602	130	
308.92076	106	
309.79918	186	
309.87349	536	1+
310.43243	144	
310.82277	224	1+
310.87720	462	1+
311.85865	114	
312.91786	90	
313.93773	172	
314.82362	92	
314.87951	166	1+
315.57797	88	
316.00333	194	1+
316.81468	132	
318.93257	164	
319.86511	120	
320.86387	326	1+
322.92946	172	1+
324.78141	86	
324.86997	158	1+
328.88404	136	
335.77058	140	
336.05964	114	
336.82328	86	
336.94762	350	1+
338.95900	112	
339.83058	122	
340.93790	510	
341.89013	132	
342.33542	108	
342.90124	112	
347.76176	140	
348.75071	90	
349.82042	198	1+
349.99986	90	
352.30765	104	
352.49824	94	
352.89774	100	
353.04355	108	
355.42158	150	
355.63696	88	
355.70869	98	
356.77967	220	
357.77854	88	
358.76208	210	1+
359.75434	184	1+
361.10655	86	
END IONS

###FS:    #m/z: 507.84597 #charge 1+
###MS: 81
###MSMS: 82
BEGIN IONS
TITLE=Cmpd 61, +MS2(507.8460), 28.2-35.2eV, 1.8min #82
RTINSECONDS=105.877
SCANS=81-82
PEPMASS=507.84597	583624
CHARGE=1+
196.01671	818	1+
209.94284	196	
210.02981	170	
222.87557	150	
224.97561	256	
227.95601	320	
233.98921	150	
234.88887	144	
236.88942	240	
239.90242	188	
240.07742	194	1+
245.96713	228	1+
250.97293	234	
251.97917	150	
252.07676	160	
256.39509	210	1+
256.79575	186	1+
256.86663	412	1+
257.05503	192	1+
260.88336	266	
263.38695	274	1+
266.08892	168	
266.16531	210	
266.39458	150	
267.17105	186	
267.78287	174	
268.10868	336	1+
270.85779	204	
271.86044	212	
272.85411	1018	1+
273.84225	170	
274.85072	584	1+
275.83954	174	
275.85457	378	1+
276.79802	178	
276.89262	270	1+
278.39186	154	
279.85473	228	1+
280.37886	422	1+
280.79370	144	
281.11609	184	1+
281.38081	322	1+
281.85320	278	1+
281.87034	184	
283.80125	142	
284.39763	162	
284.87373	192	
285.79711	220	1+
286.87410	494	1+
287.85039	876	1+
288.11336	156	
288.86603	206	
288.88984	166	
289.39280	158	
289.78935	144	
289.84739	208	
289.88209	810	
290.86378	1870	1+
291.80752	268	1+
291.89273	144	
292.81041	182	1+
293.87398	3396	1+
293.95008	338	1+
294.81982	172	1+
294.95320	262	1+
295.87392	1076	1+
296.03388	174	
296.13985	152	
296.85542	274	
297.90417	320	1+
298.11230	156	
298.33631	360	1+
298.80623	322	1+
298.84687	192	
299.85199	566	1+
301.85745	674	1+
303.90323	146	
304.85428	190	
305.82672	326	1+
305.86481	1574	1+
305.96715	214	1+
307.88974	862	
307.96079	230	1+
308.14024	1346	1+
308.83932	262	1+
308.87314	2066	1+
310.15578	972	1+
310.79006	230	1+
311.88375	8166	1+
313.21070	106	1+
314.82624	530	1+
314.86394	1286	1+
316.87867	596	1+
317.34350	154	
317.82481	416	1+
318.82678	322	1+
318.86847	638	1+
319.87325	456	1+
320.82139	292	1+
322.37498	230	1+
322.88864	150	
323.86468	1000	1+
325.90002	410	
326.34520	222	1+
326.82087	176	
326.84738	160	
326.88318	1744	
327.00006	180	1+
327.38398	238	
327.78039	194	1+
327.81212	390	1+
327.87701	1218	1+
328.39574	152	1+
329.87225	190	
329.89391	232	
330.33415	194	1+
330.81744	208	
330.83356	230	
330.87983	358	
330.90237	196	
331.81234	220	
331.89801	624	1+
332.05330	174	1+
332.87498	386	
332.95205	272	
333.87461	228	
334.13620	164	
334.39726	156	
334.88131	446	1+
334.96021	202	1+
335.84039	220	
336.87615	620	1+
336.92635	142	
336.94340	296	1+
337.79967	152	
338.07727	150	
338.97363	132	1+
339.82965	530	1+
339.87448	468	1+
341.76899	184	1+
344.75898	190	1+
345.89950	444	1+
346.06180	108	1+
346.85767	168	
347.37415	378	1+
347.83057	382	1+
348.17541	188	1+
348.37738	292	1+
349.73392	158	1+
350.77935	162	
350.84390	482	1+
350.89028	390	
350.96263	216	1+
351.81378	166	
351.85098	346	1+
351.88231	258	
352.77876	344	1+
352.90105	416	1+
353.85209	618	
354.84074	164	
354.87552	362	1+
356.05042	156	
356.83999	366	1+
357.87187	456	1+
357.91115	170	
358.37615	144	
358.85044	152	
358.87336	368	1+
359.04807	146	
360.89984	196	1+
362.84642	220	
363.83966	358	1+
363.87350	170	
365.36608	266	1+
366.83982	1652	1+
366.98681	226	1+
367.70602	1626	1+
367.77454	278	1+
367.79289	186	
368.05337	248	1+
368.83788	170	
369.05862	172	1+
369.76272	176	
369.84192	610	1+
369.88181	172	
370.71375	170	
370.78058	190	
370.79971	210	1+
371.18102	236	1+
371.72978	186	
371.78752	294	1+
371.83341	248	
372.84546	166	
373.06129	188	1+
373.71790	468	
373.83200	220	
374.19788	116	1+
374.72967	210	
374.83575	216	
374.87024	154	
375.78970	284	1+
375.85625	316	1+
375.95991	182	
376.73732	346	1+
376.78048	252	1+
377.88545	290	1+
379.99115	184	1+
380.38172	170	
380.71373	770	1+
380.85402	272	
381.15027	136	1+
381.67873	160	1+
381.71492	564	1+
381.84807	366	1+
381.86385	160	
384.80146	142	
384.85019	3050	1+
385.79392	308	1+
386.72959	158	
386.90502	146	
387.84466	288	
388.36275	184	1+
388.79174	332	1+
389.19910	686	1+
389.71950	330	1+
390.77660	256	1+
390.83870	1462	1+
390.86118	246	
390.91474	212	1+
391.82017	204	
391.84061	870	1+
392.06781	214	1+
393.73314	170	1+
393.79899	518	1+
393.86922	174	
394.83347	424	1+
394.85828	492	1+
395.28882	156	
396.40519	160	
396.73991	216	
397.81586	160	
397.86538	290	1+
398.73421	252	
399.72750	244	
399.85294	430	1+
401.87511	158	
402.77647	278	1+
402.86521	2946	1+
403.86886	2290	1+
404.81840	280	1+
405.40906	156	
405.75140	246	
405.78100	172	
406.86025	216	
407.73588	526	1+
407.80906	390	1+
407.86667	7020	1+
408.81195	250	1+
409.36468	232	1+
409.72429	362	
410.08266	226	1+
410.73693	302	
410.86877	492	1+
411.73824	164	
411.81022	512	1+
412.21727	180	
412.31949	246	1+
412.73060	564	
412.84515	338	
413.75201	550	1+
413.86001	274	
413.87551	220	
414.87838	192	
415.87238	148	
416.86730	590	1+
417.81735	244	1+
417.86582	390	1+
421.88041	752	
422.88406	406	
423.87066	494	1+
424.74702	458	1+
424.82657	178	1+
425.86226	1794	1+
426.36189	234	1+
426.85496	1566	1+
426.88784	180	
427.73401	1984	1+
427.94224	170	
428.70056	378	1+
428.81328	558	1+
429.74895	192	
429.84198	178	
430.74019	646	1+
430.99802	140	1+
431.87057	392	
432.86088	472	1+
439.61906	150	
439.89019	784	1+
442.68240	240	
443.39235	152	
443.89131	160	
444.87233	1940	1+
445.75014	620	1+
445.77588	146	
445.79981	200	
446.70732	442	1+
447.70817	296	1+
447.73933	182	
447.79757	168	1+
448.75010	146	
448.87808	736	1+
449.21295	184	1+
450.63622	194	1+
450.74788	776	1+
450.77317	306	1+
454.72031	206	1+
456.66965	242	1+
457.90519	1060	1+
459.68503	158	1+
459.90181	170	
461.74217	166	
462.88026	364	1+
463.78346	248	1+
467.70349	254	1+
467.88906	550	1+
470.78665	232	1+
475.66313	204	
479.77662	342	1+
482.30694	178	
485.89726	572	1+
486.84136	164	
487.64029	250	1+
489.73479	246	1+
491.77987	176	1+
492.29020	218	1+
499.73721	178	1+
502.17157	178	
506.65944	202	1+
507.64697	188	1+
509.28324	160	1+
509.86091	376	
END IONS

###FS:    #m/z: 336.94629 #charge 1+
###MS: 81
###MSMS: 83
BEGIN IONS
TITLE=Cmpd 62, +MS2(336.9463), 28.0-35.0eV, 1.8min #83
RTINSECONDS=106.649
SCANS=81,83
PEPMASS=336.94629	275548
CHARGE=1+
60.73373	124	
103.42377	92	
182.86826	178	
183.86803	116	
190.53810	90	
196.88407	178	
198.95477	172	
204.44448	86	
205.94870	348	
205.96957	90	
206.84774	90	
206.97510	140	
207.87575	122	
208.07724	134	
209.55879	90	
210.88339	446	1+
211.49056	100	1+
211.94369	7294	
212.80118	88	
212.87889	3390	1+
212.94943	234	
213.93930	2742	
215.88781	416	1+
215.93526	342	
217.88263	520	1+
217.93719	144	
218.84097	262	1+
222.95648	856	1+
223.89147	94	
223.96215	652	1+
224.38625	110	
227.39829	106	
227.89968	260	
227.95418	146	
227.96886	138	
228.89299	842	1+
228.96141	96	
229.95513	5602	
230.88908	4484	1+
230.95789	128	
231.95036	2590	1+
231.99938	104	
232.83909	132	
233.74116	86	
233.82354	442	1+
233.89549	498	1+
233.94814	848	1+
234.88497	168	
235.39979	96	
235.86877	132	
239.98133	104	
240.83861	142	
241.84235	122	
241.88712	90	
241.94550	110	
242.46434	112	
243.83658	120	
244.78907	88	
245.44276	90	
245.96813	120	
246.39106	120	
246.83785	324	1+
246.85616	164	
246.90899	234	1+
246.97774	318	
247.96597	902	1+
248.89888	1208	1+
248.98730	112	
249.06448	98	
249.95916	416	
250.83097	202	
250.95260	260	
250.98551	328	1+
251.07197	446	1+
251.84015	130	
251.90968	154	
251.95598	170	
252.97066	3114	
253.83647	112	
253.88308	272	1+
253.90618	1012	1+
254.96584	1172	1+
255.91126	352	1+
256.36723	124	
256.91434	222	1+
256.96284	156	
257.05594	100	
257.45581	108	
257.94629	330	1+
257.96240	90	
258.73379	98	
258.84673	98	
258.90567	102	
259.80180	104	
259.84832	130	
260.44343	98	
260.83354	118	
260.85587	174	
261.84843	226	1+
262.82941	126	
262.95077	104	
264.84823	152	
265.08433	166	
266.09944	98	
267.50347	88	
267.84082	296	
268.84131	1298	1+
268.85935	126	
269.79932	200	1+
269.92184	122	
270.07647	172	
270.97948	328	1+
271.91397	266	1+
272.85264	100	
272.98128	126	
274.39433	106	
274.92275	110	
275.07544	94	
275.79207	138	
275.85387	472	1+
276.81776	190	
276.85592	406	1+
277.02380	112	
277.80014	136	
277.83584	258	
278.83304	1186	1+
279.09562	180	
279.39958	194	
280.35488	112	
280.85143	122	
280.86998	112	
281.85287	284	1+
282.14639	92	
282.80078	118	
282.89369	158	
283.79009	116	
283.93987	116	
285.85050	184	
285.90056	88	
286.03740	100	
286.79521	114	
286.85104	1178	1+
287.88861	94	
288.85656	596	1+
289.87290	88	
290.08670	96	
291.80177	134	
291.85513	150	
293.10464	256	
295.92156	90	
295.98894	162	1+
297.91937	206	1+
298.80035	134	
299.71464	92	
299.87479	108	
303.04208	90	
303.40567	94	
305.88166	234	1+
305.96182	92	
306.88595	196	1+
307.77061	168	1+
309.86685	144	
310.84361	92	
310.87667	366	
311.88065	216	
312.43367	94	
312.87122	118	
313.03305	100	
314.81901	102	
315.94243	96	
316.87690	94	
317.87456	86	
319.38642	132	
319.74810	196	1+
322.89569	134	
324.36688	118	
324.89691	108	
324.94094	96	
327.90021	108	
328.77251	102	
328.88740	132	
329.38060	96	
330.89774	104	
332.43180	108	
332.85947	92	
336.83885	96	
337.07117	88	
338.76468	100	
339.38138	88	
339.40621	90	
339.96500	90	
340.46332	100	
340.79788	132	
END IONS

###FS:    #m/z: 359.96204 #charge 1+
###MS: 81
###MSMS: 84
BEGIN IONS
TITLE=Cmpd 63, +MS2(359.9620), 28.0-35.0eV, 1.8min #84
RTINSECONDS=107.421
SCANS=81,84
PEPMASS=359.96204	234906
CHARGE=1+
105.19569	118	
176.93349	100	
195.40611	104	
206.40769	116	
207.70878	92	
207.94638	212	
209.94319	1516	1+
216.39318	104	
218.90943	96	
219.93886	92	
221.04211	94	
221.94461	128	
222.82324	92	
222.95250	2086	1+
223.88870	140	
223.98024	144	1+
224.88778	144	
224.94811	2460	1+
226.06768	216	1+
226.89079	524	1+
226.94714	11676	1+
227.07112	150	1+
227.93007	262	
228.94235	12326	1+
229.16661	92	
229.89821	110	
230.84902	92	
233.39772	98	
233.95701	142	
234.93130	106	
234.96392	108	
235.82530	258	1+
235.88800	90	
235.94927	124	
237.94738	116	
238.97971	230	1+
240.07962	100	
240.36009	92	
240.52005	90	
240.82277	164	
240.93990	220	
240.96172	1718	1+
241.78389	222	1+
241.88942	152	1+
241.94254	174	
242.96107	936	1+
243.81295	176	1+
244.95736	5384	1+
245.42464	102	
246.36910	106	
246.95310	6184	
247.07424	98	
247.92027	90	
247.95642	220	
248.80493	132	
249.85337	152	
250.63502	90	
250.95196	614	1+
250.96874	430	1+
251.99897	148	1+
252.57693	90	
252.95251	402	
252.99790	182	1+
253.06901	94	
253.08667	128	
253.83516	176	
255.37245	166	
255.44814	92	
257.03092	260	1+
258.40821	94	
258.83250	192	
258.97382	172	
259.06799	146	
259.15699	106	
259.84718	102	
260.96918	930	1+
262.08835	90	
262.97263	318	1+
263.82489	88	
263.97847	214	1+
264.01234	92	
264.89477	222	1+
264.95898	210	
265.97680	112	
266.81389	618	1+
267.85613	170	1+
267.97341	1216	1+
268.39412	110	
268.80084	140	
269.79362	212	1+
269.96737	744	1+
270.01395	100	
270.41149	100	
270.84549	428	1+
271.92175	100	
272.11855	92	
272.79960	174	1+
272.92803	142	
273.96866	280	
274.07017	480	1+
274.92685	88	
275.84513	404	1+
275.96948	326	
276.84953	338	1+
277.00825	118	
277.81114	196	
278.79638	154	
278.84419	128	
278.91889	140	
278.94236	106	
279.10168	208	
279.78946	678	1+
279.90228	264	1+
279.96803	90	
280.79104	570	1+
281.86376	312	1+
282.79867	134	
282.98250	586	1+
283.44118	106	
283.98708	422	1+
284.80335	120	
284.82215	268	1+
286.14339	98	
286.82825	134	
286.91482	100	
287.92674	138	
289.10433	90	
289.41389	94	
289.87425	152	
290.78249	90	
291.79613	142	
291.82494	94	
291.86748	98	
291.97694	126	
292.78484	106	
292.85273	178	
292.87632	152	
293.11731	272	1+
294.85983	220	1+
294.93785	94	
296.81047	206	
297.80845	106	
297.91158	216	
297.94837	92	
298.16932	90	
298.40660	92	
298.80550	1198	1+
298.85490	184	
299.86813	92	
301.78992	116	
302.82072	198	1+
303.94610	146	
304.13548	108	
304.84259	92	
307.13427	124	
307.84439	90	
307.89217	108	
308.74363	102	
309.79922	276	1+
310.87887	136	
311.88345	190	
311.90008	90	
312.95684	108	
314.80125	124	
314.81498	170	
314.84664	106	
316.81744	150	
317.81626	108	
317.87213	92	
318.77699	100	
318.88166	148	
318.93276	658	1+
318.99632	90	
319.87371	224	1+
320.75609	178	
321.81799	162	
322.92726	454	
323.22355	92	
323.63649	96	
324.03876	100	
324.89252	134	
325.89088	446	1+
326.89413	378	1+
328.10257	92	
328.88517	146	
329.37396	96	
331.87653	180	1+
332.81632	122	
332.82680	142	
335.94274	104	
336.94385	910	1+
337.15019	124	
337.84090	100	
340.74672	92	
340.93826	442	
341.86978	92	
344.41711	90	
344.85815	142	
345.71680	220	1+
348.57010	92	
351.86771	92	
351.90966	94	
353.03182	118	
356.77379	358	1+
360.28094	90	
361.71935	106	
364.77570	192	1+
END IONS

###FS:    #m/z: 322.93051 #charge 1+
###MS: 85
###MSMS: 86
BEGIN IONS
TITLE=Cmpd 64, +MS2(322.9305), 28.0-35.0eV, 1.9min #86
RTINSECONDS=111.105
SCANS=85-86
PEPMASS=322.93051	5441330
CHARGE=1+
183.95676	98	
191.06726	120	
192.88935	160	
193.88840	98	
196.88215	256	
199.88687	140	
203.88112	86	
204.91504	88	
205.94843	408	1+
205.97188	116	
210.89840	260	1+
212.10840	106	
212.88357	330	1+
215.46044	82	
216.88477	126	
216.97541	88	
218.50803	92	
220.98006	98	
221.89015	82	
221.96877	96	
222.95127	142	
223.41607	84	
223.95818	450	1+
224.07560	80	
225.81672	234	1+
227.12045	90	
228.89431	122	
229.89751	102	
230.84697	84	
230.89012	502	1+
231.54082	106	
231.63033	88	
232.05644	84	
233.39033	84	
233.55708	82	
233.83772	82	
233.95480	88	
234.09616	80	
234.82904	322	1+
235.87694	98	
236.00901	92	
236.08266	82	
236.38431	92	
237.90458	88	
238.04506	122	
238.89259	110	
238.98044	180	1+
239.08702	120	
239.79040	176	
239.88161	202	1+
240.79788	86	
240.82136	482	1+
240.93988	1638	
240.96532	512	1+
241.01250	84	
241.93898	5798	1+
242.82145	204	
242.94123	4122	1+
243.81774	1162	1+
243.84235	94	
243.88272	124	
244.85995	118	
244.93931	1280	1+
246.83178	84	
246.85175	82	
246.97753	420	1+
246.99607	106	
247.38997	144	
248.83813	170	
248.85180	208	
248.90215	236	1+
248.97741	126	
250.12437	96	
250.92609	400	1+
250.97467	86	
251.01861	96	
251.07019	162	
251.90028	80	
251.92862	344	1+
252.01157	86	
252.10481	82	
252.35662	84	
253.05034	86	
253.83410	182	
254.88512	92	
255.78339	302	1+
255.85239	88	
257.79586	394	1+
258.83065	258	
258.98872	86	
259.33877	102	
259.84752	122	
260.83218	252	
260.94302	84	
261.82935	1454	1+
261.86215	82	
262.78596	80	
262.83136	868	1+
262.97019	120	
263.04629	108	
263.97730	238	
264.92990	108	
266.80510	84	
268.79584	310	1+
268.85170	100	
268.87290	142	
269.07783	116	
269.37648	80	
271.77816	84	
271.84548	210	
271.87630	154	1+
272.04751	86	
272.56481	88	
272.82410	100	
272.84664	122	
273.79467	266	
274.79163	124	
275.81089	198	
276.35599	84	
276.80843	116	
276.85657	136	
276.92163	94	
277.80673	88	
278.81483	82	
279.09148	828	1+
280.79311	184	1+
280.83204	86	
281.04921	242	1+
281.85098	86	
281.92663	86	
282.57153	84	
283.36262	86	
283.39795	92	
283.78755	632	1+
283.85662	128	
284.29317	120	
284.85047	116	
284.87241	166	1+
284.90337	100	
286.91888	84	
288.78604	364	1+
289.78508	242	1+
289.87607	82	
289.89650	96	
290.05953	84	
290.44077	82	
290.81072	116	
290.85442	86	
291.79917	260	1+
292.06057	92	
292.86239	82	
293.99825	84	
294.86419	210	1+
296.80712	80	
297.88624	122	
297.93073	114	
299.78540	126	
301.81689	136	
302.89507	110	
303.80805	188	
303.86702	110	
303.96638	98	
305.80554	126	
305.87581	140	
306.79499	484	1+
306.89810	110	
307.88471	164	
308.88330	84	
309.81674	236	
309.90819	82	
309.96173	84	
310.80567	116	
310.83666	94	
310.87831	342	1+
311.86190	194	1+
312.80606	146	
313.81735	480	1+
313.89058	82	
314.81970	438	1+
317.11545	96	
317.92741	238	1+
318.02126	84	
318.11105	84	
323.88608	104	
324.53136	82	
324.60013	90	
324.89124	248	
325.89787	142	
326.89378	138	
328.46097	100	
END IONS

###FS:    #m/z: 340.94065 #charge 1+
###MS: 85
###MSMS: 87
BEGIN IONS
TITLE=Cmpd 65, +MS2(340.9407), 28.0-35.0eV, 1.9min #87
RTINSECONDS=111.878
SCANS=85,87
PEPMASS=340.94065	2657434
CHARGE=1+
188.00593	92	
192.93056	140	
203.88283	92	
203.98651	86	
205.94817	238	
208.88633	122	
208.94602	88	
208.96219	160	
210.47531	92	
210.93828	334	1+
212.87961	866	1+
213.83411	88	
213.93943	1986	1+
213.96053	114	
214.88333	144	
215.88748	526	
215.93811	170	
217.88238	382	1+
217.93699	496	1+
222.82377	112	
222.95386	202	
223.37502	98	
223.95856	190	
224.51509	114	
226.94626	290	
228.90658	156	
228.94101	314	1+
230.88744	1824	1+
231.91094	110	
231.95022	1506	1+
233.87554	90	
233.89579	334	1+
233.94639	580	1+
234.84263	90	
235.89750	136	
235.95366	116	
237.03427	114	
237.90285	88	
237.92174	86	
238.43171	96	
239.39572	96	
239.82407	152	
239.96504	100	
240.78474	88	
240.83694	136	
241.84131	86	
241.94355	126	
244.95403	100	
245.45035	104	
245.82189	130	
246.01547	162	
246.94846	142	
246.97652	608	1+
247.86698	86	
248.89881	870	1+
249.90090	608	1+
249.96293	604	
251.31420	86	
251.77369	86	
251.89459	84	
251.97561	216	
252.40670	96	
252.83846	234	1+
252.97697	86	
253.89806	212	1+
253.94286	166	1+
254.55980	88	
254.96636	1132	1+
256.56987	100	
256.87104	104	
256.96425	254	
257.45555	88	
257.80426	200	
257.92479	90	
257.96286	112	
258.80241	84	
258.84551	114	
258.96402	174	
259.85101	108	
259.90870	88	
259.95709	270	1+
260.00532	84	
260.83459	136	
261.83454	448	1+
261.91240	140	
262.92849	124	
263.34071	86	
263.89919	86	
264.06916	116	
264.90603	100	
265.87627	120	
266.35205	108	
266.51048	90	
266.86738	120	
267.13359	114	
267.35889	88	
268.83909	86	
269.80549	94	
269.84946	156	
269.88682	94	
271.79471	86	
271.91814	238	
272.45476	92	
272.85213	126	
272.92475	146	
273.79789	242	1+
274.85882	152	
275.40968	108	
276.81481	314	1+
276.85278	112	
276.86978	122	
277.85863	170	
278.84488	384	1+
279.41220	100	
280.93282	94	
281.05051	138	
282.85228	92	
282.97343	266	1+
284.03678	90	
284.16119	88	
284.79269	84	
284.81382	88	
284.84277	88	
285.94121	252	1+
286.85619	180	1+
287.78801	92	
289.79103	326	
289.88340	118	
289.90484	100	
291.48549	88	
291.80651	486	1+
291.85045	98	
292.91285	84	
293.87580	308	1+
294.44043	94	
296.86295	330	1+
297.91521	116	
297.93402	120	
297.97310	112	
299.80712	270	1+
300.84875	92	
300.89767	88	
301.88064	100	
302.03622	86	
302.85003	86	
302.94417	136	
303.86597	140	
305.91840	84	
306.83432	114	
307.80116	166	
307.88937	192	
308.79896	136	
308.82906	132	
309.87574	102	
310.40518	108	
310.80773	180	1+
310.87636	196	
311.86686	84	
313.95609	94	
315.71210	88	
315.89563	112	
316.81806	110	
316.99836	104	
318.88699	214	1+
318.97230	86	
324.43194	94	
324.86563	86	
324.89444	144	
326.92721	104	
327.89044	90	
328.88569	206	
329.43638	106	
329.83118	92	
329.86822	112	
330.81932	290	1+
332.39150	92	
332.88210	110	
334.89136	92	
335.50820	86	
338.78363	112	
341.88635	86	
342.90785	176	
344.75134	198	1+
END IONS

###FS:    #m/z: 363.95678 #charge 1+
###MS: 85
###MSMS: 88
BEGIN IONS
TITLE=Cmpd 66, +MS2(363.9568), 28.0-35.0eV, 1.9min #88
RTINSECONDS=112.65
SCANS=85,88
PEPMASS=363.95678	1846392
CHARGE=1+
91.85221	104	
178.94575	136	
182.86611	344	1+
187.44039	104	
187.86748	224	
189.86097	850	1+
191.85878	1202	1+
196.88496	218	
197.89259	114	
207.87604	1026	1+
207.94204	296	1+
208.44584	108	
209.82195	100	
209.94402	2244	1+
210.07897	100	
210.88339	916	1+
212.87854	7048	1+
214.89289	504	1+
215.88040	124	
215.94985	114	
218.91628	208	
219.86425	172	
222.95273	1790	1+
223.88766	218	
224.94954	3380	1+
224.97751	114	
225.01885	144	
225.88066	124	
225.92293	188	
226.89546	176	
226.94720	18456	1+
227.26158	92	1+
227.75771	90	1+
227.92986	160	
228.16962	138	1+
228.45460	138	
228.89391	1392	1+
228.94240	20434	1+
229.62549	78	1+
229.84236	110	
229.91476	100	
230.79133	152	
230.83182	184	1+
230.88817	12254	1+
231.55540	98	
231.91020	106	
232.44712	120	
234.01579	98	
234.87995	490	
235.79565	110	
235.84963	172	
236.01073	100	
238.94171	104	
239.08804	106	
239.90328	132	
240.14295	146	1+
240.83454	244	
240.94158	302	
240.96229	1406	1+
240.98679	146	
241.02072	180	1+
241.82955	568	1+
241.89839	542	1+
241.94170	224	
242.83418	392	1+
242.94101	742	1+
242.95842	984	1+
243.82037	134	
243.88189	106	
244.81603	546	1+
244.95752	8824	1+
245.00980	158	1+
245.94224	342	
246.90722	176	
246.95350	8026	1+
247.47446	106	
247.52283	108	
247.57124	114	
247.90356	148	
248.80206	554	1+
248.90042	2946	1+
250.83077	348	1+
250.89431	680	1+
250.96896	452	1+
251.90817	132	
252.07762	144	
252.89170	130	
253.08934	124	
253.90394	418	1+
254.98892	106	
255.38115	124	
255.56774	106	
256.90862	126	
258.83122	372	1+
258.97518	116	
259.09438	108	
259.48059	106	
259.84915	238	1+
259.97517	112	
260.83410	126	
260.96832	756	1+
261.82976	672	1+
262.05588	110	
263.97931	136	
264.96376	336	1+
265.97979	160	
266.09071	166	
266.81186	502	1+
266.86380	248	1+
267.78771	246	1+
267.97381	1148	1+
268.84160	108	
268.95957	120	
269.91847	408	1+
269.96932	1542	1+
270.34895	106	
270.80209	154	
270.82568	104	
270.85900	106	
271.03978	106	
271.78637	132	
271.91646	460	1+
271.95377	198	
272.39173	106	
272.81417	174	1+
273.32878	104	
274.13244	116	
274.96986	130	
275.81035	128	
275.90946	126	
276.80528	202	
276.85677	390	1+
277.10599	118	
277.81210	126	
278.79596	168	
278.85049	400	1+
279.10345	214	
279.79666	108	
279.85297	270	1+
280.11036	124	
280.79385	1078	1+
280.83895	466	1+
280.92787	172	
281.86978	116	
282.80655	262	
283.79061	320	1+
283.85751	212	
283.97078	126	
284.35775	142	
284.83006	194	
285.12998	114	
285.84614	2098	1+
285.94115	126	
288.79776	216	1+
290.78566	186	
291.87412	348	1+
291.99602	128	
292.80515	348	1+
293.12186	172	
294.43944	108	
294.86052	364	
295.86209	174	
296.43432	106	
296.81306	154	
296.86411	464	1+
297.81158	110	
297.97451	152	
298.80360	1132	1+
298.95990	102	
300.89399	330	1+
301.86043	550	1+
303.80670	598	1+
303.83042	112	
303.85587	1852	1+
303.94646	128	
304.44218	142	
305.46659	112	
306.83250	118	
306.87993	126	
307.13537	122	
307.83315	128	
308.81377	100	
310.81282	114	
310.87628	180	
311.86045	168	1+
311.88248	132	
313.33551	170	
316.81129	474	1+
316.93444	122	
318.13129	128	
318.93418	240	
319.82754	106	
319.86836	304	1+
321.81792	176	
321.86959	228	
322.81425	216	
322.92890	204	1+
324.87779	210	
325.14669	134	
325.88861	106	
326.87234	778	1+
327.96382	156	
330.71213	116	
336.94662	438	
337.05219	138	1+
337.95023	204	
338.94797	114	
339.82858	408	
340.02145	126	1+
340.83136	190	
340.93911	706	
341.83253	126	
343.71073	158	1+
345.69914	100	
346.58766	100	
347.60795	114	
347.95633	102	
348.15994	120	
350.94242	108	
350.95861	198	1+
351.77120	130	
353.76339	260	1+
357.77167	144	
357.83899	100	
359.70377	174	
359.95386	108	
360.70338	246	1+
360.83967	208	1+
363.73917	204	1+
368.78416	264	1+
368.83911	142	
END IONS

###FS:    #m/z: 322.93055 #charge 1+
###MS: 89
###MSMS: 90
BEGIN IONS
TITLE=Cmpd 67, +MS2(322.9306), 28.0-35.0eV, 2.0min #90
RTINSECONDS=116.328
SCANS=89-90
PEPMASS=322.93055	5434952
CHARGE=1+
121.25697	86	
146.04762	114	
180.86722	106	
187.01530	100	
187.88890	98	
190.50913	102	
191.08924	84	
192.88832	276	
194.97385	86	
198.10364	84	
199.86852	114	
202.89506	234	1+
203.95494	148	
205.94782	506	1+
207.87843	112	
208.08790	96	
209.92163	88	
210.90313	142	
211.59365	90	
212.87869	460	1+
212.90045	144	
213.49475	80	
213.93089	90	
214.87669	82	
214.89482	312	
215.87900	108	
215.91494	86	
218.86577	86	
219.01474	126	
221.94461	172	
222.88046	96	
222.95286	752	1+
222.97692	94	
223.95820	450	1+
224.97889	80	
225.82232	102	
225.96300	134	
226.88990	80	
227.78442	112	
227.93209	234	1+
228.89300	120	
229.88796	136	
230.44872	106	
230.83891	82	
230.89148	430	1+
233.92137	80	
234.88249	370	1+
235.45287	106	
236.02251	90	
236.92868	96	
238.00892	102	
238.05012	94	
238.94119	230	
239.78983	122	
240.08206	80	
240.79520	96	
240.81676	110	
240.90682	86	
240.91896	80	
240.94086	1696	
241.82046	136	
241.94221	1426	
242.82246	240	
242.94180	5220	1+
242.98263	82	
243.07078	84	
243.81869	942	1+
244.38783	84	
244.88882	98	
244.93992	752	1+
244.99026	118	
245.38412	366	1+
245.48504	102	
245.87564	110	
246.07813	102	
246.82036	134	
246.84243	94	
246.97540	574	1+
247.83200	80	
247.87658	220	1+
248.80916	80	
248.84356	334	1+
248.90119	172	
248.94113	92	
251.79154	140	
253.83547	192	1+
253.90297	120	
254.08796	94	
255.78507	230	
255.80344	116	
255.85626	80	
256.03714	86	
256.34382	96	
256.80591	92	
257.79648	248	
258.79929	138	
258.83393	458	1+
258.97313	84	
259.36652	96	
259.79695	86	
260.50102	86	
260.83230	178	
261.82885	902	1+
262.82927	552	1+
263.80195	122	
263.97867	186	1+
264.08892	204	1+
265.05905	114	
266.03354	88	
266.85270	260	1+
267.79569	100	
268.00980	108	
268.84268	116	
269.08429	80	
269.41468	92	
269.80096	118	
270.40935	84	
271.77621	80	
271.84300	366	1+
271.86901	96	
272.77632	92	
273.79072	604	1+
275.01840	114	
275.42182	118	
275.78561	152	
275.80991	310	1+
277.91608	82	
278.80058	94	
279.09168	818	1+
279.79532	124	
279.85289	304	1+
280.83097	106	
280.85712	242	1+
281.36731	86	
282.36113	90	
282.79469	128	
283.79121	168	
283.86088	164	
284.29234	360	1+
284.35799	86	
284.78687	110	
284.84524	180	1+
285.16369	160	
286.40930	82	
286.88242	106	
289.79007	178	
289.87586	140	
290.05528	96	
290.78479	128	
291.49200	86	
291.80543	388	1+
294.85935	128	
297.81344	232	1+
297.87054	286	1+
299.00274	102	
299.78188	324	
299.80178	88	
299.84319	136	
301.41127	88	
301.81042	136	1+
301.86061	168	
302.96189	100	
303.43979	80	
306.86325	90	
306.88146	142	
307.75692	100	
307.79873	210	1+
307.89428	264	
309.55814	82	
309.79635	158	
309.87126	92	
310.43775	102	
310.87805	500	1+
311.96712	94	
312.80479	124	
312.85469	88	
313.80656	118	
313.87128	122	
314.79066	82	
315.77181	94	
317.87728	152	
318.89336	84	
322.16016	138	
323.72231	84	
323.88853	114	
324.89294	128	
325.81381	364	1+
END IONS

###FS:    #m/z: 340.94060 #charge 1+
###MS: 89
###MSMS: 91
BEGIN IONS
TITLE=Cmpd 68, +MS2(340.9406), 28.0-35.0eV, 2.0min #91
RTINSECONDS=117.1
SCANS=89,91
PEPMASS=340.94060	2643130
CHARGE=1+
148.60506	94	
190.92993	106	
190.94665	150	
192.92483	204	
196.88390	204	1+
197.93056	106	
198.88376	108	
201.01413	86	
201.97974	98	
206.99092	84	
208.94147	142	
209.94722	144	
210.93629	134	
211.97779	86	
212.87818	482	
213.87780	418	
213.93995	1790	1+
214.88232	994	1+
215.88558	724	1+
215.93815	530	1+
217.88146	328	1+
217.90240	104	
217.93587	268	
220.04807	122	
221.51885	100	
223.08236	106	
223.97253	198	1+
226.05026	100	
226.94696	214	
227.02243	88	
227.39259	98	
227.95491	104	
228.08749	106	
228.84128	126	
228.88964	214	
228.94283	242	
229.40083	86	
229.89589	110	
230.88861	1450	1+
230.95489	144	
231.94995	1380	1+
233.89739	640	1+
233.94597	158	
234.06055	86	
234.93472	106	
235.89473	330	1+
237.01742	86	
240.83037	292	
241.94335	124	
242.83063	118	
243.82007	208	1+
245.41393	84	
245.90097	90	
246.39191	100	
246.40775	92	
246.44045	94	
246.97704	210	
247.01651	88	
247.47639	104	
247.97361	100	
248.90085	752	1+
248.95258	724	1+
250.00378	100	
250.53595	86	
250.96970	202	
251.96557	180	
251.98971	86	
252.10106	94	
252.51122	94	
252.92952	94	
253.83602	118	
253.90534	196	
254.01338	88	
254.84008	84	
254.90937	146	
254.96679	884	1+
255.07665	122	
255.77880	132	
255.90768	236	1+
256.84710	290	1+
256.96332	136	
257.79718	116	
258.83376	86	
258.96044	144	
259.83327	328	1+
259.85199	490	1+
259.95671	390	
260.05250	88	
261.79641	86	
261.95904	188	1+
262.89909	132	
262.91960	118	
264.07322	96	
264.90756	220	1+
265.79930	138	
265.94928	84	
266.84553	110	
267.01973	86	
268.79501	364	1+
268.84011	118	
269.79847	304	1+
269.84067	88	
271.39787	98	
271.51903	84	
271.77015	114	
271.79999	284	1+
271.91545	136	
271.93393	104	
272.85307	268	1+
274.89057	166	
274.92294	92	
275.06944	86	
275.81085	382	1+
275.87242	86	
276.85492	540	1+
277.83638	94	
277.96558	118	
278.84382	598	1+
278.89901	86	
278.96723	196	1+
278.98678	106	
279.24587	84	
280.80973	156	
280.92544	230	
281.05956	162	
281.48086	92	
282.85567	274	1+
282.96185	108	
283.01100	180	
283.79930	188	1+
283.97687	88	
284.99579	220	1+
286.82446	128	
287.79552	196	
288.03259	166	1+
289.78671	138	
290.86359	108	
290.91236	148	
291.97086	114	
292.94025	112	
294.86006	142	
295.04551	116	
295.83541	154	
295.99600	102	
296.80729	128	
296.85439	122	
296.87072	84	
297.97761	192	
298.86283	88	
299.52783	92	
299.78578	256	1+
299.80768	164	
300.41223	92	
300.85495	98	
301.41117	84	
301.83039	126	
301.86467	326	1+
302.76445	90	
303.03591	130	
305.83931	100	
305.88190	296	1+
306.88554	198	1+
308.89142	140	
310.87786	134	
310.89515	174	
311.86243	370	1+
311.88768	104	
311.96013	106	
312.80395	326	
312.82797	148	
314.82065	142	
314.88618	92	
316.77624	116	
316.86955	88	
320.92091	110	
321.75697	98	
323.88767	472	1+
326.87963	148	
327.82415	100	
327.87422	142	
328.72346	88	
328.89042	134	
330.81229	186	
331.81581	118	
337.80414	94	
339.83514	134	
340.91226	86	
342.97374	86	
346.45522	88	
END IONS

###FS:    #m/z: 363.95674 #charge 1+
###MS: 89
###MSMS: 92
BEGIN IONS
TITLE=Cmpd 69, +MS2(363.9567), 28.0-35.0eV, 2.0min #92
RTINSECONDS=117.872
SCANS=89,92
PEPMASS=363.95674	1836404
CHARGE=1+
172.00452	120	
182.86478	280	1+
187.86703	212	
188.86888	94	
189.86277	1000	1+
191.85671	1176	1+
196.88443	450	1+
200.89737	126	
200.92190	110	
200.94623	176	
205.40396	100	
207.87654	742	1+
207.95126	262	
209.87818	1296	1+
209.94310	3316	1+
210.88314	1084	1+
212.13084	104	1+
212.87853	6898	1+
216.88313	158	
218.91668	128	
219.86166	142	
221.94383	164	
222.95211	2224	1+
223.88254	110	
224.94929	1694	1+
225.88449	140	
226.50659	102	
226.89889	288	1+
226.94708	17262	1+
227.87769	398	
228.89559	1448	1+
228.94208	17796	1+
228.99076	190	1+
229.02924	234	1+
229.09419	100	
229.88901	102	
230.78724	166	
230.88955	9550	1+
232.42939	130	
232.88666	1578	1+
234.88050	600	
234.92892	194	
235.08231	116	
235.82645	124	
236.79411	100	
237.88982	92	
238.06026	240	1+
239.78637	128	
239.83379	300	1+
240.12774	152	
240.81606	132	
240.93702	290	
240.96185	1206	1+
241.02711	104	1+
241.89339	136	
241.93920	1026	1+
242.94085	668	1+
242.96059	1232	
243.81824	368	1+
244.95708	7668	1+
245.44642	122	
245.94099	336	
246.38650	212	1+
246.83306	110	
246.90814	248	
246.95311	8616	1+
247.80979	122	
247.84366	106	
247.85776	100	
247.90598	172	
248.80006	190	
248.89993	2940	1+
250.89658	394	1+
250.94841	196	
250.97131	240	1+
251.01941	184	1+
251.80100	104	
252.89712	898	1+
253.08786	110	
253.83569	238	1+
253.90416	596	1+
254.95740	98	
255.85591	142	
256.37122	94	
258.45546	102	
258.84449	202	
258.97258	178	
260.84042	124	
260.96887	1010	1+
261.82969	466	
262.83371	210	
263.83033	110	
263.97921	156	
264.85697	100	
264.96844	620	1+
264.98261	94	
265.08572	124	
265.82071	94	
265.97453	366	1+
266.09239	134	
266.45222	94	
266.67096	98	
266.81600	696	1+
266.86362	120	
266.91245	128	
267.79200	108	
267.92337	100	
267.97271	1484	1+
268.10439	96	
268.84091	168	
269.80211	324	1+
269.91797	106	
269.96963	1958	1+
270.82961	94	
271.91625	382	1+
272.43590	122	
272.49909	96	
273.79319	218	
273.84544	132	
273.91419	118	
275.38927	100	
276.84892	188	
277.85492	146	
278.79565	210	
278.85642	138	
278.92476	146	
279.10360	296	1+
279.79893	106	
280.79206	1170	1+
280.85890	148	
281.11609	98	
281.82224	104	
281.98972	142	
282.75919	106	
282.80902	98	
283.06865	132	
283.84812	404	
283.91047	170	1+
283.98789	338	1+
284.79512	270	1+
284.87380	134	
284.91496	142	1+
285.84543	1092	1+
286.42608	124	
286.88203	134	
287.82145	96	
288.81252	94	
289.09869	104	
290.78534	266	1+
290.86673	142	
290.91776	94	
293.11526	140	
293.85474	246	1+
294.86106	318	1+
296.06928	100	
296.80818	258	
296.84819	260	1+
297.80168	1324	1+
297.92955	170	
298.80380	1120	1+
299.86801	164	1+
300.80121	274	
300.84370	126	
300.96574	104	
301.32174	94	
301.81174	154	
301.85962	788	1+
302.80360	766	1+
302.89061	134	
303.80764	644	1+
303.85667	2650	1+
303.94085	140	
305.11652	142	
305.94272	94	
306.82909	126	
306.88104	94	
307.13205	406	1+
307.88999	352	1+
308.83515	120	
308.86604	118	
309.81176	148	
309.92366	156	
310.87151	434	1+
311.12337	114	
311.82735	116	
316.81818	104	
317.81490	116	
318.93460	172	
319.82279	322	1+
319.93662	106	
320.91187	94	
321.76334	124	
321.81512	498	1+
321.86694	598	1+
322.92848	558	1+
323.08907	104	
323.82394	134	
324.89194	260	1+
325.14817	190	1+
325.85937	140	
325.87442	138	
326.87306	830	1+
327.06692	122	
327.76028	106	
330.03496	98	
331.76529	130	
333.83280	174	1+
335.75007	140	
336.94413	266	
337.83310	132	
337.88007	126	
337.94573	122	
339.79310	206	1+
339.82731	772	1+
340.10804	132	
340.39337	98	
340.93915	666	1+
341.71738	238	1+
341.82475	268	1+
344.88633	192	1+
346.94109	158	
348.14871	104	
348.37524	94	
350.99648	114	
352.88188	94	
354.42669	112	
359.69566	96	
362.85108	122	
366.86683	98	
367.82844	106	
END IONS

###FS:    #m/z: 322.93065 #charge 1+
###MS: 93
###MSMS: 94
BEGIN IONS
TITLE=Cmpd 70, +MS2(322.9306), 28.0-35.0eV, 2.0min #94
RTINSECONDS=121.545
SCANS=93-94
PEPMASS=322.93065	5428028
CHARGE=1+
152.33880	88	
183.92000	78	
189.86580	82	
189.91958	106	
191.86011	112	
192.89213	158	
196.88495	162	
197.89600	98	
200.02554	128	
205.95054	252	
205.97846	80	
207.53373	98	
207.94277	82	
208.96717	82	
209.95179	100	
210.89651	320	1+
212.01199	86	
212.87935	244	
214.89166	232	1+
215.96617	100	
218.89280	148	
221.94264	96	
221.99423	100	
222.95267	722	1+
223.95677	442	1+
224.81334	86	
228.91271	130	
229.45267	84	
230.88772	214	
231.87322	84	
231.89534	252	1+
233.88477	96	
235.82503	124	
235.88616	138	
236.01309	98	
236.46937	92	
237.05932	304	1+
237.82784	290	1+
238.04675	102	
238.88655	156	
238.94808	86	
239.78562	262	
239.93166	84	
240.11247	84	
240.26671	90	
240.82184	680	1+
240.92348	96	
240.94098	2058	
241.13531	100	
241.93943	5824	1+
242.11057	90	
242.69576	94	
242.81628	1216	1+
242.94183	4050	1+
243.81927	880	1+
243.85249	82	
244.85099	196	
244.91606	82	
244.93744	1012	1+
244.99858	92	
245.38481	152	
245.82332	246	1+
245.83838	136	
245.88789	86	
246.85640	270	1+
246.97707	174	
247.40305	104	
247.89090	276	1+
248.85932	266	1+
250.09490	80	
250.89844	88	
251.01041	88	
251.38009	86	
251.83434	90	
252.02182	80	
252.78817	178	1+
253.35255	102	
254.91047	128	
255.78370	132	
256.51301	86	
256.92612	152	
257.12099	102	
258.79536	356	1+
258.83339	546	
258.97463	118	
259.85712	96	
260.08677	82	
260.83326	172	
261.82923	1496	1+
261.88220	82	
261.93758	164	1+
262.91031	82	
265.08936	184	
266.83168	112	
267.02788	84	
267.81294	110	
268.80871	102	
268.94368	94	
269.84657	204	1+
269.87050	84	
271.80415	134	
271.84693	220	
272.34540	112	
272.36966	96	
272.84956	98	
273.37172	84	
273.79496	144	
273.84777	322	1+
274.82094	80	
275.78824	134	
275.81042	108	
276.17270	110	
276.81630	108	
277.41648	84	
277.81274	84	
278.81714	310	1+
278.84876	114	
279.09153	556	1+
281.81871	84	
282.35885	98	
282.86628	88	
283.06637	102	
283.78632	224	
283.80292	136	
283.86303	96	
284.29230	326	
284.80944	92	
284.84926	146	
285.29629	142	
286.08949	88	
286.85655	82	
286.91543	110	
287.80994	168	
287.89914	102	
289.30308	82	
289.78753	472	1+
289.87515	78	
290.85861	240	1+
291.80301	368	1+
293.85098	186	1+
295.87703	252	1+
296.14558	128	
296.80736	200	
297.79240	88	
297.81405	90	
298.79999	154	
299.78540	296	1+
299.81579	110	
299.91965	100	
299.95281	84	
300.85524	108	
301.81220	132	
301.83779	82	
302.82259	130	1+
302.88219	326	1+
303.92359	96	
305.80453	108	
307.75567	202	1+
307.80009	282	
307.88711	146	
308.87772	140	
309.14437	142	
309.81592	202	
309.86475	100	
310.80694	118	
310.87507	78	
311.88185	582	1+
312.79729	166	
312.93318	92	
314.87143	130	
315.92454	90	
316.94895	84	
317.90779	80	
317.92893	96	
318.85172	94	
319.91381	84	
323.72028	102	
323.89021	104	
324.85235	90	
324.89447	190	
325.90151	122	
325.95342	84	
326.37269	92	
326.80965	94	
327.17803	102	
END IONS

###FS:    #m/z: 340.94074 #charge 1+
###MS: 93
###MSMS: 95
BEGIN IONS
TITLE=Cmpd 71, +MS2(340.9407), 28.0-35.0eV, 2.1min #95
RTINSECONDS=122.318
SCANS=93,95
PEPMASS=340.94074	2568000
CHARGE=1+
56.87344	82	
93.62476	82	
175.98743	112	
182.53733	90	
189.86136	108	
192.01369	100	
192.92804	118	
196.88597	132	
204.90465	100	
210.93624	142	
212.87830	656	1+
213.88188	448	1+
213.90617	108	
213.93938	1324	1+
214.05020	122	
214.89868	164	
215.88541	604	1+
215.93702	466	1+
216.82151	92	
217.88153	370	1+
217.93741	122	
219.88180	176	
221.89418	98	
221.94995	256	1+
221.98326	100	
224.13450	90	
225.86780	94	
225.95433	90	
226.89597	140	
226.94678	144	
227.95537	202	
228.93940	134	
230.88822	572	
231.89115	504	
231.95008	1306	1+
232.89141	768	1+
233.86321	140	
233.94866	250	1+
234.84449	88	
235.86843	128	
236.13721	86	
236.89734	128	
239.78731	158	
239.82772	264	1+
239.89233	144	
244.79659	190	1+
244.95461	116	
244.97955	90	
246.06658	86	
246.51940	82	
246.97761	336	1+
247.96893	90	
248.89931	1012	1+
249.84593	114	
249.90096	570	1+
249.95918	372	1+
250.91721	98	
253.40139	94	
253.92660	132	
253.98410	126	
254.34052	98	
254.85165	84	
254.96420	986	1+
255.02816	84	
255.07298	202	1+
255.78267	122	
256.85182	120	
256.87615	270	1+
256.96435	294	
257.27253	82	
257.79847	96	
258.03531	84	
258.83948	286	1+
258.95775	382	1+
259.34057	86	
261.48486	88	
261.84128	188	
261.89190	110	
262.84185	240	1+
262.96182	114	
263.06872	136	
264.41986	92	
264.90592	122	
265.16719	106	
265.92726	100	
266.28605	84	
266.86516	92	
268.71989	96	
268.84327	202	
268.91718	102	
268.95760	152	
269.79876	110	
269.82202	124	
269.84247	116	
269.93182	82	
270.80443	168	
270.84343	456	1+
271.91747	312	1+
272.01713	102	
272.13240	82	
272.34736	102	
272.93328	254	1+
273.85718	318	1+
273.97929	92	
274.21303	82	
274.42422	110	
274.96033	232	1+
274.99502	98	
275.81026	158	
276.85701	646	1+
277.96752	84	
278.81279	162	
278.84286	514	1+
278.90135	202	1+
278.93623	198	1+
279.02441	84	
279.09613	84	
280.09830	86	
282.17526	94	
282.87676	184	1+
283.36774	106	
283.79107	240	1+
284.01634	100	
285.13083	94	
286.37427	92	
287.88965	94	
288.81043	102	
289.38881	116	
289.78427	142	
289.87595	112	
290.79017	142	
290.86370	126	
291.77692	92	
291.80859	156	
292.44002	86	
292.85363	312	1+
293.44264	158	
294.44912	92	
295.87314	82	
295.97221	88	
296.80502	122	
297.86741	276	1+
299.78301	340	1+
299.85550	372	1+
300.95951	124	
302.17732	92	
302.94445	192	
303.80913	106	
303.94501	174	
304.09493	106	
304.36697	92	
304.92405	158	
306.02493	166	
306.87934	148	
308.81575	144	
308.88747	144	
308.94883	92	
309.81708	196	1+
309.87527	572	1+
310.87780	590	1+
312.80610	114	
314.09747	94	
314.76032	90	
316.80626	98	
317.89410	100	
318.36528	94	
318.39556	118	
319.89843	90	
320.10058	100	
320.76210	86	
320.83383	118	
320.87922	84	
321.86274	84	
324.89067	364	1+
324.96521	96	
328.82595	86	
328.88856	232	
329.02405	86	
329.83019	94	
329.87037	104	
330.13268	132	
330.81525	326	
331.93940	86	
335.83400	128	
335.88874	160	
337.18390	92	
337.86275	96	
339.82275	86	
340.76691	122	
341.76640	106	
341.85490	100	
END IONS

###FS:    #m/z: 363.95691 #charge 1+
###MS: 93
###MSMS: 96
BEGIN IONS
TITLE=Cmpd 72, +MS2(363.9569), 28.0-35.0eV, 2.1min #96
RTINSECONDS=123.09
SCANS=93,96
PEPMASS=363.95691	1746152
CHARGE=1+
164.39610	94	
171.85061	94	
182.86557	216	1+
187.86726	180	
189.86175	1230	1+
191.53410	106	
191.85735	1110	1+
194.89322	128	
196.88262	422	
200.95119	156	
204.90612	134	
205.41109	100	
205.57135	92	
205.88642	180	1+
207.87419	792	1+
207.94692	498	1+
209.86986	272	
209.94277	2460	1+
210.88427	840	1+
212.87873	5410	1+
216.41125	284	
218.90844	170	
219.87525	92	
220.88269	240	1+
221.96692	114	
222.92641	100	
222.95175	1542	1+
224.94871	2520	1+
224.97790	140	
225.88465	220	
226.89758	216	
226.94700	15620	1+
227.78612	250	1+
227.89393	138	
227.92425	108	
228.47400	104	1+
228.89352	1446	1+
228.94251	17016	1+
229.01058	90	
229.16893	88	1+
230.00826	88	
230.17027	94	1+
230.40804	100	
230.88923	7976	1+
231.04181	88	1+
231.42838	90	
232.88558	1328	1+
234.14007	110	
234.88271	494	1+
235.49974	110	
236.06748	100	
237.05627	240	1+
239.04571	176	
240.94058	234	
240.96248	1288	1+
241.08451	112	
241.93993	1600	1+
242.95899	1348	1+
242.98576	96	
243.81709	790	1+
244.85556	200	1+
244.95755	8814	1+
245.08440	88	1+
245.83807	90	
246.80813	196	
246.86340	106	
246.90370	320	1+
246.95302	8898	1+
247.39265	124	
247.56795	96	
247.91931	102	
248.75332	106	1+
248.80132	504	1+
248.84324	238	
248.89686	2546	1+
250.96914	362	1+
252.89819	908	1+
252.98324	100	
253.08440	360	1+
253.83113	170	
254.00357	90	
257.93870	100	
258.54048	92	
258.83027	452	1+
258.84602	200	
258.94835	124	
258.97267	410	1+
260.83579	126	
260.96853	714	1+
261.05766	128	
261.08100	316	1+
261.38944	92	
261.82736	802	1+
262.82799	566	1+
263.03388	90	
263.79973	100	
263.96391	622	1+
263.98157	122	
264.83414	150	
265.08798	114	
265.81219	142	
265.90045	156	
265.97921	304	1+
266.09468	148	
266.79324	120	
266.81031	408	
266.84300	308	1+
267.09804	100	
267.41746	90	
267.81378	208	
267.92990	90	
267.97282	1370	1+
268.06610	88	
268.78772	228	
268.81238	120	
268.95474	180	
269.80042	442	1+
269.90109	100	
269.96935	1736	1+
271.14710	90	
271.84282	218	
271.86403	142	
271.91367	1006	1+
275.78485	88	
275.80269	206	1+
276.85386	376	1+
278.02860	126	
278.80082	180	
279.10249	268	1+
279.16785	92	
279.80038	148	
279.87631	130	
280.79286	1084	1+
281.85069	218	
281.99343	198	1+
282.79133	604	1+
282.82384	92	
283.79144	350	1+
283.84141	202	
283.87781	94	
283.98591	224	1+
284.86236	146	
284.91114	216	1+
285.42779	144	
285.50842	168	1+
285.84531	1196	1+
285.91024	230	1+
285.93707	152	
286.38660	112	
286.82713	152	
288.13436	94	
289.09632	132	
289.19859	100	
289.78418	420	1+
290.53231	96	
290.78585	296	1+
290.86079	160	
291.08524	90	
292.43182	88	
293.11700	228	1+
294.01310	124	
294.80948	184	
294.86895	162	
296.58925	94	
296.81066	270	
297.80784	154	
298.80063	1502	1+
298.82251	90	
299.88339	154	
300.85745	562	1+
301.44110	98	
301.85965	476	1+
303.80538	730	1+
303.85660	1854	1+
303.93691	100	
305.11514	94	
305.42811	90	
306.12191	116	
306.87905	144	
307.83498	300	1+
307.89003	126	
308.12587	258	1+
308.86905	114	
308.91246	90	
309.16695	130	
310.88574	116	
311.88385	98	
312.81705	152	
312.87264	100	
314.82145	118	
314.92394	258	1+
316.81232	256	
317.72790	94	
318.11577	116	
318.81502	180	
318.93727	366	1+
318.96554	92	
319.87561	134	
320.92771	96	
321.00686	94	
321.81705	760	1+
321.83663	94	
321.86601	486	1+
322.88445	250	1+
322.93055	458	
323.35588	92	
323.94916	128	
323.98744	112	
324.76521	194	1+
326.87280	824	1+
327.89797	94	
330.88396	104	
332.89522	246	1+
333.82369	88	
334.02288	92	
335.87271	88	
336.94511	416	1+
337.83716	112	
337.94744	280	1+
339.82990	344	1+
340.94375	270	1+
341.90681	120	
342.81028	98	
347.77291	88	
351.76954	156	
352.88914	116	
354.75488	350	1+
354.88534	118	
354.90471	122	
357.77680	194	1+
359.71516	126	
360.11769	118	
361.71788	218	
362.04984	106	
362.71194	194	1+
362.94627	194	1+
365.70415	198	1+
366.84657	134	
366.95606	88	
367.41546	88	
367.77807	138	
368.72970	180	1+
END IONS

###FS:    #m/z: 507.84566 #charge 1+
###MS: 97
###MSMS: 98
BEGIN IONS
TITLE=Cmpd 73, +MS2(507.8457), 28.2-35.2eV, 2.1min #98
RTINSECONDS=126.759
SCANS=97-98
PEPMASS=507.84566	554468
CHARGE=1+
196.01922	544	1+
209.94111	196	
213.88435	504	1+
214.88532	316	1+
232.89049	158	
234.88076	360	1+
236.88753	144	
237.00687	168	
238.06248	340	1+
242.98855	138	
248.85873	240	1+
250.06727	258	1+
250.09293	206	1+
250.89247	294	1+
250.96827	348	1+
260.37990	156	
260.87930	412	
261.84533	182	
262.13648	246	
266.09896	168	
267.78679	316	1+
269.04332	138	
270.85841	294	
270.89812	174	1+
271.85828	194	
272.38694	168	
272.85218	318	
273.85209	218	
273.88476	356	1+
274.85620	148	
277.83572	186	1+
279.88253	502	1+
280.04894	234	1+
280.10955	200	1+
280.85252	292	
280.88463	424	1+
282.10247	170	1+
282.98580	142	
284.56681	202	
286.80044	206	1+
287.11833	142	
287.85270	634	
288.83713	306	1+
288.86697	468	
288.88840	154	
289.87877	652	
290.13199	248	1+
290.86440	1348	1+
290.92430	192	1+
292.85810	184	
293.80875	184	
293.87348	3770	1+
295.86069	238	
296.14950	152	
296.87348	568	1+
297.81723	166	
297.85633	192	
298.85778	262	
299.33532	142	
299.81706	138	
300.85997	796	1+
300.89772	242	1+
301.80673	242	1+
302.85829	488	1+
303.86200	346	1+
305.37776	144	
305.82231	170	
305.86308	904	1+
306.12702	256	1+
306.39452	150	
307.81068	242	1+
307.89105	958	
308.14147	964	1+
308.79275	276	1+
308.84778	168	
308.86925	2174	1+
309.79722	228	1+
309.86993	1316	1+
309.88673	1122	1+
310.15680	638	1+
311.70844	88	1+
311.88333	7376	1+
312.34033	170	
312.83797	172	
312.91847	152	
313.02923	100	1+
313.36930	368	1+
314.37258	310	1+
314.86437	1018	1+
316.86466	312	
317.81917	158	
317.86421	212	
317.88311	626	1+
319.83954	152	
320.37892	336	1+
320.87920	162	
321.81868	152	
322.34925	232	
322.85934	144	
323.36232	246	
323.87170	194	
324.39053	188	
325.90136	454	
326.80223	394	1+
326.87982	2568	1+
328.38843	266	1+
329.17031	144	
329.82443	238	1+
330.16256	196	
330.87644	414	1+
332.87724	596	1+
334.39524	264	1+
334.89799	174	
335.05306	146	
335.84306	178	
335.88345	276	
336.76236	140	1+
336.89561	162	
336.93128	142	
337.39653	202	1+
337.83479	326	1+
337.87760	474	1+
339.30767	300	1+
339.79100	162	
340.06921	142	
342.77162	160	
342.86120	218	1+
344.83647	220	1+
345.90177	158	
346.37175	296	1+
347.77552	148	
347.81574	250	1+
347.88263	162	
348.17502	442	1+
348.77872	258	1+
350.89045	242	
352.41051	252	1+
352.77602	314	1+
352.88079	148	
352.91338	236	
353.85100	554	1+
353.91284	158	
354.82714	142	
354.91495	156	
355.88306	190	
356.03856	196	1+
356.78139	228	1+
357.17107	174	1+
357.86226	204	1+
357.89347	238	
359.80935	222	1+
359.83010	146	
361.33927	218	1+
362.36306	152	
363.79163	186	1+
363.84635	150	
363.90276	148	
365.71704	220	1+
366.18231	294	
366.74161	276	1+
366.84075	1582	1+
366.86284	208	
367.70627	2714	1+
367.77021	196	
367.90800	236	
368.07272	122	1+
368.35190	164	
368.82892	206	
368.87969	176	
368.89240	414	1+
369.27680	182	
369.74382	184	1+
369.84024	194	
369.86834	200	
370.03808	194	
370.18366	316	1+
370.81004	338	1+
371.28282	214	1+
371.70206	276	
371.72527	216	
371.78463	174	
371.88696	154	
372.28454	136	1+
372.79137	166	
372.85278	138	
373.72029	296	
373.83919	522	1+
374.04213	150	
374.72337	196	
374.75154	160	1+
374.84364	360	1+
374.89469	260	1+
375.72543	368	1+
375.86773	532	1+
376.38273	292	1+
376.79413	310	1+
379.35451	208	
379.75307	232	1+
380.71321	786	1+
380.85872	250	
381.72553	528	1+
381.79075	188	
381.85312	336	1+
383.78063	162	
384.73205	278	1+
384.85006	3054	1+
385.79288	302	1+
385.88464	142	
385.91881	166	
386.89262	290	1+
387.03344	210	1+
387.77095	272	1+
387.86249	210	
388.28384	180	1+
388.70552	360	1+
388.72461	234	
389.20415	190	
389.70960	268	1+
389.79280	336	1+
389.92418	192	
390.36623	156	
390.84076	428	
390.86219	146	
391.72825	354	1+
391.84345	828	1+
392.82711	208	
393.80105	316	
393.82815	350	1+
393.90669	178	
394.80412	160	
395.78069	272	1+
395.86456	352	1+
398.72580	630	1+
398.87080	150	
399.71315	320	1+
399.81066	156	
399.84539	330	1+
400.10068	142	
400.87870	138	
402.86701	1728	1+
403.87131	1496	1+
403.95369	216	1+
404.81060	254	1+
405.73367	202	
405.78968	204	1+
405.87301	382	
406.87022	186	
406.93043	170	1+
407.74777	144	
407.86660	5572	1+
408.74105	176	
409.07635	382	1+
409.72472	964	1+
410.08175	264	1+
410.83839	458	1+
410.87060	278	
411.75104	148	
411.81505	262	
412.72836	572	1+
412.85274	806	1+
413.18006	144	1+
413.80451	258	1+
413.85929	478	1+
413.87836	268	
415.05734	236	1+
415.74552	314	1+
415.86651	554	1+
417.31896	146	1+
417.40208	150	
417.73399	162	1+
420.06078	184	1+
421.73781	326	1+
421.88325	1054	1+
422.74154	252	1+
422.86574	562	1+
424.67734	208	1+
425.74792	442	1+
426.86380	896	1+
426.93502	142	
427.27603	178	1+
427.73528	1008	
428.73298	598	
428.84039	322	
428.87018	446	1+
429.73807	428	
429.84806	184	
430.06315	144	1+
430.74174	410	
430.88265	144	
431.83350	494	1+
431.87137	774	1+
434.88783	304	1+
435.70765	146	
436.81989	142	
439.75049	258	1+
439.89586	708	1+
441.77869	202	1+
441.80930	138	
442.74383	312	1+
444.87172	1506	1+
445.69236	140	
445.74354	878	1+
447.71890	374	1+
447.85329	168	
448.74977	188	
449.87729	666	1+
450.74491	1044	1+
457.90343	836	1+
460.69793	224	1+
461.90699	154	1+
462.79744	166	
462.88365	500	1+
463.71916	186	1+
465.72253	202	1+
467.88915	1106	1+
468.78409	296	1+
476.77626	142	
479.72862	138	
481.90931	234	1+
484.79989	152	1+
484.89470	356	1+
486.84002	178	
487.80117	232	1+
491.85249	358	
499.73430	242	1+
500.22718	258	1+
500.81320	226	1+
501.77774	152	1+
506.56811	176	1+
509.28875	192	1+
509.85960	574	1+
END IONS

###FS:    #m/z: 336.94616 #charge 1+
###MS: 97
###MSMS: 99
BEGIN IONS
TITLE=Cmpd 74, +MS2(336.9462), 28.0-35.0eV, 2.2min #99
RTINSECONDS=127.531
SCANS=97,99
PEPMASS=336.94616	276640
CHARGE=1+
68.03182	94	
95.31725	168	
185.88877	82	
192.88836	128	
196.88087	310	1+
198.43013	104	
205.94978	90	
209.93918	94	
210.88354	546	1+
211.03013	140	1+
211.94401	4986	1+
212.87849	3568	1+
212.93326	88	
212.96111	90	
213.94005	1594	1+
214.87751	578	1+
214.89454	300	
215.85456	112	
215.88097	514	1+
215.94003	390	1+
221.38560	100	
223.96313	254	1+
225.39181	100	
225.95109	156	
226.39192	84	
226.96827	108	
227.95406	146	
228.44378	116	
228.82118	100	
228.89552	406	
229.89401	190	
229.95523	2810	1+
230.86763	92	
230.88855	5780	1+
231.83773	102	
231.95133	2208	1+
232.02840	92	
232.81932	150	
233.81290	86	
233.89513	366	1+
233.94697	288	1+
234.88020	164	
234.91033	88	
235.82387	186	
235.91074	86	
236.03093	92	
236.83139	110	
236.85198	132	
237.05239	182	
237.83683	310	1+
237.88953	92	
237.97469	86	
238.89806	144	
239.81979	88	
239.89857	130	
240.97174	88	
242.79329	112	
243.87160	88	
243.90027	96	
245.39739	130	
246.39033	98	
246.90181	214	
246.97732	320	
247.96498	1078	1+
248.89852	1340	1+
248.92133	96	
249.83882	98	
249.95627	910	1+
250.83215	552	1+
250.91908	90	
250.99113	102	
251.07362	104	
251.78820	92	
252.13267	84	1+
252.93292	228	1+
252.97106	1666	1+
253.03637	94	
253.44829	88	
253.83818	120	
253.86531	110	
253.90524	1324	1+
254.08134	98	
254.55966	86	
254.96488	1164	1+
255.83692	134	
256.03362	88	
256.06077	92	
256.88373	132	
256.96438	180	
257.80217	112	
258.84882	316	1+
258.90308	116	
258.95932	84	
259.39024	84	
259.83476	338	1+
259.95652	314	1+
259.98576	84	
260.83029	256	1+
262.43673	94	
262.59587	94	
262.83167	154	
264.37780	98	
264.83680	102	
264.96119	100	
265.84319	132	
265.92339	92	
266.86123	172	
267.83866	206	
267.85560	90	
267.87729	90	
268.35568	88	
268.84273	1434	1+
268.91017	102	
268.98182	220	
269.07229	186	1+
270.63515	90	
270.86664	102	
270.97912	422	
271.91787	222	
272.85258	132	
272.91747	128	
272.97428	264	1+
273.80575	184	1+
274.85373	274	
276.39302	92	
276.85611	274	
277.79953	88	
277.83676	152	
277.85365	116	
278.80404	98	1+
278.83472	820	1+
280.09202	88	
280.91026	88	
283.01557	82	
283.09811	94	
283.78872	116	
285.85139	262	
286.84931	1382	1+
286.90207	82	
287.53668	98	
288.85326	262	1+
289.80770	100	
289.87653	150	
291.80006	248	1+
291.86069	120	
291.93421	82	
292.05903	224	1+
292.43266	138	
292.86069	88	
293.89447	102	
293.93950	100	
293.99755	114	
294.86831	122	
296.80619	108	
296.89516	84	
297.11461	96	
298.78861	162	1+
299.76666	114	
301.15769	138	
301.36011	100	
302.86003	192	1+
304.93694	100	
305.04297	120	
306.87327	96	
306.90615	94	
307.38429	98	
308.87541	272	
309.86844	118	
310.46826	84	
310.87527	424	1+
311.85089	294	1+
312.34680	90	
312.98512	100	
313.66758	84	
313.94688	94	
315.38589	94	
317.81784	184	1+
319.04660	104	
319.85678	86	
321.87279	130	
321.88887	84	
323.36886	98	
324.72057	120	
324.89256	244	
325.89250	148	
326.36812	88	
328.88991	268	1+
330.89072	118	
332.88518	202	1+
333.39067	84	
335.02069	82	
335.38233	86	
335.89530	100	
336.76336	210	1+
339.07152	84	
339.83363	136	
340.37736	88	
END IONS

###FS:    #m/z: 359.96195 #charge 1+
###MS: 97
###MSMS: 100
BEGIN IONS
TITLE=Cmpd 75, +MS2(359.9620), 28.0-35.0eV, 2.2min #100
RTINSECONDS=128.303
SCANS=97,100
PEPMASS=359.96195	237834
CHARGE=1+
99.37817	92	
162.06641	106	
178.43472	90	
186.71345	88	
200.94536	186	
206.81631	90	
207.94901	168	
209.94317	1422	
210.00157	92	
212.62186	92	
216.41032	150	
218.91305	114	
220.96138	94	
222.95201	2262	1+
223.88925	154	
224.94904	2894	1+
226.03740	90	
226.89556	198	
226.94716	9044	1+
227.88135	114	
227.92093	100	
228.29634	114	1+
228.82210	160	1+
228.89436	116	
228.94218	10208	
229.94348	312	
230.88329	88	
230.99889	112	
231.80203	88	
232.93823	152	
233.46742	94	
233.83038	104	
233.85319	162	1+
233.93072	98	
233.95525	228	
234.96304	144	
237.97658	98	
238.97427	90	
238.99757	118	
240.94241	228	
240.96250	1758	1+
241.08597	112	
241.78700	258	1+
241.94131	218	
242.86439	296	1+
242.95989	1004	
244.88533	108	
244.95722	5204	
245.83335	132	
245.89262	228	1+
245.94053	172	
245.96356	118	
246.39212	88	
246.95308	5852	1+
246.97291	480	1+
247.85416	92	
248.80113	336	1+
249.49928	104	
250.83561	224	1+
250.95383	218	
250.97264	142	
251.97676	146	
252.13177	94	
252.95243	382	1+
252.96747	140	
253.08617	118	
253.83409	472	1+
255.08486	92	
256.37166	196	
258.79528	128	
258.83581	112	
258.97090	418	1+
259.15888	88	
259.79826	292	
259.83996	244	1+
260.79541	152	
260.94547	422	1+
260.96708	860	1+
261.06153	110	
262.97364	402	1+
263.84926	230	1+
264.45552	98	
264.82513	88	
265.00689	120	
265.07975	234	1+
265.91948	90	
265.97671	128	
266.81474	266	
267.48153	108	
267.81901	234	
267.97468	462	
268.87389	94	
268.95251	134	
269.79025	88	
269.96840	1320	
270.35114	110	
271.83958	414	1+
273.35319	122	
273.47514	102	
273.79245	316	1+
273.90660	142	
273.97198	94	
274.39180	156	
275.97235	274	
276.81184	98	
276.85340	150	
277.80709	398	1+
277.85848	138	
278.11732	134	
278.94143	110	
279.09975	208	
279.75067	96	
279.96475	134	
280.79337	718	1+
280.86832	176	
281.83244	216	1+
281.85894	202	1+
281.98908	130	
282.11516	210	1+
282.78947	108	
283.98626	146	
284.82329	110	
285.78272	224	1+
286.90006	90	
287.90664	118	
288.89303	186	1+
288.99820	98	
289.34072	88	
290.78563	380	1+
290.80777	140	
290.84005	88	
291.58392	94	
291.98324	98	
292.43597	146	
292.86610	100	
293.11682	506	1+
293.79833	92	
293.85709	154	
293.97552	122	
294.12026	366	1+
294.86746	152	
295.45974	92	
297.02578	92	
297.87328	160	1+
297.97398	152	
298.39194	108	
298.56428	106	
298.80300	1164	1+
298.85851	102	
299.57862	106	
299.83142	216	1+
299.86201	112	
301.78067	238	
302.78565	112	
304.94165	264	1+
306.81721	88	
306.88216	240	1+
308.87388	148	
309.79913	332	
309.87478	126	
309.98389	102	
310.87444	222	
311.08962	198	1+
311.88106	124	
312.87581	118	
313.86468	216	1+
314.81258	112	
315.94885	92	
316.81505	518	1+
318.93323	208	
319.00535	110	
319.86902	166	1+
320.13881	418	1+
321.13983	298	1+
321.75399	220	1+
321.81865	268	
322.15137	208	1+
322.90162	90	
322.93202	110	
325.88094	180	1+
325.90015	114	
326.99270	90	
327.39339	108	
328.40745	94	
328.46315	116	
328.88875	116	
329.88529	100	
336.36358	98	
336.91768	88	
336.94663	874	1+
337.67997	90	
340.93785	268	1+
342.91087	110	
343.91256	140	
345.89067	86	
350.01840	102	
352.88782	98	
356.77204	178	
358.77223	100	
360.71409	178	1+
360.77742	88	
363.72125	124	
363.75719	214	1+
END IONS

###FS:    #m/z: 507.84604 #charge 1+
###MS: 101
###MSMS: 102
BEGIN IONS
TITLE=Cmpd 76, +MS2(507.8460), 28.2-35.2eV, 2.2min #102
RTINSECONDS=131.993
SCANS=101-102
PEPMASS=507.84604	529230
CHARGE=1+
196.01564	628	1+
198.03319	154	
209.94159	258	
210.03225	216	1+
212.88969	142	
224.04702	218	
224.97543	276	1+
227.95554	280	1+
228.04075	164	
232.89418	192	1+
234.87808	370	1+
238.06510	268	
240.07382	350	1+
241.85593	272	1+
246.97674	176	
249.90328	182	1+
250.96909	460	1+
252.08122	398	1+
253.78931	240	1+
253.84676	190	1+
255.89809	148	
257.09435	228	1+
257.86951	382	1+
259.87163	410	1+
259.92551	178	
260.87660	300	1+
263.95583	142	
265.08955	542	1+
266.09348	376	1+
266.16622	320	1+
266.79223	242	1+
266.93153	148	
267.79856	170	1+
268.86424	148	
270.07476	152	1+
270.85424	282	1+
272.80912	208	1+
272.85483	780	1+
274.85276	182	
275.39582	140	
276.84577	158	
278.82374	172	1+
281.21721	180	
282.80579	218	
282.98541	270	1+
285.85393	242	
287.85077	728	
288.87103	256	
288.89251	216	
289.36753	158	
289.88168	560	
290.12697	366	1+
290.86274	1384	1+
292.14285	192	1+
292.97910	156	
293.87211	4244	1+
295.84976	142	
295.94937	148	
296.85583	190	
297.01805	158	
297.31697	240	1+
297.34167	252	1+
297.85640	374	1+
297.93760	126	1+
297.95925	144	
298.81196	180	1+
298.84737	142	
299.88568	224	
300.76220	274	1+
300.85865	264	
301.01866	144	1+
301.87066	196	
302.86281	178	
303.78502	308	1+
303.81247	172	
303.87013	252	
304.87652	234	
305.86161	922	
307.89031	720	
308.13985	798	
308.86971	1510	1+
309.14970	1456	1+
309.81104	224	
309.89115	722	1+
310.04774	176	
310.15521	968	1+
310.82330	148	
311.80387	234	1+
311.88417	6054	1+
312.34590	168	
312.91068	154	
313.88316	1434	1+
314.82419	310	1+
314.86686	846	1+
316.37683	154	
316.86505	202	
316.88928	378	1+
318.11919	214	1+
318.86630	460	1+
318.88156	254	
321.81424	290	1+
321.87295	226	
322.04745	216	1+
322.83466	206	1+
322.88903	168	
322.99766	140	1+
324.86629	236	
324.90140	144	
325.75349	206	1+
325.86542	230	
325.90126	598	
326.08865	136	1+
326.75943	146	1+
326.82107	174	
326.88243	1762	1+
327.38957	252	
327.81083	182	
328.40040	152	
328.86709	702	1+
329.17951	200	
329.89820	316	
330.16417	172	
330.88134	214	
332.87429	914	1+
332.94603	182	1+
333.98266	216	1+
334.90104	256	
335.05364	254	1+
335.35832	400	1+
335.77590	194	1+
335.84432	634	1+
336.94550	296	
337.80171	174	
337.88073	794	1+
338.01203	146	
339.82903	146	
339.84121	170	
339.99232	188	1+
340.01943	272	1+
341.77690	246	1+
341.88450	292	1+
343.37101	386	1+
344.40947	228	
345.86053	152	
346.37255	178	
346.77037	414	1+
346.87464	356	1+
347.77320	342	1+
347.80804	148	
347.85529	234	1+
348.91466	184	
349.92012	290	1+
350.76726	396	1+
350.79953	438	1+
350.83324	244	1+
350.88545	356	1+
350.96010	192	
351.87120	210	
352.90981	388	1+
353.12910	152	1+
353.78664	446	1+
353.85262	786	1+
353.91772	244	1+
354.79133	280	1+
354.84922	140	
355.70437	184	1+
355.89177	254	
360.35265	198	1+
360.86493	202	1+
361.89929	160	
362.31416	158	
363.87362	264	1+
366.18524	352	
366.83671	852	1+
367.12996	148	
367.70955	1078	
367.76562	472	1+
367.83815	534	1+
368.70977	1124	1+
368.78782	222	
369.78242	144	
369.83721	226	
369.87402	186	
370.78316	142	
370.83551	228	
371.19273	220	
371.91487	348	1+
372.18853	156	
372.84858	166	
373.72177	556	1+
373.83043	250	
373.87322	220	
374.77968	370	1+
374.81902	286	1+
375.34821	182	
375.88617	192	
376.39146	196	1+
376.74238	160	
376.83462	232	1+
377.88898	342	1+
378.76357	202	1+
380.72026	316	1+
381.85754	430	1+
381.90759	336	1+
382.70912	336	1+
382.83438	254	1+
382.86016	300	1+
382.90845	268	1+
383.78119	326	1+
384.58707	172	1+
384.85098	2480	1+
385.39711	154	
386.40257	146	
387.73854	276	1+
387.77331	546	1+
387.79256	140	
388.84130	154	
388.86711	186	
389.20806	370	1+
389.71840	322	
390.83986	1268	1+
390.97886	126	1+
392.07622	160	
392.81955	252	1+
392.86849	178	
393.79519	162	
393.86669	140	
394.79544	170	
394.82042	200	
394.84142	234	
394.86278	444	1+
394.89896	176	
395.81669	154	
395.83672	150	
395.86167	308	1+
396.88939	282	1+
397.73257	794	1+
398.73159	504	1+
399.71651	518	1+
399.80876	170	
399.85864	534	1+
402.74121	310	1+
402.86385	578	
402.90265	168	
403.80481	174	1+
403.87123	740	
403.96438	114	1+
404.71910	138	1+
404.86919	520	
405.86708	638	1+
406.80518	150	
407.04385	190	1+
407.73074	224	
407.76769	324	
407.86567	5938	1+
409.06803	170	1+
409.72254	1002	1+
409.74154	298	
410.79578	148	
410.83574	394	
410.86030	1162	1+
411.72525	820	1+
411.81185	602	1+
412.79359	158	
412.84960	604	1+
413.75750	158	
413.83455	150	
413.85660	364	1+
413.87694	450	1+
415.73726	318	1+
415.87392	588	1+
416.87897	392	1+
418.85893	158	1+
419.79434	178	1+
420.72422	200	1+
421.87855	634	1+
423.77074	158	
423.79463	148	
423.87006	680	1+
425.75537	908	1+
426.73779	150	
426.86124	1326	1+
427.73645	1790	1+
427.83188	146	
428.80266	200	1+
428.84586	364	
428.87933	594	1+
429.70386	218	1+
429.73439	974	1+
429.83134	150	
430.73881	572	1+
431.68676	164	1+
431.86570	630	1+
432.88635	352	1+
433.88640	360	1+
437.78355	182	1+
439.89450	674	
440.89467	364	
441.87516	200	1+
443.68342	140	
443.76288	318	1+
444.27726	104	1+
444.73742	1322	1+
444.87288	1496	1+
445.74174	1164	1+
445.77050	190	
446.75785	508	1+
446.86736	344	
447.70523	146	
447.87687	148	
448.68761	232	1+
448.89481	224	
449.88075	330	1+
450.11850	174	
450.74979	624	1+
453.75383	312	1+
457.90491	624	1+
458.70405	390	1+
460.22959	144	
460.79552	140	1+
462.87942	308	1+
463.26419	176	
465.77838	182	1+
467.70118	146	
467.88986	530	1+
468.78179	278	
470.77208	580	1+
477.24014	148	
485.78925	230	1+
485.90108	680	1+
486.90399	426	1+
487.80091	310	1+
489.64367	162	
493.66695	222	
501.11311	174	1+
504.79824	282	1+
505.80050	264	1+
507.64690	152	1+
508.65104	164	1+
508.85669	458	1+
509.23669	172	
509.28283	192	1+
509.85849	388	1+
509.87719	204	
END IONS

###FS:    #m/z: 336.94612 #charge 1+
###MS: 101
###MSMS: 103
BEGIN IONS
TITLE=Cmpd 77, +MS2(336.9461), 28.0-35.0eV, 2.2min #103
RTINSECONDS=132.765
SCANS=101,103
PEPMASS=336.94612	282732
CHARGE=1+
182.86567	142	
185.86785	140	
191.98839	102	
193.88832	88	
198.02900	102	
205.95108	206	
207.97546	100	
208.95661	84	
209.88292	160	
209.94530	210	
210.88309	360	
210.90518	174	1+
211.94375	4034	
212.87794	3784	1+
212.94787	140	
213.93908	1332	1+
215.88546	382	1+
215.93917	122	
217.88502	132	
218.88733	212	1+
223.95919	214	
226.59729	100	
226.89481	100	
227.78822	144	
228.89592	986	1+
229.95496	2932	1+
230.88899	4156	1+
231.95031	1680	1+
232.04780	94	
232.82419	90	
232.89027	684	1+
233.82912	360	1+
234.08857	110	
234.65842	92	
234.94698	112	
235.82296	120	
235.85035	92	
235.89349	276	
236.83465	228	1+
238.81603	186	1+
239.85665	142	
239.94947	136	
242.84116	86	
244.95385	108	
245.86796	96	
246.90316	274	1+
246.94937	84	
246.97480	258	
247.96592	620	
247.99014	120	
248.89838	1888	1+
249.83334	106	
249.95625	796	1+
250.82945	366	
250.86827	102	
250.90713	510	1+
250.97160	130	
250.99300	156	
251.07108	148	
251.56918	122	
251.83471	172	
251.92423	88	
252.54984	88	
252.84354	154	
252.87907	96	
252.97081	1348	1+
253.06144	90	
253.08708	206	
253.80180	86	
253.90555	1050	1+
253.94578	160	
254.08909	92	
254.83456	86	
254.96556	786	1+
255.07474	166	
255.40484	82	
255.77774	90	
256.26079	148	
256.84800	100	
258.84118	114	
259.45382	122	
259.56641	90	
259.84923	118	
259.95653	374	1+
260.35003	92	
260.84152	84	
261.83361	156	
262.79821	90	
264.88720	132	
265.08508	196	
265.49285	88	
266.09371	134	
267.43113	86	
267.84004	222	
268.03844	104	
268.83826	1358	1+
269.91892	102	
270.79935	122	
270.98351	244	
271.79041	260	1+
271.91533	400	
272.84444	224	1+
272.87322	172	
272.91515	178	
272.97691	90	
274.85471	98	
276.85413	636	1+
276.88907	82	
276.92388	88	
277.33061	94	
277.83185	834	1+
277.89314	82	
278.07538	100	
278.81228	84	
278.83374	638	1+
279.79082	236	1+
281.84139	182	
282.85726	100	
282.92647	184	
283.02990	86	
284.54415	86	
284.85937	114	
285.80040	224	1+
285.85056	576	
286.84879	2118	1+
286.91649	96	
286.95404	110	
287.80211	206	1+
288.06883	102	
290.56789	98	
291.90352	136	
291.98257	202	1+
292.81818	82	
292.85897	116	
292.89817	124	
293.22593	84	
293.85050	114	
293.94944	92	
294.12246	134	
294.86903	102	
295.23524	90	
295.85543	108	
296.96492	242	1+
297.06748	110	
298.43865	86	
301.37733	112	
301.90465	102	
302.90501	136	
303.80772	132	
303.86590	134	
303.88068	88	
304.86494	120	
305.87584	110	
306.80304	194	1+
306.88408	100	
308.88073	158	
309.10871	88	
309.86433	250	
310.80121	82	
310.87678	320	
311.88165	174	
312.95247	102	
314.05925	130	
314.85685	182	1+
314.90176	118	
315.95005	90	
316.07089	86	
320.75322	86	
321.35853	98	
322.88653	298	1+
322.91217	84	
325.88373	96	
325.95111	88	
327.04942	88	
327.90238	170	1+
328.88684	302	1+
329.42073	94	
332.83045	92	
333.76501	94	
333.81915	82	
333.90211	130	
334.80854	166	1+
334.89937	114	
338.80592	134	
338.89565	94	
339.39935	92	
339.87818	94	
340.79828	210	1+
340.94608	84	
341.37739	98	
END IONS

###FS:    #m/z: 359.96205 #charge 1+
###MS: 101
###MSMS: 104
BEGIN IONS
TITLE=Cmpd 78, +MS2(359.9620), 28.0-35.0eV, 2.3min #104
RTINSECONDS=133.537
SCANS=101,104
PEPMASS=359.96205	213784
CHARGE=1+
186.09642	100	
208.88412	134	
209.85290	92	
209.94364	1460	
210.88063	94	
211.97513	92	
220.95738	154	
221.94497	96	
222.12209	158	1+
222.95168	1460	1+
224.94783	1976	1+
225.09222	120	
226.89420	294	
226.94731	8996	1+
227.92760	102	
228.94253	8590	
229.85603	96	
229.89189	272	1+
229.94450	182	
231.12422	88	
232.08080	114	
232.97470	92	
233.96078	290	1+
234.39109	94	
234.94612	90	
235.82309	220	1+
235.88061	106	
236.10977	104	
237.05296	114	
238.42979	90	
239.06772	188	
239.47744	102	
240.01557	92	
240.56960	106	
240.82167	418	1+
240.94470	246	
240.96143	1376	1+
240.99252	98	
241.79605	88	
241.89158	98	
241.94212	354	
242.95888	1098	1+
242.97977	98	
243.51761	102	1+
244.95723	3758	1+
244.99538	144	
245.93803	98	
246.95250	5014	1+
246.98039	100	
247.70245	104	
247.97194	150	
248.80636	268	1+
248.94710	106	
250.95141	338	1+
250.96955	216	1+
252.34692	108	
252.78762	210	1+
252.95339	648	
253.05023	116	
253.40891	94	
253.49328	172	
253.83387	126	
254.87888	156	
255.82778	120	
255.85229	206	1+
255.89397	104	
256.90440	108	
257.01265	100	
257.03847	102	
257.37878	98	
258.42384	98	
258.83189	384	1+
258.84928	132	
258.89865	92	
258.97188	298	
259.79862	132	
259.97406	130	
260.94663	102	
260.96752	416	
261.96726	248	
262.55000	98	
262.80773	140	1+
262.84775	148	
262.95296	134	
263.46614	88	
263.83736	122	
263.97770	140	
264.03235	90	
264.15775	92	
265.08617	208	
265.97799	268	
266.81369	466	1+
266.99431	140	
267.97361	978	
269.79761	260	1+
269.97181	580	1+
271.00540	108	
271.84510	130	
273.96924	158	
274.79161	250	1+
275.98523	92	
276.42555	100	
276.46423	102	
276.85049	270	
277.79594	664	1+
277.86615	212	1+
279.10193	310	
280.79491	658	1+
280.97436	144	
281.85383	190	1+
281.87290	132	
282.78625	418	1+
283.98767	118	
285.00431	116	
285.82309	106	
286.90996	248	1+
288.16577	92	
291.78197	190	1+
293.11605	420	1+
293.81313	94	
293.93390	166	
294.04649	118	
294.86162	152	
295.92915	186	
296.01847	92	
296.33146	216	
296.80792	244	
296.86761	128	
297.80241	652	1+
297.97150	144	
298.39797	98	
298.80382	554	1+
298.95194	96	
299.82631	138	
299.95192	122	
300.78038	436	1+
300.85860	104	
301.09810	90	
301.78323	368	1+
301.87472	130	
301.97018	92	
302.40343	96	
302.88474	110	
304.44589	168	
305.81465	218	1+
306.87547	254	1+
307.41196	108	
308.80353	114	
308.81874	198	
308.92542	124	
309.79579	474	1+
309.87494	136	
310.01857	106	
310.86606	316	1+
311.84129	90	
311.86798	224	1+
311.88426	154	
316.81616	196	
316.93706	158	
317.87887	182	
318.93472	210	
319.93462	124	
320.05453	90	
320.12950	116	
320.83457	88	
321.81186	90	
322.92658	240	1+
323.94768	94	
324.01704	146	
324.34137	88	
324.83705	94	
326.95603	144	
327.87951	104	
330.81604	240	1+
330.89804	100	
332.89803	138	
333.88875	140	
336.94339	622	1+
338.75807	94	
339.79002	182	1+
340.93642	146	
340.95987	90	
341.94789	118	
342.89745	124	
346.71500	166	1+
348.87750	94	
352.77356	170	1+
352.79783	94	
352.91997	130	
354.38300	96	
354.92401	104	
356.77980	90	
357.80313	92	
359.86001	124	
359.97338	108	
361.94305	124	
363.95389	140	
END IONS

###FS:    #m/z: 322.93016 #charge 1+
###MS: 105
###MSMS: 106
BEGIN IONS
TITLE=Cmpd 79, +MS2(322.9302), 28.0-35.0eV, 2.3min #106
RTINSECONDS=137.236
SCANS=105-106
PEPMASS=322.93016	5158168
CHARGE=1+
78.63383	100	
191.85676	110	
191.98669	100	
192.02711	88	
192.89093	138	
196.88409	144	
197.89362	122	
201.04491	122	
204.00906	84	
205.95004	216	1+
207.97361	94	
209.94487	140	
210.99737	90	
212.88085	170	
212.89912	156	
213.91490	84	
214.53853	102	
215.88942	86	
219.05503	80	
219.99892	82	
220.47294	82	
222.95180	194	
223.07858	98	
223.91378	84	
223.95985	328	
224.82979	114	
225.78849	222	1+
226.81528	90	
227.03163	98	
228.91270	174	
230.05579	88	
230.81995	86	
230.83468	88	
230.84822	112	
230.88874	334	
230.90638	200	
232.91066	126	
233.85817	130	
233.99671	86	
235.82295	134	
235.88040	82	
237.01015	110	
237.79525	162	
237.82957	84	
238.06997	154	
238.83688	182	1+
239.78666	434	1+
239.90404	188	
240.82284	578	1+
240.94045	1428	
240.96600	138	
241.94160	882	
242.41078	94	
242.82700	196	
242.89081	82	
242.94128	3400	1+
243.08357	162	1+
243.81994	1356	1+
244.44354	94	
244.88447	228	1+
244.94017	972	1+
245.97205	352	1+
246.38826	94	
246.80915	92	
246.85328	120	
247.38368	80	
247.52686	84	
248.85002	162	
249.00670	82	
249.44475	84	
249.90281	84	
251.33545	88	
251.78582	128	
251.83375	110	
251.91505	168	
253.01832	92	
253.06003	166	1+
253.35244	92	
253.83346	102	
253.93319	86	
254.01515	86	
255.78955	158	
256.06069	94	
256.38263	232	1+
256.83853	152	
256.90630	96	
257.53658	94	
257.80264	416	1+
258.83152	956	1+
258.97405	152	
260.34098	158	
262.82979	220	
263.28699	102	
263.83281	242	1+
264.35966	82	
264.55156	108	
264.87391	102	
264.91522	204	
265.09174	94	
266.83802	122	
266.85398	158	
267.03029	98	
267.50973	102	
268.38587	82	
268.95378	124	
269.79828	126	
269.85259	118	
270.36295	108	
270.84395	452	1+
270.86293	132	
271.80668	92	
271.84542	340	1+
272.16674	170	1+
273.79120	440	1+
273.88535	100	
274.85170	84	
275.80565	86	
275.95182	90	
276.79585	236	1+
276.85055	250	1+
277.07451	108	
277.80000	186	1+
278.85750	108	
278.90941	80	
278.93425	88	
279.02254	88	
279.09182	904	1+
279.84172	84	
281.79439	194	
282.07651	90	
282.27489	100	
282.85732	158	
283.56129	92	
283.78656	192	
283.86739	82	
284.07313	156	
284.29151	196	
284.86304	178	
285.30483	92	
285.83300	140	
285.86328	246	1+
286.43008	88	
289.78759	178	
289.80464	136	
289.87163	224	1+
290.04277	84	
291.05516	92	
291.80309	202	
292.80699	130	
292.81731	100	
292.93997	90	
294.85616	242	1+
295.81405	86	
295.85901	206	1+
296.81152	190	
297.06240	102	
297.80051	92	
299.78048	198	
300.87289	106	
302.86049	102	
302.88162	228	1+
304.80944	130	
304.92913	152	
305.81237	94	
305.88039	438	1+
306.74264	82	
306.88458	356	1+
307.79904	256	
309.14855	82	
309.73721	100	
310.87084	86	
311.88742	124	
313.80240	352	1+
315.83366	92	
320.92665	82	
321.81203	142	
322.81285	84	
324.89357	86	
325.00497	84	
325.89932	208	
326.81187	96	
326.88841	110	
END IONS

###FS:    #m/z: 340.94064 #charge 1+
###MS: 105
###MSMS: 107
BEGIN IONS
TITLE=Cmpd 80, +MS2(340.9406), 28.0-35.0eV, 2.3min #107
RTINSECONDS=138.008
SCANS=105,107
PEPMASS=340.94064	1913414
CHARGE=1+
173.79536	106	
192.92656	384	
196.87915	300	1+
205.94852	164	
206.89190	86	
207.97586	92	
208.95496	92	
210.93610	158	
211.05288	100	
212.87586	1026	1+
213.12348	88	
213.87717	654	1+
213.89453	98	
213.94012	1828	1+
215.88800	588	1+
215.93748	244	
217.88435	104	
217.91661	84	
219.38207	88	
220.96824	112	
221.87560	166	
223.09521	94	
223.96255	270	
225.89310	258	1+
225.96167	86	
226.39187	142	
226.94828	214	1+
229.52140	92	
230.13775	88	
230.83893	86	
230.88707	1936	1+
231.88945	1350	1+
231.94934	1150	1+
233.40743	98	
233.94846	368	1+
235.12314	86	
235.89178	140	
235.95050	88	
238.52626	90	
238.82442	90	
239.78694	160	
240.83792	340	1+
240.86802	88	
240.94095	112	
241.84215	264	1+
242.61539	86	
244.95635	176	
246.00490	86	
246.08568	86	
246.39221	102	
246.44045	84	
246.94980	92	
246.97660	144	
247.85329	90	
247.97983	134	
248.89863	208	
249.90001	96	
249.96126	380	1+
250.90147	140	
250.99529	146	1+
251.90812	96	
253.78841	140	
254.90489	224	
254.96549	622	1+
255.87274	86	
256.26890	86	
256.52090	92	
256.90018	224	1+
256.96444	116	
257.50700	92	
257.90349	150	1+
257.93924	128	
258.84808	160	
259.85244	146	
259.95415	458	1+
260.09278	86	
260.33825	104	
260.83981	92	
261.05798	108	
262.85359	154	
263.54407	94	
263.95284	90	
264.40185	102	
264.87680	134	
264.95782	150	
266.86477	160	
266.88087	100	
267.84907	120	
268.51681	110	
268.95961	98	
269.79657	110	
270.80508	114	
270.84416	140	
271.84301	86	
272.93000	142	
272.97876	140	
273.79465	396	1+
274.49101	96	
275.42176	90	
275.87038	92	
275.96816	100	
276.85778	466	1+
276.90927	88	
277.01987	88	
277.86163	284	1+
277.91077	88	
277.92064	242	1+
277.96506	164	
278.79442	98	
278.84673	310	
278.89886	206	1+
279.85661	182	
280.85443	244	1+
284.85281	88	
285.35051	94	
285.78336	100	
286.06251	102	
287.89073	86	
288.35512	98	
288.41830	90	
288.91091	142	
289.78587	112	
290.00105	90	
290.78780	90	
290.86155	96	
292.83714	94	
292.88532	126	
292.95693	88	
293.43866	112	
293.87455	114	
294.53324	102	
294.86863	196	1+
295.85362	298	1+
295.99244	132	
297.01234	96	
297.80459	132	
299.78259	120	
299.80202	114	
299.84615	112	
300.91023	236	1+
302.84803	122	
305.34446	94	
305.87823	500	1+
307.01384	92	
307.43348	94	
307.80004	106	
309.78472	104	
309.92525	94	
310.42276	122	
310.86990	136	
311.82838	94	
311.88833	146	
312.40140	90	
312.80361	122	
314.08301	98	
317.37352	88	
318.32795	90	
320.82042	108	
320.94390	84	
321.28357	88	
322.55898	102	
324.89431	190	
325.89949	112	
327.83849	134	
327.89707	124	
328.82023	140	
328.88893	278	
330.81664	264	
330.87567	100	
330.89111	94	
334.30603	92	
337.87771	148	
338.27920	94	
338.80116	86	
339.04644	92	
342.03986	98	
342.89655	136	
344.47639	88	
345.72637	90	
END IONS

###FS:    #m/z: 363.95684 #charge 1+
###MS: 105
###MSMS: 108
BEGIN IONS
TITLE=Cmpd 81, +MS2(363.9568), 28.0-35.0eV, 2.4min #108
RTINSECONDS=138.78
SCANS=105,108
PEPMASS=363.95684	1219094
CHARGE=1+
125.94751	108	
187.07256	96	
188.87044	94	
189.86299	844	1+
191.85778	982	1+
196.88619	174	
204.89324	146	
207.87081	572	1+
207.90540	88	
207.94800	142	
207.97099	110	
209.94274	2220	1+
210.88382	970	1+
212.87832	4744	1+
212.93164	86	
213.89880	100	
214.89205	494	1+
215.41338	92	
216.91419	224	1+
218.84772	126	
218.91416	184	
219.86492	222	
222.95231	1648	1+
224.09402	158	1+
224.81911	108	
224.94819	2158	1+
224.98455	90	
225.09664	132	1+
226.18776	114	1+
226.88665	172	
226.94695	13088	1+
227.03767	90	1+
227.89791	124	
228.89431	1628	1+
228.94209	15108	1+
229.01774	102	
230.82233	132	1+
230.88958	6756	1+
231.40184	98	
231.42774	90	
231.86254	112	
232.01600	334	1+
232.88475	1124	1+
233.05267	88	
233.81746	144	1+
233.97113	126	
234.87430	126	
235.84666	130	
237.04612	150	
237.82143	100	
238.82592	294	1+
238.90585	88	
239.07323	160	
239.42829	154	
239.96802	168	
240.82225	152	
240.88258	130	
240.93995	378	
240.96221	1344	
241.08544	110	
241.94003	1462	1+
242.81855	910	1+
242.96027	602	1+
243.78283	138	
243.83857	128	
244.95745	5856	1+
245.91754	124	
246.79370	134	
246.90531	434	1+
246.95303	7100	1+
247.80953	90	
247.84964	334	1+
248.80308	532	1+
248.84856	202	1+
248.89979	3346	1+
250.89520	444	
250.96971	136	
251.04464	232	
251.07384	224	1+
253.08312	86	
253.83623	94	
253.90310	162	
253.95287	92	
254.01515	98	
254.09419	118	
254.45020	86	
254.84898	102	
255.40800	170	
256.42809	112	
258.62936	86	
258.84145	118	
258.97581	106	
259.83135	178	
260.83247	324	
260.96827	708	1+
261.82966	938	1+
262.44825	110	
262.78801	154	
262.92498	262	1+
263.97331	356	1+
264.85079	184	1+
266.80918	518	1+
267.78352	120	
267.97283	1084	
268.83844	96	
268.96090	282	
269.13300	86	
269.80583	116	
269.92495	94	
269.96860	1208	1+
270.82053	88	
271.85350	116	
271.91413	676	1+
272.84333	138	
275.08427	168	
275.35439	92	
275.85771	96	
276.02961	106	
276.81405	114	
276.85360	538	1+
277.79500	404	1+
277.85725	372	1+
278.92104	108	
279.10435	474	1+
279.92874	220	1+
280.14531	100	
280.79375	346	1+
280.84470	94	
281.84973	288	1+
283.02405	92	
283.78749	160	
283.84986	248	
283.96477	102	
283.99576	118	
284.82382	248	1+
284.84992	176	
284.98685	130	
285.78602	102	
285.84560	1176	1+
286.93358	100	
287.95488	108	
289.12753	98	
289.82222	342	1+
289.85826	456	1+
290.78822	148	
290.80378	150	
290.86364	390	1+
291.10956	204	1+
291.80131	106	
293.85407	86	
294.86047	202	
295.07297	96	
295.86834	218	1+
296.11757	276	1+
296.37803	94	
296.80701	354	1+
297.29067	144	
297.43630	88	
297.91491	88	
297.97827	128	
298.80397	796	
298.91770	252	1+
298.98956	230	1+
299.80267	770	1+
299.85605	120	
299.86727	106	
300.86494	452	1+
301.86454	326	1+
303.85672	1894	1+
303.94989	106	
304.88860	168	
305.59994	90	
305.86608	112	
306.13241	92	
307.13221	90	
307.84071	86	
307.89233	166	
309.90197	98	
309.91893	92	
310.87815	410	1+
311.12847	92	
313.44590	92	
314.81735	88	
316.81995	234	
317.42801	94	
317.88110	114	
318.86539	214	1+
318.93727	306	1+
319.82946	136	
320.14187	90	
320.95942	114	
321.82494	272	1+
321.87008	510	1+
322.92920	382	1+
324.84517	108	
326.15516	90	
326.66743	118	
326.87196	642	1+
327.00812	102	
328.41195	98	
328.88838	116	
329.87069	120	
330.32488	166	
330.88415	116	
332.43195	90	
335.75263	116	
336.94022	742	1+
338.86980	160	1+
339.82766	114	
340.94045	250	
341.15924	88	
341.72973	94	
341.94610	106	
341.96487	92	
345.72736	146	
347.71892	152	
348.72929	88	
349.74514	92	
351.41864	88	
353.74303	112	
354.09402	94	
357.78775	160	
360.76709	138	1+
361.71387	212	1+
362.84055	312	1+
364.34768	90	
368.83301	200	1+
END IONS

###FS:    #m/z: 322.93013 #charge 1+
###MS: 109
###MSMS: 110
BEGIN IONS
TITLE=Cmpd 82, +MS2(322.9301), 28.0-35.0eV, 2.4min #110
RTINSECONDS=142.45
SCANS=109-110
PEPMASS=322.93013	5112230
CHARGE=1+
189.86238	130	
192.88910	194	
196.90943	78	
198.84726	94	
205.94987	394	
208.92272	86	
209.02221	94	
209.92533	140	
209.94374	134	
210.90205	160	
211.88845	308	1+
212.82977	80	
212.87754	100	
213.42130	88	
215.96937	78	
217.00408	96	
219.82059	88	
220.32877	96	
222.95431	1006	1+
223.95864	742	1+
224.48198	106	
225.88491	110	
227.93103	168	1+
227.95059	134	
228.06165	90	
229.40428	96	
229.91050	86	
230.83908	182	
230.88701	140	
230.90379	80	
231.84294	98	
233.88773	80	
235.06083	84	
235.37362	96	
235.80626	136	
235.82260	188	1+
235.97695	78	
236.01342	194	
236.07867	94	
237.06448	84	
238.11490	82	
238.82513	100	
238.88304	114	
238.93825	204	
239.06921	130	
239.08517	86	
239.78458	272	1+
240.82163	252	
240.91608	112	
240.94171	1446	
240.96213	270	
241.81997	676	1+
241.86602	108	
241.94249	1126	
241.96237	134	
242.45096	104	
242.94237	3416	
243.15803	92	
243.81897	558	1+
243.93909	122	
244.81946	324	1+
244.85340	132	
244.93891	832	
245.39078	92	
246.38834	96	
246.97503	406	
247.89007	80	
248.86528	106	
250.11847	114	
251.07008	164	
251.32562	102	
251.92773	162	
252.92779	114	
253.35050	82	
253.83164	136	
254.34833	110	
254.83258	190	1+
254.98509	82	
255.07127	88	
256.48728	90	
257.79582	168	
257.82462	218	1+
258.46340	98	
258.80240	82	
259.02232	90	
259.97116	94	
260.83181	632	
261.34364	84	
261.83313	530	
262.01305	80	
262.82709	660	1+
263.96030	122	
263.97909	108	
264.95076	82	
265.05612	264	1+
265.08688	146	
266.83921	196	
267.84102	82	
267.86422	268	1+
267.93773	88	
268.84193	148	
268.96163	158	
269.80103	296	1+
270.01575	80	
270.04194	86	
271.43621	84	
271.77982	106	
271.84513	702	1+
272.79310	80	
273.10582	108	
273.79340	288	
274.79222	130	
275.80528	380	1+
276.85050	106	
277.01404	80	
277.36810	88	
279.05705	90	
279.08999	710	1+
280.93114	90	
280.95157	88	
282.22289	104	
282.85613	126	
282.86982	394	1+
283.06836	222	
283.15010	80	
283.44531	108	
283.78807	182	
283.85292	120	
284.29053	92	
284.42810	90	
284.78707	150	
285.85059	132	
285.92531	84	
286.58612	96	
286.85012	88	
287.79341	160	
287.81530	82	
288.88751	96	
289.79233	168	
290.42360	80	
290.78539	148	
291.15662	98	
291.80225	462	1+
292.86115	104	
294.86261	230	1+
295.97863	80	
296.80890	82	
297.56108	122	
299.78477	252	1+
300.81156	212	1+
300.89341	84	
301.87871	164	
304.88007	138	
305.87002	108	
306.08516	78	
306.88113	278	
307.80226	406	1+
307.89087	156	
308.87359	138	
310.81031	196	1+
311.88704	192	
312.80439	240	1+
312.87551	134	
314.34861	82	
314.81918	250	1+
314.89054	124	
315.87336	78	
316.93615	80	
317.58772	82	
320.82140	84	
320.97330	88	
321.81200	238	1+
322.59881	92	
322.85929	86	
324.75051	92	
325.89701	132	
326.34585	82	
327.89391	82	
END IONS

###FS:    #m/z: 340.94063 #charge 1+
###MS: 109
###MSMS: 111
BEGIN IONS
TITLE=Cmpd 83, +MS2(340.9406), 28.0-35.0eV, 2.4min #111
RTINSECONDS=143.221
SCANS=109,111
PEPMASS=340.94063	1871922
CHARGE=1+
191.95476	152	
192.89389	146	
192.92653	138	
196.88220	192	
203.88275	88	
205.94797	214	
205.97648	92	
206.88316	90	
207.87552	118	
208.00789	84	
208.96105	128	
210.00148	82	
210.88512	86	
212.87826	494	1+
213.94007	1006	1+
215.88684	730	1+
215.93686	218	
216.96632	92	
217.84068	80	
217.88286	292	
220.87589	90	
220.89453	82	
223.97036	100	
223.98409	80	
226.94738	130	
227.95463	262	
228.62208	88	
228.89626	100	
228.94551	156	
229.83762	96	
230.88857	1684	1+
231.89136	974	1+
231.94900	2074	1+
233.89452	438	1+
235.89078	268	1+
235.94904	150	
236.52034	82	
237.13482	84	
237.97033	86	
238.35949	82	
239.78717	90	
240.88060	122	
241.81836	82	
241.84416	166	
242.88327	192	1+
243.93109	82	
243.95709	152	
243.97729	92	
244.95515	80	
245.44462	94	
246.84920	88	
246.94585	88	
246.97777	236	
248.89979	422	1+
249.90228	310	1+
249.96050	344	
251.58862	98	
252.90238	330	1+
253.90457	322	1+
253.97320	146	
254.84258	100	
254.96491	788	1+
255.16149	80	
256.32989	96	
257.80767	146	
257.84552	562	1+
257.93833	92	
258.00175	96	
258.84795	478	1+
258.88913	152	1+
258.91670	118	
258.96392	130	
259.39810	90	
259.95609	154	
260.33729	136	
260.83607	138	
261.35758	92	
261.87402	82	
261.94201	102	
262.11076	88	
262.15441	88	
262.79969	138	
262.92641	172	1+
263.08756	102	
264.84332	90	
264.97522	84	
266.03447	164	
266.84758	102	
266.86448	116	
267.13839	142	
267.41723	100	
267.85302	92	
268.84194	210	
268.95790	132	
269.10057	104	
270.00552	94	
271.02385	110	
271.36531	92	
271.79247	82	
272.85314	124	
272.92261	128	
272.93825	110	
273.11398	86	
273.79536	230	1+
274.81389	206	1+
274.87198	80	
274.89377	146	
275.39747	82	
275.86589	154	
276.42321	98	
276.85295	84	
278.84298	234	
278.91364	94	
278.99240	172	1+
279.85891	436	1+
281.89786	164	
282.83862	266	1+
283.57016	104	
283.84000	444	1+
284.52341	82	
284.78332	110	
284.87803	160	
285.86523	84	
287.01693	180	
287.03859	84	
289.78888	86	
289.87640	110	
290.82836	110	
290.86202	150	
291.80345	214	1+
292.44003	94	
292.83077	98	
293.84996	90	
294.87164	112	
295.85483	252	1+
295.91298	88	
297.10983	106	
298.83610	80	
298.96327	282	1+
299.34699	80	
299.78390	168	
299.94642	96	
301.87925	94	
302.85169	240	
303.31590	90	
304.37099	86	
307.80817	110	
308.86912	94	
310.87746	218	
310.89443	88	
311.87771	126	
312.87130	88	
314.82171	178	
316.47508	88	
316.76982	86	
317.81319	92	
318.06086	82	
319.93135	134	
320.61919	102	
322.60997	82	
323.87885	92	
324.75938	102	
326.05080	88	
326.88825	134	
328.85321	106	
328.89553	86	
330.09418	94	
330.90025	88	
332.80088	110	
333.76912	254	1+
338.09980	92	
338.76886	138	
338.87331	138	
341.76320	96	
341.82407	86	
341.89148	100	
343.56318	92	
344.84192	148	
END IONS

###FS:    #m/z: 363.95683 #charge 1+
###MS: 109
###MSMS: 112
BEGIN IONS
TITLE=Cmpd 84, +MS2(363.9568), 28.0-35.0eV, 2.4min #112
RTINSECONDS=143.993
SCANS=109,112
PEPMASS=363.95683	1182808
CHARGE=1+
57.96026	96	
90.75634	110	
147.34270	90	
178.92873	96	
184.95075	90	
187.45717	106	
189.86281	1356	1+
191.85861	1558	1+
193.89811	134	
194.88976	106	
195.92847	92	
196.88435	380	
197.97194	102	
200.94667	180	
203.02998	92	
205.92311	130	
205.95084	104	
205.96445	90	
207.87261	464	1+
209.87001	170	
209.94440	2274	1+
210.88318	1332	1+
212.87804	4360	1+
214.89411	310	1+
216.41241	100	
218.90957	94	
219.86444	124	
222.95206	1892	1+
224.95006	2214	1+
225.88446	104	
226.89420	212	
226.94730	10914	1+
226.97892	170	
227.11376	102	1+
227.49100	102	1+
227.82314	100	
228.79657	92	
228.89576	1058	1+
228.94229	12764	1+
228.97549	176	
230.88831	7452	1+
231.01796	120	
234.87897	628	1+
235.00487	94	
237.00691	100	
237.52785	94	
239.07399	296	1+
239.79188	130	
239.93432	746	1+
239.98693	92	
240.82791	164	
240.96285	688	1+
242.90078	92	
242.91409	102	
242.95890	1170	1+
243.82318	218	
244.57576	100	
244.82135	112	
244.95742	5186	1+
245.69874	96	
245.94265	208	
246.81002	120	
246.90621	278	
246.95281	6170	1+
247.06487	90	
247.82502	98	
247.83984	180	
248.80261	214	
248.84136	136	
248.90011	1952	1+
248.92458	108	
249.83031	92	
250.09233	210	1+
250.80236	136	
250.89490	542	
250.97137	92	
252.08584	166	1+
252.89695	770	1+
253.83860	134	
253.90419	508	1+
254.81362	150	
254.91913	216	1+
257.96478	336	1+
258.40025	108	
258.41439	92	
258.83901	208	
258.90766	96	
259.83318	116	
260.16398	100	
260.83690	254	
260.96980	1018	1+
261.82904	790	1+
262.14454	94	
262.97234	400	1+
264.82081	210	
264.90278	98	
265.08838	166	
265.16130	104	
265.81281	738	1+
265.94771	92	
266.36134	100	
266.85232	112	
267.03382	104	
267.86063	206	1+
267.97405	974	1+
268.13557	136	
268.84559	114	
268.95820	106	
269.84131	130	
269.93396	92	
269.96888	1382	1+
270.08581	118	
270.80644	124	
270.85000	304	1+
270.91427	462	1+
271.85662	170	1+
271.91686	390	1+
273.79352	98	
273.91005	118	
274.07054	116	
275.04022	150	1+
275.79921	94	
275.85455	422	1+
275.91630	132	
276.80242	238	1+
276.85670	348	1+
278.84646	122	
279.10292	172	
279.80090	152	
279.91175	168	
280.10843	114	
280.79352	1110	1+
281.86008	218	1+
282.92465	138	
283.36071	94	
283.80160	120	
283.83101	122	
283.84972	232	
283.98878	104	
284.82446	94	
284.85731	118	
284.87188	108	
284.93805	246	1+
285.84573	1080	
286.41332	92	
286.81574	98	
287.86236	104	
287.90892	108	
289.87348	114	
290.78536	214	
291.43951	110	
291.84993	204	1+
291.88354	120	
292.81095	132	
293.03117	296	1+
294.86008	422	1+
296.81196	278	
296.84312	94	
297.81581	270	
298.40238	102	
298.63331	116	
298.80353	1142	1+
300.80107	558	1+
301.86320	562	1+
302.02962	116	
303.80810	416	
303.85635	1946	1+
303.93892	320	1+
304.81473	246	
304.86976	158	
305.87880	92	
307.89452	200	
309.41132	104	
309.57520	100	
309.87335	290	1+
313.36799	94	
315.62135	100	
315.87345	96	
316.81742	316	
317.87323	272	1+
318.93559	154	
319.83373	122	
319.94100	156	
320.82720	160	
320.92946	106	
321.81876	542	1+
321.86686	780	1+
322.78347	144	1+
322.92734	160	
323.81988	98	
323.93666	98	
324.87523	122	
325.82225	98	
325.86204	102	
326.87363	932	1+
326.90156	136	
327.07572	130	
332.87525	100	
334.87828	132	
335.88424	94	
336.94213	612	1+
339.82906	288	
339.85861	92	
340.94063	438	1+
341.29781	96	
343.35383	90	
348.72933	134	
351.75824	92	
353.75923	218	1+
356.77301	152	
358.66753	104	
362.27168	138	1+
362.70535	154	
363.72509	90	
363.75382	116	
END IONS

###FS:    #m/z: 322.93022 #charge 1+
###MS: 113
###MSMS: 114
BEGIN IONS
TITLE=Cmpd 85, +MS2(322.9302), 28.0-35.0eV, 2.5min #114
RTINSECONDS=147.656
SCANS=113-114
PEPMASS=322.93022	4903290
CHARGE=1+
200.86102	82	
202.15791	82	
205.94833	142	
207.01202	86	
209.02755	76	
209.94831	118	
210.03193	82	
210.88619	106	
212.05116	84	
212.72041	76	
212.87739	200	1+
213.05209	80	
215.83727	78	
215.88766	264	1+
220.44900	92	
220.83061	76	
221.35072	76	
222.95202	256	
223.96007	218	
224.95884	112	
225.85661	76	
226.84350	198	1+
227.38150	98	
228.01345	76	
228.91543	128	
230.82953	114	
230.84829	138	
230.88790	78	
231.00463	84	
231.82281	76	
235.79691	94	
235.82442	168	
236.00474	88	
237.05202	182	1+
238.02451	112	
239.67692	82	
239.78502	330	1+
240.82404	732	1+
240.87806	106	
240.89726	244	1+
240.94043	1098	
240.96114	156	
241.79816	126	
241.94243	1166	
242.81837	632	1+
242.94193	3200	1+
243.39440	120	
243.82152	476	1+
244.93890	1032	1+
245.43690	92	
246.89149	86	
246.97743	248	
247.38848	88	
247.85101	180	
248.40450	78	
248.84224	160	
249.03807	116	
249.09727	92	
249.90052	122	
249.97470	94	
251.33166	98	
251.84437	82	
251.95523	116	
252.43452	96	
253.83640	156	
254.83830	90	
254.86520	116	
255.77812	128	
255.90968	86	
256.84079	108	
256.89356	86	
257.07755	162	
257.80744	160	
258.41421	104	
258.79834	172	
258.83192	474	
258.89784	78	
260.33886	156	
260.83214	360	
261.47859	98	
261.82966	1264	1+
261.97813	78	
262.83256	782	1+
263.35323	90	
263.98275	256	
264.82967	122	
265.06011	114	
265.08910	94	
266.84477	98	
268.02022	78	
268.95793	118	
269.14482	82	
269.23167	88	
269.42096	102	
269.54373	100	
269.79847	128	
270.84305	376	1+
271.79813	98	
271.82564	76	
271.84437	334	1+
272.03545	84	
273.79271	330	
274.80288	464	1+
275.02692	84	
275.04895	126	
275.81011	300	1+
276.03193	84	
276.84524	76	
277.13631	76	
278.35187	98	
279.06345	92	
279.09153	892	1+
280.78658	180	1+
280.85683	94	
281.87231	78	
282.80938	172	1+
282.86045	80	
282.99575	86	
283.79039	378	1+
283.85380	88	
284.29488	244	1+
284.87451	128	
284.92765	122	
285.84911	110	
286.02506	82	
286.15372	118	
286.92523	86	
287.79788	108	
288.82291	86	
288.85009	80	
289.78568	84	
289.87730	218	
290.88201	130	
290.93936	78	
291.80207	476	1+
291.84032	76	
292.86112	82	
293.83597	86	
293.87810	88	
294.85472	142	
295.86029	148	
296.80925	186	
297.09522	104	
297.89125	78	
297.92089	128	
298.02258	110	
299.78655	192	
300.72506	96	
300.78139	240	1+
303.84422	84	
303.91486	88	
304.81239	82	
307.41208	114	
307.80048	178	
307.89747	216	
308.80436	474	1+
310.87774	174	
310.92081	76	
311.88737	120	
312.80262	98	
314.82515	100	
314.88443	84	
316.79617	106	
318.43721	96	
318.73333	78	
321.75690	98	
321.79948	114	
321.93994	76	
322.16248	78	
322.19753	78	
323.88705	158	
324.00754	82	
325.90118	260	1+
326.17728	82	
326.74086	84	
326.75947	122	
END IONS

###FS:    #m/z: 340.94070 #charge 1+
###MS: 113
###MSMS: 115
BEGIN IONS
TITLE=Cmpd 86, +MS2(340.9407), 28.0-35.0eV, 2.5min #115
RTINSECONDS=148.428
SCANS=113,115
PEPMASS=340.94070	1710100
CHARGE=1+
53.70535	84	
188.86532	86	
192.88684	138	
192.92766	342	
194.92279	160	
196.88298	182	
197.99102	92	
205.94906	320	1+
207.90703	92	
208.94226	126	
208.96113	202	
210.93436	164	
212.87914	1036	1+
213.93935	838	1+
214.88334	618	1+
214.92338	90	
215.88752	398	1+
215.93824	144	
217.99690	104	
218.91397	102	
221.94411	128	
223.95916	192	
225.39372	82	
225.89069	220	1+
226.39119	162	
227.48896	96	
227.94622	88	
228.94659	286	
230.13233	92	
230.88676	540	
231.40039	88	
231.56296	88	
231.88940	1350	1+
231.95065	978	
233.94849	132	
234.91414	96	
235.89314	500	
237.46729	124	
237.88866	320	1+
239.79310	94	
240.96368	94	
241.84659	274	1+
241.90074	140	
241.94466	88	
241.95906	284	1+
243.82278	128	
244.95626	132	
245.88768	142	
246.09914	86	
246.95067	220	
246.97826	172	
247.97144	132	
248.89777	516	1+
249.90016	428	1+
249.96097	192	
250.33583	140	
250.97729	144	
251.88236	120	
254.90375	128	
254.94030	114	
254.96503	796	1+
255.07789	88	
255.78861	100	
256.08121	144	
256.91262	96	
256.95981	128	
256.99727	102	
257.05756	94	
257.84259	178	1+
257.85759	100	
258.86847	204	
258.89718	126	
258.90987	214	1+
259.95577	284	
260.14412	88	
260.34063	188	
260.41154	96	
260.80606	108	
260.83617	156	
260.97086	112	
261.94758	102	
262.84396	206	1+
264.07516	180	1+
264.98426	120	
265.79335	86	
266.03547	84	
266.79524	90	
268.59511	92	
268.84092	120	
268.87313	116	
271.15709	96	
271.77996	164	
271.84267	166	
271.87736	82	
272.78532	200	1+
272.93512	146	
272.98192	130	
273.89838	220	1+
274.42244	92	
274.84808	126	
275.80895	178	
275.95485	102	
276.03356	102	
276.85490	426	1+
277.83559	122	
278.81504	150	
278.84384	206	
278.86361	194	
278.98408	102	
279.09195	92	
279.84323	438	1+
279.96448	140	
280.02388	92	
280.84419	286	1+
280.90823	106	
280.92441	224	
281.89326	86	
282.78703	356	1+
282.87019	134	
282.91027	90	
283.35241	82	
283.78766	210	1+
283.99329	100	
284.07842	120	
285.83796	94	
288.77067	92	
288.87998	284	1+
290.80577	86	
291.80417	132	
292.87569	118	
295.88353	100	
295.92974	88	
296.81430	236	1+
297.84216	280	1+
297.97375	116	
298.86360	128	
299.07944	86	
299.16227	82	
299.78614	208	
300.78926	100	
301.31986	96	
301.95301	102	
302.78153	106	
302.85664	156	
302.94174	94	
303.86166	178	
304.09716	96	
305.31620	122	
306.88392	98	
307.30647	96	
307.79966	290	
307.88431	130	
309.72123	150	
310.87646	128	
311.80013	140	1+
311.88532	216	
314.87776	226	1+
316.39409	92	
317.76493	88	
319.72512	92	
319.89380	106	
319.97503	102	
320.82359	96	
321.21525	108	
322.02146	100	
327.95588	90	
328.82396	136	
330.81414	320	1+
333.06410	152	
333.43319	84	
333.90451	88	
334.90572	82	
337.98541	92	
338.87010	88	
340.10562	88	
340.29565	88	
340.93084	142	
342.42610	100	
343.79762	94	
344.31460	128	
END IONS

###FS:    #m/z: 363.95693 #charge 1+
###MS: 113
###MSMS: 116
BEGIN IONS
TITLE=Cmpd 87, +MS2(363.9569), 28.0-35.0eV, 2.5min #116
RTINSECONDS=149.2
SCANS=113,116
PEPMASS=363.95693	1040880
CHARGE=1+
189.86358	1164	1+
191.85871	916	1+
196.88264	250	
198.02961	120	
198.62719	110	
203.90742	98	
207.87493	508	1+
207.94956	262	
209.86697	148	
209.94461	1456	1+
210.88500	1160	1+
212.87928	5402	1+
214.89616	338	
216.41286	254	
218.91303	156	
219.86528	208	
220.02467	94	
222.88106	264	1+
222.95173	1756	1+
223.85800	182	1+
224.04726	100	
224.94845	2672	1+
226.89638	108	
226.90788	100	
226.94783	10490	1+
227.49353	86	1+
227.89368	130	
227.93234	236	
228.89311	762	1+
228.94258	12454	1+
228.98932	180	1+
229.12965	144	
230.89004	6938	1+
231.06921	110	1+
231.11563	102	
231.20923	108	
231.60839	96	
232.88461	1038	1+
233.90849	100	
234.87955	570	1+
236.01077	96	
236.09191	102	
238.43565	112	
240.07704	136	
240.82200	402	1+
240.83397	224	
240.93965	1206	1+
240.96302	716	1+
241.89668	220	1+
242.81542	94	
242.82829	168	
242.95889	550	1+
243.82087	128	
244.35524	94	
244.81837	382	1+
244.93639	108	
244.95743	5408	1+
245.06762	94	
245.82042	228	1+
245.93998	434	
246.44209	98	
246.85347	96	
246.90451	492	1+
246.95315	6310	1+
247.83990	236	1+
247.97387	248	1+
248.15341	130	
248.86728	102	
248.90076	1954	1+
248.93888	104	
248.97812	146	1+
249.03315	94	
249.79907	260	1+
250.89767	430	
250.95270	142	
250.97058	116	
252.89418	198	
253.08973	116	
253.84057	112	
253.90541	626	1+
255.91931	160	
256.66825	96	
256.86749	116	
257.79857	108	
258.83390	192	
258.97165	398	1+
259.83196	186	
260.82818	1000	1+
260.96974	968	1+
261.88018	192	1+
262.77718	100	
263.15151	102	
264.80059	182	1+
264.96485	136	
265.08798	146	
266.78105	240	1+
266.81212	526	1+
267.83845	108	
267.97286	650	
268.84167	162	
268.90355	150	
268.96262	234	
269.88075	102	
269.96880	1486	1+
270.80114	150	
271.91815	454	1+
271.95492	188	
274.89947	226	1+
275.02584	128	
275.80997	132	
276.84346	364	1+
276.85731	130	
277.10233	138	
278.09036	132	
278.79864	144	
279.79599	194	
279.90351	134	
279.98934	190	1+
280.31811	150	
280.79231	914	1+
281.84849	102	
281.91360	98	
282.79587	152	
282.85353	622	1+
282.89068	102	
283.78959	122	
283.98762	182	
284.82173	98	
284.98622	122	
285.79025	130	
285.84696	890	1+
286.42803	100	
286.92092	92	
287.86050	262	1+
288.33482	94	
288.84157	94	
288.90559	104	
290.78671	218	
290.92592	94	
291.80331	142	
292.34786	106	
292.43871	236	
292.45895	96	
292.86566	310	1+
293.11776	102	
293.85298	96	
296.81067	244	
297.80847	118	
297.97534	162	
298.80387	960	1+
299.11735	124	
299.94199	100	
300.80626	166	
301.86081	524	1+
302.13314	138	
303.05066	98	
303.76215	106	
303.80757	196	1+
303.85590	2150	1+
303.94495	220	
304.88336	156	1+
305.35954	92	
305.94114	184	
306.80947	108	
306.88232	260	1+
307.13803	128	
307.41406	100	
307.49958	186	1+
309.92844	272	1+
310.87950	142	
311.12636	156	
311.88220	110	
313.88628	230	1+
314.56192	98	
315.82870	98	
315.87703	196	
316.81165	226	1+
318.76546	102	
318.80635	174	
318.93583	164	1+
320.13950	110	
320.89402	104	
320.92417	112	
321.81726	460	
321.86453	730	1+
322.92807	354	
324.89368	128	
325.89915	140	
326.02548	138	
326.64545	96	
326.87245	590	1+
328.88713	160	
329.32491	94	
333.75092	106	
336.07319	140	
336.94442	194	
337.83483	124	
338.00267	92	
338.91082	100	
338.94771	114	
339.82814	164	
340.93893	254	1+
341.13088	150	
342.88684	118	
342.94571	164	
345.89313	120	
347.40985	128	
348.72279	158	
348.82998	136	1+
348.91366	130	
351.19771	100	
352.79656	116	1+
353.76089	116	
354.76361	108	
359.70364	112	
360.70998	308	1+
365.16766	126	
366.90316	208	1+
367.03173	104	
368.83518	126	
END IONS

###FS:    #m/z: 507.84607 #charge 1+
###MS: 117
###MSMS: 118
BEGIN IONS
TITLE=Cmpd 88, +MS2(507.8461), 28.2-35.2eV, 2.6min #118
RTINSECONDS=152.868
SCANS=117-118
PEPMASS=507.84607	376588
CHARGE=1+
196.01589	960	1+
209.94616	308	
210.03215	272	1+
214.88568	234	1+
222.97521	164	
223.97681	188	
224.97679	154	
232.88887	144	
233.88657	270	1+
235.92065	172	
246.97799	302	
250.85406	154	
250.90476	146	
250.96993	190	
251.07228	200	
251.91233	260	1+
258.87554	150	
261.87799	164	
265.08377	136	
266.09279	166	
266.16465	462	1+
266.88394	332	1+
267.78382	136	
267.88852	262	1+
268.10952	142	
268.96904	140	
272.85308	798	1+
276.85473	146	
277.93226	230	
278.84719	160	
279.39277	188	
279.84465	244	1+
280.89412	224	1+
281.12509	192	1+
281.99317	186	1+
287.85176	636	
289.88125	504	
290.13094	222	
290.86487	668	
291.87095	654	
291.89589	136	
292.81405	168	1+
292.86070	214	
292.93960	172	
293.84563	134	
293.87435	2384	1+
294.09141	154	1+
294.12143	154	
295.87329	394	
296.76855	152	
296.85937	162	
298.80678	546	1+
299.81307	382	1+
299.85342	462	1+
300.84049	158	
301.87788	430	1+
303.86300	254	
305.82264	164	
305.86331	596	1+
306.78814	140	
307.80149	168	
307.89222	1162	1+
308.14253	716	1+
308.86941	1238	1+
309.91885	256	1+
309.98746	180	1+
310.15729	1186	1+
310.80785	140	
311.82181	138	
311.84252	206	
311.88299	5062	1+
311.92688	280	1+
312.73914	142	1+
314.81655	160	1+
314.86449	564	1+
316.83765	148	
316.85723	416	1+
316.87877	428	1+
319.81326	188	
319.86904	144	
321.86232	168	
321.99159	158	1+
322.88781	136	
323.37899	222	1+
323.86808	458	1+
323.87772	170	
324.14132	178	1+
324.37878	236	1+
325.90415	292	
326.01303	162	
326.80313	354	1+
326.88349	1154	
327.80258	244	1+
327.87743	1250	1+
329.14605	186	1+
329.80954	206	
329.87124	164	
329.89791	136	
330.81225	446	1+
330.88116	258	
330.94828	150	1+
331.76217	252	1+
331.81740	302	1+
332.87486	568	
333.86072	136	
335.16518	180	1+
335.78543	160	1+
335.84111	142	
335.90200	148	
336.08665	184	
336.76807	138	
336.88774	138	
336.94259	326	1+
337.88363	452	1+
340.85667	154	
341.88294	132	
342.75675	222	1+
342.76948	214	1+
343.86757	204	1+
344.77272	334	1+
344.83210	332	1+
345.90768	312	
346.05845	148	
347.78005	282	1+
347.90339	414	1+
348.74980	224	1+
348.85159	148	
348.90620	268	1+
349.17375	188	
349.88686	140	
350.89029	192	
351.76930	286	
351.82707	246	1+
351.89945	140	
352.78574	186	
352.89428	210	1+
352.91794	158	
353.77420	154	
353.84922	548	1+
354.01178	144	
354.06288	144	
354.81300	134	
355.13177	142	
357.71622	152	
357.77549	192	1+
359.16244	204	1+
359.36663	168	
361.77742	150	
362.71670	218	1+
362.84003	170	
362.86625	246	
363.77322	208	1+
363.97070	136	
365.37990	198	1+
365.91554	218	1+
366.18181	192	
366.83847	982	1+
366.88199	270	1+
367.01523	236	1+
367.70594	1274	1+
367.76382	450	1+
367.91177	168	
368.70662	756	1+
368.88172	330	1+
369.83752	382	1+
369.88360	226	1+
370.79698	294	1+
370.85645	142	
371.72563	152	
372.05430	236	1+
373.38470	156	
373.71934	490	1+
373.81816	356	1+
373.86147	306	1+
379.72847	142	
379.76597	272	1+
380.71976	598	1+
380.80704	160	
380.86560	282	1+
381.84332	192	
382.40974	172	1+
382.85780	318	1+
383.71467	374	1+
384.85048	2272	1+
385.77534	232	1+
386.73728	172	1+
387.71642	270	
387.84682	406	1+
388.79196	190	
389.19884	208	
389.71179	258	
389.74163	136	
390.20152	134	
390.72914	316	1+
390.78288	190	
390.84399	384	
391.84146	728	1+
393.79965	204	
393.81851	192	
393.89565	236	1+
394.81445	228	1+
394.83848	184	
396.06064	158	1+
396.85353	310	1+
398.72599	824	1+
398.89431	262	1+
399.85091	156	
401.25732	138	
401.78834	246	1+
402.72508	378	1+
402.85999	252	
403.39075	146	
403.87161	512	
404.68439	194	1+
404.86826	776	1+
405.73934	390	1+
405.78232	464	1+
407.72439	542	1+
407.74848	142	
407.86379	4676	1+
409.72192	800	1+
409.74981	198	
410.08160	192	1+
410.68831	146	
410.83805	560	1+
411.80646	488	1+
411.86335	248	1+
412.69014	132	
412.73120	448	1+
413.07025	208	1+
413.75584	170	
413.87871	334	1+
414.93646	150	1+
416.76482	144	
416.87038	150	
420.84819	178	
421.71165	320	1+
421.88540	418	
422.74578	180	
422.87013	550	1+
422.92854	190	1+
423.79790	176	
423.86846	340	1+
423.89238	154	
424.78713	550	1+
425.74170	316	
426.73617	278	
426.75725	250	
426.82366	176	
426.85977	488	
427.73192	694	
427.86744	304	
428.73550	334	
428.84764	526	1+
428.88699	282	1+
429.67325	308	1+
429.73439	892	1+
429.82485	142	
430.88047	146	
431.79370	152	
431.86513	658	1+
433.38528	146	
433.86844	156	
434.87162	162	
434.89368	138	
436.70657	160	1+
438.73747	336	1+
439.89312	570	1+
439.91757	158	
443.39503	194	1+
443.70270	198	1+
443.74869	268	1+
443.80751	152	
444.85302	144	
444.87465	774	1+
445.74323	512	1+
446.70508	328	1+
446.78935	202	
447.70756	274	1+
448.75628	514	1+
448.89308	178	
449.68918	206	1+
449.87903	234	
450.74846	578	1+
450.87302	200	
453.24963	158	
457.70575	158	1+
457.90431	754	1+
459.21434	268	1+
462.88318	608	1+
465.27071	136	
467.35327	202	1+
467.88790	500	1+
468.77310	212	1+
469.88093	146	
470.73438	162	1+
479.71033	180	1+
485.89690	192	1+
488.80471	178	
490.88921	134	
500.81098	128	1+
505.27403	166	1+
505.63692	208	1+
509.85908	250	1+
511.85944	132	
END IONS

###FS:    #m/z: 336.94618 #charge 1+
###MS: 117
###MSMS: 119
BEGIN IONS
TITLE=Cmpd 89, +MS2(336.9462), 28.0-35.0eV, 2.6min #119
RTINSECONDS=153.64
SCANS=117,119
PEPMASS=336.94618	233254
CHARGE=1+
182.86589	98	
191.42552	82	
194.03010	102	
197.49391	82	
198.95242	84	
202.06711	88	
202.92133	84	
205.94825	416	
207.97206	104	1+
209.88249	88	
209.94823	122	
210.88339	516	1+
210.95645	96	
211.94495	3336	1+
212.87869	3546	1+
213.09625	94	
213.93930	772	1+
214.89652	84	
215.88815	470	1+
215.93765	98	
217.07096	86	
217.93569	146	
218.11276	86	
219.38046	86	
219.58018	100	
222.95308	120	
223.96086	192	
224.96418	122	
224.97740	88	
226.94664	228	1+
227.00038	86	
227.89812	82	
228.89476	766	1+
229.95456	1942	1+
230.88888	6926	1+
230.99424	88	
231.03078	86	
231.04556	84	
231.95053	1276	1+
232.08474	100	
233.82401	542	1+
233.94833	250	1+
234.88932	228	1+
234.99876	92	
235.86787	176	
235.95421	92	
235.97675	86	
237.84872	130	
238.06442	82	
238.83445	248	1+
239.83876	204	1+
239.98698	80	
240.94104	84	
240.96059	114	
242.78686	158	1+
243.89277	118	
244.13837	126	
245.85260	102	
246.90540	382	1+
246.97724	380	1+
247.96146	678	1+
248.56897	80	
248.89823	1618	1+
249.83144	384	1+
249.96090	380	
250.63515	116	
250.95195	464	1+
251.06929	220	
251.82615	92	
251.90707	248	
252.01758	84	
252.07193	112	
252.78851	142	
252.83720	100	
252.97110	1642	1+
253.09411	154	
253.33867	94	
253.83687	98	
253.90598	1204	1+
253.93932	84	
254.96673	938	1+
255.15805	84	
255.86819	92	
256.84743	98	
257.98702	88	
258.04673	88	
258.07684	90	
258.54248	90	
258.94723	84	
259.12530	86	
259.84551	330	1+
259.95626	90	
260.01644	132	1+
260.82843	80	
260.94626	134	
261.82244	104	
262.61196	82	
262.94713	86	
263.83298	140	
264.16028	82	
264.83358	82	
265.38087	94	
267.84617	94	
267.98392	134	
268.84056	1212	1+
268.89294	102	
268.96275	132	
270.79845	120	
270.97983	148	
271.85337	130	
271.91356	684	1+
272.12860	114	
272.82382	88	
272.97584	92	
273.02661	108	
273.46710	96	
274.86437	130	
275.05737	88	
275.85809	88	
275.90099	84	
275.95404	104	
276.85811	454	1+
277.41647	110	
277.83380	880	1+
277.98311	82	
278.01910	118	
278.83557	660	1+
278.94420	94	
278.99964	100	
279.42229	98	
280.02424	90	
280.35918	82	
280.84197	132	
280.86723	182	1+
280.97213	124	
281.90934	86	
283.07346	82	
284.87357	154	
285.85345	242	
286.84936	1170	1+
286.93668	124	
287.52643	80	
288.80627	80	
289.01279	86	
289.85078	84	
290.93453	92	
291.37023	80	
291.77921	86	
292.05794	82	
293.99497	146	
294.86384	114	
295.85940	108	
296.82084	84	
296.86680	246	1+
297.04942	162	1+
297.22409	86	
297.97187	104	
299.11976	86	
299.37086	86	
299.44259	104	
299.87592	294	1+
300.39048	86	
301.15551	80	
301.59268	86	
301.85052	100	
302.04461	106	
302.90539	90	
303.44427	110	
303.86310	244	1+
304.04136	96	
306.87965	176	
308.87207	270	
309.86575	288	
310.87491	618	1+
310.94002	80	
311.87036	150	
313.97435	80	
315.82649	84	
315.88545	108	
317.40870	114	
317.88764	120	
317.94887	92	
320.96527	134	
322.02044	104	
324.88811	120	
326.87440	100	
327.36921	84	
327.86955	86	
328.89394	142	
329.87632	208	1+
329.94294	202	1+
330.94292	168	1+
341.84892	82	
END IONS

###FS:    #m/z: 359.96222 #charge 1+
###MS: 117
###MSMS: 120
BEGIN IONS
TITLE=Cmpd 90, +MS2(359.9622), 28.0-35.0eV, 2.6min #120
RTINSECONDS=154.413
SCANS=117,120
PEPMASS=359.96222	185384
CHARGE=1+
93.39077	90	
121.62784	86	
184.92715	92	
188.40318	94	
190.92959	92	
196.89255	122	
203.48165	104	
203.93029	88	
204.00899	102	
207.40293	94	
208.88531	234	
209.94382	886	
210.89849	120	
220.95623	130	
222.95042	1772	1+
224.88987	92	
224.94908	1872	1+
225.03686	88	
226.17512	130	1+
226.89691	160	
226.94759	5596	1+
227.07928	96	
228.00421	90	
228.89291	100	
228.94228	6718	
229.59395	106	
229.89258	94	
229.94775	96	
230.46927	94	
230.89135	90	
232.01924	98	
235.82366	282	
235.88158	170	
237.84780	90	
238.96645	100	
239.89948	88	
240.82221	182	
240.94260	222	
240.96309	1138	1+
241.04969	94	
241.08493	144	
242.95821	962	1+
243.82818	122	
244.95757	3532	1+
245.83855	198	1+
245.94324	138	
246.95337	3312	1+
247.80089	388	1+
248.71820	106	
249.93408	102	
250.87989	102	
250.95152	344	
250.97387	148	
251.84048	112	
252.95635	278	
252.97528	134	
253.02987	104	
253.78263	122	
253.83050	132	
253.94483	276	1+
253.98560	114	
254.10168	86	
255.83469	94	
257.87756	90	
258.42587	102	
258.79718	206	
258.83341	280	
258.97297	388	
259.79661	186	
260.83163	116	
260.94786	222	
260.97152	1048	1+
261.05720	142	
261.79684	94	
262.95080	274	
263.04157	90	
263.79932	132	
263.97486	148	
264.97182	438	1+
265.50293	100	
265.97567	374	1+
266.81479	282	
267.78259	104	
267.97382	566	
268.85098	396	1+
268.96040	102	
269.41676	100	
269.79628	174	
269.87589	138	1+
269.96988	368	
271.84469	192	
271.95434	92	
272.85016	88	
275.07534	90	
275.14060	84	
275.32200	88	
275.97052	422	1+
276.80732	376	1+
277.15085	100	
277.92789	222	1+
279.10470	128	
279.80414	162	
279.96180	90	
280.79176	660	1+
280.85283	264	1+
283.06867	86	
283.35048	106	
283.78608	172	1+
283.80096	112	
283.98225	104	
284.28346	92	
284.82477	156	
284.99482	162	
286.82074	88	
286.87863	96	
288.91250	100	
291.09233	86	
291.79939	138	
292.40247	100	
292.43908	144	
292.80210	104	
293.12123	162	1+
293.98088	136	
294.79257	108	
294.86138	306	
295.03485	88	
295.86398	194	
296.80885	438	1+
297.06552	88	
297.59067	102	
298.80444	1250	1+
298.82474	262	
299.86742	152	
300.80090	136	
301.78140	422	1+
301.85876	238	1+
302.80478	112	
303.84001	92	
305.88150	266	1+
307.79733	84	
308.34588	88	
309.40888	108	
309.80061	122	
310.80015	130	
311.88783	150	
312.91576	92	
316.81433	426	1+
318.16155	98	
318.76870	122	
318.93547	418	1+
319.04914	92	
321.81986	102	
321.87650	138	
322.93197	88	
323.02035	106	
323.88609	142	
326.10504	192	1+
327.87696	138	
328.22708	90	
328.82323	136	
330.32401	86	
330.80941	316	1+
331.81452	204	1+
332.59332	88	
333.79223	84	
335.38673	100	
336.94404	418	1+
338.87239	90	
339.29075	104	
340.79875	92	
340.93911	378	
342.90684	142	1+
343.33321	110	
343.70684	124	
345.80415	98	
347.76628	122	
353.45191	94	
353.75860	96	
356.42224	100	
357.49635	102	
359.76830	144	
359.96265	126	
360.36024	88	
362.30663	94	
363.72892	134	
END IONS

###FS:    #m/z: 507.84598 #charge 1+
###MS: 121
###MSMS: 122
BEGIN IONS
TITLE=Cmpd 91, +MS2(507.8460), 28.2-35.2eV, 2.6min #122
RTINSECONDS=158.104
SCANS=121-122
PEPMASS=507.84598	354786
CHARGE=1+
196.01614	474	1+
210.03463	192	
211.03233	132	
214.03070	166	
224.97589	260	
227.95501	132	
230.88921	246	
237.05534	142	
238.06440	240	
250.97172	412	1+
251.92051	190	1+
252.07562	206	1+
252.84515	226	1+
254.91210	206	
255.82141	174	1+
259.86508	162	
265.08697	138	
266.16729	374	
267.09486	170	
267.78112	234	1+
271.38914	156	
271.86452	130	
272.39191	166	
272.85309	768	1+
274.84538	224	1+
277.84894	200	
278.84523	140	
278.89474	210	1+
280.39697	190	
282.84066	322	1+
284.89846	244	
285.79035	142	
285.86100	224	1+
285.88893	166	
286.79311	186	
287.79030	178	
287.84644	338	1+
288.08162	246	1+
289.88073	444	
290.77645	228	1+
290.86531	1632	1+
293.87326	2568	1+
295.00554	170	
296.80474	202	
296.85351	370	1+
297.90357	168	
297.94088	214	1+
298.85491	130	
299.87316	140	
300.84422	222	
300.85832	346	
300.89630	284	1+
301.10357	154	1+
301.86014	188	
302.85733	442	1+
303.84570	208	
303.98603	140	
305.86391	860	1+
306.35051	210	1+
307.84285	424	1+
307.89275	794	
308.14164	1158	1+
308.81281	214	1+
308.87344	1320	1+
309.34043	132	
309.88684	274	
309.99773	146	
310.15671	746	1+
310.84764	150	
311.88351	4536	1+
313.81510	172	1+
313.96539	166	1+
314.86342	550	1+
315.92589	172	
317.37694	136	
317.81359	184	1+
317.87606	234	
318.88266	138	
319.86642	130	
321.99467	136	
322.88799	218	
323.86173	354	1+
325.90309	194	
325.96075	228	1+
326.88218	1062	
327.09060	214	1+
327.80614	164	
327.88226	686	
328.81683	136	
328.87083	544	1+
330.82959	174	
330.87840	180	
331.00615	132	
331.80103	446	1+
331.94471	184	1+
332.87605	878	1+
332.91633	322	1+
333.92502	344	1+
335.83876	166	
337.81215	142	
337.85823	140	
337.88459	456	1+
338.82668	330	1+
339.40484	146	
339.87730	232	1+
340.85334	130	
340.88001	166	1+
343.37535	158	
344.82835	144	
345.82847	182	
346.76780	336	1+
346.86533	254	1+
347.77362	230	1+
348.17370	180	
348.72800	226	1+
348.82370	244	1+
348.95409	186	1+
349.75805	144	
349.95667	154	1+
350.79663	204	1+
350.88754	172	
351.77231	412	1+
351.89878	482	1+
353.02823	190	1+
353.85098	590	
354.78203	216	1+
354.84092	150	
355.84030	190	
356.71058	162	1+
356.83425	136	
356.86140	258	1+
359.73201	130	1+
362.36680	174	
362.84897	138	
362.87508	294	1+
362.90069	132	
362.92391	150	1+
366.83741	910	1+
366.88078	294	1+
367.70784	1686	1+
367.74204	172	
367.77096	376	1+
369.83338	130	
370.85454	176	1+
371.18977	404	1+
372.04906	152	
372.79823	446	1+
373.71954	448	
373.81501	486	1+
374.72534	222	
374.81543	318	1+
374.87862	312	1+
375.15681	130	
375.73389	210	
375.84110	224	1+
376.76993	134	
377.86498	156	
378.73823	212	1+
378.82704	154	
379.71753	454	1+
380.85958	240	
381.71714	398	1+
381.83891	182	
382.85366	276	
383.79040	184	
384.85197	1550	
384.89508	184	1+
385.39433	256	1+
385.84809	1478	1+
387.78163	252	1+
388.74229	190	
388.85432	176	
389.71231	252	1+
389.84332	140
[truncated: 1,562,482 more chars]
