# Supplementary material for: High-Throughput Venomics
Source: J Proteome Res. 2023 Apr 3;22(6):1734–46. doi: 10.1021/acs.jproteome.2c00780 (PMC10243144; doi:10.1021/acs.jproteome.2c00780)
Supplement: Supplementary file 9 — pr2c00780_si_009.zip [file pr2c00780_si_009.zip › Manual files/Calloselasma rhodostoma MGF/210702_Calloselasma_halfplate000082_5.1.201.mgf]

###	D:\Data\Julien\210702_Cr_half_TFA\210702_Calloselasma_halfplate000082.d\ProteinAnalysisResults.mgf
###	D:\Data\Julien\210702_Cr_half_TFA\210702_Calloselasma_halfplate000082.d\analysis.baf
###	210702_Calloselasma_halfplate000082.d
###	Instrument: maXis HD
###	Manufacturer: Bruker
###    PeakWidth 0.30, MiniumIntensity 10, S/N 1Apply threshold 0, Threshold 10
###    Retain Residuals no, Create neutrally no,
###    FullScan Parameters: AdductIon (+)+H (-)-H, LowMass 0, HighMass 8000, MaxCharge charge decon 4, MinPeaks 3
###    Perf. isotope decon yes, Max Charge Istopic decon 6, MW agreement 0.00, Abund. cutoff 2.00, Envelope cutoff 75.00
###    MaxRes   Parameters: AdductIon (+)+H (-)-H, LowMass 0, HighMass 8000 
###    Perf. isotope decon yes, Max Charge Istopic decon 6, Abund. cutoff 2.00
###    MSn      Parameters: AdductIon (+)+H (-)-H, LowMass 0, HighMass 8000 
###    Perf. isotope decon yes, Max Charge Istopic decon 4, Abund. cutoff 0.05
###    Global Charge Limit: no 3, Prefer FullScan Result: yes, Export what: 2 (0=non deconv/1=deconv only/2=mixed), NoMSMSSignals: 150, Intensity threshold: 10, NoMSSignals (deconv): 2, NoMSSignals (non-deconv): 2, NormalizeData: no, SingleCharged: yes
###
COM=210702_Calloselasma_halfplate000082.d
USERNAME=Demo User

###FS:    #m/z: 322.92995 #charge 1+
###MS: 2
###MSMS: 3
BEGIN IONS
TITLE=Cmpd 1, +MS2(322.9300), 28.0-35.0eV, 0.0min #3
RTINSECONDS=1.877
SCANS=2-3
PEPMASS=322.92995	5384954
CHARGE=1+
206.94029	13442	
208.94474	18122	1+
211.94407	48726	1+
212.87854	3576	
213.93973	43332	1+
215.88776	4964	
215.93777	6300	
216.94299	6578	
217.94093	61030	
218.44200	9008	
220.95687	3732	
222.95191	116950	1+
224.95054	32494	1+
226.94678	527622	1+
227.19847	3262	
228.94258	1053042	1+
229.45437	5708	
230.88867	8050	1+
231.95144	28478	1+
232.88540	3998	
233.94826	5574	
234.96978	6944	
234.99793	5576	
235.12839	6016	
235.95086	4038	
236.45706	2922	
237.12883	4070	
237.45693	6296	
238.14832	3614	
238.45453	53192	
238.95539	8534	
239.14658	9368	
239.98096	7440	
240.23051	3146	
240.96213	44774	1+
241.46269	5306	
242.61884	4024	
242.96164	16128	1+
243.22935	3944	
243.46495	4568	
243.63302	2846	
243.88165	10104	1+
244.95717	242196	1+
245.18358	2972	
245.63094	9930	1+
245.87794	3858	
246.95265	246538	1+
247.45972	6820	
247.97368	3550	
248.03319	8684	1+
248.97392	5160	
249.91014	20624	1+
249.97070	152270	1+
250.94636	50066	1+
250.99748	8194	
251.19813	3770	
251.91061	12232	1+
252.47054	4562	
252.63830	3966	
252.94647	25072	
252.97117	1790376	1+
253.13819	3382	
253.21242	4266	
253.90490	88744	1+
254.94183	440398	1+
254.96655	608518	1+
255.22960	5316	
256.26215	7114	
256.91286	12342	1+
256.96398	88424	1+
258.88377	15550	1+
258.90965	4730	
258.96327	23888	1+
260.16091	3182	
260.97837	6790	
261.98272	20622	
262.96808	8360	
263.05554	9516	1+
263.13279	3804	
263.97871	372526	1+
265.24995	3332	
265.90708	8480	
265.97637	40994	1+
267.64394	3606	
267.97306	190480	1+
268.91038	9548	1+
268.95924	21004	
269.97265	60398	1+
271.87442	5396	
271.91568	10950	1+
272.88126	18404	1+
272.95204	70782	1+
272.97595	13164	1+
274.27215	5334	
274.65064	3664	
277.07073	3294	
279.09147	5380	
279.22970	4558	
281.24500	9276	1+
281.65885	2940	
281.98932	5582	
282.27659	15362	1+
282.97298	5334	
283.17376	10012	1+
283.26083	11050	1+
283.94649	14522	1+
283.98687	6260	
284.29280	7120	
285.22192	2912	
285.94153	272396	1+
285.98345	75690	1+
286.91932	3918	
287.25487	4956	
287.65910	4358	
287.97935	5452	
288.06410	4314	
288.25196	5390	
289.65738	5404	
289.88687	18862	1+
289.92989	3124	
290.15987	2872	
290.26698	17666	1+
290.89154	12212	1+
291.09962	3860	
291.19445	5082	
291.97322	10868	1+
292.05878	16346	1+
293.10626	2894	
293.20897	3952	
293.95488	2828	
293.97430	31372	1+
293.99727	83092	1+
294.12566	3464	
294.93538	26932	1+
295.12773	4226	
295.18771	4062	
295.22473	6832	
295.91885	3980	
295.96795	20280	1+
295.99243	33608	1+
296.29239	3274	
296.91862	3312	
297.07945	5456	
297.24010	10008	1+
297.90430	3908	
297.94775	4316	
297.99068	5358	
298.08344	3616	
298.27216	3388	
298.96853	9298	1+
299.23868	2820	
299.25495	2922	
300.28773	4414	
301.95776	3934	
302.17257	10104	1+
302.30328	15288	1+
302.94743	73158	1+
303.95124	61606	1+
303.99460	36176	1+
304.18594	4106	
304.28182	4772	
304.90235	7464	
304.92365	14806	1+
305.26731	3140	
306.07450	3384	
306.90467	11252	
307.08206	4502	
307.24592	29860	1+
307.89084	3588	
308.14102	16172	1+
308.21441	5440	
308.87058	28228	1+
309.21843	3030	
309.25817	8320	1+
309.67274	3920	
309.93512	3062	
310.12049	3280	
310.15773	5550	
310.30826	12206	1+
311.16212	4670	
311.21930	3660	
311.27381	8650	1+
311.67167	3716	
311.86942	88446	1+
311.93494	22642	
311.98545	21764	1+
312.17214	2990	
312.32400	5312	
312.80380	15094	1+
312.90083	15782	
312.94697	16460	
313.12587	2816	
313.21912	3010	
313.28985	12014	1+
313.86540	36708	1+
313.92918	521718	1+
313.96955	3054	
314.89282	11318	1+
315.86361	5012	
316.28207	12450	1+
316.31903	5082	
316.86408	3864	
316.88761	4368	
316.94001	17180	1+
317.87016	4164	
318.29835	26800	1+
318.93481	331228	1+
320.87480	3378	
320.93428	789086	1+
321.09975	2870	
322.15615	3784	
322.19313	4706	
322.27151	3496	
322.31663	2858	
322.87815	25316	1+
322.90372	17358	
322.92989	12346964	1+
323.11327	21536	
323.17414	52300	
323.23754	4352	
323.27202	3364	
323.35467	45874	
323.37924	79234	
324.10093	3680	
324.13266	3940	
324.28967	4258	
324.32342	5418	
324.87691	39416	1+
325.25386	33212	1+
325.29111	4296	
325.90029	6152	
326.15458	2820	
326.17416	4852	
326.30253	4360	
326.87198	349672	1+
326.96847	19986	1+
327.00679	9276	1+
327.19904	8548	1+
327.26920	53336	1+
328.31976	5120	
END IONS

###FS:    #m/z: 340.94019 #charge 1+
###MS: 2
###MSMS: 4
BEGIN IONS
TITLE=Cmpd 2, +MS2(340.9402), 28.0-35.0eV, 0.1min #4
RTINSECONDS=2.6495
SCANS=2,4
PEPMASS=340.94019	2858318
CHARGE=1+
189.86204	418	1+
194.88187	128	
196.88081	170	
200.01095	130	
200.83925	142	
205.01395	144	
205.94925	272	
206.41196	152	
207.88045	148	
207.94400	158	
208.96615	152	
210.93602	166	
212.94625	240	
213.87830	280	
213.93975	5408	1+
214.00714	146	1+
214.11686	110	1+
214.89362	226	
215.88823	808	1+
215.93729	872	1+
216.47898	90	1+
217.84287	180	1+
217.88095	494	1+
217.93991	364	1+
217.96629	154	
221.87017	130	
221.89440	158	
222.95436	532	1+
222.97236	180	
223.95841	378	1+
224.02345	312	1+
227.92083	278	1+
227.95477	162	
228.03436	284	1+
230.89008	254	
230.91016	264	1+
231.95070	6822	1+
233.89919	700	1+
233.94825	2034	1+
234.84626	196	1+
234.94238	622	1+
235.86538	138	
235.89129	304	
236.13026	238	1+
236.88757	432	1+
237.13052	164	1+
238.21325	148	
238.42403	484	1+
239.07268	124	
239.42578	400	1+
240.23297	382	1+
241.20429	100	1+
241.98456	128	
242.90300	142	
243.04576	130	
243.78989	260	1+
243.93066	148	
244.03817	794	1+
245.97531	428	1+
246.12162	158	
246.97611	308	1+
247.02317	202	
247.89780	294	1+
247.91690	128	
247.94521	390	1+
248.03528	944	1+
248.85400	150	
248.87585	164	
248.98731	298	
249.04083	626	1+
249.96049	1634	1+
250.06330	166	1+
250.08819	300	1+
250.94634	122	
251.19019	178	
251.96551	258	
252.89940	420	1+
252.97803	170	
253.16282	246	1+
253.95630	174	
254.07172	658	1+
254.28069	226	
254.88672	222	1+
254.96478	3088	1+
254.99380	290	1+
255.00705	130	
255.07498	570	1+
255.91027	610	1+
256.04282	144	
256.11478	276	1+
256.96587	618	
258.86471	310	1+
258.88103	358	1+
258.91570	332	1+
258.96658	140	
258.99058	132	
259.95844	366	1+
262.01503	174	
262.09556	138	
262.87450	182	
263.05681	272	
263.19932	144	
263.81247	126	
264.02450	282	1+
264.05852	174	
264.08038	160	
264.91979	140	
265.04453	144	
265.95507	138	
266.01039	290	1+
266.84118	144	
266.90727	298	1+
267.18742	268	1+
267.99493	458	1+
268.14066	228	1+
269.11044	128	
269.80071	250	1+
270.03597	274	1+
270.08225	148	
270.93307	126	
271.17245	136	
271.81885	172	1+
271.84192	190	
271.93292	554	1+
271.99181	128	
272.78906	306	1+
272.84200	190	1+
272.93441	460	1+
272.97604	414	1+
275.05013	312	1+
276.00557	454	1+
276.07616	240	1+
276.11370	304	1+
276.34997	152	
276.82198	276	1+
276.84968	298	
277.00990	320	1+
277.96759	144	1+
278.05699	152	
279.09938	126	
279.21309	246	1+
279.93145	236	1+
279.96670	360	1+
280.87981	136	
280.93561	298	1+
281.04619	586	1+
281.08208	136	
281.10190	130	
281.12136	130	
282.04882	406	1+
282.27722	1060	1+
282.92095	200	
282.99541	212	1+
283.02962	354	
283.86587	172	
283.88678	380	1+
284.04227	354	1+
284.09029	282	1+
284.29482	206	
284.42812	130	
284.84698	264	1+
284.86773	164	1+
284.88849	206	1+
285.93690	264	1+
286.19298	210	1+
287.80898	354	1+
287.92672	214	1+
288.00359	322	1+
288.06315	1402	1+
288.10915	274	1+
289.88459	140	
289.91020	160	
289.95373	282	1+
290.85987	400	1+
290.93551	172	
291.81095	418	1+
292.05965	868	1+
292.43594	150	
293.03533	140	
293.89899	330	1+
294.27176	132	
294.95651	128	
296.18192	266	1+
296.24714	128	
296.32821	484	
296.80585	236	1+
297.06433	128	
297.51046	128	
298.08119	572	1+
298.30084	184	1+
298.87757	204	1+
298.93323	254	1+
298.95463	204	1+
299.05766	240	
299.85354	170	
299.91816	286	1+
300.06145	162	
300.51647	158	
301.02898	328	1+
301.06010	156	
301.11899	124	
301.43785	124	
301.88250	154	1+
302.05769	244	
302.17529	304	1+
302.81484	196	1+
302.85619	148	
303.10567	132	
303.21381	300	1+
303.85513	128	
303.87660	198	1+
303.91674	260	1+
303.94700	296	1+
304.11064	272	1+
304.78108	226	
305.05002	148	
306.31039	204	
306.79754	318	1+
306.88116	458	1+
307.04653	126	
307.24545	240	
307.30937	126	
308.01217	154	1+
308.15234	148	
308.29395	176	
308.81727	198	1+
309.06059	122	
309.32886	132	
310.13613	266	1+
310.30746	134	
310.87845	946	1+
310.95408	158	
310.98221	190	1+
311.02708	660	1+
311.11391	248	1+
312.94927	138	
313.88458	218	1+
315.16589	156	
315.45070	260	
316.87252	252	1+
316.90488	198	1+
316.97307	228	1+
317.04744	154	1+
317.91447	244	1+
319.08571	286	
319.20356	134	
320.25139	156	
320.87053	194	1+
321.27937	184	1+
322.13676	384	1+
322.23103	144	
322.31097	198	
323.20317	130	
323.23680	1002	1+
323.88469	292	
324.10736	130	
324.89541	242	
325.19853	146	
325.21638	162	
325.25301	530	1+
325.82424	128	
325.86467	206	1+
325.89601	222	
326.11657	256	1+
326.17417	376	
326.33910	216	
327.34219	154	
328.18695	528	1+
328.26131	224	
328.31151	140	
328.88949	290	1+
330.07881	170	
330.88089	128	
330.94794	168	1+
331.14738	128	
332.09065	840	1+
332.46374	128	
333.16719	168	
334.86355	220	1+
335.05969	156	
335.79422	304	1+
336.89201	126	
336.98473	282	1+
337.08611	550	1+
337.28105	184	1+
337.83119	136	
338.02662	126	
338.87011	138	
339.10917	484	1+
339.15733	210	1+
340.19049	134	
340.23618	286	1+
340.39167	310	
340.84073	184	1+
341.24421	192	1+
341.31545	150	
341.89415	140	
342.13307	196	1+
342.20540	172	
342.28304	248	1+
342.31351	446	1+
342.89814	586	1+
343.20591	180	
344.32216	148	
345.02018	154	
345.10406	178	
END IONS

###FS:    #m/z: 363.95639 #charge 1+
###MS: 2
###MSMS: 5
BEGIN IONS
TITLE=Cmpd 3, +MS2(363.9564), 28.0-35.0eV, 0.1min #5
RTINSECONDS=3.4215
SCANS=2,5
PEPMASS=363.95639	1795164
CHARGE=1+
189.86087	642	1+
191.85922	762	1+
191.95501	370	1+
192.92788	152	
196.88218	174	
197.88542	240	1+
205.94959	354	1+
207.40535	196	
207.87264	544	
207.91219	154	1+
207.94948	132	
209.94430	3032	1+
210.88252	856	1+
212.87904	3774	1+
214.89226	326	1+
215.41329	174	
216.41014	444	
216.91345	156	
219.02968	174	
221.94543	138	
222.04919	142	
222.95224	3054	1+
224.94764	4592	1+
225.41377	124	1+
225.88481	284	
226.07897	150	
226.76213	100	1+
226.90093	190	
226.94733	16018	1+
227.05745	308	1+
227.10456	158	1+
227.18236	108	1+
227.88953	1096	1+
227.93116	300	
228.54139	166	1+
228.89200	944	1+
228.94249	17470	1+
229.14951	86	1+
229.23227	170	1+
230.03339	244	1+
230.88736	5640	1+
231.78138	188	1+
232.09679	142	1+
232.98305	134	
233.02787	142	
233.08890	202	1+
233.91263	138	
234.88112	314	
235.82229	132	
236.04145	326	1+
238.03041	278	1+
238.99059	230	1+
239.02013	270	1+
239.07286	184	
240.88563	192	1+
240.96183	2738	1+
242.03834	132	
242.05660	146	1+
242.79431	148	
242.95956	1760	1+
242.99709	332	1+
243.89854	174	
244.03681	734	
244.84466	118	1+
244.86774	130	
244.95699	7968	1+
245.31169	90	1+
245.44532	148	
245.80121	202	1+
246.90314	484	
246.95301	8634	1+
247.01260	146	
247.03198	498	1+
247.13774	184	1+
247.23301	208	1+
248.89900	1484	1+
249.40969	134	
250.02707	140	
250.89820	154	
250.96976	362	1+
251.15238	110	1+
251.17244	130	
251.90660	160	
252.80142	136	
252.89851	602	1+
252.97906	144	
253.83475	302	1+
254.07259	240	
255.03626	134	
255.06079	142	
255.12206	186	1+
255.81159	172	1+
255.95609	196	1+
256.04319	360	1+
256.09899	186	
256.88532	218	
256.91216	222	
258.04464	298	1+
258.84374	166	
258.89511	154	
258.97465	244	1+
259.09451	138	
259.78753	262	1+
259.88739	132	
259.93923	202	1+
260.07287	158	
260.96722	1774	1+
261.07384	148	
261.09032	148	
261.88359	176	1+
261.93138	300	1+
262.84886	180	
262.97239	322	
263.00486	192	
263.05239	574	1+
263.82755	166	
263.97916	312	
264.05219	416	1+
264.90722	146	
264.96205	188	
264.99340	170	
265.08705	146	
265.97619	304	1+
266.24532	414	1+
266.86595	282	1+
267.05867	274	1+
267.11087	140	
267.97224	1148	1+
268.41602	152	
268.96146	372	
269.00524	490	1+
269.11647	468	1+
269.80089	144	
269.85027	130	
269.91910	228	
269.96934	1306	1+
270.82740	212	1+
270.84405	426	1+
270.93216	174	
270.95068	152	
271.24290	232	1+
272.06902	176	1+
272.12947	134	
272.80050	212	1+
272.93451	388	1+
272.94936	130	
273.93953	216	1+
274.85048	152	
275.08113	162	
275.10891	136	
276.01491	236	1+
276.85406	188	
277.07115	162	
278.06992	290	1+
278.10215	626	1+
278.81368	142	
279.02586	140	
279.90829	144	
279.93700	250	1+
279.95560	230	1+
279.99902	150	1+
281.10157	144	
281.12276	386	1+
281.21221	158	1+
281.27277	186	1+
281.79987	150	1+
281.84556	140	
281.91591	228	1+
281.99026	148	1+
282.84790	584	1+
283.06778	262	
283.10076	320	1+
283.84691	362	1+
283.87226	558	1+
283.98471	484	1+
284.09372	342	1+
284.93850	518	1+
284.96334	148	1+
285.13291	144	
285.84644	748	1+
285.89070	286	1+
285.94483	374	1+
286.79519	152	
287.60239	164	
288.06498	1514	1+
288.79356	188	
289.11371	140	
289.88021	266	
289.94170	260	1+
290.78488	254	
290.86610	148	
290.88083	268	1+
291.01337	316	1+
291.79978	160	
291.91172	282	1+
292.06110	734	1+
292.81236	128	
292.86534	296	1+
293.11192	270	1+
293.89472	130	
293.94813	278	1+
294.28247	336	1+
294.86199	336	
295.03511	242	1+
295.86267	190	
295.92877	132	
296.80448	440	1+
297.13047	144	
297.15424	190	1+
298.08091	162	1+
298.80211	290	1+
299.02493	384	1+
299.87411	132	
299.94492	128	
299.98141	274	1+
300.85137	156	
300.85922	604	1+
301.07142	160	
301.86033	506	1+
302.22107	208	
302.80082	456	1+
303.09076	218	1+
303.13465	212	1+
303.80505	316	1+
303.85831	1490	1+
304.26297	152	
306.27915	248	1+
306.79548	456	1+
306.93000	280	1+
308.29662	594	1+
308.88100	228	
308.92411	138	
309.02336	142	
309.08297	200	
309.17363	150	
309.87433	334	1+
309.90658	256	1+
310.04191	128	
310.95430	298	1+
311.00177	156	
311.06806	192	1+
311.27790	146	
312.02807	134	
312.87501	156	
313.94010	216	1+
314.10642	218	1+
314.88867	150	
316.84526	130	
317.00483	136	1+
317.21789	198	1+
318.28726	128	1+
318.93508	552	1+
318.98332	178	1+
319.08067	182	
319.10234	192	1+
319.12421	136	
319.92283	136	
320.08178	144	
320.13929	404	1+
320.25115	212	1+
320.89255	166	
320.94272	190	
321.01111	166	1+
321.82203	386	1+
321.86935	162	
322.92712	168	
324.00801	130	
324.02977	338	1+
324.32436	518	
324.81309	254	1+
324.85723	154	
324.89890	184	
324.96967	162	1+
325.29254	310	1+
325.91084	144	
326.87296	528	1+
327.14418	148	
327.26293	326	1+
328.01429	166	1+
328.86787	214	1+
328.88754	130	
329.76171	134	
329.81401	328	1+
330.92152	240	1+
332.08991	1206	1+
332.85553	190	1+
333.82520	210	1+
334.78695	222	1+
335.87327	260	1+
336.94558	1062	1+
337.16545	216	1+
338.91268	146	
339.82854	256	1+
340.01473	226	1+
340.94287	342	1+
340.99551	276	1+
341.19874	178	1+
341.89419	294	1+
342.07330	208	1+
343.13455	148	
344.00272	132	
344.18758	198	1+
344.30372	214	1+
344.90177	194	1+
346.16910	210	1+
346.27694	142	
347.13436	204	1+
347.30126	166	1+
348.02493	128	1+
348.08011	240	1+
348.11712	190	1+
348.31961	552	1+
348.91356	156	
349.19360	170	1+
349.32031	466	1+
350.84334	136	
350.89419	384	1+
351.33650	264	
351.89986	266	1+
352.86424	186	1+
352.88244	412	1+
352.96582	138	
353.17498	128	
353.76058	242	1+
355.98312	142	
356.19213	168	
358.19336	310	1+
358.78198	146	
359.35691	322	1+
360.11061	198	
360.18042	286	1+
360.36409	264	1+
360.90925	132	
361.09450	184	
362.36098	162	1+
362.89210	184	1+
363.04348	240	1+
363.21383	156	
364.09923	130	1+
364.37596	132	
364.96064	170	
365.29203	448	1+
365.31348	142	
366.37343	164	1+
366.40435	256	1+
366.83093	302	1+
367.28267	180	1+
367.33023	672	1+
367.77775	210	1+
367.92895	134	
368.09929	172	
368.42218	746	1+
368.80453	130	
END IONS

###FS:    #m/z: 336.94600 #charge 1+
###MS: 6
###MSMS: 7
BEGIN IONS
TITLE=Cmpd 4, +MS2(336.9460), 28.0-35.0eV, 0.1min #7
RTINSECONDS=7.102
SCANS=6-7
PEPMASS=336.94600	448160
CHARGE=1+
182.86805	126	
185.86766	178	
189.86273	208	
192.88635	130	
197.97302	156	
203.00117	156	
204.99742	178	1+
205.01533	144	
205.94980	294	
207.88618	508	1+
207.98509	118	
208.88919	408	1+
209.94172	166	
210.88432	158	
211.83544	142	
211.94425	19102	
212.87852	1548	1+
212.94849	880	
213.93870	8764	1+
214.88450	206	
215.88444	1710	1+
217.87211	158	1+
217.93600	304	1+
221.89086	268	1+
222.87454	116	
223.00399	128	
223.96412	520	1+
225.03911	362	1+
226.89134	700	1+
227.08238	174	1+
227.27606	112	
228.79687	116	
229.89755	160	
229.95507	16330	1+
230.88926	1610	1+
230.90707	150	
230.98633	134	
231.02621	154	
231.94995	6412	1+
233.04074	666	1+
233.89760	432	1+
233.94874	716	1+
234.97509	156	
235.07596	146	
235.86549	130	
235.89439	384	1+
235.94744	508	
236.03088	124	
236.17871	104	1+
237.06557	112	
238.90822	118	
238.96680	118	
239.04196	276	1+
239.89776	142	
240.96399	358	
242.88831	186	
242.93936	132	
243.88227	218	1+
244.03646	344	1+
246.04982	122	
246.09580	366	1+
246.97588	178	
247.38741	116	
247.88822	144	
247.96719	2806	1+
248.03520	1608	1+
248.85912	158	
248.87881	134	
248.89907	534	1+
249.04037	1112	1+
249.92684	188	
249.96139	964	1+
250.83292	286	1+
250.90551	272	1+
251.79036	152	
251.95708	214	
252.01412	242	1+
252.03916	196	
252.92657	182	
252.94373	126	
252.97114	9604	1+
253.04814	150	
253.14322	192	1+
253.83243	270	1+
253.88556	118	
253.90547	594	1+
254.09143	250	1+
254.93673	116	
254.96664	3868	1+
255.03087	328	1+
255.05810	126	
255.07426	638	1+
255.33212	88	1+
255.91473	266	1+
256.04808	260	1+
256.96507	564	1+
257.10389	230	1+
257.84703	128	
258.90819	120	
258.96431	136	
259.81618	216	
260.99303	142	
262.82674	196	1+
262.93405	264	1+
262.98691	166	1+
263.05715	588	1+
264.90322	164	
264.97770	112	
265.01710	594	1+
265.99558	298	1+
267.04358	128	
268.84639	332	1+
269.77606	296	1+
269.79711	370	1+
270.91030	352	1+
270.98195	774	1+
271.00250	140	
271.84517	486	1+
271.96076	146	
272.84709	278	1+
272.97580	680	1+
273.06195	148	
274.18900	132	
274.79234	242	1+
274.92682	120	
275.05554	578	1+
276.84901	390	1+
277.07804	422	1+
277.24514	214	1+
277.99434	118	
278.81681	222	
278.83409	276	1+
279.02718	166	
279.10176	184	
279.89183	208	1+
280.12305	126	
280.41938	114	
280.99869	138	
281.05148	176	
281.84920	128	
282.05592	222	
282.10454	110	
282.27701	218	
282.84547	122	
283.02642	404	1+
283.86855	202	
283.90151	216	1+
283.93046	230	1+
284.79898	122	
284.86347	308	1+
284.87993	154	
285.19116	116	
285.85057	118	
285.89934	194	1+
286.08294	112	
286.79482	354	1+
286.85189	126	
286.94509	142	1+
288.06374	216	
288.18497	208	1+
288.82045	144	
289.07376	162	
289.14124	144	
290.08309	310	1+
290.12993	216	1+
290.88195	140	
291.91158	202	
292.05644	248	
292.82081	142	1+
292.86401	118	
292.94648	114	
293.06742	868	1+
293.11751	142	
293.92982	134	
293.99614	220	
294.19392	116	
294.27505	118	
294.83847	224	1+
294.88556	414	1+
294.90018	272	1+
294.93896	114	
294.96007	262	1+
295.04714	112	
295.06816	184	1+
295.13581	358	1+
295.88894	370	1+
296.15862	202	1+
297.05752	176	
297.81559	160	1+
298.08826	214	1+
298.30977	116	
298.97042	142	
299.05825	468	1+
299.85915	136	
300.03390	374	1+
300.51723	132	
300.81424	132	
300.94673	130	
301.03822	254	1+
301.88114	312	1+
303.02627	284	1+
304.85941	160	
305.26042	120	1+
305.84638	154	1+
306.00615	142	
306.35136	112	
306.88149	192	1+
307.08672	272	
307.31186	312	1+
308.09251	272	1+
308.81076	358	1+
308.87716	140	
310.32944	164	
310.87737	242	
310.94074	194	1+
311.85855	132	
311.88290	374	1+
312.05844	224	1+
312.99782	284	1+
314.82081	144	
315.06850	152	
315.10711	200	1+
315.25047	166	
316.16327	116	
316.18916	276	1+
316.26519	332	1+
316.93824	114	
317.03113	128	
317.85803	122	
318.58948	136	
319.03368	286	1+
319.08506	514	1+
319.21509	170	
319.32311	160	1+
320.03640	240	1+
321.10297	292	1+
321.22351	164	
322.07406	304	1+
322.13564	114	
322.96598	294	1+
322.99944	136	
323.01537	118	
323.23695	592	1+
323.31117	112	
323.88557	590	1+
323.94459	186	
324.89053	374	1+
324.90838	120	
324.99030	112	
325.14937	128	
326.88816	154	
326.95667	130	
328.31823	358	1+
328.88762	170	
328.98062	130	
329.17161	172	
332.08973	176	
333.17041	114	
334.27608	216	1+
335.18567	166	
336.07647	140	
336.34995	304	1+
337.09548	234	
337.35524	208	1+
337.92167	348	1+
338.09253	116	
338.17420	196	1+
338.21184	150	
338.92372	230	1+
339.09316	162	
339.12116	140	
340.11860	116	
340.39323	182	
341.30960	262	1+
341.39533	138	
END IONS

###FS:    #m/z: 507.84596 #charge 1+
###MS: 6
###MSMS: 8
BEGIN IONS
TITLE=Cmpd 5, +MS2(507.8460), 28.2-35.2eV, 0.2min #8
RTINSECONDS=7.874
SCANS=6,8
PEPMASS=507.84596	400924
CHARGE=1+
191.95506	416	1+
196.01605	428	
199.88612	790	1+
217.89854	284	1+
217.95549	346	1+
220.87926	224	1+
224.04749	578	1+
225.05222	442	1+
226.87455	198	1+
228.85770	210	1+
230.84655	1034	1+
231.96490	204	1+
233.99825	200	
236.11827	216	1+
237.91231	258	1+
240.01960	324	1+
240.90771	358	1+
241.97089	284	1+
242.97705	206	1+
244.03536	274	1+
244.99168	256	1+
247.94862	192	1+
247.97734	248	1+
248.04592	226	
248.11333	172	1+
248.16078	414	1+
248.92801	170	1+
249.09629	286	1+
250.87330	206	1+
250.97084	460	1+
251.07429	592	1+
251.14988	200	1+
252.07866	502	1+
253.05111	232	1+
254.02877	242	1+
254.09938	252	1+
254.92331	222	
256.94982	356	1+
258.00076	280	1+
258.85864	776	1+
258.90060	358	1+
258.93341	180	1+
260.07295	248	1+
260.87780	300	1+
261.07874	178	1+
261.37871	262	1+
262.02158	200	
262.10191	222	
263.08934	294	1+
263.12679	178	1+
265.78722	294	1+
265.95949	336	1+
265.98392	180	1+
266.05543	224	1+
266.13505	406	1+
266.16769	678	1+
266.78878	204	1+
266.87020	602	1+
267.89831	190	
268.11184	254	1+
270.03170	326	1+
270.86039	394	
271.44417	142	1+
271.87389	1112	
272.13301	202	1+
272.80182	468	1+
272.85589	1222	1+
272.98892	418	1+
273.01544	280	1+
273.79656	334	1+
274.22114	230	1+
274.80048	208	1+
274.85095	546	1+
275.05192	308	1+
275.07075	434	1+
275.22541	160	1+
275.86787	436	
275.94656	216	1+
276.79749	502	1+
276.85533	304	1+
277.24126	178	1+
277.87844	232	
278.09947	452	1+
278.13128	566	1+
278.88053	202	
279.03002	260	
279.13379	398	1+
279.17840	212	1+
280.02166	272	1+
280.07188	266	1+
281.37603	688	1+
281.87007	392	1+
281.91748	776	1+
282.12463	192	
282.92209	654	1+
282.98662	260	
283.15576	168	1+
283.96250	336	1+
284.00563	264	1+
284.87763	538	1+
284.93835	1422	1+
284.96829	238	1+
285.02550	344	1+
285.05682	182	1+
285.08799	328	1+
285.78689	394	1+
285.84158	314	1+
285.90705	324	1+
285.94382	1162	1+
286.78999	338	1+
287.38774	332	1+
287.81028	366	1+
287.87122	218	
287.89143	210	
288.03151	420	1+
288.37989	416	1+
288.86886	880	
289.09195	270	1+
289.12850	526	1+
289.38494	502	1+
289.88193	2368	
289.92723	356	1+
290.13202	442	1+
290.86445	4102	1+
291.87773	1362	1+
292.04129	342	1+
292.14570	236	1+
292.98996	312	1+
293.70841	128	1+
293.78191	274	1+
293.87383	9702	1+
293.96599	486	1+
294.12815	192	
294.81249	548	1+
295.13400	562	1+
295.15189	236	
295.82098	340	1+
296.10042	210	
296.13868	384	1+
296.85752	580	
296.88232	2150	1+
296.95414	348	1+
297.00566	202	
297.10659	418	1+
297.78931	286	1+
297.81615	834	1+
298.00480	666	1+
298.14140	474	1+
298.85326	1044	1+
298.87956	2336	1+
299.00836	616	1+
299.14525	300	1+
299.41000	432	1+
300.41834	434	1+
300.79068	272	1+
300.85373	654	
300.95727	484	1+
301.15567	426	1+
301.39880	196	
301.86319	404	
301.95775	338	1+
302.04174	242	
302.15518	274	1+
302.34380	130	1+
302.85757	858	1+
302.88006	778	1+
302.97568	336	1+
303.95503	326	
303.99782	324	1+
304.06039	348	1+
304.25856	144	1+
305.09684	212	1+
305.83091	262	1+
305.85198	514	1+
305.91489	318	1+
305.99414	470	1+
307.13666	1398	1+
307.28474	228	
307.36652	236	1+
307.85927	214	
307.89154	2636	
308.14134	1172	1+
308.29594	308	
308.36662	144	1+
308.88117	3688	1+
308.95160	340	1+
309.11463	350	1+
309.80590	258	1+
309.88755	2170	1+
310.15720	1158	1+
310.90575	192	
311.02276	198	
311.07273	430	1+
311.20760	114	1+
311.77433	256	1+
311.88336	23300	1+
312.01614	412	1+
312.07465	292	1+
312.15398	276	
312.19185	262	1+
313.13054	188	1+
313.36826	186	1+
313.55742	298	1+
313.96894	194	
314.04809	216	1+
314.15673	242	1+
314.27741	176	1+
314.55854	216	1+
314.62534	138	1+
314.74982	94	1+
314.86694	1710	1+
314.97249	354	1+
314.99326	262	1+
315.04791	154	1+
315.38581	360	1+
315.81156	220	
315.82815	246	
316.35899	310	1+
316.86387	1614	1+
316.88996	1370	1+
317.11062	372	1+
317.14349	292	1+
317.79255	208	1+
317.82099	514	1+
317.85554	768	1+
318.03159	472	1+
318.19105	226	1+
318.86037	640	1+
318.88588	744	1+
319.07684	428	1+
319.96004	226	
320.98289	232	
321.88137	326	1+
321.92627	352	1+
321.96193	402	1+
322.00090	386	1+
322.15730	240	1+
322.23497	282	1+
323.00583	252	1+
324.86014	296	
325.14298	218	
325.87904	208	
325.89646	1036	1+
326.23409	368	1+
326.86893	238	
326.99927	248	
327.89575	1884	1+
327.97697	228	
328.37107	286	
328.77969	212	1+
328.81875	200	
328.87262	654	
329.15165	470	1+
329.17523	264	1+
329.80618	198	
329.85314	254	
329.89477	1628	
330.01267	350	1+
330.05266	262	1+
330.16462	378	1+
330.31369	222	1+
330.38345	250	1+
330.81825	608	1+
330.88146	838	
330.95635	312	
330.97684	328	1+
331.01159	228	1+
331.09077	284	
331.27917	212	
331.63828	258	1+
331.81988	442	1+
331.89215	1200	
331.94067	520	1+
332.09553	210	
332.14922	418	1+
332.17451	416	1+
332.64124	222	1+
332.87649	1982	1+
332.90412	1712	
332.94359	448	1+
332.97981	328	1+
333.85230	234	
334.08511	536	1+
334.82824	394	1+
334.85998	256	
334.87528	310	
334.89820	2286	1+
335.15677	206	
335.52242	234	1+
336.11611	426	1+
336.89873	382	
336.99307	400	1+
337.15465	180	1+
337.34201	228	1+
337.87969	1368	1+
338.13882	184	1+
339.05234	388	1+
339.38774	250	1+
339.93110	302	1+
340.00018	512	1+
340.19323	294	1+
341.00062	378	1+
341.02802	232	1+
341.04991	508	1+
341.14484	356	1+
341.36710	232	1+
341.87772	210	
341.90025	238	
341.98110	308	1+
342.37740	190	1+
343.77270	180	1+
343.87245	454	1+
344.00663	228	1+
345.88578	696	1+
346.02938	360	1+
346.89211	488	1+
346.96413	434	1+
348.00682	192	1+
348.21441	222	1+
348.83727	372	1+
348.87221	196	
349.88922	216	
349.91209	606	1+
350.03217	378	1+
350.15000	280	1+
350.17198	206	
350.18898	264	1+
350.88796	502	
350.95968	548	1+
351.47480	264	1+
351.88862	564	
352.06277	406	1+
352.77397	396	1+
352.90961	1450	1+
353.03195	188	1+
353.13895	236	
353.84722	588	1+
353.89176	330	
353.96735	212	
353.99500	258	1+
354.79215	238	
354.91620	826	1+
355.06422	256	
355.14398	294	1+
355.19607	386	1+
355.89273	612	1+
356.03465	224	1+
356.05541	408	1+
356.79107	156	1+
356.83986	502	1+
358.20285	234	1+
359.12868	202	
359.96053	518	1+
360.03450	280	1+
360.17139	496	1+
360.39171	164	1+
360.45854	164	1+
360.95989	360	1+
361.17314	334	1+
361.50739	152	1+
361.78783	186	1+
362.07822	218	
362.36384	196	1+
362.73251	208	
363.13441	376	1+
363.18422	314	1+
363.80681	258	1+
364.84936	206	
365.87902	206	1+
366.70293	290	1+
366.83980	3484	1+
367.13418	216	
367.15523	404	1+
367.33420	362	1+
367.70984	278	1+
367.79019	338	
367.97860	280	
368.01807	288	1+
368.08704	346	1+
368.18889	484	1+
368.30104	210	1+
368.79216	250	
368.89574	400	
368.95425	354	1+
369.19586	306	1+
369.37540	180	1+
369.84180	362	
370.78529	780	1+
370.85229	202	
371.27638	210	1+
371.86203	298	
371.90282	240	
372.08768	312	1+
372.16915	424	1+
372.90204	394	1+
372.96903	214	1+
373.03944	238	1+
373.26629	112	1+
373.83334	710	1+
374.09699	252	1+
374.38186	382	1+
374.71762	210	1+
374.79679	298	
375.14565	280	1+
375.17604	274	1+
376.15171	196	1+
376.73055	300	1+
377.12052	320	1+
377.84802	242	1+
377.95466	342	1+
378.05374	206	1+
378.12413	192	1+
378.78492	202	
378.86457	540	1+
379.10353	192	
380.04088	224	1+
380.10957	408	
380.85523	590	1+
380.96712	242	1+
381.10647	254	
381.14785	462	1+
381.77089	304	1+
381.96921	192	1+
382.11097	1136	1+
382.15207	320	1+
382.27451	228	1+
382.77760	222	1+
382.85839	852	1+
382.89774	200	
383.02328	416	1+
383.11728	808	1+
383.27189	200	1+
384.02670	286	1+
384.04430	210	
384.21321	492	1+
384.71850	184	1+
384.85071	8800	1+
385.05746	222	
385.07603	230	1+
385.12287	306	1+
385.21559	332	1+
385.82772	202	
386.00571	198	
386.53549	100	1+
386.89708	222	1+
386.93103	240	1+
387.22298	328	
388.16714	244	
388.79414	834	1+
389.20295	732	
389.86545	472	
390.18764	454	1+
390.22673	198	1+
390.66517	186	1+
390.84237	1006	1+
391.70606	110	1+
391.80303	238	
391.93251	196	1+
392.86273	4338	1+
392.93527	136	1+
393.80061	1746	1+
394.01035	276	1+
394.04246	360	1+
394.15351	464	1+
394.83427	992	1+
395.10712	234	1+
395.23357	286	1+
396.20213	524	1+
396.37510	218	1+
396.80727	204	1+
396.93171	178	1+
397.20591	434	1+
397.25144	208	1+
398.12352	568	1+
398.73162	234	1+
398.77538	188	1+
398.80678	322	1+
398.86917	306	
398.89853	292	1+
398.97889	208	
399.34892	210	1+
400.22002	286	
400.86624	286	
400.98437	256	1+
401.12506	968	1+
401.21645	194	
401.67982	138	1+
402.86583	5312	1+
403.23213	524	1+
403.30916	184	1+
403.74962	254	1+
403.87081	3736	1+
404.05936	330	1+
404.78348	284	1+
404.90238	574	1+
405.87077	1994	1+
405.90614	498	1+
406.40520	210	1+
406.93427	398	1+
406.98811	214	1+
407.25534	182	1+
407.36480	122	1+
407.81125	396	
407.86622	15476	1+
407.93887	268	1+
408.02645	224	
408.06530	208	1+
409.12007	348	1+
409.40997	254	1+
409.80998	362	1+
409.82832	198	
410.85352	1052	
410.87604	3464	1+
411.06827	196	
411.18415	204	
411.29065	200	1+
411.72906	536	1+
411.81139	1712	1+
412.20443	372	1+
412.68804	204	1+
412.73736	340	1+
412.84785	1318	
412.86826	1162	1+
413.07487	1258	1+
413.10012	196	
413.30245	352	1+
413.87251	674	1+
415.16082	218	1+
415.19125	742	1+
415.87660	724	1+
415.91151	302	1+
416.87934	428	1+
416.95852	204	1+
417.21887	324	1+
417.82636	330	1+
417.85731	392	1+
418.04251	220	1+
418.21895	198	1+
418.33939	186	1+
418.75302	184	1+
418.85538	244	1+
418.98722	170	1+
419.14142	352	1+
419.41857	86	1+
420.79671	168	1+
421.21261	208	
421.88257	1780	1+
421.93840	224	1+
422.07074	294	1+
422.20737	438	1+
423.14103	938	1+
423.16951	272	1+
423.88018	880	1+
424.03525	402	1+
424.14359	708	1+
424.37996	230	1+
424.98511	276	1+
425.08481	374	1+
425.82678	332	
425.87897	2038	
426.13880	278	
426.83199	196	
426.86302	2922	1+
426.94182	490	1+
427.23913	246	1+
427.73655	246	
428.09818	280	
428.73820	808	1+
428.84891	632	
428.88699	6552	1+
429.22459	466	1+
429.82461	340	
429.99995	188	1+
430.06333	234	1+
430.09310	218	1+
430.13518	346	1+
430.79505	224	1+
430.85639	488	
430.87339	2250	1+
430.95174	202	1+
431.42659	314	1+
433.03921	274	1+
433.20739	342	
433.81321	424	1+
433.87740	846	1+
433.89318	288	
434.14957	286	1+
434.31610	192	1+
435.86379	418	1+
436.24714	200	1+
437.14984	222	
438.13719	348	1+
439.89383	1524	1+
440.23456	292	1+
441.80569	350	1+
442.15328	374	
442.66863	112	1+
442.87755	246	
443.15862	284	
443.24687	376	1+
443.38329	564	1+
443.65089	182	1+
444.14970	192	
444.38487	548	1+
444.78163	226	1+
444.87238	4010	1+
445.73209	228	1+
446.81103	220	
446.89638	1424	1+
447.31329	210	
447.71810	214	1+
448.15694	198	1+
448.83728	284	1+
448.89391	790	
449.53910	196	1+
449.88684	1552	1+
450.40324	308	1+
450.77059	312	
450.83247	204	1+
451.12490	256	1+
451.24161	316	1+
451.43457	196	1+
453.15568	318	1+
453.35743	252	
453.87511	336	1+
457.14284	212	1+
457.90547	1390	1+
458.43475	136	1+
459.04243	276	1+
459.07876	218	1+
459.24415	518	1+
460.16459	542	
460.24492	408	1+
460.33099	202	1+
460.89481	236	
461.16349	958	1+
462.88262	854	1+
464.22403	184	1+
464.73263	254	1+
464.89052	448	1+
465.16357	710	1+
465.89575	274	1+
467.18665	622	1+
467.40653	356	1+
467.88955	1466	1+
467.96696	272	1+
468.78088	604	1+
469.75294	148	1+
469.90741	336	1+
472.78786	238	1+
473.29508	196	
474.42570	210	1+
475.17793	206	1+
476.24671	198	1+
476.78677	260	1+
477.88306	176	1+
478.25784	216	1+
479.18583	170	1+
479.22634	268	1+
481.71513	132	1+
482.79051	300	1+
483.23647	264	1+
483.66204	180	1+
484.32027	324	1+
485.09101	184	1+
485.32097	236	1+
485.79259	588	1+
485.90011	648	1+
486.20283	158	1+
486.44415	422	1+
486.79645	506	1+
486.84874	390	1+
487.34554	374	1+
487.39697	210	
487.87217	256	1+
488.29320	370	1+
488.79267	164	1+
489.36518	272	1+
489.48557	330	1+
490.26040	286	1+
490.42100	534	1+
490.83666	236	1+
491.09192	276	1+
491.42556	440	1+
492.17640	252	1+
492.45736	322	1+
493.12803	182	1+
493.21357	196	1+
493.40075	188	1+
493.84939	160	1+
495.26858	200	1+
495.95811	232	1+
499.03719	200	1+
499.68937	132	1+
499.73235	224	1+
499.75487	244	1+
500.03787	162	1+
500.75694	176	1+
500.80021	280	1+
502.61820	156	1+
503.35469	6974	1+
503.42459	766	1+
503.48614	414	1+
504.06346	234	1+
504.11656	242	
504.27718	694	1+
504.44941	252	
504.67289	152	1+
504.73647	216	1+
504.76355	240	1+
504.79705	584	1+
504.85467	236	1+
505.09851	90	1+
505.33007	1590	1+
505.39852	346	1+
505.43798	1042	1+
505.79949	426	1+
506.14955	382	1+
506.43901	706	1+
507.23922	394	1+
507.41526	222	1+
507.46820	478	1+
508.24402	270	1+
508.45064	334	1+
508.54860	174	1+
508.91416	260	1+
509.12931	400	1+
509.18943	170	1+
509.74922	118	1+
509.85991	510	
509.88131	256	
509.91463	200	1+
510.06995	236	1+
510.13373	278	1+
510.23941	204	1+
510.31060	702	1+
510.43922	212	
510.46610	306	1+
511.11683	280	1+
511.28696	156	1+
511.39708	342	1+
511.42496	218	1+
511.48586	204	1+
511.73767	266	1+
511.85362	196	1+
512.20348	238	
512.50835	276	1+
513.30024	194	1+
END IONS

###FS:    #m/z: 359.96193 #charge 1+
###MS: 6
###MSMS: 9
BEGIN IONS
TITLE=Cmpd 6, +MS2(359.9619), 28.0-35.0eV, 0.2min #9
RTINSECONDS=8.6465
SCANS=6,9
PEPMASS=359.96193	335706
CHARGE=1+
202.00037	122	
205.95022	148	
207.94736	310	1+
209.94481	1654	1+
211.88322	120	
216.41366	208	
218.91082	124	
220.95824	150	
221.88896	124	
222.09154	180	1+
222.95200	4040	1+
223.88700	306	1+
223.97278	148	
224.05856	128	1+
224.94856	3830	1+
225.88885	516	1+
226.89161	404	1+
226.94708	10734	1+
228.94253	10356	
229.94501	272	
230.90897	138	
232.84585	332	1+
232.98766	120	
233.04367	176	
233.84164	134	
233.89603	300	1+
233.95967	692	1+
234.93774	226	1+
235.82364	156	
235.85255	170	
235.87300	140	
238.96723	336	1+
239.07456	136	
239.89906	146	
240.96215	2472	1+
242.88746	146	
242.95988	1390	1+
243.83345	222	1+
243.87266	210	1+
244.03855	152	
244.90757	128	
244.91911	200	1+
244.95696	4700	
245.86892	124	
245.90678	124	
245.94104	208	
245.96335	146	
245.98377	132	
246.06369	142	
246.11211	210	1+
246.95353	4810	1+
247.04010	326	1+
248.90431	232	1+
249.88129	140	
250.83908	358	1+
250.94762	320	
250.97241	198	
251.02925	166	
251.84285	228	1+
251.96875	212	
252.07952	122	
252.94222	278	1+
252.96613	162	
253.19064	146	
253.83463	140	
254.85386	222	1+
255.21515	204	
256.05538	226	1+
256.83845	136	
256.88852	228	1+
257.07223	282	1+
257.90638	252	1+
258.86667	242	1+
258.97418	388	1+
259.07300	242	1+
259.09251	148	
260.84964	146	
260.96939	1324	1+
261.20170	140	
261.92567	130	
262.96628	190	
263.05375	156	
263.13107	138	1+
263.90804	294	1+
263.98099	168	
264.10086	138	1+
264.87506	284	
264.97400	642	1+
265.84937	314	1+
265.97345	418	1+
266.24151	170	
267.02340	326	1+
267.13677	324	1+
267.97420	730	1+
268.02093	330	1+
268.75635	126	
268.92174	254	1+
268.95315	198	
269.79768	382	1+
269.89883	362	1+
269.96645	618	
270.84125	530	1+
270.93497	146	
271.84338	452	1+
271.86565	174	
273.13846	126	
273.79405	388	1+
273.87187	294	1+
273.92844	154	
273.99438	254	1+
274.79682	282	1+
274.85952	174	
275.05881	206	1+
275.10737	242	1+
275.97233	148	
276.09095	150	
276.80937	332	1+
276.85109	468	1+
276.89418	300	
277.09457	138	
277.23093	146	
278.97504	238	1+
279.10146	134	
279.81611	144	1+
279.95643	130	
280.03521	126	
280.26113	314	
280.95786	174	
281.40620	178	
281.88107	266	1+
282.27854	148	
282.81317	172	
282.98980	142	
283.01108	152	
283.10223	174	1+
283.84517	170	
283.98901	190	
284.80862	228	1+
284.98489	122	
285.86842	120	
285.92969	174	
285.97525	192	1+
286.13360	232	1+
286.85627	132	
287.79649	252	1+
288.06521	200	
289.06590	134	
289.86388	302	1+
289.97908	202	1+
291.80320	158	
292.87091	234	
292.94099	158	
293.06356	316	1+
293.87250	184	
294.85871	122	
294.88138	158	
294.99216	130	
295.02109	152	
295.92443	138	
296.12022	180	1+
296.21934	150	
296.80599	134	1+
297.09944	214	1+
298.02104	276	1+
298.08039	162	
298.86110	280	1+
298.97609	138	
299.95084	156	
300.06569	138	
300.13465	182	1+
300.82822	144	
300.86754	126	
301.85444	162	
302.22170	378	1+
302.85694	164	
302.88114	238	
302.91383	286	1+
303.80764	452	1+
303.91410	222	1+
303.94164	202	1+
304.22328	126	
304.88216	136	
306.28054	146	
306.79314	148	
306.87953	360	1+
307.06311	130	
307.08186	218	
307.28941	218	
307.79042	176	
308.29231	212	
309.30079	328	
309.79519	246	1+
309.90252	210	1+
310.30465	194	
310.34575	1174	1+
310.87664	766	1+
311.02737	116	1+
311.86242	138	
311.87616	584	1+
312.17764	176	1+
313.09682	160	
313.80885	186	1+
313.96799	154	
314.04863	240	1+
314.90860	136	
315.07628	208	1+
315.15819	140	
315.87848	136	
317.43046	134	
318.93472	488	1+
319.08800	612	1+
319.85856	164	
320.21876	316	1+
320.82996	278	1+
320.87964	318	
321.03302	216	1+
321.12658	128	
321.22131	270	1+
322.34800	120	
322.92741	408	1+
323.01833	822	1+
323.23947	404	1+
323.83559	124	
323.88528	238	1+
325.76726	176	1+
328.31341	240	1+
328.78534	192	1+
329.17522	190	1+
329.86849	154	1+
330.09484	176	
332.04947	156	
332.08956	184	
333.06268	120	
333.75486	126	
334.13932	228	1+
334.85850	130	
336.09096	388	1+
336.94760	1320	1+
338.06024	198	1+
338.22368	298	1+
338.26363	212	1+
340.16563	266	1+
340.35545	1698	1+
340.94141	284	
341.02975	178	
341.09041	128	
342.01027	132	1+
342.20206	132	
343.18967	244	1+
343.28084	194	
344.98801	152	
346.31242	222	1+
347.11742	620	1+
349.11395	520	1+
349.83149	268	1+
350.06301	216	1+
350.90685	126	
351.90502	152	
351.97390	270	1+
352.88170	124	
355.97133	176	1+
356.29745	134	
356.52088	186	1+
357.25792	142	
357.70851	160	
358.00003	328	1+
358.19059	886	1+
358.36451	420	
359.19036	610	1+
360.11233	286	1+
360.76800	224	
360.91108	134	
360.96413	178	1+
361.06491	158	
361.11692	194	1+
361.33350	162	
362.21395	182	1+
362.72748	150	
363.18741	158	
363.75584	126	
364.04301	162	
365.11798	118	
END IONS

###FS:    #m/z: 507.84623 #charge 1+
###MS: 10
###MSMS: 11
BEGIN IONS
TITLE=Cmpd 7, +MS2(507.8462), 28.2-35.2eV, 0.2min #11
RTINSECONDS=12.3465
SCANS=10-11
PEPMASS=507.84623	544428
CHARGE=1+
191.95601	836	1+
196.01638	698	1+
199.88857	422	1+
209.94596	454	1+
217.89619	648	1+
217.95306	496	1+
218.84996	256	1+
221.94131	198	1+
224.02280	218	1+
224.85753	230	1+
227.95373	196	
228.13838	212	1+
230.84722	908	1+
230.89212	336	1+
230.97372	236	1+
232.06731	220	1+
233.99477	196	1+
234.10200	202	
234.88174	474	1+
235.08464	242	1+
235.90007	244	
236.89208	354	1+
237.07110	188	1+
238.06405	292	1+
238.88754	302	1+
238.91570	450	1+
240.02056	182	1+
240.07861	366	1+
241.06785	356	1+
241.94428	242	1+
242.94724	200	1+
243.03646	476	1+
243.89068	452	1+
244.03819	352	1+
244.79414	288	1+
244.89213	298	1+
245.97785	462	1+
246.03000	762	1+
246.11077	370	1+
246.15219	296	1+
246.97756	274	1+
247.07921	218	1+
248.01671	238	1+
248.85659	522	1+
248.89156	504	1+
249.89354	366	1+
250.96858	634	1+
251.18330	196	
252.08253	712	1+
253.12523	186	1+
254.85384	244	1+
255.39926	302	1+
255.80069	230	1+
256.05345	196	
256.40396	198	1+
256.89496	212	
257.90146	426	1+
257.92133	170	1+
258.85463	244	
258.99820	214	1+
259.06252	238	1+
259.99922	142	1+
260.97726	280	1+
261.79020	246	1+
262.13639	558	1+
262.37587	202	1+
262.79353	198	1+
263.10668	206	1+
263.90174	262	1+
265.08071	286	1+
265.95987	266	1+
265.98965	212	1+
266.09505	436	1+
266.16654	762	1+
266.86150	580	1+
267.01847	258	1+
267.11051	360	1+
267.14059	322	1+
267.78131	238	
268.88362	196	
268.90985	318	1+
268.96924	504	1+
270.12128	208	1+
270.81571	222	1+
270.85791	414	
271.87278	758	
272.85269	2378	1+
273.79484	374	1+
273.95451	196	
274.11870	214	
274.80119	268	1+
274.93626	376	
275.07103	408	1+
275.95107	358	1+
276.38988	206	1+
276.80042	258	
276.86532	476	1+
277.04929	276	1+
277.89303	208	
278.43430	240	1+
278.84646	260	
278.96812	240	1+
278.99797	164	1+
279.12803	268	1+
279.79410	190	
280.11369	512	1+
280.38184	336	1+
280.85375	228	
281.37809	216	1+
283.97109	370	1+
284.08486	294	1+
284.82981	202	1+
284.87504	248	
285.00346	180	1+
285.07000	258	1+
285.11838	422	1+
285.41087	194	
285.94439	1094	1+
286.79078	548	1+
287.79592	388	1+
287.84051	476	1+
287.88829	228	
288.84087	274	1+
288.86876	832	
289.05547	268	1+
289.88205	3312	
290.86416	4124	1+
291.88100	1558	1+
291.98286	342	1+
292.06353	212	1+
292.11101	242	
292.81260	338	1+
292.95881	596	1+
293.05606	326	1+
293.11577	192	
293.15976	280	1+
293.78188	250	1+
293.87349	11202	1+
293.95940	570	1+
294.44416	318	1+
295.12668	260	
295.37855	208	1+
296.11172	382	1+
296.14432	318	
296.53369	264	1+
296.78919	192	1+
296.85732	668	1+
296.88057	1524	1+
296.95540	794	1+
297.00878	344	1+
297.81955	270	1+
298.05139	196	1+
298.25375	208	1+
298.85488	752	1+
298.87891	1682	1+
299.05508	164	1+
299.54625	224	1+
299.81189	424	1+
299.99696	360	1+
300.11785	186	1+
300.81713	268	1+
300.85885	618	
300.87831	366	
301.85722	516	
301.87881	654	1+
301.99792	390	1+
302.38854	342	1+
303.06078	280	1+
303.85753	272	
303.95175	520	1+
303.98004	316	1+
304.11129	208	
304.85498	282	
304.87938	194	
304.90051	200	
305.49098	94	1+
305.85617	366	
305.92847	248	1+
306.03497	304	1+
306.85591	208	
306.87916	358	
307.00791	306	1+
307.07496	242	
307.13049	334	
307.28881	314	1+
307.89159	3832	
308.14220	1476	1+
308.17913	292	1+
308.88023	4384	1+
308.93652	488	1+
309.08296	260	1+
309.29705	340	1+
310.03472	350	1+
310.12055	210	
310.15634	1858	1+
310.57118	208	1+
310.78595	302	1+
310.84161	220	
311.03946	326	1+
311.88342	24174	1+
311.96244	776	1+
312.00742	232	
312.13826	272	1+
312.17155	226	
312.33050	272	1+
312.96863	592	1+
313.12509	612	1+
313.16839	286	1+
313.37185	408	1+
313.61522	180	1+
313.82148	212	
314.00069	276	
314.09000	182	1+
314.23641	214	1+
314.77161	256	1+
314.86683	1628	1+
314.89101	2530	1+
314.93975	248	
315.82782	286	
315.94962	336	1+
316.02154	172	1+
316.82689	210	
316.86434	1644	1+
316.88926	2040	1+
317.38605	288	1+
317.82323	262	
317.99292	486	1+
318.22217	170	1+
318.80870	290	1+
318.86156	974	1+
318.88601	362	
318.93682	314	1+
319.13791	404	1+
319.17988	166	1+
319.52463	236	1+
320.13784	242	1+
320.81130	370	1+
320.88254	288	
320.91897	386	
321.39724	328	1+
321.88397	576	1+
322.09026	358	1+
322.87929	204	
322.96259	258	1+
323.01952	292	1+
323.04190	340	1+
323.16492	296	1+
323.81939	230	
324.00586	352	1+
324.16952	206	1+
324.80526	190	
324.86478	194	
324.90289	290	
324.94178	180	1+
325.01349	214	1+
325.42229	242	1+
325.90118	1434	1+
326.04754	494	1+
326.78865	476	1+
326.82496	272	1+
326.88182	360	
326.99062	346	1+
327.05280	338	1+
327.16490	448	1+
327.88342	1566	1+
327.89715	878	
327.94999	410	1+
328.08395	224	1+
328.11297	322	1+
328.37079	550	1+
328.86749	416	
328.95351	268	1+
329.00938	196	
329.30804	300	1+
329.89652	2476	
329.99609	202	
330.03352	386	1+
330.09268	360	1+
330.15424	374	1+
330.22816	178	1+
330.31188	204	1+
330.88192	906	
331.89451	4166	1+
332.81918	684	1+
332.87666	1972	1+
332.94746	440	1+
333.05426	308	1+
333.07552	254	1+
334.05901	222	1+
334.87545	258	
334.89926	1842	1+
334.95057	250	
335.82145	206	
335.84059	428	1+
335.96733	264	1+
336.01326	368	1+
336.11621	412	1+
336.17075	212	
336.39794	316	1+
336.73789	110	1+
336.88129	1250	1+
336.94423	564	1+
337.12303	276	1+
337.88675	868	1+
338.87387	1062	1+
339.07305	356	1+
339.80798	210	1+
339.87770	932	1+
339.93801	438	1+
340.89492	426	1+
340.92472	188	
340.94270	372	1+
341.01707	306	1+
341.83293	368	1+
342.35634	268	1+
342.37595	204	
342.39795	280	1+
342.96713	252	1+
343.81457	228	1+
343.87413	464	1+
344.71634	372	1+
344.78147	500	1+
344.85266	334	1+
345.00966	280	1+
345.12107	344	1+
345.89124	712	1+
346.83525	158	1+
346.98369	358	1+
347.02696	488	1+
347.06701	386	1+
347.86891	210	
347.93827	290	1+
348.03117	370	1+
348.06324	394	1+
348.17139	648	1+
348.91893	324	
349.14550	214	
349.90858	668	1+
349.97757	386	1+
350.15043	230	
350.88517	1178	1+
350.91435	452	1+
350.96234	694	1+
351.05230	292	1+
351.83880	418	
352.07882	328	1+
352.16778	326	1+
352.19105	242	
352.84614	738	1+
352.90824	1220	1+
352.94841	346	1+
353.35823	274	1+
353.56783	196	1+
353.78923	326	1+
353.99636	230	
354.77912	246	1+
354.90677	608	1+
354.98217	398	1+
355.02477	236	1+
355.10216	314	1+
355.17999	294	1+
355.41841	256	1+
355.84100	222	
355.89137	518	1+
355.98894	254	1+
356.06057	268	1+
356.12840	306	1+
356.83916	190	
356.86074	654	1+
356.91819	226	
356.96649	166	1+
357.78539	384	1+
357.79861	382	1+
357.91552	276	
358.59048	196	1+
359.82618	268	1+
359.88814	262	
359.91146	200	
359.98789	504	1+
360.88605	198	
361.37083	266	1+
361.95649	242	
362.04449	232	1+
362.09231	392	1+
362.35080	222	1+
362.37296	148	1+
362.41187	326	1+
362.72167	204	1+
362.77909	198	1+
362.84492	278	
362.87722	240	
363.04892	148	1+
363.09032	242	1+
363.20188	268	1+
363.98184	146	1+
364.78213	220	1+
364.84769	456	1+
364.88729	466	1+
365.02699	176	1+
365.36900	284	1+
366.07124	212	1+
366.12772	300	1+
366.18438	440	1+
366.84087	4404	1+
367.05006	322	1+
367.33129	264	1+
367.70784	980	1+
367.78811	454	1+
367.86301	360	
367.88314	334	1+
368.07982	422	1+
368.78975	282	1+
369.08172	348	1+
369.84910	474	
369.93862	178	1+
370.02957	306	1+
370.15479	292	1+
370.78430	602	1+
370.83991	288	1+
370.91036	316	1+
370.97491	254	
371.18933	222	
371.72484	254	
371.88754	284	1+
372.17505	378	
372.79531	330	1+
373.18582	232	
373.72372	630	1+
373.77021	294	1+
373.97221	190	
374.06071	312	1+
374.19769	220	
374.82032	190	1+
374.85198	460	1+
374.90558	304	1+
375.18591	166	1+
375.21371	402	1+
375.85766	292	1+
375.88260	216	
377.03422	246	1+
377.78904	404	1+
377.86005	524	1+
377.88624	492	1+
378.86231	322	1+
379.00461	212	
379.02568	404	1+
379.06640	210	
379.09209	232	
379.16712	246	1+
379.39978	202	1+
379.85202	866	1+
379.97959	248	1+
380.11716	278	
380.15831	240	1+
380.80898	208	
380.85647	734	1+
380.97460	284	1+
382.11660	274	
382.20455	326	1+
382.24950	180	1+
382.44726	206	1+
382.85403	910	1+
382.90184	224	
383.00133	194	1+
383.05167	208	1+
383.11954	482	
383.87765	208	
384.11980	270	
384.67838	310	1+
384.84970	9912	1+
385.11390	450	1+
385.22136	498	1+
385.97132	254	1+
386.20013	332	1+
386.80531	462	1+
386.90609	370	1+
387.71774	150	1+
388.04003	344	1+
388.11994	230	1+
388.42509	88	1+
388.73675	308	1+
388.79577	1030	1+
389.20613	634	1+
389.36556	304	1+
389.71017	334	
389.73970	258	1+
389.87135	384	
390.19093	296	
390.39388	300	1+
390.84302	794	
390.89906	194	
391.32423	178	1+
391.46614	222	1+
391.80192	432	
391.84462	422	
392.07570	490	1+
392.09424	194	
392.24052	190	1+
392.83349	242	
392.86501	2756	1+
393.08570	262	1+
393.35632	438	1+
393.79902	1192	1+
393.83379	1694	1+
394.03005	374	1+
394.12582	278	1+
394.36020	334	1+
394.74055	376	1+
394.83701	1424	1+
394.85827	1262	1+
394.90640	226	1+
395.06660	354	1+
395.17813	500	1+
395.76901	206	
396.40491	188	1+
396.84237	198	
397.15702	434	1+
397.93355	204	
397.97637	266	1+
398.12421	404	1+
398.22921	208	
398.25394	278	1+
398.40296	280	1+
398.86636	720	1+
398.90995	302	1+
399.12819	240	1+
399.21736	632	1+
399.80991	206	
400.04359	168	1+
400.06686	274	
400.53826	214	1+
400.82406	356	1+
400.86816	740	1+
401.79805	296	1+
402.79733	180	1+
402.86310	1294	
403.23420	556	1+
403.87139	4204	1+
404.05971	348	1+
404.12680	364	1+
404.16715	226	1+
405.13023	242	1+
405.86953	2176	1+
406.07114	528	1+
406.40324	280	1+
406.93834	266	1+
407.17069	200	1+
407.19541	190	1+
407.36106	204	1+
407.72683	732	1+
407.81577	210	
407.86618	17904	1+
408.91637	256	1+
409.00865	306	1+
409.04132	332	1+
409.43584	158	1+
409.81844	360	
410.73514	370	1+
410.87451	2872	1+
410.95307	254	1+
411.28916	242	1+
411.81020	1870	1+
412.01104	174	1+
412.18008	456	1+
412.72861	652	1+
412.84689	1772	1+
412.86892	1282	1+
412.92267	282	
413.07486	1184	1+
413.17976	332	1+
413.75695	216	1+
413.80784	428	1+
413.94291	194	1+
414.64588	130	1+
415.09204	298	1+
415.19442	556	1+
415.27605	110	1+
415.32464	224	1+
415.87160	306	
416.75151	198	
416.87644	964	1+
416.94472	174	1+
417.54225	106	1+
417.91130	162	1+
418.03850	322	1+
419.81834	248	1+
419.86757	226	
420.72595	318	1+
421.20491	336	1+
421.73062	272	1+
421.88395	2778	1+
422.14833	268	
422.75271	174	1+
422.92656	196	1+
422.94482	338	1+
423.14173	470	1+
423.35492	190	1+
423.83957	236	
423.87911	1432	1+
424.03831	344	1+
424.22098	306	1+
425.03913	228	1+
425.07245	220	1+
425.14138	486	1+
425.81969	456	1+
425.87111	6856	1+
426.14023	304	1+
426.47858	284	1+
426.93829	994	1+
427.07674	522	1+
427.73534	574	
427.83105	244	
428.19279	374	1+
428.74832	336	
428.88452	5976	1+
429.00604	286	1+
429.73442	192	
429.82607	428	
430.14555	242	1+
430.35610	300	1+
430.73884	820	1+
430.81081	200	
430.86011	2568	1+
430.93158	298	1+
431.23271	358	1+
432.13658	336	1+
432.16297	300	1+
432.79597	218	1+
433.09364	182	1+
433.16372	192	1+
433.20615	374	1+
433.36500	234	1+
433.88865	878	1+
433.97595	202	1+
434.43189	160	1+
434.95822	176	1+
435.86918	384	1+
436.00215	172	1+
436.08694	184	1+
438.14818	530	1+
438.72848	210	1+
439.15136	350	1+
439.69319	318	1+
439.89318	2890	1+
440.20199	220	1+
440.76234	242	1+
442.15524	636	1+
442.29512	250	1+
443.14260	774	1+
443.24056	250	1+
443.89735	302	
444.14775	680	1+
444.38363	382	1+
444.87617	3326	1+
444.94892	202	1+
445.01275	232	1+
445.80378	290	1+
446.96051	274	1+
447.11086	176	1+
447.26734	134	1+
447.35354	182	1+
447.39573	280	1+
447.74121	258	1+
448.04305	192	
448.19304	270	1+
448.74780	156	1+
448.77645	242	
448.88514	1998	1+
449.01613	252	1+
449.09530	260	1+
449.14155	186	1+
449.35234	328	1+
450.23428	380	1+
450.77057	776	1+
450.83072	360	1+
451.23385	332	1+
451.89944	342	
452.07231	316	1+
452.11533	356	1+
452.90815	364	1+
453.07591	242	1+
453.19449	388	1+
453.87839	428	1+
455.22786	386	1+
455.66452	146	1+
457.15446	368	1+
457.90419	2038	1+
458.64456	182	1+
459.90540	568	1+
459.99180	220	1+
460.16100	1400	1+
460.24047	476	1+
460.82184	202	1+
461.21311	186	1+
461.73677	136	1+
462.88465	732	1+
462.91046	246	
464.79475	476	1+
466.42316	210	
467.88987	1506	1+
468.78079	792	1+
468.83233	216	1+
469.08318	140	1+
469.91335	310	
470.42594	224	1+
470.76933	340	1+
470.83213	212	1+
471.09279	178	1+
474.78062	456	1+
474.80167	362	1+
474.84195	272	1+
476.89368	212	
479.19517	142	1+
479.79924	264	1+
480.87226	280	1+
483.52683	180	1+
485.08347	176	1+
485.71570	146	1+
485.73919	196	
485.90169	456	
486.46421	238	1+
486.89663	592	1+
487.22522	228	1+
487.47986	184	1+
487.79970	316	1+
487.89539	388	1+
488.39068	324	1+
488.44028	340	1+
489.39986	208	1+
490.14754	280	1+
491.79754	418	1+
491.84505	288	1+
493.20850	340	1+
495.79783	240	1+
499.75182	294	1+
499.94431	288	1+
500.94059	164	1+
501.66403	238	1+
503.35506	4946	1+
504.27322	454	1+
504.35895	2802	1+
504.45796	630	1+
504.75437	174	1+
504.79808	352	1+
505.10225	364	1+
505.14146	240	1+
505.22551	288	1+
505.33212	932	1+
505.43489	258	1+
505.57335	288	1+
505.80005	276	1+
505.98047	226	1+
506.23211	222	1+
506.26074	278	1+
506.87770	170	1+
507.32892	274	1+
507.41535	254	1+
507.47205	462	1+
507.88367	126	1+
507.92312	214	1+
508.05967	124	1+
508.30170	210	1+
508.41981	188	1+
508.54386	196	1+
508.78143	180	1+
509.13756	388	1+
509.22331	276	1+
509.65486	266	1+
509.72359	92	1+
509.78682	130	1+
509.86046	380	1+
510.31234	454	1+
510.39555	222	1+
510.45909	386	1+
511.86637	124	1+
512.19950	158	1+
513.13354	258	1+
END IONS

###FS:    #m/z: 336.94631 #charge 1+
###MS: 10
###MSMS: 12
BEGIN IONS
TITLE=Cmpd 8, +MS2(336.9463), 28.0-35.0eV, 0.2min #12
RTINSECONDS=13.1185
SCANS=10,12
PEPMASS=336.94631	424364
CHARGE=1+
135.81457	96	
189.86427	168	
192.89086	112	
196.88572	202	
198.95650	288	1+
205.94562	146	
205.97241	248	1+
209.88021	640	1+
209.94323	110	
210.88302	550	1+
211.94475	19672	1+
212.03345	104	
212.20042	106	1+
212.87768	1784	1+
213.25198	84	1+
213.93969	7640	1+
215.88660	916	1+
215.93756	1270	1+
217.88406	436	
217.93474	194	
221.13877	98	
221.89645	100	
222.95407	406	1+
222.97174	114	
223.95886	268	1+
226.39137	132	
226.79870	144	
226.89533	104	
226.95861	100	
227.52031	114	
227.87807	118	
227.89431	188	
228.78901	130	
228.89505	674	1+
229.95526	17380	1+
230.01963	100	
230.19760	102	
230.86339	162	1+
230.88864	2494	1+
231.03082	96	
231.95046	7364	1+
232.88686	200	
233.25620	98	1+
233.87538	126	
233.89724	704	1+
233.91660	190	1+
233.94761	830	1+
233.99856	100	
235.07639	130	
235.86631	274	1+
235.90274	322	1+
235.94837	186	
235.97120	102	
237.07691	108	
238.02967	240	1+
238.17556	102	
239.81742	126	
240.96512	286	
242.00676	186	1+
243.89514	254	1+
244.03538	138	
244.33805	102	
244.96354	484	1+
247.96506	3320	1+
248.03501	854	1+
248.82601	360	1+
248.86866	274	1+
248.90121	502	1+
248.99003	142	
249.04079	588	1+
249.87423	222	1+
249.96110	1554	1+
250.06846	100	
250.83534	438	1+
250.92076	108	
251.11595	170	1+
251.78514	228	1+
251.96428	324	
252.44142	98	1+
252.97142	8706	1+
253.05726	200	1+
253.07613	234	
253.13165	260	1+
253.90861	454	1+
253.95776	142	
254.09438	238	1+
254.94133	372	
254.96659	4704	1+
255.07702	574	1+
255.78579	236	1+
255.91068	392	1+
256.91535	332	1+
256.96162	690	1+
257.82689	178	1+
257.85588	136	
257.97776	158	
258.11816	96	
259.96226	304	
260.87718	124	
261.83023	274	1+
262.08229	98	
262.97990	126	
263.03348	178	1+
263.05644	146	
263.07439	408	1+
263.85767	196	1+
264.91562	234	1+
265.01832	246	
267.00101	224	1+
267.83726	738	1+
268.84013	558	1+
268.96048	132	
269.04518	114	
269.64241	110	
269.79977	128	
269.92354	138	
270.06226	170	1+
270.80128	146	
270.98253	1212	1+
271.09774	110	
271.84512	394	1+
271.92130	118	
272.91697	194	
272.97506	498	1+
273.79088	260	1+
274.04292	188	1+
274.93645	178	
275.06909	120	
276.85014	196	
276.87150	106	
276.88839	308	1+
276.97426	106	
277.07519	456	1+
277.83556	140	
278.08016	302	1+
278.81923	102	
278.83845	230	
278.91009	102	
279.83034	276	1+
279.99305	100	
280.01240	222	1+
280.09750	110	
280.26240	142	
280.79008	100	
280.81155	140	
280.83818	254	1+
280.96875	108	
281.05055	388	1+
282.27449	128	
282.80997	116	
285.00828	100	
285.84622	704	1+
286.15052	120	
286.84891	626	1+
286.87358	264	1+
286.90335	296	1+
288.06322	134	
288.07317	416	1+
288.79382	142	
289.01293	448	1+
289.17119	106	
289.51103	146	
289.87099	174	1+
289.95836	146	
290.78698	96	
290.82265	114	
291.79738	124	
292.05673	178	
292.85663	134	
292.93376	128	
293.06703	176	
293.88180	170	1+
293.93029	248	1+
293.99680	152	
294.28254	96	
294.85545	128	
295.14991	130	
296.81098	146	
296.83923	138	
296.92252	176	
297.10098	264	1+
297.98275	116	
298.08374	100	
298.96041	150	
299.01601	270	1+
299.05824	240	1+
299.81238	132	
300.01796	212	1+
301.80784	124	
302.85448	134	
303.87572	134	
305.80942	100	
305.97993	98	
306.03329	110	
306.88562	208	1+
307.17072	106	
308.11649	200	
308.80867	160	
308.87699	188	
309.29458	140	
309.32468	138	
309.81193	114	
309.88635	124	
310.08219	140	
310.10207	140	
310.32630	116	
310.62607	100	
310.87676	630	1+
311.86266	94	
311.98156	106	
313.88590	134	
314.82241	124	
315.39653	106	
315.74550	98	
315.98164	138	
316.15523	120	
318.19656	186	1+
319.08232	380	1+
319.31443	98	
319.36467	134	
319.93506	140	
320.10207	192	1+
321.22335	206	
321.77023	212	1+
322.28339	104	
322.31383	208	1+
322.83207	118	
323.01519	190	
323.13886	210	1+
323.81589	162	1+
324.89249	362	1+
327.09979	204	1+
327.30659	166	1+
327.96655	140	1+
328.19847	162	1+
328.89092	526	1+
330.42428	98	
330.82506	138	
330.88285	142	
332.32471	234	1+
332.89459	194	
333.17496	130	
334.09153	340	1+
335.25851	100	
337.08981	102	
337.20152	100	
337.25419	276	1+
337.90177	100	
338.16851	168	
338.25856	208	1+
339.37223	104	
339.84742	98	
340.07543	186	1+
340.12643	112	
340.38929	206	
340.80109	100	
341.76534	276	1+
END IONS

###FS:    #m/z: 359.96202 #charge 1+
###MS: 10
###MSMS: 13
BEGIN IONS
TITLE=Cmpd 9, +MS2(359.9620), 28.0-35.0eV, 0.3min #13
RTINSECONDS=13.891
SCANS=10,13
PEPMASS=359.96202	301516
CHARGE=1+
184.94886	108	
204.88830	120	
205.94948	158	
207.94866	172	
208.88245	424	1+
208.90140	162	
208.94217	206	
209.94215	1280	1+
214.41097	266	1+
214.89613	114	
215.88755	262	1+
216.91549	114	
217.84185	202	1+
218.91605	186	
221.55021	120	
221.89235	118	
221.94359	116	
222.95226	2824	1+
223.87734	150	
223.97040	146	
224.94811	3504	1+
225.97182	156	
226.94717	9180	1+
228.79247	106	1+
228.89127	142	
228.94244	11562	1+
228.99573	126	
229.03264	152	
231.11949	108	
231.53702	110	
231.88377	124	
232.84893	302	
232.91497	314	1+
233.96048	450	1+
234.06862	140	
234.87344	234	1+
234.98054	234	1+
235.82677	304	1+
237.04564	212	1+
238.16595	108	
238.96478	110	
240.02490	216	
240.83478	190	
240.96269	2208	1+
241.78768	356	1+
242.95960	1592	1+
243.02605	278	1+
243.03803	156	1+
243.43338	108	
244.91862	120	
244.95714	5468	1+
245.94248	392	
246.95302	4906	1+
247.00020	150	1+
248.04617	158	
248.79690	188	1+
248.83695	118	
248.85377	118	
248.91250	112	
248.95512	146	
249.03948	600	1+
249.96665	134	
250.83950	174	
250.90611	130	
250.94820	158	
250.97206	180	
251.02916	136	
251.78868	204	1+
251.92858	142	
252.00650	158	
252.10852	152	
252.84865	136	
252.95151	264	1+
252.96742	212	
253.83455	298	
254.83275	130	
255.03189	124	
255.06979	138	1+
255.37657	112	
256.91839	154	
257.96775	410	1+
258.12983	108	
259.07355	200	
259.79793	252	1+
260.92822	128	
260.96969	1588	1+
261.06912	134	1+
262.79707	112	
262.93414	124	
262.95841	126	
263.05630	184	
263.90561	268	1+
263.98037	254	
264.08823	106	
264.80431	264	1+
264.90917	212	1+
265.96492	130	
265.98087	132	
266.84193	110	
266.86808	214	
267.13692	244	1+
267.20414	114	
267.78096	222	
267.97559	670	1+
268.83962	126	
268.87158	126	
269.80155	106	
269.85130	116	
269.97032	796	
270.84346	434	1+
270.85966	336	1+
271.64170	112	
271.84757	386	1+
272.90511	196	1+
272.93530	300	
273.03722	116	
273.79112	382	1+
274.85716	282	1+
275.02264	226	
276.81228	424	1+
276.84827	384	1+
277.86657	122	
277.94424	110	
278.10346	224	1+
279.92488	132	
279.99721	128	
280.79286	210	
280.87195	118	
280.96867	112	
281.95533	138	
282.97877	338	1+
283.02376	164	1+
283.04216	112	
283.78191	132	
283.83596	214	
283.98529	240	1+
287.01010	148	
290.26222	206	1+
291.80465	120	
292.85931	250	1+
292.89361	222	1+
293.06671	196	1+
293.11346	152	
293.26961	314	1+
293.80453	200	
293.95242	172	
294.85988	440	1+
294.93756	236	1+
295.13815	142	
296.93466	270	1+
297.95896	158	
297.97548	172	
298.07585	376	1+
298.80209	128	
298.86441	252	1+
299.80523	118	
300.84837	222	1+
301.14627	160	
301.57350	108	
301.80678	106	
302.22507	108	
302.97843	142	
303.01835	210	1+
303.81153	172	
303.93244	312	1+
304.08836	158	
305.87369	132	
307.28859	532	1+
307.81257	142	
307.87944	286	1+
308.79776	192	
308.81298	244	1+
309.81541	164	1+
310.34452	650	1+
310.79527	110	
310.87722	270	
311.31097	202	
311.88475	230	
312.04013	226	1+
312.85654	166	1+
312.87551	396	1+
313.03165	270	1+
313.44904	164	
313.93792	116	
314.82658	192	
315.87877	136	
316.01285	196	1+
317.90034	142	
318.79364	156	
318.93519	692	1+
319.07792	282	1+
319.86609	166	
320.92779	160	
321.92360	446	1+
322.31499	148	
322.34265	146	
322.87561	186	
322.92599	382	1+
323.01745	690	1+
323.08370	142	
323.23376	348	1+
323.87211	112	
323.88685	128	
324.89089	190	
328.88505	218	1+
329.90719	136	
332.09398	138	
333.40400	114	
334.08625	272	1+
334.83953	146	1+
335.89136	282	1+
336.94454	672	1+
338.33940	114	
339.22834	204	1+
339.35004	376	1+
340.35378	314	1+
340.81448	126	
340.93995	390	
341.87357	194	1+
342.28261	254	1+
342.83849	130	
342.90719	296	1+
346.78173	148	
347.11648	284	1+
349.11439	182	
350.30356	138	
350.35081	150	
350.90752	284	1+
351.12185	114	
353.76782	162	
354.04577	220	1+
355.87488	116	
356.30010	148	
356.78272	186	
356.96312	206	1+
357.22166	180	1+
357.70825	144	
357.72342	196	1+
358.08943	122	
358.36581	232	
358.71043	148	
359.18854	154	
360.18201	164	1+
360.80133	128	
361.27905	118	
362.14121	134	
363.37149	108	
365.12593	174	1+
END IONS

###FS:    #m/z: 322.93014 #charge 1+
###MS: 14
###MSMS: 15
BEGIN IONS
TITLE=Cmpd 10, +MS2(322.9301), 28.0-35.0eV, 0.3min #15
RTINSECONDS=17.594
SCANS=14-15
PEPMASS=322.93014	5386252
CHARGE=1+
163.56413	120	
191.95658	338	
192.88588	128	
195.02516	100	
197.01797	132	
199.88944	154	
201.95359	102	
202.07728	106	
203.10518	130	
205.95009	308	1+
206.12436	100	
207.90707	102	
207.97691	130	
209.84761	108	
210.02840	158	
210.89128	120	
211.10575	128	
212.88290	740	1+
215.88742	940	1+
217.88233	332	1+
220.86616	346	1+
221.94522	160	
222.95281	1254	1+
223.89260	104	
223.98120	292	1+
227.79590	116	
227.93052	114	
227.95250	234	
228.00583	348	1+
228.91228	138	
230.84745	110	
230.86292	294	
230.89006	256	
231.85419	134	
231.89009	136	
231.96764	228	1+
232.01708	150	
233.89702	530	1+
233.99487	122	
234.09723	130	
235.82019	124	
235.90490	132	
238.02188	182	1+
238.87588	304	
238.93721	122	
239.08245	102	
239.79008	242	
239.91441	144	
239.95820	310	1+
240.05706	136	
240.08198	148	
240.94114	928	1+
240.96082	262	1+
242.94048	1410	1+
243.82046	136	
243.85764	118	
243.88087	676	1+
243.90437	100	
244.78889	116	
244.81731	100	
244.84183	174	
244.94053	536	
244.95686	98	
245.87856	254	1+
245.94060	252	
246.97321	574	1+
248.01046	102	
248.03853	146	
248.11923	116	
248.85100	144	
248.98334	124	
249.03914	110	
250.92234	130	
251.85888	134	
251.92567	114	
254.88030	112	
254.91565	136	
255.10187	138	
255.78282	130	
256.79510	506	1+
256.98991	108	
257.80015	396	1+
258.83308	200	
258.91222	98	
258.97513	128	
260.03628	298	1+
260.83417	148	
261.01950	132	
261.03800	220	1+
261.12512	106	
261.83052	170	
261.89263	638	1+
262.90848	100	
262.96936	126	
263.97748	350	1+
264.88299	132	
264.92233	120	
265.81999	160	
265.98050	218	1+
266.04461	204	1+
266.83873	178	
266.87111	110	
266.93505	126	
267.00345	192	
267.09670	170	1+
267.84505	114	
267.93941	108	
268.00805	102	
268.91159	200	
268.95948	158	
269.00355	258	1+
269.80013	124	
270.79559	208	1+
271.84438	274	1+
272.08702	246	
272.38172	100	
272.77647	102	
272.86201	100	
272.94253	138	
273.16916	150	
273.79370	334	1+
275.04518	120	
275.80999	168	
276.80909	148	
276.85835	154	
277.80798	110	
278.01122	190	1+
279.09299	896	1+
279.23558	104	
279.76909	98	
279.90782	104	
280.14024	296	
280.26134	110	
280.81375	134	
281.04487	256	
281.12070	172	1+
281.14496	142	
282.92678	102	
283.06794	220	
283.78867	166	
284.29259	872	1+
284.78792	114	
284.90622	108	
284.92623	98	
285.02984	174	
285.88010	210	1+
286.91939	504	
288.87738	476	1+
289.14415	104	
289.78986	140	
290.85168	196	1+
291.80346	352	1+
291.87681	136	
293.98758	118	
294.29687	102	
294.81263	116	
294.85952	468	1+
294.92018	132	
295.00241	110	
296.81141	146	
296.85337	250	1+
297.81324	252	1+
297.85794	158	1+
298.81671	198	1+
299.05502	128	
299.88593	110	
300.84168	224	1+
301.87714	174	
301.91711	98	
302.82023	198	1+
304.91448	130	
304.94424	98	
305.10681	140	
305.88724	334	1+
306.08399	160	1+
307.79854	246	1+
308.29269	514	1+
308.87585	232	
308.98456	118	
309.44378	98	
310.30695	356	1+
310.88762	472	1+
310.96262	126	
311.03038	164	
311.12901	112	
311.88549	372	1+
311.97450	138	
312.02732	132	
312.86919	132	
313.03035	130	
314.81704	320	1+
316.15811	110	
316.87175	102	
317.12405	138	
319.13286	108	
319.21036	176	
319.28722	106	
319.31318	130	
320.08594	146	
321.94033	264	1+
322.87235	108	
323.23733	990	1+
323.28168	196	1+
323.88693	322	1+
324.20612	334	1+
324.76048	112	
324.89042	274	1+
327.11388	102	
327.24834	156	
327.82161	168	
END IONS

###FS:    #m/z: 340.94049 #charge 1+
###MS: 14
###MSMS: 16
BEGIN IONS
TITLE=Cmpd 11, +MS2(340.9405), 28.0-35.0eV, 0.3min #16
RTINSECONDS=18.366
SCANS=14,16
PEPMASS=340.94049	3224658
CHARGE=1+
189.86429	138	
192.92749	166	
196.88428	126	
197.88489	114	
201.05748	112	
203.17696	102	
204.08465	104	
205.94894	114	
207.87868	208	1+
208.95886	306	1+
210.89222	118	
210.93780	322	
211.94893	150	
212.87718	580	1+
212.94614	144	
213.93914	6448	1+
215.88647	1326	1+
215.93765	1116	1+
216.41529	132	
217.85875	128	
217.88359	1382	1+
217.93777	382	1+
219.88321	512	1+
220.53290	112	
221.94483	208	1+
223.95853	194	
224.94587	380	1+
224.97941	132	
225.95021	322	1+
226.89755	136	
226.97136	124	
228.90974	142	
229.95606	368	1+
230.84687	172	
230.88814	1066	1+
230.90461	114	
231.94992	5404	1+
232.05914	164	1+
232.87175	200	
232.89124	222	
233.09201	122	
233.83281	200	
233.89612	1004	1+
233.94848	1146	1+
234.90934	226	
235.89535	290	
235.95074	196	
236.89088	262	
236.95752	112	
239.08417	106	
239.82235	132	
239.90418	114	
240.17734	118	
240.96070	138	
241.96824	140	
242.80129	140	
242.92261	120	
242.94178	192	
244.95746	124	
246.00734	338	1+
246.97653	314	1+
247.93901	102	
248.04899	210	1+
248.87926	146	
248.95724	850	1+
249.90323	112	
249.95885	696	1+
251.95761	470	1+
253.83290	268	1+
253.95964	106	
254.02360	128	
254.94187	102	
254.96655	2538	1+
255.01725	128	
255.03519	102	
255.07732	130	
255.21040	114	
255.78495	210	
255.91208	172	
256.04463	306	1+
256.14013	108	
256.91269	304	
256.96627	1070	1+
257.80160	220	1+
257.93036	156	
258.84965	132	
258.96892	120	
259.79911	208	1+
259.83170	106	
259.95467	420	
262.94770	182	1+
265.86117	204	1+
265.93070	256	1+
266.93615	204	1+
267.00386	176	
267.08917	242	1+
267.13745	210	
267.78478	326	1+
267.80891	112	
268.00223	118	
269.85803	158	
270.73236	118	
271.91335	384	1+
271.97447	422	1+
272.80220	144	
272.91711	332	1+
272.93408	346	
272.97660	354	1+
273.79866	530	1+
273.86342	130	
273.95102	212	1+
274.03871	120	
274.83328	344	1+
274.85490	138	
275.10864	152	
275.86308	106	
275.89271	106	
276.89150	132	
277.86644	194	
277.88029	260	1+
277.92144	106	
278.06230	132	
279.85519	290	1+
279.95943	104	
280.26000	106	
280.90415	120	
280.94019	200	
281.01686	142	
281.04685	176	
282.28053	186	
282.79160	294	1+
282.85806	306	1+
282.91840	228	1+
282.93585	126	
283.03050	164	
283.04575	322	
285.43384	106	
286.81373	134	
286.86366	186	
287.79705	254	1+
287.86281	158	
288.06995	130	
288.43483	114	
288.99645	124	
289.78940	108	
289.88601	208	
289.91111	108	
290.80754	210	
290.92951	110	
290.97262	112	
291.43100	104	
291.79805	132	
292.05602	140	
292.28896	116	
292.85707	164	
292.87833	118	
293.06557	192	
293.87774	112	
294.31745	130	
294.81771	106	
294.85252	154	
294.96875	490	1+
295.97119	412	1+
295.99838	132	
298.30823	122	
298.85070	104	
298.87696	216	1+
298.93821	140	
299.06568	150	
299.78557	262	1+
300.23273	176	1+
301.85177	164	1+
303.81155	242	1+
304.99252	172	1+
305.27639	128	
305.87493	126	
306.87629	106	
307.29155	386	1+
307.80384	104	
307.88700	172	
309.14347	102	
309.89464	138	
310.87548	724	1+
311.73426	162	
311.91686	110	
313.03073	152	
313.88360	252	1+
313.94744	212	1+
314.81563	148	
317.89077	116	
318.81613	256	1+
318.88481	176	1+
322.90176	106	
323.05230	124	
324.82581	126	
324.89587	148	
325.78479	144	
325.87262	206	1+
325.89166	378	1+
327.30920	190	
328.19379	146	
328.88995	290	
329.87636	172	
330.81785	378	1+
331.89576	134	
332.81297	106	
332.98868	126	
333.06151	104	
334.74368	166	1+
335.93785	106	
338.34194	180	
338.86763	114	
340.39367	218	
340.82318	110	
340.88854	340	1+
341.24962	118	
341.31407	192	1+
342.28347	144	
342.44655	110	
344.35087	108	1+
344.89699	266	1+
END IONS

###FS:    #m/z: 363.95666 #charge 1+
###MS: 14
###MSMS: 17
BEGIN IONS
TITLE=Cmpd 12, +MS2(363.9567), 28.0-35.0eV, 0.4min #17
RTINSECONDS=19.146
SCANS=14,17
PEPMASS=363.95666	2009890
CHARGE=1+
180.86660	180	1+
185.86977	124	
187.86807	212	1+
189.86194	1676	1+
190.01119	108	
191.85801	1436	1+
191.95245	154	
196.01259	106	
196.88466	266	
197.89074	128	
200.88223	120	
200.94618	118	
203.93752	194	1+
204.90640	224	1+
205.87840	152	
207.40644	172	
207.87701	746	1+
207.95277	338	1+
208.94234	278	
209.89835	126	
209.94394	2722	1+
209.97651	156	
210.88405	856	1+
212.87861	5652	1+
214.89512	188	
215.41672	112	
215.88492	158	
216.41244	162	
218.91885	168	
220.40377	108	
221.89405	194	1+
222.95212	2008	1+
223.89228	146	
224.94866	3032	1+
225.00041	208	
225.16108	104	1+
226.89509	196	
226.94702	18250	1+
226.98667	110	
227.03330	124	1+
227.08780	138	
227.14200	128	1+
227.59901	112	1+
227.84292	106	
227.87958	212	
227.91467	122	
228.10517	100	1+
228.19968	146	1+
228.79898	106	
228.89521	1258	1+
228.94253	19424	1+
229.34185	114	
229.56905	98	1+
230.84953	132	
230.88796	11062	1+
230.92455	252	1+
232.95595	114	
233.87757	812	1+
233.96795	172	1+
234.87950	678	1+
235.07493	112	
235.84930	192	
235.99737	108	
236.14466	136	
237.79954	194	1+
238.06462	108	
238.21754	140	
240.90003	120	
240.96231	1756	1+
241.94377	314	
242.79520	142	
242.95943	1238	1+
243.81699	130	
243.93915	108	
244.82405	368	1+
244.95742	9178	1+
245.06127	114	
245.09324	104	
245.94134	184	
246.90515	660	1+
246.95303	9804	1+
248.02566	410	1+
248.04190	110	
248.80411	198	
248.85906	258	1+
248.89910	2630	1+
249.02907	364	1+
250.23035	108	1+
250.79937	138	
250.89784	490	1+
250.94800	202	1+
250.97021	314	
251.07124	130	
251.84762	106	
251.87194	148	
252.79473	150	1+
252.89444	176	
252.92347	214	1+
253.01337	184	1+
253.02812	158	1+
253.90590	974	1+
256.79370	306	1+
257.79794	254	1+
258.84500	176	
258.97277	234	
259.97596	132	
260.80416	142	
260.83166	474	1+
260.85194	160	
260.96897	930	1+
261.06341	226	1+
261.83622	272	1+
262.12697	128	
262.89738	196	1+
262.96686	810	1+
263.83273	176	1+
264.23015	278	1+
264.96872	586	1+
265.08901	136	
265.90098	226	
266.81189	290	1+
267.78314	238	1+
267.97312	1150	1+
268.81262	172	
268.83186	106	
269.79859	566	1+
269.96967	1372	1+
271.78883	116	
271.84480	224	
271.91496	436	1+
272.57916	142	
272.84296	244	1+
272.93394	328	
273.79090	124	
273.92145	164	
274.79420	300	1+
275.85097	382	1+
276.85619	326	1+
277.08109	244	1+
279.10021	110	
279.80220	156	
279.96810	144	
280.79014	606	1+
280.98864	124	
281.06899	240	1+
281.29196	120	
281.94204	120	
282.86435	146	
282.98783	122	
283.79642	322	
283.85233	328	
283.98731	142	
284.29353	126	
284.88193	190	1+
284.91661	228	
284.93337	292	1+
285.42611	202	
285.79552	244	1+
285.84597	1786	1+
286.14648	108	
286.91740	134	
287.81368	288	1+
288.84690	182	1+
289.16133	204	1+
289.93833	304	1+
290.78700	584	1+
290.86517	210	1+
293.07048	200	
294.86186	570	1+
296.05591	108	
296.81282	242	
296.88197	110	
296.95362	178	
297.00462	230	1+
297.80203	962	1+
298.80367	832	1+
298.85799	136	
298.92275	258	1+
299.85274	120	
300.57118	282	1+
301.81553	148	
301.85896	890	1+
301.88656	158	
301.90667	98	1+
301.99573	296	1+
302.81148	156	
303.80701	876	1+
303.85613	2112	1+
303.94496	140	
304.15694	144	
304.44806	132	
305.04085	162	1+
305.09289	188	1+
305.26705	130	
306.12591	136	
306.43770	106	
306.93327	142	
307.88407	270	1+
308.14359	270	1+
308.29566	588	1+
309.86723	120	
310.87491	340	1+
311.85967	168	
311.88624	236	1+
313.90933	164	
313.93665	112	
314.81991	176	
314.85433	244	1+
315.82101	118	
316.81513	406	
317.84934	220	1+
317.87179	360	1+
318.93820	394	1+
319.08771	194	1+
319.82106	228	
320.81356	878	1+
320.87782	130	
321.81800	736	1+
321.87109	492	1+
321.95127	338	1+
322.31458	128	
322.90236	170	1+
322.92933	186	
322.95508	290	1+
324.02900	112	
324.78781	164	
324.87662	146	
325.95149	174	1+
326.80614	248	1+
326.87181	564	1+
327.14240	152	
327.88527	390	1+
328.29628	118	
328.88762	248	1+
331.30952	200	
331.89549	178	
333.07033	322	1+
333.08848	186	
334.16363	142	
335.19136	120	
335.74866	118	
336.32805	134	
336.94404	516	1+
337.76398	286	1+
337.83440	118	
338.34152	120	
339.07782	194	1+
339.82851	926	1+
340.84220	140	
340.93986	678	
341.83107	168	
343.28005	184	
343.75838	208	1+
343.91487	298	1+
344.78896	122	
345.29692	194	1+
348.32159	126	
349.32058	428	1+
349.76852	124	
349.87307	106	
351.91234	136	
352.79795	128	
352.89402	132	
354.76074	130	
356.76551	174	
356.85622	228	1+
357.72768	250	1+
357.81668	202	
359.70967	120	
359.79643	358	1+
360.04181	178	1+
360.88821	122	
361.12392	124	
361.17277	118	
361.21446	146	
362.71191	204	1+
362.84710	172	
364.37716	192	1+
365.31601	324	1+
366.80606	202	1+
367.74711	138	
368.32711	128	
368.42992	272	
END IONS

###FS:    #m/z: 322.93046 #charge 1+
###MS: 18
###MSMS: 19
BEGIN IONS
TITLE=Cmpd 13, +MS2(322.9305), 28.0-35.0eV, 0.4min #19
RTINSECONDS=22.836
SCANS=18-19
PEPMASS=322.93046	5421774
CHARGE=1+
187.86606	96	
189.86212	136	
191.95649	210	
192.88972	290	
194.10045	98	
196.88006	218	
198.98593	98	
199.85736	130	
201.04566	214	
201.97440	104	
202.88922	122	
205.94995	444	1+
208.87200	128	
209.91914	168	
209.94531	198	
211.90271	108	
212.87788	144	
213.89851	180	
214.86980	112	
214.88893	586	1+
214.91631	106	
215.05020	146	1+
215.88922	388	1+
217.86945	98	
217.88229	116	
217.91677	96	
219.02950	118	
220.86288	286	1+
220.88923	268	1+
221.84785	94	
221.94040	210	
222.95196	1102	1+
225.88923	138	
226.86633	414	1+
227.93524	170	
227.95519	102	
228.90615	344	1+
228.92838	136	
229.90638	234	1+
230.84794	366	1+
230.88940	180	
231.89333	234	
233.13342	100	
233.89817	320	1+
233.91782	144	
233.97745	148	
235.89572	100	
236.05645	162	1+
236.84343	126	
238.02959	112	
238.79025	498	1+
238.88050	356	
238.90373	164	1+
238.93696	144	
238.97592	104	
239.07915	102	
239.78975	484	1+
240.82424	140	
240.94078	776	
240.96249	376	
241.05160	96	
241.88513	172	
241.94276	606	
242.82237	96	
242.94141	2228	1+
243.01411	136	
243.05057	102	
243.82017	588	1+
243.88052	706	1+
243.91576	164	
244.94092	774	1+
244.95960	132	
245.79479	100	
245.87610	110	
246.85555	122	
246.97525	518	1+
248.85002	214	
248.96704	326	1+
249.04191	196	
250.90007	186	
250.94843	144	
251.11991	226	1+
251.92111	238	1+
252.23273	132	
252.90771	174	1+
254.87442	178	
255.78309	174	
256.02008	144	1+
256.91304	130	
257.79456	386	1+
257.87183	214	1+
258.97647	312	
260.83917	148	
260.98050	158	
261.82954	262	1+
261.89160	246	
262.97688	478	1+
263.98416	284	1+
264.90710	108	
265.01816	124	
265.03702	192	1+
265.82913	138	
265.92143	100	
266.86932	116	
266.94012	114	
267.00208	120	
267.25118	98	1+
267.86825	102	
267.97578	148	
268.00315	136	
268.07473	256	1+
268.91008	346	1+
269.00570	128	
269.80103	312	1+
271.84494	296	1+
273.79249	518	1+
273.81565	208	
273.84479	106	
275.05641	104	
275.59090	220	
276.84828	130	
276.86879	114	
277.81041	132	
278.81316	502	1+
278.86071	142	
279.09438	394	
279.96809	212	1+
280.09698	246	
280.14291	390	
280.92350	116	
280.94041	258	1+
281.09657	138	
281.25919	98	
281.81582	186	1+
281.98894	120	
282.85225	342	1+
283.07207	124	
283.35638	98	
283.46607	100	
283.78698	456	1+
284.14092	134	1+
284.29239	830	1+
285.09333	128	
285.88861	96	
286.91721	172	
286.93380	232	1+
287.81172	110	
288.81906	188	1+
288.89799	94	
289.14676	118	
289.78986	208	
289.87792	204	1+
290.79228	196	
290.85941	128	
291.80239	758	1+
291.93417	114	
292.05694	214	1+
293.87170	276	1+
294.81063	358	1+
294.85106	402	1+
295.85556	234	1+
296.83042	102	
296.88432	96	
296.90343	146	
297.11629	108	
297.80377	192	1+
298.40842	96	
298.86356	106	
298.92305	126	
299.78359	494	1+
300.84255	100	
302.24259	152	
303.36062	106	
304.11620	102	
305.18347	94	
306.88068	472	1+
307.28718	520	1+
307.80077	204	
308.29193	344	1+
308.31614	96	
308.80193	150	
309.03609	118	
309.81820	394	1+
309.88734	138	
310.31195	278	
310.62369	96	
310.82350	270	1+
310.85532	146	
310.87398	322	
310.89316	94	
311.88571	208	
312.80740	226	1+
312.86765	104	
313.02947	304	
313.90921	98	
314.81892	188	
314.98463	96	
315.82356	102	
315.85701	146	
317.89540	112	
318.87680	162	
319.05236	194	1+
319.10137	134	
321.82202	176	
321.89124	134	
322.11574	216	1+
322.92984	98	
323.23779	512	1+
323.80737	130	
324.20246	100	
324.89252	244	
325.80200	138	1+
325.89843	138	
326.14917	106	
326.95457	186	1+
327.08357	126	
327.28682	98	
327.90007	106	
END IONS

###FS:    #m/z: 340.94061 #charge 1+
###MS: 18
###MSMS: 20
BEGIN IONS
TITLE=Cmpd 14, +MS2(340.9406), 28.0-35.0eV, 0.4min #20
RTINSECONDS=23.608
SCANS=18,20
PEPMASS=340.94061	3450734
CHARGE=1+
167.18181	102	
189.86079	274	
192.92865	172	
207.88062	204	1+
210.90120	102	
210.93824	372	1+
212.87820	616	1+
213.93968	6170	1+
214.87583	220	
214.89656	168	
215.88730	1394	1+
215.93730	802	
217.85687	178	
217.88233	1038	1+
217.92042	104	
217.93550	118	
218.07823	108	
221.89021	354	1+
221.94476	168	
225.39353	94	
225.96831	142	
226.95049	120	
227.89330	96	
229.94392	156	
230.89016	502	
231.89273	262	
231.95049	5546	1+
232.89056	168	
233.89688	1074	1+
233.94844	838	1+
234.56597	100	
235.87045	228	1+
235.89467	622	1+
235.94703	284	1+
237.36345	102	
237.79836	150	1+
237.87235	98	
239.78435	388	1+
239.90306	244	
240.22869	174	
241.23527	100	
241.61208	96	
242.06456	132	
243.07262	140	
243.89988	446	1+
244.03564	120	
244.56824	142	
244.78944	162	1+
244.90699	262	1+
244.95786	142	
245.83397	126	
246.97488	348	1+
248.66367	104	
248.90100	328	
249.90318	192	
249.96146	1868	1+
249.98845	96	
250.16319	98	
250.90878	424	1+
251.91182	304	1+
252.89632	350	1+
253.02218	104	
253.83355	102	
253.95473	136	
253.97486	106	
254.94097	140	
254.96609	3030	1+
255.07655	388	1+
255.09796	124	
255.46937	106	
255.85948	112	
255.91619	122	
256.89422	98	
256.91322	338	1+
257.02353	220	1+
257.80020	282	1+
257.87827	128	
258.84624	290	1+
258.88820	202	
258.96816	134	
259.91327	152	
259.96676	130	
260.35797	96	
261.79255	158	1+
261.84455	352	1+
262.96609	146	
263.19764	142	1+
265.02109	134	
265.08475	104	
266.86101	130	
266.99802	170	
267.09967	224	1+
267.13685	106	
267.85016	98	
268.41823	104	
269.11307	118	
269.79526	116	
270.79186	154	
270.84285	116	
270.85977	100	
271.87553	116	
272.85182	134	
272.92826	124	
272.97843	498	1+
273.79334	356	1+
273.85531	182	1+
275.00590	278	1+
275.80408	136	
276.84565	336	1+
277.05023	210	1+
277.07503	98	
277.18663	124	
277.88492	100	
278.86725	128	
278.96573	142	
278.99647	140	
279.09845	136	
279.85325	178	
279.96400	178	
280.23352	96	
280.81145	146	
280.94449	100	
281.04844	296	1+
281.88891	96	
281.90817	156	
282.27406	166	
282.99237	194	1+
283.03056	122	
283.35415	104	
283.78719	98	
284.04005	134	
284.14988	242	1+
284.85439	166	
285.86093	326	1+
286.42551	144	
286.82098	98	
286.88534	96	
286.91346	248	1+
287.79589	246	1+
287.89997	200	1+
288.01785	100	
288.06884	122	
289.07093	120	
289.78838	220	
289.84811	208	1+
289.87822	288	1+
291.76217	98	
291.80513	430	1+
292.05660	132	
292.94308	102	
293.85492	162	
293.88140	124	
294.85624	124	
294.87930	114	
294.96465	276	1+
295.05537	228	1+
295.08146	118	
295.13983	128	1+
295.99393	198	
296.78545	240	1+
296.81303	180	
296.86426	122	
296.93704	182	
296.96879	242	1+
297.80951	124	
297.85963	96	
298.08401	172	
299.05747	260	
299.42367	114	
299.78110	332	1+
301.25537	186	1+
302.40317	96	
302.86815	140	
303.81191	118	
304.79957	340	1+
305.03946	260	1+
305.29077	112	
306.28253	412	1+
307.30714	152	
307.79678	344	1+
307.83055	230	1+
307.88967	160	
308.88447	108	
310.33372	168	1+
310.87422	482	
310.93251	96	
311.02731	112	
311.88599	320	
313.02597	110	
313.86577	234	1+
314.82293	314	1+
315.88806	144	
316.85898	140	
318.83463	120	
320.76697	236	1+
320.88034	242	1+
321.77174	184	1+
322.02613	254	1+
323.23829	186	
323.88474	106	
324.89767	182	
325.89278	128	
326.17145	182	
327.17920	118	
327.80878	412	1+
327.88896	120	
328.18991	182	
328.26295	112	
328.89013	188	
329.89316	170	
330.88117	144	
331.81588	246	1+
334.76370	110	
335.74696	132	
337.01569	148	1+
337.98880	178	1+
338.87249	118	
339.74769	118	
339.82755	208	1+
341.71201	102	
342.27621	100	
342.90196	118	
343.96616	110	1+
345.72118	184	1+
346.40490	104	
END IONS

###FS:    #m/z: 363.95681 #charge 1+
###MS: 18
###MSMS: 21
BEGIN IONS
TITLE=Cmpd 15, +MS2(363.9568), 28.0-35.0eV, 0.4min #21
RTINSECONDS=24.388
SCANS=18,21
PEPMASS=363.95681	2204732
CHARGE=1+
58.17531	114	
63.34295	118	
182.86937	344	
185.86920	162	
189.86298	1524	1+
191.85788	1304	1+
196.88426	716	1+
203.93252	112	
205.87738	160	
207.87390	1104	1+
207.94995	290	
208.88778	166	
208.94102	364	
209.86965	312	
209.94328	2798	1+
210.88367	936	1+
211.91776	222	1+
212.87933	6586	1+
212.98573	116	
213.08907	112	
214.89729	536	1+
218.91398	328	
219.87248	346	1+
221.97706	242	1+
222.95218	2360	1+
224.89363	188	
224.94799	3982	1+
225.79373	120	
225.88309	452	
226.32843	134	1+
226.39354	388	1+
226.86867	116	
226.88375	230	
226.89679	142	
226.94748	19596	1+
226.97609	400	1+
227.32989	108	1+
228.00807	180	
228.89464	1710	1+
228.94281	20460	1+
228.97735	116	
229.11550	146	
229.32816	150	1+
229.54321	138	
230.78994	204	1+
230.88841	13114	1+
231.92127	108	
231.97648	128	
232.91502	376	1+
234.87854	490	1+
235.49231	120	
235.82233	126	
237.05375	218	
238.06187	148	
238.42591	246	1+
239.96788	126	
240.00082	158	
240.82203	114	
240.88538	200	1+
240.96296	1466	1+
241.94236	170	
242.02372	144	
242.19631	144	1+
242.81826	236	1+
242.87771	246	1+
242.95926	1278	1+
244.07033	110	
244.95759	8792	1+
245.83267	122	
245.94309	590	
246.13415	202	1+
246.44086	126	
246.90844	354	
246.95356	8592	1+
246.99184	156	1+
247.04297	286	1+
247.80453	272	1+
247.90509	188	
248.11146	132	
248.80357	178	1+
248.89987	3002	1+
249.04967	248	1+
249.18925	134	1+
250.83432	174	1+
250.89761	284	
250.94559	392	1+
250.97171	530	1+
251.89758	240	
252.01454	130	1+
252.83574	458	1+
252.89627	130	
253.83755	390	1+
253.90602	476	1+
255.13031	116	
255.23198	136	
255.51379	270	1+
257.36428	152	
257.79880	346	1+
258.83560	240	1+
258.97168	608	1+
259.23518	144	
260.93090	156	
260.96772	688	1+
261.79133	148	
261.83138	944	1+
262.92327	116	
262.96756	112	
263.98117	160	
264.08468	292	1+
264.40470	164	
264.96288	238	
265.01090	156	
265.97801	228	
266.24697	178	
266.92300	262	1+
267.78064	472	1+
267.97204	1464	1+
268.01738	266	1+
268.90609	268	1+
269.80085	344	1+
269.92906	186	
269.97028	1974	1+
271.84555	262	
271.91636	540	
271.97756	154	
272.13575	148	
272.84570	152	
272.93475	178	1+
273.79598	166	
273.84108	236	1+
273.96010	316	1+
274.79640	322	1+
276.85849	358	1+
278.79408	260	
278.81146	144	
279.10504	392	1+
279.80016	162	
279.92067	274	1+
280.79176	660	1+
280.88363	306	1+
280.92743	264	1+
281.85700	262	
282.06285	290	1+
282.08360	132	
283.28624	118	
283.78833	256	
283.85404	284	
283.98591	460	1+
284.79008	422	1+
284.82938	140	
284.84687	174	
284.96632	196	1+
285.03401	108	
285.81724	178	1+
285.84417	1874	1+
286.55235	112	
287.39289	124	
287.86132	134	
288.06524	274	
288.79457	286	1+
288.86147	114	
289.06526	124	
289.08777	174	
289.88069	138	
290.78523	302	1+
290.85654	300	1+
290.92818	190	
291.91241	226	1+
292.81321	178	
292.86081	110	
292.88213	290	1+
293.86102	760	1+
294.90361	222	1+
295.85270	308	1+
296.02788	154	
296.80800	266	
297.81072	164	
297.97729	192	
298.80310	626	1+
298.82656	224	
298.91475	108	1+
299.86425	278	1+
300.81382	656	1+
300.94692	294	1+
301.75889	136	
301.81458	460	1+
301.86318	868	1+
301.95028	252	1+
302.06532	120	
302.88353	248	1+
303.80730	944	1+
303.85691	2176	1+
304.10759	114	
305.06320	126	
305.82584	244	1+
305.94219	142	
306.09838	128	1+
306.79696	360	1+
306.87957	148	
307.30883	128	
307.88725	394	1+
308.96510	144	1+
309.11734	156	
309.15411	136	
310.31131	240	
310.81696	180	1+
310.87811	182	
311.30972	158	
311.88634	146	
312.15047	152	
312.87768	292	1+
312.89303	332	1+
313.93509	152	
314.81956	164	
315.75355	252	1+
315.82355	130	
315.85934	330	1+
315.95025	164	1+
316.81484	410	1+
318.93378	440	1+
319.82127	234	
319.89267	114	
320.14115	164	
320.83386	238	
321.81738	864	1+
321.86873	536	1+
322.92868	582	1+
324.01539	192	
324.30215	170	
324.77486	116	
324.87805	290	
325.11068	190	1+
325.87529	126	
325.90043	352	1+
325.99487	122	
326.02152	124	
326.87350	1126	1+
327.71561	110	
328.75633	166	1+
328.80835	344	1+
328.88801	260	
328.90627	168	
330.75142	278	1+
333.98977	222	1+
335.42379	110	
336.83349	350	1+
336.94468	402	
337.83532	298	1+
337.94661	188	
338.76546	124	
338.91914	164	
338.94896	122	
339.82838	1156	1+
340.17787	118	
340.94008	474	1+
341.72556	132	
344.88726	118	
345.88807	144	
346.75546	334	1+
348.90157	128	
350.90668	118	
351.33510	140	
353.04190	226	1+
353.18861	170	1+
356.12450	250	1+
356.96962	150	
357.00144	126	
357.05212	112	
357.70422	202	1+
357.79656	136	
358.88590	124	
359.86160	218	1+
360.17869	120	
361.14495	136	
361.28335	142	1+
361.71398	120	
362.30680	146	1+
362.84388	190	
363.16156	174	1+
363.20823	290	1+
365.09239	120	
365.38427	122	
365.79945	224	1+
367.90948	112	
368.02913	168	1+
368.42631	242	
369.20757	136	
END IONS

###FS:    #m/z: 322.93069 #charge 1+
###MS: 22
###MSMS: 23
BEGIN IONS
TITLE=Cmpd 16, +MS2(322.9307), 28.0-35.0eV, 0.5min #23
RTINSECONDS=28.066
SCANS=22-23
PEPMASS=322.93069	5445232
CHARGE=1+
96.41491	106	
97.01023	128	
177.98034	104	
187.93012	94	
191.85844	252	
191.95562	212	
195.06310	94	
196.88373	176	
198.89238	110	
203.88835	108	
205.94794	302	
206.87097	218	1+
209.87270	114	
211.89757	118	
212.88170	324	
212.89683	136	
214.89619	154	
215.42784	94	
215.88520	538	1+
217.86701	124	
218.90648	108	
220.86998	146	
221.96850	142	
222.95377	1402	1+
223.42005	98	
225.88794	106	
226.92072	94	
227.82434	196	1+
227.92997	144	
228.80754	122	
228.90819	126	
230.85244	112	
230.88749	362	1+
230.90600	182	
231.91502	102	
233.12890	102	
233.46901	104	
233.89549	188	
234.90847	130	
235.89103	126	
236.00979	144	
236.84328	100	
236.92181	128	
237.79352	122	
238.03126	118	
238.88474	102	
238.93775	222	
239.07899	264	
239.79076	402	1+
240.05444	136	
240.82323	212	
240.94081	1016	
240.96503	146	
241.03035	104	
241.07102	106	
241.80956	92	
241.88508	102	
241.93855	3322	1+
242.82986	96	
242.94089	2488	1+
243.88104	624	1+
244.94024	674	1+
245.88473	266	
246.78352	104	
246.85743	104	
246.98184	338	
248.71217	92	
248.90252	216	
248.91575	176	
249.89958	192	
249.92176	350	1+
250.47762	92	
250.83194	158	
250.90190	150	
250.97037	250	
253.06168	118	
253.79044	154	
253.86558	206	1+
255.51993	166	
255.78357	102	
255.79844	144	
257.06787	108	
257.79425	372	1+
258.83247	230	1+
259.86350	126	
260.34008	146	
260.82897	454	1+
261.89046	480	1+
263.05852	190	
263.97776	394	1+
264.34812	162	
264.83247	96	
266.86365	116	
266.99182	226	1+
267.01689	116	
267.80557	114	
268.34369	94	
268.91028	258	1+
269.79747	194	
270.79504	98	
270.97267	150	1+
271.05025	112	
271.09418	94	
271.80239	162	
271.84094	498	1+
271.87043	152	
271.91852	200	1+
272.06748	102	
272.88554	92	
273.79577	394	
274.79544	236	
274.84225	114	
275.81071	558	1+
276.51096	104	
276.83885	114	
276.85567	140	
276.89764	166	1+
277.00467	226	1+
277.81475	136	
278.17188	96	
279.09148	960	1+
279.79940	236	
279.85549	144	
279.92385	244	1+
280.14329	110	
281.79225	150	
281.85357	576	1+
282.07905	106	
282.80712	92	
283.06523	288	1+
283.78791	424	1+
283.97016	140	
284.29243	472	1+
284.87575	216	
285.88383	192	
285.98750	140	
286.92021	378	1+
289.73901	116	
289.88012	516	1+
290.79638	160	
290.82265	126	
290.86038	122	
291.40403	98	
291.80544	134	
291.99545	120	
292.05744	144	
292.79572	118	
292.88984	118	
293.87340	214	
294.85305	266	1+
295.87417	158	
296.01859	94	
296.80680	218	1+
298.80108	104	
298.81856	108	
299.78360	578	1+
299.90481	94	
301.88016	134	
302.81984	96	
303.72672	110	
303.80539	194	
304.15693	134	
304.77054	146	
305.00459	122	
305.80151	300	1+
306.88258	402	1+
307.10157	140	
307.79783	386	1+
308.29524	96	
309.89097	132	
310.30797	298	
310.45933	92	
310.87848	484	1+
311.02356	292	1+
311.89114	138	
312.80379	424	1+
313.88474	294	1+
314.54897	94	
314.80358	122	
314.82035	412	1+
314.93681	122	
315.87189	106	
315.91388	104	
317.87751	190	1+
317.89530	130	
317.95756	98	
318.09748	208	1+
320.40161	102	
321.09172	124	
321.76232	98	
322.30776	226	1+
323.16674	216	1+
323.23958	248	
323.88949	238	
324.23969	120	
324.89596	270	1+
325.81557	130	
327.27991	108	
327.88340	326	1+
327.92694	106	
END IONS

###FS:    #m/z: 340.94074 #charge 1+
###MS: 22
###MSMS: 24
BEGIN IONS
TITLE=Cmpd 17, +MS2(340.9407), 28.0-35.0eV, 0.5min #24
RTINSECONDS=28.838
SCANS=22,24
PEPMASS=340.94074	3757516
CHARGE=1+
189.86197	464	1+
192.92835	126	
193.64725	110	
196.88181	112	
197.88796	134	
200.83629	156	
206.95554	108	
207.87066	218	
208.88937	112	
208.95842	140	
209.92889	160	1+
209.94651	134	
212.88141	178	
212.89677	196	
212.94895	182	
213.88036	286	
213.93931	6454	1+
214.89472	224	
215.88671	1882	1+
215.93785	1404	1+
216.41489	202	1+
217.88204	958	1+
217.93350	154	
218.85447	202	1+
219.88524	250	1+
222.95457	682	1+
223.95856	512	1+
224.94078	100	
225.88622	254	1+
226.94951	496	1+
226.97173	132	
228.91165	148	
228.94518	324	1+
230.88742	1578	1+
230.94039	130	
230.95765	120	
230.99301	222	1+
231.90971	138	
231.94972	5892	1+
233.89712	1014	1+
234.82754	124	
235.86786	362	
235.89321	806	1+
235.94713	532	
236.57321	118	
237.88969	128	
239.78437	278	
239.89683	122	
240.46170	158	
240.96194	140	
242.89318	232	1+
244.95643	186	
246.01830	100	
246.09305	112	
246.83524	118	
246.90776	176	
246.94536	168	
246.97154	144	
247.12497	108	
247.97606	112	
248.89946	344	1+
249.03949	144	
249.93498	106	
249.96201	1122	1+
250.89960	160	
251.17597	114	
251.95917	624	1+
254.84020	118	
254.90782	126	
254.94045	400	1+
254.96689	2680	1+
255.06247	112	
255.07704	186	
256.01159	102	
256.91041	376	1+
256.96321	1196	1+
257.79851	304	1+
257.80643	126	
257.85289	188	
258.50869	106	
258.88259	238	
258.91280	158	
258.96175	212	
259.96279	176	
260.84529	256	1+
260.90116	252	1+
261.94145	110	
262.88145	202	
262.97350	114	
263.24154	108	
263.98313	142	
264.95916	100	
266.24512	144	
266.86198	102	
266.91819	132	
267.03213	134	
267.89563	112	
268.01147	118	
268.03500	130	
269.11650	104	
269.79582	124	
269.90066	102	
269.93416	318	1+
271.84607	276	
271.92516	266	1+
272.85066	150	
272.96936	470	1+
273.79292	138	
273.80937	110	
273.86233	314	1+
273.93856	228	1+
274.80247	432	1+
274.89828	284	1+
275.98018	132	
276.08347	102	
276.84362	446	1+
277.20978	100	
277.81517	126	
278.84170	332	1+
278.92121	316	1+
279.10510	138	
279.92442	246	1+
279.96184	360	1+
280.86656	124	
281.05025	336	1+
282.27871	270	
282.80935	232	1+
282.85925	184	
282.92684	130	
283.78873	266	
283.86765	130	
284.86293	106	
284.87652	112	
285.81268	110	
286.81327	126	
287.86022	108	
287.97972	106	
289.78884	252	
290.79592	338	1+
291.25916	278	1+
294.85700	156	
294.92357	258	1+
295.02337	132	
295.80764	318	1+
295.86489	114	
295.97059	160	1+
295.99671	128	
296.80771	332	1+
296.87281	340	1+
297.97516	116	
298.31148	110	
299.19154	122	
299.78533	290	1+
300.05753	104	
300.81043	270	1+
300.84982	144	
300.90077	138	
300.93775	112	
300.95149	114	
302.17346	140	
302.85647	158	
303.13544	126	
303.80892	114	
304.26392	114	
304.44323	128	
305.08178	214	1+
305.80156	338	1+
305.82504	196	
305.87779	378	1+
305.90387	162	
306.28066	108	
306.82494	230	1+
306.88218	268	1+
307.28250	132	
307.79873	374	1+
307.95208	122	
308.12278	102	
308.29279	300	
308.33276	108	
308.88828	308	1+
309.59241	100	
310.02727	176	1+
310.87626	888	1+
311.04250	212	1+
311.71339	148	
311.80135	502	1+
311.82749	132	
312.80628	434	1+
313.76067	162	1+
313.88805	214	1+
315.82302	116	
317.12119	106	
317.89744	160	
319.04256	120	
319.07046	100	
320.94346	102	
321.22383	120	
321.31891	208	1+
321.82946	116	
322.43835	118	
322.78446	114	
324.89337	456	1+
324.93311	220	1+
325.08235	104	
325.88623	114	
326.16493	120	
326.82679	134	
326.89132	100	
327.87749	132	
328.18727	124	
328.26487	116	
328.88865	548	1+
330.81523	802	1+
330.94578	180	1+
331.76835	142	
334.95855	108	
336.32969	128	
337.83397	206	1+
339.09587	106	
339.43531	104	
340.39182	142	
340.94267	202	1+
341.70711	198	1+
341.88254	118	
342.15209	166	1+
342.90071	362	
343.31041	106	
344.89353	206	1+
END IONS

###FS:    #m/z: 363.95682 #charge 1+
###MS: 22
###MSMS: 25
BEGIN IONS
TITLE=Cmpd 18, +MS2(363.9568), 28.0-35.0eV, 0.5min #25
RTINSECONDS=29.6105
SCANS=22,25
PEPMASS=363.95682	2448780
CHARGE=1+
178.94612	148	
187.86529	264	1+
189.86253	2084	1+
190.92805	154	
191.85970	1774	1+
194.88787	164	
196.88584	660	
201.94782	128	
205.95137	122	
207.40702	262	
207.87439	332	
207.90910	158	
207.95324	162	
208.87225	122	
208.88577	310	
208.94067	360	
209.87006	380	
209.94303	3160	1+
210.88380	1528	1+
212.87860	6932	
213.88388	284	
214.89573	280	
216.41328	176	
221.86030	142	
222.95226	2158	1+
224.89192	214	
224.94868	3020	1+
224.97203	132	
225.88537	312	
226.89217	206	
226.94736	21308	1+
227.09675	126	
228.41948	138	
228.79545	148	
228.84320	188	1+
228.89414	1632	1+
228.94263	23390	1+
229.08534	128	
230.15726	126	
230.78829	130	
230.89002	12152	1+
232.02513	140	1+
232.88583	2048	1+
233.85652	120	
233.89774	116	
234.88178	634	1+
234.92632	116	
235.51455	116	
235.82422	158	
236.04685	212	1+
236.82910	132	
236.91703	170	1+
240.81782	138	
240.89105	286	1+
240.96183	1332	1+
241.83438	240	1+
241.89824	166	1+
241.94335	1114	1+
242.53824	98	1+
242.95941	1524	1+
243.44393	270	1+
243.78229	316	1+
243.81956	214	
244.86092	240	1+
244.88046	128	
244.95765	11970	1+
245.36631	122	
245.83248	292	1+
245.94454	456	
246.80848	126	
246.90692	666	1+
246.95314	12274	1+
246.99757	172	
248.80414	382	1+
248.89989	4522	1+
248.97364	222	1+
250.00515	278	1+
250.89603	790	
250.95027	174	
250.96437	498	1+
251.04578	176	1+
251.79666	188	
251.91487	138	
251.96721	358	1+
252.88694	138	
253.07616	128	
253.81277	128	
253.83459	438	1+
253.90387	688	1+
253.95679	122	
255.90527	188	1+
258.82591	118	
258.84783	214	
258.97645	506	1+
259.04992	118	
259.83926	130	
260.83136	128	
260.84674	166	
260.96938	1572	1+
261.83569	142	
262.83148	124	
263.83001	262	1+
263.90663	206	1+
263.97665	242	1+
264.16333	84	1+
264.40765	138	
264.79572	178	
264.96190	120	
265.08390	142	
265.81561	120	
266.81530	182	
266.84911	274	1+
266.99945	162	
267.24341	130	
267.78395	358	
267.85224	166	1+
267.97212	1268	1+
268.95726	182	
268.98219	192	
268.99955	126	
269.14076	148	
269.79488	118	
269.96961	1970	1+
270.81195	208	
270.91464	116	
271.14360	124	1+
271.79906	192	
271.84441	294	1+
271.91750	336	
271.93449	142	1+
272.15216	146	1+
272.91837	186	
273.79892	166	
273.90807	290	1+
274.85436	166	
274.89221	130	
276.85272	252	
277.08430	124	
277.84084	132	
278.79928	436	1+
278.81274	300	
280.78933	778	1+
280.80906	202	
281.81969	142	
281.84976	194	
281.86434	124	
281.93562	182	1+
281.97201	116	
282.80948	388	1+
282.88007	136	
283.07331	140	
283.78903	648	1+
283.85080	614	
283.91074	138	
283.98357	360	1+
284.89117	154	
285.81887	128	
285.84544	2170	1+
285.92663	130	
285.93538	192	
286.88092	140	
287.81273	398	1+
288.79399	130	
289.78492	584	1+
289.87884	130	
290.78754	508	1+
290.86040	180	
291.06205	194	1+
292.10917	410	1+
292.86219	270	
293.50774	122	
293.81055	152	
293.85868	900	1+
293.95914	230	1+
294.86015	688	1+
296.01733	280	1+
296.80514	588	1+
298.80472	1124	1+
298.86137	322	1+
300.71251	176	1+
300.81815	390	1+
301.80809	172	
301.86240	434	
302.13223	236	1+
302.44370	262	1+
302.46692	116	
302.86502	210	
302.93910	402	1+
303.80823	1570	1+
303.85737	2724	1+
304.83359	116	
306.27702	294	1+
306.79127	158	
306.87726	476	1+
307.83609	134	
308.03923	148	
308.29949	118	
308.93066	146	
309.87701	580	1+
309.93934	118	
310.31044	134	
310.82694	310	1+
310.87848	498	1+
310.99586	198	1+
311.12619	228	
311.95739	140	
313.45231	142	
313.77535	108	1+
314.81863	360	1+
314.88464	158	1+
315.92079	224	1+
316.81233	380	1+
316.83139	188	1+
318.12594	152	
318.88041	120	
318.93336	436	1+
319.81441	126	
319.83352	118	
319.87116	178	
320.30128	136	
320.83199	188	
321.81744	1484	1+
321.86640	886	1+
322.92986	336	1+
323.14029	170	
324.87607	244	
324.89368	458	1+
325.81682	134	
325.93471	216	1+
326.87252	1566	1+
327.80672	138	
327.93456	264	1+
328.81863	220	1+
329.03870	162	
329.32152	144	
331.75901	128	
336.10318	144	1+
336.94646	778	1+
337.83249	592	1+
339.82928	908	1+
340.93967	746	1+
341.72107	150	
344.27317	132	
344.83211	198	1+
344.90712	166	
345.71145	318	1+
345.89605	214	1+
347.70762	116	
347.82078	138	
347.96956	146	
349.31932	122	
349.76032	158	1+
352.88562	174	
353.76153	396	1+
354.76502	234	1+
355.92129	146	
356.05276	126	
356.09730	198	1+
356.77500	160	1+
359.70392	142	
359.79599	132	
359.87654	122	
359.96161	142	
360.71864	274	1+
361.77239	142	
361.88624	172	1+
362.84662	154	
363.72219	496	1+
363.75972	298	1+
366.31554	144	
366.89850	166	1+
366.95070	250	1+
END IONS

###FS:    #m/z: 507.84642 #charge 1+
###MS: 26
###MSMS: 27
BEGIN IONS
TITLE=Cmpd 19, +MS2(507.8464), 28.2-35.2eV, 0.6min #27
RTINSECONDS=33.2945
SCANS=26-27
PEPMASS=507.84642	782878
CHARGE=1+
196.01617	712	1+
197.89287	280	
199.88577	654	1+
209.94319	342	1+
212.04762	290	1+
213.88766	202	
214.88892	308	1+
217.89595	292	
230.84811	372	1+
232.89268	474	1+
233.89976	284	1+
234.88137	512	1+
235.84097	214	1+
235.90902	192	
236.89078	330	1+
237.06035	778	1+
239.90041	216	1+
240.13274	146	1+
241.85701	198	
241.99264	314	1+
245.00312	244	1+
245.96988	430	1+
248.85386	192	
249.88617	450	1+
250.96873	556	1+
252.08063	442	1+
252.89039	184	
254.09911	194	
254.40813	234	1+
254.49055	86	1+
255.78387	344	1+
256.78824	244	1+
258.84242	278	1+
259.86697	218	
259.88927	440	1+
259.95688	290	1+
260.01608	154	1+
260.89286	300	1+
261.88051	266	1+
263.36910	290	1+
263.96802	300	1+
266.09414	364	1+
266.16855	402	1+
266.38596	248	1+
266.86633	296	
267.00547	404	1+
267.78677	638	1+
267.89556	270	
268.11102	312	1+
269.88101	216	
270.85762	596	
270.89772	266	1+
271.87464	542	
272.85498	1708	1+
274.91615	254	1+
275.85821	604	1+
276.14617	124	1+
276.79981	332	1+
276.86303	510	1+
276.89560	412	1+
277.87860	370	1+
278.81553	216	1+
278.85165	238	
278.90243	234	1+
279.09688	354	1+
280.00858	294	1+
280.40264	342	1+
280.86809	638	1+
281.07741	206	1+
281.56515	168	1+
281.85324	244	1+
281.87547	366	1+
281.95637	194	1+
282.89731	408	1+
282.98790	246	1+
283.85703	458	1+
283.88249	234	
283.94313	202	
284.87820	262	
285.38438	278	1+
285.87182	784	1+
285.94090	462	1+
286.38838	194	1+
286.79109	406	1+
286.87679	590	1+
287.01787	246	1+
287.84263	378	
287.85914	1332	1+
288.36467	244	1+
288.89251	240	
289.83404	446	1+
289.88307	1984	
290.13164	204	
290.83640	326	1+
290.86407	3862	1+
291.87889	1432	1+
292.39572	454	1+
292.95369	366	1+
293.00433	220	1+
293.12218	416	1+
293.20672	112	1+
293.79675	300	1+
293.87343	12138	1+
295.35971	244	1+
296.14201	262	1+
296.36207	212	1+
296.38709	240	1+
296.77092	130	1+
296.85490	742	1+
296.95291	410	1+
297.26244	204	1+
298.44979	282	1+
298.81413	230	
298.85734	678	
298.88298	1376	1+
298.91118	284	1+
299.33994	208	1+
299.45045	188	1+
299.80980	328	
299.95800	272	1+
300.40408	244	
300.85316	656	
301.86167	376	
302.12993	304	1+
302.85406	862	1+
302.88204	292	
303.80268	248	
303.87991	796	1+
303.91492	310	1+
304.06619	180	1+
304.39603	258	1+
304.81498	260	
305.11894	184	1+
305.46884	168	1+
305.85452	494	
306.87949	378	
307.80849	812	1+
307.89140	2302	
307.97551	208	
308.11221	286	1+
308.14155	930	1+
308.29257	250	1+
308.81098	646	1+
308.87380	3940	1+
309.38380	270	
309.87558	2432	1+
309.88826	1304	
309.94591	690	1+
309.99472	190	
310.15741	1526	1+
310.21119	136	1+
310.30811	200	
310.40437	242	1+
310.79789	302	1+
311.33595	206	1+
311.58043	156	1+
311.80171	258	1+
311.88390	19938	1+
312.75278	342	1+
313.93632	244	1+
314.05328	174	1+
314.86663	1538	1+
314.96698	264	1+
315.05239	226	1+
315.12748	240	1+
316.61311	106	1+
316.86709	1324	1+
316.88960	888	1+
317.12209	198	1+
317.82787	194	
318.06366	510	1+
318.85923	664	
318.88818	754	1+
318.94532	426	1+
318.98546	338	1+
319.06829	424	1+
319.86816	452	
320.04500	196	1+
320.87800	888	1+
321.41032	254	1+
322.12973	260	1+
322.34689	188	
322.93192	244	1+
323.85978	722	1+
324.02882	280	1+
324.13708	236	1+
324.37890	558	1+
324.80412	298	1+
324.86101	424	1+
325.90113	1224	
326.87827	272	
326.90095	638	
327.00303	486	1+
327.02926	576	1+
327.45687	376	1+
327.74442	282	1+
327.80134	192	
327.87925	1930	
327.89489	932	
328.00819	352	1+
328.18633	208	
328.23191	124	1+
328.36996	786	1+
328.45719	260	1+
328.75064	198	1+
328.87030	1084	
329.16043	354	1+
329.58524	174	1+
329.84769	350	
329.89513	1998	
330.88059	952	
331.34034	356	1+
331.81864	198	
331.89234	700	
332.35881	390	1+
332.87666	3068	1+
332.95297	378	
333.82027	192	
333.84469	246	
334.80840	350	1+
334.89982	804	
334.94567	186	1+
335.00687	204	1+
335.84441	628	1+
336.04469	262	1+
336.87582	260	
336.89702	382	
336.94433	308	1+
337.38396	226	1+
337.88159	706	
338.87796	918	1+
339.83246	416	1+
339.87984	566	1+
339.90227	370	1+
339.96032	186	1+
341.87722	256	1+
341.89577	478	1+
342.15042	236	1+
342.89804	350	1+
343.81587	196	
343.87324	678	1+
344.06966	230	1+
344.35190	312	1+
344.78415	268	1+
344.82986	384	1+
344.89064	208	
345.01209	200	1+
345.04047	432	1+
345.86914	242	
345.89705	378	
346.37789	476	1+
346.87875	676	1+
346.89222	218	
347.15038	192	1+
347.71496	188	1+
347.75881	312	1+
347.81313	526	1+
348.07833	296	1+
348.34398	210	
348.38764	396	1+
349.21999	130	1+
349.89451	188	
350.77683	190	
350.88356	968	1+
350.96151	586	1+
350.99828	384	1+
351.38437	296	
351.80513	256	
351.85578	288	
352.72449	322	
352.77301	608	1+
352.90737	1080	1+
352.98361	188	
353.13129	208	1+
353.28985	298	1+
353.85509	1068	
354.73239	268	1+
354.84045	474	1+
354.90521	282	
355.17758	280	1+
355.71010	306	1+
355.86045	404	1+
355.89314	808	1+
356.01612	212	1+
356.83073	426	
356.89575	564	1+
356.91810	328	1+
357.83723	238	
358.73034	186	
358.86314	236	1+
359.78747	200	
361.86690	194	
362.08095	254	1+
362.84680	464	1+
362.89339	260	1+
363.03331	204	1+
363.07522	182	1+
363.32707	528	1+
363.75135	188	1+
364.33034	384	1+
364.79756	264	1+
364.84577	526	
364.90562	188	
365.13968	140	1+
365.29703	316	1+
366.07294	246	1+
366.83858	4110	1+
366.92146	258	
366.97970	322	1+
367.01588	262	1+
367.71043	972	
368.01377	234	1+
368.04243	194	1+
368.34937	286	
368.70482	1094	1+
368.78690	226	
368.89369	436	1+
369.57300	280	1+
369.78095	826	1+
370.57336	190	1+
370.78388	618	1+
370.83621	186	
370.91849	302	1+
371.72189	390	
371.79761	698	1+
371.84460	688	1+
372.71972	950	1+
372.74996	208	1+
372.84894	486	1+
373.00747	428	1+
373.03853	258	1+
373.72130	690	1+
373.75307	148	1+
373.82947	218	
374.06754	136	1+
374.56309	198	1+
374.81611	260	1+
374.85161	804	1+
375.73326	216	
376.18573	240	1+
376.37196	262	1+
377.47997	244	1+
377.78755	366	1+
377.88798	286	
378.48346	208	1+
378.78890	312	1+
379.73566	660	1+
379.90669	412	1+
380.01060	168	1+
380.73976	488	1+
380.79454	550	1+
380.85898	452	
380.90892	280	1+
381.03576	314	1+
381.10257	320	1+
381.72065	666	1+
381.85610	282	
382.03958	244	1+
382.35706	210	
382.77939	248	
382.85604	978	1+
383.71175	256	
383.93022	294	1+
384.30992	210	1+
384.36868	218	1+
384.40155	264	1+
384.72700	324	1+
384.85049	10884	1+
385.06023	228	1+
385.14886	262	1+
385.78660	222	
385.90377	354	1+
386.79809	208	
387.79218	604	1+
388.79173	406	1+
389.05466	276	1+
389.17649	278	1+
389.20092	546	1+
389.71734	462	1+
389.76365	288	1+
389.84485	210	
389.86993	208	
389.95876	214	1+
390.80200	198	
390.84011	2574	1+
391.80373	288	
391.84123	1694	1+
392.36704	304	1+
392.77537	234	
392.79546	1908	1+
392.86522	1266	1+
392.90036	466	1+
392.99559	376	1+
393.19246	416	1+
393.79840	1694	1+
394.40216	320	1+
394.83552	670	
395.86453	554	1+
396.73831	650	1+
397.05589	114	1+
397.18488	170	1+
397.81267	240	
397.86416	304	
398.82802	190	
398.86453	548	1+
399.71271	198	
400.39932	134	1+
400.84114	230	
402.74951	452	1+
402.86677	5020	1+
403.72917	204	
403.82047	220	1+
403.87169	3406	1+
403.94078	274	1+
403.97550	258	1+
404.27286	182	1+
404.72820	252	1+
405.78127	186	
405.87073	1814	1+
406.80744	372	
407.72627	570	1+
407.77919	316	1+
407.81409	232	
407.86571	16628	1+
408.06774	284	1+
408.59744	188	
408.75808	150	1+
408.80643	296	
408.92915	278	
408.94835	248	
409.72721	510	
409.81881	444	
409.93249	376	1+
410.08208	288	
410.73605	382	
410.85035	550	
410.87299	3252	1+
410.97378	94	1+
411.23555	256	1+
411.35700	196	1+
411.73543	216	
411.80876	2720	1+
411.86051	638	
412.72840	926	1+
412.84890	1396	1+
412.91938	482	1+
413.07138	264	
414.85930	330	
414.91388	198	1+
415.73853	196	
415.84710	738	1+
415.87334	986	1+
416.80900	188	
416.85016	552	1+
416.87656	600	1+
417.81956	324	
418.69905	84	1+
418.81452	416	1+
419.13625	352	1+
419.83290	276	1+
421.74561	242	1+
421.88157	2462	1+
423.88246	696	1+
424.07061	228	1+
424.73526	334	1+
424.86992	316	
425.34800	230	1+
425.82328	448	1+
425.87891	2028	
426.86197	3900	1+
426.93563	646	1+
427.08262	366	1+
427.73541	2298	1+
427.81931	260	
428.23393	284	1+
428.36859	214	1+
428.69272	200	1+
428.85638	576	1+
428.88551	2066	1+
429.82436	470	
430.74190	1570	1+
430.80174	350	
430.86084	1596	1+
430.88188	472	
430.93648	204	1+
432.33594	114	1+
432.76363	222	1+
433.86925	352	
434.04190	232	1+
434.82354	446	1+
434.86223	498	1+
434.88819	214	
436.15709	160	1+
437.79366	218	1+
438.79339	148	1+
438.85772	178	1+
439.03805	106	1+
439.82298	322	1+
439.89362	1622	1+
440.69488	336	1+
440.86055	188	
441.29098	230	1+
442.15524	204	1+
442.19778	250	1+
444.87317	3108	1+
445.10246	236	1+
445.73940	316	
446.10701	194	1+
446.74441	210	
446.81561	402	1+
446.89490	394	1+
447.56978	156	1+
447.81984	236	1+
448.70619	240	1+
448.75259	262	
448.89419	556	
449.74701	618	1+
449.87774	1228	1+
450.37149	244	1+
450.69831	294	1+
450.74723	464	1+
450.82907	226	
452.75411	506	1+
453.70774	168	1+
455.14158	142	1+
455.26262	248	1+
456.75500	238	1+
457.37190	178	1+
457.70656	240	1+
457.90296	2042	1+
458.14641	180	1+
460.08457	218	1+
460.17373	204	1+
461.65432	166	1+
461.71475	150	1+
462.77920	296	1+
462.88302	860	1+
465.83471	324	1+
467.89060	1146	1+
468.26795	164	1+
468.68698	276	1+
468.78500	368	
469.79199	230	1+
471.88265	256	1+
473.69213	186	1+
474.71246	306	1+
475.77173	162	1+
477.71294	420	1+
480.23965	220	1+
480.71858	252	1+
480.92096	218	1+
481.24026	182	1+
484.94394	266	1+
485.90229	690	1+
486.39860	188	1+
486.72195	232	1+
486.77260	368	
486.84231	480	1+
487.28307	314	1+
487.68193	290	1+
487.74802	252	1+
489.78928	188	
491.79751	522	1+
491.85051	408	1+
492.73817	186	1+
498.80563	296	1+
499.73545	574	1+
500.77112	322	1+
501.76756	420	1+
503.11945	186	1+
503.88029	176	1+
504.21009	202	1+
504.27889	234	1+
504.80166	372	1+
505.47224	180	1+
505.74559	204	1+
506.81078	382	1+
507.41894	130	1+
507.48235	320	1+
507.81286	246	1+
507.86083	180	1+
508.28270	272	1+
508.47872	292	1+
509.21060	100	1+
509.66766	308	1+
509.71195	212	1+
509.78288	292	1+
509.86129	1042	1+
510.06636	104	1+
512.48312	118	1+
512.85931	210	
END IONS

###FS:    #m/z: 336.94633 #charge 1+
###MS: 26
###MSMS: 28
BEGIN IONS
TITLE=Cmpd 20, +MS2(336.9463), 28.0-35.0eV, 0.6min #28
RTINSECONDS=34.0665
SCANS=26,28
PEPMASS=336.94633	442466
CHARGE=1+
102.39341	140	
184.87590	112	
189.86516	118	
192.89171	102	
196.88271	362	
198.91660	120	
199.88665	132	
205.87922	138	
205.94680	124	
207.97326	178	
209.88223	1122	1+
210.07104	104	
210.88458	780	1+
211.01901	112	
211.51251	138	1+
211.94479	18850	
212.00147	112	
212.05011	118	
212.87907	3498	1+
212.94734	394	
213.10774	110	1+
213.93925	7522	1+
214.87743	116	
214.89481	488	
215.88666	1616	1+
215.93721	840	1+
217.88193	470	1+
217.93742	134	
218.41389	98	
219.57499	104	
222.95822	364	1+
223.96427	224	1+
225.03373	190	1+
225.38628	104	
226.89662	250	
226.94933	276	1+
227.78769	230	
227.89832	138	
228.89490	980	1+
228.91294	180	
229.95544	15922	
229.98921	96	
230.04133	178	1+
230.08930	238	1+
230.14513	100	
230.88860	4520	1+
230.95889	556	
231.95099	6198	1+
232.82698	278	1+
233.89686	798	1+
233.94759	1048	1+
234.09996	96	
234.12363	104	1+
234.83122	384	1+
234.86010	194	
235.07332	98	
235.86805	196	
235.89577	264	1+
235.94955	450	1+
237.06447	370	1+
237.82711	102	
237.89430	100	
239.94914	122	
240.94169	226	1+
242.78905	132	
242.89255	106	
243.83961	128	1+
244.79515	126	
245.79202	294	1+
246.90848	176	
246.97854	216	
247.84924	118	
247.87690	108	
247.89177	142	
247.96539	3756	1+
248.89924	1484	1+
249.83447	112	
249.91395	266	1+
249.96117	1742	1+
250.48707	158	
250.83154	460	1+
250.95112	274	
251.07110	368	1+
251.90758	268	1+
251.94646	150	
251.96037	242	
252.79974	156	
252.97152	8266	1+
253.08887	128	
253.78889	148	
253.80411	120	
253.83384	140	
253.90316	1328	1+
254.08969	520	1+
254.86638	122	
254.94361	112	
254.96643	4118	1+
255.07553	272	
256.37414	184	
256.88272	168	
256.96551	630	1+
257.79807	226	1+
257.85045	498	1+
258.85579	294	1+
258.88517	340	1+
259.39566	100	
259.95780	182	
260.80455	140	
261.79993	122	
261.81736	208	1+
262.48828	114	
262.79712	226	
264.82801	122	
265.02825	104	
265.08601	212	1+
265.91336	196	1+
265.94255	100	
266.05021	112	
266.83901	340	1+
266.86912	144	
266.90118	106	
266.95044	134	
268.35726	96	
268.96270	96	
269.11488	158	
269.35331	174	
269.79736	174	
269.84320	892	1+
269.95605	154	
270.79858	136	
270.86893	136	
270.98236	950	
271.91274	348	1+
272.43379	128	
272.84575	282	1+
272.86320	280	1+
272.93235	148	
272.97704	390	1+
273.79235	518	1+
273.92185	108	
274.84792	120	
274.97475	138	
275.78744	100	
275.95422	132	1+
277.83450	120	
278.79162	232	1+
278.83470	692	1+
279.03502	258	1+
280.00398	170	
280.36011	102	
281.81148	140	
282.86591	192	
282.89355	284	1+
282.92640	150	
283.36040	108	
283.79487	664	1+
284.78700	116	
284.87137	222	
285.81534	100	
285.85408	358	
286.85255	944	1+
287.06934	128	
287.80445	216	1+
288.91336	166	
289.10688	98	
289.40753	98	
290.52826	98	
290.80378	658	1+
290.86570	138	
291.80945	494	1+
291.87321	130	
292.85764	108	
292.88050	98	
293.10697	124	
293.26275	122	
293.99744	554	1+
294.85555	240	1+
294.87738	152	
295.56436	96	
295.97224	100	
296.20255	120	1+
296.82107	154	
296.97427	130	
297.80609	184	1+
297.88673	196	
298.87774	96	
299.01153	100	
299.05899	114	
300.95683	160	1+
301.87639	170	
303.79883	148	1+
304.98907	138	
305.40044	106	
306.88023	248	
306.90104	110	
307.89514	146	
308.86639	106	
309.81525	212	
309.85198	142	
309.86839	176	
310.04675	98	
310.81095	130	
310.83286	140	
310.87840	832	1+
310.98751	114	
311.83495	186	
312.88025	388	1+
312.94889	116	
314.82181	168	
316.81455	376	1+
317.31095	158	
318.93285	154	
319.81254	148	
320.86539	98	
324.78810	104	
324.89076	572	1+
328.30340	110	
328.88735	474	1+
328.91971	162	1+
329.82850	106	
329.87752	254	1+
331.77682	104	
332.40504	98	
332.75924	122	
332.88311	262	1+
333.86459	178	1+
334.44533	108	
334.46765	110	
334.94937	148	1+
338.31444	108	
338.76777	166	
338.87469	254	1+
339.18669	228	1+
339.82594	318	1+
END IONS

###FS:    #m/z: 359.96205 #charge 1+
###MS: 26
###MSMS: 29
BEGIN IONS
TITLE=Cmpd 21, +MS2(359.9620), 28.0-35.0eV, 0.6min #29
RTINSECONDS=34.839
SCANS=26,29
PEPMASS=359.96205	341280
CHARGE=1+
191.92369	188	1+
198.54268	112	
204.89159	158	1+
205.94917	156	
206.41161	248	1+
207.94791	292	
208.93902	124	
209.94280	2936	1+
210.88332	150	
212.88296	218	
215.87975	140	
217.89469	154	
218.91827	200	
220.95871	270	1+
221.08911	130	1+
222.88447	470	1+
222.95267	3316	1+
223.38648	270	1+
223.88992	410	1+
224.94783	3964	1+
225.88208	138	
225.92836	202	
226.94706	18774	1+
227.17804	148	
227.78776	126	
227.89075	498	1+
227.93111	202	
228.56682	158	
228.89579	512	1+
228.94250	19156	1+
229.23566	102	1+
229.48780	108	
230.88766	368	1+
231.04337	178	1+
233.83000	130	
233.84860	326	1+
233.96067	908	1+
234.92688	136	
235.78889	284	1+
235.82443	194	
235.94869	176	
237.45808	116	
237.84477	120	
238.96933	150	
240.83055	112	
240.93917	420	
240.96320	2392	1+
241.78800	210	
241.89585	140	
242.95981	2196	1+
244.88876	152	
244.95747	7988	1+
245.83482	240	1+
245.94280	248	
246.95338	8620	1+
247.09800	132	
247.53245	110	
248.56701	120	
248.80330	334	1+
248.91236	114	
250.95210	216	
250.96839	624	1+
251.06939	192	
251.83775	142	
251.91335	206	
252.08732	108	
252.23855	162	
252.95498	254	
253.78855	130	
253.83082	376	1+
254.10623	172	1+
254.83238	248	1+
258.80095	180	
258.83257	196	1+
258.89530	196	1+
258.92625	120	
258.97303	718	1+
260.85081	174	1+
260.96987	1534	1+
261.79444	292	1+
262.89981	288	1+
262.95310	116	
263.83591	352	1+
263.97878	174	
264.05446	316	1+
264.96978	518	1+
266.86803	150	
267.00249	166	1+
267.78254	282	1+
267.81374	206	
267.88078	414	1+
267.97296	1598	
268.86598	132	
268.88325	300	1+
268.93944	130	
269.06633	134	
269.79500	398	1+
269.92104	182	
269.96908	1212	1+
270.91479	246	1+
271.09856	118	
271.84419	366	1+
271.99433	164	
273.80541	162	
273.96500	136	
274.01285	158	
274.05823	188	1+
274.79223	196	
274.86016	160	
275.97011	226	1+
276.10448	174	
276.80942	190	
276.85108	378	1+
277.80851	308	
277.84383	326	1+
278.79954	154	
279.76651	114	
279.79367	724	1+
279.90412	206	1+
280.10678	122	
280.26073	220	
281.84689	184	
281.85529	284	1+
282.79434	316	1+
282.96310	126	
283.42154	112	
283.83861	278	1+
283.94652	186	
283.98539	338	
285.81427	112	
286.90889	178	
287.81292	162	
287.90279	120	
288.79849	168	
288.83562	118	
289.87970	116	
290.44543	188	
290.78708	274	
290.86619	238	
291.79870	126	
291.87673	152	
292.05800	136	
292.43518	158	
292.87057	130	
293.85495	142	
294.80781	120	
294.86239	480	1+
295.07268	188	1+
295.83917	202	
295.89761	218	1+
295.92768	116	
296.80609	240	
296.86145	178	
297.81264	152	
297.87092	116	
297.97091	494	1+
297.99589	234	1+
298.80372	926	1+
299.86800	186	
299.94700	324	1+
300.03974	178	
300.92448	114	
301.75592	118	
301.78305	162	
301.81286	136	
301.87033	190	1+
301.91803	204	1+
302.03712	290	1+
302.82198	390	1+
305.80730	120	
305.83178	212	1+
307.29747	310	1+
307.78057	122	
307.88522	418	1+
308.30370	202	1+
308.80052	194	
309.79710	616	1+
310.13699	112	
310.87874	866	1+
311.91105	196	
312.88509	220	
313.00632	128	
313.87868	360	1+
314.81794	204	
314.89662	184	1+
315.27561	146	
315.82904	126	
315.85308	126	
316.75946	118	
316.81817	108	
318.24070	150	1+
318.79658	198	1+
318.88101	278	
318.93665	826	1+
319.82478	300	1+
319.86163	308	1+
321.82108	218	1+
322.01531	380	1+
322.92572	416	1+
324.88651	192	
326.41459	112	
327.40747	132	
327.89862	122	
328.89165	250	
329.31027	148	
329.88350	144	
331.81183	250	1+
332.76266	146	
332.89657	126	
333.89157	126	
336.76934	250	1+
336.86077	128	
336.94733	1060	1+
337.83453	158	
338.75829	114	
339.33936	112	
339.77436	200	1+
339.83080	140	
340.94079	402	1+
341.75494	162	
341.82430	144	
342.19350	122	
342.20728	180	1+
342.78281	128	
344.18471	120	
345.71120	124	
345.90678	156	
348.75787	130	
348.89947	284	1+
349.83630	150	
351.75962	174	
352.16944	142	
352.78828	178	
352.88839	434	1+
353.75890	176	
354.78028	174	
355.04856	204	1+
355.83017	196	1+
356.76837	252	1+
357.70253	336	1+
358.20137	112	
359.76379	202	
359.88823	118	
359.96231	238	
360.75770	290	1+
361.78375	138	
362.73378	132	
363.96540	130	
END IONS

###FS:    #m/z: 507.84620 #charge 1+
###MS: 30
###MSMS: 31
BEGIN IONS
TITLE=Cmpd 22, +MS2(507.8462), 28.2-35.2eV, 0.7min #31
RTINSECONDS=38.537
SCANS=30-31
PEPMASS=507.84620	873372
CHARGE=1+
196.01678	632	1+
198.88530	304	1+
199.88545	222	1+
209.94230	238	
224.97709	346	
227.95276	320	1+
231.88520	592	1+
232.88646	426	1+
233.83847	128	1+
233.87710	334	1+
235.91045	282	1+
236.98182	194	1+
238.06519	290	
238.98810	196	1+
239.85896	206	
240.05548	208	1+
240.07895	282	
241.85400	536	1+
243.89076	288	1+
245.13196	216	1+
246.96994	190	1+
247.89663	290	1+
248.83201	226	1+
248.85082	312	1+
249.96693	650	1+
250.02610	176	1+
250.97065	554	1+
252.07839	388	1+
253.87508	126	1+
253.98283	164	1+
254.09411	202	
257.87761	586	1+
257.91608	248	1+
258.85639	258	
259.37791	432	1+
259.86595	476	1+
260.04679	206	1+
261.89358	222	
262.90605	250	1+
263.41537	296	1+
266.06024	242	1+
266.12455	220	
266.17037	288	
266.87185	268	1+
266.89222	582	1+
266.98786	230	1+
267.17314	260	
267.78235	226	
267.89625	394	1+
268.78573	300	
269.89089	242	
270.86038	460	
270.87449	638	1+
271.05371	220	1+
271.78509	176	1+
272.80723	304	1+
272.85380	3102	1+
273.35138	208	1+
274.80051	384	1+
274.81370	250	
275.79397	654	1+
275.85183	430	1+
276.79804	562	1+
276.85707	288	1+
277.39225	304	1+
277.93715	262	1+
278.13005	310	1+
278.84574	452	1+
278.86696	306	
278.88663	300	1+
279.02526	170	1+
279.13452	270	1+
280.38119	226	
280.84328	206	
280.87447	366	1+
281.38084	714	1+
281.79488	512	1+
281.87218	288	1+
282.91971	244	1+
283.01498	194	
283.89279	390	1+
284.87366	570	1+
284.89580	236	1+
285.37899	388	1+
285.78373	318	1+
285.79418	230	
285.86296	578	1+
285.94341	492	1+
286.83644	730	1+
286.86787	498	1+
287.83910	498	1+
287.91015	494	1+
288.07140	240	1+
288.27272	124	1+
288.86705	1010	
288.89158	198	
288.99268	210	1+
289.07709	162	1+
289.35992	166	1+
289.80969	248	1+
289.88104	2062	
289.94849	274	1+
290.76279	130	1+
290.86386	4392	1+
292.03771	250	1+
293.39022	216	
293.87335	12262	1+
293.96631	264	
294.12289	234	
294.98279	328	1+
295.01638	262	1+
295.07084	308	1+
295.80789	312	1+
296.86209	540	
297.80966	958	1+
297.84663	226	
298.85488	936	
298.87708	1042	1+
299.98705	280	1+
300.15160	164	1+
300.40125	202	
300.85917	888	
301.34385	786	1+
301.85685	1206	1+
301.91784	198	1+
304.39439	278	1+
304.84950	550	1+
304.87882	330	1+
305.82368	266	
305.89920	350	1+
306.12608	280	1+
306.88119	356	
307.80319	794	1+
307.86618	242	
307.89086	2140	
308.14119	2182	1+
308.28475	238	1+
308.80663	714	1+
308.87078	3998	1+
308.98604	282	1+
309.37399	412	1+
309.84580	208	
309.87002	2270	1+
309.88968	2384	
309.99405	166	1+
310.11493	164	1+
310.15751	1380	1+
310.31500	224	1+
311.09069	290	1+
311.40581	316	1+
311.82027	574	1+
311.88357	26078	1+
311.92900	476	1+
312.38008	380	1+
312.96173	428	1+
313.02768	328	1+
313.05847	280	1+
313.80888	206	
313.99242	242	1+
314.02764	194	1+
314.19134	120	1+
314.86878	2186	1+
314.93388	238	
315.37460	284	
315.77731	190	1+
315.82785	360	
315.93974	324	1+
316.12247	234	1+
316.36950	246	
316.81503	690	1+
316.86700	1462	1+
316.89012	450	
317.82251	420	1+
318.09900	188	1+
318.38080	466	1+
318.86045	1218	1+
318.93665	254	
319.32207	328	1+
319.36766	220	1+
319.85292	466	1+
319.87695	224	
320.77443	164	1+
320.91742	300	1+
321.35110	460	1+
321.81190	320	1+
321.88870	202	
322.40582	194	
323.86213	580	1+
323.89359	226	
324.80583	206	
325.14647	238	1+
325.75210	264	1+
325.89807	1802	1+
326.82019	196	
326.88470	528	
327.06196	204	1+
327.18420	166	1+
327.88003	1536	
327.89860	1220	1+
328.38003	668	1+
328.86988	834	
329.80779	206	
329.89583	2194	1+
329.95569	294	1+
330.02271	412	1+
330.06743	224	1+
330.16187	320	1+
330.88025	1034	
330.95985	206	1+
331.84319	454	1+
331.89213	614	
331.99650	208	1+
332.81923	212	
332.87500	2466	1+
332.89868	814	
332.95182	346	
333.07682	204	1+
333.78788	322	1+
333.83473	196	
334.08126	160	1+
334.37082	350	1+
334.39516	392	
334.82481	338	
334.89847	668	
335.83793	788	1+
335.88580	554	
336.87984	1884	1+
336.94768	224	1+
337.88142	1574	1+
338.07701	172	1+
338.35628	362	1+
338.38446	294	1+
338.93018	198	1+
339.08219	214	1+
339.76985	220	1+
339.82695	334	1+
339.88310	1080	1+
340.77193	176	1+
340.81027	324	1+
340.95207	312	1+
341.04238	502	1+
341.87441	406	1+
341.90410	232	
341.95646	244	1+
342.90342	208	
343.78122	188	1+
343.87329	306	
344.09298	194	1+
344.15303	200	1+
344.89303	432	1+
344.92153	310	1+
345.10907	132	1+
345.86910	376	
346.77805	200	
346.86227	318	
346.87693	234	
347.06467	244	1+
347.40098	150	1+
347.88664	584	1+
347.94495	180	1+
348.17574	232	
348.83743	530	1+
348.91369	318	
348.98360	248	1+
349.16599	272	
349.38844	176	1+
349.81515	802	1+
349.85291	738	1+
350.01792	452	1+
350.15233	178	1+
350.88740	494	
350.95741	700	1+
351.32181	242	1+
351.77030	658	1+
351.83891	278	
351.88527	416	
351.98112	174	1+
352.03832	220	1+
352.77398	546	1+
352.90658	966	1+
353.18598	392	1+
353.40116	246	1+
353.61965	248	1+
353.72280	296	1+
353.84965	1618	1+
354.31912	164	1+
354.37112	222	
354.78851	488	1+
355.36707	430	1+
355.89754	584	1+
356.36777	298	1+
356.78722	270	1+
356.84070	294	1+
357.32195	234	1+
357.88053	196	
357.99709	186	1+
358.92124	208	
359.88766	240	
360.80191	368	1+
360.89975	466	1+
360.95830	170	1+
361.77318	234	
361.86658	298	
361.91382	370	1+
362.36923	436	1+
362.72945	284	
363.86271	200	
364.34435	396	1+
364.71131	334	1+
364.76098	310	1+
364.78949	224	
364.84841	464	1+
365.07324	180	1+
365.83171	226	
366.01067	260	1+
366.12467	164	1+
366.78829	214	
366.84045	4742	1+
366.87255	208	
367.70733	1940	1+
367.77679	496	1+
368.23632	256	1+
368.89808	328	
368.99206	208	1+
369.83932	426	
369.87415	248	
369.89806	520	1+
370.15479	200	1+
370.72154	802	1+
370.78289	1058	1+
370.84914	424	
370.86803	628	1+
371.10453	202	1+
371.18634	486	1+
371.27679	284	1+
371.72800	576	1+
371.83711	290	
371.92656	152	1+
372.28205	246	1+
372.78538	214	
372.85340	424	
372.87213	574	1+
373.20993	156	1+
373.37958	382	1+
373.72174	224	
373.80551	684	1+
373.83589	254	
373.90215	478	1+
373.97678	356	1+
374.72613	628	1+
374.81164	350	1+
375.04858	288	1+
375.18823	160	1+
375.22534	226	1+
375.87230	222	
376.87280	226	
377.08204	324	1+
377.85839	590	1+
377.88742	428	1+
378.38595	482	1+
378.74275	214	
378.80889	546	1+
379.02516	142	1+
379.73090	246	
379.89263	538	1+
379.95073	230	1+
380.20796	254	1+
380.73360	540	
380.78722	196	
380.85685	450	
380.89804	356	1+
381.71867	240	
381.76243	286	1+
381.84800	228	
381.93791	216	1+
382.22164	202	1+
382.36815	426	1+
382.73246	200	
382.85645	890	1+
382.88578	202	
382.90284	364	1+
383.71175	584	1+
384.73568	364	1+
384.85098	10370	1+
384.89488	268	
385.10611	204	1+
385.35758	200	
385.79652	482	1+
387.16108	292	1+
387.37466	274	1+
387.85400	948	1+
387.89412	464	1+
388.15935	188	1+
388.79310	1632	1+
388.90064	306	1+
388.97082	294	1+
389.19944	510	
389.67753	192	1+
389.71605	520	1+
389.76297	204	
390.18403	200	
390.20422	308	
390.84260	1282	
390.94844	250	1+
391.80148	582	1+
391.85085	2042	1+
391.89247	506	1+
392.07614	320	1+
392.82482	202	
392.88842	330	1+
393.75001	320	1+
393.80110	1420	1+
394.12387	240	1+
394.83496	1008	
394.86196	1040	1+
395.40002	264	1+
395.80435	232	
395.86611	652	1+
396.20201	212	1+
396.73612	332	
396.89304	254	
397.73441	576	1+
397.86174	306	
398.73609	368	1+
398.90015	546	1+
399.71040	394	
399.81233	482	1+
399.85022	324	1+
399.99571	196	1+
401.42097	222	1+
402.32934	224	1+
402.86728	5260	1+
403.56011	138	1+
403.87225	3668	1+
404.10033	202	
404.74574	276	
405.72927	576	1+
405.78700	336	
405.86868	2168	1+
406.78134	238	
406.80559	694	1+
407.68182	120	1+
407.72596	496	1+
407.86557	17522	1+
408.08662	474	1+
408.26428	154	1+
408.92073	524	1+
409.46317	134	1+
409.72486	1058	1+
409.81041	524	1+
410.06524	206	1+
410.40498	168	1+
410.85582	1234	1+
411.04143	208	1+
411.06682	146	1+
411.14445	304	1+
411.22008	268	1+
411.38063	156	1+
411.80881	1928	1+
411.83806	410	
412.73127	788	1+
412.84701	1366	1+
412.91143	254	1+
412.97829	290	1+
413.07508	210	
413.87608	740	
414.86619	1072	1+
414.96881	242	1+
415.81944	356	1+
415.87334	836	1+
416.06493	140	1+
416.35591	234	1+
416.87931	464	1+
418.77650	260	1+
418.85425	258	
419.35341	212	1+
419.97664	192	
421.88476	2416	1+
422.08088	142	1+
422.13745	216	1+
422.78237	314	1+
423.82681	406	1+
423.87605	504	
424.86765	390	
424.94850	290	1+
425.04510	282	1+
425.73987	350	1+
425.86785	5248	1+
426.05094	232	1+
426.07321	224	
426.86513	3148	1+
426.93537	576	1+
427.59172	98	1+
427.73881	1986	1+
427.79228	328	1+
428.74436	1154	1+
428.88169	1922	1+
429.82320	392	1+
429.84695	274	
430.74036	1244	1+
430.94247	134	1+
431.32441	270	1+
431.71322	250	1+
431.86805	1286	1+
432.07417	188	1+
432.34225	136	1+
432.63530	242	1+
432.92810	188	1+
433.86038	232	
433.88317	680	1+
434.82700	372	1+
434.85485	768	1+
435.85887	570	1+
438.70042	606	1+
438.96171	208	1+
439.83849	234	1+
439.89282	1996	1+
440.24849	184	1+
441.75277	210	1+
441.87941	526	1+
444.70036	176	1+
444.78116	382	1+
444.87400	3226	1+
445.74624	1070	1+
445.97332	228	1+
446.76917	206	
446.90062	278	
447.20039	174	1+
447.70007	272	1+
447.77579	424	1+
448.03851	330	1+
448.78131	310	1+
448.89776	566	
448.95164	216	1+
449.09576	192	1+
449.69238	280	1+
449.87742	1222	1+
450.12069	132	1+
450.74620	226	
450.77181	194	
450.82081	530	1+
451.75044	266	
451.77305	228	
451.89732	218	
452.89012	342	1+
453.70099	372	1+
454.70198	290	1+
454.81761	178	1+
457.64501	196	1+
457.90434	2202	1+
459.16800	428	1+
459.78371	242	1+
460.73518	350	1+
461.79417	214	1+
462.19642	182	1+
462.88340	904	1+
462.96446	244	1+
464.70667	274	1+
466.16105	336	1+
466.77406	522	1+
467.11212	126	1+
467.89000	1096	1+
468.83561	346	1+
469.23028	204	1+
469.65015	240	1+
469.78106	216	
469.90443	290	1+
471.76440	286	1+
472.03507	116	1+
472.76603	216	1+
473.68031	348	1+
474.22046	194	1+
475.84527	176	1+
477.17571	252	1+
477.76800	302	1+
478.72800	452	1+
480.63141	218	1+
480.67211	196	1+
480.92370	216	
484.13084	214	1+
485.90046	958	1+
486.84002	364	1+
487.79262	488	1+
488.28791	188	1+
488.65894	286	1+
488.79230	322	1+
488.82213	200	1+
489.21015	196	1+
489.65824	246	1+
490.78327	336	1+
491.84513	254	
496.26815	170	1+
498.67356	274	1+
498.80576	260	1+
498.88436	130	1+
499.73443	644	1+
500.27251	114	1+
501.70343	248	1+
501.78939	250	1+
502.15650	158	1+
502.34592	116	1+
502.75008	252	1+
502.79396	188	1+
504.23032	230	1+
504.40473	246	1+
504.43545	256	1+
504.76456	214	1+
504.86288	124	1+
505.12506	278	1+
505.23369	180	1+
505.80948	330	1+
506.12790	244	1+
506.51991	220	1+
506.80091	252	1+
507.84441	266	
508.66613	208	1+
508.76056	302	1+
508.91220	154	1+
509.46061	152	1+
509.72492	158	1+
509.85997	926	1+
511.08244	148	1+
END IONS

###FS:    #m/z: 336.94623 #charge 1+
###MS: 30
###MSMS: 32
BEGIN IONS
TITLE=Cmpd 23, +MS2(336.9462), 28.0-35.0eV, 0.7min #32
RTINSECONDS=39.3175
SCANS=30,32
PEPMASS=336.94623	471134
CHARGE=1+
182.87142	278	
189.86489	194	
192.88868	122	
195.89404	146	
196.88444	198	
198.95457	98	
199.88597	134	
203.95201	130	
205.94949	234	
206.97198	102	
207.87298	124	
207.97802	116	
209.89147	150	
209.94706	138	
210.48930	98	
210.88264	544	1+
211.94462	16492	1+
211.98568	98	
212.87776	4972	1+
213.91825	168	
213.94029	7768	1+
214.89434	278	
215.80333	106	
215.88679	1694	1+
215.93672	1452	1+
217.85507	164	
217.88104	566	1+
218.84119	184	1+
221.47145	98	
221.89520	208	1+
222.88596	98	
223.95912	422	1+
225.39440	150	
225.88899	612	1+
225.93666	190	1+
226.96949	324	1+
228.89353	928	1+
229.95484	14538	
229.98702	160	
230.11394	94	1+
230.88987	5324	1+
230.95936	452	
231.95036	5652	1+
232.82616	136	
233.89888	798	1+
233.94658	1188	1+
234.03057	98	
234.14310	106	
234.82211	212	1+
234.92463	302	1+
235.82419	150	1+
235.86820	248	1+
235.89175	294	1+
236.90884	102	
237.06094	142	
237.23207	196	
238.01745	108	
240.78920	288	1+
240.94493	322	1+
241.11453	106	
242.28261	102	
242.51413	98	
245.13260	142	1+
245.44211	162	
246.94887	168	
246.97498	272	
246.98983	172	
247.06733	108	
247.96595	3156	1+
248.03001	128	
248.51662	130	1+
248.89930	1650	1+
248.98397	172	
249.04253	122	
249.37304	112	
249.96074	1986	1+
250.82989	208	
251.06999	278	
251.78644	138	
251.83837	102	
251.90729	226	
252.11223	116	
252.97115	7258	1+
253.83455	216	1+
253.84909	254	1+
253.90643	1498	1+
254.03772	110	
254.96661	3746	1+
255.07377	662	1+
255.78522	166	
255.81495	98	
256.04525	112	
256.81270	116	
256.84941	218	1+
256.88980	344	1+
256.91245	444	1+
256.96351	654	1+
256.98674	206	1+
257.35089	124	
257.83540	138	
258.80826	168	
258.90714	162	
258.95337	320	1+
259.38898	160	
259.95807	214	1+
260.82941	426	1+
260.85148	178	
261.12494	98	
261.83346	296	1+
263.05966	208	
263.83243	108	
263.97031	306	1+
264.79444	270	1+
266.86274	212	1+
267.06132	104	
267.83768	880	1+
268.84060	652	1+
268.91119	334	1+
269.79953	192	
269.91752	228	1+
270.41657	200	
270.80198	136	
270.84324	110	
270.98198	990	1+
271.57161	102	
271.78850	128	
271.84730	226	
271.91589	260	1+
272.78850	140	
272.84214	122	
272.97398	600	1+
273.05539	116	
273.74318	98	
273.80694	246	
273.87438	146	
273.89855	324	1+
273.91957	126	
274.85096	158	
274.89868	224	1+
275.38309	102	
275.78452	106	
275.93987	108	
276.85161	214	
277.83775	196	
277.85361	158	
278.39086	170	
278.80667	386	1+
278.83547	1220	1+
278.89176	136	
280.01577	164	
280.22082	186	1+
280.36302	210	
280.91632	100	
281.79943	384	1+
281.86221	156	
282.86047	656	1+
283.60882	100	
283.79026	626	1+
284.77942	104	
285.36053	98	
285.79430	256	1+
285.84776	1778	1+
285.97906	114	
286.79431	198	1+
286.85009	1236	1+
287.87932	100	
288.73107	98	
288.85047	434	1+
289.80692	166	
289.85503	306	1+
289.88098	222	
290.78961	112	
290.87869	120	
291.80371	530	1+
291.93988	104	
292.85964	128	
292.91396	318	1+
293.10697	134	
293.79765	122	
293.86338	640	1+
293.99850	184	
294.86143	584	1+
295.81872	118	
295.99473	420	1+
296.05481	106	
296.80953	362	1+
296.84209	124	
296.97586	236	1+
297.11298	200	1+
297.41864	212	1+
297.83784	154	1+
297.93471	402	1+
298.74886	190	1+
298.78525	126	1+
298.80577	140	1+
299.04292	164	1+
300.91027	114	
301.37075	246	
302.94448	144	
303.81057	300	1+
304.86709	116	
305.03328	100	
305.29480	144	
306.86087	128	
306.88209	268	1+
307.30558	140	
307.79374	104	
307.84266	110	
307.90495	244	1+
308.29271	118	
308.81201	140	
308.86591	192	
308.88176	142	
309.77316	118	
309.86879	254	
309.88504	98	
310.82178	258	
310.87706	618	
310.93903	154	
311.81931	154	
311.87837	620	1+
312.03659	116	
313.84262	302	1+
313.91181	98	
314.81902	98	
314.88139	316	1+
315.10596	134	
315.81657	342	1+
316.85252	162	1+
316.97966	134	
319.74227	148	
319.83470	210	1+
319.86689	112	
321.81429	370	1+
324.89351	164	
326.03071	120	
327.88678	152	
328.88489	1010	1+
329.87636	430	1+
330.81771	100	
331.76184	136	
332.46536	112	
332.82984	202	1+
333.21576	98	
333.88112	348	1+
334.74426	260	1+
335.80624	132	
336.08588	238	1+
338.28498	286	1+
338.81965	100	
338.88070	202	1+
339.83610	148	
341.91475	126	
END IONS

###FS:    #m/z: 359.96194 #charge 1+
###MS: 30
###MSMS: 33
BEGIN IONS
TITLE=Cmpd 24, +MS2(359.9619), 28.0-35.0eV, 0.7min #33
RTINSECONDS=40.0895
SCANS=30,33
PEPMASS=359.96194	368134
CHARGE=1+
192.89384	146	
205.94442	120	
207.40710	220	
207.94958	218	
208.88385	460	1+
208.93966	134	
208.95804	122	
209.94356	3798	1+
210.88343	140	
211.87810	256	1+
212.90628	116	
215.41159	180	
216.41246	320	
216.88961	134	
217.87782	140	
218.91356	686	
220.95597	148	
222.95167	4060	1+
224.94826	4118	1+
225.01883	92	1+
225.39045	310	1+
226.89108	696	1+
226.92367	136	
226.94775	18804	1+
227.04916	204	
227.59832	106	1+
227.62325	110	1+
227.88994	612	1+
227.92252	246	
228.94259	20490	
229.05408	134	
229.45192	86	1+
229.94359	696	
231.49989	126	
231.88372	132	
232.91571	118	
232.95395	160	
233.34404	102	1+
233.83865	190	
233.85183	230	
233.95960	480	
234.92821	152	
235.82421	296	
236.89616	124	
238.13062	130	
238.86960	132	
238.93036	138	
239.42444	182	
239.78985	126	
239.90330	260	1+
239.96688	150	
240.09824	130	
240.94016	442	1+
240.96204	2482	1+
241.12274	134	
241.78889	524	1+
242.01747	154	1+
242.86921	328	1+
242.95972	2102	1+
244.36781	192	1+
244.92992	164	
244.95759	9488	1+
245.09300	226	1+
245.80791	214	
245.94218	380	
246.95341	10202	1+
247.80255	444	1+
247.84973	288	1+
248.85280	206	1+
248.89479	224	1+
249.04179	122	
250.87917	138	
250.94847	278	
250.97090	294	
251.78821	168	
251.84454	368	1+
251.96966	330	
252.23201	138	
252.83208	346	1+
252.85172	218	1+
252.92166	132	
252.95583	252	
253.83442	240	1+
253.96922	122	
254.80650	132	
255.09726	140	
255.37766	160	
255.41176	198	1+
255.83193	172	
255.87896	300	1+
255.90295	324	1+
258.10341	158	
258.78748	322	1+
258.83566	288	
258.97238	264	
259.44426	146	
259.84730	386	1+
259.87628	164	
259.97267	210	
260.85304	256	1+
260.96757	1932	1+
263.82676	122	
263.98220	356	1+
264.90426	126	
264.96376	220	
265.00872	126	
265.91729	132	
265.97496	594	1+
266.81332	462	1+
266.88345	130	
267.97441	1082	1+
268.84670	362	1+
268.87000	136	
268.91522	182	1+
269.79606	472	1+
269.96874	1826	1+
270.00538	142	
271.79449	184	1+
271.84542	452	1+
272.97839	190	1+
273.79278	660	1+
273.81436	266	1+
273.85470	296	1+
274.96721	182	1+
275.91415	276	1+
276.02318	228	1+
276.81279	278	
276.84616	366	1+
276.89889	224	1+
277.81064	288	
278.02377	220	1+
278.79521	136	
278.98948	198	1+
279.10431	378	1+
279.80637	616	1+
279.91394	278	1+
280.01550	186	1+
280.26595	246	1+
280.79745	124	
281.84562	122	
281.94914	116	
282.93521	152	
283.03823	116	
283.79354	594	1+
283.83934	248	
283.85418	128	
283.98727	416	1+
284.82588	126	
285.81968	264	1+
285.94026	226	1+
286.80536	140	
286.84695	204	
287.78840	208	1+
288.92564	264	1+
289.02569	206	1+
289.06609	174	
289.44281	114	
290.86045	134	
290.95251	144	
291.80370	202	
292.81489	136	
292.93581	172	
293.43449	116	
293.80363	174	
293.85635	592	1+
293.88017	122	
294.51242	128	
294.82887	176	
294.86232	396	1+
296.80676	462	1+
296.93683	124	
297.79904	780	1+
298.80478	858	1+
298.95314	204	1+
299.03066	220	1+
299.83954	116	
299.86627	200	
300.78264	448	1+
301.03675	198	1+
301.78441	384	1+
301.85128	242	
302.24260	174	
302.85444	252	1+
303.94091	280	1+
305.15871	124	
305.80300	142	
305.87787	474	1+
307.29045	492	1+
307.83501	196	1+
307.86712	134	
307.96253	140	
308.54644	116	
308.94507	122	
309.14829	146	
309.79842	676	1+
309.81885	130	
310.01344	192	1+
310.82577	122	
310.87463	768	1+
310.92090	136	
312.03553	116	
312.15867	134	
312.93698	116	
313.94691	224	1+
314.82036	450	1+
316.81447	236	
316.82968	160	
316.85616	122	
317.92061	134	
318.93033	596	1+
319.82435	264	1+
319.86562	174	
320.14466	146	
321.82144	318	1+
321.92739	428	1+
322.00788	248	1+
322.16199	324	1+
322.89993	156	
322.92927	362	1+
323.07942	240	1+
323.75955	118	
323.85724	120	
324.89775	550	1+
324.93705	134	
325.90510	346	1+
325.97192	120	
327.12586	116	
327.88395	426	1+
328.82156	188	1+
328.88678	336	1+
329.10804	114	
329.86871	128	
331.77705	272	1+
333.76570	168	1+
333.84292	120	
333.86737	136	
334.96831	174	1+
335.10766	174	
336.32605	120	
336.94298	1120	1+
337.83053	298	
338.79736	194	1+
338.87249	250	1+
340.22930	114	1+
340.35466	168	
340.94034	290	
341.75321	132	
341.83120	136	
343.88375	126	
344.18332	118	
344.42278	118	
349.32176	128	
349.76960	136	
349.89754	142	
350.34704	116	
351.71218	192	1+
351.76251	170	
352.81934	164	1+
352.88622	228	1+
353.76665	222	1+
354.70947	244	1+
356.18303	236	1+
356.77500	166	
357.19323	194	1+
357.77002	114	
357.84697	208	1+
358.17895	280	1+
359.76259	198	
360.72194	120	
360.76265	172	
360.76651	162	
361.74251	140	
363.71523	300	1+
363.79084	198	1+
END IONS

###FS:    #m/z: 322.93116 #charge 1+
###MS: 34
###MSMS: 35
BEGIN IONS
TITLE=Cmpd 25, +MS2(322.9312), 28.0-35.0eV, 0.7min #35
RTINSECONDS=43.7865
SCANS=34-35
PEPMASS=322.93116	5451774
CHARGE=1+
50.14257	116	
192.88985	160	
193.02141	146	
193.88996	126	
196.88401	320	
197.88939	148	
197.91247	208	1+
199.88378	302	1+
205.94876	554	1+
207.97447	152	
208.02192	202	1+
208.93747	536	1+
209.89377	396	1+
209.92384	152	
210.85480	124	
210.87892	146	
210.89891	274	1+
211.93861	210	1+
212.88004	366	
213.07858	118	
213.89189	176	
214.89543	222	
215.88580	282	
216.89182	190	
218.88901	118	
220.86894	132	
222.95447	1774	1+
223.95973	1034	1+
225.88654	194	1+
226.94733	108	
227.78791	288	1+
227.93347	154	
227.95406	456	1+
228.90986	170	
230.88933	516	1+
232.91015	146	
233.00516	134	
233.89473	164	
233.91665	122	
235.82336	226	
235.99578	120	
236.11185	140	
237.79225	262	
238.79690	166	
238.94785	138	
239.07926	234	
239.78881	722	1+
240.47764	116	
240.82729	142	
240.94026	3152	
240.96321	502	
241.79088	190	
241.89467	126	
241.93916	9782	1+
242.81690	174	
242.94138	6748	1+
243.81802	154	
243.88295	322	1+
244.78918	210	
244.82162	294	1+
244.83277	132	
244.94018	2058	1+
245.44859	110	
245.80457	122	
246.97632	1040	1+
248.83109	168	
248.85586	360	1+
248.88866	206	
248.89994	502	1+
248.98450	302	1+
249.03925	200	1+
250.00253	138	
250.87442	108	
250.94753	112	
250.97147	170	
251.06474	124	
251.79061	162	
251.84109	168	
251.92223	428	1+
251.96760	136	
252.79004	230	
253.35098	286	
253.38960	108	
253.79160	132	
253.83720	402	
254.84057	214	
255.10143	180	1+
255.78259	492	1+
255.80630	168	
255.91074	164	
256.03176	152	
256.05069	136	
256.13129	108	
256.83810	254	1+
256.88974	330	1+
257.44387	112	
257.79712	878	1+
257.97159	524	1+
258.83471	380	1+
258.97582	450	1+
259.13538	118	
260.33864	148	
260.83633	252	
260.85566	152	
260.93331	200	
261.83361	214	
261.89015	122	
262.35756	180	1+
262.83802	202	
262.97465	350	1+
263.79728	162	
263.82962	538	1+
263.97833	294	1+
264.80323	124	
264.85358	116	
264.87404	118	
265.06207	124	
265.79659	120	
266.12083	120	
266.86631	300	1+
267.80656	224	
268.05938	122	
268.13570	126	
268.79380	1054	1+
268.90582	248	
268.96071	214	
269.79645	816	1+
269.84730	164	
269.90196	106	
271.84703	672	1+
272.07983	110	
272.34623	114	
273.79204	2028	1+
275.80749	948	1+
276.84326	200	
277.80540	122	
277.84152	124	
277.85900	256	1+
278.79203	366	1+
278.81434	118	
279.09123	704	1+
280.14124	136	
280.86368	166	
281.79526	254	
281.80877	274	1+
282.35670	130	
282.78968	132	
282.86792	406	1+
282.88389	122	
283.78730	1216	1+
283.85364	228	
284.29264	244	
284.80894	322	1+
284.88115	298	1+
285.22279	136	
285.29447	134	
285.85677	138	
286.85886	220	1+
286.91734	340	1+
287.80826	256	1+
288.06636	112	
289.06510	162	
289.19674	146	1+
289.78773	656	1+
289.81035	322	1+
289.88104	344	
291.80295	1530	1+
291.87312	368	1+
292.17673	106	
292.23634	114	
292.48545	148	1+
292.86634	418	1+
293.80354	114	
294.81118	276	
294.85492	470	
294.97511	112	
295.83526	178	
296.81215	284	
296.87596	150	
297.81628	224	
297.86077	294	1+
297.88968	142	
298.79202	146	
298.82327	130	
298.86322	254	1+
299.07938	120	
299.78399	934	1+
300.87161	318	1+
301.25539	118	
301.79603	284	
302.72605	160	1+
303.03983	118	
303.80980	194	
304.81006	252	
304.92277	120	
305.11177	232	1+
305.82590	176	
305.86977	148	
305.89944	112	
306.26281	214	1+
306.29046	150	
306.81315	242	
306.88044	312	
307.79883	1452	1+
307.89111	308	
307.95077	212	1+
308.29409	544	1+
308.88347	168	
309.81778	884	1+
309.89021	216	
310.30926	604	
310.87582	742	1+
311.80679	138	
311.90346	112	
312.80620	304	
313.80637	204	
313.86151	256	1+
313.98614	238	1+
314.82088	640	1+
316.86393	136	
317.87575	186	1+
318.82624	108	
319.82511	204	
319.87691	232	1+
320.75330	122	
322.87591	116	
323.23798	170	
323.88996	662	1+
324.78145	238	
324.89487	450	1+
326.16939	142	
327.71111	140	1+
327.88865	396	1+
END IONS

###FS:    #m/z: 340.94071 #charge 1+
###MS: 34
###MSMS: 36
BEGIN IONS
TITLE=Cmpd 26, +MS2(340.9407), 28.0-35.0eV, 0.8min #36
RTINSECONDS=44.559
SCANS=34,36
PEPMASS=340.94071	4676420
CHARGE=1+
189.86123	226	1+
190.93981	146	
192.92566	382	
196.88575	310	
205.95024	266	1+
207.87189	338	1+
210.93717	264	1+
212.87784	1780	1+
213.88006	1012	1+
213.93932	4992	1+
214.07700	96	1+
214.89381	168	
215.41818	114	
215.88710	2260	1+
215.93644	554	1+
217.82186	194	1+
217.85743	160	
217.88221	790	1+
217.91094	310	1+
217.93582	186	
218.99866	110	
220.87224	150	
221.89343	188	
222.87965	208	1+
222.95119	122	
223.06750	134	
223.95583	354	1+
225.92956	136	
226.11516	240	1+
226.94973	424	1+
226.96901	120	
228.03773	144	
228.88913	236	
228.90064	180	
228.95058	298	1+
230.88784	2056	1+
231.95075	4780	1+
233.89632	1410	1+
233.94841	1306	1+
235.86758	640	1+
235.89255	1160	1+
235.94666	412	
237.90727	152	
238.88646	132	1+
238.97032	114	
239.79290	198	
240.96110	130	
241.89258	110	
242.83556	136	
243.82634	168	
243.87095	152	
244.95902	358	1+
245.01967	310	1+
245.04524	138	
245.83444	118	
246.88343	258	1+
246.94988	276	1+
246.97440	366	
248.84856	120	
248.89921	828	1+
249.89986	550	1+
249.96073	852	1+
249.98794	146	
250.37035	130	
251.83717	188	
251.88003	254	1+
251.95580	236	
252.01145	224	
252.04094	126	
252.95821	142	
253.83777	208	1+
253.90612	124	
254.90489	532	1+
254.94028	160	
254.96554	2130	1+
255.07225	436	1+
255.78540	174	
255.80345	156	
255.90807	692	1+
256.85309	112	
256.91030	616	1+
256.96525	208	
257.80029	290	1+
257.85736	262	1+
257.96062	170	
258.84191	454	1+
258.88534	474	1+
258.95800	612	1+
259.12386	114	
259.95760	372	1+
260.10735	240	1+
260.83508	158	
260.98538	126	
261.84291	274	1+
262.92539	128	
262.97234	218	1+
263.34733	240	1+
264.82030	274	1+
265.01796	122	
265.55486	240	1+
265.86070	124	
266.06463	230	1+
266.89334	136	1+
266.92943	124	
266.99886	114	
267.13506	114	
267.79078	494	1+
268.82730	138	
268.86650	148	
268.91583	150	
269.96373	226	1+
270.79532	196	
271.44011	112	
271.79602	134	
271.84647	694	1+
271.97488	484	1+
272.78354	154	
272.84940	400	1+
272.93256	518	1+
272.95067	232	
273.05030	122	
273.79245	676	1+
274.80871	704	1+
274.89809	116	
275.81088	608	1+
275.83946	110	
275.85930	112	
276.85716	384	1+
276.93225	118	
277.88010	180	
277.96564	200	
278.84562	166	
278.86119	118	
278.96556	150	
279.07960	122	
279.13629	158	1+
279.79154	152	
279.80823	190	1+
280.79291	154	
280.87338	148	
280.99227	236	1+
281.01533	160	
282.27690	188	
282.81843	120	
282.86172	144	
282.94001	150	
283.35723	178	
283.78742	776	1+
283.81955	136	
285.82944	306	1+
285.92246	162	
287.80941	166	
287.86123	136	
287.89808	158	1+
288.04436	302	1+
289.78664	816	1+
289.80903	186	
290.85988	118	
291.02483	138	
291.40576	108	
291.80523	850	1+
292.43787	258	
293.81895	150	
293.87698	182	
294.86062	172	
294.93579	312	1+
296.81043	600	1+
296.86267	142	
296.89635	154	
296.92018	160	1+
297.79924	114	
297.97250	158	
298.83094	196	
299.01225	110	
299.78650	482	
300.06531	238	1+
300.78209	254	
300.91521	170	1+
301.09286	128	
301.87962	124	
302.85988	198	1+
303.80665	208	
303.94141	460	1+
305.80488	276	
305.87122	158	
306.03124	156	
306.27482	160	
306.87931	140	
307.28532	462	1+
307.29332	346	1+
307.79912	718	1+
307.89033	244	
308.29192	298	1+
308.87883	134	
309.81474	150	
309.88209	114	
310.81076	186	
310.84079	114	
310.87885	1164	1+
311.79907	148	
311.96917	214	1+
312.80441	480	1+
312.83282	144	
313.88717	122	
314.81679	366	1+
314.87341	290	1+
316.08828	120	
318.71984	122	
318.88399	162	
320.90019	190	1+
321.79303	134	
321.81796	162	
322.13439	168	
322.82441	118	
322.84386	148	1+
323.02113	152	
323.30672	128	
323.88869	464	1+
324.28659	172	
324.37228	166	
325.71720	118	
325.91349	120	
326.16819	156	
326.30132	148	
326.89067	206	
326.95863	146	
328.19079	222	
328.73369	138	
328.81863	274	1+
328.83942	166	
328.88540	480	1+
329.84221	110	
329.87008	144	
330.81795	752	1+
330.88826	128	
331.75671	272	1+
332.29308	270	1+
332.82948	132	
332.98600	140	
333.78664	254	
334.87675	144	
335.75278	124	
337.83111	130	
337.87084	142	
338.87064	376	1+
338.94462	224	1+
339.08070	126	
339.82952	338	1+
339.87506	274	1+
340.77133	166	1+
341.42922	114	
342.90189	426	1+
343.77684	250	1+
343.90426	270	1+
345.75099	274	1+
END IONS

###FS:    #m/z: 363.95680 #charge 1+
###MS: 34
###MSMS: 37
BEGIN IONS
TITLE=Cmpd 27, +MS2(363.9568), 28.0-35.0eV, 0.8min #37
RTINSECONDS=45.3305
SCANS=34,37
PEPMASS=363.95680	3264694
CHARGE=1+
182.86880	780	1+
187.86754	268	
189.86279	1990	1+
191.85764	3192	1+
193.88884	408	1+
196.88258	752	1+
200.95002	212	
204.89755	344	1+
205.94548	158	
206.94851	140	
207.40463	292	
207.87485	1502	1+
207.94712	512	
207.97366	222	
208.94151	254	
209.86687	336	
209.94349	5062	1+
210.88280	3376	1+
212.87930	16234	1+
215.90755	236	1+
216.41333	406	
217.86729	136	
218.91196	330	
220.86750	188	
221.89624	120	1+
222.95253	2492	1+
223.97886	126	
224.94923	4874	1+
224.98900	130	
225.78923	438	1+
225.88099	202	
226.16918	240	1+
226.89686	300	
226.94711	28058	1+
227.05283	106	1+
227.88184	146	
227.99118	134	
228.41686	296	1+
228.79338	434	1+
228.86881	126	
228.89503	3524	1+
228.94261	30250	1+
228.97745	200	1+
229.12468	206	1+
230.34597	112	1+
230.79091	310	
230.88953	19740	1+
231.20965	124	1+
231.79293	156	
232.88525	2422	1+
232.92164	372	1+
232.95438	202	
232.99777	192	1+
233.92421	290	1+
234.37958	138	1+
234.88067	1246	1+
234.95814	164	
235.04357	360	1+
235.82057	284	1+
235.84783	120	
236.04939	236	1+
236.87212	126	
237.01353	128	
238.04917	164	1+
239.03426	162	
239.42647	238	1+
239.90034	136	
240.81699	154	
240.83740	144	
240.94056	490	
240.96346	2082	1+
241.88845	174	
241.94009	1872	1+
242.08113	168	1+
242.83146	168	
242.90996	148	
242.94236	1250	1+
242.95817	2546	1+
243.82572	138	
244.03169	144	
244.79028	144	
244.81822	266	1+
244.83877	120	
244.95726	12908	
245.05141	150	
245.96235	530	
246.78802	132	
246.90655	958	
246.95318	17980	1+
248.83681	180	
248.89989	6432	1+
249.13322	182	1+
249.73554	130	1+
250.03727	190	1+
250.89719	848	1+
250.94736	220	
250.97001	390	
251.07373	612	1+
251.88237	134	
252.87481	154	
252.89244	382	
252.96900	212	1+
253.83229	562	1+
253.90485	1432	1+
254.78826	236	1+
254.87625	244	1+
256.03800	158	
256.84898	162	
256.92996	130	
257.83273	446	1+
258.02817	132	
258.04411	144	1+
258.79916	162	1+
258.97416	440	
259.40270	196	1+
259.92131	122	
259.97457	198	
260.80574	144	
260.83343	150	
260.96820	2002	1+
261.04194	140	
261.79253	138	
261.82887	754	1+
262.79941	134	
263.97992	244	
264.79689	168	
264.96895	562	1+
264.99329	130	
265.08606	174	
265.97996	336	1+
266.09777	140	
266.78731	140	
266.81505	422	1+
266.85300	492	1+
266.91030	138	
267.78222	498	1+
267.97334	1456	1+
268.13749	246	1+
268.81550	208	
268.85163	422	1+
268.95701	302	
269.79957	538	1+
269.85654	354	1+
269.92206	208	
269.96823	2580	1+
270.78806	194	1+
270.82976	122	
271.84326	416	1+
271.91389	1352	1+
272.07741	128	
272.99023	182	1+
273.79437	186	
273.91636	198	
274.79486	446	1+
274.83018	120	
275.85119	138	
275.94998	188	1+
276.35392	314	
276.85183	944	1+
277.80927	282	1+
277.91208	206	1+
278.01288	170	1+
278.79143	162	
279.09916	288	1+
279.79641	286	
279.98182	240	1+
280.11260	124	
280.79125	1208	1+
280.81313	610	1+
281.85282	380	1+
281.87502	220	1+
282.00426	208	1+
282.79020	540	1+
283.07004	252	1+
283.85083	764	1+
283.92605	178	
283.97959	154	
284.09978	140	
284.40410	180	
284.81211	210	
284.87022	208	
285.79658	286	1+
285.84612	2982	1+
285.92620	432	1+
286.87546	142	
286.92276	308	1+
288.10918	148	
288.35532	120	
288.79417	212	
289.85692	124	
289.88123	160	
290.03728	158	1+
290.78993	980	1+
291.09755	132	
291.86721	150	
292.81425	130	
293.12196	342	1+
293.87309	130	
294.85592	210	
295.83857	122	
296.80813	1016	1+
296.87582	192	
296.90028	198	1+
296.95060	218	1+
297.10802	144	
297.74547	228	1+
297.92646	232	1+
298.80146	1754	1+
299.13519	124	
300.00610	142	
301.72685	218	1+
301.80737	206	
301.86196	1558	1+
302.43478	324	1+
302.72922	148	1+
302.81564	176	
302.93545	126	
303.43607	250	1+
303.80599	2354	1+
303.85563	5232	1+
303.90067	126	
303.94458	312	
304.82561	478	1+
305.27311	168	
306.80582	126	
306.87344	410	1+
306.94318	276	1+
307.29128	438	1+
307.89551	330	1+
307.94944	188	1+
308.79371	124	1+
310.87673	306	
310.88597	840	1+
311.86451	184	
311.94002	224	1+
312.80571	132	
312.87588	566	1+
313.81917	538	1+
314.85069	124	
316.81179	242	
317.80768	132	
318.87698	582	1+
318.93297	344	
319.75564	340	1+
319.82094	150	
319.93994	160	
320.80356	198	
320.93373	128	
320.95688	188	
321.81671	2142	1+
321.86905	882	1+
322.92900	660	1+
324.76471	228	1+
324.81786	314	1+
324.87417	434	
324.89649	208	
325.86981	210	
325.89873	226	
326.87254	2088	1+
328.31210	222	1+
328.88361	264	1+
329.75666	198	
329.87545	352	1+
329.94205	248	1+
330.72131	220	1+
331.81709	144	
332.12844	124	
332.81427	420	1+
332.86655	152	1+
333.73799	288	1+
333.76084	122	
334.74993	396	1+
335.89656	232	1+
336.77362	246	1+
336.80042	364	1+
336.94530	988	1+
337.83235	408	1+
338.19675	198	1+
339.82704	1982	1+
339.87569	170	
340.94056	688	1+
341.75455	178	
342.25962	156	1+
342.83173	122	
342.90629	202	
343.70994	212	1+
343.87882	184	1+
343.91921	124	
344.74934	158	
345.90196	120	
346.71545	350	1+
347.07472	146	
347.71475	222	1+
347.86516	184	1+
348.74432	122	
348.87968	338	1+
348.89781	120	
349.71483	192	1+
349.76941	152	
353.09533	164	1+
353.76086	506	1+
353.78768	278	1+
354.76016	312	1+
356.81077	162	
356.90774	192	
357.75721	370	1+
358.76131	300	1+
359.13200	216	1+
359.90548	172	1+
360.71056	122	
360.86702	136	
361.71452	1014	1+
361.79182	146	1+
362.84466	282	1+
363.75981	162	
364.71851	204	
366.73360	356	1+
366.77981	656	1+
367.77900	404	1+
368.18302	142	
368.83696	136	
END IONS

###FS:    #m/z: 322.93088 #charge 1+
###MS: 38
###MSMS: 39
BEGIN IONS
TITLE=Cmpd 28, +MS2(322.9309), 28.0-35.0eV, 0.8min #39
RTINSECONDS=49.0005
SCANS=38-39
PEPMASS=322.93088	5451652
CHARGE=1+
118.64803	110	
189.86347	114	
192.88708	578	1+
195.00634	182	1+
196.88225	360	1+
198.88251	384	1+
199.88588	328	1+
200.02709	144	
200.83652	134	
201.88670	118	
204.97338	222	1+
205.94870	1062	1+
207.05806	112	
209.94221	460	
212.62924	112	
212.87956	550	1+
212.89642	278	1+
214.89729	252	1+
215.88790	362	1+
217.88224	174	1+
219.86740	136	
221.87287	274	1+
221.94472	190	
222.00005	242	1+
222.95329	1176	1+
224.97499	172	
227.03831	222	1+
227.78480	262	1+
227.87147	110	
227.93085	152	
228.89284	206	
228.90982	228	1+
229.89875	104	
230.84398	112	
230.89088	866	1+
230.90706	166	
232.90655	130	
233.82589	130	
233.91440	98	
233.98097	224	1+
234.93657	100	
235.03556	152	
235.51268	94	
235.82499	274	
236.01110	136	
236.82474	146	
237.79530	308	1+
237.89333	286	1+
238.82901	112	
238.93615	176	
239.07828	210	
239.78595	1198	1+
240.01087	184	1+
240.03820	106	
240.06752	124	
240.81930	386	1+
240.94072	2670	
240.96164	754	1+
241.93901	10710	1+
242.82749	150	
242.94116	7602	1+
243.82106	508	1+
243.88596	214	
244.93985	2120	1+
246.97493	588	1+
247.85226	420	1+
248.07579	98	
248.85615	354	1+
248.90330	98	
249.83559	136	
249.90510	102	
249.96808	400	1+
250.91625	296	1+
251.07240	124	
251.78846	176	
251.99762	104	
252.03551	100	
252.83011	314	1+
252.91365	98	
252.92724	152	
253.85404	148	
254.05050	116	
254.79004	434	1+
254.90460	232	1+
256.03776	140	
256.78013	108	
256.83504	138	
256.87484	208	1+
257.79573	858	1+
257.88097	142	1+
258.83329	276	
260.04186	124	
260.34441	378	1+
260.83181	252	
260.91080	290	1+
261.57781	94	
261.83554	352	
262.16183	168	
262.83026	684	1+
263.00085	150	
263.34258	146	
263.96980	206	
263.98225	286	
264.98608	132	
265.05927	184	
265.94910	96	
266.00042	108	
267.13520	286	1+
267.79867	228	
268.78974	114	
268.85399	136	
268.90910	192	
268.95921	150	
269.10438	96	
269.79883	602	1+
270.05590	96	
270.07789	218	1+
270.84282	980	1+
270.87534	196	1+
270.92147	286	1+
271.79728	530	1+
271.84611	844	1+
272.02402	94	
272.34821	94	
272.83905	100	
273.79254	1558	1+
273.81381	142	
273.85985	150	
273.97535	96	1+
274.06606	98	
275.02854	122	
275.36069	108	
275.80894	706	1+
276.84679	166	
277.36133	120	
278.02049	204	1+
278.81574	216	
278.83383	136	
278.85568	114	
278.86949	118	
279.09292	646	1+
280.04661	116	
281.81967	100	
282.80107	262	
282.86133	104	
282.88694	94	
283.04755	120	
283.06960	286	
283.35224	94	
283.78809	1274	1+
283.84382	256	1+
283.86104	130	
284.07115	176	
284.29222	208	
284.79065	692	1+
284.87948	286	1+
284.89795	130	
284.92437	104	
285.10561	96	
285.82041	140	
286.86427	144	
286.91837	230	
287.80134	144	
287.81047	172	
287.86166	96	
287.92412	114	
288.80617	222	
288.84453	106	
289.78770	572	
289.80644	354	
289.88048	218	
290.78799	290	
290.85582	132	
291.80331	1158	1+
291.82856	116	
292.87455	356	1+
293.80269	156	
294.81722	174	
294.85877	198	
294.95968	98	
295.85475	238	1+
296.80913	364	
296.87396	302	1+
297.72146	254	1+
297.76113	110	
297.78771	134	
297.81652	610	1+
298.80013	578	1+
299.06024	108	
299.78365	630	1+
300.87668	450	1+
301.88211	330	1+
302.79790	196	1+
302.96999	156	1+
303.59151	98	
303.86893	218	
304.75909	188	1+
304.87483	118	
305.89563	192	
306.28097	340	1+
306.88259	202	
307.03831	120	
307.75364	282	1+
307.79959	1578	1+
307.89259	406	
308.87521	188	
310.30884	348	
310.36758	96	
310.87822	824	1+
310.92588	226	
311.02696	114	
311.08714	106	
311.82683	172	
312.80379	630	1+
312.82233	442	
314.82026	582	1+
317.82090	124	
319.88910	188	
319.98036	104	
320.16274	126	1+
320.76625	200	1+
321.81854	190	
322.89954	210	
323.23566	134	
323.30340	140	
323.71886	140	
323.88564	182	
324.86552	162	
324.89255	676	1+
325.18617	138	
325.31757	114	
325.71789	264	1+
325.75606	208	1+
325.81371	242	1+
326.71995	220	1+
326.78712	150	
326.91784	212	1+
326.96179	158	1+
327.12263	100	
END IONS

###FS:    #m/z: 340.94053 #charge 1+
###MS: 38
###MSMS: 40
BEGIN IONS
TITLE=Cmpd 29, +MS2(340.9405), 28.0-35.0eV, 0.9min #40
RTINSECONDS=49.7725
SCANS=38,40
PEPMASS=340.94053	4175274
CHARGE=1+
189.86319	288	
192.92728	288	
194.88473	200	
196.88393	416	1+
205.94930	378	1+
207.95222	142	
207.97543	124	
208.95944	138	
209.93894	596	1+
210.89485	208	1+
210.93915	382	1+
212.87761	594	
213.88032	584	
213.93923	2248	1+
214.89143	448	
215.88629	1936	1+
215.93713	766	1+
217.85821	160	
217.88362	624	1+
218.86018	112	
219.92030	158	1+
221.94387	168	
223.95998	134	
224.96824	248	1+
226.89266	146	
226.94897	264	1+
227.10853	154	
228.89154	152	
228.94483	118	
230.78934	160	
230.89020	1150	
230.91331	124	
231.89136	1276	
231.94990	3176	1+
232.89228	2700	1+
233.89776	1818	1+
233.94893	306	
234.83245	274	1+
235.82515	228	1+
235.86642	620	1+
235.89060	782	1+
235.92825	236	1+
235.94621	192	1+
236.05235	112	
239.78591	334	1+
240.22773	258	1+
240.96512	168	
241.94142	166	
242.89464	142	
243.82833	140	
243.89448	166	
244.79430	278	1+
244.88585	116	
244.95995	112	
245.79873	196	1+
245.87305	208	1+
246.97574	624	1+
248.89957	764	1+
249.01563	156	
249.96173	716	1+
250.40081	142	
250.64106	138	
250.89485	140	
251.78950	120	
251.88906	292	1+
251.96334	236	
252.79139	138	
252.99558	160	1+
253.83900	360	1+
254.90522	334	
254.96612	1496	1+
255.07507	166	
255.09960	150	1+
255.78308	232	
255.80432	190	1+
255.90614	566	1+
256.91078	390	1+
256.96467	520	
257.79592	506	1+
257.84147	172	
258.88137	196	
258.91220	152	
259.82323	110	
259.85618	164	
259.90190	288	1+
259.95273	422	
260.33801	156	
261.83594	166	
262.92194	162	
263.03364	236	1+
264.74051	110	
264.79319	232	1+
264.83496	264	1+
264.84896	126	
264.95999	146	
264.97937	162	
265.59082	112	
265.91591	122	
266.80103	418	1+
266.86780	124	
267.13494	128	
268.83467	116	
268.86715	206	1+
269.79846	412	1+
271.85074	296	1+
271.92407	372	1+
272.78742	124	
272.98454	504	1+
273.79931	596	1+
275.42798	118	
276.81044	126	
276.86059	414	1+
277.80912	300	1+
277.84557	328	1+
277.89962	126	
277.96234	234	1+
278.08828	182	1+
278.81129	262	1+
278.86615	124	
279.79636	404	1+
279.89988	136	
279.96308	138	
280.01363	148	
280.79621	238	1+
280.93625	216	
280.99156	184	1+
281.05103	190	
282.78541	720	1+
282.82879	148	
282.89170	182	
282.97596	126	
283.78654	674	1+
283.81518	140	
283.85634	222	1+
284.02812	132	
284.80663	368	1+
285.93023	294	1+
286.77212	128	
286.90896	134	
287.80637	138	
287.87896	120	
288.80308	124	
288.92320	132	
289.78700	426	1+
289.86109	112	
290.85927	196	
291.80505	642	1+
291.85409	116	
292.43781	218	
293.27749	132	
293.84899	122	
293.87677	182	
295.93801	146	
296.85539	136	
296.98986	130	
297.02283	114	
297.79506	216	
297.81388	144	
297.84799	216	
298.08005	216	
299.78462	500	1+
299.83137	112	
299.86350	116	
300.80813	128	
301.88077	124	
302.87645	132	
303.86996	136	
303.94480	188	
304.80139	372	1+
304.83570	126	
305.48605	186	
305.84605	154	
305.87750	114	
306.88205	306	
306.95999	150	
307.28292	228	
307.79803	754	
307.90085	198	
308.29553	132	
308.87403	126	
309.32333	124	
309.81763	644	1+
309.86117	122	
309.90271	144	
310.03006	136	
310.87693	582	
310.96557	122	
311.77734	168	
311.86540	286	1+
311.88232	290	
312.80422	362	1+
312.89950	216	1+
314.81786	118	
315.81899	510	1+
315.85590	152	
315.89783	124	
316.82166	336	1+
316.94595	114	
317.72873	110	
319.87211	156	
319.93953	174	1+
320.82170	126	
320.85317	120	
321.32869	164	
322.82146	144	
324.37893	174	
324.89081	214	
325.80352	122	
326.24435	132	
327.00079	178	
327.29343	118	
327.87773	122	
328.88504	136	
328.91636	112	
328.94466	240	1+
330.45988	122	
330.81738	518	1+
330.91694	154	
331.70424	234	1+
335.16962	154	
336.82518	330	1+
337.82939	272	1+
338.87771	110	
339.92684	166	
341.11622	142	
342.75001	162	
342.90555	256	1+
343.24216	172	
343.71220	220	1+
343.76887	116	
344.89885	296	1+
345.76481	136	
END IONS

###FS:    #m/z: 363.95670 #charge 1+
###MS: 38
###MSMS: 41
BEGIN IONS
TITLE=Cmpd 30, +MS2(363.9567), 28.0-35.0eV, 0.9min #41
RTINSECONDS=50.545
SCANS=38,41
PEPMASS=363.95670	2999306
CHARGE=1+
148.34467	122	
182.86103	528	1+
187.86892	192	
189.86243	2358	1+
190.87883	174	
191.85807	2788	1+
192.91378	198	1+
196.88410	648	1+
198.90177	142	
200.94445	122	
203.93197	174	
204.90044	418	1+
207.40753	340	
207.87320	1014	1+
207.94867	186	
208.88846	276	
208.94335	300	
209.86795	434	
209.88745	152	
209.94341	4482	1+
210.88465	2344	1+
211.79380	126	
211.86607	170	
211.94956	246	1+
212.87894	14570	1+
212.91188	170	
215.41163	164	
215.88414	308	1+
216.41249	512	
218.91180	514	
219.86599	242	
222.92406	292	1+
222.95331	3016	1+
223.88765	132	
224.94884	5020	1+
225.88772	698	1+
226.89280	480	1+
226.94696	23936	1+
227.00848	122	
227.04164	148	
227.10713	250	1+
227.79319	300	1+
227.93094	520	
228.79591	210	1+
228.89404	3002	1+
228.91590	142	
228.94257	27046	1+
229.01310	184	
229.07147	338	1+
229.10485	130	1+
229.54578	90	1+
229.61074	94	1+
230.38684	102	1+
230.79048	360	1+
230.88969	18412	1+
231.51830	104	1+
231.59206	120	1+
231.96220	232	1+
232.01635	140	
232.05279	88	1+
232.88518	2638	1+
232.90428	200	
233.14125	160	1+
234.09806	138	1+
234.88094	802	1+
235.00241	138	
235.15665	202	1+
235.82543	332	1+
236.85559	166	1+
237.05598	150	
237.91009	268	1+
239.78865	122	
239.89754	134	
239.96464	172	
240.82242	278	
240.89389	294	1+
240.94084	640	
240.96217	1870	1+
241.08471	172	
241.82334	222	
241.85579	304	1+
241.94233	2434	1+
242.79358	278	1+
242.81838	434	1+
242.95806	1662	1+
243.82011	314	1+
244.45266	144	1+
244.79009	406	1+
244.90828	122	
244.95764	10024	1+
245.83432	324	1+
246.09910	154	
246.33006	140	1+
246.90478	1102	1+
246.95282	11932	1+
247.03742	178	1+
248.80086	300	
248.85299	262	
248.89890	8054	1+
249.86109	130	
250.94683	142	
250.97086	578	1+
251.94399	380	1+
252.89024	490	
253.83510	236	
253.90690	1374	1+
254.83123	280	1+
254.95442	236	1+
255.06994	124	
255.10289	192	
257.78790	158	
257.83008	328	1+
258.08702	236	1+
258.79900	136	
258.97414	640	1+
259.88556	214	1+
260.82927	938	1+
260.96846	1456	1+
261.82906	632	1+
261.88889	236	1+
262.79755	124	
262.95938	134	
263.00192	142	
263.83060	320	1+
263.98169	124	
264.86824	128	
264.96286	230	
264.97335	878	1+
265.08743	222	
265.90618	222	
265.97585	734	1+
266.09817	122	
266.78794	200	
266.81343	244	
266.84277	152	
266.85612	150	
267.41493	166	
267.78612	720	1+
267.81192	122	
267.86439	174	
267.97278	1572	1+
268.02888	138	
268.81105	214	
268.88435	226	1+
268.95689	172	
269.69305	170	
269.84417	124	
269.96869	2394	1+
270.86119	156	
271.79080	162	
271.84710	534	1+
271.86860	152	
271.91679	944	1+
273.79493	570	1+
275.00885	214	1+
275.04879	186	1+
275.91094	346	1+
276.85353	378	
277.03583	124	
278.00429	122	
278.05653	142	1+
278.79762	504	1+
278.84777	190	
278.88540	126	
279.10284	506	1+
280.79117	1558	1+
280.91879	154	
281.86421	160	
281.95766	140	
282.01878	382	1+
282.78927	782	1+
282.82991	164	
282.86023	266	
283.85209	852	1+
283.98598	286	1+
284.10432	134	1+
284.82153	136	
284.87706	232	1+
285.01582	146	
285.16772	130	
285.84570	2506	1+
286.91219	210	1+
287.81120	284	1+
288.86258	156	
289.81141	156	
290.78565	438	
290.86004	144	
291.80571	140	
291.86642	132	
292.80125	328	1+
292.86356	602	1+
293.12242	644	1+
293.87610	284	1+
295.85490	160	
295.96263	158	
296.03047	176	1+
296.80604	1032	1+
296.84792	144	
296.90224	302	1+
296.93525	148	
297.11518	248	1+
298.80348	1168	1+
299.94845	134	
300.80400	200	
300.87884	180	
301.81046	240	
301.86100	1004	
301.91501	186	
302.80098	190	
302.86320	482	
302.88786	360	
303.80588	1674	1+
303.85622	5028	1+
303.94622	138	
304.41712	166	
304.89022	320	1+
305.12528	130	
305.79245	128	
305.82730	132	
305.89063	272	1+
305.94671	150	1+
306.28688	124	
307.28674	512	1+
307.42456	220	1+
307.80538	154	
307.88658	318	1+
308.29171	318	1+
308.87202	514	1+
308.88535	208	1+
310.73305	204	1+
310.88275	642	1+
312.03729	350	1+
312.87281	304	
314.81700	284	
315.84686	242	1+
316.81240	842	1+
316.93348	128	
318.88776	152	
318.93381	338	
319.82308	126	
319.84344	160	
319.87967	222	1+
319.93592	174	
320.82500	212	
321.81736	1590	1+
321.86636	1166	1+
321.90927	148	
322.92915	706	1+
323.82662	140	
324.81728	174	1+
324.87600	318	
325.89116	186	
326.87416	1572	1+
326.95603	154	
327.71577	228	
327.76174	126	
328.19275	142	
328.91317	136	
330.71565	372	
330.81692	138	
331.71579	192	
331.88095	290	1+
332.76284	182	1+
332.90244	158	
333.16301	220	1+
333.78230	264	1+
334.00000	182	1+
336.89537	132	
336.94249	1354	1+
337.83461	494	1+
338.02519	200	1+
339.82793	1390	1+
340.76926	138	
340.93993	584	1+
341.74764	150	
342.89993	146	
343.74819	270	1+
343.89626	180	1+
344.71455	138	
345.72280	166	1+
345.79366	142	
346.94022	156	
348.72951	242	1+
349.32044	220	
349.77221	202	
351.76141	160	
351.90698	144	
352.85197	170	1+
353.76292	246	
355.74557	186	1+
355.77768	302	1+
356.78078	256	1+
359.96211	152	
360.71296	124	
360.74521	302	1+
361.71912	206	
361.75190	216	1+
361.78452	268	1+
361.94852	180	1+
362.15297	186	1+
362.71080	382	1+
363.15349	130	1+
363.71688	232	1+
364.10971	110	1+
365.71588	320	1+
365.80429	122	
367.79564	140	
END IONS

###FS:    #m/z: 322.93093 #charge 1+
###MS: 42
###MSMS: 43
BEGIN IONS
TITLE=Cmpd 31, +MS2(322.9309), 28.0-35.0eV, 0.9min #43
RTINSECONDS=54.216
SCANS=42-43
PEPMASS=322.93093	5451774
CHARGE=1+
126.89056	94	
135.57858	188	
176.09486	114	
191.85262	154	
192.86880	96	
192.88825	482	1+
193.57911	98	
196.88714	178	
200.88166	124	
205.94933	396	1+
205.97448	146	
206.97408	122	
207.97367	116	
209.08791	154	
209.94184	124	
210.88235	144	
210.89840	118	
211.87937	494	1+
214.87713	98	
214.88875	638	1+
216.47634	98	
217.03071	136	
217.86508	310	1+
218.89004	362	1+
219.05887	158	
219.92429	124	
221.94128	98	
221.96574	166	
222.42227	94	
222.95291	1418	1+
223.81675	248	1+
226.82431	138	
227.95396	280	
228.06255	114	
228.54559	102	
228.79101	96	
228.90674	98	
228.95263	122	
229.45463	102	
230.83932	152	
230.89117	206	
231.83229	138	
232.89983	390	1+
235.79696	244	1+
235.82903	322	1+
236.39580	94	
236.83259	216	1+
236.98879	198	1+
237.01534	398	1+
237.86322	102	
238.01685	338	1+
238.82744	106	
238.93961	96	
239.07837	258	1+
239.79276	572	1+
239.90354	96	
240.78398	156	
240.94047	3344	
240.96246	598	
241.00745	128	
241.82133	316	1+
241.94197	2136	
242.82404	228	1+
242.94231	7700	1+
243.11610	134	1+
244.31662	82	1+
244.82244	256	
244.84941	140	
244.93962	1616	1+
244.98318	128	
245.79671	178	
246.90501	172	
246.97376	730	1+
247.86386	144	
248.85590	110	
248.88477	100	
248.90204	136	
249.92644	212	
250.46995	106	
250.58672	98	
251.02626	112	
251.06971	206	1+
251.79131	360	1+
251.92521	202	1+
251.96758	140	
253.83427	96	
253.98064	168	1+
254.34708	158	
254.84771	120	
254.90971	148	
255.78123	400	1+
255.80477	138	
256.36919	96	
256.80384	222	
256.83933	324	1+
256.90353	170	
257.79308	998	1+
257.91481	102	
258.55607	102	
258.83202	118	
258.97821	138	
259.84520	164	
259.90735	124	
259.97431	96	
260.34064	134	
260.83156	364	
261.82721	1088	1+
262.35746	132	
262.82842	718	1+
263.34046	96	
263.98019	130	
264.84652	228	1+
264.96531	168	1+
266.58838	94	
267.80072	198	
267.93550	164	
268.08537	100	
268.90872	218	
269.34307	388	1+
269.79993	418	
269.97034	318	1+
270.79751	708	1+
270.83134	136	
270.84934	102	
271.77259	114	
271.84586	468	1+
273.79237	1568	1+
273.92126	120	
274.84545	218	
275.80777	1238	1+
275.83031	104	
275.95610	98	
276.84826	206	
276.90016	244	1+
277.55946	98	
277.86271	120	
277.92685	128	
278.04776	240	1+
278.81206	176	
279.09259	594	1+
279.80348	136	
280.11859	156	1+
280.79743	162	
280.81164	194	
280.96571	280	1+
281.79398	190	
281.96837	220	1+
282.79977	98	
282.86348	426	1+
283.07016	142	
283.24070	96	
283.78913	750	1+
283.80833	382	1+
284.29294	256	
284.85586	224	1+
284.92392	96	
285.30304	112	
285.79151	178	
286.88083	142	
286.91584	324	1+
287.79127	172	
287.85818	268	1+
289.78678	628	1+
289.80903	310	1+
289.88470	348	1+
290.86741	96	
291.80456	1148	1+
292.06098	114	
292.97775	86	1+
293.43639	100	
293.87568	232	
294.85354	252	
295.85192	120	
296.01372	146	1+
296.80825	466	1+
296.87874	140	1+
296.91553	230	
298.80782	178	
298.82979	158	
298.98371	226	1+
299.18739	98	
299.78286	338	
299.87832	128	
300.78502	206	
301.86714	204	1+
301.91422	124	
303.56384	98	
303.80619	426	1+
304.89526	196	1+
305.27114	96	
305.80510	184	
305.88000	614	1+
306.80656	228	
307.03830	132	
307.79888	986	1+
308.29278	534	1+
308.93902	152	
309.81372	336	
310.30934	120	
310.81140	282	
310.87838	614	1+
310.89741	152	
312.80364	648	1+
312.90241	124	
312.94779	100	
313.73065	168	1+
313.88666	208	
314.77123	174	
314.81925	384	
314.86592	120	
315.05419	126	
315.86144	128	
316.75080	236	1+
316.82350	132	
317.87131	160	
318.84152	118	
318.86844	252	1+
320.88945	98	
321.81819	102	
322.67836	114	
323.88812	540	1+
325.32321	132	
325.75853	322	1+
325.80823	176	
326.75683	278	1+
327.95973	120	
END IONS

###FS:    #m/z: 340.94067 #charge 1+
###MS: 42
###MSMS: 44
BEGIN IONS
TITLE=Cmpd 32, +MS2(340.9407), 28.0-35.0eV, 0.9min #44
RTINSECONDS=54.988
SCANS=42,44
PEPMASS=340.94067	3947864
CHARGE=1+
183.86718	210	1+
187.86832	128	
192.88837	118	
192.92447	116	
196.88495	228	
197.88631	162	
197.92181	110	
199.88750	112	
203.88168	112	
205.94914	128	
206.41029	158	
208.88583	104	
208.95897	136	
209.94259	268	
210.93853	272	
211.94631	248	
212.88065	1256	1+
213.86376	146	
213.93962	3734	1+
215.85529	212	1+
215.88574	1284	1+
215.93644	590	1+
216.22691	118	
216.41231	244	
217.88394	660	1+
217.93827	210	
218.91275	210	
219.87720	116	
220.87625	106	
221.88224	284	
222.95370	108	
223.88893	122	
223.96009	208	
225.86561	144	
226.36973	100	
226.89485	136	
226.94371	238	
227.08540	102	
227.78080	276	1+
227.88758	388	1+
227.95497	184	
228.93708	296	
230.83355	140	
230.88792	2496	1+
231.94938	4090	1+
232.47576	220	1+
232.82990	154	1+
232.86097	102	
233.89882	1306	1+
235.86708	254	
235.89309	704	1+
235.94543	272	1+
237.79410	136	
239.78423	364	1+
239.81965	206	1+
240.90300	116	
241.54598	170	1+
244.96112	140	
245.64681	118	
246.02676	234	1+
246.37935	144	
246.79879	140	
246.97735	798	1+
248.90222	916	1+
249.96149	494	
250.92638	272	1+
250.96616	374	
251.24500	106	
251.88355	140	
251.90152	176	
251.95721	220	
252.79197	122	
252.83096	198	1+
252.95280	120	
253.90517	322	
254.90626	816	1+
254.93930	170	
254.96611	1622	1+
255.07496	326	1+
255.09080	128	
255.84648	334	1+
256.96127	142	
257.79619	192	
257.95747	142	
258.54630	104	
258.80162	148	
258.84914	262	
258.90972	228	
258.96761	100	
259.33824	290	1+
259.35628	192	1+
259.84953	216	
259.90770	290	1+
259.95792	192	1+
260.81029	122	
260.83663	308	1+
261.80556	128	
263.82745	130	
263.98052	132	
264.07411	124	
264.79947	126	
264.84089	306	1+
266.01538	108	
266.84436	108	
267.13222	126	
268.07318	146	
268.13764	120	
268.84380	276	1+
268.86823	192	
269.79908	680	1+
269.86167	104	
271.53731	102	
271.85605	314	1+
272.34714	142	
272.86142	218	1+
272.91957	248	
272.93489	238	
272.98034	150	
273.01570	120	
273.03908	204	1+
273.79302	410	
273.93500	104	
274.41987	122	
274.56176	122	
274.81202	130	
274.85142	246	1+
274.89713	134	
274.97514	122	
275.81060	134	
276.80251	104	
276.85770	536	1+
277.88323	256	1+
277.96581	118	
278.24773	116	
278.80721	122	
278.84121	136	
278.85590	410	1+
278.94137	126	
280.79122	102	
281.79287	130	
281.81755	164	
281.85252	142	
281.86967	146	
282.78349	612	1+
282.86469	134	
283.28278	182	1+
283.78602	550	1+
284.80489	204	1+
285.86365	142	
288.78568	380	1+
289.07932	102	
289.87672	130	
289.91084	152	
290.86784	198	
291.80380	608	1+
291.82381	114	
292.43422	102	
292.85406	106	
293.81258	102	
293.87437	254	
294.87239	210	
295.00383	124	
295.87609	136	
296.50485	106	
296.80697	194	
296.83744	116	
296.86691	188	
296.88606	170	1+
297.78810	292	
297.86450	126	
299.78328	534	1+
299.83302	116	
299.88360	118	
300.85466	126	
300.87137	150	
302.75773	112	
302.80560	330	1+
302.97824	114	
303.17885	106	
305.87406	480	1+
307.80167	594	1+
308.29634	190	1+
308.87658	150	
310.79716	154	
310.81837	152	
310.87629	630	1+
311.81443	130	
311.90149	166	
312.80147	246	1+
312.84608	188	1+
313.02907	218	1+
314.81941	414	
315.92047	190	
316.83148	222	1+
318.81537	196	1+
321.81789	130	
322.82840	146	
323.31247	138	
323.88364	122	
324.14557	106	
324.89479	418	1+
326.17311	162	1+
326.89171	172	
327.81356	420	1+
328.18425	130	
328.81683	350	1+
328.89117	182	
329.76243	104	
329.85236	108	
330.81440	802	1+
330.88247	116	
338.38425	110	
338.87092	268	1+
339.82916	134	
342.79423	110	
342.89884	232	1+
344.41036	110	
344.79932	248	1+
345.93630	102	
345.96659	182	1+
END IONS

###FS:    #m/z: 363.95677 #charge 1+
###MS: 42
###MSMS: 45
BEGIN IONS
TITLE=Cmpd 33, +MS2(363.9568), 28.0-35.0eV, 1.0min #45
RTINSECONDS=55.76
SCANS=42,45
PEPMASS=363.95677	2819814
CHARGE=1+
184.95075	144	
187.86834	132	
187.93722	146	
189.86296	2446	1+
191.85860	1898	1+
193.85453	316	1+
196.88468	868	1+
199.89067	140	
200.89482	166	
200.94714	138	
205.95026	190	
206.90858	400	1+
207.40554	286	
207.87555	598	1+
207.94499	214	
208.95108	288	
209.86808	340	
209.94357	3384	1+
210.06438	150	1+
210.88350	2284	1+
211.01034	166	1+
211.08776	92	1+
212.87927	12512	1+
214.87404	230	
214.89374	542	1+
215.41093	706	1+
215.87761	146	
216.89353	258	1+
216.91131	146	
217.88003	246	1+
218.91346	268	
219.86777	124	
219.91319	164	
220.93179	122	
222.00324	188	1+
222.95250	2522	1+
224.20249	84	1+
224.94807	3636	1+
225.07150	280	1+
225.96310	230	
226.89757	262	
226.94771	21642	1+
227.01874	124	
227.09923	154	1+
227.78740	446	1+
227.84624	210	1+
228.89453	2224	1+
228.94220	26342	1+
229.00692	162	
229.06786	130	
230.79253	182	
230.88992	16932	1+
231.04845	124	
231.81607	222	1+
231.92394	230	1+
232.01615	130	
232.11847	218	1+
232.35698	160	1+
232.88479	2478	1+
232.90238	552	1+
234.88141	1104	1+
235.82244	132	
235.84916	162	
238.42499	290	1+
239.07558	156	
239.42745	244	1+
239.94212	128	
240.94165	342	
240.96287	1954	1+
241.89516	142	
241.93975	2450	1+
242.07830	176	1+
242.94240	2026	1+
242.95973	1632	1+
243.82622	228	1+
243.90209	258	1+
244.78882	158	
244.89251	156	
244.95739	10780	1+
245.21314	160	1+
245.83021	284	1+
245.89223	130	
245.93936	218	
246.38781	248	1+
246.85305	144	
246.90356	1120	1+
246.95290	13656	1+
247.08618	232	1+
247.32542	94	1+
248.00062	92	1+
248.80190	414	1+
248.90020	3778	1+
250.89655	1112	1+
250.94822	130	
250.97196	616	1+
251.95380	206	1+
252.07705	186	
252.83720	330	1+
252.89119	218	
253.90390	1244	1+
255.01542	174	
255.08817	288	1+
255.83160	126	
257.83570	264	1+
257.91206	264	1+
258.80422	148	
258.97279	520	1+
259.44153	166	
260.79834	250	1+
260.83453	308	
260.96819	1788	1+
261.83115	868	1+
262.94805	158	
263.97988	162	
264.17146	146	
264.84526	144	
264.96670	292	
265.08762	348	1+
265.79024	128	
265.90260	346	1+
265.97865	404	
266.81490	316	
266.97642	342	
267.10127	194	1+
267.35049	124	
267.78621	178	
267.81286	578	1+
267.97337	1494	1+
268.79108	652	1+
268.84320	426	1+
268.86640	130	
268.90636	156	
269.79779	420	1+
269.87150	204	
269.91843	180	
269.96967	1798	1+
271.02725	166	
271.79655	156	
271.84900	258	
271.91660	618	
271.95453	122	
272.84696	230	
272.87184	132	
273.65132	126	
273.79530	162	
273.84441	160	
274.81854	214	
274.84969	158	
274.86300	254	1+
274.90312	232	1+
275.08347	138	1+
275.80832	146	
276.35255	292	1+
276.81500	216	
276.84754	512	1+
278.80174	250	
279.00973	218	1+
279.10507	136	
279.79472	198	
279.85057	442	1+
279.87130	166	
280.10990	396	1+
280.22592	218	1+
280.79075	1236	1+
280.82012	248	1+
280.87627	238	1+
281.18766	122	
281.99945	186	
282.78920	564	1+
282.85715	242	
283.07066	218	1+
283.35919	220	1+
283.79118	378	1+
283.85016	870	1+
283.92654	204	1+
283.98471	258	1+
284.82146	274	
285.79647	126	
285.84533	2778	1+
286.79422	124	
288.79124	274	
289.08696	288	1+
289.85296	292	1+
289.87243	204	
289.91303	218	1+
290.00931	168	
290.78585	768	
290.85706	260	1+
291.48405	210	1+
291.80329	124	
292.93527	394	1+
293.11810	270	1+
293.81615	126	
293.84612	124	
293.87361	124	
294.85804	730	1+
296.80867	736	1+
297.11556	158	
298.80309	1376	1+
298.85818	308	1+
299.00816	190	1+
299.86144	226	1+
299.98639	196	
300.06213	102	1+
300.80460	302	
301.81054	350	
301.86180	1136	1+
302.81683	204	
303.80819	880	1+
303.85576	4604	1+
303.94159	200	
304.44510	160	
304.83174	148	
304.94431	160	
305.00566	252	1+
305.43953	126	
305.80782	192	
305.97656	238	1+
306.12170	180	
307.13383	138	
307.89364	346	1+
308.29541	282	1+
308.95048	208	1+
309.86860	250	
310.53062	136	
310.87828	512	1+
311.02003	132	
311.13258	132	
311.86254	218	
311.88323	328	1+
312.82735	310	1+
312.85134	188	1+
313.76486	132	
314.81870	192	
315.81336	544	1+
316.81086	340	1+
317.11116	174	1+
318.81181	234	
318.93619	276	1+
319.81694	174	
319.87334	140	
320.82292	154	
320.92953	158	
321.81837	936	1+
321.86709	844	1+
322.02399	262	1+
322.93039	844	1+
324.17164	272	1+
324.87825	210	
325.88026	134	
326.83422	144	
326.87195	1846	1+
327.07722	168	
327.98436	186	
328.88831	478	1+
329.02940	140	
329.33498	224	1+
330.73957	150	
331.70971	160	1+
331.79187	128	
331.87649	130	
333.75881	132	
333.77661	128	
334.01915	194	1+
334.75268	132	
334.89201	190	1+
335.40594	164	
335.81302	326	1+
336.87890	144	
336.94421	856	1+
337.76842	136	
338.75978	244	1+
338.93654	206	1+
339.82913	1156	1+
340.94201	718	1+
341.83474	246	1+
342.75311	174	1+
344.83201	130	
344.88518	168	
345.72533	130	
347.70582	198	
347.77993	250	1+
347.91300	302	1+
348.03947	120	1+
348.72526	160	
348.91641	234	1+
349.31933	122	
349.73620	126	
351.83317	262	1+
351.90137	208	1+
353.76024	460	1+
354.76274	354	1+
356.18247	162	
356.71247	190	
357.05256	220	1+
357.71196	124	
359.85815	230	1+
359.96191	190	
361.71663	150	
362.19584	194	1+
362.72012	192	
362.84573	224	
363.71915	180	
363.73226	134	
364.28398	164	1+
364.84399	148	
365.77368	150	
366.73060	262	1+
366.76603	406	1+
367.77335	290	1+
END IONS

###FS:    #m/z: 507.84600 #charge 1+
###MS: 46
###MSMS: 47
BEGIN IONS
TITLE=Cmpd 34, +MS2(507.8460), 28.2-35.2eV, 1.0min #47
RTINSECONDS=59.4465
SCANS=46-47
PEPMASS=507.84600	717492
CHARGE=1+
196.01477	908	1+
197.89130	300	1+
199.88585	276	1+
209.94605	520	1+
216.89672	186	
217.89873	228	
218.88774	424	1+
222.88026	442	1+
224.00906	142	1+
224.97653	310	
234.88021	196	
235.82016	268	1+
236.88695	394	1+
238.06394	284	
239.85872	482	
241.85371	558	
241.89754	270	
243.89062	272	1+
246.10957	120	1+
248.03524	190	1+
248.85045	350	1+
250.37318	266	1+
250.83945	180	1+
250.95044	212	1+
250.96907	592	1+
252.07873	444	1+
253.83617	228	
257.87468	476	1+
258.84434	348	1+
259.92247	240	1+
260.87942	752	1+
260.92414	168	1+
264.16806	194	
264.40998	182	1+
266.16620	624	1+
266.38504	208	
266.83395	188	1+
267.10401	252	
267.78322	210	
267.88662	254	1+
269.78620	198	1+
269.92284	366	
270.86291	408	
271.85321	1026	1+
272.38368	434	1+
272.87812	272	1+
275.84818	286	
276.79450	188	
277.96324	210	1+
278.52870	192	1+
278.84642	504	1+
278.89459	654	1+
279.37818	382	1+
280.85025	602	1+
281.37747	504	1+
281.96153	278	1+
282.80887	192	
283.39997	216	1+
284.87727	294	
284.99888	138	1+
285.85264	216	
285.97514	436	1+
286.08055	224	1+
286.79280	592	1+
286.84275	188	
286.87008	462	1+
287.84820	466	
288.81123	192	1+
288.86822	896	
289.04358	256	1+
289.88229	1094	
290.86550	4180	1+
290.90092	444	1+
290.97932	162	1+
291.35941	216	1+
291.93467	206	
291.99677	274	1+
292.83095	184	
293.82571	220	1+
293.87319	8032	1+
294.80575	316	1+
295.97779	294	1+
296.85758	594	1+
298.80155	482	1+
298.81331	556	1+
298.85134	722	1+
298.87873	696	1+
299.30272	314	1+
300.40124	226	
300.85771	1306	1+
301.09266	190	1+
301.83749	242	
302.34726	224	1+
302.79899	316	1+
302.87573	198	
303.85894	228	
303.87254	346	
304.12023	194	1+
304.85628	760	1+
304.88067	532	1+
304.94381	242	
305.01047	234	1+
305.85969	558	1+
306.37145	256	1+
307.02613	180	1+
307.89002	2150	
308.14162	1382	1+
308.81429	190	
308.87948	2638	1+
309.35572	474	1+
309.37754	196	
309.85138	498	1+
309.87306	2674	1+
309.96168	246	1+
310.15617	1474	1+
310.37237	426	1+
311.10483	178	1+
311.34476	238	
311.88356	14306	1+
311.93309	348	1+
313.34562	228	
313.69834	120	1+
313.83211	186	
314.75030	198	1+
314.82494	738	1+
314.86910	1802	1+
314.93859	334	1+
315.82891	634	1+
316.39340	196	
316.81442	682	1+
316.86638	556	
316.88631	420	
317.87608	1436	1+
318.86623	1068	1+
318.97703	190	
319.34453	210	1+
319.38439	526	1+
319.81977	190	
320.06851	176	1+
320.84071	226	
320.93655	256	1+
321.73786	192	1+
321.82304	578	1+
321.98538	228	1+
322.16511	200	1+
322.39009	370	1+
322.89171	838	1+
323.38348	730	1+
323.85910	1030	1+
324.90120	206	
325.15572	392	1+
325.74798	216	1+
325.89819	1522	1+
325.95940	268	1+
326.33032	194	
326.81420	188	
326.88276	1054	
327.81084	224	
327.87299	3014	1+
327.89821	1062	
328.38877	484	1+
329.16491	466	1+
329.82138	598	1+
329.89443	586	
330.12464	164	1+
330.16476	338	1+
330.36577	308	
330.82482	408	1+
330.88040	710	
331.79886	328	1+
331.88837	388	
332.05972	186	1+
332.37718	190	
332.87589	800	
332.94877	300	
333.85077	260	
333.88308	402	
334.32925	268	1+
334.38858	364	1+
334.83692	222	
334.87446	398	
334.89883	558	1+
335.09708	166	1+
335.17235	210	
335.83947	1048	1+
335.88432	276	
335.98042	164	1+
336.03157	146	1+
336.04671	252	1+
336.87282	238	
336.90045	392	
337.40366	308	1+
337.88290	998	1+
338.70570	300	1+
338.89993	194	
339.82655	250	
339.87842	490	
339.92274	186	
340.33042	304	1+
340.86446	398	1+
340.89956	306	1+
341.33245	222	1+
342.12837	212	1+
342.77207	230	1+
342.84149	192	
343.36374	252	1+
343.87408	490	1+
345.89705	278	1+
346.19404	210	1+
346.76744	306	1+
346.87699	284	
346.96806	314	1+
347.83518	212	
347.89091	774	1+
348.04183	326	1+
348.85697	208	
349.33924	212	1+
349.36221	198	
349.77452	494	1+
349.80441	210	
349.96390	328	1+
350.01974	200	1+
350.89176	574	
350.96430	226	1+
351.71262	258	1+
351.85781	402	1+
351.90106	1026	1+
352.26863	206	1+
352.77317	910	1+
353.00220	314	1+
353.71560	228	1+
353.85059	2144	1+
353.88011	236	
354.90809	244	
355.84725	200	
355.89167	840	1+
356.37388	186	
356.79692	322	1+
356.84024	212	
356.85915	210	
357.84103	290	
358.87574	224	
359.76789	216	1+
359.81777	222	
360.06030	334	1+
360.80650	320	1+
360.87404	232	
361.03653	260	1+
361.71387	204	
361.77013	190	1+
362.31131	358	1+
362.39337	464	1+
362.86288	216	
363.84799	258	
363.86953	186	
364.77789	308	1+
364.84696	396	
364.86723	456	1+
364.89772	272	1+
365.13403	218	1+
365.71874	246	
365.83085	310	
366.83737	4442	1+
366.98990	226	1+
367.70658	2418	1+
367.77354	542	1+
367.78353	638	1+
367.87718	500	1+
367.90178	246	
368.88226	374	1+
369.15518	264	1+
369.39035	260	1+
370.15609	190	1+
370.21099	158	1+
370.78280	888	1+
370.89263	278	1+
371.72589	622	1+
371.86716	622	1+
372.83470	938	1+
373.71910	308	
373.78580	240	
374.72297	484	1+
375.82662	338	1+
375.89184	254	
376.37748	544	1+
377.37643	344	1+
377.71552	190	1+
377.86386	428	1+
377.90242	320	1+
378.81713	410	1+
378.88683	290	1+
379.11354	184	1+
379.80253	206	1+
379.85231	234	
380.11695	204	1+
380.31958	214	1+
380.71841	308	
380.85533	532	
381.00107	208	1+
381.73309	216	
381.80015	326	1+
382.71848	444	1+
382.78545	368	1+
382.85698	740	1+
383.02149	232	1+
383.96836	192	1+
384.84970	5988	1+
385.71712	292	
387.33189	198	1+
387.39457	214	
387.71709	546	1+
387.84874	904	1+
387.89962	174	1+
387.95264	270	1+
388.75184	210	1+
388.79161	566	1+
389.20092	462	1+
389.39588	394	1+
390.79689	928	1+
390.83866	2088	1+
391.38059	206	1+
391.80244	656	1+
391.83975	1412	1+
392.06552	172	1+
393.10645	104	1+
393.74073	486	1+
393.79545	1464	1+
393.90476	430	1+
394.35972	264	1+
394.39466	350	1+
394.83689	684	
394.86528	254	
394.91408	260	1+
395.81828	202	
395.86596	392	
396.73523	364	
396.81306	286	
396.86782	268	
396.90215	220	
397.69972	228	1+
398.68478	188	1+
398.72438	686	1+
398.74808	318	
398.86639	496	1+
399.72444	420	1+
399.80673	600	1+
400.38908	214	
401.88097	188	
402.08874	268	1+
402.31492	254	1+
402.86480	4316	1+
403.73037	538	1+
403.87035	2778	1+
404.00249	188	1+
405.78190	198	
405.86784	1250	1+
406.37747	322	
406.74298	266	
406.80755	632	1+
407.32840	182	1+
407.49486	262	1+
407.72064	420	1+
407.86577	10804	1+
407.95470	330	1+
408.15249	244	1+
408.24973	126	1+
408.27156	108	1+
408.40998	196	
409.72542	992	1+
409.79596	410	1+
410.00398	208	
410.03495	266	1+
410.73228	536	1+
410.85204	1058	1+
411.03701	186	1+
411.81289	1588	1+
411.83746	388	
411.87845	326	
412.35602	248	1+
412.72716	382	
412.85121	1578	1+
412.86946	1214	1+
413.07638	462	1+
413.31419	176	1+
413.80966	200	
414.16556	228	1+
415.35050	290	
415.87494	1384	1+
416.81748	762	1+
417.74360	282	1+
417.81969	670	1+
417.85328	450	1+
420.71796	208	
421.73767	388	1+
421.88432	1334	
422.73827	230	1+
422.88598	720	
423.87069	1000	1+
424.08037	330	1+
424.88899	250	
425.32243	268	1+
425.73754	188	
425.83230	264	
425.87728	946	
425.94146	436	1+
426.37956	206	1+
426.70150	184	
426.74472	196	
426.86295	2946	1+
426.94372	380	1+
427.73714	2128	1+
427.79457	194	1+
427.83150	964	1+
428.88726	468	
429.35467	424	1+
429.86342	226	
430.35668	332	1+
430.73987	1450	1+
430.86252	2192	1+
431.58284	184	1+
431.87026	1606	1+
432.12420	198	1+
434.89241	248	
435.86081	284	
436.10655	160	1+
436.87755	452	1+
437.83510	152	1+
438.76192	316	1+
439.89583	1636	1+
440.18497	166	1+
440.70024	256	
441.89417	234	
442.87408	276	
443.80124	488	1+
444.07312	158	1+
444.12358	220	1+
444.74614	692	1+
444.87349	3512	1+
444.90136	234	
445.75127	582	1+
446.24902	94	1+
447.88773	190	
448.34024	248	1+
448.63812	270	1+
448.88160	1124	1+
449.34244	208	1+
449.75052	732	1+
449.82052	336	1+
449.88057	826	1+
450.74847	546	1+
451.07132	284	1+
452.87542	278	1+
454.24247	180	1+
455.66067	102	1+
457.90299	1474	1+
459.74645	184	1+
459.79937	186	1+
462.79213	214	
462.88360	1118	1+
463.78859	314	1+
464.78567	206	1+
464.95860	262	1+
467.84215	250	
467.88935	1478	1+
468.20535	240	1+
468.78683	208	
468.83553	208	
469.77719	242	
470.71534	358	1+
470.77371	472	1+
471.17360	216	1+
471.66145	266	1+
471.76439	238	1+
473.68613	190	1+
474.86852	244	1+
474.98528	174	1+
476.72675	264	1+
476.78184	284	1+
479.73264	196	1+
479.77439	170	1+
481.66801	148	1+
485.78702	812	1+
485.90288	826	1+
486.79022	620	1+
486.84568	538	1+
489.63491	204	
489.70877	164	1+
490.71503	186	1+
491.74681	180	1+
491.80046	320	1+
491.84808	498	1+
492.79139	268	1+
494.65789	282	1+
495.79348	296	1+
498.79138	268	
499.15483	140	1+
499.73349	618	1+
503.22732	264	1+
503.62867	186	1+
505.80654	426	1+
506.80526	248	1+
507.06286	184	1+
508.79095	230	1+
508.84393	184	
509.86071	1176	1+
510.33527	90	1+
512.67691	152	1+
512.80616	182	1+
END IONS

###FS:    #m/z: 336.94627 #charge 1+
###MS: 46
###MSMS: 48
BEGIN IONS
TITLE=Cmpd 35, +MS2(336.9463), 28.0-35.0eV, 1.0min #48
RTINSECONDS=60.218
SCANS=46,48
PEPMASS=336.94627	528406
CHARGE=1+
171.68096	110	
182.86467	528	1+
189.86090	382	1+
192.89147	112	
196.88234	416	1+
205.95039	180	
207.87743	424	1+
207.97198	182	
208.98173	164	
209.94318	358	
210.88518	1140	1+
211.94407	11004	
212.87821	6002	1+
212.94830	340	
213.93938	4662	1+
214.89564	132	
215.82759	206	1+
215.88592	1952	1+
215.93821	264	
217.88164	722	1+
219.83983	142	
221.89378	340	1+
222.93914	152	
223.96540	476	1+
224.96833	340	1+
224.98029	216	
225.95472	154	
226.89638	268	
226.94882	274	
226.96993	328	
227.02974	148	
227.78778	182	
227.89715	160	
227.95560	146	
228.89482	1456	1+
228.93851	110	
229.47347	106	
229.95515	9792	
230.88900	9214	1+
230.95844	234	
231.83149	118	
231.94884	3672	1+
232.12576	224	1+
232.54669	114	
233.39784	120	
233.82798	186	
233.84653	112	
233.87050	294	1+
233.89693	1384	1+
234.78637	444	1+
234.82113	342	1+
235.79445	230	1+
235.88829	336	1+
236.98534	104	
237.06360	156	
239.90241	124	
241.94594	116	
243.78708	146	
243.95178	248	1+
244.90219	102	
244.95644	176	1+
245.80084	166	
245.83428	158	
246.90363	268	1+
247.96533	1404	1+
248.02963	288	1+
248.12134	106	
248.90048	3074	1+
249.14423	238	1+
249.83052	128	
249.96120	1182	1+
250.83216	896	1+
250.95351	214	
251.07158	182	
251.22447	114	
251.88340	108	
251.90533	124	
252.87994	118	
252.97182	4190	1+
253.08746	330	1+
253.83441	150	
253.84869	316	1+
253.90526	1456	1+
254.96490	2764	1+
255.07472	352	
255.78298	114	
255.87778	104	
255.90443	166	
256.79913	342	1+
256.91254	200	
257.01858	126	
257.80073	250	1+
257.84600	134	
257.91866	134	
258.88403	260	1+
258.95976	384	1+
259.15388	126	
259.34798	170	
260.82945	120	
260.85015	154	
261.82487	412	1+
261.85083	174	
262.55421	110	
262.65540	112	
263.80655	296	1+
263.99053	140	
264.84882	136	
265.08461	198	
265.41994	150	
265.95857	118	
266.08644	122	
267.83960	274	
268.01359	258	1+
268.83887	1634	1+
269.35052	132	
269.81542	102	
269.84191	974	1+
270.42018	118	
270.91362	722	1+
270.95426	148	
270.98105	776	1+
271.09765	236	1+
271.81555	184	
271.91544	610	1+
272.78950	660	1+
272.80352	146	
272.84705	112	
272.95236	174	
272.98591	316	
273.17226	136	
273.79322	568	1+
274.43025	104	
274.89338	120	
274.97441	118	
276.81226	112	
276.84707	252	
277.83849	388	
277.96189	116	
278.35719	134	
278.83369	1322	1+
279.39282	356	1+
279.94340	210	1+
279.96618	236	
280.37344	112	
280.79065	332	1+
281.81491	110	
281.85895	192	
282.05072	226	1+
282.59474	120	
282.86090	126	
283.78785	476	1+
283.86389	104	
283.90227	150	
284.82053	132	
285.84887	1934	1+
286.80948	152	
286.85061	1374	1+
286.87305	184	
287.81263	146	
288.52246	136	
288.79956	116	
288.83103	236	1+
289.19106	106	
289.81270	172	
290.36368	202	
290.79754	894	1+
291.80396	684	1+
291.86001	298	
292.10248	210	1+
292.43780	108	
292.74884	110	
292.86334	556	1+
292.87735	268	1+
293.99094	136	
294.05354	192	
294.85022	170	
294.97524	348	1+
296.80897	282	
296.87393	418	1+
297.53165	114	
297.80808	170	
298.08199	194	
298.79860	134	
298.82331	116	
298.98844	192	1+
299.79958	130	
299.88606	218	1+
300.85530	102	
301.82856	440	1+
303.39064	102	
303.81204	388	1+
303.88472	318	1+
303.94496	162	
304.86489	122	
304.88690	216	1+
306.79337	212	1+
306.82510	242	
306.87587	136	
307.88745	124	
308.87287	284	
309.86336	154	
309.88074	166	
310.82766	264	1+
310.87391	860	1+
311.81569	182	1+
314.81783	182	
314.82830	158	
314.88514	134	
315.81783	244	1+
315.85432	412	1+
315.91501	130	
317.88315	276	1+
319.82530	118	
321.81866	350	1+
321.86607	134	
322.35081	142	
322.38791	130	
323.88748	184	
324.89398	826	1+
324.93843	146	
326.88689	146	
327.88160	486	1+
328.84368	138	
328.88631	380	1+
329.86781	178	
331.05879	102	
332.88106	170	
333.08124	152	
334.76206	184	1+
334.87832	208	1+
335.90567	118	
336.04817	178	1+
336.08900	240	
336.25089	106	
336.87881	114	
337.73279	142	
338.76629	154	
338.82460	388	1+
339.82718	290	1+
339.88390	128	
341.88413	182	1+
END IONS

###FS:    #m/z: 359.96210 #charge 1+
###MS: 46
###MSMS: 49
BEGIN IONS
TITLE=Cmpd 36, +MS2(359.9621), 28.0-35.0eV, 1.1min #49
RTINSECONDS=60.9905
SCANS=46,49
PEPMASS=359.96210	412430
CHARGE=1+
178.94279	192	
190.88616	236	1+
196.94466	220	1+
200.95048	138	
205.94648	214	
207.95172	304	
208.88541	124	
208.94344	132	
209.94392	3224	1+
210.87981	132	
212.98382	130	
214.89771	428	1+
218.91273	294	
219.41558	144	
221.88663	152	
221.96489	218	
222.95231	4048	1+
222.98010	130	
223.05234	212	1+
224.94839	4306	1+
225.88984	130	
226.89578	340	
226.91696	126	
226.94716	16524	1+
226.98902	156	
227.05039	132	
227.92641	116	
228.89501	212	
228.94272	14576	
229.08099	148	1+
229.94478	538	
230.00742	136	
230.59643	134	
230.78767	134	
230.88883	412	1+
231.88815	238	1+
232.09307	118	
233.85619	178	1+
233.88018	158	
233.95887	762	1+
234.89353	272	1+
235.01821	182	1+
235.82269	258	
235.84944	142	
235.88094	208	
237.99641	158	
238.96666	154	
239.42820	312	1+
239.78215	530	1+
239.88235	134	
240.94094	734	
240.96306	2858	1+
241.79401	146	
241.94205	474	
242.95900	2274	1+
243.89903	144	
244.95741	6548	
245.09788	116	
245.83660	218	
245.94361	146	
245.96458	178	
246.03747	288	1+
246.95267	7666	1+
246.97562	208	
247.15892	108	1+
247.82652	182	1+
248.80546	226	
248.85457	114	
249.97033	698	1+
250.95205	118	
250.96896	654	1+
252.87545	242	1+
252.95618	372	
253.08498	204	
253.83379	390	1+
255.83366	178	1+
255.87824	144	
255.91127	124	
257.85823	206	
258.84595	338	1+
258.97437	416	1+
259.06126	218	1+
259.80191	396	1+
259.93922	190	
260.06638	142	1+
260.90408	212	1+
260.96680	856	1+
261.79801	124	
262.80275	306	1+
262.94575	118	
263.84898	214	
263.97848	438	1+
264.58570	138	
264.96321	254	
265.84420	154	
265.97632	272	1+
266.81284	274	
266.96380	202	
267.24723	130	1+
267.78496	166	
267.81588	132	
267.86730	182	1+
267.97451	634	1+
268.81224	122	
268.95698	236	
268.99764	162	
269.79498	210	
269.96952	1936	1+
271.79434	130	
271.87035	128	
271.91922	308	1+
272.79271	376	1+
272.84517	138	
272.88526	302	1+
273.84663	212	
273.96742	258	1+
274.82095	132	
275.02151	166	
275.87832	198	1+
275.91662	190	1+
275.97029	242	
276.81130	164	
276.85130	354	1+
277.80724	278	
278.39282	122	
278.79803	118	
278.85344	148	
278.91891	252	
278.96913	148	1+
279.10166	256	1+
279.98385	216	1+
280.79805	820	1+
280.87460	204	
280.92390	170	
281.11868	232	1+
281.85578	168	
281.92891	114	
282.03041	134	
283.79540	164	
283.84385	136	
283.88983	144	
283.98540	300	
284.86794	342	1+
285.78965	240	
285.82877	124	
285.88564	198	1+
286.85924	420	1+
289.79515	128	
289.81227	180	
289.84855	222	1+
289.92333	138	
290.02299	144	1+
290.79435	432	1+
291.79184	532	1+
292.43677	200	
292.93643	192	
293.11687	116	
293.29327	154	
293.87468	130	
293.98537	248	1+
294.86023	488	1+
295.93071	312	1+
296.80831	550	1+
296.88437	112	
297.04777	200	1+
297.22730	172	1+
298.08339	126	
298.80553	832	
298.97734	172	1+
299.00109	218	1+
299.86820	168	
300.00868	250	1+
300.81612	434	1+
300.88364	126	
301.78232	162	
301.84853	172	
302.92074	164	
302.94155	130	
303.81169	484	1+
306.43735	136	
306.88942	140	
307.13438	172	
307.63612	124	
307.85182	144	
307.88914	218	
309.79678	750	1+
309.87308	654	1+
310.87689	594	1+
310.92407	196	1+
311.80643	178	1+
311.85473	170	1+
313.44908	182	
314.82222	334	
315.80839	454	1+
315.85914	124	
315.88371	158	
316.78428	150	
316.81351	390	1+
317.93107	646	1+
318.88077	196	
318.93340	516	1+
319.81905	124	
319.86643	348	1+
320.83945	122	
321.81986	162	
321.86550	222	
321.89146	178	1+
322.81782	130	
322.86444	140	
322.93046	766	1+
323.00397	162	1+
324.86516	196	1+
324.89576	220	
325.89830	178	
326.89297	272	1+
328.87467	654	1+
329.36270	116	
332.81943	144	
332.89463	152	
333.88494	326	1+
336.94415	1258	1+
337.75096	156	1+
337.83775	412	1+
337.87248	144	
338.77508	152	1+
338.87346	266	1+
339.82324	138	
340.76937	370	1+
340.93924	484	1+
341.10386	134	
341.75369	162	
341.77417	304	1+
341.83685	146	
343.71267	238	1+
343.72920	114	
344.90861	232	1+
345.71117	202	1+
345.72202	152	
349.75967	292	1+
349.81859	116	
350.04566	130	
350.89163	168	
351.60522	126	
353.71624	296	1+
356.77833	316	
356.81675	134	
357.71031	128	
357.77667	158	
358.19871	118	
360.13986	218	1+
360.77702	146	
361.78999	154	
362.85005	146	
363.72012	288	1+
363.76169	262	1+
364.07918	124	
364.94438	154	1+
END IONS

###FS:    #m/z: 507.84618 #charge 1+
###MS: 50
###MSMS: 51
BEGIN IONS
TITLE=Cmpd 37, +MS2(507.8462), 28.2-35.2eV, 1.1min #51
RTINSECONDS=64.6915
SCANS=50-51
PEPMASS=507.84618	842244
CHARGE=1+
190.87131	174	1+
196.01547	994	1+
199.88846	206	
209.94101	318	1+
214.88762	194	
217.89372	220	1+
223.98885	192	1+
224.97431	314	
227.95458	368	
232.89162	350	
234.89558	310	1+
236.89472	470	1+
237.05827	408	1+
239.00316	174	1+
239.85986	452	1+
240.84974	490	1+
240.94408	216	1+
241.85221	420	1+
246.78599	194	
248.85655	250	1+
249.88752	288	
250.90292	154	1+
250.97063	1044	1+
251.00034	222	1+
251.07323	486	1+
252.07680	330	1+
253.89761	208	
256.09065	202	1+
257.87104	190	
258.24355	164	1+
258.78942	310	1+
258.89197	260	1+
259.86704	202	
259.96411	222	1+
260.83911	268	1+
260.85685	226	
260.87810	822	1+
261.04021	220	1+
261.38186	498	1+
262.38530	398	1+
263.04425	220	1+
265.04538	232	1+
266.16772	662	1+
266.86704	250	
267.38162	214	
267.77094	134	1+
267.91748	310	1+
268.85863	206	
270.85807	500	1+
270.96783	218	1+
271.38562	514	1+
272.39069	310	1+
272.85248	1464	1+
274.39323	192	1+
274.80400	420	1+
274.84644	246	
274.86208	256	
275.91663	292	1+
276.80800	470	1+
276.84697	896	1+
277.15416	138	1+
277.97324	250	1+
278.82963	322	1+
280.38249	384	
280.79431	172	1+
280.84989	264	
280.95470	428	1+
281.37606	318	
281.39478	438	1+
281.95805	254	1+
282.11585	226	
282.85006	386	
283.13102	200	1+
283.88111	370	1+
283.89728	292	
283.97978	186	1+
284.40364	318	1+
284.84608	234	1+
284.89447	200	
285.89123	688	1+
286.79401	300	
286.87104	228	
287.04000	186	1+
287.81459	272	1+
287.85170	628	
287.93904	270	1+
288.02874	322	1+
288.86852	700	
289.87977	1374	
290.13962	264	1+
290.86485	3280	1+
291.04972	204	1+
291.39823	364	1+
291.88004	636	
292.83134	416	1+
292.90514	320	
292.96131	206	1+
293.87344	8380	1+
294.12298	292	1+
294.37738	252	1+
294.75248	154	1+
295.34284	176	1+
296.82121	218	
296.85751	380	
296.93351	370	1+
297.06789	248	1+
297.81645	274	
297.85110	924	1+
298.07340	200	1+
298.80647	482	1+
298.85343	662	1+
299.81298	282	1+
299.85547	834	1+
299.97732	340	1+
300.34451	404	1+
300.86077	694	1+
300.98053	276	1+
301.10715	286	1+
301.84086	416	1+
301.88109	248	
301.95393	176	1+
302.39286	232	1+
302.56484	232	1+
302.87181	232	
302.88615	236	
303.86233	416	
304.53287	112	1+
304.80937	234	
304.87921	284	
305.79541	242	1+
305.85978	880	1+
305.91821	254	1+
306.12621	270	1+
306.79797	166	1+
306.88121	284	
307.89075	1484	
308.14281	1556	1+
308.28264	242	1+
308.36826	396	1+
308.86935	3866	1+
309.34494	208	
309.37060	298	1+
309.80724	198	
309.81850	530	1+
309.84271	542	1+
309.86930	2232	1+
309.88756	1962	
310.15772	1450	1+
310.31815	210	
310.82120	372	1+
310.96211	304	1+
311.34607	210	
311.88371	15004	1+
311.96826	192	1+
312.35121	362	
312.52512	88	1+
312.84248	442	1+
313.00789	244	1+
314.48990	200	1+
314.81332	388	1+
314.86661	1730	1+
315.33560	160	1+
315.37092	286	
316.53508	140	1+
316.86704	1310	1+
316.88667	328	
317.35348	416	1+
317.82351	208	1+
317.89687	390	
318.31666	218	1+
318.86116	334	
319.04580	276	1+
319.86940	252	
319.89042	330	1+
320.87380	460	
321.35131	260	1+
321.88683	408	
322.81671	278	1+
322.88706	318	
323.86637	332	
324.38204	712	1+
324.85800	254	
324.87205	238	
324.89994	270	
325.38705	574	1+
325.90180	864	
326.04587	282	1+
326.81868	244	
326.88383	1408	
326.99557	206	1+
327.81609	212	
327.88176	968	
327.89576	998	
328.37493	698	1+
328.87243	892	
329.83245	436	1+
329.89370	536	
330.16524	266	
330.43914	314	1+
330.88173	608	
331.88892	416	
332.12208	218	1+
332.79643	584	1+
332.87384	1964	1+
332.90595	192	
332.92390	318	1+
332.95214	278	
333.80108	484	1+
334.39699	310	
334.89934	294	
334.99151	200	1+
335.51095	142	1+
335.84280	948	1+
335.88778	282	
336.39466	256	
336.87702	1556	1+
337.88167	1472	1+
338.08784	198	1+
339.18816	86	1+
339.21584	194	1+
339.83067	304	
339.89996	400	1+
340.06116	198	
340.77564	576	1+
340.81420	256	1+
341.83748	266	1+
342.72014	192	
342.87239	546	1+
342.96827	192	
343.01124	286	1+
343.75751	268	1+
343.87755	386	1+
344.36982	416	1+
344.82371	340	1+
345.86066	316	
345.90532	390	1+
346.32122	236	1+
346.87441	534	1+
347.81591	308	1+
348.91321	426	1+
349.40167	212	1+
349.75306	244	1+
350.85098	598	1+
350.88641	1344	1+
350.96155	274	1+
352.01389	200	
352.77200	200	
352.91133	382	
353.84903	1530	1+
353.91455	372	
354.91157	284	
355.72015	430	1+
355.88782	790	1+
356.09405	256	1+
356.68356	198	1+
356.83645	228	1+
357.01518	324	1+
357.37025	304	1+
359.39735	210	1+
359.44509	98	1+
359.77024	244	1+
360.00473	172	1+
360.27555	242	
360.31572	300	1+
360.95024	210	1+
361.69783	212	1+
362.36461	298	1+
362.40233	254	1+
362.95087	234	1+
363.89171	232	1+
364.82651	236	1+
364.84661	386	
365.32953	140	1+
366.83915	3570	1+
366.99972	258	1+
367.17578	222	1+
367.70819	1934	1+
367.78820	646	1+
368.11973	334	1+
368.90277	218	
369.04678	190	1+
369.34532	228	1+
369.37841	200	
369.77704	862	1+
369.83228	838	1+
369.90485	224	
370.78505	584	1+
370.85306	304	
370.90166	494	1+
371.18674	564	1+
371.72388	384	
371.86752	264	
371.90624	342	1+
371.99107	120	1+
372.33975	290	1+
372.72015	1020	1+
372.79517	296	1+
372.85403	250	
373.04962	154	1+
373.83476	232	
373.90449	314	1+
374.79492	246	
375.81771	436	1+
375.85005	646	1+
375.90650	212	1+
376.88305	262	
377.72213	236	
377.88511	194	
379.72588	202	
380.32188	442	1+
380.38388	272	1+
380.72204	726	1+
380.85589	242	
380.96804	232	1+
381.43376	242	1+
381.79859	332	1+
381.83940	456	
382.10828	136	1+
382.70769	486	1+
382.77685	442	1+
382.80363	216	1+
382.85604	266	
382.89062	204	
383.33939	264	
383.71203	418	1+
383.78992	192	
384.03460	190	1+
384.85144	6826	1+
384.89011	498	1+
385.34792	250	1+
385.38150	494	1+
386.38218	380	1+
386.97214	316	1+
387.09676	226	1+
387.72212	280	
387.84670	300	
388.04379	216	1+
388.71501	430	1+
388.79282	358	
388.84856	296	
389.19964	758	1+
389.71845	302	1+
389.80909	224	
389.84873	206	
390.84407	880	
391.81075	248	
391.84056	1654	1+
391.90612	254	1+
391.96988	352	1+
392.07447	274	1+
392.76083	210	1+
392.84134	1018	1+
392.86345	402	1+
393.79835	974	1+
394.10225	184	1+
394.73663	218	
394.77325	272	1+
394.79298	462	1+
394.83551	700	1+
395.73688	730	1+
395.79830	326	1+
395.86706	408	
396.05825	232	1+
396.82583	202	
396.86464	198	
397.86354	1210	1+
397.92030	212	1+
398.72376	260	
398.74216	210	
398.80202	674	1+
398.86683	1058	1+
399.70861	330	1+
399.80728	444	1+
399.84919	282	
399.95156	224	1+
401.32411	86	1+
402.35484	280	1+
402.86763	3280	1+
403.04228	228	1+
403.22600	176	1+
403.35991	220	1+
403.87271	2370	1+
404.72928	534	1+
405.87300	902	
406.87390	558	
407.72521	356	
407.81966	192	
407.86680	11050	1+
408.01588	192	1+
408.63055	240	1+
408.74018	210	
408.80877	612	1+
409.72426	912	1+
409.91404	238	1+
410.08029	442	1+
410.83829	866	1+
410.87255	1144	1+
410.95867	256	
411.81187	1000	1+
411.97806	196	1+
412.69863	318	1+
412.73345	612	1+
412.84724	1210	1+
412.92523	238	1+
413.75598	194	
413.88090	620	
414.70739	240	1+
414.77296	188	1+
414.79422	162	1+
414.86916	1056	1+
418.73660	386	1+
418.84251	190	
421.88121	1680	1+
421.91090	162	1+
421.93273	194	1+
422.67911	188	1+
423.38048	294	1+
423.72565	286	1+
423.86987	376	
424.82574	240	
424.87136	334	
425.69133	148	1+
425.74635	192	
425.82693	230	
425.87774	584	
426.86421	2066	1+
426.93759	372	1+
427.37606	398	1+
427.73324	1526	1+
428.85607	522	
428.88492	978	1+
429.09067	374	1+
429.82248	850	1+
430.74254	718	1+
430.86265	318	
430.88046	338	
431.03040	120	1+
431.13010	280	1+
431.87046	1282	1+
432.24065	260	1+
432.84819	618	1+
432.89181	252	
433.18091	142	1+
433.82111	236	1+
433.85352	528	1+
434.35781	204	1+
434.71884	318	1+
434.88625	636	1+
435.23856	254	1+
435.72533	226	1+
435.86282	506	1+
439.77736	186	1+
439.89358	1070	1+
441.96044	186	1+
442.87829	224	
442.97000	148	1+
443.03761	234	1+
443.23490	194	1+
443.70248	300	1+
444.74258	702	1+
444.76494	258	
444.87191	4170	1+
445.74527	588	1+
446.70401	294	1+
448.06882	210	1+
448.74794	300	1+
448.77320	494	1+
448.88055	1256	1+
449.70547	182	1+
449.87950	920	1+
450.74863	706	1+
451.77234	240	
452.87035	300	1+
453.17860	248	1+
453.86956	198	1+
454.77802	184	1+
454.89369	264	1+
456.78103	240	
457.83720	260	1+
457.90481	1182	1+
458.70692	318	1+
461.80151	224	1+
462.88441	1644	1+
464.78652	244	
466.78886	294	
467.65181	272	1+
467.69680	144	1+
467.88782	1414	1+
468.05901	228	1+
468.77328	990	1+
471.20933	202	1+
474.78514	386	1+
476.66911	190	1+
476.71931	642	1+
480.65948	326	1+
480.72113	458	1+
480.92158	192	
481.72240	390	1+
481.91255	232	1+
485.10380	232	1+
485.89646	710	1+
486.27159	186	1+
486.79511	854	1+
486.84790	500	1+
487.80073	596	1+
491.80098	342	1+
491.84472	216	
494.72789	176	1+
499.73719	192	
500.59976	178	1+
502.80938	428	1+
503.19233	172	1+
504.27509	166	1+
504.79838	244	1+
504.84519	156	1+
505.75975	340	1+
508.03920	90	1+
508.91140	172	1+
509.80238	202	1+
509.85792	950	1+
510.80404	148	1+
511.86221	364	1+
512.77562	228	1+
END IONS

###FS:    #m/z: 336.94631 #charge 1+
###MS: 50
###MSMS: 52
BEGIN IONS
TITLE=Cmpd 38, +MS2(336.9463), 28.0-35.0eV, 1.1min #52
RTINSECONDS=65.4635
SCANS=50,52
PEPMASS=336.94631	564736
CHARGE=1+
92.81028	102	
182.86600	430	
185.86399	104	
189.86351	190	
195.98854	110	
196.88372	608	1+
200.88114	196	
205.94674	124	
205.97492	162	1+
208.88444	206	
208.91919	104	
209.88495	128	
209.94370	302	
210.88500	776	1+
211.03864	160	
211.94466	7944	
211.97811	130	
212.87832	6210	1+
212.94706	298	
213.93990	3810	1+
215.88616	1406	1+
215.93765	708	1+
217.38453	252	1+
217.88298	792	1+
221.63740	108	
222.39320	158	
223.95750	114	
224.97779	148	
225.88350	184	
226.39374	130	
226.89270	248	
227.78768	140	
227.89604	168	
227.95540	156	
228.40468	110	
228.89515	1170	1+
229.91256	176	
229.95494	7800	1+
229.98000	140	
230.88934	9136	1+
231.95087	4056	1+
232.82486	624	1+
233.40516	108	
233.89813	1396	1+
233.94931	632	1+
235.38601	116	
235.82916	264	1+
235.84876	122	
235.89895	302	1+
236.84969	192	
239.79224	192	
239.90028	178	
240.79164	110	
240.95996	190	
241.08130	120	
244.69477	108	
244.88428	176	
244.95429	204	
245.78516	232	1+
246.83392	150	
246.90391	432	1+
246.97475	356	
247.96464	2294	1+
247.99536	204	1+
248.90026	2708	1+
249.39873	118	
249.96110	1080	1+
250.83567	746	1+
250.89722	128	
250.95016	338	
251.07082	298	1+
251.78788	248	1+
251.83754	478	1+
251.91031	288	
251.95915	166	
252.90621	162	
252.97050	4294	
253.08490	196	
253.83236	102	
253.90466	1908	1+
253.94150	152	
253.95926	234	
254.00500	130	
254.77890	372	1+
254.96737	1920	1+
255.07854	204	
255.78348	328	1+
255.87984	114	
256.07952	118	
256.37058	104	
256.84746	132	
256.87339	186	1+
256.89181	128	
256.91150	270	1+
256.96227	306	
257.96519	154	
258.80628	124	
258.84508	214	
258.88236	106	
258.91172	124	
259.85207	134	
259.94667	280	1+
260.79817	124	
260.83394	192	
260.88073	230	1+
260.94750	190	1+
261.83339	738	1+
262.59358	108	
262.83101	520	1+
264.85308	264	1+
265.08516	146	
265.82897	120	
266.35096	128	
266.45460	174	1+
267.34635	156	1+
267.81550	116	
267.84259	544	
267.97716	114	
268.78112	154	
268.84097	1472	1+
268.95479	184	1+
269.79884	230	
270.81231	142	
270.98185	382	
271.75570	144	
271.79631	126	
271.91466	906	1+
271.95731	152	
272.79099	752	1+
272.87488	208	1+
272.98266	116	
273.79292	634	1+
274.85538	154	
275.89276	106	
276.38716	114	
276.85643	338	
276.95984	226	1+
277.83514	138	
278.40119	102	
278.80988	148	
278.83676	1170	1+
278.90141	108	
279.10406	140	
279.96769	118	
280.37767	152	
280.79340	320	1+
280.83238	142	
280.85415	156	
280.87366	344	1+
282.15072	130	
282.37969	162	
282.80349	138	
283.78724	292	
283.86226	146	
284.78756	138	
284.90400	138	
285.85028	320	
286.42378	172	
286.85131	1772	1+
288.91474	176	
289.78525	268	1+
289.81119	108	
289.85883	288	1+
289.90184	172	1+
291.80459	210	
291.86460	162	
291.87970	164	
292.81715	132	
293.10702	272	1+
293.79721	150	
293.99724	198	1+
294.82109	116	
294.84464	270	1+
294.86312	368	1+
294.97257	294	1+
295.97534	204	1+
296.80719	608	1+
298.08641	148	
298.85775	110	
298.94145	212	1+
299.06319	108	
299.76027	230	1+
299.78215	118	
299.86172	102	
299.87577	322	1+
301.05741	108	
303.18524	114	
303.81256	380	1+
303.86285	266	1+
303.91893	276	1+
304.08968	124	
305.02873	208	1+
305.90231	148	
306.87963	154	
306.89345	408	1+
308.35554	104	
308.86995	232	
309.15612	124	
309.81622	538	1+
309.87306	406	
310.87552	946	1+
310.92119	230	
312.94773	118	
313.72054	110	
313.81675	426	1+
314.81997	358	1+
315.85924	346	1+
317.07831	106	
319.08605	108	
322.89691	150	
323.04146	132	
323.74495	108	
324.89071	236	
325.89152	188	
326.88576	110	
327.71436	284	
328.88422	492	1+
329.72641	160	1+
329.86871	106	
330.34164	108	
330.81551	186	
332.83247	130	
333.87520	104	
334.74644	142	
335.76109	208	1+
335.88219	130	
338.40612	108	
338.88377	238	1+
339.40331	144	
341.83314	246	
END IONS

###FS:    #m/z: 359.96229 #charge 1+
###MS: 50
###MSMS: 53
BEGIN IONS
TITLE=Cmpd 39, +MS2(359.9623), 28.0-35.0eV, 1.1min #53
RTINSECONDS=66.236
SCANS=50,53
PEPMASS=359.96229	452572
CHARGE=1+
200.94525	144	
203.88056	118	
207.40566	148	
208.94222	140	
209.88304	128	1+
209.94449	2162	1+
212.98380	128	
215.41261	212	
216.41545	194	
217.87065	116	
217.91318	116	
218.91312	310	
220.95633	416	1+
221.88950	364	1+
222.82753	118	
222.95201	3298	1+
224.94884	4540	1+
224.97684	112	
225.41655	158	
225.88002	126	
226.39138	150	
226.89283	130	
226.94757	14642	1+
226.98206	202	
227.91679	160	
228.89179	188	
228.91201	142	
228.94259	14238	1+
229.97581	152	1+
230.88919	206	1+
231.85208	200	1+
233.93385	348	1+
233.96055	352	1+
235.82168	380	1+
237.44647	110	
239.07176	158	
239.97182	120	
240.79435	238	
240.82042	152	
240.93983	620	1+
240.96154	1960	1+
241.78455	552	1+
241.81308	122	
242.82628	178	1+
242.95918	1810	1+
243.45502	280	1+
243.86937	320	1+
244.31096	124	
244.95778	7132	1+
245.83374	238	
245.94063	366	
246.80926	288	1+
246.95329	6894	1+
247.97161	194	1+
248.82036	200	1+
248.85191	130	
249.80211	130	
249.94679	444	1+
250.80322	130	
250.97044	562	1+
252.95850	332	1+
253.83611	828	1+
254.16788	128	
254.73002	114	
254.97339	116	
255.87930	344	1+
256.06233	138	
256.87094	128	
256.90823	228	1+
257.79872	134	
258.84397	138	
258.97222	400	
259.07178	162	
259.79796	162	
259.97378	176	
260.80192	120	
260.82930	132	
260.85049	132	
260.94584	200	
260.96851	1638	1+
262.95544	204	
262.96829	190	
263.82904	182	
263.84701	132	
263.98104	218	
264.81852	220	
264.96876	518	1+
265.91084	164	
266.81171	452	1+
267.78177	158	
267.97402	980	1+
268.81113	140	
268.87218	166	
268.95755	116	
269.40746	204	1+
269.79468	224	
269.96685	1372	1+
271.84329	466	1+
272.92912	116	
273.02723	154	
273.92674	154	
273.96924	180	
274.85664	166	
275.79333	206	
275.80948	308	
275.96962	222	1+
276.81125	172	
276.84911	248	1+
277.81311	310	
277.87581	142	
278.79713	256	
278.85874	142	
278.88287	240	
279.00477	122	
279.79205	702	1+
279.90487	240	
279.96037	138	
280.10925	178	1+
280.79220	522	1+
280.82030	136	
280.84740	526	1+
280.86972	112	
280.92449	186	
281.36829	158	
282.15477	136	
282.92272	180	
283.79259	122	
283.98567	298	
284.00943	142	
284.82198	246	1+
285.79069	122	
285.85478	208	1+
287.81733	234	1+
287.91633	186	1+
288.86269	210	1+
290.78487	112	
291.78862	416	1+
291.80113	268	
292.01438	114	
292.05256	162	
292.86833	204	
294.85943	458	1+
294.92102	128	
295.91781	214	1+
296.38407	124	
296.80756	304	
297.80906	384	
297.83098	146	
297.87455	268	1+
297.97216	116	
298.80230	1726	1+
299.13781	148	1+
300.87363	134	
300.92212	162	
301.78592	438	1+
302.82490	454	1+
302.86763	116	
303.76224	164	
303.78560	112	
303.80535	482	1+
304.02619	140	
304.87953	228	1+
306.31875	120	
306.85246	210	1+
308.29011	350	
308.81372	132	
309.79814	506	1+
309.94039	178	
310.81858	276	1+
310.87840	674	1+
313.43723	136	
313.89440	138	
314.31236	236	1+
314.89327	124	
314.93196	186	1+
315.87444	200	1+
316.81322	380	1+
317.88540	224	1+
318.12640	116	
318.14562	280	1+
318.81592	120	
318.89086	152	1+
318.93543	370	1+
318.95943	250	1+
319.14930	236	1+
319.74959	248	1+
319.86904	128	
319.96296	178	1+
320.83038	182	1+
320.89240	140	1+
321.81603	194	
321.87000	354	1+
322.28800	130	
322.88344	566	1+
322.92596	456	1+
323.89001	380	1+
325.89463	158	
326.00769	202	1+
326.14172	110	
327.82486	144	
327.87225	114	
328.81467	184	1+
328.88831	160	
328.94287	146	
329.87349	138	
331.75708	140	
332.00084	126	
332.80177	130	
332.90041	152	
335.88457	290	1+
336.94380	1154	1+
337.83420	128	
337.99463	120	
338.76275	140	
339.83138	156	
339.88514	112	
340.94135	680	1+
341.73907	120	
342.70633	322	1+
342.79445	188	
342.83071	204	1+
342.90576	472	1+
344.77103	146	
345.71478	130	
346.61972	114	
348.76013	268	1+
349.82361	118	
349.90225	182	1+
352.89236	136	
352.96538	126	
354.76020	152	
354.83996	156	
356.46874	124	
356.76870	254	
357.70847	202	1+
358.79906	116	
358.94298	158	
359.23813	120	
359.95917	134	
360.75695	136	
360.86198	118	
361.34294	224	1+
361.75638	268	
362.18230	200	1+
362.71396	444	1+
362.75448	398	1+
363.71916	372	1+
364.57717	128	
364.85561	146	1+
END IONS

###FS:    #m/z: 322.93098 #charge 1+
###MS: 54
###MSMS: 55
BEGIN IONS
TITLE=Cmpd 40, +MS2(322.9310), 28.0-35.0eV, 1.2min #55
RTINSECONDS=69.92
SCANS=54-55
PEPMASS=322.93098	5451758
CHARGE=1+
147.68732	96	
182.87330	122	
188.87239	134	
189.86189	144	
190.00284	102	
191.05444	106	
191.86064	172	
192.88964	346	1+
196.88401	462	1+
197.07122	228	1+
198.87914	164	
199.88987	122	
201.04718	218	
205.95054	364	1+
208.94169	438	1+
209.94553	372	1+
210.90096	166	
212.88165	578	1+
214.02752	120	
214.89263	128	
216.88799	126	
218.88744	184	
219.58394	106	
219.88174	232	1+
219.98253	98	
221.94439	122	
222.79624	100	
222.95351	1064	1+
224.90367	152	1+
224.92378	246	1+
226.82157	104	
227.12594	100	
227.78673	204	1+
227.93106	98	
227.95420	162	
227.96465	130	
228.64074	104	
228.84457	244	1+
228.90682	396	1+
230.54940	106	
230.82203	118	
230.89008	410	
232.98346	102	
233.88912	142	
234.05707	106	
234.09807	100	
234.88201	106	
235.82504	120	
235.86166	206	1+
236.83209	104	
237.02088	100	
237.04299	148	
237.06333	126	
237.79240	184	
238.79451	100	
238.91405	128	
239.06962	206	1+
239.78759	966	1+
240.82442	250	
240.94032	3834	
240.96375	396	
241.94218	2558	
242.82176	252	
242.94179	10390	1+
243.06251	136	
243.81897	462	1+
243.84466	214	1+
243.88282	96	
244.82185	292	1+
244.88285	100	
244.93989	1528	1+
246.82986	118	
246.85378	122	
246.97642	792	1+
247.89488	98	
248.84738	126	
248.85768	228	1+
248.90331	462	1+
248.96727	228	1+
249.37749	136	
249.79094	236	1+
249.83772	178	1+
250.94668	264	1+
251.06791	190	
251.11164	96	
251.91049	150	
251.99959	180	
253.83525	246	
253.91112	432	1+
254.34821	106	
254.78200	652	1+
254.82979	108	
254.88496	114	
254.91047	266	1+
255.78248	460	1+
255.80528	190	
255.94278	154	
256.80701	186	
257.01822	130	
257.48718	98	
257.79506	498	1+
257.92559	166	
258.79796	300	1+
258.83713	346	1+
258.97604	110	
260.01032	144	
260.34545	202	
260.83542	398	
261.82769	1132	1+
261.88664	216	1+
262.13608	212	1+
262.35201	146	
262.82913	884	1+
262.96628	174	
263.00398	122	
263.34679	134	
263.97533	234	1+
264.84510	98	
264.85499	428	1+
265.05810	112	
265.06895	120	
265.08787	174	
265.11732	142	
265.85720	362	1+
266.41995	100	
267.79623	210	
267.84873	272	1+
268.78439	180	
268.95279	114	
269.34272	102	
269.79802	214	
270.80230	120	
271.79653	314	
271.84488	326	1+
271.98673	98	
272.79887	144	
273.79288	1320	1+
273.84435	340	1+
274.84724	284	1+
275.80587	702	1+
276.36819	100	
276.84861	144	
276.86235	172	
276.98231	218	1+
278.84523	144	
278.91558	184	1+
279.05598	154	
279.09039	454	
279.79458	234	
279.82348	116	
279.83790	96	
279.85210	104	
280.21440	116	
280.79077	396	1+
280.81176	114	
281.84348	98	
282.85628	152	
283.08255	132	
283.36164	134	
283.78804	592	1+
283.85632	232	
284.29240	162	
284.87704	160	
284.92421	132	
284.95113	140	
285.80214	148	
286.92329	100	
287.00858	96	
287.79595	176	
287.86685	288	1+
289.79143	906	1+
290.85716	166	
290.87121	278	1+
291.61117	98	
291.80326	1104	1+
292.04721	224	1+
293.09028	112	
293.33532	108	
293.80379	186	
293.87288	534	1+
294.83370	140	1+
294.85484	224	
295.38797	96	
296.80687	354	1+
296.91228	332	1+
297.84793	152	
297.87610	228	1+
298.80406	184	
298.96477	114	
299.78359	648	1+
299.83050	120	
301.79091	126	
301.86303	132	
302.23911	96	
303.88476	312	1+
304.73743	100	
305.80685	164	
305.92397	96	
306.87746	122	
307.79666	610	1+
307.81183	402	1+
307.89252	270	
308.29893	96	
308.81373	348	1+
308.83277	112	
309.11066	104	
310.26985	100	
310.87776	832	1+
311.87994	618	1+
312.80219	306	
313.90017	120	
314.82096	432	1+
315.11339	134	
316.82836	144	
319.84255	98	
320.72514	226	1+
320.76483	120	
320.88873	146	
323.76666	140	
323.88092	102	
324.71039	204	1+
324.88898	648	1+
325.81299	122	
326.80830	202	1+
327.96252	130	
END IONS

###FS:    #m/z: 340.94070 #charge 1+
###MS: 54
###MSMS: 56
BEGIN IONS
TITLE=Cmpd 41, +MS2(340.9407), 28.0-35.0eV, 1.2min #56
RTINSECONDS=70.692
SCANS=54,56
PEPMASS=340.94070	3666138
CHARGE=1+
162.93186	112	
183.86995	158	
189.86407	102	
192.88865	120	
192.92501	112	
196.88288	556	1+
205.95097	266	
206.88945	126	
207.97262	212	
209.94631	176	
210.93708	596	1+
211.89551	290	1+
212.87918	1436	1+
212.93274	122	
213.93910	3092	1+
215.41066	486	1+
215.88664	1300	1+
215.93885	308	1+
217.85649	140	
217.88343	1020	
217.93594	176	
218.87571	112	
219.88482	148	
221.87713	174	
222.00599	118	
222.95212	140	
223.96186	198	
223.97482	154	
224.87514	124	
225.11701	106	
225.39646	120	
226.02077	116	
226.87149	178	
226.94382	292	1+
229.95206	136	
230.88742	2066	1+
231.95007	2850	1+
233.82720	232	1+
233.89640	1082	1+
233.94790	722	
235.38814	122	
235.87028	224	
235.89259	638	1+
235.94796	282	
237.43800	144	
238.88419	310	1+
239.78836	352	1+
239.90692	146	
240.96468	140	
241.03485	104	
241.88237	214	1+
241.94416	98	
242.94069	108	
243.56874	100	
243.83220	126	
243.94259	104	
244.90811	104	
244.95102	102	
245.83357	318	1+
245.93831	180	
246.97653	418	1+
247.90618	150	
248.89960	164	
249.90086	642	1+
249.96183	712	
249.98709	120	
250.96624	436	
251.95337	290	1+
252.79250	150	
252.84707	144	
253.11957	198	1+
253.90574	346	1+
254.96668	2152	1+
255.07072	288	1+
255.80061	144	
256.01695	130	
256.21784	104	
256.84205	142	
256.96359	250	1+
257.79794	180	
257.89940	104	
258.79893	206	1+
258.84139	266	1+
258.90279	102	
259.95727	284	
260.83611	224	
260.86058	152	
261.92196	158	
262.86152	218	1+
262.90806	98	
263.40239	102	
265.84833	154	
266.93211	100	
267.80205	162	
268.80041	118	
268.84381	136	
268.86016	102	
269.79654	250	
269.81524	110	
269.88536	110	
269.94730	108	
270.80377	156	
270.96186	106	
271.84541	144	
271.91618	188	
272.84409	256	1+
272.91513	194	
272.93356	210	
272.97492	230	
273.79356	690	1+
273.86222	190	
273.91698	136	
274.85891	136	
276.36402	118	
276.81244	114	
276.84502	576	1+
277.79687	102	
277.96927	116	
278.84284	550	1+
279.78858	166	
279.90976	146	
279.98976	216	1+
280.51116	104	
280.78582	180	1+
280.85702	734	1+
282.35724	102	
282.83181	108	
282.93111	134	
283.79747	284	1+
286.81140	204	
287.79052	110	
289.78835	302	1+
291.80520	488	1+
292.43047	292	1+
293.84751	144	
293.87436	170	
294.87688	122	
294.92335	98	
295.03286	128	
296.80753	120	
296.87144	366	1+
296.91156	142	
296.98161	138	
297.84624	154	
297.97781	114	
298.82092	118	
298.94562	124	
299.81374	146	
300.42727	102	
300.78144	156	
301.22966	98	
301.80758	356	1+
301.87740	232	
302.44698	126	
302.83084	166	
303.99174	100	
304.36869	108	
304.88038	150	
304.92518	134	
307.02668	168	
307.54563	104	
307.79680	424	1+
307.89042	280	
309.01639	206	1+
309.88291	136	
310.81324	272	
310.87904	384	
311.83071	110	
311.86037	112	
311.88622	384	1+
312.16455	106	
312.80449	270	1+
312.82418	118	
314.82087	292	1+
314.88140	142	
315.05300	132	
315.85664	336	1+
317.86460	278	1+
320.38928	102	
321.81628	138	
321.90249	98	
323.88691	672	1+
324.89282	376	1+
325.59867	160	
326.89602	240	1+
327.82352	354	1+
327.87607	98	
328.39176	98	
328.82629	234	1+
328.89015	316	
329.73446	124	
329.87122	180	
330.81284	506	1+
330.87723	144	
333.76466	108	
334.87894	130	
336.02997	114	
337.82901	112	
338.58775	108	
338.80728	134	
339.40611	100	
339.71734	232	1+
339.82452	134	
340.87453	100	
342.89017	216	1+
342.90515	132	
343.91709	104	
344.88123	240	1+
END IONS

###FS:    #m/z: 363.95694 #charge 1+
###MS: 54
###MSMS: 57
BEGIN IONS
TITLE=Cmpd 42, +MS2(363.9569), 28.0-35.0eV, 1.2min #57
RTINSECONDS=71.463
SCANS=54,57
PEPMASS=363.95694	2620204
CHARGE=1+
182.86612	350	
185.86794	132	
186.93823	108	
187.86713	450	1+
189.86291	1594	1+
191.85768	2352	1+
196.88212	648	1+
200.88261	220	
200.94669	134	
207.40640	232	
207.87521	888	1+
207.94586	298	
208.94188	222	
209.87040	426	
209.94298	4562	1+
210.88425	1558	1+
210.98219	118	1+
211.96881	190	1+
212.87918	11364	1+
212.97166	180	1+
214.89423	570	1+
216.41317	416	
216.88461	124	
216.91067	166	
218.91345	232	
221.86228	152	
222.95250	2916	1+
223.88540	134	
224.05104	180	1+
224.89284	270	
224.94961	3548	1+
225.88763	472	1+
226.24721	98	1+
226.91946	120	
226.94782	21188	1+
227.05627	144	
227.82302	158	1+
227.92927	396	
228.79475	196	
228.89455	2158	1+
228.94270	23066	1+
228.97694	228	
229.04057	200	1+
230.68335	98	1+
230.78933	188	
230.88967	16870	1+
231.02556	140	
231.80681	134	1+
231.97943	226	1+
232.01829	122	
232.32884	130	1+
232.88585	2380	1+
234.88013	1390	1+
234.93413	174	
235.84553	212	
237.05066	110	
237.82059	294	1+
237.89768	320	1+
237.91833	242	1+
238.05347	114	
238.80882	162	
239.07254	256	1+
239.42977	166	
240.00236	178	1+
240.07876	174	1+
240.94165	518	
240.96286	1888	1+
241.89662	194	
241.93952	2284	1+
242.94186	1538	1+
242.96046	1630	1+
243.82280	286	
244.82113	216	
244.95770	10274	1+
245.43891	162	1+
245.79959	310	1+
245.83620	126	
246.06879	248	1+
246.78824	116	
246.90465	788	1+
246.95350	12860	1+
248.43626	142	
248.53887	142	1+
248.80241	222	1+
248.83981	112	
248.89977	4120	1+
249.50503	114	
250.89753	1440	1+
250.94870	172	
250.96863	492	1+
251.07037	458	1+
251.79593	272	1+
251.93861	276	1+
252.88879	178	
253.08506	268	1+
253.83888	188	
253.90527	952	1+
254.87615	280	1+
255.78266	136	
255.84797	140	
255.86318	142	
256.79011	132	
257.08535	140	
258.13674	202	1+
258.83545	208	
258.97275	256	1+
259.09732	140	
259.84113	228	
260.83014	570	1+
260.96787	1276	1+
261.35752	122	
261.78997	348	1+
263.83119	292	1+
263.87740	224	1+
264.81860	158	
264.96853	640	1+
264.98154	132	
265.08575	524	1+
265.81181	486	1+
265.97609	380	1+
266.81312	316	1+
267.78432	110	
267.93023	150	
267.97405	1686	1+
268.36843	118	
268.95918	222	
269.07640	136	
269.41878	132	
269.79764	182	
269.84475	182	
269.92903	112	
269.96829	2202	1+
270.80294	232	1+
270.86506	210	1+
271.84406	206	
271.91595	984	1+
273.79437	324	1+
273.81553	132	
273.85795	248	1+
273.91178	184	
275.35536	126	
275.80729	228	1+
275.84019	122	
276.35379	132	
276.85468	190	
277.81377	120	
277.85544	110	
278.79944	124	
278.81782	214	
278.84525	442	1+
279.10277	192	
279.79532	128	
280.07328	120	
280.11114	126	
280.79204	1218	1+
280.81289	112	
280.92870	126	
281.03978	150	
281.18900	112	
281.89347	126	
281.98740	142	
282.02783	114	
282.48680	106	
282.78590	472	1+
282.81089	110	
282.85517	212	
283.07112	166	
283.42889	106	
283.84913	684	1+
283.96114	118	
283.98244	154	
284.00152	118	
285.79885	686	1+
285.84520	2492	1+
285.88155	172	1+
285.97752	244	1+
286.14560	110	
286.91628	256	1+
289.85544	128	
289.88226	132	
290.78684	838	1+
290.85436	136	
291.80403	106	
291.83574	148	
291.88168	128	
292.34288	112	
293.11948	324	1+
293.81702	134	
293.86069	366	1+
294.86192	366	1+
295.94161	112	
296.79028	136	
296.80724	356	
296.92866	158	
297.38049	134	
297.80042	1706	1+
297.85661	498	1+
297.97041	154	
298.97211	132	
299.79957	1148	1+
300.87246	106	
300.92311	322	1+
301.86185	1134	1+
302.78983	136	
303.80575	1082	1+
303.85624	4038	1+
304.88265	318	1+
306.13065	192	1+
306.87864	106	
307.97885	220	1+
308.29451	118	
308.70940	152	1+
308.86961	494	1+
309.92689	210	1+
310.82975	108	
310.85718	320	1+
310.87926	460	1+
311.12788	152	
313.81797	132	
314.82154	292	
315.81241	616	1+
316.81254	392	1+
317.75264	196	1+
318.81529	120	
318.93377	492	1+
319.03140	106	
319.82445	304	
319.87473	268	
320.82641	150	
320.93190	124	
321.81848	1680	1+
321.86838	754	1+
322.92892	634	1+
323.76813	128	
323.88700	120	
323.96744	114	
324.80511	242	1+
324.87637	352	1+
325.53666	136	
325.81197	162	1+
325.85681	134	
326.87252	1468	1+
327.71424	146	
327.82519	210	1+
328.19059	154	
328.75100	346	1+
330.87703	174	
333.74636	132	
335.75005	238	1+
336.36802	180	
336.94500	656	1+
337.83254	302	
338.83060	168	
338.87712	282	1+
338.94459	228	1+
339.71076	352	1+
339.82832	1480	1+
340.79840	136	
340.94055	404	
341.72934	362	1+
342.03925	164	
342.77355	162	
342.95459	162	1+
343.70884	158	
345.70952	122	
345.75414	286	1+
348.90759	210	1+
352.73699	132	
352.89576	158	
353.75495	436	1+
355.77888	124	
357.06100	136	
358.72632	354	1+
359.88274	200	1+
360.18865	168	1+
360.76147	266	1+
362.70815	150	
362.84141	134	
363.71808	142	
363.94973	220	1+
364.71259	138	
365.73265	214	1+
367.78789	144	
368.35962	112	
END IONS

###FS:    #m/z: 322.93073 #charge 1+
###MS: 58
###MSMS: 59
BEGIN IONS
TITLE=Cmpd 43, +MS2(322.9307), 28.0-35.0eV, 1.3min #59
RTINSECONDS=75.1395
SCANS=58-59
PEPMASS=322.93073	5451368
CHARGE=1+
78.29778	90	
91.50415	90	
190.89585	142	
192.89053	316	
196.88427	110	
197.88380	110	
199.89080	108	
201.87906	98	
205.94735	522	1+
209.94523	120	
209.96051	106	
210.90005	224	1+
212.87976	250	1+
214.89533	298	1+
215.92022	116	
216.88831	92	
218.89004	170	
220.86873	94	
221.38166	106	
221.94472	108	
222.95392	1288	1+
223.79859	226	1+
223.81717	204	1+
226.38092	98	
226.86246	118	
226.92804	116	
227.93122	130	
227.95404	124	
228.91028	116	
229.35943	106	
229.84419	112	
230.88835	514	1+
230.90573	132	
233.89933	116	
234.89317	100	
235.00694	282	1+
236.82060	176	1+
236.85452	132	
236.92831	92	
237.05582	376	1+
237.88813	134	
238.94251	118	
239.78699	202	
239.98417	184	1+
240.79631	120	
240.82684	240	
240.94048	3496	
241.94144	2174	
242.82529	104	
242.94164	7284	1+
243.55606	114	
243.82051	238	
243.88994	102	
244.34594	120	
244.81951	318	
244.88776	106	
244.93963	2016	1+
245.90462	96	
246.85475	118	
246.94064	104	
246.97554	240	
247.97813	224	
248.85117	320	
248.87905	138	
248.89982	258	
249.09584	98	
249.83109	214	
249.97060	94	
250.90007	160	
250.97023	148	
251.06818	172	
252.87560	92	
252.92459	132	
254.85469	202	1+
254.94641	248	1+
255.78154	100	
255.88871	140	
256.03504	104	
256.40871	104	
256.83547	158	
256.97908	92	
257.79556	214	
257.83155	554	1+
258.80449	170	
258.83446	478	1+
258.97411	168	
259.79713	244	1+
260.33829	236	1+
260.83265	368	
260.87952	206	1+
261.83544	208	
261.90686	158	
262.47236	94	
262.79803	182	
262.82762	448	1+
262.85487	92	
263.98045	324	1+
264.84600	142	
264.92289	92	
265.05766	142	
265.80194	118	
265.85910	102	
266.08756	112	
266.83570	100	
266.86641	150	
266.98599	204	1+
267.85195	130	
267.90306	206	1+
268.81855	96	
268.83862	126	
268.95828	176	
269.01349	168	1+
269.03143	118	
269.79950	548	1+
269.85349	110	
270.90869	94	
271.79883	380	1+
271.84566	712	1+
272.98694	198	
273.79228	498	
274.79418	294	
275.80946	282	1+
276.03201	244	1+
276.57424	92	
276.83923	236	1+
276.85373	94	
277.80679	134	
279.04024	292	1+
279.09033	654	1+
279.79602	160	
280.35486	98	
280.79505	310	1+
280.81428	132	
281.85210	288	1+
281.88033	272	1+
281.92076	138	
282.88722	172	1+
283.06708	362	1+
283.79091	612	1+
283.81373	124	
284.29133	126	
284.92281	180	1+
285.85001	94	
285.92039	210	1+
286.80332	262	
286.86985	144	
287.81790	144	
288.54113	92	
288.88213	292	1+
289.32799	92	
289.78672	430	1+
290.00090	94	
290.85460	100	
291.80439	486	1+
291.86440	348	1+
292.83404	132	
292.93774	100	
293.03039	94	
294.81446	116	
294.84769	166	
294.86367	406	1+
295.83916	160	
296.81184	224	
297.79686	544	1+
297.81372	92	
297.97603	94	
298.78426	100	
298.80114	458	1+
299.01696	108	
299.78478	544	1+
301.86488	140	
301.91442	158	
302.82059	112	
303.87948	130	
304.04004	102	
305.76356	112	
305.80426	234	
305.81947	94	
305.87870	192	
306.88190	222	
307.75648	112	
307.79682	1160	1+
307.82528	206	1+
307.88921	494	1+
308.00242	144	1+
308.80970	100	
308.86863	134	
308.89315	316	1+
309.88615	122	
310.40861	118	
310.81827	128	
310.87758	206	
311.87754	416	1+
312.80401	272	
314.81964	130	
315.81968	122	
315.84674	216	1+
318.37379	94	
318.88445	116	
319.75649	324	1+
319.82335	108	
319.87797	196	1+
320.76009	258	1+
320.90396	126	
322.28465	116	
324.87234	114	
324.89589	196	
324.91205	90	
325.76018	262	1+
325.81285	166	1+
326.84197	214	
326.87808	102	
END IONS

###FS:    #m/z: 340.94061 #charge 1+
###MS: 58
###MSMS: 60
BEGIN IONS
TITLE=Cmpd 44, +MS2(340.9406), 28.0-35.0eV, 1.3min #60
RTINSECONDS=75.9115
SCANS=58,60
PEPMASS=340.94061	3209440
CHARGE=1+
141.98616	88	
172.85263	102	
187.87276	170	
189.16249	96	
191.86803	156	
192.92676	410	
193.89243	104	
196.88043	122	
203.87862	132	
205.97197	104	
207.87567	210	1+
209.94724	166	
210.93787	310	1+
211.91535	102	
212.88048	364	
213.88034	494	
213.93991	2210	1+
214.41424	118	
214.88000	356	
215.88722	1040	1+
215.93717	834	
217.85904	110	
217.88340	774	1+
217.93716	324	
221.94407	198	
223.96157	316	1+
226.02072	90	
227.78625	262	1+
227.95533	396	1+
228.89315	108	
228.94349	208	
229.93081	120	
230.88894	1850	1+
230.93840	126	
231.95061	2266	1+
233.81912	150	1+
233.86791	100	
233.89678	1590	1+
233.94920	860	
234.83151	238	1+
235.89528	586	1+
235.94872	242	
236.88523	360	1+
239.57428	106	
239.90279	92	
240.04383	92	
240.42261	94	
240.83413	126	
240.95719	140	
241.78704	254	1+
242.78786	182	1+
242.93830	140	
243.87664	144	
244.02303	102	
244.95746	282	1+
245.88284	114	
246.83051	134	
246.94668	112	
247.97675	92	
248.38694	96	
248.89828	942	1+
249.96243	626	1+
250.08237	108	
250.56893	104	
251.78767	140	
251.95716	302	1+
253.78928	246	1+
253.90479	458	1+
254.96580	1062	1+
255.78008	152	
255.87871	218	1+
256.03479	96	
256.08271	102	
256.84603	144	
256.90870	394	1+
256.96373	184	
257.79859	498	
258.84462	154	
259.83068	110	
259.93081	112	
259.95466	374	
260.34856	108	
260.83969	152	
261.84016	292	
262.78288	228	1+
262.84147	236	
262.97057	98	
263.83249	100	
264.30561	106	
265.00956	160	1+
265.07294	90	
265.84919	148	
265.94761	142	
267.90826	164	
267.95962	100	
268.00573	106	
268.34461	174	
268.84560	120	
268.90218	124	
269.78998	124	
269.84699	104	
269.92291	164	
270.79591	92	
271.84504	302	1+
271.91787	198	
272.34715	106	
272.93335	148	
273.79169	424	1+
273.91181	150	
275.56556	94	
275.80156	218	1+
276.82270	138	
276.85508	276	
277.85728	148	
277.89826	118	
278.84545	216	
278.87258	168	
279.47751	96	
279.84674	516	1+
280.48664	106	
281.81499	196	
281.97347	90	
282.85945	284	1+
282.97006	128	
283.78771	156	
284.78635	336	1+
284.85494	126	
285.10775	114	
285.37139	104	
285.93523	118	
286.00629	114	
286.87886	158	1+
286.90145	102	
287.80818	142	
289.79242	218	
289.81444	170	
291.80398	400	1+
291.85655	94	
293.87820	142	
294.81599	148	1+
294.87031	148	
295.00558	236	1+
295.92985	112	
296.85784	144	
296.87428	102	
298.83807	156	
299.78555	228	1+
299.86766	206	
300.85894	88	
302.81426	108	
302.87282	116	
304.36255	94	
304.81763	96	
304.83751	108	
304.91698	132	
305.15459	92	
305.83521	100	
305.88042	322	1+
305.93459	96	
306.03771	90	
307.79837	714	1+
308.45261	92	
308.88186	334	1+
310.87682	224	
311.75955	218	1+
311.82372	168	
311.88144	482	1+
312.80683	400	1+
314.82089	128	
315.89978	114	
318.88246	182	1+
318.93405	112	
319.52726	118	
319.75885	120	
320.03872	106	
321.76768	200	
321.81781	138	
324.86194	146	
324.92781	150	
325.43443	88	
325.89810	144	
325.96232	208	1+
326.47635	104	
327.00925	106	
327.71511	146	
327.82495	128	
327.87933	154	
328.88681	126	
329.00386	100	
329.87292	156	
330.81289	636	1+
331.87560	114	
333.78133	90	
333.83142	104	
336.35881	110	
337.83251	90	
339.83215	414	1+
342.15339	202	1+
342.90314	166	
344.25536	92	
END IONS

###FS:    #m/z: 363.95683 #charge 1+
###MS: 58
###MSMS: 61
BEGIN IONS
TITLE=Cmpd 45, +MS2(363.9568), 28.0-35.0eV, 1.3min #61
RTINSECONDS=76.6845
SCANS=58,61
PEPMASS=363.95683	2281710
CHARGE=1+
180.87025	150	
182.86752	262	1+
187.86655	382	
189.86290	1504	1+
191.85827	1970	1+
193.85593	174	
195.90847	134	
196.88360	1050	1+
199.89217	294	1+
200.87754	130	
200.94640	258	
203.88059	102	
207.87510	872	1+
207.94659	344	1+
209.86758	284	
209.94431	2212	1+
210.88369	1112	1+
212.87873	8866	1+
214.89426	664	
214.90999	234	1+
215.88198	118	
216.41158	130	
218.91308	220	
219.41125	230	1+
219.86431	122	
221.88537	140	
222.95179	2050	1+
224.89037	220	1+
224.94789	2698	1+
225.98502	176	1+
226.89149	320	1+
226.94736	15058	1+
227.14911	128	
228.42204	182	1+
228.79466	148	
228.89449	1850	1+
228.94235	18552	1+
229.00595	112	
229.02347	102	1+
229.12562	132	1+
229.55666	98	1+
230.78540	150	
230.88963	11312	1+
231.79727	180	1+
231.94699	122	
232.88501	1692	1+
232.91577	104	
232.95572	110	
234.87892	634	1+
234.93092	296	
236.90129	262	1+
237.05137	124	
239.07007	112	
239.78909	154	1+
239.94123	112	
240.82236	454	1+
240.94020	1040	1+
240.96208	1884	1+
242.01307	106	
242.94105	762	1+
242.95912	1414	1+
243.06861	100	
243.82114	112	
244.82107	296	
244.93680	214	
244.95729	7224	1+
245.88835	156	
245.94519	298	
246.90285	722	1+
246.95272	8644	1+
246.97948	276	
247.44056	166	
247.80012	378	1+
248.90003	3196	1+
249.91749	122	
249.94202	416	1+
250.89583	586	1+
250.91266	170	
250.94668	356	1+
250.97063	520	1+
251.04327	146	
251.07077	118	
251.91446	110	
252.07852	256	
252.79562	116	
252.89054	184	
253.08276	142	
253.83291	146	
253.90629	848	1+
255.83467	110	
256.91394	226	1+
257.84888	246	1+
258.80476	102	
258.83504	402	1+
258.97354	530	1+
260.83636	284	
260.96853	900	1+
261.83159	192	
262.79625	116	
262.83107	170	
263.81896	478	1+
263.84672	132	
263.86420	136	
263.97835	228	1+
264.07689	110	
264.79722	190	
264.81797	202	1+
264.84660	202	
264.96040	128	
265.37314	102	
265.79920	124	
265.85531	140	
265.98023	360	1+
266.09130	122	
266.81266	814	1+
267.40806	324	1+
267.78143	368	1+
267.97293	1012	
268.06617	112	
268.81839	150	
268.84914	130	
269.79332	218	
269.86681	192	1+
269.96825	1650	1+
271.84736	306	1+
271.91641	374	1+
271.95707	128	
272.96262	128	
273.78958	192	
273.96876	106	
274.85600	292	
276.81772	108	
276.85278	588	1+
278.09789	612	1+
278.79821	436	1+
278.84450	192	
278.92581	108	
279.10086	434	1+
279.84683	110	
279.87592	142	
279.96576	134	
280.79205	662	
281.79520	432	
281.85053	318	1+
282.00199	126	
282.78834	256	
282.80657	282	
282.90174	376	1+
283.06142	102	
283.79062	130	
283.83002	160	
283.84926	548	1+
283.90688	306	1+
283.98644	544	1+
284.79333	320	1+
284.82290	144	
285.84757	1604	1+
286.91651	284	1+
287.86364	250	1+
288.79236	130	
290.78893	596	1+
290.85876	104	
291.41156	114	
291.92148	102	
292.80208	112	
292.81843	102	
293.11900	272	1+
293.86280	436	1+
294.17257	148	1+
294.80821	106	
294.86407	488	1+
295.43163	110	
296.80702	294	
297.80205	1424	1+
297.92097	246	1+
298.80407	1218	1+
299.92781	202	1+
300.80592	216	
301.36000	102	
301.80965	276	
301.86092	1144	1+
303.69255	88	1+
303.75791	100	
303.80740	1250	1+
303.85467	3196	1+
303.94601	108	
305.80756	240	1+
306.12857	370	1+
306.88057	110	
307.43256	246	1+
308.86832	198	
309.86681	120	
309.88741	128	
310.39442	106	
310.82043	206	1+
310.88288	256	
311.88500	178	
312.87668	160	
314.81625	216	
315.81724	206	
315.84499	216	1+
316.81813	194	
317.82861	128	
317.87403	120	
318.76081	118	
318.81845	346	1+
318.88236	212	
318.93263	118	
319.30856	110	
319.82352	232	1+
319.86755	130	
320.09610	172	
321.81707	1362	1+
321.86773	660	1+
322.92627	394	
324.76810	108	
324.81750	156	
324.87688	164	
326.87546	1394	1+
327.82443	122	
333.06525	132	1+
333.88648	258	1+
336.82467	292	1+
336.94489	350	1+
337.84846	156	
337.87444	350	1+
338.87510	224	1+
338.94563	230	
339.82624	1138	1+
340.77860	146	
340.94077	322	
341.74608	106	
342.90680	124	
342.94657	150	
343.71166	332	1+
345.90267	318	1+
349.31686	102	
349.73616	122	
351.76537	136	
351.90451	150	
352.60961	110	
354.76193	118	
354.86711	216	1+
357.77158	154	
359.18937	108	
359.72949	110	
359.79432	110	
360.76839	158	1+
360.87189	140	
361.71731	142	
362.71139	144	
362.77643	124	
362.84843	286	
363.71143	138	
363.74132	136	1+
364.84184	246	
365.78385	138	
366.78503	130	
367.77688	102	
END IONS

###FS:    #m/z: 322.93063 #charge 1+
###MS: 62
###MSMS: 63
BEGIN IONS
TITLE=Cmpd 46, +MS2(322.9306), 28.0-35.0eV, 1.4min #63
RTINSECONDS=80.3595
SCANS=62-63
PEPMASS=322.93063	5430108
CHARGE=1+
108.60452	112	
189.86804	130	
191.49326	104	
192.02405	90	
192.88690	412	1+
196.88376	260	
199.88129	192	1+
200.94619	164	
203.88243	162	
205.95129	306	1+
209.94734	166	
210.90035	278	1+
212.88204	284	1+
215.97140	118	
217.89951	124	
218.89050	152	
218.91383	132	
219.56583	112	
219.88764	148	
220.87506	136	
221.89348	100	
221.94329	160	
221.96841	124	
222.90339	142	
222.95501	1100	1+
223.96126	590	1+
225.40272	98	
225.86126	106	
225.96609	152	
226.88639	210	1+
226.97099	90	
227.78845	202	1+
227.90579	92	
227.93303	232	1+
228.95815	92	
228.97850	118	
230.83335	94	
230.86486	92	
230.88921	190	
230.90621	192	
231.89371	158	
232.90292	260	1+
235.82194	244	
236.01522	138	
236.83479	112	
237.79287	164	
238.94209	146	
238.95711	92	
239.07973	114	
239.78821	830	1+
239.90119	150	
239.92517	92	
239.95262	136	
240.15042	90	
240.81889	270	
240.94061	2938	
241.06436	110	
241.94197	2226	
242.82393	170	
242.94206	6376	1+
243.81848	550	1+
244.88056	88	
244.93989	1632	1+
245.12275	104	
246.09678	88	
246.85554	140	
246.97433	466	1+
247.82137	182	1+
248.85042	136	
248.89999	248	
249.98413	94	
250.94892	124	
250.96661	124	
251.07131	150	
251.92975	198	
252.83143	322	1+
254.90563	226	
255.34941	112	
255.78310	244	
255.86049	92	
256.79467	390	1+
257.13239	132	
257.79639	324	1+
257.90806	144	
258.83312	242	1+
259.80159	92	
260.83284	348	
261.34962	100	
261.72290	88	
261.82741	924	1+
262.80173	132	
262.88431	94	
263.97497	208	
264.79774	238	1+
264.98511	98	
265.35711	92	
266.85573	132	
267.42919	100	
267.79787	254	
267.86444	260	1+
267.89419	112	
268.90761	102	
269.79042	102	
270.82180	152	1+
271.79579	136	
271.84681	428	
272.34881	92	
272.85396	234	
272.87486	152	
272.91790	128	
273.79208	346	
274.53198	98	
274.79164	212	
274.84845	130	
274.92886	112	
275.80837	390	
276.17245	96	
276.81444	242	
276.85261	152	
276.98868	100	
277.95668	102	
278.81180	146	
278.98142	104	
279.06022	112	
279.09218	820	1+
280.07046	102	
280.10773	100	
280.79237	228	1+
281.09975	118	
281.79578	148	1+
281.94017	90	
281.98826	100	
282.27458	130	
282.54217	90	
283.06899	180	
283.14160	94	
283.78940	414	1+
283.85856	122	
284.81716	176	1+
284.86690	318	1+
284.93270	106	
286.92327	254	
287.09540	100	
287.82580	90	
288.79444	140	
288.87387	396	1+
289.78861	458	1+
289.80698	236	1+
290.85662	98	
291.80346	466	1+
291.86868	296	1+
292.87336	254	1+
293.25334	90	
294.80272	104	
294.85694	232	1+
295.99497	100	
296.81075	222	
297.81590	534	1+
297.83388	120	
297.93990	94	
298.02408	132	
298.82186	384	1+
299.78544	302	1+
299.88307	328	1+
300.90524	94	
301.78802	118	
301.86356	208	1+
302.93930	188	
303.80573	454	1+
304.78900	104	
304.88422	168	
305.84214	104	
305.87305	162	
306.80266	106	
307.79910	1008	1+
307.85330	94	
307.88513	466	1+
308.94451	98	
309.38053	88	
309.81060	364	1+
310.83178	110	
310.88138	156	
311.88453	264	1+
312.80604	470	1+
312.95157	126	
313.87197	138	
314.81666	112	
315.81871	194	
316.41353	92	
316.82317	132	
318.18302	116	
318.73005	152	1+
318.85140	120	
318.88261	222	1+
319.82064	122	
319.90005	96	
320.76253	222	1+
321.81760	102	
322.08457	106	
323.88809	840	1+
324.89201	760	1+
325.76796	126	
325.80857	104	
326.76709	118	
END IONS

###FS:    #m/z: 340.94079 #charge 1+
###MS: 62
###MSMS: 64
BEGIN IONS
TITLE=Cmpd 47, +MS2(340.9408), 28.0-35.0eV, 1.4min #64
RTINSECONDS=81.131
SCANS=62,64
PEPMASS=340.94079	2679716
CHARGE=1+
183.87085	130	
190.94500	122	
192.88506	376	1+
192.92609	184	
196.61977	94	
196.88452	112	
203.88589	100	
205.95228	450	
207.97363	114	
208.95820	232	
209.87976	204	1+
210.93685	462	
212.87921	520	
213.87878	466	
213.93969	3422	1+
214.88258	1786	1+
214.89529	124	
215.88705	1504	1+
215.93562	440	
217.88317	572	1+
223.95509	166	
224.96084	152	
225.88519	132	
225.95679	130	
226.39371	100	
226.87076	138	
226.94356	152	
228.89417	142	
228.93336	130	
230.88632	2564	1+
231.88882	1760	1+
231.95060	3014	1+
233.89814	508	1+
233.94754	244	1+
233.97965	94	
235.82374	204	
235.87003	158	
235.89401	328	
236.79993	100	
236.82905	134	
237.54290	94	
238.88682	118	
239.78967	150	
239.90389	116	
240.94059	208	1+
240.96328	208	
241.15685	96	
241.83364	126	
241.85073	94	
242.79710	102	
242.83984	168	
243.01725	124	
243.82968	238	1+
243.94854	100	
244.95645	136	
246.38952	120	
246.97475	464	1+
248.51114	104	
248.83411	132	
248.89842	152	
249.89784	586	1+
249.95982	720	1+
250.83436	102	
250.87928	232	1+
250.94615	94	
251.96194	190	
252.52431	128	
253.02297	154	1+
253.90133	780	1+
253.95778	106	
254.21903	96	
254.90473	668	1+
254.96402	1548	1+
255.07803	118	
255.78161	268	1+
255.84594	202	1+
255.91818	122	
256.08466	106	
257.80002	120	
257.96444	114	
258.04766	96	
258.88526	112	
258.90683	232	1+
259.85235	208	
259.95695	280	
260.80223	186	
260.83548	108	
262.02091	118	
262.96612	136	
264.38140	96	
264.84589	126	
264.91236	116	
266.83886	112	
268.84659	218	
268.93835	96	
269.79980	250	
269.97348	162	
270.79804	104	
270.94669	160	
271.84583	290	1+
272.79513	136	
272.91567	156	
272.94163	140	
272.97721	208	
273.79497	540	1+
273.81283	98	
273.91700	142	
274.06434	106	
275.97215	106	
276.00478	192	1+
276.39872	94	
276.81435	154	
276.85686	318	
276.96373	130	
277.83989	374	1+
277.86188	162	
277.96615	210	
277.98914	212	1+
278.85627	130	
278.96162	132	
279.81760	134	
279.86061	394	1+
279.92695	130	
280.84119	112	
280.92474	102	
281.84923	110	
282.35464	98	
282.85388	338	1+
282.89303	98	
283.43084	124	
283.78675	252	
283.87419	174	
284.78688	108	
284.80878	104	
286.90816	102	
287.03840	104	
288.82104	322	1+
288.85216	300	1+
289.78757	460	1+
290.40098	94	
291.80401	264	
291.85988	132	
291.89417	108	
291.98277	140	
292.43860	216	
292.81615	158	
292.85796	312	1+
293.49108	100	
294.81179	120	
295.83679	100	
295.93837	114	
295.96943	182	1+
296.80920	462	1+
296.85929	116	
296.96739	224	1+
297.93114	248	1+
298.31513	98	
298.88217	224	1+
299.01338	98	
299.78650	114	
299.80323	270	1+
299.86903	118	
299.98612	114	
301.87438	236	1+
302.85466	132	
302.93929	136	
304.69188	102	
307.75356	116	
307.80082	144	
308.88437	246	1+
309.30602	106	
310.87827	300	
311.88199	254	
312.86995	152	
312.88325	526	1+
314.81828	108	
315.41430	100	
316.61243	94	
317.89310	124	
319.89213	124	
320.62343	122	
320.88071	100	
323.03010	118	
323.88491	98	
324.89383	380	1+
325.02695	164	1+
325.85392	104	
328.00351	140	
328.80807	108	
328.89037	164	
330.81527	184	
332.76754	100	
332.80568	146	
332.82574	96	
336.90871	110	
338.87575	226	1+
339.14297	92	1+
339.87941	184	1+
343.33327	96	
345.90118	158	1+
END IONS

###FS:    #m/z: 363.95692 #charge 1+
###MS: 62
###MSMS: 65
BEGIN IONS
TITLE=Cmpd 48, +MS2(363.9569), 28.0-35.0eV, 1.4min #65
RTINSECONDS=81.9035
SCANS=62,65
PEPMASS=363.95692	1846240
CHARGE=1+
182.11257	106	
182.86557	102	
187.86933	126	
189.86294	1258	1+
191.85860	1354	1+
196.88400	306	
200.94969	114	
207.87791	592	1+
208.95427	196	
209.86982	316	
209.94345	3134	1+
210.88326	1306	1+
212.87904	7522	1+
214.89548	402	1+
217.91088	552	1+
222.01182	158	1+
222.95176	2140	1+
222.97436	130	
223.42508	132	
223.88913	106	
224.94951	2122	1+
225.88305	282	
226.88307	128	
226.90093	140	
226.91535	128	
226.94767	16414	1+
227.22398	162	1+
227.78887	120	
227.89928	112	
228.11603	182	1+
228.25333	118	1+
228.79728	112	
228.89442	1992	1+
228.94237	18192	1+
229.26139	152	1+
229.33063	98	1+
230.79156	110	
230.88980	12250	1+
232.84163	132	1+
232.88575	1240	1+
234.12693	152	
234.88308	706	1+
234.92776	214	
235.91652	122	
236.77341	126	
236.82356	134	
237.92753	110	
239.90507	116	
239.96552	130	
240.82238	318	1+
240.91506	122	
240.94038	562	
240.96238	1556	1+
241.80492	120	
241.94405	312	
242.79472	134	
242.89728	120	
242.94093	1020	1+
242.96072	1704	1+
243.82101	192	
243.88491	230	1+
244.78926	200	
244.82115	584	1+
244.91570	122	
244.95784	7650	
245.83809	144	
245.93916	390	
245.96065	324	
245.99899	146	1+
246.78377	112	
246.90641	496	
246.92427	106	
246.95307	8194	1+
247.13080	108	
247.98183	130	
248.80094	622	1+
248.84773	142	
248.89997	3760	1+
249.07859	130	
250.89765	856	1+
250.94781	278	1+
250.97365	174	
251.07047	288	
251.79027	106	
252.07773	130	
252.89845	912	1+
253.90507	580	1+
254.85694	102	
254.87232	106	
255.83406	112	
257.08239	118	
257.56995	130	
258.79489	168	1+
258.83426	366	1+
258.96981	404	1+
259.94694	114	
260.79223	194	1+
260.83358	128	
260.96873	690	1+
261.15499	130	
261.83296	190	
261.85277	158	
262.77777	118	
262.83233	140	
262.91634	278	1+
262.97153	226	1+
263.82986	284	
264.82094	120	
264.87003	268	1+
264.97145	578	1+
265.08511	140	
265.92145	402	1+
265.97827	364	1+
266.12947	184	1+
266.35005	102	
266.81311	270	
266.85408	188	
267.78177	160	
267.81182	120	
267.87077	138	
267.97442	1272	1+
268.80974	104	
268.84112	198	
268.95804	258	
269.80643	380	1+
269.86754	140	
269.92159	152	
269.96880	1348	1+
270.80605	280	1+
271.84480	338	1+
271.91629	802	1+
272.87557	110	
275.07267	134	
275.85515	278	1+
276.81183	128	
276.85529	188	1+
277.01053	144	
277.08706	120	
277.12061	144	
277.81395	114	
278.09266	144	
278.80232	196	
278.84876	360	1+
279.09613	106	
279.80031	192	
279.90881	134	
280.79334	956	1+
280.98606	272	1+
281.27887	104	
281.86354	424	1+
281.98843	190	1+
282.03815	168	
282.79321	466	1+
282.81030	116	
283.07183	104	
283.33786	132	
283.82724	180	
283.84728	112	
283.98741	136	
284.03201	106	
284.81999	462	1+
285.79314	596	1+
285.84593	1490	1+
289.87535	190	
290.78871	456	1+
291.19392	112	
292.86512	196	1+
293.11723	202	
293.80964	146	
294.81847	114	
294.85191	124	
295.87539	162	
296.06713	118	
296.80658	298	
297.11737	142	
297.80505	126	
298.42090	246	1+
298.80409	1458	1+
299.86870	414	1+
301.74981	180	1+
301.81166	422	
301.85824	518	1+
302.43528	102	
302.79538	150	
303.80716	910	1+
303.85647	2718	1+
303.94241	120	
306.80788	260	1+
306.86800	308	1+
307.13669	116	
308.92937	122	
309.87742	482	1+
310.82862	126	
310.87562	564	1+
311.76768	148	
311.86256	124	
314.81524	136	
315.87850	106	
315.93452	130	
316.76793	210	1+
316.81332	668	1+
318.80907	140	
318.93367	274	
319.82188	260	
319.87169	164	
319.94070	130	
320.09099	198	1+
320.82048	154	
321.81905	1102	1+
321.86892	728	1+
322.38042	104	
322.60981	104	
322.90188	144	
322.93019	470	
324.13428	180	1+
324.87524	192	
325.90189	122	
326.87299	1090	1+
327.90971	106	
330.81396	116	
332.74979	140	
333.06557	102	
335.75438	166	
336.94317	610	1+
337.83605	176	
338.87192	104	
339.82903	1386	1+
340.94177	734	1+
345.71458	116	
346.78322	202	1+
349.76366	170	1+
350.77666	140	1+
350.89280	110	
352.06846	114	
352.75671	192	1+
356.84102	152	
359.70521	106	
359.74438	102	
362.70632	200	
362.72344	174	
362.84775	116	
364.21395	142	
364.71809	382	1+
366.74101	126	
366.77245	270	1+
368.78260	302	1+
END IONS

###FS:    #m/z: 507.84622 #charge 1+
###MS: 66
###MSMS: 67
BEGIN IONS
TITLE=Cmpd 49, +MS2(507.8462), 28.2-35.2eV, 1.4min #67
RTINSECONDS=85.6015
SCANS=66-67
PEPMASS=507.84622	781630
CHARGE=1+
196.01636	1178	1+
208.94152	378	1+
209.94430	336	1+
210.03275	202	
213.88131	334	1+
214.02664	224	
223.97371	178	
226.88488	234	1+
227.95379	234	1+
230.88909	182	
232.89192	296	1+
236.88982	190	
239.85839	214	
241.85432	432	1+
241.90049	236	1+
250.97081	506	1+
251.83309	228	
251.91814	202	1+
252.88149	258	1+
254.89820	214	1+
255.09659	254	1+
255.82556	310	1+
255.88565	168	
256.82841	270	1+
257.80277	228	1+
258.38566	178	1+
258.85767	648	1+
260.88348	210	
261.88034	196	
262.14357	208	1+
266.16946	312	1+
266.86215	162	1+
266.97057	228	1+
267.35088	188	
267.78419	272	1+
268.88178	718	1+
269.04606	164	
270.85859	210	
272.38104	272	1+
272.85516	1176	1+
274.84711	242	1+
275.80168	320	1+
277.38603	362	1+
277.85706	210	
278.02306	258	1+
278.84551	242	
278.89257	420	1+
279.85005	536	1+
280.35601	170	
280.39551	180	
281.37622	176	
282.80007	334	1+
282.88407	162	
283.89736	204	
284.38673	172	
284.89614	196	
285.85294	170	
285.93725	264	1+
286.91134	226	
286.98736	154	1+
287.78645	328	1+
287.80288	246	1+
287.84999	732	
288.86686	2582	1+
288.89269	334	
289.39326	278	1+
290.12826	322	
290.86395	2434	1+
291.89764	230	
291.94024	294	1+
292.99955	206	1+
293.35005	182	
293.81326	344	1+
293.87371	5554	1+
294.81737	292	1+
294.85477	390	
296.30590	130	1+
296.81880	224	
296.85465	404	1+
296.88229	394	1+
297.80824	378	1+
298.85759	478	1+
299.31147	266	
299.89457	204	
300.36865	224	
300.85839	928	1+
301.84396	254	
301.87762	166	
302.86579	942	1+
303.80089	256	1+
305.08208	204	1+
305.37476	228	1+
305.86195	1538	
306.11967	190	
306.88270	178	
307.89016	1142	
307.92358	154	1+
308.14113	2014	1+
308.33961	180	1+
308.84394	1062	1+
308.87152	3378	1+
309.07622	222	1+
309.84573	726	1+
309.96342	224	1+
309.99812	364	1+
310.15728	1188	1+
310.79863	182	1+
310.88853	352	
310.94037	186	1+
310.97724	242	1+
311.00389	276	1+
311.34653	448	1+
311.88363	12134	1+
312.84990	224	
312.96266	278	1+
313.04845	268	1+
313.85529	238	
313.92727	270	1+
314.04955	184	1+
314.37287	364	1+
314.86238	1316	1+
315.17217	200	1+
315.32919	178	
315.72408	114	1+
315.83024	202	
316.82002	470	1+
317.87456	242	
317.91170	276	1+
318.85799	166	
318.88386	796	1+
318.93672	440	1+
321.85493	564	1+
322.81822	346	1+
322.89236	202	
323.82001	216	1+
323.87678	438	
323.91239	182	
324.86339	198	
325.90077	548	
326.85255	168	
326.88166	4658	1+
328.86730	620	1+
329.17480	238	
329.38357	278	1+
329.85336	578	1+
330.00678	314	1+
330.77110	190	
330.83078	168	
330.88082	426	
331.04766	160	1+
331.15952	194	1+
331.78298	300	1+
331.80900	222	
331.88912	420	
332.87586	1458	1+
332.89851	558	1+
334.77721	178	1+
334.87242	188	
335.39975	322	1+
335.76482	178	1+
335.84108	580	
335.88807	656	1+
336.12113	234	1+
336.83307	206	1+
336.94613	180	
337.79947	178	
337.88471	1056	1+
339.88363	532	1+
339.98754	194	1+
340.30100	170	
340.86191	192	
342.76006	172	1+
343.78133	272	1+
343.86833	178	
343.91453	296	1+
344.92193	290	1+
345.89827	640	1+
346.04018	412	1+
347.84068	238	
348.16912	436	1+
348.86904	188	
349.17170	314	1+
349.76456	170	
349.89443	188	
350.09055	202	1+
350.83308	540	1+
350.89063	352	
350.91524	198	
351.41626	172	
351.88651	518	
352.77217	234	
352.91027	594	1+
353.15279	182	1+
353.85014	1344	1+
353.91323	378	1+
354.79497	290	1+
354.90129	166	
355.73174	212	
355.89600	178	
356.01147	220	1+
356.83990	210	
357.72621	210	1+
359.27030	200	1+
360.79799	270	1+
361.83164	188	
361.86533	500	1+
362.31688	166	
362.36481	296	1+
364.70024	180	
366.79278	176	
366.83957	2502	1+
366.87887	186	
367.70705	1230	1+
367.74585	222	1+
367.88750	820	1+
368.89155	628	1+
369.78552	192	
369.84037	354	
370.78176	184	
370.84938	214	
370.88210	292	1+
371.19198	500	1+
371.78422	490	1+
371.91065	186	
372.87005	548	1+
373.71883	266	
373.83009	368	
373.87538	458	1+
374.72413	224	
374.80139	240	
374.84136	176	
376.75222	188	
377.73381	402	1+
378.08879	264	1+
378.79746	170	
378.86112	174	1+
378.90666	264	1+
379.08855	176	1+
380.71674	304	
380.78718	214	1+
380.79754	216	1+
380.86371	510	1+
381.84115	274	
382.06024	156	1+
382.71664	274	
382.83453	196	
382.85581	296	
383.77572	198	
383.84538	170	
384.05395	226	1+
384.85056	4822	1+
384.89356	566	1+
385.46316	138	1+
386.73227	294	
386.76781	476	1+
386.80082	164	
386.93237	174	1+
387.39988	166	
387.72438	192	
387.80247	180	
388.80656	176	
389.20052	402	1+
389.71156	430	1+
390.06097	294	1+
390.73866	352	1+
390.84134	1656	1+
391.38322	284	1+
391.75007	416	1+
391.80106	222	
391.90687	206	1+
392.75594	268	1+
392.86344	864	1+
393.19155	178	
393.79891	534	1+
393.84409	250	
394.68147	132	1+
394.83889	440	
395.73248	372	1+
395.86870	546	1+
396.39963	200	1+
397.71129	184	
397.90253	198	
398.71988	694	1+
398.86970	354	
398.89919	316	1+
399.76103	334	1+
399.81205	190	
399.85811	720	1+
401.77848	202	1+
402.75171	354	1+
402.86569	2156	1+
403.73050	168	
403.86972	1860	1+
404.35869	164	1+
405.74136	286	1+
405.78547	236	
405.86835	996	1+
406.78632	322	1+
407.72566	232	
407.79154	198	1+
407.86564	8534	1+
408.03498	190	1+
408.77069	258	1+
409.04035	156	1+
409.72158	1196	1+
409.81744	260	
410.09414	188	1+
410.84584	604	1+
411.81066	468	
411.82834	180	
411.90648	174	
412.73283	648	1+
412.84742	514	
412.86708	332	
412.92359	148	1+
413.87865	722	
415.87181	818	1+
417.69921	214	1+
417.81614	424	1+
418.37825	224	1+
420.11873	122	1+
420.68681	160	1+
420.73077	534	1+
421.73434	478	1+
421.88516	910	
422.86842	382	
422.88528	434	
423.87362	396	
424.84007	164	
424.87175	264	
425.74488	168	
425.82594	330	1+
425.87792	396	
426.79653	172	
426.82967	208	1+
426.86384	1946	1+
426.93571	438	1+
427.22990	204	1+
427.73594	1288	1+
428.84021	588	1+
428.86481	420	1+
428.88546	494	1+
429.36886	310	1+
430.74038	1292	1+
430.85245	356	
430.88358	328	
431.37436	268	1+
431.86738	1072	1+
432.86846	590	1+
433.82775	370	1+
434.79933	262	1+
434.90071	164	
435.80679	166	1+
435.86346	242	
435.88676	258	1+
436.68991	226	1+
439.86536	302	1+
439.89326	1228	1+
440.07485	180	
440.95111	178	
444.87158	2238	1+
445.74216	772	1+
445.90760	158	1+
446.70724	410	1+
447.14325	188	1+
447.38222	296	1+
447.71011	296	1+
448.19707	148	1+
448.75615	356	1+
448.88271	1002	1+
449.82133	342	1+
449.88335	732	1+
450.24594	240	1+
450.77383	288	
450.82009	244	1+
451.75367	282	1+
451.79199	172	1+
451.89068	180	1+
453.70889	282	1+
457.90414	1120	1+
460.74685	338	1+
462.88268	564	1+
464.78681	214	
464.88431	276	1+
465.69371	168	
467.77841	462	1+
467.89208	648	1+
468.77995	384	1+
469.89432	170	
471.63121	222	1+
471.73958	138	1+
475.66138	324	1+
480.79201	204	1+
481.90152	216	
484.68253	280	1+
485.90023	298	
486.84070	324	1+
486.90178	264	1+
487.64861	188	
487.77596	176	1+
494.79673	168	1+
497.80327	156	1+
499.73893	172	
500.73515	280	1+
502.86059	176	1+
503.23546	204	1+
503.79671	356	1+
504.80456	264	1+
507.64538	202	1+
507.67342	264	1+
507.86172	188	1+
508.68222	176	1+
509.85822	510	1+
510.81630	122	1+
511.82070	86	1+
END IONS

###FS:    #m/z: 336.94622 #charge 1+
###MS: 66
###MSMS: 68
BEGIN IONS
TITLE=Cmpd 50, +MS2(336.9462), 28.0-35.0eV, 1.5min #68
RTINSECONDS=86.3735
SCANS=66,68
PEPMASS=336.94622	390386
CHARGE=1+
180.88530	98	
182.86735	150	
195.53489	92	
196.88461	206	
205.94824	208	
206.40862	90	
207.97450	106	
209.45391	92	
210.88507	920	1+
211.94447	6880	
212.87851	4502	1+
212.94761	218	
213.94018	2826	1+
214.88742	1326	1+
215.88977	1110	1+
215.93748	540	1+
217.88478	362	1+
217.93844	132	
218.83872	94	
218.96579	92	
221.91565	92	
222.55244	100	
222.95854	848	1+
223.96221	764	1+
225.79320	118	
226.06686	96	
226.39276	192	
226.89179	216	
227.10933	94	
227.90058	118	
227.95121	108	
228.89495	720	1+
229.92677	118	
229.95561	6672	
230.45506	108	
230.88961	5778	1+
230.95349	148	
231.37630	90	
231.95062	3794	1+
232.11042	122	1+
232.82968	124	
232.89168	1054	1+
233.83015	108	
233.94930	670	1+
235.82607	222	
235.89158	168	
237.07582	106	
238.06942	100	
238.96151	94	
239.82026	146	
239.90297	290	1+
239.94959	136	
240.83420	94	
242.78857	158	
243.38561	270	1+
244.90457	210	1+
244.95695	108	
246.97529	682	
247.96633	1332	1+
248.89957	1618	1+
248.99856	96	
249.82761	104	
249.96061	1210	1+
250.00958	92	
250.95173	382	1+
251.07129	338	1+
251.49880	90	
251.83461	108	
251.91082	152	
252.83572	354	1+
252.97165	4334	1+
253.08725	152	
253.90460	1134	1+
253.93316	120	
254.40678	96	
254.94622	192	
254.96613	1734	1+
255.07531	170	
255.42219	92	
255.78076	162	1+
255.80096	194	1+
255.92450	112	
257.34336	120	
257.85399	92	
257.90386	196	
257.95426	258	1+
258.84904	186	1+
258.90991	108	
259.98560	92	
260.80000	118	
260.83114	460	1+
260.94532	92	
261.43507	94	
261.79535	128	
263.01053	174	1+
266.93811	142	
267.14071	98	
267.17626	94	
267.84031	206	
267.86249	428	1+
268.83960	1012	1+
269.07902	118	
269.80387	126	
270.79759	116	
270.84522	102	
270.88385	282	1+
270.97999	380	
271.81368	194	1+
271.84733	96	
271.91604	418	1+
271.95763	104	
272.85739	208	
272.97685	352	
273.79290	252	
273.86807	138	
273.88016	304	1+
274.10330	116	
274.85315	96	
274.92464	100	
274.96803	140	
275.85281	446	1+
276.83735	124	
276.85484	378	1+
277.83435	930	1+
277.89488	96	
279.09699	138	
279.79150	178	1+
279.81337	128	
280.39767	128	
280.81380	90	
280.84546	444	1+
280.87264	112	
281.00173	148	
281.87269	106	
283.78740	186	
283.81373	104	
284.42901	118	
284.89440	90	
285.85272	508	
285.87002	100	
286.80277	114	
286.85144	1290	1+
287.80935	182	1+
287.89078	94	
288.42427	102	
289.86162	206	1+
290.97828	94	
292.90421	122	
293.10455	122	
293.64657	112	
293.87311	144	
294.00153	332	1+
294.81690	142	
294.90635	110	
295.46323	90	
295.80469	490	1+
295.83810	116	
295.97016	110	
296.80434	590	1+
297.91540	168	
298.86042	106	
298.88790	110	
299.06705	94	
299.87454	182	
300.52934	92	
300.91663	92	
302.80375	224	1+
304.86327	108	
304.89365	134	
305.83370	106	
306.88161	346	
308.88011	102	
309.82402	260	1+
309.86767	440	1+
311.17793	192	1+
313.81891	384	1+
313.87923	236	1+
315.38159	98	
316.76056	242	1+
317.45196	94	
318.81316	94	
318.95139	154	
319.31670	94	
320.02772	100	
320.16237	142	
320.72475	92	
320.83445	96	
320.87451	252	1+
321.41272	100	
322.77111	130	
322.90771	100	
323.77962	90	
323.85703	94	
324.89114	268	1+
325.39043	90	
325.87573	268	1+
326.00927	90	1+
326.02973	118	
327.28018	114	
328.36772	102	
328.80788	106	
328.89004	170	
329.04206	100	
331.38170	130	
334.79336	124	
335.76550	144	
338.35484	96	
338.40350	138	
338.98790	96	
339.83026	122	
340.82612	114	
END IONS

###FS:    #m/z: 359.96225 #charge 1+
###MS: 66
###MSMS: 69
BEGIN IONS
TITLE=Cmpd 51, +MS2(359.9623), 28.0-35.0eV, 1.5min #69
RTINSECONDS=87.1455
SCANS=66,69
PEPMASS=359.96225	307696
CHARGE=1+
184.00824	94	
186.93718	186	
187.93311	104	
197.87447	234	1+
198.95808	94	
205.95011	212	1+
207.94926	370	1+
209.94394	1608	1+
210.88376	184	1+
212.89779	182	
214.89354	180	
217.91859	120	
219.36552	96	
219.93058	144	
220.95812	176	
221.88983	338	
222.95238	2706	1+
223.88852	196	
224.90565	102	
224.94846	2988	1+
224.97226	212	
226.88196	174	1+
226.89549	138	
226.92423	140	
226.94723	10856	1+
227.24599	102	1+
227.39056	94	
227.91368	136	
227.93266	224	
228.94244	11088	
229.07529	94	
229.21087	94	
229.66461	100	
229.94087	160	
230.89256	160	
231.01761	116	
231.90293	98	
232.87639	120	
232.94255	212	
233.96176	352	1+
234.82630	266	1+
234.92838	264	
235.13608	104	
239.78963	292	1+
239.81764	94	
239.90301	112	
240.82327	214	
240.94039	534	1+
240.96296	1734	1+
241.09028	156	
241.78708	118	
242.84670	96	
242.88965	130	
242.95700	1120	1+
244.46449	98	
244.95748	5938	
245.96994	122	
246.06551	182	1+
246.89753	94	
246.95330	6250	
247.39251	102	
248.80584	568	1+
250.84362	230	1+
250.94944	282	1+
250.96989	418	1+
251.07196	244	
252.87896	102	
252.95384	248	
253.08022	106	
253.83686	404	
255.96619	100	
257.08503	116	
258.83195	266	
258.97255	736	1+
259.79480	100	
259.89844	114	
260.00736	100	
260.51232	100	
260.95045	128	
260.96906	1450	1+
261.90665	144	1+
262.95243	178	
262.99500	222	1+
263.96605	252	1+
264.06421	98	
264.08136	160	
264.83596	140	
265.81651	130	
265.83617	146	
265.91942	144	
266.81476	430	
266.90424	98	
267.78789	104	
267.81219	246	
267.97397	990	1+
268.96043	94	
269.33017	108	
269.96956	1166	1+
270.79517	200	
271.02338	106	
271.79439	114	
271.84349	162	
272.79093	320	1+
273.92259	166	
273.96821	138	
274.02620	94	
275.79028	136	
275.83419	240	1+
275.85997	162	1+
276.80957	252	
277.80098	784	1+
277.90914	150	1+
277.96766	204	1+
279.10165	280	
279.42408	104	
279.91844	260	1+
280.10483	122	
280.48666	96	
280.79140	776	1+
280.85902	342	1+
281.97337	196	
282.11372	128	
282.82635	130	
283.95112	114	1+
283.98206	238	1+
284.82929	156	
285.79037	130	
285.82722	118	
286.87272	138	
290.80265	318	1+
291.78398	134	
291.80581	224	1+
292.93618	158	
293.11764	132	
293.87724	114	
294.86558	380	1+
295.01448	192	1+
296.13067	96	
296.80893	116	
296.86779	216	
297.80544	228	
297.90398	262	1+
297.97116	170	
298.80542	790	1+
299.87191	146	
300.80855	316	1+
300.87604	106	
301.81101	224	1+
302.86155	200	1+
303.81812	328	1+
303.96162	98	
304.87499	210	1+
306.43625	140	
306.66554	114	
306.80733	120	
307.83286	182	1+
308.88196	204	1+
309.79549	474	1+
309.81324	132	
310.82016	124	
310.87680	558	1+
311.71866	146	
312.19740	106	
313.45217	94	
313.88735	110	
314.81570	114	
316.11384	126	
316.46153	100	
316.77818	96	
316.81233	230	
316.83779	156	
317.81079	120	
317.88986	100	
318.93711	192	
319.86752	122	
320.08072	100	
321.81695	262	1+
321.86583	106	
322.89673	138	
322.92831	378	
324.89523	118	
327.78241	158	
327.80961	120	
328.17153	100	
328.89000	226	
328.97154	116	
329.89332	102	
330.87563	144	
332.81341	106	
334.68764	102	
334.95672	116	
336.94705	972	
337.96549	172	
338.76804	116	
338.87181	188	
339.17317	98	
339.77266	102	
339.83631	148	
340.94388	304	1+
346.73027	128	
347.75019	178	1+
347.85418	126	
349.78047	162	1+
350.73916	214	1+
355.70992	126	
356.77446	164	
358.71074	126	
361.72074	140	
364.72349	170	
END IONS

###FS:    #m/z: 507.84638 #charge 1+
###MS: 70
###MSMS: 71
BEGIN IONS
TITLE=Cmpd 52, +MS2(507.8464), 28.2-35.2eV, 1.5min #71
RTINSECONDS=90.841
SCANS=70-71
PEPMASS=507.84638	738188
CHARGE=1+
196.01812	882	1+
209.94471	402	1+
214.88621	396	
215.88096	248	
222.97249	184	
224.87465	224	1+
227.95482	300	
229.03472	208	1+
232.89510	250	
236.89349	170	
239.85728	302	1+
241.85389	176	
250.89569	166	
250.91231	196	
250.96856	686	1+
251.87781	164	
252.07654	302	1+
252.79405	156	1+
253.37406	156	
254.09021	276	1+
257.86656	366	1+
260.85466	210	
260.87413	442	1+
261.87635	284	1+
263.38226	158	
266.16631	548	
268.10786	184	1+
269.85502	580	1+
270.85669	414	1+
270.88197	406	1+
272.39127	386	1+
272.79173	212	1+
272.85434	1200	1+
274.13602	144	1+
275.84786	158	
278.86227	180	
278.89390	154	
279.84598	366	1+
280.78438	388	1+
282.88606	196	
284.89170	316	1+
285.85335	270	1+
286.87477	156	
287.85273	788	1+
288.87292	262	
288.89255	244	
289.32633	214	1+
289.84144	208	
289.87946	416	
290.13345	248	1+
290.86411	2530	1+
291.89525	180	
293.87400	5932	1+
294.34495	128	1+
294.37528	224	1+
295.98350	202	
296.85798	354	
296.88414	440	
297.85088	1084	1+
297.87881	214	
298.80411	260	
298.85223	880	1+
298.87982	170	
299.80921	152	
300.84420	718	1+
301.40548	262	1+
302.36238	214	1+
303.84646	316	1+
303.87037	826	1+
304.79271	320	1+
305.38186	160	
305.82139	344	1+
305.86423	1078	1+
306.12771	208	
306.98368	170	
307.89141	758	
308.14110	1566	1+
308.56339	268	1+
308.86946	2786	1+
309.33881	180	
309.56769	198	1+
309.80581	276	1+
309.88986	1240	
310.15810	1100	1+
310.19063	170	1+
310.40407	180	1+
310.84522	228	
310.91479	364	1+
311.11330	120	1+
311.88407	9668	1+
312.81453	464	1+
312.83525	220	
313.96515	330	1+
314.86706	1136	1+
315.84775	162	
315.93045	150	1+
316.38751	388	1+
316.81587	240	1+
316.86378	502	1+
316.88894	360	
317.39173	342	1+
317.72736	178	1+
317.88665	170	
318.85853	178	
319.87332	616	1+
320.89440	224	
321.81768	306	
322.78210	152	1+
322.82576	370	1+
322.89172	250	
323.87782	418	
324.39130	304	1+
324.86829	270	
325.89765	326	
326.38585	304	1+
326.81717	234	
326.88038	3978	1+
326.92094	160	
327.81039	200	
328.80868	304	1+
328.84774	212	1+
328.95636	218	1+
330.10911	210	1+
330.16205	326	1+
330.88072	652	
331.64477	122	1+
331.75409	332	1+
331.79827	190	
331.89152	462	
332.72403	196	1+
332.81953	196	
332.87389	914	1+
333.85489	248	
334.39519	162	
334.89895	234	
335.81487	188	1+
335.84167	398	
335.88576	338	
336.39205	448	1+
336.79089	296	1+
336.87444	1444	1+
336.94536	176	
337.87902	1136	1+
338.03582	244	1+
340.90003	208	
343.87702	208	
343.91577	310	1+
344.82475	538	1+
345.82304	334	1+
345.90262	178	
346.99347	224	1+
347.90828	206	
348.90849	156	
349.75765	208	
349.88786	768	1+
350.77207	312	1+
350.81979	200	
350.88940	650	1+
351.80919	178	
352.83652	182	
352.91056	222	
353.78866	254	1+
353.85386	688	1+
354.84360	376	1+
354.90797	158	
355.89038	656	1+
356.78031	398	1+
356.83061	234	1+
357.83350	160	1+
358.40086	298	1+
360.77624	176	
362.71229	294	1+
362.80517	206	1+
362.84977	250	
363.78351	204	1+
363.84380	726	1+
366.78711	158	
366.83951	1696	1+
367.18650	290	1+
367.70736	1936	1+
367.77143	192	
367.94454	260	1+
368.04375	218	1+
368.72522	210	
368.86091	362	1+
368.89385	358	1+
369.84334	188	
370.37942	314	1+
370.83336	416	1+
371.19011	340	1+
371.90709	156	
372.04258	256	1+
372.79269	236	
372.85515	160	
373.71422	524	1+
373.78874	338	1+
373.83098	272	
373.87990	420	1+
374.81534	350	1+
374.84217	208	
376.86920	206	
377.37681	176	
377.82153	186	
378.35463	352	1+
380.71953	768	1+
380.85973	174	
381.71941	476	1+
381.80097	350	1+
381.83976	456	
381.89219	374	1+
382.38552	260	1+
382.74243	340	1+
382.85775	566	
383.71825	154	
384.84983	4826	1+
385.77069	328	1+
386.88587	184	
387.09511	164	1+
387.71798	152	
388.03557	244	1+
388.16757	156	
388.77278	380	1+
388.79488	244	
389.19708	164	
389.71579	316	
389.73227	164	
390.02107	150	1+
390.81734	194	
390.84174	850	
391.84229	528	
392.32772	168	
392.82514	208	
392.86318	726	1+
392.89851	382	1+
393.79035	716	1+
393.84285	210	
394.83537	408	
395.86029	568	1+
396.73367	270	
398.05088	182	1+
398.73227	224	
398.87043	242	
399.70658	276	
399.72462	558	1+
399.75999	170	
399.81020	212	
399.85627	440	1+
400.19448	190	1+
402.36193	248	
402.72710	406	1+
402.86112	478	
403.73118	350	1+
403.86951	1690	1+
405.04669	118	1+
405.74529	252	
405.78305	198	
405.87052	674	1+
406.32486	168	
406.74030	182	
406.78352	186	
406.80375	200	
407.72005	162	
407.74373	330	1+
407.86527	7402	1+
408.80197	386	1+
409.13371	190	1+
409.72506	1016	1+
410.08095	162	
410.83588	416	
410.88825	162	
411.73046	806	1+
411.81292	400	1+
411.86675	244	
411.94829	96	1+
412.72966	566	1+
412.84542	206	
412.86773	738	1+
413.86927	470	1+
414.74403	268	1+
415.09071	94	1+
415.85682	182	
415.87775	292	
417.71431	250	1+
417.81684	394	1+
417.86158	266	1+
419.74452	244	1+
421.39439	162	
421.88049	1806	1+
423.79394	202	1+
424.82542	324	1+
425.73952	228	
425.75327	446	1+
425.88084	704	
426.75720	286	1+
426.86097	2068	1+
426.93920	288	1+
427.73353	1652	1+
427.78326	252	1+
428.88733	538	
429.85142	164	
430.74166	748	1+
430.86187	986	1+
431.10667	114	1+
431.22494	154	
431.86895	610	1+
433.84776	204	1+
433.86465	216	
434.87494	158	
434.88891	154	
439.73653	212	1+
439.83383	280	1+
439.89525	994	1+
441.88161	282	1+
442.85865	210	
443.38117	234	1+
444.77379	178	
444.87294	2254	1+
445.74425	634	1+
446.70738	302	1+
446.86991	212	
447.74512	282	1+
447.89229	186	
448.69687	280	1+
448.89872	166	
449.87764	642	1+
450.75591	268	
451.74354	284	1+
451.76148	180	
451.81853	164	
457.77593	222	1+
457.90294	1232	1+
458.77448	214	1+
462.88254	678	1+
464.71454	304	1+
465.71686	252	1+
467.88683	1226	1+
468.78018	322	
468.83999	274	1+
469.88470	224	1+
479.66604	184	1+
480.91810	164	
481.72734	182	
485.90193	262	
486.84359	418	1+
486.90383	174	
487.24996	174	1+
490.74676	242	1+
491.78593	316	1+
491.84722	254	1+
492.78725	204	1+
495.79305	180	1+
497.74296	240	
504.80251	408	1+
507.91111	194	1+
508.61862	116	1+
509.23326	314	1+
509.86289	452	1+
510.23640	262	1+
END IONS

###FS:    #m/z: 336.94653 #charge 1+
###MS: 70
###MSMS: 72
BEGIN IONS
TITLE=Cmpd 53, +MS2(336.9465), 28.0-35.0eV, 1.6min #72
RTINSECONDS=91.6135
SCANS=70,72
PEPMASS=336.94653	344614
CHARGE=1+
64.99163	84	
125.20856	84	
125.28145	86	
182.86723	118	
182.88488	84	
189.86229	136	
192.88934	256	
194.89673	90	
196.00229	94	
196.88541	218	
205.94947	152	
207.37979	100	
209.88621	130	
210.88293	602	
211.03762	142	
211.91801	114	
211.94446	6110	
212.87860	3648	1+
212.94724	234	
213.13044	112	1+
213.40965	86	
213.45174	96	
213.89538	120	
213.94018	3634	1+
214.89964	212	
215.38114	84	
215.41714	86	
215.88643	580	1+
215.93727	898	1+
216.38762	98	
217.85330	96	
217.88361	352	
218.96389	84	
219.42184	90	
223.00325	88	
223.37204	102	
223.96077	110	
223.97143	192	1+
226.89555	118	
226.97237	90	
227.90181	108	
228.78912	116	
228.89451	840	1+
229.95495	5296	1+
230.89018	6368	1+
231.83386	86	
231.95021	2452	1+
232.02845	96	
232.82768	154	
232.89145	528	1+
233.39980	88	
233.82687	150	
233.89799	350	1+
233.94735	582	
234.14513	84	
234.66594	100	
234.82671	206	1+
235.84593	218	1+
235.89547	208	
237.13251	92	
237.89710	192	1+
240.79601	114	
240.94442	88	
241.84241	134	
242.83439	84	
244.83564	178	1+
244.95749	168	
246.90420	250	
246.97375	314	
247.96404	1466	1+
248.90041	2264	1+
249.82966	446	1+
249.96189	668	
250.83209	296	1+
250.88591	84	
250.94976	228	
251.07002	384	1+
251.91396	216	1+
251.95879	154	
252.38874	118	
252.97094	3168	1+
253.08837	144	
253.83501	196	1+
253.84953	142	
253.90414	986	1+
254.96709	1782	1+
255.07685	410	1+
255.37919	84	
256.87268	84	
256.94538	94	
256.96526	376	1+
257.64682	118	
257.89903	126	
258.79801	128	
258.90958	116	
259.04032	86	
259.95487	122	
260.85115	144	
260.86259	144	
260.94020	118	
261.83508	242	
261.97937	86	
262.82891	150	
262.92414	144	
262.94879	112	
263.02763	90	
263.83170	86	
263.86574	272	1+
263.97843	86	
266.84317	114	
267.83646	112	
268.83986	1054	1+
269.08237	96	
269.54784	98	
269.92121	172	
270.98233	424	1+
271.79563	116	
271.85923	92	
271.91750	422	1+
272.04294	108	
272.85278	298	1+
273.75142	90	
273.79236	176	
274.88019	88	
275.86205	94	
276.85743	502	1+
276.92366	168	
277.09241	352	1+
277.83818	144	
278.09394	280	1+
278.83528	808	1+
281.01092	90	
281.10162	86	
281.86828	354	1+
282.03708	86	
282.87169	282	1+
283.78814	136	
284.03050	86	
284.41368	88	
284.95839	90	
285.85015	306	
286.85180	1214	1+
287.04449	214	1+
289.42619	90	
289.85676	334	1+
290.88426	100	
291.80537	236	1+
292.86929	86	
292.88726	122	
292.93087	100	
293.11340	268	1+
293.43601	86	
293.85661	188	1+
294.07139	96	
294.87579	142	
295.86639	184	1+
296.01001	96	
296.95006	212	1+
297.01588	238	1+
297.14156	88	
297.91459	88	
298.80564	230	
299.06272	100	
299.87325	128	
301.52828	86	
301.75446	90	
302.37148	92	
302.80194	266	1+
302.86052	88	
303.80731	252	1+
304.87178	452	1+
306.90970	222	1+
306.94725	110	
308.87764	274	1+
310.87961	556	1+
311.85243	116	
312.52474	92	
312.94172	88	
313.90418	140	
315.11989	86	
316.39179	102	
316.86477	134	
319.86532	84	
320.78620	84	
320.88950	90	
322.35600	96	
322.85705	104	
323.36590	84	
323.88523	582	1+
324.88823	454	1+
326.01722	84	
328.11587	104	
328.81795	120	1+
328.88820	148	
330.32625	92	
331.40716	96	
331.42251	88	
331.87627	156	1+
332.83549	102	
332.85016	96	
335.01588	84	
336.26375	94	
337.38677	86	
339.34275	96	
339.73174	92	
339.83277	120	
339.87889	90	
341.54506	96	
END IONS

###FS:    #m/z: 359.96217 #charge 1+
###MS: 70
###MSMS: 73
BEGIN IONS
TITLE=Cmpd 54, +MS2(359.9622), 28.0-35.0eV, 1.6min #73
RTINSECONDS=92.385
SCANS=70,73
PEPMASS=359.96217	278506
CHARGE=1+
75.29449	140	
93.47036	134	
190.93638	114	
205.94875	252	1+
207.94513	124	
208.88442	156	
209.94254	1150	1+
214.40713	104	
215.88953	100	
216.41488	182	
216.91556	94	
218.88583	122	
220.95709	154	
221.88910	178	
222.56150	94	
222.95188	2090	1+
224.94925	3510	1+
226.39109	98	
226.89803	126	
226.94756	9392	1+
227.78533	120	
227.93220	214	
228.14492	110	
228.94285	9078	1+
229.90180	144	
231.89733	140	
233.95818	130	
234.88194	94	
238.42557	94	
239.04258	94	
239.06689	132	
240.83290	148	
240.93996	664	1+
240.96291	1590	1+
241.78454	172	
241.83540	128	
242.96061	1052	1+
243.89156	128	
244.95767	4718	1+
245.93794	138	
245.99117	94	
246.43820	96	
246.80999	104	
246.95315	5172	
246.97707	466	1+
247.38908	94	
247.83628	290	1+
247.95551	168	
248.80666	100	
248.90305	124	
248.97638	154	
250.95005	312	
250.96960	136	
251.07388	130	
251.35885	96	
252.07797	162	
252.78969	96	
252.83358	520	1+
252.95623	308	
253.16185	130	
253.83709	436	1+
255.08501	152	
255.37266	264	1+
256.37382	178	1+
256.92267	280	1+
257.02180	92	
257.42029	98	
258.55219	106	
258.84187	162	
258.97320	366	1+
259.52667	100	
259.79401	104	
259.91342	96	
260.96988	1108	1+
261.00242	100	
261.05998	172	1+
262.02721	100	
262.95762	114	
262.96624	124	
263.83052	238	
264.84205	120	
264.91126	202	1+
265.08440	274	
265.81188	356	1+
265.88814	160	
265.97532	94	
266.09059	112	
266.39775	106	
266.56440	106	
266.81445	292	1+
266.87025	174	
267.78105	102	
267.97307	940	1+
268.86937	112	
268.96325	692	1+
269.80327	126	
269.96877	518	1+
270.88670	106	
271.84387	182	
272.52156	98	
273.79375	210	
273.90554	114	
273.96663	134	
274.09868	106	
275.11834	108	
275.84488	124	
275.93428	226	1+
276.12601	194	1+
276.79115	122	
276.81246	138	
276.85833	290	1+
277.84675	144	
278.21238	100	
278.57732	100	
279.10604	454	1+
279.79231	910	1+
280.79271	578	1+
280.96049	182	
281.80995	290	1+
281.84993	360	1+
281.98531	192	
282.84455	300	1+
283.10965	112	
284.93108	330	
285.82083	128	
286.79777	208	1+
286.91766	160	
289.39495	94	
290.03238	94	
290.85928	138	
291.00984	100	
291.78906	286	1+
291.80621	242	
294.02460	136	
294.86746	132	
296.55316	108	
296.81398	288	
297.10566	112	
297.80750	128	
298.80740	796	1+
298.83445	100	
298.86190	230	1+
298.96822	154	1+
299.14079	112	
299.95119	110	
300.60796	102	
300.80377	168	1+
300.94456	154	
301.78472	280	1+
301.86930	118	
302.94218	286	1+
303.67545	98	
303.80743	254	1+
306.02081	108	
306.86941	116	
307.02871	92	
307.12944	98	
308.09675	102	
308.87999	118	
309.79867	478	1+
310.87269	212	
313.86978	130	
313.88740	126	
313.92992	188	1+
315.81392	110	
315.87849	316	1+
316.81505	226	
316.85820	140	
317.31710	100	
318.93519	560	1+
319.82021	292	1+
319.86784	292	1+
319.88609	102	
320.81642	234	1+
320.93734	98	
322.92974	244	
322.97144	102	
324.89320	158	
327.48036	92	
327.82947	230	1+
328.60091	102	
328.71921	228	1+
329.89290	102	
331.80818	232	1+
332.05440	122	
333.00294	94	
333.75852	100	
334.89247	112	
335.89004	130	
336.60225	116	
336.94449	710	1+
339.03149	202	1+
339.83210	102	
340.42922	106	
340.82021	120	
340.94015	228	
343.84352	178	1+
344.70861	198	1+
344.76698	244	1+
347.87989	96	
351.83944	214	1+
355.68983	108	
355.86751	144	
356.78036	94	
357.78242	94	
360.75385	96	
360.98843	138	
362.79521	112	
363.85190	182	1+
364.77473	98	
364.93693	104	
END IONS

###FS:    #m/z: 322.93051 #charge 1+
###MS: 74
###MSMS: 75
BEGIN IONS
TITLE=Cmpd 55, +MS2(322.9305), 28.0-35.0eV, 1.6min #75
RTINSECONDS=96.0575
SCANS=74-75
PEPMASS=322.93051	5316602
CHARGE=1+
187.88297	122	
187.93512	94	
192.89247	126	
196.88580	274	1+
197.88088	168	1+
200.87498	82	
201.04900	84	
205.94817	660	1+
206.04149	86	
206.93992	188	1+
209.02044	108	
209.89226	134	
210.90219	126	
211.88160	412	1+
213.48409	104	
214.89491	262	
216.88788	116	
221.94537	120	
222.37288	82	
222.95429	784	1+
223.90637	90	
224.89342	174	
225.33269	80	
225.37892	88	
226.09079	86	
226.18677	88	
226.42905	92	
226.84419	124	
226.94867	80	
227.92995	164	
227.95214	118	
228.89495	196	
229.90019	124	
230.07787	106	
230.89105	398	1+
231.95754	92	
233.83304	100	
236.83966	162	
237.05664	94	
238.03150	80	
238.04962	250	1+
238.09975	88	
238.80625	84	
238.90755	108	
238.92371	106	
238.93914	96	
239.06696	130	
239.78930	186	
239.86319	80	
240.36632	98	
240.82249	276	
240.94068	2316	
240.96285	192	
241.01735	82	
241.82346	168	
241.88556	88	
241.93947	6582	1+
241.96703	134	
242.44493	88	
242.81642	1184	1+
242.86407	92	
242.94173	4524	1+
244.94007	1216	1+
246.85768	354	1+
246.97366	498	1+
247.39051	166	
247.92656	80	
248.84260	292	1+
248.90073	296	1+
248.96837	212	1+
249.07062	132	
249.32871	86	
252.07787	80	
252.48529	120	
253.00846	94	
253.83602	142	
253.90594	80	
253.92938	146	
254.82384	80	
254.84239	118	
254.96740	86	
255.78401	332	1+
256.84068	276	1+
257.44594	92	
257.80127	242	1+
258.83126	200	
258.90025	92	
259.83622	114	
259.84802	86	
260.34373	298	1+
260.79990	240	1+
260.82790	1064	1+
261.35531	90	
261.82991	734	1+
263.43638	102	
263.45807	86	
263.83392	112	
263.97566	132	
265.08778	118	
265.79100	102	
265.84702	120	
266.82881	132	
266.95645	224	1+
269.79847	584	1+
269.85103	90	
270.80204	438	1+
271.34510	88	
271.78508	178	
271.84359	364	1+
272.35918	84	
273.79410	602	1+
275.58710	86	
275.80761	688	1+
276.84535	120	
276.88895	82	
278.08685	646	1+
278.83024	100	
279.08990	544	1+
280.07977	280	1+
281.05439	82	
281.81493	114	
282.35481	102	
282.78724	738	1+
282.85948	194	
282.97481	118	
283.07074	118	
283.78955	630	1+
283.83776	198	1+
283.86331	560	1+
284.29473	318	1+
284.81793	234	1+
284.90462	92	
285.78657	90	
286.91569	184	
287.78969	134	
287.93453	92	
289.78646	120	
289.80918	150	
289.87611	190	
290.01593	112	
290.79423	762	1+
290.86223	94	
291.76642	88	
293.87370	122	
294.82259	94	
295.80296	322	1+
295.86665	100	
295.88942	114	
296.04394	108	
296.40323	88	
297.78573	138	
298.80215	150	
299.49146	100	
299.57438	94	
299.78556	90	
299.82465	90	
300.13339	86	
300.40570	98	
300.81697	124	
302.82194	92	
302.96307	90	
304.97320	88	
305.80365	142	1+
305.87357	152	
306.88675	88	
306.98180	106	
307.79931	398	1+
307.89149	376	
308.87972	118	
308.96739	130	
309.40460	106	
309.79968	144	
309.81638	280	1+
309.88477	126	
310.82050	192	1+
310.87427	124	
311.88662	188	
312.80280	98	
312.82499	162	
312.88618	102	
312.90493	86	
314.81663	108	
314.88690	82	
317.03825	82	
318.91976	86	
319.40446	88	
320.61936	102	
320.87640	84	
320.95342	80	
321.10505	112	
321.85943	142	
323.88443	88	
324.89103	182	
326.46100	86	
326.88054	102	
END IONS

###FS:    #m/z: 340.94087 #charge 1+
###MS: 74
###MSMS: 76
BEGIN IONS
TITLE=Cmpd 56, +MS2(340.9409), 28.0-35.0eV, 1.6min #76
RTINSECONDS=96.8295
SCANS=74,76
PEPMASS=340.94087	2250190
CHARGE=1+
183.86628	218	1+
187.93830	86	
190.93252	204	
191.95473	194	
192.89129	120	
192.92778	220	
197.10055	90	
205.97043	112	
207.40632	132	
208.93471	92	
210.93693	382	1+
212.87773	540	
212.94958	128	
213.88091	324	
213.93889	4496	1+
214.87806	220	
214.89785	98	
215.88705	838	1+
217.88534	194	1+
217.93569	102	
218.92074	272	1+
222.96849	94	
223.95919	302	1+
224.97914	114	
226.89614	96	
226.94700	158	
227.95015	130	
228.79210	96	
228.89661	98	
228.94239	160	
230.89082	784	
230.92818	88	
230.95366	128	
231.89059	402	
231.95026	3228	1+
232.89026	276	
233.89623	1220	1+
233.94704	716	
234.00782	96	
235.10671	98	
235.89375	660	1+
235.94750	146	
236.00888	100	
238.89455	230	1+
241.88547	90	
244.40296	86	
244.82776	94	
245.34256	88	
246.38823	94	
246.95056	114	
246.97315	226	
247.00683	88	
248.81801	104	
248.83975	106	
248.90167	306	
248.98203	206	1+
249.89637	534	1+
249.96145	970	1+
251.85426	102	
251.92378	108	
251.95596	156	
252.02503	90	
253.85077	100	
253.90754	254	1+
254.83332	162	
254.96545	1356	1+
256.79898	152	
256.88636	132	
256.91595	168	
256.96595	182	
257.79890	124	
258.11031	86	
258.79718	100	
258.84339	824	1+
258.89801	102	
258.96319	112	
259.92842	94	
259.96390	128	
260.00150	96	
262.79663	96	
262.85650	150	
262.90140	170	1+
263.81030	110	
263.86069	88	
263.89070	98	
264.01223	140	
264.91148	170	
265.86189	116	
266.99832	112	
267.79587	272	1+
267.84024	136	
268.84266	100	
268.91768	164	
269.33841	96	
269.80047	122	
270.85749	94	
271.35941	144	
272.05949	98	
272.91594	100	
272.93486	318	
272.97650	262	
273.79898	550	1+
273.91808	132	
274.36117	96	
274.41808	98	
276.41309	96	
276.85346	246	
277.87010	348	1+
278.84519	630	1+
278.92763	96	
278.99056	176	
279.59239	96	
279.79139	186	1+
279.96312	238	1+
280.84147	220	1+
282.88412	88	
283.42839	106	
287.04946	98	
287.79277	120	
287.81141	170	1+
287.92148	88	
289.33008	96	
289.78824	370	1+
289.87823	118	
291.34712	102	
291.40594	88	
291.43727	340	1+
291.45817	124	
292.10210	96	
292.93513	132	
292.95525	154	
293.81156	178	1+
293.88078	202	1+
293.93692	94	
294.85884	122	
295.75652	88	
295.85267	116	
296.96936	90	
297.84370	162	
297.97824	140	
298.30464	92	
298.79917	124	
298.83536	166	1+
299.00830	268	1+
299.05770	168	
299.87229	272	1+
300.98562	90	
302.17082	134	
302.56335	96	
302.85408	122	
303.87687	88	
304.79331	92	
305.81222	88	
305.87669	100	
306.11521	92	
307.79989	228	
307.89199	168	
308.42889	106	
308.81117	148	
308.88317	122	
309.01745	88	
309.81098	106	
309.87016	102	
310.02898	102	
310.81236	148	
310.87789	442	1+
311.86917	254	1+
313.88861	92	
315.83558	102	
315.86004	130	
319.03585	122	
320.88101	226	1+
321.77666	92	
322.41343	88	
324.45834	88	
324.89266	464	1+
326.17323	300	
326.80273	90	
328.88831	272	1+
328.94378	100	
329.82677	108	
330.81570	394	1+
332.89642	90	
334.14663	86	
337.83144	198	1+
340.82435	160	
342.91636	148	
343.70540	130	
343.96242	92	
346.53205	90	
END IONS

###FS:    #m/z: 363.95707 #charge 1+
###MS: 74
###MSMS: 77
BEGIN IONS
TITLE=Cmpd 57, +MS2(363.9571), 28.0-35.0eV, 1.7min #77
RTINSECONDS=97.602
SCANS=74,77
PEPMASS=363.95707	1464018
CHARGE=1+
182.86211	234	1+
187.86932	252	
189.86379	1538	1+
191.85782	1506	1+
196.88419	534	1+
200.95174	168	
207.40770	122	
207.87242	954	1+
207.94732	532	1+
209.86454	148	
209.94392	2884	1+
209.99260	106	
210.88376	1422	1+
211.89823	172	
211.93895	138	
212.87921	7108	
213.87855	286	
214.89507	484	1+
215.41423	182	
215.88364	102	
216.41028	188	
220.42268	174	
221.85641	284	
221.86861	154	
222.88051	122	
222.92375	106	
222.95205	1770	1+
224.89489	116	
224.94879	3050	1+
226.89752	120	
226.94725	20006	1+
226.97200	440	
227.11002	114	
227.92802	204	
228.79465	138	
228.89545	756	1+
228.94270	23428	1+
229.63109	110	
230.04179	116	
230.78857	140	
230.88867	12196	1+
231.00356	122	
231.67674	82	1+
232.40407	102	
232.95446	124	
233.88510	164	
234.54125	106	
234.87986	544	1+
234.96603	102	
235.85997	108	
236.82255	128	
239.06822	146	
239.42898	148	
239.90160	112	
239.92460	154	
240.06910	252	1+
240.82472	166	
240.87521	106	
240.94159	730	
240.96397	1548	1+
241.93914	1642	1+
242.81751	780	1+
242.94110	1224	1+
242.96144	1086	1+
243.01179	104	
244.12482	100	
244.90456	104	
244.95809	9870	1+
245.01492	102	
245.40982	106	
245.90051	608	1+
245.94281	282	
246.90558	520	1+
246.95259	9428	1+
247.41762	102	
247.96973	352	1+
248.80250	596	1+
248.87484	110	
248.90030	3476	1+
250.79755	112	
250.89637	406	1+
250.91339	288	1+
250.97214	396	1+
251.07103	116	
251.08435	126	
251.12043	166	
251.93140	124	
252.86240	284	1+
252.89036	160	
253.08568	140	
253.83176	142	
253.90386	906	1+
254.11869	136	
258.01107	104	
258.80491	116	
258.82876	594	1+
258.97454	194	1+
260.82801	934	1+
260.96934	842	1+
261.83029	692	1+
261.93560	114	
262.77548	104	
263.81090	128	
263.83723	156	
264.82808	118	
265.08915	104	
265.78599	156	
265.81723	124	
265.91313	154	
265.97704	136	
266.78126	190	1+
266.81592	420	1+
266.85176	246	
267.84928	150	
267.87317	140	
267.90913	194	1+
267.97373	864	1+
268.81249	144	
268.96083	220	
269.78885	100	
269.86880	232	
269.96869	1630	1+
271.84399	374	1+
271.91577	230	
272.91606	308	1+
273.79494	206	1+
276.42542	102	
276.81569	208	
276.85454	188	
277.85560	224	
278.79946	206	
278.84615	198	1+
278.86384	136	
279.10660	204	
279.79994	168	
280.79249	1260	1+
281.85371	144	
282.41343	260	1+
282.50195	108	
282.80829	214	
282.86658	152	
283.78971	202	
283.82639	108	
283.85016	178	
283.98268	256	
284.82542	164	
284.85682	120	
285.11292	100	
285.82663	102	
285.84535	1810	1+
285.93447	120	
287.00072	206	1+
288.79157	186	
289.08786	166	
289.85237	268	1+
289.87429	176	
290.78593	374	1+
290.97922	102	
291.80232	168	
293.11987	312	1+
294.20222	102	
294.85911	254	
295.86225	106	
296.80549	444	1+
298.80391	900	
299.12940	172	
299.80360	474	
299.86126	138	
300.80412	324	
300.85817	126	
301.80730	302	
301.86158	834	1+
301.91998	130	
303.43947	172	
303.80715	462	
303.85654	2538	1+
304.00236	102	
304.44600	100	
304.80369	266	
305.53370	126	1+
305.86520	120	
305.88351	350	1+
305.91683	162	
306.88860	318	1+
306.93205	158	
308.87236	180	
309.87098	846	1+
309.92128	196	1+
310.87490	654	1+
314.75950	108	
314.81916	100	
315.45346	100	
315.81638	506	1+
318.93451	320	1+
319.82111	118	
319.86780	174	
319.95256	204	1+
320.82943	116	
321.14454	138	
321.79927	144	
321.81940	724	1+
321.86840	302	1+
322.93030	332	1+
323.88780	556	1+
324.89092	476	1+
326.76845	106	
326.87274	794	1+
328.86592	176	1+
330.71413	192	1+
330.82376	130	
332.47210	110	
333.75917	352	1+
336.83227	174	1+
336.94499	554	1+
339.82885	568	1+
340.94053	620	1+
342.00633	142	
343.71462	228	1+
345.19555	108	
345.89417	228	1+
346.77406	264	1+
351.77167	122	
352.36083	106	
353.75784	196	
353.88914	120	
355.71764	110	
355.76006	116	
356.82926	106	
359.79465	240	1+
361.72074	102	
362.71232	252	1+
362.84363	126	
363.75959	118	
363.95170	146	
364.77802	202	1+
366.73808	100	
367.80251	148	
END IONS

###FS:    #m/z: 322.93103 #charge 1+
###MS: 78
###MSMS: 79
BEGIN IONS
TITLE=Cmpd 58, +MS2(322.9310), 28.0-35.0eV, 1.7min #79
RTINSECONDS=101.278
SCANS=78-79
PEPMASS=322.93103	5451248
CHARGE=1+
164.29209	86	
176.93188	92	
192.88948	142	
193.02577	100	
196.88295	156	
204.40755	88	
205.00988	90	
205.95236	274	
207.97212	226	
208.94101	176	1+
209.88154	220	1+
210.37883	90	
212.87992	414	
212.90080	90	
213.07701	96	
214.87627	210	1+
214.89352	172	
222.95151	446	
223.96156	202	
223.97785	88	
224.96059	152	
226.56213	96	
226.89664	86	
226.96157	124	
227.71840	130	
227.93271	144	
227.95137	116	
228.52361	106	
228.88943	126	
229.85687	124	
230.88671	224	
230.90388	144	
233.39209	96	
233.89409	138	
236.04530	226	1+
237.87884	212	1+
238.02789	88	
238.82598	120	
238.91610	140	
238.93878	346	
239.07611	296	
239.78936	518	1+
239.83782	120	
240.82183	180	
240.91126	166	
240.94080	1982	
240.96384	170	
241.94207	1474	
242.82080	312	
242.94206	4650	1+
243.07173	164	
243.79196	150	
243.82205	528	1+
243.84900	104	
243.90520	132	
244.82189	408	1+
244.93928	992	1+
245.40050	88	
245.42149	106	
246.47873	84	
246.82287	254	1+
246.84971	230	1+
246.97660	438	
247.88048	82	
248.03505	100	
248.86748	90	
248.91141	180	1+
250.94446	118	
250.96745	208	
251.78790	144	
253.09243	90	
253.34292	82	
253.79030	94	
253.83425	98	
255.78585	128	
255.80734	96	
255.83184	200	1+
256.89639	114	
256.91995	152	
256.97510	90	
257.80117	146	
257.94435	84	
258.83313	488	1+
258.89588	208	
259.06105	100	
259.34490	162	
259.90048	86	
260.34406	94	
260.82793	1238	1+
260.85491	154	
261.89586	84	
262.91155	108	
263.83249	306	
263.97793	118	
264.37762	100	
264.80094	92	
264.96300	170	
265.06231	182	
266.02743	86	
266.40411	88	
266.83921	350	1+
266.86550	254	1+
266.88925	92	
266.96287	122	
268.91311	88	
269.79880	194	
269.84944	86	
269.86380	198	1+
270.93351	124	
271.77867	150	
271.82676	90	
271.84764	106	
272.45482	100	
272.85508	110	
273.79468	332	
273.84769	162	1+
274.36555	86	
275.43191	82	
275.80772	206	
276.81086	258	1+
276.85091	130	
277.85980	180	
279.09095	984	1+
279.40992	88	
281.80066	142	
282.79242	104	
282.83767	84	
283.02512	196	
283.06982	116	
283.79049	182	
283.85282	124	
284.29744	140	
284.78624	374	1+
284.85891	240	1+
286.46972	90	
289.78454	104	
289.80691	114	
289.87937	236	
290.78857	168	
290.85835	132	
291.80480	636	1+
291.88377	88	
292.43570	84	
293.43833	84	
293.87559	160	
294.37938	104	
294.86305	156	
295.80283	366	1+
295.86248	340	1+
296.83459	84	
296.86543	222	1+
298.05250	86	
299.78362	402	1+
299.81023	82	
300.80155	272	1+
300.91455	108	
301.82715	90	
301.86123	98	
302.10236	114	
305.80217	104	
306.20748	86	
306.88906	100	
306.92133	92	
307.79800	834	1+
307.88813	158	
308.87352	90	
308.89056	136	
309.81759	128	
309.87564	114	
310.83814	116	
310.88252	344	1+
312.80695	156	
313.81171	534	1+
313.89130	152	
314.81662	440	1+
316.80844	110	
318.73861	138	
321.99696	84	
322.75525	92	
322.89538	148	
323.88418	202	
324.75914	134	
324.89273	592	1+
325.89651	360	1+
326.82693	90	
327.37407	98	
END IONS

###FS:    #m/z: 340.94087 #charge 1+
###MS: 78
###MSMS: 80
BEGIN IONS
TITLE=Cmpd 59, +MS2(340.9409), 28.0-35.0eV, 1.7min #80
RTINSECONDS=102.051
SCANS=78,80
PEPMASS=340.94087	3139746
CHARGE=1+
50.00792	88	
98.40857	106	
183.87277	90	
191.92355	86	
192.92775	150	
193.94966	88	
196.88258	252	1+
196.91618	108	
201.12713	88	
208.88351	130	
209.88939	92	
210.93742	350	1+
212.45183	86	
212.87789	992	1+
212.93807	138	
213.93934	1980	1+
214.89629	260	
214.92320	86	
215.88778	1076	1+
215.93591	446	
216.41907	164	
217.88234	268	
217.94082	150	
219.87704	254	
223.83263	96	
223.95884	182	
224.98368	164	
226.38816	98	
226.92131	92	
226.95120	320	1+
228.94050	266	1+
229.98860	122	
230.43011	84	
230.85166	88	
230.88882	734	
231.88943	620	
231.94932	2328	1+
232.89046	1268	1+
233.40305	140	
233.89806	642	1+
233.94928	872	
234.83135	86	
234.92893	96	
235.02122	88	
235.38470	98	
235.94842	114	
237.84036	132	
237.89581	104	
239.78974	110	
239.99455	94	
240.83029	174	
241.51745	100	
241.84832	162	
241.88327	94	
242.78994	158	
242.83404	292	1+
243.80832	92	
243.85231	138	
244.95745	150	
245.02143	98	
245.12911	92	
246.82230	114	
246.97634	218	
247.97621	342	1+
248.42030	86	
248.90181	490	1+
249.08048	94	
249.96020	922	1+
253.13339	100	
253.90636	138	
254.03293	88	
254.84550	276	1+
254.91092	128	
254.96639	1560	1+
255.82482	88	
256.91183	380	1+
256.96658	172	
257.37148	96	
257.79652	178	
257.81092	110	
257.84745	262	1+
257.94274	110	
258.95839	454	1+
259.34331	180	
259.52041	102	
259.84470	282	1+
259.95902	382	1+
261.80205	184	1+
262.06042	100	
262.35516	84	
262.89164	90	
262.92415	130	
263.34051	102	
264.92098	94	
265.85054	134	
266.44024	110	
266.84329	106	
267.13776	102	
268.13433	86	
268.17460	86	
268.84252	106	
269.80021	358	1+
270.83981	120	
271.38958	86	
271.85235	238	1+
271.91786	106	
272.93315	406	
273.26003	142	1+
273.79455	354	1+
273.82442	90	
273.90371	110	
273.95547	86	
276.85416	142	
277.80372	90	
277.85381	198	
277.96558	350	1+
278.84227	374	
278.90501	106	
279.85127	332	1+
280.04106	226	1+
280.41460	94	
280.81145	112	
281.91031	118	
281.93333	198	1+
282.18978	86	
282.85532	282	1+
283.79204	358	
286.79836	128	
287.81781	88	
288.87688	202	1+
289.01278	86	
289.78648	180	
290.80030	136	
291.80055	114	
293.82133	92	
293.87655	180	
293.94545	90	
294.84519	102	
294.86445	206	1+
295.91073	130	
295.97373	102	
295.99007	300	1+
296.92731	224	
297.45692	98	
297.85591	124	
297.91436	98	
298.09469	96	
299.06151	114	
299.78655	106	
299.86979	188	
301.01673	128	
301.31122	90	
301.88023	120	
302.82568	214	1+
302.85015	88	
305.06128	86	
305.81883	90	
305.88633	134	
306.88500	472	1+
308.79497	448	1+
308.87335	100	
309.40885	88	
310.87709	634	1+
312.88355	128	
315.31793	90	
315.82011	146	
316.58834	86	
316.89021	338	1+
317.81569	128	
318.15267	84	
318.43735	94	
318.92628	90	
319.94432	98	
321.88476	156	
322.90146	176	
323.93885	142	
324.89536	252	1+
325.83551	98	
328.88814	176	
329.43856	102	
329.88000	182	1+
330.81671	156	
331.85665	212	1+
332.93803	96	
333.76310	144	
333.89150	86	
334.00380	104	
335.99643	86	
337.88261	110	
340.72388	98	
340.89159	218	1+
342.71657	88	
344.80838	160	1+
344.91621	112	
END IONS

###FS:    #m/z: 363.95711 #charge 1+
###MS: 78
###MSMS: 81
BEGIN IONS
TITLE=Cmpd 60, +MS2(363.9571), 28.0-35.0eV, 1.8min #81
RTINSECONDS=102.823
SCANS=78,81
PEPMASS=363.95711	2211114
CHARGE=1+
56.72353	96	
75.17746	96	
86.44647	98	
172.86332	94	
182.87207	190	
189.86196	1058	1+
191.85827	1558	1+
193.85356	168	
196.88363	612	1+
205.87928	130	
205.90055	92	
205.94700	102	
206.97391	92	
207.87442	738	1+
207.94861	176	
207.97356	106	
209.86810	274	
209.94446	2566	1+
210.88345	784	1+
210.90189	106	
212.87927	5756	1+
215.88407	122	
216.40945	116	
218.90072	92	
222.95243	1500	1+
224.89247	94	
224.94944	2522	1+
224.98808	92	
225.88256	124	
225.98328	374	1+
226.89776	178	
226.94767	17180	1+
227.05351	136	1+
227.39744	116	
227.78946	218	1+
227.93350	148	
228.71491	116	1+
228.89463	1402	1+
228.94244	23078	1+
229.83012	130	1+
230.03488	226	1+
230.24000	90	1+
230.54983	98	1+
230.88944	9520	
231.89184	416	
232.75486	102	
232.88565	1288	1+
234.87711	384	1+
235.84574	144	
237.95148	204	
239.42661	176	
240.82355	366	1+
240.83836	132	
240.93829	470	
240.96211	1162	1+
240.99454	90	
241.89372	146	
241.94137	1520	1+
242.81823	630	1+
242.94430	1066	1+
242.95955	930	
243.93976	92	
244.95759	7352	1+
245.44238	238	1+
245.54448	100	
245.82082	388	1+
245.93898	150	
246.00900	90	1+
246.25006	132	1+
246.86403	106	
246.90548	666	1+
246.95310	10440	1+
247.97347	142	
248.12723	94	
248.80433	326	1+
248.89928	3502	1+
249.94015	346	1+
250.05624	96	
250.97176	654	1+
251.79143	110	
251.91318	212	
252.07458	116	
252.89370	110	
252.95186	148	
253.12079	130	1+
253.84114	126	
253.90619	682	1+
253.94863	100	
254.40291	94	
256.90898	100	
257.34343	90	
257.79403	240	1+
258.84045	184	1+
258.95373	142	
258.97220	300	1+
259.92844	90	
260.83081	308	
260.96994	724	1+
261.82830	898	1+
262.83015	558	1+
264.82805	278	1+
264.89792	108	
264.96309	176	
265.08427	134	
265.81765	106	
265.97226	180	
266.52430	92	
266.81394	904	1+
266.85181	162	
266.97365	92	
267.88473	96	
267.92470	208	
267.97223	1566	1+
269.38564	152	1+
269.55368	90	
269.96866	2152	1+
271.80139	170	
271.84830	94	
271.91737	448	1+
272.79271	178	1+
272.91178	254	1+
274.85910	174	
276.06454	106	
276.39255	102	
276.41377	140	
276.80484	170	
276.84672	168	
276.99592	166	
277.85110	460	1+
277.92178	102	
278.79939	318	
278.85373	390	1+
279.10429	298	1+
279.78938	1396	1+
280.79145	1202	1+
280.99267	134	
281.84926	188	
281.97105	90	
282.08699	112	
282.78943	238	
283.79646	102	
283.84930	754	1+
283.98453	246	
284.05948	92	
284.14521	112	
284.78362	142	
284.82371	232	
284.98755	130	
285.00398	98	
285.02348	184	1+
285.82373	132	
285.84477	1884	1+
285.93461	124	
286.80211	158	
287.07486	234	1+
287.43262	94	
287.80981	284	1+
288.79119	120	
288.86224	236	1+
290.78640	354	1+
292.11025	412	1+
292.41692	128	
292.81916	114	
293.01044	102	
293.11511	346	1+
293.85418	102	
294.86520	144	
295.86256	98	
296.80711	844	1+
296.85046	96	
296.87534	92	
297.31923	92	
298.80152	1976	1+
299.00617	212	1+
299.87169	258	1+
300.11001	108	
301.79967	188	
301.86120	606	1+
302.76657	92	
302.80450	108	
303.26561	102	1+
303.80563	606	1+
303.85603	2230	1+
303.94551	190	1+
305.87761	134	
305.94573	216	
307.30229	94	
307.88940	164	
310.87562	598	1+
311.12581	200	
312.86816	138	
313.45019	140	
314.07738	130	
314.37269	94	
315.31298	118	
316.12778	90	
316.32204	94	
316.81713	462	1+
317.88484	172	1+
318.93569	584	1+
319.82106	260	1+
319.87027	102	
320.13915	134	
321.81796	692	1+
321.86494	470	1+
322.92757	566	1+
323.80049	136	
324.84138	124	
326.17955	124	
326.82617	190	1+
326.87300	930	1+
326.89323	142	
328.89293	146	
329.03983	100	
330.32389	96	
331.48097	94	
331.72003	140	
332.08917	92	
332.75475	138	
334.34203	92	
336.94335	494	1+
338.71873	94	
339.74879	184	1+
339.82745	630	1+
340.93921	378	1+
341.79044	92	
343.78479	114	
347.75991	190	1+
347.87099	234	1+
352.71563	100	
353.05065	92	
353.58824	98	
353.76606	94	
355.38676	106	
356.78499	184	
358.77345	120	
359.72428	190	1+
359.74586	218	1+
361.71842	220	1+
362.26227	92	
362.70272	232	1+
362.74475	212	1+
362.92400	98	
363.01588	118	
363.12505	92	
363.70404	178	1+
363.95413	96	
365.73088	206	1+
365.89996	132	
368.76296	96	
END IONS

###FS:    #m/z: 322.93078 #charge 1+
###MS: 82
###MSMS: 83
BEGIN IONS
TITLE=Cmpd 61, +MS2(322.9308), 28.0-35.0eV, 1.8min #83
RTINSECONDS=106.502
SCANS=82-83
PEPMASS=322.93078	5448228
CHARGE=1+
187.93453	90	
189.95700	92	
190.89495	100	
192.36978	98	
192.88859	254	1+
194.88523	94	
196.88661	82	
199.87136	196	1+
201.04534	208	
205.94897	214	
206.94319	82	
207.87415	120	
208.87446	212	1+
209.94555	110	
210.90152	98	
211.87700	474	1+
211.90078	134	
212.83497	86	
212.89114	188	
219.00559	86	
221.94319	82	
222.95420	1272	1+
223.07302	86	
223.41821	106	
223.82274	194	
223.87138	84	
224.04697	92	
224.93866	82	
225.88589	88	
226.06021	92	
226.84310	170	
227.10005	84	
227.79482	82	
227.82981	84	
227.92611	86	
227.95126	246	1+
228.91531	90	
228.97870	84	
229.84234	124	
230.78963	116	
230.83935	240	1+
230.88800	234	
231.13896	82	
232.83155	88	
233.89137	94	
234.91425	90	
235.82317	134	
235.85402	96	
235.87340	198	1+
236.84314	92	
237.03414	86	
238.06757	80	
238.93863	184	
239.78588	338	1+
240.01811	156	
240.82236	668	1+
240.89314	92	
240.94049	2224	
241.93923	7126	1+
242.01093	92	
242.81685	638	1+
242.88188	250	1+
242.89833	86	
242.94175	5856	1+
243.37040	160	
244.82160	464	1+
244.93970	1378	1+
245.88101	122	
246.79308	90	
246.97572	412	1+
247.90954	84	
248.84960	176	
248.90180	258	
249.00246	122	
251.06779	140	
251.33541	82	
251.92890	196	
252.79557	82	
253.35552	200	
253.83456	194	
255.40082	100	
255.77998	106	
256.85106	94	
256.90026	88	
256.97495	82	
257.37076	84	
257.40462	94	
257.79947	224	
258.80194	324	1+
258.83230	794	1+
259.33443	208	1+
260.83262	200	
261.39153	98	
261.83075	886	1+
261.98275	130	
262.97201	114	
263.51779	84	
263.87761	110	
263.97895	118	
264.39365	102	
264.83716	104	
264.97233	244	1+
265.08405	156	
265.35485	86	
265.81911	186	1+
266.86058	240	1+
267.01247	134	
267.79374	98	
267.90403	304	1+
268.93728	172	
269.01665	82	
269.34100	336	1+
269.79811	296	1+
271.44623	82	
271.84495	438	1+
273.40408	114	
273.79582	438	
274.79907	622	1+
274.85343	116	
275.32789	94	
276.06224	94	
276.84871	82	
276.86205	122	
277.84050	118	
277.88259	94	
278.81686	98	
279.05280	88	
279.09086	738	1+
279.89873	86	
279.93477	82	
280.80975	110	
280.92001	260	1+
281.79428	82	
281.84561	96	
281.87140	194	
282.40220	92	
282.85644	374	1+
282.87351	88	
283.06825	132	
283.35656	94	
283.37699	102	
283.78839	790	1+
284.25835	94	
284.29242	252	
285.09635	198	1+
285.29114	110	
286.85629	82	
286.92291	118	
289.34065	190	
289.78640	726	1+
289.81050	110	
289.87997	436	1+
291.02237	140	
291.76079	114	
291.80501	548	1+
291.86076	108	
293.87092	152	
294.86015	498	1+
298.80855	136	
298.83496	100	
299.78445	234	1+
300.74632	80	
301.25990	94	
301.87332	88	
302.89462	86	
303.28778	82	
303.78947	142	
303.88406	104	
304.36905	92	
304.88359	154	
305.80274	148	
307.79931	476	
307.88632	576	1+
308.04530	84	
310.10229	84	
310.81619	102	
310.87931	586	1+
311.82108	304	1+
312.80021	88	
312.87667	146	
312.89305	266	1+
313.28489	86	
314.01770	82	
315.81872	124	
315.91828	126	
319.92453	84	
321.88552	124	
322.90125	98	
324.38098	90	
324.89409	546	1+
325.03376	92	
326.35028	90	
326.75836	98	
326.97223	202	1+
327.74473	100	
END IONS

###FS:    #m/z: 340.94065 #charge 1+
###MS: 82
###MSMS: 84
BEGIN IONS
TITLE=Cmpd 62, +MS2(340.9407), 28.0-35.0eV, 1.8min #84
RTINSECONDS=107.274
SCANS=82,84
PEPMASS=340.94065	3099394
CHARGE=1+
158.71966	100	
189.86281	182	
190.92979	124	
192.92440	176	
194.89996	88	
196.86990	90	
196.88550	146	
203.86540	92	
205.94915	148	
207.06701	88	
208.95638	200	
209.94451	140	
210.93414	122	
211.94131	130	
212.87581	1192	1+
213.89845	114	
213.94017	2978	
214.89478	158	
215.88432	504	1+
215.93832	432	
216.41292	108	
217.88576	184	
217.93883	142	
218.88196	416	1+
218.99289	98	
222.89614	120	
223.88555	162	
223.95786	268	1+
224.36236	102	
226.94470	156	
227.38508	102	
228.94371	194	
230.88753	2048	1+
231.88887	1220	1+
231.95012	2150	1+
232.98509	92	
233.06960	130	
233.64364	88	
233.90068	340	
233.94754	644	
234.85559	88	
234.96289	100	
235.50143	92	
235.89227	340	
235.94766	106	
237.88758	244	
238.81769	104	
239.90500	132	
240.83227	130	
241.84119	94	
241.93957	146	
241.96724	234	1+
243.82996	142	
244.39162	94	
244.83731	180	
244.95481	202	
245.83223	118	
245.89708	108	
246.83901	100	
246.85596	104	
246.90400	186	
246.95317	142	
246.97643	116	
247.03215	96	
247.97451	118	
248.89601	362	1+
249.96206	386	
250.96715	330	
251.95731	172	
253.54008	120	
254.41059	92	
254.90272	214	
254.96621	1144	1+
255.83793	204	1+
255.86286	126	
255.90797	118	
255.91491	282	1+
256.85616	108	
256.96161	118	
258.02128	108	
258.84414	196	
258.95862	442	1+
259.47712	88	
259.85380	180	
259.95851	278	1+
260.03323	136	1+
260.79880	94	
260.83280	126	
261.07980	142	
262.51230	88	
262.79477	148	
262.96581	114	
263.40609	88	
263.82966	98	
264.80073	202	1+
266.84719	150	
267.97243	114	
268.84040	260	
270.90623	92	
271.81353	172	
271.84215	282	1+
271.95017	98	
272.90540	106	
272.93387	228	
272.97833	128	
273.91746	120	
274.85903	90	
275.37477	94	
275.41799	96	
275.81055	336	1+
275.84021	106	
275.85395	556	1+
276.85486	402	1+
277.02998	110	
277.80992	122	
277.96990	138	
278.84513	270	
279.85291	146	
280.84179	280	1+
281.61677	102	
282.64982	88	
282.91640	148	
283.78673	158	
283.86813	374	1+
286.41545	106	
287.08220	108	
287.81373	140	
288.80198	94	
288.86426	92	
288.89766	88	
289.79044	292	1+
289.80486	144	
290.85557	126	
292.81013	236	1+
292.85946	106	
294.27422	92	
294.82963	92	
294.86200	138	
296.23522	94	
296.76711	90	
298.85142	180	
298.89389	100	
299.78437	324	
299.82539	92	
299.87424	148	
300.85019	132	
300.93040	122	
301.80291	168	1+
301.88207	92	
303.44185	98	
304.89061	124	
305.06112	90	
305.81908	100	
306.87919	130	
307.79777	226	
307.88648	192	
308.79735	122	
308.88076	130	
309.06134	94	
310.87750	594	1+
311.44042	112	
312.80245	108	
314.81720	374	1+
318.81468	112	
322.01024	96	
322.77956	94	
323.84382	102	
323.89469	132	
324.89431	352	1+
325.42143	106	
328.76216	128	
329.71289	88	
329.87214	120	
330.81180	410	1+
330.83500	98	
330.88029	124	
332.39382	114	
335.76071	208	1+
337.86532	88	
338.76825	294	1+
339.77202	190	1+
340.81540	174	1+
343.85006	96	
END IONS

###FS:    #m/z: 363.95682 #charge 1+
###MS: 82
###MSMS: 85
BEGIN IONS
TITLE=Cmpd 63, +MS2(363.9568), 28.0-35.0eV, 1.8min #85
RTINSECONDS=108.046
SCANS=82,85
PEPMASS=363.95682	2217620
CHARGE=1+
71.07511	100	
179.40851	102	
182.86735	378	
186.93707	192	
187.86601	146	
189.86122	906	1+
191.85894	1482	1+
193.85602	196	
194.96534	122	
196.88448	438	
198.44213	100	
200.94689	122	
205.95169	122	
207.40799	96	
207.87371	846	1+
207.94385	162	
209.86647	108	
209.91977	114	
209.94381	3186	1+
210.88379	700	1+
212.87923	6840	1+
212.90166	104	
214.89445	600	
218.91269	160	
219.86115	138	
222.95154	1566	1+
224.04896	102	
224.89741	142	
224.94960	3328	1+
226.15591	94	1+
226.55757	96	
226.89514	178	
226.91683	154	
226.94723	17344	1+
227.13081	164	1+
227.92000	146	
228.00300	96	
228.41019	96	
228.83712	142	
228.89470	1822	1+
228.94225	20368	1+
229.01710	106	
229.03243	140	1+
229.08630	110	
229.18466	98	
230.44117	170	1+
230.46313	124	1+
230.49330	124	1+
230.83613	118	
230.88836	11096	1+
231.96614	94	
233.03479	142	
233.21698	142	1+
233.97287	234	1+
234.88036	608	1+
235.82264	198	1+
237.05497	336	
238.83466	156	
238.91008	110	
239.07352	120	
240.82142	112	
240.84127	134	
240.93942	472	
240.96281	1092	
240.99537	86	1+
241.08577	96	
241.83476	132	
241.94385	404	
242.82520	100	
242.94095	1430	1+
242.95949	1828	1+
243.02353	180	
243.13549	140	1+
243.82616	554	1+
243.97555	134	
244.89665	144	
244.95748	8510	1+
244.99758	136	
245.42936	100	
245.91246	102	
246.90477	686	1+
246.95314	10048	1+
247.56915	126	
247.60069	98	
248.80162	454	1+
248.84668	122	
248.90014	3532	1+
248.97608	96	
250.89925	632	1+
250.94769	184	
250.96975	210	
251.07314	184	
251.97143	138	
252.07874	140	
252.71557	94	
252.89595	154	
253.50254	124	
253.69417	120	
253.83188	302	1+
253.90727	574	1+
257.56582	106	
258.35490	126	
258.83347	382	1+
258.87863	258	1+
258.97516	246	
259.08922	210	1+
259.97960	102	
260.82600	1584	1+
260.96903	506	
261.82834	1178	1+
264.83108	128	
264.85881	112	
264.91247	102	
264.96179	188	
265.08586	146	
265.81625	130	
265.97638	204	
266.18129	82	1+
266.81539	588	1+
266.83780	278	1+
266.85564	112	
267.97274	1832	1+
269.80232	132	
269.84089	130	
269.96906	1252	1+
271.79797	126	
271.86829	112	
271.91577	414	
272.78705	198	1+
272.84967	276	1+
273.92295	206	1+
274.79442	264	1+
274.83304	94	
275.12764	104	
276.35589	156	
276.85798	222	
277.08594	142	
277.85360	158	
278.06096	92	
278.79876	150	
278.85573	126	
279.10492	384	1+
279.79841	124	
280.13277	100	
280.79166	894	1+
280.81919	130	
281.81233	122	
281.86401	94	
282.98600	404	1+
283.79051	114	
283.85411	202	
284.79124	132	
284.82720	162	
285.78944	106	
285.84494	1168	1+
289.78239	392	1+
290.78450	338	1+
290.93815	198	1+
292.86237	126	
293.11744	210	
294.80559	104	
294.86036	138	
295.43390	100	
296.80951	206	
296.93820	94	
297.12285	190	1+
297.80225	1638	1+
297.82550	116	
298.80305	1094	1+
298.83962	100	
298.86108	298	1+
299.05223	102	
299.86619	218	1+
299.94937	220	1+
300.03690	108	
300.78721	198	
300.80496	438	1+
301.86002	942	1+
302.88100	146	
303.30486	98	
303.80579	714	1+
303.85536	3800	1+
303.94816	252	1+
304.83811	104	
304.92828	94	
305.86840	94	
306.87907	426	1+
307.13150	196	1+
307.88394	300	1+
310.87975	320	1+
311.12651	188	
314.82000	176	
315.80897	96	
316.80866	204	1+
317.85660	180	1+
317.86789	100	
318.93408	308	1+
319.82157	124	
320.80050	122	
320.89840	130	
321.81676	560	1+
321.86927	392	
322.30803	108	
322.89845	164	
322.93023	704	
323.75771	172	1+
323.82961	98	
324.88558	140	
325.14666	130	
326.87218	556	1+
326.89677	126	
327.71138	116	
328.88410	184	
333.75249	128	
336.12333	130	
336.94665	608	
337.53553	96	
337.83254	236	1+
339.82696	592	1+
340.93988	488	1+
342.90274	154	
349.08372	104	
349.72836	132	
352.88174	142	
353.75973	294	1+
357.41520	98	
359.96232	214	1+
360.17280	100	
360.86606	108	
361.71499	292	1+
361.75836	224	1+
363.95495	98	
366.73453	92	
368.19691	104	
END IONS

###FS:    #m/z: 507.84587 #charge 1+
###MS: 86
###MSMS: 87
BEGIN IONS
TITLE=Cmpd 64, +MS2(507.8459), 28.2-35.2eV, 1.9min #87
RTINSECONDS=111.733
SCANS=86-87
PEPMASS=507.84587	654158
CHARGE=1+
196.01607	1052	1+
199.89012	196	
209.94465	408	1+
217.90323	198	
219.86996	212	1+
224.04725	192	
224.97127	460	1+
227.95724	162	
232.89416	252	
233.87574	192	1+
236.05320	382	1+
238.99695	214	1+
241.05406	178	
242.85497	182	
250.97143	274	
251.91430	176	
252.13041	158	
252.79659	130	1+
253.90268	228	1+
258.85446	188	
259.86822	168	
264.10600	224	1+
266.16834	346	
266.38401	166	
267.16713	152	
267.78151	218	
267.95624	156	
268.11097	208	
270.85964	280	1+
272.85161	810	1+
275.80395	196	
276.79789	152	
276.89111	182	
276.96079	144	1+
277.39335	184	
277.85699	618	1+
277.88367	356	1+
278.12827	200	
279.79880	260	1+
280.07395	178	1+
280.38453	212	
280.85714	358	1+
280.91362	212	1+
281.37540	164	
281.85991	306	1+
285.85757	152	
286.91553	156	
287.85064	908	
288.86909	380	
289.80099	208	1+
289.85335	162	
289.87984	998	
289.90392	170	
290.86275	2350	1+
291.17092	80	1+
291.87982	792	1+
292.81554	356	1+
293.00436	258	1+
293.87295	4082	1+
296.85702	284	
296.87696	436	
297.07144	126	1+
297.79433	194	
297.90491	158	
298.79692	316	1+
298.86387	274	
300.37447	250	1+
300.85857	612	1+
302.87072	318	
302.90404	166	
303.80477	168	
303.85812	256	
304.87481	158	
305.79006	196	1+
305.86506	706	1+
305.99484	298	1+
306.85379	162	
307.89044	1050	
307.97957	162	
308.14047	1416	1+
308.38915	176	
308.87204	2438	1+
308.98237	192	1+
309.19042	138	1+
309.89120	846	
310.15737	790	1+
310.41097	244	1+
310.84547	312	1+
311.80960	298	1+
311.85020	212	1+
311.88258	8612	1+
311.94125	192	
313.18456	186	1+
313.36088	188	
313.74145	174	1+
314.86363	954	1+
315.88036	194	
316.87081	252	
317.87443	206	
317.89533	370	1+
318.86056	184	
319.02506	190	1+
319.38061	444	1+
319.87966	174	
320.12095	168	
322.31987	188	
322.35240	212	1+
322.88778	412	
323.87263	374	
324.86636	194	
324.90071	174	
325.39631	296	1+
325.90395	216	
326.88216	3008	1+
326.93469	264	1+
327.75636	220	1+
327.80727	334	1+
327.82309	160	
327.93883	210	1+
328.86690	332	
328.97663	268	1+
329.87254	186	
329.94887	518	1+
330.81007	348	1+
330.88512	394	
330.91188	246	1+
330.95575	368	1+
331.89078	386	
332.87349	868	1+
333.80176	290	1+
334.39590	190	
334.76310	254	1+
335.76698	170	1+
335.83533	532	1+
335.88623	300	
336.90103	188	
336.94451	230	
337.76540	154	
337.82316	258	1+
337.87967	812	1+
338.16244	168	
338.98796	164	1+
339.78254	192	1+
340.75576	168	1+
340.89616	252	1+
341.89589	182	1+
342.39298	298	1+
343.87233	214	1+
344.83746	206	
345.71824	342	1+
345.82492	182	
347.77320	174	
347.82043	512	1+
347.85691	290	1+
347.90067	172	
348.73723	162	
348.89327	244	
349.42587	166	1+
349.75546	198	
349.81324	192	
349.89697	158	
350.18075	376	1+
350.75077	156	
350.76666	262	
350.89174	644	1+
351.18477	322	1+
351.76497	152	
351.85678	242	
352.84933	1048	1+
352.91327	332	1+
353.85221	940	1+
354.36862	256	1+
354.91070	248	
355.89410	152	
356.82448	180	
356.89587	184	
357.39029	192	1+
357.87380	188	1+
358.24074	250	1+
359.09693	182	1+
359.99105	144	1+
360.26927	170	
360.92086	154	
361.77776	270	1+
361.86550	178	
362.36663	332	1+
362.84262	238	1+
364.33906	314	1+
364.85074	290	
366.00687	192	1+
366.18795	382	1+
366.79376	190	
366.84239	1150	1+
366.96944	174	1+
367.70774	1480	1+
367.85173	176	
368.83447	392	
368.88447	162	
369.78792	388	1+
369.83810	442	1+
369.87047	312	1+
371.72705	366	1+
372.78280	270	
372.84830	288	1+
373.21199	130	1+
373.71999	326	
373.84512	256	1+
374.72736	588	1+
374.77928	298	1+
374.79019	484	1+
374.81664	322	1+
374.88666	456	1+
375.78962	312	1+
375.88956	322	1+
377.72838	372	1+
380.71617	994	1+
380.85714	296	
381.05532	178	
381.71777	728	1+
381.79830	212	1+
382.85685	170	
382.88043	150	
383.77353	334	
384.84988	4404	1+
388.75866	174	
388.79193	168	
388.86017	222	
389.20275	582	1+
389.71323	776	1+
389.72969	330	
389.79181	456	1+
389.85681	286	
390.79083	270	1+
390.84282	376	
391.83950	338	
392.83084	340	
392.85897	412	1+
393.79743	302	
394.78232	324	
394.84195	408	1+
394.90460	164	
395.86985	214	
396.49663	184	
396.73634	446	1+
397.81159	158	
397.86061	256	
398.72900	262	
399.70911	204	
399.72903	578	1+
399.81010	180	
399.84768	490	
400.73149	400	1+
402.75608	182	1+
402.86714	2424	1+
403.87240	1840	1+
404.75184	410	1+
405.73190	274	
405.75595	338	1+
405.86890	432	
405.90691	314	1+
406.86450	242	
407.73063	178	
407.82461	164	
407.86562	7378	1+
409.72352	1362	1+
410.76506	242	1+
410.84108	252	
411.80826	934	1+
411.84678	452	1+
411.86942	222	
412.73261	176	
412.89018	260	
413.87601	572	1+
414.75672	240	1+
414.80008	268	1+
415.83200	238	
415.87423	538	1+
416.72991	192	
416.81384	332	1+
417.70854	224	1+
421.75018	154	
421.88179	1548	1+
422.75585	352	1+
425.74556	258	
425.87684	380	
425.89822	152	
425.93590	408	1+
426.86329	1440	1+
426.93764	342	1+
427.05478	238	1+
427.73393	1574	1+
428.79849	250	1+
428.85478	508	1+
428.87626	580	1+
429.73860	206	
429.92738	198	1+
430.74291	802	1+
430.77018	178	
430.86170	1088	1+
430.88377	164	
431.86650	686	1+
436.82527	168	1+
438.82146	180	1+
439.89817	674	1+
441.69116	210	1+
441.86152	324	1+
443.64945	188	1+
443.76396	264	1+
444.87321	2008	1+
445.64985	224	1+
445.74205	516	1+
446.86040	174	1+
447.69973	580	1+
448.70592	332	1+
448.89289	398	
449.87980	680	1+
450.74842	634	1+
453.74310	296	1+
457.90590	894	1+
457.95998	186	1+
462.78652	210	1+
462.88405	798	1+
466.78049	236	
467.69911	202	1+
467.89048	878	1+
468.78113	376	1+
469.70468	154	
469.81453	168	
470.77474	158	
474.72043	218	1+
485.89614	296	1+
486.84802	174	
498.73469	328	1+
498.79435	290	1+
499.73764	266	1+
501.80391	342	1+
503.69217	234	1+
504.80184	170	1+
506.85255	216	1+
507.64430	188	
508.28657	232	1+
508.77057	94	1+
509.28904	180	1+
509.80687	176	
509.86037	332	
511.73260	224	1+
END IONS

###FS:    #m/z: 336.94608 #charge 1+
###MS: 86
###MSMS: 88
BEGIN IONS
TITLE=Cmpd 65, +MS2(336.9461), 28.0-35.0eV, 1.9min #88
RTINSECONDS=112.505
SCANS=86,88
PEPMASS=336.94608	304156
CHARGE=1+
63.43286	82	
191.95602	84	
195.87784	240	1+
205.94778	204	
207.40794	86	
207.97014	112	
208.88641	270	1+
209.94980	114	
210.37708	82	
210.88384	320	1+
211.91392	84	
211.94471	6422	
212.87823	3792	1+
212.89862	88	
212.94919	236	
213.93919	3024	1+
214.02285	120	
214.88808	802	1+
215.93766	468	
217.39148	86	
217.88504	312	
219.83880	126	
222.40237	92	
223.93692	134	
223.95871	286	
224.97116	122	
225.05260	86	
225.39723	82	
226.89635	86	
226.94547	100	
226.97334	116	
227.79079	136	1+
227.83706	82	
227.89331	128	
228.57178	82	
228.89354	424	1+
229.91181	90	
229.95488	5180	
230.15419	128	
230.88901	5152	1+
230.95601	198	
231.60069	98	
231.87301	86	
231.95022	2416	1+
233.82967	228	
233.89699	652	1+
233.94653	338	1+
234.00597	82	
234.70915	98	
234.81857	194	1+
235.38844	92	
235.89296	250	
235.94940	154	
237.04213	120	
238.79831	108	
239.89872	142	
240.82755	150	
240.94354	156	1+
241.01884	104	
242.00572	92	
243.99625	92	
245.80065	154	
245.84873	132	
245.90641	372	1+
245.96620	200	
246.90449	256	1+
246.92043	114	
246.97624	136	
247.38934	126	
247.96603	1232	1+
248.05837	92	
248.89873	1358	1+
249.83111	172	
249.96257	664	1+
250.07264	516	1+
250.83252	552	1+
250.95148	310	
251.07521	550	1+
251.90937	142	
251.95528	270	
252.05176	104	
252.37583	92	
252.97052	3188	1+
253.04988	84	
253.78820	82	
253.84173	276	1+
253.90543	770	1+
254.94211	192	1+
254.96548	1356	1+
254.99460	102	
255.07157	90	
255.81554	86	
256.84552	120	
256.90967	106	
257.55205	88	
257.94429	134	
258.98491	82	
259.84864	108	
259.96042	252	1+
260.82556	426	1+
261.39130	92	
262.95598	150	
263.19888	82	
263.82887	112	
264.38557	84	
264.57128	82	
264.79597	138	
265.08830	130	
266.42021	86	
266.97537	86	
267.83568	98	
267.85476	130	
268.81486	138	
268.83944	1014	1+
268.94706	178	1+
269.79787	122	
269.97945	400	1+
271.84695	554	1+
271.91951	204	
272.92053	204	
272.97521	128	
273.79269	120	
274.36515	102	
275.94812	150	
277.36111	88	
277.83584	140	
277.90118	94	
278.83216	882	1+
279.80651	128	
279.88413	80	
280.26263	84	
280.79081	94	
280.93995	98	
281.13246	110	
282.00612	88	
282.36288	108	
282.78421	310	1+
282.85290	174	1+
285.79571	182	1+
285.85226	304	
286.85126	1202	1+
286.90818	84	
287.86836	98	
287.89635	142	
288.54728	86	
288.61844	80	
288.99405	84	
289.85530	338	1+
290.78451	104	
291.80980	284	1+
291.82397	178	
291.87935	86	
292.00143	82	
292.43403	86	
292.85965	246	1+
293.88821	104	
295.86679	100	
298.30637	128	
298.54868	82	
298.93784	190	1+
299.86700	210	
300.03998	82	
300.86600	94	
301.63933	92	
301.87407	82	
302.79639	110	
302.88586	214	1+
304.37234	110	
304.86178	152	
306.88636	188	
307.89025	118	
307.94186	82	
309.86824	494	1+
309.87757	82	
310.87588	358	1+
312.07134	100	
312.82003	82	
312.88238	166	1+
313.84483	96	
317.05165	122	
317.14131	88	
319.07537	80	
319.37576	118	
322.06964	88	
322.86426	108	
323.89406	302	1+
326.38105	98	
326.90834	114	
327.01606	140	
328.88636	298	1+
328.91761	82	
332.42957	80	
332.88597	182	1+
334.40473	96	
334.81265	82	
335.91311	104	
337.02357	80	
337.08244	176	1+
339.83389	106	
341.89801	128	
END IONS

###FS:    #m/z: 359.96192 #charge 1+
###MS: 86
###MSMS: 89
BEGIN IONS
TITLE=Cmpd 66, +MS2(359.9619), 28.0-35.0eV, 1.9min #89
RTINSECONDS=113.278
SCANS=86,89
PEPMASS=359.96192	250270
CHARGE=1+
155.57030	106	
200.94865	148	
207.97869	108	
208.88597	290	1+
209.94313	1624	
212.87870	98	
216.41116	100	
220.95710	174	
222.04537	120	
222.95270	2556	1+
223.45120	100	
224.94963	2004	1+
225.03066	100	
226.90584	350	1+
226.94743	11164	1+
227.93291	386	
228.88647	344	1+
228.94292	12056	1+
228.98983	98	
229.03447	96	
229.18905	166	1+
229.45804	94	
232.82865	122	
233.95748	178	
234.09976	94	
234.82231	90	
234.86432	110	
234.93400	92	
234.94816	112	
235.82263	144	
236.82630	90	
240.82177	116	
240.88763	184	1+
240.94051	210	
240.96347	1520	1+
241.78659	156	
241.94384	120	
242.83134	94	
242.95812	1038	1+
243.83059	282	1+
243.86768	114	
244.95751	6570	1+
244.98329	124	
245.00830	96	
245.88234	138	1+
245.93685	136	
246.95285	6254	1+
247.11687	88	
248.00033	98	
248.80541	204	
248.87624	90	
249.80223	116	
249.91664	270	1+
249.95356	634	1+
251.07127	166	
251.92371	94	
252.95578	324	
253.83473	178	
254.83728	102	
255.03175	154	
258.83235	492	1+
258.97263	632	1+
259.79484	330	1+
259.89061	100	
260.96925	1066	1+
262.94872	262	
264.81972	100	
264.97190	368	1+
265.08478	106	
265.80301	104	
265.90766	184	
266.09438	88	
266.81436	708	1+
267.42006	134	
267.97408	1238	1+
268.79249	130	
269.63440	92	
269.79479	260	1+
269.97017	920	
271.84598	414	1+
271.92849	126	
271.99368	116	
272.35723	104	
273.79517	284	1+
273.91814	152	
273.93291	122	
273.96745	174	
274.84891	104	
274.95720	92	
275.96795	360	1+
275.99166	132	
276.80665	226	
276.85638	292	1+
277.80254	466	1+
278.83466	116	
278.86069	148	
278.93379	88	
279.10202	126	
279.90266	126	
280.79351	1056	1+
280.83437	128	
280.86416	200	
281.83107	120	
281.97940	110	
282.63529	94	
283.81930	106	
283.86654	140	
283.98814	118	
284.79130	290	1+
285.41064	94	
285.79338	300	1+
286.88121	88	
287.97191	90	
288.91041	108	
290.78906	88	
290.86100	172	
291.78545	198	
291.79734	574	1+
291.86150	326	1+
291.97567	136	
292.06664	106	
292.43915	146	
293.11821	116	
294.85870	140	
295.86268	162	
296.69701	98	
296.81147	124	
297.81222	204	
297.91801	140	
298.80304	1830	1+
298.87986	202	1+
298.90965	96	
300.75695	88	
301.79133	102	
302.79107	132	
302.82265	134	
302.85482	100	
303.80653	96	
304.82092	98	
304.83902	192	1+
305.86385	96	
305.94550	94	
306.27843	96	
306.88088	340	1+
307.79664	146	
308.76999	100	
309.80243	478	1+
309.87533	250	1+
310.94873	182	
311.18456	146	
312.09707	114	
312.32923	96	
313.85758	140	
313.87630	226	1+
314.39200	96	
314.45111	134	
314.56860	92	
314.81912	166	
315.81420	466	1+
315.86481	134	
316.81571	334	1+
317.87821	234	1+
318.12767	122	
318.93279	276	1+
319.82359	176	1+
319.86336	126	
320.37291	92	
322.12648	216	1+
322.93188	448	1+
323.01347	104	
323.58550	96	
324.89342	90	
325.03170	98	
327.28916	112	
327.46664	102	
327.89575	92	
331.76933	136	
332.78769	102	
332.81652	218	1+
332.90900	94	
333.09709	112	
334.95029	196	
335.41160	90	
335.88997	108	
336.94575	520	1+
338.91532	134	
339.08711	96	
339.94337	104	
340.77545	98	
340.93893	170	
343.95236	96	
346.76524	136	
349.74490	128	
350.76516	152	1+
350.78533	92	
350.83176	92	
351.90664	102	
352.89125	120	
353.76271	134	
356.77356	192	
357.55454	102	
358.77256	120	
359.71744	158	1+
359.78280	262	1+
360.75629	310	1+
END IONS

###FS:    #m/z: 507.84624 #charge 1+
###MS: 90
###MSMS: 91
BEGIN IONS
TITLE=Cmpd 67, +MS2(507.8462), 28.2-35.2eV, 2.0min #91
RTINSECONDS=116.988
SCANS=90-91
PEPMASS=507.84624	637758
CHARGE=1+
196.01601	708	1+
224.97559	206	
227.95597	200	
232.89592	432	1+
233.40516	158	
234.87958	152	
239.86098	154	
240.08273	232	1+
241.08898	140	1+
241.78910	168	
248.11541	232	1+
250.96861	366	
252.08083	442	1+
254.09604	178	
255.86442	224	1+
256.79691	204	1+
256.96130	146	
260.87638	364	1+
262.13426	164	
264.89035	218	1+
265.09168	280	1+
265.38073	238	1+
266.09704	174	1+
266.16668	146	
266.86597	178	
267.38187	228	1+
267.78436	170	
268.89619	162	
268.97519	168	
271.40214	146	
272.85167	1384	1+
274.92051	332	1+
276.38877	252	1+
276.89605	228	1+
278.84529	298	1+
278.86501	262	1+
279.89438	388	1+
281.87337	152	
283.97609	206	1+
284.90596	226	
287.79603	152	
287.85237	280	
288.87295	362	
289.85879	1680	1+
289.87852	440	
290.12910	160	
290.38563	176	
290.81171	424	1+
290.86295	1488	1+
291.13344	202	
291.39340	380	1+
291.66670	174	
291.87729	502	1+
291.99081	210	1+
292.33441	134	1+
293.87340	3566	1+
293.94829	308	1+
294.22845	164	1+
294.98188	224	1+
296.02709	180	
296.85578	264	
296.91222	202	1+
298.85618	208	
298.87827	248	
299.37662	166	
299.41115	252	
299.81008	316	1+
299.83573	146	
299.85236	176	
299.88386	212	
300.12511	238	1+
300.84137	262	
300.85910	476	
301.40994	168	
301.84480	186	
302.88227	222	
303.86621	386	1+
305.86392	524	
306.12723	210	
307.12678	230	
307.80704	464	1+
307.86950	160	
307.89072	1096	
308.14198	1780	1+
308.16265	198	
308.79668	230	1+
308.81086	408	1+
308.85587	158	
308.87170	2170	1+
309.84405	282	1+
310.15776	1052	1+
310.39935	288	1+
311.88353	8604	1+
313.81249	388	1+
313.93218	284	1+
314.41488	236	1+
314.86412	772	1+
314.99608	202	1+
315.30314	90	1+
315.78156	146	
316.86339	284	
316.89064	234	
317.87916	236	
318.00334	228	1+
318.85739	182	
319.85985	366	1+
319.88908	396	1+
320.83555	244	1+
321.91281	254	1+
322.88628	268	
322.91404	204	1+
323.33883	208	
323.81239	310	1+
323.86915	152	
324.02697	190	1+
325.36129	150	
325.89944	598	
325.98859	152	1+
326.76162	230	1+
326.88540	1352	
326.94139	196	1+
327.74540	220	1+
327.80880	296	
327.87609	1348	1+
329.90038	210	
330.80231	186	
330.82629	158	
330.87898	350	
331.81010	154	
331.88856	212	
331.91115	314	1+
332.87511	976	1+
332.95289	236	
334.84374	494	1+
335.72306	180	1+
335.77547	146	
335.88403	154	
336.39114	222	1+
336.94877	344	1+
337.88566	456	1+
340.39859	258	1+
340.77062	274	1+
341.77270	218	1+
341.84171	262	1+
341.89963	210	1+
343.87619	188	
344.37597	166	
345.78782	192	1+
345.81425	260	1+
345.83275	240	1+
345.87238	522	1+
346.87616	354	1+
347.39170	210	1+
347.90190	544	1+
348.17908	228	
348.72846	182	
348.82644	174	
349.75558	272	
350.01811	150	
350.88799	1044	1+
351.94442	256	1+
353.85628	464	1+
354.78869	396	1+
355.89297	232	
356.06640	148	
356.89385	230	1+
357.34090	220	1+
357.72876	300	1+
358.26965	154	
358.77131	162	
360.33722	152	
360.77397	376	1+
360.89173	260	1+
362.37646	236	1+
362.91210	172	
366.18139	248	
366.36741	170	
366.78668	146	
366.84116	796	
367.71056	892	
367.84253	374	
367.87634	206	
368.04830	206	
368.70962	962	1+
368.77605	176	
368.84065	230	
368.87332	146	
369.83811	764	1+
370.78995	226	
371.72429	234	
371.77933	212	
372.32058	154	
373.72519	792	1+
373.78790	310	1+
373.96209	154	
374.72958	578	1+
374.83512	296	
375.81729	402	1+
375.85664	312	1+
378.15581	164	
379.39480	150	
380.72008	298	
380.85223	214	
381.71362	188	
381.79956	234	
381.85064	150	
382.72848	246	
382.85545	458	1+
383.71349	432	1+
384.84992	3602	1+
384.93808	178	
386.79543	272	1+
387.39572	240	1+
387.72144	264	
387.84962	444	1+
388.72871	198	
388.79006	480	1+
388.85237	256	1+
388.94603	264	1+
389.20043	668	1+
389.31444	172	
389.70778	336	1+
390.05665	174	
390.84089	856	1+
390.91752	164	1+
391.86387	146	
392.68252	270	1+
392.79453	586	1+
392.82562	796	1+
393.68534	216	1+
393.79670	404	1+
394.84601	200	
394.90722	368	1+
395.76066	308	1+
395.87290	272	1+
396.73490	160	
396.98634	200	1+
397.72882	476	1+
398.87905	312	1+
399.70933	154	
399.80762	146	
399.85135	324	
402.86607	1616	1+
403.72423	284	1+
403.80041	170	1+
403.87276	988	1+
405.73974	274	1+
405.75517	384	1+
405.78383	562	1+
405.82698	174	
405.86609	416	
406.75737	322	1+
406.86076	298	
407.72645	454	1+
407.86436	5586	1+
408.70053	162	
408.92769	418	1+
409.72535	1020	1+
410.08207	146	
410.83985	530	1+
411.73129	544	1+
411.81073	578	1+
411.86475	252	
412.84662	286	
412.88134	176	
413.87702	516	1+
415.87646	648	1+
416.88352	382	1+
417.81610	184	
417.86231	182	
421.88400	744	
422.85874	622	1+
422.87630	656	1+
423.76165	740	1+
423.82711	420	1+
425.74339	360	1+
425.82922	388	1+
425.87914	504	
426.85964	818	
426.93254	206	
427.73622	1878	1+
427.86198	402	
428.22537	140	1+
428.84514	752	1+
428.88624	618	1+
429.73139	174	
430.74031	602	1+
430.80209	294	1+
431.80551	232	1+
431.87072	184	
432.86619	196	
433.70684	244	1+
433.75628	166	
434.70812	196	1+
434.85297	180	1+
434.88841	436	1+
437.76359	178	
438.22814	172	1+
439.89355	1316	1+
443.75280	152	
444.74954	176	
444.87262	1000	1+
445.71918	160	
445.74251	346	
446.88161	356	1+
447.74222	228	
447.83980	228	1+
448.71124	240	
448.76742	342	1+
448.90920	170	
449.87892	576	1+
450.74778	262	
451.74818	300	1+
452.87175	166	1+
456.86330	150	
457.90622	974	1+
458.71209	250	1+
459.90933	188	
462.88530	528	1+
464.72769	184	1+
466.78629	170	
467.70327	278	1+
467.73814	194	1+
467.77834	334	1+
467.89060	552	1+
468.78341	280	1+
481.75643	208	1+
485.89593	580	1+
486.79644	344	1+
486.84373	332	1+
489.64562	282	1+
489.67248	204	1+
491.79557	158	
497.27768	228	1+
497.90830	228	1+
499.81259	184	1+
502.27544	154	
503.81518	246	1+
504.81726	192	1+
505.73485	156	1+
508.85768	638	1+
508.91232	160	1+
509.22356	226	1+
509.86106	564	1+
END IONS

###FS:    #m/z: 336.94625 #charge 1+
###MS: 90
###MSMS: 92
BEGIN IONS
TITLE=Cmpd 68, +MS2(336.9462), 28.0-35.0eV, 2.0min #92
RTINSECONDS=117.76
SCANS=90,92
PEPMASS=336.94625	299436
CHARGE=1+
163.45597	84	
182.86807	496	1+
185.86869	134	
190.99400	94	
192.89407	138	
194.89172	226	1+
196.88655	162	
203.54277	90	
204.41779	98	
205.94799	184	1+
207.94461	92	
209.88157	648	1+
210.88398	462	1+
210.95088	100	
211.94438	5822	1+
212.88024	2954	1+
213.93837	2994	1+
214.87755	250	
214.96489	84	
215.88809	910	
217.88603	180	1+
217.94200	92	
218.07078	90	
221.88773	106	
222.95152	130	
224.96513	344	1+
226.89530	102	
226.94558	178	
226.98931	84	
227.89426	130	
227.95453	84	
228.89492	590	1+
228.93941	140	
229.95513	5414	1+
230.04644	96	1+
230.88855	5486	1+
231.94995	2382	1+
232.25982	90	1+
232.82366	312	1+
232.90798	104	
233.89653	434	1+
233.94788	398	1+
234.82169	320	1+
234.92759	158	
236.11233	100	
236.89343	110	
238.79501	190	1+
239.86332	104	
239.89939	84	
240.83816	236	1+
241.81646	86	
241.94417	96	
243.95781	234	1+
244.56251	94	
245.03617	86	
246.90652	410	
246.94735	84	
247.03603	86	
247.96625	1240	1+
248.89858	1002	1+
249.05613	130	
249.20253	114	
249.82840	204	
249.95758	1226	1+
250.83174	640	1+
250.90030	252	
250.91841	94	
251.07012	316	1+
251.17371	84	
251.91180	166	
252.02783	84	
252.97039	2744	1+
253.90481	1000	1+
253.93812	132	
254.07194	136	1+
254.85857	82	
254.94101	122	
254.96684	1156	1+
255.37711	142	
255.88865	86	
256.46562	118	
256.84913	98	
256.88638	84	
256.96258	488	1+
257.83299	132	
257.85653	124	
259.52637	94	
259.84822	148	
259.95725	134	
260.34837	112	
260.84976	128	
261.80625	96	
261.82848	346	1+
261.98875	104	
262.83180	226	1+
264.35561	100	
264.40964	104	
264.85899	158	
265.02054	150	
265.37433	92	
266.94418	226	1+
267.08196	86	
267.34488	84	
267.83246	130	
268.84058	2040	1+
268.87178	98	
270.98217	528	1+
271.00743	92	
271.86202	244	1+
271.88116	102	
271.91710	322	
272.97564	122	
273.20920	84	
273.79635	196	
273.81092	98	
274.81861	164	1+
274.99007	94	
276.42325	84	
276.85465	248	
276.90760	96	
277.86434	102	
277.96286	166	1+
278.07420	102	
278.83435	1098	1+
278.89800	102	
279.10212	152	
279.15554	84	
279.46335	88	
280.10006	120	
280.53579	92	
282.17113	92	
282.85969	96	
282.92666	98	
282.97021	148	
283.05666	162	
283.10014	86	
283.78255	146	
283.90675	114	
284.88607	114	
285.40027	92	
285.84747	1776	1+
286.84943	1400	1+
286.89061	212	1+
286.91904	84	
291.00581	82	
291.78411	102	
291.81204	106	
291.90276	86	
292.82905	218	
292.85134	270	1+
292.87065	298	1+
293.10722	130	
293.44018	94	
293.99876	120	
296.87562	94	
296.89982	166	1+
297.78970	190	1+
298.92792	88	
300.86579	86	
301.79827	106	
301.89726	106	
302.03386	98	
302.40116	84	
302.88810	86	
303.86246	124	
303.97726	98	
303.99205	106	
304.86152	154	
305.85954	112	
306.88007	364	1+
306.97287	86	
308.87477	492	1+
308.92024	102	
309.02015	108	
310.10815	180	1+
310.42713	84	
311.88321	252	1+
316.81528	132	
316.89420	82	
317.50849	82	
318.92418	106	
319.16736	94	
321.88485	120	
322.98904	96	
324.01709	104	
324.04950	92	
324.12230	96	
326.89086	146	
327.02496	102	
328.81699	162	1+
328.88841	164	
329.88468	100	
331.80769	102	
333.28755	92	
334.07505	98	
334.87893	92	
334.94844	104	
335.78758	190	1+
337.01586	122	
337.76684	106	
337.83415	212	1+
337.92626	92	
338.00984	96	
338.04553	100	
339.89983	204	1+
341.39060	88	
341.80368	134	
END IONS

###FS:    #m/z: 359.96232 #charge 1+
###MS: 90
###MSMS: 93
BEGIN IONS
TITLE=Cmpd 69, +MS2(359.9623), 28.0-35.0eV, 2.0min #93
RTINSECONDS=118.532
SCANS=90,93
PEPMASS=359.96232	245206
CHARGE=1+
124.73631	100	
179.33124	92	
181.22376	88	
182.86223	104	
196.94166	148	
207.95451	102	
208.88577	134	
209.94419	1566	1+
217.85318	92	
217.89479	104	
218.90961	224	
220.90312	196	1+
222.95222	2106	1+
222.97412	112	
223.88801	130	
224.94927	1984	1+
225.88677	86	
225.89502	412	1+
226.89666	290	1+
226.94706	11494	1+
227.06278	92	
227.11383	126	
227.50148	100	
227.92661	100	
228.89472	166	
228.94240	9634	
229.06855	130	
229.94322	402	
231.92408	86	
233.95805	296	1+
234.07929	102	
234.50205	88	
234.93235	190	1+
235.81939	232	
239.07309	280	1+
239.42805	158	
239.88989	84	
240.93963	218	
240.96181	1694	1+
241.78859	144	
241.94061	156	
242.95996	816	1+
243.97825	198	
244.84479	96	
244.95741	5912	1+
245.94081	214	
246.43951	142	
246.81081	182	1+
246.95309	6082	
247.95295	94	
248.54772	106	
248.80431	224	
248.90450	104	
249.03787	90	
250.89767	92	
250.94967	446	
251.04339	88	
251.92754	180	
252.81687	98	
252.95221	468	1+
253.83482	334	1+
253.85039	134	
253.91419	146	
254.44797	94	
254.48955	100	
255.99762	100	
256.39059	110	
256.88583	234	1+
257.96843	384	1+
258.77404	86	
258.79631	262	1+
258.83130	252	
258.85152	266	1+
258.97307	326	1+
259.59165	94	
260.52841	102	
260.96782	1176	1+
262.06907	232	1+
262.82765	270	1+
262.94976	190	
263.88929	90	
264.79470	100	
264.96612	432	1+
265.02369	94	
265.54891	90	
266.00551	82	
266.40423	100	
266.81436	216	
267.78285	172	
267.80985	218	1+
267.88758	290	1+
267.97450	848	1+
268.96501	894	1+
269.41431	192	1+
269.79402	120	
269.97017	750	1+
271.85021	278	1+
272.78926	182	1+
273.23340	92	
273.85375	116	
273.96476	158	
275.40136	84	
275.81546	86	
275.97062	380	1+
276.79900	104	
276.84890	178	
276.90731	84	
276.92786	86	
277.42271	84	
277.80912	208	
278.56292	82	
278.80238	274	
278.84143	94	
279.02098	96	
279.10200	188	
279.39797	138	1+
279.55466	84	
279.78957	748	1+
279.96739	142	
280.79191	626	1+
281.49913	100	
281.85903	242	1+
282.79027	346	1+
283.39566	88	
283.98601	270	1+
284.82760	282	1+
284.85487	114	
285.85140	100	
287.03303	90	
287.36572	92	
288.99405	84	
289.10579	100	
290.79231	158	
291.09881	124	
291.47492	100	
291.64266	88	
291.78773	388	
292.85067	330	1+
292.86828	152	
292.93574	134	
293.07303	96	
293.11933	136	
294.83875	94	
295.30693	84	
296.81192	202	
297.80889	194	
297.86145	88	
298.80327	1614	1+
298.85538	318	1+
299.94508	268	1+
301.27697	112	
301.82909	114	
301.84991	90	
302.86119	116	
303.81079	128	
303.87649	126	
303.94592	210	
305.41501	84	
305.84652	84	
305.87083	104	
305.92194	100	
306.88165	94	
307.79472	394	1+
308.77993	100	
308.79662	328	1+
310.87696	90	
310.88827	86	
311.86507	114	
314.81891	126	
316.81820	280	
317.84226	108	
317.88007	148	
318.92741	196	1+
320.13921	218	1+
320.96636	88	
321.76015	112	
321.82155	182	
322.88137	184	1+
322.92928	304	
325.41040	104	
325.90039	230	
326.62057	86	
326.87357	156	
327.62670	84	
327.83113	96	
328.89197	144	
329.89451	172	
332.88175	96	
334.88157	292	1+
336.94493	722	1+
339.77148	120	
339.94473	86	
340.17091	84	
340.93697	386	
346.93096	92	
350.79285	84	
352.88983	96	
356.07200	98	
356.77628	114	
357.42664	96	
359.79258	126	
360.75752	118	
363.71969	306	1+
END IONS

###FS:    #m/z: 322.93057 #charge 1+
###MS: 94
###MSMS: 95
BEGIN IONS
TITLE=Cmpd 70, +MS2(322.9306), 28.0-35.0eV, 2.1min #95
RTINSECONDS=122.207
SCANS=94-95
PEPMASS=322.93057	5424638
CHARGE=1+
189.86393	84	
192.99007	84	
196.86600	92	
198.87308	86	
201.83297	98	
205.95033	400	1+
214.89463	132	
215.97264	92	
221.96514	96	
222.95242	572	
223.34989	94	
223.95975	438	
227.95122	126	
228.82062	94	
228.92104	96	
229.84154	160	
230.88787	316	
233.45014	106	
235.38469	90	
235.82032	92	
236.82981	118	
236.84673	116	
237.84285	156	
238.84280	124	
238.88189	140	
238.93898	178	
239.08002	144	
239.78869	462	1+
240.50639	86	
240.81920	330	1+
240.94072	1754	
241.46352	84	
241.87674	118	
241.93848	4882	1+
242.82959	298	
242.94032	3498	1+
243.37907	110	
243.39249	84	
243.80115	84	
243.81951	492	1+
243.87941	144	
244.93919	894	1+
246.14533	82	
246.80453	112	
246.97685	528	1+
247.39536	108	
247.81406	104	
247.85055	126	
247.94494	246	1+
248.84821	106	
249.84096	80	
250.90377	170	
250.97530	88	
251.05043	212	1+
251.06973	82	
252.43453	86	
252.85400	86	
253.02608	110	
253.78467	82	
253.82351	82	
253.90399	88	
254.93412	92	
255.39584	144	
255.50681	112	
255.78350	158	
255.80320	138	
255.85627	86	
257.80193	178	
257.93859	88	
258.02741	86	
258.80085	82	
258.83131	450	1+
258.89575	100	
258.97295	90	
259.33865	86	
259.93818	98	
260.83199	308	
261.44781	106	
261.48012	172	
261.83495	470	
262.00108	92	
262.35283	104	
262.83724	330	
263.83190	204	
263.97844	148	
264.82695	84	
264.84854	110	
265.04890	84	
266.81104	80	
266.85219	220	1+
266.96942	84	
267.03125	104	
267.79585	150	
268.87455	284	1+
268.96057	80	
269.08247	86	
269.80311	164	
269.87820	176	1+
270.36887	88	
271.20335	98	
271.84344	166	
271.85938	86	
271.87318	112	
272.87442	122	
273.79277	436	1+
273.84077	84	
273.86021	132	
274.42533	158	
275.47892	88	
275.79071	104	
275.81042	270	1+
276.00693	92	
276.85092	242	
276.90717	94	
277.00739	94	
277.85445	338	1+
278.02435	100	
278.09800	82	
278.83358	84	
279.09247	542	1+
279.81896	82	
280.81318	128	
280.83517	162	1+
282.86445	330	1+
283.07405	256	1+
283.36868	92	
283.79116	230	
283.85299	110	
284.00275	146	
284.02213	82	
284.29216	332	1+
284.51926	124	
284.89418	82	
284.92116	128	
285.80287	170	
285.85320	94	
286.91729	118	
289.78711	412	1+
289.80924	154	
290.80010	496	1+
291.00889	110	
291.80224	418	1+
291.88440	84	
291.92162	80	
292.86292	152	
294.52264	88	
294.88521	298	1+
295.15468	106	
296.85152	84	
297.80731	234	1+
298.41911	80	
298.83716	82	
299.12571	94	
299.78404	136	
303.26235	84	
304.88204	104	
305.79793	110	
305.88880	86	
306.87587	90	
307.76026	122	
307.79850	500	1+
307.89557	276	
308.04300	82	
309.81606	350	1+
309.88729	134	
310.88094	384	1+
313.83537	92	
314.15492	86	
315.12435	84	
315.45572	84	
315.86671	190	1+
317.39060	92	
317.76728	86	
318.83192	86	
319.49425	84	
319.76216	82	
322.76848	90	
323.75969	188	
323.88644	520	1+
325.45912	98	
325.76449	172	
326.85225	218	1+
326.91423	104	
END IONS

###FS:    #m/z: 340.94071 #charge 1+
###MS: 94
###MSMS: 96
BEGIN IONS
TITLE=Cmpd 71, +MS2(340.9407), 28.0-35.0eV, 2.1min #96
RTINSECONDS=122.979
SCANS=94,96
PEPMASS=340.94071	2506436
CHARGE=1+
195.89309	136	
196.88323	136	
196.98503	92	
205.08385	90	
205.95179	108	
206.02917	84	
210.93581	320	1+
212.87596	1772	1+
213.87744	1156	1+
213.93983	1866	1+
214.89507	198	
215.86248	86	
215.88790	1000	1+
215.93709	534	
217.88378	340	1+
218.91658	92	
219.99884	100	
222.95581	234	1+
222.97676	104	
223.92130	90	
224.90517	88	
226.94451	124	
228.84092	104	
228.93469	108	
228.95262	164	
229.89924	86	
230.03522	90	
230.88843	230	
231.89024	804	1+
231.95055	1562	1+
232.82769	84	
233.72051	106	
233.83760	110	
233.86531	88	
233.89747	434	1+
233.91312	94	
233.94903	358	
233.97572	92	
235.94873	176	
236.89281	108	
237.11146	152	1+
237.88750	88	
239.78852	210	
239.88099	242	1+
239.91639	238	1+
240.37487	120	
240.63608	96	
240.96199	180	
241.84530	160	
242.84061	116	
243.89934	156	
244.87572	100	
245.96248	92	
246.39112	170	
246.45550	112	
246.91989	194	1+
246.97613	266	
247.95577	90	
248.90003	218	
249.43991	162	
249.55350	96	
249.90807	140	
249.96153	276	
249.99322	96	
250.96923	132	
251.92783	158	
251.95876	150	
252.34847	90	
252.92067	100	
253.36819	88	
253.59495	106	
254.86204	94	
254.90450	224	
254.96677	1380	1+
254.98980	84	
255.78540	102	
255.80803	128	
255.91774	114	
256.89675	138	
256.91389	174	
257.83569	214	1+
257.85044	92	
258.56032	92	
258.79729	206	1+
258.91380	270	
258.94905	352	1+
261.73079	102	
261.84768	136	
261.92179	114	
262.48646	108	
263.83199	108	
264.97765	120	
265.52108	100	
266.10368	86	
267.85492	86	
267.95814	178	1+
268.41255	110	
268.84124	248	1+
271.09444	92	
271.84166	138	
272.85122	102	
272.93356	258	
273.78919	210	
275.80881	316	1+
276.85894	436	1+
277.84293	492	1+
278.84788	420	1+
278.99266	128	
279.06916	88	
281.00447	138	
281.69899	110	
281.79171	134	
281.84704	90	
281.86271	288	1+
283.35218	96	
283.36682	84	
283.85379	106	
284.86300	218	1+
285.09125	92	
288.86670	156	
288.92492	182	
289.43663	84	
289.79194	120	
289.82328	88	
289.88297	128	
290.79084	124	
290.90077	96	
291.80423	104	
291.93643	88	
291.96141	86	
292.80573	212	
293.43621	266	
293.85110	128	
294.85378	366	1+
294.90840	90	
295.85423	248	1+
295.98674	98	
296.41149	94	
296.50029	100	
296.81031	136	
299.78701	202	
299.86959	258	1+
300.09329	92	
301.86326	246	1+
302.85182	86	
302.86622	178	1+
302.91396	96	
303.42033	100	
304.36898	88	
304.80622	246	1+
305.80686	168	1+
306.88177	96	
307.79899	190	
307.88431	196	1+
307.90730	90	
309.81919	88	
310.83054	106	
310.95696	144	
311.88449	188	
311.91697	100	
311.94181	86	
312.80531	124	
312.87892	134	
321.61152	88	
322.89461	104	
323.89123	188	
324.89359	242	
325.20646	84	
325.89460	304	
326.62487	94	
326.87827	116	
328.38947	92	
328.88617	278	
330.77707	106	
330.81543	294	
331.77150	102	
331.81399	130	
331.86981	92	
337.94410	92	
339.70716	84	
339.82801	122	
340.91999	84	
341.27470	92	
344.96353	124	
END IONS

###FS:    #m/z: 363.95694 #charge 1+
###MS: 94
###MSMS: 97
BEGIN IONS
TITLE=Cmpd 72, +MS2(363.9569), 28.0-35.0eV, 2.1min #97
RTINSECONDS=123.75
SCANS=94,97
PEPMASS=363.95694	1658716
CHARGE=1+
156.09150	96	
174.11919	96	
182.86772	214	1+
185.86841	150	
189.86149	1280	1+
191.85854	918	1+
196.88346	500	1+
197.99380	116	
200.89492	154	
202.88498	326	1+
204.94764	412	1+
207.40442	92	
207.87330	172	
207.94417	126	
208.89235	120	
209.86810	146	
209.94423	2608	1+
210.88337	838	1+
212.87905	5574	1+
212.90992	178	
215.88175	192	1+
219.86571	194	
219.93523	90	
222.95191	1362	1+
223.39790	100	
223.88836	254	1+
224.62541	102	
224.94859	2334	1+
225.81731	106	
225.88205	92	
226.89627	128	
226.94745	16518	1+
228.43978	100	1+
228.89377	1558	1+
228.94248	17126	1+
229.08839	92	
229.84433	120	
230.47512	150	1+
230.73913	90	
230.79204	210	
230.84922	98	
230.88978	8740	1+
231.42452	90	
231.47673	122	1+
232.88538	1064	1+
233.55380	86	1+
233.83474	176	1+
234.03068	108	
234.87976	676	1+
235.84694	130	
235.95106	92	
236.91818	228	1+
236.97543	112	
238.06942	350	1+
238.96256	106	
239.90111	100	
240.82041	484	1+
240.94114	450	
240.96270	736	1+
241.94136	1332	1+
242.95960	1380	1+
243.01124	98	
243.82449	96	
244.01562	102	
244.82053	304	1+
244.88218	100	
244.95760	6756	1+
245.44365	126	
245.49859	102	
246.06291	102	
246.80636	204	1+
246.90389	406	1+
246.95301	8666	
247.95744	370	
248.80348	462	
248.83243	134	
248.84534	136	
248.90046	2790	1+
248.95464	232	
248.97343	116	
249.37697	90	
249.85495	94	
250.89612	734	
250.96976	486	1+
251.07377	124	
252.36422	108	
252.89120	220	
253.90642	416	1+
254.39892	92	
255.92716	114	
258.83383	320	1+
258.97630	182	
259.97392	94	
260.83058	800	1+
260.96926	934	1+
261.83277	492	1+
262.78301	102	
263.83292	174	
263.87519	314	1+
263.97784	334	
264.18766	94	
264.96780	114	
265.08930	192	1+
265.78538	244	1+
266.81503	350	
266.85206	132	
267.80892	522	1+
267.85600	92	
267.97320	462	
268.80930	372	1+
268.93935	116	
269.94102	102	
269.96794	1574	1+
270.09570	134	1+
271.84672	132	
271.91429	280	
272.80627	102	
272.91317	132	
272.95742	152	
273.01410	92	
274.81671	94	
275.07338	210	
275.98243	104	
276.81038	102	
276.85380	100	
277.08338	90	
277.85393	522	1+
278.79536	152	
278.85400	302	1+
278.87258	90	
279.10543	238	1+
280.79068	802	1+
280.82506	286	1+
281.84943	132	
282.81089	94	
283.78865	286	1+
283.85070	504	1+
283.98419	110	
284.53791	104	
284.82691	106	
284.98743	120	
285.80271	106	
285.84558	1546	1+
286.38854	102	
287.82232	188	1+
288.79004	104	
288.96256	90	
289.84540	228	1+
289.87167	248	1+
289.92153	92	
290.64312	116	
290.78913	178	
290.89868	118	
291.10721	138	
291.78732	106	
292.80812	140	
293.11872	416	1+
294.15184	160	
294.85087	100	
294.91555	92	
294.93288	214	1+
296.81056	154	
296.85786	92	
297.11511	124	
297.81371	146	
298.80253	1704	1+
298.83931	92	
299.42109	92	
299.86457	142	
301.14801	90	
301.78361	164	
301.79825	140	
301.81150	176	
301.83115	90	
301.86072	1028	1+
302.80541	648	1+
303.85543	2072	1+
304.87454	244	1+
305.95171	94	
306.84039	166	
306.87649	246	1+
309.13248	120	
309.54710	92	
309.80725	264	1+
309.94133	96	
310.87701	538	1+
313.88124	120	
314.10598	266	1+
314.83505	96	
315.52307	92	
315.81351	142	
316.80980	502	1+
318.76503	164	1+
318.88227	150	
318.93396	130	
319.82251	134	
319.87029	278	
321.81783	446	1+
321.86734	670	
322.93126	118	
324.89136	266	1+
325.14675	90	
326.87173	824	1+
326.91721	92	
327.80456	96	
328.88859	200	
329.87764	90	
330.84309	122	
331.84291	98	
336.12308	98	
336.94571	364	1+
337.83339	306	
338.94477	128	
339.83097	430	1+
339.93739	564	1+
340.52437	100	
340.93890	472	1+
341.56068	98	
352.96051	90	
353.76168	96	
354.80140	130	
360.80404	160	
361.71798	140	
361.84412	94	
362.73069	124	
365.71596	94	
366.47440	96	
366.78652	100	
368.28163	92	
368.83896	234	1+
END IONS

###FS:    #m/z: 322.93063 #charge 1+
###MS: 98
###MSMS: 99
BEGIN IONS
TITLE=Cmpd 73, +MS2(322.9306), 28.0-35.0eV, 2.1min #99
RTINSECONDS=127.417
SCANS=98-99
PEPMASS=322.93063	5410398
CHARGE=1+
159.25228	92	
178.93196	98	
190.87359	94	
192.88829	160	
193.09723	88	
195.91817	82	
196.88301	178	
200.02984	84	
200.83469	84	
205.95000	558	1+
207.94776	158	
210.90025	130	
212.09934	80	
212.83242	152	
212.87942	252	
219.94259	84	
222.95410	538	1+
225.38059	82	
226.83838	190	1+
227.43515	80	
227.81834	100	
227.93266	144	
227.95521	168	
228.03245	88	
228.89562	84	
230.81614	82	
230.83107	94	
230.84599	106	
230.88990	200	
230.90424	94	
232.88774	80	
234.88208	138	
234.98956	84	
235.39231	86	
238.93797	198	
239.07460	106	
239.78724	472	
239.88271	96	
239.89557	78	
240.04970	140	
240.82228	516	1+
240.94130	1610	
240.96439	194	
241.93872	4292	1+
241.96635	78	
242.79063	166	
242.82480	200	
242.90429	80	
242.94075	3074	1+
243.82187	384	
243.89420	82	
244.49433	84	
244.79211	126	
244.82292	470	1+
244.85380	130	
244.88700	88	
244.93885	990	1+
245.02347	82	
246.85665	86	
246.97648	590	1+
247.08645	80	
247.38938	80	
247.85580	142	
248.84149	102	
248.90567	310	1+
249.92982	82	
250.05988	82	
250.87017	114	
251.86293	80	
252.04640	80	
252.49655	78	
252.83175	128	
252.92436	130	
253.12010	78	
253.84035	460	1+
254.02700	78	
254.82210	84	
254.91528	88	
255.33428	100	
255.49323	102	
255.78351	162	
256.03631	238	1+
256.45177	84	
256.80574	82	
256.83652	120	
256.89700	166	
257.79654	502	1+
258.83526	420	1+
258.97262	82	
260.82947	450	
261.47462	96	
261.82947	1096	1+
261.98713	100	
262.77889	114	
262.83085	690	1+
263.03232	188	1+
263.97966	126	
265.08499	80	
265.40686	88	
265.85871	454	1+
266.37393	106	
267.80296	82	
269.79678	190	
269.84978	114	
269.86859	138	
270.79856	294	1+
271.35309	102	
271.85345	262	1+
272.37745	100	
272.79156	440	1+
273.79230	324	1+
275.10808	88	
275.80557	296	1+
276.84130	138	
276.85510	134	
279.09060	576	1+
279.79919	80	
279.86062	82	
280.26843	82	
280.92882	84	
281.81817	136	
281.85198	408	1+
282.42526	80	
283.06674	200	1+
283.35239	174	
283.56894	180	
283.79297	626	1+
284.22741	90	
284.29445	182	
285.29749	104	
287.25135	80	
287.85855	134	
289.79447	384	1+
289.87846	94	
289.90997	102	1+
290.09714	88	
291.05161	86	
291.80638	258	
292.80197	176	
292.87399	78	
293.87643	172	
294.86159	380	1+
295.89172	82	
295.92147	146	
296.01248	92	
296.81434	222	
297.80444	346	1+
297.85965	108	
299.78381	372	1+
300.87036	84	
301.81064	88	
302.88677	84	
303.78554	88	
304.87591	106	
305.01398	94	
305.80353	134	
305.87717	378	1+
305.90265	128	
306.81611	86	
306.96851	90	
307.80066	144	
308.79871	176	
309.81707	124	
309.87260	418	1+
309.89115	112	
310.87812	280	1+
311.80438	92	
312.80578	252	
312.84157	92	
313.80407	106	
313.88598	138	
314.82035	214	
315.75441	84	
317.93343	100	
319.75029	100	
320.12020	110	
321.75701	120	1+
322.88336	84	
324.03822	90	
324.89198	112	
324.94959	98	
325.61836	92	
325.90110	190	
326.88595	142	
326.90691	94	
327.88139	364	1+
327.89456	138	
END IONS

###FS:    #m/z: 340.94078 #charge 1+
###MS: 98
###MSMS: 100
BEGIN IONS
TITLE=Cmpd 74, +MS2(340.9408), 28.0-35.0eV, 2.2min #100
RTINSECONDS=128.189
SCANS=98,100
PEPMASS=340.94078	2458742
CHARGE=1+
192.88788	128	
195.02681	94	
196.88483	262	
197.87594	118	
202.98620	92	
203.88636	118	
205.93620	98	
207.86992	86	
208.88325	108	
208.93768	142	
208.95610	148	
208.98208	122	
209.94224	102	
210.90287	98	
210.93887	246	
212.48224	106	
212.87687	804	1+
212.93216	128	
213.87872	522	1+
213.93944	1672	1+
215.88592	726	1+
215.93836	454	1+
216.41296	86	
217.88642	440	1+
221.87884	88	
223.95827	248	
225.86394	84	
226.38670	92	
226.89817	124	
226.94618	256	1+
228.93812	208	
229.39486	100	
229.95306	328	1+
230.88664	1694	1+
230.90429	140	
231.91287	84	
231.95063	1670	1+
233.02730	92	
233.89764	640	1+
233.94817	182	
234.38934	98	
234.88252	96	
235.89524	294	
236.43348	86	
237.82976	146	
238.88403	118	
238.99326	96	
240.83648	176	
244.01941	86	
244.88512	102	
244.95824	260	1+
245.02331	104	
245.44454	88	
246.89318	84	
246.97651	476	
248.32912	84	
248.89746	968	1+
249.34196	96	
249.89975	630	1+
249.96227	472	
250.94898	148	
250.96466	232	
251.95657	200	
252.58077	114	
253.90753	444	1+
254.96657	894	1+
255.07960	154	1+
255.80513	86	
255.82863	100	
256.32609	94	
256.89636	96	
256.91356	216	
257.79648	244	
257.91301	118	
258.65500	104	
258.79550	128	
258.84549	254	1+
258.91267	114	
258.96584	152	
259.89903	86	
259.95816	294	
260.83633	428	1+
261.33565	106	
262.92937	88	
263.33797	152	
263.82518	94	
266.40616	100	
266.86447	172	
268.31524	94	
268.84289	320	1+
269.39511	108	
269.79620	148	
270.84892	124	
271.79623	120	
271.84547	190	
272.80322	92	
272.83245	86	
272.85423	98	
272.93114	184	
272.97891	130	
273.79530	148	
273.86222	140	
273.98492	114	
274.89796	126	
275.80996	266	1+
275.85878	94	
276.85450	566	1+
277.84073	124	
278.82192	108	
278.84142	516	1+
279.09968	120	
279.87863	126	
279.96455	106	
282.98220	92	
283.79063	144	
284.79405	120	
287.85954	88	
288.47855	84	
289.78841	180	
289.81740	98	
291.80629	298	1+
292.85193	126	
292.87103	84	
293.10593	122	
293.42776	90	
293.85007	86	
293.87146	116	
294.42973	88	
294.52917	84	
295.37444	94	
295.89274	198	
296.80740	106	
297.41034	102	
297.91696	84	
297.97284	136	
298.82468	86	
298.85743	120	
299.15997	96	
299.42087	116	
299.78812	120	
299.91661	88	
300.93968	116	
302.87624	92	
302.94650	128	
303.94359	166	
304.41170	84	
305.42419	84	
305.80366	146	
305.90469	84	
306.91060	90	
307.79546	114	
307.87246	284	1+
308.14445	94	
308.88780	114	
310.87486	338	1+
311.42070	114	
312.38797	84	
312.80646	136	
313.04030	136	
315.49057	88	
316.42942	140	
317.88060	96	
318.40469	100	
318.96780	104	
320.83711	88	
322.56139	90	
322.88092	408	1+
323.88461	350	1+
324.20622	100	
324.40773	82	
325.85773	134	
325.89532	366	1+
330.81544	428	1+
331.10777	86	
333.03882	92	
334.90030	102	
335.99634	84	
338.87317	120	
339.02255	168	
339.93551	96	
END IONS

###FS:    #m/z: 363.95706 #charge 1+
###MS: 98
###MSMS: 101
BEGIN IONS
TITLE=Cmpd 75, +MS2(363.9571), 28.0-35.0eV, 2.2min #101
RTINSECONDS=128.961
SCANS=98,101
PEPMASS=363.95706	1632594
CHARGE=1+
182.86899	348	
186.86586	92	
187.86618	282	
189.86328	860	1+
190.94773	96	
191.85694	1432	1+
193.85219	150	
195.04920	98	
196.88208	510	
200.94570	122	
204.90430	92	
207.87386	598	1+
207.94677	270	
208.01519	102	
208.94315	166	
209.87877	148	
209.94294	2504	1+
210.88313	1202	1+
212.87872	5782	1+
214.89399	486	1+
216.41893	128	
222.95124	1590	1+
224.95012	2646	1+
225.88314	126	
226.89798	224	
226.94728	15994	1+
227.10479	254	1+
227.45180	112	
227.82401	94	
227.93065	124	
228.79555	152	
228.89413	1736	1+
228.94271	17546	1+
229.40874	134	1+
230.82787	116	
230.84239	104	
230.88908	7746	1+
231.68919	104	1+
231.80193	102	
232.03231	94	
232.88611	1268	1+
234.88155	188	
235.82511	122	
235.84839	262	
235.87817	136	
236.44086	100	
237.05716	110	
238.83891	136	
240.82753	164	
240.94061	250	
240.96313	1572	1+
240.99403	118	
241.81755	606	1+
241.84695	98	
241.89658	108	
241.93929	1320	1+
242.94201	954	1+
242.95795	1004	1+
244.81343	158	
244.85460	150	
244.95728	7550	1+
244.99648	154	1+
245.05956	92	
245.12777	166	1+
245.82256	138	
245.85491	134	
246.90669	546	1+
246.95308	8522	1+
247.31746	92	
248.15797	146	1+
248.53892	94	
248.74156	90	
248.80800	194	1+
248.85506	160	
248.90037	2620	1+
248.97339	116	
249.85270	108	
249.86647	92	
250.89702	422	
250.94611	122	
250.97375	346	
252.82386	118	
252.88977	130	
252.91743	112	
252.95723	92	
253.79550	114	
253.90591	458	1+
253.95739	92	
257.08607	142	
257.82845	500	1+
257.86350	94	
258.83379	416	1+
258.97304	370	1+
259.90694	158	
260.09069	140	
260.82975	1038	1+
260.96916	556	1+
261.50250	100	
262.01726	112	
262.09464	94	
262.96883	310	1+
263.82369	454	1+
264.92615	116	
265.08456	112	
265.54685	112	
265.97193	280	
266.81242	268	
266.85926	96	
266.96449	120	
267.78154	360	1+
267.81094	426	1+
267.97362	780	1+
268.46368	92	
268.84676	158	
268.91755	198	1+
268.95979	130	
269.96875	1560	1+
270.49005	106	
270.80317	150	
271.06970	102	
271.84539	158	
271.91293	330	1+
272.85029	264	1+
274.42221	94	
274.93288	92	
276.80883	124	
276.85324	200	
277.08323	126	
277.85874	130	
278.79717	292	
278.97475	212	1+
279.10302	300	1+
279.79752	130	
279.85449	136	
280.07862	252	1+
280.79284	754	1+
281.81370	202	1+
281.84241	108	
281.89267	92	
281.98212	104	
282.78332	126	
283.78628	232	
283.85130	554	1+
283.88454	194	1+
283.91662	92	
284.78914	184	
284.82285	248	1+
285.79438	134	
285.84590	1280	1+
286.44450	114	
286.70310	106	
286.79503	118	
286.87178	138	
288.40341	104	
288.82949	92	
289.80412	98	
289.86898	136	
290.79063	158	
290.86214	234	1+
293.11525	370	1+
293.43328	144	
293.87394	132	
294.87170	168	
294.92576	268	1+
295.01586	96	
295.33860	100	
296.02388	140	
296.81172	272	
296.86219	206	1+
297.81073	134	
297.83412	138	
298.80208	1264	1+
299.86580	130	
301.86177	876	1+
303.80468	868	1+
303.85640	2614	1+
303.94597	128	
303.99351	108	
305.96566	104	
306.88807	288	1+
307.07391	110	
308.87034	122	
309.80552	318	1+
309.87140	154	
310.87846	132	
313.45868	94	
314.87982	150	
315.76534	100	
315.87327	122	
316.81369	450	1+
318.93569	164	
319.82131	194	1+
319.93698	142	
320.92877	114	
321.82262	100	
321.86716	626	
322.92727	168	
324.88465	130	
325.85739	148	
326.33902	94	
326.87406	630	1+
328.88458	98	
329.87050	92	
333.89772	250	1+
336.94453	892	1+
339.82772	616	1+
340.24366	118	
340.93978	232	
341.82988	122	
341.94504	128	
342.79410	104	
347.88600	156	
348.54033	114	
353.75530	128	
354.76244	96	
357.85409	114	
359.78760	200	1+
362.70500	102	
363.72683	98	
365.23418	98	
366.72772	182	1+
368.84058	112	
END IONS

###FS:    #m/z: 322.93073 #charge 1+
###MS: 102
###MSMS: 103
BEGIN IONS
TITLE=Cmpd 76, +MS2(322.9307), 28.0-35.0eV, 2.2min #103
RTINSECONDS=132.642
SCANS=102-103
PEPMASS=322.93073	5373534
CHARGE=1+
183.98990	108	
187.87276	82	
189.86469	168	
191.85732	124	
192.88589	82	
195.97129	96	
196.02439	100	
197.02452	94	
200.89754	82	
201.04247	214	
204.94397	498	1+
205.94813	422	1+
206.75073	102	
209.94196	172	
210.82387	268	1+
210.89983	94	
211.82622	214	1+
211.89054	84	
212.88309	642	1+
212.90116	114	
217.87488	88	
221.96840	120	
222.95315	490	1+
223.94327	88	
224.00780	82	
228.86141	92	
228.90928	146	
228.98582	88	
229.84178	274	1+
230.82145	132	
230.89042	294	
231.38911	82	
231.83946	90	
231.87136	86	
231.95922	148	
233.95492	96	
234.89133	128	
235.03714	84	
235.87850	150	
236.46730	84	
236.86989	88	
238.87944	108	
238.93725	366	1+
239.07225	118	
239.78854	682	1+
239.90875	94	
240.10872	92	
240.82335	254	1+
240.90080	100	
240.94120	1446	
240.98972	100	
241.05408	148	
241.93983	4710	1+
242.04108	104	
242.82196	184	
242.94208	3306	1+
242.96180	160	
243.81927	672	1+
243.90037	112	
244.44392	106	1+
244.85180	92	
244.94006	1052	1+
245.56381	100	
246.47089	82	
246.59250	92	
246.84810	562	1+
246.97749	584	
247.43777	80	
247.85012	438	1+
247.99529	106	
250.06374	128	
250.37835	80	
250.83530	120	
250.84994	140	
250.96910	232	1+
251.02572	84	
251.07138	148	
251.92942	102	
252.46968	102	
252.82426	396	1+
253.85389	186	
254.02008	144	
254.85155	112	
255.77969	96	
255.81098	86	
255.90108	96	
256.85533	100	
256.94030	112	
257.79958	326	
258.65696	82	
258.83269	586	1+
258.89802	102	
259.69679	86	
259.96400	84	
260.08673	86	
260.34025	106	
260.83328	610	
260.99706	84	
261.66513	86	
261.79110	242	1+
261.82833	1616	1+
262.35306	92	
262.79514	210	1+
263.84856	198	1+
265.08450	100	
266.86174	226	1+
268.84541	82	
269.83378	80	
270.79925	124	
270.86191	86	
271.84449	376	1+
271.88066	90	
273.38778	82	
273.79220	272	
274.80103	398	1+
274.84893	152	
275.04696	84	
275.80771	246	1+
276.85199	172	1+
277.12192	98	
277.81417	180	
277.83078	130	
278.91356	94	
279.09124	376	
279.86623	110	
280.09529	164	
280.22556	86	
280.80872	122	
280.87660	98	
282.35663	196	1+
282.38791	90	
282.87341	80	
283.78976	298	
283.86735	212	
284.29538	298	1+
285.96467	112	
286.92026	228	
287.80787	124	
287.91158	82	
287.93328	118	
289.78561	336	1+
289.80936	112	
289.88201	122	
291.07669	86	
291.80550	188	
292.79954	346	1+
292.87328	292	1+
292.90853	86	
293.01820	86	
293.86107	84	
294.82069	90	
296.81200	86	
296.86725	138	
297.88873	92	
298.42146	86	
299.78199	240	
300.01108	144	
300.78253	136	
302.81782	138	
303.39899	86	
303.81849	94	
303.85282	86	
303.87843	230	1+
304.99049	80	
305.07628	100	
305.90246	80	
306.87865	110	
307.36233	106	
307.79954	268	
307.89075	508	1+
308.79793	270	
308.95123	114	
309.79843	150	
310.87808	118	
311.88444	86	
312.19838	108	
312.80090	300	1+
313.81983	138	
313.86517	124	
314.44448	82	
314.82260	138	
318.88172	200	1+
323.00254	90	
324.13100	80	
324.89483	246	
325.21305	80	
325.89586	198	
326.88960	116	
END IONS

###FS:    #m/z: 340.94101 #charge 1+
###MS: 102
###MSMS: 104
BEGIN IONS
TITLE=Cmpd 77, +MS2(340.9410), 28.0-35.0eV, 2.3min #104
RTINSECONDS=133.414
SCANS=102,104
PEPMASS=340.94101	2378368
CHARGE=1+
60.72791	106	
196.88282	120	
205.94799	144	
210.38947	108	
210.93720	140	
212.87674	146	
213.87961	708	1+
213.94029	1692	1+
215.41867	106	
215.88830	686	1+
215.93932	342	
217.88181	492	1+
222.82543	94	
222.95325	252	
223.89241	116	
226.94434	190	1+
226.97074	98	
227.34075	110	
228.39730	88	
228.89336	210	
228.94780	236	1+
229.45801	92	
229.93431	86	
230.12997	86	
230.84940	140	
230.88741	1872	1+
231.88924	1102	1+
231.95187	1708	1+
232.01894	102	
233.48783	90	
233.89832	642	1+
233.94869	390	1+
234.88421	104	
235.87101	102	
235.92563	100	
235.94861	126	
236.01244	112	
236.23691	126	1+
236.82718	266	1+
236.91883	90	
237.89521	132	
237.99369	108	
238.83391	132	
240.08188	108	
240.83308	122	
240.96561	90	
240.98669	86	
241.50539	100	
241.90610	114	
241.94592	208	1+
242.99410	94	
244.95763	276	
245.39831	90	
246.01736	146	
246.05842	92	
246.79702	100	
246.94798	188	
246.97635	170	
247.95842	96	
248.08551	90	
248.10637	106	
248.90026	408	
249.89990	310	
249.96238	380	
250.55916	92	
250.83922	90	
250.90431	190	
250.96674	180	
251.46594	86	
252.54772	92	
253.83586	176	1+
253.84896	104	
253.90578	194	
253.93908	100	
254.90072	92	
254.96648	896	1+
255.07609	206	
255.89899	100	
256.02594	136	
256.84805	126	
256.88470	92	
256.91982	88	
256.96319	248	1+
257.83945	406	1+
258.97000	122	
259.39850	152	
259.91471	90	
260.33843	174	
260.83369	266	1+
262.38105	90	
262.93433	120	
263.83217	106	
263.84776	88	
264.97732	102	
266.01452	212	1+
266.84717	138	
267.41919	92	
267.79873	198	
268.13699	102	
268.38573	92	
268.83767	174	
269.79048	116	
271.59989	90	
271.80120	138	
271.84423	356	1+
271.91470	376	1+
271.97244	106	
272.93397	376	
272.97622	94	
273.04462	92	
273.79448	320	1+
273.81178	114	
274.82095	158	
274.86784	100	
275.82372	86	
276.85577	934	1+
276.95819	104	
277.84203	116	
278.05481	94	
278.81115	210	1+
278.84089	262	1+
280.97668	124	
281.79075	174	
281.85090	92	
281.94427	100	
282.37335	88	
282.86828	152	
283.79196	184	
284.79071	96	
285.37310	100	
285.94787	92	
286.06656	100	
287.79398	106	
287.85928	116	
288.83967	148	
289.78831	230	1+
289.87629	90	
290.35043	92	
290.83169	94	
290.85734	90	
291.80746	510	1+
292.86037	160	
292.87422	218	1+
293.07597	106	
293.84814	118	
295.85539	116	
296.36488	98	
296.86378	110	
296.98225	100	
298.31004	118	
298.85188	134	
298.87924	96	
300.86119	190	
301.84831	150	
302.88455	122	
302.94494	210	
303.83337	102	
304.83300	116	
305.34430	98	
305.86867	248	1+
307.79776	402	1+
307.88999	116	
310.87843	322	1+
312.80498	112	
312.87632	116	
314.93895	98	
315.40750	100	
318.16996	124	
318.18753	92	
320.04559	108	
323.88588	114	
324.10693	90	
324.38424	88	
324.84661	132	
324.88740	130	
324.98298	88	
326.89636	128	
327.71745	94	
330.81427	410	1+
331.34221	96	
333.43322	94	
341.89233	86	
342.90202	236	1+
345.90004	90	
END IONS

###FS:    #m/z: 363.95718 #charge 1+
###MS: 102
###MSMS: 105
BEGIN IONS
TITLE=Cmpd 78, +MS2(363.9572), 28.0-35.0eV, 2.3min #105
RTINSECONDS=134.187
SCANS=102,105
PEPMASS=363.95718	1504678
CHARGE=1+
182.86729	398	1+
185.86396	124	
187.86901	180	
187.93482	172	
189.86349	866	1+
191.85817	1616	1+
196.88364	804	1+
200.94795	106	
202.99679	100	
205.87690	134	
207.87365	442	
207.94957	162	
208.88237	234	
209.07742	92	
209.94383	2836	1+
210.88354	1202	1+
211.96253	238	1+
212.87999	5664	1+
212.90735	176	
215.41700	94	
216.40949	94	
218.91246	156	
221.62666	98	
222.95209	1502	1+
223.83462	106	
224.89349	164	
224.95111	1920	1+
225.88441	186	
225.91746	104	
226.89137	156	
226.94738	14318	1+
226.99390	104	
227.21109	138	1+
227.90017	104	
227.93224	296	
228.47274	138	1+
228.84548	122	
228.89523	878	1+
228.94261	17518	1+
229.01255	106	
229.07279	144	1+
229.15545	108	
229.47721	112	1+
230.04688	190	1+
230.88988	9072	
231.88466	1414	1+
232.88508	1010	1+
233.84942	92	
233.99802	116	
234.88427	614	1+
235.92408	178	1+
237.05414	102	
237.56564	90	
238.05989	94	
238.87157	92	
240.07689	144	
240.82463	718	
240.94176	498	
240.96149	1346	1+
241.93901	1330	1+
241.99415	94	
242.79492	94	
242.83974	116	
242.94192	820	1+
242.95883	1166	1+
243.82021	1128	1+
244.95709	8246	1+
245.20195	138	1+
245.78178	132	1+
245.83543	110	
245.94288	268	
246.39056	190	1+
246.86621	104	
246.90570	330	
246.95266	6948	1+
247.97610	188	1+
248.56307	86	1+
248.80642	548	1+
248.85338	170	
248.90076	2162	1+
250.90065	354	1+
250.95152	144	
250.97025	268	1+
251.07298	280	1+
253.50242	136	
253.78853	142	
253.83709	136	
253.90484	664	1+
253.94965	138	
254.84271	96	
254.95561	102	
257.08304	276	1+
258.83508	534	1+
258.92106	104	
258.97545	456	1+
260.83342	246	
260.96780	924	1+
261.82947	1192	1+
262.13421	104	
262.97102	158	
264.84663	144	
264.96442	120	
265.85473	342	1+
265.97187	176	
266.04331	90	
266.81183	748	1+
266.95810	114	
267.10794	110	
267.78575	110	
267.97413	1074	1+
268.95427	262	
269.06195	90	
269.41394	172	
269.80242	232	
269.91879	134	
269.96896	1814	1+
271.85174	106	
271.91522	484	1+
273.91188	96	
274.42013	96	
274.85506	120	
274.91702	96	
274.97986	100	
275.42589	90	
276.84903	110	
278.06319	90	
278.79843	108	
278.82311	284	1+
278.84292	206	
279.03165	118	
279.10070	134	
279.78936	150	
280.10322	276	1+
280.13350	98	
280.79264	398	
280.85519	238	1+
281.79321	270	
282.78768	164	
283.80012	114	
283.84971	548	1+
283.91051	98	
283.98550	270	1+
284.98698	156	1+
285.84630	1014	1+
285.93284	94	
286.91116	106	
287.25967	100	
287.81371	190	
287.90846	100	
288.54733	106	
289.79144	130	
290.78777	108	
291.43409	94	
292.43663	192	
293.11685	214	
294.12182	118	
294.86154	320	
295.51527	104	
295.81275	156	
296.80851	306	
297.11384	100	
297.79949	1840	1+
297.87239	278	1+
298.80201	1638	1+
298.97810	100	
301.86093	848	1+
301.97125	94	
302.00787	116	
302.35624	92	
303.56183	92	
303.80551	626	1+
303.85646	1706	1+
304.07326	96	
304.33260	92	
307.00939	90	
308.09709	90	
308.88514	188	
308.92495	112	
309.12590	108	
309.87158	534	1+
310.87667	390	1+
310.99262	144	
312.11456	110	
312.75859	202	1+
313.88868	222	1+
314.82658	98	
315.92918	130	
316.81703	116	
317.81837	178	
319.82632	122	
320.61677	100	
321.15021	266	1+
321.36921	102	
321.81822	282	1+
321.86667	426	
322.92931	440	1+
323.75391	100	
324.12223	118	
324.87569	132	
324.90198	148	
325.08621	108	
325.40333	102	
325.88549	120	
326.87284	1070	1+
329.81630	166	1+
329.89580	148	
330.04614	154	
330.57588	98	
330.86859	162	1+
335.04409	110	
336.16975	90	
336.94803	246	
338.76756	96	
339.75378	104	
339.82763	418	1+
340.33413	102	
340.94003	410	
342.76623	202	1+
346.81910	92	
353.77283	208	1+
354.87749	98	
355.85324	98	
359.86166	214	1+
362.71106	198	1+
362.84335	152	
362.91858	100	
368.83365	124	
368.86513	130	
END IONS

###FS:    #m/z: 507.84628 #charge 1+
###MS: 106
###MSMS: 107
BEGIN IONS
TITLE=Cmpd 79, +MS2(507.8463), 28.2-35.2eV, 2.3min #107
RTINSECONDS=137.885
SCANS=106-107
PEPMASS=507.84628	533912
CHARGE=1+
192.01936	148	
196.01570	432	1+
210.03332	378	
214.02705	266	
217.89960	140	
224.97306	294	
227.95419	178	
232.89193	226	
233.87465	378	1+
234.87945	276	1+
238.05975	206	1+
238.88945	236	1+
239.03387	146	
241.85412	142	
248.90204	176	
249.96332	286	1+
252.08272	202	
255.01606	144	
255.84759	314	1+
260.87436	232	1+
262.38554	206	
264.04965	212	1+
266.09529	204	
266.16591	330	1+
267.10212	144	
267.77804	176	
267.91620	162	
268.78229	226	
270.86407	216	
272.85325	456	
273.85808	256	
274.84878	442	1+
275.81349	246	1+
277.84771	204	
280.86867	486	1+
281.81123	160	
281.85425	198	1+
282.80149	242	1+
285.78972	264	1+
285.84955	222	
285.87520	464	1+
286.79424	190	1+
287.81287	228	1+
287.85153	484	
288.86591	266	
289.84797	190	
289.87841	318	
290.86370	1534	1+
291.87610	410	
292.11102	246	1+
293.87350	3004	1+
294.85290	208	
295.85200	616	1+
295.96400	190	1+
296.80715	152	
296.85551	526	1+
296.87330	198	
298.33964	236	1+
298.80106	162	
298.85549	170	
298.86979	162	
299.87893	208	
300.85900	890	1+
300.88406	150	
301.84139	182	
301.88398	180	1+
303.79915	386	1+
303.86242	250	
304.88183	198	
305.86448	690	1+
306.92014	144	
307.88882	1812	1+
307.94359	204	1+
308.09741	212	1+
308.14279	1004	1+
308.80756	322	1+
308.87906	1716	1+
309.84698	184	
309.87029	290	
310.00480	178	1+
310.15738	1350	1+
310.84764	162	
310.87029	360	
311.34269	146	
311.36073	162	
311.88323	7444	1+
312.80539	158	
314.86496	528	
315.87238	862	1+
316.82133	180	
317.81320	230	1+
318.86145	208	
318.93129	268	1+
319.86843	176	
320.87822	422	1+
321.41014	140	
321.85526	146	
323.00449	206	1+
323.87254	216	
325.90248	496	
325.97838	256	1+
326.88429	1304	
327.38541	196	
327.85965	152	
327.88003	700	
328.79968	162	
328.88034	418	
328.90132	154	
329.15519	300	1+
329.87683	784	1+
329.89422	554	
329.94658	316	1+
330.15807	262	1+
330.88037	584	1+
332.74357	234	1+
332.81842	164	
332.87698	480	
333.74863	174	1+
333.83896	226	1+
333.87293	314	1+
334.89434	170	
335.84255	152	
335.88399	186	
336.10084	238	1+
337.88219	754	1+
338.39325	176	
340.90420	294	1+
341.88507	254	1+
342.78052	222	1+
342.89159	228	1+
343.07939	156	1+
343.85997	306	1+
344.82621	234	1+
345.82745	168	1+
346.33843	172	
346.89619	172	
347.81476	226	
348.83195	338	1+
348.89555	146	
348.91554	142	
348.95243	150	
348.98669	148	
349.79626	140	
349.88965	158	
350.88144	574	1+
351.76433	168	
351.82654	292	1+
351.88317	352	1+
352.09249	206	1+
352.90995	370	1+
353.85328	814	1+
353.90798	214	1+
354.80809	268	1+
355.77202	386	1+
355.88574	280	1+
356.71842	248	
356.78130	270	1+
357.85376	148	
357.94804	142	
360.34602	198	
360.74745	224	1+
362.37093	144	
363.75693	292	1+
363.87999	156	
364.87262	166	
365.74350	224	1+
366.83943	2322	1+
367.70695	1436	1+
367.78051	394	1+
367.87680	142	
368.89293	254	1+
370.83447	174	
371.87241	162	
371.90144	294	1+
372.73385	236	1+
372.86079	474	1+
373.38599	200	
373.73619	198	1+
373.83017	252	1+
374.38155	162	
374.77958	206	
374.83973	182	1+
375.04611	190	1+
375.88859	154	
377.85588	216	1+
379.73239	158	
380.72190	214	
380.85868	212	
381.72243	356	1+
381.79900	440	1+
381.86013	156	
381.91885	162	
382.85768	326	
382.90072	160	
384.72339	176	
384.77367	388	1+
384.84982	2906	1+
384.89412	158	
385.39713	180	1+
386.73143	154	
387.71887	202	
387.74193	144	
387.77423	146	
387.85057	398	1+
388.71111	306	1+
389.20097	276	
390.21145	240	
390.84177	1740	1+
391.81589	286	1+
392.74627	328	1+
392.89432	202	1+
393.74561	228	1+
393.79822	542	1+
393.82905	428	1+
394.83729	398	1+
398.72800	308	
398.74887	174	
398.87419	270	1+
399.70356	172	
399.72637	520	1+
399.79800	364	1+
399.84947	236	1+
400.12196	204	1+
400.72951	344	1+
401.03323	98	1+
402.74194	188	1+
402.86146	350	
403.87210	1122	1+
404.04941	178	1+
404.72530	266	1+
405.75401	294	1+
405.87259	726	
406.03212	228	1+
406.86082	382	
407.73300	164	
407.86601	4480	1+
408.22779	116	1+
408.96510	172	
409.72365	512	
409.81530	210	
410.71948	370	
410.73716	444	
410.83925	656	1+
411.73322	710	1+
411.75881	208	
411.80667	712	1+
412.22489	154	1+
412.50565	138	1+
412.84877	964	1+
413.88207	260	
415.87402	354	1+
417.81714	202	
417.87277	216	1+
418.75332	146	
418.84928	142	
421.88354	782	1+
422.85548	268	
423.76485	150	
423.81987	252	1+
424.86963	168	
425.74206	632	1+
425.88018	296	
426.86599	1146	1+
426.91710	158	
426.93996	210	
427.23380	146	1+
427.73449	2056	1+
427.89043	178	
428.77187	154	
428.84498	714	1+
428.88936	362	
429.73972	1028	1+
430.74015	686	1+
430.85124	258	
431.86989	674	1+
433.86659	316	
434.89067	300	
436.71779	228	1+
439.74432	226	
439.89468	1206	1+
440.77572	318	1+
441.88151	310	1+
442.88685	180	1+
443.80343	200	1+
444.87366	1502	1+
445.74303	1026	1+
446.83333	142	1+
446.86811	264	
447.71354	294	
448.70660	300	1+
448.75562	174	
448.89702	188	
449.87586	624	1+
450.70061	188	1+
450.74922	460	1+
457.90317	722	1+
458.69439	146	
462.88085	418	
463.88632	594	1+
464.78920	178	
465.70719	392	1+
467.88681	746	1+
468.77861	528	1+
469.88909	182	1+
473.65734	290	1+
476.04267	88	1+
482.72832	152	
482.79559	230	1+
485.89766	366	1+
486.84142	322	1+
488.80907	182	1+
491.79744	150	
491.84981	170	
501.68211	224	1+
503.01985	142	
507.28339	168	1+
509.28885	248	1+
509.85773	536	1+
END IONS

###FS:    #m/z: 336.94640 #charge 1+
###MS: 106
###MSMS: 108
BEGIN IONS
TITLE=Cmpd 80, +MS2(336.9464), 28.0-35.0eV, 2.3min #108
RTINSECONDS=138.658
SCANS=106,108
PEPMASS=336.94640	278938
CHARGE=1+
118.27905	82	
182.86562	168	
185.87466	114	
190.22450	106	
192.88827	152	
193.89669	88	
196.01589	82	
199.03445	90	
199.90131	88	
200.87823	128	
205.94957	214	1+
206.97062	106	
207.87711	254	1+
207.97285	94	
209.05059	88	
210.39485	94	
210.88290	450	1+
211.03683	82	
211.94437	5484	
212.49281	98	1+
212.51418	106	
212.87934	2838	1+
212.95009	188	
213.46417	90	
213.94006	2526	1+
214.88127	146	
214.89703	102	
215.88646	534	1+
215.93521	418	1+
216.50318	98	
217.87675	162	1+
222.53332	98	
223.88844	262	1+
223.96043	256	1+
224.82974	88	
226.39192	86	
227.95517	100	
228.89424	516	1+
229.95503	4480	1+
230.00154	92	
230.11957	152	1+
230.84914	90	
230.88904	5568	1+
231.54793	84	
231.95013	2224	1+
232.83719	86	
233.51967	88	
233.82982	390	1+
233.89693	160	
233.94971	334	
234.88028	94	
235.89010	98	
235.94834	92	
236.43919	82	
236.82728	110	
236.85053	104	
237.01843	114	
240.96630	162	
241.08287	84	
241.84684	136	
242.17355	96	
242.84912	86	
244.00196	92	
244.96208	228	
245.24078	92	
246.97652	80	
247.96639	1172	1+
248.78450	154	1+
248.90077	2060	1+
249.06803	272	1+
249.83143	616	1+
249.95853	676	1+
250.07073	222	1+
250.83527	548	1+
251.04135	98	
251.87135	82	
251.90200	86	
251.95748	164	
252.97089	2718	1+
253.19790	88	
253.90578	794	1+
254.96630	1538	1+
255.79931	84	
256.36714	84	
256.91947	108	
256.96204	622	1+
258.84687	126	
258.95327	86	
260.82923	140	
260.94558	118	
261.47071	144	
261.84094	86	
263.83020	112	
264.83102	82	
264.86580	130	
265.90311	100	
266.85118	112	
266.94951	108	
267.01354	92	
267.03226	82	
267.84029	298	
268.84066	1006	1+
270.98161	614	1+
271.91754	422	1+
272.17663	86	
272.79472	184	1+
272.85506	128	
272.98330	86	
273.88659	98	
275.40740	88	
275.84768	108	
277.09347	86	
277.83003	120	
277.86138	188	
277.96494	90	
278.83648	730	
279.83532	412	
279.92962	96	
281.00372	142	
281.86594	84	
282.91220	94	
282.97636	96	
283.36243	150	
284.43454	94	
284.89203	88	
285.84677	198	
286.02884	88	
286.81441	86	
286.85340	1140	1+
287.36192	92	
287.47822	82	
287.94702	98	
288.39285	88	
289.03577	88	
289.88000	168	
291.85835	232	1+
292.07376	120	
292.34167	90	
292.80904	240	1+
293.10962	122	
293.99958	114	
294.44452	112	
294.81138	90	
294.86084	114	
295.87041	100	
296.88087	210	1+
297.75336	92	
298.82878	122	
299.10272	92	
299.87287	158	
301.84684	130	
301.86843	352	1+
303.43983	82	
304.06889	106	
304.85701	160	
305.99679	88	
306.88075	180	
307.80327	92	
307.88796	86	
308.87353	312	
309.28132	94	
309.87236	602	1+
310.93219	136	
311.36863	82	
314.82110	90	
314.86363	118	
315.08287	90	
315.48620	92	
315.95524	94	
319.29011	82	
320.87647	104	
322.82332	94	
323.18786	82	
324.89684	136	
327.71422	98	
327.88037	86	
328.88369	82	
328.95635	108	
332.83041	100	
333.76369	102	
334.38916	88	
335.32816	88	
335.90858	102	
335.96476	122	
336.05499	94	
337.01685	98	
338.00056	88	
340.37233	82	
340.43137	92	
END IONS

###FS:    #m/z: 359.96235 #charge 1+
###MS: 106
###MSMS: 109
BEGIN IONS
TITLE=Cmpd 81, +MS2(359.9624), 28.0-35.0eV, 2.4min #109
RTINSECONDS=139.429
SCANS=106,109
PEPMASS=359.96235	230162
CHARGE=1+
65.97332	92	
171.45428	92	
198.95299	136	
199.11235	92	
207.94554	144	
208.45470	90	
208.88765	112	
209.87830	190	1+
209.94498	1946	1+
221.49702	102	
221.89001	166	
221.97955	92	
222.95160	1658	1+
223.89025	130	
224.94830	2988	1+
224.97364	114	
225.50233	92	
226.88602	240	1+
226.94705	10960	1+
227.20049	112	1+
227.93077	244	
228.94241	9970	
228.96916	188	
229.94733	310	
230.88992	104	
233.02468	94	
233.92989	110	
233.95982	416	1+
235.43930	92	
235.77906	108	
235.82460	338	
238.43192	112	
239.08230	92	
239.95299	108	
240.82526	158	
240.93994	232	
240.96268	1038	1+
241.78597	358	1+
241.80501	114	
241.94642	112	
242.20801	96	
242.90121	154	
242.96121	1220	1+
243.86331	188	1+
244.95814	5860	1+
245.54466	106	
245.87800	222	1+
245.94191	286	
246.00115	150	
246.95316	5510	
247.39142	104	
247.95662	102	
248.80551	294	
249.04385	148	1+
250.95027	206	
251.07472	236	
251.85658	110	
252.08559	98	
252.95348	454	
253.83513	284	1+
253.96996	140	
255.87601	100	
255.94475	104	
256.86287	222	
257.89934	114	
258.79600	168	
258.83365	432	1+
258.89605	142	
258.97485	286	
259.32678	94	
259.80250	114	
260.79174	166	1+
260.83572	152	
260.96889	834	1+
262.06075	128	
262.94950	220	
262.96942	294	1+
263.83027	134	
264.80141	106	
265.09601	98	
265.91426	102	1+
265.97869	266	1+
266.81630	398	1+
266.88622	198	1+
267.78348	114	
267.97469	624	1+
268.86390	130	
269.09054	202	1+
269.96975	1300	1+
270.40548	104	
270.84076	282	1+
271.40582	90	
271.88946	96	
272.98140	134	
273.79302	120	
273.96782	148	
274.79315	120	
275.56840	100	
275.80363	614	1+
275.85686	90	
275.96918	154	
276.43126	94	
276.85796	286	
277.91975	158	
278.79593	308	1+
279.10643	376	1+
279.41609	100	
280.11137	254	1+
280.79290	592	1+
280.83228	212	1+
280.87730	98	
280.93092	92	
281.13436	140	
281.85236	132	
281.89619	90	
281.99165	152	
283.82726	108	
283.98742	92	
284.79951	222	1+
284.82347	136	
284.88193	114	
284.98967	106	
285.43136	96	
286.81192	228	1+
286.91725	138	
286.95832	112	
287.84069	92	
288.83252	124	
289.88178	102	
290.04920	90	
290.86756	124	
291.12493	94	
291.78640	110	
292.43489	148	
292.86659	142	
293.11936	118	
293.80493	138	
294.06541	92	
294.86278	282	1+
294.90347	258	1+
295.94050	90	
296.81019	306	
296.87111	106	
296.97485	244	1+
297.52461	94	
297.80151	1090	1+
298.80376	896	1+
299.07279	114	
299.13079	102	
299.86742	450	1+
300.79891	128	
301.78733	428	1+
301.84764	100	
301.86161	190	
301.89375	124	
303.59817	98	
303.80731	140	
306.43112	92	
307.13522	132	
307.83386	110	
308.79504	420	1+
308.88097	128	
309.79953	292	1+
310.54808	118	
310.87889	332	1+
311.81091	92	
313.41786	98	
313.94896	234	1+
314.81969	156	
316.81242	206	
316.94235	94	
317.53536	92	
318.93512	306	
319.82812	116	
320.81918	260	1+
322.93043	350	
323.03007	258	1+
324.89271	268	1+
325.77121	92	
332.81381	162	
332.82981	98	
335.13314	92	
336.94665	798	1+
337.06191	112	
339.77219	126	
339.82506	148	
339.84056	104	
340.93851	282	1+
343.72044	102	
343.92801	222	1+
344.76326	102	
346.70193	100	
349.76299	90	
349.88782	114	
352.36089	100	
352.77511	198	1+
352.90602	96	
354.04075	116	
355.70612	196	1+
356.78056	146	
358.20124	140	
358.86492	90	
359.75813	104	
359.95928	90	
364.12707	124	
END IONS

###FS:    #m/z: 507.84625 #charge 1+
###MS: 110
###MSMS: 111
BEGIN IONS
TITLE=Cmpd 82, +MS2(507.8462), 28.2-35.2eV, 2.4min #111
RTINSECONDS=143.102
SCANS=110-111
PEPMASS=507.84625	534662
CHARGE=1+
196.01576	760	1+
199.88401	158	
209.94206	250	
210.03102	222	
214.88161	210	1+
224.97619	264	
225.88135	156	
231.89066	416	1+
236.89126	282	
238.05972	244	
239.85950	232	
241.85422	168	
248.99379	166	
250.96882	748	1+
252.07914	242	
253.40702	154	
254.09291	180	
255.87883	156	
256.08539	172	
258.80305	140	
259.86490	198	
260.88069	178	
263.95356	210	1+
264.15295	148	
266.16612	374	1+
266.96689	206	1+
270.85944	552	1+
270.88133	186	
271.90200	138	
272.85453	808	1+
272.88654	182	
276.85352	138	
276.86915	144	
276.89825	216	1+
276.96586	200	1+
278.85461	144	
280.84779	182	
281.87478	344	1+
283.84153	206	1+
284.89199	228	1+
284.94498	200	1+
286.78782	338	1+
287.84963	796	1+
288.03440	244	1+
288.11347	150	
288.86907	354	
289.77512	230	1+
289.87851	464	
290.77718	178	1+
290.86332	1376	1+
291.13969	144	1+
291.40591	148	
291.87706	338	1+
292.77993	172	1+
293.56211	110	1+
293.87247	3312	1+
294.81015	282	1+
295.92400	220	1+
296.87944	198	
297.81659	202	
297.85303	414	1+
298.87916	552	1+
298.95426	216	1+
299.78030	148	
300.83955	236	
300.85834	456	1+
301.84035	354	1+
301.87740	138	
303.87281	172	
305.86358	1050	
306.12170	146	
307.88982	846	
308.14293	1150	1+
308.79647	216	1+
308.87511	1970	1+
309.34736	226	1+
310.15674	848	1+
310.84867	150	
310.93026	212	1+
311.80085	236	1+
311.88339	9694	1+
312.80320	168	1+
313.84681	150	
314.86606	1524	1+
315.37061	158	
316.06870	166	
316.82213	146	
316.86517	486	
316.88439	236	
317.87352	328	
317.89041	184	
318.86127	350	1+
319.88929	298	
321.87724	452	1+
322.35761	142	
322.78725	156	1+
323.81704	212	1+
323.86401	598	1+
324.89126	156	
325.90506	436	
326.15588	140	
326.88319	2268	1+
326.94102	254	1+
327.38876	196	
327.81015	142	
327.94195	180	1+
328.83032	168	
328.86988	378	
329.81881	300	1+
329.89499	184	
330.87559	186	
330.89328	654	1+
330.91445	140	
331.76639	138	
331.79806	240	1+
332.87520	692	1+
333.12293	136	1+
333.25778	176	
333.84914	168	
335.84599	536	1+
335.90076	140	
336.94565	238	
337.87959	718	1+
338.88260	424	1+
339.83498	346	1+
340.90030	158	
341.74461	184	1+
342.84213	338	1+
342.86826	304	1+
344.76460	192	1+
345.76669	178	1+
345.81362	268	1+
346.87213	158	
348.17560	442	1+
349.16718	178	
350.83073	290	
350.88736	458	1+
350.92686	152	
350.95538	138	
352.91009	316	1+
353.85321	362	
354.84203	252	
355.71624	192	1+
355.89291	422	1+
356.09170	174	
357.77586	148	
358.72991	140	
358.80672	138	
358.87373	256	1+
359.40533	224	1+
359.96151	152	1+
360.33638	138	
360.77157	242	
361.29205	172	
363.71422	204	1+
364.82597	164	
364.93875	170	1+
365.78513	534	1+
365.86376	144	
366.37092	202	1+
366.84014	1154	1+
367.70859	2510	1+
367.76373	236	
368.76810	154	
368.78627	562	1+
368.84661	264	
369.83395	178	
370.71373	174	
371.19335	166	1+
371.72661	206	
371.83393	290	
372.75625	332	1+
372.78831	280	1+
373.72627	192	
373.83882	152	
373.87833	262	1+
373.89601	374	1+
374.81876	364	1+
375.73112	584	1+
375.83468	230	1+
376.81156	160	
378.79415	184	1+
379.32065	172	
379.86908	146	
380.71959	554	1+
380.79380	442	1+
380.85784	174	
381.85396	852	1+
382.29218	160	
382.85714	718	1+
383.77730	276	1+
383.88524	284	1+
384.84839	3536	1+
385.77540	144	
387.72163	280	1+
387.75812	186	
388.03811	152	
388.06833	156	
388.80361	196	
389.00816	206	1+
389.19976	712	1+
389.78132	330	1+
389.80375	150	
390.73311	208	1+
390.84416	1386	1+
390.86212	190	
391.06800	400	1+
391.72218	196	
391.90910	142	
392.82929	566	1+
392.99372	102	1+
393.79701	270	
395.05185	158	
395.73852	342	1+
395.87617	208	
396.40487	152	
397.86429	726	1+
397.90483	182	1+
398.72955	410	
399.70757	198	
399.73396	508	1+
399.84830	210	
400.92237	122	1+
401.04617	104	1+
402.73842	164	
402.85955	448	
403.86999	1874	1+
405.78582	232	
407.73081	164	
407.77257	216	
407.86461	5394	1+
408.73643	472	
408.93895	306	1+
409.72588	1326	1+
410.83964	546	1+
411.75903	200	
411.80967	644	1+
411.87116	336	1+
412.73293	368	
412.84687	224	
413.72517	200	1+
413.75239	192	1+
413.80650	196	
415.75164	198	1+
415.82031	176	1+
415.87121	172	
417.82173	232	1+
419.96072	186	1+
420.74197	352	1+
421.88118	1070	1+
423.09514	144	1+
423.76960	394	1+
423.79204	172	
423.82088	372	1+
423.86819	444	1+
424.79325	254	1+
424.82400	268	1+
425.72806	232	
425.74843	266	
425.87862	230	
426.75783	246	
426.86394	1546	1+
427.73579	2200	1+
427.85190	176	
428.85083	338	
428.88263	422	1+
429.69920	158	
429.82237	304	
430.73884	922	1+
430.85496	236	
431.86517	588	1+
432.68568	164	
433.70884	154	1+
437.14182	144	1+
439.82989	140	1+
439.89533	892	1+
440.86596	276	1+
441.70265	140	
441.77964	228	1+
443.76149	186	
444.87146	1040	1+
444.89934	324	1+
445.74424	320	
446.78098	220	
447.02028	132	1+
447.71092	368	1+
447.75891	536	1+
448.76011	402	1+
448.89227	144	
449.88037	216	
450.75329	548	1+
451.86301	152	
451.99506	142	1+
453.71682	228	1+
454.77524	146	
457.90335	888	1+
458.23693	232	1+
462.88154	312	
463.88685	192	
465.71051	212	1+
466.78551	144	
467.78072	444	1+
467.89148	1142	1+
468.78433	372	1+
473.67844	274	1+
473.78636	262	1+
476.71748	268	1+
478.76821	270	1+
485.89683	510	1+
486.79057	220	1+
486.84479	150	
491.79952	140	
491.84594	236	
500.81010	276	1+
501.81646	220	1+
506.03873	94	1+
506.67867	276	1+
506.79712	182	
507.68343	322	1+
508.91139	218	1+
509.86704	164	
510.82221	174	1+
END IONS

###FS:    #m/z: 336.94636 #charge 1+
###MS: 110
###MSMS: 112
BEGIN IONS
TITLE=Cmpd 83, +MS2(336.9464), 28.0-35.0eV, 2.4min #112
RTINSECONDS=143.875
SCANS=110,112
PEPMASS=336.94636	295614
CHARGE=1+
58.90349	102	
131.48911	94	
169.55745	80	
182.86790	442	1+
185.99058	84	
187.86598	84	
189.65066	88	
194.88968	86	
196.88253	118	
200.90264	80	
205.40397	86	
205.94909	170	
207.46127	92	
209.94384	158	
210.88504	636	1+
210.90835	84	
211.48274	86	
211.94464	5412	1+
212.87881	4058	1+
213.94019	2048	1+
215.88732	486	1+
215.93782	224	
216.90149	92	
217.03796	116	
217.83722	82	
217.88281	216	1+
218.84293	134	
222.95446	494	1+
225.41748	90	
225.97702	92	
226.94520	212	
227.38931	122	
227.89481	126	
227.95285	228	
228.89439	534	1+
229.95451	5156	
230.88948	6140	1+
230.93407	100	
230.95913	204	
231.94998	1964	1+
232.82896	380	1+
233.00692	98	
233.88417	82	
233.90417	446	1+
233.94453	312	1+
234.86503	92	
235.89407	130	
235.94599	168	1+
236.38144	164	
236.85573	144	
239.02355	110	
239.90659	120	
240.88556	108	
240.96024	148	
241.83799	104	
243.01334	96	
243.08598	88	
244.95494	110	
246.90936	168	
246.97537	210	
247.39516	92	
247.86279	82	
247.96628	756	1+
248.04268	144	
248.90084	1810	1+
248.98750	88	
249.05505	110	
249.96167	552	1+
250.83360	660	1+
250.89938	210	
250.95134	232	
251.07271	238	
251.46217	86	
251.83878	476	1+
251.90696	144	
252.85980	84	
252.87911	102	
252.91276	82	
252.97060	2888	1+
253.08834	152	
253.84502	100	
253.90437	1350	1+
254.00390	94	
254.86048	126	
254.94503	98	
254.96446	1694	1+
255.35973	96	
255.87200	98	
256.91522	126	
257.83618	276	1+
258.90924	146	
259.07374	82	
259.86323	142	
259.91426	128	
259.95791	164	
261.82768	384	1+
263.11141	84	
263.79536	84	
264.07834	220	1+
264.46351	98	
265.50694	106	
265.58078	98	
265.88734	100	
265.97956	82	
266.86415	140	
267.84322	240	
268.12017	90	
268.84009	1054	1+
270.80290	152	
270.85308	228	
270.97957	260	1+
271.84609	104	
271.91698	222	
271.95801	132	
272.91621	154	
272.97896	510	1+
273.79325	134	
274.89827	138	
275.84316	96	
276.10071	90	
276.81525	80	
276.85528	304	1+
276.96136	132	
277.83580	142	
277.96233	188	
278.00167	94	
278.83583	1106	1+
278.85885	150	
279.01303	84	
279.10596	84	
279.81243	82	
279.86352	86	
279.93359	106	
280.10393	84	
280.82163	84	
281.04741	152	
281.85074	122	
282.30307	100	
283.78646	300	1+
285.35437	102	
285.85329	198	
286.09135	90	
286.85176	1178	1+
288.09919	100	
289.82883	80	
290.79161	156	
290.85651	408	1+
290.88416	116	
291.80199	190	1+
293.99723	256	
294.85560	196	
294.92162	186	1+
295.37066	88	
295.89707	168	
296.80863	324	
296.86825	90	
296.89393	86	
298.92787	136	
300.06336	82	
303.46096	98	
304.00042	92	
304.10542	102	
306.88777	118	
307.87594	168	
308.65537	94	
308.86408	140	
309.37655	94	
309.87388	504	1+
310.87799	434	1+
311.90908	154	1+
312.07425	164	
312.80273	86	
312.86418	202	1+
312.98057	86	
314.81417	200	
317.42785	112	
319.59090	98	
319.89507	144	
320.59072	102	
321.88544	140	
324.89418	130	
325.02297	100	
327.71253	116	
327.81821	126	1+
328.88600	114	
332.24577	98	
337.85856	100	
338.36630	106	
338.89272	114	
340.02804	84	
340.43147	94	
END IONS

###FS:    #m/z: 359.96231 #charge 1+
###MS: 110
###MSMS: 113
BEGIN IONS
TITLE=Cmpd 84, +MS2(359.9623), 28.0-35.0eV, 2.5min #113
RTINSECONDS=144.655
SCANS=110,113
PEPMASS=359.96231	243348
CHARGE=1+
65.89946	102	
178.94804	92	
200.94916	174	
206.42064	110	
207.08798	106	
207.94553	138	
208.88945	130	
209.94357	1172	
213.88053	110	
218.90957	98	
221.88976	128	
222.95351	1462	1+
223.89063	108	
224.04432	86	
224.94824	2896	1+
224.97682	294	1+
226.06308	170	1+
226.89301	140	
226.94722	10896	1+
227.89914	100	
227.93297	212	
228.89547	194	
228.94242	10336	
229.03719	124	
229.94408	266	
233.95800	470	1+
234.94666	136	
235.82459	258	1+
238.96456	148	1+
239.90030	112	
239.99424	92	
240.07728	140	
240.85504	94	
240.94102	186	
240.96390	1592	1+
241.09561	96	
241.48221	106	
241.57602	96	
241.78912	114	
241.84006	248	1+
241.90239	94	
241.94174	116	
242.95929	1220	1+
243.05913	90	
243.27821	96	
243.90511	88	
243.93487	88	
244.95783	4802	1+
245.94007	276	
246.95339	4896	1+
247.52472	104	
248.80432	374	1+
248.82785	330	1+
248.97280	110	
249.88345	102	
250.46571	196	1+
250.87793	98	
250.95264	756	
251.81075	96	
251.97039	214	
252.95408	630	
253.06547	100	
254.83118	188	1+
255.48341	92	
255.84024	232	1+
257.49706	96	
257.95241	134	
258.35466	108	
258.79374	88	
258.83690	146	
258.97505	544	1+
259.79661	274	1+
260.96927	1166	1+
261.83034	100	
261.85549	102	
262.97805	164	
263.01046	116	
263.83186	232	
263.86482	130	
263.98124	148	
264.81962	122	
264.94962	90	
264.96829	170	
265.83592	88	
265.97695	502	1+
266.81258	194	
266.84486	124	
266.88752	100	
266.96647	1060	1+
267.07463	92	
267.38923	86	
267.78293	88	
268.41206	98	
268.96409	990	1+
269.09813	106	1+
269.79719	228	1+
269.85446	96	
269.96820	814	1+
271.15492	86	
271.84645	298	1+
272.79739	90	
273.06507	92	
273.79201	142	
273.90960	92	
273.93235	90	
273.96674	180	
274.52102	106	
274.84891	120	
275.85840	446	1+
275.91966	208	1+
275.97135	174	
276.81327	208	1+
277.92076	226	1+
278.41931	96	
278.50374	90	
278.79463	188	
278.84885	140	
279.10407	154	
279.79984	134	
279.85026	88	
279.90367	100	
280.79513	546	1+
281.85631	208	
281.93391	100	
282.85786	92	
283.78674	202	1+
283.98702	118	
284.82634	212	
285.94017	128	
286.79594	122	
286.87925	152	
287.91579	92	
288.36397	92	
288.40967	116	
288.96702	88	
289.33942	92	
289.46601	88	
289.86083	120	
291.78887	180	
291.97514	156	
293.98069	226	
294.80389	118	
294.85977	288	1+
296.80697	692	1+
298.80393	1512	1+
299.43210	100	
299.86122	96	
301.81723	200	1+
302.00836	88	
302.36686	90	
302.78503	100	
303.94249	100	
304.81734	190	1+
305.11612	134	
307.13759	120	
307.79858	90	
308.99852	108	
310.87622	216	
311.88833	318	
314.09161	130	
314.81946	480	1+
315.93547	150	
317.81915	358	1+
318.47255	104	
318.93588	268	1+
319.69988	94	
319.86806	108	
319.88181	96	
321.88886	88	
322.87818	348	1+
322.92878	288	1+
323.00048	96	
325.45411	146	
325.95546	88	
326.89959	122	
327.90915	92	
328.89386	128	
329.87068	110	
330.90370	184	1+
332.07825	126	
332.81264	224	
333.88846	94	
334.88768	116	
336.94393	686	1+
339.14342	94	
340.93937	250	
343.77305	92	
345.70631	96	
347.85301	88	
349.84074	102	
353.05490	90	
353.76799	174	1+
354.16764	88	
355.00035	100	
356.77153	424	1+
359.42112	94	
363.72221	106	
364.02913	94	
END IONS

###FS:    #m/z: 322.93067 #charge 1+
###MS: 114
###MSMS: 115
BEGIN IONS
TITLE=Cmpd 85, +MS2(322.9307), 28.0-35.0eV, 2.5min #115
RTINSECONDS=148.346
SCANS=114-115
PEPMASS=322.93067	5410200
CHARGE=1+
184.93887	94	
189.86061	228	
193.89314	88	
194.95999	88	
195.97818	96	
196.88578	142	
198.87175	82	
199.88742	116	
200.07318	86	
201.04656	228	
205.94749	98	
206.50005	84	
206.95113	154	
210.88527	92	
210.90130	216	1+
211.88828	96	
212.87660	112	
212.88759	86	
213.43742	110	
213.56302	102	
213.89726	84	
217.84227	80	
221.05672	96	
221.94681	112	
222.95389	1132	1+
223.00335	80	
223.03269	98	
223.95748	830	1+
224.81925	124	
224.87913	140	
225.88780	98	
226.91621	260	1+
226.95113	90	
227.82413	82	
228.79084	148	
228.86902	112	
228.96497	80	
230.84683	116	
230.89260	422	
232.82049	92	
232.89053	116	
232.90542	142	
233.88224	118	
234.87596	250	1+
234.93414	110	
234.96307	104	
235.82366	178	
235.94293	80	
236.86806	96	
237.05531	224	
237.79337	100	
238.82711	126	
238.85054	86	
239.78896	626	1+
239.90316	106	
239.92969	100	
240.13814	80	
240.82052	448	
240.93967	1472	
240.96472	232	
241.82608	246	
241.94213	1474	
241.99638	226	1+
242.82415	374	
242.94187	4292	1+
243.79312	82	
243.81847	1372	1+
243.84759	334	1+
244.39345	90	
244.88695	170	
244.93959	1046	1+
245.43515	86	
246.46938	80	
246.97721	414	1+
247.82834	396	1+
247.90089	380	1+
248.83119	334	1+
248.84855	190	
248.90260	310	1+
249.84949	216	1+
249.96487	92	
249.99833	78	
250.80063	106	
251.06793	144	
252.78397	94	
252.93041	96	
253.06310	94	
253.84579	160	
255.13612	90	
255.78613	274	
256.79036	412	1+
256.83672	224	
256.85168	160	
257.79751	270	1+
257.85205	82	
258.83509	566	1+
260.33824	90	
260.83142	956	1+
263.83148	302	
263.85122	214	1+
264.81303	82	
265.98530	84	
266.84380	172	
268.79187	232	1+
268.95783	106	
269.02308	120	
269.34625	84	
270.86965	98	
271.78016	80	
271.84830	584	1+
271.89357	84	
273.79102	320	
274.79808	200	
275.73558	88	
275.80822	186	
275.89491	90	
276.32412	112	
276.80758	110	
276.85401	296	1+
276.95627	84	
279.09168	562	1+
279.84121	132	
280.40406	92	
282.35060	80	
282.85522	158	
282.88495	78	
283.36253	80	
283.78662	256	1+
283.80553	88	
283.85908	376	1+
283.96651	148	
284.01686	144	
284.29234	182	
285.04353	80	
285.09369	106	
287.87772	186	1+
288.32640	82	
288.90218	82	
289.78688	430	1+
289.80900	110	
289.87621	214	1+
291.44329	82	
291.78099	82	
291.80264	528	1+
291.85095	234	1+
292.43604	90	
293.80032	114	
293.87328	126	
294.84724	86	
294.88198	124	
295.86180	222	1+
295.92800	82	
295.99372	176	
296.86577	158	1+
296.94895	92	
299.18963	86	
299.78630	258	
299.83722	144	1+
299.89725	90	
300.78630	124	
301.87296	90	
304.00589	122	
304.88672	192	
305.09788	80	
305.89372	118	
306.75576	160	1+
306.88061	116	
307.80206	282	1+
307.89393	128	
308.88243	116	
309.81440	104	
309.88768	102	
310.81702	254	1+
310.85535	80	
311.67889	108	
311.88758	98	
313.76100	82	
313.81131	80	
314.82362	166	
315.40990	80	
317.70825	88	
317.89264	118	
319.16984	84	
319.89381	90	
322.91210	80	
324.76161	94	
324.89219	474	1+
325.76147	120	
327.13595	116	
328.36054	90	
END IONS

###FS:    #m/z: 340.94083 #charge 1+
###MS: 114
###MSMS: 116
BEGIN IONS
TITLE=Cmpd 86, +MS2(340.9408), 28.0-35.0eV, 2.5min #116
RTINSECONDS=149.118
SCANS=114,116
PEPMASS=340.94083	2451608
CHARGE=1+
169.76511	106	
192.92992	106	
196.88672	120	
205.95038	116	
208.95583	180	
209.96129	134	
210.93679	182	
212.87887	224	
213.88038	174	
213.93915	1790	1+
214.88364	876	1+
214.89601	206	
215.41721	88	
215.88771	736	1+
215.93947	412	1+
217.88361	434	
219.56020	102	
219.98103	88	
221.91012	94	
223.93586	90	
223.95669	106	
224.50043	120	
224.83500	114	
225.88237	88	
226.94851	254	
227.87608	136	
227.95229	122	
228.06723	96	
228.94080	172	
229.95572	146	
230.88701	1998	1+
231.50894	100	
231.88910	1268	1+
231.94827	2084	1+
231.99221	94	
233.89730	448	
235.86873	108	
235.89544	180	
235.94986	100	
236.82336	92	
237.90508	108	
238.50360	108	
239.41834	86	
239.78347	310	1+
241.84541	128	
243.83053	144	
245.44461	86	
245.83496	116	
246.80583	152	
246.97574	160	
248.89612	810	1+
249.13283	94	
249.40596	122	
249.89782	684	1+
249.93712	86	
249.95928	542	1+
252.49902	88	
253.82939	132	
253.95464	86	
254.90686	192	
254.92632	92	
254.96487	1412	1+
255.91033	394	1+
256.04872	100	
256.39487	120	
256.89494	122	
257.79758	176	1+
257.95910	116	
258.85075	144	
258.91031	104	
259.89822	122	
259.95975	332	1+
260.83568	152	
260.91678	160	1+
262.01206	102	
262.42879	108	
262.79996	86	
262.83956	330	1+
263.55762	106	
264.00182	98	
264.33392	104	
264.94493	92	
266.11474	88	
268.09825	88	
268.18700	88	
269.00581	86	
269.86090	142	
270.00982	92	
270.84169	306	1+
271.14150	110	
271.77380	88	
272.41004	106	
272.91100	138	
272.93573	312	
273.79162	336	1+
274.81835	94	
274.85623	150	
274.90083	126	
275.86968	132	
275.90693	86	
276.40490	90	
276.85387	140	
277.15250	116	
277.85539	230	
278.80759	186	1+
278.82565	86	
278.85520	118	
279.90079	122	
280.93211	122	
282.08742	110	
282.84125	254	1+
282.85727	160	
282.89561	96	
282.97552	208	
283.45565	88	
283.78566	86	
284.79170	116	
284.92858	172	
286.84948	184	1+
287.81895	100	
288.90971	94	
289.78533	118	
290.78492	92	
291.44339	116	
291.80076	122	
292.43626	126	
292.93787	138	
293.43842	88	
293.87103	138	
294.83456	150	
294.96821	124	
295.86750	96	
296.86508	144	
296.97324	202	1+
297.02738	94	
298.85532	152	
299.12823	92	
299.87101	208	
299.92182	90	
300.78423	108	
300.87285	100	
301.75886	138	
301.84591	140	
302.94043	98	
303.06975	86	
304.76807	104	
304.81677	96	
304.87428	310	1+
306.42015	88	
306.88344	336	1+
307.57587	86	
307.79578	126	
307.88797	216	1+
310.87559	164	
311.88119	132	
313.80244	138	
314.00918	98	
314.02882	100	
321.98221	122	
324.89266	286	1+
326.74486	90	
326.85814	88	
326.87624	100	
327.19373	116	
328.81932	116	
328.89809	100	
330.81297	224	1+
331.22840	90	
331.93043	92	
334.78835	154	
336.37015	98	
337.88579	102	
338.96494	86	
339.93108	90	
340.92598	104	
340.96089	190	
341.89895	370	1+
342.15200	110	
344.77732	92	
END IONS

###FS:    #m/z: 363.95707 #charge 1+
###MS: 114
###MSMS: 117
BEGIN IONS
TITLE=Cmpd 87, +MS2(363.9571), 28.0-35.0eV, 2.5min #117
RTINSECONDS=149.89
SCANS=114,117
PEPMASS=363.95707	1657884
CHARGE=1+
155.54139	100	
182.87063	102	
187.86707	220	
189.86255	1086	1+
191.85685	1324	1+
196.88516	684	
200.94666	150	
207.55132	92	
207.87629	592	1+
207.94820	242	1+
209.86865	182	
209.94413	2002	1+
210.03537	224	1+
210.88463	1340	1+
211.04025	154	1+
212.87907	5096	1+
213.71382	100	
213.91964	94	
214.89245	170	
215.41331	106	
218.91635	164	
222.92715	172	
222.95241	2214	1+
223.88712	114	
223.97717	126	
224.82807	124	
224.89665	194	
224.94873	2564	1+
224.99005	118	
225.88305	142	
226.89142	124	
226.91613	94	
226.94764	13972	1+
226.97685	266	1+
227.14459	174	1+
227.17657	130	1+
227.92994	220	
228.89354	1222	1+
228.94235	17526	1+
229.05132	100	1+
229.09040	102	1+
230.80421	192	1+
230.88942	8378	1+
230.99729	94	
231.12197	180	1+
231.44987	100	
231.94421	108	
232.55760	106	
232.88435	1136	1+
232.90866	174	
234.06592	120	
234.88109	406	
235.88624	244	
238.03941	96	
238.33660	100	
238.68353	94	
239.01953	156	
239.07469	102	
239.35191	94	
240.82263	262	
240.83819	144	
240.94172	214	
240.96190	1242	1+
241.94340	266	
242.81704	726	1+
242.94079	1100	1+
242.95915	1420	1+
243.05901	232	1+
243.37909	94	
244.83701	128	
244.95734	8108	1+
244.99089	108	
245.93862	180	
246.90548	398	1+
246.95330	7552	1+
248.41313	116	
248.43556	96	
248.80295	468	1+
248.86622	100	
248.90020	2422	1+
250.79955	162	
250.89771	298	1+
250.96909	310	1+
251.07084	274	1+
252.89085	96	
253.83434	128	
253.90476	572	1+
253.94277	140	
254.05326	96	
254.08938	194	1+
255.16676	98	
255.80347	282	1+
256.83937	212	
256.85251	210	
257.97093	512	1+
258.82910	1198	1+
260.96864	1224	1+
261.83121	782	1+
262.78108	104	
262.82995	542	1+
263.86365	126	
263.97859	100	
264.81773	102	
264.96262	146	
264.97866	146	
265.08620	112	
265.36480	94	
265.85672	338	1+
265.89930	218	1+
265.91518	94	
265.97277	140	
266.81428	566	1+
267.59203	94	
267.83827	240	1+
267.97337	1506	1+
268.95980	188	
269.79703	142	
269.96824	1466	1+
270.80267	184	1+
271.79714	96	
271.91201	422	1+
272.84295	264	1+
273.79469	196	1+
274.07184	100	
276.05407	94	
276.10350	180	1+
276.84517	300	1+
276.85926	128	
278.09489	118	
278.31100	98	
278.85981	114	
279.10214	234	
279.80011	184	
279.91895	124	
280.10897	454	1+
280.79433	670	1+
280.82941	218	
280.96894	104	
281.11435	290	1+
282.85968	174	
283.08171	258	1+
283.85459	262	
283.99283	184	
284.35467	120	
284.82101	270	
284.84709	192	
284.98773	232	
285.84669	1498	1+
286.80238	122	
288.79381	130	
288.88409	248	1+
289.81173	122	
290.05342	114	
290.83821	100	
291.82721	116	
292.43998	94	
292.92303	98	
292.93872	150	
293.05547	98	
293.43824	202	
294.05515	100	
294.67622	106	
295.42512	112	
295.93205	104	
296.89596	98	
297.81057	118	
297.85516	102	
297.88015	108	
298.39589	98	
298.80500	1030	1+
299.82334	134	
301.86030	232	
302.13439	106	
302.79137	148	
302.85844	110	
303.80555	228	
303.85678	2242	1+
303.94855	342	1+
304.80230	168	
306.87358	190	
307.42686	96	
307.86292	276	1+
307.89134	160	
308.84538	94	
309.87461	444	1+
311.13140	98	
311.86535	108	
312.88582	188	
316.81969	308	1+
318.12622	196	1+
318.81569	142	
318.89522	146	
318.93353	124	
319.32747	100	
319.93598	274	1+
320.13453	218	1+
320.82264	120	
321.82000	630	1+
321.86594	544	1+
322.17336	94	
322.92617	368	1+
323.85265	100	
325.90685	130	
326.87623	946	1+
327.71845	98	
328.52515	118	
329.75735	102	
329.88087	104	
331.89466	194	1+
332.72710	100	
333.76101	238	1+
336.94614	304	
337.14089	96	
337.77866	266	1+
337.83659	122	
339.82722	342	
340.93981	442	1+
342.71324	130	
343.64045	122	
344.71128	130	
344.88868	142	
345.71862	120	
348.72660	146	
349.76444	218	1+
352.30540	130	
353.75576	162	
359.85324	96	
361.72103	154	
365.34274	100	
367.77848	190	
END IONS

###FS:    #m/z: 322.93063 #charge 1+
###MS: 118
###MSMS: 119
BEGIN IONS
TITLE=Cmpd 88, +MS2(322.9306), 28.0-35.0eV, 2.6min #119
RTINSECONDS=153.589
SCANS=118-119
PEPMASS=322.93063	5368766
CHARGE=1+
177.94424	132	
185.93174	224	1+
187.00191	92	
187.49406	92	
190.86424	154	
191.85506	184	
192.88942	164	
193.89179	92	
196.01423	146	
196.88143	106	
201.04523	120	
205.95034	730	1+
210.88780	106	
210.90251	118	
212.88093	338	
212.90690	100	
213.87629	170	
214.89638	110	
216.88315	86	
221.91171	90	
221.94462	164	
222.95084	246	
223.00505	106	
223.95972	776	1+
224.84070	88	
227.04654	90	
227.95283	276	
228.14444	86	1+
228.84342	232	1+
228.89415	130	
230.48778	88	
230.83444	100	
230.89149	494	
232.38015	88	
233.95692	98	
234.88520	232	
234.95375	98	
235.38659	156	
235.82272	140	
236.01145	118	
236.43342	106	
236.71108	98	
236.80195	144	
236.85946	118	
236.88766	144	
237.83492	192	1+
237.86688	86	
237.90801	122	
238.02501	150	
238.93663	116	
238.98205	102	
239.03582	138	
239.79052	266	
239.93553	88	
240.78600	108	
240.82027	592	1+
240.94051	1528	
240.96080	300	
241.44633	90	
241.94233	1216	
242.02750	96	
242.79803	180	1+
242.81877	464	
242.94023	3660	1+
243.06231	92	
243.81966	520	
243.98130	130	
244.82199	422	
244.93966	1634	1+
245.39167	200	
246.85636	222	
246.97418	466	1+
247.39322	110	
247.50921	88	
247.84756	136	
248.84767	88	
248.86412	126	
248.90122	144	
250.92419	94	
251.06900	136	
251.87791	192	1+
252.64306	90	
252.92771	128	
252.94737	122	
253.83558	334	1+
255.78300	174	
257.79802	318	1+
258.14183	94	
258.53771	112	
258.83063	552	1+
259.33657	136	
259.89687	90	
259.94723	100	
260.83180	252	
260.97214	86	
261.82872	1368	1+
262.03589	100	
262.89067	110	
263.87047	94	
264.02319	142	
264.07635	208	1+
264.85569	132	
265.02919	90	
265.85317	84	
266.34792	88	
266.85858	314	1+
268.13634	84	
270.79404	300	1+
270.82753	126	
270.85486	284	1+
271.64254	92	
271.84485	124	
272.07158	92	
273.79184	244	
274.79041	132	
274.84065	100	
275.81101	156	
275.91123	84	
276.85605	412	1+
277.85967	262	1+
278.03006	92	
279.09181	1184	1+
280.82448	162	
280.84114	192	1+
281.79542	102	
281.82071	156	
281.92173	84	
281.99156	86	
282.85820	152	
283.35865	100	
283.78840	432	1+
284.29068	288	1+
284.86608	122	
285.80391	120	
285.84910	404	1+
285.87957	88	
286.85265	364	1+
286.92596	126	
289.79171	296	1+
289.88202	90	
291.06407	88	
291.80619	276	
291.83299	222	
291.87895	150	
292.43393	94	
292.86024	128	
292.87502	198	1+
293.93904	94	
294.86083	160	
295.96997	98	
297.92275	134	
299.78562	162	
299.80816	116	
300.78233	132	
303.86269	296	1+
303.94572	176	
305.88317	94	
306.88229	138	
306.92557	106	
307.79840	486	1+
308.89238	134	
309.38314	96	
309.88413	90	
310.87990	336	1+
311.03200	136	
311.86203	94	
312.15337	172	
312.80732	178	
313.81220	380	1+
313.84260	120	
314.12534	92	
314.81764	270	1+
314.88019	134	
315.86825	86	
317.82242	98	
319.86655	98	
319.93556	92	
320.75950	140	
320.82946	94	
321.37141	106	
322.77138	102	
322.79064	90	
323.38018	116	
323.88782	788	1+
324.89113	562	1+
326.13967	94	
326.77596	92	
END IONS

###FS:    #m/z: 340.94089 #charge 1+
###MS: 118
###MSMS: 120
BEGIN IONS
TITLE=Cmpd 89, +MS2(340.9409), 28.0-35.0eV, 2.6min #120
RTINSECONDS=154.361
SCANS=118,120
PEPMASS=340.94089	2294138
CHARGE=1+
191.00109	86	
192.53314	94	
192.92771	266	
193.95498	96	
196.88757	236	
197.00048	92	
197.87516	94	
205.95060	188	
207.96993	132	
210.93640	360	1+
212.87869	374	
213.88244	252	
213.93834	932	1+
214.87988	220	
215.88691	874	1+
215.93762	366	
216.40933	86	
217.38243	92	
217.88282	146	
217.93229	250	
218.37934	98	
219.88064	92	
221.96034	106	
222.93730	94	
223.59604	88	
223.95786	154	
224.56312	86	
224.96469	92	
225.07663	108	
226.89383	92	
226.94820	396	
228.94787	126	
230.88771	1348	1+
231.94959	780	1+
233.89664	730	1+
233.94780	240	
234.88288	88	
235.89726	372	1+
235.90932	88	
237.79196	100	
237.89208	298	1+
239.90926	94	
240.83576	114	
240.96290	112	
241.13146	90	
243.83616	180	
244.84852	86	
244.96080	178	
245.88907	104	
246.97828	180	1+
247.40303	138	
248.89858	556	1+
248.94887	98	
249.41018	98	
249.90015	406	1+
249.95973	324	
250.95438	448	1+
251.95838	386	1+
252.86185	90	
254.01155	206	1+
254.82372	94	
254.90711	222	
254.96647	1196	1+
255.06843	130	
255.08871	90	
255.52453	102	
255.79893	128	
255.91476	186	1+
256.94771	106	
256.96434	184	
257.79222	104	
257.84848	112	
257.93792	124	
257.99903	90	
258.84747	194	
259.84198	494	1+
259.95617	256	
260.10828	84	
260.33715	184	
260.86086	106	
261.51420	92	
262.44052	138	
262.79853	144	
262.92856	126	
264.46967	104	
265.87534	116	
266.50832	94	
266.79121	88	
266.85793	100	
267.82895	106	
268.47031	86	
268.84555	146	
269.80170	104	
271.05376	92	
272.33327	94	
272.91518	344	1+
272.97525	224	
273.79441	160	
274.42403	104	
274.85970	136	
275.79542	92	
276.79274	90	
276.85149	160	
277.86241	158	
277.97323	170	
278.84557	342	
278.86833	86	
279.85500	256	
279.91320	142	
279.92890	326	
279.95866	124	
280.59972	108	
280.79450	150	
280.84278	130	
281.97138	224	1+
282.85902	240	1+
282.91401	126	
283.78970	152	
284.35983	98	
286.40927	114	
287.81978	140	
289.79654	200	
289.87945	284	1+
290.88268	198	1+
291.78943	180	
292.08085	94	
292.43576	98	
292.86032	98	
294.85238	182	
294.87196	96	
295.05581	98	
295.90444	84	
296.85727	206	1+
296.93405	84	
297.79696	236	1+
297.83415	86	
297.88608	236	1+
297.97334	168	
298.85106	128	
299.78224	362	1+
299.88899	288	1+
300.84640	98	
301.11726	88	
301.41523	106	
301.86107	180	
302.03278	134	
302.90872	148	
302.94806	258	1+
302.99081	88	
303.82204	118	
304.44582	84	
306.42471	86	
306.88262	108	
306.93629	86	
307.79884	268	1+
307.88932	136	
308.88747	132	
309.81958	178	
310.05298	86	
310.81417	86	
310.87710	318	
311.87460	134	
312.80500	96	
312.88281	216	1+
312.95169	104	
313.96785	88	
314.75806	206	1+
314.81578	122	
317.44974	92	
317.75863	122	
318.39561	86	
319.08418	102	
323.86597	104	
324.89463	472	1+
326.92056	86	
328.88469	302	1+
330.81574	246	1+
332.87736	94	
333.86824	86	
337.73834	86	
337.87218	92	
338.56052	84	
342.72798	244	1+
344.59688	94	
344.92290	88	
END IONS

###FS:    #m/z: 363.95707 #charge 1+
###MS: 118
###MSMS: 121
BEGIN IONS
TITLE=Cmpd 90, +MS2(363.9571), 28.0-35.0eV, 2.6min #121
RTINSECONDS=155.142
SCANS=118,121
PEPMASS=363.95707	1519412
CHARGE=1+
182.86481	100	
183.93770	120	
189.86144	1350	1+
191.72450	100	
191.85931	1096	1+
194.88774	148	
196.88384	504	1+
197.96398	178	
201.95415	106	
202.78500	92	
204.88829	150	1+
205.95009	134	
207.87440	1052	1+
207.91767	98	
207.94430	148	
209.87716	1446	1+
209.94379	2178	1+
210.88356	1026	1+
211.91537	106	
212.04738	96	
212.87976	6428	1+
218.89033	140	
218.91299	266	
220.88412	272	1+
221.04740	100	
221.91560	98	
221.95213	132	
222.95314	2138	1+
223.79247	102	
224.94981	2258	1+
225.88650	110	
226.88541	138	
226.89919	152	
226.94746	15248	1+
227.10416	258	1+
227.44652	166	1+
227.78790	292	1+
227.92878	328	
228.02788	112	
228.79065	222	1+
228.84235	200	1+
228.89390	1490	1+
228.94229	17348	1+
228.97979	134	1+
230.82374	96	
230.88969	9644	1+
230.93127	94	
232.88517	1556	1+
234.88220	286	1+
235.84846	94	
235.89906	108	
237.04127	104	
237.99164	106	
238.94375	122	
239.07098	158	
239.81271	108	
240.82458	98	
240.94272	426	
240.96280	1286	1+
241.01627	112	
242.94005	652	1+
242.95993	1066	1+
243.82045	814	1+
244.95786	8220	1+
245.84646	94	
245.94339	262	
246.85500	120	
246.90851	544	1+
246.95306	7820	1+
248.80369	372	
248.90044	2584	1+
249.39840	116	
249.86690	98	
250.89497	708	1+
250.94832	174	
250.97031	146	
251.07243	120	
251.90944	126	
252.89952	1164	1+
252.95300	192	
253.90495	850	1+
254.86562	108	
256.84010	162	
257.08252	144	
258.01284	146	1+
258.83332	376	1+
258.97377	160	
259.38194	96	
259.57209	106	
260.08448	94	
260.83215	242	
260.96956	940	1+
261.83174	870	1+
262.85511	98	
264.82344	136	
264.95920	102	
265.78640	142	1+
265.84569	180	1+
265.87029	94	
265.94945	134	
265.97795	210	
266.09514	222	1+
266.45593	100	
266.81834	334	
267.81372	148	
267.97488	1134	1+
268.81273	110	
269.04487	142	1+
269.80161	128	
269.86427	200	
269.92353	104	
269.96954	1158	1+
270.41127	100	
270.83056	140	
271.80358	98	
271.84848	226	
271.91742	626	1+
272.42803	94	
272.86596	140	
273.79030	254	1+
273.82264	94	
273.91174	104	
275.86729	118	
276.35009	98	
276.81992	244	1+
276.85653	160	
277.08538	188	
277.91794	162	
278.79748	116	
278.85050	200	
279.10513	428	1+
279.79181	1012	1+
279.85434	118	
280.12286	98	
281.12606	94	
281.42929	94	
281.84997	612	1+
282.79394	610	1+
282.82573	106	
282.86512	174	
283.73078	102	
283.93744	138	
283.98561	242	
284.00084	166	
284.82242	430	1+
284.84839	222	
284.92787	300	1+
285.74847	120	
285.79191	184	
285.84584	1770	1+
286.99995	96	
289.08695	140	
289.82834	134	
289.86853	96	
290.08534	212	1+
291.80407	98	
292.43337	250	1+
292.93333	114	
293.11608	404	1+
294.81611	122	
294.85477	128	
296.80710	268	
297.81853	162	
298.80219	994	1+
299.44243	94	
299.86218	170	
300.79937	396	1+
301.86241	648	1+
303.81233	156	
303.85580	1744	1+
304.02843	354	1+
304.25606	106	1+
304.88081	132	
304.92378	100	
305.03307	272	1+
305.53742	92	
305.88107	462	1+
306.13384	234	1+
307.83814	108	
307.93059	132	
310.87896	120	
311.65476	102	
311.88528	148	
312.88210	140	
316.06011	94	
316.81446	182	
317.03410	96	
317.15895	94	
317.81129	332	1+
318.00816	94	
318.93422	208	1+
319.87236	342	
319.98242	180	1+
320.12860	116	
320.83636	110	
320.94000	142	
321.81668	674	1+
321.86779	250	
322.93154	272	
323.88751	248	1+
324.08056	98	
326.87232	1510	1+
327.76988	156	
331.81377	116	
332.82881	166	1+
333.70476	100	
333.78986	112	
335.29671	98	
336.94334	324	
337.94599	222	
339.82762	178	
340.83104	114	
340.93753	388	
342.16255	114	
342.90169	182	1+
343.70843	116	
344.90474	222	1+
348.73201	142	
351.76853	98	
354.86683	128	
356.77531	94	
359.95815	144	
361.71605	120	
363.71823	180	
366.31910	94	
366.78708	118	
END IONS

###FS:    #m/z: 322.93062 #charge 1+
###MS: 122
###MSMS: 123
BEGIN IONS
TITLE=Cmpd 91, +MS2(322.9306), 28.0-35.0eV, 2.7min #123
RTINSECONDS=158.845
SCANS=122-123
PEPMASS=322.93062	5363192
CHARGE=1+
49.61532	98	
60.55853	84	
192.04759	102	
192.89079	260	1+
194.28529	96	
196.88578	138	
198.90270	98	
201.04446	170	
202.04638	150	
202.87233	82	
205.02751	86	
205.94681	646	1+
208.96181	100	
212.88092	302	
213.41762	100	
214.89306	106	
216.84837	100	
218.49898	104	
219.87164	82	
220.42524	94	
220.82494	96	
221.94581	388	
221.96418	194	
222.95562	870	1+
223.92107	86	
223.95912	662	1+
224.89936	198	1+
225.92280	94	
226.38445	92	
226.83176	120	
228.79284	92	
228.89854	410	1+
228.91260	126	
229.84224	200	
230.84945	104	
230.88933	366	1+
230.92643	84	
232.32027	108	
233.02793	204	1+
233.39012	84	
235.82332	296	1+
235.88491	94	
237.05909	114	
237.79497	142	
237.88935	96	
238.83109	190	
238.87917	84	
238.91134	92	
238.94242	128	
239.07506	124	
239.08876	100	
239.79033	168	
240.82452	378	1+
240.94029	2744	1+
240.95830	196	
242.54440	116	
242.82513	196	
242.94146	3554	1+
243.82012	1302	1+
244.00171	98	
244.88526	96	
244.93961	1220	1+
245.89416	84	
245.95910	98	
246.05314	102	
246.86397	262	
246.97536	584	1+
247.38757	170	
247.85211	206	1+
248.87769	106	
249.83260	124	
249.85400	160	
250.01082	82	
250.42939	88	
250.83518	100	
250.97467	82	
252.91960	108	
253.01545	162	
253.34973	142	
253.78878	352	1+
253.83858	130	
257.07651	108	
257.79912	180	
257.90296	106	
258.04909	98	
258.80179	110	
258.83325	550	1+
258.89801	98	
260.34228	156	
260.83298	324	
260.89939	90	
261.05383	132	
261.83406	642	
262.34141	86	
262.55590	102	
262.83042	926	1+
263.97965	186	
264.93849	242	1+
266.35017	88	
266.86505	122	
266.90143	168	
267.84636	220	1+
269.34282	84	
269.79804	462	1+
270.80073	272	1+
271.84511	106	
271.91558	134	
272.07376	102	
272.39173	92	
272.84974	212	1+
272.91485	102	
273.42634	106	
273.79396	416	1+
273.81127	120	
274.89671	98	
276.81552	82	
277.85892	168	
278.79112	294	1+
279.09263	774	1+
279.79325	334	1+
279.81484	212	1+
280.03512	118	
280.86899	86	
280.94930	90	
281.98637	120	
282.27662	98	
282.51781	84	
282.97321	90	
283.06759	118	
283.87011	118	
284.01600	84	
284.29242	268	
284.79013	226	
284.84852	126	
285.16996	98	
285.87323	170	
286.05013	98	
286.44444	90	
287.38054	92	
287.41878	100	
287.78677	102	
289.43648	92	
289.78714	136	
289.80538	120	
289.87952	142	
290.78839	168	
291.01194	220	1+
291.80528	310	1+
293.43818	94	
293.86722	212	1+
295.48644	94	
295.85514	230	1+
296.11356	92	
296.80998	390	1+
299.42548	92	
299.78276	784	1+
300.06970	92	
300.81872	114	
300.86132	92	
301.15547	86	
303.58958	82	
304.79533	86	
305.80660	296	
305.87931	122	
306.87963	314	
307.80017	272	
307.89125	228	
308.80172	152	
308.87092	174	
309.80190	120	
309.88376	122	
310.82090	106	
310.86394	86	
310.88169	172	
311.86699	118	
311.87951	288	1+
313.89146	96	
314.81988	114	
315.76021	122	
317.75486	142	
319.75583	86	
320.76847	92	
321.14285	86	
321.89318	332	1+
325.88889	110	
326.01164	88	
326.77048	112	
END IONS

###FS:    #m/z: 340.94093 #charge 1+
###MS: 122
###MSMS: 124
BEGIN IONS
TITLE=Cmpd 92, +MS2(340.9409), 28.0-35.0eV, 2.7min #124
RTINSECONDS=159.625
SCANS=122,124
PEPMASS=340.94093	2282104
CHARGE=1+
63.88753	92	
164.94607	98	
183.86654	96	
188.95229	112	
191.95587	98	
192.92696	198	
196.88723	122	
200.89376	128	
205.95009	128	
210.93657	272	
212.87958	332	
213.87992	392	
213.93992	1396	1+
214.88365	658	1+
214.89427	206	
215.88802	406	1+
215.93624	272	
216.83595	90	
217.87701	132	
218.03257	102	
220.39236	100	
220.87582	84	
223.95626	384	1+
225.09115	86	
225.40474	90	
225.88877	352	1+
226.94798	178	
227.13140	86	
227.95795	86	
228.93653	184	1+
229.95317	84	
229.98879	100	
230.88954	604	
230.95884	150	
231.83887	86	
231.89087	408	
231.94771	1104	1+
232.89148	818	1+
233.89598	524	1+
233.91855	120	
234.88578	170	
235.89167	160	
235.92959	90	
235.97234	112	
236.89262	90	
237.93682	108	
238.88520	86	
239.78699	316	1+
239.90697	88	
240.83425	136	
241.94841	90	
242.87547	98	
243.57045	102	
243.82864	132	
243.93876	86	
244.79092	90	
246.37661	110	
246.90478	154	
246.95149	110	
246.97783	404	1+
247.98180	274	1+
248.89789	676	1+
254.90946	156	
254.96669	832	1+
255.01624	136	
255.92543	100	
256.95944	88	
257.03222	104	
257.35114	84	
257.79367	124	
258.79913	100	
258.85227	120	
258.96955	160	
259.57403	100	
259.85028	86	
259.91310	116	
259.95703	212	1+
259.98744	108	
260.83266	422	
260.86741	84	
262.84358	90	
262.90428	86	
262.92951	148	
263.83044	126	
264.86518	86	
264.96091	128	
265.91518	90	
267.79463	138	
269.80317	102	
270.79824	116	
270.83856	112	
272.86489	164	
272.89261	130	
272.92131	198	
272.97588	102	
273.05876	98	
274.86385	240	
275.80923	150	
276.65190	98	
276.75899	84	
276.85172	298	
276.96670	260	1+
277.85664	240	
277.96741	156	1+
278.85225	198	
279.85332	174	
280.86861	196	1+
280.93684	114	
281.85245	180	1+
282.79003	402	1+
282.92046	84	
283.48847	94	
283.53174	102	
284.41147	92	
287.85724	268	1+
288.88543	118	
291.44354	90	
291.80549	140	
292.80315	148	
292.85908	148	
293.04939	114	
293.87495	128	
294.43833	84	
294.85458	224	1+
294.87061	212	
294.88376	160	
295.90283	120	
296.88181	84	
297.41038	102	
297.78846	170	
298.86345	284	1+
299.02425	86	
301.85466	92	
302.94780	288	1+
303.81657	86	
304.80826	88	
304.87275	184	1+
304.91210	136	
305.02886	86	
305.80543	132	
305.93059	194	1+
307.80106	196	1+
307.89261	190	
309.79958	276	1+
309.82356	226	1+
310.32731	90	
310.87454	422	1+
311.87527	240	1+
312.46595	92	
312.89504	150	
313.04795	94	
313.84824	90	
314.45942	94	
314.81862	144	
314.94973	114	
315.32491	88	
316.82177	136	
316.83631	94	
317.45445	84	
318.41984	98	
320.98627	84	
321.81758	142	
321.88256	84	
323.89305	128	
325.00630	94	
325.89958	144	
326.17928	86	
328.88342	114	
328.91239	92	
330.81697	248	
330.93786	90	
331.05764	86	
336.39746	96	
338.68035	96	
339.28598	86	
339.91405	94	
340.01706	94	
341.71685	94	
343.85879	92	
343.96377	86	
344.79029	88	
END IONS

###FS:    #m/z: 363.95707 #charge 1+
###MS: 122
###MSMS: 125
BEGIN IONS
TITLE=Cmpd 93, +MS2(363.9571), 28.0-35.0eV, 2.7min #125
RTINSECONDS=160.397
SCANS=122,125
PEPMASS=363.95707	1515036
CHARGE=1+
182.86603	104	
185.87203	122
[truncated: 1,889,371 more chars]
