# Supplementary material for: High-Throughput Venomics
Source: J Proteome Res. 2023 Apr 3;22(6):1734–46. doi: 10.1021/acs.jproteome.2c00780 (PMC10243144; doi:10.1021/acs.jproteome.2c00780)
Supplement: Supplementary file 9 — pr2c00780_si_009.zip [file pr2c00780_si_009.zip › Manual files/Calloselasma rhodostoma MGF/210702_Calloselasma_halfplate000083_5.1.201.mgf]

###	D:\Data\Julien\210702_Cr_half_TFA\210702_Calloselasma_halfplate000083.d\ProteinAnalysisResults.mgf
###	D:\Data\Julien\210702_Cr_half_TFA\210702_Calloselasma_halfplate000083.d\analysis.baf
###	210702_Calloselasma_halfplate000083.d
###	Instrument: maXis HD
###	Manufacturer: Bruker
###    PeakWidth 0.30, MiniumIntensity 10, S/N 1Apply threshold 0, Threshold 10
###    Retain Residuals no, Create neutrally no,
###    FullScan Parameters: AdductIon (+)+H (-)-H, LowMass 0, HighMass 8000, MaxCharge charge decon 4, MinPeaks 3
###    Perf. isotope decon yes, Max Charge Istopic decon 6, MW agreement 0.00, Abund. cutoff 2.00, Envelope cutoff 75.00
###    MaxRes   Parameters: AdductIon (+)+H (-)-H, LowMass 0, HighMass 8000 
###    Perf. isotope decon yes, Max Charge Istopic decon 6, Abund. cutoff 2.00
###    MSn      Parameters: AdductIon (+)+H (-)-H, LowMass 0, HighMass 8000 
###    Perf. isotope decon yes, Max Charge Istopic decon 4, Abund. cutoff 0.05
###    Global Charge Limit: no 3, Prefer FullScan Result: yes, Export what: 2 (0=non deconv/1=deconv only/2=mixed), NoMSMSSignals: 150, Intensity threshold: 10, NoMSSignals (deconv): 2, NoMSSignals (non-deconv): 2, NormalizeData: no, SingleCharged: yes
###
COM=210702_Calloselasma_halfplate000083.d
USERNAME=Demo User

###FS:    #m/z: 322.93005 #charge 1+
###MS: 1
###MSMS: 2
BEGIN IONS
TITLE=Cmpd 1, +MS2(322.9300), 28.0-35.0eV, 0.0min #2
RTINSECONDS=1.359
SCANS=1-2
PEPMASS=322.93005	5195832
CHARGE=1+
64.23539	120	
189.96224	142	
190.89189	122	
191.95442	1038	1+
192.89153	360	1+
196.01837	196	
196.88503	138	
197.09681	150	
199.85697	136	
203.10669	136	
204.00603	192	1+
205.91921	126	
205.94682	434	1+
207.17198	164	
209.94556	154	
212.89450	180	
213.12556	152	1+
213.88591	186	
214.89553	128	
215.88812	760	1+
217.86863	128	
217.88410	300	1+
218.87208	182	
219.03303	122	
219.17449	246	
220.86478	486	1+
221.94643	216	
222.95431	1574	1+
224.93107	166	
227.93043	278	
228.92292	122	
229.03512	254	1+
229.90884	122	
230.84480	204	
230.86175	274	
230.95271	120	
230.99864	234	1+
231.86447	258	1+
231.96655	170	1+
232.89751	160	
233.04671	480	1+
233.06621	182	
233.11082	124	
233.89626	536	1+
233.99577	252	1+
234.08627	194	
234.94838	126	
236.07996	246	1+
237.06305	120	
237.11292	132	
238.02943	238	1+
238.87495	474	1+
239.08517	398	1+
239.14242	164	
240.88738	122	
240.96115	748	1+
241.01610	378	1+
241.04474	166	1+
241.98085	190	1+
242.94232	160	
243.10276	130	
243.88122	1490	1+
244.00411	286	1+
244.03793	296	
244.16890	154	
244.95790	212	
244.98637	156	
245.04129	144	
245.87739	408	
245.89427	234	
245.94044	446	1+
246.97516	604	1+
247.91462	316	1+
248.03506	1088	1+
248.23919	146	1+
248.96459	312	1+
248.98799	126	
249.96871	236	1+
250.06649	208	1+
250.99946	132	
251.88458	228	1+
251.92466	408	1+
252.05554	222	
253.08558	172	
253.83557	266	1+
254.86900	130	
255.14142	128	
256.88455	124	
256.91781	174	
256.97207	182	
257.04217	122	
257.05784	252	1+
258.18401	124	
258.78618	132	
258.99027	218	1+
259.00940	136	
259.02342	194	
259.85193	172	
260.91260	134	
261.07209	188	
261.19964	134	
261.89196	462	1+
262.98034	294	1+
262.99523	292	1+
263.05584	260	
263.90422	148	
265.01927	280	
265.05789	396	1+
265.12530	182	1+
265.85605	134	
265.87175	124	
266.00695	162	
266.03870	260	1+
266.25599	120	
266.86383	158	
266.89849	244	1+
266.99300	450	1+
267.86634	152	
267.93864	120	
268.12446	142	
268.96014	168	
268.98084	344	1+
269.06610	130	
269.80058	220	
270.27892	490	1+
270.80604	150	
270.86570	186	1+
271.84660	262	1+
272.13844	150	
273.07985	120	
273.79870	216	
273.89637	176	
274.86121	162	1+
275.05856	126	
275.19425	130	
276.07326	462	1+
276.81739	262	1+
276.84374	164	
277.07471	390	1+
278.81168	142	
279.09088	664	1+
279.13370	136	
279.22949	188	
279.81797	292	1+
280.14357	984	1+
280.26468	126	
280.99457	200	
281.29020	142	
281.94751	144	
282.05047	128	
282.11750	170	
283.02492	562	1+
283.04441	146	
283.26249	218	
284.02782	382	1+
284.29249	1458	1+
284.58875	126	
284.90735	128	
285.06302	142	
285.07927	160	1+
285.15924	128	
286.00659	312	1+
286.91911	424	1+
287.03507	212	1+
288.06464	622	1+
288.79260	146	
288.87695	724	1+
289.13995	156	1+
289.15181	160	1+
289.88126	626	1+
290.06379	120	
290.79234	128	
290.85197	120	
291.80434	242	1+
292.06098	232	
293.06799	368	1+
293.87687	246	1+
294.03830	218	1+
294.86130	218	
294.96562	138	
295.11504	126	
295.99534	138	
296.13764	198	1+
296.81006	206	
296.94688	146	
297.08493	134	
298.93366	180	1+
299.05830	560	1+
299.11111	206	
299.19410	170	1+
299.99017	140	
300.86402	118	
301.09366	244	1+
302.06843	186	1+
302.88249	192	
303.06957	202	1+
304.15598	128	
304.26028	570	1+
304.88017	214	1+
305.10293	174	
306.22074	136	
306.27494	324	1+
306.80235	150	
307.08339	190	
307.80089	254	1+
307.89248	376	
308.18449	172	1+
308.29346	188	
308.88875	206	
309.29621	224	
309.90987	200	1+
310.27750	138	
310.30914	560	
310.87997	156	
312.82090	162	
312.87051	406	1+
312.98151	120	
313.03376	142	
314.92143	186	1+
317.95247	124	
319.08488	126	
319.18541	200	1+
319.20717	242	1+
320.07870	144	
321.10254	126	
321.25225	126	
321.30217	160	
323.16101	178	1+
323.23848	6322	1+
323.30228	198	
324.13610	344	
324.20353	834	1+
324.89439	256	
325.14872	166	
325.31786	182	
325.89238	478	1+
326.05445	332	1+
326.08327	336	1+
326.11598	232	1+
326.20043	206	
326.32818	192	
326.37653	350	
326.97278	124	
327.05488	230	1+
327.16620	144	
327.21619	322	1+
327.24987	162	
327.76391	126	
327.79769	168	
328.15160	142	1+
328.31820	124	
END IONS

###FS:    #m/z: 340.94046 #charge 1+
###MS: 1
###MSMS: 3
BEGIN IONS
TITLE=Cmpd 2, +MS2(340.9405), 28.0-35.0eV, 0.1min #3
RTINSECONDS=2.131
SCANS=1,3
PEPMASS=340.94046	2510476
CHARGE=1+
182.06933	132	
189.86345	292	
196.88406	160	
205.94531	316	1+
207.40541	156	
211.94458	470	
212.87874	192	
212.94502	334	
213.87752	192	
213.90792	132	
213.93981	4746	1+
214.87749	140	
215.88692	1372	1+
215.93731	1884	1+
217.88156	658	1+
217.94005	266	
218.91427	168	
220.89338	140	
220.94770	220	1+
223.96123	608	1+
226.87151	142	
226.95136	136	
227.17127	136	
227.89818	134	
227.95312	142	
229.92956	208	
230.88778	408	1+
230.95858	188	
231.91146	128	
231.95057	6092	1+
232.11648	146	
233.89829	870	1+
233.94912	1306	1+
234.10675	194	1+
235.86722	202	
235.89428	392	1+
235.94713	252	1+
237.06243	172	
237.23090	246	
237.88670	196	1+
239.90082	190	
240.00270	132	
240.06895	208	1+
240.23161	718	1+
240.95967	386	1+
241.15906	144	
244.03680	644	1+
244.90592	144	
245.44388	128	
246.06104	128	
246.97729	128	
247.05805	264	1+
247.24001	148	
247.94275	658	1+
247.99837	286	1+
248.90148	134	
249.04094	380	1+
249.96005	1538	1+
249.98365	246	
250.08617	168	
250.85192	148	
250.89798	200	
251.04473	296	1+
251.09718	146	
251.90691	192	
251.96143	252	
252.40899	126	
252.96121	154	
252.98409	134	
253.08945	258	1+
253.95590	250	
254.07086	782	1+
254.90320	182	
254.94343	182	
254.96621	3050	1+
255.01305	130	
255.04684	218	
255.07379	674	1+
255.13581	164	1+
256.03932	212	1+
256.91115	304	1+
256.96449	576	1+
257.06185	142	
257.09603	154	
258.89378	316	1+
258.96180	746	1+
259.02362	148	
260.08341	132	
261.19945	260	1+
262.79387	146	
262.96511	480	1+
262.98284	190	
263.05475	338	1+
263.09582	128	
264.88121	158	
264.96162	146	
265.01889	248	
265.03697	196	
266.01320	540	1+
266.09700	128	
266.17763	302	1+
266.56590	188	
266.99642	488	1+
267.07692	332	1+
267.93034	142	
268.13928	142	
269.79848	130	
269.87968	254	1+
271.06824	176	
271.11376	136	
271.84568	362	1+
272.02533	232	1+
272.08576	156	
272.93324	252	1+
272.97565	634	1+
273.53673	298	1+
273.78942	300	1+
274.79041	174	1+
275.17917	238	1+
276.15578	202	1+
276.96828	306	1+
276.99695	220	1+
278.84216	372	1+
279.09038	162	
279.22664	178	1+
279.27593	140	
280.01219	170	1+
280.11747	304	1+
280.15486	152	
280.16854	172	
280.19149	154	1+
280.26295	164	
280.88667	140	
280.91491	450	1+
281.04818	612	1+
282.07366	338	1+
282.27492	424	1+
282.80150	316	1+
282.86136	188	
283.02938	268	1+
283.26286	128	
284.29374	130	
284.91473	148	
285.81238	214	1+
285.95610	144	
286.89716	140	
286.93493	150	
288.06263	678	1+
289.88300	264	
290.00748	164	
290.79729	134	
290.86482	190	
292.06078	144	
292.11955	258	1+
292.85810	150	
293.07077	210	
293.87525	170	
293.90062	210	1+
293.96814	130	
294.99870	130	
295.95333	280	1+
296.29260	146	
296.32804	148	
296.95336	220	1+
297.07462	426	1+
298.30951	134	
298.42002	148	
299.05920	446	1+
299.93258	268	1+
299.97423	130	
300.11942	164	
300.25349	156	
301.09910	130	
302.03494	160	
302.07991	166	1+
302.86381	202	1+
302.92641	142	
304.07620	172	1+
304.26586	432	1+
305.09795	208	1+
305.13054	166	
305.81848	150	
306.31146	134	
306.80656	140	
307.03112	250	1+
307.09054	176	1+
307.17454	130	
307.24031	174	
307.28804	468	1+
307.88614	318	
307.93036	138	
308.29462	318	1+
308.87502	146	
309.26050	238	
309.32928	130	
309.86871	212	
309.91482	198	1+
310.08473	180	
310.87629	500	1+
311.02526	236	1+
311.93678	236	1+
313.88411	182	
316.16178	178	1+
318.93553	216	
319.08491	218	
320.20560	134	
320.89069	142	
320.96509	234	1+
321.12869	416	1+
321.18294	130	
322.04858	136	
322.13361	348	1+
323.07895	180	
323.11207	370	1+
323.23750	1338	1+
323.30158	186	
323.88517	218	
324.04644	174	
324.19613	144	
324.29824	154	
324.32049	192	1+
324.90313	446	1+
324.99718	294	1+
325.25544	358	1+
326.17016	224	
326.33843	150	
327.04982	136	
327.18018	198	
327.90003	150	
328.88849	398	1+
329.13499	150	
330.87773	230	1+
330.95261	228	1+
331.09095	470	1+
332.09176	324	1+
333.02591	172	1+
334.96264	128	
335.34222	144	
336.05237	250	1+
337.08873	266	
337.19711	140	
337.21198	148	
337.25517	200	
337.35741	278	1+
338.22484	182	
338.25401	132	
339.27371	132	
340.13651	132	
340.35651	180	
340.39194	194	
341.15368	180	
341.25052	272	
342.15319	232	1+
342.27641	254	1+
342.31337	526	1+
342.90126	442	1+
343.05310	182	1+
343.21069	136	
344.11457	144	
344.96744	188	1+
345.21635	154	
345.32219	198	1+
END IONS

###FS:    #m/z: 363.95658 #charge 1+
###MS: 1
###MSMS: 4
BEGIN IONS
TITLE=Cmpd 3, +MS2(363.9566), 28.0-35.0eV, 0.1min #4
RTINSECONDS=2.903
SCANS=1,4
PEPMASS=363.95658	1573444
CHARGE=1+
185.87098	158	
189.86238	790	1+
191.85812	1034	1+
195.88043	394	1+
196.88231	334	1+
200.89051	128	
200.93099	240	1+
204.90038	208	1+
205.01257	162	1+
207.40755	250	
207.87313	358	1+
208.93969	156	
209.88033	746	1+
209.94392	2520	1+
210.88361	634	1+
212.87914	2614	1+
214.89533	188	1+
216.41163	248	
217.89418	142	
220.06495	148	1+
220.10186	248	1+
222.95173	3572	1+
224.24704	96	1+
224.94909	4272	1+
225.88250	328	1+
226.89830	210	
226.94735	16690	1+
227.05320	160	
227.12609	92	1+
227.78576	166	
227.93270	658	
228.08348	134	1+
228.85985	194	
228.89517	806	1+
228.94249	18718	1+
230.88991	4584	1+
231.02715	206	1+
232.88536	732	1+
233.03933	274	1+
234.15055	140	
234.88084	376	1+
235.01155	210	1+
235.95770	136	
236.12734	394	1+
239.07729	412	1+
239.17520	144	
239.42982	140	
240.08261	272	1+
240.96237	2636	1+
241.04947	174	
241.82405	156	
241.86710	338	1+
242.79189	152	
242.96097	2078	1+
243.37321	164	
243.94036	138	
244.03900	594	
244.83463	246	1+
244.86530	196	
244.95763	7278	1+
245.03135	200	1+
245.94216	408	
246.21734	134	1+
246.90782	350	1+
246.95355	8568	1+
247.01369	340	1+
248.03737	160	
248.86040	134	
248.90023	1522	1+
249.03941	258	
250.89682	362	1+
250.97197	466	
251.05615	130	
251.07261	428	1+
252.07678	250	1+
252.88923	296	
252.94853	310	1+
252.98414	226	
253.88978	202	1+
253.90581	568	1+
255.06562	236	1+
256.08480	206	1+
256.13046	314	1+
257.13703	178	1+
257.83487	206	1+
258.11988	136	
258.85071	134	
258.88573	198	1+
258.97474	590	1+
259.04440	256	1+
259.94040	160	
260.96861	1794	1+
261.86565	150	
262.84318	366	1+
262.92788	138	
263.06343	256	1+
263.84440	216	1+
263.98042	436	1+
264.17480	262	1+
264.87204	142	
264.91218	146	
264.96235	152	
265.05596	232	1+
265.86372	138	1+
265.97735	342	
266.06643	184	1+
266.11148	222	
266.24461	138	
267.00023	296	1+
267.02958	152	
267.24941	156	
267.78801	392	1+
267.85491	134	
267.90705	162	
267.97438	1278	1+
268.96221	1372	1+
269.03752	174	1+
269.08221	144	
269.11333	210	1+
269.29486	88	1+
269.79958	468	1+
269.91023	414	1+
269.96863	908	1+
270.80211	310	1+
270.85525	204	1+
270.94189	136	
270.99442	276	1+
271.07395	168	
271.18796	190	
271.84791	234	1+
271.91180	562	1+
272.91450	398	1+
273.07948	162	
273.88262	254	1+
275.05457	224	
275.84770	544	1+
275.92643	146	
276.03079	260	1+
276.06153	408	1+
276.12017	142	
276.85189	500	1+
276.90685	130	
277.05142	134	
277.06506	298	1+
278.10035	312	1+
279.00887	222	1+
279.06593	142	
279.10715	210	1+
279.92878	384	1+
280.15415	256	1+
280.86374	246	1+
281.11398	230	
281.23864	130	
281.89974	234	1+
281.99588	130	
282.02306	410	1+
283.02831	340	1+
283.07694	386	1+
283.28318	244	1+
283.85179	254	
283.91937	148	
283.98374	176	1+
284.22219	232	1+
284.46703	156	
284.80526	302	1+
284.90196	170	
284.95650	260	
285.12296	212	1+
285.84529	758	1+
285.94178	430	1+
286.89671	152	
287.52236	144	
288.06426	1112	1+
288.83341	242	1+
288.86146	172	
289.14127	136	
289.79423	294	1+
289.88040	238	
290.10014	170	
290.13274	202	1+
290.94209	130	
292.00549	134	
292.03257	288	1+
292.43533	284	1+
292.80718	210	1+
292.86242	202	1+
292.89915	226	1+
293.08105	138	
293.94741	172	
294.93795	186	1+
296.14313	206	
296.33217	148	
296.80992	202	
296.86862	176	1+
297.79282	316	1+
297.81309	236	1+
297.83663	188	
298.08157	194	
298.81605	150	1+
298.95212	212	1+
299.06587	148	1+
300.56289	250	1+
301.03483	278	1+
301.81079	182	
301.85934	564	1+
301.91342	130	
301.97633	140	
302.09386	272	1+
302.13296	140	
302.22417	232	
303.80730	322	1+
303.85533	1404	1+
303.94425	460	1+
304.17524	218	1+
304.97375	186	1+
305.03292	176	
305.12426	140	
305.25850	164	
305.88530	130	
306.27368	162	
306.79086	322	
306.82232	142	
307.02643	132	
307.08328	186	
307.18329	144	
307.25938	116	1+
307.28894	718	1+
307.78099	172	
307.89528	354	1+
307.93415	162	
308.15136	140	
308.17666	168	
308.29274	504	1+
308.81100	224	1+
309.87027	696	1+
310.01700	248	1+
310.07069	160	1+
310.09221	296	1+
310.42547	156	
310.87649	410	1+
312.93296	140	
312.95155	160	
312.97587	266	1+
313.87356	264	1+
316.26714	252	1+
317.82196	154	1+
318.86579	402	1+
318.92166	142	
318.93802	220	
319.08596	316	1+
319.13794	218	1+
319.80018	136	
319.87133	292	1+
320.81266	384	1+
320.93384	136	
320.95300	148	1+
321.86724	182	
322.11890	204	1+
322.88655	384	1+
322.92807	142	
323.07762	144	
324.01394	144	
324.32282	292	
325.03181	132	
325.28801	132	
325.75926	114	1+
325.90728	130	
325.92744	124	1+
325.95872	354	1+
326.11481	154	
326.87288	300	
326.96142	296	1+
327.14159	154	
327.26654	130	
327.88366	512	1+
328.06974	180	
328.88956	318	1+
329.15389	144	
329.98621	230	1+
330.08370	140	
332.08909	1094	1+
332.99089	304	1+
333.89242	238	1+
334.31105	136	
336.89614	150	
336.94542	1144	1+
337.09014	134	
337.99151	144	
338.87846	326	1+
340.14456	134	1+
340.93980	320	
342.04822	136	
342.28046	264	1+
342.90352	218	1+
343.25092	144	
344.04590	230	
344.31546	134	
344.97044	238	1+
345.17449	180	1+
345.40760	146	
348.24235	194	1+
348.81844	182	1+
349.32046	658	1+
350.15256	142	
351.00499	136	
351.33178	176	
352.89543	266	1+
353.76349	138	
353.93959	190	1+
355.82237	168	1+
356.86384	334	1+
356.92332	270	1+
357.05144	180	
357.09707	158	
358.13088	168	1+
358.77272	158	1+
358.92029	156	
359.10806	422	1+
360.37053	194	
361.09653	152	
361.18090	160	
362.19327	146	
362.25047	156	
362.27559	208	1+
363.21327	386	1+
363.95302	134	
364.02781	136	
364.24322	132	
364.30776	502	1+
364.88191	138	
365.28616	234	
366.03794	150	1+
366.23774	128	
366.93966	146	
367.33093	656	1+
367.77513	156	
368.12200	206	1+
368.42351	716	1+
369.00338	360	1+
END IONS

###FS:    #m/z: 322.93008 #charge 1+
###MS: 5
###MSMS: 6
BEGIN IONS
TITLE=Cmpd 4, +MS2(322.9301), 28.0-35.0eV, 0.1min #6
RTINSECONDS=6.6045
SCANS=5-6
PEPMASS=322.93008	5207626
CHARGE=1+
189.95872	122	
191.95538	944	
192.89171	122	
193.05807	236	1+
193.95157	150	
197.89380	132	
199.88693	252	1+
202.85459	264	
205.94932	708	1+
207.90689	232	1+
207.97346	122	
209.89699	326	1+
210.90046	276	1+
211.50226	120	
212.88496	428	1+
215.01874	150	
215.10846	158	1+
215.88710	1118	1+
217.86959	110	
218.88535	150	
219.16574	144	
219.86480	332	1+
220.86722	254	1+
221.94989	1318	1+
222.95377	1172	1+
222.97210	130	
224.02506	132	
224.97472	186	
227.92832	244	1+
227.95528	180	
228.91009	258	
229.00852	108	
230.85968	130	
230.89342	114	
230.92619	120	
231.03343	222	1+
231.86462	138	
231.90006	170	
232.06664	360	1+
232.95032	344	1+
233.06922	312	1+
233.89786	544	
234.88961	146	
236.04659	196	1+
236.79997	128	
237.06882	210	1+
238.79762	238	1+
238.88011	360	1+
239.07927	432	1+
239.78522	136	
239.95624	130	
240.02765	150	
240.88353	262	1+
240.96312	454	1+
241.01607	192	
241.94205	196	
242.07541	264	1+
242.09076	126	
242.82986	162	
242.92324	294	1+
242.94374	350	
243.88252	658	1+
243.93851	196	
244.03679	122	
244.79097	144	
245.94169	182	
246.97522	910	1+
248.03559	616	1+
248.07530	134	
248.92014	324	1+
249.03991	404	1+
249.98432	130	
250.96872	198	
251.03920	256	1+
251.16168	142	
251.78615	190	
252.12168	224	1+
254.90659	108	
254.98224	122	
256.03754	182	
256.91728	206	
256.97190	156	
257.40757	108	
257.87807	182	1+
258.97475	156	
259.06184	156	
260.08921	116	
260.17886	204	
260.80682	130	
261.83229	144	
261.89251	372	
262.01664	124	
262.04035	138	
262.96969	128	
262.99449	192	
263.05542	290	1+
263.79873	202	1+
263.83152	458	1+
263.85024	156	
263.90781	260	1+
263.97885	332	
264.07184	134	
264.10647	108	
264.94447	302	1+
264.99728	156	
265.05905	112	
265.09227	194	
265.94944	236	1+
266.04563	324	1+
266.86586	130	
266.91743	108	
266.99635	320	1+
267.01399	132	
267.21009	144	
267.93549	134	
268.09700	178	
268.90609	154	
268.95979	128	
268.97979	266	1+
269.00559	188	
269.79606	382	1+
270.41551	136	
270.96620	168	
271.84904	356	1+
271.89674	150	
272.99454	242	1+
273.10388	112	
273.79443	246	
273.97802	108	
274.09330	254	1+
275.06040	182	
276.85108	156	
277.08479	258	1+
278.14390	152	
278.24749	124	
279.09366	1172	1+
279.22863	144	
279.81010	380	1+
279.90154	160	
280.14112	716	1+
280.23700	140	
280.81740	256	1+
280.95560	136	
281.05045	188	
281.29034	114	
281.93331	172	1+
282.10846	192	
282.80752	136	
283.02882	174	
283.26019	346	1+
283.78808	216	
283.85600	372	1+
284.07529	154	
284.29308	1572	1+
284.92322	158	
286.87309	158	
286.91866	144	
287.05861	384	1+
288.06291	338	1+
289.18953	162	1+
289.79526	284	1+
289.88090	264	
289.93346	136	
290.08682	250	1+
290.79850	240	1+
290.86683	108	
291.00515	138	
291.83668	114	
292.03105	186	1+
292.06141	112	
293.07134	578	1+
293.79935	354	1+
293.87309	194	
294.91779	190	
296.15746	278	1+
297.17653	204	1+
297.89191	120	
297.91016	122	
297.93552	110	
298.11189	192	1+
298.82214	108	
299.06100	158	
300.06431	118	
300.94506	112	
301.24819	386	1+
301.87991	200	
302.05945	128	
303.95297	220	1+
304.22254	206	1+
305.26324	174	
306.88187	256	
307.02320	116	
307.08201	370	1+
307.79791	174	1+
307.82332	296	1+
307.88710	428	1+
308.29316	552	1+
309.08823	152	
309.25449	112	
309.94487	132	
310.30801	532	
310.87644	242	
310.93415	136	
311.04121	158	
311.87997	398	1+
312.94510	116	
313.03017	198	
313.09834	174	
314.03486	146	
314.81637	188	
315.08691	228	1+
315.94607	230	1+
316.16190	108	
317.00836	122	
317.03192	210	1+
318.12247	160	1+
319.08716	156	
319.28717	170	1+
320.05611	112	
320.83680	164	
321.01905	204	1+
321.18332	164	
323.16136	122	
323.23786	4352	1+
323.88502	390	1+
324.20392	828	1+
324.75265	128	
324.86201	120	
325.04237	110	
325.15440	112	
325.25288	128	
325.77059	108	
326.17044	308	1+
326.37587	262	
326.79820	120	
326.94627	110	
326.98231	110	
327.24443	126	
327.26793	184	1+
END IONS

###FS:    #m/z: 340.94055 #charge 1+
###MS: 5
###MSMS: 7
BEGIN IONS
TITLE=Cmpd 5, +MS2(340.9406), 28.0-35.0eV, 0.1min #7
RTINSECONDS=7.377
SCANS=5,7
PEPMASS=340.94055	2611254
CHARGE=1+
135.57254	126	
189.86483	182	
192.88838	148	
197.88622	166	1+
205.94800	302	
205.96911	172	1+
210.93888	620	1+
211.94309	382	1+
212.87836	474	1+
213.94016	5376	1+
215.88888	874	1+
215.93780	1628	1+
217.88634	562	1+
217.93446	126	
220.89854	134	
221.95623	118	
222.09019	140	
222.95643	498	1+
222.97658	122	
223.86860	194	1+
223.96157	326	1+
224.92791	288	1+
225.03225	192	1+
226.94610	346	1+
228.95781	150	
229.95402	162	
230.79171	142	
230.88844	564	1+
230.96064	144	
231.95070	4734	1+
233.83866	246	1+
233.89814	918	1+
233.94907	1020	
234.10623	196	1+
234.14669	154	1+
234.96446	124	
235.11017	160	1+
235.87178	118	
235.89512	448	
235.94655	406	1+
238.11775	166	
239.07768	118	
239.89740	152	
240.23102	322	
240.82541	150	
241.16339	190	
241.94189	220	1+
243.05718	134	
243.77901	178	1+
244.03569	322	1+
244.16876	150	
244.83416	154	1+
244.95787	272	1+
246.91278	132	
246.95287	166	
246.97548	372	1+
247.11112	122	
247.94072	266	
248.98476	348	1+
249.00786	130	
249.04098	148	
249.07587	300	1+
249.96099	1652	1+
250.03600	342	1+
250.89900	152	
250.92177	194	
251.95747	584	1+
252.92278	144	
253.03199	136	
253.90806	152	
253.96121	114	
254.07284	462	1+
254.94236	162	
254.96584	2552	1+
255.07468	388	1+
255.90764	286	1+
256.00075	188	1+
256.10360	156	
256.91191	216	1+
256.96458	748	
257.13178	168	
257.79643	232	1+
257.99172	128	
258.03637	144	1+
258.83138	200	1+
258.89467	232	1+
259.95781	342	1+
260.12879	140	1+
260.85648	118	
261.88778	230	1+
262.96835	120	
262.98400	148	
263.05427	202	
264.93290	122	
265.01933	162	
265.09921	208	1+
266.02671	116	
266.99886	306	1+
267.08564	118	
268.82612	122	
268.92806	394	1+
268.99996	154	
269.02897	116	
269.79990	136	
269.93174	282	1+
271.79510	146	
271.87461	162	1+
272.12906	134	
272.85302	134	
272.89737	118	
272.93384	420	1+
272.97611	434	1+
273.01950	144	
273.91590	152	
274.85823	146	
275.05086	114	
275.35140	124	
275.96094	118	
276.14127	232	1+
276.84278	132	
276.92355	138	
277.45503	132	
278.09691	258	1+
278.80867	134	
280.00152	242	1+
280.81239	130	
280.90400	224	1+
280.96807	138	
281.04916	412	1+
281.19046	118	
281.94641	290	1+
282.27648	626	1+
282.97544	246	1+
283.01962	146	
283.03611	180	
283.80483	142	
284.29667	234	1+
284.81726	150	1+
284.87723	192	
285.01867	270	1+
288.06273	596	1+
289.85645	324	1+
289.87739	392	1+
290.80168	152	
290.82952	150	
290.90887	174	1+
290.94028	120	
291.08744	210	1+
291.11662	226	1+
292.05870	370	1+
292.44081	178	
292.85426	406	1+
293.00510	166	1+
293.07170	390	1+
293.87851	132	
293.96330	162	
295.20624	154	
295.83893	150	
295.93280	120	
295.97278	122	
296.33310	182	
296.80995	126	
296.97843	126	
297.08140	336	1+
297.22465	228	1+
297.86563	116	
297.97634	200	
298.08324	242	1+
298.13978	118	
299.06337	242	
300.06850	128	
301.22778	152	
301.49089	186	
301.91299	116	
302.17436	368	1+
302.94487	370	1+
303.03674	136	
303.06782	170	
303.11554	126	
304.03353	116	1+
304.12292	186	1+
305.12543	240	1+
305.15205	142	
305.94480	284	1+
306.08128	192	1+
306.22772	134	
306.87835	172	
307.28144	146	
307.30871	152	
307.88517	134	
308.29318	622	1+
308.30899	120	
308.80230	288	1+
308.87678	360	1+
308.89962	152	1+
309.92964	126	
309.96625	140	
310.08641	128	
310.87705	254	
310.89469	176	
311.00962	118	
311.88556	276	
311.92971	134	
312.02064	128	
313.02871	308	
313.88622	310	1+
314.03364	136	
314.09933	130	
314.81742	208	
315.12424	136	
315.17310	136	
315.68341	136	1+
316.81052	190	1+
316.89107	172	
318.99005	160	
319.08927	224	1+
319.97938	122	
320.10329	182	1+
320.29133	138	
321.13099	508	1+
321.98135	118	
322.13426	420	1+
322.31327	186	1+
323.01570	128	
323.16020	212	1+
323.23907	432	1+
323.29865	116	
323.89233	338	1+
324.81773	244	1+
325.25814	156	
325.98490	170	1+
326.30175	184	
326.34163	172	
327.10011	160	
327.18328	254	1+
328.26022	128	
328.81547	266	1+
328.88924	334	1+
329.94898	210	1+
330.88519	168	
331.87249	184	1+
332.09111	314	
334.10084	140	1+
334.31698	134	
335.82379	212	1+
336.08524	226	1+
337.35534	120	
337.93980	210	1+
338.99937	184	1+
339.40708	172	
339.82820	176	
340.27084	368	1+
340.35854	176	
340.39743	208	
341.24860	238	1+
342.31433	170	
342.90513	126	
343.22127	138	
343.33068	116	
344.16044	154	
344.18932	152	
345.05940	166	
345.09797	162	1+
345.21725	130	
346.31096	138	
END IONS

###FS:    #m/z: 336.94619 #charge 1+
###MS: 5
###MSMS: 8
BEGIN IONS
TITLE=Cmpd 6, +MS2(336.9462), 28.0-35.0eV, 0.2min #8
RTINSECONDS=8.149
SCANS=5,8
PEPMASS=336.94619	482626
CHARGE=1+
181.83080	106	
190.86263	134	
192.89170	160	
200.00801	138	
208.02494	232	1+
208.88185	156	
209.87989	266	1+
209.94691	202	
211.94468	19546	1+
212.24786	120	1+
212.87835	1648	1+
213.89861	158	
213.94051	7380	1+
214.88114	106	
215.88751	788	1+
215.93609	1354	1+
217.38544	104	
217.88230	260	1+
217.93628	228	
220.86228	146	
221.89499	162	
221.99671	232	1+
222.95110	132	
223.95853	416	
223.97901	138	
224.04191	218	1+
224.92925	164	
227.95298	158	
228.89617	538	1+
228.99017	226	1+
229.95532	14238	1+
230.47286	132	
230.88920	2662	1+
231.95108	6658	1+
231.98160	124	
232.40817	128	
232.82622	118	
233.84738	132	
233.89829	252	
233.94813	1154	1+
234.87931	170	
234.89677	162	
235.04126	136	
235.08311	104	
235.87019	362	
235.89655	142	
236.00504	102	
236.47478	148	
236.80262	128	
237.04146	182	1+
237.06404	198	
238.01048	112	
238.14739	124	
239.50562	190	
239.90307	144	
240.39390	110	
240.96532	132	
242.79925	108	
242.88957	228	1+
242.95955	108	
244.03460	254	1+
244.05217	164	
245.02223	244	1+
245.08385	146	
245.83535	246	1+
245.98748	142	
246.97910	216	
247.96538	3496	1+
248.03460	164	
248.08766	150	1+
248.89902	864	1+
248.98814	146	
249.03855	706	1+
249.88294	128	
249.96268	1728	1+
250.21369	130	
250.83222	258	1+
250.94772	130	
250.98870	276	1+
251.03006	218	1+
251.06969	214	1+
251.90615	134	
251.95924	162	
251.96876	174	
252.04714	156	
252.24519	120	1+
252.92141	348	1+
252.97135	11360	1+
253.12829	194	1+
253.78369	106	
253.83252	118	
253.90386	214	
254.08987	118	
254.90247	114	
254.94313	112	
254.96636	4238	1+
255.07629	630	1+
255.91514	344	1+
256.00070	158	
256.03912	300	1+
256.96308	1096	1+
257.97656	320	1+
258.07131	216	
258.84935	110	
258.88650	138	
258.97704	288	1+
259.93845	276	1+
260.92052	122	
261.01800	208	1+
261.79192	228	1+
262.82614	240	1+
263.05742	522	1+
263.98246	238	1+
265.05144	162	
265.82991	146	
265.85118	390	1+
266.86752	328	1+
266.89474	270	1+
266.99555	266	
267.03780	140	
267.10008	284	1+
267.25336	160	
267.95718	116	
267.99544	130	
268.79437	320	1+
268.84115	582	1+
269.90982	144	1+
270.16172	174	1+
270.98093	1160	1+
271.08150	110	
271.13585	246	1+
271.79966	134	
271.91628	526	1+
272.78605	114	
272.82075	144	
272.97806	602	1+
273.12863	224	
273.79748	142	
274.05750	130	
274.09277	134	1+
274.79777	182	1+
274.84999	114	
276.06070	280	1+
276.98387	114	
277.05566	262	1+
277.09380	256	1+
277.65026	96	1+
278.03917	144	
279.13083	150	1+
279.17120	150	
279.79232	188	
279.96249	140	
280.21479	190	1+
280.25849	114	
281.05142	532	1+
282.80569	140	
283.02771	206	
283.79196	118	
284.14399	182	1+
284.93461	108	
285.85028	548	1+
286.88449	146	
287.01860	220	1+
288.06356	164	
289.06945	124	
289.87885	142	
290.80000	128	
290.85231	276	1+
291.16379	182	1+
292.01716	126	
292.06714	422	1+
292.10459	308	1+
292.81776	190	1+
292.91202	124	
292.99610	130	
293.90334	142	
293.99534	446	1+
294.86594	106	
295.84316	190	1+
295.99622	312	1+
296.96876	122	
297.07659	132	
298.05531	552	1+
298.58258	226	
298.93389	120	
298.97008	120	
299.05944	480	1+
299.10943	162	
300.03244	130	
301.05566	224	
302.86111	112	
303.14058	134	
304.02203	264	1+
305.02594	212	1+
305.23059	114	
306.88286	398	1+
307.08594	212	1+
307.29779	164	
308.32842	102	
308.87050	120	
309.05756	124	
309.32468	138	
309.58146	104	
309.81327	136	
310.07870	104	
310.15200	186	1+
310.87898	598	1+
311.88270	394	1+
312.03009	130	
312.81126	160	1+
313.02467	106	
314.16133	122	
315.15995	348	1+
315.39647	118	
316.81480	134	
317.93956	110	
319.08200	360	1+
319.87566	120	
320.04029	102	
320.31580	146	
321.09653	128	
321.12289	258	1+
321.23865	166	
322.22081	106	
322.31191	136	
322.84565	132	1+
323.23784	494	1+
323.89154	396	1+
327.05439	124	
327.88548	316	1+
327.90383	110	
329.05786	118	
330.87186	158	
331.89865	216	1+
331.97080	200	1+
333.32531	174	
333.82900	300	1+
334.06585	134	
334.83429	242	1+
335.11164	168	
335.30412	104	
335.33879	164	
336.24563	158	1+
337.09276	360	
337.21174	130	
338.17687	102	
338.23253	260	1+
338.32495	186	1+
338.93871	154	
339.02214	148	1+
339.12228	132	
339.90112	136	
340.09284	280	1+
340.39027	318	
341.16270	112	
341.40319	152	
END IONS

###FS:    #m/z: 322.93032 #charge 1+
###MS: 9
###MSMS: 10
BEGIN IONS
TITLE=Cmpd 7, +MS2(322.9303), 28.0-35.0eV, 0.2min #10
RTINSECONDS=11.8395
SCANS=9-10
PEPMASS=322.93032	5163264
CHARGE=1+
191.95505	356	
193.99989	182	
195.89604	130	
195.99685	238	1+
196.88407	124	
197.48668	118	
199.88557	124	
200.92691	100	
205.94963	286	
208.12076	98	
208.94618	254	1+
212.15673	104	
212.89730	166	
213.88262	152	
214.89260	156	
215.88638	730	1+
217.86870	124	
217.88229	142	
219.16936	150	
220.86481	354	1+
220.96236	162	
221.95160	1370	1+
222.81554	182	1+
224.97668	138	
226.83946	128	
227.00390	104	
227.90002	144	
227.95400	168	
228.89175	150	
228.92172	128	
229.09086	118	
229.89997	202	1+
230.85896	340	1+
230.88849	96	
230.94837	222	1+
233.04371	144	
233.89870	186	
234.90302	164	
235.89420	296	1+
236.96074	138	
238.02671	232	1+
238.93962	100	
239.08036	254	
239.78423	122	
239.87653	108	
239.95868	96	
240.08404	110	
240.13349	98	
240.93994	322	
240.96473	1156	1+
241.06855	106	
241.93912	1224	1+
242.94147	858	1+
243.88390	572	
244.03797	292	
244.16584	112	
244.83051	96	
244.88282	396	
244.91759	108	
244.94136	404	1+
245.38869	98	
246.05695	104	
246.97598	692	1+
247.93912	142	
248.85363	194	
249.03787	486	1+
249.91365	126	
249.96565	388	1+
250.96908	244	1+
251.21890	118	
252.09743	104	
252.23078	100	
253.42706	124	
253.82999	252	1+
253.99190	172	1+
254.83250	202	1+
256.91198	210	1+
258.83287	294	1+
258.97027	240	1+
260.92398	146	
261.09157	132	
261.83478	150	
261.89409	268	1+
262.06527	356	1+
262.98468	140	
263.04056	138	
263.83414	152	
263.84563	336	1+
263.90540	276	
263.95561	150	
263.97536	438	1+
264.10610	158	
265.05970	172	
265.19708	156	
265.92893	102	
265.98376	106	
266.24568	138	
266.87079	194	
267.86309	98	
267.93897	266	1+
267.97236	110	
268.05706	174	1+
268.15909	128	
268.90620	144	
269.00520	364	
269.80159	382	1+
269.86832	280	1+
269.90868	114	
270.87326	202	1+
271.00205	120	
271.08034	142	1+
271.83956	110	
274.05430	284	1+
274.80549	98	
274.85126	176	
275.37283	128	
275.81499	144	
276.84494	160	
278.90392	150	
279.07338	144	
279.09138	570	1+
279.23007	180	
280.14272	472	1+
281.85986	372	1+
281.99399	144	
282.86209	288	1+
283.01432	118	
283.06630	190	
283.28325	110	
283.78859	100	
284.29338	754	1+
284.91182	102	
285.02990	158	
285.87112	116	
285.99954	150	1+
286.02192	216	1+
286.91704	230	1+
287.86580	98	
287.97606	120	
289.19146	186	
289.78640	104	
289.85319	120	
289.87876	150	
290.26235	96	
290.86708	102	
291.09664	422	1+
292.05772	200	
292.26228	156	
292.53235	114	
292.86119	128	
293.06625	102	
293.14484	214	1+
294.87658	152	
296.09550	98	
296.80972	108	
297.04375	158	1+
297.53713	106	
298.81720	118	
298.93117	328	1+
299.05740	132	
299.93684	264	1+
300.80828	214	1+
301.04950	132	
301.12121	144	
301.87518	110	
302.90615	102	
303.04235	252	1+
304.18882	144	
304.26191	282	1+
304.84335	96	
304.94557	188	
306.27968	138	
306.90000	140	
307.08472	172	
307.20455	152	
307.28952	580	1+
307.89007	210	
308.29328	504	1+
309.14391	138	
309.82669	268	1+
309.89301	182	
309.93240	138	
310.31129	470	
310.87964	194	
311.02767	264	1+
311.82779	272	1+
311.88586	296	1+
312.06539	220	1+
312.87146	120	
313.02889	242	
314.81863	186	1+
314.87733	118	
314.96156	124	
318.92101	138	
319.12505	102	
319.14282	136	
320.14850	130	
321.18404	120	
321.26559	98	
322.07364	104	
322.15397	122	
323.02006	136	
323.23875	1870	1+
323.31034	248	1+
323.89402	126	
324.13961	186	
324.20727	598	1+
324.89071	462	1+
325.13872	116	
326.10214	182	1+
326.11933	176	
326.13679	106	
326.99258	130	
327.11031	206	1+
327.17931	138	
327.26875	98	
END IONS

###FS:    #m/z: 340.94082 #charge 1+
###MS: 9
###MSMS: 11
BEGIN IONS
TITLE=Cmpd 8, +MS2(340.9408), 28.0-35.0eV, 0.2min #11
RTINSECONDS=12.612
SCANS=9,11
PEPMASS=340.94082	2841622
CHARGE=1+
187.86844	124	
189.86348	324	
192.93104	130	
198.92646	162	1+
206.41090	138	
207.87253	120	
207.97451	122	
209.93655	448	1+
210.93827	372	1+
211.90807	106	
212.87661	486	1+
212.94953	124	
213.93866	6442	1+
215.01222	140	1+
215.88636	1786	1+
216.41352	134	
217.86340	110	
217.88234	874	1+
217.93752	178	
219.62194	104	
219.88018	134	
221.89233	160	
221.94568	292	1+
224.97669	238	
226.94846	120	
227.12948	112	
227.93436	138	
230.08205	224	1+
230.88953	596	1+
231.95046	5966	1+
233.87477	110	
233.89801	1452	1+
233.94943	1066	1+
235.86837	124	
235.89283	522	1+
235.94894	382	1+
237.88973	168	
239.05698	230	1+
239.79275	128	
239.90567	144	
240.13119	104	
240.23253	246	
240.96389	220	
241.03990	126	
241.23222	140	
241.90533	164	
242.94335	152	
243.91967	106	
243.95025	414	1+
246.97751	266	1+
247.90850	120	
247.94234	206	1+
249.03884	272	
249.84240	112	
249.90318	166	
249.96199	1606	1+
250.90589	100	
251.03936	126	
251.10992	322	1+
251.96028	414	1+
252.11189	256	1+
252.50033	142	
253.00795	140	
253.07267	102	
253.09187	278	1+
253.95938	218	
253.97494	142	
254.13917	260	1+
254.91217	166	
254.94123	136	
254.96731	3074	1+
255.06391	162	
255.79454	270	1+
256.07548	140	
256.91195	174	
256.94696	138	
256.96322	1524	1+
258.07136	126	
258.88716	114	
258.91081	260	
259.87973	282	1+
259.95941	130	
260.91228	334	1+
262.96483	126	
263.82850	114	
264.27070	142	1+
264.96078	142	
264.97657	346	1+
265.02038	194	
265.92128	124	
266.01823	174	
266.24788	146	
266.85968	182	1+
266.90267	224	1+
266.99571	386	1+
267.13693	150	
267.98929	140	
267.99984	232	1+
268.03411	234	1+
269.79250	304	1+
269.86049	224	1+
270.93969	140	
271.07492	108	
271.82073	112	
271.98429	106	
272.78717	286	1+
272.85275	134	
272.88822	216	1+
272.92712	158	
272.97983	350	1+
273.79168	186	1+
274.97526	146	
276.09588	100	
276.84322	126	
277.06874	136	
278.00686	128	
278.84048	144	
278.90254	176	
278.95647	254	1+
279.04185	118	
279.80393	210	1+
279.85858	192	1+
281.05852	176	
281.92580	106	
282.27738	496	1+
283.03122	242	1+
283.87365	298	1+
284.29618	124	
284.92450	124	
285.05648	164	1+
285.07948	112	
285.80969	270	1+
285.92938	110	
286.13672	156	1+
286.80927	294	1+
288.06347	470	1+
288.19805	126	
289.87418	122	
289.88849	116	
289.93400	112	
290.86310	196	
290.91555	134	
292.86068	194	
293.06032	116	
293.08088	104	
293.10054	126	
293.81558	152	
293.85321	540	1+
293.87362	222	
294.85735	326	1+
295.15163	130	
295.97455	204	
295.99394	348	1+
296.01844	156	
296.04695	146	
296.85329	118	
297.38488	104	
297.88835	110	
297.97334	332	1+
298.92006	136	
299.08360	226	
300.05879	340	1+
300.92825	142	
301.88035	218	
302.92258	138	
303.03235	128	
303.10341	188	1+
303.79892	126	
303.81436	140	
303.91117	108	
303.93875	114	
304.79512	108	
305.45354	122	
306.28067	212	
306.87941	156	
307.27913	126	
307.86960	106	
307.89264	140	
308.29377	304	
308.80803	184	
308.87398	116	
309.86707	106	
310.15057	142	
310.88153	712	1+
310.92258	450	1+
311.02714	270	1+
311.88572	466	1+
312.01038	140	1+
313.88259	262	1+
314.81632	168	
314.86501	266	1+
315.05527	172	
315.93441	130	
316.10577	134	
318.85603	134	1+
319.27920	112	
319.88471	124	
322.89801	130	
323.05796	144	
323.07606	152	
323.23915	430	1+
323.30377	204	
323.88283	154	
324.30882	116	
324.89297	318	1+
324.98566	110	
326.04391	124	
326.13198	134	
326.17371	220	1+
329.87144	174	
329.88448	244	1+
330.81426	148	
332.08873	260	1+
333.86344	264	1+
335.79596	112	
336.94317	136	
339.27809	212	1+
340.39162	260	1+
341.09913	130	
341.25479	122	
341.89722	358	1+
342.21067	122	
342.27784	118	
342.31241	144	
343.27250	158	
344.14789	172	
344.17882	210	1+
344.30436	132	
344.84963	190	1+
345.72071	108	
END IONS

###FS:    #m/z: 507.84654 #charge 1+
###MS: 9
###MSMS: 12
BEGIN IONS
TITLE=Cmpd 9, +MS2(507.8465), 28.2-35.2eV, 0.3min #12
RTINSECONDS=13.3845
SCANS=9,12
PEPMASS=507.84654	509950
CHARGE=1+
191.95573	266	
196.01640	358	
197.89158	242	
198.88489	846	1+
199.88631	872	1+
213.88680	224	1+
217.89425	384	1+
223.87410	244	1+
225.05893	302	1+
225.96100	176	1+
227.88731	336	1+
227.95583	244	
230.84711	378	
230.88921	260	
231.02163	230	1+
232.06810	324	1+
232.88598	394	1+
233.03751	218	1+
233.07032	238	1+
233.89006	294	1+
234.10252	276	1+
234.92025	122	1+
235.89063	472	1+
235.90391	352	1+
236.89381	398	1+
238.06372	274	
238.13585	304	
238.89631	410	1+
238.98106	246	1+
243.89582	206	1+
246.07019	258	1+
247.03314	340	1+
248.85160	578	1+
249.88429	230	
249.97096	426	1+
250.97103	374	1+
251.85929	258	1+
251.88031	206	1+
253.95232	308	1+
254.09428	356	1+
254.89396	574	1+
255.06913	362	1+
256.07031	270	1+
257.86118	224	
257.88024	194	
258.84852	310	1+
258.97134	168	1+
259.00178	372	1+
259.09722	210	
260.11754	204	
260.88180	240	
261.05495	516	1+
262.03203	262	1+
263.79042	242	1+
265.86614	652	1+
266.13414	128	1+
266.16930	388	1+
266.86452	594	1+
266.94090	372	1+
267.90838	270	1+
267.94606	248	1+
267.96767	384	1+
268.09037	204	
268.10766	364	1+
268.38872	342	1+
269.02447	172	1+
269.88599	352	1+
270.86536	1880	1+
270.92810	224	1+
272.11276	254	1+
272.38677	220	
272.85353	2366	1+
272.89135	234	
274.02846	190	
274.06760	200	1+
274.09938	274	1+
274.41816	204	
274.80374	200	
274.89354	340	1+
274.95947	314	1+
275.85188	282	
276.08978	200	1+
276.80186	244	
277.80845	292	1+
277.96716	286	
278.02769	192	1+
278.86276	318	
279.91297	200	
280.42996	192	
280.85722	234	
280.96671	398	1+
281.15798	258	1+
281.37952	232	
281.81934	226	1+
282.16726	248	1+
282.89977	318	1+
283.02090	140	1+
283.10458	218	
283.94271	292	1+
284.87599	830	1+
285.00883	262	
285.94236	1212	1+
286.00583	260	1+
286.03215	244	1+
286.87140	468	
287.03397	198	1+
287.84365	434	
287.89042	256	
288.06112	192	
288.08181	362	1+
288.32775	162	1+
288.39927	210	
288.86920	680	
288.89542	288	
288.95060	340	1+
289.88205	3080	1+
290.13355	326	1+
290.86470	5298	1+
292.20404	136	1+
292.86196	656	
292.89286	204	
293.00960	182	1+
293.87345	11806	1+
293.99028	194	
294.08853	416	1+
294.12659	390	
294.39095	282	1+
295.13144	204	
295.81983	280	1+
295.97056	372	1+
296.02063	222	1+
296.85382	230	
296.88346	1464	1+
296.94777	196	
296.97125	278	1+
296.99861	266	1+
297.14238	212	1+
297.82148	252	
297.86872	238	
298.85321	648	
298.87782	1752	1+
298.93216	426	1+
299.93508	342	1+
300.86035	1374	1+
301.02461	190	1+
301.37066	454	1+
302.03210	196	1+
302.85798	686	1+
302.88684	362	
303.15189	302	1+
303.82384	246	1+
303.85675	440	1+
303.89460	250	
303.95369	504	1+
304.66540	172	1+
304.88013	320	
304.93954	246	1+
305.82857	296	1+
306.04465	360	1+
306.87991	270	
307.89073	2554	
307.92017	244	
308.14290	1354	1+
308.81054	328	1+
308.88173	3882	1+
309.88730	2444	1+
309.95782	300	1+
310.02065	338	1+
310.15769	1772	1+
310.99249	414	1+
311.07862	446	1+
311.40668	228	1+
311.88382	26570	1+
312.80802	250	1+
312.93193	460	1+
313.00937	518	1+
313.04504	342	1+
313.96815	662	1+
314.00888	334	1+
314.86632	1920	1+
314.97061	486	1+
315.11449	196	1+
315.81277	788	1+
316.07923	210	1+
316.83012	294	
316.86539	1656	1+
316.88753	2042	1+
317.16157	264	1+
318.01073	190	1+
318.21356	106	1+
318.86102	638	
318.88537	666	
319.00861	210	1+
319.87311	360	
319.91387	346	1+
320.09271	166	1+
320.88448	212	
321.06602	238	1+
321.99288	370	1+
322.07536	284	1+
322.45322	208	1+
322.85615	372	1+
322.88571	480	1+
322.89842	280	1+
323.01616	240	1+
323.12664	370	1+
323.97683	630	1+
324.12860	304	1+
325.02029	668	1+
325.04380	270	1+
325.36730	206	
325.38450	316	1+
325.89974	1514	1+
326.02430	484	1+
326.76494	210	1+
326.88339	318	
327.42850	228	1+
327.80246	280	1+
327.88108	966	
327.89580	1434	
328.87179	664	
329.68209	110	1+
329.84476	212	
329.89625	1858	
330.06189	200	1+
330.16131	332	1+
330.88283	374	
330.94862	702	1+
331.07291	220	1+
331.09363	294	1+
331.82176	360	
331.89813	3388	1+
331.94695	522	1+
332.82462	246	
332.87502	1758	1+
332.90480	2136	1+
332.94528	316	1+
333.05820	404	1+
333.10989	348	1+
333.81732	190	
333.83611	208	
333.85686	250	
334.06317	328	1+
334.80411	328	1+
334.84049	450	1+
334.89888	1612	1+
335.00262	330	1+
335.56482	154	1+
336.00529	274	1+
336.17302	324	1+
336.86730	236	
336.89176	736	1+
336.94395	552	1+
337.05389	504	1+
337.79491	232	1+
338.08846	258	1+
338.87680	1218	1+
339.05533	430	1+
339.79920	336	1+
339.87945	750	1+
340.04002	392	1+
340.13304	176	1+
340.56846	192	1+
340.72506	234	1+
341.01001	418	1+
341.04706	288	1+
341.89249	340	1+
342.07809	190	
343.00523	446	1+
343.14132	238	1+
343.28167	116	1+
343.87431	936	1+
344.33945	206	1+
344.39592	340	1+
344.70969	284	1+
345.11077	298	1+
345.87906	492	1+
346.24448	274	1+
346.77648	494	1+
346.90422	322	
347.01246	286	1+
347.07149	272	1+
347.30219	242	1+
347.77870	428	1+
347.88444	226	
347.90520	238	
348.01504	190	1+
348.17557	534	1+
348.30822	162	1+
348.85888	206	
348.89488	206	
348.96519	482	1+
349.40410	452	1+
349.77324	288	1+
349.87011	224	
349.89948	274	
350.06540	384	1+
350.11293	156	1+
350.25845	266	1+
350.40552	302	1+
350.77840	192	1+
350.89125	782	1+
350.96433	308	1+
351.02591	216	1+
351.06787	322	1+
352.16823	406	1+
352.77571	554	1+
352.84015	222	
352.90814	2100	1+
353.65098	258	1+
353.85380	466	
353.98314	386	1+
354.03180	256	1+
354.19852	254	1+
354.33561	324	1+
354.64983	222	1+
354.78659	194	
354.80060	204	
354.83961	300	
354.96098	368	1+
354.98618	258	1+
355.06509	412	1+
355.83653	474	1+
355.88935	582	1+
356.15107	292	1+
357.08862	410	1+
357.15463	260	1+
357.81529	382	1+
358.88121	408	1+
359.04052	212	1+
359.19915	236	1+
360.00748	326	1+
361.07271	178	1+
361.76295	202	1+
361.80437	190	1+
361.86442	738	1+
361.91970	396	1+
362.86761	534	1+
363.05228	212	1+
363.84677	602	1+
363.91601	176	1+
364.24394	158	1+
364.84853	394	1+
365.02606	436	1+
366.18217	364	1+
366.83977	6468	1+
367.00684	198	1+
367.18248	220	1+
367.70727	1656	1+
367.78890	220	
367.96120	110	1+
368.78491	212	
368.87213	250	
369.08630	354	1+
369.15590	374	1+
369.89127	190	
369.92030	242	
370.12143	390	1+
370.16004	266	1+
370.78200	732	1+
370.92363	232	
371.05356	274	
371.11044	326	1+
371.18713	580	1+
371.72598	282	
371.83901	192	
371.90747	256	
372.17461	432	1+
372.79533	228	1+
373.04738	226	1+
373.17200	272	1+
373.71895	318	
373.82751	710	1+
373.88022	240	
373.90298	468	1+
374.21590	182	1+
374.72907	250	
374.79061	364	1+
375.13578	222	1+
375.18505	196	
375.87227	544	1+
375.97393	198	
377.10546	304	1+
377.81420	242	
377.95742	362	1+
378.89736	378	1+
380.01793	236	1+
380.77174	416	1+
380.85551	942	1+
381.11685	268	
381.71963	220	1+
381.77333	310	1+
381.80703	336	1+
382.08435	250	1+
382.11556	434	1+
382.85689	1608	1+
384.26886	190	1+
384.36509	434	1+
384.85118	10698	1+
384.89238	194	
384.93028	264	
385.02219	778	1+
385.06098	200	1+
385.11298	266	
385.21950	522	1+
385.27192	162	1+
387.16830	366	1+
387.77499	218	
388.71747	382	1+
388.80037	292	
388.84180	234	
389.20219	454	1+
389.37284	258	1+
389.73852	310	1+
389.80006	248	
389.87206	190	
389.96197	244	1+
390.18166	328	1+
390.37455	356	1+
390.84267	766	
391.04354	390	1+
391.20169	366	1+
391.80650	282	
391.84477	784	
392.04319	216	1+
392.83526	580	1+
392.86492	3236	1+
393.75527	200	1+
393.79838	1788	1+
394.02449	322	1+
394.78373	288	
394.83744	674	
394.91283	178	1+
395.08568	336	1+
395.86136	236	
395.89544	350	1+
396.18249	232	1+
396.39483	466	1+
396.80622	484	1+
396.86377	658	1+
396.89282	426	1+
397.12080	366	1+
397.39732	388	1+
397.86292	636	1+
398.10057	306	1+
398.13159	276	1+
398.21807	164	1+
398.35128	220	1+
398.73503	542	1+
399.06579	214	
399.70667	330	1+
399.81002	412	1+
399.91196	252	1+
400.03599	494	1+
400.86286	228	
400.88685	248	
401.12713	510	1+
401.86967	300	
402.28747	218	1+
402.86576	5020	1+
403.23130	634	1+
403.80777	284	1+
403.87061	3358	1+
404.14439	210	1+
404.91452	442	1+
405.36968	224	1+
405.73751	364	1+
405.86863	1948	1+
406.39861	222	1+
407.60665	94	1+
407.72149	292	
407.86642	17918	1+
408.11624	256	1+
408.72163	844	1+
408.81324	908	1+
409.72328	722	1+
409.81539	648	1+
410.03696	190	
410.09205	302	1+
410.31062	118	1+
410.87564	3020	1+
410.91664	374	1+
411.01157	300	1+
411.15484	278	1+
411.54932	98	1+
411.81077	2838	1+
412.73010	488	1+
412.84511	1984	1+
412.87305	1448	1+
413.07561	840	1+
413.22159	310	1+
413.94187	258	1+
414.19095	466	1+
415.82094	338	1+
415.87522	1052	1+
417.12137	478	1+
417.15024	424	1+
418.90904	234	1+
419.16161	420	1+
419.65769	184	1+
419.95469	228	1+
420.32418	264	1+
420.59756	254	1+
420.72855	218	1+
421.04538	206	
421.32735	228	1+
421.88388	1652	1+
423.01083	220	1+
423.05240	208	1+
423.16536	190	
423.34089	358	1+
423.88430	460	
424.14321	294	
424.87201	558	
425.74017	232	
425.81470	474	1+
425.87980	2134	
426.14172	226	
426.86336	2652	1+
426.93814	472	1+
427.09160	308	1+
427.73596	1242	1+
428.09553	224	1+
428.88632	4206	1+
428.94740	232	1+
429.12513	212	
429.69196	134	1+
429.82656	456	1+
429.85614	218	
430.14314	232	1+
430.18599	352	1+
430.73876	1346	1+
430.86382	856	
430.88085	938	
431.24233	382	1+
431.58968	92	1+
431.86471	1448	1+
432.24379	328	1+
432.75301	192	1+
433.42588	238	1+
433.88727	200	
433.96873	140	1+
434.43045	162	1+
434.71979	294	1+
434.85529	262	
434.88933	702	
435.14025	258	1+
435.72244	236	1+
435.86339	320	
437.15090	744	1+
438.33635	190	1+
438.74297	424	1+
438.85974	216	1+
438.89265	194	
439.14992	424	1+
439.19552	304	1+
439.74849	276	1+
439.89314	1516	1+
440.15636	278	1+
441.70792	258	1+
441.81030	174	1+
442.15323	490	
442.84499	202	
443.15155	584	1+
443.25190	328	1+
443.95199	330	1+
444.25557	236	1+
444.87308	3144	1+
445.98428	188	1+
446.89345	1058	1+
447.58631	144	1+
447.81633	228	1+
448.66517	112	1+
448.71201	154	1+
448.75773	758	1+
448.89564	710	
449.76232	584	1+
449.87819	492	
450.82883	486	1+
450.87974	398	
451.16396	282	1+
451.64054	186	1+
451.87785	222	
451.90165	406	1+
452.75201	350	1+
452.92056	310	1+
453.80925	170	1+
453.88070	332	1+
454.21386	194	1+
454.37472	186	1+
455.70941	218	1+
455.89499	196	1+
457.90445	1526	1+
458.76291	256	1+
459.44160	346	1+
460.16397	550	1+
460.44370	300	1+
462.16438	404	1+
462.88298	1182	1+
463.24158	210	1+
463.81426	174	1+
464.16238	482	1+
464.69507	166	1+
464.78455	298	1+
466.02919	278	1+
466.39667	338	1+
466.80029	440	1+
467.13665	172	1+
467.81834	382	1+
467.89160	2362	1+
468.06947	194	1+
468.78348	470	1+
469.72799	274	1+
471.19564	196	1+
471.69738	88	1+
471.76832	224	
474.40185	136	1+
474.80690	162	1+
475.74117	232	
476.77936	180	1+
479.72089	222	1+
483.76605	250	
484.89232	368	1+
484.89789	368	1+
485.89771	308	1+
486.20334	156	1+
486.76499	212	
486.79367	626	1+
486.84753	264	
486.86635	280	1+
486.90448	208	1+
487.42484	262	1+
487.79802	376	1+
488.61711	196	1+
489.37983	254	1+
491.18098	168	1+
491.79619	492	1+
493.70422	176	1+
498.31438	226	1+
499.08574	264	1+
499.36130	238	1+
499.65253	162	1+
499.73312	346	1+
499.83659	152	1+
502.45531	286	1+
502.81285	268	1+
502.91010	172	1+
503.13885	186	1+
503.35462	2426	1+
503.59206	182	1+
504.09604	220	1+
504.27318	458	1+
504.41824	570	1+
504.45498	364	1+
504.60102	238	1+
504.70766	210	1+
504.80404	436	1+
505.09775	166	1+
505.33512	808	1+
505.42184	404	1+
505.61187	212	1+
505.80488	270	1+
506.39530	298	1+
506.94279	196	1+
507.24185	294	1+
507.30430	288	1+
507.55259	228	1+
508.05649	282	1+
508.49122	214	1+
508.60414	98	1+
508.67057	126	1+
509.30912	504	1+
509.37301	138	1+
509.43559	328	1+
509.86303	560	1+
510.31237	396	1+
END IONS

###FS:    #m/z: 363.95705 #charge 1+
###MS: 13
###MSMS: 14
BEGIN IONS
TITLE=Cmpd 10, +MS2(363.9570), 28.0-35.0eV, 0.3min #14
RTINSECONDS=17.0595
SCANS=13-14
PEPMASS=363.95705	1928120
CHARGE=1+
178.94539	162	
182.86941	132	
187.86876	358	
187.93892	138	
189.86368	2156	1+
191.85906	1684	1+
191.95456	348	1+
192.92427	138	
193.85782	168	1+
194.88879	322	1+
196.88371	1382	1+
202.85133	256	1+
203.87404	178	
205.87987	156	
205.95034	448	1+
207.40755	280	
207.87860	1580	1+
207.94852	186	
208.88483	944	1+
208.94196	372	
209.94409	5648	1+
210.88317	2212	1+
212.87983	11866	1+
214.89370	508	
215.88509	162	
216.89104	122	
221.89385	174	
222.95199	7212	1+
223.88914	128	
224.94902	10518	1+
225.88905	1304	1+
225.97636	294	1+
226.89390	1084	1+
226.94764	28360	1+
227.05776	122	
227.10358	156	
227.15655	164	1+
228.79229	170	
228.89497	2646	1+
228.94267	36532	1+
229.10235	234	1+
229.25667	156	1+
230.01613	158	
230.88974	13492	1+
231.03689	188	1+
231.55195	78	1+
232.88624	1408	1+
233.13683	126	
233.95797	230	1+
234.88209	358	
235.84222	130	
236.05241	234	1+
237.02355	212	1+
237.99593	232	1+
238.21768	182	1+
238.83717	130	
238.95777	150	
239.07560	272	1+
239.90108	124	
240.82721	122	
240.88598	240	1+
240.90980	134	
240.94301	290	
240.96373	4442	1+
241.89450	222	1+
241.94602	148	
242.83507	192	
242.95953	3666	1+
243.08131	220	1+
244.03719	190	1+
244.79089	146	
244.89823	190	
244.95785	10182	1+
245.22380	118	1+
245.94193	254	
246.90371	542	1+
246.95353	14908	1+
247.00394	170	1+
248.03712	368	1+
248.90111	3372	1+
249.04021	264	1+
249.05412	136	
249.43817	116	1+
250.89743	1186	1+
250.94325	220	1+
250.97014	622	1+
252.08047	414	1+
252.88956	220	
252.95514	384	1+
252.98266	132	
253.83619	264	1+
253.90757	508	1+
254.79677	328	1+
255.90052	274	1+
256.95031	140	
257.06307	142	
258.37497	166	
258.83636	134	
258.97411	876	1+
260.17067	190	1+
260.83051	220	
260.96897	2616	1+
261.83501	138	
261.92938	378	1+
262.01565	224	1+
262.11884	130	
263.83373	126	
263.97759	494	1+
264.06214	168	1+
264.84859	152	
264.96743	134	
265.08952	126	
265.97906	512	
266.24496	156	
266.78598	132	
266.81672	174	
266.84039	292	1+
266.86200	152	
266.97140	1660	1+
267.06979	170	
267.10001	134	
267.81356	156	
267.97375	1402	1+
268.05317	258	1+
268.79926	210	1+
269.11762	128	
269.96907	1990	1+
270.10412	124	1+
271.84886	542	1+
271.91763	446	
273.02766	280	1+
273.79269	126	
275.80721	388	1+
276.76765	90	1+
276.85414	550	1+
277.10057	164	1+
278.01904	186	1+
278.81577	260	
279.10304	344	
279.27917	184	1+
279.84860	138	
280.11125	236	
280.79496	212	
281.00783	164	
281.81375	154	
281.85550	180	1+
281.98973	332	1+
282.80285	344	
282.82119	142	
283.07002	124	
283.85095	164	
283.98373	510	1+
284.84949	218	
284.87508	242	1+
285.16292	130	
285.84489	1148	1+
285.93147	130	
286.80647	254	1+
287.00874	132	
287.03377	132	
287.08921	134	
288.06297	288	1+
288.79369	210	1+
288.93131	126	
289.88682	282	
290.78685	370	1+
290.86429	424	1+
290.89367	146	
290.96882	154	
291.80527	162	
292.79703	130	
293.08466	162	
293.11983	160	
293.86128	206	
293.91324	270	1+
294.86107	252	
294.93385	130	
295.85938	140	
296.81296	154	
296.82939	146	
296.87517	134	
296.97312	244	1+
297.93399	158	
298.80229	716	1+
298.86323	316	1+
299.95184	130	
300.82512	192	1+
301.80227	278	1+
301.86182	926	1+
301.91849	128	
302.92752	150	
303.80867	988	1+
303.85654	2768	1+
304.92081	158	
304.95043	122	
305.00850	184	1+
306.10247	138	
306.82953	246	1+
306.88714	484	1+
307.79754	160	
307.89064	346	1+
308.29898	204	
309.87578	576	1+
310.82370	130	
312.88115	242	
313.00977	428	1+
313.02927	196	
313.82577	250	1+
314.91029	190	1+
315.15998	134	
315.87983	134	
316.76438	156	1+
316.81079	296	
317.82546	268	
318.07783	220	1+
318.93935	196	
319.82536	172	
319.93974	142	
320.77345	210	1+
320.82736	140	
321.81697	1238	1+
321.86660	848	1+
322.13123	274	1+
322.15230	122	
322.77247	298	1+
322.89708	146	
322.92556	368	1+
323.01575	474	1+
323.13585	214	1+
324.01841	310	1+
325.90174	216	
326.17261	132	
326.79707	234	1+
326.81924	146	
326.87400	1504	1+
326.89270	128	
327.19025	348	1+
328.19336	266	1+
328.32965	140	
330.88314	274	1+
331.38997	226	1+
331.75714	250	1+
332.08893	320	
333.88160	286	1+
333.95810	128	
334.91390	124	
335.83757	138	
335.90791	130	
336.08422	124	
336.78106	152	
336.94513	1222	1+
337.83321	144	
337.91101	132	
338.94944	226	
339.11319	266	1+
339.18335	212	
339.82945	646	1+
339.86175	144	
340.91228	148	
340.93946	518	1+
342.19907	206	1+
342.96321	198	1+
343.70892	156	
345.15203	128	
347.04789	176	
348.92144	168	1+
349.32352	352	1+
349.84856	360	1+
351.76290	136	
352.89156	162	
353.76323	142	
355.08104	182	
355.74838	226	1+
355.90617	194	1+
357.04712	264	1+
358.70981	220	1+
358.91647	344	1+
359.09439	168	1+
359.79543	126	
360.28264	284	1+
360.80708	292	1+
361.96475	226	1+
362.72174	268	1+
362.84956	178	
364.35776	146	
365.28877	176	
365.30768	174	
366.37054	130	
367.13034	134	
367.33467	130	
367.82048	126	
367.84589	154	
368.33034	170	
368.42648	360	1+
368.84038	142	
369.34893	134	
END IONS

###FS:    #m/z: 507.84645 #charge 1+
###MS: 13
###MSMS: 15
BEGIN IONS
TITLE=Cmpd 11, +MS2(507.8465), 28.2-35.2eV, 0.3min #15
RTINSECONDS=17.831
SCANS=13,15
PEPMASS=507.84645	664284
CHARGE=1+
191.95451	486	
196.01494	532	1+
197.89378	236	
199.89035	298	1+
209.94451	350	1+
217.89757	366	1+
226.06333	162	1+
230.84690	726	1+
231.84970	464	1+
232.88814	274	1+
234.88044	298	1+
237.93719	178	1+
238.06320	356	
238.89804	474	1+
240.07598	266	1+
241.85406	344	1+
242.00208	280	1+
243.03871	296	1+
243.07756	170	1+
243.89225	328	1+
248.85468	812	1+
249.89026	194	1+
249.94113	296	1+
250.91135	408	1+
250.97167	404	1+
251.87234	246	1+
251.91542	234	1+
252.07912	294	1+
253.90717	472	1+
254.05271	258	1+
254.09606	190	
254.91410	276	1+
257.00915	224	1+
257.79610	360	1+
258.91497	204	
259.84717	506	1+
259.87862	586	1+
259.91332	380	1+
260.13342	302	1+
260.87695	494	1+
261.37676	424	1+
261.96978	224	1+
262.10152	190	
262.79021	276	1+
264.04163	224	
264.92679	274	1+
265.12629	236	1+
266.09762	310	1+
266.13211	262	1+
266.16813	314	
267.89721	318	1+
268.10814	338	1+
268.38028	258	1+
270.00165	254	1+
270.07766	208	1+
270.86206	356	
271.87642	438	
272.81268	382	1+
272.85277	2198	1+
272.87503	442	1+
272.92093	302	1+
274.80026	198	
275.04899	376	1+
275.14214	250	1+
276.79294	308	1+
276.85609	704	1+
276.91770	420	1+
277.85667	474	1+
278.80921	170	1+
279.89243	220	
280.06936	270	1+
280.78424	232	1+
280.85248	596	1+
281.37427	246	
281.85504	366	1+
281.93873	240	1+
282.09575	266	1+
282.79117	346	1+
282.88461	420	1+
282.98581	274	1+
284.87696	354	
284.98185	244	1+
285.03735	122	1+
285.79095	664	1+
285.84790	286	
285.87024	272	
285.94160	554	
286.39056	194	
286.87188	214	
286.92553	330	1+
286.94322	264	
287.85747	218	
287.88912	260	
287.92940	278	1+
287.99638	196	
288.47799	196	
288.86881	1250	
288.89660	196	
288.98297	174	1+
289.09256	392	1+
289.12834	336	1+
289.38696	252	1+
289.88289	2396	
289.96472	346	1+
290.05542	272	1+
290.79139	238	1+
290.86422	5288	1+
290.96535	204	1+
291.07615	228	1+
291.94426	198	1+
292.89160	254	
293.38830	334	1+
293.87359	12864	1+
294.37517	272	1+
294.92667	250	1+
294.95879	502	1+
295.90267	250	
295.95798	316	1+
296.14027	280	
296.18686	90	1+
296.85870	434	1+
296.88183	1024	
297.81937	740	1+
297.88186	524	
298.80443	346	1+
298.85377	468	
298.87882	1574	1+
299.11292	240	1+
299.91764	330	1+
299.99089	200	
300.01259	368	1+
300.04687	398	1+
300.11600	204	1+
300.40048	250	1+
300.85649	2564	1+
301.05420	248	1+
301.35194	374	1+
301.81143	284	
301.99277	176	1+
302.47512	218	1+
302.92083	274	1+
303.13802	318	1+
303.95156	480	
305.82088	222	
305.85469	790	1+
305.94010	192	
305.97819	222	1+
306.89574	258	
306.95092	370	1+
307.10153	416	1+
307.89033	2352	
308.14224	1088	1+
308.28974	194	
308.80988	260	1+
308.87628	1174	
309.02010	290	1+
309.05381	270	1+
309.08019	138	1+
309.30231	300	1+
309.40314	244	1+
309.88927	3120	1+
309.95263	496	1+
310.15874	1682	1+
310.84706	272	
310.87335	540	
310.98682	332	1+
311.88337	25904	1+
312.23140	164	1+
312.41044	286	1+
312.56038	174	1+
312.81345	238	
312.83581	228	
312.95865	366	1+
313.20373	190	1+
313.96504	226	1+
314.14152	208	1+
314.86863	1866	1+
314.94020	236	
315.82264	282	
316.01329	314	1+
316.04704	160	1+
316.82163	722	1+
316.86316	1686	1+
316.88628	1350	1+
316.96169	248	
317.04301	188	1+
317.37232	474	1+
317.82275	446	1+
317.84427	202	
318.86025	900	1+
318.88366	282	
318.95618	228	
318.99466	294	1+
319.13893	214	1+
319.82436	300	1+
320.02446	218	1+
320.35684	264	1+
320.87557	314	
320.89109	684	1+
321.07761	266	1+
321.84892	752	1+
322.03840	364	1+
322.62999	206	1+
322.85032	526	1+
322.87731	534	1+
323.12318	390	1+
323.80696	274	1+
324.01257	494	1+
325.08503	228	1+
325.75758	138	1+
325.84446	312	1+
325.90363	962	
326.12000	224	1+
326.80774	242	1+
326.90060	558	
327.05456	300	1+
327.38086	532	1+
327.87742	2496	1+
328.00026	224	1+
328.16294	262	1+
328.37086	478	1+
328.70178	86	1+
328.89660	336	
328.94777	268	1+
329.08561	182	1+
329.89419	2796	1+
330.82830	284	
331.83739	234	
331.89530	3528	1+
331.97583	234	
332.87456	1470	1+
332.94988	320	
333.01370	246	1+
333.40038	208	
333.82364	380	
333.88853	214	
334.81690	290	1+
334.89708	1590	1+
335.18498	260	1+
335.84070	334	
335.88472	226	
335.93421	566	1+
336.31988	366	1+
336.78631	250	1+
336.87621	934	1+
336.93990	454	1+
337.38007	528	1+
337.83859	446	1+
337.85558	236	
337.97871	194	1+
338.79267	380	1+
338.82216	356	1+
338.84622	302	1+
338.91283	216	
339.62367	116	1+
339.71134	316	1+
339.79684	294	1+
339.82661	264	1+
339.87692	588	1+
339.90236	536	1+
340.22005	208	1+
340.71228	242	1+
340.75529	120	1+
340.90576	388	1+
340.94180	140	1+
341.01835	518	1+
341.10433	318	1+
341.87685	500	
341.96575	374	1+
342.01682	322	1+
342.81630	248	1+
342.87271	1266	1+
342.94179	206	
343.18363	264	1+
343.82031	180	1+
343.87459	934	1+
344.71462	336	
345.15501	214	1+
345.72490	252	
345.89031	374	
347.42391	220	1+
347.90005	302	
348.17222	332	1+
348.88936	290	
349.14759	592	1+
349.90933	762	1+
350.27844	172	1+
350.38873	252	
350.88921	962	1+
350.90416	292	
350.96154	758	1+
351.00468	260	1+
351.84783	342	1+
351.87612	278	
352.13556	272	1+
352.16502	298	
352.73205	154	1+
352.77102	568	1+
352.91132	1204	1+
353.80958	194	
353.84996	704	1+
354.18145	180	1+
354.49091	106	1+
354.79385	216	1+
354.90473	260	
355.06358	318	1+
355.83944	376	1+
355.91270	656	1+
356.01005	210	1+
356.78317	258	
356.89416	608	1+
356.95904	170	1+
358.84387	208	
359.15778	278	1+
359.18317	222	1+
359.34403	244	1+
359.83957	760	1+
359.86586	192	
359.94976	326	1+
360.65296	290	1+
360.95756	224	1+
361.30860	224	1+
362.03786	330	1+
362.07107	160	1+
362.91927	458	1+
363.92205	390	1+
364.22365	198	1+
365.35865	538	1+
365.93986	440	1+
366.36006	364	1+
366.78763	254	
366.84010	4292	1+
366.88013	824	1+
367.02664	350	1+
367.70757	1680	1+
368.79407	230	
368.99879	338	1+
369.07689	298	1+
369.84225	418	
369.86487	342	1+
370.18525	410	1+
370.27890	170	1+
370.35402	194	1+
370.72498	554	1+
370.78341	456	
370.83550	584	1+
370.98770	172	1+
371.00713	312	1+
371.11564	216	1+
371.70344	228	
371.72712	478	1+
371.77930	210	
371.96671	336	1+
372.04447	258	
372.88238	192	
373.07488	230	
373.18634	262	1+
373.72009	636	1+
373.83905	624	1+
374.06000	252	1+
374.81481	354	1+
374.86835	480	1+
375.72913	488	1+
375.89796	332	1+
375.92957	266	1+
376.01534	258	1+
376.06207	184	1+
377.10334	272	1+
377.99343	286	1+
378.33492	304	1+
379.00216	296	1+
379.79656	488	1+
380.07945	410	1+
380.73521	340	
380.85538	964	1+
381.08164	300	1+
381.11066	204	
382.11036	406	1+
382.85609	1290	1+
383.01925	182	1+
383.11224	300	1+
383.71090	376	1+
383.75650	210	1+
383.79054	462	1+
383.94339	236	1+
384.29062	194	1+
384.85048	10092	1+
385.11614	374	1+
385.89255	408	1+
385.98853	168	1+
386.71912	236	1+
386.89572	294	1+
387.72108	202	1+
388.11538	318	1+
388.76330	188	1+
388.79492	1224	1+
388.85228	232	
389.12173	250	1+
389.20307	304	
389.22840	184	1+
389.71559	1064	1+
389.86963	342	
390.18623	214	
390.23071	154	1+
390.75324	428	1+
390.84534	1212	
391.26727	96	1+
391.80459	412	
391.84383	710	
392.08605	722	1+
392.34568	330	1+
392.80714	210	
392.83851	398	
392.86483	2594	1+
393.74233	244	1+
393.79972	1718	1+
393.84113	252	
393.89956	198	
394.16935	182	1+
394.83645	1100	1+
394.86229	824	1+
395.23039	164	1+
395.78445	298	1+
396.80737	318	1+
397.07371	252	1+
397.71496	238	
397.86231	746	1+
398.72933	202	
398.86467	480	1+
399.71596	446	1+
399.84253	348	
399.90850	334	1+
400.54538	202	1+
400.86698	594	1+
401.12880	574	1+
401.18148	172	1+
401.22219	290	1+
402.33633	162	1+
402.86651	4902	1+
403.87136	3594	1+
404.54068	148	1+
404.91524	370	
405.72441	234	
405.78150	214	
405.87141	1626	
406.04333	310	1+
406.72172	534	1+
406.81044	258	
406.85658	394	
407.08347	354	1+
407.86618	19514	1+
408.38466	226	1+
408.92435	296	
409.25362	170	1+
409.67574	234	1+
409.72934	934	1+
409.81806	378	
410.10419	224	
410.73558	672	1+
410.84542	466	
410.87466	2438	1+
410.91130	254	1+
411.81137	2028	1+
411.83974	208	
412.73443	1032	1+
412.84572	2334	1+
412.87050	1432	1+
412.91014	296	1+
413.07375	432	
413.13779	148	1+
413.87337	1022	1+
413.91035	198	1+
414.05058	174	1+
414.18302	120	1+
414.82606	442	1+
414.94146	244	1+
415.21318	212	1+
415.74748	422	1+
415.91425	428	1+
416.13687	234	
416.87712	768	1+
418.17269	148	1+
420.79756	238	1+
421.83428	216	
421.88373	1786	1+
422.85547	232	
423.23354	274	1+
423.81047	426	1+
423.88504	738	
423.96677	170	1+
423.99643	174	1+
424.10579	230	
424.14522	396	
424.23260	188	1+
424.86816	272	
425.06100	272	1+
425.35647	216	1+
425.74685	234	1+
425.87959	1860	
425.99140	232	1+
426.13831	328	1+
426.31897	194	1+
426.81160	234	
426.86334	2906	1+
426.93693	302	
427.32703	202	1+
427.73587	1960	1+
427.96877	174	1+
428.09536	280	
428.85360	524	
428.88631	3622	1+
429.03281	258	1+
429.39712	204	1+
429.82757	638	1+
430.15110	190	
430.74233	994	1+
430.81130	350	1+
430.86230	416	
430.88079	900	
431.86951	566	
432.19998	418	1+
432.24195	338	
432.26570	146	1+
432.87396	1138	1+
432.89212	444	
433.20275	324	1+
434.82416	358	1+
435.11724	268	1+
435.14429	482	1+
435.86563	388	
435.89519	252	
436.91510	244	1+
437.18918	136	1+
438.14630	220	1+
438.21653	256	1+
438.25045	194	1+
438.87707	222	
439.27180	178	1+
439.89231	2004	1+
440.37951	214	1+
442.15756	486	1+
443.99319	252	1+
444.02355	176	1+
444.15395	532	1+
444.38739	226	
444.81512	336	1+
444.87252	1524	
444.94641	204	
445.74562	622	1+
445.88316	1442	1+
446.11256	206	1+
447.95721	366	1+
448.18939	254	1+
448.69661	322	1+
448.75197	256	1+
448.79605	276	1+
448.89904	542	
449.81864	404	1+
449.87465	1044	1+
450.75630	494	1+
450.81808	298	1+
451.90240	388	1+
457.90587	1304	1+
458.64180	234	1+
460.16053	786	1+
460.24638	194	
461.98093	346	1+
462.71819	124	1+
462.88238	1032	1+
463.25678	178	1+
466.16776	274	1+
467.70249	248	1+
467.88736	1516	1+
468.78276	436	1+
469.16839	478	1+
470.91061	184	1+
472.69278	230	1+
476.70566	228	
479.90811	240	1+
480.75276	272	1+
481.04780	240	1+
481.72301	362	
481.78728	234	1+
481.90406	170	1+
485.66600	130	1+
485.90085	774	1+
486.72875	188	1+
486.84604	478	1+
487.27943	278	1+
487.79573	280	1+
487.96244	228	1+
488.96305	252	1+
489.30459	192	1+
489.44531	220	
489.78581	544	1+
490.33701	230	1+
490.40882	298	1+
490.78739	440	1+
490.90697	224	
494.28110	368	1+
494.49961	166	1+
494.82864	154	1+
495.28288	296	1+
498.22323	184	1+
498.77418	310	1+
499.73781	288	1+
499.78817	216	1+
500.63473	126	1+
501.74256	204	1+
502.26635	282	1+
503.27073	238	1+
503.35288	1070	1+
503.47043	404	1+
504.10572	194	1+
504.14798	192	1+
504.31725	340	1+
504.60941	170	1+
504.86398	154	1+
505.07894	210	1+
505.10836	128	1+
505.26894	352	1+
505.41404	490	1+
505.61249	102	1+
506.23469	214	1+
506.26869	266	1+
506.33244	254	1+
506.47730	376	1+
506.78614	310	1+
507.00554	142	1+
507.16848	214	1+
507.48622	318	1+
507.52954	150	1+
507.78794	246	1+
507.84975	108	1+
508.07526	172	1+
508.17800	140	1+
508.37662	264	1+
508.91298	194	1+
509.12412	236	1+
509.14837	128	1+
509.40887	194	1+
509.51978	158	1+
509.86214	480	1+
510.05099	228	1+
510.41277	140	1+
510.46797	328	1+
510.51879	100	1+
511.47326	208	1+
512.65498	178	1+
513.25003	280	1+
END IONS

###FS:    #m/z: 336.94638 #charge 1+
###MS: 13
###MSMS: 16
BEGIN IONS
TITLE=Cmpd 12, +MS2(336.9464), 28.0-35.0eV, 0.3min #16
RTINSECONDS=18.6035
SCANS=13,16
PEPMASS=336.94638	411884
CHARGE=1+
95.56915	100	
183.87154	138	
189.86298	250	
196.88511	360	1+
204.00767	108	
208.13035	174	1+
209.95195	118	
210.88507	472	1+
211.94514	18748	
212.01961	110	
212.12744	166	1+
212.87954	2130	1+
212.94700	734	
213.05068	90	1+
213.94005	7850	1+
214.20290	162	1+
215.82800	136	1+
215.88685	1164	1+
215.93900	826	1+
217.85785	134	
217.88411	548	
217.93679	400	1+
219.02801	210	1+
222.94915	126	
222.97256	102	
223.89069	142	
223.96263	146	
224.95119	144	
224.97315	110	
226.89761	260	
226.95545	226	1+
227.03186	104	
227.89208	730	1+
228.89426	448	1+
229.95514	14898	1+
230.88977	2756	1+
231.21282	192	1+
231.95112	6432	1+
232.02077	110	
232.46994	102	
232.65584	100	
232.82689	106	
233.87297	202	1+
233.89670	1428	1+
233.94795	774	
235.82443	128	
235.86838	192	
235.94661	538	
236.83054	142	
237.43881	118	
239.78944	210	1+
239.90474	128	
241.94794	136	
241.96227	116	
242.45395	208	1+
242.89765	148	
243.89598	202	
244.95622	140	
246.84297	214	1+
246.90169	164	
246.92424	114	
246.97774	310	
247.84988	140	1+
247.90472	132	
247.96574	3372	1+
248.03134	436	1+
248.88034	132	
248.90162	426	
248.98641	150	
249.10032	104	
249.90102	228	
249.96118	2102	1+
250.84896	158	
250.88904	236	1+
251.06745	218	1+
251.92440	196	1+
251.95839	406	
252.03776	262	1+
252.97186	9284	1+
253.09377	154	
253.11192	114	
253.12782	122	1+
253.83890	144	
253.90913	716	1+
254.09035	136	
254.22777	126	1+
254.94172	346	
254.96641	4374	1+
255.06126	272	1+
255.86513	182	1+
255.99434	100	
256.06170	180	1+
256.88554	130	
256.91598	122	
256.96470	944	1+
257.90212	260	1+
257.93659	126	
257.97998	158	
258.54581	102	
258.80273	120	
258.95516	320	1+
259.84937	132	
260.00062	132	
260.79667	296	1+
263.06005	154	
263.82549	110	
265.01318	274	1+
265.05871	144	
265.08386	100	
265.41683	110	
265.95800	128	
266.81379	118	
266.86978	104	
267.00418	156	
268.49496	102	
268.84107	476	
268.96317	148	
269.79799	272	
269.83734	340	
270.98280	1076	1+
271.84655	266	
271.91270	664	1+
271.95259	134	
272.85098	124	
272.97730	582	1+
273.79122	268	
274.72929	126	
274.79391	150	
274.82313	124	
274.97982	258	
275.05430	214	
275.81314	160	1+
275.86058	240	1+
275.90920	118	
276.83672	310	1+
276.89350	208	
277.04924	130	
279.02721	108	
279.09991	308	1+
279.93209	120	
279.96722	174	
280.79457	400	1+
280.81414	128	
280.83257	126	
281.04902	250	
281.45599	124	
282.05630	106	
282.85900	100	
282.87825	106	
282.91734	110	
283.79121	514	1+
284.86827	166	
285.02886	172	
285.85160	902	1+
286.85493	672	1+
286.92261	206	1+
288.20402	122	
288.85675	102	
289.10269	108	
289.87789	274	1+
290.14748	104	
291.02895	138	
291.12251	212	1+
291.80689	424	1+
291.86051	114	
292.06085	214	1+
292.86531	106	
293.86958	182	
293.99957	134	
294.02027	106	
294.27821	238	1+
294.85974	140	
295.87758	264	1+
295.97417	114	
295.99418	208	1+
296.81151	144	
296.95698	176	1+
296.99075	120	
297.83906	162	1+
298.59704	106	
298.95207	112	
299.02197	158	
299.05735	208	
300.86743	122	
301.05769	120	
301.34750	206	1+
301.84805	112	
301.88166	118	
302.78114	102	
303.01928	230	1+
304.81122	122	
305.78782	286	1+
306.89279	152	
307.01170	108	
307.28699	304	1+
307.73703	100	
307.88989	262	1+
309.86421	106	
310.87638	508	1+
312.03479	108	
312.82535	108	
313.76295	104	
313.88995	132	
314.81896	134	
316.14575	178	1+
316.82167	122	
318.71659	154	
319.08218	156	
319.92542	106	
322.25687	108	
322.30834	120	
323.23588	112	
324.06534	100	
324.89190	526	1+
325.05809	110	
327.88500	170	
328.31318	128	
328.88438	186	
328.93511	102	
329.89141	136	
330.88319	116	
331.32416	212	1+
334.16188	178	1+
334.31284	106	
334.76698	280	1+
334.88509	138	
335.10647	146	1+
339.84195	282	1+
341.40423	102	
342.06457	150	
END IONS

###FS:    #m/z: 363.95709 #charge 1+
###MS: 17
###MSMS: 18
BEGIN IONS
TITLE=Cmpd 13, +MS2(363.9571), 28.0-35.0eV, 0.4min #18
RTINSECONDS=22.273
SCANS=17-18
PEPMASS=363.95709	2150250
CHARGE=1+
182.86935	162	
187.86581	548	1+
189.86257	2480	1+
191.85760	2800	1+
191.95439	136	
196.88120	866	1+
201.85801	226	1+
205.87706	136	
205.94661	882	1+
206.88995	246	
206.94830	692	1+
207.87646	936	1+
208.94349	140	
209.86998	360	
209.94407	5484	1+
210.88449	2034	1+
212.87910	11274	1+
214.89510	562	
215.41497	154	
215.88136	376	1+
216.41021	284	
222.95256	4744	1+
223.02999	232	1+
223.88700	208	
224.89878	136	
224.94860	10668	1+
225.18147	114	1+
225.88529	266	
226.86524	158	
226.89463	628	
226.94761	28746	1+
227.10012	134	
227.12842	432	1+
227.89676	316	
228.13152	354	1+
228.86810	152	1+
228.89553	2058	1+
228.94276	39992	1+
228.99782	220	1+
229.11746	188	1+
229.45687	128	1+
229.51477	116	1+
229.83101	210	1+
230.19954	108	1+
230.49271	118	
230.64039	166	1+
230.79117	344	1+
230.83530	176	1+
230.89011	19962	1+
231.02805	144	
231.44115	132	1+
232.01720	148	
232.49167	120	
232.67586	90	1+
232.88705	1886	1+
233.01337	170	
233.85188	124	
234.01131	312	1+
234.88030	722	1+
235.84665	162	
238.02580	138	
238.05919	178	
239.00248	220	1+
239.78739	206	1+
239.96743	200	
240.82383	164	
240.88584	248	1+
240.94226	206	
240.96260	3950	1+
241.03286	212	1+
241.13822	122	
241.84017	118	
241.94347	164	
242.00604	140	
242.82412	210	1+
242.95997	2682	1+
243.08106	124	
243.82769	142	1+
243.89042	224	1+
244.01826	182	1+
244.79107	436	1+
244.95807	10904	1+
245.00624	116	
245.44443	120	
245.84093	184	
245.94178	300	
246.90613	800	1+
246.95335	14672	1+
247.14237	196	1+
247.39290	150	
247.97759	156	
248.04998	242	1+
248.80054	158	
248.86016	202	1+
248.89980	3810	1+
249.44344	224	1+
249.96567	132	
249.98338	174	
250.02575	136	
250.89735	1300	1+
250.96848	366	1+
251.52283	144	1+
251.91196	408	
252.97741	152	
253.83401	158	
253.90555	744	1+
253.92430	122	
253.98256	230	1+
254.11886	126	
254.79902	218	1+
255.06475	304	1+
255.97263	232	1+
256.06753	246	1+
257.79436	164	1+
258.90677	162	
258.97378	756	1+
259.90440	148	
259.92515	182	1+
260.79764	234	1+
260.96834	2230	1+
262.82980	390	1+
262.85257	128	
262.87617	152	
262.89592	142	
262.92653	160	
263.79974	128	
263.97887	486	1+
264.03798	264	1+
264.78647	384	1+
265.03946	184	1+
265.08598	280	1+
265.83118	364	1+
265.85705	118	
265.91713	362	1+
265.97783	236	
265.99904	208	1+
266.81865	130	
266.97751	228	
267.78500	752	1+
267.87417	168	
267.92385	264	1+
267.97353	1590	1+
268.14006	206	1+
268.79015	456	1+
268.90802	118	
269.80857	128	
269.96868	2388	1+
271.79924	134	
271.84467	274	
271.91596	314	
272.84981	120	
272.92826	136	
275.85515	514	1+
275.87725	230	1+
276.81661	158	
276.83920	294	
276.85855	442	1+
276.89902	120	
278.03751	228	1+
278.06211	182	1+
278.79389	120	
278.85720	148	
278.88796	148	
279.10256	294	
279.80102	288	
279.87500	116	
280.10887	136	
280.14215	134	
280.79188	1010	1+
280.83646	124	
280.91364	130	
280.94287	274	1+
281.12338	252	1+
282.79037	584	1+
282.84938	420	1+
282.91200	304	1+
283.79282	386	1+
283.85277	360	1+
283.98759	580	1+
284.82056	118	
284.87048	236	
285.84677	2134	1+
285.93769	298	1+
286.18790	134	
286.80198	168	
286.86497	148	
287.90861	260	1+
288.06278	462	1+
288.79397	176	1+
288.91174	204	1+
288.92390	216	1+
289.85318	178	
289.88361	142	
290.06311	174	
290.78443	410	1+
291.86470	554	1+
292.09911	120	
292.43657	148	
292.86249	320	1+
292.88306	128	
292.91686	122	
292.93973	412	1+
293.11862	126	
294.84739	202	
294.86341	292	
294.90667	334	1+
295.08348	118	
295.86709	142	
296.14525	124	
296.80626	282	1+
296.86554	192	
296.88555	122	
296.91454	280	1+
297.07708	234	1+
297.86230	146	
297.97111	122	
298.13399	118	
298.80323	694	1+
298.85013	130	
299.84094	134	
300.81370	128	
301.79991	570	1+
301.86003	896	1+
301.87979	218	
301.95837	124	
303.80525	350	
303.85542	2760	1+
304.80334	200	
305.80485	320	1+
305.87013	118	
306.93104	166	
307.89125	404	1+
308.29536	246	
308.87546	124	
309.14367	122	
309.30169	162	
310.87316	410	
311.88735	364	
312.02152	250	1+
312.67212	178	1+
312.80812	182	
312.87423	252	
313.87624	152	
314.13483	120	
314.82012	288	1+
315.87827	122	
316.81101	176	
318.13348	198	1+
318.88049	246	
318.93570	300	1+
319.82128	386	
320.80752	208	
320.94088	290	1+
321.81776	928	1+
321.86725	658	1+
322.92835	574	1+
323.75356	274	1+
323.90532	238	1+
323.96838	124	
324.02109	408	1+
324.81784	176	
324.87601	292	
324.97087	204	
325.82447	146	
325.86982	1168	1+
326.87195	1018	1+
328.82114	160	
328.89978	142	
329.87556	266	1+
331.02057	174	1+
332.14307	190	1+
334.78687	164	1+
334.93244	140	
336.94493	858	1+
337.83093	130	1+
337.87216	152	1+
338.06155	124	1+
338.33971	130	
338.95179	180	
339.82854	1120	1+
340.71235	188	1+
340.94136	604	1+
341.01964	132	1+
341.08294	144	1+
342.76882	302	1+
343.71360	150	
343.82486	162	
344.80211	134	
344.89720	150	1+
345.88610	298	1+
345.93543	188	1+
346.13831	160	1+
346.72019	120	
346.86509	120	
346.89476	394	1+
348.72817	122	
349.02385	210	1+
349.31872	276	
349.36193	212	1+
349.78526	132	
350.33776	270	
350.84497	130	
350.86661	254	1+
353.75744	244	1+
354.96669	238	1+
359.72680	212	1+
362.71455	296	1+
363.04349	206	1+
364.12116	286	1+
364.34678	182	1+
365.91599	132	
367.33589	328	1+
367.77814	180	
369.42468	116	
END IONS

###FS:    #m/z: 507.84655 #charge 1+
###MS: 17
###MSMS: 19
BEGIN IONS
TITLE=Cmpd 14, +MS2(507.8466), 28.2-35.2eV, 0.4min #19
RTINSECONDS=23.045
SCANS=17,19
PEPMASS=507.84655	706972
CHARGE=1+
196.01591	604	1+
198.88554	588	1+
210.03224	212	
217.89634	306	
222.88140	332	1+
222.97925	134	1+
227.04978	152	1+
227.95435	348	1+
229.88316	378	1+
229.89656	220	1+
230.88832	272	1+
230.97366	288	
234.88213	322	1+
237.05573	480	1+
237.94089	174	1+
238.88967	262	1+
240.00019	208	1+
240.84944	314	1+
241.85251	214	1+
241.88331	458	1+
247.89511	364	1+
247.97244	250	1+
248.85546	338	1+
248.89639	304	1+
249.03946	230	1+
249.86082	322	1+
250.97013	800	1+
251.10864	198	
252.08050	272	1+
252.96889	304	1+
253.90037	236	
254.09775	402	1+
254.93922	172	1+
254.96468	192	1+
256.39113	300	1+
257.39641	172	1+
257.79839	222	1+
257.90522	482	1+
258.37330	190	1+
258.86238	318	1+
259.03536	274	1+
259.48077	188	1+
260.06374	142	1+
260.87805	202	
260.95045	278	1+
262.88643	260	
263.00838	142	1+
263.90670	210	1+
266.10073	484	1+
266.16786	592	1+
266.86738	364	
267.78366	380	1+
267.87831	514	1+
267.94401	180	1+
268.91758	390	1+
268.97510	190	
269.96278	210	1+
270.06906	414	1+
270.85895	570	
270.88042	246	
271.04179	174	1+
271.87524	940	1+
272.85437	1876	1+
273.04205	260	
273.87609	430	1+
273.89751	310	
274.80348	234	
274.83286	240	
274.85113	316	1+
275.06950	292	1+
275.80247	484	1+
275.95566	242	1+
276.15832	198	1+
276.85551	302	1+
276.92011	194	1+
277.03955	160	1+
277.08971	332	1+
277.15295	318	1+
277.88196	226	
277.90728	268	1+
279.81669	186	1+
280.85388	512	1+
280.88135	200	
281.07309	206	1+
281.14434	206	1+
281.37841	386	
282.78653	200	1+
283.10726	302	1+
283.89027	524	1+
283.94643	184	1+
284.01053	346	1+
284.05464	238	1+
284.87368	564	1+
284.89444	442	1+
284.91701	372	1+
285.79146	386	1+
285.94378	412	
286.79318	252	1+
286.83965	1078	1+
287.06706	244	1+
287.81453	424	1+
287.84019	836	1+
287.89409	236	
288.86902	840	
288.93045	218	1+
289.15698	130	1+
289.88204	2060	
290.78810	232	
290.86456	3702	1+
291.96816	274	1+
292.06049	220	
292.88451	306	
293.43715	104	1+
293.87362	10410	1+
294.81172	206	
295.94555	404	1+
295.95984	272	1+
295.98149	414	1+
296.07212	278	1+
296.79989	208	
296.88224	1290	1+
297.01108	190	
297.13311	152	1+
298.84969	442	
298.88066	1158	1+
299.86041	234	
300.85848	1880	1+
300.89880	370	1+
301.05666	280	1+
301.09508	184	1+
301.87843	260	
302.09833	158	1+
302.80045	328	1+
303.80631	254	1+
303.85585	438	
303.95469	282	
304.86171	206	
304.88218	290	
305.03273	216	1+
305.11847	184	1+
305.85332	840	1+
306.09718	294	1+
306.88007	226	
307.10522	254	1+
307.89037	2266	
307.96472	162	1+
308.07122	352	1+
308.14192	1182	1+
308.36815	340	1+
308.79793	364	1+
308.87159	4166	1+
308.92789	424	1+
309.33063	208	
309.87247	2668	1+
309.89020	2444	
309.99574	368	1+
310.02380	418	1+
310.05249	366	1+
310.15809	864	1+
310.34388	348	1+
310.48186	138	1+
310.83822	462	1+
311.05726	312	1+
311.10194	284	1+
311.17846	246	1+
311.29562	188	1+
311.34401	330	1+
311.42767	110	1+
311.88333	28048	1+
312.01424	510	1+
312.26535	134	1+
312.82650	270	1+
313.03971	256	
313.12142	168	1+
314.86865	1662	1+
314.94233	392	1+
314.96043	194	
315.38060	316	1+
315.40152	250	1+
315.82701	192	
316.02045	488	1+
316.13759	204	1+
316.81868	926	1+
316.86522	1506	
316.88948	802	
316.93611	208	
317.82796	698	1+
317.89002	400	
318.14349	238	1+
318.38202	404	1+
318.86453	1098	1+
318.88133	944	1+
318.93769	322	1+
319.04349	210	1+
319.36540	198	
321.81223	484	1+
321.99749	244	1+
322.85784	190	
323.04401	188	1+
323.35627	232	1+
324.86309	302	
325.01810	222	
325.23855	266	1+
325.89887	1238	1+
326.38531	422	1+
326.80892	324	1+
327.17258	362	1+
327.80178	164	1+
327.88337	1740	1+
327.89655	922	
328.36974	704	1+
328.86906	1046	1+
328.97967	286	1+
329.84203	300	1+
329.89568	858	
330.16494	190	
330.58252	208	1+
330.82780	302	
330.84101	510	1+
330.87850	538	
331.89330	3316	1+
332.39492	378	1+
332.87893	1940	1+
332.94538	198	
333.01429	290	1+
333.11467	256	1+
333.82432	200	
334.35020	202	1+
334.46359	202	1+
334.81692	532	1+
334.87236	272	
334.89956	1182	1+
335.07887	268	1+
335.46913	154	1+
335.77883	278	1+
335.81954	342	1+
335.84377	708	1+
336.10486	212	1+
336.13550	292	1+
336.86910	236	
336.98677	234	
337.03130	206	1+
337.88488	280	
338.06693	344	1+
338.71353	158	1+
338.88507	394	
339.88096	336	
339.90190	294	
340.11899	194	1+
340.73040	158	1+
340.82163	180	1+
340.86223	218	
340.88661	264	
341.04656	298	1+
341.87405	358	
342.06331	196	
343.09853	190	1+
343.71353	256	1+
343.87590	606	
344.39964	204	1+
344.71242	320	1+
344.82850	286	1+
345.13832	232	1+
345.88989	380	
345.93706	178	1+
346.21645	286	1+
346.87685	270	
346.90360	240	
347.89102	228	
348.81418	162	1+
348.96861	234	
350.02730	202	
350.16556	214	1+
350.82603	240	
350.89088	1218	1+
350.91291	410	
350.96312	428	1+
351.84953	548	1+
352.72247	200	1+
352.77513	568	1+
352.90812	1362	1+
353.10764	286	1+
353.15080	226	1+
353.36719	244	1+
353.85147	1202	1+
354.04140	196	
354.06283	232	
354.09528	156	1+
354.39248	348	1+
355.02508	342	1+
355.05894	440	1+
355.71710	216	
355.83788	510	1+
355.89191	250	
356.06133	304	1+
356.37644	346	1+
356.71937	340	1+
356.78373	214	
356.95100	278	1+
356.96870	172	1+
357.08684	200	1+
357.77253	250	1+
357.94461	226	1+
358.02038	334	1+
360.87339	218	
361.16405	250	1+
361.86401	414	1+
361.92124	348	1+
362.72280	270	1+
362.98132	234	1+
363.07148	310	1+
363.74828	194	1+
363.79464	232	1+
363.89901	370	1+
364.03790	160	1+
364.07809	222	1+
364.84255	410	1+
365.54041	224	1+
365.87319	520	1+
366.18798	466	1+
366.79118	530	1+
366.84046	3988	1+
367.02620	260	1+
367.07445	188	1+
367.14614	316	1+
367.70754	2436	1+
368.11001	256	1+
368.14942	248	1+
368.89787	348	
369.84510	738	1+
369.88635	570	1+
370.17993	562	1+
370.78808	368	
370.97851	184	1+
371.19268	286	1+
371.72380	410	1+
371.78768	754	1+
371.86711	194	
373.15170	192	1+
373.19384	194	
373.71845	374	1+
373.83381	302	
373.90554	264	
374.80230	434	1+
374.85159	278	
374.90826	446	1+
375.06218	202	
375.71905	202	
375.73569	226	
375.85873	188	
376.83174	320	1+
377.91175	300	1+
378.08592	190	
378.33872	200	
379.06664	256	1+
379.80572	238	
380.41647	252	1+
380.73529	474	1+
380.77456	308	1+
380.80576	536	1+
380.85586	716	1+
380.96357	242	1+
381.80096	334	1+
382.02678	298	1+
382.12527	302	1+
382.71491	644	1+
382.85756	1196	1+
382.89120	226	
382.97733	386	1+
383.36609	322	1+
383.71420	428	1+
384.10759	290	1+
384.37114	220	1+
384.85091	9512	1+
384.89308	368	
385.06291	536	1+
385.79508	424	1+
386.03011	288	1+
386.06742	358	1+
386.39528	264	1+
386.87604	422	1+
386.92943	158	1+
387.72098	234	
387.85528	598	1+
388.17123	292	1+
388.57740	106	1+
388.79483	588	1+
389.19907	732	1+
389.71308	714	1+
389.87073	252	
390.15001	128	1+
390.73807	196	1+
390.84424	846	
390.91787	274	1+
391.08406	194	
391.21166	238	1+
391.84560	644	
392.06816	322	1+
392.82993	342	
392.86383	1992	1+
393.53053	208	1+
393.75301	194	
393.80136	1710	1+
394.83815	778	1+
394.90804	204	
395.00531	186	
395.11065	200	1+
395.38525	352	1+
395.87022	264	
396.11712	138	1+
396.17913	202	
396.64289	142	1+
396.73530	268	
396.78090	244	
397.39217	450	1+
397.73298	618	1+
398.13393	188	1+
398.73689	422	1+
398.86654	628	1+
399.11229	218	1+
399.23546	246	1+
399.70958	346	1+
399.80952	206	
400.23503	194	1+
400.86760	426	1+
401.03482	216	1+
401.12612	222	1+
402.19051	206	1+
402.81103	330	1+
402.86526	3816	1+
403.22806	302	1+
403.43270	200	1+
403.81436	282	1+
403.86980	2326	1+
404.07618	432	1+
404.72639	402	1+
404.91099	452	1+
405.87047	1580	1+
406.05297	214	
406.77788	210	
407.04432	396	1+
407.15106	300	1+
407.20739	190	1+
407.72663	440	1+
407.81548	346	
407.86675	19876	1+
408.81941	244	
408.97743	184	1+
409.11995	148	1+
409.64498	128	1+
409.72284	1092	1+
409.82028	206	
409.90838	464	1+
410.07791	234	1+
410.23146	184	1+
410.83626	308	
411.00631	294	1+
411.81101	1800	1+
412.73024	1396	1+
412.84546	1568	
412.87183	960	1+
413.07848	380	1+
413.87577	616	1+
414.19319	290	1+
415.19896	224	1+
415.75015	230	1+
415.87299	1544	1+
416.80989	204	
416.87621	1116	1+
417.79775	258	1+
417.82238	196	
418.73588	170	1+
418.77025	194	1+
418.84802	212	
421.88272	1716	1+
422.86196	230	
422.96115	238	1+
423.13623	500	1+
423.87723	482	
423.98518	132	1+
424.07521	250	1+
424.14017	308	1+
424.87145	310	
424.93583	264	1+
424.99221	168	1+
425.73607	300	
425.76546	242	
425.87946	1876	
426.12841	234	1+
426.86398	1646	
426.93443	198	
427.73883	1944	1+
427.86690	824	
428.74404	1210	1+
428.85106	532	1+
428.88719	3428	1+
429.08972	202	
429.82472	448	
430.74089	2052	1+
430.85680	996	
430.87243	1840	1+
431.87298	1218	1+
431.92917	280	1+
432.09508	298	1+
432.11844	160	1+
432.23623	150	1+
432.92891	188	1+
433.02202	150	1+
434.88728	354	
435.63488	232	1+
435.86656	292	
435.88557	552	1+
436.00603	134	1+
437.15274	196	
438.41800	202	1+
439.89253	2050	1+
441.76181	198	1+
441.79577	176	1+
441.83476	262	1+
442.15569	264	
442.69520	200	1+
443.14746	230	
443.89193	224	
444.87306	2332	1+
444.95077	420	1+
445.15155	272	1+
445.74311	514	1+
445.91154	198	
446.16130	166	1+
446.74466	300	1+
446.80984	204	
446.85386	322	1+
446.89854	270	
447.34122	132	1+
447.81565	306	1+
447.88814	204	
447.95806	198	1+
448.69338	298	1+
448.75227	372	1+
448.89554	488	
449.06483	158	1+
449.11512	304	1+
449.35352	208	1+
449.87884	1028	1+
450.75568	214	
451.77018	336	1+
451.88053	298	1+
451.90089	640	1+
452.03839	224	1+
452.07349	148	1+
452.86743	544	1+
453.67730	156	1+
453.87127	464	1+
453.89753	362	1+
457.71629	172	1+
457.90569	1554	1+
459.16083	444	1+
460.16104	466	1+
462.88424	822	1+
464.80960	180	1+
465.03331	218	1+
466.89120	904	1+
467.18122	220	1+
467.89193	768	1+
467.97241	182	1+
468.78283	278	
469.78598	240	
469.91494	332	1+
471.78251	252	1+
474.64623	178	1+
476.72089	476	1+
478.74219	340	1+
479.72427	226	1+
479.74521	242	1+
479.78243	234	1+
481.23182	172	1+
481.28495	172	1+
481.70651	160	1+
482.66212	202	1+
484.75457	212	1+
484.93253	276	1+
485.89912	694	1+
486.67956	188	1+
486.76635	306	1+
486.84395	506	
487.38796	234	1+
487.72922	238	1+
488.73232	190	1+
489.22675	240	1+
489.42143	258	1+
491.74151	272	1+
494.23394	130	1+
494.24864	164	1+
494.75472	210	1+
499.73719	386	1+
500.73931	262	1+
501.76835	300	1+
501.80653	184	1+
502.43098	282	1+
503.35464	620	1+
503.45354	212	1+
503.76671	328	1+
503.79847	304	1+
504.21836	154	1+
504.69272	186	1+
504.76845	220	1+
505.28011	248	1+
505.70071	128	1+
506.23804	160	1+
508.28125	224	1+
508.36715	232	1+
508.47985	332	1+
509.17513	174	1+
509.28386	168	1+
509.36819	176	1+
509.85838	954	1+
510.11377	180	1+
510.17831	110	1+
510.31099	220	1+
510.68405	154	1+
511.76282	176	1+
512.25894	182	1+
END IONS

###FS:    #m/z: 336.94651 #charge 1+
###MS: 17
###MSMS: 20
BEGIN IONS
TITLE=Cmpd 15, +MS2(336.9465), 28.0-35.0eV, 0.4min #20
RTINSECONDS=23.817
SCANS=17,20
PEPMASS=336.94651	409460
CHARGE=1+
96.41113	104	
179.03032	132	
187.86716	132	
189.86273	344	1+
192.89073	156	
193.88080	240	1+
198.95464	140	
201.97423	102	
205.95026	282	
207.98150	272	
208.86446	100	
208.88399	146	
208.98375	118	
209.88677	124	
210.88451	230	
210.93437	98	
211.94483	19124	
212.12956	138	1+
212.87994	3370	1+
212.94668	760	
213.94008	6934	1+
214.87961	230	
215.88703	1724	1+
215.93940	846	1+
217.85767	118	
217.88545	448	1+
217.93528	306	1+
218.50778	102	
221.89347	122	
221.94321	134	
222.00263	114	
222.95641	146	
223.96205	270	1+
223.97257	110	
224.93274	206	1+
226.92603	314	1+
226.97574	146	
226.99836	122	
227.78898	108	
227.89349	1210	1+
227.96514	156	
228.56232	100	
228.89575	802	1+
229.00668	214	1+
229.03931	358	1+
229.58327	92	1+
229.95562	16944	1+
230.21604	100	
230.84861	120	1+
230.88936	3784	1+
231.95075	7750	1+
232.83068	160	
232.88265	110	
232.99804	156	
233.89817	686	1+
233.94857	844	
234.82352	126	
235.82583	104	
235.84093	158	
235.86855	122	
235.89197	546	
235.94802	320	
237.06804	106	
240.96382	116	
242.05896	102	
246.90392	112	
246.94726	112	
246.97757	264	
247.11550	202	1+
247.96567	3550	1+
248.87810	138	
248.90123	1210	1+
249.03872	162	
249.15969	104	
249.40395	104	
249.96264	1456	1+
250.83059	414	1+
251.91007	212	1+
251.95875	380	
252.08154	148	
252.93991	122	
252.97154	8838	1+
253.02844	110	
253.88116	104	
253.90781	948	1+
253.95466	168	
254.08932	104	
254.94442	256	
254.96659	3780	1+
255.07391	348	
255.94371	134	
256.86305	122	
256.91234	436	1+
256.96218	490	
257.84431	202	1+
257.94055	140	
258.00512	176	1+
258.80424	150	
258.88499	222	
259.10125	100	
259.95667	132	
260.86734	130	
261.83615	134	
263.37814	100	
263.79520	188	1+
264.85372	118	
265.09170	144	
266.02738	108	
266.88382	122	
266.99764	256	1+
267.84124	200	
268.84376	822	1+
269.79969	458	1+
270.98074	1062	1+
271.84561	278	1+
271.91716	524	1+
271.99799	106	
272.43028	102	
272.95599	268	1+
272.97953	418	
273.79725	198	
273.89390	222	1+
274.12610	102	
274.35502	106	
274.79762	310	1+
274.80810	212	1+
274.86123	172	
275.05144	142	
275.83934	110	
276.84720	142	
277.83661	112	
277.92999	100	
277.96246	168	
278.83552	232	
278.96239	296	1+
279.04494	110	
279.81003	356	1+
279.83614	190	
280.12034	100	
280.81209	284	1+
280.93214	136	
281.04867	208	
281.11604	150	
281.36155	138	
281.87519	114	
282.04678	118	
283.03109	120	
283.86121	164	
284.86534	254	1+
285.84771	742	1+
286.40704	180	
286.80102	272	1+
286.81516	124	
286.84988	630	1+
288.85372	324	1+
289.07678	214	1+
289.85454	236	1+
289.88165	138	
290.80180	488	1+
291.80676	368	1+
291.85801	284	1+
292.03658	176	1+
293.00909	138	
293.06885	216	1+
293.10934	124	
293.43155	98	
293.84616	184	1+
293.99828	312	
294.98555	616	1+
295.12130	102	
295.98950	544	1+
296.23446	98	
296.41763	118	
296.76115	118	
296.80773	298	1+
296.84781	182	1+
296.87475	194	
296.97251	226	1+
298.31483	154	
298.92554	118	
299.05119	104	
299.06507	126	
299.79267	200	1+
300.07780	104	
302.82120	168	
302.85477	104	
302.95472	132	
304.85612	102	
304.88200	174	
305.04381	120	
306.88372	284	1+
307.08481	118	
307.79176	262	1+
307.80099	100	
308.72652	152	
308.87442	184	
309.81544	112	
310.87733	620	1+
311.88176	388	1+
313.88176	290	1+
314.81808	220	1+
316.05883	114	
318.96778	120	
319.85550	136	
320.69795	110	
320.95786	142	
322.97578	180	
323.01712	136	
323.30631	118	
323.91108	216	
324.89204	112	
326.89676	328	
327.30632	154	
331.81444	120	
331.88984	114	
332.76821	228	1+
334.08015	140	
335.26738	108	
335.88591	142	
336.22437	110	
337.83183	110	
337.88551	232	1+
337.94878	188	1+
338.23644	104	
340.43102	190	
342.44838	148	
END IONS

###FS:    #m/z: 322.93091 #charge 1+
###MS: 21
###MSMS: 22
BEGIN IONS
TITLE=Cmpd 16, +MS2(322.9309), 28.0-35.0eV, 0.5min #22
RTINSECONDS=27.5055
SCANS=21-22
PEPMASS=322.93091	5448490
CHARGE=1+
57.96476	120	
187.88856	140	
191.95315	192	
192.88943	244	
194.88871	164	
196.01834	154	
196.88580	360	1+
197.95805	116	
201.03824	128	
204.86576	126	
205.94991	338	1+
207.86829	178	1+
207.92373	140	
209.90456	100	
209.94161	136	
210.89724	108	
212.01532	136	
212.87965	192	
213.89000	222	
214.89416	200	
215.88577	930	1+
217.02742	116	
217.86976	312	1+
217.90326	140	
220.86653	130	
221.94344	174	
222.95312	1912	1+
225.98902	126	
226.97167	108	
227.95437	420	
228.90973	200	
229.62347	106	
230.85772	126	
230.88914	554	1+
230.90715	314	
232.89572	302	1+
232.98587	140	1+
234.03394	100	
234.14350	272	1+
234.89956	272	1+
235.82588	222	
238.22934	116	
238.87728	122	
238.90420	178	1+
239.06574	116	
239.78902	560	1+
239.95474	102	
240.00623	152	
240.82457	236	1+
240.88167	110	
240.94017	1036	
240.96452	688	
241.93917	3784	1+
242.81896	738	1+
242.90771	110	
242.94112	2756	1+
243.88146	1016	1+
244.03679	136	
244.79263	192	
244.85990	170	
244.91191	112	
244.94054	272	
244.95379	260	
244.98946	116	
245.94165	240	
246.97567	198	
247.83379	100	
247.97881	100	
248.03413	268	
248.90458	160	
249.03754	120	
249.86291	122	
249.92887	112	
250.89821	330	
250.94606	166	
250.97200	116	
251.78918	180	1+
252.92221	116	
253.83384	284	1+
253.90465	180	
254.96995	204	1+
255.78280	174	
255.80700	124	
256.16032	118	
256.83660	188	
257.57978	110	
257.79699	294	1+
257.84757	130	
258.83301	108	
258.97618	124	
260.34055	266	
260.83376	144	
260.85212	126	
261.07624	134	
261.82950	604	1+
261.89297	334	1+
261.92761	224	1+
262.35085	144	
262.84482	130	
262.98563	104	
263.84691	222	1+
263.97531	280	1+
264.00027	102	
264.02319	188	1+
264.10289	120	
264.82480	214	1+
265.06192	138	
265.88653	180	1+
266.84682	116	
266.86660	174	
266.96510	116	
267.80543	116	
268.79611	144	
268.84874	144	
268.90704	124	
268.95881	106	
269.00398	112	
269.79982	370	
270.79490	544	1+
271.79622	342	1+
271.84880	236	
272.85234	130	
273.79266	578	1+
274.81225	100	
274.91365	108	
275.81090	678	1+
276.06241	212	1+
276.85292	314	1+
276.88278	118	
276.95909	124	
278.86355	116	
279.00002	150	
279.09087	722	1+
280.14095	142	
280.47605	104	
280.86108	162	
281.03542	126	
282.27813	262	
282.86320	138	
283.79035	806	1+
283.87081	214	
284.29521	524	1+
284.87294	156	
285.78734	546	1+
286.42560	106	
286.91717	104	
288.87931	172	
289.78826	268	
289.80612	200	
290.79461	132	
290.88811	128	
291.11054	116	
291.80850	500	1+
292.86281	138	
293.82182	292	1+
294.86326	166	
295.86462	268	1+
296.60613	114	
296.80562	176	
296.85510	176	1+
296.87459	298	1+
297.05187	166	1+
297.81548	112	
298.82435	166	
299.71579	170	1+
299.78521	378	1+
299.89697	108	
300.84942	122	
300.92867	134	
301.12920	226	1+
301.78120	126	
301.86696	192	1+
302.73301	104	
303.06971	156	
305.80524	122	
305.82463	116	
305.88254	124	
306.88680	662	1+
307.30999	112	
307.40226	120	
307.42672	102	
307.79832	496	1+
307.89270	420	1+
308.29482	636	1+
308.82433	138	
309.81574	184	
310.30687	172	
310.81569	122	
310.82885	208	1+
310.87318	244	
311.89547	212	
312.03111	252	
312.80443	264	1+
312.87062	182	
312.88825	128	
313.02986	146	
313.88426	102	
314.81612	150	
314.86478	186	1+
316.87094	270	1+
317.87206	196	1+
318.65873	108	
319.06198	210	1+
319.88797	144	
320.83103	186	1+
322.15563	108	
322.89520	146	
323.23989	392	
323.77347	106	
324.04436	308	1+
324.89759	420	1+
326.17365	120	
327.76203	134	
327.88538	538	1+
END IONS

###FS:    #m/z: 340.94092 #charge 1+
###MS: 21
###MSMS: 23
BEGIN IONS
TITLE=Cmpd 17, +MS2(340.9409), 28.0-35.0eV, 0.5min #23
RTINSECONDS=28.278
SCANS=21,23
PEPMASS=340.94092	3798988
CHARGE=1+
182.86805	152	1+
189.86372	448	1+
192.93022	152	
196.88484	226	
197.89083	138	
206.11730	110	
206.94848	130	
208.88397	120	
208.94536	140	
209.94497	112	
210.89180	102	
210.94074	432	1+
211.94554	272	1+
212.87734	1198	1+
213.87929	674	1+
213.94013	5812	1+
215.88814	1260	1+
215.93767	872	1+
216.41467	160	
217.88324	290	
217.93678	292	
218.87709	442	1+
218.90110	170	
221.06378	110	
222.95768	566	1+
223.96192	398	1+
225.96102	212	1+
226.03526	110	
226.94977	366	1+
228.89493	190	
228.94839	234	
229.39489	108	
229.95783	124	
230.89012	518	
230.95673	202	
231.89021	360	
231.90408	216	
231.95029	6640	1+
232.85978	138	
232.89142	240	
233.89793	1450	1+
233.94917	1214	1+
234.88645	122	
235.85524	206	1+
235.86836	316	1+
235.89132	206	
235.94927	184	
236.00880	260	1+
236.04841	118	
236.89492	312	
236.91941	220	1+
236.93366	114	
237.16983	102	
237.89344	218	
238.83205	106	
239.79110	562	1+
239.90195	114	
240.22824	178	
240.94593	378	1+
243.77973	128	1+
243.80318	120	
244.95174	124	
245.04496	118	
246.90868	140	
246.97537	246	1+
248.90300	264	
248.98766	208	
249.00815	114	
249.90070	254	
249.96200	1378	1+
249.98811	114	
250.51030	190	1+
250.90143	182	
251.58642	110	
251.84886	114	
251.86585	114	
251.88084	122	
251.95861	634	1+
252.79556	216	1+
252.98023	122	
253.39846	112	
253.83888	138	
253.90242	528	1+
254.96698	2740	1+
255.07354	252	1+
255.83461	106	
255.91983	116	
256.09404	104	
256.91457	334	1+
256.96362	588	1+
257.01831	124	
258.84949	116	
258.90636	562	1+
259.03143	114	
259.80074	106	
259.84643	434	1+
259.96127	166	
261.05987	122	
262.80270	178	1+
262.96236	106	
264.07237	196	1+
264.95614	182	1+
265.01632	152	
265.85927	170	
265.90215	300	1+
266.99457	164	
267.13876	140	
267.85184	158	
268.43985	102	
268.83763	354	1+
268.90835	114	
269.00358	128	
269.79861	190	
270.94819	198	1+
271.15124	240	1+
271.79472	224	
271.85337	124	
272.93404	542	1+
272.97670	662	1+
273.79534	268	
273.92330	136	
274.08157	196	1+
274.79679	172	
274.89000	130	
275.81410	124	
275.83895	334	1+
275.87326	148	
276.42727	110	
276.78673	240	1+
276.85939	142	
276.96775	144	
277.86287	108	
277.94145	102	
277.96956	184	1+
278.81376	148	
278.84495	468	1+
279.61296	108	1+
279.88669	132	
280.06402	110	
280.79482	236	1+
280.84712	270	
281.01706	160	1+
281.85684	130	
281.87093	136	
282.84081	130	
282.86142	308	1+
283.78882	118	
283.86458	290	1+
285.09097	110	
285.39825	122	
287.70085	116	
287.81197	170	
288.85545	194	1+
289.00666	152	
289.78944	178	
289.81174	254	1+
290.79143	214	
291.04604	102	
291.80253	164	
292.05470	132	
292.80442	144	
292.85785	150	
293.12306	108	
293.85112	250	
294.07185	178	
294.81986	120	
294.86756	130	
295.86002	302	1+
295.97315	174	1+
295.99453	140	
296.80963	158	
297.80100	116	
297.81900	116	
297.88211	190	1+
297.97268	192	
298.81836	106	
298.96260	118	
299.78170	174	
299.85619	176	1+
300.57385	102	
300.87825	556	1+
301.88076	464	1+
302.86567	168	
303.77037	210	1+
303.81031	196	
304.14146	128	
304.80058	196	1+
304.87951	220	
305.02633	122	1+
305.90216	104	
306.88031	564	1+
307.23972	166	
307.28852	544	1+
307.80368	428	1+
307.95959	154	1+
308.29755	466	1+
308.80688	260	1+
310.05702	142	
310.81441	132	
310.87965	614	1+
311.01972	158	
311.02726	422	1+
311.80713	482	1+
311.98365	146	1+
312.02661	250	1+
312.80679	294	1+
312.87218	120	
314.81712	324	1+
314.87269	118	
315.87682	126	
318.82955	238	1+
320.15938	114	
321.22661	130	
323.88575	124	
324.01294	164	
324.89104	480	1+
325.05908	116	
326.17339	208	1+
328.18583	148	
328.88826	154	
329.01125	166	1+
329.80998	156	
330.81341	188	
330.85412	108	
331.77184	108	
331.81403	128	
332.75410	112	
332.90853	104	
332.93981	122	
338.87655	122	
339.83356	150	
342.89881	174	
343.24340	136	
END IONS

###FS:    #m/z: 363.95710 #charge 1+
###MS: 21
###MSMS: 24
BEGIN IONS
TITLE=Cmpd 18, +MS2(363.9571), 28.0-35.0eV, 0.5min #24
RTINSECONDS=29.05
SCANS=21,24
PEPMASS=363.95710	2388310
CHARGE=1+
133.64364	122	
182.86883	122	
187.86549	278	1+
189.86342	1602	
191.85902	1872	1+
191.95718	140	
193.85313	284	1+
195.89412	234	
196.88558	772	1+
199.88794	146	
204.96353	210	1+
207.40360	142	
207.87870	742	1+
207.94744	140	
209.94443	3274	1+
210.88456	1400	1+
211.04008	122	
212.87916	9248	1+
212.94592	146	
214.09843	128	
215.88134	200	
215.89441	122	
216.41179	278	
217.43289	124	
218.91022	198	
221.89524	214	1+
222.95188	3050	1+
223.88530	210	
224.89776	150	
224.92581	122	
224.95117	4094	1+
225.88346	304	
226.77318	192	1+
226.89839	206	
226.94746	21592	1+
227.88409	136	
228.89481	2422	1+
228.94280	25868	1+
229.78712	410	1+
230.88991	12926	1+
231.92216	120	
232.01912	126	
232.88517	1614	1+
233.03868	116	
233.83597	118	
234.88081	1068	1+
235.93969	122	
236.79493	196	
236.85180	122	
237.13366	304	1+
239.78934	240	1+
239.90312	132	
239.96869	152	
240.94176	222	
240.96349	2028	1+
241.04934	116	
241.08256	130	
241.89835	230	1+
241.93824	936	1+
242.95937	1188	1+
243.82686	200	
244.13880	130	1+
244.86131	144	
244.90296	244	
244.95781	10354	1+
244.99763	114	
245.06037	130	
245.83505	154	1+
245.94469	374	
246.90808	584	
246.95377	12090	1+
247.97475	132	
248.80038	364	1+
248.85259	152	
248.90027	3464	1+
249.80014	240	1+
250.51115	128	
250.89932	1022	1+
250.94550	312	1+
250.97128	344	
252.00290	124	
252.88820	134	
253.08378	122	
253.83311	362	1+
253.90516	1060	1+
253.94589	228	1+
257.08468	336	1+
257.11949	228	1+
257.14242	118	
257.97534	508	1+
258.83575	280	1+
260.83395	354	1+
260.96958	878	1+
261.85234	126	
262.00370	130	
262.97101	136	
263.04081	170	1+
263.05764	140	
263.10314	222	1+
263.84287	112	
263.98309	280	
264.38139	268	1+
264.81388	148	
264.82835	216	1+
264.86484	310	1+
264.96420	114	
265.08072	364	1+
265.90764	154	
265.97714	270	
266.24765	118	
266.81922	230	1+
266.85016	132	
266.97656	156	
267.01265	152	
267.34496	130	
267.78580	316	1+
267.97304	968	1+
269.80125	112	
269.97029	2656	1+
270.80639	120	
271.78850	160	
271.84792	142	
271.91883	770	1+
272.84672	114	
273.65383	126	
273.79220	132	
273.90759	260	1+
274.82315	158	
274.85341	122	
276.04618	222	1+
276.81729	124	
276.85108	204	
277.84463	394	1+
278.79673	282	1+
278.92047	150	
278.99567	144	
279.10224	118	
280.26624	132	
280.79509	1036	1+
282.81563	240	1+
282.85898	172	
283.79478	198	
283.85037	328	
283.98401	160	
284.85468	198	
284.87761	148	
284.98487	290	1+
285.81316	138	
285.84613	1966	1+
285.94001	260	1+
286.81784	160	
288.06551	338	
288.79518	250	
289.06506	280	
289.78976	134	
289.87950	154	
289.92869	324	1+
290.78612	480	1+
290.84543	164	
291.80998	132	
292.85962	164	
293.06638	130	
293.11756	134	
293.85718	346	1+
293.87686	410	1+
294.87514	290	1+
295.28692	164	
295.93061	130	
296.81055	214	
296.86057	152	
297.12135	244	1+
297.80904	194	
297.87421	126	
297.97278	140	
298.40918	164	
298.80578	620	1+
298.88069	204	
298.91905	332	1+
299.86665	164	
300.74772	136	1+
300.80627	810	1+
300.87202	118	
301.81018	548	1+
301.86323	720	1+
302.05260	98	1+
302.22167	112	
303.80965	864	1+
303.85668	3232	1+
305.11478	142	1+
305.79181	292	1+
305.81651	294	1+
306.53366	138	1+
307.07740	134	
307.29123	254	
307.87360	258	1+
308.03956	188	
308.13737	142	
308.29614	180	
308.74358	210	1+
309.30317	490	1+
310.88086	410	1+
311.04225	116	
311.12791	256	1+
312.80634	410	1+
313.86760	160	
314.88207	114	
316.11116	148	
316.81563	112	
316.87091	126	
317.82763	154	
318.25666	150	1+
318.93512	166	
319.82160	488	1+
320.31101	198	1+
320.96103	128	
321.81849	1048	1+
321.86739	146	
321.91619	116	
322.93092	712	1+
323.01600	122	
323.81530	224	1+
324.88361	150	
325.42564	114	
325.89664	130	
326.87604	1600	1+
327.82006	124	
328.84001	122	
329.75587	356	1+
333.72783	116	
335.53610	120	
336.94444	786	1+
337.52810	126	
338.72845	122	
339.08143	120	
339.82842	1234	1+
339.88043	230	1+
340.11779	184	1+
340.94221	464	
342.82599	166	1+
343.27451	164	
343.32529	162	
344.71221	280	1+
344.89009	136	
346.73087	182	1+
346.78062	112	
349.31980	472	1+
352.77048	348	1+
352.88472	116	
355.17910	160	
356.77171	200	1+
356.90064	240	1+
360.76348	292	1+
361.72086	378	1+
362.30213	114	
362.36874	420	1+
362.70494	140	
362.72408	230	1+
362.75824	384	1+
362.84108	170	
363.37407	354	1+
367.33193	252	1+
367.77366	164	
367.78886	126	
368.42074	138	
369.05121	132	
END IONS

###FS:    #m/z: 322.93097 #charge 1+
###MS: 25
###MSMS: 26
BEGIN IONS
TITLE=Cmpd 19, +MS2(322.9310), 28.0-35.0eV, 0.6min #26
RTINSECONDS=32.7465
SCANS=25-26
PEPMASS=322.93097	5451626
CHARGE=1+
162.19132	100	
191.85729	134	
191.95723	138	
192.88675	106	
195.89175	270	1+
196.88497	174	
199.89152	134	
202.85531	132	
203.87982	124	
205.94928	448	1+
209.94687	112	
212.87879	234	
212.89432	104	
213.89130	116	
214.89586	214	
215.88691	822	1+
217.87112	96	
219.87419	120	
220.86688	200	
221.89061	192	
221.94847	1372	1+
222.51402	108	
222.81996	100	
222.95271	1078	1+
224.00992	130	
224.98165	104	
225.88240	100	
226.89416	194	
227.64430	96	
227.93015	124	
227.97048	120	
228.89260	166	
229.85533	382	1+
230.85921	324	1+
230.88817	176	
231.12541	142	
231.89092	120	
231.90478	202	1+
232.83686	196	1+
233.03496	110	
234.03966	174	
235.81928	162	
237.05989	132	
237.10100	128	1+
238.87314	154	
239.07578	264	1+
239.78892	464	1+
240.82442	260	1+
240.88668	124	
240.94072	1384	
240.96472	596	1+
241.03666	120	
241.93964	4478	1+
242.82430	160	
242.88260	598	1+
242.94220	3670	1+
243.82923	156	
243.88380	408	1+
244.07081	138	
244.93815	1178	1+
244.96125	172	
244.98995	96	
245.00164	104	
246.80665	170	1+
246.97616	504	1+
246.99339	118	
247.84813	188	1+
248.89950	164	
249.04218	140	
250.79251	96	
251.33726	118	
251.79107	154	
251.93003	152	
253.83413	126	
253.98378	148	
254.92994	98	
255.78244	282	1+
256.81340	152	
256.93461	152	
257.79857	714	1+
258.83520	318	1+
258.94036	140	
258.96846	310	1+
259.91894	114	
260.58380	98	
261.00801	116	
261.17803	138	1+
261.83078	242	
261.89711	322	1+
261.94146	98	
262.35093	166	
262.83254	198	
263.06671	194	1+
263.85009	390	1+
263.98079	650	1+
264.82927	124	
265.91741	96	
266.91357	296	1+
267.13696	108	
267.16794	96	
267.84547	282	1+
267.93829	132	
267.98270	100	
268.85021	182	1+
268.90949	216	
269.73937	104	
269.79952	174	
270.85737	110	
271.03936	96	
271.35100	94	
271.79913	136	
271.84679	486	1+
272.79781	138	
272.92068	164	
273.79574	1276	
274.14260	144	
274.81240	110	
275.80974	442	1+
276.14916	102	
276.84990	318	1+
278.82705	174	1+
278.95207	114	
279.09173	954	1+
279.22904	146	
279.99204	100	
280.14559	180	
280.79296	164	
281.88565	162	1+
281.90461	104	
281.99051	128	
282.07475	100	
282.65184	106	
282.80824	120	
283.05839	350	1+
283.78723	910	1+
283.87272	356	1+
284.29612	328	
284.81494	316	1+
284.84115	166	
286.91974	388	
287.85952	136	
289.05824	102	
289.08318	96	
289.78993	120	
289.81066	270	1+
289.85262	158	1+
290.78951	156	
291.14303	104	
291.80431	456	1+
292.87778	180	
293.07079	150	
293.88117	178	
294.82380	110	
294.86007	136	
295.34491	98	
295.87584	122	
296.80965	136	
296.87912	130	
297.78963	98	
297.81250	108	
298.01768	124	
299.03977	118	
299.78628	342	
300.78112	180	
301.87182	130	
302.94415	152	
303.18931	124	
303.94774	124	
305.74544	102	
306.08985	126	
306.80938	232	
306.88460	250	1+
307.28695	142	
307.80136	614	1+
308.03967	138	
308.29281	506	1+
308.86780	144	
309.81708	440	1+
310.30982	340	
310.82181	302	1+
310.88034	168	
311.02429	132	
311.88340	222	
312.03870	108	
312.80288	146	
312.88454	270	1+
313.85430	96	
314.82278	250	
314.86989	180	1+
315.61462	100	
315.82511	206	
317.80733	232	1+
318.73969	104	
319.11475	98	
319.88558	100	
320.18498	130	1+
320.30351	140	
322.15783	164	1+
323.23694	322	1+
323.75970	128	
323.82821	124	
323.88248	96	
324.89411	330	
325.90308	174	
326.91060	118	
327.76579	130	
327.87912	138	
327.94010	98	
END IONS

###FS:    #m/z: 340.94090 #charge 1+
###MS: 25
###MSMS: 27
BEGIN IONS
TITLE=Cmpd 20, +MS2(340.9409), 28.0-35.0eV, 0.6min #27
RTINSECONDS=33.5185
SCANS=25,27
PEPMASS=340.94090	4028872
CHARGE=1+
187.86959	114	
189.85985	206	
192.92296	172	
195.88948	126	
196.88469	232	
204.90553	140	
207.87424	352	
209.94059	572	1+
212.87974	1028	1+
212.94672	142	
213.90630	154	
213.94047	5022	1+
215.88772	1878	1+
215.93869	994	1+
216.41296	162	
216.91072	398	1+
217.88416	1004	1+
217.93801	144	
218.86669	144	
219.88803	138	
219.94417	154	1+
220.87661	248	1+
223.96685	410	1+
224.06071	110	
224.42662	130	
225.88145	134	
226.94792	202	
227.78737	172	
227.95366	228	
228.94270	144	
229.95354	132	
230.83760	198	1+
230.88705	1436	1+
231.95111	5864	1+
232.90655	162	
232.98146	160	
233.08751	116	
233.89793	986	1+
233.94861	1002	1+
235.86821	388	1+
235.89480	598	1+
235.95036	298	
238.04551	154	
238.89141	124	
239.79078	156	
239.90106	162	
240.83180	156	
240.96627	140	
241.94998	138	
242.79679	142	
242.81839	132	
243.07424	108	
243.95868	112	
244.40680	108	
244.79151	138	1+
244.88246	248	1+
244.95716	140	
245.90475	120	
246.97596	444	1+
247.93955	150	
248.90102	194	
248.97167	114	
249.89764	498	1+
249.96144	1574	1+
250.94689	156	
251.95884	320	
252.05232	394	1+
252.07021	132	
252.97278	148	
253.08582	240	1+
253.47159	108	
253.78524	120	
253.95759	132	
254.09958	112	
254.90571	242	
254.96618	3684	1+
255.09064	238	1+
255.56992	106	
256.03680	202	1+
256.79881	416	1+
256.91867	694	1+
257.86149	106	
257.88158	188	1+
258.84424	184	
258.90635	206	
258.96448	108	
259.82800	112	
259.96105	448	1+
260.84173	128	
261.85429	140	
262.77876	118	
262.90767	222	1+
262.96204	242	
263.82915	122	
263.88848	154	
264.04221	266	1+
264.84145	254	
264.96193	150	1+
265.39223	128	
265.85188	272	1+
266.00535	194	1+
266.94936	118	
267.04960	126	
267.06334	128	
267.39197	122	
268.84345	120	
268.96731	152	
268.98470	136	
269.79981	134	
270.88632	118	
271.84855	442	1+
271.97245	422	1+
272.79180	288	1+
272.84494	280	1+
272.93340	408	1+
272.97444	372	1+
273.89290	304	1+
273.91311	154	1+
274.85644	124	
275.80686	684	1+
276.06014	154	
276.85426	320	1+
276.89714	148	
276.97798	136	
278.84498	304	1+
278.97327	192	
279.25445	174	1+
279.80304	146	
279.96059	136	
280.78877	186	1+
280.95532	128	
281.50449	108	
282.04843	118	
282.91091	122	
283.03091	114	
283.13944	128	
283.79017	130	
283.85458	120	
283.99509	214	1+
284.05852	224	1+
284.82509	108	
284.87120	184	1+
285.92341	318	1+
286.12994	256	1+
286.85790	300	1+
287.05431	134	
288.52010	118	
289.78843	372	1+
289.85792	120	
290.86590	122	
290.93299	190	1+
291.80434	322	
292.43481	150	
292.80724	144	
292.86804	306	1+
292.99173	174	
293.06817	168	
293.85372	690	1+
294.82694	152	
295.22351	138	1+
295.81547	114	
295.97391	136	
296.02526	108	
296.80902	238	
296.96306	442	1+
297.81390	140	
297.97182	338	1+
298.79949	136	
298.85321	116	
300.02609	122	
300.81493	116	
300.98152	130	
301.78286	164	
301.81057	174	
301.85824	348	1+
301.88036	170	
302.06137	154	
302.94570	338	1+
303.03227	120	
305.80358	154	
306.88405	502	1+
307.08756	170	1+
307.80100	150	
307.88075	394	1+
307.98914	140	
309.31504	112	
309.81735	206	
309.91037	122	
310.80636	108	
310.82997	120	
310.88037	440	
311.80605	126	
311.88345	196	
312.80739	496	1+
312.88467	132	
313.08714	280	1+
314.04720	176	1+
315.14087	146	
315.47055	112	
315.85227	126	
316.88277	322	1+
321.62675	118	
321.81364	128	
321.88285	240	1+
322.31034	210	
323.71677	152	
324.28844	146	
324.89221	168	
325.80795	136	
326.78910	120	
327.18122	154	
327.80037	132	
328.82610	190	
328.90146	134	
329.81416	656	1+
330.81423	482	1+
330.83310	226	1+
332.08821	128	
333.87761	232	1+
333.90785	166	
337.83942	122	
337.85608	136	
338.86975	372	1+
338.99558	162	
339.83050	316	1+
340.90911	108	
341.72323	150	
341.89938	628	1+
342.28263	146	
343.71106	298	1+
END IONS

###FS:    #m/z: 336.94637 #charge 1+
###MS: 25
###MSMS: 28
BEGIN IONS
TITLE=Cmpd 21, +MS2(336.9464), 28.0-35.0eV, 0.6min #28
RTINSECONDS=34.291
SCANS=25,28
PEPMASS=336.94637	451970
CHARGE=1+
182.86520	134	
189.86249	254	1+
190.42271	104	
196.88168	376	1+
198.95644	134	
205.95015	112	
208.57348	96	1+
208.98237	128	
209.88318	126	
209.94264	336	
210.88254	692	1+
210.91656	108	
211.94453	18702	
212.26429	98	1+
212.54200	96	1+
212.87793	4838	1+
212.94685	612	
212.96199	130	
213.89755	200	
213.94026	8368	1+
214.09565	112	1+
214.89259	168	
215.88686	1588	1+
215.93756	1414	1+
217.05650	102	1+
217.86040	146	
217.88249	714	1+
217.89734	150	
217.93606	318	
221.22774	200	1+
222.36737	114	
223.95731	128	
223.98737	114	
224.89970	148	
224.97234	188	
226.89432	200	
226.91905	376	1+
226.94556	108	
227.89704	246	
227.92199	304	1+
228.89461	1022	1+
229.16209	102	1+
229.79444	132	1+
229.95541	15606	
230.82423	192	1+
230.88961	6074	1+
230.95830	496	
231.95046	6906	1+
232.00027	116	
232.98434	104	
233.82614	282	1+
233.89726	1178	1+
233.94847	846	1+
235.79558	160	
235.86832	124	
235.89431	774	1+
235.94757	256	
236.08088	170	
236.56263	110	
237.89748	104	
238.04558	148	1+
238.06748	122	
240.00942	104	
240.90533	122	
241.94389	114	
244.01343	104	
244.95851	118	
245.06190	108	
246.90917	200	
246.97720	384	
247.90450	120	
247.96631	3284	1+
248.90047	1572	1+
249.50415	136	
249.96094	2126	1+
250.83540	442	1+
251.87952	122	
251.90905	314	1+
251.95930	260	
252.48645	118	1+
252.78806	150	
252.97145	11068	1+
253.01871	162	
253.14432	110	1+
253.22542	170	
253.90466	1516	1+
254.83851	160	
254.96657	3634	1+
255.02098	144	
255.07640	186	
255.78422	220	
255.83412	116	
255.84804	108	
255.89126	120	
256.01337	146	
256.07578	178	
256.88399	170	
256.91176	474	1+
256.96287	496	1+
257.84043	438	1+
257.85568	136	
258.84455	370	1+
258.88784	136	
258.96057	230	
259.51859	108	
259.99546	142	
261.83572	168	
261.97126	148	
262.79628	124	
262.83147	104	
263.05646	124	
263.83207	216	
263.87654	134	
264.80042	120	
264.85753	224	1+
264.88812	134	
265.01245	160	
266.35114	276	
266.99789	124	
267.83760	230	
268.84312	1118	1+
269.79889	476	1+
269.92403	282	1+
270.05307	120	
270.98212	880	1+
271.10208	142	
271.54912	160	1+
271.78660	178	1+
271.91390	958	1+
272.94804	162	1+
272.97673	326	1+
273.79419	502	1+
273.85574	250	
274.81748	246	1+
274.85132	122	
274.86741	126	
274.97359	190	
275.79151	142	
275.88675	286	1+
276.85539	358	1+
276.89167	208	1+
276.91134	116	
277.02668	114	
277.83504	150	
278.83497	934	1+
278.96865	126	
279.09119	132	
279.79931	122	
280.04151	498	1+
280.81656	144	
281.55706	122	
281.81371	142	
281.88745	304	1+
282.16260	156	
283.02765	126	
283.41052	118	
283.79028	560	1+
284.03889	106	
284.87827	126	
285.79507	172	
285.81007	126	
285.84938	238	
286.85113	554	
287.80524	156	
287.85353	588	1+
290.01328	220	
290.78896	226	
290.85744	146	
291.80406	724	1+
291.86109	160	
292.28933	172	1+
292.80583	458	1+
292.85631	112	
292.87282	588	1+
293.43542	112	
293.85201	110	
293.87461	392	1+
293.99693	378	1+
294.79440	126	
294.83138	196	1+
295.86082	138	
295.97410	222	1+
295.99960	126	
296.81019	342	
296.94573	124	1+
297.11114	144	
297.81800	174	
297.97607	170	
298.30780	144	
298.43500	160	
298.84782	106	
299.01944	120	
299.06043	148	
300.81863	144	
301.87846	222	
302.80676	122	
303.81734	138	
304.02033	134	
304.87819	150	
305.87690	194	
306.79722	376	1+
306.88021	160	
307.80148	320	1+
307.89378	108	
308.29516	118	
308.87136	278	
309.17778	108	
309.82396	348	1+
309.86842	154	
310.87666	1458	1+
310.89440	224	
312.82604	150	
314.81736	582	1+
315.89744	108	
316.17331	136	
317.87340	168	
318.05881	112	
318.60171	116	
318.82329	204	1+
319.13889	142	
320.29224	118	
322.13879	136	
324.89379	430	1+
324.92860	234	1+
327.94971	224	1+
328.88974	310	1+
329.39364	120	
329.80575	146	1+
330.94659	106	
332.87811	268	1+
336.33477	126	
341.81014	116	
341.89939	206	1+
END IONS

###FS:    #m/z: 322.93122 #charge 1+
###MS: 29
###MSMS: 30
BEGIN IONS
TITLE=Cmpd 22, +MS2(322.9312), 28.0-35.0eV, 0.6min #30
RTINSECONDS=37.9755
SCANS=29-30
PEPMASS=322.93122	5451774
CHARGE=1+
183.98352	232	1+
189.86474	170	
191.85710	112	
191.95541	276	
192.88673	522	1+
196.86306	116	
196.88479	432	1+
199.85777	304	1+
199.88823	314	
201.04300	150	
203.87902	250	
205.94909	422	1+
207.97475	146	
208.90562	158	
209.94389	210	
210.89981	192	
212.87721	242	
212.89326	278	
213.41671	156	
213.88528	136	
214.89630	380	
215.88670	666	1+
218.89656	108	
220.96793	128	1+
221.89387	122	
221.94290	160	
222.95407	1740	1+
223.03692	110	
223.79273	146	1+
223.95899	946	1+
224.81796	260	1+
224.92521	106	
227.78959	310	1+
227.87990	224	
227.89944	166	
227.95367	278	
228.89392	176	
230.78940	156	1+
230.89329	300	
231.89007	132	
232.14985	116	
232.85567	128	
233.07490	146	
233.91017	190	
235.82766	288	
235.87653	334	1+
236.01327	112	
236.82467	136	
237.04889	112	
238.03023	124	
238.94157	194	
239.07621	112	
239.78902	542	1+
240.00469	140	
240.03634	108	
240.07772	142	1+
240.82496	180	
240.87877	426	1+
240.94065	2378	
240.96133	848	
241.01761	204	1+
241.94257	1810	
242.82440	284	
242.90758	124	
242.94150	5574	1+
242.99789	128	
243.11009	104	
243.81942	420	1+
243.86196	106	
243.88125	284	1+
244.79144	118	
244.93987	1310	1+
245.09549	106	
245.10962	154	1+
245.36569	112	
245.87825	112	
246.97558	296	
247.98174	182	
248.85070	212	1+
248.90752	144	
248.95282	120	
250.06069	118	
250.89940	174	1+
250.94406	120	
250.96097	140	
251.07918	168	
251.33335	114	
251.78928	272	1+
251.92087	190	
252.97027	148	
253.83414	186	
253.89048	126	
254.83614	136	
255.07507	158	1+
255.78073	476	1+
255.80183	196	1+
255.88289	408	1+
256.83077	130	
257.79480	612	1+
257.83104	108	
257.83785	384	1+
258.97186	150	
260.28201	94	1+
260.34058	150	
260.83400	116	
261.09186	196	1+
261.11726	104	
261.83617	384	
261.89475	350	1+
261.97380	126	
262.35362	164	
262.83182	220	
262.96908	142	
263.05393	152	
263.82985	122	
263.88518	126	
263.97985	512	1+
264.10730	222	1+
264.23270	114	
264.91933	186	1+
265.05851	188	
265.91512	160	1+
265.97664	234	
267.05897	214	1+
267.79067	108	
267.93843	128	
268.83548	126	
268.86971	196	
268.91060	276	1+
269.79801	1032	1+
271.85001	210	
272.34500	164	
272.80143	110	
272.92193	330	1+
273.79350	1708	1+
274.81762	180	
274.84875	188	
275.08731	106	
275.80712	1214	1+
275.86588	156	
276.84309	396	
276.95742	122	
277.87270	190	1+
278.02840	108	
278.25098	184	
279.09129	838	1+
279.17158	122	
279.79920	162	
279.96304	106	
280.81841	130	
281.79164	118	
282.78972	114	
282.83568	152	
282.98826	120	
283.07112	148	
283.35256	226	1+
283.78937	1012	1+
283.84648	138	
283.87090	472	1+
284.06854	108	
284.29338	530	1+
284.80790	166	
284.92856	244	
285.94752	126	
286.92051	258	1+
287.79278	198	1+
287.87062	120	
289.78826	526	
289.81208	116	
289.88196	162	
290.78790	294	
290.83526	256	1+
291.13224	108	
291.80399	1030	1+
291.86957	294	1+
291.91697	120	
293.78986	150	
293.85743	178	
293.87427	108	
294.81515	144	
294.86090	440	1+
295.81633	154	
295.88752	124	
296.81197	538	1+
297.86207	108	
298.80416	192	
298.88404	150	
299.71647	132	1+
299.78447	1144	1+
299.81100	352	1+
299.93063	174	1+
300.13827	212	1+
300.80151	128	
301.78589	114	
301.87840	110	
302.82222	428	1+
303.82817	334	1+
303.87523	196	
304.88011	108	
305.79910	132	
305.89847	114	
306.08543	204	1+
306.79593	118	
306.87564	114	
307.79841	1672	1+
307.88669	612	1+
307.98641	134	1+
308.29682	148	
309.29461	114	
309.30763	490	1+
309.93522	178	
310.30953	418	1+
310.87611	688	1+
311.04475	116	
311.38853	106	
311.87712	568	1+
312.80482	362	1+
313.03249	154	
314.82011	896	1+
314.86793	216	1+
316.76837	152	
317.87343	152	
318.75198	336	1+
318.81651	200	1+
319.72334	154	1+
319.79913	224	1+
320.80192	176	1+
320.82425	236	1+
322.76508	112	
322.92510	106	
323.24131	216	1+
324.78237	124	
324.89278	622	1+
327.87660	188	
END IONS

###FS:    #m/z: 340.94091 #charge 1+
###MS: 29
###MSMS: 31
BEGIN IONS
TITLE=Cmpd 23, +MS2(340.9409), 28.0-35.0eV, 0.7min #31
RTINSECONDS=38.748
SCANS=29,31
PEPMASS=340.94091	4423192
CHARGE=1+
183.86868	196	1+
189.86259	344	1+
190.93206	148	
196.88405	714	1+
197.88049	138	
199.97937	136	
205.89466	124	
205.94870	324	
207.40581	124	
207.87642	266	
210.89561	136	
210.93764	348	1+
212.87893	360	
212.94905	180	
213.88002	588	
213.94028	5312	1+
214.87952	360	
215.86182	126	
215.88671	2672	1+
215.93787	1108	1+
217.85918	360	
217.88296	1360	1+
217.93719	396	1+
218.41878	140	
220.89319	156	
223.88533	440	1+
223.95982	240	
224.95141	172	
226.39124	228	
226.89388	228	1+
227.78899	278	1+
227.95563	116	
228.11733	114	1+
228.91012	138	
228.94667	304	1+
230.84500	192	1+
230.88752	2312	1+
231.50731	112	
231.80387	120	
231.95055	4652	1+
232.90674	218	
233.89809	1694	1+
233.95055	1110	1+
235.83110	274	1+
235.86840	206	
235.89301	674	1+
235.94861	174	
237.88920	180	
238.02723	136	
238.82800	110	
239.79093	226	
239.90215	338	1+
239.95277	114	
239.98571	196	
240.83384	120	
241.83128	210	1+
241.84703	124	
244.83838	228	1+
244.95837	184	
245.89895	126	
245.97017	158	
246.95216	160	
246.97489	218	
247.97976	130	
248.89739	970	1+
248.92832	144	
249.04051	140	
249.05887	118	
249.95960	1492	1+
250.00278	126	
250.43234	218	1+
251.78496	134	
251.90684	134	
252.95215	140	
253.78398	124	
253.90352	528	1+
254.84440	152	
254.90693	336	1+
254.96561	2660	1+
255.03196	138	
255.07673	156	
255.92560	178	
256.11047	140	
256.90782	306	
256.93826	136	
256.96282	580	1+
257.79750	490	1+
257.85154	150	
258.84778	214	
258.88286	316	1+
258.90762	128	
258.96429	140	
259.85253	118	
259.95559	332	
260.06790	140	
260.84933	190	1+
260.92061	130	
261.57579	116	
261.91891	120	
262.79857	294	1+
262.96219	230	
262.98251	174	
264.12162	180	1+
264.88386	228	1+
264.91376	110	
265.98185	134	
266.86307	136	
267.13774	168	
268.84311	236	1+
269.06202	124	
269.79500	630	1+
270.93349	160	
271.04083	182	1+
271.78490	114	
271.85758	206	
272.92413	468	1+
272.97934	304	
273.22937	104	1+
273.79237	728	1+
273.91750	130	1+
273.96178	142	
275.80805	504	1+
275.84002	162	
275.95799	124	
275.99662	130	
276.85260	280	
276.94261	134	
277.82645	130	
277.85740	174	
277.96472	432	1+
278.40832	148	
278.85984	248	1+
279.02210	230	1+
279.07897	236	1+
279.79352	178	
279.90507	180	
279.92726	340	1+
279.96590	164	
280.12329	146	
280.16782	134	
280.92696	202	1+
281.87209	150	
282.02802	218	1+
282.80539	194	
282.88805	126	
282.97055	192	
283.35538	292	1+
283.42854	172	
283.78497	336	1+
283.80760	174	
284.80959	128	
284.85316	126	
285.86127	140	
285.94377	128	
286.78923	238	1+
286.87959	136	
286.95086	192	1+
287.82475	302	1+
289.61996	112	
289.78877	248	
290.80020	1038	1+
290.86366	230	
291.32400	154	1+
291.42904	380	1+
291.80555	872	1+
291.88128	276	
292.85918	164	
292.88346	146	
292.92397	132	
293.87635	112	
294.84969	178	
295.85719	152	
295.91289	252	1+
295.97030	112	
296.80907	582	1+
296.86724	508	1+
297.10926	224	1+
297.79429	140	
297.86757	334	1+
297.89031	188	
297.97262	256	1+
298.94257	274	1+
299.02566	244	1+
299.78466	274	1+
301.78113	196	
301.87494	114	
302.80485	250	1+
302.91839	118	
303.14015	194	1+
303.87886	494	1+
304.26633	160	
304.83712	212	
304.86466	144	
304.88388	410	1+
304.91832	144	
305.76548	168	1+
305.80201	298	1+
305.82460	384	1+
306.88244	210	
307.79728	774	1+
307.88989	148	
308.29477	126	
308.80865	322	1+
310.87846	950	1+
310.90795	114	
311.78480	130	
311.81599	116	
311.86018	136	
311.95291	174	1+
312.80461	440	
312.88408	226	
313.80367	308	
313.84069	112	
313.88515	128	
314.82228	206	
314.89075	236	
314.92235	178	1+
315.85412	112	
315.87407	278	1+
316.05034	186	1+
318.87567	140	
319.88666	376	1+
320.81333	370	1+
320.89295	302	1+
321.12804	142	
321.81475	310	1+
322.16094	242	1+
322.31079	156	
323.38614	142	
323.75695	306	1+
323.88734	384	1+
324.28671	282	1+
324.76526	230	1+
324.89434	250	1+
326.89369	126	
327.88734	444	1+
328.81676	196	
328.88936	308	1+
329.70431	136	1+
329.81353	932	1+
329.87325	388	1+
330.81565	812	1+
330.96051	142	
331.77713	184	1+
335.77171	130	
337.87058	292	1+
338.05896	138	
338.76958	428	1+
338.87231	196	1+
339.71879	112	
339.82570	148	
341.73564	148	
342.03161	158	1+
342.75611	162	
342.90638	156	
343.71662	240	1+
END IONS

###FS:    #m/z: 507.84646 #charge 1+
###MS: 29
###MSMS: 32
BEGIN IONS
TITLE=Cmpd 24, +MS2(507.8465), 28.2-35.2eV, 0.7min #32
RTINSECONDS=39.52
SCANS=29,32
PEPMASS=507.84646	921862
CHARGE=1+
193.95399	208	
196.01653	534	1+
196.88313	260	1+
198.88422	604	1+
199.88697	512	1+
209.94322	394	
214.88632	218	
217.90450	236	
222.97170	140	1+
224.04941	240	
226.95275	254	1+
227.95670	220	1+
230.84785	202	
234.88121	420	
236.86973	222	1+
236.88964	288	1+
237.01077	252	1+
237.05672	474	1+
239.86109	362	
241.85332	374	1+
243.85870	222	1+
245.39469	352	1+
245.89432	392	1+
246.39831	260	1+
246.97431	192	1+
248.84977	330	1+
249.05922	284	1+
249.10074	154	1+
250.04318	236	1+
250.88026	540	1+
250.96998	710	1+
251.07213	436	1+
251.36949	284	1+
252.07720	318	1+
252.11064	206	
252.84263	300	1+
253.37994	266	1+
254.89707	320	1+
256.91079	236	1+
257.79911	276	1+
257.88015	196	
258.80645	168	1+
260.88130	358	
261.37900	202	
261.88043	226	
262.79658	196	
263.88062	306	1+
265.79018	228	1+
266.09421	588	1+
266.16567	622	1+
266.86380	208	
267.86051	324	1+
268.91998	188	1+
269.89347	506	1+
270.86048	408	
271.86088	274	
271.87988	864	1+
271.96283	202	
272.81271	322	1+
272.85436	2170	1+
273.79837	504	1+
274.80228	434	1+
274.85318	610	1+
274.93276	310	1+
276.79427	868	1+
276.86523	476	1+
277.03969	176	1+
277.88317	320	
278.89594	282	
279.13477	340	1+
279.89375	654	1+
280.85871	718	1+
281.37999	638	1+
282.09626	304	1+
282.82361	196	1+
282.87740	298	
283.89840	222	
284.87622	220	
285.13064	246	1+
285.39103	392	1+
285.79515	256	
285.85821	220	
285.94225	546	1+
286.05518	262	1+
286.08962	252	1+
286.16361	224	1+
286.79238	508	1+
286.88201	206	
287.79537	322	1+
287.84468	636	
288.85162	376	
288.86820	798	
288.89047	328	
288.96069	264	1+
289.12642	388	1+
289.38495	608	1+
289.88088	1786	
290.05171	368	1+
290.13100	312	1+
290.38561	386	1+
290.86403	5536	1+
291.05070	252	1+
292.88220	414	
293.87357	12152	1+
293.92727	226	1+
293.93682	228	1+
294.13359	420	1+
294.81665	524	1+
295.04467	226	1+
295.95537	402	1+
295.98427	320	1+
296.11152	140	1+
296.25304	144	1+
296.85314	740	1+
296.87924	1058	1+
297.80673	758	1+
298.33682	462	1+
298.36989	260	1+
298.51355	218	1+
298.80646	484	1+
298.85054	634	
298.87703	238	
299.85753	338	
299.91540	318	1+
300.79572	314	1+
300.85819	1686	1+
301.82774	234	
301.88107	310	
302.35257	198	
302.88737	320	
303.80297	202	
303.85726	280	
303.87661	802	1+
303.94944	420	1+
304.81477	816	1+
304.88266	472	1+
305.55096	136	1+
305.81893	736	1+
305.85611	956	1+
306.12185	232	
306.88252	282	
307.31300	208	
307.37981	214	
307.85635	198	
307.89068	2090	
308.14179	1336	1+
308.29335	216	
308.37498	368	1+
308.41013	226	1+
308.79804	236	
308.85206	300	
308.87950	4324	1+
309.02566	330	1+
309.08596	154	1+
309.41248	144	1+
309.84826	528	
309.88473	2970	1+
309.94482	384	1+
310.02774	230	1+
310.15743	1276	1+
310.84806	322	
311.23631	166	1+
311.34755	382	
311.36761	434	1+
311.82392	602	1+
311.88412	26458	1+
311.99102	320	1+
312.03911	226	1+
312.10812	428	1+
312.14223	320	1+
312.24003	136	1+
312.84776	314	
312.93696	206	1+
313.11044	338	1+
314.38065	270	
314.62605	118	1+
314.76066	200	
314.86687	2838	1+
315.37748	356	
315.82487	760	1+
315.88131	260	
316.86387	1464	1+
316.89112	498	
317.00697	254	1+
317.52788	242	1+
317.75165	202	1+
317.89581	332	
318.67291	230	1+
318.81274	530	1+
318.86005	768	
318.88294	460	1+
318.93602	280	1+
319.36973	522	1+
319.87008	424	
320.14104	146	1+
320.86075	286	
320.87860	808	1+
321.81756	246	
321.87103	214	
322.81115	416	1+
323.88642	196	
323.93293	400	1+
323.97486	300	1+
324.07281	254	1+
324.86174	538	
324.89706	2192	1+
325.10084	238	1+
325.38276	842	1+
325.90034	2072	1+
326.14422	434	1+
326.38305	770	1+
326.62479	162	1+
326.88578	926	
327.00061	474	1+
327.36813	230	
327.37436	1134	1+
327.76031	350	1+
327.80560	378	1+
327.85006	232	
327.87985	4824	1+
328.37476	826	1+
329.18619	208	1+
329.81842	210	
329.87076	314	
330.71100	190	1+
330.83080	304	
330.84307	740	1+
330.99783	302	1+
331.16536	254	1+
331.24054	120	1+
331.34550	378	1+
331.89174	726	
332.80032	250	
332.87497	2348	1+
332.90498	368	
332.95434	374	1+
333.85554	216	
334.82337	236	
334.90141	518	
335.44207	280	1+
335.84248	1044	
335.89572	364	
336.39183	250	
336.44481	226	1+
336.83333	524	1+
336.87907	1368	1+
336.95061	388	1+
337.07534	304	1+
337.90111	240	
338.08469	174	1+
338.35737	284	1+
338.88047	1616	1+
338.94047	192	1+
339.03383	276	1+
339.40305	496	1+
339.70028	174	1+
339.72769	212	1+
339.82895	238	1+
339.88113	1046	1+
339.92645	306	1+
340.18567	142	1+
340.40826	350	1+
340.77450	174	1+
341.87816	232	
342.91763	206	
343.02826	182	1+
343.14551	222	1+
343.20720	234	1+
343.40437	594	1+
343.87352	1138	1+
344.35436	186	1+
344.40967	384	1+
344.72150	228	1+
344.97377	218	1+
345.30522	348	1+
345.77167	360	1+
345.82000	470	1+
345.90275	632	1+
346.35776	208	1+
346.87837	430	1+
347.96444	172	1+
348.17463	284	1+
348.91391	314	
349.00693	174	1+
349.33975	388	1+
349.48293	182	1+
349.86876	282	
349.89866	218	
350.77550	218	
350.82031	414	1+
350.88830	1068	1+
350.91544	332	
350.95863	392	
351.17724	270	1+
351.78022	220	
351.85906	220	
352.12000	268	1+
352.29935	264	1+
352.77736	724	1+
352.91541	768	1+
352.97989	210	1+
353.12588	180	1+
353.33808	332	1+
353.85331	1986	1+
353.90666	916	1+
354.20516	152	1+
354.71424	186	1+
354.95312	250	1+
355.85710	466	1+
355.89462	986	1+
356.33243	242	1+
356.67003	122	1+
356.71192	210	
356.83933	640	1+
356.99070	316	1+
357.02163	288	1+
357.29898	302	1+
357.36703	346	1+
358.83818	234	
358.91510	348	1+
359.33747	366	1+
360.27253	292	
361.13703	204	1+
361.71949	410	1+
361.87246	644	1+
362.72195	276	1+
362.84552	444	1+
362.98437	290	1+
364.84550	854	1+
364.94616	242	1+
365.06917	280	1+
365.71653	348	1+
365.86999	390	
366.18428	412	1+
366.36423	224	
366.84009	5216	1+
367.34297	400	1+
367.65880	106	1+
367.70813	1826	1+
367.78110	314	
367.81550	264	1+
367.89754	868	1+
368.78923	232	
368.89954	776	1+
369.70803	332	
369.77094	290	
370.70489	508	1+
370.72774	630	1+
370.78165	1534	1+
370.86237	608	1+
371.06078	350	1+
371.08614	218	1+
371.18392	228	1+
371.86912	398	1+
371.97087	166	1+
372.38089	640	1+
372.84801	224	
373.71873	698	1+
373.83758	968	1+
373.86871	236	
373.91223	376	1+
373.95527	246	1+
374.79416	488	1+
374.81629	202	
374.84427	562	1+
374.86951	274	
375.74231	258	1+
375.88715	414	1+
376.35241	184	1+
377.08337	220	1+
377.86836	390	1+
378.87533	268	1+
380.67869	192	1+
380.73473	926	1+
380.82603	370	1+
380.85738	674	
381.79502	544	1+
381.90144	696	1+
382.73352	590	1+
382.85519	1032	1+
382.94179	226	1+
383.07172	306	1+
383.33512	236	1+
383.65981	126	1+
383.71675	274	1+
383.77785	250	1+
384.22019	178	1+
384.85008	9678	1+
384.91959	236	1+
384.95873	248	1+
385.06744	262	1+
385.11099	254	1+
385.39545	368	1+
385.88976	232	
386.72569	302	1+
386.91981	418	1+
388.79713	1242	1+
389.37281	196	
389.39184	248	1+
389.72342	748	1+
389.85425	248	
389.86840	294	
389.98391	158	1+
390.20698	268	
390.27519	218	1+
390.83983	2238	1+
391.01469	164	1+
391.80325	240	
391.89523	236	
392.07141	384	1+
392.73423	426	1+
392.80034	252	
392.86036	904	1+
393.80051	1310	
393.90635	516	1+
393.96598	232	1+
394.13591	204	1+
394.79825	1358	1+
394.83447	1260	1+
394.86518	798	1+
394.91346	292	1+
395.27084	108	1+
396.40106	280	
396.73695	298	
397.39624	470	1+
397.73338	1106	1+
397.86552	670	1+
398.34396	450	1+
398.39876	306	1+
398.70997	448	1+
398.73341	1004	1+
398.87023	446	1+
399.22207	212	
399.71368	376	1+
399.81530	420	1+
400.87156	426	1+
402.86691	5096	1+
402.90051	452	1+
403.36612	350	
403.76806	402	1+
403.87202	3362	1+
403.90540	298	1+
404.32744	398	1+
404.81130	294	
405.04554	226	1+
405.34109	342	1+
405.40196	330	1+
405.73069	394	1+
405.87091	1862	1+
406.55319	96	1+
406.72263	412	1+
406.80797	1004	1+
407.26942	216	
407.86613	20166	1+
407.91916	590	1+
408.06434	198	
408.33942	264	
408.78895	202	
409.15950	242	1+
409.72481	202	
409.81115	604	1+
410.05883	338	1+
410.08420	522	1+
410.69149	226	1+
410.73241	282	
411.22800	270	1+
411.68848	204	1+
411.80997	2412	1+
412.23097	226	1+
412.73155	1098	1+
412.84620	1452	1+
412.87489	2052	1+
412.92230	294	1+
413.07546	630	1+
413.16093	126	1+
413.88077	1344	1+
414.86871	1186	1+
415.87301	1042	1+
416.22140	224	1+
416.69428	242	1+
417.37212	178	1+
417.74296	192	1+
417.81965	786	1+
419.78657	206	1+
421.37423	314	
421.72018	298	1+
421.88310	1674	1+
422.64312	136	1+
422.85370	204	
423.10486	230	1+
423.88738	454	
424.80522	370	1+
424.86794	330	
424.89820	252	
425.19229	236	1+
425.73755	306	
425.88061	1088	
426.04224	230	1+
426.14083	156	1+
426.86236	3370	1+
426.93820	244	
427.04216	138	1+
427.73351	556	
428.74313	574	
428.84635	282	
428.88257	2364	1+
429.73823	1558	1+
429.82462	496	1+
430.33886	206	1+
430.38046	330	1+
430.74003	1136	1+
430.86084	318	
430.93476	402	1+
431.87071	1694	1+
431.91935	276	1+
431.94796	208	1+
432.38142	288	1+
433.38444	192	1+
434.44922	250	1+
434.80242	196	1+
434.83097	368	
435.86576	458	
437.34251	184	1+
438.32495	212	1+
438.83169	290	1+
438.85876	278	1+
438.89168	1534	1+
439.13633	170	1+
439.89495	1328	1+
440.70266	426	1+
440.75800	310	1+
441.68623	254	1+
441.70056	372	1+
441.78702	234	1+
441.84503	208	
441.88712	220	
444.64239	188	1+
444.87391	2802	1+
445.74469	706	1+
446.26872	142	1+
446.87259	676	
446.89943	284	
446.94316	302	1+
447.89413	238	
448.75995	548	1+
448.88779	1700	1+
449.70992	468	1+
449.87841	880	1+
450.82703	612	1+
451.10594	194	1+
451.59784	222	1+
451.76078	420	1+
451.87693	276	1+
452.71258	158	1+
452.76308	252	1+
453.79372	240	1+
454.75845	226	1+
456.09307	166	1+
456.76715	252	
457.76623	248	
457.90457	1540	1+
459.24342	172	1+
459.66176	162	1+
459.72607	316	1+
459.78393	186	1+
460.72725	266	1+
462.88162	842	1+
464.06356	298	1+
464.14270	180	1+
464.70740	250	1+
466.78902	284	1+
467.83384	366	1+
467.89063	1748	1+
468.26613	218	1+
468.71961	160	1+
468.78534	676	1+
468.86531	164	1+
470.72196	280	1+
472.69037	122	1+
475.71695	578	1+
476.78570	220	
478.72923	276	1+
479.76710	190	1+
481.72704	248	1+
482.79849	198	
483.67894	288	1+
483.71911	254	1+
485.89804	1004	1+
486.75623	310	1+
486.79614	662	1+
486.84525	690	1+
487.73797	218	1+
488.70087	216	1+
490.78807	412	1+
491.84679	484	1+
493.11695	178	1+
493.23077	150	1+
494.19211	150	1+
498.73613	552	1+
498.79618	250	1+
499.61986	152	1+
500.04378	102	1+
500.74584	398	1+
500.81358	272	1+
502.39985	250	1+
502.68476	238	1+
502.86179	172	1+
504.10836	172	1+
504.80460	706	1+
505.28129	184	1+
505.39616	242	1+
505.70541	332	1+
505.75154	138	1+
506.39695	216	1+
506.46136	290	1+
506.69605	404	1+
507.53344	142	1+
507.60190	180	1+
507.66335	172	1+
507.81526	342	1+
507.86200	476	1+
508.24909	186	1+
508.65938	98	1+
508.77425	300	1+
508.91696	230	1+
509.09821	166	1+
509.29471	176	1+
509.43318	174	1+
509.78310	314	1+
509.85997	1082	1+
511.61850	372	1+
512.67550	134	1+
END IONS

###FS:    #m/z: 363.95699 #charge 1+
###MS: 33
###MSMS: 34
BEGIN IONS
TITLE=Cmpd 25, +MS2(363.9570), 28.0-35.0eV, 0.7min #34
RTINSECONDS=43.1975
SCANS=33-34
PEPMASS=363.95699	3012570
CHARGE=1+
171.85237	256	1+
178.94471	170	
182.86567	774	1+
182.93694	140	
187.86740	466	
189.86367	3592	
191.85884	3706	1+
193.85264	340	1+
194.89543	150	
195.89083	262	
196.88470	1662	1+
200.87834	242	
200.94875	232	
205.88126	256	
205.94955	224	
206.89012	152	
207.87627	1696	1+
207.94942	388	
208.94414	296	
209.87000	548	
209.94377	7270	1+
210.01103	198	1+
210.88409	3450	1+
211.01545	168	1+
211.79010	144	
212.04527	196	1+
212.87938	27140	1+
215.78408	182	1+
216.41083	406	
217.87101	134	
217.89321	232	1+
217.91655	130	
218.91533	318	
219.86310	446	
221.12616	152	
221.39010	284	1+
221.86020	324	1+
222.95217	8814	1+
223.88444	156	
224.94912	14488	1+
225.79267	138	
225.88516	264	
226.02332	170	1+
226.38565	176	1+
226.43173	208	1+
226.89634	718	
226.94775	44552	1+
227.09827	130	
227.25193	128	1+
227.88089	162	
228.18162	162	1+
228.48919	158	
228.79881	140	
228.89433	4252	1+
228.94309	57216	1+
229.09013	292	1+
229.15633	138	
229.21204	138	
229.58521	94	1+
229.78656	394	1+
229.82671	278	1+
229.91652	218	
230.14620	152	
230.52179	164	1+
230.78973	330	1+
230.82891	240	1+
230.89014	26746	1+
230.99831	232	1+
231.06472	166	
231.39013	214	1+
231.67548	116	1+
231.72801	258	1+
232.01077	332	1+
232.88626	3784	1+
233.75627	136	
234.88108	1100	1+
235.43138	174	1+
235.82301	146	
235.85122	204	
237.89624	242	1+
238.21250	130	
238.91915	286	1+
239.81816	458	1+
239.96412	162	
240.82043	322	1+
240.83437	144	
240.94263	576	
240.96263	5174	1+
241.12571	236	1+
241.94183	476	
242.79102	214	1+
242.82346	166	
242.94290	1244	
242.95941	4088	1+
243.79471	178	1+
243.82318	180	
244.59662	110	1+
244.83703	350	1+
244.90234	162	
244.95751	15566	1+
246.09632	106	1+
246.79016	376	1+
246.90623	728	1+
246.95353	20172	1+
247.03359	134	1+
247.07025	148	
248.80242	210	
248.83323	316	1+
248.90092	5626	1+
250.89699	1402	1+
250.94403	494	1+
250.96989	854	1+
251.07092	362	1+
251.83286	418	1+
251.92567	310	1+
252.89177	484	
252.96986	370	1+
253.29921	114	1+
253.90597	1718	1+
254.64982	130	1+
255.81228	286	1+
255.93289	138	
258.45928	184	
258.83060	326	1+
258.97575	520	
259.83356	460	1+
259.87856	302	1+
259.96997	238	
260.83493	386	1+
260.96884	2602	1+
261.05669	138	
262.83215	416	1+
263.97873	776	1+
264.79432	252	
264.82695	292	1+
264.93375	138	
264.96784	1210	1+
265.08857	262	
265.34910	286	1+
265.78813	182	
265.91212	168	
266.81626	224	
266.86305	220	1+
267.41314	280	1+
267.78230	240	
267.80179	148	
267.97317	2660	1+
268.79232	634	1+
268.82022	216	1+
268.91030	236	1+
268.95678	232	
269.79791	400	1+
269.86031	478	1+
269.89248	170	
269.97024	2586	1+
270.90215	136	
271.80500	214	1+
271.84461	620	1+
271.91468	838	1+
271.95982	240	1+
272.87496	148	
273.79340	236	
274.79400	128	
276.85205	198	
277.35603	386	1+
277.85569	192	
277.92128	142	
278.36194	286	1+
278.79872	230	
278.86251	168	
278.92432	208	
279.10203	180	
279.78996	1000	1+
279.86260	130	
279.92365	138	
280.10698	246	1+
280.79206	842	1+
280.81358	490	1+
280.95520	152	
282.27403	178	
282.47230	98	1+
282.79001	268	
283.78724	182	
283.85174	490	
283.90218	140	
283.98590	754	1+
284.79098	180	
284.82641	260	
284.85144	220	
284.87526	180	
285.07682	140	
285.15936	204	1+
285.80850	330	
285.84583	2708	1+
285.94222	134	
286.81852	146	
287.86290	244	
288.79371	192	
289.88224	200	
290.79277	1274	1+
290.88917	302	1+
290.95971	208	1+
291.86087	494	1+
291.89371	210	1+
291.91928	130	
292.43506	232	
292.93610	164	
293.11758	392	1+
293.82982	138	
293.85993	488	1+
293.91478	152	
294.81250	190	
294.86515	410	1+
294.90138	386	1+
295.97338	204	1+
296.80697	580	1+
296.83310	140	
296.88018	168	
297.11655	146	
297.83751	132	
298.80282	2070	1+
299.86645	266	
300.82373	142	
300.85874	2076	1+
301.81152	286	
301.86073	1776	1+
301.95343	162	
301.99885	224	1+
302.80063	302	
303.80557	1860	1+
303.85613	4792	1+
303.94691	172	
305.42863	216	1+
305.82607	244	1+
306.10645	144	
307.29116	154	
307.30924	148	
307.89067	416	1+
308.06825	172	1+
308.51512	116	1+
308.96884	98	1+
309.13095	362	1+
309.14623	156	
309.93091	414	1+
310.87983	420	1+
310.91024	172	1+
311.81129	248	1+
312.87506	164	
313.87267	218	1+
314.81966	176	
314.92706	308	1+
316.81420	246	
316.85833	150	
317.01533	228	1+
317.89320	176	
318.04829	132	
318.87904	184	
318.93628	852	1+
319.75454	178	1+
319.82622	490	1+
319.87118	152	
320.13911	140	
321.81794	1382	1+
321.86851	1118	1+
322.92710	794	1+
324.80546	372	1+
324.88114	260	
325.39405	192	1+
325.81076	286	1+
325.87584	142	
325.90373	362	1+
325.95691	308	1+
325.98848	138	
326.87526	1448	1+
327.13613	130	
327.78469	158	1+
328.71519	188	
328.75188	190	1+
328.88692	346	1+
329.32348	152	
330.71482	136	
330.81435	284	1+
330.89343	160	
331.81424	256	1+
334.31645	188	1+
335.07471	314	1+
335.75593	274	1+
336.82595	372	1+
336.94222	1552	1+
337.82998	256	1+
338.02741	162	
339.77688	292	1+
339.82808	1098	1+
339.87412	168	
340.71278	302	1+
340.94053	682	
342.71318	368	1+
342.90925	518	1+
343.29248	226	1+
343.91284	350	1+
344.07768	150	
344.74454	164	1+
344.83667	158	
346.95816	198	1+
348.73570	246	
349.32566	130	
349.71583	150	
349.77336	136	
350.89311	182	
352.76504	566	1+
355.41885	168	
355.70489	136	
357.71473	340	1+
358.75496	220	1+
359.86255	486	1+
360.70570	128	
361.71701	708	1+
361.75309	168	1+
362.85096	174	
363.07752	250	1+
363.95686	198	
365.24319	96	1+
365.73909	166	
365.83189	216	1+
366.89497	160	1+
367.33639	140	
367.77866	330	1+
367.82932	130	
369.15821	138	
END IONS

###FS:    #m/z: 507.84648 #charge 1+
###MS: 33
###MSMS: 35
BEGIN IONS
TITLE=Cmpd 26, +MS2(507.8465), 28.2-35.2eV, 0.8min #35
RTINSECONDS=43.9695
SCANS=33,35
PEPMASS=507.84648	892080
CHARGE=1+
196.01395	480	
197.89304	234	1+
199.88744	314	
213.88460	224	
224.06138	210	1+
224.97525	212	
225.88887	308	1+
226.89046	220	1+
227.95660	216	
229.89566	216	1+
232.88947	286	1+
234.88084	368	1+
235.04324	192	1+
235.85744	214	1+
238.06360	296	1+
239.86002	266	
240.86929	224	
241.01143	184	1+
241.85627	624	1+
248.85951	210	
249.88680	206	
249.91022	212	1+
250.09391	156	1+
250.13125	164	1+
250.88409	504	1+
250.97088	962	1+
252.00316	214	1+
252.07497	242	
254.89758	348	1+
255.40037	186	
256.91167	188	1+
257.10132	206	1+
257.56877	180	1+
258.78326	344	
260.84957	188	
260.95723	162	1+
260.99861	194	1+
262.13666	248	1+
262.85859	380	1+
264.13327	180	1+
265.16320	324	1+
266.86274	330	1+
267.78147	354	1+
267.89857	598	1+
268.90265	414	1+
270.86011	228	
270.88280	190	
271.87762	234	
272.85392	2224	1+
273.06464	208	1+
273.36624	214	
273.80065	502	1+
274.80397	378	1+
274.86642	272	
274.90104	374	1+
275.10888	270	1+
277.88733	272	
278.83203	318	1+
278.86269	372	
278.90067	198	
279.38010	238	
279.88323	230	1+
280.37743	708	1+
280.81830	216	1+
281.38110	410	1+
281.88198	200	
284.09244	288	1+
284.87760	198	
284.97784	166	1+
285.39969	198	
286.51046	238	1+
286.53498	130	1+
286.79549	472	1+
286.96889	224	1+
287.84144	316	
288.83101	448	1+
288.86838	770	
289.88203	1356	
290.32540	198	1+
290.86424	3556	1+
291.39300	214	1+
291.80502	432	1+
292.03632	226	1+
292.47600	90	1+
292.89022	220	
293.34302	276	1+
293.87388	10722	1+
293.95172	298	1+
294.13430	430	1+
294.38547	442	1+
294.92993	204	
295.16868	170	1+
295.79786	322	1+
295.82133	440	1+
296.01731	164	1+
296.10807	210	1+
296.79980	236	1+
296.86632	488	1+
296.92223	208	1+
297.36624	270	1+
297.85049	864	1+
297.89395	220	
297.97180	310	1+
298.30529	264	1+
298.80315	226	
298.85422	738	1+
299.88176	510	
300.80827	396	1+
300.86024	1806	1+
300.89645	232	
301.39737	280	1+
301.88360	636	1+
302.88709	458	1+
303.85605	454	
304.09253	192	1+
304.12941	206	1+
304.47283	232	1+
304.87927	508	1+
305.81473	342	1+
305.85128	256	
305.97191	324	1+
306.88125	282	
306.93507	238	1+
307.31926	188	1+
307.37042	304	1+
307.89012	1770	
308.14097	1338	1+
308.85094	334	
308.87041	3542	1+
309.84545	306	
309.87068	2318	1+
309.88897	2228	
310.02911	236	1+
310.15752	1428	1+
310.81919	196	
311.23203	114	1+
311.78027	186	1+
311.85257	272	
311.88339	23844	1+
312.35067	290	1+
312.82192	564	1+
313.01203	220	1+
313.82790	352	1+
313.96216	318	1+
314.01228	144	1+
314.36903	452	1+
314.86787	1848	1+
314.99187	248	
315.37294	326	1+
315.82950	276	
316.86536	1268	1+
316.88364	546	
317.82696	304	
317.89408	354	
318.86027	960	1+
318.99433	340	1+
319.34714	412	1+
319.37793	746	1+
319.56651	132	1+
319.79211	182	1+
319.88903	296	1+
320.32243	288	1+
320.94740	220	1+
321.47228	202	1+
321.86443	184	
321.88473	774	1+
321.99501	186	
322.88781	566	1+
323.01710	184	1+
323.86317	210	
323.87070	210	
324.76815	224	1+
324.86338	324	
324.97799	194	1+
325.09224	314	1+
325.90110	786	
326.88672	528	
327.88038	1974	
328.18613	260	1+
328.87253	1486	1+
329.18716	166	1+
329.33245	282	1+
329.76864	144	1+
329.89495	1100	
330.08241	134	1+
330.16357	220	
330.87935	574	
331.76197	206	1+
331.83620	718	1+
331.87682	404	
331.89671	1398	1+
332.02853	308	1+
332.79094	228	1+
332.87380	1386	1+
332.90168	1032	1+
334.39010	526	1+
334.87765	980	1+
334.90010	622	
335.04145	284	1+
335.84175	1114	1+
335.88719	646	1+
336.94513	486	1+
337.00832	198	1+
337.18039	288	1+
337.88435	356	
338.18526	238	1+
338.35868	248	1+
338.37807	336	1+
338.87941	982	1+
338.89642	212	
339.34730	270	1+
339.77259	244	1+
339.82517	518	1+
339.88098	716	1+
340.95100	312	1+
341.16191	188	1+
341.86775	214	1+
341.95244	264	1+
342.76420	286	1+
342.85806	204	
343.11883	334	1+
343.40303	220	1+
343.58953	172	1+
343.87118	702	1+
343.98997	324	1+
344.88756	420	1+
345.00195	350	1+
345.86726	250	
346.10600	174	1+
347.70942	260	1+
348.16833	278	1+
348.76656	184	1+
349.06811	238	1+
349.90775	206	
350.29666	322	1+
350.73709	206	1+
350.89040	426	
350.96192	784	1+
351.71234	180	1+
351.85704	252	
351.89439	448	
352.17821	188	1+
352.77617	656	1+
352.91197	1012	1+
353.01321	240	
353.81498	270	1+
353.84865	2120	1+
353.89084	224	
354.03065	220	
354.90399	232	
355.35421	192	1+
355.78029	526	1+
355.89500	524	1+
356.09252	192	1+
356.71514	230	1+
356.78409	352	1+
356.83520	184	
357.33137	308	1+
357.84593	206	
358.37158	202	
358.78077	208	
359.36182	438	1+
359.40123	230	1+
359.74873	194	1+
359.87112	194	
360.19495	190	1+
361.78027	246	1+
361.86570	186	
362.09614	290	1+
362.31693	204	1+
362.72577	190	
362.85144	310	1+
362.90034	268	
363.70078	234	
364.72003	184	
364.84445	306	
365.05514	246	1+
365.18570	470	1+
365.35954	240	1+
365.40423	378	1+
365.97969	186	
366.05573	220	1+
366.36658	146	1+
366.78630	468	1+
366.84080	2336	
367.70784	2756	1+
367.84307	2108	1+
368.92585	208	
369.28064	344	1+
369.83330	626	1+
369.92077	334	1+
370.71519	482	1+
370.78131	914	1+
370.83335	368	1+
370.87205	452	1+
371.02698	258	1+
372.06314	216	1+
372.33379	286	1+
372.80629	192	
372.85210	234	
373.71953	752	1+
373.83867	594	1+
374.02153	310	1+
374.79240	222	
374.82075	210	
374.84342	410	1+
374.86826	272	
375.18719	268	1+
375.31362	232	1+
375.37844	364	1+
375.88660	498	1+
377.86855	200	
377.95540	168	1+
378.01545	288	1+
378.80890	400	1+
379.10307	208	1+
379.72224	204	
380.72097	584	1+
380.86015	278	
381.04860	330	1+
381.39567	314	1+
381.85127	190	
382.16472	142	1+
382.79743	192	
382.85839	684	1+
383.08347	188	1+
383.71735	544	1+
383.89152	820	1+
384.76638	312	1+
384.85083	7952	1+
384.89250	546	1+
385.24888	164	1+
385.79458	380	1+
386.72583	570	1+
386.79850	280	1+
387.10501	192	1+
387.39679	370	1+
387.85013	616	1+
387.87866	198	
388.03059	332	1+
388.33752	182	1+
388.37401	450	1+
388.79520	816	1+
389.13931	142	1+
389.19983	646	1+
389.37449	270	1+
389.71317	580	1+
390.33982	204	1+
390.39777	194	1+
390.79842	670	1+
390.84586	2270	1+
390.86755	332	
391.71751	284	1+
391.88551	202	
393.74118	556	1+
393.80032	1634	
393.89089	226	1+
393.99200	274	1+
394.78699	394	1+
394.83603	850	1+
394.85763	298	
395.39893	526	1+
395.86120	272	
396.43728	102	1+
396.73207	982	1+
396.89426	250	1+
396.95773	220	1+
397.73215	1012	1+
397.86739	704	1+
398.22962	246	1+
398.39354	196	
398.87202	498	1+
399.71488	522	1+
399.80679	490	1+
399.84367	642	1+
400.34231	256	1+
400.84635	414	1+
400.86826	330	
401.93586	298	1+
402.86354	1490	
402.94314	202	1+
403.46554	214	1+
403.73981	280	
403.87239	1970	
404.87380	1180	
404.94053	260	1+
405.68505	194	1+
405.73735	408	1+
405.87139	1172	
406.13557	204	1+
406.17033	336	1+
406.80640	524	1+
406.85620	356	
407.17567	228	1+
407.72285	364	1+
407.78076	266	1+
407.86545	15774	1+
408.40162	334	1+
408.93397	264	1+
409.40454	306	1+
409.72447	434	
409.81240	676	1+
409.92316	270	1+
410.16309	228	1+
410.37577	330	1+
410.59181	180	1+
410.73042	378	
410.84284	554	
411.37612	230	1+
411.72142	268	
411.80865	2998	1+
412.01887	110	1+
412.73020	802	1+
412.75504	394	1+
412.84736	1686	1+
413.07263	422	
413.87429	1270	1+
414.18118	186	1+
414.85550	246	
415.82687	314	1+
416.41116	272	1+
416.87443	604	1+
417.37005	278	1+
417.81969	418	1+
418.04441	172	1+
419.74366	172	1+
420.20351	172	1+
421.05925	288	1+
421.21651	154	1+
421.82310	298	1+
421.88448	678	
421.94152	256	1+
422.00345	284	1+
422.88146	442	
423.86886	354	
423.88193	412	
424.81802	198	
424.87294	308	
425.74172	358	
425.79302	208	
425.87919	902	
426.37000	242	1+
426.62997	144	1+
426.74786	208	
426.86317	2548	1+
426.94200	184	
427.02727	116	1+
427.73436	850	
427.84164	200	
428.73614	744	
428.86133	636	
428.88625	1328	1+
429.20043	230	1+
429.74385	440	
429.82666	646	
429.85161	338	
430.70212	238	1+
430.74139	1252	1+
430.85723	512	
430.87947	526	
431.86934	1732	1+
433.86922	192	
434.82840	386	1+
434.88995	460	1+
435.14353	238	1+
435.86098	406	
436.89384	192	
437.73367	302	1+
439.38286	370	1+
439.70068	264	1+
439.89717	1616	1+
440.13196	178	1+
440.70147	222	1+
444.02566	138	1+
444.13489	240	1+
444.23441	152	1+
444.87278	3078	1+
444.95449	178	1+
445.60087	214	
445.74524	418	1+
445.80107	324	1+
445.90119	206	
446.03801	248	1+
447.15415	148	1+
447.77210	302	1+
448.02217	156	1+
448.14074	202	1+
448.34473	290	1+
448.88121	1732	1+
449.41363	224	1+
449.70963	198	1+
449.82521	324	1+
449.88039	1282	1+
450.77042	694	1+
451.75203	546	1+
452.21381	272	1+
452.63847	324	1+
452.80803	132	1+
453.85366	178	1+
456.77165	218	
456.86377	184	1+
457.16372	186	
457.85078	148	1+
457.90671	1168	1+
458.70056	436	1+
458.95666	278	1+
459.70389	336	1+
462.88283	912	1+
464.25702	232	1+
464.91536	156	1+
465.78088	382	1+
465.89775	276	
467.88699	1702	1+
468.78346	344	
469.41802	116	1+
469.77768	238	
469.84353	238	1+
477.72218	402	1+
479.67653	150	1+
479.72729	184	
479.91286	270	1+
480.78719	380	1+
483.72901	216	1+
485.89777	954	1+
486.79258	232	
486.84769	768	1+
487.72998	274	1+
488.43918	338	1+
491.85031	362	
492.78535	288	1+
493.84494	122	1+
495.22789	184	1+
497.79821	234	1+
499.68023	160	1+
499.73765	434	1+
500.62285	116	1+
501.78978	340	1+
502.72676	232	1+
502.78789	212	1+
504.06796	134	1+
504.66139	256	1+
504.74453	228	1+
504.80056	388	1+
505.20129	268	1+
505.41261	290	1+
505.66855	178	1+
505.80232	390	1+
506.28658	244	1+
508.27244	222	1+
508.91035	456	1+
509.86306	716	1+
510.74488	164	1+
510.84951	212	1+
511.09971	170	1+
END IONS

###FS:    #m/z: 336.94638 #charge 1+
###MS: 33
###MSMS: 36
BEGIN IONS
TITLE=Cmpd 27, +MS2(336.9464), 28.0-35.0eV, 0.8min #36
RTINSECONDS=44.7415
SCANS=33,36
PEPMASS=336.94638	556054
CHARGE=1+
182.86854	188	
183.86800	138	
189.86351	420	
196.88650	262	1+
205.95083	358	
207.47511	112	
207.97221	116	
209.03827	134	
209.88550	100	
209.93961	186	
210.11143	118	1+
210.88373	856	1+
210.94542	100	
211.94485	14108	1+
212.88001	5626	1+
213.09904	100	
213.93971	5020	1+
214.15025	100	
215.88737	1626	1+
215.93745	642	1+
216.09820	96	1+
217.10753	112	1+
217.83797	106	
217.88159	576	1+
217.94056	202	
219.37812	96	
221.89077	170	
223.96226	754	1+
226.89269	102	
226.97183	174	
227.78725	234	
227.89264	1356	1+
227.95588	120	
228.74443	98	
228.89488	948	1+
228.92704	174	1+
229.95542	8996	
230.01492	100	
230.88964	7226	1+
230.95906	378	
231.10201	110	
231.95070	4858	1+
232.09018	148	1+
232.82288	396	1+
233.02737	200	1+
233.89714	1014	1+
233.94792	542	
235.82301	176	
235.89135	364	1+
235.90975	166	
235.94488	150	
236.83264	106	
237.01090	210	1+
238.05320	124	
238.87359	102	
239.78650	98	
239.95041	106	
240.96250	118	
241.01610	136	
241.18471	98	
242.44483	104	
244.90481	138	
245.89844	326	1+
246.97506	410	
247.96752	2512	1+
248.87824	98	
248.90102	2450	1+
249.83385	166	
249.96156	1076	1+
250.37632	106	
250.83257	716	1+
250.90746	186	
250.95544	126	
250.99200	102	
251.07066	182	
251.40900	96	
251.78612	388	1+
251.83772	406	1+
251.92563	132	
251.95945	296	
252.90107	98	
252.92034	118	
252.97134	6546	1+
253.12411	106	
253.50031	102	
253.80680	126	
253.83617	130	
253.90485	1416	1+
254.83621	394	1+
254.88464	122	
254.94076	372	
254.96685	2920	1+
255.07498	416	1+
255.10376	190	
255.87519	142	1+
255.89833	98	
256.80047	204	1+
256.91159	312	1+
256.92946	124	
256.96630	256	
257.22829	98	
257.82807	130	
258.01621	134	
258.88076	222	1+
258.92041	140	
258.97269	122	
259.95737	358	
261.83784	240	1+
261.87479	178	1+
261.99735	252	1+
262.07926	188	1+
263.68522	110	
263.83210	326	1+
263.84616	112	
263.93503	106	
265.35664	104	
266.81992	132	
267.00872	154	
267.15600	98	
267.83774	1864	1+
267.91024	148	
268.83976	1476	1+
269.79661	146	
269.92743	114	
270.96063	98	
270.98242	482	1+
271.79649	104	
271.81921	96	
271.91529	584	1+
272.79622	228	
272.85348	274	1+
272.87474	212	
272.95388	116	
272.97872	310	1+
273.79258	766	1+
273.90685	304	1+
274.89484	98	
274.97627	152	
275.81311	144	
275.84075	456	1+
275.85625	470	1+
276.26179	98	
276.85897	402	1+
277.88504	168	
277.95947	108	
278.83448	1052	1+
279.79808	144	
280.25905	108	
280.36284	112	
280.83344	142	
280.85530	470	1+
280.98522	116	
281.03586	104	
281.37864	166	
281.81224	138	
282.32150	98	
282.78858	114	
282.81167	204	1+
283.01431	172	1+
283.03730	112	
283.09296	158	
283.78886	734	1+
283.85668	104	
283.87102	120	
285.85143	362	
286.85104	1530	1+
286.88336	134	
287.80528	124	
290.79839	162	
290.85890	236	
291.80752	572	1+
291.86030	126	
292.37195	178	
292.50500	120	
292.85834	518	1+
293.99562	316	1+
294.10808	130	
294.90313	126	
294.93382	162	
295.09882	102	
295.89155	196	1+
295.99609	114	
296.80623	330	1+
296.86778	300	1+
296.97536	138	
296.99642	130	
297.87073	254	1+
297.98433	226	1+
298.84720	234	1+
299.78451	138	
301.85477	196	1+
301.87656	162	
303.80817	168	1+
303.94826	126	
305.86100	136	
305.87776	794	1+
306.28028	188	
308.80662	164	
308.87987	276	
309.61593	96	
309.86806	358	
309.89180	402	1+
310.81576	130	
310.84253	104	
310.87531	860	1+
310.93101	104	
311.93807	226	1+
314.81846	160	
315.82177	196	
315.85919	218	1+
315.87643	156	
315.89340	120	
316.81930	178	
317.82322	114	
318.41977	86	1+
321.03028	102	
321.81732	328	1+
323.78428	194	1+
324.89127	454	1+
325.28913	130	
326.89376	186	
327.88616	380	1+
329.94483	182	1+
330.81897	396	1+
333.07026	126	
333.83228	212	1+
334.76962	250	
335.86800	98	
337.03693	106	
337.08143	98	
337.32102	98	
337.83703	104	
338.33758	106	
338.75628	320	1+
339.83429	128	
340.91199	96	
END IONS

###FS:    #m/z: 363.95700 #charge 1+
###MS: 37
###MSMS: 38
BEGIN IONS
TITLE=Cmpd 28, +MS2(363.9570), 28.0-35.0eV, 0.8min #38
RTINSECONDS=48.418
SCANS=37-38
PEPMASS=363.95700	2680646
CHARGE=1+
178.94688	190	
182.87093	198	
183.86597	172	
185.86792	196	
186.86550	728	1+
187.86735	612	1+
188.93950	122	
189.86293	3714	1+
191.85854	3906	1+
192.89155	154	
193.85392	168	
196.88498	1186	1+
199.88828	144	
200.87923	174	
200.94775	336	1+
205.87911	138	
205.89724	146	
205.95012	344	
206.94061	134	
207.87416	1244	
207.94779	516	1+
207.96873	150	
208.88368	600	
209.87054	566	
209.94391	5226	1+
210.88401	3154	1+
211.00651	214	1+
211.91072	148	
212.84470	140	
212.87963	20092	1+
213.13243	144	
213.89959	126	
214.89449	1112	
215.88472	246	1+
216.41119	256	
217.91211	676	1+
218.91445	598	1+
219.86630	318	1+
220.97344	164	
221.88937	290	1+
221.94558	188	
222.95273	7624	1+
223.08854	122	1+
224.94865	12182	1+
225.88691	194	
226.89590	1246	1+
226.94768	39120	1+
226.97297	282	
227.04764	148	1+
227.39684	114	1+
227.91233	168	
227.99321	120	
228.62111	126	1+
228.79688	342	1+
228.89440	3744	1+
228.94303	50306	1+
229.00866	134	
229.06383	256	1+
229.14741	142	
229.19850	174	1+
230.03569	312	1+
230.10051	170	1+
230.62700	110	1+
230.89030	29952	1+
230.96949	132	
231.01194	122	
231.13323	174	1+
232.59190	106	1+
232.88594	3654	1+
233.83380	138	
234.06666	124	
234.14657	200	1+
234.82623	128	
234.88094	1006	1+
234.92986	166	
235.01945	136	1+
235.82298	458	1+
235.84846	296	1+
236.80556	130	
236.90176	146	
237.05884	144	
237.13077	140	
238.04962	134	
238.12519	260	1+
238.93914	118	
240.82138	180	
240.90369	158	
240.93913	538	
240.96307	4294	1+
241.89036	132	
241.89968	272	1+
241.93937	1526	1+
242.94225	1042	1+
242.95857	3464	1+
243.82266	506	1+
244.03531	166	1+
244.21915	130	1+
244.38999	204	1+
244.71008	130	
244.83463	478	1+
244.95805	16220	1+
245.29053	86	1+
245.81653	248	1+
246.44292	146	
246.78850	168	
246.81922	154	1+
246.90484	1348	1+
246.95376	22100	1+
246.99069	144	
247.00690	186	
247.05165	134	
247.17085	100	1+
248.01954	148	1+
248.80318	252	1+
248.85528	172	
248.90044	7656	
249.10851	124	
249.83073	124	
249.90915	128	
249.97291	156	
250.89722	1768	1+
250.94541	544	1+
250.97075	272	
251.06999	242	
251.78713	192	
251.97164	166	
252.00911	338	1+
252.80533	150	1+
252.83646	120	
252.89409	304	
253.83222	502	1+
253.90421	1974	1+
254.39322	262	1+
255.34809	176	
255.84806	372	1+
258.02316	262	1+
258.84223	220	1+
258.97195	784	1+
260.83032	244	
260.96828	3864	1+
261.80272	322	1+
261.83301	206	
262.80129	186	1+
262.82901	684	1+
263.02976	240	1+
263.84886	228	
263.90599	352	1+
264.03605	172	1+
264.54310	224	1+
264.80020	164	
264.96766	840	1+
265.08706	210	1+
265.54320	148	1+
265.78832	338	1+
265.84325	602	1+
265.97446	544	1+
266.24668	144	
266.81284	458	1+
266.85465	244	1+
266.86788	126	
267.10866	230	1+
267.13785	118	
267.78138	196	
267.88395	138	
267.97443	2028	1+
268.79023	188	
268.80395	810	1+
269.91925	196	
269.96898	2600	1+
270.02771	262	1+
270.08688	132	
270.84973	626	1+
271.91594	1104	1+
273.79256	200	
274.79237	228	1+
274.85739	130	
274.90685	120	
276.81223	122	
276.85461	498	1+
277.08827	232	
277.80523	188	
278.82368	160	
278.84770	402	1+
278.90152	162	
279.80024	118	
280.79350	1672	1+
280.86785	120	
281.81506	188	
281.85294	208	
281.86469	442	1+
281.98953	142	
282.78677	668	1+
282.92061	130	
283.01027	234	1+
283.06968	150	
283.85023	796	1+
283.98171	220	
284.81425	476	1+
285.29664	102	1+
285.79568	518	1+
285.84620	2936	1+
286.87629	128	
286.91880	140	
287.02532	134	
287.86162	120	
287.92662	136	
288.79646	324	
288.85632	330	1+
289.14813	142	
289.80528	144	
289.85660	234	1+
289.88149	344	1+
290.78655	498	1+
291.80124	410	1+
291.87064	172	
292.33684	160	
292.86599	146	
294.81157	128	
294.86128	290	1+
295.88860	380	1+
296.80863	552	1+
296.86774	206	
297.11269	134	
298.80302	1764	1+
298.83833	136	
298.86165	488	1+
298.95139	290	1+
300.03957	270	1+
300.80157	710	1+
301.85948	1292	1+
301.88084	156	
302.23152	128	
302.25510	252	1+
303.44713	168	
303.80757	1522	1+
303.85659	5204	1+
303.93991	360	1+
304.44570	170	
304.73899	204	1+
305.74269	166	1+
306.27594	156	
306.81807	218	
306.88704	156	
307.00024	146	
307.28813	354	1+
307.85334	138	
307.89230	224	
308.29101	262	1+
308.86996	966	1+
308.89150	158	
309.14046	188	1+
309.97468	152	
310.31022	170	
310.82670	282	1+
311.57761	152	1+
311.88343	256	
312.88111	442	1+
312.89359	134	
314.81988	254	
314.85746	328	1+
315.81048	684	1+
316.81381	578	1+
318.76360	224	1+
318.82149	406	1+
318.93531	702	1+
319.86767	436	1+
320.13621	120	
321.75499	140	
321.81946	1084	1+
321.86893	1022	1+
322.93088	648	1+
324.87508	128	
324.89626	360	1+
325.83306	372	1+
326.81301	210	1+
326.87092	1366	1+
327.88447	550	1+
329.15570	182	1+
329.71392	124	
329.87332	126	
331.82649	156	1+
333.76031	160	
336.89211	142	
336.94389	1058	1+
337.02769	214	1+
337.83903	188	1+
338.82049	164	
338.89337	216	1+
338.94193	180	
339.82855	1394	1+
340.87271	314	1+
340.94024	958	1+
341.74968	512	1+
342.91024	186	
343.71212	310	1+
343.98383	148	1+
344.90026	184	
347.71735	496	1+
347.76559	182	1+
348.32012	380	1+
350.74494	232	1+
350.76402	412	1+
351.08278	150	1+
352.88755	158	
353.76041	138	
354.72115	190	1+
355.77250	274	1+
356.82010	142	
357.70510	374	1+
359.20155	118	
359.78882	154	
359.80158	186	1+
361.72718	124	
361.78889	394	1+
361.86789	214	1+
362.71051	212	1+
362.84430	136	
363.72480	160	
363.76079	144	
364.21110	258	1+
365.73917	326	1+
367.70884	146	
367.77312	162	
367.99261	156	
368.83729	262	1+
368.88722	138	
369.05736	152	
END IONS

###FS:    #m/z: 507.84641 #charge 1+
###MS: 37
###MSMS: 39
BEGIN IONS
TITLE=Cmpd 29, +MS2(507.8464), 28.2-35.2eV, 0.8min #39
RTINSECONDS=49.1895
SCANS=37,39
PEPMASS=507.84641	736118
CHARGE=1+
196.01458	600	1+
199.88614	396	1+
209.94365	336	1+
214.88087	152	1+
222.97220	406	1+
227.95389	300	
233.02676	244	1+
234.88356	212	
237.04103	142	1+
238.06574	360	
239.85670	222	
241.85508	450	1+
241.88220	284	1+
244.98096	268	1+
247.92329	238	1+
250.07184	428	1+
250.87499	208	1+
250.96803	758	1+
251.07501	402	1+
251.91708	334	1+
257.84872	192	
257.90361	166	1+
259.86563	208	
260.80458	198	
260.88294	292	
261.37987	282	1+
261.90360	206	1+
262.14016	224	1+
262.38207	214	1+
264.93169	278	1+
266.09313	186	
266.13662	308	1+
266.16781	374	1+
266.88914	324	1+
267.78179	278	1+
268.08187	214	1+
268.78237	280	1+
268.86375	182	
268.88466	184	
268.92269	356	1+
269.08413	136	1+
269.88065	238	
269.92957	310	1+
270.35707	196	
270.37929	244	1+
270.85873	466	
271.01325	200	1+
271.86214	234	
271.87897	230	
272.85320	1600	1+
273.39452	328	1+
274.37186	258	1+
274.79679	228	1+
275.90233	242	1+
276.40210	574	1+
276.79888	224	1+
276.86605	194	
276.88012	184	
277.00509	166	1+
277.38352	266	1+
277.40572	476	1+
277.85372	716	1+
278.81192	188	
278.83023	254	1+
278.85876	526	1+
279.80497	180	
279.94854	264	1+
280.45316	142	1+
280.81947	342	1+
281.38195	574	1+
281.88217	676	1+
282.05009	282	1+
282.84675	330	1+
282.96154	100	1+
283.94120	266	
284.01621	210	1+
284.89869	354	1+
285.38548	196	1+
285.84349	526	1+
286.79183	372	1+
286.88767	484	1+
287.84199	492	1+
288.77910	186	1+
288.87151	648	
289.03552	254	1+
289.88149	1522	
290.86628	2806	1+
291.14484	306	1+
291.56032	190	1+
292.15032	190	1+
292.85758	260	
292.88632	398	
293.48972	164	1+
293.76616	306	1+
293.80755	392	1+
293.87328	9548	1+
294.01517	218	1+
294.12396	256	
294.14535	180	1+
294.39395	250	1+
294.76731	208	1+
294.81101	286	1+
295.01902	142	1+
295.95364	188	
295.98042	394	1+
296.85969	514	1+
296.90953	348	1+
296.96337	296	1+
297.80927	960	1+
298.30809	348	1+
298.85192	1244	1+
298.87427	260	
299.81159	690	1+
299.88392	214	
300.04272	214	
300.85898	1572	1+
301.77544	178	1+
301.79724	272	1+
302.34018	218	
302.39924	304	1+
302.84282	226	
302.85733	276	
302.94527	304	1+
303.40045	224	1+
303.78511	350	1+
303.86124	334	
304.78869	280	1+
304.82765	558	1+
304.87508	910	1+
305.41052	242	1+
305.82935	426	1+
305.85525	294	
305.95443	260	1+
306.02216	380	1+
307.89094	1706	1+
308.14139	1648	1+
308.29381	376	
308.87137	3138	1+
309.85136	222	
309.89028	1586	
310.15917	1256	1+
310.30924	314	1+
310.36291	236	1+
310.41128	168	1+
310.96870	214	1+
311.81458	202	
311.88374	17344	1+
312.21010	228	1+
312.27228	164	1+
312.34343	496	1+
312.91210	230	
313.96882	184	
314.37997	650	1+
314.86591	1494	1+
315.75782	236	1+
315.81358	1514	1+
315.84168	252	
315.88360	1114	1+
315.91814	220	1+
316.05676	232	1+
316.81495	1212	1+
316.84353	196	
316.86618	1398	1+
316.88186	1224	1+
317.36714	390	1+
317.59040	200	1+
317.93715	286	1+
318.85999	964	1+
318.93228	228	1+
318.94114	250	1+
318.97123	186	1+
319.06849	178	
319.87165	210	
319.89084	380	1+
321.34747	486	1+
321.81893	456	1+
322.17136	128	1+
322.35080	380	1+
322.86671	296	
322.88878	200	
323.06087	288	1+
323.38103	322	1+
323.88756	236	
324.80476	342	1+
324.86265	416	1+
325.02689	196	1+
325.90273	702	
326.04832	198	1+
326.88677	450	
327.38719	250	
327.87803	1898	1+
328.56279	314	1+
328.78278	194	1+
329.17484	192	
329.83326	348	1+
329.86829	276	
329.89437	736	
329.94527	346	1+
330.17032	254	1+
330.88130	520	
331.89337	1018	1+
332.11168	140	1+
332.79597	228	
332.87550	1516	1+
332.95031	506	1+
333.84577	216	
334.04333	180	1+
334.90176	544	1+
335.84151	972	1+
335.86364	222	
335.88814	250	
336.00965	154	1+
336.45981	198	1+
336.88259	350	
336.94316	428	1+
337.83369	578	1+
337.88363	436	
337.99352	254	1+
338.40395	460	1+
338.85692	188	
338.88267	680	1+
339.38150	184	
340.77269	234	1+
340.86854	548	1+
341.75293	230	1+
341.80658	172	1+
341.84301	310	1+
342.07537	196	1+
342.15178	220	1+
342.75952	150	1+
342.91092	384	1+
343.15353	136	1+
343.71550	490	1+
343.87542	328	
344.71862	302	1+
344.87206	184	
345.24763	166	1+
346.71937	184	
346.75963	194	
346.84599	282	1+
346.90079	238	
347.01830	206	1+
347.06665	316	1+
348.17310	318	1+
348.95900	240	
349.89068	226	
350.89087	884	1+
350.95836	332	1+
351.00817	194	1+
351.10396	192	1+
351.86205	370	1+
352.17563	302	1+
352.38610	258	1+
352.77628	350	
352.80379	198	
352.91193	356	
353.34141	242	1+
353.78413	488	1+
353.85587	1576	1+
353.89547	828	1+
354.83925	692	1+
354.95362	212	1+
355.71065	202	
355.89134	554	1+
356.71691	426	1+
356.91511	344	1+
357.38239	192	
357.43801	180	1+
357.72222	286	1+
357.83657	334	1+
357.88209	190	
357.98671	272	1+
358.73822	230	1+
358.78417	190	
358.88519	340	1+
359.04094	206	1+
360.36799	272	1+
361.34294	220	
361.71241	362	1+
361.86106	620	1+
362.29139	256	
362.86372	444	1+
362.90526	214	1+
363.33702	188	1+
363.83927	248	
364.40168	228	1+
364.78426	226	
364.84446	256	
365.77875	322	1+
365.88902	242	1+
366.18325	336	1+
366.84090	3060	1+
367.18739	258	1+
367.36307	202	
367.42621	134	1+
367.70850	2374	1+
367.78496	484	1+
367.87983	262	
368.28045	294	1+
368.78633	350	1+
368.87505	520	1+
368.89735	250	
369.35056	436	1+
369.37229	184	
369.70898	450	1+
369.72855	440	1+
369.83419	378	
369.87555	308	1+
369.88901	182	
370.78867	774	1+
371.77500	330	1+
371.83460	274	
372.19131	306	1+
372.72444	348	
372.85270	254	
373.17019	294	1+
373.38438	206	
373.72240	286	
373.83124	800	1+
373.87813	226	
374.71962	224	
375.81515	304	
376.37365	382	1+
376.73884	300	1+
376.79484	184	
376.86612	224	
376.88648	230	
376.99341	218	1+
377.33292	342	1+
377.88062	198	
379.84972	582	1+
380.38693	294	1+
380.72369	866	1+
380.79838	678	1+
380.85331	492	1+
381.36144	294	1+
381.72324	574	1+
381.80414	562	1+
382.35195	246	1+
382.85656	368	
383.71653	752	1+
383.87804	230	
384.74352	356	1+
384.79565	524	1+
384.85059	7648	1+
384.89172	256	
385.74427	230	1+
387.72277	516	1+
388.08251	342	1+
388.30065	150	1+
388.79585	1092	1+
388.89584	190	
389.19771	640	1+
389.71381	334	1+
389.72808	344	1+
389.75108	188	
389.79904	776	1+
389.84301	200	
389.88263	258	
390.83860	2518	1+
390.86248	570	
391.39619	302	1+
392.79493	204	
392.86395	1158	1+
393.02606	276	1+
393.38711	294	1+
393.74463	214	
393.79948	1418	1+
394.31213	146	1+
394.83471	866	1+
394.89043	204	
395.07817	276	1+
395.80859	260	
395.86538	402	
395.99543	180	1+
396.40188	296	
396.73511	354	
397.73237	212	
397.86370	248	
397.90120	210	1+
398.73033	604	1+
398.94939	334	1+
399.17334	200	
399.71060	254	
399.73210	396	1+
399.81134	614	1+
399.86503	514	1+
400.87025	304	1+
401.72300	300	1+
402.13601	212	1+
402.35778	216	1+
402.40592	196	1+
402.72968	222	1+
402.81272	418	1+
402.86511	3366	1+
402.89545	202	
403.35969	166	1+
403.87002	2082	1+
404.79199	720	1+
405.74185	188	
405.86877	1602	1+
406.01165	304	1+
406.74887	140	1+
406.82680	184	
407.05672	218	1+
407.11876	196	1+
407.39630	210	1+
407.72665	618	
407.82043	256	
407.86589	12862	1+
407.91916	676	1+
408.16834	192	1+
408.92649	386	1+
409.72669	1542	1+
409.81381	552	
410.08054	444	1+
410.84645	618	
411.81013	1966	1+
411.83636	296	
411.86828	262	
412.23695	190	1+
412.72967	602	1+
412.84616	982	1+
412.86972	254	
413.07559	322	1+
413.14130	178	1+
413.82955	216	
413.88070	870	1+
414.06919	228	1+
414.31780	212	1+
415.87065	1280	1+
416.11521	156	1+
416.20275	244	1+
416.81931	576	1+
417.19182	286	1+
417.71291	128	1+
417.82110	500	1+
418.77921	264	1+
418.90435	220	
421.88408	790	
422.83389	200	
422.86466	920	1+
422.88724	370	
423.07689	236	1+
423.32277	152	1+
423.75919	236	1+
423.82919	228	
423.86885	638	1+
424.16210	126	1+
424.82895	480	1+
425.88191	1216	1+
426.13507	230	1+
426.86299	2768	1+
426.93926	380	1+
427.08862	406	1+
427.14025	194	1+
427.73737	2312	1+
427.88506	1402	1+
428.09194	274	1+
428.25656	206	
428.85104	298	
428.88581	1148	1+
429.83460	594	
430.74144	1212	1+
430.85663	228	
431.10669	158	1+
431.86929	698	
432.86678	368	
433.39064	212	1+
433.68692	144	1+
433.86293	278	
434.88979	674	
435.86434	480	1+
437.05971	242	1+
439.69440	496	1+
439.85154	306	1+
439.89609	1080	1+
440.70004	322	1+
441.06218	212	1+
441.38100	176	1+
444.20181	210	1+
444.73886	592	1+
444.80487	202	1+
444.87316	3062	1+
445.74468	506	1+
446.87349	558	1+
448.89579	186	
449.87777	1284	1+
450.76454	528	1+
453.76105	256	1+
453.87208	330	
454.72119	128	1+
455.86800	160	1+
457.68045	154	1+
457.90854	410	
458.90979	272	
459.22601	168	1+
459.71251	298	1+
459.89127	372	1+
462.88215	818	1+
463.78652	274	1+
464.78482	300	1+
467.88860	1786	1+
468.78412	584	1+
472.22990	176	1+
477.71906	246	1+
480.71912	326	1+
481.72723	212	1+
485.38055	232	1+
485.89900	1048	1+
486.67484	270	1+
486.84674	480	1+
487.24259	230	1+
489.22344	194	1+
489.73531	162	1+
490.74000	128	1+
490.90543	214	
491.71948	268	1+
491.80289	592	1+
491.85249	322	1+
497.73664	274	
497.79090	166	1+
499.73899	672	1+
502.79558	216	1+
503.00597	234	1+
504.56839	106	1+
505.24927	312	1+
507.85361	176	1+
507.91890	234	1+
508.81281	188	1+
508.91927	182	1+
509.86174	1112	1+
511.28248	204	
511.48173	212	1+
512.74296	224	1+
END IONS

###FS:    #m/z: 336.94643 #charge 1+
###MS: 37
###MSMS: 40
BEGIN IONS
TITLE=Cmpd 30, +MS2(336.9464), 28.0-35.0eV, 0.9min #40
RTINSECONDS=49.962
SCANS=37,40
PEPMASS=336.94643	540436
CHARGE=1+
185.88591	118	
189.86210	226	
192.88755	192	1+
196.88250	178	
199.95116	114	
207.87817	446	1+
207.97438	270	1+
209.94355	228	
210.88326	616	1+
211.13685	96	1+
211.94475	9534	
212.00328	90	1+
212.14619	118	1+
212.87872	6386	1+
212.94705	338	
213.93986	3944	1+
215.86122	160	
215.88674	1720	1+
215.93704	870	1+
217.85832	344	1+
217.88305	546	
217.93633	216	
219.83768	204	
221.00736	114	
223.38482	106	
223.96007	354	1+
225.97224	104	
226.89714	242	
226.94817	108	
227.79025	134	
227.89726	172	
228.89354	1514	1+
229.07492	110	1+
229.83519	178	1+
229.91027	156	
229.95526	10284	
230.79434	142	
230.88930	8804	1+
230.95810	398	
231.93166	120	
231.94960	4850	1+
232.73872	106	1+
232.82315	254	1+
233.87040	114	
233.89656	1236	1+
235.82609	284	1+
235.86770	226	
235.89449	268	1+
235.94678	248	
236.86560	144	
237.06814	116	
238.05972	260	1+
239.79287	282	1+
239.87446	104	
239.95402	106	
240.84129	126	
241.12855	164	
244.79077	262	1+
245.02576	308	1+
245.09171	132	
245.84326	198	
246.44189	102	
246.78137	112	
246.79947	194	1+
246.90419	390	
246.97649	210	
247.83737	242	1+
247.96633	2206	1+
248.03468	324	1+
248.90016	3380	1+
249.96109	1180	1+
250.83462	146	
250.95012	238	
251.07176	146	
251.24614	134	1+
251.78770	118	
251.83847	570	1+
251.90910	326	
252.04110	142	1+
252.29586	98	1+
252.92904	158	
252.97136	5092	1+
253.80398	116	
253.84026	234	
253.90453	1980	1+
254.85360	110	
254.94116	254	
254.96679	1936	1+
255.01586	234	1+
255.07479	386	1+
255.78296	226	
255.80012	134	
256.85196	240	1+
256.91361	390	1+
256.97157	120	
257.58770	106	
258.83642	146	
258.90723	146	
258.96304	140	
259.79666	126	
259.84518	104	
260.90407	106	
261.83405	232	1+
263.05479	138	
263.79603	130	
263.83769	286	1+
263.85375	354	1+
264.92100	106	
266.93869	198	
267.34857	102	
267.83832	2116	1+
268.03707	132	
268.38357	100	
268.84063	1676	1+
269.80242	222	
270.41826	162	
270.80220	152	
270.83471	106	
270.98204	806	1+
271.03025	110	
271.79855	206	
271.85816	190	
271.91591	870	1+
272.06158	106	
272.98261	138	
273.97974	138	
274.79543	166	
274.84976	132	
274.89536	118	
275.79647	118	
275.83954	124	
276.85240	288	
277.41174	208	1+
277.83558	336	
278.80123	422	1+
278.83721	404	
278.85598	132	
278.88502	216	1+
279.01238	108	
279.83570	382	
279.90578	134	
279.92132	132	
280.83603	224	
280.86804	158	
281.04913	142	
281.79669	150	
281.86316	286	1+
282.85526	112	
282.89035	162	
282.92658	114	
283.78987	452	1+
284.85406	130	
285.76238	116	
285.78678	132	1+
285.85361	412	
286.85082	1604	1+
287.81770	140	
288.76418	128	
288.81032	116	
289.05237	278	1+
289.99473	206	1+
290.75694	116	
290.86112	364	1+
290.91173	140	
291.80404	600	1+
292.45692	112	
292.83753	118	
292.86389	382	1+
292.88278	150	
293.06608	162	
293.10924	116	
293.84910	352	1+
293.87529	430	1+
293.94858	134	
293.99571	144	
294.85407	218	1+
295.76101	268	1+
295.90676	126	
295.98969	136	
296.80817	444	1+
296.97512	126	
297.88464	130	
299.06148	218	
300.86840	268	1+
301.74467	166	1+
302.08516	102	
302.93729	194	1+
304.01458	184	1+
304.81159	146	
305.82195	104	
305.85070	142	
305.86650	236	
305.94295	102	
306.88320	168	
307.31181	212	1+
307.89596	120	
308.02127	104	
308.38445	120	
308.76627	346	1+
308.87272	202	
309.76960	210	1+
309.86860	158	
309.89352	134	
310.10051	188	1+
310.82515	180	
310.87683	1134	1+
310.98046	144	1+
311.84633	152	
311.86383	216	
312.71358	116	
312.94488	130	
313.89865	202	1+
314.82133	670	1+
314.94761	168	
315.75431	100	
317.73030	112	
317.75687	112	
318.81413	124	
319.75671	140	
321.32077	226	
321.82196	146	
321.95656	132	
324.89051	162	
324.96729	104	
325.87973	474	1+
328.86412	308	1+
328.89166	432	1+
329.69452	128	
329.87594	404	1+
330.81475	100	
330.88220	302	1+
332.82835	110	
333.54976	112	
334.95668	106	
335.03751	180	1+
338.76503	130	
338.82697	284	1+
339.82789	178	1+
339.90828	216	1+
341.89626	286	1+
342.18993	196	1+
END IONS

###FS:    #m/z: 322.93113 #charge 1+
###MS: 41
###MSMS: 42
BEGIN IONS
TITLE=Cmpd 31, +MS2(322.9311), 28.0-35.0eV, 0.9min #42
RTINSECONDS=53.661
SCANS=41-42
PEPMASS=322.93113	5451316
CHARGE=1+
109.02321	106	
183.07666	96	
187.47737	96	
187.88763	164	
191.35790	106	
191.89086	314	1+
192.88709	334	1+
193.13306	100	
196.88382	390	1+
197.02629	174	
197.87626	210	1+
200.87597	108	
205.94869	746	1+
206.96689	100	
209.89028	140	
209.94533	186	
210.89011	120	
210.90258	220	
211.82617	176	1+
212.87829	712	1+
212.89763	174	
214.89435	212	
215.88539	454	1+
216.88868	388	1+
217.05107	100	
221.94259	108	
222.08541	104	
222.95611	1298	1+
223.96178	912	1+
225.86198	102	
226.15350	110	
227.58144	110	
227.86207	116	
227.93046	174	
227.95505	252	
228.84383	134	
228.89503	128	
228.91100	120	
229.06095	100	
229.09155	110	
229.45451	100	
229.93701	152	
230.88915	618	1+
232.48489	112	
236.04972	118	
236.85550	104	
236.89912	134	
237.79237	278	
237.80937	112	
238.02764	294	1+
238.89112	116	
238.94064	294	
239.03387	214	1+
239.10041	166	
239.78928	666	1+
239.81672	532	1+
239.90643	172	
240.81936	370	1+
240.94060	2328	
240.96271	402	1+
241.17618	100	1+
241.89365	110	
241.94273	2386	
242.94230	7130	1+
243.79296	172	
243.82205	458	1+
243.88330	178	
244.93955	1540	1+
245.08293	96	
245.79911	136	
246.44380	104	
246.85274	250	1+
246.97604	894	1+
248.78971	116	
248.89890	346	1+
249.79133	102	
249.96781	346	1+
251.07102	208	
251.10884	208	1+
252.00013	212	1+
253.34677	188	1+
253.83796	202	
255.78341	180	
255.79615	134	
256.78092	102	
256.83915	126	
256.90689	138	
257.79763	246	1+
258.83541	182	
259.38417	116	
259.48303	102	
259.83145	188	
259.90669	104	
260.34192	290	
260.80071	132	
260.84072	164	
260.98248	106	
261.83269	342	
262.82898	588	1+
262.87238	138	
262.95197	96	
262.97334	380	1+
263.80041	180	1+
263.87278	196	1+
263.90494	180	1+
263.97621	320	1+
264.01023	118	
264.45322	108	
265.08641	118	
266.86608	334	1+
267.79393	160	
267.85013	182	
267.91015	190	1+
268.80669	172	
268.84858	220	1+
268.95736	194	
269.80295	220	
270.80511	154	
271.77569	232	
271.79940	200	
271.84621	552	1+
272.34366	112	
272.79731	148	
272.89111	232	1+
273.74716	106	1+
273.79196	886	1+
273.81504	178	
273.84473	112	
273.89317	182	1+
274.94275	116	
275.80783	946	1+
276.08334	130	
276.63941	102	
276.84269	318	1+
276.98606	186	1+
277.80822	414	1+
278.08978	112	
278.84519	100	
279.08997	340	
279.79782	314	1+
279.84159	142	
279.86344	114	
280.10012	186	
280.78884	156	1+
281.02217	112	
281.05108	98	
281.10028	96	
281.30036	138	
281.99193	146	
282.08809	222	1+
282.40834	106	
282.85763	160	
282.88101	176	
282.91071	184	1+
282.93579	302	1+
283.35566	124	
283.78731	1086	1+
283.86938	118	
284.29331	246	
284.84981	124	
284.86505	440	1+
285.29822	100	
285.86742	356	1+
286.04518	110	
286.78916	230	1+
286.80713	602	1+
286.85359	242	1+
286.92510	168	
287.91336	160	
288.79639	162	
288.87006	466	1+
289.78738	760	1+
289.80946	236	1+
291.01079	290	1+
291.40994	96	
291.78910	148	
291.80451	1386	1+
291.86601	140	
292.88722	124	
293.87705	134	
294.81061	102	
294.86111	172	
296.80903	694	1+
296.85626	312	1+
296.87059	124	
297.88508	134	
298.41888	100	
298.78992	130	
299.78463	484	1+
300.80370	176	
301.02122	210	1+
301.57333	96	
301.78144	164	
301.87468	126	
302.24477	120	
304.80388	126	
305.87336	126	
306.77425	134	
306.80204	114	
306.88642	152	
307.79907	914	1+
307.89278	504	1+
307.95263	110	
308.29212	108	
308.81233	314	1+
308.86874	108	
309.80005	310	1+
309.98992	98	
310.31062	206	
310.32765	146	1+
310.42674	96	
310.87806	908	1+
311.07740	144	
311.75858	150	
312.80320	254	
312.86704	166	
314.81854	394	1+
314.87566	224	1+
314.95441	194	1+
315.88170	176	1+
316.80455	166	1+
318.73698	122	
319.82240	110	
319.88960	132	
321.81381	410	1+
321.88768	258	1+
322.20446	150	
323.23679	146	
323.30286	152	
323.88720	914	1+
324.59512	114	
327.71375	276	1+
327.82317	260	1+
327.90428	106	
END IONS

###FS:    #m/z: 340.94103 #charge 1+
###MS: 41
###MSMS: 43
BEGIN IONS
TITLE=Cmpd 32, +MS2(340.9410), 28.0-35.0eV, 0.9min #43
RTINSECONDS=54.4335
SCANS=41,43
PEPMASS=340.94103	3610188
CHARGE=1+
182.86915	220	1+
189.86354	392	1+
192.89235	140	
192.92809	330	1+
196.88332	228	
197.88652	152	
205.90952	176	
205.95063	164	
207.87871	406	1+
207.97179	162	
208.88374	272	1+
209.94425	138	
210.88185	162	
210.93531	236	1+
212.88018	694	
213.87994	624	
213.94011	3242	1+
214.87918	422	
215.88778	1432	1+
215.93917	466	1+
215.99518	120	1+
217.85786	134	
217.88363	896	1+
217.93801	150	
218.91121	198	1+
219.88161	110	
221.89441	152	
222.95381	472	1+
223.95714	326	1+
224.98391	128	
225.04799	112	
226.39176	112	
226.94134	164	
226.98035	108	
227.95694	128	
228.89901	126	
228.94957	208	1+
230.84660	114	
230.88864	1696	1+
231.95075	3416	1+
233.00410	126	
233.87737	244	
233.89864	1224	1+
233.94758	412	
234.13239	114	
235.86478	112	
235.89316	392	
235.94768	302	
236.89013	470	1+
237.05878	228	1+
238.82754	140	
239.73560	114	
239.78593	166	
240.23165	212	
241.89118	116	
241.90380	122	
241.94426	130	
241.96241	216	1+
242.93595	170	1+
244.95913	298	
245.83364	156	
246.97477	562	1+
248.90001	798	1+
248.93061	136	
249.90312	546	1+
249.96101	600	1+
251.78899	142	
251.90951	112	
251.96179	236	
252.97339	150	
253.84033	178	1+
253.90706	188	
253.97958	122	
254.90978	166	
254.93724	204	
254.96515	1538	1+
255.78500	356	1+
255.90629	118	
256.85284	158	
256.90302	200	
257.80068	146	
257.83198	134	
257.91234	120	
258.84273	480	1+
258.88578	196	
258.90817	184	
259.89601	120	
259.90799	108	
259.96129	168	
260.33658	188	
260.90560	212	
260.93290	108	
260.96982	112	
262.49031	118	
262.93084	126	
263.84387	206	1+
264.96453	234	
265.01869	122	
265.09018	110	
267.01153	110	
267.13447	418	1+
267.79197	130	
269.80013	596	1+
269.85663	166	
269.87721	144	
271.79236	118	
271.84731	454	1+
272.78756	182	
272.84888	298	1+
272.91993	122	
272.93655	300	
272.95777	218	
273.79247	246	
274.00910	228	1+
274.79591	156	
274.85570	208	
275.80559	626	1+
275.95172	206	
276.85360	250	
277.83653	136	
277.85576	478	1+
277.93195	110	
278.85891	296	1+
278.88918	240	1+
280.79450	424	
280.86095	128	
280.93143	124	
281.42736	240	1+
281.88254	226	1+
282.27643	198	
282.81430	132	
282.86092	116	
283.35575	164	
283.78932	250	
283.86432	112	
283.90716	140	
284.79229	128	
284.91294	108	
284.93253	192	
285.79749	548	1+
286.80562	314	1+
286.91314	138	
289.79121	956	1+
289.80580	130	
289.85843	150	
289.87544	280	1+
290.03655	120	
290.82184	128	
290.87725	204	1+
291.03886	108	
291.05815	166	1+
292.80889	138	
292.87017	132	
294.85538	118	
295.04154	152	
295.88672	228	
295.99169	218	
296.05228	194	1+
296.80889	312	1+
296.93142	110	
297.78947	272	
298.80178	120	
298.82876	126	
299.78375	456	1+
299.81969	194	1+
299.87902	144	
300.87004	132	
300.98272	148	
301.88175	168	
302.17909	170	
302.85096	136	
303.16562	118	
303.83317	348	1+
304.44579	138	
304.88733	126	
305.80865	140	
305.88021	334	1+
306.88422	282	1+
306.93118	152	
307.80058	428	1+
308.04430	134	
308.87767	180	
310.80639	128	
310.86028	344	1+
310.88066	830	1+
311.80785	124	
312.80399	540	1+
313.02605	118	
313.88136	174	
314.30707	118	
314.82371	230	
314.87430	172	
318.33219	110	
319.86514	206	
321.76230	214	1+
321.82183	144	
322.01785	202	1+
323.88567	424	1+
324.88838	322	1+
325.76733	122	
327.88354	514	1+
328.81723	144	
328.83508	124	
328.88746	444	1+
330.81667	504	
330.89051	146	
331.81244	238	
332.80978	122	
332.82775	132	
333.90300	256	1+
335.75111	112	
336.76666	112	
336.79699	142	1+
337.87580	300	1+
339.05891	194	1+
339.76858	134	
339.82843	120	
342.90638	120	
344.17751	132	
344.96041	306	1+
END IONS

###FS:    #m/z: 363.95712 #charge 1+
###MS: 41
###MSMS: 44
BEGIN IONS
TITLE=Cmpd 33, +MS2(363.9571), 28.0-35.0eV, 1.0min #44
RTINSECONDS=55.2055
SCANS=41,44
PEPMASS=363.95712	2453132
CHARGE=1+
182.86810	422	1+
187.86582	338	1+
189.86340	3158	1+
191.85918	2530	1+
194.88718	120	
195.89947	146	
196.88409	1234	1+
200.94485	178	
205.95179	138	
207.40661	246	
207.87562	1484	1+
207.90334	136	
207.94914	316	
209.86811	224	
209.94379	3256	1+
210.03030	138	
210.88397	2338	1+
212.04520	124	
212.87927	12674	1+
215.41414	162	
216.41094	222	
217.91560	148	
218.88151	230	1+
218.91297	340	
221.85858	144	
222.95259	2436	1+
223.88240	128	
224.94911	4514	1+
225.88955	138	
226.08773	200	1+
226.15404	186	1+
226.89521	556	1+
226.94802	20660	1+
227.20718	126	1+
227.38378	172	
227.91433	230	
227.93240	442	
228.79467	214	
228.89486	2456	1+
228.94273	21608	1+
229.06509	186	1+
230.79207	248	1+
230.85752	120	
230.88984	16564	1+
231.00752	110	1+
231.59754	118	
232.88561	2030	1+
233.95891	292	1+
234.11724	78	1+
234.87998	1418	1+
235.82164	488	1+
237.05664	256	1+
239.03338	138	
239.42335	256	1+
239.89279	252	1+
240.07118	154	
240.13756	226	1+
240.82587	150	
240.93909	758	
240.96207	1874	1+
241.78681	176	
241.94240	2134	1+
242.82580	628	1+
242.83750	122	
242.94139	1326	1+
242.96081	1484	1+
243.11070	152	
243.90611	192	1+
244.10055	184	
244.35675	136	1+
244.95766	9616	1+
245.83470	134	
245.94180	238	
246.00085	124	1+
246.13808	118	1+
246.90570	1098	1+
246.95339	11932	1+
247.27511	106	1+
247.83081	168	1+
248.80284	600	1+
248.90027	6060	1+
248.97275	154	1+
249.05420	188	
250.80017	196	1+
250.89599	830	1+
250.94500	228	
250.97054	260	
251.07048	306	1+
251.08796	218	1+
251.84494	126	
251.91098	136	
252.05919	166	1+
252.22852	190	1+
252.87984	220	1+
252.89959	898	1+
252.91187	118	
253.83963	136	
253.90682	588	1+
253.96676	160	
254.78231	220	1+
254.84546	138	
255.07776	182	1+
255.83225	128	
258.83966	124	
258.84598	126	
258.92147	148	
258.97528	166	
260.83682	258	
260.96985	1076	1+
261.82835	876	1+
261.96234	128	
262.96382	120	
262.98114	456	1+
263.04102	240	1+
263.84891	242	
264.08005	256	1+
264.79676	126	
264.81041	178	
264.88115	128	
264.90347	232	1+
264.96540	602	1+
265.85450	382	1+
265.90264	160	1+
266.40205	144	
266.78103	568	1+
266.81287	840	1+
267.35077	158	
267.78195	404	1+
267.92065	180	
267.97459	1576	1+
268.95534	126	
269.80220	190	
269.96925	1550	1+
270.80364	386	1+
270.84096	548	1+
270.92033	118	
271.80331	268	1+
271.84609	396	1+
271.91995	1200	1+
273.79531	426	1+
274.03003	150	
274.85454	138	
275.81142	246	
275.91566	132	
276.06990	214	1+
276.81427	126	
276.85756	286	
277.85093	128	
277.88197	126	
277.91933	172	
278.05979	122	
278.10071	180	
278.79575	188	
278.84581	328	1+
279.09565	120	
279.80677	206	
280.79377	1184	1+
281.87485	134	
281.98923	174	
282.80795	162	
282.84994	210	
282.93655	146	
283.07273	248	
283.79020	168	
283.81236	124	
283.85171	516	
283.98459	326	1+
284.78742	180	
284.80646	160	
284.82663	178	
284.85034	264	
284.87898	220	
285.79145	134	
285.84551	3054	1+
286.90377	124	
287.81190	174	
287.86271	356	1+
288.04096	194	1+
288.79724	250	
288.92291	134	
289.88269	128	
290.78727	870	
290.85937	202	
291.80794	466	1+
292.43623	156	
292.86556	166	
292.94908	144	1+
294.87128	358	1+
294.92421	152	
295.81456	144	
296.80869	546	
296.87165	144	
296.98763	152	
297.00664	280	1+
297.80170	2354	1+
297.94405	180	
298.03671	134	
298.80386	1992	1+
299.07346	164	
299.86985	310	1+
301.26625	134	
301.81247	220	
301.86071	1236	1+
302.80319	1518	1+
303.19075	132	1+
303.80689	1270	1+
303.85658	4818	1+
303.94067	178	
305.81394	212	
305.92360	126	
306.77542	124	
306.88361	134	
307.13520	194	
307.88461	254	
308.90359	160	
309.42453	130	
310.87961	746	1+
311.03624	300	1+
311.12726	174	
311.82437	304	1+
312.87740	304	1+
314.81844	156	
315.85572	124	
316.81298	370	1+
317.87123	154	
318.93714	292	
319.02109	134	1+
319.82259	228	
319.86632	186	
319.93328	126	
321.81672	1604	1+
321.86705	908	1+
322.45130	120	
322.92962	906	1+
324.89202	448	1+
326.87307	1286	1+
327.71145	128	
328.88686	236	
329.87750	250	1+
330.71504	368	1+
330.80436	194	1+
330.90585	262	1+
333.76728	172	
334.77151	296	1+
335.03491	132	
335.75035	228	1+
336.94558	982	1+
337.83337	120	
338.87442	190	
338.94162	208	
339.82925	1196	1+
340.76706	136	
340.93856	502	1+
343.70993	314	1+
344.76398	154	
345.71076	126	
345.73027	172	
346.75060	136	
347.77612	146	
348.72445	362	1+
349.84261	216	1+
351.76599	218	
352.89294	216	
353.75735	344	1+
356.77344	224	
357.71841	146	
359.71142	530	1+
359.76427	178	
362.71721	564	1+
362.77909	290	1+
362.85276	148	
363.75356	236	
363.95956	120	
365.75408	152	
366.77757	258	1+
367.73180	212	
367.77791	180	1+
368.74227	144	
END IONS

###FS:    #m/z: 322.93116 #charge 1+
###MS: 45
###MSMS: 46
BEGIN IONS
TITLE=Cmpd 34, +MS2(322.9312), 28.0-35.0eV, 1.0min #46
RTINSECONDS=58.9085
SCANS=45-46
PEPMASS=322.93116	5451766
CHARGE=1+
156.23728	186	
189.86331	310	
191.86008	170	
192.88932	594	1+
194.89136	100	
195.87633	464	1+
195.89270	100	
196.88013	406	1+
198.02901	126	
201.04880	112	
203.93801	160	
205.94713	758	1+
206.97858	136	
207.97392	286	
208.90684	122	
209.87072	146	
210.83437	116	
210.90235	138	
212.87888	488	1+
212.89861	198	
214.89804	192	
217.84826	282	1+
218.88659	136	
219.87373	180	
221.09847	98	
222.87503	364	1+
222.95387	1310	1+
222.99892	144	1+
224.82494	120	
225.93570	114	
227.78599	240	
227.88356	148	
227.95169	144	
228.06152	192	1+
228.79562	150	
228.89144	146	
228.93119	158	
230.84828	166	1+
230.89130	840	1+
232.90386	190	
233.91094	320	1+
234.00571	104	
234.87616	128	
234.99190	108	
235.98973	98	
236.00487	256	1+
236.59569	102	
236.90505	274	1+
237.05349	276	
237.79488	188	
238.04101	98	
238.93891	252	
238.96694	144	
239.78820	596	1+
240.00391	102	
240.82093	162	1+
240.94091	3914	
241.20535	122	
241.51282	104	
241.93945	11768	1+
242.89582	112	
242.94188	8520	1+
243.82021	858	1+
243.88924	214	
244.82071	614	1+
244.84089	330	1+
244.88467	142	
244.93961	1524	1+
244.98261	150	
246.78526	150	1+
246.97649	352	1+
247.89219	250	1+
248.07446	104	1+
248.82963	108	
248.90131	148	
249.96719	168	
250.14062	98	
250.89905	134	
250.94954	160	
250.97200	122	
251.06651	116	
251.85447	156	
251.92924	188	
252.50065	104	
252.78945	130	
253.78484	124	
253.83727	682	1+
253.89985	100	
254.06412	210	1+
255.78233	450	1+
255.86698	116	
256.71900	104	
257.80086	850	1+
257.89831	382	1+
258.83325	160	
258.85527	110	
258.97635	152	
259.84154	138	
260.83668	398	
261.79672	428	1+
261.83111	416	
261.95058	134	
262.79855	356	1+
262.83206	584	
263.83121	398	
263.97968	144	
264.98602	112	
265.08281	156	1+
265.85667	202	
265.98013	156	
266.04128	124	
266.06735	162	
266.84578	118	
267.79680	430	1+
267.98190	112	
268.85906	166	
268.95985	122	
269.79772	410	1+
270.46351	106	
270.84715	142	
270.91866	120	
271.79874	446	1+
271.84753	538	1+
271.87071	166	
272.46067	100	
272.85025	314	1+
273.79208	860	1+
273.81269	312	
274.91700	172	1+
274.94201	124	
275.80869	488	
276.81070	228	
276.84445	120	
276.86660	124	
276.88847	134	
276.99113	108	
277.81310	398	1+
277.84194	104	
278.05029	210	1+
278.80044	420	1+
278.85507	144	
279.09474	536	1+
279.80452	362	1+
280.00445	158	
280.14254	238	1+
280.87210	240	1+
281.79464	210	
282.00492	136	
282.03068	120	
282.85958	248	
283.06838	112	
283.35235	142	
283.78936	886	1+
283.85668	142	
284.29410	212	
284.81290	134	
284.86847	136	
285.85229	242	1+
286.78858	322	1+
286.92280	168	
288.28995	108	
289.49290	100	
289.78843	1226	1+
289.80977	170	
289.88192	516	1+
290.86609	142	
291.80471	870	1+
292.90616	100	
293.43545	144	
293.80996	362	1+
293.85215	654	1+
293.87624	198	
294.87253	306	1+
296.81039	272	
296.83467	98	
296.96559	98	
297.71823	134	
297.79057	158	
297.81345	204	
298.80662	378	
298.82617	196	1+
298.93359	154	
299.78609	1070	1+
300.86073	358	1+
301.83050	276	1+
301.86269	302	1+
302.24905	114	
303.80845	128	
304.80237	166	1+
304.87938	122	
305.87696	206	
306.75925	174	1+
306.82231	106	
306.88253	190	
307.03610	148	
307.79716	1278	1+
307.88056	474	1+
308.29414	196	
308.88116	340	1+
309.82277	474	1+
309.91427	276	1+
310.31040	246	
310.75896	112	
310.82594	296	1+
310.87759	488	
311.88357	242	
312.80416	716	1+
312.83417	302	1+
312.86570	156	
312.88304	150	
313.73840	104	
314.08115	106	
314.81830	578	1+
314.88881	142	
315.86971	312	1+
316.87037	250	1+
317.81693	252	1+
317.89819	104	
318.88303	322	1+
319.72263	182	1+
319.89048	218	1+
320.11428	206	1+
322.43269	122	
322.86484	122	
322.89463	228	
323.88615	130	
324.51342	104	
324.89885	202	
325.76368	160	1+
325.88277	102	
325.89295	438	1+
326.73374	98	
326.89244	314	1+
328.28488	118	
END IONS

###FS:    #m/z: 340.94103 #charge 1+
###MS: 45
###MSMS: 47
BEGIN IONS
TITLE=Cmpd 35, +MS2(340.9410), 28.0-35.0eV, 1.0min #47
RTINSECONDS=59.6805
SCANS=45,47
PEPMASS=340.94103	3567706
CHARGE=1+
64.43232	104	
133.00564	110	
189.86329	228	
192.92817	196	
196.88123	444	1+
205.94988	508	
207.86138	216	1+
208.95890	150	
209.94760	136	
210.93701	254	
212.88033	702	
213.88119	510	
213.93974	2826	1+
214.87773	382	
214.89375	346	
215.88778	2392	1+
215.93756	940	1+
216.41027	188	
217.00645	114	
217.88278	1290	1+
219.87846	202	1+
221.89001	258	1+
221.95138	602	1+
223.96029	524	1+
223.97496	244	1+
225.88904	206	1+
226.39241	182	
226.94877	336	1+
226.96317	124	
228.94841	162	1+
230.88853	2538	1+
231.89073	1490	1+
231.95139	2650	1+
232.06590	104	
233.89803	1692	1+
233.91834	118	
233.94882	634	
235.86946	240	
235.89383	1060	1+
235.94853	134	
235.97389	142	
236.43294	106	
236.83016	180	1+
236.86779	140	
237.79365	204	
237.88858	178	1+
238.82109	212	1+
238.88497	422	1+
238.90302	152	
239.00051	104	
239.79011	184	
239.88801	356	1+
240.23194	114	
243.83720	144	
243.86829	156	
244.88326	114	
244.95662	166	
245.82704	140	
246.87532	120	
246.97531	768	1+
248.83207	106	
248.87827	156	
248.90079	426	
249.89929	662	1+
249.96181	1074	1+
250.07676	112	
251.95542	140	
252.01170	184	
252.78786	162	
252.97415	116	
253.78849	132	
253.83515	238	
253.90415	648	1+
253.92320	150	
253.96634	136	
254.85731	108	
254.96371	1678	1+
255.07034	140	
255.78341	134	
256.90032	234	1+
256.91660	306	1+
257.79640	396	1+
257.80674	190	
258.35040	114	
258.84314	796	1+
258.88481	532	1+
259.51246	112	
259.95591	256	
260.83797	118	
260.90980	148	
261.01712	166	1+
263.02658	180	1+
263.84773	448	1+
267.84151	360	1+
267.95810	182	
269.00790	106	
269.80610	144	
270.79764	422	1+
271.84657	238	
271.91338	376	1+
272.35618	106	
272.85082	188	
272.91609	478	1+
272.93303	230	
273.79583	432	1+
273.85548	264	1+
273.96589	242	1+
274.81752	146	
275.79332	274	1+
275.80971	352	1+
276.85071	370	1+
277.02907	118	
277.89403	108	
278.79601	132	
278.81596	114	
278.84403	224	
278.86013	156	1+
279.79673	124	
279.83979	148	
280.79313	410	1+
280.85412	222	
281.02838	176	1+
281.84940	112	
281.92565	114	
282.84903	198	
283.24860	110	
283.78785	472	1+
283.85936	132	
284.87736	136	
285.78925	114	
286.80135	104	
286.87534	314	1+
286.91025	104	
286.92650	110	
287.85835	136	
289.78840	414	
289.81432	108	
290.78851	186	
290.85598	138	
291.80824	468	1+
292.43514	124	
292.80027	122	
293.85061	124	
293.88126	144	
294.84914	108	
294.97036	170	1+
295.85081	252	1+
295.93799	106	
295.99418	156	
296.81230	248	1+
296.88715	104	
296.95281	104	
297.79078	230	
298.01034	204	1+
298.42743	112	
298.80273	196	
298.83227	142	
298.98727	130	
299.78463	408	
300.78678	366	
300.80744	296	1+
302.17995	132	
302.84904	198	
302.87279	218	1+
303.81064	210	
303.94526	200	
304.86414	120	
305.80282	180	
306.03098	108	
306.45894	108	
306.88079	258	
307.78029	140	
307.79981	766	1+
307.81895	148	
307.88798	124	
308.28863	134	
308.88417	198	
309.89780	126	
310.81050	252	
310.82945	174	1+
310.87814	514	1+
311.80977	120	
312.80807	154	
312.87213	256	1+
313.83235	118	
314.81921	206	
314.86693	168	
315.82356	134	
315.85105	240	
316.47674	106	
318.83561	158	
318.96130	120	
321.81908	180	
321.92462	198	1+
322.81832	136	
323.87927	186	
324.88827	324	1+
325.74794	188	1+
325.81019	164	
325.89225	206	1+
326.17088	132	
326.30334	316	1+
326.78528	126	
326.81768	120	
326.99683	172	
327.89237	296	
328.19244	132	
328.82261	304	1+
328.88838	526	
330.81416	726	1+
331.88870	124	
333.77129	124	
337.32138	162	
338.77905	158	1+
339.82829	276	1+
341.79329	168	
342.86678	126	1+
342.90237	172	
343.73787	112	
343.90938	134	
344.71355	116	
344.72946	118	
345.72807	114	
END IONS

###FS:    #m/z: 336.94658 #charge 1+
###MS: 45
###MSMS: 48
BEGIN IONS
TITLE=Cmpd 36, +MS2(336.9466), 28.0-35.0eV, 1.0min #48
RTINSECONDS=60.452
SCANS=45,48
PEPMASS=336.94658	602276
CHARGE=1+
182.86919	362	1+
189.10315	100	
189.86972	152	
194.89000	170	
201.89791	108	
205.95247	282	1+
207.97559	198	1+
209.88736	148	
209.94488	142	
210.88300	958	1+
210.90153	240	
210.94889	108	
211.94483	8160	
211.97680	112	
212.05335	174	1+
212.87851	6200	1+
212.94910	252	
213.58535	92	1+
213.93939	3718	1+
214.89309	188	
215.88707	1944	1+
215.93825	506	
217.88338	510	1+
217.93889	174	
219.84223	118	
221.89050	160	
223.95883	640	1+
224.90323	102	
225.97625	116	
226.38720	156	
226.89800	124	
226.94893	570	1+
226.97506	224	1+
227.78695	148	
227.89335	240	
228.89582	1268	1+
228.94008	126	
229.95554	6788	1+
230.79175	106	
230.88922	9850	1+
231.95082	4072	1+
232.16627	120	
232.84481	112	
233.82386	196	
233.89799	1360	1+
233.94810	444	
234.82159	184	
234.83177	158	
235.82305	108	
235.89490	214	
236.86529	126	
236.90178	102	
237.06402	206	1+
238.02752	116	
238.94607	114	
239.39166	98	
240.02383	150	1+
240.79800	192	1+
240.96023	186	
241.07622	110	
242.85116	116	
243.89667	150	
245.79388	114	
245.84061	122	
246.90246	178	1+
246.97715	614	
247.38706	216	1+
247.92644	110	
247.96645	1326	1+
248.03779	144	
248.89926	2928	1+
249.01744	218	1+
249.07462	132	
249.82820	180	
249.96214	1040	1+
249.99001	204	
250.83112	430	1+
251.07152	270	1+
251.78688	260	1+
251.91184	270	1+
251.95554	178	
252.97101	5202	1+
253.08806	416	1+
253.83679	208	1+
253.90516	1804	1+
254.72594	114	
254.94195	258	
254.96717	1766	1+
255.07142	212	
255.39671	112	
255.78975	136	
255.85994	128	
256.77614	146	
256.82164	306	1+
256.91494	700	1+
256.96448	274	1+
257.45345	156	
257.79839	140	
258.84753	360	1+
258.88699	226	1+
258.90020	154	
258.96118	134	
260.83210	172	
261.79457	280	1+
261.83308	278	1+
263.19899	98	
263.80951	184	
264.24573	146	
265.03564	100	
265.08486	266	
265.85876	202	
266.62056	102	
267.13779	120	
267.75259	100	
267.84620	402	
268.80907	106	
268.83998	1810	1+
269.80051	154	
269.91887	130	
270.79701	470	1+
270.91050	548	1+
270.98254	652	1+
271.86854	230	1+
271.91519	478	1+
272.93540	110	
272.97756	448	
273.79267	922	1+
275.90240	186	
275.96886	108	
276.81201	188	
276.85230	262	
277.12568	102	
277.83744	446	
277.85631	130	
278.83314	1182	1+
278.85449	116	
279.78586	318	1+
279.83506	904	1+
279.94587	138	
280.60348	130	
280.86780	114	
281.04869	112	
281.87804	180	1+
282.78485	866	1+
282.90777	106	
283.43677	170	
283.78700	768	1+
284.81558	416	1+
284.86826	120	
285.77559	222	1+
285.81737	304	1+
285.85210	402	
286.16384	104	
286.36339	100	
286.79964	162	
286.84900	2442	1+
289.82640	120	
289.97141	114	
290.79720	414	1+
290.83386	106	
290.85732	126	
291.86097	144	
292.43421	208	
292.81602	180	
292.87414	288	
293.10950	100	
293.80505	132	
293.85029	128	
293.85980	762	1+
293.99290	172	1+
294.85900	542	1+
295.62560	108	
296.57628	98	
296.81019	706	1+
296.87769	272	1+
296.89666	152	
297.90064	120	
297.97389	134	
298.80241	200	
299.80156	110	
299.86922	150	
300.51820	152	
300.79564	158	
300.86974	138	
301.87828	310	1+
303.20861	108	
303.80812	152	
303.85956	410	1+
304.81179	142	
305.12440	200	1+
305.80773	108	
305.85339	124	
306.75466	136	
306.88224	292	1+
308.87050	144	
309.81776	318	1+
309.86687	306	
309.88293	106	
310.33581	110	
310.87573	418	
311.88216	408	
311.95568	244	1+
312.87266	408	1+
313.88145	312	1+
314.79836	102	
314.81845	588	1+
316.97720	150	
317.84014	110	
317.86894	112	
319.90666	132	
320.81544	328	1+
323.96844	102	
324.81879	98	
324.89476	420	1+
325.10895	100	
326.75861	246	1+
327.89288	168	
328.88994	670	1+
330.85946	100	
330.88703	276	1+
331.70665	140	
331.76078	292	1+
333.00394	132	1+
334.89290	112	
335.75422	128	
335.87887	124	
336.76856	100	
336.87053	282	1+
337.76200	98	
337.83464	128	
339.72501	128	
339.82633	220	
342.03568	98	
END IONS

###FS:    #m/z: 322.93108 #charge 1+
###MS: 49
###MSMS: 50
BEGIN IONS
TITLE=Cmpd 37, +MS2(322.9311), 28.0-35.0eV, 1.1min #50
RTINSECONDS=64.128
SCANS=49-50
PEPMASS=322.93108	5450876
CHARGE=1+
178.42938	106	
184.86025	122	
188.98670	148	
189.86269	156	
190.89416	104	
191.85926	288	
192.88918	144	
194.88743	148	
195.89545	136	
196.88243	282	1+
199.53339	96	
199.88599	452	1+
205.94783	958	1+
206.04840	124	
207.86477	238	1+
208.01691	146	
209.94641	134	
210.89926	140	
211.90327	176	
212.87966	484	1+
212.89542	140	
213.41722	118	
214.89666	214	
217.89783	126	
220.96113	152	
221.87544	98	
222.01514	102	
222.95471	1580	1+
224.37342	102	
227.37934	112	
228.89296	104	
228.91265	146	
230.89174	678	1+
231.90708	140	1+
235.11154	98	
235.82636	204	
235.87936	210	
236.00590	240	1+
236.83614	116	
237.05663	104	
238.94010	506	1+
239.06967	154	
239.78899	534	1+
240.88475	156	1+
240.94052	3586	
240.96059	688	
241.94288	2848	
242.81920	198	
242.94135	8536	1+
243.82186	412	
244.34514	102	
244.81992	230	
244.83873	98	
244.88486	100	
244.93925	2874	1+
245.89386	160	
246.09349	136	
246.85205	172	
246.90322	108	
246.94248	140	
246.97695	640	1+
247.08440	116	
247.85498	98	
247.87327	110	
248.03868	234	1+
248.89970	310	
248.96552	240	1+
250.94836	138	
251.93021	124	
252.83302	120	
253.09052	272	1+
253.83648	356	1+
253.85319	94	
253.90188	100	
254.90320	126	
254.92676	100	
255.79048	120	
255.95168	134	
256.78094	198	
256.83504	102	
256.90519	116	
257.79840	694	1+
258.83069	338	
259.80044	158	
259.82946	148	
260.33940	280	
260.35791	94	
260.83386	442	
261.79656	136	
261.83014	814	1+
261.84609	114	
263.00552	100	
263.85176	126	
263.97906	340	
264.34557	100	
264.86034	166	
265.05099	300	1+
265.08779	136	
266.00727	100	
266.84650	160	
267.13592	110	
267.80018	398	1+
267.93635	206	
268.84539	130	
268.89910	106	
268.95563	114	
269.86428	124	
270.80722	210	
270.84481	640	1+
270.89838	116	
270.93913	106	1+
271.35026	120	
271.77393	142	
271.79936	316	
271.84577	468	1+
272.80367	190	
273.79395	1290	1+
273.91386	94	
274.80720	870	1+
275.44607	94	
275.80936	734	1+
276.83679	484	1+
276.85844	140	
277.02279	182	
277.85194	98	
278.40471	94	
278.93797	148	
279.09286	698	1+
279.85844	130	
280.79281	442	1+
281.03353	232	1+
282.78699	1104	1+
282.85387	448	1+
283.35767	146	
283.78837	940	1+
283.85658	336	1+
283.91058	100	
284.29548	180	
285.13983	130	
285.29429	114	
285.83381	186	1+
285.96565	190	1+
286.91942	432	
287.86099	138	
288.09269	98	
288.79087	214	
288.88039	264	1+
289.78905	404	
289.85262	194	1+
290.79652	1136	1+
290.87332	100	
291.01728	108	
291.80273	844	1+
292.85803	126	
293.06641	124	
293.43417	158	
293.80571	130	
293.87500	230	
294.38539	108	
294.80941	108	
294.84489	108	
294.86437	650	1+
294.88117	110	
295.02410	102	
296.80812	532	1+
296.85833	130	
296.92143	152	1+
297.79360	130	
297.82836	118	
297.88665	148	
298.80196	206	
298.82111	266	
299.78370	802	1+
299.87230	290	1+
301.78353	210	
301.91522	156	
301.97283	102	
302.84008	118	
303.81183	134	
303.86646	284	1+
305.81188	100	
306.05702	142	
306.88566	96	
307.79901	1040	1+
307.88043	756	1+
308.29213	206	
309.07328	116	
309.87122	354	1+
310.71537	160	
310.82683	196	
312.81142	162	
312.83841	114	
312.87424	322	1+
313.87790	278	1+
314.81866	768	1+
315.86326	112	
317.89649	106	
318.80678	98	
320.89174	148	
321.81885	128	
323.75364	230	1+
323.89155	580	1+
323.90886	154	
324.89728	364	1+
326.86283	110	
326.88975	224	
326.90500	104	
327.71356	196	1+
327.88089	410	1+
327.90500	126	
END IONS

###FS:    #m/z: 340.94104 #charge 1+
###MS: 49
###MSMS: 51
BEGIN IONS
TITLE=Cmpd 38, +MS2(340.9410), 28.0-35.0eV, 1.1min #51
RTINSECONDS=64.9005
SCANS=49,51
PEPMASS=340.94104	3175734
CHARGE=1+
190.93243	134	
192.92718	598	
193.68120	104	
194.88958	130	
196.88496	272	1+
198.95503	216	1+
205.95225	198	
206.94906	244	1+
207.87356	312	1+
207.96956	116	
209.94276	148	
210.93694	382	
212.87645	2260	1+
212.94231	162	
213.87820	1524	1+
213.94022	3690	1+
213.99377	112	
214.89554	322	
215.41387	174	
215.88668	1232	1+
215.93653	478	
216.41407	202	
217.88162	882	1+
217.93587	134	
218.91659	104	
219.88339	192	
221.05847	104	
222.97595	200	1+
223.95971	590	1+
224.88725	244	1+
227.89867	150	
227.95773	104	
228.89915	114	
228.94730	378	1+
230.88715	2264	1+
231.95125	2910	1+
231.99617	132	
232.02459	156	
233.87471	248	1+
233.89811	1710	1+
233.94897	586	1+
235.89478	616	1+
237.89114	158	
238.43886	110	
238.79639	140	
238.83215	110	
238.88954	126	
239.51341	102	
239.78506	306	1+
239.82982	136	
239.89192	116	
239.92579	180	
240.22836	104	
240.82973	112	
240.95366	116	
241.94527	170	1+
243.83048	100	
243.89371	140	
244.00587	106	
244.79077	154	
244.82219	366	1+
244.88403	136	
244.95604	204	
245.45107	202	
246.90646	114	
246.92679	100	
246.97733	752	
247.03981	102	
248.54168	120	
248.89907	442	
249.90121	686	1+
249.96172	1106	1+
250.07361	104	
250.09325	266	1+
251.03000	370	1+
251.06878	114	
251.22215	102	
251.93053	188	
251.95782	104	
252.03288	346	1+
253.90286	154	
253.96377	104	
254.90801	408	
254.96725	1508	1+
255.07167	132	
255.78109	118	
255.89324	174	
255.90975	438	1+
256.85520	102	
256.96531	334	1+
257.79795	282	
257.84643	450	1+
258.05288	100	
258.79998	208	
258.84612	370	1+
258.88557	238	
258.91008	272	
259.83244	100	
259.95642	684	1+
260.33617	146	
260.35645	320	1+
262.84650	250	1+
263.79352	174	1+
266.86549	368	1+
267.13684	110	
268.82250	278	1+
269.34397	102	
269.79911	330	
269.92411	112	
269.96646	118	
270.02989	140	
270.12648	130	
270.79411	140	
270.90605	102	
271.79726	116	
271.84506	200	
272.79286	512	1+
272.84820	128	
272.93396	440	
272.97598	174	
273.79462	428	1+
273.85055	574	1+
273.88654	288	1+
273.92169	130	
274.02732	116	
275.80624	236	
276.81088	270	1+
276.85392	824	1+
276.92417	162	1+
277.95988	122	
278.07601	102	
278.84584	190	
278.94771	98	
279.85363	458	1+
280.61172	106	
280.79303	164	
280.93042	126	
281.79563	130	
281.91566	198	1+
282.35368	188	1+
282.78511	638	1+
282.85883	140	
283.14312	150	
283.78688	510	1+
283.89922	146	
284.86350	132	
284.90992	108	
284.92631	228	1+
285.02109	226	
285.56425	104	
286.81127	254	1+
288.78649	604	1+
288.86461	126	
288.93679	142	
289.88014	184	
290.80299	782	1+
290.86181	156	
290.89237	164	
291.80518	680	1+
291.81950	150	
291.90002	116	
292.43974	318	1+
292.86215	100	
292.90411	212	1+
293.87522	162	
294.85959	428	1+
295.80241	258	1+
296.03516	100	
296.93595	112	
297.00057	126	
297.97603	284	
298.08288	192	
298.86239	98	
299.78393	176	
301.85978	118	
301.87701	180	
302.94178	360	1+
303.03578	138	
303.94374	268	1+
304.83788	102	
305.80958	108	
306.88774	664	1+
307.79793	656	1+
308.07907	104	
309.87046	490	1+
309.88886	122	
310.81262	214	
310.82616	138	
310.87588	312	1+
312.80599	516	1+
312.82213	136	
312.86392	258	1+
314.80484	116	
314.82462	150	
314.89712	134	
314.96407	120	
316.81929	222	1+
317.08004	100	
319.88728	122	
320.87208	218	1+
321.81944	250	1+
322.76042	148	
324.36094	102	
324.89345	350	1+
325.86708	328	1+
327.80685	134	
327.82867	102	
327.89740	116	
328.88977	368	
329.33573	100	
329.87750	278	1+
329.99397	98	
330.07755	106	
330.81649	624	1+
332.76871	104	
332.82090	114	
332.87331	134	
334.90154	146	
336.87789	114	
337.39991	108	
338.87574	320	1+
339.60966	116	
339.83385	160	
340.28415	170	1+
342.79981	178	
346.41038	150	
END IONS

###FS:    #m/z: 507.84666 #charge 1+
###MS: 49
###MSMS: 52
BEGIN IONS
TITLE=Cmpd 39, +MS2(507.8467), 28.2-35.2eV, 1.1min #52
RTINSECONDS=65.6725
SCANS=49,52
PEPMASS=507.84666	749044
CHARGE=1+
196.01514	680	1+
199.88994	176	
200.88844	196	1+
214.02749	190	
214.88311	340	1+
222.97134	454	1+
232.89690	666	1+
234.87837	206	1+
234.89465	180	
237.78992	212	1+
238.06700	366	1+
238.88828	270	1+
239.07203	340	1+
239.79054	162	1+
241.85265	492	1+
243.12093	162	1+
243.87488	174	
250.97197	674	1+
251.87573	306	1+
252.01590	224	1+
252.07672	360	1+
253.41283	182	
257.03714	182	1+
257.87011	466	1+
260.35293	250	1+
260.88180	436	1+
261.38256	210	
262.87305	472	1+
262.92010	294	1+
264.92116	248	1+
266.16607	318	
266.88755	196	
267.78338	382	1+
268.88721	440	1+
269.92763	250	
271.16387	210	1+
271.38648	388	1+
272.85154	1552	1+
274.80081	366	1+
275.42267	186	
275.84961	150	1+
276.92580	290	1+
277.39349	542	1+
277.85628	546	1+
277.92837	242	1+
278.39589	330	1+
278.86370	370	1+
279.09689	172	1+
279.13433	310	1+
279.91110	176	
280.88307	202	
281.38428	636	1+
281.85896	308	
281.89020	464	1+
283.09839	140	1+
283.82289	182	
284.41999	238	1+
284.85278	180	
285.97472	262	1+
286.10141	92	1+
286.28008	98	1+
286.80406	400	1+
286.84464	1098	1+
286.87206	180	
286.97637	238	1+
287.81099	246	1+
288.86897	808	
288.93419	218	1+
289.07434	180	1+
289.88053	1098	
290.86397	3332	1+
290.91994	110	1+
291.14357	190	1+
291.81485	250	1+
292.81454	166	1+
292.88784	214	
293.42588	204	1+
293.80465	422	1+
293.87349	7978	1+
296.81772	406	1+
296.85549	536	1+
296.88249	334	
296.90388	306	1+
296.95899	296	1+
297.07782	346	1+
297.81990	258	1+
297.88805	452	1+
298.08251	300	1+
298.80392	724	1+
298.86868	344	
299.33966	238	
299.84729	820	1+
299.86637	1308	1+
300.36452	220	1+
300.85029	610	1+
300.86853	1034	1+
301.40711	282	1+
302.03440	178	1+
302.34569	356	1+
302.80391	338	1+
303.85260	284	
303.87772	234	
304.39525	176	
305.06268	288	
305.82226	228	
305.86082	1392	1+
306.95690	238	1+
307.82434	174	
307.89120	2110	
308.14038	1292	1+
308.34122	172	
308.87247	3344	1+
309.37538	400	1+
309.84267	574	1+
309.94321	212	
310.15856	1014	1+
310.84614	494	1+
310.89409	328	
311.00427	168	1+
311.34652	796	1+
311.88372	15794	1+
312.03144	228	1+
312.31588	182	1+
312.34861	460	1+
312.81821	510	1+
312.95753	328	1+
313.93508	402	1+
314.07040	228	1+
314.34553	292	1+
314.86754	1312	1+
314.93878	288	1+
315.37450	382	1+
315.70108	104	1+
315.83045	184	
316.81375	614	1+
316.86484	692	1+
317.81889	426	1+
317.89257	248	
318.42581	176	
318.85831	696	1+
318.87865	702	1+
318.93582	246	
319.38456	400	1+
321.00773	240	1+
321.35235	734	1+
321.82197	538	1+
321.88621	528	
322.32422	446	1+
322.82846	346	1+
322.85049	212	
322.88722	274	
323.87627	398	
324.86081	470	1+
325.00972	268	1+
325.47569	100	1+
325.76055	268	1+
325.90153	488	
326.01247	196	1+
326.88502	550	
327.16858	278	1+
327.37917	734	1+
327.81344	394	1+
327.88032	3348	1+
328.08228	198	1+
328.81917	274	1+
328.92184	220	1+
329.17249	256	1+
330.77674	208	1+
330.95720	178	
331.89116	424	
332.30908	242	1+
332.35876	224	1+
332.87571	1072	1+
332.94918	220	1+
333.84187	292	1+
333.89357	304	
334.39662	594	1+
334.75839	446	1+
334.83746	778	1+
334.87680	754	1+
334.89881	294	
335.04281	186	1+
335.84268	664	1+
335.94204	270	1+
336.06350	198	
336.09741	160	1+
336.79104	314	1+
337.88254	598	
337.99221	176	1+
338.38577	450	1+
338.88611	428	
339.38809	312	1+
339.88263	360	
339.89659	246	
340.85991	228	1+
340.92080	206	1+
342.39953	406	1+
343.87810	230	
344.80485	260	1+
345.36692	366	1+
345.84451	290	1+
346.01038	156	1+
346.88056	514	1+
347.27622	190	1+
347.77430	294	1+
347.83854	258	1+
347.88399	346	1+
347.90271	600	1+
347.94953	174	1+
348.12363	440	1+
348.40132	298	1+
349.87157	188	
350.82762	216	1+
350.88683	994	1+
351.86108	302	1+
352.10254	180	1+
352.77063	382	1+
352.91067	526	1+
353.14537	140	1+
353.85004	1718	1+
353.90145	204	
354.87467	284	
355.35375	174	1+
355.38015	228	1+
355.78644	258	
355.83352	670	1+
355.89507	198	
355.93576	238	1+
356.02290	220	1+
356.12157	180	1+
356.71286	448	1+
356.75062	252	1+
356.77338	194	
356.83898	552	1+
356.88377	380	1+
357.78033	366	1+
357.89056	368	1+
358.78261	266	1+
359.34553	200	
359.39218	286	1+
360.26807	250	
361.36493	396	1+
362.12089	122	1+
362.36432	248	1+
362.71039	316	1+
362.79168	242	
364.35339	186	
364.84486	392	1+
364.96051	164	1+
366.18719	330	1+
366.35051	174	
366.37019	178	
366.41527	312	1+
366.84051	3472	1+
366.93338	168	1+
367.71112	866	
367.88602	310	1+
368.23813	230	1+
368.70570	1110	1+
368.82279	244	
369.60958	102	1+
369.84550	674	1+
369.89990	368	1+
370.72690	740	1+
370.78635	192	
370.90697	242	1+
371.03763	174	1+
371.35107	246	1+
371.70574	200	
372.06962	262	1+
372.85361	336	
373.02208	234	1+
373.23249	94	1+
373.38766	174	
373.71990	830	1+
373.83573	176	
373.87159	174	
373.89162	598	1+
374.74767	280	1+
374.81020	444	1+
375.05485	206	1+
375.79575	330	1+
376.38968	188	
376.77114	374	1+
376.79934	222	1+
376.87334	280	
376.89794	188	
377.88403	328	1+
379.00148	234	1+
379.23584	260	1+
379.38813	334	1+
379.89494	254	1+
380.71880	292	
380.78649	200	
380.85864	436	
381.04748	196	1+
381.11717	172	1+
381.36879	324	1+
381.72367	214	
381.85110	946	1+
382.85671	788	1+
382.91526	144	1+
383.38886	350	1+
383.71763	416	1+
383.76761	198	
383.89068	344	1+
384.84943	6720	1+
385.78366	182	
385.94355	220	1+
386.73499	190	
387.39852	212	
387.72884	182	
387.76820	284	
388.71562	590	1+
388.79554	748	1+
388.81500	296	
388.85322	224	
389.20145	204	
389.36006	402	1+
389.71560	372	1+
389.89420	230	1+
390.84320	1012	
391.22019	214	1+
391.38978	418	1+
391.80365	278	
391.84126	658	
392.07099	378	1+
392.80054	178	
392.82998	434	
392.86567	286	
393.05510	352	1+
393.80029	336	
393.85987	216	
394.79796	492	
394.83874	620	
395.10305	142	1+
395.86644	502	
396.73204	200	
397.35628	180	
397.71679	186	
397.85913	250	
398.25381	176	1+
398.72764	734	1+
398.81189	502	1+
398.90087	194	
399.25389	134	1+
399.72735	464	1+
399.74692	186	
399.81373	426	1+
399.85316	294	
400.58889	146	1+
400.79352	402	1+
400.86843	276	1+
402.86533	3618	1+
403.73170	380	1+
403.86966	2540	1+
403.91280	280	1+
404.81271	180	
405.40884	212	
405.73039	192	
405.78963	360	
406.75945	266	1+
406.86082	458	
407.23167	220	1+
407.73311	252	
407.81848	286	
407.86706	11400	1+
407.92524	360	1+
408.73548	238	
408.93193	232	1+
409.72522	436	
409.80944	410	
410.08239	304	1+
410.39638	240	1+
410.73081	248	
410.83907	660	
411.80925	1026	1+
411.86770	346	
412.17410	206	1+
412.73011	438	
412.76397	332	1+
412.84920	1374	1+
412.86933	330	
413.07964	226	1+
413.73170	256	
413.87377	1098	1+
414.31134	108	1+
414.74575	174	
414.96814	222	1+
415.87601	426	
415.97086	160	1+
416.87527	616	1+
417.74862	194	1+
417.82024	464	
418.36230	172	1+
418.84842	364	1+
420.03804	222	1+
420.77815	284	1+
421.11810	304	1+
421.88280	1392	1+
422.85317	254	
423.00430	184	1+
423.87453	182	
424.43826	100	1+
424.81799	180	
424.86910	248	
425.73616	230	
425.82563	412	1+
425.87681	446	
426.07545	270	1+
426.74408	188	
426.82559	260	1+
426.86453	2390	1+
426.93538	236	
427.73384	968	
428.73909	618	
428.81553	600	1+
428.85809	684	1+
428.88590	644	
429.73621	1356	1+
430.73922	910	1+
430.86118	1652	1+
430.88803	178	
431.68201	256	1+
431.82967	318	1+
431.86748	1212	1+
432.88559	386	1+
433.85735	238	
434.86259	624	1+
435.86679	530	1+
436.81427	184	
438.05577	154	1+
439.89287	1188	1+
441.83494	232	1+
442.08854	152	1+
444.78962	192	
444.87442	2326	1+
445.76176	472	1+
446.76964	294	1+
446.89224	328	
448.75501	294	
448.89908	276	
449.19433	250	1+
449.69508	320	1+
449.71682	184	
449.83535	256	1+
449.88123	1080	1+
450.74973	646	1+
451.11101	184	
451.87602	242	1+
452.77093	412	1+
453.71359	278	1+
453.87573	254	1+
456.77518	430	1+
457.77498	326	1+
457.90470	986	1+
460.10808	154	1+
462.88650	688	
463.71121	212	1+
463.88291	562	
465.15978	186	1+
467.88924	1638	1+
468.77917	578	1+
473.69093	266	1+
476.72144	404	1+
479.77158	348	1+
480.77636	280	1+
481.73016	286	1+
483.65950	180	1+
485.90118	834	1+
486.79768	370	1+
486.84307	302	
487.77588	218	1+
487.89967	358	1+
488.22889	114	1+
491.80256	256	1+
491.84858	474	1+
493.81461	226	
497.73670	262	
497.79200	266	1+
498.73369	354	1+
498.79310	358	1+
499.73887	304	1+
501.73900	240	1+
502.67331	162	1+
504.79889	322	1+
506.21854	196	1+
508.24575	196	1+
508.79791	282	1+
509.17914	190	1+
509.25543	118	1+
509.86031	734	1+
END IONS

###FS:    #m/z: 363.95708 #charge 1+
###MS: 53
###MSMS: 54
BEGIN IONS
TITLE=Cmpd 40, +MS2(363.9571), 28.0-35.0eV, 1.2min #54
RTINSECONDS=69.3455
SCANS=53-54
PEPMASS=363.95708	2119122
CHARGE=1+
178.94563	146	
182.86756	814	1+
185.86788	334	1+
187.86883	564	1+
189.86327	3614	1+
191.85850	3816	1+
192.89012	114	
193.85447	280	1+
193.92827	118	
194.89195	442	1+
196.88518	1740	1+
197.95540	118	
199.88897	116	
200.94630	218	
204.90655	136	
205.87921	120	
205.94998	214	
206.89112	118	
207.40574	172	
207.87668	2336	1+
207.94755	528	1+
209.86924	848	
209.94421	5258	1+
210.03396	134	
210.88426	4174	1+
211.86844	134	
212.40743	240	1+
212.87973	22020	1+
213.01076	134	
213.72093	84	1+
214.58080	98	1+
215.97358	142	
216.40760	154	
218.91054	242	
219.86583	150	
221.85954	298	1+
222.91754	126	
222.95229	7888	1+
223.89433	362	1+
224.94902	13626	1+
225.88230	140	
225.99033	144	
226.02535	254	1+
226.05348	142	1+
226.20363	220	1+
226.89326	598	1+
226.94773	31950	1+
227.14423	224	1+
227.28689	94	1+
227.78780	116	
227.93330	432	
228.26044	98	1+
228.48903	144	1+
228.79625	142	
228.89535	3280	
228.94322	42506	1+
229.03592	182	1+
230.06659	196	1+
230.14656	142	1+
230.31142	168	1+
230.42294	120	
230.78971	298	
230.82969	246	1+
230.89007	23762	1+
231.18289	118	1+
231.56756	96	1+
232.17519	116	1+
232.88509	3496	1+
232.95919	366	1+
233.79897	146	
233.85385	180	
234.88237	818	1+
234.92866	192	
235.82291	206	1+
235.85095	206	
237.05709	270	1+
238.93701	118	
239.07266	144	
239.89953	130	
240.82599	312	1+
240.94051	448	
240.96359	4664	1+
241.08794	124	
241.94294	446	
242.81777	174	
242.83884	142	
242.94399	1374	
242.95810	5366	1+
243.42104	122	1+
244.42534	96	1+
244.50663	118	1+
244.90620	116	
244.95796	13130	1+
245.01599	204	1+
245.23061	166	1+
245.83666	410	1+
245.94163	248	
246.09271	138	
246.23415	158	1+
246.78445	146	
246.80384	258	1+
246.90568	1128	1+
246.95331	15026	1+
247.08545	124	
247.40907	106	1+
248.80366	374	1+
248.90030	6048	1+
249.08157	138	
249.55646	96	1+
249.82137	254	1+
250.04316	234	1+
250.80537	152	
250.89753	1670	1+
250.96854	420	1+
251.02406	158	
251.04606	200	1+
251.37799	140	
251.79867	126	
252.08094	350	1+
252.80029	252	1+
252.83073	710	1+
252.86310	198	1+
252.89106	194	
252.93969	216	1+
252.95659	182	
253.83436	610	1+
253.90544	1518	1+
255.34942	182	
256.42674	238	1+
256.84351	304	1+
257.79461	246	1+
258.84312	438	1+
258.97395	680	1+
259.10198	150	1+
260.12616	118	
260.83042	610	1+
260.96919	2936	1+
262.85141	128	
263.12057	118	
263.34959	368	1+
263.83352	242	
263.84392	368	1+
263.86936	290	1+
263.97842	402	
264.81796	192	
264.96573	646	1+
265.06672	168	
265.09311	456	1+
265.79003	132	
265.81679	162	
265.85904	460	1+
266.09368	332	1+
266.77928	690	1+
266.81387	818	1+
267.12289	138	
267.14061	194	
267.34759	126	
267.78215	612	1+
267.91467	120	
267.97328	1340	1+
268.07494	178	1+
268.84557	272	1+
268.96060	136	
269.04610	122	
269.92514	230	
269.96866	2546	
270.82474	218	1+
270.88058	154	1+
270.91908	182	
271.02295	128	
271.91683	1072	1+
272.14757	162	
272.79588	454	1+
273.79749	328	1+
273.90618	278	1+
273.93320	176	
274.85674	128	
276.35414	130	
276.85348	310	
276.88151	198	1+
277.83474	636	1+
278.80151	130	
278.84260	396	1+
278.90660	158	
279.10253	718	1+
279.79876	130	
280.79324	1316	1+
280.85371	476	1+
280.92148	318	1+
280.94695	278	1+
281.85400	342	1+
281.94827	218	1+
281.96861	134	
281.98190	216	1+
282.78977	576	1+
282.82379	166	
282.89957	186	
283.01198	256	1+
283.43555	130	
283.79065	400	1+
283.84994	388	
283.89306	312	1+
283.98312	394	1+
284.84880	308	
285.42620	148	
285.79887	222	
285.84507	2930	1+
285.87312	340	1+
288.88404	128	
289.81467	146	
290.78464	198	
291.78962	188	
292.11728	136	
292.80387	120	
292.86152	702	1+
294.81278	204	
294.90055	246	1+
295.86359	168	
296.80950	664	1+
297.11158	152	
298.04758	192	
298.80356	1900	1+
299.98754	122	
300.80413	312	
300.86994	180	
300.95942	118	
301.80661	266	
301.86272	1268	1+
302.79631	242	
302.82275	122	
302.88564	124	
303.80517	1174	1+
303.85631	4358	1+
303.94400	204	
306.12795	266	1+
306.85026	202	1+
306.88076	120	
307.78589	168	1+
307.89361	284	
308.88204	118	
309.87541	858	1+
309.88359	194	
310.83040	318	1+
310.87890	602	1+
310.93196	134	
311.05171	122	
312.87198	134	
313.16367	132	
313.81249	500	1+
316.81272	540	
316.99276	170	
317.10992	280	1+
318.85060	140	
318.93425	534	
319.81630	268	1+
319.87031	134	
319.93395	692	1+
319.97284	124	
320.14005	116	
321.75049	204	1+
321.81814	2328	1+
321.86964	822	1+
322.47269	118	
322.92943	674	1+
324.88160	406	1+
325.14196	150	
325.90166	136	
326.81806	118	
326.83909	122	
326.87390	1450	1+
327.71220	140	
328.75734	244	1+
328.82425	200	1+
329.72693	130	
329.87524	144	
330.71931	440	1+
330.74107	128	
330.82480	140	1+
333.04039	122	
333.76499	268	1+
336.78362	196	
336.94451	1082	1+
337.83311	206	
338.18016	128	
338.94494	154	
339.82786	1432	1+
340.76827	118	
340.86739	142	
340.94519	450	1+
343.27504	116	
344.75348	286	1+
345.20259	136	
345.61210	118	
346.70914	214	
348.72135	280	1+
349.76883	146	
350.75733	290	1+
351.77859	172	
351.80773	186	1+
352.76085	434	1+
352.88590	182	1+
353.76157	314	1+
357.76652	350	1+
358.70700	182	
360.75021	122	
361.71210	800	1+
362.84294	302	1+
363.78056	120	
367.75747	142	
368.83091	134	
END IONS

###FS:    #m/z: 507.84652 #charge 1+
###MS: 53
###MSMS: 55
BEGIN IONS
TITLE=Cmpd 41, +MS2(507.8465), 28.2-35.2eV, 1.2min #55
RTINSECONDS=70.1175
SCANS=53,55
PEPMASS=507.84652	802508
CHARGE=1+
196.01700	428	
214.88696	240	1+
224.39543	184	
227.95379	338	1+
229.88605	210	1+
234.88266	300	
235.07588	266	1+
235.88058	224	
236.08239	186	1+
238.89181	220	1+
238.93283	202	1+
239.07435	534	1+
239.85968	186	
240.07867	464	1+
240.89571	206	1+
241.85394	504	1+
248.85349	246	1+
249.88605	334	1+
249.90355	456	1+
250.97141	1250	1+
251.15014	152	1+
251.87178	414	1+
251.89345	196	
252.07971	292	1+
255.06337	206	1+
255.91944	256	1+
257.86598	270	1+
260.88021	984	1+
260.92448	150	1+
261.38298	178	
263.08237	162	
263.79650	204	1+
265.85865	444	1+
266.16651	326	1+
266.86194	384	1+
267.06863	248	1+
267.38758	310	1+
267.79042	222	1+
267.90690	184	
268.10781	264	1+
268.89212	162	
269.85832	690	1+
269.88898	206	
270.81369	226	1+
271.88355	196	1+
272.39219	214	
272.85272	1598	1+
273.38885	186	
273.85450	1004	1+
274.93718	148	1+
275.10150	112	1+
276.85679	180	
277.85565	480	1+
277.88367	178	
278.39317	246	
278.84184	194	1+
278.86223	312	1+
278.89929	288	1+
279.37572	286	1+
279.94238	262	1+
280.81160	228	1+
280.88724	312	1+
281.10527	188	
281.91294	248	1+
282.38787	166	
282.99326	170	
283.85109	166	1+
284.01099	162	
284.89357	264	1+
285.78912	428	1+
285.81185	170	
285.85442	170	
285.87455	228	
286.87219	250	
287.85123	664	
288.87046	416	
289.80676	224	1+
289.87951	1218	
290.83503	174	1+
290.86330	3500	1+
291.36967	366	1+
291.94426	168	
292.81056	320	1+
292.88293	280	
293.04358	148	1+
293.87344	7280	1+
294.82120	166	
294.99398	224	1+
295.85127	616	1+
295.94145	170	
296.03052	242	1+
296.81009	270	
296.85403	376	1+
298.87421	424	
299.81204	188	
299.88277	298	
300.33893	514	1+
300.85506	1090	1+
301.37414	250	
301.84393	162	
301.88236	566	1+
301.90252	210	
302.49545	204	1+
303.86829	406	
304.88184	386	
304.89655	344	1+
305.82014	322	1+
305.86673	1236	1+
306.12446	228	
307.87111	282	
307.89078	1070	
308.14230	1698	1+
308.87172	3490	1+
309.04306	290	1+
309.40404	352	1+
309.84314	854	1+
309.88655	734	
309.95968	254	1+
310.15666	1070	1+
311.27824	216	1+
311.34541	610	1+
311.81324	218	
311.88421	13458	1+
312.08810	182	
313.32025	230	1+
313.81378	322	1+
314.86554	1498	1+
314.95553	164	1+
315.37146	170	
315.85529	272	
316.81249	294	
316.86792	1058	1+
317.35608	258	
317.82677	632	1+
317.88675	994	1+
318.36839	238	1+
318.86311	200	
318.98418	174	1+
319.87075	230	
320.40068	212	1+
321.01858	174	
321.05914	194	1+
321.34793	524	1+
321.88607	622	1+
322.32349	164	
322.35063	442	1+
322.85039	292	
322.88816	444	1+
323.09358	212	1+
323.85326	274	
323.86808	712	1+
325.32670	246	
325.89956	744	
326.82419	282	1+
326.88268	2658	1+
327.37459	660	1+
327.96564	436	1+
328.33123	234	1+
328.87420	840	1+
329.00776	332	1+
329.77936	178	1+
329.81383	194	
329.89462	408	
329.91763	216	1+
330.16368	316	
330.38513	134	1+
330.41327	164	1+
330.78223	148	1+
330.81406	184	
330.83343	172	
330.88137	784	1+
330.95685	206	1+
331.80210	192	
332.33456	296	1+
332.39883	162	
332.87673	1374	1+
332.90287	286	
333.03468	184	
333.95138	298	1+
334.89756	344	
334.95607	190	1+
335.00181	220	1+
335.40104	450	1+
335.84277	502	
335.88737	208	
336.08622	170	1+
336.12267	228	1+
337.82822	338	1+
337.87846	1186	1+
338.95102	254	1+
339.02355	232	1+
339.83163	232	
339.89813	664	1+
340.36928	236	
340.58719	126	1+
340.82735	184	
340.87107	546	1+
341.79745	178	1+
342.78813	128	1+
343.87227	296	
344.36929	314	1+
344.87897	184	
344.89213	182	
345.06215	344	1+
345.85954	430	1+
345.90013	510	1+
347.32321	248	1+
347.35750	170	
347.82773	492	1+
348.16681	334	1+
348.33773	172	1+
348.82866	342	1+
348.85379	238	1+
349.33351	292	1+
349.80643	618	1+
349.89803	230	
350.01341	266	1+
350.33442	234	1+
350.72425	214	1+
350.89004	1018	1+
350.91434	360	1+
350.96038	246	1+
351.38383	162	
352.78005	414	
352.91151	630	1+
353.84950	1410	1+
354.71185	164	1+
355.36015	272	1+
355.40898	258	1+
355.78472	424	1+
355.89037	398	1+
356.83548	558	1+
357.06825	210	1+
357.34026	224	1+
357.36686	268	1+
357.83650	390	1+
357.90124	264	1+
358.77971	256	
359.77658	210	
360.01542	308	1+
360.96571	168	1+
361.86981	538	1+
362.34999	170	
362.36276	218	
362.71627	210	1+
362.87120	326	1+
363.18897	236	1+
363.85528	388	1+
364.88353	366	1+
365.01843	234	1+
365.83704	1948	1+
366.18557	334	
366.84163	1702	1+
367.70978	1354	1+
367.87353	246	
367.91115	164	
368.40433	222	1+
368.83750	1074	1+
368.89751	398	1+
369.30777	204	1+
369.70966	406	1+
369.78143	744	1+
369.83790	714	1+
370.78654	642	1+
371.19386	224	
371.72704	288	
372.11802	268	1+
372.72014	234	
372.80376	222	
372.85174	250	
372.91128	174	
373.72099	922	1+
373.78926	366	1+
373.86795	658	1+
374.36215	172	
374.38957	180	
374.79667	228	1+
374.89150	188	1+
375.96164	208	1+
376.79280	212	
376.81236	244	1+
376.88404	542	1+
377.05837	134	1+
377.76717	148	1+
377.88863	356	1+
378.38659	450	1+
379.38976	438	1+
379.85646	194	
380.03935	224	1+
380.72240	238	
380.78916	854	1+
380.83322	170	
380.86296	266	
381.72215	176	
381.79783	602	1+
381.90493	334	1+
382.73241	170	
382.83359	246	
382.85635	586	1+
383.72140	898	1+
384.85055	6154	1+
385.06282	248	1+
385.39298	200	
385.88335	198	
386.81618	290	1+
387.04496	196	1+
387.76803	164	
388.74040	542	1+
388.79872	894	1+
388.84926	230	
389.20321	608	1+
389.71801	450	1+
389.97099	280	1+
390.12547	188	1+
390.77305	212	1+
390.84389	608	
390.86358	518	
391.79906	778	1+
391.83836	1158	1+
391.90350	172	1+
392.10017	198	1+
392.39944	174	
392.86112	806	1+
393.74299	302	1+
394.37123	104	1+
394.79427	506	1+
394.83297	322	
395.86876	186	
396.40576	182	
396.73779	388	
397.73029	720	1+
397.86060	246	
398.35255	164	
398.73209	534	1+
398.86625	312	
399.10833	164	
399.32675	234	1+
399.71288	172	
399.80613	212	
399.84910	450	
401.74576	220	
402.18553	188	1+
402.86237	1014	
403.04834	402	1+
403.87215	1088	
404.87102	2022	1+
405.73412	204	
405.79920	488	1+
405.87278	1386	1+
406.39601	254	1+
406.85820	222	
407.81140	460	1+
407.86564	10072	1+
407.95393	242	1+
408.13110	206	1+
408.46253	184	1+
409.01053	88	1+
409.72876	1298	1+
410.08251	276	1+
410.83784	748	1+
410.87468	616	
411.72537	900	1+
411.80887	1776	1+
411.86504	350	
412.07474	202	1+
412.21436	226	1+
412.73030	832	1+
412.84461	856	1+
412.87272	958	1+
412.95611	130	1+
413.08884	146	1+
413.29297	254	1+
413.87714	634	1+
415.87570	442	
415.92967	206	1+
416.85185	210	
416.87807	320	
417.82022	506	1+
417.86155	178	
420.72045	190	
421.73690	332	1+
421.88392	1306	1+
422.86599	898	1+
423.37736	282	1+
423.77383	210	
423.83478	350	1+
423.87125	622	1+
425.74631	232	
425.81979	510	1+
425.88198	308	
426.08650	134	1+
426.36796	258	1+
426.74961	168	
426.86198	2410	1+
426.93874	488	1+
427.68033	164	1+
427.73392	1492	1+
428.84838	1008	1+
428.88477	874	1+
428.91626	218	1+
429.75129	238	
430.74166	1048	1+
430.86154	1290	1+
430.87184	1732	1+
431.86881	792	1+
432.38594	204	1+
433.85090	178	
434.83015	290	1+
434.90874	162	1+
435.39484	196	1+
435.69944	160	1+
435.81836	172	1+
435.86530	218	
437.68676	194	1+
438.68925	150	1+
439.71595	126	1+
439.89863	476	
440.83833	162	
440.89959	504	1+
441.70902	124	1+
444.39519	178	
444.87352	2750	1+
444.94097	292	1+
445.74487	918	1+
445.76940	362	1+
446.08832	184	1+
446.74919	496	1+
447.71068	284	1+
448.88494	1084	1+
448.94618	130	1+
449.68834	210	1+
449.88408	728	1+
450.75534	604	1+
450.85902	388	1+
451.86166	330	1+
452.74433	168	
453.87431	254	1+
456.75337	210	
456.78952	168	
457.90537	702	1+
459.90370	166	
462.88524	684	1+
464.65474	228	1+
464.95708	324	1+
465.78529	378	1+
467.88960	1510	1+
468.78464	874	1+
469.91362	134	1+
470.77278	380	1+
471.72069	230	1+
473.09867	178	1+
476.71635	188	
477.71665	310	1+
477.76195	236	1+
478.65192	230	1+
480.92281	314	1+
482.79462	170	
485.64099	144	1+
485.89866	818	1+
486.79653	260	
486.90104	456	1+
487.65240	218	1+
491.84706	198	1+
496.80718	160	1+
499.73611	434	1+
504.29868	188	1+
504.80808	398	1+
507.07233	216	1+
507.68084	190	1+
507.86547	288	1+
509.85876	776	1+
510.77889	152	1+
512.52201	146	1+
END IONS

###FS:    #m/z: 336.94651 #charge 1+
###MS: 53
###MSMS: 56
BEGIN IONS
TITLE=Cmpd 42, +MS2(336.9465), 28.0-35.0eV, 1.2min #56
RTINSECONDS=70.8895
SCANS=53,56
PEPMASS=336.94651	525518
CHARGE=1+
176.43547	104	
182.86920	248	
185.87704	124	
189.86298	350	
192.88969	130	
193.89073	366	1+
196.88385	302	1+
198.95552	120	
205.94961	302	1+
205.97001	118	
207.03489	96	
207.97835	216	
209.88247	166	
210.88436	638	1+
211.90093	114	
211.94475	11156	
212.05757	100	1+
212.87874	4818	1+
212.95024	184	
213.91829	108	
213.94045	4526	1+
214.87800	178	
214.88841	1604	1+
215.88838	1062	1+
215.93780	938	
216.08961	96	
217.84277	234	1+
217.88123	374	
221.89235	134	
222.95595	626	1+
222.96805	412	1+
223.97141	298	1+
224.69166	100	
225.55388	98	
226.89115	132	
226.95141	464	1+
227.78752	126	
227.89168	1462	1+
228.89431	1246	1+
229.95525	7972	
230.88909	9386	1+
230.95841	254	
231.09597	198	1+
231.86007	102	
231.95080	3740	1+
232.82270	106	
233.82385	634	1+
233.89998	868	
233.94760	712	
235.00164	138	
235.94427	246	
236.85432	152	
236.97910	240	1+
237.88939	140	
238.81896	102	
239.43152	100	
239.78940	112	
240.83822	204	
240.88159	234	1+
240.96892	242	
241.05605	94	
244.79337	126	
244.90683	100	
246.90117	218	
246.97548	342	
247.44182	106	
247.79180	102	
247.96724	1612	1+
248.90044	2596	1+
248.93118	98	
249.82795	214	
249.96132	1010	1+
249.98520	110	
250.83266	738	1+
250.95156	228	
251.78860	168	
251.90854	218	1+
251.95476	274	
252.08879	482	1+
252.83799	96	
252.97110	4964	
253.01366	136	
253.54362	102	
253.83590	116	
253.90487	2096	1+
253.97336	150	
254.93279	274	1+
254.96594	2038	1+
255.07348	114	
255.16894	98	
255.54391	98	
255.78491	210	
255.88014	164	
256.47853	118	
256.78829	244	1+
256.88350	268	1+
256.90974	446	1+
257.83801	108	
257.86254	104	
257.97618	110	
258.84631	316	
258.96184	236	
259.95270	94	
260.82847	522	1+
260.83517	128	
261.36945	94	
261.83249	376	1+
262.13747	94	
263.79793	104	
264.40136	98	
265.09171	102	
265.82093	118	
267.53464	184	1+
267.81013	180	
267.84226	206	
268.78402	116	
268.83953	1214	1+
269.08841	146	
269.81477	320	1+
269.92069	106	
270.98154	436	
271.84275	362	1+
271.91839	660	1+
272.55579	98	
272.97717	326	
273.79152	382	1+
273.83809	190	1+
274.86198	128	
276.85665	262	1+
276.90214	130	
277.83510	274	
277.91759	104	
278.81418	294	1+
278.83738	1204	1+
278.88891	134	
279.10195	104	
279.86418	276	1+
279.95974	218	1+
280.37138	98	
280.79560	268	1+
281.05688	148	
282.02219	92	
282.12741	112	
283.78822	420	1+
283.85530	96	
283.89817	94	
285.78781	190	
285.85528	280	
286.80703	110	
286.84921	1600	1+
288.48048	100	
289.78309	120	
289.86285	146	
289.94010	94	
290.78351	154	
290.80439	150	
290.86341	506	1+
291.80858	358	1+
291.82310	144	
291.93000	174	
292.10979	142	
292.83543	232	1+
292.85660	96	
293.12579	148	1+
293.86660	386	1+
293.99921	464	1+
295.21476	118	
295.51772	120	
296.80752	164	
296.86687	238	1+
296.91598	146	
297.97704	134	
298.03055	108	
298.79252	320	1+
300.87162	372	1+
303.80106	286	1+
304.10594	144	
304.83512	138	
304.86610	142	
306.85769	120	
306.88001	496	1+
308.87344	132	
309.86436	140	
310.87721	598	1+
311.86612	130	
312.00151	96	
312.80369	120	
314.82018	154	
314.91906	122	
316.88120	108	
317.92684	94	
319.05868	104	
320.88939	140	
321.82325	340	1+
321.91750	96	
323.86163	94	
323.88279	108	
324.28816	154	
324.89178	130	
325.90203	122	
326.59999	102	
326.85824	116	
327.82438	336	1+
327.88168	152	
327.90046	130	
328.41382	100	
328.84808	94	
328.88629	494	1+
329.75635	116	
330.83943	166	
330.87430	102	
331.78512	130	
332.82556	214	
332.89646	118	
333.86379	124	
336.82974	128	1+
337.82509	166	1+
338.76895	220	1+
338.87580	140	
339.76886	156	1+
END IONS

###FS:    #m/z: 363.95710 #charge 1+
###MS: 57
###MSMS: 58
BEGIN IONS
TITLE=Cmpd 43, +MS2(363.9571), 28.0-35.0eV, 1.3min #58
RTINSECONDS=74.5585
SCANS=57-58
PEPMASS=363.95710	2123998
CHARGE=1+
178.94664	154	
182.86782	378	1+
185.86940	244	
187.93699	244	
189.86337	3664	1+
191.85914	3534	
192.85601	286	1+
193.85802	184	1+
194.89063	330	1+
196.88543	1034	1+
200.94854	216	1+
203.87991	120	
205.94953	288	
207.87599	1750	1+
207.94967	532	1+
209.87038	416	
209.94422	5496	1+
209.98332	158	1+
210.88396	2920	1+
211.94280	146	
212.87945	15880	1+
212.93427	136	
214.89478	710	1+
216.41217	142	
218.90973	192	
219.86494	184	
221.89032	218	
222.95173	6836	1+
224.94923	11762	1+
224.97160	448	
225.88445	286	
226.12289	188	1+
226.89987	294	
226.94784	30150	1+
227.05162	298	1+
227.10961	132	
227.82670	204	1+
227.88552	112	
227.92884	366	
228.03110	166	1+
228.50680	126	
228.79466	198	
228.89476	2992	1+
228.94286	39324	1+
229.10602	256	1+
230.40241	114	1+
230.80478	142	
230.85770	154	1+
230.89021	20286	1+
231.79874	238	
232.01739	246	1+
232.08786	130	
232.40039	110	1+
232.63624	98	1+
232.76392	108	1+
232.88534	2750	1+
233.02180	166	1+
233.92710	240	1+
234.88193	1340	1+
235.85056	510	1+
238.84089	184	
239.86429	242	1+
239.90360	178	
240.82416	308	1+
240.87063	200	1+
240.94161	360	
240.96331	3874	1+
241.89374	242	
241.94545	272	
242.03338	192	1+
242.81945	700	1+
242.95965	3688	1+
243.03644	148	1+
243.42122	96	1+
243.82382	566	1+
243.84285	258	1+
243.93792	210	
244.79061	120	
244.90503	200	
244.95815	13310	1+
246.44096	248	
246.83679	148	
246.90698	822	1+
246.95361	14996	1+
246.98105	238	
247.06794	184	
247.97694	192	
248.79980	470	1+
248.90075	6008	1+
249.08281	130	
249.80081	316	1+
249.94062	338	1+
250.89639	780	
250.97015	722	1+
251.07161	298	1+
251.43862	170	1+
251.91261	198	
252.89944	1588	1+
252.90672	1160	1+
252.95588	152	
253.06140	122	1+
253.83773	314	1+
253.85190	118	
253.90592	1016	1+
253.94442	180	1+
254.35039	140	
255.34377	150	
255.44792	194	
255.83478	140	
255.88843	236	1+
255.91475	150	
256.02770	110	
256.78792	120	
256.85247	124	
258.06081	112	
258.83450	390	1+
258.95332	172	
258.97427	628	
259.04295	162	1+
260.83124	288	
260.96843	3478	1+
261.40959	118	
261.83221	298	
262.83918	216	
263.07688	250	1+
263.82898	344	1+
263.84741	148	
263.97826	422	
264.79205	124	
264.84392	118	
264.97043	662	1+
265.82821	146	
265.85734	264	1+
266.02240	112	
266.81514	130	
267.78770	550	1+
267.92472	162	
267.97345	1444	1+
268.81381	148	
269.79982	190	
269.96923	2042	1+
270.79698	168	
271.12100	208	1+
271.80395	130	
271.86337	410	1+
271.91636	692	1+
272.79234	440	1+
272.84432	192	
273.91760	452	1+
274.85946	148	
274.99909	170	1+
275.35117	208	1+
275.42474	164	
276.85394	244	
277.81104	186	
277.85438	162	
278.10206	520	1+
278.79771	248	
278.85462	154	
279.10437	444	1+
279.85891	126	
279.94877	150	
280.79443	984	1+
281.07908	116	
281.11896	226	
281.85531	318	
281.99046	120	
282.79420	134	
282.81404	212	
282.84883	190	
282.86625	138	
282.89555	238	1+
283.07902	112	
283.80071	714	1+
283.85209	422	
283.97132	146	
284.82481	250	
284.84914	304	
284.86802	490	1+
285.41420	118	
285.84576	2442	1+
287.81519	130	
288.79114	294	1+
289.86416	156	
289.88819	128	
290.04995	136	
290.78805	568	1+
291.85321	112	
292.82542	138	
293.11822	130	
294.86052	516	1+
296.81003	356	
296.93284	156	
297.80546	180	
298.02892	160	
298.80124	1888	1+
298.87209	142	
299.01394	116	1+
299.42200	136	
299.86410	172	
300.87727	132	
300.91869	218	1+
301.80839	316	
301.85943	1086	1+
302.81039	200	
302.88969	344	1+
302.99063	200	1+
303.80733	1324	1+
303.85660	3260	1+
304.83061	116	
305.82593	214	
306.13046	418	1+
306.42141	118	
306.81066	338	1+
306.88250	256	
307.85022	118	
307.89254	248	1+
307.93192	156	
309.46906	112	
309.81582	358	1+
309.86881	124	
309.88077	814	1+
310.88243	622	1+
311.86500	352	1+
313.81654	446	1+
313.96578	152	1+
314.81974	374	1+
315.85899	128	
316.81163	652	1+
318.81900	714	1+
318.93721	298	1+
319.77551	126	
319.82456	432	1+
319.88353	214	
320.75256	188	1+
320.93309	132	
321.81745	1388	1+
321.86808	544	1+
322.83397	118	
322.93011	432	1+
323.00663	212	
324.87273	218	
325.89808	230	
326.87216	1744	1+
327.73690	288	1+
327.98362	126	
328.09600	150	
328.88558	260	
329.83347	214	1+
329.87393	120	
330.71791	160	
330.89099	118	
331.03839	130	
332.83521	216	
333.75416	262	1+
336.77024	226	1+
336.94660	1214	1+
337.83175	294	1+
337.87275	156	1+
339.83036	1092	
340.93967	552	
341.74947	128	
341.89663	140	
342.70634	236	1+
345.77511	110	
345.90711	262	1+
347.76958	124	
348.01850	160	1+
348.72640	132	
349.77363	134	
352.76334	418	1+
353.76193	270	1+
354.78802	134	1+
357.72940	112	
358.77141	270	1+
359.70551	126	
360.86697	128	
361.72445	272	1+
362.70857	132	
363.95551	168	
365.78246	110	
367.77712	320	
368.74378	112	
END IONS

###FS:    #m/z: 507.84645 #charge 1+
###MS: 57
###MSMS: 59
BEGIN IONS
TITLE=Cmpd 44, +MS2(507.8465), 28.2-35.2eV, 1.3min #59
RTINSECONDS=75.331
SCANS=57,59
PEPMASS=507.84645	774644
CHARGE=1+
196.01619	566	1+
198.87836	378	1+
214.88536	428	1+
217.89677	398	1+
224.97441	208	1+
227.88357	222	
227.95486	392	
232.89647	356	
233.40440	246	1+
233.90089	164	
236.89038	220	
239.86029	302	
245.97665	280	1+
249.36772	298	1+
249.87970	166	
250.90937	220	1+
250.97174	640	1+
251.99467	158	
252.03256	188	1+
252.07992	360	1+
252.89551	256	1+
254.40899	210	1+
254.90035	220	
255.38890	186	
257.39044	162	
259.84959	234	1+
259.87298	174	
260.87793	720	1+
261.87710	416	1+
262.14093	300	1+
263.12553	230	1+
266.05926	158	
266.16690	648	1+
266.38262	222	
266.86540	172	
267.16951	412	1+
268.38155	288	1+
268.88845	348	1+
269.82059	238	1+
270.85825	470	1+
270.89812	160	1+
271.38818	240	
272.38856	292	1+
272.85603	844	1+
272.88705	210	
273.84667	430	1+
273.89405	170	
274.80935	188	
274.94115	172	1+
276.79285	302	1+
276.86189	162	
277.89270	328	1+
278.39123	336	1+
278.86751	424	1+
280.10952	180	
280.84087	208	
281.37892	280	
281.39206	564	1+
281.88775	416	1+
284.80320	174	
284.87676	372	1+
284.90202	184	
285.00669	190	1+
286.78451	178	1+
287.85123	778	
287.89818	226	
288.86946	646	
288.89459	240	
289.03133	206	1+
289.40097	226	
289.84569	178	
289.88056	676	
290.86570	2834	1+
291.39577	160	
292.81192	166	
292.88879	240	
293.37889	210	1+
293.81014	304	1+
293.87405	7716	1+
294.13029	260	1+
294.75126	180	
294.92265	204	1+
295.90571	340	1+
296.10816	176	1+
296.40998	278	1+
296.87475	310	
297.85459	368	1+
298.81993	174	
298.83827	168	
298.85640	224	1+
298.87606	286	
299.33229	230	
299.82826	256	
299.88652	234	
300.40027	358	
300.85845	1006	1+
301.34223	168	
302.85941	204	
303.36032	184	
303.80705	324	1+
303.82333	238	
303.86729	434	
304.88197	374	
304.96674	300	1+
305.79322	188	1+
305.86305	1210	1+
306.12406	168	
306.88583	228	
307.89006	1000	
308.08021	230	1+
308.14124	1778	1+
308.37401	260	1+
308.79822	212	1+
308.87107	3138	1+
309.84521	602	1+
309.87210	1828	1+
309.88873	1192	
309.95682	184	
310.15841	1642	1+
311.09285	428	1+
311.88361	13234	1+
312.32396	292	1+
312.83409	172	
313.96835	598	1+
314.86619	1196	1+
315.25860	142	1+
315.89632	310	1+
316.37448	176	
316.81524	458	1+
316.86750	944	1+
318.38329	354	1+
318.86164	582	1+
318.88145	720	1+
318.93144	258	1+
320.38022	588	1+
320.84755	196	
321.38521	434	1+
321.42521	186	1+
321.91752	250	1+
322.17534	134	1+
322.32587	454	1+
322.88483	592	1+
323.73200	116	1+
323.87323	210	
324.38066	276	
324.85923	588	1+
325.89923	442	
326.88082	4216	1+
327.38416	166	
328.37808	176	
329.87225	228	
330.32045	188	1+
330.82188	254	1+
330.85006	160	
330.88296	1032	1+
331.10008	146	1+
331.94583	440	1+
332.87599	1482	1+
332.94862	378	1+
333.39190	456	1+
333.83794	212	
333.89845	166	
334.84278	972	1+
334.89875	522	1+
335.88661	188	
336.39468	294	1+
336.88901	166	
336.94445	162	
337.87938	892	1+
338.00413	194	1+
338.71731	234	1+
338.86854	228	
340.87093	178	
340.89983	600	1+
343.90831	464	1+
344.71778	160	
344.77957	174	1+
344.87267	644	1+
345.16390	230	1+
345.81406	162	
346.80652	254	1+
346.90485	166	
348.91655	338	
349.72505	160	
349.83093	298	1+
349.90136	220	
350.02209	318	1+
350.38048	270	1+
350.77923	452	1+
350.86240	184	
350.88904	634	1+
351.02340	270	1+
351.12428	264	1+
351.32765	158	
351.85892	240	
351.91921	194	
351.95290	180	1+
352.33380	254	1+
352.87596	184	
352.90659	834	1+
353.77281	468	1+
353.85177	1384	1+
353.90639	484	1+
354.40912	252	1+
355.71749	470	1+
355.89537	636	1+
355.95814	370	1+
356.71778	328	1+
356.84032	478	1+
356.85439	184	
357.80425	238	1+
357.87535	174	1+
359.83810	352	1+
360.27857	312	
360.89271	450	1+
361.38400	208	1+
361.87183	276	1+
362.71765	190	
362.77514	168	
364.96161	162	
365.78413	170	
366.18380	236	
366.36805	376	1+
366.84074	3478	1+
367.70724	2184	1+
367.78613	548	1+
367.93111	292	1+
368.89374	390	1+
370.31672	208	1+
370.78933	402	
370.83400	214	
371.72175	682	1+
371.79418	548	1+
372.85846	162	
373.12695	166	
373.37595	158	
374.79609	300	
374.84447	178	
375.72986	426	1+
375.79769	214	
376.38301	240	
376.81242	192	1+
376.87009	398	1+
377.73322	182	
377.75450	162	
377.88914	230	
378.86331	314	1+
379.79145	390	1+
380.38883	316	1+
380.72306	748	1+
380.85549	284	
381.83828	336	
382.31506	206	1+
382.85845	712	1+
383.74752	174	
383.79230	510	1+
384.71945	360	1+
384.85047	5878	1+
384.89223	388	1+
385.01523	216	1+
385.39390	214	
387.72623	238	
389.20172	646	1+
389.72094	498	1+
389.87582	178	
390.18424	340	1+
390.38816	250	1+
390.84454	712	
391.38513	206	1+
391.80397	188	
391.83365	1654	1+
392.06841	276	1+
392.86559	424	
393.80118	414	
393.86948	262	
393.89524	200	
394.79019	276	1+
394.86464	574	1+
395.40110	330	1+
395.82181	378	1+
395.86795	372	1+
397.73242	170	
397.86345	340	1+
398.73656	318	
398.80592	496	1+
398.90267	168	
399.84636	322	1+
400.36265	188	1+
402.86570	3194	1+
403.36787	190	
403.90445	360	1+
403.96426	174	
404.81710	270	1+
405.73983	166	
405.86862	952	1+
407.73026	254	
407.86706	10154	1+
408.74163	206	
408.92949	406	1+
409.72610	1276	1+
409.81279	406	
410.83735	490	
410.87972	514	1+
411.81189	1058	1+
412.36720	226	1+
412.73202	934	1+
412.84895	352	
412.87309	1402	1+
412.92220	184	
413.87694	1044	1+
415.87229	576	1+
416.82076	462	1+
421.75437	172	
421.88448	666	
422.08035	146	1+
422.79938	220	1+
422.82847	440	1+
422.88188	784	1+
423.83059	256	1+
424.95332	124	1+
425.73544	352	
425.88230	516	
426.74662	196	
426.86199	1856	1+
426.93590	302	1+
427.73457	796	
427.87973	934	1+
428.74144	1256	1+
428.78036	266	1+
428.85089	720	1+
428.88243	618	1+
428.91832	302	1+
429.09810	246	1+
429.82269	240	
430.79143	196	
430.86162	1830	1+
431.86951	910	1+
432.34098	166	
433.88117	304	1+
435.80619	374	1+
435.86447	558	
436.80871	300	1+
439.89739	994	1+
441.39127	300	1+
441.88319	196	
442.20878	186	1+
442.87324	172	
443.25088	148	1+
444.87231	2842	1+
444.90563	216	1+
444.95079	176	
445.74461	562	1+
447.70477	510	1+
448.69637	550	1+
448.75695	186	
448.88947	290	
449.88585	424	
450.75003	492	1+
450.76698	452	
450.88196	254	
451.87492	294	1+
456.72437	244	1+
457.73320	222	1+
457.88218	184	
457.90552	894	1+
461.70484	224	1+
462.88459	768	1+
467.70760	264	1+
467.88824	1798	1+
468.78321	204	
468.83921	228	
470.11078	138	1+
470.76630	302	1+
470.85461	176	1+
471.77135	198	1+
476.72559	320	1+
476.78757	252	1+
481.75362	306	1+
482.73224	280	1+
484.67183	232	1+
485.27989	242	1+
485.67148	166	1+
485.90097	612	1+
486.83774	198	
487.10890	180	1+
487.74995	140	1+
488.67645	230	1+
491.79795	462	1+
491.84675	286	
498.73558	406	1+
502.80092	454	1+
503.72357	210	1+
503.80086	376	1+
506.79225	158	1+
508.91111	322	1+
509.86418	516	
509.91695	228	1+
512.62610	156	1+
END IONS

###FS:    #m/z: 336.94653 #charge 1+
###MS: 57
###MSMS: 60
BEGIN IONS
TITLE=Cmpd 45, +MS2(336.9465), 28.0-35.0eV, 1.3min #60
RTINSECONDS=76.103
SCANS=57,60
PEPMASS=336.94653	476336
CHARGE=1+
48.03830	120	
125.27859	134	
130.71566	96	
140.72475	92	
157.26890	94	
160.67168	94	
182.86812	412	1+
187.87090	102	
189.86735	138	
190.51920	102	
192.02370	108	
205.95033	402	
208.88493	130	
209.88305	804	1+
210.88489	578	1+
210.94625	124	
211.94510	9478	1+
212.37519	250	1+
212.87889	4770	1+
213.94039	3684	1+
214.89361	240	
215.82814	172	1+
215.88752	1190	1+
215.93570	468	
217.88243	602	1+
218.83640	98	
219.84095	134	
222.82177	92	
222.97432	96	
223.89473	220	1+
223.96919	374	1+
224.97559	256	1+
226.38817	98	
226.89532	170	
226.97185	204	
227.89467	158	
228.89560	1164	1+
228.93758	140	
229.07429	114	
229.95545	7886	
230.05127	100	
230.88958	7058	1+
230.95933	234	
231.95043	3974	1+
232.83496	116	
233.80118	92	
233.82410	582	1+
233.89832	850	1+
233.94884	888	1+
234.82639	406	1+
235.87101	158	
235.89213	440	1+
235.94562	186	
236.01490	92	
238.02580	126	
238.88100	246	1+
239.79503	128	
240.83515	194	1+
240.84514	224	1+
240.96169	104	
241.88747	266	1+
242.48121	98	
244.95245	128	
245.00420	106	
246.39265	206	
246.79220	102	
246.90347	178	
246.97387	232	
247.90510	196	
247.96663	1878	1+
248.90021	1594	1+
249.05459	230	1+
249.41032	364	1+
249.82897	564	1+
249.92400	104	
249.96051	1428	1+
250.83104	404	1+
250.92461	224	
250.95137	242	
251.04129	110	1+
251.07083	320	1+
251.82092	124	
251.91234	188	
252.83411	140	
252.91206	110	
252.97171	5266	1+
253.01826	170	1+
253.09063	122	
253.90529	1618	1+
254.08730	134	
254.94255	158	
254.96668	2544	1+
255.07431	480	1+
255.98076	110	
256.90024	150	
256.96414	388	1+
257.55017	110	
257.94724	312	1+
258.84314	270	1+
258.96215	146	
259.91281	104	
260.83160	346	1+
261.03594	106	
261.54627	114	
261.70081	122	
263.83192	128	
264.86124	96	
265.09117	164	
265.86731	178	1+
266.85504	100	
266.86664	274	1+
267.84241	194	
267.99144	98	
268.84253	452	
268.95998	92	
268.98669	94	
269.84086	254	
269.92590	190	
270.85444	172	
270.98181	470	
271.79805	222	
271.85172	108	
271.91710	818	1+
272.97768	236	
273.79461	320	
274.79337	144	
274.85884	120	
274.88699	248	1+
276.84554	170	
276.85849	310	1+
277.83622	288	
278.84034	374	
279.84388	554	1+
279.88753	134	
280.10158	190	
280.55395	96	
280.62817	96	
280.90394	96	
281.42317	240	1+
281.80885	328	1+
281.86803	120	
281.88158	178	1+
282.42548	144	1+
282.81056	252	1+
282.97214	164	
283.78738	130	
283.86574	112	
283.88169	196	1+
283.91364	144	
284.36571	92	
284.79210	286	1+
285.85375	204	
285.93741	92	
286.83249	128	
286.85048	2056	1+
286.90377	110	
287.80383	134	1+
287.87504	120	
289.87587	94	
290.79466	110	
290.85471	158	
291.01172	128	
291.80164	234	
291.90067	92	
292.43581	212	1+
292.81217	134	
292.86574	158	
292.88550	178	
293.10838	268	1+
294.00172	214	1+
294.90114	138	
295.99493	174	
296.81324	476	1+
296.88432	194	1+
296.97675	108	
297.00785	102	
298.01165	210	1+
299.87346	408	1+
300.42501	132	
302.43314	92	
302.81124	168	
303.03552	100	
306.82225	136	
306.87639	290	1+
307.89953	132	
308.84060	94	
308.87131	134	
308.88930	116	
309.86434	162	
310.81518	156	
310.87699	838	1+
311.00486	98	
312.35348	158	
312.80390	136	
312.82493	202	1+
312.87496	250	1+
312.90543	140	
313.93489	146	
314.81603	222	
315.85454	94	
315.89950	148	
317.11969	104	
318.88945	92	
320.81202	174	1+
323.88228	128	
324.89318	536	1+
326.11470	102	
326.43443	108	
326.78242	94	
329.74198	92	
329.82375	186	1+
332.86160	94	
333.89077	120	
334.11122	138	
334.24957	108	
334.80445	94	
335.89120	122	
336.04589	92	
338.40451	92	
338.75519	92	
338.89946	124	
339.82757	228	1+
341.78415	138	1+
342.06905	126	
END IONS

###FS:    #m/z: 322.93093 #charge 1+
###MS: 61
###MSMS: 62
BEGIN IONS
TITLE=Cmpd 46, +MS2(322.9309), 28.0-35.0eV, 1.3min #62
RTINSECONDS=79.782
SCANS=61-62
PEPMASS=322.93093	5445034
CHARGE=1+
177.93439	106	
186.93638	90	
188.98502	136	
192.88997	460	1+
196.93852	104	
197.89589	124	
198.03415	92	
199.88883	104	
205.42331	98	
205.95107	388	1+
206.97646	98	
209.94349	428	1+
210.89821	88	
212.50899	104	
212.83034	134	
212.87989	378	1+
214.89520	204	
215.88951	134	
217.88348	240	1+
218.11050	94	
220.87767	160	
221.94737	136	
221.99571	86	
222.87505	90	
222.95441	1174	1+
223.91745	136	
223.95897	730	1+
224.87187	146	
225.00649	182	1+
226.55440	98	
226.90022	108	
226.95764	86	
227.88811	86	
227.93552	118	
229.84472	158	
230.89301	582	1+
231.12295	156	
232.88077	312	1+
232.93084	190	
233.03403	90	
234.03005	96	
235.82202	110	
236.89578	288	1+
238.12439	92	
238.40297	144	
238.88394	212	
238.93999	178	
239.15430	92	
239.78637	132	
240.00962	92	
240.82377	198	
240.83550	342	1+
240.89929	130	
240.94126	2766	
240.99659	214	1+
241.90797	92	
241.94209	1948	
242.78823	140	
242.82352	116	
242.83825	94	
242.94195	7198	1+
243.81928	102	
243.83889	122	
243.92192	88	
244.81987	454	1+
244.94047	1604	1+
244.97591	86	
245.13184	128	1+
246.01028	106	
246.39373	98	
246.44014	90	
246.80273	86	
246.85173	136	
246.97435	812	1+
248.14894	112	
248.84101	138	
248.90281	150	
249.83564	116	
250.96955	196	
251.01708	146	
251.92809	160	
251.98603	92	
252.05422	98	
252.79758	134	
253.35201	154	
253.83206	148	
254.35604	86	
254.86945	86	
254.98784	184	
255.78672	108	
255.80477	200	
256.39462	88	
256.77926	108	
256.84030	166	
257.10890	96	
257.81008	120	
257.90675	92	
258.83365	234	
258.89976	136	
259.84502	134	
260.33831	344	1+
260.83643	162	
260.84892	106	
261.82883	1308	1+
262.36507	86	
262.83107	896	1+
262.86286	154	
264.10971	132	
264.86512	96	
264.92614	220	
265.05763	204	
265.09266	186	
265.81636	132	
265.90089	90	
265.95151	100	
266.45209	86	
266.85876	108	
267.07765	90	
267.93717	86	
269.79943	158	
270.09568	234	1+
270.80012	112	
271.09600	154	1+
271.77848	112	
271.84717	572	1+
272.44047	106	
272.92197	160	
272.96328	94	
273.03218	98	
273.79279	906	1+
273.81208	210	
274.36315	90	
274.85532	114	
275.81097	670	1+
276.85011	136	
278.80983	90	
278.85556	118	
279.09296	738	1+
279.79364	114	
280.80589	198	1+
280.82977	186	1+
280.85405	242	1+
281.07283	88	
281.78997	124	
283.04652	94	
283.36265	92	
283.78671	436	1+
284.28943	312	1+
284.87062	120	
287.43641	90	
289.78386	232	
289.80841	412	1+
290.79187	170	
290.85561	132	
290.87223	246	1+
291.80300	622	1+
293.80272	302	1+
293.87271	206	
294.85357	190	
295.84968	90	
296.34192	110	
296.64395	104	
296.81021	290	1+
297.83504	110	
297.88762	134	
298.79871	108	
298.82004	106	
299.78354	668	1+
301.82344	114	
301.87828	148	
303.10622	88	
303.79660	320	1+
305.02464	86	
305.87312	216	
305.90045	90	
306.88574	184	
307.75565	100	
307.79652	510	1+
307.87441	420	1+
307.89146	452	
308.29208	148	
308.81137	606	1+
308.88513	466	1+
309.81442	550	1+
309.89293	494	1+
309.91216	90	
310.89820	344	1+
311.88108	338	1+
312.52258	108	
313.88580	156	
314.81695	798	1+
316.83683	102	
319.39114	88	
319.89544	114	
323.88490	108	
324.88778	332	1+
325.86890	94	
326.75403	122	
326.77222	114	
326.81953	188	1+
END IONS

###FS:    #m/z: 340.94100 #charge 1+
###MS: 61
###MSMS: 63
BEGIN IONS
TITLE=Cmpd 47, +MS2(340.9410), 28.0-35.0eV, 1.4min #63
RTINSECONDS=80.5535
SCANS=61,63
PEPMASS=340.94100	2842632
CHARGE=1+
49.35610	88	
99.36445	92	
182.56192	102	
188.96331	98	
192.92543	128	
196.88253	422	1+
198.07904	102	
208.95067	106	
209.94260	100	
210.93608	310	1+
212.88080	1666	1+
212.90005	178	
212.99089	92	
213.94049	2790	1+
215.86517	104	
215.88662	958	1+
215.93830	612	
217.88433	774	1+
220.55460	108	
221.98905	114	
222.97411	92	
223.96427	446	1+
225.04131	104	
227.09991	92	
227.79895	158	
228.78603	142	
228.94453	174	
230.01060	100	
230.88840	1840	1+
231.84215	100	
231.88995	1048	1+
231.95061	2662	1+
233.04938	108	
233.89746	848	1+
233.94799	460	
234.02265	102	
234.05645	116	
235.83417	94	
235.86890	88	
235.89026	304	1+
239.78853	146	
240.49293	94	
240.79508	140	
240.85723	90	
241.86010	94	
241.88488	108	
241.94425	150	
242.58639	96	
243.89043	134	
245.12731	88	
245.39532	124	
245.83496	112	
245.90643	92	
245.97021	352	1+
246.60600	94	
246.97470	298	1+
247.50526	94	
247.86650	90	
248.89898	694	1+
249.96312	550	
250.97010	258	
251.88170	170	
251.93334	102	
251.95642	172	
251.99770	94	
252.87196	220	1+
253.83789	118	
253.87429	154	1+
253.90513	630	1+
254.96792	1182	1+
255.07064	166	
255.35151	190	
255.95355	144	
256.85290	94	
256.89675	118	
256.91830	110	
256.96405	468	
257.80033	150	1+
257.83521	454	1+
258.50255	92	
258.85023	118	
259.89436	126	
259.95334	256	1+
260.80598	88	
261.35924	94	
261.47066	100	
261.59967	100	
261.84453	172	
262.84520	136	
263.88451	136	
264.46494	102	
266.41157	104	
267.13699	344	1+
267.80258	120	
267.83759	450	1+
267.99685	134	
268.84221	460	1+
268.95778	142	
269.80289	154	
270.03752	98	
271.82997	164	1+
271.91523	306	1+
272.42236	112	
272.79159	348	1+
272.91723	192	1+
272.93619	222	
272.97550	130	
273.97775	212	1+
274.03042	100	
274.90520	154	
275.81541	258	1+
276.42509	116	
276.85404	556	1+
277.85624	474	1+
277.92186	162	
277.93963	88	
278.84289	282	
279.10739	96	
279.79459	142	
279.84602	120	
279.91076	214	
280.81517	194	1+
281.05163	114	
281.86301	186	
282.10729	92	
282.19355	88	
282.97695	128	
283.03038	90	
283.35349	134	
283.79087	282	1+
283.85243	98	
284.88182	92	
289.85895	172	1+
289.87945	144	
289.95403	178	1+
291.85788	190	1+
291.87778	106	
291.91722	92	
292.43975	96	
292.84148	96	
292.93781	102	
294.83345	94	
294.85346	136	
294.87273	114	
295.01364	90	
295.64454	100	
295.86511	148	
296.80814	220	1+
296.87019	124	
297.00624	218	1+
299.78756	132	
299.85129	100	
301.80194	94	
303.86861	130	
303.95549	102	
304.11713	176	
305.80745	102	
305.88424	220	1+
306.91339	168	
307.79970	454	1+
307.88829	126	
307.90377	134	
308.87323	98	
309.94012	124	
310.87754	774	1+
311.38160	90	
311.88044	462	1+
312.80604	144	
313.80568	194	
314.82495	180	
315.75650	88	
315.87405	126	
317.90000	132	
318.89004	168	1+
319.38012	88	
319.86092	158	1+
321.93315	152	
323.88404	114	
324.07355	106	
324.89176	478	1+
326.88157	120	
327.52879	110	
327.83014	94	
327.89805	90	
328.82338	126	
328.88423	132	
329.20215	98	
329.86966	96	
330.81493	492	1+
336.79375	174	1+
337.39785	170	
339.82980	120	
340.42726	92	
340.80531	92	
341.77453	100	
342.90482	142	
343.87467	92	
344.97759	152	
345.72283	126	
END IONS

###FS:    #m/z: 363.95714 #charge 1+
###MS: 61
###MSMS: 64
BEGIN IONS
TITLE=Cmpd 48, +MS2(363.9571), 28.0-35.0eV, 1.4min #64
RTINSECONDS=81.3255
SCANS=61,64
PEPMASS=363.95714	1937538
CHARGE=1+
98.63507	108	
136.77628	130	
177.93603	132	
178.93208	126	
182.86676	206	
189.86380	1412	1+
191.85947	1450	1+
193.85656	376	1+
196.88353	728	
197.89762	142	
200.98281	112	
203.91446	104	
203.96322	102	
205.87834	116	
205.94808	158	
207.87178	1000	1+
207.94501	174	
208.88626	140	
208.94055	116	
209.86988	122	
209.94392	2722	
210.88558	710	1+
212.04820	120	
212.87960	7796	1+
214.89121	596	1+
216.90915	222	1+
219.86221	138	
221.86048	118	
222.95191	1758	1+
223.89578	168	
224.89408	106	
224.94974	3724	1+
225.88506	180	
226.79607	106	
226.89665	166	
226.94757	15944	1+
226.97279	352	
227.23995	102	1+
227.91905	154	
228.89463	2140	1+
228.91717	138	
228.94277	19810	1+
228.98518	102	
229.06539	134	
229.91677	118	
230.79809	132	
230.89030	12104	1+
231.91452	102	
232.88581	1956	1+
234.88125	896	1+
234.93034	202	
236.82430	116	
237.05476	172	
238.88709	294	1+
238.91324	182	
240.42442	104	
240.83307	308	
240.94092	520	
240.96259	2022	1+
241.82502	220	
241.94275	498	
242.81841	278	
242.94310	1334	
242.96104	1566	1+
243.82396	664	1+
243.93052	102	
244.04056	238	1+
244.95768	7772	1+
245.48325	104	1+
246.78853	100	
246.90560	980	1+
246.95326	10042	1+
247.07707	102	
247.13399	106	
247.20927	92	1+
247.77002	86	1+
247.80545	320	1+
248.80635	186	1+
248.85068	128	
248.89967	3676	1+
250.79263	108	
250.80788	130	
250.89503	474	1+
250.97444	304	
251.07416	138	
251.12137	180	1+
251.79734	242	
251.84070	146	
251.91579	140	
253.09128	128	
253.84017	142	
253.90646	1160	1+
253.94718	112	1+
254.83570	134	
255.34450	112	
258.83660	252	
258.97710	180	
259.45185	134	
259.85000	134	
260.82980	146	
260.97020	1146	1+
261.79875	206	1+
261.83049	206	
262.78646	154	
262.82870	192	
263.83699	166	
263.97967	208	
264.81977	110	
264.97028	548	1+
265.08711	138	
266.81488	290	
266.86334	142	
266.91712	200	1+
267.78618	164	
267.81853	142	
267.97387	1056	1+
268.10986	134	1+
268.77822	180	1+
269.80015	288	1+
269.84403	154	
269.92245	194	
269.97067	1420	1+
271.41178	106	
271.84610	278	1+
271.91557	462	1+
273.79592	176	1+
273.85101	118	
273.91101	126	
274.95535	118	
275.04215	124	
275.07501	270	1+
275.52164	194	1+
276.80847	130	
276.85165	484	1+
277.90018	150	
278.79804	454	1+
279.10552	452	1+
280.79509	844	1+
282.79138	264	
282.82746	134	
282.91562	164	1+
283.79047	296	
283.85008	622	1+
283.97097	286	1+
283.98585	172	
284.82226	190	
285.43014	150	
285.79515	266	
285.84635	1644	1+
286.07101	114	
286.87869	462	1+
287.81905	104	
287.90091	160	
289.80757	132	
290.78714	566	1+
290.86590	322	1+
291.44533	106	
291.86937	266	1+
292.44105	146	
292.81182	176	
292.86049	108	
293.11650	168	
294.85988	296	1+
295.80586	406	1+
296.80643	302	1+
297.11306	120	
297.31270	110	
297.95264	154	
298.80425	1776	1+
299.79666	356	1+
299.87261	136	
300.87244	124	
301.85956	586	1+
301.91864	120	
303.10555	116	
303.80633	974	1+
303.85646	3604	1+
303.92356	106	
304.87663	128	
305.91961	166	
306.88061	202	1+
307.14081	262	1+
308.87658	260	1+
309.82637	114	
310.82124	136	
310.87812	440	1+
311.86537	354	1+
312.49420	112	
312.86668	308	1+
314.81540	312	1+
314.95480	132	
315.01515	114	
316.81577	270	
317.03622	130	
317.81334	658	1+
318.88203	178	
318.93539	112	
320.81992	132	
321.14928	132	1+
321.81725	844	1+
321.86430	500	
322.92884	410	
323.86581	140	
324.09098	102	
324.87791	154	
325.89473	258	1+
326.87332	930	1+
328.76938	108	1+
328.88871	340	1+
330.75914	132	
330.88326	176	1+
332.39556	104	
332.72483	160	
333.80771	104	
336.78023	108	
336.94663	378	1+
337.76984	104	
337.83550	146	
337.88303	384	1+
339.82821	1274	1+
340.94051	326	1+
341.70923	124	1+
345.41156	240	1+
348.72442	144	
349.00811	200	1+
349.31645	160	
349.74137	138	
349.75983	130	
350.17662	106	
351.76491	358	1+
353.76136	238	
354.76058	128	
356.77196	118	
359.76904	104	
359.86709	166	
359.96427	140	1+
361.71847	156	
361.78398	172	
362.71357	252	1+
362.84760	104	
363.81319	202	1+
363.96060	122	
364.83962	140	
365.73635	112	
366.73691	244	1+
366.79574	136	
367.77596	272	1+
END IONS

###FS:    #m/z: 322.93120 #charge 1+
###MS: 65
###MSMS: 66
BEGIN IONS
TITLE=Cmpd 49, +MS2(322.9312), 28.0-35.0eV, 1.4min #66
RTINSECONDS=85.011
SCANS=65-66
PEPMASS=322.93120	5441878
CHARGE=1+
189.86488	106	
190.89376	108	
190.92437	90	
192.88883	136	
199.88507	100	
201.04555	120	
205.94846	616	1+
205.97020	106	
207.97344	174	
208.88889	90	
208.92620	94	
209.94461	152	
211.46301	92	
212.87883	258	
212.89543	146	
213.88330	144	
213.89587	120	
214.39079	116	
214.88874	314	1+
217.86932	98	
219.88407	156	
220.51638	90	
221.79287	86	
221.94426	100	
221.96993	88	
222.95065	334	
223.95981	488	
224.01338	112	
225.88867	134	
225.92393	114	
226.96139	84	
227.84807	116	
227.99111	96	
228.91572	128	
228.93933	88	
229.06218	84	
229.90789	94	
230.89250	390	1+
233.06408	116	
233.90534	114	
234.51880	88	
234.83476	90	
234.89901	92	
235.82016	114	
236.01090	270	
236.89600	262	1+
237.79424	122	
238.94228	198	1+
239.08003	166	
239.78874	270	
240.78953	130	
240.82323	690	1+
240.93985	2004	
240.96119	430	
241.02634	86	
241.94294	1594	
242.81881	610	1+
242.94210	6076	1+
244.93968	1244	
245.83382	142	
246.10293	96	
246.85458	88	
246.97446	306	1+
247.84837	394	1+
248.82126	144	
248.85089	334	1+
248.90192	172	
248.94255	98	
248.96767	366	1+
249.91017	92	
254.36961	84	
254.52807	104	
254.84348	170	1+
254.91570	248	1+
257.79955	312	1+
258.83647	544	1+
258.97237	162	
260.34142	428	1+
260.83102	318	
260.93658	92	
261.03059	170	1+
261.83435	454	
262.55593	98	
262.79250	140	1+
262.83135	734	1+
263.08054	92	
264.23174	96	
265.08570	112	
265.85886	86	
266.86926	128	
267.34872	92	
267.79319	130	
267.86692	102	
267.95130	258	1+
267.97941	88	
268.42816	96	
268.90738	96	
269.79870	176	
270.80330	116	
271.79878	168	
271.85075	522	1+
272.44023	84	
272.79337	1464	1+
272.85612	394	1+
273.05469	84	
273.79623	1322	1+
274.04167	86	
274.84308	108	
275.02702	166	1+
276.54765	108	
276.85443	356	1+
276.92953	86	
277.80617	146	
279.09197	316	1+
279.15318	86	
280.14838	108	
280.79588	94	
280.83478	98	
280.95318	200	1+
281.36501	92	
281.79721	182	
281.92240	134	
282.22252	94	
282.42263	92	
282.86017	160	
282.88558	104	
283.06911	248	1+
283.35546	100	
283.79155	498	1+
283.86599	122	
283.94424	104	
284.29132	162	
284.86103	168	
284.87431	140	
285.26541	92	
286.87634	134	
287.79525	118	
288.85605	90	
289.79312	134	
289.88077	210	
290.00084	132	
290.86330	264	1+
291.80249	172	
291.89411	84	
292.80727	114	
293.43394	88	
293.76202	90	
293.87283	216	
294.85749	276	1+
295.00098	128	
295.85712	178	1+
295.90207	88	
296.35890	90	
296.80923	128	
297.80328	86	
297.87491	100	
298.82443	150	
298.88209	86	
299.78253	538	1+
299.87612	364	1+
300.80605	228	1+
302.89062	100	
303.21151	112	
303.88644	98	
304.81436	86	
307.80045	424	
307.89010	232	
308.12699	112	
308.28027	110	
308.40309	114	
308.80400	212	
309.81152	134	
309.88715	140	
309.91193	84	
310.87373	658	1+
312.80446	152	
312.90774	96	
313.80993	146	
314.82340	428	1+
316.66045	98	
316.76736	100	
319.74886	84	
319.89501	116	
319.94427	150	
321.75492	256	1+
321.81623	90	
323.05984	98	
324.89212	480	1+
324.92470	144	
325.81997	90	
327.75940	110	
327.88817	368	1+
END IONS

###FS:    #m/z: 340.94128 #charge 1+
###MS: 65
###MSMS: 67
BEGIN IONS
TITLE=Cmpd 50, +MS2(340.9413), 28.0-35.0eV, 1.5min #67
RTINSECONDS=85.783
SCANS=65,67
PEPMASS=340.94128	2809740
CHARGE=1+
187.02348	88	
202.96309	92	
205.94891	150	
206.96090	106	
209.94258	134	
212.87820	1204	1+
213.93950	2050	1+
213.99393	104	
214.89709	186	
215.88766	1066	1+
215.93690	636	
217.86126	144	
217.88239	282	
218.88278	124	
219.15110	98	
221.16236	114	
221.89153	92	
222.38196	98	
223.96178	96	
225.05798	94	
225.83261	96	
226.90110	122	
226.94329	96	
226.96870	110	
227.54432	92	
228.03356	114	
228.47335	94	
228.94001	114	
230.88809	2140	1+
231.89070	1368	1+
231.95077	2080	1+
233.89807	880	1+
233.94774	588	1+
235.89253	274	
237.43703	90	
238.91680	92	
239.78479	118	
240.83102	112	
241.51871	132	
241.84168	128	
241.93341	104	
242.00145	88	
242.82338	232	1+
243.02270	96	
244.95491	126	
245.96987	224	1+
247.11339	104	
248.89762	828	1+
249.87429	112	
249.90006	482	1+
249.96190	570	1+
251.24196	102	
251.90881	122	
251.92840	138	
251.96083	336	1+
253.80342	124	
253.97102	128	
254.09240	126	
254.89248	90	
254.96580	1148	1+
255.07526	184	
255.91423	204	
256.27689	94	
256.78544	138	
256.96457	182	
257.35692	102	
257.80098	150	
257.91078	244	1+
258.34616	148	
258.85245	414	1+
258.95837	178	
259.02236	162	
259.95814	128	
262.87412	96	
263.33621	130	
263.84563	202	1+
264.49731	100	
264.96168	126	
265.84603	228	1+
267.13336	104	
267.83220	164	
268.03985	104	
268.41179	104	
268.84133	92	
269.80333	200	1+
270.78940	94	
270.94525	246	1+
271.56716	94	1+
271.62819	96	
272.35961	92	
272.85076	478	1+
273.79702	366	1+
273.91549	128	
273.98083	244	
274.82507	148	
276.80799	264	1+
276.85415	330	
277.85983	242	
278.80987	152	
278.85862	134	
278.90690	104	
279.52875	90	
279.86347	364	1+
279.96350	110	
280.86710	246	1+
281.03347	208	1+
283.79207	126	
283.86486	224	
284.79240	190	1+
285.40857	100	
285.92992	158	
287.79628	144	
287.81313	116	
289.18168	102	
289.43029	92	
289.79622	178	
289.87558	148	
289.90251	144	
290.53648	94	
290.81184	130	
290.85386	94	
291.41189	108	
291.75555	108	
291.88651	94	
291.91326	100	
292.43770	98	
292.93578	92	
293.87240	90	
294.33084	90	
294.85984	108	
296.86718	144	
297.85933	192	
298.93885	88	
299.50408	96	
299.78342	120	
299.82755	104	
299.88181	94	
300.86317	120	
301.26303	126	
302.94826	102	
303.80491	122	
303.99055	98	
306.80138	116	
306.83282	92	
306.88354	114	
307.43123	96	
307.79767	476	1+
307.88954	198	
308.88851	134	
310.81071	96	
310.88001	422	1+
311.86121	114	
311.88457	262	1+
312.81058	96	
314.81859	162	
314.85291	236	1+
314.88769	130	
315.81550	252	1+
315.89395	92	
315.91030	144	
315.94959	106	
320.67371	88	
322.86611	150	
324.04936	98	
324.89954	148	
325.01374	98	
325.89493	188	
326.80593	92	
327.92664	88	
328.19095	202	
328.77020	92	
328.83012	184	1+
328.88134	108	
330.81342	254	1+
332.81748	102	
334.86270	96	
335.75817	88	
336.03546	114	
336.98073	90	
337.50160	92	
338.26448	90	
339.87528	108	
340.30413	132	
342.90770	88	
343.59463	98	
345.44149	112	
END IONS

###FS:    #m/z: 336.94691 #charge 1+
###MS: 65
###MSMS: 68
BEGIN IONS
TITLE=Cmpd 51, +MS2(336.9469), 28.0-35.0eV, 1.5min #68
RTINSECONDS=86.5555
SCANS=65,68
PEPMASS=336.94691	419374
CHARGE=1+
182.86818	248	
191.08220	92	
192.89148	116	
193.43541	94	
195.96930	100	
196.88448	254	
200.88124	176	
203.87917	90	
207.97226	160	
210.88466	324	1+
211.94439	7132	
212.87847	4650	1+
212.94597	186	
213.94000	3312	1+
214.89401	226	
215.88715	746	1+
215.93794	494	
217.88637	154	1+
218.84310	134	
221.90644	106	
222.97500	136	
223.95726	284	1+
224.97398	138	
225.39407	178	
225.96476	122	
226.88722	94	
226.97484	158	
227.89159	1046	1+
228.93864	110	
229.39138	102	
229.83511	108	
229.95535	6288	1+
230.48604	92	
230.53239	88	
230.88972	6058	1+
231.00666	114	
231.16159	98	1+
231.95066	3352	1+
232.02824	104	
232.14097	110	
233.82803	120	
233.89844	452	1+
233.94986	412	1+
234.82701	122	
235.86926	184	
235.89049	182	
235.94652	238	1+
236.50870	94	
236.82597	100	
237.02264	86	
239.12765	94	
239.88028	94	
240.79285	88	
240.96649	188	
242.79438	186	
242.83178	288	1+
244.44894	94	
245.95849	92	
246.97624	178	
247.90267	140	
247.96578	1460	1+
248.90018	2536	1+
249.82981	852	1+
249.96209	372	
250.83297	704	1+
250.95265	318	
251.06637	98	
251.84037	422	1+
251.91238	314	1+
251.95778	280	
252.54155	176	
252.86671	92	
252.97106	4040	1+
253.08820	154	
253.37578	86	
253.90386	1096	1+
254.09055	246	
254.96692	1570	1+
255.78147	86	
256.04502	108	
256.78345	88	
256.85339	112	
256.90730	152	
256.96635	98	
257.36489	88	
257.92451	100	
257.98757	106	
259.15091	92	
259.53072	112	
259.84641	212	1+
261.79442	110	
262.14170	124	
262.80446	88	
263.57154	92	
263.83008	140	
264.16607	104	
264.79501	196	1+
264.89497	98	
265.85299	202	1+
265.88904	94	
267.13565	100	
267.84333	270	
268.37579	86	
268.80815	124	
268.84131	908	1+
269.00561	118	
269.79959	142	
270.84168	436	1+
270.98109	660	
271.84612	370	1+
271.86838	160	
271.91886	352	
271.95817	174	
272.79367	324	1+
272.99475	98	
273.90384	92	
273.91980	90	
274.54590	102	
274.89632	134	
275.05155	100	
275.89874	88	
276.82127	92	
276.85809	372	1+
277.08944	140	
277.83545	382	
277.89000	128	
278.83273	1376	1+
279.83388	762	1+
280.35884	164	
280.79142	204	
280.80453	120	
281.80091	92	
281.85962	188	1+
283.08952	174	
283.38335	98	
283.79143	110	
283.93727	86	
284.59975	98	
284.78785	140	
285.84977	444	
286.85129	1524	1+
289.88781	166	
290.14318	88	
290.75398	88	
290.80536	522	1+
290.85630	444	1+
292.88308	140	
292.93438	146	
293.10553	188	
293.82188	120	
293.86266	224	
293.98131	112	
293.99948	138	
294.86782	350	1+
294.90593	96	
295.84830	206	1+
295.93164	86	
295.99190	218	
296.80946	88	
297.66879	106	
297.88157	118	
299.80585	106	
299.87989	136	
300.52062	100	
304.86042	174	
304.94309	156	
307.87929	346	1+
308.04936	154	
309.81361	394	1+
309.86427	312	
310.87686	688	1+
314.46166	96	
314.79670	94	
314.82543	232	
314.87295	138	
315.82532	124	
315.87874	198	1+
316.02276	92	
316.81290	190	
319.82057	158	
321.81495	104	
321.84022	88	
323.89803	94	
324.02724	92	
324.89713	572	1+
325.90304	324	1+
325.94287	102	
327.87523	112	
328.94561	130	1+
329.88897	104	
330.06247	98	
330.84044	180	
330.87739	224	1+
335.96036	104	
336.94791	100	
338.86050	192	
339.83204	168	
340.91339	110	
END IONS

###FS:    #m/z: 322.93118 #charge 1+
###MS: 69
###MSMS: 70
BEGIN IONS
TITLE=Cmpd 52, +MS2(322.9312), 28.0-35.0eV, 1.5min #70
RTINSECONDS=90.2315
SCANS=69-70
PEPMASS=322.93118	5370440
CHARGE=1+
131.63827	88	
185.92356	144	
192.89020	460	1+
196.88411	142	
198.89204	98	
201.05086	142	
201.12200	86	
202.38101	88	
204.06518	94	
205.94976	446	
205.97293	224	1+
206.95075	214	
207.91057	100	
209.94406	210	
210.90869	88	
210.99904	94	
212.87994	420	1+
212.89649	118	
214.89531	270	1+
217.02751	100	
220.58213	110	
220.86676	86	
220.95870	88	
221.88368	114	
221.94566	124	
222.95331	146	
223.95747	596	1+
226.81803	118	
227.81307	96	
227.95688	158	
228.89525	166	
229.79896	156	1+
230.89125	274	1+
235.79361	140	
235.88035	166	
236.80550	96	
236.83564	112	
238.06357	136	
238.82945	98	
238.93864	252	
239.08219	200	
239.78884	318	
239.92767	110	
240.23232	96	
240.78831	134	
240.82508	174	
240.94165	3568	
241.78676	94	
241.82796	108	
241.94265	2040	
242.81868	1130	1+
242.94168	7152	1+
243.79846	88	
243.82078	888	1+
244.94084	2028	1+
245.52051	108	
245.79957	118	
245.81737	166	1+
246.14708	92	
246.37078	90	
246.43797	90	
246.83263	166	1+
246.87015	92	
246.97566	430	1+
250.89636	112	
250.96965	96	
251.00725	120	
251.07197	164	
251.47924	86	
252.79003	416	1+
252.92609	94	
253.36767	96	
253.83209	112	
255.85419	88	
256.07631	90	
256.39443	98	
257.79899	174	
257.83152	592	1+
257.91849	92	
258.83306	502	1+
258.95509	102	
258.97169	138	
259.79913	290	1+
260.33948	88	
260.83312	508	
261.83151	972	1+
262.35485	316	
262.83525	566	1+
262.85620	176	
262.91431	130	
263.34020	86	
263.82767	156	
263.98029	176	
265.05887	106	
265.08683	86	
265.39895	98	
266.15547	94	
266.95918	94	
267.79468	108	
267.93290	110	
268.34578	90	
268.92128	88	
269.80463	156	
269.86082	124	
269.93516	86	
270.85639	230	
271.03760	88	
271.79814	200	
271.84757	216	
271.94388	106	
272.84479	140	
273.79443	424	1+
275.36124	92	
275.79183	140	
275.80915	256	
275.98484	178	1+
276.80776	182	
276.84578	198	
278.85643	336	1+
278.93671	124	
279.09209	718	1+
279.80326	114	
279.82063	226	1+
280.79164	318	1+
283.00859	112	
283.07003	106	
283.35319	132	
283.78670	270	1+
283.85865	126	
283.88146	86	
284.29216	194	
284.81960	110	
284.92109	110	
285.16140	86	
285.78325	106	
285.85454	282	1+
286.43622	88	
286.92060	122	
287.79319	92	
289.07917	92	
289.80507	430	
289.88077	510	1+
290.06019	162	1+
291.08714	102	
291.80814	582	1+
292.55325	94	
292.85373	94	
292.91436	92	
294.87978	160	
295.87037	112	
296.80970	128	
297.78640	108	
297.81563	170	
297.83178	134	
298.49530	88	
298.87114	290	1+
299.78456	416	1+
299.92057	98	
301.05462	108	
302.81133	112	
305.79918	144	
305.81991	106	
305.86946	108	
306.88616	238	
307.79765	668	1+
307.88758	584	1+
309.79749	234	1+
309.81732	114	
309.92074	160	
309.99623	90	
310.82887	96	
310.88190	448	1+
311.92120	86	
312.80545	220	1+
312.86789	172	1+
312.97704	104	
313.42843	108	
314.81692	402	1+
315.92856	106	
316.86565	94	
316.88869	132	
317.38827	102	
319.86747	98	
319.88390	136	
321.01881	88	
321.81708	146	
322.02088	144	
323.88761	88	
324.75657	96	
324.89143	402	1+
325.91304	88	
END IONS

###FS:    #m/z: 340.94126 #charge 1+
###MS: 69
###MSMS: 71
BEGIN IONS
TITLE=Cmpd 53, +MS2(340.9413), 28.0-35.0eV, 1.5min #71
RTINSECONDS=91.0035
SCANS=69,71
PEPMASS=340.94126	2793412
CHARGE=1+
60.15506	90	
180.86923	126	
182.56199	100	
184.01803	102	
184.86857	94	
190.95088	212	
196.88236	140	
205.40040	98	
208.88197	106	
209.94072	332	1+
212.48382	112	
212.87666	926	1+
213.93886	3960	1+
214.04416	92	
214.89282	344	
215.88670	1398	1+
217.85800	100	
217.88443	560	1+
217.93846	150	1+
218.90016	102	
219.88348	134	
222.95562	486	1+
223.96083	320	1+
225.54643	92	
225.79551	98	
226.00034	108	
226.33266	92	
226.84297	104	
226.89458	100	
227.94875	380	1+
229.98439	94	
230.88786	1902	1+
231.94912	4198	1+
232.05052	172	1+
232.37842	92	
232.83197	202	1+
233.89780	888	1+
233.97290	98	
234.14914	98	
235.89047	430	1+
235.90530	122	
235.94759	288	
235.96933	94	
236.89375	400	1+
237.90826	104	
238.04808	150	
239.88147	230	1+
240.83512	106	
241.83400	104	
241.90429	94	
241.92339	90	
242.05122	100	
243.82872	136	
243.84190	162	
243.86695	124	
244.57972	100	
244.95747	122	
246.02205	112	
246.90107	118	
246.94784	112	
246.97811	402	1+
247.83010	124	
248.85314	190	
248.89719	806	1+
248.92801	90	
249.37891	98	
249.79602	100	
249.96075	1932	1+
249.99464	122	
250.45812	108	
252.13971	106	
252.90214	584	1+
253.90400	512	1+
253.95888	122	
254.96530	1388	1+
255.79186	274	1+
256.85510	130	
256.91522	246	
258.36255	110	
258.88652	154	
258.91344	116	
258.96163	116	
259.84768	108	
259.90251	96	
259.95684	442	1+
260.01934	92	
260.34008	214	
260.80462	128	
260.83549	170	
260.85744	126	
260.93262	100	
261.84669	122	
261.91823	148	1+
262.30711	92	
262.35198	176	
263.04945	104	
264.91063	140	
265.38863	102	
265.41841	92	
265.85707	144	
265.96027	246	1+
267.13760	108	
268.03254	142	
268.44017	94	
268.84185	186	
269.80063	142	
269.85014	152	
271.79323	130	
271.91630	190	
272.12720	172	
272.85250	92	
272.91599	164	
272.93380	312	
272.95157	208	
272.97663	310	1+
273.79709	120	
273.91250	208	
274.89928	268	1+
274.94586	196	
275.81127	300	1+
276.81710	192	1+
276.85914	582	1+
277.83996	508	1+
277.98896	90	
278.84281	450	1+
279.79967	92	
279.92856	116	
279.96236	278	1+
280.35688	120	
281.27228	106	
282.84179	96	
283.01528	90	
283.35132	124	
283.42675	104	
283.78616	114	
284.78759	202	1+
284.80480	94	
286.57939	98	
286.86715	180	1+
287.80778	160	
289.78733	96	
290.78689	186	
290.80486	652	1+
290.87356	338	1+
291.80768	480	1+
292.43380	92	
292.86194	102	
293.85021	204	
294.85242	122	
294.87570	164	
294.93342	94	
295.89480	110	
295.99197	138	
296.88188	126	
296.93591	148	
297.42701	96	
297.78681	112	
297.84789	124	
297.91654	114	
297.97607	130	
298.78625	102	
299.78837	370	1+
299.87309	94	
300.17921	168	1+
301.88162	152	
302.89203	102	
302.92195	114	
302.94106	122	
303.87607	112	
304.09641	92	
305.53068	96	
306.79637	360	1+
307.80079	496	1+
307.89285	174	
309.82543	250	1+
310.87634	1076	1+
312.80605	96	
313.02403	92	
313.81066	256	1+
313.88629	126	
315.86101	116	
316.66263	90	
317.89399	98	
318.85780	92	
321.81805	216	
323.42828	106	
324.89127	454	1+
326.17712	112	
326.89493	122	
327.83063	106	
328.89636	152	
330.81653	426	1+
332.81380	174	1+
334.44955	90	
336.88018	166	1+
337.20392	92	
338.77263	124	
339.83001	142	
342.90446	98	
344.76722	174	
344.90947	102	
END IONS

###FS:    #m/z: 507.84688 #charge 1+
###MS: 69
###MSMS: 72
BEGIN IONS
TITLE=Cmpd 54, +MS2(507.8469), 28.2-35.2eV, 1.6min #72
RTINSECONDS=91.7755
SCANS=69,72
PEPMASS=507.84688	678970
CHARGE=1+
196.01716	392	1+
196.88307	406	1+
197.88714	332	1+
210.03195	372	1+
214.88960	340	1+
221.89268	152	
224.05500	202	1+
224.97595	182	
227.95967	166	
228.04222	172	
232.89773	608	1+
235.89782	196	
236.88680	190	
238.06163	348	
239.86087	160	
240.07781	180	
241.85468	428	1+
244.12972	154	
249.90453	228	1+
250.96897	562	
251.87919	160	
252.08228	180	
254.02096	246	1+
254.90930	208	1+
255.08746	222	1+
256.08720	158	1+
259.87354	816	1+
262.06506	152	1+
262.91691	278	1+
266.86391	190	
267.13725	258	1+
268.14315	176	1+
268.91037	256	1+
270.86079	190	
271.80782	366	1+
271.88189	266	1+
272.38886	538	1+
272.81135	316	1+
272.85411	1360	1+
274.80656	204	1+
276.81589	200	1+
277.38727	184	
277.89338	282	1+
279.13266	222	1+
280.39800	168	
280.88051	176	
281.83163	172	1+
282.93347	206	1+
283.90036	154	
284.78634	346	1+
285.79126	234	1+
285.84468	200	
286.85808	170	
287.85130	1666	1+
287.89687	178	
288.39737	164	
288.86897	496	
289.87997	832	
290.13359	166	
290.86469	2198	
291.88134	548	1+
291.90510	214	1+
291.94115	176	
292.00890	182	1+
293.87349	6396	1+
294.12283	218	
296.13654	184	1+
296.34918	162	
296.38618	184	
296.80527	202	
296.85532	244	
297.87172	154	
298.85590	454	
299.88452	152	
300.34411	154	
300.85882	766	1+
301.83906	198	
301.92299	196	
302.88003	420	
303.86625	452	
303.98105	240	
304.87972	458	
305.86461	1800	1+
307.89043	1342	
308.14130	1202	1+
308.31556	186	
308.81660	444	1+
308.87083	2802	1+
308.96693	226	1+
309.02231	256	1+
309.84747	162	
309.88619	1242	
310.15737	662	1+
310.34821	216	
310.83994	466	1+
311.34618	444	1+
311.38073	246	1+
311.88360	11836	1+
311.99585	168	1+
312.34561	278	1+
313.96322	154	1+
314.34574	324	1+
314.52884	90	1+
314.70391	116	1+
314.82479	438	1+
314.86431	1034	1+
314.93715	222	1+
315.12897	158	
315.37684	570	1+
315.82924	308	1+
316.86429	182	
316.89686	334	1+
317.81977	182	
317.88046	554	1+
318.85829	312	1+
318.88628	410	1+
320.03674	158	
320.37679	284	1+
320.87833	600	1+
322.82843	416	1+
322.85578	686	1+
323.38274	226	
323.85842	590	1+
323.87404	224	
325.36103	276	1+
325.89566	426	
326.88419	1924	
326.98417	126	1+
327.16126	156	1+
327.87626	2430	1+
329.38455	176	
329.81086	398	1+
331.84179	252	1+
331.88873	406	
332.81758	282	1+
332.87580	1164	1+
334.89925	220	
335.84363	296	
335.88583	298	
336.84980	198	
336.89472	172	
336.94947	212	
337.80751	170	1+
337.87987	690	1+
338.89757	166	
340.86681	156	1+
341.79966	354	1+
343.87585	310	1+
344.38053	168	1+
346.85569	356	1+
347.36159	184	
347.89407	152	
348.70850	178	
348.88701	182	
348.91908	362	1+
350.05835	302	1+
350.77820	188	
350.88879	596	1+
350.91974	166	
350.96484	190	
351.19404	112	1+
352.01378	320	1+
352.76694	596	1+
352.84534	828	1+
352.89682	302	1+
352.91870	156	
353.85148	628	1+
353.87579	162	
355.79902	230	1+
355.89440	304	
356.40870	258	1+
357.36937	154	
359.77641	150	
359.91117	164	
360.37314	312	1+
362.00245	168	1+
362.79466	186	1+
362.86938	326	1+
363.84115	250	1+
365.78948	254	
366.84033	2034	1+
367.70800	2188	1+
367.78651	152	
367.86611	222	
368.89579	210	
369.03173	178	1+
369.17901	158	
369.83958	248	
370.45408	232	1+
370.78592	508	1+
370.84793	466	1+
371.72497	216	
372.38486	220	1+
372.71769	808	1+
372.83428	246	
372.89180	546	1+
373.84967	246	
374.19381	156	
374.84732	168	
375.36012	164	
375.38128	162	
375.73654	308	1+
376.78637	520	1+
379.76733	208	1+
379.89121	164	
380.72799	206	
380.85547	432	1+
381.72407	596	1+
381.79860	178	
381.83719	220	
382.85980	166	
383.71757	330	1+
383.78419	154	
384.85087	5016	1+
384.89282	326	
385.39732	294	
385.79061	150	
385.88125	212	
386.79941	158	
386.93841	214	1+
387.39532	164	
387.85625	506	1+
388.29566	90	1+
388.79213	286	1+
388.82226	192	
389.05887	212	1+
389.20053	260	1+
389.71580	352	
390.84408	494	
391.81550	158	
391.84418	284	
392.83212	554	1+
392.85909	604	1+
392.89115	278	1+
393.19792	216	1+
393.75248	166	
393.80136	312	
394.78713	174	1+
394.80634	206	
394.83472	436	1+
395.86443	218	
396.40664	222	
396.72997	378	1+
397.86981	334	1+
398.86781	268	1+
399.72865	644	1+
399.75727	210	
399.79568	408	1+
399.85015	758	1+
402.86613	2566	1+
403.87153	1672	1+
404.80753	212	
405.87328	606	
406.03103	216	1+
406.86538	290	
407.72912	348	
407.81763	208	1+
407.86624	9224	1+
407.92437	314	1+
408.06908	286	1+
408.74343	278	
408.93224	200	1+
409.72209	518	
409.99172	150	1+
410.74154	430	
410.81852	156	
410.84367	196	
411.72516	158	
411.81222	922	1+
411.83981	272	
412.21497	180	
412.72780	576	1+
412.84666	960	1+
412.87753	192	
413.75527	162	1+
413.87672	832	1+
415.76439	174	1+
415.87551	382	
416.88188	544	
417.75497	324	1+
417.81932	534	1+
417.86283	512	1+
419.84308	218	1+
421.88264	896	1+
423.77067	170	
423.79241	218	
423.87044	1024	1+
425.74390	398	
425.79038	130	1+
425.83795	218	
426.85991	2578	1+
427.73471	1556	1+
427.82868	192	
428.81521	438	1+
428.88348	738	1+
429.21904	190	1+
430.73806	592	1+
430.85465	248	
431.57051	104	1+
431.68894	154	1+
431.86976	404	
432.76703	222	1+
432.87624	240	
433.89119	442	1+
434.89398	290	1+
435.86197	292	
439.01720	108	1+
439.89399	688	1+
443.69218	314	1+
443.80595	244	1+
443.89127	178	
444.87309	1736	1+
445.74227	498	1+
446.87723	160	
446.88442	212	
448.75447	206	
448.77724	474	1+
448.88348	854	1+
450.75409	458	1+
450.82344	164	1+
452.74835	406	1+
452.87306	336	1+
453.03655	182	1+
453.87620	206	1+
457.90329	656	1+
459.89949	224	1+
462.88272	602	1+
463.78137	424	1+
464.78245	356	1+
465.72626	194	
466.74087	158	
467.77726	436	1+
467.88928	976	1+
468.77806	310	1+
475.73099	152	
477.72047	256	1+
478.71912	182	1+
485.89993	870	1+
486.84196	364	1+
487.18375	158	
488.78669	194	
491.79373	378	1+
494.74006	324	1+
499.73465	330	1+
500.65255	182	1+
500.81064	128	1+
503.79847	338	1+
504.80179	314	1+
506.20261	162	
507.86108	164	
509.85897	570	1+
510.31194	172	1+
512.13848	174	
END IONS

###FS:    #m/z: 363.95731 #charge 1+
###MS: 73
###MSMS: 74
BEGIN IONS
TITLE=Cmpd 55, +MS2(363.9573), 28.0-35.0eV, 1.6min #74
RTINSECONDS=95.4455
SCANS=73-74
PEPMASS=363.95731	2286738
CHARGE=1+
182.86769	472	1+
185.86722	156	
187.86897	204	
188.86871	102	
189.86295	2554	1+
191.85904	2162	1+
193.85471	170	
194.88857	130	
196.88353	1114	1+
197.96318	114	
203.87835	126	
204.87987	280	1+
205.92515	136	
205.95144	348	1+
206.03552	116	
207.40223	264	1+
207.87771	1076	1+
207.94959	320	
209.87073	402	
209.94433	6692	1+
209.96977	166	
210.88488	1776	1+
212.87974	13432	1+
213.96780	102	1+
214.89289	816	1+
215.88052	130	
215.92311	114	
218.89022	190	
219.86174	294	1+
221.86401	150	
221.88842	108	
222.81775	100	
222.95231	5444	1+
224.90020	210	
224.91650	102	
224.94943	8320	1+
226.72921	102	1+
226.89654	304	
226.94778	33164	1+
227.24457	244	1+
227.82610	132	
227.88364	216	
228.46524	136	1+
228.70879	140	1+
228.89516	3062	1+
228.94291	45710	1+
229.01277	108	
229.02980	114	
229.17322	134	
230.78964	184	
230.89036	16444	1+
230.95651	188	
231.54705	100	
231.86279	154	
232.00789	146	1+
232.45319	108	1+
232.88555	2388	1+
233.41989	100	
234.54186	106	
234.88216	990	
236.55891	104	
236.95882	106	
239.07163	124	
239.90895	116	
240.82319	372	1+
240.87019	100	
240.94038	800	1+
240.96277	3340	1+
242.82290	228	
242.86390	106	
242.95889	2624	1+
243.81937	590	1+
243.94142	184	
244.19842	124	1+
244.82198	350	1+
244.95780	15226	1+
245.00548	202	1+
245.07521	118	
245.83406	184	1+
245.86903	106	
245.94381	204	
246.10975	104	
246.34727	136	1+
246.52860	118	
246.81030	228	
246.85193	126	
246.90703	840	
246.95351	18966	1+
247.23003	156	1+
247.80086	418	1+
248.90091	4114	1+
249.02829	454	1+
249.05570	114	
249.08458	126	1+
250.80384	248	1+
250.84907	236	1+
250.89697	462	
250.97099	532	1+
251.06754	116	
251.89377	246	
251.91254	152	
252.90071	1082	1+
253.08454	184	
253.83695	114	
253.90581	902	1+
254.82641	122	
255.07713	134	
255.38881	100	
256.07883	278	1+
256.87086	120	
258.79547	128	
258.83914	238	1+
258.97289	454	1+
260.83135	212	
260.96889	2742	1+
261.83369	620	1+
264.08509	258	1+
264.87670	120	
264.96886	604	1+
265.48778	146	
265.78895	150	
265.81720	134	
266.81269	690	1+
266.85447	140	
266.95332	102	
267.97437	1904	
268.02048	128	
268.06004	108	
268.79269	358	1+
268.91855	440	1+
268.95878	172	
269.79880	256	1+
269.85733	110	
269.89140	116	
269.96913	2180	1+
270.81538	222	1+
270.83864	452	1+
271.84595	394	1+
271.91478	470	1+
271.96107	148	
272.97635	104	
273.81177	116	
273.90927	142	
273.92205	162	
274.42511	124	
274.61726	104	
275.35219	120	
275.81209	100	
275.91260	318	1+
276.09665	226	1+
276.34971	104	
276.85317	132	
277.76100	102	
278.79863	256	
278.84483	120	
278.86227	118	
279.01659	106	
279.10529	638	1+
279.38117	120	
279.80022	156	
280.79164	412	
281.79292	244	
281.84761	110	
281.86207	176	
281.98535	130	
282.79206	614	1+
283.02056	340	1+
283.84936	300	
283.90833	192	1+
283.98700	132	
284.02417	270	1+
284.84617	132	
284.91763	222	1+
284.98305	156	
285.84602	1758	1+
285.92412	264	1+
286.80433	110	
287.81546	122	
289.78815	594	1+
289.87986	114	
290.79008	504	1+
291.89656	246	1+
292.86731	134	
293.11919	298	1+
294.85057	288	1+
295.85365	222	1+
296.80768	610	1+
296.87724	110	
297.55215	102	
298.80247	1846	1+
300.83410	100	
300.87078	118	
301.80090	344	
301.80959	332	
301.86089	784	1+
302.25055	144	
302.81494	182	
302.91261	170	1+
303.03100	172	1+
303.80735	908	1+
303.83042	106	
303.85569	3458	1+
305.55516	94	1+
305.89692	150	
307.13488	166	
307.89216	130	
310.87704	660	1+
311.12994	128	
312.91518	108	
314.33143	124	
315.81777	138	
316.11184	182	1+
316.81528	126	
317.81685	376	1+
317.89506	150	
318.93660	436	1+
319.82180	174	
319.87059	128	
320.81681	652	1+
321.86817	956	1+
322.81837	388	1+
322.93057	334	1+
324.87828	302	
324.89355	254	
325.86410	114	
325.90203	236	
326.87358	1198	1+
327.01343	138	
328.71361	130	
328.89130	168	
329.85971	182	1+
330.71443	158	
330.88263	104	
332.74330	184	1+
334.94548	162	1+
336.94611	812	1+
337.14887	114	
337.83642	110	
338.90517	116	
338.93862	124	
339.82865	876	1+
340.93947	694	1+
341.21240	114	
342.83935	132	
343.95916	118	
344.11122	236	1+
345.11569	222	1+
348.91678	118	
349.88889	270	1+
350.76797	204	1+
351.35410	108	
352.05861	100	
355.92163	100	
356.71671	146	1+
357.86601	140	
362.83381	136	
365.78164	128	
367.77897	102	
368.73850	190	1+
368.84416	118	
END IONS

###FS:    #m/z: 507.84679 #charge 1+
###MS: 73
###MSMS: 75
BEGIN IONS
TITLE=Cmpd 56, +MS2(507.8468), 28.2-35.2eV, 1.6min #75
RTINSECONDS=96.218
SCANS=73,75
PEPMASS=507.84679	763222
CHARGE=1+
196.01552	500	1+
200.88942	172	
209.94173	246	1+
213.88194	690	1+
214.88467	548	1+
222.97782	150	
223.97644	158	
224.97486	264	
227.95664	224	
230.88934	158	
232.89487	530	1+
234.90026	398	1+
234.95426	190	1+
236.05135	248	1+
236.88852	266	1+
241.85816	160	
242.87476	260	1+
244.14191	150	
250.97136	366	1+
252.07625	156	
252.88508	292	1+
254.94235	302	1+
257.79654	188	1+
258.87567	204	
258.89587	228	1+
260.87888	156	
266.85954	244	1+
267.95120	200	1+
268.11371	152	
268.79070	152	
268.88179	174	
269.88806	596	1+
269.93611	234	1+
270.39525	318	1+
270.85955	398	1+
272.38853	210	
272.85311	958	1+
274.80391	186	1+
274.88486	138	1+
276.85230	156	
278.08822	210	1+
278.86141	166	
279.84899	366	1+
279.88589	182	
280.11072	150	
280.37753	306	1+
281.38099	218	1+
284.87705	380	
285.79439	220	
285.85592	310	
285.92251	172	1+
286.78988	168	
286.87127	284	
287.30549	94	1+
287.85265	508	
288.86807	338	
288.89239	216	
289.38614	294	1+
289.88081	1000	
290.07384	314	1+
290.86487	1836	1+
290.90078	158	
291.07664	254	1+
291.89916	154	
293.87384	4676	1+
295.37017	250	1+
296.85718	290	1+
296.87906	186	
297.81605	152	
299.84491	238	
300.83429	170	
300.85932	1112	1+
300.88033	376	1+
302.37625	254	1+
303.81021	372	1+
303.86946	918	1+
303.98158	278	1+
305.86405	886	
306.12624	210	
306.88183	300	
307.89116	948	
308.04148	132	1+
308.14186	1094	1+
308.37581	332	1+
308.85220	174	
308.86970	2206	1+
309.00667	152	1+
309.86947	1218	1+
309.88702	940	1+
310.08075	216	1+
310.15726	842	1+
310.81828	404	1+
310.85049	170	
311.79664	390	1+
311.88377	11844	1+
313.94931	212	1+
314.35000	162	
314.81514	444	1+
314.86655	1192	1+
315.37229	514	1+
315.82467	248	1+
316.86239	1052	1+
317.89341	196	
320.87391	152	
321.95452	210	1+
322.86327	212	
322.88556	286	
323.33283	210	
323.87129	278	
324.38016	176	
324.89696	210	
325.77330	164	
325.88266	174	
325.90208	398	
326.88073	5448	1+
327.37277	152	
328.02112	228	
328.36279	258	1+
328.80125	218	1+
328.81664	222	
328.86578	420	
328.98688	290	1+
330.04973	218	1+
330.16048	168	
330.33561	168	1+
330.85410	244	
331.38719	412	1+
331.89501	164	
332.83738	482	1+
332.87586	956	1+
332.90782	280	
333.84431	332	1+
334.39997	164	
334.75488	166	
334.87646	430	1+
334.89799	514	1+
334.99443	222	1+
335.83952	242	
336.03908	158	
336.94746	180	
337.40445	230	
337.74685	226	1+
337.83446	224	
337.88138	266	
338.82696	590	1+
338.88388	190	
339.40115	490	1+
339.82898	418	1+
340.89994	330	1+
341.39888	408	1+
341.78527	212	1+
342.87175	156	
343.77672	226	1+
345.78428	236	1+
345.84880	240	1+
345.90482	182	
346.31978	140	1+
346.88722	532	1+
346.90198	152	
347.36118	352	1+
347.89449	352	1+
348.17255	152	
348.83699	228	
348.92432	270	1+
349.33505	184	
349.75506	152	
350.71962	286	1+
350.77049	278	1+
350.82500	160	
350.89540	480	1+
351.87637	234	
352.91097	594	1+
353.85032	862	1+
354.78560	344	1+
354.90246	656	1+
355.03423	236	1+
355.87812	190	
356.71555	168	
356.83893	150	
357.83785	246	1+
358.73294	190	1+
358.77175	336	1+
360.80893	236	1+
360.84030	194	1+
360.95405	178	
363.70185	150	
363.79370	158	
364.89687	160	
364.91716	202	
365.77084	184	
366.18400	412	1+
366.37332	280	1+
366.73991	382	1+
366.84168	1498	1+
367.04662	186	1+
367.70687	2266	1+
367.76501	172	
368.89808	346	
369.83529	394	1+
369.88704	318	
370.73151	200	
370.80047	332	1+
371.72827	212	
371.85690	352	1+
372.72004	340	1+
372.73543	176	
372.79754	268	1+
372.88269	156	
373.83201	296	
374.85117	270	
375.73658	420	1+
378.38313	258	1+
379.73685	188	
380.41833	312	1+
380.71780	648	1+
380.79150	390	1+
380.85798	296	
380.89180	160	
381.84560	646	1+
382.71735	460	1+
382.85396	378	1+
384.38945	468	1+
384.77958	246	1+
384.84996	5870	1+
384.89065	182	
385.81673	336	1+
386.74330	214	1+
386.79520	188	
387.71889	236	
387.80015	182	
388.71944	762	1+
388.79387	550	1+
389.20076	432	1+
389.72080	618	1+
389.85233	160	
389.87152	290	
390.39342	226	1+
390.84368	1524	1+
391.80470	308	
391.86429	180	
392.67785	188	1+
392.79325	154	
392.84411	382	
393.74811	152	
393.79923	860	1+
393.85390	294	1+
393.90750	152	
394.83320	262	
395.86750	422	1+
396.39435	322	1+
396.73115	520	1+
396.90360	160	
397.72560	472	1+
397.81265	316	
397.86106	260	
398.73073	398	1+
399.71094	172	
399.81098	218	1+
399.85035	634	1+
400.73163	198	
402.86548	2270	1+
403.87090	1398	1+
404.80894	172	
405.09246	178	1+
405.77585	184	
405.78941	166	
405.87164	1102	1+
407.74215	264	
407.86591	7966	1+
408.14581	178	1+
409.27606	158	
409.72366	1294	1+
409.74403	262	
410.22932	232	1+
410.72670	780	1+
410.81520	186	
410.83966	1334	1+
410.96222	112	1+
411.81151	662	1+
411.87651	206	
412.73010	424	
413.88034	734	1+
413.93995	182	1+
414.86868	476	1+
415.07681	274	1+
415.87493	300	1+
415.89946	158	1+
416.74601	422	1+
417.07547	196	1+
417.74141	338	1+
417.82037	468	1+
418.31863	146	1+
419.85635	164	
421.74412	258	
421.88411	964	1+
422.82726	168	
423.79447	224	1+
423.87359	468	1+
425.73666	350	
425.75758	170	
425.87838	386	
426.74060	188	
426.86411	1394	1+
426.93283	328	1+
427.73715	2114	1+
428.66946	228	1+
428.79210	162	1+
428.85017	268	
428.86219	304	
428.88662	384	
429.85378	160	
429.89135	260	
430.74111	1190	1+
430.82832	170	
430.86256	838	1+
430.88907	190	
431.70422	352	1+
431.86659	602	1+
433.86854	164	
434.89144	204	
435.82076	210	1+
436.05540	206	1+
436.73517	238	1+
436.77078	158	
439.89448	1186	1+
441.90111	156	
444.87242	1770	1+
445.74436	922	1+
447.70988	474	1+
448.88946	182	
449.69112	176	
449.71489	318	1+
449.88727	836	1+
450.72024	186	1+
450.74854	928	1+
450.77067	308	
451.75215	612	1+
454.77797	168	
457.90412	898	1+
462.66605	170	1+
462.88197	596	1+
464.78432	334	1+
465.71018	278	1+
467.88950	1110	1+
468.78001	528	1+
471.71912	274	1+
475.80590	190	1+
482.73312	180	
484.89668	534	1+
485.84615	414	1+
486.80234	294	1+
486.84742	352	1+
491.79937	420	1+
491.85188	150	
499.73266	280	1+
500.79961	214	1+
504.80021	334	1+
509.86334	468	1+
END IONS

###FS:    #m/z: 336.94662 #charge 1+
###MS: 73
###MSMS: 76
BEGIN IONS
TITLE=Cmpd 57, +MS2(336.9466), 28.0-35.0eV, 1.7min #76
RTINSECONDS=96.99
SCANS=73,76
PEPMASS=336.94662	355020
CHARGE=1+
131.69743	94	
182.87108	156	
193.91537	86	
196.88063	138	
197.88095	104	
200.95040	114	
205.94846	166	
206.95269	124	
207.87561	164	
209.88889	142	
209.94118	250	
210.88478	540	1+
211.94496	7414	
212.51792	94	1+
212.87845	3162	1+
212.94684	256	
213.47683	92	
213.93967	3216	1+
214.89802	110	
215.88748	594	
215.93772	470	1+
216.88223	768	1+
217.88264	482	1+
217.93584	284	1+
221.06748	100	
221.89333	98	
221.94137	86	
222.02682	112	
222.95038	190	
223.96199	206	
224.95931	120	
225.86539	112	
225.88051	86	
226.89387	122	
226.94846	184	
226.97190	168	
227.87808	112	
227.89835	114	
227.95520	140	
228.84010	144	
228.89498	812	1+
228.93743	90	
229.95525	6650	1+
230.88958	5302	1+
231.95050	2876	1+
232.40615	92	
232.83118	86	
232.99079	90	
233.82666	114	
233.83510	376	1+
233.89296	824	1+
233.94725	436	1+
234.83565	234	1+
235.71058	108	
235.87778	112	
236.83146	138	
237.04825	112	
237.99035	84	
239.78321	96	
239.93227	110	
240.95947	110	
241.86148	218	1+
241.95704	106	
242.48689	122	
243.96960	102	
244.44702	100	
244.83757	88	
245.44627	90	
245.73874	94	
246.90621	116	
246.97615	174	
247.04173	86	
247.96572	1896	1+
248.90095	1774	1+
249.05701	88	
249.40591	102	
249.96202	776	1+
250.02414	176	
250.82906	476	1+
250.87361	196	1+
250.89882	128	
251.83831	304	1+
251.90971	456	
251.96035	140	
252.97075	3388	1+
253.08902	84	
253.83446	192	
253.90638	1036	1+
254.09001	254	1+
254.84376	196	1+
254.96691	2548	1+
255.07227	100	
255.78454	158	
256.91378	92	
256.96544	138	
257.93789	100	
258.84415	160	
259.58006	100	
259.79864	256	1+
259.85558	138	
259.91457	108	
259.96861	206	
260.82777	136	
260.85217	194	
260.94622	104	
260.97921	98	
261.79459	208	1+
261.83006	482	1+
262.96529	108	
263.97539	228	
264.85695	110	
264.97589	142	
265.90314	92	
267.84009	528	
268.50016	88	
268.84021	1080	1+
269.87225	114	
270.98295	484	1+
271.09520	114	
271.84856	94	
271.91854	352	1+
272.48493	92	
272.98108	234	
273.79295	238	
273.85199	202	
273.89144	90	
274.97398	206	1+
275.85777	90	
276.40455	84	
276.48247	90	
276.56588	86	
276.85690	630	1+
277.83602	192	
277.98995	138	
278.83648	750	1+
279.05020	228	1+
279.87577	110	
280.84301	140	
280.87549	218	1+
283.79517	164	
284.78828	90	
285.84814	1856	1+
286.14889	168	
286.84929	1386	1+
286.97036	86	
287.88190	102	
288.46177	102	
289.40530	86	
290.86477	174	
291.44132	88	
291.80749	336	1+
291.85384	296	1+
291.86864	100	
292.88629	86	
293.99553	350	
294.42981	90	
295.81779	84	
295.95503	90	
296.84753	94	
296.86958	94	
296.91762	200	1+
297.43757	110	
298.80388	152	
298.86795	140	
299.87789	234	1+
300.13769	90	
301.95929	96	
302.86117	86	
303.80517	250	1+
304.85946	110	
304.92249	84	
305.88472	310	1+
306.92442	100	
307.75394	96	
308.43278	84	
308.86802	168	
309.87577	106	
310.87626	506	1+
313.81285	282	1+
313.94423	104	
314.89068	148	
315.35745	104	
315.40957	104	
315.88792	84	
317.38171	84	
320.82395	114	
320.95455	124	
322.35589	88	
322.98344	100	
323.35537	114	
324.89483	150	
325.41656	108	
325.95519	88	
328.89690	186	1+
329.96673	88	
331.11402	92	
331.86533	94	
332.41161	92	
332.82485	300	1+
339.90272	146	
341.79212	92	
END IONS

###FS:    #m/z: 363.95736 #charge 1+
###MS: 77
###MSMS: 78
BEGIN IONS
TITLE=Cmpd 58, +MS2(363.9574), 28.0-35.0eV, 1.7min #78
RTINSECONDS=100.677
SCANS=77-78
PEPMASS=363.95736	2025138
CHARGE=1+
49.40017	100	
134.95854	156	
164.68745	100	
167.31200	98	
178.95447	192	
182.86620	458	1+
185.97375	178	
187.87003	154	
189.86280	3316	1+
191.85823	2648	1+
193.85415	312	1+
194.88932	146	
196.88488	1672	
200.88076	164	
200.94655	726	
205.87644	236	
205.95098	322	1+
207.40455	96	
207.41693	98	
207.87608	2014	1+
207.95024	376	
207.97246	124	
208.95212	178	
209.87034	302	
209.94393	9380	1+
210.03033	136	1+
210.88514	2530	1+
211.86402	108	
212.04607	246	1+
212.87918	17528	1+
213.91333	102	
214.91438	164	
215.86678	128	
216.26844	114	
216.41144	314	
218.91408	276	
221.86007	280	1+
221.89143	102	
222.95254	6270	1+
223.88745	360	1+
223.98223	116	
224.94872	11260	1+
224.97999	156	
225.76711	176	1+
225.79588	98	
226.89420	808	1+
226.94773	38126	1+
227.08212	132	
228.09119	106	
228.44332	162	
228.55972	148	1+
228.89490	3574	1+
228.94299	51310	1+
229.06375	158	
229.09969	146	
229.21983	192	1+
229.78917	320	1+
229.91549	136	
230.32490	116	1+
230.88979	18514	1+
231.01256	274	1+
231.14368	228	1+
231.42281	96	
232.04608	146	1+
232.14652	180	1+
232.79820	174	1+
232.88582	2754	1+
233.48928	106	
233.96104	136	
234.88217	934	1+
234.93230	106	
235.84872	448	1+
236.00321	102	
236.82447	142	
239.71459	98	
240.03662	266	1+
240.82945	100	
240.84203	120	
240.94123	858	1+
240.96292	4570	1+
241.06471	130	
242.82018	206	
242.94332	1186	1+
242.95942	4114	1+
243.81989	252	
244.82271	380	1+
244.95761	14312	1+
245.90186	628	1+
246.95339	21128	1+
247.10711	96	
247.23572	92	1+
247.80286	352	1+
248.84646	248	1+
248.90063	5000	1+
249.01479	170	1+
249.54798	104	1+
250.22576	88	1+
250.89484	1010	1+
250.94891	182	1+
250.97031	882	1+
251.07350	162	
251.91316	154	
252.80074	136	
252.89361	424	
252.95820	148	
253.83560	130	
253.90515	1306	1+
253.93128	182	
255.84685	114	
256.40237	98	
258.97320	878	1+
259.84477	118	
260.83300	242	
260.90319	104	
260.96981	2330	1+
261.83014	970	1+
261.99357	182	
262.11421	118	
262.96466	134	
263.97850	612	1+
264.79818	114	
264.97029	832	1+
265.08950	192	
265.97731	484	1+
266.81421	558	1+
266.85045	202	1+
267.97347	2102	1+
268.81156	104	
269.92031	124	
269.94498	224	1+
269.96863	2918	1+
270.79129	304	1+
271.84494	180	
271.85960	98	
271.91704	990	1+
272.39145	102	
272.84633	164	
273.79136	262	1+
273.92714	138	
274.89590	138	
275.80806	404	1+
276.80934	314	1+
276.85703	264	
276.88210	290	1+
277.11759	98	
277.85724	294	1+
278.35428	170	
278.79819	202	
278.92387	226	1+
279.10298	386	
279.79668	228	
279.84590	114	
279.96649	126	
280.00129	98	
280.79038	1442	1+
280.82803	166	
281.09732	112	
281.12096	154	
281.85842	176	
281.88434	220	1+
281.92669	152	
281.98643	232	
282.09984	114	
282.96141	114	
283.79303	190	
283.85078	524	1+
283.98549	604	1+
284.79523	242	
284.82656	96	
285.79484	126	
285.84633	1922	1+
285.88680	98	
286.82538	150	
287.87599	186	1+
287.99461	274	1+
288.79044	150	
288.83826	158	
290.79052	598	1+
291.34062	106	
291.81598	194	1+
293.11768	438	1+
293.86962	114	
294.86615	198	
295.04124	122	
295.86518	140	
296.07387	170	1+
296.81056	336	
297.11109	222	
297.37610	98	
297.80929	188	
298.42041	148	
298.80384	1848	1+
299.04616	102	
299.87356	168	
300.05041	98	
300.80375	622	1+
300.88792	102	
301.48560	110	
301.86134	1196	1+
301.91758	142	
303.80581	424	1+
303.85671	3080	1+
303.94681	136	
305.81779	158	
305.87743	122	
306.01381	98	
306.88543	364	1+
307.12983	328	1+
307.19896	148	1+
309.87296	542	1+
311.00015	174	
311.12765	218	1+
312.95339	126	
313.94155	188	
314.82176	132	
314.99841	110	
315.89610	146	
316.80910	124	
317.81218	418	1+
318.04589	188	
318.81442	318	1+
318.93337	868	1+
319.77460	200	1+
320.14437	322	1+
320.95766	142	
321.81736	648	1+
321.87133	344	1+
322.92878	762	1+
323.01325	108	
324.88679	266	
324.93172	130	
325.82335	186	1+
325.90098	122	
326.17200	136	1+
326.87332	1738	1+
328.89425	118	
329.88132	318	1+
330.88638	202	1+
336.94590	560	
336.96903	144	
337.83812	202	1+
337.94515	256	
338.94298	204	
339.83194	714	1+
340.86861	120	
340.93829	594	1+
340.96066	124	
342.06355	106	
348.03692	130	
350.77706	186	1+
350.80028	146	1+
353.76142	144	
356.77304	234	1+
356.83669	108	
357.71203	124	
359.71846	110	
360.77648	208	1+
360.81373	258	1+
360.87554	118	
361.71440	242	1+
361.81537	220	1+
362.07157	200	1+
362.75288	106	
363.72560	204	
363.79256	220	1+
363.95334	126	
364.73610	116	
364.96546	132	
END IONS

###FS:    #m/z: 507.84693 #charge 1+
###MS: 77
###MSMS: 79
BEGIN IONS
TITLE=Cmpd 59, +MS2(507.8469), 28.2-35.2eV, 1.7min #79
RTINSECONDS=101.449
SCANS=77,79
PEPMASS=507.84693	680582
CHARGE=1+
196.01583	786	1+
209.94308	336	
210.03233	316	1+
212.88244	296	1+
213.88030	350	1+
224.98170	162	
232.88862	314	1+
232.89369	200	
236.89078	222	
241.85395	308	1+
242.88722	208	1+
246.87880	168	
250.97158	576	1+
252.08114	242	1+
253.89126	354	1+
257.86830	146	
260.88060	322	
261.88024	140	
261.89053	148	
261.95855	244	1+
262.37798	214	
266.17010	218	
266.86645	170	
266.87807	478	1+
267.78677	160	
268.11058	168	
269.39476	158	
270.85886	260	1+
270.87916	266	
272.38484	448	1+
272.85413	260	
273.85648	356	
274.84683	330	1+
276.80133	276	1+
277.38095	280	1+
277.85944	514	1+
278.83392	414	1+
278.86401	402	1+
279.81296	236	1+
281.87673	154	
282.88487	178	
284.85523	578	1+
284.87944	176	
285.39736	194	
285.79718	230	
285.95237	314	1+
287.80702	280	1+
287.84880	1106	1+
288.80786	188	1+
288.86889	310	
288.89418	154	
289.87930	594	
290.86517	1432	1+
292.85466	146	
292.87973	294	
293.87451	5000	1+
294.82340	218	
294.90920	238	1+
295.97525	262	1+
296.80471	344	1+
296.85543	184	
296.88019	342	1+
299.41298	238	1+
299.87695	148	
300.10444	230	1+
300.35064	264	1+
300.79650	158	
300.84269	284	
300.86010	592	1+
301.84290	186	
301.91559	150	
302.86524	816	1+
303.86653	544	1+
303.92743	174	1+
304.84583	256	
305.86280	1312	1+
306.88216	146	
307.89017	1328	
307.95108	162	
308.14490	1992	1+
308.87194	2292	1+
309.37932	156	
309.84372	224	
309.88755	834	
310.12398	148	1+
310.50706	160	
310.81157	342	1+
310.83931	564	1+
311.83973	502	1+
311.88463	8532	1+
312.34801	330	1+
312.83564	386	1+
313.98842	142	
314.86815	1098	1+
314.94245	342	1+
315.37061	444	1+
315.82536	176	
316.86325	446	1+
316.88893	238	
316.98966	192	1+
317.76559	146	
318.86042	222	
318.88074	164	
319.31789	366	1+
319.77634	158	
319.88966	196	
320.88211	444	1+
321.81486	150	
322.86798	988	1+
323.04351	176	1+
324.83754	172	
324.89490	178	
325.85907	264	1+
325.89906	610	
326.87909	4042	1+
329.88065	320	
330.05602	214	1+
330.16232	152	
330.82701	168	
331.86783	1042	1+
331.89236	1168	1+
332.34882	178	
332.87230	908	1+
332.89486	936	1+
333.17182	140	
335.84277	550	1+
335.94510	236	1+
336.00803	172	1+
336.87794	516	1+
337.14632	154	
337.71866	136	1+
338.84729	350	1+
338.88566	472	1+
339.40811	246	
339.89038	328	1+
340.72118	162	1+
340.76896	356	1+
342.09281	162	
342.42688	182	1+
342.87703	302	1+
343.82933	160	1+
346.77764	146	
346.88545	152	
347.77804	142	
347.85037	212	1+
348.88579	190	
349.79724	224	1+
349.90284	170	
350.80220	144	1+
350.88479	694	1+
350.96339	264	1+
352.77590	170	
352.85946	196	
352.91020	188	
353.85414	1094	1+
353.90735	212	
354.72128	308	1+
354.77395	194	1+
355.36554	168	
355.88449	150	
356.84158	150	
358.79312	240	1+
360.83520	162	
360.91863	210	
361.34731	182	1+
361.75911	124	1+
362.03121	166	
364.46197	176	
365.37596	320	1+
366.84096	1790	1+
367.70762	1486	1+
367.74168	272	1+
367.77461	574	1+
368.88929	216	
369.83875	370	1+
369.88055	182	
369.89306	206	
370.48020	96	1+
370.71272	144	
370.78477	194	
371.19288	164	
371.72468	168	
371.89954	174	
372.75619	152	
372.79327	224	
372.85638	208	
372.87784	152	
373.71922	516	1+
373.78848	438	1+
373.83725	584	1+
373.89675	214	1+
374.38120	236	1+
374.74728	258	1+
374.79077	302	1+
374.87481	294	1+
376.78895	198	
377.78416	334	1+
378.73327	206	
379.88615	248	1+
380.01225	176	1+
380.71724	992	1+
380.86248	142	
380.88952	158	1+
381.78249	160	
381.83898	304	
382.85691	538	1+
382.90444	178	1+
383.37865	240	1+
383.71068	146	
383.93452	222	1+
384.19586	222	1+
384.78401	302	1+
384.85161	4116	1+
384.89294	162	
386.39786	204	1+
386.85150	1022	1+
386.89213	522	1+
387.74308	160	
388.71662	508	1+
388.79415	238	
389.20126	438	1+
390.84164	726	
390.86273	324	
391.80750	234	
391.84366	472	
391.86299	550	1+
391.91007	140	
392.82796	390	1+
393.79894	684	1+
394.09415	226	1+
394.12236	178	1+
394.83524	400	1+
394.85704	424	1+
395.40296	212	1+
395.86008	258	1+
396.73461	276	
397.72197	146	
397.86118	146	
398.72816	854	1+
398.80417	362	1+
399.08622	178	
399.75491	202	1+
399.85159	288	
402.86569	1694	1+
403.73231	372	1+
403.86942	1216	1+
405.08695	228	1+
405.78874	208	
405.87065	1126	
406.85854	212	
407.10299	154	1+
407.73275	542	1+
407.81466	150	
407.86608	7648	1+
407.90897	160	
409.35732	332	1+
409.72491	818	1+
409.94288	146	
410.01841	96	1+
410.09711	158	1+
410.72698	498	1+
410.76380	284	1+
410.84549	330	
411.81204	754	1+
411.83906	696	1+
411.85911	148	
412.73078	694	1+
412.86643	270	
413.87710	570	
415.82989	154	
416.88128	256	
417.86440	154	
418.85112	232	1+
421.87917	1128	1+
422.82697	236	
422.84843	142	
422.87777	626	1+
423.76455	196	
423.79401	156	
424.87193	190	
425.06873	140	
425.73969	202	
425.88093	234	
426.74407	166	
426.86509	1750	1+
426.94056	186	1+
427.73589	1780	1+
427.82939	162	
428.03110	184	
428.81765	406	1+
428.85171	312	
428.88773	360	1+
429.73810	980	1+
429.85109	678	1+
430.73939	692	1+
430.89136	308	
431.68479	158	
432.87021	174	
433.00169	178	1+
433.85277	168	
433.89424	170	1+
434.81921	210	1+
434.97698	154	1+
436.76625	264	1+
437.73076	312	1+
438.73194	268	1+
439.89400	798	1+
444.87139	2318	1+
445.74630	682	
446.09329	280	1+
447.70939	206	
447.88608	164	
448.71637	214	
448.76229	224	
448.87620	380	1+
448.89686	242	
449.88078	318	1+
450.74864	770	1+
450.77869	200	
450.86649	310	1+
451.65302	174	
453.07543	164	1+
456.71569	248	1+
457.90549	590	1+
462.88162	586	1+
465.82312	150	
467.88937	1120	1+
468.77012	594	1+
479.78724	160	1+
482.79625	250	1+
484.79380	216	1+
485.75814	190	1+
485.89871	644	1+
487.80429	276	1+
491.80330	150	
498.68263	134	1+
499.73657	408	1+
500.67887	126	1+
500.73405	272	1+
501.64809	132	1+
503.79834	362	1+
509.86180	710	1+
510.82179	152	
END IONS

###FS:    #m/z: 336.94666 #charge 1+
###MS: 77
###MSMS: 80
BEGIN IONS
TITLE=Cmpd 60, +MS2(336.9467), 28.0-35.0eV, 1.7min #80
RTINSECONDS=102.221
SCANS=77,80
PEPMASS=336.94666	339564
CHARGE=1+
182.86798	294	1+
187.95671	86	
192.88587	330	1+
195.02845	84	
198.95526	130	
203.99675	104	
205.94963	396	
207.97185	124	
209.88998	88	
209.94454	154	
210.88752	584	1+
211.00265	86	
211.04542	94	1+
211.94473	7118	
212.62547	98	
212.87837	4310	1+
212.94826	240	
213.17439	96	1+
213.41390	98	
213.93941	2906	1+
214.89642	140	
215.88701	496	1+
215.95439	86	
216.37838	100	
217.88035	328	1+
218.83917	102	
221.96416	200	1+
223.95617	194	
226.07963	98	
226.38995	98	
226.90102	86	
226.97334	114	
227.89419	168	
228.89455	1274	1+
229.95503	6240	
230.88857	6472	1+
230.96027	222	
231.04747	86	
231.34970	78	1+
231.95096	2378	1+
232.15452	84	
233.39562	86	
233.82714	498	1+
233.89862	614	1+
233.94712	596	
235.04001	94	
235.82168	94	
235.86738	220	
235.90075	206	
236.15019	88	
236.85579	130	
238.02478	198	1+
239.82869	262	1+
239.90107	98	
240.96462	136	
242.84277	98	
243.54354	100	
244.95893	136	
245.04905	110	
245.39447	100	
245.82522	350	1+
246.90522	160	
246.97673	218	
247.37177	84	
247.96517	1768	1+
248.90033	2604	1+
249.05382	132	
249.95797	1252	1+
249.99745	92	
250.82710	132	
250.87998	98	
251.07126	288	1+
251.43001	86	
251.83114	402	1+
252.00985	84	
252.02310	108	
252.84728	100	
252.97104	3716	1+
253.00588	118	
253.90533	914	1+
254.77493	98	
254.84007	194	1+
254.94441	108	
254.96655	1572	1+
255.09172	88	
255.37697	94	
255.78559	108	
255.84057	274	1+
255.88086	146	1+
256.80219	204	1+
256.96442	388	
257.02229	120	
257.08318	86	
257.79923	236	1+
257.94490	176	
258.55027	100	
258.90819	114	
259.37990	90	
259.96207	100	
260.83351	398	1+
261.83861	302	1+
262.12224	84	
263.56563	84	
266.09081	124	
266.98454	138	
267.84343	126	
268.78869	124	
268.84174	914	1+
268.91893	94	
269.08008	86	
269.79335	276	1+
269.92263	140	
270.98297	284	
271.14861	88	
271.68677	90	
271.89344	86	
271.91530	698	1+
271.95427	164	
273.79341	116	
274.97454	134	
275.39516	98	
276.42929	94	
276.85626	628	1+
277.83564	388	
278.83508	748	1+
279.10359	152	
279.80402	214	1+
280.39188	108	
280.78680	94	
280.99864	86	
282.88349	150	
283.79136	122	
283.89865	156	
284.79064	120	
285.84825	1726	1+
286.04766	122	
286.85021	1164	1+
287.81181	170	
288.81122	114	
288.86057	392	1+
289.41155	108	
290.02800	102	
290.86278	372	1+
291.38891	84	
292.81588	94	
293.01536	92	
293.43607	114	
293.87266	102	
294.01319	126	
294.85003	128	
294.87555	114	
294.91191	116	
296.89091	284	1+
296.93646	106	
297.03215	188	1+
297.80562	368	1+
298.31230	136	
298.84963	104	
299.90148	90	
301.87831	132	
302.86072	222	1+
302.88062	122	
303.94668	88	
304.84113	214	1+
305.87488	156	
306.88584	226	
307.06153	196	1+
307.88946	136	
309.50800	96	
309.81492	90	
309.86625	212	
310.87281	234	
311.87680	124	
312.41154	100	
312.87453	202	
313.88714	120	
314.45505	84	
314.88927	92	
315.92013	102	
317.43201	88	
318.07024	136	
318.11298	96	
319.91779	90	
323.88570	86	
324.89300	140	
326.89203	94	
327.35767	90	
327.90455	146	
328.74263	192	1+
328.88433	164	
330.81359	174	
331.09357	116	
333.05855	94	
333.39728	96	
333.87778	96	
337.38224	106	
338.97849	98	
339.84144	128	
340.77705	286	1+
340.90954	88	
341.14326	84	
341.89671	102	
END IONS

###FS:    #m/z: 322.93110 #charge 1+
###MS: 81
###MSMS: 82
BEGIN IONS
TITLE=Cmpd 61, +MS2(322.9311), 28.0-35.0eV, 1.8min #82
RTINSECONDS=105.929
SCANS=81-82
PEPMASS=322.93110	5445324
CHARGE=1+
189.86379	194	
192.88915	150	
193.88977	118	
194.10522	108	
196.01561	92	
196.88522	284	1+
198.54437	96	
205.94790	520	1+
206.46461	90	
208.83122	108	
210.38064	102	
210.88056	142	
210.90022	112	
212.88317	570	1+
215.84320	84	
218.89673	84	
219.94950	94	
220.05992	196	1+
220.87580	130	
220.96163	174	1+
221.34669	86	
221.88423	106	
222.95336	868	1+
223.44729	104	
223.82163	86	
223.89531	90	
223.95871	534	1+
223.97477	150	
225.79063	118	
226.01112	140	
227.93277	184	
227.95476	120	
228.00378	102	
228.91236	114	
229.84168	126	
230.83019	146	
230.88956	486	1+
230.90590	120	
230.99718	98	
232.40638	92	
232.44002	86	
234.05449	86	
234.88352	108	
235.38486	96	
235.88044	100	
236.01130	114	
236.43914	88	
236.83545	108	
236.94738	110	
237.09939	110	
237.46358	106	
238.82864	164	
238.93583	324	1+
239.07880	314	1+
239.78621	534	1+
240.14939	138	
240.82221	306	
240.83835	88	
240.94116	1982	
241.01297	104	
241.71335	88	
241.93945	6434	1+
242.81962	334	
242.94162	4394	1+
243.81879	798	1+
244.88374	170	
244.94154	1224	
245.79847	84	
246.97674	362	1+
247.38927	82	
248.85262	242	
248.89637	166	
248.93880	98	
248.95454	118	
249.02789	90	
249.90494	132	
250.85294	114	
250.97298	136	
251.92877	122	
253.84770	206	1+
253.88603	106	
255.78169	360	1+
256.38872	238	1+
257.39262	196	1+
258.83266	842	1+
258.90199	86	
259.05591	82	
259.08322	204	1+
259.89039	84	
260.33723	244	
260.83291	142	
261.34020	108	
261.79710	96	
261.83146	1154	1+
261.85527	84	
262.97783	88	
263.97958	172	
264.83194	122	
264.97477	88	
265.08978	132	
265.85557	180	
265.95531	82	
266.00718	166	
266.96117	92	
267.79291	118	
267.84200	334	1+
267.96738	124	
269.79804	184	
270.85022	386	1+
271.79336	102	
271.85194	328	1+
272.34927	88	
273.79515	416	
273.98488	92	
274.79349	304	
274.85032	104	
275.11611	102	
275.57658	90	
275.81147	560	1+
276.00256	88	
276.11342	84	
276.85884	100	
276.94199	86	
277.41020	126	
277.86903	120	
277.96686	130	
278.81900	88	
279.09038	1250	1+
279.86897	102	
280.10883	196	1+
281.84914	184	
282.85990	90	
283.78903	512	1+
283.85254	162	
283.87518	92	
284.07581	94	
284.29383	276	1+
284.43405	102	
285.43102	86	
285.84812	100	
286.84161	84	
289.79462	264	
289.87804	372	1+
290.78780	116	
290.86082	94	
291.80517	232	
292.80510	94	
292.85966	84	
292.98385	84	
293.87658	82	
294.85837	288	
294.93393	224	1+
295.10860	90	
296.80904	118	
296.87285	98	
296.91905	132	
297.86305	188	1+
298.80427	104	
298.89148	114	
299.78492	308	1+
300.86101	184	1+
300.95916	86	
301.37069	86	
303.80043	242	1+
303.87120	134	
305.57594	112	
305.75106	182	1+
305.87541	168	
306.10635	88	
306.80841	144	
306.88397	602	1+
307.79870	152	
308.29090	94	
308.79961	202	1+
309.02870	88	
310.87668	144	
311.88656	116	
312.80637	124	
313.81341	410	1+
314.77993	118	
314.81858	338	1+
314.86453	94	
314.88210	140	
316.36559	94	
316.77189	82	
321.75428	174	1+
322.75719	204	1+
322.89871	138	
323.88552	522	1+
323.98702	92	
326.09483	106	
326.71836	94	
327.07669	88	
327.71166	88	
END IONS

###FS:    #m/z: 340.94111 #charge 1+
###MS: 81
###MSMS: 83
BEGIN IONS
TITLE=Cmpd 62, +MS2(340.9411), 28.0-35.0eV, 1.8min #83
RTINSECONDS=106.701
SCANS=81,83
PEPMASS=340.94111	2887904
CHARGE=1+
173.17729	92	
177.88378	102	
182.86724	92	
183.87980	108	
189.86491	206	
190.94777	88	
192.93064	126	
196.52334	92	
196.70571	124	
196.88357	260	
205.95182	140	
205.97096	102	
209.94432	130	
210.93444	194	
212.52492	104	
212.87610	1204	1+
212.90037	144	
213.87858	746	1+
213.93969	2110	1+
214.89123	212	
215.88895	760	1+
215.93794	480	
217.88308	296	1+
220.03175	108	
220.89950	104	
221.94446	88	
223.54996	104	
223.84384	92	
224.96183	202	1+
226.94922	116	
228.94557	206	
229.95399	112	
230.82155	84	
230.88906	1804	1+
231.95033	2800	1+
232.43613	84	
233.89830	392	
233.94887	534	
234.89059	324	1+
235.13060	94	
235.86858	218	1+
235.94281	86	
236.43530	88	
238.99667	88	
239.90495	100	
240.95941	246	1+
241.54157	98	
241.84532	198	
241.87955	92	
242.12180	94	
243.01577	102	
243.45345	102	
244.88718	190	1+
244.95504	138	
244.96972	94	
245.43485	92	
245.97166	420	1+
248.83541	136	
248.89975	850	1+
249.96034	816	1+
250.42492	110	
250.82177	92	
251.33697	92	
253.57489	88	
253.68865	108	
253.90602	128	
253.97310	102	
254.54202	120	
254.74960	96	
254.90089	272	
254.96790	1110	1+
255.07603	108	
255.90957	386	1+
256.84834	184	1+
256.96580	380	
257.39449	84	
258.00548	86	
258.90708	194	1+
258.93517	84	
259.50773	84	
259.84947	182	
259.95630	288	1+
260.80504	100	
260.83572	128	
261.82590	90	
261.84707	330	1+
261.92351	94	
262.92960	92	
263.17700	92	
263.34824	100	
264.90813	104	
265.08988	96	
266.99146	88	
267.86213	162	1+
268.01986	234	1+
268.84132	130	
269.04994	98	
271.59989	114	
271.79742	102	
271.83594	108	
271.84930	222	1+
271.91713	164	
272.93437	240	
272.97927	140	
273.79300	144	
273.81412	202	1+
273.91778	162	
274.01452	142	
274.89600	98	
275.59685	90	
275.81003	282	
275.92123	146	
276.81205	144	
276.85798	554	1+
278.50116	108	
278.84322	376	1+
279.10408	90	
279.44456	100	
280.89556	90	
280.91397	114	
281.79273	114	
282.95337	94	
283.03581	128	
283.79448	162	
283.81015	84	
283.88142	86	
284.81729	92	
284.85986	162	
285.09497	88	
286.79989	86	
287.89393	270	1+
287.91970	102	
288.80522	224	1+
288.85674	218	1+
289.36534	88	
289.45508	92	
289.78873	126	
291.80368	186	
291.82987	146	
291.86263	200	1+
294.85336	158	
295.85595	86	
295.93400	128	
296.91089	118	
296.97363	186	1+
298.01949	150	1+
298.82388	88	
299.57615	92	
299.78453	126	
299.86555	384	1+
300.78468	206	1+
302.94218	120	
303.82898	86	
304.88392	142	
305.79901	86	
305.95808	86	
307.79796	238	
307.88166	472	1+
308.33160	114	
308.88185	330	1+
310.87777	204	
311.88326	198	
312.81323	94	
312.97199	94	
313.79900	90	
313.88145	136	
313.90114	156	
315.85429	126	
315.89012	98	
316.88180	182	1+
319.52060	100	
319.86725	86	
320.87209	102	
321.81613	112	
323.05087	102	
323.88806	124	
324.89417	384	1+
326.48499	92	
328.81803	112	
328.89067	246	
329.01962	88	
329.19055	128	
330.81022	428	1+
332.17863	104	
339.77121	158	1+
339.98119	94	
340.81010	96	
340.89042	246	1+
344.26808	106	
344.75192	122	
344.89667	92	
344.97076	94	
END IONS

###FS:    #m/z: 363.95725 #charge 1+
###MS: 81
###MSMS: 84
BEGIN IONS
TITLE=Cmpd 63, +MS2(363.9572), 28.0-35.0eV, 1.8min #84
RTINSECONDS=107.471
SCANS=81,84
PEPMASS=363.95725	1938032
CHARGE=1+
156.02717	96	
169.21388	96	
176.52875	102	
182.86598	120	
183.86624	132	
187.86488	132	
189.86251	1526	1+
191.85828	1206	1+
192.93461	130	
193.85346	114	
194.88788	138	
196.88456	478	
200.87809	132	
202.89337	96	
203.88106	158	
207.42401	96	
207.87360	748	1+
207.94702	208	
208.94115	118	
209.86918	494	
209.94402	2818	1+
210.88444	1180	1+
210.93353	232	1+
212.87900	7090	1+
213.91302	100	
214.89441	380	1+
215.92361	106	
216.89112	142	
222.95157	1798	1+
224.94874	3234	1+
224.96958	180	
225.88866	530	1+
226.89358	306	1+
226.94737	19026	1+
227.07441	112	1+
227.43294	148	1+
227.93033	280	
228.14888	96	
228.89563	1302	1+
228.94285	21222	1+
229.03477	104	
229.86146	120	
229.89137	90	
230.06691	138	1+
230.85075	94	
230.88978	10852	1+
231.03607	112	
231.69673	100	1+
232.37587	100	
232.88624	1232	1+
233.90286	158	
234.06769	94	
234.87935	488	1+
235.11615	100	
235.42803	92	
235.82377	170	
236.52022	92	
238.06685	250	1+
238.89230	92	
239.42607	92	
240.82202	286	
240.94002	330	
240.96289	930	1+
241.94254	166	
242.94088	1014	1+
242.96045	1640	1+
243.55129	114	
243.81917	774	1+
244.81908	498	1+
244.95755	9370	1+
246.82766	104	
246.90605	582	1+
246.95328	11900	1+
246.99385	96	
247.38570	102	
247.81143	104	
248.80233	590	1+
248.90016	3576	1+
248.93014	104	
248.97746	230	
249.04964	98	
249.09851	94	
249.96680	92	
250.07338	104	
250.89550	1002	1+
250.94950	96	
250.97121	408	1+
251.07123	94	
251.09198	98	
251.40399	226	1+
251.94988	148	1+
252.07948	124	
253.90481	694	1+
254.88744	154	
255.01479	130	
256.02511	94	
256.86221	96	
258.83175	204	
259.83554	118	
260.79408	94	
260.97049	942	1+
261.82899	822	1+
262.83125	532	1+
263.06682	244	1+
264.90509	240	1+
264.96865	450	1+
265.81656	526	1+
266.81405	416	1+
266.85396	196	
267.52346	92	
267.78669	152	
267.97299	1400	1+
268.86932	160	
269.01402	92	
269.84249	228	1+
269.96865	1586	1+
270.79876	208	1+
270.92023	110	
271.05987	138	
271.91285	660	1+
273.02856	98	
273.85119	204	
274.79844	154	
274.84169	92	
275.84585	478	1+
276.85314	314	1+
277.92373	166	
277.97283	98	
278.09726	544	1+
278.79956	278	
279.10196	402	1+
279.79222	768	1+
280.79463	648	1+
280.86339	118	
280.99450	94	
281.84917	92	
282.84052	396	1+
282.87098	120	
283.01379	164	1+
283.07625	110	
283.09789	134	
283.78559	118	
283.84780	278	1+
283.98589	90	
285.13213	132	1+
285.16261	142	1+
285.46039	98	
285.79084	410	1+
285.84659	1374	1+
286.41524	120	
287.81652	258	1+
288.08023	94	
290.00938	96	
290.78533	326	1+
290.84522	98	
291.80198	136	
293.11875	212	1+
293.44326	108	
294.86199	214	
295.86446	122	
295.95897	206	1+
296.80733	386	
296.86944	120	
296.89378	112	
296.93260	246	1+
297.43102	104	
297.80853	258	
298.43392	90	
298.80223	1576	1+
299.37337	160	
299.85148	112	
299.91723	100	
301.80433	144	
301.86100	1168	1+
303.80664	596	1+
303.85670	2088	
304.87521	340	1+
305.00865	124	
308.87417	146	
309.87742	98	
310.87746	130	
311.89044	118	
312.87297	160	
313.01293	102	
313.85578	230	1+
314.08495	112	
314.82052	292	1+
316.45300	102	
316.81629	330	1+
318.64094	94	
318.83769	112	
318.88419	134	
318.93681	194	1+
318.95776	98	
319.85425	96	
319.87279	122	
319.88945	102	
320.14211	132	
320.55279	92	
321.04559	112	
321.81799	654	1+
321.86502	524	
322.92972	376	1+
324.50234	90	
324.76473	136	
324.80133	92	
324.87515	266	1+
324.89228	114	
326.87275	916	1+
327.82070	114	
328.72340	298	1+
329.89850	404	1+
330.75688	172	1+
330.90188	274	1+
331.75301	214	1+
331.81701	272	1+
334.87885	98	
335.75237	126	
335.94306	810	1+
336.94501	714	1+
337.83520	126	
338.67582	114	
339.82976	350	
340.78063	104	
340.93985	772	1+
343.71578	174	
344.89997	132	
345.13740	92	
346.72885	200	1+
347.76994	126	
351.76122	432	1+
352.89037	92	
353.28758	104	
355.54476	100	
359.93513	92	
360.85397	92	
361.71623	274	1+
362.83854	208	1+
362.89970	162	
363.75150	116	
363.95688	162	
364.75400	198	1+
366.89538	112	
366.99188	114	
368.41819	94	
END IONS

###FS:    #m/z: 322.93110 #charge 1+
###MS: 85
###MSMS: 86
BEGIN IONS
TITLE=Cmpd 64, +MS2(322.9311), 28.0-35.0eV, 1.9min #86
RTINSECONDS=111.146
SCANS=85-86
PEPMASS=322.93110	5440164
CHARGE=1+
113.66280	122	
188.11833	80	
189.85981	196	
192.88726	92	
193.96520	88	
195.94027	86	
196.88756	406	1+
200.94431	78	
201.04199	82	
204.03333	86	
205.94873	370	1+
207.97483	120	
209.86634	92	
210.86346	84	
210.88779	80	
212.41409	100	
212.87533	186	
212.89758	126	
213.91104	82	
214.88792	454	1+
215.99759	108	
217.86583	86	
218.88706	102	
219.91700	92	
221.94685	138	
222.07273	90	
222.95545	574	1+
222.98194	90	
224.47451	90	
225.86942	80	
226.93444	136	
227.88702	106	
227.95666	148	
229.91772	100	
230.83224	112	
230.88986	602	1+
231.02307	90	
231.87271	86	
232.51884	100	
233.41428	92	
233.91492	108	
235.02314	80	
235.80682	120	
235.82265	142	
235.88557	86	
236.98606	236	1+
237.05365	156	
237.82290	80	
238.89448	78	
238.91204	92	
238.93936	106	
239.07294	144	1+
239.78613	484	1+
239.88335	214	1+
239.92067	80	
240.55955	80	
240.82127	370	1+
240.94071	1572	
240.96336	470	
240.99363	182	1+
241.03369	78	
241.94269	1466	
242.81832	748	1+
242.94185	4616	1+
243.01920	194	
244.93990	1138	1+
245.85397	188	1+
246.56744	94	
246.93575	136	
246.97640	292	1+
247.38855	84	
248.85302	84	
248.89803	282	
249.09569	78	
249.32659	82	
249.97851	88	
251.07242	126	
251.49874	88	
251.94679	100	
253.80525	128	
254.79433	186	1+
254.83791	114	
255.02213	80	
255.41444	86	
255.77544	220	1+
256.04497	84	
256.37477	84	
256.86651	84	
256.89469	82	
256.94920	122	
257.48103	92	
257.52447	96	
257.79877	240	1+
257.94780	88	
258.83172	272	
258.84814	304	1+
259.39774	86	
260.33499	146	
260.39544	94	
260.83032	1302	1+
261.83181	980	1+
261.94931	92	
263.48138	90	
263.85533	286	1+
263.98009	196	
265.35481	92	
265.48889	92	
265.84113	140	
267.96948	78	
268.91173	98	
269.80275	206	1+
270.87437	192	1+
271.36395	90	
271.77641	104	
271.79752	110	
271.84490	314	1+
273.79395	352	
273.81584	128	
274.34673	94	
274.80280	1214	1+
275.80898	872	1+
276.84789	146	
276.99866	98	
277.86610	84	
277.90736	82	
278.42143	102	
278.79145	210	1+
279.09188	568	1+
280.36284	80	
280.82150	82	
280.84202	90	
280.85663	88	
280.92852	88	
281.04333	78	
281.09690	104	
281.79746	320	
282.22276	152	
283.35420	92	
283.78758	338	1+
283.89620	104	
284.29013	148	
285.36661	84	
285.78825	112	
286.80629	124	
286.86718	142	
286.92019	92	
287.89486	92	
288.56165	88	
288.87096	464	1+
289.78734	600	1+
289.80966	104	
289.85661	318	1+
291.80522	250	1+
292.85112	220	1+
293.43177	78	
293.50129	86	
294.87208	98	
294.93031	112	
295.38267	106	
296.98465	80	
297.93127	80	
298.82278	78	
299.78367	476	1+
299.82504	84	
299.92888	88	
302.77037	78	
302.85647	78	
304.46732	80	
304.88084	86	
305.80777	134	
305.87523	78	
306.80925	94	
306.88201	186	
307.79657	584	1+
307.88261	456	1+
309.79114	86	
310.87526	142	
311.89242	148	
312.80420	92	
312.88746	80	
314.81395	140	
314.83559	150	
319.89249	378	1+
320.78173	78	
320.93355	80	
323.76601	118	
323.87102	192	1+
324.89761	174	
325.76904	88	
326.10069	80	
326.90821	104	
END IONS

###FS:    #m/z: 340.94118 #charge 1+
###MS: 85
###MSMS: 87
BEGIN IONS
TITLE=Cmpd 65, +MS2(340.9412), 28.0-35.0eV, 1.9min #87
RTINSECONDS=111.917
SCANS=85,87
PEPMASS=340.94118	2797170
CHARGE=1+
183.86416	138	
186.97648	84	
192.88670	144	
194.97195	96	
202.94934	102	
205.95051	278	1+
208.96108	240	
210.93275	188	1+
212.87735	1014	1+
213.94001	1372	1+
214.00803	84	
215.88630	664	1+
215.93859	318	
216.74529	100	
217.88041	374	1+
217.91284	100	
217.93996	142	
218.95113	92	
222.95042	390	1+
224.94908	116	
225.95630	114	
226.79322	272	1+
226.94424	162	
227.95370	144	
227.98552	88	
228.89433	88	
228.93845	352	
230.88795	1550	1+
231.51030	100	
231.57576	88	
231.95104	1854	1+
232.59729	90	
232.82790	84	
233.89947	378	1+
233.94987	236	
234.92157	92	
235.89434	156	
235.94833	88	
237.89334	114	
240.22729	124	
241.05152	86	
241.84296	168	
242.82160	144	1+
243.01700	88	
243.97795	142	1+
244.37035	102	
246.94822	198	
246.97469	380	1+
247.05128	84	
248.90379	214	
248.94018	96	
249.90090	332	1+
249.95942	212	
250.15144	108	
250.96994	124	
250.99152	130	
251.84013	188	1+
251.92838	154	
251.96318	332	
252.95654	168	
253.34847	100	
253.90741	90	
253.96142	130	
253.98173	84	
254.86705	90	
254.90595	128	
254.96745	1018	1+
255.90595	90	
256.91771	250	
256.96150	290	1+
257.51451	94	
257.79590	342	1+
257.94222	198	
258.04286	94	
258.84123	148	
258.90761	288	1+
258.95253	394	1+
259.17543	108	
260.84183	172	
261.07189	160	
261.79510	204	1+
263.90063	92	
264.86632	122	
265.95551	90	
267.97405	112	
268.63915	88	
268.85666	102	
269.80299	212	
269.91493	116	
270.79909	184	
271.91778	178	1+
271.96337	112	
271.99489	138	
272.33701	86	
272.85055	222	1+
272.93350	426	1+
272.95847	88	
272.97417	266	
273.06682	100	
274.89430	122	
275.80725	190	1+
275.94975	94	
276.85528	356	
277.86912	90	
277.92721	146	
278.14266	92	
278.79422	298	1+
278.84420	552	1+
278.85860	168	
279.91102	176	1+
279.93153	90	
280.02366	86	
281.11669	90	
282.85849	88	
283.78897	264	
283.80591	150	
283.92785	180	
284.52106	116	
284.80165	126	
284.84899	142	
286.92038	158	
287.03287	86	
287.87703	186	1+
288.93771	248	1+
289.05621	98	
289.50980	86	
289.78833	200	
290.86461	276	1+
291.80383	176	
292.76337	104	
292.81189	132	
292.96568	92	
293.89905	84	
294.11307	126	
294.87463	140	
295.81143	228	1+
295.86413	114	
296.81296	160	1+
296.85349	148	
296.87755	132	
297.85300	92	
299.01729	188	1+
299.78337	286	1+
299.87017	198	
300.19478	116	
302.08048	100	
302.95361	170	1+
303.00253	100	
304.07937	88	
304.81146	106	
304.92146	88	
305.83559	84	
305.87153	118	
307.08436	94	
307.80041	358	
307.89330	108	
309.81054	146	
310.42672	96	
310.81749	98	
310.87619	302	
311.32545	90	
311.74490	132	
311.86103	118	
312.88075	140	
313.93046	92	
315.75459	98	
315.86088	100	
318.06472	106	
318.58347	94	
319.89588	96	
321.81190	94	
322.09372	98	
323.87727	108	
324.89118	130	
325.90100	114	
328.83666	96	
328.88372	184	
330.81379	282	
331.91846	86	
332.18757	86	
334.34862	84	
337.76553	86	
338.84039	88	
339.93084	102	
344.01609	106	
344.81982	94	
345.76950	92	
END IONS

###FS:    #m/z: 336.94670 #charge 1+
###MS: 85
###MSMS: 88
BEGIN IONS
TITLE=Cmpd 66, +MS2(336.9467), 28.0-35.0eV, 1.9min #88
RTINSECONDS=112.69
SCANS=85,88
PEPMASS=336.94670	321820
CHARGE=1+
69.91726	86	
89.14451	84	
89.59719	94	
182.86785	374	
189.86546	138	
193.96686	96	
196.88406	124	
197.55574	96	
197.88094	166	
198.95368	166	
200.88063	164	
202.98084	86	
205.44781	108	
205.96922	400	1+
208.95637	88	
209.94365	422	1+
210.06989	192	1+
210.88213	238	1+
211.94452	6318	
212.87880	3744	1+
213.93997	1808	1+
214.92482	92	
215.88586	980	1+
215.93976	108	
217.38586	84	
217.85690	116	
217.98591	118	
219.41842	94	
220.93377	90	
223.96294	394	1+
226.89539	132	
226.97211	104	
228.89465	596	1+
229.00245	86	
229.05449	84	
229.91985	110	
229.95549	5340	1+
230.88964	6148	1+
231.35798	100	
231.95095	2010	1+
232.88972	1182	1+
233.82726	166	
233.94948	346	
234.45132	94	
235.81905	124	
236.50709	90	
236.96988	116	
237.06217	160	
238.40516	106	
240.90638	92	
242.06652	90	
242.79232	98	
243.41347	100	
243.87523	92	
246.83874	262	1+
246.90598	290	
246.97752	94	
247.96670	1534	
248.89978	1930	1+
248.92093	132	
248.99621	94	
249.02752	194	1+
249.94878	572	1+
249.96077	1292	1+
250.04702	88	
250.82913	426	
250.99087	96	
251.06977	354	1+
251.37564	104	
251.79102	106	
251.83775	238	
251.90858	144	
252.84044	206	
252.97117	3130	
253.90513	1248	1+
254.08768	170	
254.44991	84	
254.83459	106	
254.93017	90	
254.96718	1026	1+
255.38316	92	
257.85761	90	
258.80696	116	
258.84613	162	
259.57598	106	
259.79091	104	
259.94753	196	1+
260.01259	226	1+
260.11415	94	
261.83189	216	
262.80279	96	
262.82909	270	1+
264.87580	146	
265.85644	164	
267.06119	86	
267.83888	1310	1+
268.34951	86	
268.84095	888	1+
269.08012	146	
269.79882	170	
270.84462	144	
270.98030	378	1+
271.76584	94	
271.85864	88	
271.91813	590	1+
272.00680	96	
272.09328	86	
272.80253	104	
272.87368	102	
272.97778	178	
273.79531	318	1+
274.86205	118	
275.85584	84	
275.97632	92	
276.50871	92	
276.80179	128	
276.85213	258	
276.86968	140	
277.68236	90	
277.84024	138	
278.45602	84	
278.83225	1014	1+
278.96051	142	
279.80611	102	
280.80073	196	1+
280.87535	102	
281.86900	90	
281.99910	118	
285.85061	92	
286.82451	102	
286.84938	1618	1+
287.91366	84	
289.41457	110	
289.85535	158	1+
289.87772	86	
290.80979	108	
290.87897	126	
291.80157	110	
292.09288	184	1+
292.85573	362	1+
294.00096	136	
295.61699	90	
295.84182	108	
295.94873	94	
296.81374	120	
297.88158	274	1+
298.08189	92	
298.95790	106	
300.83458	90	
300.87111	92	
301.87575	86	
301.91649	88	
302.84973	118	
303.18726	84	
303.78610	114	
303.88176	108	
303.94867	98	
304.86223	208	
307.89112	112	
308.86886	708	1+
310.81207	156	
310.87345	616	1+
310.92465	102	
312.12868	106	
313.87060	140	
314.81985	100	
314.86237	100	
316.96009	84	
317.09329	110	
318.99036	120	
319.16006	86	
320.87002	94	
320.88596	92	
322.89532	130	
323.88718	114	
324.88964	204	
325.75238	176	1+
325.89784	104	
327.88216	110	
328.18020	92	
329.44963	96	
329.88691	104	
330.11157	96	
331.83833	100	
332.88771	92	
334.06867	142	1+
335.16395	86	
335.74194	86	
336.77679	94	
339.82257	196	1+
340.51540	132	
END IONS

###FS:    #m/z: 322.93079 #charge 1+
###MS: 89
###MSMS: 90
BEGIN IONS
TITLE=Cmpd 67, +MS2(322.9308), 28.0-35.0eV, 2.0min #90
RTINSECONDS=116.363
SCANS=89-90
PEPMASS=322.93079	5438740
CHARGE=1+
133.46908	100	
182.95190	90	
191.85776	210	
192.88925	324	
197.86657	80	
202.11737	80	
204.99072	106	
205.94717	292	1+
208.83228	78	
209.85391	98	
210.89943	134	
211.08300	88	
211.89926	90	
212.87859	124	
213.88734	392	1+
214.89192	284	1+
220.98710	80	
221.00705	86	
221.02553	80	
221.56984	86	
222.38760	86	
222.95093	300	
223.50971	88	
223.95977	342	1+
223.98906	92	
224.01851	90	
225.09476	92	
225.86568	84	
227.85155	226	1+
227.88148	142	
227.95394	180	
228.89522	184	
229.83885	190	
229.90654	110	
230.89062	736	1+
232.93330	264	1+
233.95502	82	
234.43271	222	1+
235.82435	112	
236.04466	130	
236.07085	234	1+
236.83566	80	
236.89202	82	
237.36488	80	
237.79217	110	
238.45966	88	
238.86791	80	
238.94005	146	
239.00419	84	
239.06079	100	
239.78883	454	1+
240.82189	240	
240.90656	90	
240.94043	1914	
240.96163	450	
241.82416	110	
241.94000	5460	1+
241.97938	128	1+
242.46600	92	
242.78924	82	
242.82547	446	1+
242.91822	124	
242.94185	3504	1+
243.03513	122	
244.81935	202	1+
244.93896	1246	1+
245.36359	92	
246.38907	180	
246.97672	286	
247.91113	78	
248.54171	86	
248.84866	84	
248.89995	156	
250.97729	100	
251.02629	152	
251.04105	84	
251.07242	104	
251.60605	102	
253.78891	236	
253.83693	210	1+
254.95136	130	
255.78179	290	
256.40641	102	
256.94727	80	
257.79999	122	
257.88309	84	
258.83368	738	1+
258.85456	142	
258.89714	154	
259.48671	108	
259.93389	84	
260.34409	104	
260.83419	276	
261.83344	702	
261.89388	140	
262.35700	160	
262.52390	96	
262.80850	80	
262.83141	980	1+
263.55372	86	
263.97902	184	
265.05830	234	1+
265.09232	132	
265.85864	348	1+
266.08461	162	1+
266.86538	222	1+
267.93552	92	
267.97957	114	
268.80031	78	
268.90876	142	
269.00886	78	
269.80075	134	
270.35046	80	
271.04562	88	
271.09620	94	
271.84640	114	
271.95792	86	
272.43663	174	
272.84767	256	
272.98383	90	
273.79567	1024	1+
274.81340	92	
274.84850	110	
275.85061	292	1+
276.85164	220	1+
277.80911	136	
277.99336	86	
278.56469	106	
278.79537	94	
278.91935	88	
279.09137	652	1+
279.85967	120	
280.81117	86	
280.86293	96	
281.03455	96	
282.07970	92	
282.78723	378	1+
282.86130	400	1+
283.07296	120	
283.78861	276	1+
284.29704	314	
285.86049	154	
286.75190	92	
286.87789	88	
286.91764	184	
287.88521	114	
288.86205	136	
289.78748	530	1+
289.87870	464	1+
291.80543	382	
291.90906	100	
292.85794	116	
293.87363	92	
294.81384	116	
294.85994	200	
296.81187	436	1+
296.86850	126	
297.78949	84	
299.78179	694	1+
300.72491	90	
300.78364	462	1+
300.83468	140	
301.87588	158	
302.43931	80	
302.74684	80	
302.89124	122	
302.90951	82	
303.99854	86	
305.80139	118	
306.11134	140	
306.88457	488	1+
307.75400	94	
307.79822	622	1+
307.89015	300	1+
308.87082	264	1+
309.89562	180	1+
311.02623	84	
311.88113	660	1+
312.80731	186	1+
313.84768	82	
315.02794	96	
317.86994	100	
320.10917	80	
320.73112	80	
321.15345	80	
321.82922	82	
322.89292	248	1+
324.81190	94	
324.89223	206	
325.01129	124	
325.89731	100	
326.05033	80	
327.72481	82	
END IONS

###FS:    #m/z: 340.94081 #charge 1+
###MS: 89
###MSMS: 91
BEGIN IONS
TITLE=Cmpd 68, +MS2(340.9408), 28.0-35.0eV, 2.0min #91
RTINSECONDS=117.135
SCANS=89,91
PEPMASS=340.94081	2826708
CHARGE=1+
183.87502	102	
189.86307	134	
191.95848	128	
192.92769	132	
197.88807	142	
199.88437	172	1+
205.95115	130	
207.40959	108	
208.96063	140	
212.87549	1234	1+
213.94075	2070	1+
214.89745	304	
215.88791	784	1+
215.93798	670	1+
217.85580	100	
218.04197	100	
218.88155	162	1+
221.41461	96	
223.95805	212	
224.95796	106	
224.97606	146	
226.89278	108	
226.94553	248	
227.78693	100	
228.03346	122	
228.92077	92	
228.94783	172	
230.88726	2148	1+
231.88962	1452	1+
231.95070	1304	1+
232.01331	88	
232.04720	92	
232.83704	142	
233.83444	108	
233.94816	458	1+
234.50968	104	
235.82686	150	
235.89146	216	1+
235.94807	264	1+
236.87225	132	
237.43709	90	
237.79319	98	
237.83472	100	
239.88587	98	
240.22445	88	
240.83850	204	
240.96228	110	
241.52814	92	
241.84553	140	
241.94494	166	
242.64950	90	
242.86969	88	
243.53794	88	
243.82746	132	
244.95857	184	
246.38996	110	
246.89335	96	
246.97435	640	1+
248.01944	92	
248.42355	90	
248.55705	88	
248.89858	668	1+
249.89992	438	1+
249.96091	446	1+
250.99401	100	
251.95930	282	
253.90790	412	1+
253.95554	112	
254.12870	92	
254.81604	88	
254.83433	130	
254.96684	744	1+
255.77664	128	
256.84268	92	
256.96563	206	
257.79985	126	
257.83196	110	
257.85586	130	
258.07843	114	
258.80133	116	
258.84581	594	1+
258.96479	88	
259.34233	98	
259.96104	208	
260.02912	108	
260.33813	104	
260.83644	152	
260.85882	102	
262.83706	102	
262.94603	106	
263.82874	284	1+
264.90622	134	
265.03487	92	
267.46098	94	
267.79457	142	
267.83105	92	
268.34932	90	
268.83961	108	
268.92723	106	
269.79784	90	
270.39506	96	
271.91759	190	
272.84396	138	
272.92104	118	
272.93670	154	
272.98585	110	
273.44029	90	
273.79523	388	
274.86166	140	
274.89817	180	
275.54783	100	
276.43943	120	
276.85305	508	1+
278.84555	542	
279.10271	248	1+
279.51019	98	
279.85398	394	1+
280.80855	116	
280.89582	92	
281.61016	90	
281.84192	116	
281.89064	108	
282.40623	94	
282.85156	114	
282.86119	122	
283.43057	110	
283.79104	318	1+
284.07197	98	
287.86865	196	
288.79569	194	1+
289.84473	104	
289.88073	112	
290.82096	102	
291.86654	220	1+
292.93781	154	
293.83158	88	
294.86551	276	1+
295.05893	102	
296.87005	334	1+
296.94661	88	
297.85150	182	1+
297.93361	100	
299.04876	90	
299.78432	310	
301.86070	238	1+
301.97001	92	
303.80708	150	
303.94239	144	
304.36852	100	
306.04627	106	
307.79565	242	
307.88696	210	
308.09262	94	
308.88156	90	
309.79830	126	
309.81572	164	
309.88721	186	
310.80956	224	1+
310.88101	580	1+
315.01509	88	
315.43553	94	
315.88661	88	
316.82637	100	
318.92579	88	
320.33776	90	
325.90033	282	1+
328.77152	106	
328.88608	136	
330.81254	142	
332.85483	92	
332.88856	100	
333.84126	102	
334.93457	104	
335.77772	112	
336.87013	98	
337.54912	106	
338.88911	156	
339.78626	222	1+
341.56517	92	
341.71729	88	
342.90854	100	
343.90128	116	
345.06648	90	
345.19815	108	
END IONS

###FS:    #m/z: 507.84633 #charge 1+
###MS: 89
###MSMS: 92
BEGIN IONS
TITLE=Cmpd 69, +MS2(507.8463), 28.2-35.2eV, 2.0min #92
RTINSECONDS=117.907
SCANS=89,92
PEPMASS=507.84633	618370
CHARGE=1+
196.01687	302	
197.89217	218	1+
209.94194	198	1+
221.89237	198	1+
223.97566	180	
224.04580	150	
224.97547	160	
227.95408	150	
228.04547	148	
232.89393	224	1+
234.88767	152	
236.89269	144	
238.06273	238	
248.10478	170	
250.97212	174	
252.08210	336	1+
256.08892	140	
256.40245	184	
257.87199	248	
258.87468	182	
260.87893	494	1+
262.06667	206	1+
262.83873	164	1+
263.91985	140	
266.16704	348	
267.16861	218	
267.38591	148	1+
268.08233	252	1+
268.78103	156	
268.89590	160	
268.91872	182	
269.92794	150	
271.97342	156	
272.04843	148	
272.39023	318	1+
272.85228	768	1+
274.86130	158	
275.84941	262	1+
276.87847	182	1+
277.37613	234	1+
278.86356	258	1+
280.39425	184	
280.79350	182	1+
281.13946	166	
281.89742	150	
282.79337	264	1+
282.84442	186	1+
285.89037	272	1+
286.87350	186	
287.85130	612	
288.84102	150	
288.86969	262	
288.88942	174	
289.77457	94	1+
289.87900	646	
289.90084	154	
290.86350	1860	1+
291.90045	152	
293.87354	3204	1+
295.01242	176	
295.85526	430	1+
296.85742	284	1+
296.98155	166	
297.02663	156	1+
297.12882	220	1+
297.81812	174	
298.86442	186	
299.51950	192	1+
299.88523	398	1+
299.92117	264	1+
300.84085	498	
300.86074	674	1+
301.32404	170	1+
301.85164	244	
302.86414	728	1+
303.86809	514	1+
304.92458	236	1+
305.86050	778	1+
307.18991	146	
307.88841	1278	
308.14264	1356	1+
308.87312	2802	1+
309.78690	210	1+
309.93492	254	1+
309.99263	174	1+
310.15539	942	1+
310.34288	254	1+
310.84324	284	1+
310.96348	138	1+
311.88277	8980	1+
312.02406	206	1+
312.41174	278	1+
312.82237	148	
313.15954	134	1+
314.86573	624	
314.96394	168	
315.75582	152	1+
315.80546	188	1+
315.87834	290	
316.03496	208	1+
316.86126	190	
317.84797	158	
317.88740	196	
318.80949	306	1+
318.88209	506	1+
318.93175	170	
319.86955	144	
319.88728	306	1+
320.86268	220	1+
321.35534	152	
321.82018	384	1+
321.88489	216	
322.35275	258	
322.88671	230	
323.86918	340	
324.86030	220	
325.38201	216	1+
325.86086	190	
325.90205	228	
326.15351	244	1+
326.80755	458	1+
326.87860	2394	1+
327.09752	158	1+
327.81058	260	1+
327.87974	1418	1+
329.75790	172	1+
329.85394	140	
329.89185	270	
330.88369	328	
331.75398	324	1+
331.80804	154	
331.89194	264	
332.81084	324	1+
332.83140	218	1+
332.87582	1046	1+
333.81280	232	1+
334.39952	156	
334.89904	220	
335.84226	262	
336.87804	656	1+
336.90186	174	
339.13006	144	1+
339.71866	156	1+
339.88343	154	
340.76027	290	1+
341.79240	140	
343.01447	230	1+
346.76935	324	1+
346.84680	258	1+
347.14400	180	1+
347.88244	386	1+
348.16582	148	
348.92265	144	
348.99997	232	1+
349.75232	270	1+
349.77645	172	
349.81676	400	1+
349.87094	150	
349.90395	216	
350.17231	308	1+
350.27660	146	
350.82506	244	1+
350.89466	314	
351.77046	314	1+
351.88447	178	
352.80611	180	1+
352.91064	262	
353.07182	162	1+
353.85591	630	1+
353.91421	146	
354.79087	172	
355.72788	164	
355.76428	146	
355.83563	578	1+
355.89131	410	1+
356.72090	200	1+
356.81988	310	1+
356.84882	468	1+
359.34899	344	1+
361.77859	144	1+
361.87205	322	1+
362.84048	378	1+
365.18179	300	1+
365.34669	168	
366.18413	260	1+
366.84059	2090	1+
366.88055	496	1+
367.70942	1632	1+
367.76555	234	1+
367.78480	166	
367.91290	232	
368.80637	184	1+
369.84327	192	
372.04366	148	
372.78091	436	1+
373.71744	560	1+
373.78578	322	1+
373.82647	326	1+
373.90194	264	
374.74208	174	
375.38482	192	
375.76688	312	1+
376.30506	322	1+
376.79046	150	
376.86779	150	
377.88929	168	
378.74206	258	1+
379.74338	176	1+
380.71816	672	1+
380.78002	168	
381.84153	394	
382.85957	508	1+
382.90675	178	
383.71033	378	1+
384.85068	3560	1+
384.89226	186	
385.06638	166	
385.77431	224	1+
385.79827	214	1+
386.87439	152	
387.32953	154	
387.71881	236	
387.90389	144	
388.75036	152	
388.79253	410	1+
388.88749	150	
389.19354	234	
389.38477	230	1+
389.68495	178	1+
389.71496	330	
389.86250	492	1+
390.71820	150	
390.84290	394	
391.84304	330	
391.90319	148	
392.07167	226	1+
392.86209	502	1+
393.79941	806	1+
394.74778	158	1+
394.78384	148	
394.84025	182	
395.86654	306	
398.69319	178	1+
398.72958	512	1+
398.86850	180	
399.72044	446	1+
399.85077	196	
400.07696	124	1+
400.77614	148	
400.85622	158	
401.86796	220	
402.86659	1748	1+
405.78491	374	
405.81170	178	
405.87105	586	1+
406.13913	98	1+
407.73053	278	1+
407.86471	6390	1+
408.07165	202	
408.68772	148	
408.92120	286	1+
409.72375	960	1+
409.81563	150	
410.83763	598	1+
411.75875	204	1+
411.81071	830	1+
412.72983	582	1+
412.84837	362	
412.87202	186	
413.87819	542	1+
414.86733	414	1+
417.85623	172	
418.81624	242	1+
421.73180	398	1+
421.89067	640	1+
422.78976	292	1+
422.81918	364	1+
422.86669	894	1+
423.77495	264	
425.74306	378	1+
425.86215	1258	1+
426.86348	1090	1+
426.94071	206	
427.73330	1256	1+
427.96121	146	1+
428.21204	182	1+
428.76922	228	1+
428.84783	496	1+
428.88618	322	1+
429.38257	172	1+
429.73497	872	1+
429.82618	308	
430.74051	614	1+
430.80277	330	1+
430.86304	1380	1+
431.86754	1216	1+
432.70896	206	1+
434.89398	142	
435.86815	146	
436.89216	142	
439.89596	188	
440.82159	214	1+
440.86384	158	
441.70448	202	1+
441.75230	360	1+
442.88418	144	
443.67572	194	1+
444.87412	1610	1+
445.74284	498	
446.71120	434	1+
446.74539	572	1+
446.88077	166	
447.71335	296	1+
449.81224	184	1+
449.87752	396	1+
450.74641	928	1+
451.74871	600	1+
457.69507	142	
457.90703	490	1+
462.88190	382	
463.77902	206	1+
463.88620	180	
465.73215	160	
467.77684	312	1+
467.88829	786	1+
468.77983	260	1+
469.85128	184	1+
469.89009	180	1+
470.76682	166	1+
474.79750	296	1+
480.72889	166	
484.80530	268	
485.72426	250	1+
485.89601	180	
486.79463	404	1+
486.84434	342	1+
486.89362	184	
488.79647	234	1+
492.80998	196	1+
497.74104	156	
500.73674	296	1+
501.74446	192	1+
503.77689	178	1+
504.27274	200	1+
504.80296	208	
509.85965	364	1+
END IONS

###FS:    #m/z: 363.95693 #charge 1+
###MS: 93
###MSMS: 94
BEGIN IONS
TITLE=Cmpd 70, +MS2(363.9569), 28.0-35.0eV, 2.0min #94
RTINSECONDS=121.577
SCANS=93-94
PEPMASS=363.95693	1788698
CHARGE=1+
178.94330	118	
180.86874	112	
182.86788	268	1+
186.86747	434	1+
187.86966	370	1+
189.86295	2300	1+
191.85889	1840	1+
192.92681	138	
194.04021	100	
196.88334	1002	1+
196.96528	102	
197.94240	130	
200.89264	98	
201.95044	156	
205.92767	148	
205.95033	132	
207.87319	750	
207.94516	272	
208.88460	564	
208.93569	136	
209.42902	98	
209.87048	274	
209.94473	3918	1+
210.88438	1590	1+
212.87920	13360	1+
213.03411	114	1+
213.41329	150	1+
218.88845	152	
219.86356	132	
221.51865	106	
221.85679	104	
221.99840	156	1+
222.95147	6016	1+
224.04826	112	
224.94813	9150	1+
225.88960	870	1+
226.89397	538	1+
226.94754	26832	1+
226.97220	288	
226.99745	186	1+
227.05510	280	1+
228.08835	204	1+
228.89442	2180	1+
228.94248	35722	1+
229.11532	158	
229.16025	98	
229.18337	140	1+
229.30523	112	1+
229.41438	100	1+
229.83940	216	1+
230.15495	110	
230.88957	17292	1+
231.02538	134	1+
231.25810	88	1+
231.27600	146	1+
231.33892	136	1+
231.99571	106	1+
232.71680	114	1+
232.88581	2264	1+
232.90823	132	
232.95708	222	1+
233.93415	132	
234.87967	578	1+
235.82184	152	
235.84843	110	
239.06851	130	
240.82719	126	
240.94226	276	
240.96271	3482	1+
241.08735	158	
241.83555	140	
241.94138	488	
242.81949	164	
242.94278	1096	
242.95819	2706	1+
243.81909	154	
244.41054	112	
244.95775	10650	1+
244.99668	164	
245.82445	142	
246.90893	628	1+
246.95337	14526	1+
247.38363	104	
247.80085	540	1+
248.06407	120	
248.80138	514	1+
248.85450	160	
248.90028	3578	1+
249.93980	178	1+
250.89677	1148	1+
250.97131	630	1+
251.29122	120	
251.79816	142	
252.79348	108	
252.90018	1456	1+
252.91453	146	
253.90469	1190	1+
255.77920	156	
255.92451	120	
257.95773	118	
258.47693	98	
258.83224	242	
258.97332	326	
259.09057	118	
259.84032	106	
259.97511	138	
260.83491	274	
260.96900	1654	1+
261.83159	1218	1+
261.88962	232	1+
262.79600	194	1+
262.97112	156	
263.03043	182	1+
263.84755	136	
263.86928	192	1+
263.97770	184	
264.81616	152	
264.96269	292	1+
265.06474	122	
265.08368	144	
265.82386	140	
265.84909	418	1+
266.81339	730	1+
266.97522	110	
267.78668	110	
267.97286	1664	1+
268.90227	134	
268.95629	188	
269.96831	1520	1+
270.06082	102	
271.79207	144	
271.84511	320	1+
271.91614	504	1+
271.95438	168	
273.79772	138	
274.42720	152	
275.79947	106	
276.08195	200	1+
276.85958	194	
277.80829	114	
278.80052	430	1+
278.84791	148	
279.10355	742	1+
279.84315	130	
279.95992	106	
280.42874	164	
280.79290	1242	1+
281.84978	428	1+
282.92040	176	
283.06867	108	
283.09590	154	
283.78770	594	1+
283.83041	126	
283.85049	262	
283.98352	204	
284.82666	134	
284.84806	108	
284.90726	108	
284.99572	124	
285.82337	156	
285.84508	1558	
285.88038	204	1+
286.08054	120	
286.86349	126	
287.85204	102	
288.12114	236	1+
288.99383	194	1+
289.08569	176	
289.84707	120	
289.87096	154	
289.93371	150	
290.55331	100	
291.80274	300	1+
292.05490	104	
292.43993	98	
293.12027	240	1+
294.43201	96	1+
294.85511	244	1+
294.92705	192	1+
296.01826	100	
296.80962	236	
297.11408	174	
297.80753	128	
298.80270	1468	1+
298.84219	114	
299.87020	104	
299.94921	110	
300.44826	106	
300.94903	112	
301.80105	148	
301.86064	526	1+
302.80389	876	1+
302.82280	100	
303.10263	156	1+
303.80824	596	1+
303.85628	3626	1+
305.76913	130	
307.13297	120	
307.87236	348	1+
307.88988	134	
308.34903	106	
308.53876	106	
308.89779	104	
309.80882	290	1+
310.02025	104	
310.81303	176	1+
310.87584	250	1+
311.12830	180	
311.86003	286	1+
312.86534	192	1+
314.31574	102	
314.81961	96	
315.87375	104	
316.81462	312	
317.83144	154	
317.87331	122	
318.87514	130	
318.93112	322	1+
318.99885	192	1+
319.82117	110	
319.86854	116	
320.93379	192	
321.82088	516	1+
321.86521	730	1+
321.92475	768	1+
322.92736	524	1+
323.82194	124	
324.88889	132	
326.87302	1050	1+
336.94872	162	
337.94401	358	1+
339.82713	296	
340.83048	140	
340.93934	524	1+
342.89994	146	
343.70718	140	
347.88945	178	
349.04491	98	
349.73919	130	
352.14844	104	
352.71005	102	
352.77635	132	
355.79771	130	1+
355.86568	130	
360.74806	200	1+
361.71427	124	
362.19202	98	
363.72687	144	
364.91654	166	1+
365.06249	102	
END IONS

###FS:    #m/z: 507.84630 #charge 1+
###MS: 93
###MSMS: 95
BEGIN IONS
TITLE=Cmpd 71, +MS2(507.8463), 28.2-35.2eV, 2.1min #95
RTINSECONDS=122.349
SCANS=93,95
PEPMASS=507.84630	618588
CHARGE=1+
196.01510	454	1+
214.88801	152	
224.97778	188	
227.95677	268	
230.88700	192	
232.89381	146	
236.80095	152	
236.88717	224	1+
238.06392	206	
240.07935	168	
248.85155	152	
250.90581	142	
250.96939	484	1+
252.07719	446	1+
254.89659	166	
259.97334	174	1+
261.87758	142	
262.37971	178	
262.89531	172	
266.16676	484	1+
266.88405	174	
267.78286	158	
267.87662	286	1+
267.91279	208	1+
270.85380	202	
272.85388	1034	1+
273.38797	144	
274.79136	228	1+
275.80931	186	
276.85611	152	
277.35603	156	1+
278.39494	158	
279.37566	442	1+
279.89079	210	
280.37765	388	1+
280.89284	180	
282.07001	148	
285.78974	498	1+
286.79158	300	1+
287.34397	276	1+
287.85353	776	
288.87154	232	
289.78681	288	1+
289.84340	144	
289.87811	730	
289.90053	258	
290.12963	150	
290.86337	1694	1+
290.90392	152	
292.11012	292	1+
292.91125	260	1+
293.04601	144	
293.39161	194	1+
293.87318	4076	1+
293.96419	182	
294.80835	250	
296.84586	180	
297.81840	496	1+
297.87234	148	
298.85689	284	1+
298.87776	176	
300.85876	470	1+
301.85464	514	1+
304.88330	466	1+
305.86249	1334	1+
305.90549	296	1+
306.36356	288	1+
306.84298	200	1+
307.79694	428	1+
307.89041	906	
308.14248	1274	1+
308.34989	230	
308.87859	1766	1+
309.87017	786	1+
310.15785	1166	1+
311.88260	7396	1+
311.98017	202	1+
312.26122	96	1+
312.84131	158	
313.60581	90	1+
313.92474	288	1+
314.86492	1112	1+
315.37395	338	1+
315.71471	128	1+
316.81107	148	
316.85036	228	
318.43211	194	1+
318.87747	144	
319.82314	166	
321.04315	208	1+
322.35422	354	1+
322.88985	242	
323.38609	154	
323.85723	566	1+
323.87324	212	
324.86142	330	1+
324.89950	204	
324.99992	188	
325.76454	272	1+
325.89972	396	
326.88023	2668	1+
327.81124	144	
327.89962	492	
328.87341	892	1+
328.95534	172	
329.89658	204	
330.16310	156	
330.81173	160	
330.84051	150	
331.81559	194	
332.82661	330	1+
332.87624	1108	1+
333.96207	196	1+
334.88447	576	1+
335.80645	166	
335.88529	360	1+
335.98977	152	1+
336.01282	212	1+
336.94258	318	1+
337.83533	182	1+
337.88181	638	1+
337.90756	148	
338.86825	298	1+
339.36976	212	
340.94688	144	
341.87443	378	1+
342.07459	158	
344.89202	342	1+
345.39032	162	
346.96048	162	1+
347.77489	262	
347.82565	412	1+
347.94449	230	1+
348.89104	144	
349.17060	202	1+
349.75452	192	1+
349.82034	298	1+
350.88785	840	1+
351.88944	576	1+
351.96507	176	
352.35984	298	1+
352.77516	212	
352.90955	686	1+
353.77358	162	
353.85234	580	1+
354.87435	244	1+
355.13453	180	1+
355.18135	154	
358.78028	192	
359.78881	298	1+
359.91689	330	1+
360.91717	216	1+
362.31144	132	1+
362.37119	242	1+
362.87099	150	
363.86482	406	1+
363.88613	352	1+
364.86889	352	1+
365.78255	180	
366.18582	210	
366.83944	1752	1+
367.70739	1780	1+
367.76894	162	
367.87443	368	1+
368.74383	192	1+
368.89522	238	
369.70824	308	
369.83894	474	1+
369.88892	196	
369.90957	268	1+
370.03320	288	1+
370.78870	342	
371.19089	182	
371.72410	170	
371.79414	166	
371.86671	154	
373.37874	274	1+
373.71933	320	
374.72147	256	
375.11389	130	1+
375.72308	198	
375.79503	136	1+
375.84993	148	
376.38472	154	
376.74083	164	
377.38176	218	1+
378.71962	158	
378.80995	316	1+
378.89369	182	
379.38340	238	1+
380.72429	610	1+
380.85953	212	
380.87600	162	
381.79751	320	1+
381.84315	144	
382.84820	146	
383.71432	354	
383.88757	450	1+
384.36650	174	
384.72347	172	
384.85115	3548	1+
385.39466	452	1+
385.77303	230	1+
387.73220	168	
387.90109	236	
388.71710	434	1+
388.79537	174	
388.84803	292	1+
389.20058	294	
389.71823	316	1+
390.19920	160	
390.83503	796	1+
390.86472	320	1+
391.32934	182	1+
391.34804	162	
391.83721	592	1+
392.60624	152	1+
392.86612	480	1+
393.36478	176	
393.80277	534	1+
394.83575	178	
394.85787	150	
394.90650	156	
395.86520	158	
396.73977	320	1+
398.72324	586	1+
398.86072	182	
399.72671	372	1+
399.80638	166	
399.84606	196	
399.86603	172	
400.81343	158	
400.85814	156	
402.73177	296	1+
402.86557	1540	1+
403.81142	290	1+
403.86998	1132	1+
403.97491	192	1+
405.73201	272	
405.74884	162	
405.78020	320	1+
405.87357	702	1+
406.85982	222	
407.72834	210	
407.73873	362	1+
407.81332	166	
407.86603	6338	1+
408.81845	144	
408.93077	198	1+
409.72152	852	1+
410.08216	200	1+
410.77509	146	
410.83300	364	1+
411.15065	102	1+
411.80790	330	
412.06038	178	1+
412.73233	200	
412.80901	156	
412.84987	608	1+
412.86825	624	1+
412.98796	138	1+
416.87633	192	
417.81967	260	1+
417.86478	190	
421.88578	554	1+
422.81879	164	
423.77390	164	
423.87269	698	1+
423.88448	176	
424.87986	606	1+
425.73905	362	1+
426.86205	718	
426.93150	278	1+
427.73393	1916	1+
427.86362	360	
428.09821	146	
428.85147	416	
428.88850	388	1+
429.87296	156	
430.74227	658	1+
430.85453	270	
431.86609	240	
432.87287	216	
434.04443	190	1+
434.85947	144	
434.88631	268	
435.85952	356	1+
439.89637	758	1+
443.75807	154	
444.75004	152	
444.87281	1504	1+
445.74296	718	1+
445.79025	382	1+
446.79234	250	1+
447.10118	174	
447.85101	158	1+
447.88034	216	
448.75200	256	1+
448.88369	890	1+
450.74586	868	1+
453.75290	162	
453.84615	214	1+
456.21172	232	1+
457.91112	226	
458.90019	540	1+
461.87718	492	1+
462.88026	434	1+
462.91165	148	
463.73699	192	1+
464.82756	190	
465.71838	222	1+
467.88772	1434	1+
468.77866	556	1+
468.86170	284	1+
471.11407	124	1+
479.76862	162	
485.79436	182	1+
485.89783	378	1+
486.84571	246	
489.66263	250	1+
497.68203	230	1+
499.74075	284	1+
503.84181	238	1+
504.84686	186	1+
508.82449	148	1+
509.85909	500	1+
END IONS

###FS:    #m/z: 336.94625 #charge 1+
###MS: 93
###MSMS: 96
BEGIN IONS
TITLE=Cmpd 72, +MS2(336.9463), 28.0-35.0eV, 2.1min #96
RTINSECONDS=123.122
SCANS=93,96
PEPMASS=336.94625	339698
CHARGE=1+
182.86725	346	1+
192.88740	86	
194.88841	130	
196.88214	378	1+
205.80179	84	
205.94907	118	
207.97317	102	
209.94075	96	
210.88231	258	
211.88392	120	
211.94382	4082	
212.46778	118	
212.87782	4576	1+
212.94772	152	
213.93822	2634	1+
213.97259	84	
215.88959	552	1+
217.88143	370	
217.93544	218	
217.96895	94	
218.02893	94	
218.84562	88	
219.83268	96	
222.44594	98	
224.42093	106	
224.97044	92	
225.96412	92	
226.89576	122	
227.05736	84	
227.39245	110	
228.89422	1072	1+
229.78892	106	
229.91270	100	
229.95446	4022	1+
230.85086	102	
230.88882	6070	1+
230.91332	136	
231.95106	1542	1+
232.82224	476	1+
233.05828	90	
233.89511	356	
233.94585	352	1+
234.82355	426	1+
234.89937	166	
235.88617	94	
237.09352	92	
238.36493	94	
239.97915	130	
242.89933	144	
243.82941	214	1+
244.06523	106	
244.09056	106	
244.90822	88	
245.96028	86	
246.39376	94	
246.90311	328	1+
246.97609	358	
247.96475	1202	1+
248.89974	1958	1+
248.97965	88	
249.02030	100	
249.82895	766	1+
249.95717	796	1+
251.91248	198	
252.83179	220	
252.93021	216	1+
252.97124	2244	
253.08965	116	
253.83153	120	
253.90342	1280	1+
254.96505	1286	1+
255.07380	108	
255.37396	102	
255.78932	102	
255.86205	160	
256.37482	96	
256.91518	124	
257.48292	106	
257.84458	450	1+
257.95920	128	
257.99156	116	
258.79902	208	1+
258.84589	378	1+
260.67690	88	
260.82948	320	1+
262.79594	204	1+
262.95111	154	
263.82788	154	1+
263.86414	106	
264.98416	86	
265.08510	136	
266.87631	232	1+
267.83848	210	
267.97334	92	
268.84165	1636	1+
268.91894	198	1+
269.81968	88	
270.82550	86	
271.05555	84	
271.09406	88	
271.91512	628	1+
272.60845	88	
272.86797	88	
272.97989	128	
273.79845	224	
273.84550	242	1+
274.79963	122	
275.81727	120	
276.36201	100	
276.81992	90	
276.89541	140	
277.83128	138	
277.85837	116	
278.39397	100	
278.42952	100	
278.80124	210	1+
278.83430	1004	1+
279.09610	92	
281.98152	90	
282.05360	88	
282.93060	100	
283.08652	86	
283.79433	154	
283.83380	96	
283.85793	130	
284.34437	96	
285.43521	88	
285.58863	86	
285.84730	1806	1+
286.40271	100	
286.82260	90	
286.85046	1580	1+
288.02171	92	
289.01003	164	
289.87672	86	
290.14507	90	
290.84979	246	1+
291.80012	144	
293.10592	122	
293.83175	92	
293.87187	112	
293.99904	118	
295.79483	204	1+
296.39889	92	
296.88060	390	
297.39768	84	
298.85036	104	
299.87043	140	
299.98659	88	
300.10140	84	
300.31618	90	
300.40778	96	
301.87483	142	
302.42653	96	
302.86224	92	
304.01947	86	
304.06441	122	
306.73173	94	
306.88365	374	1+
308.86524	244	1+
310.87145	306	
311.55057	90	
311.82327	196	1+
311.87306	144	
317.84479	122	
318.40635	100	
318.88208	116	
319.03313	104	
319.37344	90	
319.88452	92	
322.35837	110	
322.85895	174	
322.92672	188	1+
323.88812	140	
324.45402	92	
324.89380	110	
325.89757	88	
326.70038	102	
327.65102	94	
327.71122	110	
327.88005	218	1+
328.87626	260	1+
329.17741	84	
331.90326	100	
332.88058	172	
333.88176	122	
335.05774	130	
336.16730	130	
336.76140	100	
338.42687	116	
338.89506	114	
339.83094	154	
340.38386	86	
340.96063	156	
341.70672	216	1+
END IONS

###FS:    #m/z: 363.95687 #charge 1+
###MS: 97
###MSMS: 98
BEGIN IONS
TITLE=Cmpd 73, +MS2(363.9569), 28.0-35.0eV, 2.1min #98
RTINSECONDS=126.788
SCANS=97-98
PEPMASS=363.95687	1556176
CHARGE=1+
178.94137	118	
182.86486	182	
183.55363	102	
184.95130	140	
185.86098	102	
187.86911	188	
189.86193	1930	1+
191.85815	2188	1+
194.88907	186	
195.00639	100	
196.88291	762	1+
197.95771	110	
198.86860	120	
200.94834	152	
205.87451	120	
205.94819	128	
205.99215	104	
207.87526	1140	1+
207.91488	146	
207.95143	358	1+
208.45075	96	
209.87280	176	
209.88423	218	
209.94380	4428	1+
210.82973	184	1+
210.88435	2370	1+
212.87927	12020	1+
213.45341	108	
218.91040	132	
219.86034	254	1+
220.96871	102	
222.95201	4940	1+
223.88864	132	
224.94881	6502	1+
225.05438	148	
226.89150	116	
226.94731	25020	1+
226.97403	328	
227.12382	172	1+
227.14873	104	
227.39346	102	
227.89522	204	
228.28993	102	1+
228.89480	1798	1+
228.94244	31722	1+
228.99583	122	1+
229.02434	146	
230.37625	136	1+
230.72174	104	1+
230.88942	14682	1+
232.04524	96	
232.42143	112	
232.78194	120	1+
232.88450	1980	1+
233.85608	130	
233.98966	108	
234.88164	590	1+
234.93003	178	
235.82915	224	1+
235.85133	210	
237.06131	246	1+
240.82254	228	
240.84770	108	
240.94054	738	1+
240.96257	3262	1+
241.38688	100	
242.02843	120	
242.81967	356	
242.95942	2298	1+
243.82062	282	
243.93976	122	
244.50833	90	1+
244.82144	172	
244.95752	8962	1+
245.13958	154	1+
246.00310	238	1+
246.90669	380	
246.95260	11048	1+
247.38923	136	1+
247.45683	98	
247.90885	174	
247.97772	146	
248.90027	4612	1+
248.97525	104	
249.80387	130	
250.89607	770	
250.92248	306	1+
250.94572	104	
250.97060	414	1+
251.07047	154	
252.45576	102	
252.79909	228	1+
252.89355	164	
252.95618	146	
253.84513	132	
253.90523	1198	1+
253.95057	114	
256.83442	120	
256.91197	104	
258.36463	106	
258.83858	446	1+
258.97291	626	
260.83060	106	
260.96808	2392	1+
261.83068	514	
262.82882	554	1+
263.07287	320	1+
263.91541	114	
263.95585	100	
264.86160	204	
264.96663	128	
265.80828	652	1+
265.82221	114	
265.84825	140	
265.97532	388	1+
266.35568	104	
266.81277	580	1+
267.78617	120	
267.97329	1426	1+
268.77700	230	1+
268.79909	192	1+
268.84153	136	
268.95191	106	
269.34601	96	
269.81381	232	1+
269.96973	1496	1+
270.40455	106	
271.84340	194	
271.86422	308	1+
271.91608	702	1+
271.95416	130	
272.84438	164	
272.96927	96	
274.85074	158	
275.81705	102	
276.85534	462	1+
277.03390	146	
278.09796	314	1+
278.79730	232	
278.84322	132	
279.10155	226	1+
279.79248	1044	1+
279.96443	106	
280.14703	106	
280.79264	642	1+
281.86657	148	
281.94236	140	
281.98684	176	
282.93871	100	
283.06746	186	
283.79229	314	1+
283.85138	546	1+
283.98177	472	1+
284.82414	460	
284.87437	164	
285.79128	136	
285.84519	1386	1+
286.41543	100	
286.79580	112	
288.79586	156	
288.92187	292	1+
289.87840	152	
290.78428	304	1+
290.86602	124	
293.11619	168	
293.85379	334	1+
293.87479	100	
294.86097	182	1+
295.89059	144	
295.90870	102	
295.93605	96	
296.80613	260	
296.92856	172	1+
297.81302	212	
297.90471	146	1+
297.97301	188	1+
298.80377	1086	1+
299.12717	122	
299.89477	106	
300.91231	152	
301.80113	182	
301.86054	778	1+
302.79589	116	
302.80921	122	
303.80759	402	
303.85565	2990	
303.92264	146	
304.83575	136	
304.86561	232	1+
306.83615	112	
307.13148	108	
307.84445	118	
307.88291	220	
308.87683	184	
309.10614	96	
309.87392	100	
309.94457	104	
310.88052	526	1+
312.86890	96	
314.81962	146	
315.81757	186	
316.81525	510	1+
318.93305	590	1+
319.72044	208	1+
320.93277	116	
321.81895	218	
321.86760	708	1+
322.16222	96	
322.81572	96	
322.90407	136	
322.92802	464	1+
323.46269	160	
323.88204	518	1+
325.86216	98	
325.91741	126	
325.98516	188	1+
326.87407	1180	1+
333.06384	142	1+
335.87272	250	1+
335.98071	96	
336.94331	830	1+
339.83571	190	
340.49453	122	
340.94136	366	1+
341.87452	110	
342.76482	230	1+
348.75784	98	
351.76354	158	
353.72843	108	
355.71754	136	
356.84095	116	
360.70754	226	1+
361.75931	114	
361.84213	114	
363.70817	106	
364.79061	144	1+
367.72540	112	
367.77615	154	
368.06808	96	
END IONS

###FS:    #m/z: 507.84593 #charge 1+
###MS: 97
###MSMS: 99
BEGIN IONS
TITLE=Cmpd 74, +MS2(507.8459), 28.2-35.2eV, 2.2min #99
RTINSECONDS=127.56
SCANS=97,99
PEPMASS=507.84593	602510
CHARGE=1+
196.01636	508	
199.88819	156	
214.88692	486	1+
216.89208	338	1+
232.89387	410	1+
234.88227	320	1+
236.88690	254	
241.85225	222	
250.91015	180	
250.97102	514	1+
252.08238	238	
254.09854	168	
258.84440	144	
260.87977	308	
261.93937	160	
265.88864	148	
268.38269	248	1+
268.94487	142	
268.96828	142	
270.85782	334	1+
272.79288	182	1+
272.85365	720	1+
272.89347	492	1+
273.39639	160	
273.89687	330	1+
275.87560	226	1+
276.84451	294	1+
278.39359	160	
278.96130	216	1+
279.10376	290	1+
279.88259	354	1+
280.85440	280	1+
281.08533	228	1+
281.37124	158	
287.85278	598	
288.86602	334	
289.88107	698	
290.13183	360	1+
290.38452	154	
290.86684	1522	1+
290.90569	148	
291.77570	174	1+
292.74367	128	1+
293.35757	238	1+
293.87281	4222	1+
295.88589	254	1+
296.84752	558	1+
296.96153	298	1+
298.83929	140	
299.83787	248	
299.85780	160	
299.95161	170	1+
300.86002	498	1+
301.84881	328	1+
302.34031	154	
302.88508	168	
303.83440	172	
303.86718	592	1+
305.86004	856	1+
305.88634	196	
306.12731	162	
307.85830	202	
307.88968	608	
308.14113	986	1+
308.16280	156	
308.81423	252	1+
308.84944	160	
308.87145	1880	1+
309.04297	138	1+
309.34130	400	1+
309.88971	868	1+
310.15754	600	1+
310.37051	174	
310.84367	408	1+
311.88386	7390	1+
312.81758	334	1+
313.93473	294	1+
314.86913	256	
315.37060	168	
315.86893	166	
315.95421	264	1+
316.81208	160	
316.85987	182	
316.96141	160	1+
317.80100	154	
317.85365	338	1+
317.89540	172	
318.37984	156	
318.83285	144	
318.85788	290	1+
318.93670	166	
318.97435	288	1+
319.37117	288	1+
319.75814	194	1+
319.85633	254	1+
319.88739	166	
319.94193	148	
320.80723	162	
320.85810	210	1+
321.07702	216	1+
321.81614	252	
321.84729	334	1+
322.35017	220	
322.88427	146	
323.85327	410	1+
323.87385	152	
324.85484	264	1+
324.87876	254	
325.01361	170	1+
325.89919	272	
326.15167	266	1+
326.88362	2266	1+
327.38794	210	1+
328.37248	232	
328.86943	706	1+
330.81645	520	1+
330.87783	446	
331.82001	374	1+
331.89464	442	1+
332.87587	960	1+
333.17525	158	
333.38687	282	1+
334.87553	550	1+
334.89749	158	
335.83142	384	1+
335.84594	308	
335.88444	348	1+
335.90637	268	
337.38529	244	1+
337.88333	242	
337.94723	152	
338.02805	140	
338.88377	176	
338.90258	184	
339.71687	154	1+
339.87716	148	
339.90756	148	
343.90297	298	1+
345.81640	258	
346.85804	176	
346.89312	234	
347.77369	386	1+
347.82693	282	1+
348.17836	190	
348.91468	228	
349.10152	158	1+
349.76376	200	
349.85710	320	1+
349.88694	720	1+
350.75993	228	
350.84197	174	
350.88920	604	1+
351.09333	152	1+
352.16759	178	
352.36505	156	
352.80929	156	
352.89223	222	
352.91393	310	1+
353.85658	550	1+
354.77580	316	1+
354.95517	210	1+
355.89258	412	
356.35618	174	
356.83837	184	
357.70812	198	1+
357.80931	144	
358.86712	332	1+
358.95196	148	
359.82949	256	1+
362.36303	274	1+
363.87590	358	1+
364.76526	214	1+
365.78883	214	
366.18621	322	1+
366.84049	952	
366.86965	144	
367.08091	142	
367.70727	1686	1+
367.76674	270	1+
367.84176	452	
368.84480	306	
368.89575	152	
369.85146	190	
370.72721	396	1+
370.78789	618	1+
370.83642	362	1+
370.89249	230	1+
371.19008	172	
371.72781	266	1+
373.90008	228	
374.37198	186	
374.81666	154	
375.82115	162	
375.88199	460	1+
376.73092	400	1+
376.80139	164	1+
376.88399	342	1+
376.99678	144	
377.85955	220	1+
379.79624	504	1+
380.38195	396	1+
380.71851	266	
380.79790	402	1+
380.85393	218	
381.71747	204	
381.73898	142	
381.84901	508	1+
383.78258	220	
383.89022	396	1+
384.74612	350	1+
384.76699	262	1+
384.84960	3554	1+
386.35885	246	1+
387.78115	142	
388.38272	240	1+
388.79750	188	
389.20039	552	1+
389.71782	376	
389.80933	160	
390.72658	166	
390.84160	744	
391.72781	162	
391.83749	884	1+
391.86710	368	1+
392.36247	144	
392.72547	150	
392.86692	254	1+
393.79626	808	1+
394.74067	186	
394.83330	232	1+
394.90402	166	
396.73829	160	
396.89484	328	1+
397.40535	144	
398.72858	248	
398.86982	166	
399.22987	202	1+
399.73165	270	
399.81332	172	
399.85511	590	1+
400.72981	160	
401.74418	260	1+
402.86148	596	
403.87202	750	
404.87091	1108	1+
405.76786	252	
405.78878	248	
405.90825	192	
407.38707	148	
407.73244	586	1+
407.86485	6130	1+
408.07272	142	
408.93782	144	1+
409.72662	1114	1+
409.78854	168	1+
410.83562	762	1+
411.80842	956	1+
412.72982	682	1+
412.84956	432	1+
413.75889	272	1+
413.87884	468	
414.79069	220	1+
415.87686	180	
416.87753	246	
417.81761	388	1+
417.85243	524	1+
420.36255	260	1+
421.87923	692	1+
422.86757	526	1+
423.78231	506	1+
423.84188	146	
424.82426	268	1+
424.90788	216	1+
425.87687	298	
426.74198	222	
426.76318	226	
426.86261	682	1+
427.73407	2234	1+
428.84744	488	1+
428.88895	302	1+
430.73726	478	1+
430.79084	312	1+
430.94331	216	1+
431.86815	482	1+
432.85342	344	1+
435.72985	140	1+
435.89555	206	1+
438.72796	150	
439.89560	458	1+
441.89782	172	
443.79212	256	1+
444.87306	1056	1+
445.74127	1280	1+
446.68711	238	1+
446.86940	166	
448.89296	154	
449.69192	148	
449.87729	540	1+
450.74826	1150	1+
457.90469	358	
458.90375	212	
462.80007	206	1+
462.88425	396	
462.91059	168	1+
463.88292	180	
464.87545	152	
465.84511	202	1+
466.78268	176	1+
467.88753	734	1+
468.78671	296	1+
475.77733	162	1+
480.78270	252	1+
485.89662	542	1+
486.84207	236	
490.90276	206	
491.79891	164	
491.84959	184	
494.11704	174	
505.80518	174	1+
509.85752	330	
END IONS

###FS:    #m/z: 336.94617 #charge 1+
###MS: 97
###MSMS: 100
BEGIN IONS
TITLE=Cmpd 75, +MS2(336.9462), 28.0-35.0eV, 2.2min #100
RTINSECONDS=128.333
SCANS=97,100
PEPMASS=336.94617	308428
CHARGE=1+
182.86347	386	1+
182.87755	108	
196.88836	84	
198.95691	140	
200.88206	104	
205.94900	164	
209.94339	152	
210.88343	844	1+
211.94440	4484	1+
212.87831	3200	1+
213.93927	1552	1+
214.08128	86	
214.89709	334	
214.91118	94	
215.88855	826	1+
215.93741	114	
219.42536	98	
221.02900	96	
221.48402	98	
223.08296	98	
223.95986	170	
224.99172	124	
225.95231	82	
226.38816	88	
226.89528	326	
226.94633	82	
227.03221	82	
227.89829	190	
227.95248	128	
228.00384	90	
228.89537	776	1+
228.91504	182	
228.94095	132	
229.47658	98	
229.95501	4200	1+
230.55684	108	
230.88835	5708	1+
231.94956	2050	1+
232.81873	92	
232.83282	86	
233.82597	118	
233.89837	620	1+
233.94916	204	
235.38904	156	
235.49611	88	
235.79312	106	
235.82213	102	
235.89694	204	1+
235.92197	84	
235.94734	134	
236.08616	84	
236.84936	136	
237.05656	110	
240.95794	92	
241.83719	290	1+
243.44976	120	
245.02518	84	
245.36544	84	
246.90825	260	
246.97752	130	
247.50134	102	
247.96607	1024	1+
248.83544	228	1+
248.89954	2196	1+
249.96149	354	
250.83322	258	
250.96441	168	
251.07320	292	1+
251.82955	402	1+
251.88081	88	
251.91287	232	1+
251.95967	90	
252.02069	100	
252.46951	84	
252.93074	86	
252.97073	2372	1+
253.08587	156	
253.90318	986	1+
253.93756	290	1+
254.08484	98	
254.96633	948	1+
255.06960	84	
256.91499	134	
257.85461	188	
257.91836	154	
258.40400	90	
258.85707	108	
258.91206	100	
259.33455	82	
259.47116	92	
259.84663	106	
260.83079	118	
260.94443	224	
261.52601	92	
261.89170	180	
262.02207	96	
263.84962	174	1+
264.90411	148	
266.08964	192	1+
267.83912	1094	1+
267.88114	92	
267.96135	82	
268.09361	106	
268.84105	836	1+
269.79615	202	1+
269.91063	100	
270.10220	90	
270.84565	396	1+
270.98413	176	
271.87086	90	
271.91479	570	1+
272.56176	98	
272.93713	94	
273.02623	86	
273.79251	178	
274.87389	90	
274.98526	142	
275.57231	106	
275.85938	116	
276.81829	102	
276.85743	484	1+
277.00008	108	
277.14614	84	
277.83498	846	1+
277.98284	124	
278.01741	84	
279.52068	84	
280.83157	144	
280.86858	90	
280.93307	140	
281.79705	98	
282.79206	84	
283.78849	120	
284.79318	194	
285.85197	416	
286.85038	1194	1+
286.93094	84	
287.80632	206	1+
288.20964	122	1+
289.85036	464	1+
289.87325	100	
289.90043	86	
291.80105	142	
291.94485	84	
292.43836	118	
292.81800	92	
293.04937	90	
293.10753	178	
293.85601	192	
294.00029	110	
294.07489	136	
294.83814	266	1+
294.85999	148	
294.89561	136	
295.07303	164	
295.84466	228	1+
295.99302	130	
298.75841	98	
299.48699	84	
299.85810	86	
299.86709	334	1+
303.99382	108	
304.90502	84	
304.95788	92	
305.38694	86	
305.86455	142	
306.44804	98	
306.88208	166	
306.93102	96	
308.88231	112	
309.83333	114	
309.86992	202	
309.91635	84	
310.87540	574	1+
311.83462	212	1+
312.81119	84	
314.73795	128	
314.76981	116	
317.15000	100	
319.82031	108	
320.05664	84	
324.89435	406	1+
325.89706	252	1+
325.94911	98	
328.87825	364	1+
329.56986	92	
329.87655	322	1+
330.75869	90	
333.33878	122	
333.88089	134	
334.29897	84	
334.35507	118	
334.75225	220	1+
334.86265	86	
336.94673	88	
340.80535	90	
341.89981	262	1+
END IONS

###FS:    #m/z: 322.93058 #charge 1+
###MS: 101
###MSMS: 102
BEGIN IONS
TITLE=Cmpd 76, +MS2(322.9306), 28.0-35.0eV, 2.2min #102
RTINSECONDS=132.005
SCANS=101-102
PEPMASS=322.93058	5291738
CHARGE=1+
47.08730	82	
176.61338	88	
188.98833	82	
191.85703	96	
191.99831	88	
192.88679	144	
193.89012	80	
196.01649	94	
197.01574	82	
200.88504	88	
205.94956	258	
206.94848	130	
207.04030	84	
207.99708	90	
208.83059	86	
208.88719	80	
208.94494	144	
212.87874	230	
212.90075	80	
213.01942	86	
213.88240	94	
214.89264	152	
215.90023	88	
219.91218	84	
221.94402	112	
222.95543	970	1+
223.95978	590	1+
224.56834	92	
225.79051	84	
227.93350	82	
229.09348	94	
230.79180	116	
230.82324	86	
230.84474	220	1+
230.89009	242	
230.90678	224	1+
231.89210	104	
233.91392	80	
235.85034	90	
235.90791	112	
237.02553	244	1+
237.79650	88	
238.79537	86	
238.82695	196	
238.95751	90	
239.07823	82	
239.78520	168	
239.84535	98	
240.05338	80	
240.07942	122	
240.78867	194	
240.82175	512	1+
240.94155	964	
240.96046	262	
241.46305	96	
241.94198	1110	
242.79884	98	
242.82295	340	
242.94116	3160	1+
243.01276	94	
243.78855	92	
243.82013	944	1+
243.89670	108	
244.86140	88	
244.93951	1042	1+
246.97699	598	1+
248.12170	100	
248.39654	84	
248.85069	132	
249.81324	80	
250.55331	98	
250.97079	128	
251.06922	138	
251.33419	84	
251.78780	256	1+
252.46807	108	
252.84237	82	
253.36191	82	
253.78838	130	
254.82820	84	
255.10243	96	
255.45174	90	
255.78418	244	
256.83606	120	
257.07852	118	
257.58355	108	
257.79682	456	1+
258.83275	778	1+
258.85016	118	
259.91441	80	
260.45887	94	
260.80057	86	
260.83727	352	
261.82707	1158	1+
261.84860	116	
262.35114	280	1+
263.85376	104	
263.97927	212	1+
265.85272	138	
266.84105	148	
266.86050	248	1+
267.79638	98	
267.90702	94	
267.97298	80	
268.06991	92	
268.79807	334	1+
271.80323	282	1+
271.84692	98	
272.03448	108	
272.84825	162	
273.79383	512	
273.85677	88	
274.79396	336	
274.85164	208	
275.81089	166	
276.10889	84	
276.79333	234	1+
276.85029	276	1+
276.88711	160	
277.05224	90	
278.77645	80	
278.83521	122	
279.08960	1004	1+
279.85098	112	
280.90410	92	
281.79324	114	
282.27603	88	
282.82290	92	
282.85904	408	1+
282.98397	82	
283.06904	274	
283.11586	102	
283.79589	386	1+
283.97069	130	
284.29337	576	
284.35319	90	
284.94994	80	
285.87719	332	1+
289.78763	304	1+
289.80711	94	
289.87652	204	1+
290.82788	86	
291.80426	510	1+
292.11737	88	
292.15454	90	
293.92366	228	1+
294.85640	276	1+
295.89060	112	
296.55528	82	
297.78923	84	
297.81264	84	
297.88795	110	
298.34892	82	
298.92544	110	
299.78083	286	1+
300.43105	86	
300.59920	102	
300.80764	342	1+
301.81088	250	1+
301.85473	90	
302.06571	92	
302.87265	186	1+
303.96808	88	
305.50939	90	
305.80134	116	
305.87989	172	
306.80216	100	
307.80082	568	1+
307.88560	370	1+
307.91143	106	
309.12787	86	
310.44397	84	
310.76425	146	
311.88013	122	
312.80582	252	
312.87746	86	
314.82325	108	
315.86051	232	1+
316.07288	108	
318.88276	230	1+
319.03118	92	
320.87220	218	1+
323.88283	236	1+
324.86544	92	
325.89102	86	
326.05051	92	
326.16785	80	
326.86725	80	
327.20365	124	
327.70912	80	
END IONS

###FS:    #m/z: 340.94095 #charge 1+
###MS: 101
###MSMS: 103
BEGIN IONS
TITLE=Cmpd 77, +MS2(340.9410), 28.0-35.0eV, 2.2min #103
RTINSECONDS=132.778
SCANS=101,103
PEPMASS=340.94095	2199012
CHARGE=1+
64.67412	98	
181.99991	86	
189.86380	118	
192.92749	240	
196.07422	96	
197.92378	84	
207.97261	126	
208.95895	110	
210.87766	100	
212.87939	1136	1+
212.95000	98	
213.93898	1562	1+
215.88596	572	1+
215.93788	386	1+
217.88215	362	1+
218.80011	90	
220.89027	130	
221.87495	86	
221.89156	90	
223.96229	94	
224.00935	82	
224.05522	98	
226.11496	96	
226.89686	206	1+
226.94520	240	
227.95367	124	
228.94137	140	
230.88727	1586	1+
231.02096	100	
231.37780	110	
231.69352	98	
231.88927	1014	1+
231.95120	1220	
232.90900	176	
233.89652	500	1+
233.94727	408	
233.98329	102	
235.08506	102	
235.88998	148	
236.82896	146	
238.91303	84	
239.46567	92	
239.69769	94	
239.92763	86	
240.79299	224	1+
240.84148	184	1+
241.86228	90	
243.88297	106	
243.91539	92	
244.05373	82	
244.95892	116	
246.43988	106	
246.90702	88	
246.96656	166	
248.83166	92	
248.90153	128	
249.43881	90	
249.90212	122	
249.96011	302	
250.91317	92	
250.96177	346	1+
252.90714	90	
253.01382	126	1+
253.05505	84	
253.92672	150	
254.11493	102	
254.90659	236	
254.96676	568	1+
256.84311	130	
256.96278	94	
257.85024	128	
257.96007	90	
259.84507	134	
260.33612	82	
260.83328	280	1+
260.85058	160	1+
260.89724	88	
261.81022	102	
261.89620	282	1+
262.84063	108	
263.60133	94	
266.79798	122	
266.86861	124	
267.79576	98	
269.94100	82	
270.79723	142	
270.84921	294	1+
271.93245	286	1+
271.95711	92	
272.93591	242	1+
272.97762	100	
272.99770	84	
273.79616	208	1+
274.86217	142	
275.81618	96	
275.85342	156	
275.97634	100	
276.85650	628	1+
276.87678	114	
276.89190	226	1+
276.99304	82	
277.00567	100	
277.86104	406	1+
277.89508	194	1+
277.96505	82	
278.16302	82	
278.84164	112	
279.37103	86	
280.88324	96	
280.90378	90	
280.93595	86	
281.43135	270	1+
282.26592	102	
282.35661	82	
283.85886	134	
284.02397	84	
284.04902	118	
284.38664	84	
284.79922	200	1+
285.43918	92	
287.43022	86	
287.80940	118	
287.85988	88	
289.79045	84	
289.87944	110	
292.43571	84	
292.86115	104	
293.79870	140	
293.86546	82	
294.80372	82	
295.86988	128	
296.22334	100	
296.44309	86	
296.84873	110	
297.83498	132	
299.78619	182	
300.95394	112	
301.88704	82	
302.17268	94	
302.80451	86	
302.86589	118	
302.88260	160	
303.94776	86	
304.07328	92	
304.38389	84	
305.38252	86	
305.88079	480	1+
307.79945	238	
308.80208	180	
309.52740	96	
310.06181	100	
310.82402	196	
311.88348	162	
312.81103	150	
312.86883	86	
315.00408	92	
315.45305	94	
316.10369	94	
318.30777	88	
318.39992	82	
319.08578	92	
319.88723	124	
320.88209	86	
322.88942	176	1+
324.05812	82	
325.96314	124	
326.18013	182	
326.93645	84	
330.21885	82	
330.80660	132	
332.79672	84	
336.77964	96	
338.03845	118	
338.30055	96	
339.26096	92	
340.90981	92	
340.96393	106	
341.85135	98	
343.71127	116	
END IONS

###FS:    #m/z: 363.95711 #charge 1+
###MS: 101
###MSMS: 104
BEGIN IONS
TITLE=Cmpd 78, +MS2(363.9571), 28.0-35.0eV, 2.3min #104
RTINSECONDS=133.55
SCANS=101,104
PEPMASS=363.95711	1376958
CHARGE=1+
182.86846	168	
185.87102	132	
187.86843	138	
187.88714	104	
189.86287	1122	1+
191.85845	1134	1+
192.89425	98	
196.88528	522	
200.88551	120	
206.94795	452	1+
207.87230	822	1+
207.95156	374	1+
209.87394	224	
209.94376	2302	1+
210.88475	658	
210.92821	98	
212.87971	7642	1+
216.41103	98	
218.91473	128	
221.86227	182	
222.95193	1970	1+
223.88797	106	
224.94872	2414	1+
226.89674	302	
226.94772	11818	1+
227.03589	168	1+
227.39525	176	1+
227.78333	210	1+
227.89734	126	
227.93257	216	
228.06062	120	
228.65216	94	1+
228.85778	100	
228.89470	1150	1+
228.94261	14264	1+
229.39085	94	
230.08331	88	1+
230.16418	108	
230.84253	96	
230.88941	8370	1+
231.82093	136	1+
231.99504	110	
232.88594	1270	1+
234.88107	606	
235.84914	164	
236.82334	114	
236.89803	98	
237.43315	96	
237.89879	92	
238.06345	116	
238.83919	156	
239.78566	106	
240.81833	382	1+
240.83929	254	1+
240.94042	358	
240.96313	1382	1+
241.08193	94	
241.94332	1458	1+
242.81772	700	1+
242.88811	94	
242.90177	136	
242.94306	882	1+
242.95827	1124	1+
243.12210	94	
244.12886	104	1+
244.87275	96	
244.89199	104	
244.95777	6828	1+
245.81968	186	
245.83220	324	1+
245.91400	100	
245.94169	188	
246.01217	168	1+
246.43637	100	
246.84788	106	1+
246.90472	388	
246.95319	7234	1+
247.80496	486	1+
248.00964	104	
248.02374	214	1+
248.07291	92	
248.90036	2066	1+
250.89433	530	1+
250.96984	328	
251.07113	304	
252.89153	204	
252.95658	122	
253.07470	188	
253.83383	276	1+
253.90467	976	1+
253.97117	102	
254.09297	126	
256.85671	148	
258.83337	804	1+
258.97750	120	
260.43530	108	
260.96730	860	1+
261.05895	152	
261.82950	582	1+
262.83089	408	1+
263.87621	104	
264.85354	204	1+
264.96585	324	1+
265.56665	92	
265.90883	94	
265.98062	208	
266.08363	106	
266.81118	550	1+
266.87691	110	
267.10443	154	1+
267.44920	94	
267.78632	128	
267.97323	1200	
268.02573	98	
268.08330	232	1+
268.83903	102	
268.87160	416	1+
268.95873	134	
269.91876	162	1+
269.96878	1484	1+
270.80762	142	
271.84432	364	1+
271.91565	582	1+
271.95983	166	
272.80302	104	
272.97575	116	
273.72263	126	
273.91388	410	1+
274.86192	128	
275.39113	96	
276.35998	102	
276.85566	496	1+
277.80510	168	
278.08921	156	
278.79961	114	
278.84577	248	1+
279.09789	174	
279.79612	172	
280.79343	854	1+
282.40642	98	
282.78595	400	1+
283.10256	238	1+
283.78893	266	1+
283.85192	310	1+
283.91354	146	
283.98182	98	
284.82503	400	
284.89052	126	
285.84541	1280	1+
287.81833	156	
288.79963	114	
289.86715	356	1+
290.08732	106	
290.78635	178	
290.86429	268	1+
291.05236	106	
291.10512	102	
293.12154	108	
294.11511	112	
294.44223	116	
294.55837	102	
294.86224	382	1+
295.02124	106	
296.80713	350	
297.80758	186	
298.80312	764	1+
299.07491	100	
300.76753	178	1+
300.85983	134	
301.32168	104	
301.81383	212	
301.86139	466	1+
301.88004	106	
303.43976	100	
303.80910	450	1+
303.85616	2326	1+
303.94066	262	1+
304.72890	130	
306.12976	150	
307.13395	120	
307.84321	106	
307.89494	100	
308.82329	96	
310.87630	124	
311.15007	154	
313.07614	98	
313.88195	158	
313.92205	100	
315.81506	130	
316.81861	128	
317.85169	178	
318.84838	124	
318.88402	130	
318.93820	96	
319.81168	238	
319.82426	200	
320.07601	94	
321.76953	138	
321.81748	272	1+
321.86888	492	1+
322.62928	96	
322.78671	250	1+
322.92847	428	1+
323.81150	154	
324.88200	146	
325.89077	138	
326.87163	548	1+
326.88964	202	
327.75437	146	1+
328.88171	226	1+
331.64260	92	
333.93651	140	
336.94587	258	
337.83303	190	
338.82031	414	1+
339.82552	262	1+
339.98968	96	
340.93981	590	1+
340.97880	102	
345.72277	144	
347.95902	94	
350.76045	462	1+
350.89908	112	
351.89796	234	1+
353.58099	94	
355.73558	102	
357.71777	164	
359.96766	116	
361.72094	146	
363.06180	108	
363.57658	110	
365.74104	304	1+
365.91725	132	
367.82910	130	
END IONS

###FS:    #m/z: 322.93051 #charge 1+
###MS: 105
###MSMS: 106
BEGIN IONS
TITLE=Cmpd 79, +MS2(322.9305), 28.0-35.0eV, 2.3min #106
RTINSECONDS=137.231
SCANS=105-106
PEPMASS=322.93051	5217894
CHARGE=1+
189.96539	120	
192.89159	218	
195.65841	100	
196.88294	96	
205.94835	160	
206.94900	100	
207.93335	108	
209.93952	142	
210.65678	106	
210.90457	94	
210.94915	120	
212.87741	112	
212.90095	80	
215.00789	88	
216.89107	206	1+
218.86919	80	
221.94865	834	1+
222.86565	82	
223.81907	108	
224.87506	80	
224.95852	200	
227.92783	90	
227.95568	92	
228.85393	148	
228.89782	98	
229.92305	106	
230.83266	152	
230.88889	158	
232.90817	274	1+
234.96547	116	
235.87850	88	
237.05370	166	
237.79230	150	
238.88641	84	
238.93836	160	
239.03456	80	
239.78805	124	
240.79355	124	
240.82221	640	1+
240.93984	1238	
240.95898	288	
241.08543	88	
241.11627	82	
241.78713	102	
241.93942	5302	1+
242.38563	82	
242.41857	100	
242.50250	88	
242.81650	190	
242.83711	114	
242.94183	3642	1+
243.82394	378	
244.82259	452	1+
244.93882	856	1+
245.42134	90	
246.85257	138	
246.86622	80	
246.97648	382	1+
248.84764	184	
248.90029	84	
249.84702	128	
250.94695	150	
251.07230	124	
251.79484	106	
251.93495	104	
252.91645	82	
253.83008	392	1+
254.19300	108	
254.81384	82	
254.87660	96	
255.78273	106	
257.80029	94	
257.85486	142	
257.89893	88	
258.80436	174	
258.83455	430	1+
260.83205	366	
261.06981	104	
261.82970	1064	1+
261.97005	254	1+
262.12812	80	
262.83228	674	1+
264.34544	88	
264.96579	98	
265.05477	108	
265.80211	140	
265.85195	124	
266.86748	198	1+
267.03177	80	
267.37067	92	
267.79270	168	
268.34664	154	
268.84433	100	
269.67476	80	
269.80379	170	
270.86777	116	
271.79302	130	
271.84599	124	
272.79169	466	1+
273.43432	86	
273.79409	398	1+
273.81040	90	
273.86883	98	
274.82700	84	
274.85220	126	
274.86210	132	
275.81384	140	
276.81000	112	
277.80913	100	
277.83213	104	
277.85777	174	1+
278.13666	92	
278.96066	82	
279.09362	612	1+
280.11254	98	
280.83512	124	
280.85888	102	
280.91455	106	
280.93782	88	
282.81965	96	
282.85739	170	
283.78910	272	
284.29497	396	
284.78310	126	
284.85828	502	1+
285.82146	82	
287.02793	86	
287.79352	94	
288.86384	104	
289.06672	88	
289.79062	278	
290.89440	84	
291.80248	450	1+
291.86679	96	
292.87816	144	
293.36460	86	
293.81649	106	
295.86896	114	
296.80730	178	1+
298.82321	102	
298.83582	82	
298.86858	164	
299.78165	286	
299.81487	122	
301.93143	84	
302.37111	88	
302.78519	80	
305.80841	120	
305.92787	100	
306.88232	146	
307.79885	462	1+
307.82242	98	
307.86605	84	
307.88480	186	1+
308.90251	86	
309.80790	104	
310.81334	134	
310.87775	214	
310.95636	104	
311.88528	106	
311.91392	134	
312.80527	244	1+
312.86966	82	
315.32886	114	
316.83505	80	
318.81415	88	
319.87314	84	
321.94984	106	
322.05839	94	
322.81895	86	
324.78889	138	
324.89371	506	1+
326.17012	82	
326.80969	94	
327.71568	126	
327.79116	98	
END IONS

###FS:    #m/z: 340.94100 #charge 1+
###MS: 105
###MSMS: 107
BEGIN IONS
TITLE=Cmpd 80, +MS2(340.9410), 28.0-35.0eV, 2.3min #107
RTINSECONDS=138.004
SCANS=105,107
PEPMASS=340.94100	2053016
CHARGE=1+
50.38534	84	
116.44867	96	
177.93457	82	
184.05139	104	
192.92369	136	
196.88225	174	
201.88020	82	
205.95020	268	
208.93875	86	
208.96047	126	
209.95337	88	
210.13133	92	
210.89778	92	
212.86348	88	
212.88014	704	
213.87952	434	
213.94022	1146	1+
214.88275	856	1+
215.88821	576	1+
215.93761	158	
217.88257	352	1+
217.91676	96	
217.93627	164	
219.18892	94	
220.42170	112	
221.89717	92	
222.03076	98	
223.95858	304	1+
224.96295	224	1+
225.39152	94	
226.44719	106	
226.95008	118	
227.41275	86	
228.94424	96	
230.88709	1542	1+
231.95073	798	1+
233.46883	90	
233.88726	336	1+
233.89942	280	1+
233.94617	298	
235.82563	122	
235.86994	126	
237.44244	92	
237.79486	140	
239.78785	200	1+
239.93358	96	
239.98858	84	
240.48147	92	
240.95720	110	
241.83928	150	
241.88144	104	
241.99204	98	
242.84052	140	
243.03614	84	
244.95525	152	
246.33012	84	
246.85101	86	
246.97787	152	
248.83775	142	
248.85285	120	
248.90282	128	
249.40882	120	
249.89921	460	1+
250.96805	252	1+
251.11315	98	
253.01405	82	
253.59069	84	
253.90462	538	1+
254.90671	370	1+
254.96825	590	1+
254.98971	92	
255.44791	88	
256.02897	82	
256.52819	86	
256.65443	104	
256.80127	98	
256.84516	88	
256.96627	480	1+
257.90573	116	
258.10393	96	
258.80721	136	
258.84528	240	
258.91746	84	
259.34246	92	
259.81368	82	
259.84875	110	
259.89439	158	
259.95710	230	
260.84750	86	
261.05300	86	
261.84175	128	
262.54185	84	
262.85812	94	
263.83174	270	1+
264.91130	84	
267.39868	98	
267.79716	90	
267.97557	142	
268.14405	104	
268.84065	272	
269.79733	236	1+
271.83240	96	
273.56007	82	
273.79002	200	1+
273.84678	128	
275.80930	340	1+
275.86398	134	
276.85805	164	
277.06888	92	
277.39357	84	
277.86258	120	
277.92939	86	
277.96566	106	
278.84535	324	1+
279.08908	120	
279.90855	100	
280.33837	88	
280.87216	128	
281.05407	176	1+
282.85810	298	1+
284.85777	116	
284.95622	94	
285.42908	92	
285.53684	82	
287.82665	90	
289.43864	94	
289.88166	296	1+
290.00728	100	
291.80259	312	1+
292.43413	104	
292.90209	82	
292.93556	92	
293.45593	108	
293.52852	88	
294.86871	180	
295.87383	110	
296.80929	138	
297.00901	178	1+
297.89297	88	
298.88010	220	1+
299.77768	182	1+
299.82673	266	1+
299.85429	124	
301.91624	90	
302.16392	88	
302.85313	116	
302.93845	356	1+
305.87739	280	1+
306.07614	84	
306.93851	92	
307.80246	276	1+
307.88250	264	1+
307.91130	84	
310.79899	106	
310.87747	572	1+
311.76650	112	
311.82887	124	
311.88205	404	1+
313.02188	92	
313.80550	112	
314.41811	88	
314.97342	86	
315.95066	84	
316.01155	120	
317.05163	86	
318.43732	96	
319.77730	120	
321.04555	112	
321.77679	128	
322.37797	116	
324.89412	220	
325.82087	86	
325.88327	204	
326.89250	112	
327.89424	100	
328.82476	106	
328.88385	292	1+
330.81406	242	
332.84035	132	
337.83240	84	
337.88515	84	
337.98225	92	
340.30933	88	
342.90324	94	
343.18364	208	1+
343.90955	216	
344.73583	82	
345.55704	96	
END IONS

###FS:    #m/z: 336.94641 #charge 1+
###MS: 105
###MSMS: 108
BEGIN IONS
TITLE=Cmpd 81, +MS2(336.9464), 28.0-35.0eV, 2.4min #108
RTINSECONDS=138.776
SCANS=105,108
PEPMASS=336.94641	293964
CHARGE=1+
81.11290	86	
182.86547	154	
185.87082	160	
187.86916	92	
196.88463	182	
200.88226	128	
200.91482	84	
202.07397	80	
205.94489	90	
206.41865	100	
209.88199	82	
209.94448	160	
210.88267	614	1+
211.34342	104	
211.94453	3028	1+
212.87885	3614	1+
213.93950	1694	1+
214.87673	166	
214.89338	174	
215.88506	578	1+
215.93814	142	
218.51328	92	
219.98599	84	
221.07453	88	
221.93551	166	
222.95016	94	
222.97196	84	
223.42158	114	
223.89806	116	
223.94687	90	
223.96908	344	1+
224.84618	118	
227.95276	114	
228.07069	102	
228.89478	964	1+
229.95359	3082	
230.88897	7056	1+
231.85314	96	
231.95116	1560	1+
232.60282	90	
232.83300	120	
233.82384	176	
233.90041	456	
234.83595	142	
234.94224	80	
235.00984	82	
235.13209	102	
235.82939	106	
235.89189	242	
235.94876	114	
236.85170	104	
237.88862	184	
238.91879	82	
239.90038	156	
240.83691	116	
241.00916	90	
243.78309	80	
245.95593	86	
246.44186	88	
246.90312	314	
247.92284	94	
247.96575	908	1+
248.83434	84	
248.85751	86	
248.90071	1788	1+
248.98354	134	
249.95070	694	1+
250.82864	616	1+
250.94985	452	1+
250.96919	80	
251.07194	110	
252.97149	1434	1+
253.08460	214	1+
253.86348	106	
253.90520	1614	1+
253.93676	90	
254.40086	100	
254.96522	760	1+
255.02390	88	
255.37523	86	
255.99389	84	
256.94149	106	
257.80001	210	1+
258.84056	90	
260.48282	80	
260.94835	194	
260.97845	86	
261.82951	448	1+
262.95004	122	
265.08772	140	
266.44788	94	
267.01749	94	
267.06062	96	
267.83878	1256	1+
267.97297	108	
268.53266	102	
268.79540	210	1+
268.84067	852	1+
269.07995	112	
269.97932	90	
270.84873	434	1+
270.97869	314	
271.91569	400	1+
272.87478	92	
273.06505	84	
273.51998	86	
273.79631	380	1+
274.01096	86	
274.85267	142	
275.85573	96	
276.85449	374	1+
277.83778	142	
277.93817	88	
278.12647	100	
278.83169	780	1+
279.10170	140	
279.28968	154	1+
279.39949	84	
279.44077	152	
280.53366	96	
280.94075	272	1+
281.04751	88	
281.94346	236	1+
282.86178	132	
283.02570	84	
283.12076	84	
283.84705	214	
285.07023	108	
285.44981	80	
285.81244	110	
285.84814	1360	1+
286.77093	92	
286.84922	984	1+
287.05757	80	
287.34691	106	
287.81445	140	
288.85766	204	
289.80950	132	
290.48623	88	
291.01831	92	
291.80732	322	1+
291.93163	318	1+
292.79489	80	
292.85721	136	
292.87235	138	
292.93329	230	1+
293.10597	218	
293.71341	92	
293.99665	194	
294.10925	90	
294.86990	112	
295.89331	110	
295.92264	96	
296.87838	80	
297.89635	110	
298.00352	80	
298.14550	84	
298.41687	82	
301.87595	86	
303.05285	94	
303.85808	182	1+
303.88248	100	
307.87925	118	
309.86796	470	1+
310.84097	150	
311.87091	118	
312.95007	180	
313.94488	98	
316.63211	96	
319.67659	100	
319.97578	92	
320.96208	84	
321.81770	126	
322.85644	124	
324.21170	84	
324.89066	290	1+
324.92167	196	1+
326.42523	92	
327.71418	190	
328.82768	90	
328.88746	162	
329.83475	94	
331.87866	82	
332.03258	130	
332.78074	84	
334.91213	98	
335.89725	82	
340.34050	82	
341.29081	82	
341.71974	80	
END IONS

###FS:    #m/z: 322.93044 #charge 1+
###MS: 109
###MSMS: 110
BEGIN IONS
TITLE=Cmpd 82, +MS2(322.9304), 28.0-35.0eV, 2.4min #110
RTINSECONDS=142.454
SCANS=109-110
PEPMASS=322.93044	4961294
CHARGE=1+
190.89403	86	
191.86134	146	
198.02879	84	
201.05172	138	
201.12349	90	
205.89695	86	
205.94976	168	
206.88775	116	
209.92362	90	
209.94488	216	
210.89942	300	1+
211.04883	86	
211.37194	84	
211.83282	86	
212.83149	78	
212.87778	526	1+
216.41814	106	
216.90024	86	
216.93874	90	
218.99112	84	
220.95961	78	
221.94474	146	
221.97386	80	
222.95308	196	
223.81635	224	1+
223.95850	634	1+
225.81408	218	1+
226.84267	76	
227.78149	76	
227.88349	156	
228.79078	86	
228.84656	78	
228.91240	116	
229.57897	76	
230.82111	142	
230.88875	290	
231.16307	90	
232.36698	90	
232.94742	86	
233.90602	130	
234.39505	100	
235.87922	80	
237.01894	128	
237.05365	216	1+
237.10020	88	
237.79568	258	1+
237.99152	76	
238.95087	86	
238.99085	80	
239.08112	88	
239.78521	618	1+
240.57124	104	
240.82210	628	1+
240.84512	116	
240.91535	98	
240.94123	1644	
240.95995	408	
241.40199	104	
241.93965	4396	1+
242.82175	236	
242.94182	3178	1+
243.10863	84	
243.15654	82	
243.82061	214	
244.81958	600	
244.94064	902	1+
245.86018	84	
246.83956	86	
246.90871	126	
246.97885	386	1+
247.20597	76	
247.85398	134	
247.88585	84	
248.85258	188	
248.90460	118	
249.11294	92	
249.93494	84	
249.97174	200	1+
250.94627	154	
251.00625	78	
251.07489	96	
251.92999	142	
252.10900	162	1+
252.79122	116	1+
254.58896	92	
255.06914	78	
256.83794	244	
257.79707	172	
258.80097	172	
258.83372	368	
258.94707	78	
258.97598	218	
260.33639	96	
260.82965	900	1+
260.87123	86	
261.80240	100	
261.83235	598	1+
261.88777	134	
262.35472	88	
262.98373	78	
263.13700	82	
263.83120	150	
263.98147	252	1+
264.92117	120	
265.08633	84	
265.87509	78	
266.07308	80	
266.83703	260	1+
267.92920	100	
268.34661	76	
269.33811	84	
269.80704	84	
272.85082	280	1+
272.92085	86	
273.79314	476	1+
273.81013	128	
275.80632	606	1+
276.03718	86	
276.35766	102	
276.41898	92	
276.46783	92	
277.00102	84	
277.04642	92	
277.92375	86	
279.09209	998	1+
279.84740	80	
279.92735	78	
280.05512	78	
280.81596	140	
282.80058	80	
282.91014	82	
283.06696	110	
283.78821	402	1+
283.96809	90	
284.29343	328	1+
284.79010	238	1+
284.85211	140	
284.86586	116	
284.92922	84	
285.86781	130	
286.78908	76	
287.07229	86	
287.79037	92	
289.06805	144	
289.78467	126	
289.88580	144	
290.86303	136	
291.80598	354	
292.20453	128	
293.08489	78	
293.87391	172	
294.08842	82	
294.33720	100	
294.81094	136	
294.86114	168	
296.81312	80	
299.78391	180	
299.86903	210	1+
300.03543	110	
301.82882	76	
303.97491	78	
304.36638	88	
305.06542	78	
305.40444	94	
306.88268	112	
307.79911	426	1+
307.88097	170	
308.88228	162	
309.81967	284	1+
309.88379	146	
310.88156	316	1+
311.88718	212	1+
312.36399	86	
312.80243	114	
313.82388	76	
313.87572	170	1+
314.81961	208	
315.83522	88	
316.86815	78	
317.99688	104	
321.27878	114	
322.91202	228	1+
323.88961	328	1+
324.14419	76	
325.14405	78	
END IONS

###FS:    #m/z: 340.94096 #charge 1+
###MS: 109
###MSMS: 111
BEGIN IONS
TITLE=Cmpd 83, +MS2(340.9410), 28.0-35.0eV, 2.4min #111
RTINSECONDS=143.226
SCANS=109,111
PEPMASS=340.94096	1812446
CHARGE=1+
48.92567	106	
184.86873	82	
191.95397	94	
195.89219	82	
204.90607	110	
205.94763	84	
208.94223	86	
210.89736	106	
212.88160	494	
213.87800	676	1+
213.93907	920	1+
214.90080	236	
215.41674	80	
215.88833	584	1+
215.93795	134	
217.39103	100	
217.88327	296	1+
217.93640	82	
219.02050	100	
219.88792	142	
219.91890	100	
220.88133	84	
223.96001	292	
225.94932	90	
226.94925	134	
227.89461	246	1+
228.93683	304	1+
230.88774	1950	1+
231.07183	98	
231.88966	1318	1+
231.95148	1084	1+
232.90889	120	
233.40133	92	
233.89817	540	1+
233.94819	176	
234.88955	242	1+
235.94580	232	1+
236.82611	92	
237.80216	90	
238.28896	82	
240.36742	98	
240.83699	258	1+
242.94041	98	
243.45367	102	
243.83523	98	
245.83793	142	
246.97597	142	
247.44331	90	
247.59408	94	
247.82945	94	
248.89909	544	1+
249.90054	306	1+
249.96113	144	
250.97131	120	
251.95918	130	
252.96890	120	
253.35407	92	
253.94784	88	
254.96626	836	1+
255.01446	80	
255.90225	168	
256.91694	182	
257.84183	118	
258.30926	82	
258.84534	342	1+
258.91070	116	
259.34048	90	
259.90236	86	
259.95705	338	
260.51214	88	
260.83319	498	1+
260.85397	192	
261.96077	98	
264.34740	80	
264.37156	84	
265.94011	110	
266.06319	92	
267.06154	86	
267.13408	90	
267.79869	82	
267.91509	104	
268.04382	84	
268.95544	92	
269.78965	82	
269.85059	84	
271.83827	82	
271.91809	282	1+
272.35923	90	
272.97760	122	
273.79308	490	1+
273.94210	80	
274.86011	130	
274.89658	194	1+
275.36666	88	
276.85881	110	
277.38960	80	
277.85976	288	1+
277.89295	80	
278.84231	140	
279.79583	92	
279.82259	102	
279.83705	90	
279.85426	146	
280.10181	92	
280.15139	80	
282.83968	136	
282.86447	116	
282.91412	122	
282.95550	84	
283.35726	94	
284.05740	90	
284.80654	86	
284.82787	96	
285.86398	104	
285.90628	94	
286.57524	86	
286.87430	228	1+
286.92128	86	
287.36163	84	
289.78997	80	
289.80389	84	
290.96127	100	
291.78610	120	
291.80710	166	
291.87141	126	
292.86159	84	
293.01406	84	
293.76653	100	
293.85471	478	1+
294.85740	324	1+
294.87640	96	
296.82442	138	
297.88351	150	
299.81218	82	
299.83116	88	
299.85567	94	
301.83524	88	
301.85205	340	1+
302.94386	188	
302.98629	80	
304.92448	132	
305.13601	84	
305.87134	110	
305.88727	130	
306.42431	112	
306.45010	88	
308.07054	146	
308.42666	92	
308.88888	148	
309.41102	82	
309.81608	298	1+
309.88049	88	
310.42441	92	
310.87679	130	
311.88844	190	
312.97257	84	
315.09552	86	
315.56869	88	
316.17540	90	
317.95076	92	
319.93404	116	
321.85794	94	
323.02465	94	
323.13252	134	
323.87446	88	
324.89509	208	
326.39844	92	
327.89562	120	
327.97130	96	
328.00585	86	
330.81338	286	1+
332.83474	90	
333.77333	102	
334.97025	80	
336.92655	88	
339.84950	86	
341.88109	212	1+
344.98019	80	
345.91564	92	
END IONS

###FS:    #m/z: 507.84641 #charge 1+
###MS: 109
###MSMS: 112
BEGIN IONS
TITLE=Cmpd 84, +MS2(507.8464), 28.2-35.2eV, 2.4min #112
RTINSECONDS=143.998
SCANS=109,112
PEPMASS=507.84641	441232
CHARGE=1+
196.01455	430	1+
210.03333	152	
214.02776	182	
214.88270	294	1+
220.89120	160	
223.97908	150	
224.97543	158	
225.88608	138	
227.95770	142	
232.89524	214	
233.40362	242	1+
238.06219	346	
240.89770	170	
246.97502	146	
250.97198	416	1+
251.91729	182	
255.85911	248	1+
256.86051	282	1+
260.12603	162	1+
260.87970	342	1+
261.13195	276	1+
263.07645	140	
265.93290	188	1+
266.09324	138	
267.01876	152	1+
267.78642	202	
268.10997	294	1+
268.80854	146	
268.91993	150	
270.86216	184	
272.38729	358	1+
272.85482	522	1+
274.80578	140	
277.36312	160	
278.89804	230	1+
279.88709	164	
281.12002	140	
282.07215	140	
283.36355	156	
283.39650	152	
285.79402	360	1+
287.85116	558	
287.94221	212	1+
288.86970	188	
289.85453	156	
289.88040	586	
290.12837	378	1+
290.78184	296	1+
290.86458	614	
291.13160	326	1+
291.78238	174	1+
291.86897	400	
292.86554	220	
293.87258	3218	1+
294.92561	210	1+
296.86249	278	1+
297.32913	230	1+
297.35005	154	
297.81042	334	1+
298.81411	286	1+
298.85803	178	
299.13426	140	
299.89477	270	1+
300.40145	162	
300.84436	146	
300.86350	212	
300.89978	216	1+
301.85952	208	
302.87003	146	
303.86806	248	
304.86666	138	
305.86285	516	1+
306.12475	206	
306.90744	138	
307.88601	1640	1+
308.14129	586	
308.87131	1244	1+
309.14947	1108	1+
309.87202	740	1+
310.00053	184	1+
310.15776	788	1+
310.79506	190	1+
310.84841	140	
310.93596	164	
311.07560	216	1+
311.88329	5460	1+
312.34696	154	
313.32761	110	1+
313.91757	152	
314.87073	396	1+
314.96556	296	1+
316.81509	234	1+
316.86654	214	
317.85978	492	1+
317.87759	144	
318.86408	360	1+
319.89302	372	1+
320.87096	152	
321.82714	168	
322.85329	160	
323.87276	204	
323.94713	164	1+
325.90191	296	
325.99277	142	
326.85094	156	
326.88276	1628	1+
328.81587	428	1+
328.87449	434	
329.89241	168	
330.31832	148	
330.87368	198	
331.87749	168	
332.82781	292	1+
332.87810	260	
333.87754	178	
335.83708	190	
335.94465	258	1+
336.88162	200	
336.94704	220	1+
337.40948	234	
337.87754	190	
339.40580	140	
339.70983	140	
339.82935	154	
340.86988	136	
341.90498	206	1+
343.89154	156	
344.37068	234	
345.79288	152	
345.90056	246	
347.77388	242	
347.83193	156	1+
348.17711	146	1+
348.88545	140	
348.91835	230	1+
350.03799	158	1+
350.81955	226	
350.88939	218	1+
351.84976	152	
352.77094	322	
352.88505	172	
352.91064	210	
353.85462	642	1+
354.83142	300	
354.90880	162	
355.35605	194	
355.83957	322	1+
355.89115	240	
356.91530	208	1+
358.71769	258	1+
358.87838	258	
359.33614	252	1+
359.91719	156	
364.84661	194	
365.71815	136	
366.84163	736	1+
367.70815	1266	1+
367.76700	214	
368.83383	428	1+
368.87945	220	1+
368.89715	142	
369.71115	234	
369.77970	364	1+
370.71383	142	
371.18579	164	
371.80251	226	
372.78899	274	1+
372.84725	172	
373.72069	534	1+
374.74311	252	1+
374.90181	260	
375.72758	218	
375.92907	208	1+
376.59307	146	
376.82841	236	1+
376.86799	174	
377.07007	144	1+
378.73001	332	1+
379.38480	222	1+
380.71661	342	1+
381.80439	156	
381.82738	142	
382.71678	200	
382.85752	182	
382.90075	162	
383.72016	138	
383.77878	184	
384.85018	2774	1+
385.77595	158	
387.39013	204	1+
387.75152	262	1+
387.77746	164	
388.81316	186	1+
389.20049	662	1+
389.71388	346	1+
389.83969	196	
390.20375	412	1+
390.74940	310	1+
390.84306	1454	1+
391.72036	230	1+
392.82719	382	
393.80264	684	1+
394.83908	140	
394.86533	320	1+
395.74087	400	1+
396.74573	308	1+
397.72300	176	
398.38493	144	
398.72871	694	1+
399.71794	384	1+
399.85463	152	
400.14071	218	1+
402.86441	496	
403.74993	146	
403.87161	438	
404.80532	228	1+
404.87028	934	1+
405.73388	256	1+
405.78276	148	
405.87387	620	1+
406.80612	208	1+
407.72491	192	
407.86471	5034	1+
408.73018	196	
409.72330	1004	1+
410.84192	376	
411.81123	656	1+
411.86469	188	
412.72853	170	
412.85014	204	
413.75477	234	1+
413.87313	308	
414.87326	372	1+
415.82170	154	
416.27267	108	1+
416.75464	152	1+
417.69574	182	1+
417.82298	246	1+
418.85981	202	
421.88446	210	
422.86880	662	1+
423.24154	186	1+
423.77860	404	1+
424.72547	144	
425.75191	792	1+
426.86518	1108	1+
427.73499	1314	1+
428.79611	182	1+
428.85034	238	
428.89190	244	
429.74287	550	
429.82575	214	
429.85015	194	
430.73895	338	
430.86274	798	1+
431.87085	502	1+
432.84747	214	1+
433.10856	202	1+
433.89193	320	1+
434.89699	218	1+
439.89360	656	1+
443.75569	314	1+
443.80866	254	1+
444.87365	1016	1+
445.74729	272	
446.88138	342	1+
447.71129	168	
449.88027	452	1+
450.74801	556	1+
450.77765	218	
453.75717	146	
453.87780	154	1+
457.90305	468	1+
460.22626	208	1+
462.88391	696	1+
466.77472	316	1+
467.65008	138	
467.88776	350	1+
468.84041	172	
469.07747	212	1+
478.71285	202	1+
479.75573	176	1+
480.75686	182	1+
484.73375	150	
486.90252	192	
500.28552	144	1+
502.26643	112	1+
503.21401	330	1+
504.21681	260	1+
509.28403	176	
510.28818	146	
510.68353	160	
END IONS

###FS:    #m/z: 363.95725 #charge 1+
###MS: 113
###MSMS: 114
BEGIN IONS
TITLE=Cmpd 85, +MS2(363.9573), 28.0-35.0eV, 2.5min #114
RTINSECONDS=147.666
SCANS=113-114
PEPMASS=363.95725	917602
CHARGE=1+
178.93525	96	
182.86943	254	
183.86829	172	
187.76157	96	
187.86887	256	
189.86291	1770	1+
191.85998	1862	1+
192.43420	106	
193.85364	108	
196.88273	736	1+
197.95553	164	
201.88523	104	
205.94999	366	
207.87369	468	
207.94552	424	1+
208.88465	494	
209.86822	290	
209.92076	118	
209.94420	3440	1+
210.88343	1654	1+
212.04598	104	
212.87951	10174	1+
214.89266	560	1+
214.96810	228	1+
215.97365	240	1+
216.41215	212	
216.90454	200	1+
219.86881	94	
222.95207	4820	1+
224.89479	178	
224.94819	6716	1+
225.23790	88	1+
226.42652	106	
226.49308	118	1+
226.87697	152	
226.89350	590	1+
226.94772	19114	1+
227.14036	142	1+
227.39326	100	
227.52650	102	
227.78557	122	
227.92931	140	
228.89518	1992	1+
228.94268	20836	1+
228.98059	92	
229.01709	228	1+
229.13168	146	1+
229.43503	86	1+
230.79650	130	
230.83119	236	
230.89050	13270	1+
230.99686	172	1+
232.88537	2212	1+
232.90712	152	
232.92962	390	1+
233.82384	122	
234.88152	578	
235.85528	276	1+
237.46014	104	
237.91615	154	
238.84301	216	1+
239.07373	484	1+
240.07994	304	1+
240.14734	98	
240.82126	368	
240.93820	186	
240.96279	3206	1+
241.83160	232	
241.94108	422	
242.81886	126	
242.95901	2400	1+
243.81985	868	1+
243.89672	104	
244.91086	164	
244.95745	8198	1+
245.10006	98	
245.82898	136	
246.39022	124	
246.81237	200	
246.90351	220	
246.95338	10138	1+
247.12810	136	
247.89357	100	
248.33894	182	1+
248.80374	540	1+
248.86811	132	
248.89981	5132	1+
249.07802	110	
249.09498	106	1+
250.80021	350	1+
250.93372	94	
250.94953	190	
250.97089	334	1+
251.40932	92	
251.50669	104	
251.94488	258	1+
252.89895	1096	1+
253.83603	246	
253.90609	722	1+
253.98869	140	
254.40267	100	
258.83580	752	1+
258.89556	212	1+
258.97235	664	1+
260.83637	422	
260.96882	2548	1+
261.82886	938	1+
262.85634	104	
263.84767	98	
263.97514	94	
264.04435	100	
264.11021	102	
264.41775	102	
264.82187	98	
264.96584	112	
265.83373	118	
265.92589	94	
265.97652	272	
266.81426	134	
266.85463	260	1+
266.97485	228	
267.78465	124	
267.80499	102	
267.97265	1352	1+
268.78846	246	1+
268.84997	142	
268.90410	116	
268.95465	128	
269.96968	1278	1+
270.16359	116	
271.91489	512	1+
271.95568	120	
272.84533	134	
273.84561	256	1+
273.91122	238	
275.81677	104	
276.10484	210	1+
276.81018	150	
276.84394	310	1+
277.87437	100	
278.79967	104	
278.84865	138	1+
279.10582	110	
279.79959	212	
280.79182	774	1+
280.83494	138	
281.11878	118	
281.86165	244	1+
281.98531	286	1+
282.78854	418	1+
282.88899	110	
283.84901	498	1+
283.87123	300	1+
284.79125	98	
284.83568	116	
285.04942	158	1+
285.59286	102	
285.84655	1424	1+
286.86443	170	
287.89036	128	
288.35972	96	
289.85911	146	
289.87560	126	
290.78779	248	
293.87364	138	
294.85789	154	
296.80993	312	
296.84786	134	1+
296.87105	282	1+
297.81171	186	
297.97392	448	1+
298.80202	1612	1+
298.82261	128	
299.78317	92	
299.86695	186	
301.86098	742	
302.84873	118	
302.90560	104	
303.81120	260	
303.85602	2722	1+
303.94400	192	
304.31304	100	
304.83941	258	1+
304.95609	96	
305.13395	100	
305.82652	118	1+
306.88677	100	
307.13498	184	
308.14631	94	
308.37919	110	
309.87146	430	1+
310.81703	100	
310.87312	292	1+
310.89810	116	
312.01684	166	
313.81411	228	1+
316.81271	376	1+
318.81376	172	
318.93421	252	
319.82060	102	
319.87479	96	
319.93565	108	
320.14239	118	
321.06427	126	
321.81812	166	
321.86555	450	1+
322.93363	278	
323.87631	294	1+
323.93613	116	
326.87358	1226	1+
326.90976	120	
327.89655	192	
328.93700	94	
329.60084	92	
330.98568	94	
331.21248	96	
331.38024	102	
335.75960	284	1+
336.94492	812	1+
337.82273	292	1+
338.69376	98	
339.88757	246	1+
340.89011	210	1+
340.94135	292	
341.06251	186	1+
343.38052	116	
353.75271	120	
354.83667	130	
356.76679	124	
359.71529	158	
360.87362	160	
361.83895	120	
363.75755	146	
364.51841	96	
366.76053	134	
367.73838	100	
368.83709	96	
END IONS

###FS:    #m/z: 507.84648 #charge 1+
###MS: 113
###MSMS: 115
BEGIN IONS
TITLE=Cmpd 86, +MS2(507.8465), 28.2-35.2eV, 2.5min #115
RTINSECONDS=148.438
SCANS=113,115
PEPMASS=507.84648	404306
CHARGE=1+
196.01461	436	1+
199.88222	140	
209.94640	138	
214.88642	130	
220.05421	148	
224.97456	230	
232.89998	264	
234.88736	232	1+
236.88687	188	
241.85584	176	
246.97652	162	
250.97107	240	
252.08446	322	1+
256.08711	132	
257.87016	290	1+
266.16847	290	
266.86217	290	
267.09021	220	1+
269.78428	130	
272.85464	458	1+
273.79888	142	
276.85848	158	
279.88985	146	
280.81536	144	
281.37679	136	
281.89735	430	1+
282.12596	156	
282.85686	208	
284.84771	176	1+
286.79696	164	
287.85165	498	
288.78121	378	1+
288.87120	162	
288.89021	182	
289.79134	314	1+
289.88109	340	
290.13250	144	
290.86356	1458	1+
291.87997	402	
291.89473	234	
292.83298	188	1+
293.87270	2714	1+
294.12506	150	1+
296.01942	132	1+
296.14517	288	1+
296.85409	154	
297.81998	184	
298.79658	350	1+
298.81462	172	
298.86611	180	
300.33987	272	1+
300.39906	140	
300.86877	174	
301.84547	182	
301.92323	210	1+
301.97209	138	
302.88186	164	
303.86318	156	
304.80370	142	
305.86597	820	
306.88103	252	
307.89052	786	
308.14378	1948	1+
308.80719	350	1+
308.86993	1446	1+
309.88706	298	
310.13241	170	1+
310.88972	166	
311.88392	4676	1+
312.98675	200	1+
314.86290	786	1+
314.88802	200	
314.93726	136	
315.47608	96	1+
316.77363	166	1+
316.81593	484	1+
316.88401	184	
317.90049	158	
318.86114	224	
319.86245	356	1+
319.88809	154	
320.89821	132	
322.85098	256	
322.87012	522	1+
323.38398	132	
323.83827	170	
323.87346	452	1+
324.10132	134	
325.38727	222	1+
325.89873	202	
325.98142	188	1+
326.88527	606	
327.80868	216	
327.88034	610	
327.89725	624	1+
328.86886	964	1+
329.04730	142	
329.89379	516	1+
331.89401	380	1+
332.82890	164	
332.87555	458	
333.18086	136	1+
333.79952	288	1+
333.87473	256	
334.90294	142	
335.83707	216	
336.95146	140	
337.04205	242	1+
337.79919	246	1+
337.88367	192	
339.87617	256	1+
341.82120	240	1+
342.90866	138	
344.80618	392	1+
345.80993	324	1+
346.77644	348	1+
346.87985	282	
347.77478	404	1+
347.83396	144	
349.30033	178	
349.74826	256	1+
350.88879	210	
350.91128	164	
351.18481	156	
351.77245	272	1+
351.89908	146	
352.91232	296	
353.81380	158	
353.85213	610	1+
353.91261	158	
354.00302	200	1+
355.88993	226	
357.72222	238	1+
357.85239	136	
358.04312	236	1+
358.33552	244	1+
359.92217	202	
361.77870	206	
362.36218	200	
362.70576	152	1+
364.38244	152	
364.78774	134	
364.86961	206	1+
365.97728	94	1+
366.74179	152	
366.84232	948	1+
367.70850	2186	1+
367.77048	446	1+
368.89335	184	
369.84724	132	
370.85092	222	
371.72311	182	
374.37846	232	1+
374.75166	176	1+
374.81516	264	
374.88667	334	1+
376.86681	280	1+
376.88850	320	1+
377.36776	142	1+
377.89026	194	1+
379.79470	154	
380.71479	1080	1+
380.85487	196	
381.84031	246	
383.78588	152	
384.85129	2616	1+
384.88913	150	
385.77555	408	1+
385.81360	146	
386.73222	152	
386.77755	340	1+
387.85434	224	
387.89747	160	
388.80016	412	1+
388.84208	150	
389.20204	152	
389.71093	580	1+
389.80157	244	1+
390.84086	760	1+
391.73042	176	
391.84738	634	1+
392.82951	184	
392.87075	134	
393.80225	142	
393.83456	158	
394.83125	136	
395.86879	306	1+
398.73247	518	
398.79726	226	1+
399.73263	270	
399.85102	444	
400.72402	364	1+
400.87399	158	
401.87014	134	
402.86539	1418	1+
403.87145	936	1+
405.41091	286	1+
405.75297	374	1+
405.86997	366	
405.90450	152	1+
406.75689	326	1+
406.77767	154	
406.85570	134	
407.72637	304	1+
407.86552	4398	1+
408.15988	306	1+
409.07761	284	1+
409.16640	206	1+
409.72254	934	1+
409.82177	206	
410.08286	236	1+
410.80526	486	1+
410.83959	310	
411.71709	176	
411.80892	418	1+
411.86126	242	1+
412.72884	250	
413.69786	228	1+
413.75462	274	1+
413.88034	264	1+
414.86405	318	1+
421.88251	296	
422.72842	190	1+
422.86785	168	
422.88737	182	
423.77287	166	
423.79222	226	1+
423.87400	280	
424.87042	176	
425.74242	722	1+
425.83662	166	
426.86323	912	1+
426.92915	262	1+
427.73395	972	
427.84938	522	1+
428.73517	586	
428.84974	372	1+
428.87914	232	
429.73842	1142	1+
429.82742	264	
430.74109	798	1+
430.86047	344	
431.86782	230	
433.85103	158	
434.83511	196	1+
434.97069	124	1+
439.89182	690	1+
440.89287	440	1+
443.75162	272	1+
444.87471	512	
445.74233	622	1+
445.81985	182	1+
445.87252	890	1+
446.08992	178	1+
447.73436	198	
447.84093	188	1+
448.76342	414	1+
448.90625	140	
449.87982	684	1+
450.75085	350	1+
453.75446	140	
458.88125	226	1+
458.90755	264	1+
460.88067	154	
462.88320	172	
466.70804	182	1+
467.66224	128	1+
467.88532	520	1+
468.77975	138	
470.78255	290	1+
478.02169	132	
480.92614	134	
484.84679	176	1+
485.89966	260	
486.89143	152	
487.80731	222	1+
491.79818	164	
491.85148	222	
499.73201	232	1+
508.91906	170	
509.86406	156	
510.75012	188	1+
END IONS

###FS:    #m/z: 336.94666 #charge 1+
###MS: 113
###MSMS: 116
BEGIN IONS
TITLE=Cmpd 87, +MS2(336.9467), 28.0-35.0eV, 2.5min #116
RTINSECONDS=149.21
SCANS=113,116
PEPMASS=336.94666	269352
CHARGE=1+
49.20103	92	
175.85872	86	
181.87228	88	
182.87219	226	
190.01772	92	
193.99247	98	
197.89059	142	
198.95364	148	
200.87906	100	
200.94931	134	
205.95172	108	
207.97416	100	
209.95050	162	
210.88396	570	1+
211.94428	2298	1+
212.87980	3392	1+
213.93947	1326	
214.87965	106	
214.95706	90	
215.88535	610	1+
217.83908	174	
217.88064	146	
221.94572	92	
222.00503	86	
222.34366	92	
223.41960	92	
223.95849	302	1+
226.39195	84	
226.97371	114	
227.39796	100	
227.89223	1158	1+
227.95301	184	
228.89487	954	1+
229.01623	152	
229.95511	2928	1+
230.88918	5116	1+
231.12588	102	
231.95122	1570	1+
233.82440	212	1+
233.89736	354	1+
233.94926	348	
234.86867	168	
236.92998	80	
236.97104	118	
241.84144	218	1+
243.65117	92	
245.12130	120	
245.39645	82	
246.90139	282	1+
246.97527	96	
247.96441	608	1+
248.41215	112	
248.90030	1912	1+
249.82545	482	1+
249.96313	262	
250.82911	442	1+
250.95128	202	
251.07399	102	
251.90857	124	
251.93454	102	
252.96900	1414	1+
253.08618	138	
253.83987	130	
253.85913	118	
253.90759	676	1+
254.09239	124	
254.96666	542	
255.90865	106	
257.46121	86	
257.85262	202	1+
257.95800	82	
258.06658	80	
259.95652	132	
260.85177	220	
261.83000	212	
262.83258	138	
262.87912	142	
262.95395	126	
263.90880	98	
263.97125	116	
264.55930	94	
264.96079	88	
265.08707	310	1+
266.35098	186	
266.85773	266	1+
267.84468	118	
267.86008	222	1+
267.93774	98	
268.83781	896	1+
268.91917	122	
269.05411	84	
269.79960	436	1+
270.98246	112	
271.36723	102	
271.84584	298	1+
271.91142	254	1+
272.56578	92	
272.86623	120	
272.94723	168	1+
272.97645	220	
273.79421	86	
273.86891	86	
273.91112	164	
274.72686	110	
274.85803	156	
274.89573	220	1+
274.94921	150	
275.85608	96	
276.84770	256	
276.88351	130	
277.80528	114	
277.83414	220	
277.86481	140	
277.89295	84	
278.83585	840	1+
278.86357	136	
279.10463	192	1+
280.86973	84	
280.88962	118	
280.93757	112	
280.96771	96	
281.05190	126	
281.46834	86	
281.83710	102	
281.89064	88	
282.81945	80	
282.86058	142	
282.97393	82	
283.86911	120	
284.79351	172	
284.87458	90	
285.37727	90	
285.84917	150	
285.86768	236	
286.14710	84	
286.85138	1320	1+
286.90115	86	
287.45520	90	
289.53891	84	
290.40883	92	
291.08286	98	
292.85906	114	
292.89790	112	
292.96104	102	
293.88002	122	
294.82271	128	
294.86865	154	
296.44336	134	
296.80961	202	
297.16895	84	
297.81384	148	
297.83902	180	1+
298.96864	86	
299.36818	96	
299.87629	92	
299.98644	80	
300.05585	92	
303.94030	98	
304.76698	88	
304.86436	274	1+
305.39802	96	
307.89257	326	1+
307.95683	88	
309.81227	102	
309.86844	390	1+
313.95456	116	
317.87423	94	
320.06059	100	
320.84162	102	
320.88278	84	
320.99062	82	
321.81758	84	
321.89225	174	1+
322.43960	96	
322.83680	100	
323.37333	118	
324.39430	92	
324.89503	386	1+
325.40563	102	
326.06907	92	
328.27580	82	
328.88198	430	1+
332.02179	108	
332.70701	82	
333.93325	86	
336.34963	84	
338.80676	132	
339.82661	134	
340.42926	82	
340.82079	98	
END IONS

###FS:    #m/z: 363.95718 #charge 1+
###MS: 117
###MSMS: 118
BEGIN IONS
TITLE=Cmpd 88, +MS2(363.9572), 28.0-35.0eV, 2.6min #118
RTINSECONDS=152.874
SCANS=117-118
PEPMASS=363.95718	881084
CHARGE=1+
176.06396	102	
182.86857	336	1+
185.97459	180	
187.86676	246	
189.86342	1958	1+
191.85814	1626	1+
193.85229	108	
194.89051	114	
196.88580	942	1+
203.08209	122	
203.92901	156	
205.87398	138	
205.94980	122	
206.88894	130	
207.87341	1078	1+
207.94992	356	
208.93953	138	
209.86849	378	
209.94316	3910	1+
210.88325	1468	1+
211.86286	116	
212.87954	8352	1+
212.90876	124	
214.89591	418	
215.88840	222	1+
216.92784	120	
217.86668	120	
218.91183	166	
219.85853	248	1+
221.96712	136	
222.90501	162	1+
222.95245	4126	1+
223.04380	100	
223.88984	114	
224.94809	7436	1+
225.88532	96	
226.89943	230	
226.94753	19512	1+
227.01483	100	
227.12077	140	1+
227.14500	104	
227.21962	204	1+
227.37924	134	1+
227.57899	82	1+
227.82898	220	1+
227.87837	110	
227.90049	170	
228.89543	1870	1+
228.94291	22066	1+
229.05267	110	
229.08551	156	1+
229.38968	96	
229.98544	98	
230.08802	130	1+
230.39294	112	1+
230.55577	90	1+
230.64209	106	1+
230.88974	12186	1+
231.46639	98	1+
231.91332	140	
232.47450	116	1+
232.88582	1292	1+
233.95559	94	
234.88015	612	1+
235.03906	160	
235.07548	222	1+
235.85684	258	1+
237.05669	274	1+
239.06962	188	
240.47211	98	
240.81957	320	
240.83916	98	
240.94151	142	
240.96274	3658	1+
241.94206	464	
242.82188	202	
242.95891	2644	1+
243.07059	118	
243.81906	862	1+
244.82059	508	1+
244.89403	190	1+
244.95759	7480	1+
245.01747	120	
245.94272	114	
246.39191	102	
246.90546	510	1+
246.95334	9852	1+
247.80431	100	
247.83992	224	1+
248.80153	430	1+
248.90079	3546	1+
248.97241	170	
249.92776	100	
250.79385	130	
250.89467	560	1+
250.97062	524	1+
250.99457	94	
252.03629	94	
252.08929	134	
252.89908	1132	1+
252.94737	226	1+
253.08842	158	
253.83416	184	1+
253.90604	718	1+
255.06529	116	
256.90775	386	1+
257.38064	108	
257.83083	588	1+
257.91159	340	1+
258.83598	502	1+
258.97421	574	1+
259.87788	124	
260.84093	234	
260.96973	1794	1+
261.82925	888	1+
261.86674	124	
262.78250	108	
262.85935	98	
262.96722	210	
263.79507	160	
263.97658	202	
264.82339	166	
264.91479	196	
264.93513	98	
264.96010	118	
265.09773	102	
265.97250	420	1+
266.09776	110	
266.52824	96	
266.81485	278	
266.84530	144	
267.81237	310	1+
267.97263	1034	1+
268.40217	132	1+
268.95752	104	
269.84402	178	
269.96834	1096	1+
270.05180	140	
270.79477	302	1+
270.83958	96	
271.91665	762	1+
272.96789	104	
273.83916	108	
274.85702	114	
275.86278	110	
276.08256	176	1+
276.85255	158	
277.03164	106	
278.79635	380	1+
278.85136	102	
279.10049	414	1+
280.79337	658	1+
280.91852	336	1+
280.93607	138	
281.85523	194	
281.99671	116	
282.79982	134	
282.87572	148	
283.79000	198	
283.81604	368	1+
283.84994	222	
283.86802	140	
283.98466	286	
284.86091	204	
285.84617	1482	1+
286.03185	110	
286.79719	152	
288.78681	112	
289.96524	112	
291.86400	116	
293.12056	414	1+
293.87395	138	
294.82212	142	
294.86422	124	
295.96763	104	
296.81018	508	1+
297.05441	166	
297.41011	102	
298.80276	1578	1+
299.87543	176	1+
300.20548	98	
300.99096	98	
301.86357	230	
302.80502	438	1+
302.86198	346	
302.87918	130	
303.80760	366	1+
303.85686	2838	1+
304.44784	100	
305.87595	416	1+
307.12686	106	
308.89613	124	
309.87428	218	
310.87931	356	1+
311.88084	252	1+
313.83551	152	
314.82091	316	1+
316.08155	124	
316.81402	252	
317.81230	130	
318.93579	116	
319.87372	150	
319.93765	98	
319.95680	112	
320.12820	112	1+
320.82209	106	
321.48135	94	
321.81814	614	1+
321.86959	626	1+
322.93034	548	1+
324.81727	106	
324.87660	174	
324.99582	98	
325.14509	96	
326.87089	776	1+
328.88881	242	
329.10621	112	
330.88365	136	
331.76914	132	
336.94421	732	1+
338.94245	160	
339.82968	446	
340.93970	560	
342.00101	106	
342.90216	112	
343.94286	100	
347.94887	98	
352.91161	94	
353.75884	168	
356.77684	172	1+
357.84130	182	1+
359.70259	96	
359.79601	96	
360.93107	106	
361.79097	112	
361.82646	194	1+
361.86588	168	
362.70263	126	
362.76480	172	
363.73493	144	
363.74851	114	
366.73851	214	
END IONS

###FS:    #m/z: 507.84661 #charge 1+
###MS: 117
###MSMS: 119
BEGIN IONS
TITLE=Cmpd 89, +MS2(507.8466), 28.2-35.2eV, 2.6min #119
RTINSECONDS=153.646
SCANS=117,119
PEPMASS=507.84661	387076
CHARGE=1+
196.01631	346	
199.88786	162	
215.88025	130	1+
224.97733	220	
232.89533	230	
238.08101	238	1+
246.98028	156	
248.90521	202	1+
250.89173	172	
250.97350	170	
251.91285	152	
252.07822	334	
259.86632	156	1+
266.16535	252	
266.85394	248	1+
267.78259	160	
267.84530	208	1+
269.88863	154	
270.80612	134	
272.13761	154	
272.85370	384	1+
276.88291	352	1+
280.85615	210	
280.89338	264	
281.85450	200	1+
281.88120	506	1+
282.88640	420	1+
284.40099	168	
284.91035	180	1+
287.85344	512	
288.33859	160	
288.86964	180	
289.87977	406	
290.86390	1772	1+
290.88228	356	
291.88216	202	
292.86078	184	
293.79876	190	1+
293.87376	3254	1+
296.89566	164	
299.33774	240	1+
299.37187	200	1+
300.85880	254	
301.80637	234	1+
303.81157	208	
303.86965	212	
304.13656	208	1+
305.86166	744	1+
306.10746	144	
307.85512	134	
307.88901	534	
308.14106	710	
308.87742	1488	1+
308.90869	240	
309.15112	1276	1+
309.28325	94	1+
309.84802	238	
309.98349	184	1+
310.15774	876	1+
310.33914	174	
310.78895	278	1+
310.84788	166	
311.35091	228	
311.88424	5076	1+
314.86363	304	
315.37568	182	
315.82731	208	
315.86428	478	1+
316.81656	190	
317.82707	152	
319.86377	350	1+
322.86341	196	
323.85531	496	1+
324.85775	290	1+
324.88694	134	
324.97069	154	
325.81474	134	
325.90187	334	
326.35221	182	
326.87937	2028	1+
326.92534	188	1+
327.11705	216	1+
328.16938	146	
329.86807	140	
329.89211	140	
330.15798	248	1+
330.82836	174	
330.87759	378	
331.42484	164	
331.76347	204	1+
331.89223	206	
332.87625	648	1+
333.17240	140	
333.99412	148	
335.84315	200	
336.02528	374	1+
337.88048	360	1+
339.88305	160	
340.40177	224	1+
340.43136	152	
343.76290	386	1+
343.87353	270	1+
344.37138	154	
345.94560	130	
346.87777	204
[truncated: 2,150,560 more chars]
