# Supplementary material for: High-Throughput Venomics
Source: J Proteome Res. 2023 Apr 3;22(6):1734–46. doi: 10.1021/acs.jproteome.2c00780 (PMC10243144; doi:10.1021/acs.jproteome.2c00780)
Supplement: Supplementary file 9 — pr2c00780_si_009.zip [file pr2c00780_si_009.zip › Manual files/Calloselasma rhodostoma MGF/210702_Calloselasma_halfplate000084_5.1.201.mgf]

###	D:\Data\Julien\210702_Cr_half_TFA\210702_Calloselasma_halfplate000084.d\ProteinAnalysisResults.mgf
###	D:\Data\Julien\210702_Cr_half_TFA\210702_Calloselasma_halfplate000084.d\analysis.baf
###	210702_Calloselasma_halfplate000084.d
###	Instrument: maXis HD
###	Manufacturer: Bruker
###    PeakWidth 0.30, MiniumIntensity 10, S/N 1Apply threshold 0, Threshold 10
###    Retain Residuals no, Create neutrally no,
###    FullScan Parameters: AdductIon (+)+H (-)-H, LowMass 0, HighMass 8000, MaxCharge charge decon 4, MinPeaks 3
###    Perf. isotope decon yes, Max Charge Istopic decon 6, MW agreement 0.00, Abund. cutoff 2.00, Envelope cutoff 75.00
###    MaxRes   Parameters: AdductIon (+)+H (-)-H, LowMass 0, HighMass 8000 
###    Perf. isotope decon yes, Max Charge Istopic decon 6, Abund. cutoff 2.00
###    MSn      Parameters: AdductIon (+)+H (-)-H, LowMass 0, HighMass 8000 
###    Perf. isotope decon yes, Max Charge Istopic decon 4, Abund. cutoff 0.05
###    Global Charge Limit: no 3, Prefer FullScan Result: yes, Export what: 2 (0=non deconv/1=deconv only/2=mixed), NoMSMSSignals: 150, Intensity threshold: 10, NoMSSignals (deconv): 2, NoMSSignals (non-deconv): 2, NormalizeData: no, SingleCharged: yes
###
COM=210702_Calloselasma_halfplate000084.d
USERNAME=Demo User

###FS:    #m/z: 322.93025 #charge 1+
###MS: 2
###MSMS: 3
BEGIN IONS
TITLE=Cmpd 1, +MS2(322.9303), 28.0-35.0eV, 0.0min #3
RTINSECONDS=1.898
SCANS=2-3
PEPMASS=322.93025	5170480
CHARGE=1+
206.94059	9520	
208.94526	16134	1+
211.94434	44844	1+
212.87840	3186	
213.94012	40150	1+
215.88707	3666	
215.93801	7772	
216.94361	5212	
217.94107	50670	
218.44260	7478	
220.95656	3312	
221.11615	2700	
222.95196	97058	1+
224.95041	26550	1+
226.94703	426918	1+
227.19792	3276	
228.94283	863616	1+
229.45433	6136	
230.88955	4874	
231.95200	26328	1+
232.88518	2852	
233.94847	5598	
234.97034	5450	
234.99751	4734	
235.12798	3586	
235.20348	2772	
235.95113	4216	
236.45681	2904	
237.12872	3426	
237.45723	5010	
238.14822	4422	
238.45446	44064	
238.95519	6758	
239.14675	10114	
239.98100	7340	
240.96228	38812	1+
241.46316	4168	
242.96188	13090	1+
243.22961	3600	
243.46516	3360	
243.64744	3456	
243.88151	8606	1+
244.95746	231578	1+
245.63132	6636	
245.87755	2676	
246.95291	209884	1+
247.45986	4898	
248.03213	3888	
248.97381	4512	
249.91026	19028	1+
249.97127	142678	1+
250.94686	41370	1+
250.99764	5380	
251.19920	3890	
251.90960	10544	1+
252.47013	3892	
252.63817	2782	
252.94687	21214	
252.97149	1766372	1+
253.19033	2680	
253.21346	4330	
253.90529	75456	1+
254.94214	349358	1+
254.96685	637532	1+
255.22889	4018	
256.26168	3986	
256.91323	10910	1+
256.96426	90214	1+
258.88425	13642	1+
258.90948	3524	
258.96353	22954	1+
260.16135	4090	
260.19481	6138	
260.97876	6386	
261.98290	16948	
262.11666	5332	
262.96832	7554	
263.05496	7508	
263.97890	310362	1+
265.90725	6606	
265.97630	33682	1+
267.97321	165300	1+
268.90874	5118	
268.96051	15552	
269.97340	62022	1+
270.98060	33572	1+
271.87502	4326	
271.91584	10660	1+
272.88129	16400	1+
272.95220	62718	1+
272.97676	13718	1+
274.27214	4832	
274.65129	2672	
279.09260	4842	
279.23129	4362	
281.24556	8542	1+
281.98983	4990	
282.17494	2874	
282.27741	9024	
282.97418	4080	
283.17348	10890	1+
283.26145	9264	1+
283.94682	10980	1+
283.98759	6154	
284.29322	4222	
285.22175	3510	
285.94187	194322	1+
285.98325	80050	1+
286.91845	3082	
287.25692	5326	
287.65867	6590	
288.06451	5108	
288.16056	2934	
288.20200	7078	
288.25232	5344	
289.65897	4032	
289.88469	4766	
289.93004	3588	
290.26705	14868	1+
290.88957	11396	1+
291.09919	3864	
291.19531	4378	
291.50923	7180	
291.84379	3172	
291.97338	10120	1+
292.05988	14092	1+
292.10272	2972	
293.20890	4062	
293.97480	26512	1+
293.99763	85378	1+
294.93648	21978	1+
295.12818	3764	
295.18727	2656	
295.22466	8310	1+
295.91962	3292	
295.96819	15886	1+
295.99299	36972	1+
296.29334	2974	
296.66494	2794	
296.91831	3080	
297.08078	5078	
297.23846	12850	1+
297.90438	3892	
297.94746	3508	
297.99106	4958	
298.08494	4424	
298.27218	3316	
298.96943	9172	1+
299.25617	3564	
300.28835	5542	
302.17497	11178	1+
302.30377	12166	1+
302.94574	10108	
303.95170	46512	1+
303.99466	38638	1+
304.28301	4944	
304.90256	4806	
304.92479	9800	
305.26843	3198	
306.07428	2680	
306.90457	9410	
307.08228	4578	
307.24618	29024	1+
307.89265	2956	
308.14131	14192	1+
308.21519	3846	
308.87111	24408	1+
309.25825	4708	
309.27457	2686	
309.67263	3818	
310.15754	5146	
310.30825	11730	1+
311.16302	2982	
311.21975	5248	
311.27441	4276	
311.67202	3360	
311.86959	79874	1+
311.93506	19392	
311.98628	19746	1+
312.32457	4186	
312.80477	11364	1+
312.90111	10414	
312.94749	16504	
313.21764	3184	
313.23523	3662	
313.28977	9400	1+
313.86536	33054	1+
313.92953	473234	1+
314.26629	2798	
314.89308	10914	1+
315.81264	3764	
315.86277	13734	1+
316.15592	5408	
316.28288	11304	1+
316.31896	4224	
316.88840	4320	
316.94007	15610	1+
318.29874	22230	1+
318.87271	2752	
318.93509	288056	1+
320.93470	658198	1+
322.19468	4332	
322.27784	2856	
322.87819	22676	1+
322.90538	13962	
322.93010	11691814	1+
323.11405	16796	
323.17535	38092	1+
323.23733	4736	
323.27272	3658	
323.35487	26622	
323.37957	57680	
324.10064	2828	
324.13677	3876	
324.24211	2686	
324.28997	4146	
324.32389	4434	
324.66806	7144	1+
324.87727	31430	1+
325.17399	2722	
325.25428	30468	1+
325.29061	3892	
325.90144	6286	
326.17329	4760	
326.19923	3406	
326.30222	3514	
326.34062	2678	
326.87227	280030	1+
326.96899	16356	1+
327.00677	7360	1+
327.17508	3242	
327.19915	9252	1+
327.27080	58680	1+
328.31876	3520	
END IONS

###FS:    #m/z: 340.94078 #charge 1+
###MS: 2
###MSMS: 4
BEGIN IONS
TITLE=Cmpd 2, +MS2(340.9408), 28.0-35.0eV, 0.1min #4
RTINSECONDS=2.6705
SCANS=2,4
PEPMASS=340.94078	2588474
CHARGE=1+
198.85449	158	
199.88825	128	
207.40971	212	
208.95912	182	1+
210.01368	206	1+
212.87780	668	1+
213.02868	128	1+
213.87827	392	1+
213.94073	4950	1+
215.01433	212	1+
215.88962	948	1+
215.93843	882	1+
216.41095	354	
217.88322	484	1+
217.93905	408	1+
220.89323	124	
221.08024	132	
221.89515	188	
223.95783	136	
226.11733	126	
226.89624	242	1+
226.94774	122	
226.97503	128	
228.15113	146	1+
228.88601	140	
228.92813	140	
229.95564	342	1+
230.89126	174	
231.86051	196	1+
231.88808	616	1+
231.95045	5506	1+
233.89748	916	1+
233.94822	1190	1+
235.04222	154	1+
235.82279	220	
235.89297	532	1+
235.94675	336	1+
236.00627	220	1+
237.04073	448	1+
237.81236	202	1+
239.07889	216	1+
239.10607	148	1+
239.17765	192	
239.90060	198	
240.23102	588	1+
240.79190	142	
240.96349	264	1+
241.15862	222	1+
242.04301	152	
242.94151	134	
243.03205	738	1+
243.18163	186	1+
243.96976	274	1+
244.03465	590	1+
244.86167	126	
244.98858	134	
245.12613	136	
246.05112	126	
246.22769	274	1+
246.97625	244	
247.94325	266	
247.97322	136	
248.03558	534	1+
248.89742	612	1+
249.03970	450	1+
249.90059	390	1+
249.96140	1450	1+
249.98966	446	1+
250.07217	150	
250.85049	190	
251.78942	138	
251.95803	232	
252.83115	218	1+
252.92498	202	
252.96127	166	
253.06453	168	1+
253.09014	140	
253.12402	138	
254.49134	146	
254.94435	184	
254.96714	2706	1+
255.07719	460	1+
255.14482	182	1+
255.21236	140	
256.91510	460	1+
256.96686	380	1+
257.85900	174	
258.84721	306	1+
258.88794	144	
258.96607	148	
260.84715	234	1+
260.89175	138	
260.97961	140	
261.04933	204	
261.96501	122	
262.05249	146	
262.96644	190	
263.05570	246	
263.17387	152	
263.82568	224	1+
263.97738	400	1+
264.05564	440	1+
264.27134	176	
264.84566	126	
264.90793	128	
265.01782	304	
265.05624	284	1+
265.85299	178	
266.01820	324	1+
266.86755	342	1+
266.94502	166	1+
267.13742	472	1+
267.56855	122	
267.89213	128	
268.00342	290	1+
269.00677	208	1+
269.03983	164	
269.06821	124	
269.80020	168	
270.12425	134	
271.03810	192	1+
271.06174	124	
271.17738	144	
271.80106	150	
272.07427	166	
272.93536	542	1+
272.97615	374	
273.08215	132	
273.79477	198	
273.91688	144	
273.97782	186	
274.90947	132	
274.98298	156	
275.07842	374	1+
275.90588	250	1+
276.06277	214	1+
276.09347	122	
276.83762	134	
276.85664	290	1+
276.97383	126	
277.00394	192	1+
277.02351	178	
277.79939	180	1+
278.03324	250	1+
278.08018	152	
278.97047	178	1+
278.99701	162	
279.09247	412	1+
279.36115	218	1+
280.09578	418	1+
280.14967	226	1+
280.26207	182	1+
280.93034	224	1+
281.04902	590	1+
281.07123	196	
282.01613	138	
282.02706	376	1+
282.27822	410	1+
282.31436	130	
282.85417	246	1+
282.92220	122	
282.99075	160	
283.13750	158	
284.92718	154	
285.80322	198	1+
285.87272	424	1+
286.07903	126	
288.06538	1164	1+
288.20140	254	1+
288.79742	124	
290.86406	266	1+
290.88852	148	
291.00833	154	
291.80854	300	1+
292.06384	166	
292.43633	260	
292.94440	216	1+
293.07100	146	
293.85350	278	1+
293.87401	376	1+
294.91630	158	
295.04794	234	1+
295.90442	128	
295.98909	250	1+
296.32753	196	
296.81370	132	
296.96687	148	
297.02453	210	1+
297.07077	120	
297.09671	158	
297.11097	332	1+
297.22531	140	
297.97913	146	
298.06393	130	
298.08395	274	
298.10954	320	1+
298.14080	134	
298.31286	182	
299.06141	222	
300.06243	142	
300.20056	160	
300.97351	350	1+
301.02062	324	1+
301.05844	132	
301.27205	154	
303.81783	138	
303.87934	248	1+
303.94590	210	
305.06437	136	
305.22879	200	
306.03889	294	1+
306.13328	226	1+
306.27944	152	
306.87036	178	1+
306.96345	212	1+
307.28413	206	
307.31091	120	
308.04349	130	
308.29291	640	1+
308.33041	156	
309.09177	124	
309.14727	174	
310.08298	126	
310.76795	164	1+
310.82455	302	1+
310.87971	624	1+
311.03018	164	
312.02762	502	1+
312.87044	136	
313.88768	148	
314.96126	138	1+
315.16357	280	1+
315.89760	206	
317.03315	184	
319.00894	158	
320.29311	292	1+
321.07787	138	
321.11331	120	
321.22171	284	
321.29562	216	1+
321.32365	228	
322.23297	1136	1+
322.99350	218	1+
323.16883	146	
323.23931	1250	1+
323.88791	548	1+
324.32458	162	
324.85528	140	
324.89167	480	1+
325.06437	212	1+
325.33247	384	1+
326.17375	130	
326.33716	322	1+
326.80337	236	1+
326.99513	124	
327.15131	342	1+
328.19655	294	1+
328.31500	182	
328.97590	152	
329.04359	172	1+
329.89036	186	
331.08260	132	
332.09238	444	
332.98639	188	1+
333.09755	406	1+
333.29536	160	
333.84822	200	1+
335.05376	220	1+
337.09237	296	1+
337.21501	226	1+
337.25099	200	
337.35602	156	
337.87747	176	1+
339.00314	222	1+
339.19781	226	1+
340.08821	136	
340.10144	162	
340.12097	186	
341.10578	406	1+
341.24545	406	1+
341.91660	194	1+
342.08156	244	1+
342.17532	132	
342.20117	196	
342.28346	408	1+
342.31732	614	1+
342.77127	176	1+
343.08263	172	1+
343.17906	290	1+
343.20996	696	1+
344.15099	384	1+
344.18493	218	1+
344.98265	276	1+
345.06335	156	
345.15757	256	1+
345.32446	214	1+
END IONS

###FS:    #m/z: 363.95697 #charge 1+
###MS: 2
###MSMS: 5
BEGIN IONS
TITLE=Cmpd 3, +MS2(363.9570), 28.0-35.0eV, 0.1min #5
RTINSECONDS=3.443
SCANS=2,5
PEPMASS=363.95697	1540188
CHARGE=1+
189.86365	532	1+
190.92806	266	1+
191.85735	506	1+
191.95490	276	1+
193.85467	168	
196.88442	194	
199.94244	238	1+
205.94828	140	1+
207.87244	370	
208.88731	184	
208.94260	222	
209.94299	2546	1+
210.88304	430	
210.90268	198	1+
212.00725	130	
212.87912	3384	1+
214.89527	226	
216.41206	224	
216.91247	150	
218.91663	130	
219.41450	136	
222.95268	2978	1+
223.04127	128	
224.94809	3620	1+
226.03558	190	1+
226.80488	156	1+
226.89934	254	
226.94766	12446	1+
226.99043	320	1+
227.93019	430	
228.13047	208	1+
228.16599	132	1+
228.62856	92	1+
228.89286	894	1+
228.94286	13730	1+
229.08770	176	
229.81045	158	1+
229.96697	226	1+
230.88958	5184	1+
232.06530	134	
232.88676	724	1+
233.09163	112	1+
234.04016	192	1+
234.78330	136	
234.88385	398	1+
235.97682	206	1+
237.13210	1252	1+
237.90254	302	1+
237.96110	232	1+
238.05910	144	
239.13542	156	
240.11304	182	
240.81302	190	1+
240.96284	1798	1+
240.99314	194	
241.12447	136	
242.79391	210	1+
242.96018	1640	1+
243.00720	134	
243.85053	154	1+
244.03754	690	1+
244.88401	176	
244.95811	7028	1+
245.08942	144	
245.13487	142	1+
245.88115	138	
245.94477	548	
246.39816	198	
246.90509	160	
246.95308	8190	1+
247.11181	180	
247.56440	140	1+
247.91950	220	1+
247.99457	132	
248.80044	246	1+
248.85791	162	
248.89973	1870	1+
249.03891	696	1+
249.07699	256	1+
250.09604	296	1+
250.89630	364	1+
250.94843	150	
250.97104	364	1+
252.88936	156	
252.98533	236	1+
253.83188	254	1+
253.90540	204	
254.08810	134	
255.00104	226	1+
255.07468	212	1+
255.43691	162	1+
257.13849	1056	1+
257.90801	202	1+
257.97079	454	1+
258.85599	240	
258.97330	388	1+
258.99311	148	
260.81227	172	
260.89427	162	1+
260.96891	1626	1+
260.99414	136	
262.11056	568	1+
262.13672	378	1+
262.97635	350	1+
263.05671	560	1+
263.17842	144	
263.94980	134	
264.90502	358	1+
264.97220	460	1+
265.00387	146	
265.85382	130	
265.94247	148	
266.00323	138	
266.01893	134	
266.05113	154	
266.24721	358	1+
266.85397	330	1+
266.87128	172	
267.11952	320	
267.97436	974	1+
269.80131	150	
269.96874	1376	1+
270.05183	176	
270.80229	140	
270.95072	274	1+
271.07884	142	
271.79510	136	
271.84028	204	1+
271.91269	390	1+
272.93304	134	
273.00474	166	
273.94313	148	
275.07264	516	1+
275.84769	350	1+
275.89576	478	1+
276.11138	156	
277.00011	318	1+
277.05455	160	
279.85376	218	1+
280.09267	678	1+
280.12583	362	1+
280.25985	164	
280.80955	134	
280.88449	164	
280.95651	134	
281.03747	206	1+
281.09731	544	1+
281.26408	148	
282.11790	152	
282.14363	178	1+
282.80730	210	
282.89285	186	1+
283.98336	228	
284.11107	132	
284.14508	210	
285.13088	990	1+
285.81007	282	1+
285.84627	878	1+
285.92894	344	1+
286.94842	214	
287.96341	162	
288.01052	422	1+
288.06350	1336	1+
288.98906	206	1+
289.98754	132	1+
290.90293	130	
291.11031	382	1+
292.05932	170	
293.06025	304	1+
293.87015	138	
294.83789	514	1+
295.95601	138	
296.87549	332	1+
297.02400	270	1+
297.06366	142	
297.90114	204	1+
298.02911	266	1+
298.80392	520	1+
299.13129	350	1+
299.80643	302	1+
300.13444	272	1+
301.08713	330	1+
301.81328	142	
301.82911	130	
301.86107	178	
301.93364	142	
302.22328	554	1+
302.76688	444	1+
303.05986	164	
303.07604	178	1+
303.77236	300	1+
303.80645	400	1+
303.85689	1140	1+
303.94551	332	1+
303.96987	132	
304.15228	212	1+
304.88461	264	1+
304.91716	202	
305.19036	206	
306.04772	308	1+
306.28395	674	1+
306.50987	94	1+
306.82103	160	
306.93704	250	1+
306.96085	142	
307.12801	278	1+
307.28989	514	1+
307.78449	240	
308.00210	202	1+
308.80507	260	
308.87804	172	
309.92842	138	1+
310.07788	130	
310.16180	196	1+
310.31124	274	1+
310.83644	186	
310.87946	548	1+
311.05155	244	1+
311.86449	130	
312.16354	198	1+
312.78443	286	1+
312.94713	264	1+
313.03125	140	
313.95043	162	1+
314.06201	390	1+
314.09273	132	
314.81917	144	
315.06617	328	1+
315.08584	148	
315.15120	338	1+
315.85895	172	1+
316.15045	214	1+
316.97595	192	1+
317.08771	146	
317.92470	176	
318.59873	212	1+
318.86700	162	
318.93794	288	
319.04727	156	
319.15233	174	1+
319.30394	206	1+
319.82973	146	
319.86950	150	
319.93237	164	
320.89002	186	1+
321.09196	148	
321.29569	246	1+
321.81498	482	1+
321.86494	188	
321.96025	256	1+
322.93288	664	1+
323.01607	190	
323.31632	450	1+
323.87614	240	1+
324.02186	204	
324.24474	310	1+
324.46211	138	
324.96003	142	
324.98487	166	
325.02913	136	
325.10524	132	
325.84399	142	
326.15852	164	1+
326.34099	158	
326.80304	328	1+
326.81887	210	1+
326.87079	360	1+
326.96633	250	
326.99201	184	1+
327.01809	190	1+
328.17553	294	1+
328.89621	200	1+
329.82350	152	
329.86669	154	
329.87928	236	1+
330.09682	160	
330.12405	134	
330.87458	202	1+
331.14306	134	
331.96575	182	1+
331.98927	150	
332.09166	980	1+
333.15234	310	
334.17715	162	
334.98406	164	1+
336.07006	154	
336.14192	434	1+
336.18617	218	1+
336.94542	902	1+
337.02836	216	1+
337.28095	216	1+
337.83315	134	
338.79973	162	
339.14896	220	1+
339.82614	132	
339.97968	168	
340.09464	134	1+
340.94054	654	1+
341.05149	240	1+
341.18626	242	1+
341.82883	346	1+
342.82854	212	1+
342.90636	452	1+
343.27291	252	
343.97214	270	1+
344.88624	232	
345.06583	248	1+
347.01190	200	1+
348.91276	138	
349.31928	510	1+
350.18375	164	
351.27709	150	
351.33686	390	1+
352.19873	262	1+
352.80900	130	
353.20026	220	1+
354.96570	234	1+
356.05819	200	
356.20792	152	
358.70577	150	
359.18929	148	
360.11420	136	
360.26747	182	
360.36065	272	1+
361.22783	406	1+
361.28133	150	
361.32612	564	1+
361.36454	164	1+
361.78396	136	
362.22735	270	1+
362.98791	144	
363.37681	132	
364.13991	212	1+
364.19894	266	1+
365.00905	168	1+
365.28609	148	
365.38872	334	1+
366.86005	194	1+
366.93021	230	1+
367.08182	140	
367.20740	198	1+
367.33515	418	1+
367.78460	182	
368.10389	294	1+
368.33893	268	1+
368.42341	716	1+
369.10866	210	1+
END IONS

###FS:    #m/z: 340.94066 #charge 1+
###MS: 6
###MSMS: 7
BEGIN IONS
TITLE=Cmpd 4, +MS2(340.9407), 28.0-35.0eV, 0.1min #7
RTINSECONDS=7.15
SCANS=6-7
PEPMASS=340.94066	2643726
CHARGE=1+
184.85500	218	1+
185.87863	184	1+
189.86253	186	
192.89003	140	
192.92694	242	
199.88975	170	
200.89288	168	
201.84823	184	1+
201.94623	206	1+
205.95101	388	1+
208.88517	196	
208.96004	212	
209.94077	128	
209.98447	250	1+
211.00285	126	
211.94478	254	
212.87862	804	1+
212.95030	166	
213.90884	130	
213.94015	6296	1+
214.03861	140	
215.88664	1056	1+
215.93764	1786	1+
217.88700	146	
217.93642	284	1+
218.88177	272	1+
220.96683	184	1+
221.89255	374	
222.95428	788	1+
223.21604	136	
223.97428	388	1+
225.88386	442	1+
226.05216	268	1+
226.94929	376	
227.95705	194	
228.16878	156	
228.94543	156	
229.09490	166	1+
229.93043	166	
230.88766	780	1+
231.90254	318	1+
231.95053	5430	1+
233.89763	574	1+
233.94774	1510	1+
234.04531	140	
235.10873	134	
235.89291	172	
235.94749	482	
237.06936	302	1+
238.03418	146	
239.05993	132	
239.90396	206	
239.95729	216	1+
240.23084	816	1+
240.90508	158	
241.03403	188	
242.88212	136	
242.97675	144	
243.82860	130	
243.96633	150	
244.03805	512	1+
245.19100	206	1+
245.87197	196	1+
246.08148	176	1+
246.97540	434	1+
247.94410	788	1+
248.83076	146	
248.86312	132	
248.98411	284	1+
249.04258	226	
249.79485	136	
249.90364	304	1+
249.96061	964	1+
250.02886	212	1+
250.05173	136	
250.97869	364	1+
251.04614	190	1+
251.95882	248	
252.22966	140	
253.80238	246	1+
254.86195	184	1+
254.94214	158	
254.96624	2718	1+
255.07752	1172	1+
255.14276	152	
255.17366	226	
255.90274	132	
256.05865	156	
256.93379	206	1+
256.96314	738	1+
257.91205	358	1+
258.88184	146	
258.96684	138	
259.16954	128	
259.84892	324	1+
259.96809	152	
260.89987	158	
261.07908	140	
261.91808	216	1+
262.13509	138	
262.96505	278	1+
263.05535	236	
263.90545	228	1+
263.98191	408	1+
264.24531	242	1+
264.41348	178	
264.85103	132	
264.98666	264	1+
265.02020	490	1+
266.99868	690	1+
267.11897	138	
267.13317	138	
267.95896	162	
268.96210	188	1+
269.15235	144	1+
269.18706	134	
269.80086	134	
269.82020	130	
270.01671	330	1+
270.94732	146	
271.17670	146	
271.84741	264	1+
271.98635	134	
272.86455	266	1+
272.93409	336	
272.97418	372	1+
273.78936	142	
273.89002	134	
275.06351	134	
275.84632	420	1+
275.92130	180	
277.05895	142	
277.12258	146	1+
278.96689	336	1+
279.00636	282	1+
279.79561	204	
280.94527	222	
280.96537	368	1+
281.05497	154	
281.08038	138	
281.26079	156	
282.27701	512	1+
282.98941	128	
283.04352	240	1+
283.08094	162	
283.17116	140	
284.29615	134	
284.81964	188	1+
284.86352	166	
285.09827	276	1+
285.26019	200	1+
285.92609	152	
287.02330	128	
287.80823	168	
288.06477	586	1+
288.20185	536	1+
288.89145	310	1+
289.01341	130	
290.02574	276	1+
290.79677	128	
290.94063	136	
291.80703	282	1+
291.86395	400	1+
291.99402	300	1+
293.06132	492	1+
293.85649	252	
294.90065	274	1+
295.86172	184	
295.97384	318	1+
296.21988	138	
296.32913	236	
296.86923	160	
297.09584	136	
297.85085	128	
298.07987	302	1+
298.11675	150	
298.91673	130	
298.97957	168	1+
299.06192	550	1+
300.03901	132	
300.87264	162	
301.11588	134	
301.15582	130	
302.05702	130	
302.17835	208	
302.21074	278	1+
302.88036	140	
303.96536	136	
304.94178	244	
306.88700	158	
307.07668	268	1+
307.24180	230	1+
307.27732	138	
307.30840	162	
307.80293	292	1+
308.29302	598	1+
308.33139	180	
308.80500	248	1+
308.89074	136	
309.89357	134	
310.01013	142	
310.30923	206	
310.87827	404	
311.02858	138	
311.88250	380	
311.94508	336	1+
313.03004	218	
314.03267	134	
314.80992	138	
315.04360	206	1+
315.84750	196	1+
317.89612	144	
318.87551	242	1+
319.08412	298	1+
319.81917	268	1+
319.91682	132	
321.21782	138	
321.32864	136	
322.01116	332	1+
322.08581	154	
322.13628	200	
322.30696	168	
322.89859	142	
322.94596	140	
323.01636	212	1+
323.24059	610	1+
324.06508	164	
324.29031	364	
324.32410	416	1+
324.89551	150	
325.01002	132	
325.12792	228	1+
325.25664	176	
325.89451	198	
325.95606	330	1+
326.24859	188	
326.30469	138	
326.88960	192	
327.29599	246	1+
327.60191	96	1+
328.17955	292	1+
328.88614	176	
329.80582	174	1+
329.87421	270	1+
330.32139	156	
331.08042	188	
332.09141	196	
333.10571	132	
334.15133	228	1+
337.11788	314	1+
337.24872	338	1+
338.23228	142	1+
338.99887	168	
339.05322	294	1+
339.10994	144	
339.14615	240	1+
339.98060	212	1+
340.35275	168	
340.39201	138	
341.25137	200	
341.28457	454	1+
341.30888	392	1+
342.17592	304	1+
343.20854	334	1+
343.27048	134	
343.98897	144	
345.08903	130	
END IONS

###FS:    #m/z: 336.94624 #charge 1+
###MS: 6
###MSMS: 8
BEGIN IONS
TITLE=Cmpd 5, +MS2(336.9462), 28.0-35.0eV, 0.2min #8
RTINSECONDS=7.93
SCANS=6,8
PEPMASS=336.94624	484612
CHARGE=1+
59.30366	190	
189.86236	380	
194.99758	112	
196.88493	174	
199.88660	136	
205.00797	122	
205.95087	322	1+
208.88642	132	
210.88548	168	
211.00358	246	1+
211.02311	130	1+
211.94471	19210	
211.98280	160	
212.87766	1438	1+
212.94710	820	
213.93965	7182	1+
213.98056	128	
215.88761	736	1+
215.93739	1090	1+
216.28552	84	1+
217.85770	188	
217.88119	314	1+
217.93770	264	
222.95978	124	
223.95881	452	1+
225.97421	118	
226.89538	188	
226.97106	180	
227.89261	726	1+
228.89471	542	1+
228.93950	130	
229.05673	232	1+
229.95560	17360	1+
230.19760	164	
230.83392	156	
230.89012	2444	1+
231.02620	206	
231.07912	200	1+
231.11471	190	1+
231.91297	138	
231.94975	8710	1+
232.82606	212	1+
233.04418	556	1+
233.10264	336	1+
233.89889	770	1+
234.51208	110	1+
234.82388	338	1+
235.15619	136	1+
235.22285	164	1+
235.89919	388	1+
235.94571	184	
236.07792	216	1+
238.04945	202	
239.07601	446	1+
239.95157	146	
240.95509	116	
241.04743	304	1+
241.87876	288	1+
241.94815	248	
243.96349	198	
244.03765	290	
244.78695	116	
244.89038	136	
245.03342	260	1+
245.04936	154	
246.97987	164	
247.00807	130	
247.06147	338	1+
247.10778	130	
247.57083	118	
247.92946	230	
247.96574	4460	1+
248.03433	1248	1+
248.06354	270	1+
248.89983	518	1+
249.03808	872	1+
249.15801	112	
249.48522	114	
249.88174	176	1+
249.95958	1806	1+
250.15079	232	1+
250.90822	124	
250.93578	136	
250.98045	200	
251.79350	140	
251.83198	262	1+
251.95851	336	
251.97659	200	
252.83364	190	1+
252.97125	9872	1+
253.00876	176	
253.03558	126	
253.09029	346	1+
253.90725	284	
254.05721	174	
254.11114	122	
254.91452	256	
254.96674	4748	1+
255.01789	214	1+
255.07545	314	
255.91242	138	
256.04969	164	
256.07830	182	
256.26397	130	
256.91416	126	
256.96432	414	
256.99071	374	1+
257.84119	118	1+
258.07622	150	
258.84611	160	1+
258.98044	136	
260.02322	142	
260.19664	178	
260.90960	424	1+
260.99092	274	1+
261.89943	150	
261.91131	322	1+
262.04885	450	1+
262.13352	190	
262.89919	132	
264.87667	140	
266.09652	170	1+
266.95639	116	
266.99956	278	1+
268.84230	232	
268.91028	314	1+
269.07865	186	1+
269.80549	148	
269.84888	178	
270.05517	196	
270.85456	132	
270.94701	148	
270.98284	1390	1+
271.18586	146	
271.91748	168	
272.05043	204	1+
272.91975	286	1+
272.97475	344	
273.79694	128	
273.97886	596	1+
274.85113	164	
274.97877	346	1+
275.05668	326	
275.09734	134	
275.12271	150	
275.13456	138	
276.09783	234	1+
276.85355	116	
277.07610	318	1+
277.10250	166	1+
277.83621	206	1+
278.91868	196	1+
279.25919	162	1+
279.83524	262	1+
279.85650	192	1+
279.96564	216	1+
280.08733	180	
280.80114	336	1+
280.81398	360	1+
280.88003	146	
281.04697	360	
282.06959	150	
282.27781	290	1+
282.91815	162	
283.03276	254	
283.78454	156	
283.86960	178	
284.02743	130	
286.85371	174	
287.01563	134	
287.93613	150	
288.06466	284	
288.20440	298	
289.51412	152	1+
290.87842	146	
291.01504	216	1+
291.10193	138	
292.05920	826	1+
292.09336	122	
292.14297	214	1+
292.43618	162	
293.06217	464	1+
293.10687	330	1+
293.87178	126	
293.99892	164	
294.09032	118	
294.27460	154	1+
295.89349	172	1+
295.99258	224	
296.10553	146	
296.93920	120	
297.03158	244	1+
297.05675	146	
297.24199	176	1+
297.97052	266	1+
298.03270	176	1+
298.08670	212	
298.11942	220	1+
298.58423	168	
299.05950	628	1+
299.80564	178	
300.82812	122	
300.92750	124	
302.87865	440	1+
303.81993	120	
303.88291	316	1+
304.02610	118	
304.18771	184	1+
304.86621	130	
305.94319	118	
306.08275	146	
306.27289	140	
306.30113	154	1+
306.79150	258	1+
306.88309	148	
307.07889	140	
307.28685	442	1+
307.88593	114	
307.93787	176	1+
308.05395	118	
308.29172	288	1+
310.82164	132	
310.87676	770	1+
311.09264	126	
312.03161	236	1+
313.85914	224	1+
313.88717	174	1+
314.19276	134	
315.16071	298	
315.86710	220	1+
316.05533	166	
317.04378	172	1+
317.07058	126	
318.02989	220	1+
318.16660	138	
318.20113	372	1+
319.08159	306	
319.10450	244	1+
320.82458	128	
322.30512	222	1+
323.23869	686	1+
325.12018	182	
325.96188	198	1+
327.18674	198	1+
327.71260	186	1+
327.88505	414	1+
329.06581	316	1+
330.88147	156	
330.97788	126	
332.08876	130	
332.98678	226	
333.17814	170	
333.23134	260	1+
336.10053	132	
336.94070	190	1+
337.09214	118	
337.25874	124	
337.35349	136	
338.02888	182	1+
338.14770	122	
338.22602	322	1+
339.14335	118	
339.30535	246	1+
339.83101	156	
340.35781	252	1+
340.38938	130	
340.90596	136	
341.05727	206	1+
341.14262	204	
341.24729	252	
END IONS

###FS:    #m/z: 507.84643 #charge 1+
###MS: 6
###MSMS: 9
BEGIN IONS
TITLE=Cmpd 6, +MS2(507.8464), 28.2-35.2eV, 0.2min #9
RTINSECONDS=8.703
SCANS=6,9
PEPMASS=507.84643	427506
CHARGE=1+
191.95412	544	
196.01435	662	1+
207.95108	178	1+
209.93997	208	1+
217.89848	314	
217.95422	292	
219.87326	424	1+
219.98352	232	
224.12092	264	
230.02118	220	1+
230.84696	652	1+
230.99190	228	1+
232.05433	186	1+
233.82215	144	1+
233.86344	278	1+
234.88132	312	1+
235.14366	308	1+
237.90082	228	1+
238.06001	248	1+
238.13548	202	
240.10574	182	1+
245.08425	370	1+
246.09057	242	1+
246.10914	252	1+
248.03790	542	1+
248.08806	456	1+
248.85750	484	1+
249.88795	260	
249.97050	460	1+
250.92278	256	1+
250.97205	388	1+
251.03740	484	1+
251.10534	128	1+
251.84572	474	1+
251.88251	302	
252.04119	318	1+
252.06442	210	1+
252.08055	418	
252.84944	404	1+
252.88358	202	
252.90927	400	1+
252.94998	256	1+
253.99722	170	1+
255.61723	186	1+
256.38095	174	1+
256.92827	504	1+
257.92835	548	1+
258.85574	650	1+
258.89139	522	1+
258.95953	302	1+
259.80302	162	1+
260.10375	390	1+
261.13081	630	1+
261.92192	456	1+
262.07299	286	1+
262.13410	552	1+
262.92655	382	1+
263.10447	240	1+
264.91061	314	1+
265.01832	300	1+
266.06622	282	1+
266.13132	322	1+
266.16725	716	1+
266.86475	482	1+
267.13552	276	1+
267.97235	324	1+
268.11204	484	1+
268.79990	248	1+
268.92494	430	1+
269.00881	142	1+
269.92581	280	1+
270.86791	2100	1+
271.38603	386	1+
271.79756	254	1+
271.87628	1514	1+
271.96461	244	1+
272.01920	410	1+
272.85253	2148	1+
272.92341	332	1+
273.02385	342	1+
273.09648	362	1+
273.95474	310	
274.12317	408	1+
274.79840	244	1+
276.07739	278	1+
276.79686	228	1+
276.86175	272	1+
276.88727	320	1+
276.90443	256	1+
277.05195	216	1+
277.15053	456	1+
278.00866	278	1+
278.97661	206	1+
279.10378	666	1+
279.13410	402	1+
279.90427	380	1+
279.98583	246	1+
280.88132	462	1+
280.93791	262	
281.37882	264	
281.85224	218	
283.89448	462	1+
284.79212	168	1+
284.85247	246	1+
284.87885	478	1+
284.94831	222	
284.97294	230	1+
285.11741	298	1+
285.39553	250	1+
285.94108	1352	1+
286.80168	430	1+
286.85698	206	
287.05227	304	1+
287.09399	322	1+
287.84683	256	
287.88878	288	
288.00215	222	1+
288.02341	272	1+
288.05890	182	1+
288.87033	1274	
289.12570	598	1+
289.88285	3010	
289.92598	272	1+
290.12917	386	1+
290.39631	184	1+
290.51101	334	1+
290.86882	4142	1+
290.96829	572	1+
291.23045	142	1+
291.97195	532	1+
292.03666	272	
292.86508	278	
293.87352	11226	1+
294.01615	306	1+
294.09619	314	1+
294.12688	438	1+
294.81152	514	1+
294.85185	326	1+
294.93525	530	1+
294.97260	244	1+
295.93730	434	1+
296.81286	564	1+
296.85702	606	1+
296.88164	1388	1+
297.02241	366	1+
297.17230	226	1+
297.78440	132	1+
297.81787	486	1+
297.95202	578	1+
298.85351	1272	1+
298.87855	2326	1+
298.93015	384	1+
298.98545	352	1+
299.00257	418	1+
299.01681	288	1+
299.18387	248	1+
299.81101	730	1+
299.98897	242	1+
300.03271	360	1+
300.85930	1676	1+
302.85214	518	1+
302.90725	360	1+
302.95019	888	1+
303.05702	212	
303.14819	474	1+
303.85704	440	1+
303.88031	1000	1+
303.91044	228	1+
303.95131	762	1+
303.97926	278	1+
304.39188	212	
304.88406	732	1+
305.05406	198	1+
305.78819	322	1+
305.85185	444	1+
306.11186	230	
306.12879	400	
306.39689	130	1+
306.88088	426	
307.13500	280	
307.89143	3020	
308.10459	232	
308.14031	1286	1+
308.18148	318	1+
308.79863	240	
308.88071	3900	1+
308.91829	202	
308.94875	276	1+
309.15297	248	
309.37552	220	1+
309.40409	394	1+
309.88694	2350	1+
310.10206	304	1+
310.16010	1556	1+
311.38742	190	1+
311.88404	22438	1+
312.13315	406	1+
312.48576	128	1+
312.75031	86	1+
313.09091	178	1+
313.54844	140	1+
313.83158	234	1+
314.06621	212	
314.86610	980	
314.89219	2796	1+
314.94760	268	
315.82466	366	1+
315.86744	564	
316.01312	498	1+
316.86330	1874	1+
316.89110	2076	1+
317.01272	404	1+
318.13445	452	1+
318.19784	112	1+
318.86132	1106	1+
318.88521	486	
319.05844	218	
319.13944	364	1+
320.88416	484	1+
320.96199	366	1+
321.17036	172	1+
321.88872	372	1+
322.57123	306	1+
322.86007	322	1+
322.92710	420	1+
322.99992	220	
323.57464	236	1+
324.83350	370	1+
324.86157	412	
325.03618	426	1+
325.87934	298	
325.90128	1034	
326.07747	298	1+
326.80963	270	1+
326.90090	510	
326.93061	198	1+
326.96702	366	1+
326.99195	480	1+
327.27329	166	1+
327.87941	1830	1+
327.89774	1282	
329.04777	278	1+
329.31205	228	1+
329.58841	242	1+
329.89614	1930	
329.96254	210	
330.16608	308	1+
330.81813	698	1+
330.88372	662	
330.91791	202	
330.96068	432	1+
331.12431	220	1+
331.28272	204	1+
331.84231	218	
331.89819	3674	1+
332.10408	456	1+
332.28755	136	1+
332.83212	528	1+
332.87790	1590	1+
332.90344	2580	1+
332.94726	290	
333.17200	276	
333.94908	448	1+
334.15555	394	1+
334.87770	336	
334.89935	2536	1+
334.98726	306	
335.42532	196	
335.93161	446	1+
336.00470	268	1+
336.87868	676	1+
336.89868	294	
336.94316	460	1+
336.98285	438	1+
337.03731	294	1+
337.05749	590	1+
337.13017	220	
337.30799	154	1+
337.37650	280	1+
337.84305	458	1+
337.95496	406	1+
338.10623	496	1+
338.38285	176	1+
339.88203	782	1+
340.04790	408	1+
340.21584	204	1+
340.94173	290	1+
341.06672	284	1+
343.15608	282	1+
343.39849	142	1+
343.87557	664	1+
343.99394	230	1+
344.43330	154	1+
344.90289	520	1+
345.02570	314	1+
345.87984	222	
346.53935	258	1+
347.88637	270	
348.11425	446	1+
348.15895	322	1+
348.77380	212	1+
348.90102	240	
349.00235	346	
349.11724	368	1+
350.06676	632	1+
350.66478	266	1+
350.88984	610	
350.91517	622	1+
350.96114	820	1+
351.03952	224	1+
351.16728	786	1+
351.19433	244	1+
351.81729	376	1+
351.83911	416	
351.85399	222	
351.88587	492	1+
352.00889	432	1+
352.17222	530	1+
352.36572	202	
352.71970	254	1+
352.77616	734	1+
352.82131	306	1+
352.90916	1608	1+
353.72242	208	1+
353.85236	488	1+
354.06340	198	
354.95514	204	
355.03355	370	1+
355.06455	266	
355.40329	264	1+
355.89055	934	1+
355.91920	328	1+
355.97854	310	1+
356.17510	430	1+
356.40770	158	1+
356.78529	292	1+
356.80775	284	1+
356.84063	436	1+
357.09463	384	1+
357.19655	312	1+
357.22783	232	1+
357.35118	258	1+
357.37676	252	1+
357.91681	264	
358.13802	258	1+
358.19822	228	1+
358.70632	244	1+
360.09976	288	1+
361.86915	324	
362.84547	360	
362.86975	714	1+
362.91863	276	1+
363.10441	410	1+
363.78352	300	1+
364.84609	574	1+
365.03698	286	1+
365.24262	190	1+
365.73114	234	1+
366.09069	348	1+
366.12914	228	1+
366.18356	294	
366.78686	202	
366.84065	4262	1+
367.48809	140	1+
367.70890	422	
368.07239	636	1+
368.33608	208	
368.57294	326	1+
368.71045	636	1+
368.78971	272	
368.89177	590	1+
368.97359	438	1+
369.07970	466	1+
369.84593	844	1+
369.97768	260	1+
370.21023	302	1+
370.78454	884	1+
371.12625	434	1+
371.37136	234	1+
371.98121	204	1+
372.08258	330	1+
372.13225	404	1+
372.19000	210	
372.87260	326	1+
373.19196	370	1+
373.72282	436	1+
373.84848	272	1+
373.88166	264	1+
373.90688	242	1+
374.19929	258	1+
374.81366	214	1+
375.04827	250	1+
375.12527	380	1+
375.37636	236	1+
376.12886	272	1+
376.21860	292	1+
377.03161	226	1+
377.80653	252	1+
378.34595	388	1+
378.86286	464	1+
378.97823	238	1+
379.07940	310	
379.20736	204	1+
380.11792	274	
380.80247	220	
380.85848	506	
381.71319	452	1+
381.84990	1126	1+
381.91183	432	1+
381.95866	218	
382.00061	200	
382.03157	376	1+
382.45091	182	1+
382.71481	342	1+
382.79740	316	1+
382.85783	762	1+
382.91642	294	1+
383.00815	210	
383.11934	522	1+
383.33557	248	1+
383.98344	208	1+
384.08372	214	
384.77529	452	1+
384.85047	9750	1+
384.89671	512	1+
385.00798	172	1+
385.10949	246	
385.21815	294	
385.39234	258	
385.71907	330	1+
385.96673	170	1+
386.03555	512	1+
387.09191	524	1+
387.80871	220	
387.93591	286	1+
388.03074	226	1+
388.09739	340	1+
388.16691	454	1+
388.22858	226	1+
388.30895	300	1+
388.74692	216	1+
388.79978	576	1+
389.20102	336	
389.37569	214	
389.71615	296	
389.80533	354	1+
389.84507	322	
389.86910	376	
390.05294	402	1+
390.18579	522	1+
390.84100	958	
390.90357	318	1+
391.80322	440	1+
391.84639	536	
392.07315	648	1+
392.74775	328	1+
392.86533	3212	1+
393.39384	236	1+
393.70555	372	1+
393.80029	1380	1+
393.95565	230	1+
394.05903	386	1+
394.75661	244	1+
394.83775	816	
394.85906	1484	1+
395.22048	200	1+
395.35825	264	1+
396.09539	338	1+
396.94368	186	1+
397.09926	304	1+
397.16790	224	
397.80799	220	
397.85706	254	
397.89622	382	1+
398.13560	322	1+
398.39646	238	
398.66030	132	1+
398.76020	232	1+
398.86850	634	
398.94245	206	1+
399.09028	252	1+
399.69611	248	1+
399.80787	380	1+
399.86504	380	
400.20766	412	1+
400.86663	370	
400.98961	258	1+
401.12930	232	
401.23599	204	
401.81029	376	1+
401.87252	212	
401.97242	202	1+
402.86337	1208	
403.07442	198	
403.11451	302	1+
403.14351	396	1+
403.22901	492	1+
403.87015	3868	1+
404.39637	292	1+
404.79095	266	1+
404.98488	388	1+
405.21064	280	1+
405.86859	2160	1+
406.31872	192	1+
407.15053	210	1+
407.86631	17334	1+
408.22016	284	1+
408.75101	254	1+
408.96391	182	1+
409.12654	402	1+
409.35162	182	1+
409.93724	210	1+
410.02924	258	1+
410.08101	410	1+
410.42802	214	1+
410.73242	572	1+
410.78288	210	
410.84734	512	
410.87498	2790	1+
411.27348	228	1+
411.30572	258	1+
411.67385	230	1+
411.73457	456	1+
411.80934	1522	1+
412.20950	548	1+
412.72775	250	
412.84757	1758	1+
413.07463	1050	
413.14133	268	1+
413.17961	276	
413.24689	248	1+
413.80972	250	
413.87766	560	1+
413.92299	210	1+
414.72430	236	1+
415.11837	222	1+
415.19596	626	1+
415.87396	410	
416.25232	218	1+
416.87423	962	1+
417.00538	234	1+
417.18257	528	1+
417.82316	524	1+
417.87585	596	1+
418.18547	356	1+
418.39628	236	1+
418.65397	216	1+
418.70498	236	1+
418.85316	220	
419.08831	210	1+
419.80649	196	1+
420.73939	238	1+
421.01356	276	1+
421.09500	384	1+
421.13929	618	1+
421.80180	282	1+
421.81631	198	1+
421.88263	1994	1+
421.97947	256	1+
422.02013	208	1+
422.86173	358	
422.92667	220	1+
423.88490	1194	1+
424.14164	724	1+
424.86791	490	
425.08194	346	1+
425.87954	2156	
425.91453	294	
426.16645	194	1+
426.21691	180	1+
426.86327	3362	1+
426.93946	218	
427.13564	264	1+
427.26264	236	
427.73908	1276	1+
427.82595	286	
428.08933	230	
428.37408	296	1+
428.74450	860	1+
428.88624	4558	1+
429.07126	366	
429.23294	354	1+
429.82010	232	
429.85606	256	
430.08928	370	1+
430.23550	256	1+
430.73349	576	1+
430.80695	192	1+
430.85704	812	
430.87597	2436	1+
430.93578	410	1+
430.99821	180	1+
431.05637	194	1+
431.51993	140	1+
431.76914	154	1+
432.24603	520	1+
433.19956	418	1+
434.07483	230	1+
434.09695	332	1+
434.88501	322	
435.09893	274	1+
435.86942	268	
436.14397	808	1+
436.21938	178	1+
436.83315	234	1+
437.14812	716	1+
437.83871	424	1+
438.08208	194	1+
438.97475	210	1+
439.04918	194	1+
439.19548	166	1+
439.89297	2436	1+
440.11451	204	1+
440.82735	378	1+
441.32579	224	1+
441.94454	212	1+
442.15586	852	1+
443.77556	310	1+
444.14976	826	1+
444.38030	396	1+
444.78010	246	1+
444.87306	2458	1+
444.94756	604	1+
445.29544	178	1+
446.12568	314	1+
446.87935	318	
446.89858	594	1+
447.77693	270	1+
448.04962	246	1+
448.19145	294	1+
448.30594	136	1+
448.88729	2028	1+
449.12549	222	1+
449.15866	218	
449.59766	234	1+
449.65147	102	1+
449.88809	1432	1+
450.03482	258	1+
450.74749	206	
450.82688	286	1+
451.09202	388	1+
451.77301	234	
451.87469	200	
452.09092	240	1+
452.29067	94	1+
452.41736	224	1+
452.91042	248	1+
453.17211	312	1+
453.41771	152	1+
453.55371	222	1+
453.88095	206	
454.17705	268	1+
455.83310	176	1+
456.15109	278	1+
457.69813	146	1+
457.90268	1898	1+
460.16073	690	1+
462.16249	506	1+
462.27616	160	1+
462.88517	878	1+
463.78715	400	1+
464.01804	218	1+
464.20518	382	1+
464.78863	340	1+
464.87853	366	1+
464.94057	338	1+
465.17513	332	
466.17355	574	1+
466.73236	266	1+
467.10432	196	1+
467.81243	410	1+
467.88717	1486	1+
468.29291	168	1+
468.78255	210	
469.01764	212	1+
469.08021	276	1+
469.32530	270	1+
469.70957	192	1+
469.91500	254	
470.11111	190	1+
470.18268	220	1+
470.20071	222	1+
470.79215	302	1+
471.90091	204	1+
472.77862	330	1+
474.10618	156	1+
475.04545	198	
475.16058	218	1+
476.70749	272	1+
477.77915	230	1+
478.69221	196	1+
478.77023	160	1+
480.80311	272	1+
481.11785	290	1+
481.79792	346	1+
483.78757	304	1+
485.41043	208	1+
485.75850	444	1+
485.89760	916	1+
486.27658	438	1+
486.31846	188	1+
486.76376	288	1+
486.79114	228	
486.84406	372	1+
487.28042	372	1+
487.79769	402	1+
488.08121	352	1+
488.37648	208	1+
489.08521	288	1+
491.30312	234	1+
491.42684	414	1+
491.80352	202	
491.83639	210	
492.27760	222	
493.12508	218	1+
493.47364	222	1+
493.78532	218	
494.34944	164	1+
495.81843	172	1+
497.73957	184	1+
498.86878	210	1+
498.91024	196	1+
499.10782	174	1+
500.18788	150	1+
500.33554	144	1+
500.46996	216	1+
500.74371	218	
501.72559	200	1+
502.08988	232	1+
502.14736	200	1+
502.68156	160	1+
502.92798	218	1+
503.35473	6534	1+
503.45392	376	1+
503.46831	330	1+
503.52641	150	1+
503.65104	112	1+
504.35739	4018	1+
504.40195	232	
504.74327	210	1+
504.80400	286	1+
505.09975	234	1+
505.26690	706	1+
505.33349	932	1+
505.44236	444	1+
505.47050	516	1+
506.09956	162	1+
506.26719	446	1+
506.40371	444	1+
506.47614	380	1+
506.75949	198	1+
506.81591	340	1+
507.16922	200	1+
507.52447	168	1+
507.73140	282	1+
507.99021	198	1+
508.08486	238	1+
508.22149	264	1+
508.37411	138	1+
508.91971	326	1+
509.12936	188	1+
509.17629	186	1+
509.27904	422	
509.46476	324	1+
509.49406	430	1+
509.77279	308	1+
509.86453	548	
510.09816	186	1+
510.30950	746	1+
510.38203	232	1+
510.46709	256	1+
510.80272	270	1+
510.86308	130	1+
510.96015	152	1+
511.19559	322	1+
511.44407	236	1+
512.23523	190	1+
512.45290	146	1+
513.11632	224	1+
END IONS

###FS:    #m/z: 340.94071 #charge 1+
###MS: 10
###MSMS: 11
BEGIN IONS
TITLE=Cmpd 7, +MS2(340.9407), 28.0-35.0eV, 0.2min #11
RTINSECONDS=12.417
SCANS=10-11
PEPMASS=340.94071	3006136
CHARGE=1+
189.86618	124	
190.86320	136	
191.95007	134	
192.89010	126	
196.88771	164	
197.87991	318	1+
198.85606	204	1+
201.06454	144	
205.95460	216	
206.40803	148	
207.87829	344	1+
208.95964	304	1+
210.93906	540	1+
211.10873	148	
212.87873	152	
213.93820	6156	1+
214.41964	126	
215.88637	1622	1+
217.86028	148	
217.88390	740	1+
217.93571	314	1+
219.87957	136	
221.87514	182	
221.89792	206	1+
221.94371	138	
221.96283	162	
223.96198	262	
226.89324	182	
226.94845	482	1+
227.88866	132	
227.89790	118	
228.11416	232	1+
229.03206	150	
230.88962	874	1+
231.95077	5130	1+
232.02896	140	1+
232.83964	118	
233.04979	130	
233.89800	1076	1+
233.94961	1002	
234.82949	146	
235.10705	148	
235.86778	410	1+
235.89283	294	
235.90971	214	1+
235.94579	236	
236.01782	252	1+
236.83274	148	
236.84901	118	
237.07180	150	
238.87555	276	1+
239.78585	262	1+
239.90322	162	
239.96030	396	1+
240.22966	278	1+
241.90095	160	
244.03705	398	
244.80108	214	1+
244.95568	332	
245.05040	220	1+
246.97701	374	
247.90020	388	1+
247.93937	404	1+
247.97837	184	
248.82974	152	
248.90298	334	1+
248.96806	142	
249.96189	1608	1+
251.10150	258	1+
252.79583	124	
252.84966	166	
252.92418	184	
253.90486	150	
254.94033	208	
254.96670	2786	1+
255.07489	434	1+
255.89059	174	
255.95171	138	
255.99415	192	1+
256.88929	148	
256.96407	1058	1+
257.45495	132	1+
257.78942	136	
258.07205	176	1+
258.88443	146	
258.91132	154	
258.96196	124	
259.02235	156	
259.90816	134	
259.95687	234	
261.05779	226	1+
262.13484	138	
262.80115	162	
262.87403	120	
262.96632	636	1+
262.98065	140	
263.83236	214	1+
264.09654	184	1+
265.01883	190	
265.08557	128	
265.85102	252	1+
265.95248	130	
267.00158	260	
267.13956	128	
267.80695	172	1+
267.96948	290	1+
268.00086	140	
268.91280	126	
269.00557	292	
269.05126	124	
269.08370	144	
269.11624	150	
269.18799	298	1+
269.79509	292	1+
269.86658	138	
270.89722	234	1+
272.85861	150	
272.93723	336	1+
272.97634	368	1+
273.79588	134	
274.06140	184	
274.85327	164	
274.92454	124	
275.02128	118	
275.11799	218	1+
275.90828	130	
277.05298	298	1+
277.79441	192	1+
277.96039	224	1+
278.05737	254	1+
278.84273	180	
278.87458	260	1+
279.00967	130	
279.81570	266	1+
279.84081	122	
279.86157	178	1+
280.81979	220	1+
280.92966	278	1+
280.95456	222	
281.05011	214	
281.22778	118	
281.29398	150	
282.27622	284	1+
282.89272	244	1+
283.02278	184	
284.87822	116	
284.93009	246	1+
285.42930	172	
285.79229	142	1+
286.01742	188	1+
288.06436	298	1+
288.20467	136	
290.00816	210	
290.27242	118	
290.92853	140	1+
291.27876	244	1+
291.81095	446	1+
292.00759	164	1+
292.05833	354	1+
292.43831	206	
292.86082	162	
293.87283	142	
294.12612	274	1+
294.86021	210	
295.01845	136	
295.04101	144	
295.82286	120	
295.90182	128	1+
295.99168	184	
296.04237	130	
296.29361	238	1+
296.33160	350	1+
296.80749	180	
296.87924	286	1+
297.02579	198	1+
297.07631	128	
297.09431	134	
297.14541	164	
297.49880	142	
297.84314	156	
297.88268	240	1+
297.92685	244	1+
298.17620	106	1+
299.05730	480	1+
301.05650	184	
302.17158	214	
302.94046	314	1+
303.18209	140	
305.80241	126	
305.87309	182	1+
305.89954	312	1+
307.28405	136	
307.30981	148	
307.79886	632	1+
308.29794	128	
308.31351	126	
309.15228	164	
309.96952	178	1+
310.08964	264	1+
310.87427	244	
310.92983	166	
311.02987	142	
311.88230	154	
311.94169	240	1+
312.02826	194	
312.88518	138	
313.02970	460	
314.85997	174	1+
315.04938	176	1+
315.19330	162	1+
316.97335	118	
318.09850	140	1+
319.04114	214	1+
319.13423	162	
319.87273	126	
320.08592	132	
321.21899	146	
322.10565	270	1+
322.13371	366	1+
322.82005	144	
323.01488	406	1+
323.13747	304	1+
323.24127	406	1+
323.88432	172	
324.23405	128	
324.88895	198	
324.91525	194	1+
325.89761	138	
326.17538	138	
326.33795	208	
327.78289	132	1+
327.80788	120	
327.87657	294	1+
328.19050	204	
328.30383	142	
330.80762	120	
330.88036	234	
331.82830	172	1+
332.08852	344	1+
336.09050	192	1+
336.82898	130	
337.02179	224	1+
337.87949	166	
338.87106	120	
340.26164	160	
340.35389	124	
340.39403	122	
341.24626	138	
342.00755	126	
342.20446	152	
342.28153	122	
342.31529	168	
342.90707	272	1+
343.24410	134	
343.89254	286	1+
344.05542	262	1+
344.77252	130	1+
345.19306	144	1+
END IONS

###FS:    #m/z: 507.84646 #charge 1+
###MS: 10
###MSMS: 12
BEGIN IONS
TITLE=Cmpd 8, +MS2(507.8465), 28.2-35.2eV, 0.2min #12
RTINSECONDS=13.197
SCANS=10,12
PEPMASS=507.84646	548514
CHARGE=1+
191.95539	306	
196.01692	526	1+
199.88787	786	1+
209.94201	478	1+
210.02695	260	1+
217.89852	202	
223.97340	152	1+
224.04806	214	
226.05188	206	1+
227.95143	330	1+
230.84901	870	1+
231.02487	266	1+
232.88335	312	1+
235.90811	224	
237.10334	196	1+
237.93160	318	1+
238.06440	204	
239.11215	218	1+
239.85796	214	
241.05084	222	
241.85402	208	
242.86728	280	1+
244.40561	216	
246.08849	284	1+
246.86738	224	1+
247.04155	232	
247.95490	244	1+
248.85583	490	1+
249.88888	602	1+
249.96855	868	1+
250.97024	742	1+
251.37797	328	1+
251.79039	208	1+
251.92209	408	1+
252.08172	408	1+
252.11569	196	
254.10531	314	1+
254.89585	414	1+
258.03573	218	1+
258.11314	258	1+
258.78968	198	1+
258.97251	174	1+
259.37992	368	1+
260.10505	240	1+
261.06327	442	1+
262.14451	430	1+
263.03963	302	1+
265.40671	334	1+
265.96118	292	1+
266.00082	226	1+
266.09174	208	
266.13383	476	1+
266.16907	488	1+
266.86214	402	1+
266.91170	262	1+
267.13923	278	1+
267.78554	378	1+
268.11124	538	1+
268.86081	204	
268.97758	230	1+
269.90446	424	1+
270.85917	1286	1+
271.87607	358	
271.94995	228	
272.85298	2798	1+
273.11673	204	1+
274.02950	198	1+
274.80495	270	1+
275.07595	324	1+
275.85035	344	1+
275.87220	256	1+
276.11942	214	1+
276.79942	232	
278.21231	154	1+
278.81369	166	1+
278.86500	196	
279.13223	278	
279.39656	258	1+
280.37663	552	1+
280.85372	354	
280.87629	412	1+
280.94165	520	1+
281.04568	212	1+
281.11745	202	
281.13707	252	1+
281.37817	386	1+
281.87594	282	1+
282.14211	154	1+
282.80831	192	1+
283.11850	308	1+
283.81179	218	1+
283.94738	296	1+
284.08598	344	1+
284.12208	214	1+
284.16009	204	
284.19438	212	
284.38863	260	1+
284.42235	214	1+
285.79054	452	1+
285.84905	258	
285.87707	822	1+
285.94284	984	1+
286.04917	288	1+
286.79133	280	1+
287.01660	256	1+
287.84338	656	1+
287.96694	490	1+
288.05390	400	1+
288.12172	374	1+
288.87011	1236	
288.89370	314	
289.10319	272	1+
289.88362	1922	
290.80151	232	
290.86361	4654	1+
290.97362	408	1+
291.06928	322	1+
291.09541	228	1+
291.12546	220	1+
291.88126	1168	
292.34208	192	1+
292.92041	378	1+
293.06767	474	1+
293.87418	12148	1+
293.97625	382	1+
294.01314	220	
294.12504	394	1+
294.16143	294	1+
294.38983	272	1+
294.81079	240	
296.17721	96	1+
296.54941	260	1+
296.85461	688	1+
296.88133	1710	1+
296.93950	556	1+
297.02187	424	1+
297.81786	370	
298.13476	388	1+
298.15759	156	1+
298.80741	946	1+
298.85508	1100	1+
298.87843	2284	1+
299.00472	224	1+
299.13921	258	1+
299.63029	238	1+
299.81536	558	1+
299.91180	296	
299.96819	300	1+
300.80066	222	
300.85524	1758	1+
300.94954	350	1+
301.08449	284	1+
301.87808	262	
302.05924	288	1+
302.79677	208	1+
302.88706	362	
302.90938	212	
303.85427	320	1+
303.87560	202	
303.95098	464	1+
304.15331	242	1+
304.26703	394	1+
304.87951	208	
304.97315	298	1+
305.16211	262	1+
305.85660	272	
306.79525	170	1+
306.85976	272	
306.87699	322	
307.13145	244	
307.28563	706	1+
307.81478	238	1+
307.89126	2346	
308.10549	234	1+
308.14122	1122	1+
308.87673	1224	
309.36422	256	1+
309.78837	138	1+
309.87057	1418	1+
309.88996	1430	
309.96531	378	1+
309.99863	352	1+
310.12734	274	1+
310.15795	1454	1+
310.34685	268	1+
310.38445	358	1+
310.83153	496	1+
310.89046	722	
310.91327	314	
311.11528	186	1+
311.25290	206	1+
311.88385	25862	1+
312.03998	254	1+
312.74770	122	1+
312.97218	572	1+
312.99853	586	1+
313.82432	294	
313.94233	696	1+
314.11209	200	1+
314.34078	98	1+
314.36652	248	1+
314.82355	746	1+
314.83466	212	
314.86688	1638	1+
314.94439	568	1+
315.46086	184	1+
315.82795	638	1+
316.86624	1422	
316.88851	2268	1+
317.18047	182	1+
317.50864	214	1+
317.80994	258	1+
317.82800	198	
317.97838	332	1+
318.86360	1256	1+
319.01517	360	1+
319.12397	246	1+
319.81269	362	1+
319.88420	736	1+
319.93938	238	
320.39190	162	1+
320.64733	176	1+
320.88495	548	1+
320.92019	488	1+
321.11210	274	1+
322.88878	424	
323.07813	250	1+
323.86497	836	1+
323.88695	220	
324.38142	446	1+
324.89838	1716	1+
325.86035	198	
326.12181	262	1+
326.14798	234	
326.24381	322	
326.87744	272	
326.97864	214	
327.06221	290	1+
327.88435	804	
327.89772	850	
327.97433	518	1+
328.08610	530	1+
328.37317	362	1+
328.40133	262	1+
328.76260	146	1+
328.87143	860	
328.96064	200	
329.08961	456	1+
329.17601	400	
329.89524	1866	1+
330.39572	154	1+
330.82262	862	1+
330.87826	628	
331.06373	238	1+
331.36957	288	1+
331.76366	160	1+
331.89195	1276	
331.99306	262	
332.10901	372	1+
332.34470	204	1+
332.87463	2680	1+
332.90455	1682	
332.95339	258	
333.17651	438	
333.38610	310	1+
333.84051	210	
334.16355	232	1+
334.81293	310	1+
334.90047	1312	
335.00116	238	
335.13677	484	1+
335.81135	218	1+
335.84017	286	1+
335.88480	1224	1+
335.94470	426	1+
336.01222	220	
336.04582	436	1+
336.41298	364	1+
336.86699	244	
336.94686	274	1+
337.01808	514	1+
337.71490	142	1+
338.13063	214	
338.88176	990	1+
339.31004	300	1+
339.82740	220	1+
339.88173	616	1+
340.14891	188	1+
340.19145	202	1+
341.12000	294	1+
341.84860	302	1+
342.02367	246	1+
342.14607	172	1+
342.51950	244	1+
343.87083	558	1+
343.89465	336	
343.98609	306	1+
344.06888	392	1+
344.11596	262	1+
344.70452	198	1+
344.96586	382	1+
345.14504	242	1+
345.87398	270	
345.89883	242	
346.17313	170	1+
346.40383	228	1+
346.93810	256	
347.13188	352	1+
347.35760	234	1+
348.14095	442	1+
348.89682	278	
348.91992	294	
349.02345	280	1+
349.12389	136	1+
349.32878	184	1+
349.81657	348	1+
349.91015	216	
349.95877	818	1+
350.15867	488	1+
350.88445	826	1+
350.91437	462	
350.96282	686	1+
351.84775	696	1+
351.85382	224	
352.01953	268	
352.78110	462	1+
352.82461	210	
352.91149	1398	1+
354.05992	420	1+
354.79244	272	1+
354.90832	738	1+
355.06273	302	1+
355.82990	410	1+
355.89103	350	
356.07851	590	1+
356.36204	518	1+
356.83439	266	1+
356.90872	872	1+
357.08143	530	1+
357.11624	256	1+
357.91662	600	1+
357.96941	462	1+
358.79580	244	1+
358.87012	424	1+
360.04526	196	1+
361.78456	246	1+
361.86689	270	
362.19743	188	1+
362.84762	200	
363.07299	248	1+
364.85009	370	1+
364.96139	234	1+
365.10448	432	1+
365.36508	576	1+
365.41302	178	1+
365.91298	300	1+
366.05512	448	1+
366.18697	560	1+
366.36535	372	1+
366.78461	566	1+
366.83995	4762	1+
367.00571	368	1+
367.05777	298	1+
367.71059	950	1+
368.11910	188	1+
368.44072	138	1+
368.90572	250	
368.97518	294	1+
369.04581	366	1+
369.08488	230	
369.70793	404	1+
369.88937	512	1+
370.03681	316	1+
370.11427	164	1+
370.78345	1042	1+
372.37274	332	1+
372.85827	552	1+
373.72484	784	1+
373.83605	462	1+
373.90200	280	
373.92599	198	
374.00065	256	1+
374.05833	196	
374.84793	238	1+
375.78710	544	1+
376.81185	218	
376.87099	208	
378.14531	310	1+
378.98671	242	1+
379.01631	322	1+
379.15244	214	1+
379.35032	246	1+
379.77771	304	1+
379.88862	348	1+
380.10515	590	1+
380.38347	420	1+
380.73919	274	
380.85926	930	1+
380.92363	194	1+
381.10949	364	1+
381.37913	252	1+
381.71081	422	1+
382.85622	852	1+
383.11357	248	
383.89210	222	
383.95886	206	1+
384.03055	158	1+
384.11326	468	1+
384.21230	406	1+
384.71490	274	1+
384.85090	10454	1+
384.91770	294	1+
385.21917	252	1+
385.39719	194	1+
385.62839	228	1+
386.33957	310	1+
386.81162	232	
387.03797	192	1+
387.19815	248	
387.72021	278	
387.78036	198	
388.17875	288	
388.37898	320	1+
388.79648	950	1+
388.84735	270	
389.20208	612	1+
389.71425	416	1+
389.86347	1070	1+
389.90832	290	1+
390.06008	196	
390.18949	570	1+
390.84083	1466	1+
390.86362	676	1+
391.80828	242	
392.86568	3134	1+
393.02578	190	1+
393.79860	2008	1+
394.12321	266	1+
394.83739	804	1+
394.85503	1260	1+
394.89733	188	1+
394.92757	270	1+
395.25936	138	1+
395.54061	138	1+
396.73440	596	1+
397.86425	640	1+
397.93908	206	1+
398.86841	392	1+
398.90814	212	
399.13652	334	1+
399.21905	400	1+
400.23575	138	1+
400.76957	204	1+
400.87283	244	1+
400.93853	230	1+
401.05141	360	1+
401.12689	580	1+
401.72569	176	1+
401.80922	496	1+
402.22396	424	1+
402.73555	166	1+
402.86639	4750	1+
403.87135	3080	1+
404.97124	118	1+
405.11439	226	1+
405.67846	190	1+
405.87169	1642	1+
406.01000	308	1+
406.08919	248	
406.72544	818	1+
406.85718	254	
407.01273	278	1+
407.21587	200	1+
407.31238	130	1+
407.72920	600	1+
407.86644	17862	1+
407.97834	192	1+
408.05160	334	1+
408.81430	736	1+
408.93024	304	1+
409.12160	252	
409.15102	254	1+
409.72297	622	
409.81816	498	1+
409.90547	426	1+
410.01516	366	1+
410.03505	206	
410.72960	370	
410.87458	2834	1+
411.34529	122	1+
411.37395	340	1+
411.73370	258	
411.81162	1922	1+
411.83991	372	
412.17284	220	1+
412.52723	108	1+
412.72890	1020	1+
412.84616	1702	
412.86994	1610	1+
413.07721	688	1+
413.29826	134	1+
413.81082	374	1+
413.87409	1030	1+
413.98283	234	1+
414.74769	298	1+
415.19461	672	1+
415.21378	348	
415.24026	240	1+
415.72795	226	1+
415.87415	250	
416.10530	226	1+
416.81817	476	1+
416.87775	1170	1+
417.74221	214	1+
418.85238	224	
419.26558	204	1+
419.81113	196	1+
420.08641	234	1+
420.21745	196	
420.42419	110	1+
420.87651	212	
421.88254	1552	1+
421.98127	200	1+
422.85327	300	
422.94573	224	1+
423.06760	382	1+
423.88764	796	
424.14038	748	1+
424.86975	386	
425.12887	208	
425.80195	410	1+
425.81965	616	1+
425.88075	2198	
426.81833	486	1+
426.86477	3228	1+
426.93726	590	1+
427.00962	302	1+
427.08649	370	1+
427.17259	268	1+
427.40698	192	1+
427.73652	694	
428.09136	250	1+
428.12491	216	1+
428.38115	252	1+
428.49161	160	1+
428.74419	604	
428.85094	630	1+
428.88665	4522	1+
429.23731	188	1+
429.49423	132	1+
429.73474	1486	1+
429.82075	624	1+
430.73796	1108	1+
430.79288	210	1+
430.85674	908	
430.88154	1276	
430.96832	274	1+
431.86720	670	
432.23730	236	
432.87241	438	
433.12112	290	1+
433.85967	276	
433.88768	306	
434.85872	234	
434.88431	300	
435.88993	480	1+
436.25638	168	1+
437.08177	306	1+
437.15785	236	
438.37258	284	1+
439.14741	386	1+
439.89488	1808	1+
441.11008	244	1+
441.87623	594	1+
441.89356	240	
442.10329	400	1+
442.14881	1086	1+
442.69430	198	1+
443.10497	320	1+
443.15021	816	1+
443.37828	394	1+
443.81051	420	1+
444.38089	366	1+
444.81479	250	1+
444.87512	3194	1+
444.95536	204	
445.00652	210	1+
445.74375	318	
446.75507	332	1+
446.80670	196	
447.24383	260	1+
448.88596	1656	1+
449.06630	330	1+
449.13407	202	
449.88148	1130	1+
450.76855	422	1+
450.98795	196	1+
451.22174	224	1+
451.69805	254	1+
451.90481	272	1+
452.75219	252	1+
452.93646	168	1+
453.84249	188	1+
453.87486	250	
455.98450	230	1+
456.25507	308	1+
456.40309	180	1+
457.90643	1242	1+
459.27339	214	1+
460.16534	1066	1+
460.22388	156	1+
460.94015	246	1+
461.12791	308	1+
461.76832	136	1+
462.88793	636	1+
463.21858	240	1+
464.22420	186	1+
465.16998	358	1+
465.52880	98	1+
466.95375	208	1+
467.13334	302	1+
467.21292	444	1+
467.72207	334	1+
467.89133	1858	1+
468.04295	202	1+
468.72634	278	1+
468.78172	322	
469.48210	228	1+
469.78208	260	
469.82154	276	1+
470.48532	168	1+
470.66969	156	1+
471.36480	190	1+
471.71819	178	1+
471.77944	572	1+
471.90933	176	1+
473.72595	282	1+
474.22413	206	1+
474.35687	246	1+
476.28021	208	1+
476.86691	168	1+
479.24935	180	1+
481.76817	344	1+
484.23416	236	1+
485.23308	166	1+
485.37571	202	1+
485.68998	242	1+
485.90148	804	1+
486.73980	198	
486.76451	288	1+
487.27518	368	1+
487.91059	222	1+
488.12387	238	1+
489.81120	178	1+
490.26506	284	1+
490.90216	212	1+
491.13166	240	1+
491.37379	296	1+
491.79748	224	
492.89763	216	1+
494.89386	208	1+
497.17135	190	1+
497.25417	192	1+
497.76940	186	1+
499.73809	296	1+
501.83629	272	1+
502.76822	202	1+
502.80999	228	1+
503.01531	216	1+
503.35404	3468	1+
503.40660	204	1+
503.47219	232	1+
504.13284	200	1+
504.24570	380	1+
504.27287	624	1+
505.04503	238	1+
505.32916	432	1+
505.41666	414	1+
505.68950	334	1+
505.79928	342	1+
506.42034	338	1+
506.69016	232	1+
507.19366	130	1+
507.31869	354	1+
507.45135	326	1+
507.77933	182	1+
507.87410	310	1+
508.04603	226	1+
508.28319	90	1+
508.35900	204	1+
508.48380	324	1+
508.52921	190	1+
508.68321	226	1+
508.91890	242	1+
509.14450	184	1+
509.30877	470	1+
509.68764	160	1+
509.81295	424	1+
509.85938	452	1+
510.20491	274	1+
510.42774	310	1+
510.60292	146	1+
510.81683	308	1+
511.20883	210	1+
511.74943	232	1+
512.66067	188	1+
512.78326	124	1+
512.86959	170	1+
END IONS

###FS:    #m/z: 336.94616 #charge 1+
###MS: 10
###MSMS: 13
BEGIN IONS
TITLE=Cmpd 9, +MS2(336.9462), 28.0-35.0eV, 0.3min #13
RTINSECONDS=13.969
SCANS=10,13
PEPMASS=336.94616	441566
CHARGE=1+
174.80511	104	
189.86442	274	
190.90575	120	
191.01837	198	1+
204.00506	170	
205.01162	100	
206.88836	118	
206.97708	174	
209.88103	468	1+
209.94338	182	
210.88271	304	1+
211.94447	18966	
212.87964	2122	1+
212.94678	764	
213.94013	6862	1+
214.54412	112	1+
215.88816	1346	1+
215.93727	942	
217.88258	340	1+
217.93560	188	
221.94360	144	
222.95344	538	1+
222.96938	102	
224.97473	166	
225.86067	136	
226.89530	376	
227.78799	180	
227.86510	226	1+
227.89415	744	1+
228.89565	490	1+
229.95523	15488	
230.02346	102	1+
230.04872	110	1+
230.09190	114	
230.16566	136	
230.88957	3270	1+
230.95860	726	
231.95040	7768	1+
232.83162	162	
233.04372	146	
233.89719	820	1+
233.94831	1128	1+
234.83873	144	
235.81912	138	
235.84027	244	1+
235.87171	118	
235.89578	516	1+
237.12529	182	
239.03461	142	
242.04407	104	
242.83704	138	
243.04205	142	
243.09361	292	1+
243.88973	140	
244.03908	200	
244.88579	148	
244.95414	112	
245.79751	332	1+
245.89023	128	
246.08901	104	
246.97526	320	
247.96574	3164	1+
248.03205	224	
248.21538	92	1+
248.89917	600	1+
248.99248	132	
249.03690	784	1+
249.96140	1672	1+
250.93994	110	
251.07268	124	
251.10988	126	1+
251.14296	376	1+
251.79087	114	
251.91021	192	
251.97147	252	
252.97109	9730	1+
253.08580	118	
253.90566	356	
254.90873	160	
254.96503	4554	1+
255.07545	618	1+
255.92763	268	1+
256.02270	104	
256.57727	104	
256.90910	282	1+
257.79779	126	
257.85191	352	1+
257.89044	122	
257.96278	126	
258.85486	220	1+
259.40919	220	1+
259.99663	204	
260.83428	120	
261.15308	106	
261.47326	132	
262.10349	286	1+
262.81875	152	1+
262.83471	300	1+
262.84144	270	1+
263.05664	416	1+
263.10709	240	1+
263.99948	108	
264.50131	104	
265.01603	186	
265.08571	140	
266.99958	270	1+
267.11497	158	
268.10795	226	1+
268.43583	104	
268.82036	104	
268.84092	808	1+
269.79731	112	
269.85556	246	
270.80280	110	
270.98377	820	1+
271.91340	102	
272.89346	114	
272.97562	438	1+
273.79233	208	1+
274.06132	218	1+
274.19610	158	
275.35647	102	
275.50291	102	
275.86405	242	
276.84874	316	1+
277.07342	316	1+
279.83693	132	
280.10793	114	
280.80895	112	
281.04877	134	
281.36134	116	
281.85349	118	
282.80681	300	1+
282.97387	130	
284.83052	112	
284.87757	134	
285.84688	740	1+
286.91713	112	
287.12209	110	
287.80813	218	1+
287.91038	216	1+
288.01303	242	1+
288.06938	156	
288.20192	418	
288.38469	260	1+
289.12217	208	1+
290.86095	180	
291.41595	116	
291.85810	204	1+
292.05447	142	
292.13338	112	
292.87765	228	1+
293.06552	198	
293.10614	154	
293.81671	110	
293.99777	218	
294.85853	484	1+
294.88344	186	1+
294.92284	114	
295.82497	290	1+
295.97671	518	1+
295.99099	120	
296.80381	132	
296.85243	108	
297.14532	100	
297.88350	124	
298.80164	230	1+
298.82671	330	1+
299.07415	144	
299.38057	100	
299.85045	140	
299.86905	118	
300.08501	142	
300.51696	122	
300.92744	108	
301.03356	104	
302.79849	120	
303.77322	102	
303.93794	160	
304.84051	124	
306.87734	100	
307.15942	144	1+
307.82180	124	
308.79644	216	1+
309.15171	106	
309.81392	122	
309.89671	114	
310.62147	110	
310.87950	996	1+
311.88624	512	1+
312.87053	272	1+
313.85670	140	
314.43307	106	
314.82241	220	
315.06455	114	
315.76161	122	
315.95583	202	1+
318.20482	152	
318.66694	102	
319.06457	112	
319.08066	128	
319.88060	208	1+
319.96898	272	1+
320.10420	160	
320.32977	152	1+
321.03452	148	
321.22582	116	
321.30282	104	
322.02392	160	
322.81300	154	
322.98956	158	1+
323.23954	320	
323.30623	114	
324.89472	142	
325.07418	120	
325.77862	126	
325.89100	110	
326.74739	202	1+
327.89460	164	
328.88192	414	1+
330.87150	142	
332.09014	160	
333.10042	110	
333.11800	112	
336.04195	154	1+
338.33288	120	
338.88387	174	
339.23591	116	
339.31067	122	
340.00222	124	
END IONS

###FS:    #m/z: 322.93041 #charge 1+
###MS: 14
###MSMS: 15
BEGIN IONS
TITLE=Cmpd 10, +MS2(322.9304), 28.0-35.0eV, 0.3min #15
RTINSECONDS=17.679
SCANS=14-15
PEPMASS=322.93041	5376536
CHARGE=1+
191.95707	694	
192.89049	298	
196.88400	138	
198.87792	116	
205.95138	398	1+
206.95051	274	1+
209.94384	218	
212.88093	172	
212.90120	124	
214.89040	442	1+
218.88896	126	
219.38180	108	
220.86562	114	
220.96518	174	1+
221.06202	116	
222.95436	1160	1+
223.96003	650	1+
224.97958	166	
226.11596	146	
226.89252	128	
226.97893	126	
227.79032	218	1+
227.89734	296	1+
228.89800	186	1+
228.91323	116	
228.93813	122	
230.07950	102	
230.85960	132	
233.89841	356	
233.91740	102	
233.95917	168	
234.90033	198	
235.00554	200	1+
235.88523	98	
235.94561	120	
236.89781	164	
237.22732	104	
238.07878	330	1+
238.88681	162	
238.93988	122	
238.98698	110	
239.08027	234	1+
239.10567	114	
239.53398	98	
239.78927	396	1+
239.90865	142	
240.82539	132	
240.87280	108	
240.94115	694	
240.96201	748	1+
240.99630	138	
241.94243	404	
242.94093	1816	1+
243.14061	122	
243.17662	206	1+
243.49563	122	
243.88175	720	1+
244.03797	140	
244.48525	98	
244.91038	262	1+
244.94490	502	1+
245.79457	146	
246.97498	528	1+
247.94433	310	1+
248.03531	106	
248.85879	112	
248.97451	98	
249.97460	136	
250.90001	250	1+
253.90268	196	1+
254.83258	292	1+
255.78036	132	
256.78739	112	
256.91237	170	
257.08621	274	1+
257.79569	232	
257.95028	100	
258.82439	100	
258.86272	152	
258.89492	142	1+
260.83550	166	
261.83218	124	
261.88611	386	1+
262.83673	244	
263.82864	190	1+
263.97832	388	1+
264.85187	120	
265.02915	162	
266.05956	132	
266.80065	120	
266.86671	114	
266.94824	210	1+
267.00188	118	
267.09793	102	
268.79388	130	
268.90848	334	
269.00397	176	
269.11111	118	
269.79691	210	
270.07155	300	1+
270.79863	368	1+
270.89311	200	1+
271.84763	340	1+
273.12086	118	
273.79698	520	1+
274.08024	138	
276.81294	130	
276.83685	98	
276.85104	138	
277.10765	100	
278.76980	102	
278.91963	114	
279.09073	758	1+
279.24426	102	
279.80319	136	
280.14410	328	1+
280.91012	218	1+
281.02642	124	
281.05196	108	
281.08276	152	
281.80543	164	
281.87403	158	
282.86123	468	1+
283.07310	124	
283.26327	102	
283.79112	144	
283.96378	142	
284.06349	128	
284.29336	634	
284.63486	104	
284.91466	282	
285.16754	102	
286.18642	146	
286.45684	96	
286.91879	112	
287.79234	106	
287.89314	108	
288.03200	110	
288.06293	168	
288.82074	142	
289.78847	166	
289.88179	320	1+
290.15218	98	
291.80564	208	
292.80651	102	
294.07349	138	
294.76480	98	
294.80887	214	1+
294.86091	256	
294.97444	236	1+
295.10774	126	
295.87427	206	
296.82402	114	
297.81859	104	
297.87404	124	
297.92245	238	1+
298.36957	118	
298.95316	100	
299.27517	176	1+
299.78270	114	
300.71903	270	1+
300.93706	224	1+
301.03419	108	
301.77903	106	
301.86294	116	
302.92155	100	
303.98727	100	
304.15204	232	1+
304.90222	154	
305.77129	102	
305.80571	270	1+
306.05470	106	
306.88350	214	
307.08042	138	
307.79674	518	1+
307.88776	142	
307.95533	140	
308.28970	184	
308.89352	132	
309.25331	106	
309.81957	288	1+
310.30990	308	
310.87652	472	1+
312.02909	182	
313.03072	210	
314.35051	104	
314.81864	194	
315.82760	118	
315.89593	110	
319.12346	104	
320.75817	116	
320.96587	198	1+
321.81422	204	1+
322.75819	122	
322.87983	428	1+
322.90208	130	
323.13904	110	
323.23954	1132	1+
323.88836	302	1+
324.20382	398	1+
324.32414	118	
325.14507	120	
325.17838	132	1+
325.89214	176	
326.38741	106	
326.77568	104	
327.14304	118	
327.80406	130	
END IONS

###FS:    #m/z: 363.95695 #charge 1+
###MS: 14
###MSMS: 16
BEGIN IONS
TITLE=Cmpd 11, +MS2(363.9570), 28.0-35.0eV, 0.3min #16
RTINSECONDS=18.4515
SCANS=14,16
PEPMASS=363.95695	1941720
CHARGE=1+
182.87048	144	
187.87133	280	1+
189.86373	668	1+
191.85946	1142	
191.97294	114	
193.89474	130	
196.88474	168	
205.87849	112	
206.88057	118	
207.87896	822	1+
207.94810	240	
208.87257	164	
208.94297	308	
209.86910	310	
209.94359	2952	1+
210.88347	898	1+
212.87960	6350	1+
213.90740	156	
214.89550	530	1+
215.87831	228	1+
218.92175	182	
219.86397	136	
220.10802	178	
220.12546	140	
221.86090	134	
222.95167	2384	1+
224.88789	192	
224.94877	2930	1+
225.16246	96	1+
225.38957	156	
225.88595	112	
225.99326	102	1+
226.89587	522	1+
226.94775	13968	1+
227.27432	130	1+
228.03873	236	1+
228.89511	1466	1+
228.94275	19368	1+
230.88960	10438	1+
230.91751	126	
231.83692	114	
232.88497	1504	1+
233.07371	260	1+
233.97678	294	1+
234.10299	202	1+
234.79567	132	1+
234.88157	832	1+
235.84968	252	1+
237.13283	580	
238.01341	128	
238.21705	190	
238.90217	168	
239.93470	140	
239.99200	262	1+
240.82734	198	
240.88060	114	
240.94018	236	
240.96263	1686	1+
241.94329	160	
242.93857	188	
242.95950	1448	1+
243.82168	112	
244.03618	244	1+
244.95748	8726	1+
244.98684	140	1+
246.81279	122	
246.90491	252	
246.95294	9028	1+
247.83187	302	1+
247.90597	136	
248.89855	4694	1+
249.03769	136	
249.88107	132	
250.06438	176	
250.94749	314	
250.97004	638	
252.03369	150	
252.89932	1216	1+
253.08575	122	
253.83822	130	
253.90616	822	1+
255.02214	188	1+
255.91724	202	1+
256.52146	162	
257.13598	138	
258.07462	300	1+
258.40847	158	
258.83735	112	
258.97411	638	1+
260.83119	266	
260.97137	1342	1+
261.10891	192	1+
261.83542	158	
262.05068	210	1+
262.11117	216	1+
262.83244	438	1+
262.96392	124	
263.97947	216	
264.79425	308	1+
264.82011	122	
264.96201	302	1+
264.98119	128	
265.08751	120	
265.11228	260	1+
265.97963	256	
266.79574	114	
266.81367	118	
266.86731	152	
266.96355	150	
266.98020	168	
267.97374	1558	1+
268.87535	218	1+
269.84475	426	1+
269.91976	142	
269.96803	1758	1+
270.89611	118	
271.10942	166	1+
271.91251	486	
272.84470	154	
272.93351	162	
274.85241	114	
276.07880	128	
276.11234	144	
276.81057	126	
276.85873	272	
276.91225	142	
277.84236	138	
277.92854	128	
278.09218	118	
278.79705	172	
278.84367	174	
278.85953	118	
279.10457	416	1+
279.12753	304	1+
279.90535	134	
279.96088	170	
280.79251	446	
280.81543	224	
281.78866	286	1+
281.85774	354	1+
281.88963	156	
282.80451	250	1+
283.00593	124	
283.13187	136	
283.78515	268	
283.85177	206	
285.01820	194	1+
285.13327	398	1+
285.78981	238	1+
285.84544	1564	1+
286.90724	280	1+
287.79952	428	1+
287.92309	192	1+
288.06361	198	
289.88284	206	
289.92459	204	1+
290.78624	404	1+
290.85807	226	
291.80569	142	
292.06078	116	
292.81348	116	
292.86415	146	
293.13246	246	
293.85405	478	1+
294.10844	234	1+
295.18085	156	1+
296.80759	118	
297.82597	296	1+
298.80566	630	1+
298.85581	308	1+
299.85808	214	1+
300.10278	124	
300.87388	126	
300.92433	122	
301.80053	386	
301.86089	970	1+
301.88075	334	1+
302.22141	138	
302.80431	940	1+
302.97511	276	1+
303.80817	702	1+
303.85609	2362	1+
304.82904	134	
305.93289	164	
306.12746	156	
307.06333	112	
307.31436	226	
307.84324	182	1+
307.89015	174	
308.29317	210	1+
309.80376	124	
310.31092	320	1+
310.87990	674	1+
310.92737	190	1+
312.87832	284	1+
313.02785	112	
315.76192	216	1+
315.82181	118	
315.90125	130	
316.59271	122	
316.81754	228	
317.81283	194	
318.08133	222	1+
318.93594	362	1+
319.00813	234	1+
319.87181	166	
320.12886	120	
320.81329	850	1+
320.93184	128	
321.81653	724	1+
321.86825	944	1+
322.01613	356	1+
322.92894	802	1+
323.01960	256	1+
323.05144	186	1+
324.13288	174	1+
324.84353	112	
324.87601	184	
325.86011	128	
325.89618	126	
326.07414	266	1+
326.14531	132	
326.87160	1018	1+
326.89462	632	1+
326.95538	118	
327.82352	174	
327.90059	420	1+
327.99036	188	1+
328.80752	112	
329.75393	176	1+
331.75300	192	1+
333.16151	382	1+
333.30562	176	1+
334.89485	114	
335.74664	224	1+
336.14426	188	
336.29739	254	1+
336.94745	662	1+
337.12022	118	
337.83163	274	1+
339.05017	204	1+
339.74582	284	1+
339.82833	976	1+
340.74746	356	1+
340.94067	788	1+
341.26013	134	
342.28380	142	
343.77782	138	
343.89121	246	1+
345.22888	116	
345.86875	200	1+
346.89732	122	
346.93406	202	1+
347.30536	142	
347.34145	178	1+
349.31878	342	
349.77917	322	1+
350.78463	262	1+
351.41689	148	
352.15185	138	
353.75960	144	
355.07123	138	
355.77448	160	
356.20885	134	
357.05491	164	
359.77653	134	
359.96356	128	
360.15542	238	1+
361.72249	186	
362.35837	204	1+
362.70966	138	
362.84273	202	
365.31567	112	
367.88662	144	
368.42474	202	
END IONS

###FS:    #m/z: 507.84650 #charge 1+
###MS: 14
###MSMS: 17
BEGIN IONS
TITLE=Cmpd 12, +MS2(507.8465), 28.2-35.2eV, 0.4min #17
RTINSECONDS=19.224
SCANS=14,17
PEPMASS=507.84650	639314
CHARGE=1+
196.01759	594	1+
199.88665	570	1+
221.09988	250	1+
224.89384	178	1+
224.97671	194	
227.03501	226	1+
227.95311	316	1+
228.89843	156	1+
230.84995	732	1+
235.90261	408	1+
238.06232	302	
238.08109	186	
242.88740	242	1+
245.89618	218	
245.97101	274	1+
246.03337	174	1+
248.08119	196	1+
248.85325	424	1+
249.04181	218	
249.89053	250	1+
249.96867	626	1+
250.87694	298	1+
250.97089	524	1+
252.08165	204	
254.90626	386	1+
256.07204	288	1+
257.37911	232	1+
259.86027	234	
260.94441	338	1+
261.05628	188	
261.50797	164	1+
262.09909	422	1+
262.13800	396	
263.98202	348	1+
265.08194	404	1+
266.08714	344	1+
266.16564	250	
266.86286	294	1+
266.94882	346	1+
268.11261	212	
268.78728	178	1+
268.97720	208	
269.89427	464	1+
270.15883	254	1+
270.85996	788	
271.87579	784	1+
271.96836	246	1+
272.16660	238	1+
272.80135	186	
272.85310	2628	1+
274.03786	302	1+
275.86468	204	
276.79712	428	1+
276.88944	220	1+
276.91081	332	1+
277.14869	162	1+
277.38127	244	
277.85905	424	1+
278.10056	186	
278.86244	284	1+
279.10034	236	
279.12970	262	1+
279.84698	546	1+
279.93502	450	1+
280.85133	418	1+
280.93716	384	1+
280.96110	222	
281.38097	498	1+
282.38572	312	1+
283.87787	542	1+
284.88005	460	1+
284.98785	420	1+
285.85304	236	
285.93815	986	1+
286.06936	188	1+
286.79213	418	
286.87260	242	
287.84002	394	
288.00167	282	1+
288.86875	1750	
288.88880	364	
289.88094	1810	
289.94777	332	1+
290.04824	186	1+
290.86360	4468	1+
291.01743	224	1+
291.13378	372	1+
291.88036	538	
291.90342	254	1+
292.02112	186	1+
292.05768	456	1+
292.79992	212	1+
293.01247	208	1+
293.87274	12342	1+
293.96928	216	
293.98930	306	1+
294.12232	230	
294.27302	252	1+
295.03543	230	1+
295.06412	236	1+
295.13768	356	1+
295.81205	208	
295.97122	234	1+
296.82259	232	
296.85540	434	1+
296.93476	234	
297.81847	216	
298.25994	110	1+
298.85699	634	
298.88086	1676	1+
299.02371	250	1+
299.13499	226	1+
299.20872	108	1+
299.59569	84	1+
299.84515	234	
299.87409	244	
299.98292	210	1+
300.02813	164	1+
300.79928	216	
300.85874	702	
300.92419	264	
301.37290	370	1+
301.86772	352	
302.85722	616	1+
303.80998	300	
303.87981	418	1+
303.95254	618	1+
305.15125	260	1+
305.82889	220	
305.85143	776	1+
306.12854	392	1+
306.31492	168	1+
306.83843	598	1+
307.89052	2068	
308.02112	360	1+
308.14069	1368	1+
308.36391	234	1+
308.88094	3394	1+
309.88737	2116	1+
309.97773	248	1+
310.15895	1546	1+
310.87341	690	
311.02807	292	1+
311.12275	270	1+
311.21700	214	1+
311.34251	238	1+
311.79351	242	
311.83488	284	
311.88333	24276	1+
311.93063	540	1+
312.08202	218	1+
312.12264	182	1+
312.18825	184	1+
312.81749	256	
312.83278	204	
312.97367	280	1+
313.10963	194	1+
313.35959	268	1+
314.14822	286	1+
314.17473	140	1+
314.86522	1926	1+
315.69875	96	1+
315.82590	518	
315.88290	2766	1+
315.94767	478	1+
316.01479	464	1+
316.86464	1128	1+
316.88946	2068	1+
316.98410	278	1+
317.82122	560	1+
318.86227	738	1+
318.94039	446	1+
319.15552	190	1+
319.85565	198	
319.88682	286	
319.97697	252	1+
320.02627	296	1+
320.35477	266	1+
320.88391	1152	1+
321.40445	190	1+
321.82082	206	
321.94940	242	1+
323.98135	280	1+
324.09920	306	1+
324.85968	250	
325.05718	190	1+
325.14792	400	1+
325.79906	230	1+
325.85693	244	
325.89799	614	
325.94489	412	1+
326.87984	252	
326.89780	506	
327.37291	788	1+
327.39444	288	1+
327.68078	110	1+
327.88028	1120	
328.06398	226	1+
328.11288	384	1+
328.18351	314	1+
328.86918	542	
328.96476	316	1+
329.02866	254	1+
329.11280	274	1+
329.13325	256	1+
329.89463	2796	1+
330.16244	446	1+
330.82609	260	
330.88102	878	
331.81121	190	
331.83426	234	
331.87123	1264	1+
331.89461	2718	1+
332.87488	1076	1+
332.94905	548	1+
333.01733	252	1+
333.43343	232	1+
333.76998	456	1+
333.82485	192	
333.85699	362	1+
333.92893	410	1+
334.16323	272	1+
334.77417	388	1+
334.83407	1064	1+
334.89599	1222	1+
334.98399	200	1+
335.83985	768	1+
336.42903	172	1+
336.89392	196	
336.94509	456	1+
337.88076	918	1+
339.35291	234	
339.77367	296	1+
339.88053	906	1+
340.13976	322	1+
340.90807	442	1+
341.09922	270	1+
341.14021	252	1+
341.87766	322	1+
341.91231	320	1+
342.81718	474	1+
342.85326	488	1+
342.99177	236	1+
343.25703	154	1+
343.32144	326	1+
343.82282	346	1+
343.87384	620	1+
344.71464	414	1+
344.77987	200	
344.92811	200	1+
345.08937	390	1+
345.87517	1066	1+
345.90231	250	
346.87551	842	1+
346.89733	204	
346.95967	290	1+
347.90988	656	1+
348.37264	198	1+
348.40569	334	1+
348.78417	200	1+
348.84085	424	1+
348.91899	370	1+
349.15404	546	1+
349.40864	264	1+
349.89739	190	
350.15430	392	1+
350.88528	1034	1+
350.91444	366	
350.95912	522	1+
351.05054	280	1+
351.77953	210	
351.83573	266	
351.90019	238	
352.01523	248	1+
352.16398	208	
352.78128	284	
352.91155	998	1+
353.75152	188	1+
353.77105	220	
353.81824	254	
353.85593	806	1+
354.07084	312	1+
354.32776	382	1+
354.84431	398	1+
354.91611	504	1+
355.12740	178	1+
355.33088	324	1+
355.78101	314	1+
355.89490	698	1+
356.07155	272	1+
356.10537	134	1+
356.77844	192	1+
356.99403	264	1+
357.34006	238	1+
357.84077	218	
358.30998	202	1+
358.70317	150	1+
358.78384	148	1+
358.85801	306	1+
359.99588	204	1+
360.07892	222	1+
360.11563	208	1+
360.79554	316	1+
360.90565	194	
361.31330	290	1+
361.93467	168	1+
362.85128	320	
362.90947	432	1+
363.04107	192	
363.12055	372	1+
363.84705	196	
363.87925	334	1+
364.11907	266	1+
364.73103	230	
364.84374	262	
365.03543	402	1+
365.86270	186	
365.90269	188	
366.00395	262	1+
366.18163	194	
366.35584	314	1+
366.78638	304	1+
366.83883	3536	1+
367.70645	1662	1+
368.89678	700	1+
368.97716	394	1+
369.08286	228	1+
369.83657	588	1+
370.36685	146	1+
370.78561	1284	1+
370.99448	218	1+
371.16659	428	1+
371.72726	272	
372.17307	298	1+
373.71905	794	1+
373.73766	240	
373.83754	228	
373.90286	212	
373.93641	304	1+
374.05535	202	
374.06955	236	1+
374.81537	448	1+
375.10912	144	1+
375.73445	708	1+
375.81714	330	1+
376.17140	238	1+
376.27650	158	1+
376.78571	340	1+
377.40461	194	1+
377.87813	510	1+
377.93041	206	1+
378.88199	288	1+
379.72784	502	1+
379.85359	200	
379.95765	294	1+
380.77119	370	1+
380.85790	602	1+
380.96035	228	1+
381.80026	274	1+
382.10657	392	1+
382.38867	408	1+
382.85399	792	1+
383.09536	202	1+
383.20418	262	1+
383.81002	300	1+
384.73128	294	1+
384.85087	9336	1+
384.89380	674	1+
385.04618	364	1+
385.10155	344	1+
385.39622	248	
386.80320	208	
387.73219	366	1+
388.16786	322	
388.19575	620	1+
388.33902	254	1+
388.79459	826	
388.99218	170	1+
389.12287	316	1+
389.71716	462	1+
390.19956	362	1+
390.81431	194	
390.84401	962	
391.10670	278	1+
391.80253	324	
391.83981	622	
392.05110	176	1+
392.74041	202	
392.83133	378	
392.86428	2794	1+
392.91170	212	1+
393.16904	254	1+
393.23249	166	1+
393.80087	1504	1+
394.13796	286	1+
394.40278	298	1+
394.83680	284	
395.10216	274	1+
395.86137	794	1+
396.06144	208	1+
396.21193	174	1+
396.24350	356	1+
396.73680	330	1+
396.95645	184	1+
397.06846	134	1+
397.28241	234	1+
397.33026	194	1+
398.73458	606	1+
398.86657	420	1+
399.15700	230	1+
399.21452	180	1+
399.70824	660	1+
399.82372	340	1+
399.85971	408	1+
400.86929	258	1+
400.90492	192	1+
401.12579	262	1+
401.46280	150	1+
402.86553	5178	1+
402.96763	240	
402.99219	166	1+
403.06544	292	1+
403.23582	374	
403.72044	370	1+
403.87080	3134	1+
405.54736	96	1+
405.87007	2050	1+
406.07998	246	1+
406.39510	184	1+
406.74818	218	1+
406.80558	352	1+
406.97107	238	1+
407.34973	220	1+
407.72766	526	1+
407.86629	18240	1+
408.02931	230	1+
408.06645	234	
408.12477	188	1+
408.20755	336	1+
408.26608	90	1+
408.82036	216	
409.46421	90	1+
409.72667	996	1+
409.81519	564	
409.98566	258	1+
410.28662	92	1+
410.56376	100	1+
410.73509	556	1+
410.77744	226	1+
410.84128	484	
410.85188	768	1+
410.87456	1958	1+
411.80963	2600	1+
412.12934	172	1+
412.65576	156	1+
412.73170	1068	1+
412.84864	1344	1+
413.07766	584	
413.87696	914	
414.12632	396	1+
414.24216	242	1+
414.85978	312	
415.19711	250	1+
415.84699	374	1+
415.87661	424	
416.71696	252	1+
416.74610	198	
416.87728	800	1+
416.93082	198	
417.00161	194	1+
417.82206	230	
418.40427	152	1+
418.84634	196	
418.97572	240	1+
419.13588	298	1+
420.11284	220	1+
421.03504	162	1+
421.71407	256	1+
421.88089	2184	1+
421.94820	310	1+
422.33831	186	1+
422.82408	384	1+
423.75266	194	
423.93542	216	1+
424.14111	236	
424.82749	448	1+
425.14430	264	
425.74586	224	
425.87984	1606	
426.80657	310	1+
426.86426	2858	1+
426.91166	190	
426.93476	452	1+
427.07440	296	
427.39041	410	1+
427.47572	192	1+
427.73536	1992	1+
427.88132	394	
427.96363	218	1+
428.15040	312	1+
428.22251	206	
428.38683	316	1+
428.86121	456	
428.88437	5034	1+
429.22233	238	1+
429.25750	190	1+
429.82640	256	
429.85062	200	
429.97365	312	1+
430.13775	310	1+
430.74147	1792	1+
430.86228	1594	1+
431.86801	1022	1+
432.24293	292	1+
433.81755	396	1+
433.85319	270	
433.87520	294	
434.15314	444	1+
434.20255	160	1+
435.86162	332	1+
436.71051	398	1+
437.01054	154	1+
437.11183	154	1+
437.14762	278	
438.69384	268	1+
438.73590	254	1+
438.96280	188	
439.89565	1362	1+
441.27860	158	1+
441.88037	494	1+
442.15453	282	
442.87989	348	1+
443.24957	186	1+
443.40635	202	1+
444.69664	242	1+
444.87016	2596	1+
445.11101	308	1+
445.74303	362	
445.79761	272	1+
446.02286	206	1+
446.74726	234	
446.77134	214	
446.89847	220	
447.77680	202	
447.88298	224	
448.15795	190	
448.36424	226	1+
448.89472	646	
449.05030	146	1+
449.88121	1004	1+
450.14505	234	1+
450.74782	694	1+
451.68916	196	1+
451.88492	310	1+
451.90419	354	1+
453.75818	384	1+
453.86963	258	1+
454.76025	274	1+
455.32790	142	1+
456.21278	236	1+
457.68935	192	1+
457.90515	808	1+
458.77229	260	1+
458.88340	198	
460.16362	332	
460.43464	310	1+
461.43600	266	1+
462.88478	1112	1+
465.13718	232	1+
465.16414	318	1+
465.71776	192	1+
465.83085	204	1+
467.77670	712	1+
467.89016	1046	1+
468.20308	160	1+
468.24798	198	
468.78108	616	1+
469.91016	392	1+
470.72268	280	1+
471.70640	154	1+
471.76540	230	
475.20186	200	1+
476.72684	418	1+
477.72360	252	1+
478.72651	180	1+
480.91006	284	1+
483.13429	184	1+
485.84649	440	1+
485.90029	630	1+
486.79440	308	1+
486.84722	372	1+
488.43725	388	1+
489.10867	236	1+
490.32022	140	1+
490.89017	182	1+
491.79461	242	
491.85151	302	1+
497.73609	214	1+
498.40860	208	1+
498.79750	342	1+
499.52687	90	1+
499.73487	720	1+
501.80903	286	1+
503.21656	214	1+
503.22970	226	1+
503.35452	1038	1+
503.42049	342	1+
504.11961	250	1+
504.18106	190	1+
504.27476	594	1+
504.42468	274	1+
504.45516	340	1+
504.80252	358	1+
505.92908	174	1+
506.32203	222	1+
506.79544	340	1+
506.93563	128	1+
507.40187	382	1+
507.44645	234	1+
507.69284	128	1+
508.91601	208	
508.98340	150	1+
509.77164	196	1+
509.85650	638	1+
510.31247	226	1+
510.71355	278	1+
511.80343	178	1+
512.74838	374	1+
513.25836	164	1+
END IONS

###FS:    #m/z: 322.93054 #charge 1+
###MS: 18
###MSMS: 19
BEGIN IONS
TITLE=Cmpd 13, +MS2(322.9305), 28.0-35.0eV, 0.4min #19
RTINSECONDS=22.918
SCANS=18-19
PEPMASS=322.93054	5426950
CHARGE=1+
177.93280	136	
178.02438	104	
187.88660	154	
189.86111	110	
190.89612	170	
191.95547	338	1+
193.88697	186	1+
196.88454	162	
197.89275	148	
199.85644	102	
199.89408	136	
205.94972	406	1+
209.08943	126	
209.45903	108	
211.90075	140	
212.87976	562	1+
212.89633	154	
215.04389	100	
215.88844	434	
216.38567	106	
216.88454	192	
217.88386	180	
217.90275	108	
220.86454	216	
221.02002	100	
221.89426	162	
221.96486	138	
222.95340	812	1+
224.97978	140	
225.86275	108	
226.85793	232	1+
226.89589	100	
228.79422	122	
229.04978	124	
229.20315	100	
229.89684	152	
230.82826	136	
230.89183	668	1+
230.90724	110	
232.02617	138	
233.89874	660	1+
235.82833	240	
236.01053	112	
236.83186	104	
237.06325	114	
237.87845	272	1+
238.88282	194	1+
239.07987	186	
240.22279	138	
240.78661	182	
240.82356	164	
240.94156	636	
240.96334	400	
241.88674	156	
241.94108	532	
242.82271	148	
242.94189	1626	1+
243.79647	102	
243.88331	1142	1+
244.03626	220	
244.81594	180	1+
244.94036	1122	1+
244.95632	116	
244.99379	100	
245.05382	256	1+
246.85492	118	
246.97612	580	1+
248.91597	228	1+
249.07233	116	
250.90120	114	
250.95104	172	
251.04424	152	
251.82776	246	1+
253.02650	264	1+
253.90447	156	1+
255.04842	174	
255.78297	114	
255.87880	152	
256.85231	130	
257.79957	208	
258.79967	148	
258.83857	134	
258.97447	114	
259.85275	188	
260.83222	180	
261.83115	218	1+
261.89383	140	
261.98148	184	1+
262.79668	132	
263.04974	104	
263.14302	178	
263.80508	156	
263.97977	164	
265.06540	102	
266.83502	104	
266.86715	140	
267.00571	110	
267.80126	118	
267.88087	112	
267.95731	112	
268.79068	110	
268.87153	108	
268.90672	292	1+
268.97835	218	1+
269.00451	194	
269.79906	268	
270.08496	102	
270.79756	162	
270.82182	138	
271.02853	202	1+
271.79642	102	
272.84457	258	1+
273.79576	286	1+
273.92373	100	
275.80783	134	
275.97007	100	
276.83299	314	1+
276.85199	148	
277.82110	100	
278.86824	152	
279.09026	668	
280.14142	124	
280.94759	138	
281.83062	120	
281.86193	144	
282.04032	168	
282.43702	106	
282.86017	212	
283.79181	178	
283.85914	142	
284.29260	238	1+
284.87804	116	
284.92443	106	
285.99634	100	
286.18682	288	1+
286.86642	102	
286.91909	408	
287.13651	112	
287.18938	204	1+
287.80572	124	
287.88801	118	
288.06544	102	
288.79040	490	1+
288.85936	302	1+
288.87676	210	1+
289.79327	424	1+
289.80470	290	
291.80116	312	1+
292.06056	184	
292.86127	174	
294.01823	274	1+
294.81107	114	
295.14756	136	
295.89017	328	1+
296.81439	136	
297.09610	140	
297.80037	218	1+
298.72748	120	
299.12670	170	1+
299.23554	180	1+
299.79009	248	
299.85808	162	1+
300.05671	150	
301.84896	108	
302.80205	160	
302.81501	150	
302.87941	102	
304.95152	128	
305.87018	180	
306.80682	142	
306.88175	326	1+
307.79806	460	1+
307.88379	294	1+
308.29288	248	
309.29989	104	
309.82147	154	
309.93892	138	
310.14175	110	
310.31017	230	
310.87632	198	
311.89047	138	
312.81815	148	
312.86574	120	
313.03247	190	
313.81096	256	1+
313.88818	140	
316.92100	184	1+
318.88386	336	1+
319.03761	114	
320.82099	120	
321.11684	126	
322.98432	108	
323.23884	390	
323.88763	166	
323.97827	100	
324.20169	434	1+
324.24214	234	
324.26728	152	
324.90024	362	1+
325.08485	194	1+
325.89084	124	
END IONS

###FS:    #m/z: 363.95692 #charge 1+
###MS: 18
###MSMS: 20
BEGIN IONS
TITLE=Cmpd 14, +MS2(363.9569), 28.0-35.0eV, 0.4min #20
RTINSECONDS=23.69
SCANS=18,20
PEPMASS=363.95692	2114944
CHARGE=1+
182.87128	152	
187.86737	258	
188.86696	140	
189.86355	1744	1+
191.85812	1542	1+
191.95431	266	1+
192.92628	214	
196.88399	328	
200.87991	228	1+
207.40724	164	
207.87556	1272	1+
207.94488	636	1+
209.94366	2448	1+
210.88329	1030	1+
212.87952	6972	1+
215.88547	158	
216.41041	214	
218.90970	198	
219.86235	376	1+
222.81879	186	1+
222.95208	2656	1+
224.94848	3180	1+
224.98148	144	
225.55753	132	
225.88918	576	1+
225.92935	158	
225.97270	132	
226.06358	252	1+
226.94771	17036	1+
227.11558	114	1+
227.78995	256	1+
228.13581	132	
228.89531	1728	1+
228.94250	20686	1+
230.78909	174	
230.88946	11622	1+
230.98700	128	
231.59618	142	1+
232.01593	174	
232.56780	128	
232.88579	1846	1+
233.04379	146	
234.14955	278	1+
234.88025	704	1+
235.04376	206	1+
235.81767	288	1+
236.05407	242	1+
236.91895	140	
237.13314	282	
237.60665	120	
237.99122	120	
238.13503	120	
239.07496	300	1+
240.01286	236	1+
240.04201	154	
240.93584	168	
240.96227	1532	1+
241.11418	196	1+
241.83927	188	
241.94331	122	
242.04453	166	
242.81605	124	
242.94468	362	
242.95934	1412	1+
243.82358	680	1+
243.85029	134	
244.90893	196	
244.95747	9012	1+
245.94028	428	
246.78571	306	
246.90111	254	
246.95285	10182	1+
246.98399	198	
247.13571	204	1+
248.80571	168	
248.90033	3476	1+
249.03830	140	
249.16348	104	1+
250.89689	396	
250.91673	154	
250.97023	666	1+
251.01824	128	
251.80854	188	1+
251.91040	258	
252.83812	364	1+
252.89582	146	
253.04030	194	1+
253.08265	172	
253.86228	148	
253.90753	1002	1+
253.94739	288	1+
254.89797	136	
255.91307	126	
256.05256	156	1+
256.82585	124	
257.13792	408	
257.90813	146	
258.85126	396	1+
258.93202	122	
258.97263	266	
259.11502	188	1+
260.79751	142	
260.83317	118	
260.96791	890	1+
261.83407	748	1+
261.99163	210	1+
262.96597	130	
263.05745	174	
263.88292	200	1+
263.90900	260	1+
263.97960	148	
264.79851	174	
264.83073	122	
264.96430	124	
265.08681	306	1+
265.97082	254	
266.81513	178	
266.86424	354	
267.78383	168	
267.84479	142	
267.97372	1426	
268.81445	128	
268.92263	120	
268.95753	242	
269.00314	186	
269.89658	136	
269.96914	1866	1+
270.80552	220	
270.91266	126	
270.93298	224	
271.84378	174	
271.91668	552	1+
271.95681	166	
272.84533	124	
273.78999	326	1+
273.80513	132	
274.79196	216	1+
275.85603	186	
276.85194	572	1+
278.03967	226	1+
278.79587	344	1+
278.81084	218	
278.85208	592	1+
279.09871	140	
280.79112	940	1+
281.86023	132	
282.08911	122	
282.78606	580	1+
282.82926	148	
282.88790	140	
283.13958	274	1+
283.78645	384	1+
283.85208	510	1+
284.07798	228	1+
284.80115	492	1+
285.79603	430	1+
285.84602	1500	1+
285.89428	148	
285.94263	120	
285.98156	128	
286.03254	128	
286.41658	132	
287.53311	128	
288.19866	132	
288.80004	500	1+
288.81771	140	
288.83128	228	1+
289.88453	178	
290.78655	484	1+
290.85806	124	
291.06447	224	1+
291.80508	144	
291.86204	286	1+
292.78534	124	
293.12062	242	1+
293.28258	234	1+
294.01238	176	1+
294.86102	300	
295.87724	150	
295.91430	266	1+
296.80786	162	
296.85520	144	
296.87380	126	
297.80935	210	
297.92143	236	1+
298.80288	752	1+
298.86906	324	1+
298.98015	184	1+
299.06399	122	
299.12654	148	
300.79998	170	
301.80279	514	1+
301.86038	922	1+
302.75869	242	1+
302.94219	118	
303.01899	324	1+
303.81000	850	1+
303.85553	2608	1+
304.91844	124	
304.97597	326	1+
305.42498	196	1+
306.12481	262	1+
306.92907	230	
307.30769	144	
307.89070	148	
308.13851	150	
308.29189	176	
308.79361	180	1+
308.89592	120	
309.93419	224	1+
310.30930	426	1+
310.87605	1210	1+
311.86398	156	
311.87975	896	1+
313.18824	160	
314.81893	136	
315.81915	128	
316.80956	518	1+
317.73130	178	1+
318.09764	126	
318.88796	204	
318.93266	388	1+
319.86564	212	1+
320.13746	184	1+
320.96445	198	1+
321.81942	814	1+
321.86932	486	1+
322.93829	412	1+
323.00727	162	
323.79698	270	1+
323.83023	132	
324.01909	178	
324.04826	184	1+
324.81722	234	1+
324.88917	230	
325.28208	316	1+
325.90156	240	1+
326.87349	636	
327.00091	122	
327.87992	568	1+
330.28365	132	
333.06373	130	
333.75029	198	1+
334.08509	220	1+
336.87739	164	1+
336.94494	778	1+
337.30792	142	
337.34902	178	1+
337.83192	246	1+
338.19237	164	
338.92196	128	
339.82620	1040	1+
339.87054	132	
340.93816	766	1+
341.06271	126	
341.78697	138	1+
345.20346	152	
346.91367	362	1+
347.73020	202	1+
347.91598	228	1+
349.32375	254	1+
350.92182	142	
351.33763	172	
351.76647	164	
352.88615	158	
353.76189	496	1+
354.07284	190	1+
356.03827	124	
356.73292	210	1+
356.81164	170	
356.88036	190	1+
357.92803	228	1+
359.16994	154	
359.76373	120	
360.83979	204	1+
361.72107	210	
363.71469	354	
364.29120	138	
367.34985	134	
367.78500	302	1+
367.90172	196	
368.33474	170	
368.42888	410	1+
368.73481	156	
END IONS

###FS:    #m/z: 336.94634 #charge 1+
###MS: 18
###MSMS: 21
BEGIN IONS
TITLE=Cmpd 15, +MS2(336.9463), 28.0-35.0eV, 0.4min #21
RTINSECONDS=24.462
SCANS=18,21
PEPMASS=336.94634	429432
CHARGE=1+
182.86559	156	
189.86147	392	1+
192.02705	120	
196.88742	182	
205.95046	552	1+
208.88460	106	
208.93506	98	
209.88280	702	1+
209.94414	138	
210.12770	98	
211.11684	94	
211.94485	15706	1+
212.04768	184	1+
212.15274	218	1+
212.18188	138	1+
212.87947	2290	1+
213.93885	7152	1+
214.89192	360	
215.88658	1282	1+
217.88245	378	
217.93857	186	
222.94930	340	1+
222.97991	112	
223.97296	254	1+
224.39538	98	
225.02986	100	
225.16488	104	
225.39144	100	
226.89617	244	
227.89369	686	1+
228.89432	364	1+
229.00686	194	1+
229.10670	124	1+
229.91516	222	1+
229.95519	15588	
230.04266	182	1+
230.49926	106	1+
230.88923	4432	1+
230.95950	404	
231.95102	5786	1+
232.13213	82	1+
232.82365	176	
233.04344	198	
233.83598	310	1+
233.90015	552	
233.94833	920	1+
234.01830	160	
234.03267	150	
234.82189	158	1+
234.89216	708	1+
235.87119	226	
235.89176	400	1+
235.94715	228	
237.06096	176	
238.20932	98	
238.90269	394	1+
238.95372	296	1+
239.90552	334	1+
244.79176	268	
245.80027	132	
246.44805	104	
246.90177	232	1+
246.97600	398	
247.29467	82	1+
247.54747	100	
247.96535	3316	1+
248.03491	472	1+
248.87494	210	1+
248.90013	1368	1+
248.99953	210	1+
249.80981	104	
249.84999	146	
249.96068	1994	1+
250.10353	220	1+
250.83496	284	1+
251.07566	244	1+
251.18225	98	
251.39832	116	
251.91130	280	1+
251.95894	382	
252.24219	180	1+
252.89182	148	
252.97099	8520	1+
253.04628	152	
253.90482	606	1+
254.09518	144	
254.50462	104	
254.93851	96	
254.96582	3992	1+
255.05163	118	
255.07055	342	1+
256.39629	102	
256.82750	248	1+
256.84900	140	
256.91364	250	1+
257.83219	190	1+
257.85241	110	
257.93676	130	
258.80193	166	
258.90695	170	
258.96987	126	
259.95865	114	
259.98033	140	
260.02030	134	
260.40339	94	
260.82913	226	
261.06451	152	
261.83173	286	1+
262.14010	126	
262.64512	100	
262.79574	104	
263.00915	124	
263.05543	128	
265.26233	186	
265.85441	136	
266.18938	94	
266.86165	142	
267.84593	94	
267.97114	114	
268.42634	96	
268.84126	754	1+
268.99005	156	1+
269.35217	102	
269.80107	242	1+
270.84685	98	
270.98260	1174	1+
271.84688	424	1+
271.91219	390	1+
272.93800	98	
272.97772	404	1+
273.40966	96	
273.79554	94	
273.88441	100	
274.80238	118	
274.84185	108	
274.93857	280	1+
274.95175	278	1+
274.98283	236	1+
275.05413	112	
275.06798	112	
275.94593	168	1+
276.52574	114	
276.55992	114	
276.58215	98	
276.86626	136	
277.83882	286	
277.89189	122	
277.98910	222	1+
278.83781	284	
279.39022	170	
279.79988	192	1+
279.83404	214	
280.86212	206	1+
280.92655	106	
281.00531	126	
281.04428	94	
281.47991	106	
282.97069	156	1+
282.98923	170	1+
283.04357	142	
283.78661	306	1+
284.07584	96	
285.85163	260	
285.98626	118	
286.85023	1238	1+
287.80009	170	1+
287.91247	140	
288.20216	118	
288.85110	318	1+
289.00780	176	1+
289.95734	128	1+
291.80349	548	1+
291.85947	130	
291.92779	100	
292.10286	290	1+
293.06376	140	
293.80399	194	1+
293.85360	186	
293.87200	140	
293.99868	492	1+
294.85634	116	
295.73127	102	
295.95145	198	1+
295.99382	188	
296.80901	218	
296.87565	166	
296.91337	168	1+
297.16494	178	1+
297.81467	164	
297.88279	112	
298.81594	120	
299.06991	156	
301.02464	108	
301.82589	140	
301.87356	116	
303.03116	94	
304.77778	132	
304.86518	152	
305.82380	136	
305.87357	124	
305.89447	94	
306.87797	116	
306.92748	112	
307.80113	360	1+
308.30789	96	
308.80043	246	1+
308.87131	286	1+
309.88934	112	
310.87352	370	1+
311.02969	286	1+
311.11920	104	
312.81231	172	
312.86722	188	
312.94366	138	
313.46265	94	
314.05811	106	
314.81559	356	1+
315.89360	124	
316.75925	194	1+
318.59589	98	
319.88188	124	
320.08295	104	
320.10263	94	
320.88863	162	
321.08963	94	
322.89046	136	
324.89257	460	1+
326.87151	98	
326.99198	234	1+
327.14454	142	
327.83383	228	1+
328.28920	106	
328.88692	310	
328.90715	100	
330.87611	152	
331.71550	108	
331.82156	122	
336.74281	218	1+
336.76791	248	1+
336.82389	190	1+
337.09434	142	
337.23291	98	
337.77238	198	1+
337.87747	208	1+
338.82888	152	1+
340.36316	104	
END IONS

###FS:    #m/z: 322.93056 #charge 1+
###MS: 22
###MSMS: 23
BEGIN IONS
TITLE=Cmpd 16, +MS2(322.9306), 28.0-35.0eV, 0.5min #23
RTINSECONDS=28.144
SCANS=22-23
PEPMASS=322.93056	5447724
CHARGE=1+
188.98991	106	
189.92160	222	1+
191.95598	250	
194.90501	124	
196.01443	170	
196.12930	150	
196.88137	138	
196.89588	118	
202.15949	116	
205.95044	264	
209.94347	144	
212.87769	544	1+
214.89692	198	
215.08262	152	
215.88801	784	1+
217.86891	130	
217.89732	128	
220.86690	298	
222.87805	154	
222.95330	890	1+
224.05404	130	
224.95030	144	
225.89617	122	
227.93060	116	
227.95410	240	1+
228.82553	138	
230.89009	386	
231.90984	156	
233.89472	192	
234.89533	246	
235.01577	228	1+
235.34131	118	
235.83193	140	
235.89201	152	
237.06072	132	
237.92299	124	
238.04306	110	
238.87254	182	
239.05334	110	
239.07346	156	
239.78999	558	1+
239.88635	236	1+
240.00021	152	1+
240.56149	120	
240.82427	212	
240.93893	950	
240.96291	570	
241.07800	138	
241.89827	318	1+
241.94299	874	
242.33642	118	
242.82413	180	
242.94275	2356	1+
243.34225	106	
243.81926	496	1+
243.88055	786	1+
244.82120	314	1+
244.94062	674	1+
245.99296	146	
246.84972	124	
246.97730	754	1+
248.85175	122	
249.04872	138	
249.33634	106	
250.15614	112	
250.89617	106	
252.79551	162	
253.79276	196	1+
253.83691	134	
254.96331	116	
255.09860	108	
255.78352	114	
256.94058	108	
257.79630	236	
257.87137	116	
257.90920	116	
258.80814	140	
258.83665	390	1+
258.97319	160	
260.34061	378	1+
260.85000	292	1+
261.82998	348	
261.89418	148	
262.82959	186	
263.10411	138	
263.83309	172	
263.85787	132	
263.89963	202	
263.97962	410	
264.00174	270	1+
264.82868	130	
264.84710	146	
264.87763	152	
264.91107	208	1+
265.05827	286	1+
265.09332	128	
265.26166	136	
265.84862	106	
266.86621	186	
267.57354	112	
267.93514	168	
268.54445	104	
268.81618	120	
268.90630	188	
268.95961	204	1+
268.99408	110	
269.80351	156	
270.80022	524	1+
271.85189	462	1+
273.79343	892	1+
274.01211	226	1+
275.80792	652	1+
276.53748	110	
276.55182	108	
276.85175	308	1+
276.88009	242	1+
277.79831	124	
278.80871	116	
279.09270	1158	1+
279.79333	172	
279.98203	264	1+
280.14289	134	
280.79564	122	
281.87370	112	
282.16825	124	
282.80677	196	
282.85711	108	
283.06258	208	
283.35294	150	
283.78824	632	1+
283.86380	276	
284.29293	610	1+
284.92210	142	
285.80345	160	1+
286.18733	286	
286.92022	194	
287.80637	124	
288.08870	104	
288.75340	104	
288.86558	122	
289.78907	244	
289.81025	102	
289.87920	114	
290.79211	224	
291.80291	780	1+
291.88435	116	
292.37259	102	
292.77598	106	
292.95418	284	1+
293.81891	200	
293.87666	126	
295.82587	138	
295.85638	144	
295.88957	160	
296.87214	384	1+
298.80118	130	
299.78151	542	1+
301.06021	136	
301.86364	110	
302.42876	110	
302.88374	136	
303.81507	130	
303.83527	102	
304.25990	134	
304.80632	120	
305.77041	134	1+
305.80071	338	1+
305.89463	124	
306.87429	112	
307.28317	154	
307.30666	150	
307.79774	650	1+
307.88691	216	
308.29423	476	1+
308.88105	118	
309.79610	204	
309.81244	234	
309.88485	220	
310.87649	118	
310.88790	136	
311.03180	130	
311.88293	220	
312.80064	208	
313.03087	152	
313.80900	108	
313.87580	122	
314.82229	440	1+
314.86643	114	
315.87763	134	
321.14661	174	
323.23966	258	1+
323.31348	212	1+
323.83110	206	1+
323.88075	142	
324.20385	180	
325.75724	106	
325.88757	114	
327.82734	230	1+
327.90051	150	
END IONS

###FS:    #m/z: 340.94057 #charge 1+
###MS: 22
###MSMS: 24
BEGIN IONS
TITLE=Cmpd 17, +MS2(340.9406), 28.0-35.0eV, 0.5min #24
RTINSECONDS=28.9165
SCANS=22,24
PEPMASS=340.94057	3755110
CHARGE=1+
182.86496	122	
189.01017	102	
189.86348	414	1+
191.95383	138	
192.92380	186	
196.88395	280	1+
198.14608	158	
203.85810	138	
207.87838	198	
208.87736	106	
208.93979	312	1+
212.87671	1042	1+
213.90017	102	
213.93962	4808	1+
214.02879	100	
214.88657	1692	1+
215.88818	1408	1+
215.93711	948	
217.85989	302	
217.88332	766	1+
217.93670	516	1+
218.39141	110	
219.89393	118	
222.95272	172	
222.97648	160	
223.95983	126	
224.00923	158	1+
225.88882	120	
225.90268	212	1+
228.89462	102	
228.95126	388	1+
229.78886	194	1+
230.88700	1666	1+
231.50862	100	
231.88846	998	1+
231.95080	4366	1+
233.03882	136	
233.87841	100	
233.89875	1110	1+
233.94840	1116	1+
235.86817	188	
235.89322	460	1+
235.94576	192	
236.05231	306	1+
237.22769	138	
237.86836	104	
237.93093	144	
239.78978	128	
239.90268	114	
240.22922	202	
240.96994	148	
242.96527	108	
243.96488	226	
244.22151	154	
244.78818	220	1+
244.95648	156	
245.03947	182	1+
246.97638	252	
247.97874	258	1+
248.90231	450	
249.41549	106	
249.89911	488	1+
249.96264	1142	1+
251.24747	108	
251.87737	248	1+
251.96145	604	1+
253.11871	232	1+
253.16214	184	
253.34990	106	
253.90319	472	1+
253.95566	120	
254.03187	154	
254.90702	330	1+
254.96631	2338	1+
255.07981	106	
255.29290	120	
256.37483	108	
256.80473	104	
256.84844	134	
256.92107	428	1+
256.96541	616	1+
258.15533	122	
258.80458	108	
258.85260	172	
258.88352	148	
258.89431	160	
258.96490	134	
259.95955	290	
260.80487	150	
261.89117	104	
262.14107	126	
262.92112	230	1+
265.99701	138	
266.01399	246	1+
266.04911	252	1+
266.87374	112	
266.94275	102	
267.13939	250	
268.00036	130	
268.87285	140	
268.99816	124	
269.79594	374	1+
271.84882	138	
271.87718	152	
271.92369	148	
272.93885	112	
272.97625	324	1+
273.79043	298	1+
273.81252	160	
273.85495	122	
273.92450	146	
274.42179	104	
274.81385	110	
274.85577	108	
274.97424	122	
275.81018	410	1+
275.92107	102	
276.85494	286	1+
277.79966	158	
278.84249	270	1+
278.97023	160	
279.03824	126	
279.08641	142	1+
279.27939	118	
279.92596	158	
280.79665	116	
280.81285	140	
281.05304	182	
281.14861	198	1+
281.79819	110	
282.05127	134	
282.28204	122	
282.66414	114	
282.85707	276	1+
282.97048	142	
283.78928	250	
284.78658	178	
284.89705	254	1+
285.03045	184	
285.79533	104	
286.06636	102	
286.14904	114	
286.85199	150	
287.01308	158	1+
287.79727	122	
287.86873	128	
288.06247	262	1+
288.10477	106	
288.19974	116	
288.81229	122	
289.79030	394	
289.88656	384	1+
290.81669	146	
291.44019	350	1+
291.80752	350	1+
292.85905	114	
293.87684	312	1+
294.81789	116	
295.16742	112	
295.80964	342	1+
296.81196	290	1+
296.87644	134	
296.92218	118	
297.89076	150	
297.97663	314	
298.08150	100	
299.05799	100	
299.78456	260	
300.06149	148	
300.79820	122	
300.81642	134	
301.11360	148	
302.17355	348	1+
302.86147	262	1+
303.80967	118	
305.02013	102	
305.12397	140	1+
305.87029	116	
306.88270	492	1+
307.80043	546	1+
308.29492	432	1+
309.02709	224	1+
309.11580	108	
309.81760	232	
309.94441	104	
310.07853	258	1+
310.80631	140	
310.87702	698	1+
311.20178	104	
311.84345	118	
312.03455	146	
312.80261	170	
312.93465	240	1+
313.81397	436	1+
313.96259	150	
314.82004	270	1+
315.13733	116	
315.85574	106	
315.88432	134	
317.89480	296	1+
320.86626	132	
321.89787	246	1+
322.13492	336	1+
323.30777	148	
323.87971	102	
324.26334	102	
324.83796	158	
324.89326	500	1+
326.16838	152	
326.81027	122	
327.90838	138	
328.88738	706	1+
329.71217	128	
329.81391	290	1+
337.83334	102	
338.87017	122	
340.82992	114	
340.90667	134	
341.19489	154	1+
342.31335	120	
342.90403	240	1+
344.12000	232	1+
344.82874	118	
345.70944	106	
346.41080	116	
END IONS

###FS:    #m/z: 363.95680 #charge 1+
###MS: 22
###MSMS: 25
BEGIN IONS
TITLE=Cmpd 18, +MS2(363.9568), 28.0-35.0eV, 0.5min #25
RTINSECONDS=29.689
SCANS=22,25
PEPMASS=363.95680	2361446
CHARGE=1+
54.69791	120	
58.49619	120	
182.86722	376	1+
187.86191	124	
189.86353	1456	1+
191.85819	2266	1+
196.88644	654	1+
200.88611	148	
203.87965	120	
207.87628	784	1+
207.94845	404	
208.94203	298	
209.86900	344	
209.94404	2826	1+
210.88338	1000	1+
212.87890	7270	1+
214.89174	554	1+
216.41314	254	
216.91750	142	
217.91718	144	
218.91538	314	
220.10373	288	1+
221.85945	254	
222.95271	2804	1+
222.97571	186	
224.94948	3196	1+
225.88772	590	1+
226.94751	19412	1+
227.88061	154	
227.99742	276	1+
228.79560	130	
228.87242	118	
228.89460	1434	1+
228.91754	122	
228.94248	22406	1+
229.10714	222	1+
229.13209	162	
229.24874	132	1+
230.04896	164	1+
230.82510	242	1+
230.89002	12088	1+
231.51940	212	1+
232.52293	184	1+
232.88611	1498	1+
233.37738	142	
233.95416	138	
234.88063	1268	1+
234.93090	120	
235.15128	124	
235.82777	174	
235.85412	312	1+
236.00783	166	1+
237.06168	252	1+
237.13198	468	1+
239.42874	176	
239.79329	262	1+
240.83971	142	
240.88721	168	
240.93879	370	
240.96326	1816	1+
241.94244	232	
242.07730	124	
242.81783	176	1+
242.94006	506	
242.96015	1466	1+
243.78542	236	1+
243.89635	118	
244.95755	10274	1+
245.02358	144	1+
245.06329	174	
245.08832	156	
245.82299	186	
245.83383	156	
245.94217	348	
246.90505	596	1+
246.95397	10372	1+
247.97833	316	1+
248.79965	452	1+
248.85371	274	1+
248.89967	3690	1+
249.54992	192	
249.82943	122	
249.91099	204	
250.89576	330	
250.97016	658	1+
250.98904	138	
251.07351	132	
251.79017	122	
251.91044	170	
252.23431	120	
252.88978	260	
253.83946	144	
253.85997	158	
253.90683	1104	1+
254.79547	148	
255.78147	138	
255.96043	186	1+
257.00281	134	
257.08788	300	1+
258.97385	550	
259.07361	196	
259.93082	156	1+
260.82767	624	1+
260.96991	1562	1+
261.82986	490	1+
261.90848	164	1+
262.08129	120	
262.11524	224	1+
264.07794	360	1+
264.82047	134	
264.96232	144	
265.02668	136	
265.97452	554	1+
266.81304	190	
266.85585	308	1+
267.34551	166	
267.80604	228	1+
267.90588	218	1+
267.92522	188	
267.97365	1616	1+
268.79329	274	1+
268.83805	288	1+
268.91044	152	1+
269.07992	216	1+
269.86388	146	
269.97055	2108	1+
270.03039	178	
271.03046	156	
271.79253	170	
271.84555	546	1+
271.91812	680	1+
273.79566	428	1+
275.90481	180	
276.10250	160	
276.85637	692	1+
276.90912	154	
277.05959	226	1+
278.79371	158	
278.81530	214	
278.84600	166	
278.97084	162	1+
279.10441	234	
279.80122	118	
279.93049	168	
280.10185	134	
280.12320	162	
280.79178	1070	1+
281.03055	150	
281.11867	140	
281.81745	138	
281.86059	240	
282.15205	386	1+
283.06816	292	1+
283.09600	184	
283.78811	226	
283.85170	220	
284.02817	102	1+
284.79614	122	
284.82377	202	
284.84795	242	
284.90785	218	
285.13377	330	1+
285.78987	254	
285.81539	142	
285.84469	1970	1+
285.98794	156	
286.79776	142	
286.81789	138	
286.91076	246	1+
288.06455	144	
288.40712	214	1+
288.86542	138	
288.92053	238	1+
289.86032	468	1+
289.87894	156	
290.78812	394	
290.86450	276	1+
291.07258	172	
291.81028	330	1+
293.11537	208	1+
293.87856	222	
294.86211	516	1+
295.28643	90	1+
296.10173	220	1+
296.80996	398	
296.93925	156	
297.79721	132	
298.80328	1320	1+
298.94725	332	1+
299.87019	256	1+
300.90792	172	1+
301.80816	136	
301.86264	410	1+
302.16612	150	1+
302.80200	148	
303.80948	1246	1+
303.85616	3290	1+
303.95494	144	
305.91694	198	1+
306.28073	330	1+
307.88365	408	1+
309.81155	124	
309.86687	308	
310.34802	136	
310.87641	312	
311.86728	252	1+
311.88303	210	
313.92500	148	
314.81991	188	
314.92667	220	
316.81696	520	1+
317.87265	174	
318.93389	342	1+
319.82460	280	
319.87014	286	1+
320.82742	164	
320.91721	166	
320.96419	142	
321.75827	166	1+
321.81792	1046	1+
321.84098	126	
321.87018	646	1+
322.92741	506	1+
322.98781	126	
323.01619	124	
323.89058	166	
324.80315	288	1+
324.87787	160	
325.88521	136	
326.87175	738	1+
327.88712	344	1+
328.80658	146	
328.88668	250	1+
330.88255	132	
331.75565	126	
331.86312	226	1+
332.82709	190	
333.04977	122	
333.90022	164	1+
334.08236	146	
336.94415	1072	1+
337.74144	144	
337.83313	172	
337.88184	148	
338.83943	172	
338.87083	248	
339.76482	156	
339.82819	602	1+
340.94260	752	1+
341.80025	166	1+
342.74990	330	1+
342.90337	270	1+
344.16713	138	
344.88433	158	
347.31166	232	1+
347.71668	162	1+
347.78579	172	1+
348.91999	152	
350.32458	122	
351.33138	174	
352.76204	428	1+
353.76644	352	1+
355.81314	202	
356.89592	162	1+
357.71239	314	1+
357.77213	430	1+
359.96190	136	
360.75969	290	1+
360.78574	122	
360.86245	212	
361.71856	316	1+
362.05622	120	
362.33761	188	1+
362.84468	120	
363.11381	170	1+
363.71519	148	
367.33281	518	1+
367.74431	200	1+
368.42012	286	
368.80442	158	
369.05098	136	
END IONS

###FS:    #m/z: 340.94086 #charge 1+
###MS: 26
###MSMS: 27
BEGIN IONS
TITLE=Cmpd 19, +MS2(340.9409), 28.0-35.0eV, 0.6min #27
RTINSECONDS=33.3705
SCANS=26-27
PEPMASS=340.94086	3998998
CHARGE=1+
184.86287	164	1+
189.86083	180	
190.93085	156	
190.94945	124	
192.92669	354	
196.01749	164	
196.88040	262	1+
199.88769	124	
204.98188	116	
205.94861	268	
207.87133	122	
208.14241	128	
209.93688	548	1+
210.93749	400	1+
212.87878	1398	1+
212.89627	148	
213.93974	5178	1+
215.88708	1980	1+
215.93702	904	
216.41254	208	
217.85542	398	1+
217.88364	420	
217.93715	182	
218.88586	292	
218.91441	198	
222.88613	168	
222.95001	148	
223.95870	142	
226.94600	128	
227.94907	624	1+
228.89325	258	
228.95024	422	1+
229.98090	152	
230.88842	1006	1+
231.95034	3736	1+
232.88900	268	
233.89860	952	1+
233.94835	1286	1+
234.09419	218	1+
235.09695	246	1+
235.82105	206	1+
235.87027	256	1+
235.89569	402	
235.94462	302	
236.89486	612	1+
238.04282	132	
239.03552	150	
239.89969	262	1+
239.95843	110	
240.02792	154	
241.80391	208	1+
241.96703	286	
241.99017	128	
242.82924	132	
242.88164	198	1+
243.83119	126	
244.96201	148	
245.79956	276	1+
246.88332	118	
246.90552	142	
246.97725	398	
246.99831	140	
247.97567	278	
248.89884	336	
249.90388	170	
249.96099	1844	1+
249.98434	188	1+
250.83668	218	1+
250.91085	112	
251.04009	140	
251.88353	136	
251.95494	118	
253.80530	186	1+
253.83651	354	
253.95968	254	
254.74793	116	
254.90126	286	1+
254.96602	2314	1+
255.07259	216	
256.80873	148	
256.88169	174	
256.91011	226	
256.96193	506	1+
257.79605	226	1+
258.84623	208	
258.88300	126	
259.33837	360	1+
259.83567	358	1+
259.91790	392	1+
259.95670	158	
260.34070	286	1+
261.88739	188	1+
262.80262	164	
262.97771	432	1+
263.04783	208	1+
263.82922	188	
264.96290	114	
265.01562	132	
265.08082	136	
265.84981	188	1+
266.94190	242	1+
267.13344	246	1+
267.79131	220	
269.06640	240	1+
269.79970	424	1+
269.85389	156	
270.85034	126	
271.83370	112	
271.87636	136	
271.91766	194	
272.93706	180	
272.98209	172	
273.79309	634	1+
273.81429	154	
273.86092	120	
274.85709	134	
275.80910	358	
275.86789	132	
276.80988	164	
276.84776	442	1+
277.03783	132	
278.96329	370	1+
279.79490	126	
279.86028	442	1+
279.96475	352	1+
280.26298	126	
280.81034	216	
281.05064	414	1+
281.81638	126	
282.79041	124	
282.85646	468	1+
283.02370	300	1+
283.79119	406	1+
284.87522	294	1+
284.89372	108	
286.79617	152	
286.87746	246	1+
286.90714	196	1+
286.92912	136	
288.20414	142	
289.78504	250	
289.80531	294	1+
290.78424	122	
290.86243	146	
290.87680	288	1+
291.80425	194	
292.13185	202	1+
292.43632	270	
292.79668	124	
292.81303	376	1+
293.87604	248	
294.86521	542	1+
295.99185	116	
296.18023	120	
296.84557	114	
296.91312	220	1+
296.97554	108	
297.78664	134	
297.97998	168	
298.08074	158	
298.30818	212	
299.78389	328	
300.24803	114	
300.78444	160	
300.81053	262	1+
300.85527	146	
300.91108	194	1+
301.03974	136	
301.20057	202	1+
301.87402	112	
303.80800	128	
303.94586	506	1+
304.86202	128	
305.10792	130	
305.80414	186	
305.87043	114	
306.27362	156	
306.30606	132	
306.88196	170	
307.30693	120	
307.80023	220	
307.88641	126	
308.15911	114	
308.29489	184	
308.80724	180	
308.87318	138	
308.91844	108	
309.29220	168	
309.81788	138	
310.87914	666	1+
311.01899	108	
311.83805	144	
312.80718	452	1+
313.88567	156	
314.82029	190	
315.85531	142	
319.82056	308	1+
319.91950	116	
320.25723	168	1+
323.01714	110	
323.23851	130	
323.75393	144	
323.88714	462	1+
326.17401	142	
327.12221	122	
328.31632	202	
328.88764	232	
329.87062	112	
329.88946	132	
330.81341	330	
330.88523	116	
331.81398	538	1+
333.86581	118	
334.88662	128	
336.82822	122	
337.98574	240	1+
338.03763	108	
338.88068	236	
338.90760	228	1+
341.27816	116	
342.90771	194	
343.71510	148	
343.77266	120	
344.87828	224	1+
344.89076	284	1+
END IONS

###FS:    #m/z: 507.84660 #charge 1+
###MS: 26
###MSMS: 28
BEGIN IONS
TITLE=Cmpd 20, +MS2(507.8466), 28.2-35.2eV, 0.6min #28
RTINSECONDS=34.1425
SCANS=26,28
PEPMASS=507.84660	706150
CHARGE=1+
196.01621	474	1+
198.88423	540	1+
199.88656	462	1+
209.94317	272	
218.88405	218	
222.97230	248	1+
224.04799	168	1+
224.97868	214	
227.95338	334	1+
228.89785	196	
230.84862	262	1+
233.87531	498	1+
234.88085	358	1+
235.14339	246	1+
238.06470	306	1+
238.89825	222	1+
240.91529	260	1+
241.00847	196	1+
241.85400	526	1+
243.90314	304	1+
245.89520	214	1+
247.39991	188	
248.85129	302	1+
248.87495	290	1+
249.93539	204	1+
250.97104	472	1+
256.79156	234	1+
257.85771	242	1+
258.10945	164	1+
259.86659	386	
260.04830	270	1+
260.88034	576	1+
261.88215	350	1+
262.93786	198	1+
263.14404	296	1+
264.11115	308	1+
265.00350	180	1+
266.05452	208	1+
266.09251	246	
266.16732	508	1+
266.38353	260	
266.86478	450	1+
267.79292	370	1+
268.35249	132	1+
268.94350	262	1+
269.11480	194	1+
269.38813	268	1+
269.94439	182	1+
270.85767	632	
270.87914	534	1+
272.38084	444	1+
272.85544	1620	1+
273.93496	172	1+
273.97112	184	
274.85605	368	1+
275.07803	294	1+
275.89100	370	1+
276.79528	324	1+
276.86022	210	
277.85873	574	1+
277.89873	240	1+
278.86181	484	1+
278.96061	184	1+
279.01523	392	1+
279.84701	450	1+
279.90981	202	
279.93136	346	1+
279.96665	202	1+
280.87279	242	1+
281.37824	210	
283.87327	490	1+
284.90027	432	1+
284.91056	286	1+
285.01552	190	1+
285.08781	200	1+
285.79443	352	1+
285.81807	198	
285.84933	214	
285.94397	188	
286.85242	198	
287.35714	288	1+
287.84196	210	
288.86960	894	
288.88966	184	
289.39270	202	
289.88042	1866	
289.90527	184	
290.06911	216	1+
290.13425	258	1+
290.54811	96	1+
290.86904	4690	1+
291.80389	650	1+
291.80984	622	1+
292.11454	210	1+
292.86528	478	
293.87319	9642	1+
293.95719	140	1+
294.92588	228	1+
295.91883	196	1+
296.02264	204	
296.88154	810	1+
296.95802	200	1+
297.68542	112	1+
297.81945	200	
298.12702	236	1+
298.39364	312	1+
298.80630	464	1+
298.85174	858	1+
298.88203	446	
299.81348	262	1+
299.87990	202	
299.89484	248	
300.85680	1694	1+
301.09575	144	1+
301.79297	336	1+
302.80065	208	1+
302.88569	372	
303.85302	372	1+
303.95316	262	
304.82491	316	1+
304.88046	194	
305.12031	330	1+
305.30284	178	1+
305.82447	204	1+
305.85235	540	
305.89786	226	
306.85997	338	
306.87862	336	
307.13658	1220	1+
307.28587	214	1+
307.79527	404	1+
307.89143	1918	
308.14154	1052	1+
308.28733	254	1+
308.34668	258	1+
308.88021	3616	1+
309.84273	468	1+
309.88576	2338	1+
309.92164	190	
309.99408	258	1+
310.15724	810	1+
310.86985	344	
310.96022	200	
311.07739	308	1+
311.34498	406	1+
311.38133	326	1+
311.82832	562	1+
311.88459	16678	1+
312.09297	180	1+
312.34765	342	1+
312.53161	192	1+
312.83153	310	1+
313.88442	4114	1+
313.93362	556	1+
313.96870	596	1+
314.22182	174	1+
314.82503	642	1+
314.86655	1792	1+
314.93920	354	1+
314.98601	456	1+
315.82885	546	1+
315.98591	306	1+
316.01582	352	1+
316.10402	268	1+
316.86412	1268	1+
316.88659	504	
317.81226	562	1+
317.89878	372	
318.53308	154	1+
318.81187	346	1+
318.85752	408	1+
318.88430	660	1+
318.93455	394	1+
319.96403	150	1+
320.89134	274	
320.97082	196	1+
321.10867	278	1+
321.81946	398	1+
321.88527	588	1+
322.03598	232	1+
322.38418	386	1+
322.76550	180	1+
323.86364	1038	1+
324.86096	666	1+
325.90015	854	
325.93140	204	1+
326.06302	344	1+
326.81033	296	1+
326.85127	214	
326.88339	758	
327.88134	2638	1+
328.37180	574	1+
328.81020	522	1+
328.86992	1042	
328.95376	282	1+
329.03847	306	1+
329.89421	1398	
330.13332	304	1+
330.84632	320	
330.87817	728	
331.88994	670	
331.93975	516	1+
332.10695	140	1+
332.87459	2150	1+
332.90270	568	
332.97304	290	1+
333.06464	182	1+
333.39595	706	1+
333.82027	216	
333.84597	260	
333.89812	346	
334.87619	382	
334.89918	622	
335.84149	604	1+
335.88691	360	
336.08635	200	1+
336.87270	1204	1+
336.90013	292	
336.94519	444	1+
337.78267	220	1+
337.81379	194	
337.83464	508	1+
337.87682	894	1+
337.99045	230	1+
339.05730	188	1+
339.38086	372	1+
340.38248	214	1+
340.42283	224	1+
340.87665	356	1+
342.82275	260	1+
342.87186	572	1+
343.87627	478	1+
344.37102	344	1+
344.71747	230	
345.15372	276	1+
345.82569	396	1+
345.85913	208	
345.87474	806	1+
345.89335	200	
347.83893	506	1+
348.84378	352	1+
348.92120	288	
349.71920	220	1+
350.02459	310	1+
350.71100	304	1+
350.78189	218	
350.89177	504	
350.91372	412	
350.95942	488	1+
351.02797	256	1+
351.31869	242	
351.88957	244	
352.17462	190	1+
352.77455	644	1+
352.88633	274	
352.91049	1326	1+
353.07390	282	1+
353.82255	332	1+
353.85026	936	1+
354.02585	534	1+
354.82609	288	1+
354.87573	196	
355.30486	232	1+
355.35166	194	
355.42115	194	
355.78507	336	1+
355.89640	216	
355.92032	232	
356.11708	200	1+
356.74220	256	1+
356.79283	310	1+
356.84203	196	
357.72311	278	1+
357.89046	194	1+
357.98203	168	1+
359.27939	192	
360.79911	282	1+
360.95599	282	1+
361.80168	236	1+
362.36534	188	
362.72132	186	
362.75987	204	1+
362.78160	234	
362.98333	152	1+
364.81542	202	
364.84344	202	
364.86691	214	
365.38157	266	1+
365.71513	268	1+
366.78512	622	1+
366.84065	3054	1+
367.09024	322	1+
367.70813	2532	1+
368.80515	180	1+
368.83488	200	
368.89930	212	
369.32332	230	1+
369.41000	302	1+
369.71004	536	
369.83271	296	
370.04704	308	1+
370.08146	248	1+
370.71964	672	1+
370.78311	664	
371.11648	232	1+
371.19263	204	
371.35029	318	1+
371.72108	572	1+
371.78960	984	1+
372.04402	200	
372.27958	180	1+
373.71897	728	1+
373.83176	234	
373.85364	218	
373.87903	312	1+
374.86511	354	1+
375.71935	200	1+
375.83707	154	1+
375.91031	242	1+
376.38096	360	1+
376.87691	430	1+
377.04380	194	1+
377.73725	344	1+
378.80652	286	1+
379.42301	100	1+
379.89498	376	1+
379.96813	266	1+
380.10208	276	1+
380.73096	360	
380.78852	474	1+
380.86119	478	1+
381.73282	220	
381.78990	346	1+
382.38519	168	1+
382.85892	748	1+
383.71657	414	
384.38874	252	1+
384.71463	188	
384.85055	7402	1+
385.89553	214	
387.71699	216	
387.73398	232	
387.77871	188	
387.85065	1028	1+
387.91002	280	1+
388.79645	776	1+
389.20279	652	
389.71872	682	1+
389.89100	296	
390.05590	206	
390.18991	348	1+
390.35152	328	1+
390.71556	338	1+
390.84244	458	
391.14776	250	1+
391.35696	262	1+
391.80021	386	1+
391.83919	1570	1+
391.90764	202	
392.07439	220	
392.15369	212	1+
392.86188	878	1+
393.07819	240	
393.74140	368	1+
393.79946	1584	1+
393.90854	510	1+
394.10881	390	1+
394.83475	1122	1+
394.86546	1012	1+
394.91409	304	1+
395.07217	190	1+
395.11460	298	1+
395.94136	278	1+
396.10030	194	1+
396.36318	224	1+
396.73577	264	
396.93819	208	1+
397.71525	218	
397.73033	466	1+
397.86340	240	
398.86980	452	
399.71044	446	
399.81290	350	1+
399.86776	272	
400.72656	216	
400.74188	282	1+
400.83402	186	
400.86937	262	
401.72995	414	1+
401.88086	206	
402.22786	292	1+
402.86555	5000	1+
403.67329	176	1+
403.87036	3144	1+
404.81925	184	
405.72469	574	1+
405.78694	408	1+
405.87028	1916	1+
405.92666	352	1+
407.40284	204	1+
407.77790	210	1+
407.86609	14614	1+
407.99133	338	1+
408.04967	188	
408.92257	478	1+
409.14396	330	1+
409.72695	1414	1+
409.81143	336	
410.10116	322	1+
410.19247	202	1+
410.35849	246	1+
410.85113	816	
410.87335	1802	1+
411.10466	276	1+
411.37682	226	1+
411.81088	2422	1+
411.97830	288	1+
412.72907	1272	1+
412.84916	1926	1+
413.07525	314	1+
413.46361	110	1+
413.83148	204	
413.87464	638	
414.95651	200	1+
415.06828	218	1+
415.87288	374	
415.89952	318	1+
416.87546	678	1+
417.81883	398	1+
418.13953	192	1+
419.17336	130	1+
419.73232	198	1+
420.79414	204	1+
420.82736	606	1+
421.23360	250	1+
421.88190	1760	1+
422.73994	176	1+
422.85248	200	
422.93129	176	1+
423.87410	320	
424.87010	250	
425.14773	130	1+
425.73716	252	
425.87931	1316	
426.37954	210	1+
426.86154	3092	1+
426.93739	220	
427.73673	1974	1+
428.69382	158	1+
428.85944	758	
428.88563	1926	1+
429.82290	464	1+
429.92897	354	1+
430.14704	314	1+
430.74182	1604	1+
430.86298	2064	1+
430.87900	326	
431.08308	234	1+
432.42011	144	1+
433.86483	352	
434.82695	424	1+
435.89037	256	
436.80264	202	1+
439.89473	1238	1+
440.84289	316	1+
441.87237	540	1+
441.89495	184	
442.15986	172	1+
442.25542	154	1+
442.69620	244	1+
442.99631	108	1+
443.29618	116	1+
443.75103	220	1+
443.82712	160	1+
444.87172	2790	1+
444.99970	106	1+
445.74406	954	1+
446.09934	288	1+
446.31258	118	1+
446.70672	368	1+
446.78751	198	
446.87766	464	1+
446.90028	278	
447.03745	344	1+
447.16884	286	1+
447.75893	562	1+
448.89419	496	
449.64574	438	1+
449.87847	934	1+
450.74895	442	
450.82842	500	1+
451.09131	182	1+
451.75491	232	
451.90331	192	
452.40440	214	1+
452.77289	200	
453.35196	178	1+
455.90736	182	1+
456.74987	200	1+
457.15672	182	1+
457.90360	2148	1+
458.77806	312	1+
460.60274	282	1+
461.20782	218	1+
462.15367	222	1+
462.88389	926	1+
464.21935	200	1+
464.77942	416	1+
467.77588	684	1+
467.88913	738	1+
468.82566	232	
469.89615	302	1+
470.71880	270	1+
470.77961	230	
474.42432	252	1+
475.80159	148	1+
476.72135	202	
479.72541	268	1+
480.20054	274	1+
481.30555	172	1+
482.66350	220	1+
482.79443	192	
485.89891	1004	1+
486.79656	216	
486.84563	214	1+
487.18393	194	1+
489.24401	142	1+
490.27799	200	1+
490.71652	136	1+
491.27215	224	1+
491.79954	406	1+
491.84824	312	1+
492.05433	176	1+
492.80058	236	1+
494.27596	218	1+
497.80275	426	1+
499.73221	358	1+
501.87166	170	1+
502.16309	142	1+
503.16614	110	1+
503.29821	296	1+
503.46617	230	1+
504.22187	170	1+
504.36109	180	1+
504.39723	180	1+
504.80914	242	1+
505.01433	98	1+
505.74649	132	1+
505.95905	130	1+
506.27325	178	1+
506.47103	186	
506.80579	218	1+
506.97681	160	1+
507.90802	154	1+
508.28158	184	1+
509.78009	212	
509.86293	448	
511.84828	170	1+
512.28460	188	1+
512.74088	182	1+
513.06033	196	1+
END IONS

###FS:    #m/z: 336.94631 #charge 1+
###MS: 26
###MSMS: 29
BEGIN IONS
TITLE=Cmpd 21, +MS2(336.9463), 28.0-35.0eV, 0.6min #29
RTINSECONDS=34.915
SCANS=26,29
PEPMASS=336.94631	457408
CHARGE=1+
68.01134	122	
182.86578	138	
185.53859	108	
196.88363	108	
207.97218	130	
208.97876	156	
209.88391	320	
209.94345	172	
210.88520	442	
211.88705	258	
211.90785	138	
211.94432	16230	
212.87874	3908	1+
212.94458	652	
213.93982	5726	1+
214.89860	122	
215.88704	1544	1+
215.93771	558	1+
215.96981	116	
217.85534	198	
217.88344	616	1+
217.93447	116	
221.89158	110	
222.95398	470	1+
224.97590	194	
225.95382	124	
225.96851	126	
226.38922	168	
226.89739	152	
226.96913	112	
227.89241	1354	1+
227.95291	268	1+
228.78866	116	
228.89469	1134	1+
228.93350	130	
229.12010	208	1+
229.92291	116	
229.95517	16264	
230.88910	5144	1+
230.95740	544	
231.95059	6598	1+
232.83262	114	
232.90551	108	
233.38560	246	1+
233.80717	130	
233.82958	152	
233.89495	1282	1+
233.92491	104	
233.94754	1294	1+
234.82743	134	
235.79070	122	
235.86894	172	
235.94908	130	
236.89318	132	
237.80409	104	
237.84582	136	
239.33363	132	
239.90208	304	1+
240.15028	122	
240.79891	158	
241.04790	126	
241.94769	194	
244.36892	112	
244.95466	188	
245.85276	214	1+
246.90614	118	
246.97713	230	
247.96581	3824	1+
248.03318	136	
248.07282	112	
248.90100	1970	1+
249.04402	170	
249.83035	222	
249.96212	1650	1+
250.83265	544	1+
251.04486	126	
251.82464	202	
251.91150	174	
251.96638	178	
252.97161	7800	1+
253.08476	124	
253.80281	136	
253.84340	184	
253.90563	778	1+
253.92583	124	
254.08861	142	
254.84053	118	
254.96676	3476	1+
255.07545	414	
255.14522	110	
255.78359	126	
256.85486	124	
256.96523	628	1+
257.85365	244	
257.91221	230	
258.88323	124	
258.96443	456	1+
259.83230	260	1+
262.79258	164	1+
262.83462	132	
264.02463	120	
264.97198	120	
265.01636	112	
265.11348	128	
265.35045	110	
265.80609	238	1+
265.85361	136	
266.84516	104	
266.99527	198	1+
267.02826	202	1+
267.08060	178	1+
267.13858	114	
267.83976	938	1+
267.90442	210	1+
268.16421	124	1+
268.79384	258	1+
268.84243	738	1+
269.74319	112	
270.98291	938	1+
271.04671	180	
271.79696	138	
271.91302	560	1+
272.85323	104	
272.97774	478	1+
273.79198	596	1+
274.84405	120	
274.86628	186	
274.89844	148	1+
274.97218	162	
275.86493	134	
276.44527	104	
276.89165	200	
277.00911	122	
277.02937	160	1+
277.15691	164	1+
277.83435	150	
277.99195	152	1+
278.05220	144	
278.24555	184	
278.83491	548	
279.83363	260	
280.82166	162	
280.86855	138	
280.94998	122	
282.03716	236	1+
282.79113	498	1+
282.85646	362	1+
283.78919	290	1+
285.84756	956	1+
286.80733	124	
286.93513	156	
287.79237	124	
288.02870	106	
288.20233	232	
288.80599	114	
288.83088	104	
288.86173	148	
289.75694	120	1+
289.79041	138	
290.80499	104	
291.81164	398	1+
292.85891	166	
293.11064	150	
293.86256	176	
293.93646	136	
293.99366	106	
294.82447	104	
294.86431	348	1+
294.92078	122	
295.81447	148	
295.99145	164	
296.81212	340	
296.96970	114	
298.82409	140	
298.96708	194	1+
299.05810	168	
299.82313	218	1+
302.86379	314	1+
303.27577	316	1+
303.80392	216	1+
305.15737	104	
305.83409	162	
306.79310	136	
306.81174	106	
306.87554	278	
306.95730	110	
307.80032	158	
307.88873	132	
308.30103	178	1+
308.87032	198	
308.89794	124	
309.02541	118	
309.31440	226	1+
309.81751	126	
309.83317	226	1+
309.87093	172	
309.89632	230	1+
310.87453	532	1+
311.81074	174	
312.09839	112	
312.86594	116	
313.81407	464	1+
314.81730	404	1+
314.97053	114	
316.07529	138	
317.31776	128	
319.28113	146	
321.81040	342	1+
322.80886	232	1+
323.89416	486	1+
324.89790	362	1+
324.98052	220	1+
325.28428	150	
328.88571	526	1+
330.81599	126	
331.76390	156	
332.88898	148	1+
333.79294	198	1+
334.74085	188	1+
336.31361	136	
336.76461	270	1+
336.84546	166	
337.86433	194	1+
337.90284	114	
338.04338	282	1+
339.72683	218	1+
339.76429	150	
340.18727	106	
END IONS

###FS:    #m/z: 340.94076 #charge 1+
###MS: 30
###MSMS: 31
BEGIN IONS
TITLE=Cmpd 22, +MS2(340.9408), 28.0-35.0eV, 0.7min #31
RTINSECONDS=38.6035
SCANS=30-31
PEPMASS=340.94076	4143934
CHARGE=1+
184.86187	134	
187.86746	206	
189.86200	426	1+
190.93090	154	
192.88897	452	1+
192.92696	370	
196.88252	264	
197.88183	136	
201.88685	140	
203.87498	136	
204.86308	124	
205.95042	236	
206.01750	134	
206.94814	124	
207.87614	336	1+
210.93468	250	
211.94982	150	
212.79736	104	
212.87626	1598	1+
212.89880	254	1+
213.87878	952	1+
213.93961	4802	1+
215.88684	1444	1+
215.93845	782	1+
216.40652	148	
217.88104	718	1+
217.93808	270	1+
220.92413	156	
221.87895	168	
221.89466	108	
221.96553	110	
222.95318	954	1+
223.95688	622	1+
224.88664	116	
224.97604	108	
225.01922	132	
226.89677	310	1+
226.94511	180	
227.95264	272	
228.89607	292	
228.94433	164	
229.95649	264	
230.88827	1510	1+
230.95776	144	
231.94908	5688	1+
233.89800	990	1+
234.83850	134	1+
235.86471	236	
235.89396	600	
235.95082	262	1+
236.00860	104	
236.07001	204	1+
236.92614	156	
239.78778	302	
239.90664	128	
240.23385	234	1+
240.79178	152	
240.83006	216	1+
240.95993	136	
241.12933	144	
241.94284	238	1+
243.82426	272	1+
243.95363	334	1+
244.78325	118	
244.82793	206	1+
244.88781	172	
244.95854	242	1+
244.97849	122	
245.03360	218	1+
245.14419	210	1+
245.42870	122	
246.90796	104	
246.97881	218	
247.97553	144	
248.86470	184	1+
248.87942	228	
248.89942	126	
248.98325	112	
249.03503	206	1+
249.90055	670	1+
249.96179	1210	1+
250.07145	180	1+
250.88266	172	1+
251.79814	130	
251.95774	358	1+
253.84870	158	
253.90625	516	1+
253.95474	184	
253.97488	144	
254.80726	122	
254.90874	382	1+
254.96474	2482	1+
255.07381	404	1+
255.10485	272	1+
256.91147	346	1+
257.79820	246	
258.00429	108	
258.33728	228	1+
258.84703	250	
258.88283	120	
258.91028	120	
258.96229	112	
259.88030	120	
259.95942	130	
260.83490	132	
261.92919	102	
261.98473	116	
262.85104	124	
262.97179	210	1+
263.05386	140	
264.83785	134	
265.80672	106	
266.83827	316	1+
267.13443	198	
267.84180	268	1+
268.47203	126	
269.79792	482	1+
269.81718	144	
271.84396	690	1+
271.89111	156	
271.92038	320	1+
272.35090	108	
272.84629	382	1+
273.73066	110	
273.79305	364	1+
273.81592	118	
274.01135	232	1+
274.84863	126	
274.90108	132	
274.97777	126	
275.13224	150	
275.80915	458	1+
276.78655	226	1+
276.83898	114	
276.85563	284	1+
277.96550	258	
278.24571	106	
278.80234	288	1+
278.84712	560	1+
279.23201	136	
279.85164	332	1+
279.96365	190	
281.79226	162	
282.05535	110	
282.80442	260	1+
282.85989	194	
283.03314	194	1+
283.78306	308	
283.84683	212	
283.86299	334	1+
284.92239	316	1+
284.93511	228	1+
285.43268	110	
286.79283	244	1+
287.79678	178	1+
287.86172	300	1+
288.81604	242	1+
289.01123	220	1+
290.79815	452	1+
290.91049	130	
290.94211	154	
291.80244	324	1+
291.92960	182	1+
292.41670	108	
292.43761	116	
292.86581	148	
293.87672	170	
294.80855	254	1+
294.86040	230	
295.86343	106	
295.88848	132	
295.97291	154	
296.86649	140	
296.88095	126	
297.75816	136	1+
297.78923	424	1+
297.81186	152	
297.88413	106	
297.97882	120	
298.84946	130	
298.87869	144	
298.97231	132	
299.05657	166	
300.78263	176	
300.85444	106	
302.17341	268	
302.85311	128	
303.81363	132	
303.86830	138	
304.94230	206	
305.79660	110	
305.90931	168	
305.96715	232	1+
306.80069	156	
306.88309	740	1+
307.28962	520	1+
307.79823	596	1+
307.88284	640	1+
308.17866	106	
308.28983	386	1+
308.86564	152	
308.90318	138	
309.42606	106	
309.76588	144	
309.95200	134	
310.81039	182	1+
310.87772	1260	1+
311.06935	118	
311.83279	306	1+
311.86225	138	
311.98569	192	1+
312.80306	346	1+
313.88605	260	1+
314.76057	200	1+
314.81513	156	
315.81247	134	
315.85967	136	
315.88170	214	1+
316.02710	204	1+
316.80763	142	
316.82224	248	1+
317.84898	174	1+
322.81588	182	1+
323.23537	112	
324.07200	218	1+
324.89422	410	1+
326.14210	120	
326.17392	388	1+
327.82667	186	
327.89716	122	
328.81209	138	
328.88345	680	1+
328.91195	112	
330.81282	532	1+
330.83396	116	
332.06296	110	
333.06443	314	1+
333.10999	146	
333.73977	126	
334.76042	198	1+
335.29801	172	
335.89160	116	
336.81955	114	
336.83530	108	
338.87779	164	
339.83521	238	
341.40371	120	
342.90464	436	1+
343.70964	130	
343.75508	110	
END IONS

###FS:    #m/z: 507.84644 #charge 1+
###MS: 30
###MSMS: 32
BEGIN IONS
TITLE=Cmpd 23, +MS2(507.8464), 28.2-35.2eV, 0.7min #32
RTINSECONDS=39.3755
SCANS=30,32
PEPMASS=507.84644	693942
CHARGE=1+
196.01525	354	1+
196.88692	176	1+
199.88772	412	1+
204.86750	180	
228.95840	286	1+
229.84891	276	1+
229.96191	216	1+
238.06337	290	
239.85649	316	1+
241.13406	218	1+
241.88898	210	1+
245.11525	232	1+
250.91303	186	
250.96965	940	1+
251.07348	370	1+
252.85132	182	
252.90141	196	1+
254.06714	188	1+
254.09108	198	
255.79124	212	1+
255.82411	208	1+
255.87602	202	1+
255.91449	202	1+
257.86373	212	
257.94402	218	1+
258.00836	286	1+
259.86962	310	
260.85488	252	1+
260.88164	250	
261.87823	222	
262.88525	286	
263.04034	228	1+
263.35207	200	
264.88739	308	1+
265.08618	214	
265.95689	278	1+
266.10001	678	1+
266.16264	298	
266.86632	292	1+
266.88853	266	1+
266.96540	198	1+
267.78222	332	1+
268.25227	106	1+
269.00616	220	1+
270.86058	458	
271.79554	370	1+
271.86002	206	
272.75046	188	
272.85367	2428	1+
272.94631	274	1+
273.11177	290	1+
273.90340	320	1+
273.97477	216	1+
274.79982	306	
275.81004	220	1+
275.85834	178	
275.95412	220	1+
276.79529	332	1+
278.85943	182	
278.93359	352	1+
279.07213	260	1+
279.13172	220	1+
279.88153	234	
279.98906	220	1+
280.37992	184	
280.85334	562	1+
280.88755	392	1+
281.38335	628	1+
281.99417	258	1+
282.02885	244	1+
282.12348	314	1+
282.38602	436	1+
282.82403	216	1+
282.85253	182	
284.87516	180	
285.79357	182	
285.86757	852	1+
285.94057	232	1+
286.79330	492	1+
286.86935	714	1+
287.81084	216	1+
287.84194	446	1+
288.86901	1092	
289.87943	1626	
289.97139	248	1+
290.13124	182	
290.32871	200	1+
290.86356	4308	1+
290.95728	146	1+
291.96052	178	1+
292.02439	152	1+
293.06478	302	1+
293.38867	284	1+
293.87329	10384	1+
294.06947	208	1+
294.12363	186	
294.81033	330	
295.13704	374	1+
295.82143	180	
296.13969	282	1+
296.81294	226	
297.33120	352	1+
297.82089	430	
297.91655	348	1+
297.95753	362	1+
298.03582	192	1+
298.83505	280	
298.85695	616	
298.87411	1554	1+
299.81129	666	1+
299.84192	178	
300.34504	248	
300.85563	684	
301.34126	308	1+
301.85888	790	
301.90842	414	1+
302.09411	236	1+
302.47855	92	1+
302.88382	292	
303.82127	246	1+
303.85710	406	
303.95211	198	
304.88606	248	
304.92572	304	1+
305.82307	198	
305.85273	884	1+
305.93048	222	1+
305.96369	208	
306.12666	228	
306.33302	258	1+
306.88234	432	
307.07880	186	1+
307.13702	1400	1+
307.79421	288	1+
307.89057	2088	
308.29502	132	1+
308.79456	204	1+
308.87157	2796	1+
308.99379	408	1+
309.38293	336	1+
309.84921	234	
309.87207	1732	1+
309.88863	2324	1+
310.15689	916	1+
311.12364	222	1+
311.81708	186	
311.83888	218	
311.88341	19588	1+
312.34697	222	
312.53176	266	1+
312.95355	380	1+
312.97439	330	1+
313.34588	402	1+
313.75460	126	1+
313.82835	350	1+
313.93625	374	1+
314.01935	206	1+
314.40384	220	1+
314.58469	94	1+
314.86533	1924	1+
315.88180	782	1+
316.07620	320	1+
316.76031	252	1+
316.81327	224	
316.86452	1086	1+
316.94715	204	1+
317.81168	336	1+
318.85657	930	1+
318.93702	284	1+
320.01854	284	1+
320.88631	286	
321.88770	196	
321.93701	220	1+
322.15817	198	1+
322.88516	610	1+
322.96429	230	1+
323.00315	208	1+
323.85866	922	1+
324.86056	544	1+
325.05489	430	1+
325.09438	258	1+
325.90138	802	
326.05933	362	1+
326.88552	692	
326.93618	180	1+
326.98787	240	1+
327.34759	182	
327.36861	818	1+
327.88173	1502	
328.18729	164	1+
328.37172	616	1+
328.39602	204	
328.81326	260	
328.83462	384	1+
328.86871	1074	1+
328.92027	212	
329.82197	428	1+
329.89405	1190	
330.76311	200	1+
330.88561	630	
331.35769	188	
331.39219	258	1+
331.45325	190	1+
331.86576	206	
331.88996	568	
332.39321	182	1+
332.76792	336	1+
332.87490	2044	1+
332.90263	698	
333.06523	244	1+
333.84649	280	
333.94637	284	1+
334.03858	342	1+
334.39209	290	
334.89923	410	
334.92570	180	
335.84136	786	1+
335.89304	334	
336.04668	294	1+
336.34754	224	1+
336.72377	224	
336.77942	266	1+
336.86915	200	
336.88899	260	
337.76195	294	1+
337.84194	182	
337.87963	1316	1+
338.72267	188	
338.82086	392	1+
338.91140	288	1+
339.39338	404	1+
339.82565	340	1+
339.91141	184	1+
339.95934	178	1+
340.31591	228	1+
340.86711	364	1+
342.01365	254	1+
343.77139	278	1+
343.81069	248	1+
343.87524	498	1+
344.41745	238	1+
344.83357	204	1+
345.07257	100	1+
345.18571	276	1+
345.88358	648	1+
346.88312	442	1+
346.92470	218	1+
347.81639	404	1+
348.88606	200	
349.03594	184	1+
349.09151	204	1+
349.31040	228	1+
349.76204	320	1+
349.80202	186	
349.91006	226	
350.31845	150	1+
350.88888	832	1+
350.96320	240	1+
351.17535	276	1+
351.39037	652	1+
351.85329	414	
352.06029	244	1+
352.77444	834	1+
352.83517	210	
352.91222	504	
353.02706	364	1+
353.84933	1482	1+
353.89676	256	
353.97755	200	1+
354.91428	238	
355.08512	180	
355.36349	390	1+
355.83996	704	1+
355.89032	736	1+
356.83877	468	1+
357.50479	106	1+
357.72287	322	1+
357.88114	400	1+
357.91958	200	
357.99180	370	1+
358.12272	182	1+
358.36248	346	1+
358.54320	232	1+
358.77200	252	1+
358.87194	206	
360.72606	218	
360.74830	248	1+
361.13282	328	1+
361.72194	568	1+
361.86962	196	
362.36074	292	1+
362.72781	390	1+
362.91379	280	1+
363.03791	274	1+
363.39359	178	
363.87841	244	
364.08238	376	1+
364.71219	286	1+
364.84605	536	1+
365.02817	206	1+
366.84042	3822	1+
366.99691	226	1+
367.12906	178	1+
367.35990	206	1+
367.70744	2852	1+
368.03037	172	1+
368.16711	160	1+
368.79389	266	
368.89792	524	1+
369.11496	264	1+
369.44504	288	1+
369.78266	1238	1+
369.84067	324	
370.78413	1024	1+
370.83732	214	
370.87992	244	
371.19190	298	1+
371.35572	340	1+
371.72572	458	1+
371.82275	160	1+
371.84740	572	1+
372.05009	318	1+
372.11583	228	1+
372.78161	416	1+
372.85087	378	1+
372.89231	426	1+
373.17497	260	1+
373.72214	912	1+
373.83758	528	1+
373.89817	298	1+
374.84807	330	1+
374.88354	176	1+
375.38095	332	1+
375.40736	134	1+
375.73413	566	1+
375.79000	262	1+
375.81696	180	1+
376.10748	158	1+
376.73713	346	1+
376.83426	250	1+
376.89082	194	
377.86733	262	
377.92700	244	1+
378.81487	188	
378.92762	172	1+
379.02577	284	1+
379.09434	434	1+
379.79692	458	1+
380.02696	204	1+
380.07755	312	1+
380.09409	308	1+
380.35165	190	1+
380.85686	896	1+
382.71485	208	
382.85632	966	1+
383.21745	186	1+
383.32074	196	1+
383.71209	624	1+
384.21888	160	1+
384.32159	144	1+
384.73202	308	1+
384.74730	182	
384.85019	7368	1+
384.89565	288	
385.03563	294	1+
385.39241	558	1+
386.39550	362	1+
387.32010	182	1+
387.71809	572	1+
387.77024	252	1+
388.79660	378	
388.89312	284	1+
389.05412	408	1+
389.20133	360	1+
389.39881	250	1+
389.71730	230	
389.80613	248	
389.86714	204	
390.72820	324	1+
390.79750	968	1+
390.84265	738	
390.86602	476	
391.83635	1250	1+
391.91604	278	1+
392.07491	396	1+
392.83663	774	1+
392.86684	882	1+
393.19512	208	
393.79652	1896	1+
393.89834	246	
394.35869	258	1+
394.83876	642	1+
394.90940	308	1+
395.87943	600	1+
396.40379	206	
396.73859	270	
396.86289	930	1+
396.88759	362	1+
397.73259	238	
398.40258	336	1+
398.73306	538	1+
398.85356	210	
398.94653	220	1+
399.23233	212	1+
399.80638	302	
399.86674	720	1+
400.11340	242	1+
400.92757	140	1+
401.79475	358	1+
402.16294	266	1+
402.86445	3590	1+
403.39983	286	1+
404.72420	240	1+
404.74560	382	1+
404.91330	440	1+
405.78652	296	1+
405.87075	1474	1+
405.91648	288	1+
406.81275	296	
407.26343	188	1+
407.29192	132	1+
407.72699	660	1+
407.81609	182	
407.86695	16266	1+
408.12912	266	1+
408.81905	326	
408.92840	304	1+
409.09111	198	1+
409.36455	248	1+
409.72766	922	1+
409.81335	482	
410.07535	316	1+
410.23988	276	1+
410.36847	198	1+
410.80828	2448	1+
410.84942	976	1+
410.87480	840	1+
410.93017	182	1+
410.98104	258	1+
411.15198	160	1+
411.81061	2072	1+
411.90135	206	
411.98630	156	1+
412.73085	828	1+
412.84745	1152	
412.87165	1636	1+
412.92213	284	1+
413.07408	262	
413.34927	170	1+
413.41456	214	1+
413.56605	254	1+
413.78233	154	1+
413.87662	1180	1+
414.13559	188	1+
414.19342	196	1+
414.56672	162	1+
414.86850	1364	1+
415.15144	154	1+
415.85240	242	
415.87300	1234	1+
416.18129	260	1+
416.71859	220	1+
416.91064	232	1+
417.04068	214	1+
417.12629	172	1+
417.18568	218	1+
417.81492	362	1+
417.91408	160	1+
418.85753	508	1+
420.71958	222	1+
420.82276	210	1+
421.88050	1690	1+
422.86340	278	
423.00426	230	1+
423.74655	186	
423.78948	244	1+
424.86760	228	
425.14983	268	1+
425.74314	530	1+
425.87853	846	
426.82635	318	
426.86212	2656	1+
427.28052	242	1+
427.73492	1086	
427.83514	180	
427.88416	196	
428.32323	210	1+
428.74304	590	
428.84919	452	
428.88610	1670	1+
429.73940	392	
429.79359	224	1+
429.82508	688	1+
430.74091	1506	1+
430.86438	1738	1+
430.88425	358	
431.86913	1258	1+
432.13480	206	1+
433.68349	284	1+
433.87971	862	1+
434.01583	226	1+
434.42318	160	1+
434.77464	202	
434.82727	394	1+
434.88536	634	1+
435.37399	134	1+
435.86485	682	1+
437.17525	276	1+
437.93036	190	1+
438.89160	1296	1+
439.89476	1160	1+
440.12431	146	1+
440.70054	182	
441.70872	360	1+
441.87676	416	1+
441.97431	136	1+
442.15608	200	1+
442.81864	248	1+
444.24661	234	1+
444.87382	2244	1+
444.90288	242	
444.93885	204	
445.70219	146	1+
445.74330	902	1+
445.80806	206	
446.10513	186	1+
446.92279	226	
447.00143	230	1+
447.71304	288	1+
448.02134	228	1+
448.89615	278	
449.24005	204	
449.88603	1068	1+
450.74765	800	1+
450.76614	266	
450.82361	272	1+
451.39203	102	1+
452.23921	230	1+
452.80990	184	1+
452.86554	346	1+
452.88444	342	1+
454.87899	322	1+
457.74787	214	1+
457.90326	1634	1+
458.64773	206	1+
461.65255	256	1+
462.19808	274	1+
462.72014	198	1+
462.88648	668	1+
462.91303	286	
463.64114	150	1+
464.70584	178	1+
465.04933	192	1+
466.09711	168	1+
466.78718	240	
467.72812	192	
467.89019	1084	1+
468.78112	460	1+
469.65675	272	1+
469.88951	406	1+
472.65689	286	1+
472.77928	256	1+
475.17978	178	1+
475.78247	500	1+
476.72039	340	1+
480.71871	254	1+
482.69886	208	1+
485.84324	492	1+
485.90093	588	1+
486.79205	506	1+
486.84418	410	1+
487.28037	262	1+
487.48382	178	1+
487.73408	350	1+
491.80061	264	
491.85059	310	1+
495.74143	256	1+
498.40958	180	1+
499.74343	234	
499.81013	204	1+
500.20574	192	1+
502.74248	138	1+
503.46490	126	1+
503.67416	158	1+
503.94394	176	1+
504.15411	186	1+
504.23186	192	1+
504.42378	198	1+
504.79774	222	
504.92816	188	1+
505.15468	108	1+
505.46939	202	1+
505.82581	290	1+
505.86183	206	1+
506.64071	148	1+
506.66957	190	1+
507.43814	242	1+
508.91829	132	1+
509.14091	116	1+
509.79503	208	1+
509.85704	242	1+
510.48257	104	1+
510.79769	162	1+
511.29483	210	1+
513.09106	102	1+
END IONS

###FS:    #m/z: 336.94628 #charge 1+
###MS: 30
###MSMS: 33
BEGIN IONS
TITLE=Cmpd 24, +MS2(336.9463), 28.0-35.0eV, 0.7min #33
RTINSECONDS=40.1485
SCANS=30,33
PEPMASS=336.94628	469572
CHARGE=1+
63.65503	144	
182.86473	344	1+
185.86700	124	
188.40144	100	
189.86238	286	
192.89014	132	
196.88363	316	1+
196.89878	96	
203.88481	106	
203.93059	140	
205.94973	122	
206.96327	216	1+
209.88289	574	1+
209.94685	232	
210.88499	478	1+
211.94446	14118	
212.12505	112	
212.87945	4016	1+
212.94621	554	
213.90303	104	
213.93954	6284	1+
214.82581	188	1+
215.88655	1242	1+
215.93774	848	1+
217.85771	128	
217.88213	622	1+
217.93405	286	
222.95278	154	
223.96243	582	1+
224.80011	96	
226.39242	106	
226.87255	108	
226.89519	388	1+
226.98002	106	
227.95497	116	
228.89508	950	1+
228.99703	132	
229.95465	13998	
230.88889	7468	1+
230.95651	424	
231.82634	502	1+
231.95057	5826	1+
232.12631	112	
233.51324	112	
233.89640	666	1+
233.94810	762	1+
234.03536	172	1+
234.83109	168	
235.38506	98	
235.86788	176	
235.89401	222	
235.94881	254	
236.06140	174	1+
237.82280	234	1+
238.78696	168	1+
239.01793	144	
239.88104	248	1+
240.00514	238	
240.05896	140	
240.96489	146	
241.00078	138	
241.55279	100	
242.53778	98	
243.79419	116	
244.90808	110	
244.95648	100	
246.90710	218	1+
246.97428	100	
247.02941	258	1+
247.96551	2420	1+
248.03180	214	1+
248.90092	2156	1+
248.94394	172	
249.96090	1608	1+
249.99940	166	1+
250.37763	210	1+
250.79162	364	1+
250.83031	316	
250.85074	102	
251.82940	464	1+
251.91109	234	1+
251.96476	180	
252.03363	156	1+
252.85502	102	
252.97128	7520	1+
253.07443	114	
253.17952	104	1+
253.90431	1892	1+
254.86897	98	
254.93981	138	
254.96632	2862	1+
255.01568	118	
255.07359	318	1+
255.40934	170	
256.78032	126	
256.84122	270	1+
256.91269	338	1+
256.96575	452	
257.80120	164	
257.82556	192	1+
258.88842	170	
258.96102	348	1+
260.02096	136	
260.80478	132	
260.83211	98	
261.83445	186	
262.80371	256	1+
262.83342	184	
263.05036	330	1+
263.82952	112	
263.86942	202	1+
263.96441	154	
265.08918	334	1+
265.80014	194	1+
265.97099	262	1+
265.99315	250	1+
266.03009	100	
266.88772	162	
267.13515	216	1+
267.35285	100	
267.83913	202	
268.79921	110	
268.84190	1164	1+
269.80180	126	
269.91889	210	
270.04253	160	1+
270.12540	160	
270.78583	198	1+
270.86346	110	
270.98357	646	1+
271.84579	382	1+
271.91879	466	1+
271.96966	606	1+
272.10114	214	
273.79300	532	1+
273.90399	178	
274.01578	130	
274.84572	116	
274.90074	112	
276.07810	110	
276.48010	104	
276.80391	122	
276.84711	124	
276.85985	512	1+
277.36054	110	
277.83237	1260	1+
277.96165	244	1+
278.83507	936	1+
278.85908	132	
279.10325	108	
280.25990	98	
280.80014	118	
280.86852	168	
281.80275	98	
282.85770	228	1+
283.78703	788	1+
284.70551	102	
284.85467	102	
285.08637	118	1+
285.84952	1020	1+
286.85172	760	1+
286.93922	96	
287.81162	158	
287.87874	168	
288.20423	380	
288.85735	170	
289.51173	112	
289.78569	200	
290.42112	96	
291.80373	520	1+
291.86039	96	
292.86324	138	
293.06253	182	
293.87413	276	
293.99606	258	1+
294.85927	186	
295.11891	108	
295.99325	102	
296.80858	552	
296.96914	148	
297.30559	204	1+
297.90498	134	
298.01377	140	
298.82297	220	1+
299.79653	136	
299.87551	116	
301.81079	112	
301.88440	114	
302.82343	134	
303.02282	126	
303.09483	98	
303.80770	236	
303.86928	170	
304.80814	104	
304.86139	130	
304.94070	128	
305.82193	152	
305.87855	576	1+
306.61336	114	
307.04746	112	1+
307.79841	204	
307.87943	510	1+
309.81651	162	
309.87227	566	1+
310.87716	492	1+
312.77885	162	
312.87893	222	1+
312.91759	102	
312.95011	104	
313.72948	154	
314.00002	112	
314.81774	320	1+
316.40231	106	
316.87500	100	
319.01746	182	1+
319.11195	266	1+
319.95690	236	1+
320.14091	224	1+
320.41634	102	
321.81930	146	
323.61169	108	
323.88394	218	
324.38982	148	1+
324.83650	222	1+
324.89758	376	
325.01245	130	
325.89700	370	
326.37527	98	
327.82518	278	1+
328.30789	136	
328.88906	490	1+
329.89259	350	1+
330.81573	140	
331.80717	128	
332.83005	164	
333.74867	184	1+
336.76533	184	1+
336.98946	110	
337.11088	114	
339.02113	118	
341.04097	96	
341.72355	108	
END IONS

###FS:    #m/z: 322.93091 #charge 1+
###MS: 34
###MSMS: 35
BEGIN IONS
TITLE=Cmpd 25, +MS2(322.9309), 28.0-35.0eV, 0.7min #35
RTINSECONDS=43.851
SCANS=34-35
PEPMASS=322.93091	5451750
CHARGE=1+
192.89117	168	
193.88753	124	
195.91104	104	
196.88261	1008	1+
200.87465	134	
205.94733	612	1+
207.96660	108	
208.90656	154	
212.87645	214	1+
212.89894	186	
213.04979	98	
214.89558	230	
215.88529	404	1+
220.86474	130	
221.88501	128	
221.94250	200	
222.95516	1786	1+
223.95980	930	1+
225.22007	98	
226.96162	130	
227.88102	166	
228.90988	128	
229.84700	122	
230.79403	108	
230.88713	454	1+
230.90992	210	
232.89395	498	1+
233.06929	140	
233.89847	538	1+
233.91807	142	
235.00217	250	1+
235.82210	190	
235.89167	202	1+
236.95339	110	
236.98802	270	1+
237.05333	122	
237.82162	104	
238.02478	140	
238.93805	254	1+
239.08009	130	
239.78701	486	
239.90455	116	
240.82424	266	1+
240.94063	2668	
240.96178	430	
241.94198	2156	
242.94009	7868	1+
243.03116	190	1+
243.13169	100	
243.82108	228	
243.88233	476	1+
244.82973	138	
244.98895	98	
245.52144	106	
245.82576	182	1+
245.83565	106	
246.42275	100	
246.97530	620	1+
248.80389	132	
248.85370	138	
248.90175	320	1+
248.97636	100	
249.00239	110	
249.03175	112	
250.90111	140	
250.94763	112	
250.96882	150	
251.92347	96	
252.89514	98	
252.92394	160	
253.35092	232	
253.83218	384	1+
253.84996	134	
253.91940	118	
255.02892	120	
255.78619	204	
255.80595	114	
256.04114	108	
256.78298	106	
256.84546	136	
257.79787	784	1+
258.83469	536	1+
258.89897	154	
258.93421	112	
260.34465	172	
260.83544	136	
261.79533	480	1+
261.83341	140	
261.91398	166	1+
262.09414	98	
262.35132	166	1+
262.79840	296	1+
262.83390	780	1+
262.86835	106	
263.08280	114	
263.89006	168	
263.93868	182	
263.98125	184	
264.41939	112	
264.90747	132	
265.02303	174	1+
265.08734	190	
265.87692	110	
266.04495	216	1+
266.84483	372	1+
266.86323	122	
266.90773	182	1+
267.80046	142	
267.88150	96	
268.35857	236	1+
268.79517	108	
268.95703	212	
269.79969	232	
269.85782	236	1+
270.79864	344	1+
270.84249	368	1+
271.84578	312	1+
273.03433	106	
273.79337	1084	1+
273.81212	144	
273.92447	108	
274.37947	120	
274.82218	100	
274.85303	162	
275.08173	174	
275.80828	566	1+
276.84887	432	1+
276.86270	176	
277.80438	282	1+
279.09204	782	1+
279.41174	104	
280.22019	100	
280.80968	130	
280.86219	234	1+
281.04686	130	
281.79729	172	
282.00189	134	
282.35620	212	1+
282.91206	96	
282.94671	114	
283.07237	130	
283.10371	142	
283.78644	984	1+
283.88127	100	
284.29537	436	
284.85203	464	1+
284.87118	140	
284.91104	162	1+
285.29434	212	
286.79644	192	
286.92088	262	
287.79794	146	
288.79192	102	
289.79121	368	
289.81113	192	
289.85774	310	1+
289.89087	186	
290.12341	114	
290.79794	1520	1+
290.88154	118	
291.05652	116	
291.80414	1128	1+
292.06125	116	
292.16798	104	
292.26600	208	1+
292.82069	266	1+
293.43380	124	
293.85376	108	
293.87270	158	
294.86058	168	
294.88870	294	1+
295.02387	120	
295.85841	142	
296.81088	152	
296.93375	102	
297.81254	156	
298.87879	306	1+
299.78490	696	1+
299.83356	136	
300.93978	208	1+
303.21413	130	
304.75989	188	1+
304.88054	98	
305.15074	102	
305.80240	120	
305.81851	236	1+
305.87580	694	1+
306.87976	574	1+
307.79852	1022	1+
307.82928	130	
308.29297	402	
308.83323	112	
309.79621	118	
309.81509	200	
309.86709	160	
309.88992	142	
310.81257	230	
310.87383	276	
311.05355	146	
311.80861	136	
311.86358	500	1+
311.88448	404	1+
312.80420	476	1+
313.75150	130	1+
313.81472	494	1+
314.81674	412	1+
314.87952	136	1+
315.88082	244	1+
316.94279	196	1+
318.11936	156	
319.74602	124	
320.26148	102	
320.82748	154	
321.86584	98	
321.87980	232	1+
323.01658	148	
323.83856	124	
324.83422	100	
324.89391	430	1+
324.94620	164	1+
325.72908	136	
326.88459	360	1+
327.07207	124	
327.71197	104	
END IONS

###FS:    #m/z: 363.95680 #charge 1+
###MS: 34
###MSMS: 36
BEGIN IONS
TITLE=Cmpd 26, +MS2(363.9568), 28.0-35.0eV, 0.8min #36
RTINSECONDS=44.6235
SCANS=34,36
PEPMASS=363.95680	2878668
CHARGE=1+
187.86740	136	
189.86289	1586	1+
190.93179	136	
191.85778	1988	1+
193.85378	202	1+
196.88499	660	
196.95282	134	
200.94548	202	
205.94724	298	1+
207.40677	418	
207.87306	944	1+
207.94663	334	
207.97132	128	
208.88609	184	
208.94373	186	
209.87059	646	
209.94427	3878	1+
210.88390	1998	1+
212.87921	12398	1+
212.98893	92	1+
216.41260	278	
216.91665	428	1+
217.89044	160	
218.91314	246	
221.85770	218	
221.89490	184	
222.95235	3228	1+
223.88844	184	
224.94878	3906	1+
225.12286	86	1+
225.89010	634	1+
226.89801	352	1+
226.94731	23950	1+
227.08097	184	1+
227.75186	102	1+
228.00620	112	1+
228.89453	3374	1+
228.94240	27536	1+
229.54175	98	1+
230.79304	132	
230.88973	16846	1+
230.96392	124	
231.12383	120	1+
232.01718	268	1+
232.88568	2944	1+
234.88065	1120	1+
234.90274	122	
235.03943	184	1+
237.13426	168	
239.07100	146	
239.89695	186	
240.09652	152	
240.46199	176	
240.88121	142	
240.94238	452	
240.96147	1908	1+
241.08419	288	1+
241.78693	170	1+
241.94180	1988	1+
242.54697	132	1+
242.94263	1320	1+
242.95862	2112	1+
243.37875	210	1+
243.82027	554	1+
244.78889	144	
244.88609	124	
244.93809	302	
244.95772	10874	1+
245.13679	156	
245.80276	348	1+
245.87314	194	1+
246.43922	130	
246.80978	222	1+
246.90372	626	1+
246.95310	11098	1+
247.19043	140	
247.84571	330	1+
248.09089	274	1+
248.27882	84	1+
248.80457	238	
248.89961	5546	1+
249.03904	162	1+
249.09216	228	1+
249.80439	142	
250.89452	1138	1+
250.94516	170	
250.97093	676	1+
251.07178	144	
251.12525	222	1+
251.78854	164	
252.94445	374	1+
253.08809	128	
253.79343	170	
253.83523	240	1+
253.90414	1020	1+
258.83065	358	
258.84903	266	
258.97308	346	1+
259.35488	140	
259.79556	274	1+
259.83357	222	
259.90997	222	
260.83250	708	1+
260.88518	200	1+
260.96904	1102	1+
261.79461	276	1+
263.02437	130	
263.05926	136	
263.14811	208	
263.82746	124	
263.84823	122	
263.87862	146	
264.00727	144	
264.09889	140	
264.15378	122	
264.79453	418	1+
264.96340	204	
265.08676	190	
265.38436	138	
265.90779	330	1+
266.81428	380	
266.85516	432	1+
267.08305	162	
267.13680	140	
267.41465	124	
267.78907	206	
267.92682	240	1+
267.97234	1182	1+
268.10845	276	1+
268.78988	204	
268.81855	150	
268.90566	122	
269.79988	442	1+
269.81775	124	
269.85144	246	
269.92327	250	1+
269.96891	2506	1+
270.87149	206	1+
271.80320	452	1+
271.84224	544	1+
271.91605	754	1+
272.84497	356	1+
274.59005	96	1+
274.79026	134	
274.85271	178	
275.80963	274	
275.85679	146	
275.90391	488	1+
275.97036	150	
276.80917	140	
276.85482	806	1+
276.88226	214	1+
276.91353	334	1+
277.79358	326	1+
277.84045	134	
278.94981	210	1+
279.10501	354	1+
279.15513	274	1+
280.08834	192	1+
280.79419	1106	1+
281.84867	176	
281.88998	252	1+
281.98761	152	
282.79078	220	
282.80561	322	
282.85291	156	
282.92285	176	
283.31501	122	
283.35326	206	1+
283.78933	808	1+
283.85014	1040	1+
283.94888	214	1+
283.98344	338	1+
284.82238	352	1+
284.87415	178	
284.92078	170	
284.98661	290	1+
285.13057	212	1+
285.79494	126	
285.84552	2322	1+
285.87110	148	
285.90217	160	
285.92205	180	
286.79542	150	
286.89375	124	
287.53738	244	1+
287.86126	154	
288.01951	146	1+
288.79388	146	
288.86444	130	
289.87710	122	
289.94641	258	1+
290.64924	126	
290.78708	794	1+
291.06717	162	
291.80103	224	
291.90122	294	1+
293.81505	162	1+
293.85354	432	1+
293.88112	132	
294.86041	262	1+
295.89401	138	
296.80858	640	1+
296.83503	130	
296.86505	144	
298.80259	1636	1+
299.37684	250	1+
299.86737	208	
300.98421	168	
301.17096	178	1+
301.81350	448	
301.84012	128	
301.86122	1064	1+
302.91903	122	
302.94432	162	
303.80697	1360	1+
303.85579	4828	1+
303.99735	226	1+
305.80763	150	
306.02277	134	
306.12348	150	
306.81536	310	1+
306.88638	298	1+
307.00763	128	
308.29295	210	
308.79906	304	1+
308.87487	130	
309.87297	126	
309.94466	152	
310.88002	448	1+
311.86165	382	1+
314.82336	262	
315.81385	990	1+
316.81354	722	1+
317.89789	186	1+
318.93538	488	1+
319.82406	396	
319.87258	178	
320.04560	214	1+
320.14428	176	
320.16474	174	1+
320.82242	232	
320.93293	214	
321.04631	150	1+
321.81802	1390	1+
321.86689	1110	1+
321.98259	286	1+
322.92756	586	1+
324.31141	136	1+
324.89307	246	
325.90612	150	
326.79251	240	1+
326.87409	1318	1+
327.01927	132	
328.89424	178	
329.87240	300	1+
329.89741	242	1+
330.71523	292	
332.75307	156	
332.87589	268	1+
333.75654	122	
335.82920	332	1+
336.89781	134	
336.94466	778	1+
337.75899	152	
338.87694	168	
339.82728	1388	1+
340.94070	618	1+
341.77788	272	1+
341.83359	202	
342.70816	332	1+
342.90360	194	
343.27424	154	
343.90877	156	
344.83078	148	
344.88294	216	1+
344.92479	230	1+
347.92045	134	
349.76900	128	
349.89027	218	1+
350.33921	178	
350.91990	124	
351.33582	148	
352.68056	164	1+
352.88498	138	
353.72246	260	1+
353.94463	134	
354.75412	136	
355.71703	276	
356.84162	190	1+
357.71453	266	
358.77947	172	
358.86538	144	1+
360.83863	320	1+
361.72182	308	
362.14607	170	1+
362.70668	404	1+
362.95044	176	1+
365.35408	164	1+
365.78426	190	
367.32748	244	1+
367.73076	186	
367.88609	214	1+
368.74223	136	
369.19011	226	1+
END IONS

###FS:    #m/z: 507.84625 #charge 1+
###MS: 34
###MSMS: 37
BEGIN IONS
TITLE=Cmpd 27, +MS2(507.8463), 28.2-35.2eV, 0.8min #37
RTINSECONDS=45.3955
SCANS=34,37
PEPMASS=507.84625	731390
CHARGE=1+
196.01632	744	1+
199.88338	744	1+
214.02575	202	1+
215.87968	214	
224.97854	200	
231.85305	266	
236.89171	462	1+
239.06929	204	1+
239.86042	232	
241.85216	528	1+
242.08698	258	1+
243.88337	208	
248.85419	198	
248.97748	206	
249.88758	214	
249.92168	224	1+
250.96973	572	1+
251.07543	314	1+
251.10718	232	1+
251.88188	186	
252.07766	230	1+
254.89618	288	
255.13105	200	1+
255.78783	200	1+
256.09445	216	1+
256.10772	218	1+
257.87192	422	1+
257.89456	276	1+
260.87622	552	1+
260.93095	204	1+
264.95983	226	1+
266.16978	256	
268.10875	208	
268.86421	208	
268.88301	222	
269.11643	422	1+
269.85557	612	1+
270.05015	158	1+
270.38478	272	1+
270.85861	450	1+
271.87982	188	
272.02411	230	1+
272.85184	2446	1+
273.00004	270	1+
274.00210	208	1+
274.10320	130	1+
274.80100	384	1+
274.89270	330	1+
276.79498	432	1+
276.85004	410	1+
278.39092	204	
278.41434	246	1+
278.88570	292	1+
279.85185	706	1+
279.92816	250	1+
280.11508	362	1+
280.37795	518	1+
280.96604	160	1+
282.00360	242	1+
283.89962	540	1+
284.08974	218	1+
284.87255	208	
285.94077	274	1+
286.80124	316	1+
287.83795	690	1+
287.86598	200	
288.38949	228	1+
288.87098	808	
288.89090	350	
289.88119	1256	
290.86319	4806	1+
291.12961	238	1+
291.91543	200	1+
292.04302	294	1+
292.36656	206	1+
292.80952	248	
292.88721	358	
293.87387	10610	1+
293.95998	182	1+
294.12657	340	1+
294.80621	274	
294.82256	194	
296.07504	166	1+
296.81173	578	1+
296.88409	588	1+
297.11573	182	1+
297.81881	358	1+
297.85322	276	
298.80737	568	1+
298.85463	806	1+
298.87944	256	
299.31383	188	
299.81259	484	1+
299.88326	806	1+
300.85765	1250	1+
301.38028	148	1+
301.83590	220	
302.34707	300	1+
302.88309	218	
302.94014	222	
303.35097	198	1+
303.39441	502	1+
303.84557	268	
304.39761	346	1+
305.85069	828	1+
305.86703	392	
306.42583	304	1+
306.79093	344	1+
306.87739	200	
306.94027	230	1+
307.33709	468	1+
307.51151	250	1+
307.88992	2748	
308.14195	1776	1+
308.24917	124	1+
308.87127	3234	1+
309.38039	186	
309.79693	366	1+
309.87255	2040	1+
309.88698	2172	
309.99247	206	
310.15793	980	1+
310.84397	410	
310.96687	342	1+
311.05533	196	1+
311.09275	168	1+
311.27949	122	1+
311.34691	258	
311.83727	356	
311.88407	19084	1+
312.02031	434	1+
312.22660	208	
312.34875	414	1+
312.38045	340	1+
312.81915	226	
312.83658	256	
312.94206	196	
313.41454	244	1+
313.82207	194	
313.96647	192	
314.41687	212	1+
314.67196	140	1+
314.77506	192	1+
314.81960	190	
314.86496	1890	1+
314.93777	274	1+
315.82836	282	
315.88187	1010	1+
316.02160	320	1+
316.32129	226	1+
316.81840	630	1+
316.86514	1186	1+
316.90966	236	
317.02292	264	1+
317.05612	238	1+
317.37769	272	1+
317.82017	474	1+
318.05588	168	1+
318.37891	180	1+
318.86034	1008	1+
319.88833	222	
320.13667	158	1+
320.94018	210	1+
321.04865	216	1+
321.34267	550	1+
321.35066	462	1+
321.79604	154	1+
321.85622	298	
321.88255	862	1+
322.12453	210	1+
322.35193	298	1+
322.52574	216	1+
322.84923	190	
323.38774	214	
323.79240	218	1+
323.86127	882	1+
324.86523	598	1+
325.90221	600	
326.32697	254	
326.88373	658	
326.90118	446	
327.80613	242	
327.87744	3240	1+
328.00614	248	1+
329.09520	178	1+
329.16184	382	1+
329.57187	158	1+
329.89527	740	
330.85219	264	
330.88045	334	
330.89873	398	
330.96606	302	1+
331.32711	294	1+
331.82906	526	1+
331.86900	212	
331.89531	1452	1+
332.16289	296	1+
332.39509	270	1+
332.73094	166	1+
332.87442	1586	1+
333.11324	274	1+
333.39726	194	1+
333.84950	194	
333.94978	312	1+
334.29345	240	1+
334.78369	206	1+
334.90526	464	1+
334.99352	204	1+
335.35457	226	1+
335.84252	550	
335.88608	408	
336.03175	238	1+
336.89368	254	
336.94343	332	1+
337.31922	204	
337.88417	472	
338.39143	538	1+
338.87570	934	1+
339.06618	340	1+
339.35324	194	1+
339.72156	308	1+
339.87724	620	1+
339.92927	374	1+
340.72052	206	1+
341.38388	314	1+
341.76294	340	1+
341.87725	432	1+
342.04574	334	1+
342.74952	232	
343.44043	140	1+
343.82930	346	1+
343.87525	502	1+
344.29922	222	1+
344.75175	218	1+
344.83306	298	1+
344.90709	296	
345.32524	218	1+
345.88037	956	1+
345.90158	434	1+
346.88002	556	1+
347.30450	368	1+
347.83185	188	
348.17070	382	1+
348.20959	124	1+
348.83207	230	
348.85008	432	1+
350.11840	200	1+
350.34067	190	
350.37679	224	1+
350.40675	228	
350.72180	276	1+
350.83294	598	1+
350.88674	676	
350.91404	246	
350.95890	522	1+
351.08214	188	1+
351.40914	188	
351.83667	416	1+
351.88102	340	
352.06406	242	1+
352.31431	216	1+
352.77369	550	1+
352.89128	200	
352.91211	718	1+
353.13124	276	1+
353.38279	228	1+
353.85036	1988	1+
353.95783	276	1+
354.90902	586	1+
355.09284	138	1+
355.61851	220	1+
355.83351	438	1+
355.89486	502	1+
356.78731	480	1+
357.06336	316	1+
357.41357	450	1+
357.72150	748	1+
357.88573	246	1+
358.80700	210	1+
359.36864	364	1+
359.77367	248	1+
359.95427	182	1+
360.86732	634	1+
361.07094	252	1+
361.62882	136	1+
361.78644	250	1+
361.97538	206	1+
362.72156	276	1+
362.87336	582	1+
363.11192	152	1+
363.16272	236	1+
363.92006	232	1+
364.38667	276	1+
364.77509	332	1+
365.28679	198	1+
365.35490	398	1+
365.85238	426	
366.18925	258	1+
366.83929	3702	1+
367.05958	318	1+
367.70658	2096	1+
367.78228	472	1+
367.79957	546	1+
368.35179	370	1+
368.40618	284	1+
369.83741	298	
369.88829	188	
370.70622	242	
370.78354	1144	1+
370.83650	192	
371.03648	308	1+
371.19133	190	
371.72700	196	
371.84046	278	
371.87023	400	1+
371.90348	302	
372.35482	304	1+
372.97289	202	1+
373.72134	1254	1+
373.83385	480	
373.87260	216	
374.37908	240	1+
374.81456	362	1+
374.87358	186	
375.73477	194	
375.78960	632	1+
375.83790	188	
376.88887	280	
377.86748	288	
377.88519	192	
378.38302	266	
379.36477	280	1+
379.38625	422	1+
379.85246	778	1+
380.71293	190	
380.74121	338	
380.78130	196	
380.85791	578	1+
381.02898	146	1+
381.71908	326	
381.73264	268	
382.71429	710	1+
382.85845	674	1+
383.07493	284	1+
383.71444	474	1+
383.73502	560	1+
383.89324	718	1+
384.73642	474	1+
384.85089	7492	1+
384.95026	256	1+
385.20963	248	1+
386.24907	150	1+
386.31166	282	1+
386.39162	610	1+
386.69033	194	1+
386.79306	226	
386.87682	474	
386.91463	196	1+
387.39588	440	1+
387.72442	206	
387.81575	188	
387.85594	318	
387.89751	316	1+
388.79314	982	1+
388.84836	298	
389.08059	216	1+
389.19994	540	1+
389.71536	696	1+
389.79575	630	1+
389.84573	188	
389.86751	220	
390.19951	304	1+
390.37357	202	1+
390.84689	596	
390.85812	558	
390.92157	226	1+
391.75652	190	
391.79224	316	
391.81115	238	
391.85406	2230	1+
392.96099	254	1+
393.29064	106	1+
393.79887	1500	1+
393.83111	260	
394.09130	136	1+
394.68146	132	1+
394.74184	318	
394.83285	854	1+
394.90840	382	1+
395.40060	286	1+
395.73469	196	
395.86703	408	
396.73279	266	
396.89027	192	
397.21503	234	1+
397.31430	220	1+
397.52902	244	1+
397.65403	236	1+
397.72963	852	1+
397.89938	494	1+
398.23540	294	1+
398.73067	628	1+
398.86589	604	1+
399.22120	220	1+
399.37956	204	1+
399.70714	388	1+
399.81248	530	1+
400.78780	316	1+
400.86448	376	1+
402.72685	476	1+
402.86505	4200	1+
403.10212	204	1+
403.38557	412	1+
403.81001	488	1+
403.87008	2724	1+
404.00887	216	1+
404.79083	398	1+
405.22586	202	1+
405.36724	390	1+
405.75721	290	1+
405.87365	1112	
406.87162	574	
406.96027	168	1+
407.72229	242	
407.86572	14684	1+
407.95324	188	1+
408.73685	388	
408.81092	998	1+
409.05912	210	1+
409.68215	246	1+
409.72632	1204	1+
409.81327	754	1+
410.01404	116	1+
410.20576	192	1+
410.68827	156	1+
410.85020	504	
410.91071	482	1+
411.16076	298	1+
411.80921	2282	1+
411.84633	242	
411.86683	362	
412.73176	916	
412.85108	1856	1+
412.98728	100	1+
413.07407	390	1+
413.36353	178	1+
413.87969	1348	1+
415.87365	982	1+
416.07353	160	1+
416.21744	290	1+
416.70717	320	1+
416.83600	218	
417.82002	342	
418.12842	276	1+
418.81932	280	
420.14852	176	1+
420.87900	1828	1+
421.61854	230	1+
421.82701	302	1+
421.88153	1574	1+
423.78574	200	1+
423.83240	424	1+
423.88345	398	
423.92721	216	1+
424.18676	326	1+
424.67328	200	1+
424.83152	298	1+
424.87186	304	
425.73798	378	
425.88266	1042	
426.74399	380	
426.86347	2748	1+
426.93850	442	1+
427.68149	210	
427.73689	3010	1+
427.82524	244	
428.09820	270	
428.26648	212	1+
428.69026	318	1+
428.85959	738	
428.88602	1044	1+
429.82629	690	1+
430.74043	1510	1+
430.86187	1704	1+
433.68843	302	1+
433.86605	444	
434.28320	100	1+
434.32333	234	1+
434.89093	344	
435.85910	736	1+
436.71460	214	1+
438.75186	362	1+
439.83010	292	1+
439.89483	1280	1+
439.95662	126	1+
440.69633	332	1+
440.86911	662	1+
441.87241	590	1+
443.70106	288	1+
444.87108	3558	1+
444.95336	298	1+
445.39257	162	1+
445.74451	298	
447.66056	238	1+
447.75021	472	1+
447.81607	222	1+
448.89609	432	
449.70223	250	1+
449.87750	1506	1+
450.70495	178	1+
450.75342	458	1+
451.22463	204	1+
451.76471	456	1+
452.66251	232	1+
452.68947	90	1+
455.24632	146	1+
455.80332	272	1+
457.90269	1800	1+
458.73914	182	1+
460.16162	280	1+
461.64430	208	1+
462.17734	268	1+
462.88166	1468	1+
464.70920	288	1+
464.82822	134	1+
466.78720	196	
467.17793	272	1+
467.27280	182	1+
467.88950	1888	1+
468.14917	148	1+
468.71736	224	1+
468.78085	714	1+
473.85309	244	1+
476.89496	182	1+
479.72803	420	1+
480.72938	356	1+
481.92391	216	1+
482.72918	258	1+
485.90039	660	1+
486.67024	168	1+
486.71345	202	1+
486.84735	374	1+
488.66732	144	1+
488.67611	174	1+
489.67440	182	1+
490.40246	168	1+
491.79615	458	1+
491.84917	354	
493.23795	200	1+
497.78264	380	1+
498.72565	514	1+
498.78337	284	1+
499.72916	408	1+
503.21949	358	1+
503.68775	196	1+
503.79435	262	1+
504.21690	242	1+
504.27753	146	1+
504.43754	188	1+
506.31409	216	1+
507.86487	290	1+
508.78542	378	1+
508.91429	212	
509.78719	310	1+
509.82079	194	1+
509.86000	680	1+
510.03871	232	1+
510.15611	192	1+
511.03828	184	1+
512.72885	240	1+
END IONS

###FS:    #m/z: 322.93100 #charge 1+
###MS: 38
###MSMS: 39
BEGIN IONS
TITLE=Cmpd 28, +MS2(322.9310), 28.0-35.0eV, 0.8min #39
RTINSECONDS=49.082
SCANS=38-39
PEPMASS=322.93100	5451774
CHARGE=1+
191.95249	140	
192.88577	358	1+
194.06410	110	
196.88658	598	1+
197.87115	100	
197.96464	98	
204.41279	100	
205.94737	810	1+
205.99192	98	
206.97146	218	1+
207.97488	152	1+
207.99115	94	
209.94509	244	
212.88120	494	1+
213.93419	94	
213.97044	94	
214.87991	474	1+
214.88836	726	1+
216.01366	96	
220.82878	92	
221.38314	104	
221.96562	130	
222.87983	146	1+
222.95368	1742	1+
225.88748	352	1+
226.15246	126	
226.97236	120	
226.99251	94	
227.78495	102	
227.82766	224	
227.93583	250	1+
227.95405	300	
229.40107	144	
230.79255	128	
230.88927	808	1+
231.90986	110	
233.89921	192	
233.91566	322	
234.97324	114	
235.06736	114	
235.82818	278	1+
236.01301	286	1+
236.65226	100	
236.82749	192	1+
236.98910	100	
237.05280	230	1+
237.07293	100	
238.87822	136	
238.93983	98	
239.07714	250	
239.78771	496	1+
239.90151	116	
240.02742	148	
240.09197	100	
240.82174	418	1+
240.88618	262	1+
240.94161	2482	
241.02729	108	
241.94245	2444	
242.81779	716	1+
242.94122	7208	1+
243.15808	106	
243.41556	154	
243.78609	120	
243.88143	340	1+
244.03575	124	
244.78832	248	
244.93986	1442	1+
245.04044	134	
245.81990	198	
246.04600	222	1+
246.07958	94	
246.84863	104	
246.97620	668	1+
247.94471	120	
248.20258	134	1+
248.83240	200	
248.85178	154	
248.90378	286	1+
248.97413	106	
249.03662	138	
249.84744	124	
249.92740	290	1+
250.89561	98	
251.06960	132	
252.03865	108	
252.35223	96	
252.78902	500	1+
254.80432	466	1+
254.88687	256	1+
254.92049	124	
255.01335	94	
255.78253	552	1+
255.89037	220	1+
256.03830	188	
256.44556	114	
256.83334	140	
257.79792	446	1+
257.93952	110	
258.83209	290	
258.97129	138	
259.33909	458	1+
260.38357	94	
260.83425	168	
260.85133	98	
260.99224	94	
261.51802	92	
261.83233	742	1+
263.07452	200	
263.56138	94	
263.83031	124	
263.98204	424	1+
264.90462	98	
265.01696	98	
265.07344	174	1+
265.85531	188	
266.91871	214	1+
267.04348	92	
267.79519	142	
267.90592	172	
268.02493	106	
268.06789	102	
268.53852	94	
268.85433	216	1+
268.95634	114	
269.79860	662	1+
271.35938	164	
271.78302	94	
271.84869	142	
271.87217	138	
272.80166	188	
272.84871	136	
273.79361	1330	1+
273.84846	118	
275.79272	212	
275.80765	444	1+
276.81001	212	1+
276.85840	136	
277.81173	182	1+
277.85861	192	
278.85164	116	
279.09150	770	1+
279.80428	130	
280.86530	138	
280.91732	216	1+
281.79301	258	
281.95917	170	1+
282.00460	224	1+
282.79081	122	
282.80613	126	
282.85491	642	1+
282.88651	176	
283.78933	970	1+
283.88374	96	
284.05577	94	
284.29364	140	
284.35437	150	
284.91875	216	
285.78997	114	
285.85083	206	
285.91869	102	
286.80152	418	1+
286.91793	300	
287.86156	106	
287.88646	186	
287.92682	150	
288.00452	168	1+
289.06378	148	
289.78700	736	1+
289.81103	298	
289.87816	538	1+
290.82195	132	
290.85684	154	
290.89945	182	1+
291.13161	148	1+
291.80242	1012	1+
291.88267	238	
292.78796	138	
293.02482	146	
293.06358	98	
293.29562	174	
293.87427	210	
294.81996	374	1+
294.86280	270	
295.80245	404	1+
295.82528	268	1+
299.71771	122	
299.78361	472	
299.87462	282	1+
301.78917	132	
301.88332	276	1+
303.80363	496	1+
303.87250	336	1+
305.96997	114	
306.81061	152	
306.97038	106	
307.28687	102	
307.80151	1154	1+
307.88738	900	1+
308.29214	142	
309.81316	412	1+
310.30930	308	
310.81712	246	1+
310.87964	656	1+
311.71891	120	
311.88453	370	1+
312.80624	370	
313.80807	214	
313.87335	250	
314.03182	154	1+
314.82438	118	
315.81757	234	1+
315.86935	130	
316.95059	96	
317.89329	122	
320.75165	120	
321.08407	138	
321.81230	122	
322.22340	94	
322.76175	120	
323.71412	362	1+
323.77708	94	
324.89260	562	1+
324.94721	118	
326.80566	114	
326.83201	176	1+
327.11311	94	
327.81213	446	1+
END IONS

###FS:    #m/z: 363.95675 #charge 1+
###MS: 38
###MSMS: 40
BEGIN IONS
TITLE=Cmpd 29, +MS2(363.9568), 28.0-35.0eV, 0.9min #40
RTINSECONDS=49.854
SCANS=38,40
PEPMASS=363.95675	3074824
CHARGE=1+
182.86805	356	1+
185.86612	172	
187.86657	352	1+
189.86239	3418	1+
191.85756	2344	1+
191.88073	142	
192.92838	124	
194.86193	156	
196.88630	706	1+
200.94786	146	
204.90240	278	1+
205.87709	124	
205.95014	268	
207.40596	312	
207.87471	1322	1+
207.89093	126	
207.94362	528	1+
209.87097	280	
209.94388	3632	1+
210.88396	1756	1+
210.91305	286	1+
212.87917	12764	1+
214.89435	1050	1+
215.88167	140	
215.91778	300	
216.41208	518	1+
217.91568	170	
218.91289	680	1+
219.86711	136	
221.86965	194	1+
222.95157	2926	1+
223.88966	146	
224.05067	282	1+
224.94830	3804	1+
225.88413	536	1+
226.11941	222	1+
226.94752	24190	1+
226.98118	140	
227.92007	302	
228.09067	206	1+
228.89472	2470	1+
228.94228	26620	1+
229.02618	138	
229.12570	172	1+
229.21330	112	1+
230.31898	202	1+
230.79069	402	1+
230.88959	21110	1+
231.01928	372	1+
231.37051	106	1+
231.83029	152	1+
232.88541	2760	1+
233.05012	126	1+
234.88267	910	1+
235.06229	138	1+
235.82198	264	1+
235.84997	294	1+
236.80460	186	
236.83380	204	1+
237.13374	358	1+
237.92517	124	
238.03709	248	1+
238.89318	194	
239.07048	210	
239.93002	148	
240.79345	164	
240.81575	146	
240.94128	500	
240.96219	2176	1+
241.50501	132	
241.94126	486	
242.05686	126	
242.10515	172	1+
242.94294	1436	1+
242.95847	2552	1+
243.82317	192	
243.86300	156	
244.78851	250	1+
244.85143	266	1+
244.91239	156	
244.95733	12242	1+
244.99307	126	
245.02630	154	
245.43794	196	1+
245.83402	170	
245.94072	266	
246.03057	166	1+
246.81365	132	
246.90371	1144	1+
246.95320	11674	1+
248.50852	118	1+
248.84869	276	1+
248.90088	5572	1+
248.95545	516	1+
249.80265	136	
249.92870	436	1+
250.43827	100	1+
250.89550	1252	1+
250.96905	232	
251.07067	242	
252.07699	434	1+
252.89975	1280	1+
253.83804	218	
253.90597	1044	1+
254.83550	228	1+
255.79104	192	1+
258.44050	182	
258.78252	124	
258.83887	234	
258.90625	372	1+
258.97299	410	
259.91155	278	1+
260.83286	682	1+
260.96856	1698	1+
261.93715	140	1+
262.11617	140	
262.63226	238	1+
262.87501	152	1+
263.83021	252	
263.97659	268	
264.34777	140	
264.84620	140	
264.91245	414	1+
264.96249	262	
264.97944	188	
265.08603	216	
265.85810	234	
265.97804	556	1+
266.81360	128	
266.85525	144	
267.01409	152	
267.78574	684	1+
267.81179	228	
267.97452	1584	1+
268.81337	156	
268.84233	322	1+
268.95745	194	
269.37336	130	1+
269.94685	132	
269.96961	1782	
270.04216	154	1+
270.80745	124	
270.84368	308	1+
271.79779	330	
271.91678	804	
272.93538	134	
273.79612	200	
273.83904	280	1+
273.86253	186	
273.91192	196	
274.79937	472	1+
275.81673	148	
275.90512	246	
276.85307	530	1+
278.01795	260	1+
278.09640	464	1+
278.79346	164	
278.81581	132	
278.85484	312	
279.10063	326	1+
279.80271	208	
279.83971	264	
279.86362	136	
280.78980	1862	1+
280.85496	130	
280.90576	250	1+
281.86125	314	
282.81327	132	
283.06889	194	
283.85249	656	1+
283.87824	238	1+
283.95405	126	
283.98399	132	
284.08283	136	
284.82587	376	
285.13438	254	
285.57191	256	1+
285.84534	2770	1+
285.96498	152	
286.81501	326	1+
286.94658	152	
288.79317	320	1+
289.85699	214	1+
289.87990	290	
289.93870	316	1+
290.79314	1092	1+
293.11659	208	
293.82113	264	1+
293.85357	576	1+
294.02026	208	1+
294.82537	190	1+
294.93117	544	1+
295.97050	326	1+
296.80680	396	
296.95293	156	
296.97185	276	1+
297.80971	298	
297.84850	130	
298.80302	1412	1+
298.87101	436	1+
298.95377	200	1+
299.01652	158	1+
299.87744	266	1+
299.90940	156	
300.05116	176	1+
300.80689	606	1+
300.90862	236	1+
301.80910	446	1+
301.86010	1440	1+
302.02701	128	
303.30523	206	1+
303.80724	1046	1+
303.85584	4734	1+
304.94631	140	
305.05246	124	
306.12680	238	1+
306.92897	128	
307.78462	140	
307.88565	134	
308.29200	226	
308.81181	364	1+
309.15113	160	
309.81751	280	1+
309.87214	222	
309.89759	162	
309.92704	164	
310.75204	166	1+
311.87561	354	1+
312.03902	254	1+
313.85779	180	
313.89644	240	1+
314.77718	128	
315.44902	130	
315.87024	178	
316.81158	468	1+
317.87760	142	
317.93585	346	1+
318.93881	296	1+
319.82402	374	
319.86448	172	
319.88417	238	
320.82985	196	
321.81892	1684	1+
321.87037	876	1+
322.93133	330	1+
323.82468	156	
324.29367	184	1+
324.87669	288	1+
324.89671	140	
325.16162	210	
326.75632	284	1+
326.87413	1936	1+
327.76102	232	1+
328.72667	148	
329.86766	278	1+
330.00111	140	
330.76040	138	
330.82245	168	
332.76502	144	
332.91060	140	
333.77795	208	
334.02630	174	
336.94491	804	1+
337.83329	404	1+
338.15146	166	1+
338.87173	280	1+
338.94716	164	
339.09996	142	1+
339.75305	164	
339.82813	1530	1+
340.77371	124	
340.94072	532	1+
341.70845	306	1+
341.83171	234	1+
341.88182	448	1+
342.72408	194	1+
342.88538	376	1+
342.90044	332	1+
343.27264	176	
343.70655	124	
343.77661	140	
345.70495	130	
345.86615	182	1+
348.11758	188	1+
348.33220	340	1+
348.75759	146	
348.85300	242	1+
349.76266	472	1+
350.77381	224	1+
353.75985	134	
354.76185	328	1+
354.80578	144	
355.71227	156	
356.04762	156	1+
356.71094	260	1+
357.71508	180	1+
357.79011	142	
360.79145	158	
361.71881	174	
361.75804	134	
362.70656	138	
362.85161	124	
363.03149	128	
363.72314	230	
363.95647	140	
364.02075	200	1+
364.10419	214	1+
364.72367	146	
366.19480	302	1+
366.73534	170	
367.33145	160	
367.77129	246	
367.83361	382	1+
368.33205	172	1+
368.74465	264	1+
368.83762	298	1+
368.88595	120	1+
END IONS

###FS:    #m/z: 336.94605 #charge 1+
###MS: 38
###MSMS: 41
BEGIN IONS
TITLE=Cmpd 30, +MS2(336.9461), 28.0-35.0eV, 0.9min #41
RTINSECONDS=50.6265
SCANS=38,41
PEPMASS=336.94605	573356
CHARGE=1+
182.86682	388	1+
184.86860	128	
189.86367	176	
196.88469	310	
197.86987	178	1+
198.95690	174	
200.89498	132	
203.88235	116	
205.94964	194	
205.97248	132	
206.95021	132	
207.97609	132	
208.88440	234	
209.88127	814	1+
209.94881	144	
210.88400	678	1+
211.94431	13348	1+
212.43079	122	1+
212.87895	4452	1+
212.90133	180	
213.88988	200	
213.93989	4510	1+
214.87720	330	
214.89672	236	
215.52857	110	
215.88731	1384	1+
215.93976	320	
216.32035	110	1+
216.97277	148	
217.85768	124	
217.88283	618	
217.93424	158	
218.84104	166	
221.62470	108	
221.89255	226	
222.06911	140	
222.90951	134	
222.95543	806	1+
223.95990	686	1+
224.87694	108	
224.97611	160	
226.38970	132	
226.89389	262	
227.89327	154	
227.95670	390	1+
228.89346	1482	1+
228.94208	110	
229.38728	106	
229.95521	10316	
230.88938	8672	1+
230.95896	238	
231.95095	4610	1+
232.82285	496	1+
233.35767	108	1+
233.89664	1314	1+
233.94795	1134	1+
235.82076	126	
235.86804	122	
235.89378	468	1+
235.94238	138	
237.01452	202	1+
237.88937	198	1+
238.35729	162	
240.50794	102	
240.83453	146	
240.94262	114	
240.96090	304	
243.89163	110	
245.96996	170	
246.43995	102	
246.79988	156	
246.90297	306	1+
246.97698	436	
247.96542	2202	1+
248.90029	2162	1+
249.82738	692	1+
249.96255	954	1+
250.89669	260	
250.94933	104	
251.07237	244	
251.90835	136	
252.83630	114	
252.87146	312	1+
252.91838	132	
252.97134	4946	
253.08634	146	
253.58065	102	
253.83939	150	
253.90413	1230	1+
253.97385	156	
254.01676	102	
254.12210	120	
254.84421	232	1+
254.94044	134	
254.96547	1962	1+
255.07517	328	1+
255.12815	108	
255.78111	292	1+
256.03238	166	1+
256.91342	246	
256.96252	548	1+
256.97891	100	
257.84046	338	1+
257.90266	292	1+
258.86090	152	
259.95500	128	
260.83106	242	1+
261.83386	124	
261.96727	128	
262.29896	132	
262.83131	250	1+
263.90922	230	1+
266.34855	128	
266.85060	138	
267.83880	406	
268.07871	132	
268.41483	146	
268.84382	1088	1+
268.92086	108	
268.95694	130	
269.79828	604	1+
269.92031	172	
270.91189	660	1+
270.98257	850	1+
271.12844	128	
271.84718	594	1+
271.91572	572	1+
272.98607	154	1+
273.79632	480	1+
273.88572	186	1+
274.06836	192	1+
274.86306	100	
274.97412	136	
275.05203	142	
275.53553	112	
275.81062	254	1+
276.11558	104	
276.84835	240	
276.89284	366	1+
276.97043	102	
277.83294	1310	1+
278.83609	1132	1+
278.86105	116	
279.85220	146	
280.85554	104	
280.88813	104	
281.00979	156	
281.93241	236	1+
282.84345	124	
282.85998	122	
283.78820	276	
284.14213	102	
284.80726	122	
285.08877	104	
285.84955	2398	1+
286.85208	1690	1+
286.91865	136	1+
287.80641	138	
288.30931	100	
290.36875	108	
290.85429	108	
291.52018	132	
291.80457	504	1+
292.10706	148	
292.43438	160	
292.54131	102	
292.86108	276	1+
292.94083	130	
293.80777	132	
293.99226	284	1+
294.85869	468	1+
295.87779	106	
296.33239	134	
296.38697	132	
296.76968	116	
296.80833	158	
296.87493	206	1+
296.97377	272	1+
297.81026	102	
298.08063	106	
298.17273	100	
298.30279	210	1+
298.84409	120	
298.94018	114	
299.25122	106	
299.80649	176	1+
300.93578	118	
300.97769	206	1+
301.87143	164	
303.04168	118	
303.95516	102	
304.08593	124	
304.88287	104	
305.87070	152	
306.88346	698	1+
306.98055	184	1+
308.86600	160	
309.87799	198	
309.96219	126	
310.82402	138	
310.87612	1204	1+
310.89557	116	
314.82057	168	
315.72747	132	1+
315.85740	138	
315.95267	100	
316.93469	158	
317.09008	144	
317.86733	140	
318.95344	180	
321.82142	106	
322.72492	206	1+
323.28878	238	1+
323.76121	194	1+
324.04478	116	
324.89259	288	
325.89572	158	
326.88215	262	
327.89431	122	
328.89208	458	1+
329.86773	148	
329.95891	126	
330.81685	116	
335.76438	116	
337.88748	188	
339.83018	200	
341.20531	206	1+
END IONS

###FS:    #m/z: 322.93106 #charge 1+
###MS: 42
###MSMS: 43
BEGIN IONS
TITLE=Cmpd 31, +MS2(322.9311), 28.0-35.0eV, 0.9min #43
RTINSECONDS=54.3125
SCANS=42-43
PEPMASS=322.93106	5451774
CHARGE=1+
189.86122	180	
191.86051	96	
192.89008	218	
196.88368	406	1+
198.12213	100	
205.87242	100	
205.94873	570	1+
209.94195	186	
210.88380	110	
212.88078	266	
212.89680	206	
213.87456	216	1+
213.89128	160	
214.89215	510	1+
218.97578	304	1+
219.12557	102	
221.82568	94	
221.94497	120	
222.86231	144	
222.95451	1840	1+
223.95882	1256	1+
224.37681	98	
225.94259	126	
226.39157	152	
227.79013	252	1+
228.91200	294	1+
229.53625	96	
230.89177	894	1+
230.90767	116	
231.07910	96	
232.60644	112	
232.90148	142	
233.90276	136	
233.95512	166	
234.91937	100	
235.82313	216	
236.83231	102	
236.84893	110	
237.01656	118	
237.05717	140	
237.79421	126	
237.85120	100	
238.83367	226	1+
238.98523	132	
239.03071	128	
239.78918	686	1+
239.81500	444	1+
240.81947	370	1+
240.94022	2948	
241.94329	2316	
242.79793	94	
242.94190	7276	1+
243.82535	146	
243.88014	98	
244.52640	118	
244.79270	100	
244.82373	428	1+
244.87816	224	1+
244.93994	1656	1+
245.96204	126	
246.83730	140	
246.85541	132	
246.93655	108	
246.97652	658	1+
247.85053	166	
248.03911	272	1+
248.83906	100	
248.85071	94	
248.86668	94	
248.91739	142	
249.89991	264	1+
249.92064	114	
250.12374	102	
250.85191	156	1+
250.97379	136	
251.02529	202	1+
252.92319	136	
253.06761	134	
253.38933	102	
253.83706	268	
253.90455	106	
254.84958	126	
254.87235	112	
255.06620	132	
255.78241	292	
255.80160	204	
256.79077	1036	1+
256.83950	220	1+
256.89415	112	
257.02000	96	
257.79706	692	1+
258.34248	104	
258.83395	128	
258.97284	122	
259.91043	114	
260.01013	122	
260.33412	100	
260.83009	800	1+
261.83185	584	1+
261.89508	438	1+
262.79644	128	
262.91441	112	
263.80658	106	
263.83163	300	
263.85804	268	1+
263.97786	116	
265.26506	112	
267.79733	494	1+
267.86418	356	1+
268.91292	116	
268.95958	342	1+
269.00457	110	
270.80300	146	
271.57150	100	
271.79711	132	
271.84364	264	
271.86783	142	
272.50900	114	
272.84918	146	
273.79262	1236	1+
273.83705	134	
274.03084	110	
274.89590	100	
275.79128	172	
275.81041	376	
275.84587	752	1+
276.80911	528	1+
276.86552	110	
277.15243	96	
277.89870	220	1+
278.98905	134	
279.09373	964	1+
279.79537	544	1+
282.79091	156	
282.85603	122	
283.06577	292	1+
283.35630	148	
283.78810	770	1+
283.80367	314	
283.85870	172	
284.12557	98	
284.29182	206	
284.35332	152	
284.82029	132	
284.87632	146	
286.18651	236	
286.40680	94	
286.81960	232	1+
286.84490	126	
286.91637	192	
287.80104	264	
289.78782	488	1+
289.80806	226	
289.87569	436	1+
290.85560	264	1+
290.87782	310	1+
291.07846	106	
291.80414	1106	1+
294.81522	286	1+
295.88046	376	1+
296.00788	98	
296.81574	256	
297.03419	146	
297.78874	106	
299.78331	936	1+
300.81995	102	
301.78827	98	
301.85713	238	1+
301.87798	290	1+
302.81372	118	
302.86072	148	1+
303.76746	172	1+
304.29564	100	
304.44145	100	
304.88501	116	
305.80778	124	
305.87905	304	
306.20700	118	
306.88174	292	
307.80028	1006	1+
307.88437	370	1+
307.92056	144	1+
308.29517	210	
308.34633	96	1+
308.86516	158	
309.80033	246	
310.31694	174	
310.81384	232	
310.87432	172	
310.96778	120	
311.18647	96	
311.81122	126	
311.88838	184	
312.80492	274	
312.82957	116	
312.87743	106	
312.90875	94	
312.93921	174	1+
313.81375	564	1+
314.07520	132	
314.82125	354	1+
314.88562	104	
316.82602	154	
317.83676	144	
317.89815	108	
319.79392	114	
319.84997	138	
319.89585	232	
320.77124	196	1+
321.82058	264	1+
321.96533	210	1+
322.89928	168	
323.88550	542	1+
324.75085	172	1+
324.89036	390	1+
326.88306	122	
327.75980	112	
327.80465	222	1+
END IONS

###FS:    #m/z: 340.94082 #charge 1+
###MS: 42
###MSMS: 44
BEGIN IONS
TITLE=Cmpd 32, +MS2(340.9408), 28.0-35.0eV, 0.9min #44
RTINSECONDS=55.0845
SCANS=42,44
PEPMASS=340.94082	3858722
CHARGE=1+
189.86662	144	
192.92847	130	
196.88216	110	
198.89732	104	
198.93360	102	
199.12754	114	
199.89148	168	
201.96081	120	
203.89776	156	
205.94846	338	1+
207.97220	112	
208.88284	164	
209.94432	282	
210.93630	186	
211.94674	120	
212.87810	2436	1+
213.87987	1332	1+
213.93846	3010	1+
214.89074	186	
215.41326	158	
215.88708	1734	1+
217.38589	122	
217.88287	1002	1+
219.04964	108	
219.87791	102	
222.95239	184	1+
224.89911	126	
226.39122	212	
226.86968	122	
226.89669	106	
226.94949	362	1+
228.89413	184	
228.93857	336	
229.46918	110	
229.90671	200	
229.95302	132	
230.88739	1928	1+
231.88975	1154	1+
231.95103	2992	1+
233.50442	134	
233.55497	104	
233.89858	814	1+
233.94771	1102	1+
234.06965	112	
235.79232	160	1+
235.89381	462	1+
235.94503	148	
237.04363	176	1+
237.89284	362	1+
239.40101	106	
239.46192	112	
239.82576	130	
239.84454	232	1+
242.82338	178	1+
242.94447	120	
244.97522	110	
244.98959	106	
246.04732	130	
246.88820	108	
246.97387	434	1+
247.04873	124	
248.90055	1062	1+
249.83968	204	1+
249.86912	226	1+
249.96009	1330	1+
250.87215	240	1+
250.89584	280	1+
250.95273	164	
251.79095	290	1+
252.24120	100	
252.94059	272	1+
253.46361	102	
253.83887	200	
253.90966	236	
254.90838	180	
254.96661	1548	1+
255.07241	262	
255.78101	292	1+
255.80428	116	
255.91079	168	
256.85547	164	
256.89534	144	
256.91320	262	
256.96267	304	1+
257.79904	310	
258.80620	172	1+
258.90569	464	1+
258.95860	426	1+
260.84371	152	
261.79536	130	
261.84881	132	
262.79233	102	
262.96715	130	
263.97679	104	
264.34509	266	1+
264.54933	102	
264.86081	104	
264.96070	128	
265.01669	112	
265.79925	188	1+
265.85894	464	1+
265.92694	106	
266.54023	104	
266.82574	104	
266.86279	336	1+
267.13630	140	
268.81541	118	
269.03179	106	
269.78337	140	
269.79995	422	1+
269.84365	326	1+
270.82529	164	
271.92098	122	
272.03284	114	
272.80284	116	
272.84035	120	
272.91644	102	
272.93788	202	
272.97886	450	1+
273.79650	736	1+
273.89225	338	1+
274.86372	124	
275.85619	150	
276.06596	178	
276.81661	118	
276.84872	312	1+
277.89208	144	
277.97092	152	
278.09841	280	1+
278.80090	468	1+
278.84094	266	
278.86806	116	
279.85327	118	
279.86075	240	1+
279.95727	174	1+
280.78969	114	
280.91641	236	1+
281.42778	160	
282.04731	120	
282.87345	102	
283.15560	122	
283.78934	650	1+
287.75848	100	
287.80389	130	
287.87320	308	1+
287.96551	112	
288.20235	222	
289.40110	112	
289.78874	200	
289.80496	130	
290.78389	218	
290.82025	146	
290.85816	100	
291.80346	620	1+
291.87782	118	
292.43719	232	
292.81760	122	
292.85633	432	1+
293.10805	204	1+
293.81523	206	1+
293.87566	128	
294.92865	188	1+
295.87295	380	1+
296.82080	204	
296.84914	138	
297.81122	116	
297.84619	112	
297.96526	124	
298.22840	108	
298.80164	208	
298.86491	102	
299.78480	522	
301.06582	142	
301.87491	182	
301.92630	226	1+
302.17081	116	
302.84110	286	1+
302.88354	118	
302.94667	226	1+
303.80493	414	1+
304.91715	134	
305.27272	230	1+
305.78994	104	
305.87914	148	
306.88167	104	
307.79930	632	1+
307.88938	262	
309.11576	126	
310.30879	152	
310.80631	172	
310.87515	278	
310.93633	102	1+
311.88017	158	
311.89584	298	
312.80485	328	1+
312.82730	170	
312.87030	246	1+
312.88591	120	
313.75667	278	1+
314.83052	108	
315.12820	100	
315.80451	240	1+
315.87131	104	
319.82891	370	1+
319.88511	168	
321.81933	190	1+
322.33384	128	
323.23733	152	
326.17856	102	
327.72769	128	
328.74951	218	1+
328.82643	124	
328.89051	332	
329.84289	152	1+
330.81854	386	1+
330.87977	454	1+
334.87962	200	1+
335.78476	118	
337.83605	184	
338.77409	110	
340.86838	104	
341.01519	106	
342.30404	158	
342.74975	218	1+
344.44869	116	
345.88512	102	
END IONS

###FS:    #m/z: 363.95692 #charge 1+
###MS: 42
###MSMS: 45
BEGIN IONS
TITLE=Cmpd 33, +MS2(363.9569), 28.0-35.0eV, 1.0min #45
RTINSECONDS=55.857
SCANS=42,45
PEPMASS=363.95692	2641272
CHARGE=1+
182.87031	626	1+
187.86716	302	
189.86374	2980	1+
189.93016	208	1+
191.85905	2826	1+
193.85657	176	
195.87969	576	1+
196.88392	488	1+
200.94783	126	
203.97207	124	
204.90401	134	
205.87962	276	
207.87529	778	1+
207.94920	252	
209.87241	290	
209.94423	4050	1+
210.88298	2528	1+
210.90603	150	
210.97288	244	1+
211.94025	136	
211.97799	184	1+
212.87950	14598	1+
215.40914	566	1+
216.41083	402	1+
218.91193	296	
219.96089	146	
221.85801	144	
222.95236	2502	1+
224.95002	3796	1+
224.97348	192	
225.88439	412	
226.06113	300	1+
226.89703	192	
226.94758	21112	1+
227.26077	134	1+
227.81914	254	1+
227.93087	396	
228.79205	278	1+
228.89396	2534	1+
228.94252	25882	1+
228.98442	176	1+
229.16820	192	1+
229.28107	98	1+
229.97919	148	1+
230.88946	18200	1+
231.18776	210	1+
232.01548	324	1+
232.88587	2074	1+
234.88002	1026	1+
235.79381	142	1+
235.85029	284	
236.82857	124	
236.93280	202	1+
237.13401	432	1+
237.15239	202	
239.06797	270	1+
239.42844	240	
239.90565	138	
239.93912	152	
240.82631	284	1+
240.90222	280	1+
240.93993	842	
240.96328	1662	1+
241.89565	256	1+
241.94059	2656	1+
242.00042	130	
242.79588	128	
242.94305	1722	1+
242.96114	1938	1+
243.82173	498	1+
244.95722	8984	1+
245.03553	176	
245.39833	152	1+
245.79747	124	
245.83585	234	
245.90450	198	
245.94277	542	
246.00967	226	1+
246.44565	150	
246.82101	130	
246.90542	1048	1+
246.95373	11840	1+
248.80157	310	
248.90041	5240	1+
249.80231	166	
249.96664	168	
250.85753	102	1+
250.89582	1128	
250.97043	790	1+
251.11724	134	
251.91250	284	
252.78915	194	
252.89994	1540	1+
252.92084	160	
253.83740	222	
253.90499	1188	1+
254.09208	242	1+
254.14810	140	
254.84246	414	1+
254.96295	124	
255.81334	186	1+
255.84861	292	1+
257.14125	202	
257.79865	278	1+
258.03645	140	1+
258.84392	320	1+
258.94540	130	
258.97337	140	
260.82730	796	1+
260.96871	1390	1+
261.10117	142	1+
261.82799	514	1+
262.63155	166	
263.14994	170	
263.98023	218	
264.79771	208	
264.96843	194	
265.09098	384	1+
265.86106	160	
265.97673	274	
266.81415	290	
266.85166	368	1+
267.78433	204	
267.92992	134	
267.97254	1958	1+
268.13324	150	
268.78338	208	
268.91215	294	1+
268.95965	284	
269.78940	136	
269.80709	318	1+
269.96932	2124	1+
271.84378	566	1+
271.91703	758	1+
271.95856	160	
273.79430	650	1+
273.92027	282	1+
274.86808	248	
275.00155	142	
275.83297	154	
275.90950	162	
276.85461	348	
277.02656	156	
277.85720	348	
278.01519	172	1+
278.35981	234	
278.79951	210	
278.92346	128	
279.10463	202	
279.79512	226	
279.95899	258	1+
280.36936	128	
280.79350	964	1+
280.81451	126	
280.85235	518	1+
281.00698	142	
281.81810	168	
281.85254	374	1+
282.12134	124	
282.78855	558	1+
282.81744	154	
283.78972	414	1+
283.85164	534	
283.98205	342	
284.82153	170	
284.85404	418	
285.13851	148	
285.16663	136	
285.79566	486	1+
285.84577	3174	1+
285.86741	184	
285.91315	488	1+
285.93714	276	
286.79760	310	1+
286.91966	362	1+
288.79752	292	1+
289.88977	126	
290.78741	1146	1+
290.80766	532	1+
291.93207	140	1+
292.86505	436	1+
292.90840	136	
293.11849	484	1+
293.84955	264	
293.87826	302	1+
294.81890	210	1+
294.85668	160	
295.09728	246	1+
296.80720	438	
296.83068	402	1+
296.87740	164	
297.80707	214	
297.92484	136	
297.97941	202	1+
298.00066	162	
298.80328	1024	1+
299.17440	130	1+
299.86506	214	
300.79987	274	
300.87317	206	
301.80864	418	
301.86293	1228	1+
302.80217	1936	1+
302.80889	242	
303.80730	1638	1+
303.85615	4894	1+
303.94649	192	
304.91382	272	1+
305.11811	170	
305.80734	412	1+
306.94002	152	
307.13459	162	
307.89040	206	
308.29397	144	
308.87010	1028	1+
309.87145	896	1+
309.90158	206	
311.81048	216	1+
311.86209	198	1+
311.90562	158	
312.11476	254	1+
312.82718	144	
314.74322	128	
314.81996	706	1+
316.81367	894	1+
317.72174	166	1+
318.00275	196	1+
318.76959	282	1+
318.88359	180	
318.93651	188	
319.82481	316	
319.87177	570	1+
319.93288	156	
320.29328	118	1+
320.82537	174	
320.89024	158	
321.74407	190	1+
321.81737	1798	1+
321.86572	952	1+
321.95162	142	
322.92709	610	1+
323.82798	144	
324.82510	164	
324.88761	384	1+
324.96635	126	
326.87260	2152	1+
328.81137	258	1+
328.86863	364	1+
328.88651	232	
329.71453	194	1+
329.87326	314	1+
330.90279	126	
331.72814	340	1+
332.75794	274	1+
332.87473	376	1+
334.40016	130	
334.82716	204	1+
334.85953	256	1+
336.14586	130	
336.74601	256	
336.80130	188	
336.94659	788	1+
337.01565	162	
337.83621	158	
338.76561	222	1+
338.94941	138	
339.82918	1886	1+
339.87804	166	1+
340.74849	232	1+
340.94015	416	
341.71506	124	
341.75294	162	1+
342.89818	200	
343.70579	292	
343.83252	288	1+
343.93572	198	1+
344.83506	230	1+
345.72482	178	
345.90241	288	1+
347.70847	202	1+
349.32065	124	
349.76437	402	1+
350.81235	136	
350.91095	224	1+
350.96730	128	
352.76731	144	
352.89948	242	1+
353.76269	418	1+
353.87153	206	1+
354.79579	228	1+
355.71662	160	
355.88768	128	
356.77318	358	1+
360.71092	214	
360.78807	212	1+
360.86227	154	
361.71848	286	
362.71733	598	1+
362.84334	148	
363.76898	344	1+
364.83895	232	1+
365.71229	126	
365.82859	240	1+
366.19683	134	
366.74038	146	
367.74504	248	1+
367.77356	204	
END IONS

###FS:    #m/z: 340.94091 #charge 1+
###MS: 46
###MSMS: 47
BEGIN IONS
TITLE=Cmpd 34, +MS2(340.9409), 28.0-35.0eV, 1.0min #47
RTINSECONDS=59.5275
SCANS=46-47
PEPMASS=340.94091	4225464
CHARGE=1+
184.85957	176	
187.86808	122	
189.86287	272	
192.88495	130	
192.92692	644	1+
196.88446	710	1+
197.99310	124	
198.88511	138	
204.90193	216	
205.94893	418	
205.97019	152	1+
206.40959	200	1+
207.95360	384	1+
208.94280	144	
209.88764	176	
210.91533	132	
210.93923	642	1+
212.88124	768	
212.90231	140	
213.88140	592	
213.93941	2734	1+
214.88193	372	
214.89747	206	
215.88702	2522	1+
215.93954	472	
216.41268	138	
217.88282	982	1+
217.91927	152	
219.88008	248	
220.89093	176	
221.89217	274	
223.96206	180	
225.94949	130	
226.89156	266	1+
226.94817	416	1+
226.97285	160	
228.79388	158	
228.89436	314	1+
228.94034	202	
230.88717	2628	1+
231.94973	2824	1+
233.87433	140	
233.89750	1102	1+
233.94777	788	1+
234.84194	226	1+
235.89188	676	1+
235.94885	194	
236.80247	148	
236.92731	216	1+
238.83538	226	
238.90245	516	1+
239.79156	146	
239.90590	340	1+
240.78679	134	
240.88451	142	
240.95998	198	
240.99479	144	
241.12356	198	1+
241.78911	172	1+
242.93943	128	
244.14060	122	
244.79358	304	1+
244.95888	126	
245.10929	124	
246.97727	338	
248.89990	256	
249.01507	136	
249.80940	164	
249.90240	164	
249.96227	670	1+
250.89759	232	
250.99319	152	
251.90584	138	
251.96258	158	
253.87676	196	1+
253.90648	366	
253.98082	130	
254.90827	288	
254.93988	154	
254.96564	1956	1+
255.07234	190	
255.37709	120	
255.78543	234	1+
256.91385	468	1+
257.79607	540	1+
257.90490	280	1+
258.79834	374	1+
258.84517	126	
258.89281	268	1+
259.93873	130	
259.95468	310	
260.83040	148	
261.89119	140	
262.89326	130	
262.91643	248	1+
263.03090	248	1+
265.80492	166	
265.82683	350	1+
265.85227	122	
265.88245	162	
266.80728	132	
267.13955	274	1+
267.79575	160	
267.85055	356	1+
267.98118	210	1+
268.83136	276	1+
268.98552	148	1+
269.11537	136	
269.76071	84	1+
269.79701	534	
270.79603	602	1+
271.84608	252	
271.91464	416	1+
272.34714	136	
272.83119	284	1+
272.86111	208	
272.93425	434	
272.96665	138	
273.50355	156	1+
273.79517	618	1+
273.89566	290	1+
274.86238	158	
275.80784	570	1+
275.85067	136	
275.92701	136	
276.84396	280	
276.98545	178	1+
277.84037	124	
277.85893	220	
277.92144	138	
278.41707	118	
278.84025	320	
278.86071	148	
279.39317	130	
279.79512	212	
279.84421	204	
280.10785	120	
280.83989	124	
281.00870	146	
281.05114	162	
281.85256	254	1+
282.85549	182	1+
283.05752	138	
283.78823	466	1+
283.92424	142	1+
285.88683	122	
286.80194	130	
286.82301	176	
286.92670	128	
288.08402	202	1+
288.19872	218	
288.79024	124	
288.85982	160	
289.78853	356	1+
289.81348	208	1+
290.87266	152	
290.88476	212	1+
291.80263	842	1+
292.43967	136	
292.80576	594	1+
292.86301	126	
292.88584	154	
292.91441	134	
293.82759	138	
293.85024	210	
293.87427	154	
294.86224	336	
295.86682	382	1+
296.80798	138	
296.97356	348	1+
297.79033	142	
297.81466	278	1+
297.84679	124	
297.97484	234	1+
298.58118	156	
298.87295	144	
299.05901	190	
299.78039	552	1+
299.88884	148	
299.93532	124	
299.95587	124	
300.34372	118	
300.86955	186	1+
301.26594	192	
302.17576	140	
302.82216	142	
302.84774	238	
302.94472	160	
303.80543	334	1+
303.94170	150	
306.88135	312	
307.80253	934	1+
307.89506	288	
308.87503	144	
309.02008	120	
309.87292	138	
310.80986	176	
310.87850	1048	1+
311.83207	142	1+
311.85901	156	
312.80331	322	
312.88366	426	1+
313.80681	492	1+
313.86029	150	
315.85682	142	
316.81594	196	
316.87016	140	
318.81582	120	
319.75665	120	
319.89872	392	1+
323.83442	122	
324.76317	190	1+
324.89739	616	1+
326.11536	156	1+
326.17262	150	
326.89846	144	
327.71146	162	1+
327.82458	322	
327.89537	132	
328.81871	296	1+
328.84278	388	1+
328.88866	366	
330.05128	144	
330.81336	1226	1+
332.82461	170	
333.82656	128	
334.77069	118	
335.88155	136	
338.87473	270	
341.72673	264	1+
342.55382	118	
342.91091	398	1+
END IONS

###FS:    #m/z: 507.84642 #charge 1+
###MS: 46
###MSMS: 48
BEGIN IONS
TITLE=Cmpd 35, +MS2(507.8464), 28.2-35.2eV, 1.0min #48
RTINSECONDS=60.2995
SCANS=46,48
PEPMASS=507.84642	824844
CHARGE=1+
196.01596	790	1+
197.89231	350	1+
199.88639	336	
200.89146	206	
214.88663	204	
222.88673	234	1+
222.97287	162	1+
234.88128	396	1+
236.80446	330	1+
239.07478	278	1+
239.85944	398	
241.85347	616	1+
246.97662	206	
248.90027	276	1+
248.93088	222	1+
250.97074	1006	1+
251.91630	212	
252.03427	224	1+
252.07839	336	
252.88886	322	1+
253.09626	306	1+
254.11675	210	1+
255.11889	134	1+
255.89907	250	
255.94029	178	1+
256.78735	358	1+
258.86171	264	
259.86791	230	
259.87757	998	1+
260.38373	264	1+
260.87792	908	1+
262.10170	230	1+
262.37751	484	1+
263.01036	208	1+
265.08680	256	1+
265.36941	188	1+
265.92355	240	1+
266.16808	578	1+
268.86505	310	1+
268.88206	840	1+
268.96870	258	
269.39455	262	
269.88566	674	1+
270.80535	418	1+
270.85743	400	
270.95134	312	1+
271.38726	352	1+
271.85842	226	
271.99887	206	1+
272.85269	1740	1+
273.70161	104	1+
273.80264	228	
274.07291	266	1+
275.79188	676	1+
275.95789	246	1+
276.79546	572	1+
277.38144	212	
278.38878	210	
278.83329	212	
279.10406	290	1+
279.13269	222	
279.88757	438	1+
280.85429	200	
281.37899	290	
281.86924	552	1+
283.07342	136	1+
283.83504	442	1+
283.89499	476	1+
284.39733	330	1+
284.87671	386	
284.94875	256	1+
285.11189	250	1+
285.83722	318	1+
286.79672	310	
287.65506	208	1+
287.81469	288	
287.85115	570	
288.03387	204	1+
288.19829	174	1+
288.78305	266	1+
288.86931	628	
289.03715	140	1+
289.40115	278	1+
289.87913	1758	
289.97369	168	1+
290.32914	312	1+
290.81022	304	1+
290.86966	3834	1+
291.36256	364	1+
292.35551	530	1+
292.81413	454	1+
292.85981	334	
293.35632	378	1+
293.87344	10314	1+
294.80763	710	1+
294.95739	434	1+
295.93074	248	1+
295.95634	386	1+
296.01327	276	1+
296.05725	200	1+
296.86201	352	
297.01876	198	1+
297.33821	338	1+
297.81819	228	
297.86179	260	
298.81033	682	1+
298.85574	358	
298.87549	386	
298.96321	240	1+
299.03419	372	1+
299.81097	546	1+
299.84256	274	
299.87652	282	
300.75804	192	1+
300.79784	304	1+
300.84517	946	1+
300.86214	1426	1+
300.87628	508	1+
301.34001	304	1+
301.36288	374	1+
301.41869	518	1+
301.48282	88	1+
301.90814	222	
301.96134	216	1+
303.80603	394	1+
303.86266	226	
305.37331	238	1+
305.86341	752	1+
305.90192	170	1+
305.94758	392	1+
306.12614	198	
306.82555	200	
307.84388	630	1+
307.89180	1936	
307.97937	312	1+
308.06822	130	1+
308.14137	1242	1+
308.87170	4134	1+
309.37606	270	1+
309.81495	274	1+
309.84379	954	1+
309.87126	2430	1+
309.89059	1512	
310.15768	1430	1+
310.75386	228	1+
310.84502	688	1+
310.91013	212	
311.31774	272	
311.34868	226	
311.38754	408	1+
311.78032	242	1+
311.88310	18588	1+
312.07396	208	
312.34674	616	1+
312.81868	316	1+
313.37844	288	1+
313.75613	166	1+
313.96840	304	
314.86611	1698	1+
314.92764	240	1+
314.95450	240	1+
315.82690	226	
316.38333	410	1+
316.69817	104	1+
316.82105	632	1+
316.86488	836	
316.89031	280	
317.30397	130	1+
317.88900	434	
318.85927	524	
318.88006	470	
319.00026	362	1+
319.05976	174	1+
319.37196	204	
319.81401	422	1+
319.87194	338	
319.95228	242	1+
320.88754	840	1+
321.35278	246	
322.00804	258	1+
323.18489	140	1+
323.38084	618	1+
323.75707	356	1+
323.82999	258	1+
323.85889	1108	1+
324.67616	108	1+
324.76069	316	1+
325.01693	226	1+
325.90143	852	
326.81202	286	1+
326.87922	5226	1+
326.99546	220	
327.09532	226	1+
327.12352	288	1+
327.37752	716	1+
327.88038	3812	1+
328.17933	180	1+
328.22116	150	1+
328.31148	252	1+
328.75613	392	1+
329.82157	496	1+
330.13831	340	1+
330.88757	1706	1+
330.95520	226	
330.98888	274	1+
332.87455	1688	1+
333.17612	286	1+
333.39835	450	1+
333.95727	216	1+
334.01602	240	1+
334.33668	270	1+
334.89930	614	1+
335.06092	216	1+
335.36909	302	1+
335.84364	1672	1+
335.88470	384	
336.88600	238	
337.01958	238	1+
337.12396	244	1+
337.39646	472	1+
337.52886	214	1+
337.88340	306	
338.06763	330	1+
338.89645	248	
339.80181	184	1+
339.83130	316	
339.88294	1068	1+
340.72688	222	1+
340.83093	382	1+
340.86003	196	
341.85940	264	
341.87290	662	1+
343.87470	510	1+
343.95618	210	1+
344.82430	234	
346.01504	252	1+
346.88579	312	
347.01793	180	1+
347.83703	268	
348.36474	274	1+
348.39751	372	1+
348.78293	278	1+
348.82799	418	1+
348.91424	218	
349.76360	214	1+
349.80747	208	
349.83214	264	1+
349.86046	196	
350.30629	228	1+
350.58498	220	1+
350.70609	218	1+
350.88759	1236	1+
351.35885	230	1+
351.84230	254	1+
352.77503	440	
352.91406	520	
353.36372	264	
353.71368	356	1+
353.78640	390	1+
353.84917	2024	1+
353.91237	290	
354.09204	310	1+
354.38166	232	1+
354.78439	230	1+
354.90196	390	
355.88952	332	
355.91964	480	1+
355.94839	206	1+
356.01410	268	1+
356.18570	198	
356.33182	330	1+
356.57985	254	1+
356.78558	410	1+
356.83902	754	1+
356.89653	502	
357.01872	214	1+
357.08594	288	1+
357.43166	200	
358.09018	188	1+
358.77898	246	
359.15694	196	1+
359.84475	356	1+
360.73507	250	1+
360.92831	272	1+
361.00856	306	1+
361.31378	256	1+
361.77142	224	
362.31625	178	1+
362.37445	532	1+
362.72230	540	1+
362.81457	358	1+
362.85105	214	
363.38047	346	1+
363.74479	322	1+
364.84507	362	
365.37801	308	1+
366.27801	208	1+
366.71439	290	
366.79073	224	
366.84074	3148	1+
367.70821	2714	1+
367.78322	382	1+
368.78572	250	1+
368.88399	280	
369.34465	296	1+
369.70821	748	1+
369.84911	912	1+
369.88019	244	
370.78604	372	
371.65941	142	1+
371.71368	254	
371.78562	338	
371.90499	332	
372.33610	268	1+
372.37147	200	1+
372.78871	246	
372.85083	518	
372.89996	632	1+
373.04821	146	1+
373.14412	140	1+
373.71831	792	1+
373.79343	446	1+
373.83251	254	
373.87108	342	1+
373.89738	624	1+
374.11513	308	1+
374.79547	304	1+
374.82364	478	1+
374.85313	328	1+
375.17995	256	1+
375.34229	252	1+
376.86391	232	
376.97187	124	1+
377.72585	362	1+
377.88648	562	1+
378.38515	358	1+
379.83592	220	
380.00416	204	1+
380.13094	156	1+
380.33888	212	1+
380.72776	976	1+
380.78197	206	
380.85751	318	
381.35659	304	1+
381.80237	498	1+
381.84908	1200	1+
381.85986	296	
381.95261	188	1+
382.10887	236	1+
382.85548	836	1+
382.91670	206	
383.43370	186	1+
383.71312	374	
383.90972	398	1+
384.20818	222	1+
384.73261	202	
384.85148	6410	1+
384.89025	196	
384.91049	420	1+
385.77862	234	
386.80004	228	
386.85164	1210	1+
387.72048	200	
388.67492	182	1+
388.73150	260	
388.79596	688	1+
388.85153	494	1+
389.20088	556	1+
389.71871	478	1+
390.05422	456	1+
390.79751	698	1+
390.84496	2426	1+
391.37206	200	
391.86222	790	1+
392.45049	136	1+
392.83465	246	
393.74132	316	1+
393.79878	1796	1+
393.83823	252	
394.13539	244	1+
394.30116	198	1+
394.83564	848	1+
394.86166	720	1+
395.86587	476	1+
396.73383	582	
396.80733	214	
397.19631	302	1+
397.73127	960	1+
397.86044	946	1+
398.11536	210	1+
398.72964	784	1+
398.89660	250	1+
399.23436	270	
399.35744	304	1+
399.71094	216	1+
399.84282	234	
400.80541	412	1+
400.86770	222	
401.35945	290	1+
401.80482	236	1+
402.74904	452	1+
402.86547	3636	1+
402.90553	230	
402.95775	116	1+
403.87109	2306	1+
405.04239	276	1+
405.11499	206	1+
405.79991	726	1+
405.86759	1728	1+
405.90458	214	
406.73472	414	1+
406.80526	560	1+
407.10050	286	1+
407.32392	208	1+
407.73731	354	1+
407.86601	15864	1+
408.15882	288	1+
408.91863	388	1+
409.72167	628	
409.81672	608	
410.08674	534	1+
410.10561	316	1+
410.38756	204	
410.73241	412	
410.84123	802	
411.24227	228	1+
411.40544	196	1+
411.72637	1214	1+
411.73311	306	
411.81011	2058	1+
411.87532	362	
411.96784	170	1+
412.02843	266	1+
412.73152	1036	1+
412.84479	1390	
412.87611	1106	1+
413.12883	112	1+
413.21751	318	1+
413.87778	796	1+
413.98711	104	1+
414.86054	278	
415.20204	288	1+
415.87480	1062	1+
416.71596	248	1+
417.81836	492	1+
417.85769	712	1+
417.89563	286	1+
418.35364	292	1+
418.86159	520	1+
419.06499	200	1+
419.78695	246	1+
420.74401	350	1+
420.81960	318	1+
421.88085	834	1+
422.75022	338	1+
423.67404	84	1+
423.87251	452	
424.88577	214	
425.74098	350	
425.87738	728	
426.67870	164	1+
426.71850	250	
426.75156	272	
426.86086	3672	1+
426.92962	424	1+
427.73284	2096	1+
427.93149	346	1+
428.09330	248	1+
428.73529	1312	1+
428.88766	1172	1+
429.68362	282	1+
429.82673	954	1+
430.74045	1010	
430.85801	384	
430.87715	322	
431.86923	692	
431.91799	282	1+
432.24327	224	1+
432.86847	1024	1+
433.09381	138	1+
433.38607	212	
434.02626	244	1+
434.71968	234	1+
434.82492	298	1+
435.07223	338	1+
435.86215	462	1+
438.88836	1680	1+
439.08550	238	1+
439.32797	306	1+
439.89307	1456	1+
441.39416	256	1+
441.69598	416	1+
444.36771	254	1+
444.75868	198	
444.87311	2990	1+
445.29705	154	1+
445.74214	394	
446.19812	176	1+
446.88116	1012	1+
447.17190	196	1+
447.70416	452	1+
447.77271	358	1+
448.01516	200	1+
448.75218	222	
449.87842	1614	1+
450.69038	426	1+
450.75033	780	1+
450.77166	202	
450.82480	502	1+
451.77147	668	1+
452.87319	308	1+
454.05954	250	1+
456.70154	164	1+
457.90184	1070	1+
458.76062	200	1+
459.71423	402	1+
460.21416	262	1+
460.81068	336	1+
462.79607	206	
462.88400	1220	1+
463.73168	150	1+
464.08266	216	1+
465.89492	348	1+
466.78768	356	
467.88859	2346	1+
468.78216	766	1+
470.77663	426	1+
470.84743	198	1+
471.22961	94	1+
471.77951	282	1+
474.25496	198	1+
474.79500	200	
475.73505	210	
476.71721	248	
476.79347	230	1+
477.72999	246	
479.77161	246	1+
480.80504	178	1+
481.72233	280	1+
481.74382	236	1+
482.68586	262	1+
482.80180	364	1+
484.74436	284	1+
485.72102	276	1+
485.89729	542	1+
486.28158	156	1+
486.79183	240	
486.84088	296	1+
487.34268	136	1+
490.24234	212	1+
491.67405	120	1+
491.79964	580	1+
491.84742	448	1+
493.79151	264	1+
493.88454	182	1+
495.14642	178	1+
496.78168	174	1+
497.08022	214	1+
497.11998	220	1+
498.60192	186	1+
498.66499	220	1+
498.80501	264	1+
499.73664	480	1+
501.73606	174	1+
501.75832	152	1+
502.02292	172	1+
503.35506	162	1+
504.15196	220	1+
504.21248	158	1+
504.80336	334	1+
506.68542	282	1+
506.79743	314	1+
506.85756	274	1+
507.80435	190	1+
507.86139	228	1+
508.91838	218	1+
509.27815	172	1+
509.85790	1002	1+
510.33176	92	1+
510.82096	284	
END IONS

###FS:    #m/z: 336.94635 #charge 1+
###MS: 46
###MSMS: 49
BEGIN IONS
TITLE=Cmpd 36, +MS2(336.9463), 28.0-35.0eV, 1.1min #49
RTINSECONDS=61.0725
SCANS=46,49
PEPMASS=336.94635	598598
CHARGE=1+
182.86879	328	1+
189.86292	252	
192.88938	134	
196.88146	130	
197.87703	288	1+
203.87809	136	
205.95032	178	
205.97057	140	
207.97725	118	
209.94726	230	
210.88392	810	1+
211.94462	9892	1+
212.87830	6516	1+
213.02807	114	
213.93957	4224	1+
214.21865	106	
214.51905	122	
214.88609	2038	1+
215.88754	1702	1+
215.93831	600	1+
217.85559	128	
217.88372	582	1+
217.93691	160	
221.02587	186	1+
223.88645	210	1+
223.93461	142	
223.96304	244	
224.98138	182	
225.91427	136	
225.95047	172	
226.03333	102	
226.38216	104	
226.97515	188	
227.89244	1310	1+
227.95633	208	1+
228.78656	272	1+
228.89464	944	1+
229.95558	9136	1+
230.07131	152	1+
230.88937	7966	1+
231.03392	150	1+
231.16537	102	1+
231.95115	4354	
233.82430	104	
233.89926	1476	1+
233.94932	746	1+
233.96474	120	
234.82810	140	
235.07672	104	
235.13713	140	
235.85525	120	
235.86790	120	
235.89432	764	1+
235.92943	116	
235.95610	244	1+
236.82413	192	1+
237.86338	132	
239.82927	290	1+
240.41417	106	
240.96260	192	
241.85974	102	
242.79427	126	
243.95492	318	1+
244.36926	158	
244.39316	106	
244.93276	208	1+
244.95880	210	1+
245.80264	120	
245.83553	218	1+
246.03514	132	
246.39178	104	
246.90489	370	1+
246.98047	200	
247.06848	130	1+
247.96603	2226	1+
248.04320	188	1+
248.80175	132	
248.82839	116	
248.89999	3130	1+
249.02887	106	
249.87850	110	
249.96268	1226	1+
250.83086	1028	1+
250.95278	132	
251.03508	312	1+
251.06735	172	
251.91067	230	1+
251.95844	164	
252.12423	96	1+
252.59029	110	
252.97084	5338	1+
253.01941	150	
253.47647	172	1+
253.83218	368	
253.87899	174	1+
253.90546	2028	1+
254.86166	114	
254.96700	2672	1+
255.07119	308	1+
255.78614	134	
256.78573	122	
256.91308	290	1+
256.96388	174	
257.38108	108	
257.84539	356	1+
257.88074	270	1+
258.63426	110	
258.81019	266	1+
258.88522	190	1+
259.39951	110	
259.95468	182	
261.84178	160	
261.86560	142	
262.79558	210	1+
262.83189	134	
262.95199	118	
262.99846	176	1+
265.08721	300	1+
265.43078	108	
265.79227	202	1+
265.85786	200	
266.11764	140	
266.84464	142	
266.87798	132	
267.01556	232	1+
267.83937	1818	1+
267.87800	106	
268.26873	106	
268.84152	1536	1+
269.11620	112	1+
269.91847	108	
270.98228	770	1+
271.09771	214	
271.80785	186	
271.84432	622	1+
271.86758	188	
271.91551	472	1+
272.97467	276	
273.35108	102	
273.79301	714	1+
273.85320	428	1+
273.91005	264	1+
274.82015	188	
274.89610	134	
276.84090	132	
276.85741	260	1+
276.92831	112	
276.94498	124	
277.09673	330	1+
277.83380	318	
277.89705	136	
278.03462	194	1+
278.79191	120	
278.83317	1422	1+
279.10213	252	1+
280.79061	128	
281.60002	108	
281.88118	142	
281.89555	112	
282.85641	108	
283.03380	106	
283.78669	604	1+
285.84992	486	
286.60631	102	
286.85082	1922	1+
286.91143	230	1+
289.08117	122	
289.80679	114	
289.87912	136	
290.04891	178	1+
290.81164	150	
290.85346	634	1+
290.88706	128	
291.80545	748	1+
292.83678	116	
292.88085	140	
293.11476	268	1+
293.15520	144	1+
293.47290	104	
293.80409	152	
293.87444	120	
293.99991	232	
294.85886	404	1+
295.89377	192	1+
295.99180	342	1+
296.04697	118	
296.80570	540	1+
296.84972	198	
299.06050	160	
299.82924	148	
299.86973	172	
299.88161	344	1+
300.82781	110	
300.88118	332	1+
301.81203	166	1+
302.83200	216	1+
303.05131	128	
303.82104	234	1+
303.87770	150	
304.93647	104	
305.87493	136	
306.88166	408	
306.90679	114	
307.88993	242	
308.07932	108	
308.11177	216	1+
308.88135	374	
309.81829	264	1+
309.86402	212	
309.88234	224	
310.87807	1008	1+
311.85993	120	
312.87032	168	
312.88522	252	
313.33677	124	
313.86753	124	
313.88686	174	
313.91753	110	
314.82428	208	
314.88545	160	
316.81116	116	
317.38895	186	1+
317.84013	114	
318.82123	156	
318.88815	228	1+
321.82191	348	1+
322.33396	138	
322.40141	154	
322.86974	118	
323.89015	566	1+
324.37174	136	
324.42273	106	
324.78321	116	
324.89595	314	1+
325.06234	118	
325.76540	118	
326.90500	202	
326.96546	174	1+
327.88789	142	
328.83451	182	1+
328.88314	540	1+
329.88684	194	1+
331.00932	148	
331.40004	134	
332.05094	204	1+
332.87769	258	1+
333.94413	162	1+
335.09816	238	1+
336.76273	208	1+
337.93516	174	1+
339.83412	208	
339.88720	206	1+
340.42906	110	
340.81041	112	
340.82950	136	
341.41461	124	
341.82423	106	
END IONS

###FS:    #m/z: 340.94102 #charge 1+
###MS: 50
###MSMS: 51
BEGIN IONS
TITLE=Cmpd 37, +MS2(340.9410), 28.0-35.0eV, 1.1min #51
RTINSECONDS=64.7785
SCANS=50-51
PEPMASS=340.94102	3973260
CHARGE=1+
156.74575	122	
183.86515	134	
187.88602	254	
189.86209	558	1+
189.92866	244	1+
192.88882	132	
192.92862	390	
196.88249	510	1+
199.87409	282	1+
203.88170	224	
204.88051	160	
204.90423	328	
205.94724	296	
206.96818	134	
208.94664	156	
209.94349	288	
210.93673	514	
212.87618	2256	1+
213.94033	3440	1+
214.89623	458	
215.86335	142	
215.88789	2366	1+
215.93700	702	1+
217.01019	240	1+
217.38646	152	
217.85765	148	
217.88396	788	1+
217.93313	248	1+
218.91417	346	1+
219.87953	166	
219.90119	136	
220.89504	166	
221.89469	270	
221.94694	848	1+
222.39223	234	
222.95130	566	1+
225.38910	272	1+
225.90433	124	
226.89492	398	1+
226.92888	112	
226.95352	422	
227.95472	188	
228.85479	230	1+
228.89613	676	1+
228.94609	680	1+
229.39632	372	1+
229.43759	124	
230.88799	2182	1+
231.95018	2686	1+
233.39866	260	
233.71097	150	1+
233.86952	166	
233.89733	1252	1+
233.94822	914	
234.84086	114	
235.89607	452	1+
235.94573	214	
237.89149	300	1+
238.04960	136	
238.93029	214	1+
239.10601	128	
239.78718	194	
239.90321	200	
240.78483	196	
240.95908	172	
241.83274	124	
242.03678	128	
242.87223	490	1+
242.94391	122	
243.87574	402	1+
243.90480	418	1+
244.95483	122	
245.01819	440	1+
245.83611	162	
246.94558	116	
246.97540	508	1+
248.89928	672	1+
249.96285	338	
250.85341	154	
250.97256	278	
251.93234	132	
251.96456	168	
253.79256	266	1+
253.83149	136	
253.90800	192	
253.95712	120	
254.81517	144	
254.90395	448	1+
254.96649	1768	1+
255.01506	130	
255.07725	322	
255.78164	150	
256.07567	146	
256.66594	120	
256.79971	466	1+
256.84957	120	
256.96463	462	1+
257.13218	158	
257.55647	152	
257.79979	304	1+
257.85324	242	
258.84580	186	
259.44893	124	
259.79936	136	
259.84374	162	
259.87765	168	
259.95510	486	1+
260.80200	190	
260.83067	366	
260.92293	148	
261.84917	370	1+
261.92113	372	1+
261.95812	186	
263.09799	218	1+
263.82839	172	
264.96168	142	
265.02457	138	
266.86218	218	1+
267.13540	380	1+
267.79926	224	1+
267.83917	396	1+
267.89812	130	
267.95816	234	1+
268.84207	350	1+
268.95939	152	1+
269.79295	134	
269.89404	126	
270.79686	428	1+
271.17622	140	
271.79833	286	1+
271.84610	208	
272.91339	150	
272.93632	542	1+
272.98006	298	1+
273.79551	950	1+
274.85599	444	1+
275.88825	110	
275.91206	178	
276.81310	234	1+
276.84954	168	
277.83738	122	
277.85887	194	
277.96584	184	
278.05552	130	
278.85092	328	
278.88024	158	
278.94390	230	1+
278.98298	150	
279.79435	228	
280.79332	110	
280.80535	138	
280.85079	150	
281.85387	180	
281.97035	134	
282.82877	226	1+
282.85043	126	
282.91409	126	
283.05256	130	
283.78759	716	1+
283.86597	172	
283.93426	190	1+
284.04504	134	
284.17307	138	
286.80314	276	1+
287.83744	114	
287.86477	394	1+
287.88908	116	
288.78466	344	1+
288.80752	134	
288.87655	458	1+
288.92680	186	1+
289.78745	252	1+
290.10069	258	1+
290.81417	124	
291.80490	516	
291.86778	156	
292.81216	288	
292.86661	116	
293.80450	222	
293.85874	688	1+
294.86199	486	1+
295.19826	138	
295.83322	172	
295.96976	152	
296.80989	392	1+
296.85270	168	
297.37391	116	
297.79928	378	1+
297.87893	118	
297.97487	176	
299.78276	656	1+
299.86634	116	
301.05067	144	
301.26044	140	
303.80838	214	1+
303.95008	124	
304.87484	180	
305.80676	188	
306.88276	376	
307.79920	606	1+
307.88228	172	
308.29311	352	1+
308.88230	114	
309.02203	138	
309.79862	150	
309.81852	490	1+
309.87608	1138	1+
310.81608	122	
311.86712	216	
312.80632	562	1+
312.88095	494	1+
312.95562	146	
313.88522	314	1+
314.82240	218	
314.84159	114	
315.82219	122	
315.85248	196	1+
315.89184	198	
317.04683	256	1+
317.94645	138	
318.59537	132	
318.81646	290	1+
320.04311	112	
323.75441	142	
323.88728	352	
324.88743	568	1+
325.11459	112	
325.83952	158	
326.79171	144	1+
327.82627	890	1+
328.18836	214	
328.88929	532	1+
330.81516	472	1+
331.80904	128	
334.75257	126	
334.77064	168	
334.87467	172	1+
339.82763	136	
341.72961	198	
343.96556	130	
END IONS

###FS:    #m/z: 507.84660 #charge 1+
###MS: 50
###MSMS: 52
BEGIN IONS
TITLE=Cmpd 38, +MS2(507.8466), 28.2-35.2eV, 1.1min #52
RTINSECONDS=65.5505
SCANS=50,52
PEPMASS=507.84660	843678
CHARGE=1+
196.01564	648	1+
199.88509	276	
210.03327	280	1+
217.89530	220	
222.97127	250	1+
224.04974	254	1+
227.95242	260	
232.89481	500	
234.88607	404	1+
236.04492	220	1+
237.88810	306	1+
239.85823	202	
240.79290	246	1+
241.85292	480	1+
242.95895	174	1+
247.95628	234	1+
250.97008	894	1+
251.91376	258	
252.07994	386	1+
252.92066	222	
254.37962	280	
256.87152	200	
259.86647	366	
260.88059	332	
261.37708	502	1+
262.85378	216	1+
264.08119	190	
266.17174	212	
266.93790	200	1+
267.10141	232	1+
267.39077	188	
267.86538	212	
269.08408	174	1+
270.85780	634	1+
270.87974	392	1+
271.90906	196	1+
272.85479	1510	1+
272.89183	298	1+
273.39112	328	
274.41862	244	
275.39966	414	1+
275.80010	416	1+
275.97714	162	1+
277.38963	458	1+
277.83176	356	1+
277.87009	246	1+
279.88968	218	
280.85051	444	1+
281.37801	444	1+
281.39837	250	
281.88292	252	
282.88586	274	1+
283.41219	236	1+
283.79271	358	1+
283.86601	516	1+
284.36424	236	
284.38986	212	
285.78895	640	1+
286.79059	504	1+
287.02413	236	1+
287.85339	748	
288.81405	262	1+
288.86665	664	
289.88082	1516	
290.86760	3308	1+
291.09030	326	1+
293.14762	220	1+
293.87360	7938	1+
293.92304	206	
294.02649	304	1+
294.81109	274	
295.37307	202	
295.82528	234	
295.94849	178	1+
296.86224	408	1+
296.87964	532	1+
297.82256	258	
298.12198	180	1+
298.30673	288	1+
298.80805	288	
298.85313	310	
298.87464	708	1+
299.30694	204	1+
299.37910	248	
299.80802	534	1+
300.85727	912	1+
300.91197	188	
301.15728	130	1+
301.34049	692	1+
302.91123	194	1+
303.83223	220	
303.86491	540	
303.94991	246	1+
304.88150	370	
305.11889	376	1+
305.38548	330	1+
305.81868	284	
305.86781	1426	1+
307.26974	112	1+
307.80045	432	1+
307.88943	1296	
308.14385	1286	1+
308.18716	136	1+
308.55350	120	1+
308.84817	296	
308.87032	3796	1+
308.98558	272	1+
309.34278	196	
309.88950	1888	
310.15809	1206	1+
310.84108	324	1+
311.03839	234	1+
311.09292	176	1+
311.37084	262	1+
311.88390	16008	1+
311.94400	346	1+
311.97520	416	1+
313.35124	258	1+
313.82520	244	
314.86915	1634	1+
314.93852	412	1+
315.82518	198	
315.93997	274	1+
316.05537	226	1+
316.38290	184	1+
316.59588	178	1+
316.86594	1474	1+
316.89028	266	
317.06183	156	1+
317.70941	98	1+
317.82474	306	
317.85320	724	1+
318.38254	308	
318.88106	266	
318.94197	362	1+
319.07059	210	1+
319.88796	654	1+
320.35444	390	1+
320.77149	240	1+
320.81484	302	1+
321.81945	202	1+
321.87376	454	1+
323.28719	208	1+
323.77493	290	1+
323.86543	1032	1+
324.01041	204	
324.77544	262	1+
324.97025	140	1+
325.39563	428	1+
325.90131	898	
326.07185	158	1+
326.38613	318	1+
326.88420	2144	
327.05391	236	1+
327.80912	216	
327.82088	194	
327.88271	1316	
328.37067	202	
328.83227	342	1+
328.87303	1502	1+
329.13005	242	1+
329.89563	800	
330.02544	200	1+
330.95540	214	
331.38319	374	1+
331.82316	488	1+
331.89310	696	
332.38811	290	1+
332.87550	1370	1+
333.17680	284	1+
333.84646	296	
334.36236	276	1+
334.82866	190	
334.86582	200	
334.90224	330	
335.77247	294	1+
335.83777	946	1+
335.88490	370	
336.04059	274	1+
336.10359	240	1+
336.72551	248	1+
336.87907	864	1+
336.94463	492	1+
337.80358	294	1+
337.88329	634	1+
338.32220	204	1+
338.39571	454	1+
338.85172	276	
338.91167	306	1+
338.95804	382	1+
339.72702	298	1+
339.82671	330	1+
339.87785	576	
341.88505	252	
343.37274	240	
343.87424	242	
344.86367	232	
344.88289	526	1+
345.11313	212	1+
345.90462	330	
346.02390	200	1+
347.04034	230	1+
348.83985	206	
348.87504	408	1+
348.89212	338	
348.91385	230	
349.14494	190	1+
349.77364	356	1+
349.90411	210	
350.83238	202	
350.88706	854	1+
351.36342	306	1+
351.85909	412	
351.90844	204	
352.76937	732	1+
352.89045	188	
352.90453	1014	1+
353.71046	302	1+
353.85140	1920	
353.90214	572	1+
354.72867	192	1+
355.11021	206	1+
355.30542	302	1+
355.82944	232	
355.84817	268	
355.88861	782	1+
355.91457	362	1+
356.37357	218	1+
356.78575	282	1+
356.95680	220	1+
357.33629	190	
358.90636	284	1+
359.27090	416	1+
359.78955	342	1+
360.15044	182	1+
360.30923	298	1+
360.91217	234	1+
361.06306	266	1+
361.86461	210	
362.36321	324	1+
362.84675	256	
362.87073	308	
362.88872	196	
363.31923	348	1+
363.87701	406	1+
364.37558	600	1+
364.84680	320	1+
365.35735	370	1+
365.37915	428	1+
365.70730	206	
366.78868	228	
366.83898	2802	1+
367.70800	2398	1+
367.76629	202	
368.34669	280	1+
368.78303	306	1+
368.89058	746	1+
369.83693	240	
370.04723	236	1+
370.72436	534	1+
370.78561	786	1+
371.18956	252	1+
371.37251	400	1+
371.72530	352	1+
371.83019	1076	1+
371.90383	250	
371.99800	274	1+
372.37530	332	1+
372.89445	502	1+
373.29173	196	1+
373.72034	520	
373.86994	216	
373.89918	344	1+
374.71442	366	
374.81647	240	
375.38527	544	1+
375.72923	204	
376.17348	184	1+
376.22060	244	1+
376.38803	372	1+
376.77414	172	1+
376.88575	700	1+
378.35580	348	1+
378.86355	220	
380.71817	250	
380.85834	602	1+
381.38944	246	1+
381.79834	636	1+
381.84637	1040	1+
382.60539	108	1+
382.73020	196	
382.85828	712	1+
382.88939	284	1+
382.92287	276	1+
383.30041	254	1+
383.71835	496	1+
384.24570	92	1+
384.72092	286	1+
384.74297	292	1+
384.85050	6616	1+
384.89530	416	1+
385.95233	116	1+
386.33010	336	1+
386.90162	236	
387.42656	194	1+
387.72233	326	1+
387.85345	736	1+
388.12641	196	
388.39189	274	1+
388.79488	726	1+
388.90590	404	1+
389.19759	746	1+
389.39292	154	1+
389.71790	354	1+
390.29545	196	1+
390.81388	206	
390.84376	1394	
391.36089	194	
391.84075	1344	1+
392.07933	258	1+
392.79872	1398	1+
392.86019	496	
393.80044	1116	1+
393.86827	278	
394.84047	512	
394.86460	276	
394.90399	296	1+
395.06103	154	1+
395.75694	274	1+
395.86945	548	
396.39328	346	1+
396.73059	796	1+
396.80908	340	1+
396.89105	276	1+
396.90767	196	
396.97838	174	1+
397.10107	358	1+
397.37181	436	1+
397.47739	264	1+
397.86484	620	1+
397.91968	152	1+
399.23086	240	
399.73395	622	1+
399.79785	238	
399.85353	462	1+
400.73693	398	1+
400.82099	206	
401.39731	290	1+
402.48564	156	1+
402.74566	222	
402.86627	3140	1+
403.02518	298	1+
403.87134	2178	1+
403.90898	416	1+
404.02889	258	1+
405.73142	430	1+
405.78641	210	
405.82371	216	
405.87275	1328	
405.99351	246	1+
406.07734	152	1+
406.16704	238	1+
406.85920	382	
407.37407	256	1+
407.73005	432	1+
407.81622	420	1+
407.86590	10678	1+
409.00300	168	1+
409.72473	1214	1+
409.81557	392	
410.81695	252	
410.84003	1152	1+
410.87382	476	
411.19296	208	1+
411.81033	2364	1+
411.87830	282	
412.73002	720	1+
412.84679	1076	
412.92004	202	
413.06714	388	1+
413.87931	878	1+
414.06379	218	1+
414.86986	750	1+
415.72581	458	1+
415.87612	562	1+
416.81751	542	1+
417.67512	218	1+
417.82061	326	1+
418.85618	196	
418.93634	226	1+
421.87639	1236	1+
422.80033	222	1+
423.20601	118	1+
423.36308	194	
424.87045	320	
425.14509	250	1+
425.16994	166	1+
425.73996	258	
425.87954	468	
426.86122	2738	1+
426.93751	376	1+
427.73297	1180	
428.74462	680	
428.79805	316	1+
428.85576	440	
428.88640	664	
429.73934	1348	1+
429.83760	416	
429.86644	218	
430.74100	878	1+
430.86616	1438	1+
430.88524	360	
431.87402	912	1+
433.85815	214	
434.11083	222	1+
434.89183	232	
435.14674	134	1+
435.70757	322	1+
435.81215	294	1+
435.86203	260	
435.88629	346	1+
438.92575	362	1+
439.76254	284	1+
439.89413	1534	1+
439.92974	280	1+
441.69597	188	1+
442.83334	256	1+
444.80274	396	1+
444.87268	3886	1+
445.09016	392	1+
445.74335	1004	1+
446.88870	236	
447.84175	192	
448.78236	288	
448.90009	530	
449.74536	924	1+
449.87799	1466	1+
449.95966	244	1+
450.70671	176	1+
450.75212	744	1+
450.77274	676	1+
450.90562	272	1+
452.05995	166	1+
453.87223	208	
455.70586	270	1+
457.23804	162	1+
457.75930	200	1+
457.82028	226	1+
457.90413	760	1+
457.95147	206	1+
459.70121	220	1+
462.73639	174	1+
462.88728	664	1+
463.14534	116	1+
463.78108	402	1+
467.04215	230	1+
467.88950	2062	1+
468.77865	996	1+
468.83505	316	1+
469.92729	226	1+
473.21897	206	1+
474.71553	202	1+
476.14703	164	1+
477.71470	264	1+
477.80005	126	1+
478.64938	228	1+
479.76437	192	
479.92261	298	1+
480.09978	216	1+
480.13073	170	1+
480.92366	252	1+
481.76107	320	1+
481.79976	302	1+
483.68652	212	1+
484.72923	204	1+
485.89949	978	1+
486.84391	390	
487.79711	354	1+
491.79256	606	1+
491.84642	196	
492.70910	216	
493.82223	210	
494.74054	280	1+
495.07851	120	1+
495.20543	208	1+
496.79494	208	
499.66114	268	1+
499.73648	718	1+
504.73059	256	1+
504.80749	306	1+
505.79759	234	1+
506.15367	124	1+
506.66024	96	1+
507.17713	146	1+
507.85859	166	1+
508.18213	94	1+
509.85949	1002	1+
510.08721	218	1+
510.29251	124	1+
510.60868	180	1+
511.25334	302	1+
512.25415	184	1+
512.72062	184	1+
END IONS

###FS:    #m/z: 336.94665 #charge 1+
###MS: 50
###MSMS: 53
BEGIN IONS
TITLE=Cmpd 39, +MS2(336.9466), 28.0-35.0eV, 1.1min #53
RTINSECONDS=66.322
SCANS=50,53
PEPMASS=336.94665	597310
CHARGE=1+
182.87184	138	
185.86403	116	
196.88586	172	
198.95213	114	
200.87821	112	
203.87720	112	
205.95119	402	
206.97238	236	1+
207.87756	544	1+
210.88425	834	1+
211.94437	10126	
212.08644	170	1+
212.87905	5636	1+
212.90307	142	
212.95039	286	
213.93903	5674	1+
214.07291	114	
214.89683	128	
215.88672	1080	1+
217.85576	168	
217.88147	846	1+
217.93559	154	
217.95268	104	
221.96488	170	
222.95261	216	
223.96037	400	1+
223.97248	358	1+
224.36966	114	
226.39203	222	
226.87801	134	
226.89756	180	
226.94238	158	
226.97337	204	
227.78596	298	
227.89707	418	
227.95017	242	
228.79476	158	
228.89506	1064	1+
229.42602	134	
229.95536	8978	
230.88924	10968	1+
230.95761	330	
231.95045	4480	1+
232.05872	166	
232.55223	110	
232.82887	206	
233.83197	270	
233.89782	1184	1+
233.94662	498	1+
233.99979	158	1+
234.78069	114	
234.82729	158	
235.87056	310	1+
235.89573	246	
235.94574	166	
237.89620	326	1+
238.90116	320	1+
239.99445	104	
240.79261	186	
240.95955	390	1+
242.79597	156	
243.83413	300	1+
244.11137	128	
244.13007	108	
245.03042	120	
246.90560	320	1+
246.97958	386	
247.04178	114	
247.40855	174	1+
247.96577	1978	1+
248.62150	128	1+
248.89934	3194	1+
249.83963	114	
249.96009	670	1+
250.09480	264	1+
250.83521	256	
250.94975	136	
251.79350	122	
251.83497	590	1+
251.88845	144	
251.91280	242	
251.92781	180	
252.90983	102	
252.97116	5560	1+
253.36282	126	1+
253.90539	1532	1+
254.09296	118	
254.57115	108	
254.96714	2130	1+
255.09842	198	1+
255.78536	262	1+
255.88757	160	1+
256.84852	104	
256.91264	200	
256.96468	362	1+
257.87716	118	
257.91269	140	
258.80608	138	1+
258.84956	266	
258.91218	192	
259.85231	158	
260.07561	104	
260.85395	116	
261.83627	168	
262.83660	140	
263.02817	110	
264.84831	164	
264.87563	196	
264.93346	208	1+
265.85778	200	
266.85193	132	
267.80667	154	
267.84016	1490	1+
268.02144	186	
268.15973	222	1+
268.78991	334	1+
268.84237	948	1+
270.83874	176	
270.98141	644	1+
271.80075	308	
271.84880	534	1+
271.91723	306	
272.01965	112	
272.10777	102	
272.76089	162	
272.85123	334	1+
272.88266	290	1+
272.91963	160	
272.93475	114	
272.97785	380	
273.53802	116	
273.79457	920	1+
274.82440	128	
274.85564	336	1+
275.84416	572	1+
275.98463	176	
276.12263	174	1+
276.80920	276	1+
276.90221	126	
277.42444	130	
277.83631	136	
277.87888	110	
277.89066	286	1+
278.05731	114	
278.83266	1114	1+
278.96580	290	1+
278.97634	292	1+
279.09555	110	
279.83353	672	1+
279.97445	240	1+
280.79477	244	1+
281.05205	142	
281.39811	116	
281.85890	122	
282.86453	106	
282.94750	144	
283.04202	126	
283.35712	386	1+
283.78806	352	1+
285.39861	110	
285.43225	180	
285.79179	158	
285.84986	1742	1+
286.41169	132	
286.84725	1504	1+
286.91653	146	
288.58480	102	
289.85529	128	
289.88198	372	1+
290.81324	106	
290.85692	572	1+
290.96061	218	1+
291.80674	488	1+
292.60983	116	
293.12612	290	1+
293.90521	112	
293.99913	362	1+
294.81709	106	
294.85466	202	
295.88841	120	
295.97138	244	1+
296.80849	216	
297.40606	104	
297.81531	190	
298.80155	118	
298.83257	124	
298.87615	176	1+
299.00767	142	
299.82763	114	
301.50656	108	
301.87736	140	
302.88310	154	
303.80808	290	
303.88939	142	
304.40241	126	
304.79598	108	
304.95134	158	
305.86029	150	
307.76034	106	
307.80675	258	1+
307.89631	142	
308.87358	148	
309.82004	136	
309.86869	258	
310.87771	922	1+
311.82859	106	
312.87770	184	1+
313.97171	202	1+
314.20572	132	
314.81980	596	1+
314.94963	220	1+
318.88286	216	1+
321.81434	104	
323.35798	134	1+
323.89450	520	1+
324.89906	506	1+
326.45865	106	
326.88988	322	1+
327.72192	122	
327.96431	102	
328.82149	104	
328.83336	110	
328.88982	268	
330.88287	238	1+
330.95122	138	1+
332.78313	108	
333.32502	110	
333.76782	126	
335.78155	162	1+
335.96909	264	1+
336.17945	192	1+
336.94778	114	
337.01078	104	
337.83780	256	
338.87137	122	
339.01439	270	1+
339.77127	118	
339.82638	138	
END IONS

###FS:    #m/z: 322.93152 #charge 1+
###MS: 54
###MSMS: 55
BEGIN IONS
TITLE=Cmpd 40, +MS2(322.9315), 28.0-35.0eV, 1.2min #55
RTINSECONDS=70.022
SCANS=54-55
PEPMASS=322.93152	5451774
CHARGE=1+
178.92675	100	
190.89594	188	
192.88951	392	1+
193.96497	100	
195.97385	102	
196.88346	318	1+
204.99386	104	
205.94780	474	1+
207.88533	126	1+
207.97518	110	
209.94344	286	1+
212.87761	312	
213.89300	98	
214.89644	294	
215.91655	104	
217.89218	138	
221.94578	250	
222.95230	772	
223.45441	94	
223.96114	582	1+
224.78936	110	
226.02436	100	
226.92666	394	1+
227.78822	114	
227.89993	240	1+
227.93127	340	1+
227.95330	164	
229.84280	226	
230.89000	948	1+
233.90249	138	
234.18216	98	
234.48516	98	
235.03845	112	
235.87999	110	
236.00963	140	
236.94241	120	
237.56549	110	
237.87605	96	
238.40265	122	
238.87890	150	
238.90499	138	
238.93754	140	
239.07889	524	1+
239.78749	786	1+
240.82205	306	1+
240.83892	146	
240.94057	5112	
240.96477	400	
241.79144	142	
241.88222	148	1+
241.94227	3372	
242.79252	164	
242.81781	1026	1+
242.94179	9394	1+
244.93958	1856	1+
244.96730	112	
246.89204	144	
246.94714	108	
246.97710	494	1+
247.02817	100	
247.38748	174	
248.85573	120	
248.88588	112	
248.90145	186	
250.83727	98	
250.87543	114	
250.94318	146	
251.07076	194	
251.78832	170	
251.83309	134	
251.92581	160	
253.05338	158	
253.35117	166	
253.51044	98	
253.85144	96	
253.90445	246	1+
253.95003	156	
255.05632	134	
255.45740	130	
255.77855	184	
255.79229	142	
256.80628	136	
256.83671	158	
257.05669	260	1+
257.79886	492	1+
258.83357	490	1+
258.91708	144	
259.80013	134	
260.33973	440	
260.80547	130	
260.82862	1034	1+
261.83030	874	1+
262.13065	100	
262.35307	130	
262.79907	134	
262.95533	126	
263.79674	166	1+
263.81578	116	
263.86001	138	
263.97750	120	
265.08683	138	
266.09525	100	
266.84563	190	
266.99824	142	
267.79250	222	1+
267.94929	116	
268.71743	100	
268.83759	138	
268.85877	136	
268.95777	260	
269.80122	124	
269.86351	118	
270.79732	448	1+
271.40153	100	
271.80056	378	1+
271.84599	462	1+
271.86280	178	
273.79345	728	1+
273.86358	96	
273.91934	108	
274.81388	120	
275.45627	104	
275.79161	198	
275.80848	708	1+
276.36285	146	
276.84299	168	
276.86233	96	
277.86249	194	
277.91125	242	1+
278.81152	220	1+
278.86039	178	
279.09086	430	
279.40132	116	
280.09714	366	
281.00280	94	
281.79608	150	
281.87718	112	
282.78562	834	1+
282.85736	670	1+
282.88814	104	
282.92102	118	
282.98466	114	
283.07037	152	1+
283.28888	450	1+
283.35211	156	
283.78769	712	1+
283.81323	138	
284.21251	152	
284.29370	386	1+
284.85263	270	1+
285.16016	128	
285.78591	180	
285.81560	112	
286.02918	188	1+
286.80441	340	1+
286.88171	212	1+
286.92363	140	
289.78770	506	
289.80974	154	
289.86843	166	
289.88172	118	
290.78846	246	
290.86076	114	
290.87240	338	1+
291.80541	1000	1+
293.88477	122	
294.81709	116	
294.85740	378	1+
295.80566	496	1+
295.82152	212	
295.88799	168	
296.42842	96	
296.80942	432	1+
297.14106	94	
298.79554	166	
298.81538	106	
298.85879	278	1+
299.39942	166	1+
299.78356	884	1+
300.72600	114	
300.84137	194	1+
300.90698	136	
302.87149	184	1+
305.89282	116	
306.88804	766	1+
306.95549	100	
307.79945	988	1+
307.93777	122	1+
308.29083	120	
309.81109	628	1+
309.89109	140	
310.31239	102	
310.87718	216	
311.09471	142	
311.87747	136	
312.80574	226	
312.86851	132	
313.03313	124	
313.88750	120	
314.81793	646	1+
316.81406	292	1+
316.98601	98	
319.82689	152	1+
319.97215	126	
321.76665	160	
321.81493	108	
322.76166	106	
323.89018	470	1+
324.77223	128	
324.79853	238	1+
324.89574	318	1+
325.38340	108	
325.80711	214	1+
326.89397	446	1+
327.70901	166	1+
327.76271	108	
327.89488	306	1+
328.16043	164	1+
END IONS

###FS:    #m/z: 363.95738 #charge 1+
###MS: 54
###MSMS: 56
BEGIN IONS
TITLE=Cmpd 41, +MS2(363.9574), 28.0-35.0eV, 1.2min #56
RTINSECONDS=70.7945
SCANS=54,56
PEPMASS=363.95738	2719160
CHARGE=1+
182.86816	194	
187.86750	254	
189.86306	2082	1+
191.85883	1234	
196.88244	708	
199.88748	150	
200.13750	126	
200.87826	260	1+
200.94667	192	
203.92817	176	
204.90488	160	
205.87775	210	
205.95133	236	
207.87370	906	
207.94807	162	
208.88900	192	1+
208.94106	234	
209.87107	268	
209.94417	3086	1+
210.88351	1682	1+
211.94446	204	1+
212.01138	170	
212.87985	13316	1+
212.91592	156	1+
213.06047	116	1+
215.41813	190	
216.41188	126	
219.41624	178	
222.95182	2346	1+
224.94977	3868	1+
225.88197	398	
226.40967	200	1+
226.89643	314	1+
226.94796	20604	1+
226.98959	170	1+
227.05027	144	
227.08095	152	1+
227.10287	132	
227.49303	296	1+
227.53088	122	1+
227.92796	206	
228.08796	178	1+
228.78968	216	1+
228.89502	2398	1+
228.94268	23578	1+
229.00789	176	
229.03778	142	1+
229.84272	190	1+
230.89013	19002	1+
231.08991	140	
231.97923	166	
232.16165	162	1+
232.88633	1722	1+
233.39848	156	
233.48317	122	
234.88082	1006	1+
235.82755	168	
235.84393	282	1+
235.90570	160	
237.05584	202	
237.12915	334	1+
237.89109	200	1+
238.06052	152	
239.06937	212	
239.42655	142	
239.53974	152	
239.83821	346	1+
239.88144	252	1+
240.07062	128	
240.82165	294	
240.94179	778	
240.96354	1840	1+
241.55147	124	
241.94290	580	
242.01074	246	1+
242.79118	278	1+
242.82551	164	
242.94450	1950	1+
242.96010	1408	
243.82044	166	
243.93661	158	
244.82539	314	
244.85448	200	1+
244.95749	10150	1+
245.81728	124	
245.83656	208	
245.94199	330	
246.09652	134	
246.83458	148	
246.90665	900	1+
246.95343	11060	1+
248.80229	546	1+
248.90095	5392	1+
248.97956	154	
249.09905	212	1+
250.89638	394	
250.96890	478	1+
251.06053	142	
251.79465	258	1+
251.84512	388	1+
251.91170	274	
252.07974	314	1+
252.10614	174	1+
252.37588	130	
252.89428	340	
252.94913	156	1+
253.83400	428	1+
253.90490	928	1+
255.09175	164	1+
255.34382	136	
257.96710	422	1+
258.83596	276	
258.97175	358	1+
260.19405	242	1+
260.83459	128	
260.85098	168	
260.96951	890	1+
261.79085	202	1+
261.82994	328	
261.85190	120	
262.77982	178	
262.83032	240	
263.83036	166	
263.97558	130	1+
264.04692	148	
264.79711	128	
264.96230	150	
265.05543	240	1+
265.08395	388	1+
265.81560	132	
266.02536	142	
266.81429	558	1+
266.86563	180	
266.91834	292	1+
266.97526	172	
267.10204	214	1+
267.78337	350	1+
267.92544	194	1+
267.97314	1428	1+
268.86360	152	
269.03500	152	1+
269.79489	190	
269.85167	126	
269.92700	194	
269.96982	1670	1+
270.80508	296	
270.83844	132	
271.80015	184	
271.84269	174	
271.91365	836	1+
272.85050	148	
273.79165	430	1+
274.84922	300	1+
276.80465	266	1+
276.85583	380	1+
278.09233	160	
278.39445	176	
278.79609	242	
278.84279	182	
278.85711	138	
279.10605	232	
279.79878	190	
279.84204	126	
279.98862	132	
280.79485	1088	1+
280.85815	162	
280.92283	124	
281.08511	120	
281.11505	346	1+
281.82037	140	
282.78665	784	1+
282.80763	164	
282.98144	252	1+
283.78821	448	1+
283.84888	402	1+
283.86511	454	1+
283.92230	138	
284.82060	316	1+
285.13438	156	
285.79375	446	1+
285.84528	1694	1+
285.93505	156	
286.79630	314	1+
286.82100	162	1+
286.88372	188	1+
288.78963	182	
290.32634	236	1+
290.78823	478	1+
290.91067	180	1+
291.80437	322	1+
291.85840	164	
292.43879	236	
293.11934	254	1+
293.79880	162	
294.01662	190	1+
294.80806	128	
294.85318	442	1+
295.11082	158	
295.85310	292	1+
295.87162	128	
295.94111	126	
296.80752	616	1+
298.80486	1776	1+
299.36779	162	
299.86760	182	
300.87105	176	
301.81194	460	1+
301.86159	1044	1+
301.92469	150	
302.01671	234	1+
302.79163	198	
303.01594	156	1+
303.80699	1164	1+
303.85697	3306	1+
303.94803	188	
304.43735	356	1+
305.28040	128	
305.80428	598	1+
305.87972	134	
306.80663	460	1+
306.83287	122	
306.88625	476	1+
307.12997	228	
307.88909	348	1+
307.91706	214	1+
307.93598	132	
308.81214	460	1+
309.10862	122	1+
309.76335	140	
310.87329	290	
311.86647	510	1+
311.88211	160	
311.92908	148	
314.81704	424	
314.94730	122	
315.84135	128	
316.45126	120	
316.81401	1070	1+
317.88738	132	
318.87333	400	1+
318.93531	304	1+
319.82285	228	
320.14610	132	
321.81947	1420	1+
321.86901	828	1+
322.00806	240	1+
322.93221	258	
323.81514	128	
323.83668	190	1+
323.87828	246	1+
326.16566	226	1+
326.87339	1240	1+
328.88745	308	
329.87270	162	
330.71436	236	1+
330.87535	132	
333.75919	280	1+
336.94582	630	1+
337.83313	220	1+
338.94829	128	
338.96559	142	
339.82829	1564	1+
340.94110	176	
341.90076	186	1+
341.91179	188	1+
341.94037	140	
342.70921	358	1+
344.83137	226	1+
345.20000	134	
345.70799	158	
345.72537	254	1+
346.90059	130	
351.76131	238	1+
352.88750	126	
359.26717	272	1+
359.78050	168	1+
359.83327	182	
359.85897	272	1+
360.71372	166	
360.86157	232	1+
361.71666	704	1+
361.83735	298	1+
362.93414	124	
363.73797	138	
364.71335	162	
366.73122	132	
368.33478	122	
368.80586	132	
368.83782	218	
END IONS

###FS:    #m/z: 507.84695 #charge 1+
###MS: 54
###MSMS: 57
BEGIN IONS
TITLE=Cmpd 42, +MS2(507.8470), 28.2-35.2eV, 1.2min #57
RTINSECONDS=71.567
SCANS=54,57
PEPMASS=507.84695	813220
CHARGE=1+
196.01560	524	1+
199.88746	194	
210.03208	260	
213.87862	374	1+
217.89395	304	1+
222.90013	232	1+
224.97567	196	
227.94646	206	1+
230.88599	286	1+
232.89787	236	
233.40043	198	
233.89649	190	
236.88934	336	1+
238.06396	264	1+
238.88528	374	1+
241.85348	466	
246.78735	132	1+
246.97818	314	1+
248.85319	200	
248.88256	318	1+
250.90837	476	1+
250.97085	918	1+
252.07963	354	1+
252.97394	208	
254.90856	212	1+
255.03161	190	1+
257.78648	210	1+
257.87768	494	1+
259.87444	790	1+
260.88036	510	1+
262.04373	284	1+
262.31607	178	
263.94211	288	1+
265.88553	180	
267.17046	180	
268.88594	172	
268.89739	174	
269.38829	230	
269.91837	248	1+
270.85854	488	1+
270.88206	274	
272.38812	228	1+
272.85433	1580	1+
275.80433	196	1+
275.89721	212	
276.00099	206	1+
276.02883	158	1+
276.38388	374	1+
276.84797	176	
276.87161	420	1+
278.80046	184	
278.88196	452	1+
278.89877	280	
279.86351	398	
280.10794	192	
281.38231	254	
281.80607	292	1+
281.87185	388	
282.12732	236	1+
282.40034	236	
282.80577	348	1+
283.03094	194	1+
283.09967	314	1+
283.40248	342	1+
283.89812	310	1+
284.79697	296	1+
285.90122	290	1+
287.85287	944	
288.42422	242	1+
288.87030	534	
288.90808	418	1+
289.42014	268	1+
289.87883	1190	
290.13425	188	
290.86545	3022	1+
291.39487	196	
291.79624	296	1+
292.88833	298	
292.96037	298	1+
293.87251	7616	1+
293.96145	212	1+
294.12858	224	1+
294.80926	336	1+
296.81217	426	1+
296.95375	352	1+
298.85520	318	
298.87842	902	1+
299.33821	458	1+
299.81102	508	1+
300.80125	204	
300.85832	458	
300.91386	382	1+
301.00646	202	1+
301.16332	170	1+
301.81018	464	1+
301.86126	920	1+
301.88757	250	
304.87574	316	
304.99143	156	1+
305.05761	198	1+
305.82018	240	
305.86203	1480	1+
306.87983	178	
307.85841	270	
307.89057	1276	
308.14057	1724	1+
308.87233	4100	1+
309.39170	200	
309.88702	1214	
310.15660	1056	1+
310.60457	130	1+
310.65641	138	1+
310.75816	150	1+
310.83913	420	1+
310.93192	304	1+
311.07186	220	1+
311.34697	610	1+
311.66114	112	1+
311.88364	12284	1+
311.96197	312	1+
312.34887	458	1+
312.80616	318	1+
313.86045	2314	1+
314.02666	198	1+
314.86416	2094	1+
315.37681	520	1+
316.38050	412	1+
316.81339	194	
316.88574	274	
317.81163	492	1+
317.87884	474	
317.93569	204	1+
318.02984	216	1+
318.86356	218	
318.88636	780	1+
319.89088	502	1+
319.97893	232	1+
320.00652	190	1+
320.37832	298	1+
321.88904	896	1+
322.35369	178	
322.86845	320	
322.88959	650	1+
323.87198	348	
324.14348	180	1+
324.15751	124	1+
324.85959	272	
324.87738	198	
324.90164	180	
325.82802	168	
325.86366	284	
325.89959	910	
326.18340	188	1+
326.88096	4952	1+
328.36810	830	1+
329.10629	272	1+
329.86980	208	
329.89673	282	
329.92390	238	1+
330.10748	172	1+
330.88462	440	
331.45469	128	1+
331.73370	196	1+
331.83135	356	1+
331.89166	842	
332.02491	172	
332.83468	244	1+
332.87569	1262	1+
333.05392	298	1+
333.81649	850	1+
334.89935	416	
335.84271	870	
335.89187	258	
335.90188	244	
336.86894	182	
337.30288	176	
337.83476	336	1+
337.87941	532	
337.96094	160	1+
338.87544	670	1+
338.97141	208	1+
339.02268	384	1+
339.39499	324	1+
339.87724	422	1+
340.75937	248	1+
341.43084	192	
341.88573	362	1+
343.30739	140	1+
343.87082	562	1+
344.00319	228	1+
344.78476	190	
345.90357	192	
346.77526	536	1+
346.87177	182	
346.89892	222	
347.77604	364	1+
347.84181	222	
347.88933	258	
348.00032	184	1+
348.16498	282	1+
348.29996	264	1+
348.89232	208	
348.91631	194	
349.83869	572	1+
349.89975	268	
350.33933	328	1+
350.37208	220	1+
350.88988	704	
350.91527	270	
350.95893	178	1+
351.06442	172	1+
351.90475	1434	1+
352.37274	556	1+
352.77249	216	
352.90761	1292	1+
353.37455	470	1+
353.85474	998	1+
354.34485	242	1+
354.84147	200	
355.13953	258	1+
355.88111	622	1+
356.03621	180	1+
358.33991	174	
358.48294	170	1+
360.77572	358	1+
360.95467	130	1+
361.32762	170	
361.72752	230	1+
362.04962	198	1+
362.09618	224	1+
362.36502	430	1+
362.81749	354	1+
362.87181	190	
362.96173	188	1+
363.10061	184	1+
363.71004	206	1+
363.91261	320	1+
364.33853	188	
364.85180	196	
365.35021	338	1+
365.72696	630	1+
366.18774	364	1+
366.78717	354	1+
366.84032	3558	1+
366.88355	294	
367.70658	1868	1+
367.88966	280	
368.36266	260	1+
368.89274	438	1+
369.15556	216	1+
369.78184	674	1+
369.83837	328	
370.78475	424	1+
370.83888	226	
371.71961	222	
372.76481	226	1+
372.79242	192	
372.85152	372	
373.38776	260	1+
373.67882	92	1+
373.71920	238	
373.83621	748	1+
374.74920	220	
374.78867	280	1+
374.89811	220	
375.82074	294	1+
375.88907	192	
376.74006	210	
376.86304	172	
376.88280	486	1+
377.38670	424	1+
378.39228	362	1+
379.73191	338	
379.85072	316	
380.71905	422	
380.85597	420	
381.71851	240	
381.79548	320	
381.85170	1076	1+
381.88705	266	1+
382.03826	162	1+
382.85789	720	1+
382.98361	332	1+
384.09053	214	
384.84996	5558	1+
384.89617	686	1+
385.38633	188	
387.73962	520	1+
387.79146	808	1+
387.80320	206	
387.87754	172	
388.79681	684	1+
388.89465	154	1+
389.19827	534	1+
389.39153	310	1+
389.71136	296	1+
390.79147	314	
390.84250	1184	1+
390.89468	192	
391.06877	340	1+
391.20368	186	
391.73322	242	
391.80644	174	
391.91340	242	1+
391.94122	210	1+
392.80605	232	
392.83554	282	
392.86688	660	1+
393.79931	782	1+
394.14627	208	1+
394.78415	392	1+
394.83932	402	1+
395.30134	204	1+
395.86412	268	
395.90007	320	1+
395.97437	146	1+
396.73519	756	1+
397.86636	232	
398.86667	362	
399.41117	242	1+
399.71133	204	
399.72597	578	1+
399.80935	538	
399.85031	936	1+
400.05936	176	1+
400.77904	192	
400.90713	206	1+
401.78638	204	
401.82818	352	1+
402.32210	232	1+
402.76386	190	1+
402.86679	2510	1+
403.87105	1838	1+
405.73072	204	
405.79813	426	1+
405.86971	1450	1+
406.21783	226	1+
407.73125	390	
407.86549	9862	1+
408.75729	264	1+
409.08528	148	1+
409.11709	102	1+
409.16358	168	
409.40777	248	
409.72201	270	
409.81390	354	
409.91235	376	1+
409.95661	180	1+
410.07488	206	1+
410.73310	334	
410.82045	254	
410.84026	170	
411.72967	820	1+
411.81058	1102	1+
411.86343	340	
412.62518	142	1+
412.72997	564	1+
412.84974	464	
412.92109	222	1+
413.87092	992	1+
415.87356	1210	1+
417.81895	604	1+
419.72962	192	1+
420.87851	1058	1+
422.76573	380	1+
422.86365	1148	1+
423.68652	118	1+
423.76471	230	1+
423.82199	304	1+
424.71410	192	
425.73800	214	
425.87759	404	
426.86139	1754	1+
427.73530	2120	1+
428.09375	216	1+
428.88361	740	1+
429.20093	188	1+
429.82406	602	1+
430.73973	874	1+
430.86346	1278	1+
430.88249	274	
431.78821	154	1+
431.86850	952	1+
431.94090	190	1+
432.13951	170	1+
434.82679	244	1+
434.89274	336	
435.68979	266	1+
435.86197	294	
439.13433	134	1+
439.81984	334	1+
439.89389	922	1+
441.86742	188	
442.70091	232	1+
442.75470	198	1+
443.78783	198	1+
444.20488	176	1+
444.74278	758	1+
444.87271	3376	1+
445.74415	672	1+
446.12196	186	1+
446.78155	192	
446.81037	210	1+
448.76614	232	1+
448.88191	1124	1+
449.87833	698	1+
450.75158	620	1+
450.81928	192	
451.86193	186	
453.75933	434	1+
457.11621	206	
457.90568	768	1+
458.15798	218	1+
459.25129	132	1+
459.89396	362	1+
460.89466	258	1+
462.78874	170	
462.88346	1262	1+
463.05429	138	1+
463.83652	264	1+
464.87959	370	1+
466.08401	228	1+
466.70024	168	1+
466.78959	216	
467.88829	1364	1+
468.78164	526	1+
468.84512	260	1+
470.65135	196	1+
471.72095	166	1+
472.77408	256	1+
476.71924	330	1+
478.76669	198	1+
484.79274	174	
485.78926	418	1+
485.90086	848	1+
486.71795	208	1+
486.84567	234	
487.16743	270	1+
490.71820	180	1+
491.79705	188	
491.85751	292	1+
494.65289	212	1+
498.73676	820	1+
499.60924	326	1+
499.74112	676	1+
500.61203	250	1+
501.69411	192	1+
501.73693	210	1+
501.95454	144	1+
504.80218	452	1+
505.73007	352	1+
507.85424	216	1+
508.91254	182	1+
509.80806	322	1+
509.85868	860	1+
END IONS

###FS:    #m/z: 322.93091 #charge 1+
###MS: 58
###MSMS: 59
BEGIN IONS
TITLE=Cmpd 43, +MS2(322.9309), 28.0-35.0eV, 1.3min #59
RTINSECONDS=75.2425
SCANS=58-59
PEPMASS=322.93091	5447504
CHARGE=1+
183.30753	104	
184.42989	94	
185.91046	92	
191.85907	112	
192.88711	174	
196.88343	328	1+
200.88088	182	
201.04666	170	
205.94801	474	1+
207.97540	114	
209.94429	122	
210.89752	100	
211.99561	96	
212.03999	90	
212.87957	300	1+
214.89690	302	
215.89655	152	
216.88823	114	
217.87070	98	
217.89916	128	
218.89176	188	1+
220.87036	128	
221.87817	92	
221.94422	402	
221.96537	156	
222.95349	416	
223.93978	138	
223.95984	900	
225.89811	90	
226.96226	162	
227.10188	140	
228.84376	192	
228.89667	146	
229.39106	92	
229.83290	230	1+
230.88811	690	1+
230.90599	140	
232.39400	174	
232.90437	112	
232.93319	184	1+
233.91600	190	
235.82357	138	
235.88319	216	
236.60524	94	
237.05686	444	1+
237.79957	124	
238.02382	112	
238.79903	130	
238.82596	108	
238.93786	298	
239.78664	964	1+
240.17105	102	
240.83171	332	1+
240.94015	3226	
240.96056	358	
241.94292	2508	
242.94149	7744	1+
243.82054	132	
243.83434	214	1+
243.88074	276	1+
244.81841	576	1+
244.93965	1726	1+
246.84893	306	1+
246.97590	248	
247.05318	100	
247.83172	136	
247.98054	154	
248.85223	198	
249.85060	120	
250.84066	300	1+
250.95338	104	
251.74477	102	
252.07152	156	
252.44386	98	
252.82779	112	
253.83323	122	
255.37704	104	
255.78416	272	
255.80292	164	
255.90257	234	1+
256.02659	192	1+
257.79688	342	1+
258.06156	128	
258.83295	726	1+
259.01350	92	
260.33740	228	
260.82828	956	1+
260.88748	160	1+
261.34325	90	
262.13885	126	
262.85647	146	
262.97742	124	
263.83107	216	
264.04188	98	
264.35536	92	
265.02084	92	
265.05831	142	
265.85722	186	
266.91694	138	
267.79496	252	
268.84233	116	
269.79701	504	1+
269.85709	156	
271.77584	124	
271.84995	222	
272.78748	108	
272.81251	148	
272.85518	170	
272.96961	94	
273.79838	300	
274.80286	1178	1+
274.84287	118	
275.37067	98	
275.41958	92	
275.80920	830	1+
275.90854	104	
276.84361	154	
276.96636	104	
277.84417	442	1+
277.96668	110	
278.84485	314	1+
279.09196	844	1+
280.79191	136	
281.85335	106	
282.85207	448	1+
283.12881	102	
283.79020	1120	1+
283.96822	90	
284.29346	504	1+
284.81065	118	
284.87633	270	1+
286.18619	180	
286.86273	314	1+
286.92454	92	
287.80913	240	
289.78685	632	1+
290.89355	110	
291.80429	508	
292.80392	576	1+
292.83708	112	
294.25275	94	
294.85968	466	1+
295.02189	174	1+
296.10643	108	
296.80907	438	1+
296.91393	132	
297.78645	180	
298.10803	216	1+
298.14516	104	
298.80412	124	
299.78575	430	1+
299.87188	250	1+
300.37173	92	
300.81341	142	
301.78211	266	1+
301.82358	122	
302.88527	148	
303.21718	94	
303.36681	106	
303.87540	122	
305.08902	142	
305.92149	120	
306.80870	100	
306.87593	168	
306.89203	198	
307.80197	330	
307.89032	200	
308.29766	128	
308.80090	186	
308.88172	266	1+
309.81620	614	1+
310.90088	196	
311.80696	420	1+
311.86020	104	
311.88678	620	1+
312.80637	292	1+
312.87008	130	
313.84859	90	
313.87094	102	
314.82134	452	1+
316.76729	90	
316.81455	126	
317.82219	154	
317.89298	204	
318.03867	102	
318.45019	110	
319.88471	94	
320.82897	90	
320.91161	126	
322.89818	132	
323.01986	90	
323.75625	116	
323.88678	492	1+
323.91971	160	
324.13102	98	
324.81245	236	1+
324.89119	420	1+
325.77787	144	
326.39630	100	
326.62052	90	
326.75773	172	1+
326.88758	124	
327.71394	124	
327.81919	328	1+
END IONS

###FS:    #m/z: 363.95711 #charge 1+
###MS: 58
###MSMS: 60
BEGIN IONS
TITLE=Cmpd 44, +MS2(363.9571), 28.0-35.0eV, 1.3min #60
RTINSECONDS=76.0245
SCANS=58,60
PEPMASS=363.95711	2087472
CHARGE=1+
182.86968	320	
185.87271	130	
187.86835	166	1+
187.93469	142	
189.86273	1288	1+
191.85760	1708	1+
194.88739	194	
195.88861	110	
195.92128	106	
196.88272	844	1+
203.87964	184	
205.88520	142	
207.40451	140	
207.87458	820	1+
207.94979	314	
209.86842	232	
209.94365	2900	1+
210.88436	1094	1+
211.86496	140	
212.87949	9066	1+
215.88027	144	
215.91720	114	
217.91361	360	1+
219.86325	218	
219.88490	116	
221.86067	164	
222.90863	148	
222.95237	2442	1+
223.97472	166	
224.89922	120	
224.94791	2996	1+
225.88654	216	
226.10363	136	1+
226.89618	270	
226.94767	18864	1+
226.99927	140	
227.08034	114	1+
227.14344	108	
227.82681	168	1+
227.88332	140	
228.42635	84	1+
228.79462	114	
228.89458	2622	1+
228.94239	19330	1+
229.12301	156	1+
229.80971	106	1+
230.05163	194	1+
230.78853	364	1+
230.88973	14962	1+
231.82959	116	
232.02976	120	1+
232.88570	2066	1+
232.96018	154	
233.51507	98	1+
234.88130	634	1+
234.93266	180	
235.82257	138	
237.05357	118	
237.13111	370	1+
237.98031	136	
238.10315	112	
238.93884	166	
239.06942	290	1+
239.90686	130	
240.82311	142	
240.94065	1126	1+
240.96226	1352	1+
241.08847	184	
241.88970	250	1+
242.82840	154	
242.94279	1460	1+
242.95998	1110	1+
243.81686	516	1+
243.86455	194	1+
244.95757	9574	1+
245.82355	356	1+
245.83758	356	1+
245.94259	320	
246.90467	654	1+
246.95295	10324	1+
247.44083	132	
248.80079	398	1+
248.85015	398	1+
248.90019	4452	1+
250.30528	78	1+
250.89930	550	1+
250.94816	278	1+
250.96916	468	
251.07420	354	1+
251.78778	244	1+
252.12991	116	
252.90019	1014	1+
252.95597	106	
253.06322	178	1+
253.90754	752	1+
253.92961	112	
255.34754	236	
256.45316	168	
257.10928	110	
257.13936	272	
257.79223	290	1+
258.79512	166	1+
258.83174	730	1+
258.96912	216	
258.98523	160	
259.97122	130	
260.78036	132	
260.82754	1266	1+
260.97034	904	1+
261.82837	984	1+
262.77920	218	
263.09717	184	1+
263.56257	156	
264.79667	152	
264.81862	160	
265.08594	162	
265.34776	268	1+
265.90401	146	
265.98079	304	1+
266.40739	136	
266.81592	310	
266.86194	128	
266.90575	274	1+
267.12742	242	1+
267.82682	150	
267.86643	138	
267.97508	1416	1+
268.80217	428	1+
268.95783	376	
269.96934	1658	1+
271.84452	414	1+
271.91677	602	1+
272.84454	256	1+
273.79287	458	1+
273.93795	138	
274.79604	324	1+
274.85150	292	
274.90912	204	1+
275.81707	156	
275.99886	118	
276.85485	196	
276.88522	126	
277.11181	108	
277.48975	128	
277.85417	512	1+
278.79717	208	
278.90396	132	
279.10099	120	
279.79966	126	
279.84343	182	
279.91787	118	
280.79106	910	1+
280.92188	434	1+
281.85146	138	
281.92255	360	1+
281.97952	138	
282.12436	186	1+
282.82899	126	
282.97322	134	
283.78899	512	1+
283.84921	656	
283.98133	466	1+
284.04375	110	
284.81978	452	1+
284.87140	128	
285.13119	316	1+
285.82090	278	1+
285.84584	1410	1+
286.80092	132	
287.81784	114	
287.86543	398	1+
287.93628	132	
288.78904	268	1+
290.78638	1096	1+
290.81285	118	
290.87492	148	
290.96929	124	
292.11842	236	1+
292.86524	452	1+
293.11919	168	1+
293.80699	284	1+
295.11564	150	
295.86782	156	
296.81214	434	
296.87036	118	
296.88652	238	1+
297.10987	120	
297.12759	132	
297.81157	196	
298.80315	1332	1+
298.86554	112	
300.79888	132	
300.81002	600	1+
300.91563	242	1+
301.32866	112	
301.86191	938	1+
303.11135	130	
303.80784	954	1+
303.85693	3410	1+
303.92527	204	1+
304.46665	112	1+
304.88824	280	1+
306.05009	178	1+
307.11970	124	
307.83932	108	
308.13643	156	
309.05979	136	
309.84506	178	1+
309.93036	148	
310.87505	298	
311.71383	200	1+
311.88406	280	
311.90520	190	1+
311.93045	208	1+
312.86715	250	
314.82037	162	
315.81581	124	
316.00231	218	1+
316.81349	604	1+
316.88678	244	1+
317.81549	358	1+
318.12161	352	1+
318.93558	390	1+
319.12497	258	1+
319.82084	192	
319.87311	432	1+
320.83389	110	
320.95840	172	1+
321.81770	1402	1+
321.86685	524	1+
322.15667	134	
322.92777	562	1+
324.76474	108	
324.87795	196	
326.00199	212	1+
326.17934	138	
326.39849	168	
326.74899	122	
326.87208	1542	1+
327.70992	270	1+
328.68317	110	
328.88980	132	
328.94607	294	1+
329.94991	246	1+
330.20326	138	
330.71375	236	1+
332.33966	112	
332.74854	112	
333.77277	140	
333.79369	118	
334.86968	140	
335.76649	122	
335.85414	112	
336.94533	1058	1+
337.75238	118	
337.83523	112	
337.85337	128	
339.82967	1286	1+
339.90645	112	
340.94138	446	1+
341.82408	122	
342.20974	158	
342.78910	120	1+
342.90625	400	1+
345.70821	140	
345.72745	124	
347.89035	158	1+
348.72359	264	1+
349.76990	252	1+
349.85548	134	
349.91493	120	
352.77266	126	
352.89107	254	1+
354.75965	120	
355.70793	158	1+
356.77245	270	1+
359.74848	150	
359.83714	132	
359.85532	122	
360.75124	216	1+
361.71142	778	1+
362.84361	140	
363.73726	322	1+
364.73721	212	1+
366.18584	138	
366.73623	426	1+
366.76521	146	
367.73922	310	1+
367.89723	122	
368.80349	142	
END IONS

###FS:    #m/z: 336.94646 #charge 1+
###MS: 58
###MSMS: 61
BEGIN IONS
TITLE=Cmpd 45, +MS2(336.9465), 28.0-35.0eV, 1.3min #61
RTINSECONDS=76.7965
SCANS=58,61
PEPMASS=336.94646	479470
CHARGE=1+
120.68294	140	
182.86730	142	
184.86071	230	1+
189.86161	136	
192.88480	190	1+
196.88160	104	
202.03526	94	
205.95335	206	
208.88540	166	
209.94455	150	
210.88367	910	1+
211.90376	132	
211.94439	7564	1+
212.87809	6056	1+
213.93925	4412	1+
215.85752	310	1+
215.88697	1550	1+
215.93616	726	1+
215.99194	146	
217.88270	336	
218.53315	94	
218.79107	104	
219.87862	158	
221.94276	104	
223.96079	248	
224.97082	118	
225.88969	236	
225.97050	94	
226.00223	92	
226.38848	152	
226.89499	290	
226.95247	346	1+
227.78349	150	1+
227.89755	164	
228.89442	1404	1+
229.25893	106	
229.39661	192	
229.95488	7596	
230.32894	112	1+
230.80966	100	
230.88872	6670	1+
230.97286	150	
231.83889	94	
231.95055	3586	1+
232.05379	102	
232.11025	128	
232.89222	2000	1+
233.82858	104	
233.89735	1338	1+
233.94880	356	
234.82942	156	
235.84511	214	1+
235.89326	510	
235.94367	198	
236.80260	152	
237.05400	108	
237.09646	242	1+
238.45205	96	
239.78998	136	
239.83896	130	
239.90955	138	
239.94514	102	
240.96202	130	
242.98236	104	
243.86691	162	
244.36938	182	
245.01935	92	
246.44087	176	
246.82771	194	1+
246.90758	250	
246.97704	392	
247.10624	114	
247.89115	122	
247.96568	1384	1+
248.02931	128	
248.90008	2750	1+
249.83258	194	
249.96288	1384	1+
249.98535	120	
250.83120	708	1+
250.95164	280	
251.07166	250	1+
251.78843	120	
252.97090	4420	1+
253.04424	126	
253.08499	130	
253.78573	126	
253.84019	286	1+
253.90462	1694	1+
253.93452	116	
254.30402	86	1+
254.96647	1920	1+
255.01005	96	
255.07643	98	
255.10859	114	
255.39477	98	
255.90013	158	
255.91766	140	
256.84882	118	
256.91611	226	
256.96413	262	
257.34313	112	
257.79885	234	1+
257.91468	136	
258.38429	94	
258.84761	238	1+
259.84341	294	1+
259.87720	92	
260.94555	120	
261.82720	92	
263.80228	110	
263.84567	256	1+
266.84683	192	
267.39486	98	
267.84086	592	
267.96244	172	
268.13015	94	
268.83943	1596	1+
268.96317	118	
269.35447	104	
269.80062	246	1+
270.00109	94	
270.98126	664	1+
271.04773	94	
271.79391	206	
271.81081	198	1+
271.87098	98	
271.91567	630	1+
272.86054	182	
272.97716	218	
273.10924	94	
273.79326	672	1+
274.79691	382	1+
274.89128	96	
275.94740	162	1+
275.97356	144	
276.48411	94	
276.85549	224	
277.83775	220	
278.54034	114	
278.80906	108	
278.83425	1020	1+
278.85920	180	
279.10120	134	
281.04739	108	
281.81616	154	
282.06465	128	
283.79490	152	
283.91117	122	
284.80362	220	1+
284.90920	220	1+
285.85027	378	
285.87248	240	1+
286.51506	100	
286.85035	1518	1+
288.81186	130	
289.06063	102	
289.85384	158	
289.88032	102	
290.78728	118	
290.85481	392	1+
291.80116	190	
291.94958	94	
292.43578	154	
292.80803	142	
293.10953	190	
293.79786	126	
293.85851	406	1+
293.89058	138	
293.99768	154	
294.97479	108	
295.90260	154	
295.99844	148	
296.80662	386	1+
298.00749	118	
298.48567	102	
298.80664	228	1+
298.87431	98	
299.96114	94	
303.81200	136	
303.86491	142	
304.41341	100	
304.85967	118	
305.87500	114	
305.90558	102	
306.55758	110	
306.77590	170	1+
306.87978	320	1+
307.02410	96	
307.80552	248	1+
308.87882	248	
309.83971	484	1+
309.87094	1098	1+
310.87425	760	1+
314.82142	322	1+
315.88069	150	
319.43468	102	
319.88039	94	
320.75082	288	1+
321.41965	224	
321.97067	124	
324.89513	490	1+
325.78370	158	
326.55144	112	
328.88898	536	1+
329.19215	134	1+
330.88378	200	
333.80903	194	1+
334.76471	248	1+
336.99892	126	1+
338.04967	124	
339.07091	92	
339.82879	266	
340.76443	228	1+
341.34558	96	
342.03803	100	
END IONS

###FS:    #m/z: 322.93067 #charge 1+
###MS: 62
###MSMS: 63
BEGIN IONS
TITLE=Cmpd 46, +MS2(322.9307), 28.0-35.0eV, 1.4min #63
RTINSECONDS=80.4805
SCANS=62-63
PEPMASS=322.93067	5447432
CHARGE=1+
191.86505	92	
192.89105	200	
196.88523	340	1+
200.88677	118	
205.94733	296	
207.97265	174	
208.90846	138	
212.88148	156	
214.89601	270	
215.88621	120	
218.89085	126	
219.89945	126	
220.87154	128	
220.89090	232	1+
221.94523	102	
222.95491	904	1+
223.82286	220	1+
224.05334	158	
224.97327	152	1+
226.39026	92	
226.99434	100	
227.13727	94	
227.95371	124	
228.89108	114	
228.95956	98	
230.83822	204	
230.88822	178	
230.90596	178	
234.88637	186	
237.05800	158	
237.36298	110	
238.03191	96	
238.91702	98	
239.06788	144	
239.78691	612	1+
240.07842	192	1+
240.46808	100	
240.82226	318	
240.94111	2112	
240.96208	310	
241.94221	2328	
242.66474	120	
242.78948	222	1+
242.82012	122	
242.94150	6618	1+
243.12941	166	
243.81975	594	1+
244.13055	108	
244.82010	432	1+
244.94046	1954	1+
245.39230	106	
246.05052	106	
246.80917	150	
246.85536	104	
246.89614	114	
246.97482	548	1+
247.13047	100	
248.89899	144	
249.50862	108	
250.15094	134	
250.44832	94	
251.06553	130	
251.79171	140	
252.07915	94	
252.78878	98	
253.35011	92	
253.83671	280	1+
253.92485	100	
255.49295	100	
255.77866	100	
256.89799	142	
257.08635	118	
257.19435	134	
257.39800	108	
257.79771	154	
257.85952	98	
258.41581	90	
258.83524	190	
258.85087	120	
258.97367	144	
259.82844	96	
259.84265	138	
260.34125	274	1+
260.83744	238	
261.00395	100	
261.47668	94	
261.79417	122	
261.82821	1078	1+
261.90472	106	
261.97642	118	
262.91405	138	
263.35620	92	
263.79720	258	1+
263.97477	104	
264.99917	104	
265.05428	122	
266.85100	240	
266.91317	104	
267.79449	326	
267.85705	138	
267.97244	124	
268.84588	166	
268.95617	136	
269.80212	170	
270.79437	492	1+
271.84396	180	
273.79394	282	
273.84667	258	1+
273.98470	94	
274.04774	122	
274.79750	168	
275.80967	380	1+
276.46185	90	
276.84249	136	
277.04422	120	
277.13199	90	
277.45313	106	
278.10973	92	
278.81071	90	
278.84031	158	
278.86246	116	
278.91573	114	
279.09052	560	1+
279.81222	102	
280.79876	98	
280.85342	116	
280.91654	184	1+
281.79555	168	
281.81720	118	
282.44182	90	
282.80195	262	
282.86875	168	
283.06841	136	
283.78677	960	1+
283.84605	176	1+
284.29287	306	1+
284.81385	124	
284.86487	210	1+
285.45261	100	
285.98912	92	
286.10221	104	
286.91587	118	
287.79281	142	
287.81514	112	
287.89876	94	
289.78684	180	
289.80707	220	
289.87972	172	
289.90880	120	
290.80105	118	
290.86420	138	
290.87749	258	1+
291.80459	752	1+
291.88139	170	1+
291.92736	194	1+
294.86039	360	1+
295.94010	94	
296.87239	350	1+
297.80738	240	1+
298.16653	98	
299.41485	92	
299.78821	720	1+
300.86554	182	
301.86830	114	
302.86717	314	1+
303.80671	178	
304.33419	100	
304.77553	90	
305.81092	140	
306.88240	202	
307.80170	830	1+
307.88610	588	1+
308.28907	110	
308.59462	98	
308.86380	94	
310.81646	334	1+
310.87878	532	1+
311.88283	318	1+
314.81192	120	
314.93207	96	
316.77444	100	
316.81421	126	
317.81232	272	1+
321.72169	92	
321.77455	150	
323.24256	198	1+
323.74769	252	1+
324.84070	90	
324.88658	128	
325.80656	192	1+
325.89469	174	
326.72513	104	
326.75174	160	
327.71246	252	1+
328.06664	94	
END IONS

###FS:    #m/z: 340.94065 #charge 1+
###MS: 62
###MSMS: 64
BEGIN IONS
TITLE=Cmpd 47, +MS2(340.9406), 28.0-35.0eV, 1.4min #64
RTINSECONDS=81.252
SCANS=62,64
PEPMASS=340.94065	3075180
CHARGE=1+
187.87293	220	
189.86039	134	
192.92697	142	
196.83680	96	
199.88932	122	
200.86675	130	
201.64632	112	
203.88620	96	
205.94825	208	
208.96101	206	
210.93768	142	
212.87900	226	
212.89435	144	
213.87889	832	1+
213.93956	2586	1+
215.88691	1074	1+
215.93626	436	
217.88120	576	1+
217.93183	146	
218.92196	104	
219.87567	138	
219.89504	94	
220.87647	134	
220.91766	122	
223.42145	106	
223.96380	236	1+
224.57571	96	
226.89257	266	1+
226.94634	188	
226.97366	110	
227.95379	214	
228.94199	294	
230.88845	1492	1+
230.95575	194	
231.89088	882	1+
231.95101	1826	1+
233.89840	582	1+
233.91939	100	
233.94755	522	
234.88976	128	
235.89427	336	
235.94832	224	1+
236.88479	170	
238.80267	136	
238.90194	184	1+
239.78247	316	1+
240.22790	106	
240.83913	244	1+
242.78764	108	
242.94194	144	
246.90535	112	
246.97508	414	1+
248.89656	414	1+
248.97153	110	
249.38181	106	
249.87160	100	
249.89841	260	1+
249.96064	446	1+
250.01005	232	1+
250.99766	114	
251.39936	94	
251.92182	118	
251.95931	328	1+
252.78904	148	1+
253.83445	360	1+
253.89865	414	1+
253.92295	98	
254.85910	186	1+
254.96641	1232	1+
255.07405	196	
255.91539	466	1+
255.98321	136	
256.88759	192	
256.96197	538	1+
257.79899	162	
258.84500	326	
258.88842	204	1+
258.96493	120	
258.99514	98	
259.84586	576	1+
259.95443	242	
260.37980	106	
262.46428	122	
262.84349	140	
263.80406	142	
263.98439	94	
264.87267	138	
266.86078	228	
266.96321	240	1+
267.89921	122	
268.83765	108	
268.86223	140	
268.91840	98	
270.02201	94	
270.83684	112	
271.91652	106	
272.85124	336	1+
272.93405	218	
273.56415	106	
273.79557	180	
274.97538	94	
275.46200	158	
275.96191	322	1+
276.81335	122	
276.85260	314	1+
278.84615	126	
278.85320	138	
279.84756	100	
279.96327	118	
280.39171	126	
280.54408	94	
280.79203	214	1+
280.86669	128	
281.43132	150	
281.72160	98	
282.37252	106	
282.84884	168	
283.49860	94	
283.75253	96	
283.78673	110	
283.81271	224	1+
284.79357	116	
284.85895	106	
286.86661	178	
287.04317	178	
288.36132	126	
289.01056	104	
289.79012	378	1+
290.85970	186	
291.80569	422	1+
291.86693	144	
292.97763	94	
293.48437	98	
293.82656	226	1+
293.87277	100	
294.09031	178	1+
294.11712	106	
294.40860	94	
294.86915	206	
294.88145	190	
295.81973	106	
296.80579	268	1+
296.87460	196	
296.97285	96	
296.99105	102	
297.86739	112	
297.99785	106	
298.14944	104	
298.81987	136	
299.78305	392	1+
299.87580	234	
302.16967	100	
302.83122	102	
302.94367	332	1+
304.94599	146	
305.88212	166	
306.88338	322	
307.61178	98	
307.79907	128	
307.89152	210	
308.87980	134	
308.97889	100	
309.81323	246	
310.81204	124	
310.87774	390	
311.89260	292	
312.87034	222	1+
314.81580	136	
315.87517	158	
317.04502	96	
317.97065	96	
318.81540	120	
319.86258	106	
319.97714	94	
321.05127	110	
321.43399	170	
321.82054	104	
324.89225	100	
326.17661	294	1+
326.88946	122	
326.96554	98	
328.88620	160	
329.81179	460	1+
329.88711	106	
330.81347	392	1+
330.87171	102	
330.90243	152	
331.13767	232	1+
337.72228	98	
339.83137	246	1+
340.71293	124	
340.78382	102	
341.76120	130	
342.35521	104	
342.81218	106	
344.72422	264	1+
344.90863	100	
344.96947	134	
345.81968	94	
END IONS

###FS:    #m/z: 363.95678 #charge 1+
###MS: 62
###MSMS: 65
BEGIN IONS
TITLE=Cmpd 48, +MS2(363.9568), 28.0-35.0eV, 1.4min #65
RTINSECONDS=82.0245
SCANS=62,65
PEPMASS=363.95678	2155128
CHARGE=1+
182.06775	106	
182.86611	142	
183.02001	100	
185.86713	148	
187.86783	128	
189.86256	1688	1+
191.85684	1846	1+
194.88251	132	
196.88454	498	1+
200.94893	114	
206.88838	150	
207.40625	228	
207.87680	528	1+
207.95055	120	
208.14417	130	
209.86899	282	
209.94360	2726	1+
210.88391	1030	1+
212.87930	6500	1+
214.91651	252	1+
216.40908	128	
217.86984	112	
220.00223	118	
220.41979	102	
221.54965	110	
221.89064	146	
222.95160	1826	1+
223.88786	146	
224.94955	3210	1+
225.88653	356	1+
226.91931	212	
226.94733	15546	1+
227.87699	106	
227.92997	228	
228.89568	2334	1+
228.94271	17810	1+
229.10882	114	
230.78925	224	
230.88852	12646	1+
231.03876	106	
232.58110	114	
234.88232	512	1+
235.67048	104	1+
235.82106	180	1+
235.84664	326	1+
237.01680	114	
237.05594	138	
238.02397	190	1+
238.63032	102	
239.79153	204	1+
240.81969	186	
240.83634	232	1+
240.94129	728	
240.96259	1478	1+
241.94249	1586	1+
242.82063	576	1+
242.95959	1128	1+
243.54887	122	
244.05565	112	
244.13075	98	
244.95769	8180	1+
244.99084	166	
245.04542	268	1+
245.19317	136	1+
245.90476	600	1+
245.94344	346	
246.09506	100	
246.81044	290	1+
246.90510	430	1+
246.95306	9108	1+
247.43488	116	
247.45928	100	
248.80593	318	
248.89987	2956	1+
248.97480	328	1+
249.07731	144	
249.80514	196	
250.89800	222	
250.97430	370	1+
251.90841	134	
252.08546	274	1+
252.89950	994	1+
253.79790	108	
253.83550	316	1+
253.90614	666	1+
254.06879	122	
255.03169	102	
255.64254	98	
256.50668	100	
257.13908	128	
258.83476	504	1+
258.97256	222	
259.06551	226	1+
260.82974	320	
260.96818	1440	1+
261.82903	848	1+
262.09303	104	
262.13181	98	
263.80429	262	1+
263.98424	128	
264.95991	234	
265.08492	116	
265.81152	640	1+
265.97772	200	
266.35554	100	
266.81100	690	1+
266.87709	102	
267.06739	112	
267.78550	310	1+
267.90509	100	
267.97333	1260	1+
268.95732	250	
269.05273	258	1+
269.96940	1314	1+
270.40890	214	1+
270.79869	264	1+
271.84474	284	
271.91613	696	1+
272.84347	480	1+
274.86823	106	
276.35325	178	
276.81015	120	
276.85624	208	
277.10448	162	
277.81409	110	
277.85759	160	
278.79587	198	
278.84837	212	1+
278.88104	178	1+
279.10244	190	
279.80505	146	
280.00053	242	1+
280.79141	1260	1+
280.85593	224	1+
281.12809	314	1+
281.81504	152	
282.80958	224	
283.79036	274	
283.81723	142	
283.84845	414	1+
284.03367	116	
284.80696	120	
284.82601	224	
284.99364	138	
285.13315	256	
285.84593	1354	1+
285.93692	318	1+
286.15848	100	
287.80507	98	
287.85917	196	
289.12265	108	
289.78502	690	1+
289.87485	224	
290.78741	560	1+
292.86238	168	
292.88014	106	
293.11767	114	
293.46310	98	
293.87377	142	
294.86067	194	
294.88669	120	
294.96331	126	
295.45019	100	
296.81031	596	
297.80795	334	
298.03011	182	1+
298.80223	1276	1+
299.36998	136	
299.86503	114	
300.81167	308	
300.87233	250	
301.50488	98	
301.80734	250	1+
301.86001	874	
303.80769	766	1+
303.85619	2914	1+
303.88843	118	
304.10720	140	
306.39866	100	
306.87471	212	1+
306.89966	118	
309.42973	160	
309.87315	208	
310.82286	218	1+
310.87823	344	1+
315.81467	498	1+
316.81655	350	1+
318.29479	100	
318.81718	586	1+
318.88680	206	
318.93327	440	1+
321.81753	982	1+
321.86734	616	1+
322.93043	466	1+
324.87730	130	
324.89909	118	
326.87431	890	1+
327.70915	116	
328.88882	216	
331.80890	180	1+
332.87026	100	
334.75614	108	
335.38195	100	
335.74531	194	1+
336.14690	146	
336.94490	230	
336.98396	134	
337.83365	242	
337.94952	110	
339.82649	1000	1+
340.79336	176	1+
340.94094	534	
342.94222	126	
343.71115	308	1+
343.75032	184	1+
345.19909	116	
348.72685	142	
349.76707	130	
349.77739	132	
350.76449	138	
350.89560	202	1+
351.79683	234	1+
354.75720	112	
355.78261	102	
356.80466	198	1+
357.07365	100	
358.16278	98	
359.74148	204	
359.95939	110	
360.71593	138	
360.87766	110	
361.72354	134	
362.70105	174	
362.72059	112	
362.85114	188	
363.71120	182	
363.74322	226	1+
365.73260	134	
365.98074	106	
367.72623	138	
367.78819	232	
368.86707	144	
END IONS

###FS:    #m/z: 340.94069 #charge 1+
###MS: 66
###MSMS: 67
BEGIN IONS
TITLE=Cmpd 49, +MS2(340.9407), 28.0-35.0eV, 1.4min #67
RTINSECONDS=85.7085
SCANS=66-67
PEPMASS=340.94069	2655858
CHARGE=1+
186.86574	92	
190.93139	132	
192.88371	100	
192.92712	604	
194.89222	114	
195.95907	144	
196.88350	826	1+
197.53516	92	
200.87234	296	1+
204.89020	92	
205.95011	356	1+
206.41360	90	
207.40758	150	
207.93682	94	
208.88347	160	
208.94163	156	
208.95949	96	
209.94354	212	
210.94008	334	
211.01854	102	
211.90498	110	
212.87676	2102	1+
213.93868	2138	1+
214.89458	308	
215.41624	172	
215.88770	1274	1+
215.91995	112	
217.88325	392	
217.93699	136	
218.88333	194	
219.97861	98	
220.89217	750	1+
221.96479	130	
223.02340	102	
223.95895	282	1+
226.89308	344	1+
226.95026	522	1+
229.09893	92	
230.88784	2224	1+
230.94311	96	
231.88962	1296	1+
231.95045	1970	1+
232.04379	112	
233.39689	110	
233.83358	304	1+
233.89955	412	
233.94754	396	
234.89317	800	1+
235.42980	122	
235.89413	570	1+
236.83402	174	
238.79689	130	
238.82517	198	1+
238.84687	90	
239.02137	142	
239.06113	126	
239.78710	392	1+
239.90451	502	
240.95958	306	1+
243.16623	98	
244.89902	122	
244.96320	130	
245.44165	152	
245.86799	126	
246.97583	800	1+
248.00209	204	1+
248.90051	650	1+
249.96090	238	
250.62713	90	
250.65424	102	
250.84680	106	
250.97300	164	
251.78962	284	1+
251.92550	142	
251.95810	284	
252.04240	90	
253.83261	98	
253.90268	448	1+
253.94196	172	1+
253.97717	130	
254.81148	130	
254.90483	326	1+
254.92084	106	
254.96520	1302	1+
255.07457	98	
255.78294	98	
256.08144	130	
256.91402	208	
256.96349	592	1+
257.79602	420	1+
257.86746	134	
257.94204	108	
258.38033	92	
258.84424	126	
258.91248	276	1+
259.89911	120	
259.95700	272	1+
260.84637	96	
261.84138	200	
262.13265	118	
262.81649	164	
262.84080	100	
262.95368	94	
265.82869	90	
266.87224	104	
266.98741	92	
267.14124	142	
267.86395	168	
267.97743	122	
268.94845	96	
269.62217	100	
270.36247	100	
270.80584	122	
271.89099	178	
271.92485	150	
272.79419	302	1+
272.84737	152	
272.91138	184	
272.93527	370	
274.00670	92	
274.85895	308	1+
275.80841	376	1+
275.89579	102	
276.85599	758	1+
276.96066	100	
277.83368	174	
278.84509	340	
280.86201	122	
281.08492	192	1+
281.85137	90	
281.87320	100	
282.31926	90	
282.92666	132	
283.79242	272	1+
283.86468	262	1+
284.43608	96	
285.42886	92	
287.51292	96	
287.81111	312	1+
287.98951	102	
289.43060	254	1+
289.78693	134	
290.97378	94	
291.12891	92	
291.80718	382	1+
292.88015	158	
293.85629	352	1+
296.80800	114	
297.97810	138	
298.37232	90	
298.48700	90	
298.82724	92	
299.15243	120	
299.24553	116	
299.78799	316	
299.85491	394	1+
300.78439	216	
300.85829	324	1+
300.87454	200	
302.94569	226	1+
303.80693	198	1+
304.92564	140	
305.84268	120	
306.88096	202	
307.79628	294	1+
307.81945	144	
307.88865	162	
308.86738	198	
309.81266	598	1+
310.88502	222	
311.01537	100	
311.85844	96	
311.88252	318	
312.80217	150	
313.85374	106	
314.81483	94	
314.89139	266	1+
315.85900	144	
316.36336	90	
318.09580	208	1+
319.85645	116	
320.92905	126	
321.81606	146	
323.88727	478	1+
324.89134	406	1+
325.82747	144	
327.18170	212	1+
328.88802	348	1+
330.81511	338	1+
330.88798	134	
331.88443	92	
332.39803	100	
332.82949	96	
333.95700	206	1+
334.76462	134	
334.87644	92	
336.88913	108	
337.82880	130	
338.05456	96	
338.30706	96	
338.87593	262	1+
339.79031	96	
339.83466	268	1+
339.96246	92	
340.01695	102	
341.85097	150	
342.72132	208	1+
342.90275	118	
343.91481	142	
344.71948	244	1+
END IONS

###FS:    #m/z: 507.84611 #charge 1+
###MS: 66
###MSMS: 68
BEGIN IONS
TITLE=Cmpd 50, +MS2(507.8461), 28.2-35.2eV, 1.5min #68
RTINSECONDS=86.4805
SCANS=66,68
PEPMASS=507.84611	714050
CHARGE=1+
196.01538	720	
199.88451	342	1+
214.88529	506	1+
224.97829	218	
232.89707	482	1+
234.88377	314	1+
238.06583	162	
241.85212	256	
244.39359	228	1+
246.87910	230	1+
249.89905	398	1+
250.96886	784	1+
252.07714	210	
257.86895	378	1+
258.93124	158	
260.88390	270	
263.37824	258	1+
263.94691	172	1+
266.17057	344	1+
267.78433	176	1+
267.87363	586	1+
268.79743	174	1+
268.87742	538	1+
270.85823	202	
271.39422	170	
271.86667	154	
272.85360	1196	1+
275.79627	182	
275.91344	340	1+
278.39341	224	
278.90070	412	1+
279.39509	502	1+
279.83773	154	
280.39670	318	1+
280.81148	200	
280.85541	234	
282.12360	296	1+
285.34573	242	1+
285.79627	162	
285.85823	222	
286.87142	178	
287.85315	714	
288.36002	246	1+
288.83918	340	1+
288.86983	412	
288.89135	302	
289.04488	160	1+
289.09432	294	1+
289.88013	594	
289.92898	182	1+
290.39571	456	1+
290.86465	2444	1+
290.96530	132	1+
291.40103	494	1+
291.87792	778	1+
292.90530	188	1+
293.80576	284	1+
293.87325	5568	1+
294.13584	158	
296.00762	162	
296.10575	166	
296.86156	192	
296.87952	230	1+
297.85534	158	
298.88172	194	
300.85807	922	1+
301.85462	154	
302.04351	172	1+
302.90347	186	1+
303.80370	608	1+
303.86238	362	
304.80679	444	1+
304.88400	388	1+
305.37128	182	
305.86057	1758	1+
306.87938	192	
307.81571	192	
307.89215	1194	
308.14014	1204	1+
308.87193	2826	1+
309.33293	158	
309.83167	206	
309.84663	372	
309.91063	364	1+
309.95725	172	1+
310.15838	764	1+
310.37805	230	
310.41019	162	
310.81397	174	
310.86471	334	
311.81808	344	1+
311.84826	156	
311.88492	9136	1+
313.35780	232	1+
313.85653	224	
313.88269	1828	
313.95332	178	
314.86481	1332	1+
314.97797	276	1+
316.12655	180	1+
316.36097	302	1+
316.38141	322	1+
316.81590	526	1+
316.86233	396	
316.89043	256	
317.36717	200	1+
317.82399	294	1+
318.86119	270	
318.87941	260	
319.87365	448	1+
320.81834	262	1+
320.89813	244	
321.38457	158	
322.88529	290	
323.10849	118	1+
323.85617	166	
323.87365	426	
324.86456	324	
325.00537	220	1+
325.38988	248	
325.80301	184	
325.86241	212	
325.90215	446	
326.88463	1692	
327.38694	308	
327.88020	912	
328.15736	320	1+
328.37514	616	1+
328.87206	660	
329.15736	222	1+
329.76252	212	1+
329.80686	156	
329.89448	406	
330.75404	198	1+
330.80964	196	
330.82431	276	
330.88357	326	
331.41944	252	1+
331.89181	292	
332.25783	172	
332.39219	216	
332.87510	1444	1+
333.40066	168	
334.13542	184	1+
334.30592	152	1+
334.39960	154	
334.90195	232	1+
335.84521	348	
335.88523	266	
336.38398	298	1+
336.86393	282	
336.89543	156	
337.29694	318	1+
337.55170	212	1+
337.83178	164	
337.88316	354	
337.99014	162	
338.88334	1042	1+
339.30406	266	1+
339.88452	720	1+
339.89780	222	
339.92277	158	
341.88125	158	
343.40238	154	
343.87761	172	
344.76107	260	1+
344.85226	160	
345.90282	182	
346.71986	310	1+
348.35996	336	1+
348.85057	312	1+
349.75151	240	1+
349.79271	182	
349.82853	422	1+
349.88809	818	1+
350.82948	288	1+
350.88730	562	1+
350.96167	318	1+
351.76917	538	1+
352.77556	372	1+
352.90927	648	1+
353.71695	304	1+
353.85357	1026	1+
354.33429	260	1+
354.91090	330	
355.89385	668	1+
356.72843	220	1+
356.77019	240	1+
356.84161	192	1+
357.35788	158	
357.71692	238	1+
358.87107	226	1+
359.77536	186	
359.89250	202	1+
359.96571	232	1+
360.77840	274	1+
360.97466	208	1+
361.85835	264	1+
362.71646	188	1+
363.31221	218	1+
363.78629	296	1+
364.84096	178	
364.86274	152	
364.87809	230	
365.12006	194	1+
365.35192	188	1+
366.74948	220	
366.83934	1866	1+
367.70807	1780	1+
367.77645	256	1+
368.89611	696	1+
369.83660	188	
370.78335	378	1+
370.84660	432	1+
371.72497	464	1+
371.87904	158	
373.72164	502	1+
373.83354	202	
374.37656	212	
374.81642	244	
374.88844	392	1+
375.86119	170	
376.12484	188	1+
376.79482	294	1+
378.77916	192	1+
378.87380	216	1+
379.72166	638	1+
379.85176	336	1+
380.71980	362	1+
381.35212	194	
381.83919	176	
382.35705	300	1+
382.72860	156	
382.84094	156	
382.85794	512	1+
383.71999	206	
383.77552	478	1+
384.85164	4062	1+
384.89181	374	
385.33739	238	1+
385.73514	292	1+
386.85158	932	1+
386.88882	168	
387.39577	472	1+
387.72156	192	
387.79039	292	1+
387.88294	316	1+
388.09419	206	1+
388.44414	106	1+
388.79617	214	1+
389.20058	294	1+
389.71561	160	
389.84071	772	1+
390.83934	588	1+
390.85657	610	1+
391.74407	230	
391.79573	222	1+
392.83333	344	1+
392.85771	592	1+
393.79935	612	1+
394.83252	498	1+
394.90777	282	1+
395.08265	194	1+
395.87630	332	1+
396.73516	336	1+
396.96965	202	1+
397.03807	180	1+
397.72254	154	
397.86126	206	
397.96953	136	1+
398.73355	422	
398.86536	342	
399.73529	198	
399.81258	294	
399.85062	392	1+
400.80869	348	1+
401.40038	164	
402.79139	204	
402.86644	1306	1+
403.74400	290	1+
403.87231	956	1+
404.18138	182	1+
404.35813	196	1+
404.91104	158	
405.87459	686	1+
406.85854	272	
406.93633	176	1+
407.72395	330	
407.81666	220	
407.86496	8946	1+
408.02314	178	1+
408.34633	204	1+
409.41331	194	1+
409.72713	1292	1+
410.83553	556	
411.80917	758	1+
411.83727	288	
411.87611	340	
412.73035	844	
412.84769	432	
412.92411	294	1+
413.87567	940	1+
414.71293	128	1+
414.86958	598	1+
415.75895	260	1+
415.82768	172	
415.83813	242	1+
415.87508	418	1+
417.81843	186	
417.85407	544	1+
417.87492	188	
418.95997	178	1+
420.37573	258	1+
421.74622	264	1+
421.87952	1018	1+
422.77465	156	
422.81911	344	1+
422.86783	578	1+
424.37358	202	1+
425.75280	730	1+
425.88093	668	
426.06656	224	1+
426.70651	208	1+
426.75890	450	1+
426.86392	1712	1+
426.93884	172	
427.73746	1824	1+
428.13201	88	1+
428.80645	192	
428.85333	490	
428.88655	698	1+
428.98886	192	1+
429.82869	354	
430.73806	688	1+
430.86468	1192	1+
431.87141	738	1+
433.84813	218	1+
436.84607	202	1+
438.93740	196	1+
439.89337	824	1+
440.76073	158	
442.87297	154	
443.74871	188	
443.81114	366	1+
444.81663	284	1+
444.87475	2598	1+
445.69323	270	1+
445.73883	364	1+
446.69291	160	1+
446.76480	202	
448.76123	158	
448.89387	614	
449.87893	866	1+
450.74790	416	1+
450.82158	190	
456.78485	202	
457.90304	892	1+
462.88366	730	1+
464.78833	478	1+
465.70807	184	1+
467.88675	830	1+
468.77950	496	1+
469.88015	386	1+
470.87868	236	1+
475.78552	346	1+
476.78717	230	1+
477.72389	332	1+
480.60385	110	1+
481.72648	292	
485.89716	644	1+
486.71151	154	
486.79173	422	1+
486.84583	162	
491.79951	182	1+
491.84863	258	
493.79187	282	1+
499.73112	290	1+
501.25898	100	1+
502.81427	238	1+
504.26856	264	1+
504.72725	228	1+
505.26878	192	1+
507.86474	170	1+
509.85719	530	
510.15244	160	1+
510.63981	218	1+
END IONS

###FS:    #m/z: 336.94623 #charge 1+
###MS: 66
###MSMS: 69
BEGIN IONS
TITLE=Cmpd 51, +MS2(336.9462), 28.0-35.0eV, 1.5min #69
RTINSECONDS=87.2525
SCANS=66,69
PEPMASS=336.94623	396790
CHARGE=1+
149.27171	92	
182.86885	136	
185.86415	142	
196.88442	158	
200.88145	120	
201.90954	94	
205.94823	282	
205.96885	136	
206.95295	312	
208.88518	88	
209.94373	278	1+
210.88431	568	1+
211.94428	6532	1+
212.87864	3738	1+
213.93920	2626	1+
214.88225	1208	1+
215.88593	850	1+
215.93774	358	
217.88521	324	1+
217.93826	120	
224.83509	134	
224.95046	92	
225.39689	96	
226.97987	160	
227.78827	108	
227.89692	212	
228.89365	728	1+
228.93841	138	
229.95539	5752	1+
230.17214	88	
230.81029	88	
230.88934	5810	1+
230.99853	90	
231.83155	198	1+
231.95078	2324	1+
232.12780	94	
232.82517	162	
232.97905	106	
233.83087	330	1+
233.89619	550	1+
233.94860	478	
234.01550	122	
235.89378	108	
235.94912	170	
237.95245	164	1+
239.90167	224	1+
241.82581	102	
244.08948	138	
244.99843	100	
246.90544	208	1+
246.97469	370	
247.10796	130	
247.96510	1978	1+
248.89955	1488	1+
248.91965	122	
249.50081	116	
249.82141	90	
249.96197	756	1+
250.42679	90	
250.83030	222	
250.87991	208	1+
250.90616	148	
250.95172	146	
250.99411	96	
251.07038	374	
251.82515	204	
251.83984	144	
251.90762	90	
251.96090	156	
252.83930	122	
252.97135	2856	1+
253.02904	102	
253.06889	126	
253.08682	108	
253.83205	194	
253.90369	944	1+
253.92649	88	
254.02249	92	
254.08925	110	
254.94341	88	
254.96688	1350	1+
255.07233	90	
255.90334	108	
255.91684	90	
256.07831	96	
256.86901	140	
256.92180	220	
257.85026	186	
257.89866	90	
258.84612	296	
258.96317	174	
259.95464	142	
260.83216	156	
261.00463	88	
263.56353	110	
263.83687	190	
266.84548	140	
266.95750	108	
268.83841	906	1+
268.97099	88	
269.72113	96	
269.92173	122	
270.98452	340	1+
271.79817	148	
271.91554	288	
272.36530	92	
272.83610	100	
272.87213	144	
272.91458	170	
272.98062	106	
273.54810	102	
273.79252	326	
273.91510	116	
275.95561	144	
276.03820	106	
276.84129	158	
276.85973	598	1+
276.90664	134	
277.86158	408	1+
278.35794	92	
278.39066	88	
278.83238	688	1+
279.79278	202	1+
280.86863	136	
281.04375	106	
281.46385	92	
282.97400	90	
283.08738	92	
283.79283	118	
283.87382	254	1+
283.89574	94	
284.37195	92	
285.79143	346	1+
285.85068	378	
286.85126	698	
287.85025	514	
288.20784	118	
289.82471	116	
290.86262	88	
292.43579	100	
292.80410	200	1+
292.86749	116	
292.88280	114	
293.10931	302	
293.99430	112	
294.85980	110	
295.83346	98	
297.11560	116	
297.81480	356	1+
298.08564	172	1+
298.79350	198	1+
298.90047	92	
300.61211	98	
300.87248	104	
301.97611	106	
302.86023	228	1+
302.87924	88	
303.80779	134	
304.44331	162	
304.91751	134	
305.87801	314	1+
305.92150	94	
306.88206	264	1+
308.86423	120	
308.88011	126	
309.86714	102	
310.82283	92	
310.88064	540	1+
311.88539	384	1+
312.19733	118	
313.82985	314	1+
316.87232	328	1+
318.93725	146	
318.96629	120	
319.03649	116	
321.00024	210	1+
321.82568	122	
322.61169	94	
322.81401	106	
324.15277	92	
324.39608	96	
324.89262	200	
325.83536	90	
325.89900	164	
326.40504	104	
328.88840	380	
328.90776	116	
329.88158	168	
330.81329	102	
330.98372	98	
332.39849	140	
332.92871	92	
333.85354	124	
335.89427	208	1+
338.87234	112	
341.72928	132	
END IONS

###FS:    #m/z: 340.94093 #charge 1+
###MS: 70
###MSMS: 71
BEGIN IONS
TITLE=Cmpd 52, +MS2(340.9409), 28.0-35.0eV, 1.5min #71
RTINSECONDS=90.947
SCANS=70-71
PEPMASS=340.94093	2536668
CHARGE=1+
177.85592	110	
188.49085	98	
190.93246	104	
192.88984	270	
192.92460	176	
193.94946	94	
194.92307	176	
196.88354	440	1+
203.88154	230	
204.41427	148	
205.87730	98	
205.94797	110	
208.88153	122	
208.94440	110	
210.93788	682	1+
211.89253	90	
212.87685	1826	1+
212.90809	90	
213.87866	1112	1+
213.94051	1564	1+
214.89366	212	
215.88824	912	1+
215.93830	356	
216.40922	96	
217.88167	210	
217.93688	186	
218.88731	142	
219.89425	122	
220.89776	108	
221.89258	416	
223.96284	248	1+
225.95682	98	
226.39463	100	
226.89737	282	
226.94734	302	1+
227.78808	140	
228.94830	400	1+
229.15224	132	
230.88950	1586	1+
231.12020	98	
231.95057	1388	1+
233.13710	100	
233.85628	116	
233.87141	144	
233.89650	472	1+
233.95061	436	1+
234.37422	98	
234.91129	134	
235.89432	112	
235.95272	220	
236.46537	104	
236.83231	158	
237.90252	194	
239.78495	90	
239.90354	152	
239.99606	100	
240.83241	102	
240.95764	112	
241.84491	100	
242.83121	126	
243.79462	98	
244.82615	130	
244.95855	102	
245.79658	138	
245.89381	228	1+
246.97417	308	1+
248.89999	354	
249.09573	92	
249.37108	120	
249.89914	494	1+
249.96170	454	1+
251.93590	140	
252.79330	136	
252.88497	92	
253.83133	144	
253.85325	92	
253.90486	430	1+
254.20642	108	
254.84143	90	
254.96853	1002	1+
255.02766	158	
256.35333	90	
256.84658	162	
256.87834	90	
256.89451	106	
257.81105	92	
258.84491	424	1+
259.79533	96	
259.95912	276	
259.99755	174	1+
260.83394	98	
261.81028	170	
261.83780	96	
262.84313	126	
263.92118	102	
264.53532	96	
264.85354	116	
265.01679	96	
265.08097	112	
267.91187	96	
268.84017	378	1+
268.86629	128	
269.79689	194	
269.84352	262	1+
270.02377	100	
270.80801	184	
270.92384	292	1+
271.80004	142	
271.84678	230	
272.84736	94	
273.79291	228	
273.85998	192	1+
274.00512	90	
275.79938	152	1+
275.81500	116	
275.84678	482	1+
276.44761	90	
276.85152	406	1+
277.82454	132	
277.94765	112	
278.78520	108	
278.84493	538	1+
278.97468	104	
279.90891	266	1+
279.95805	100	
280.78655	398	1+
280.85032	96	
282.78952	402	1+
282.85786	252	
282.88287	102	
283.81527	100	
283.92301	100	
284.93145	94	
285.32936	96	
285.81018	130	
286.36556	146	
287.92250	124	
289.79449	150	
289.81157	254	1+
289.91506	98	
290.79701	228	1+
291.81095	142	
291.82760	108	
291.84945	100	
292.42724	104	
294.86893	262	1+
295.83660	278	
295.96960	110	
296.80763	188	
296.87108	142	
297.82578	110	
297.86039	116	
297.97471	142	
298.85434	92	
299.78244	178	
299.87319	134	
300.78825	118	
300.86515	104	
301.89496	92	
302.72706	190	1+
302.88138	98	
302.94580	190	
303.80387	278	1+
307.79605	244	
307.88952	136	
308.88375	152	
309.16672	102	
309.81788	192	
310.81879	434	1+
310.83383	106	
310.87650	494	1+
310.95847	216	1+
311.71544	92	
312.81358	290	1+
313.88196	292	1+
314.82258	166	
315.81864	122	
316.86083	212	1+
320.12208	98	
323.02512	196	1+
323.99273	114	
324.04298	90	
324.89178	336	1+
327.82911	112	
327.88750	456	1+
328.80738	112	
328.83241	216	
328.89059	392	1+
329.81369	462	1+
329.87675	106	
330.81396	318	1+
330.89160	152	
336.67613	118	
337.95769	104	
339.82340	146	
340.77156	136	
342.91014	158	
343.35772	98	
344.91486	166	
END IONS

###FS:    #m/z: 507.84646 #charge 1+
###MS: 70
###MSMS: 72
BEGIN IONS
TITLE=Cmpd 53, +MS2(507.8465), 28.2-35.2eV, 1.6min #72
RTINSECONDS=91.719
SCANS=70,72
PEPMASS=507.84646	668474
CHARGE=1+
196.01717	320	
199.88336	256	1+
213.89857	144	1+
217.89817	156	
223.97553	156	
231.89056	338	1+
232.40418	162	
232.89314	290	1+
234.88178	204	
238.05389	232	1+
239.78793	242	1+
241.85672	500	1+
250.97105	396	1+
252.07735	152	
252.96422	156	
254.01205	168	
256.08828	260	
258.85412	374	1+
258.92234	166	1+
259.88095	616	1+
259.92344	204	1+
266.16650	480	1+
266.81603	162	1+
266.86131	172	
267.78332	196	
267.86097	260	1+
268.07638	254	1+
268.78635	178	
268.88277	186	
268.93401	160	1+
269.38597	186	
270.85802	258	
272.85324	1320	1+
275.79054	378	1+
275.85120	438	1+
276.79307	338	1+
276.85515	318	1+
277.38817	372	1+
277.89295	502	1+
278.89735	338	1+
279.01286	168	1+
279.12817	160	
279.83298	244	1+
281.37550	216	
281.87524	284	1+
282.09125	164	1+
282.78751	166	1+
285.39588	166	
285.81608	188	1+
285.85584	418	1+
286.79144	158	
286.87968	298	1+
287.78997	176	
287.84922	790	1+
287.92621	268	1+
288.86778	330	
288.89459	182	
289.88162	580	
290.86660	1874	1+
291.34814	170	
291.89285	294	
291.94015	142	1+
292.36405	158	
293.87293	3830	1+
294.89993	218	1+
296.85606	278	1+
296.96897	224	1+
297.33760	330	1+
297.89532	158	
298.80492	202	
298.87600	284	
298.93851	140	1+
299.91064	198	1+
300.85376	728	1+
301.34061	380	
301.41179	170	
303.86736	402	
304.88167	218	
305.81969	174	
305.86180	1426	1+
306.88096	162	
307.89146	1088	
307.98391	200	1+
308.00405	152	
308.07795	170	1+
308.14052	1260	1+
308.80150	382	1+
308.87180	2378	1+
309.34534	242	1+
309.46313	146	1+
309.80415	292	1+
309.84590	310	
310.15737	1026	1+
311.20986	174	1+
311.88505	8346	1+
312.16719	194	
312.76024	280	1+
312.95996	182	
313.88325	1722	1+
314.86614	942	1+
314.94090	178	
315.82797	230	
316.81245	316	1+
316.86825	296	
317.05053	150	1+
317.88172	192	
317.93108	228	1+
318.85947	472	
320.82711	292	1+
320.85830	192	
320.89046	162	
320.91179	242	1+
322.32759	162	
322.88571	164	
323.87590	322	
324.10703	188	1+
325.82288	242	1+
325.90067	572	
326.39307	234	
326.88413	1848	
327.38175	266	1+
327.41116	158	
327.82873	314	1+
327.87805	2058	1+
327.94247	260	1+
327.98738	266	1+
329.81931	524	1+
330.88079	252	
330.91822	306	1+
331.17106	272	1+
331.89378	826	1+
331.92045	278	1+
332.87357	1162	1+
334.89976	192	
335.88586	324	
336.40488	206	1+
336.94337	452	1+
337.10066	250	1+
337.88108	476	1+
339.77209	348	1+
339.87402	154	
340.89824	408	1+
341.81084	166	
341.87924	190	
342.00198	128	1+
343.87066	274	1+
344.36877	224	
346.88117	362	1+
347.35709	184	
348.18512	248	1+
348.91346	324	1+
349.75831	296	1+
349.89629	152	
350.14842	214	1+
350.89944	268	
351.76405	166	
351.85765	160	
351.88045	194	
351.88810	164	
352.74053	324	1+
352.90765	426	1+
353.79844	272	1+
353.84922	568	
354.78084	158	
354.83825	256	
356.36932	300	1+
357.96295	178	1+
358.27304	222	1+
358.77003	186	
359.76742	166	
360.31085	236	1+
360.77918	368	1+
360.86872	508	1+
361.78251	242	1+
363.83651	166	
364.86964	260	1+
366.18327	304	
366.42337	160	
366.83952	1578	1+
367.70877	852	
368.70792	996	1+
369.24694	168	
369.84024	178	
370.78395	250	
370.89987	190	1+
371.78369	500	1+
371.83078	182	
372.78729	356	1+
372.85415	230	
373.28566	166	
373.72052	176	
373.74415	176	
373.82857	152	
374.72384	770	1+
374.79039	168	
374.88232	288	1+
378.88121	232	1+
379.06565	180	1+
379.73045	164	
380.71776	636	1+
380.78605	520	1+
381.84587	178	
381.85851	418	1+
382.89566	430	1+
383.71873	238	
384.14706	112	1+
384.40308	164	
384.85101	3928	1+
385.39359	158	
385.81450	284	1+
386.84507	180	
387.71745	258	
387.84462	232	
387.98533	162	
388.79610	246	1+
389.20270	360	1+
389.71563	234	
390.74274	168	
390.84275	1156	1+
390.86166	298	
392.83057	190	
393.79773	816	1+
393.83193	156	
394.33632	156	
394.72302	174	1+
394.83348	454	1+
396.40459	236	
396.75126	232	1+
396.88976	226	1+
397.85951	166	
398.72959	658	1+
398.77407	294	1+
398.86841	256	
399.73311	430	1+
399.81354	244	
399.85408	618	1+
400.82687	224	
401.81396	258	1+
402.86159	634	
403.86925	1710	1+
405.73096	310	1+
406.70923	168	
406.86305	264	
407.72358	552	1+
407.86612	6474	1+
408.81245	406	1+
409.72729	892	1+
409.91097	234	1+
410.09021	172	1+
410.84963	268	
410.87420	608	1+
411.72083	192	
411.81054	434	
412.72796	540	1+
412.81268	314	
412.85153	564	1+
412.87569	888	1+
413.85701	334	1+
413.87607	586	1+
415.86999	302	
417.82029	234	
417.89302	168	1+
418.74912	182	
419.37003	214	1+
419.82313	220	1+
420.77836	294	1+
420.88190	154	
421.74416	590	1+
421.78392	184	1+
421.88565	880	1+
422.86737	226	
423.37537	162	
423.78389	192	1+
423.87264	334	
424.87353	212	
425.69202	286	1+
425.74466	330	
425.87581	272	
426.76375	254	
426.86247	1032	
426.89475	166	
427.10627	216	1+
427.73366	914	
427.80071	210	1+
427.87855	656	1+
428.73924	518	
428.84970	668	1+
428.87998	480	1+
429.74402	298	
429.82706	350	
430.07992	194	1+
430.73920	952	1+
430.85337	288	
431.86787	330	
432.87312	230	
432.88984	160	
433.85228	158	
433.88497	184	
439.89291	846	1+
440.69771	198	1+
441.70517	226	1+
442.76827	178	
444.87272	2226	1+
445.69540	184	
445.74503	1186	1+
446.77412	258	1+
446.82994	222	1+
447.71266	410	1+
448.02991	196	1+
448.75009	152	
448.89618	232	
449.10671	208	1+
449.70149	150	1+
449.82674	204	1+
449.87929	306	
450.75072	776	1+
454.68439	204	1+
457.90555	758	1+
458.70665	166	
462.88452	652	
463.88421	332	
464.69236	202	1+
467.70511	154	
467.88823	1328	1+
468.78356	232	
469.89167	266	
470.72309	214	1+
470.76209	262	1+
476.72619	152	1+
476.79562	322	1+
477.80116	220	1+
482.79386	226	
485.89838	512	1+
486.90150	350	1+
491.84789	168	
496.73659	190	1+
501.80817	218	1+
505.28373	154	1+
505.86616	102	1+
506.79753	228	1+
507.84652	230	1+
509.86518	360	1+
512.59145	168	1+
512.81346	232	1+
513.24002	194	1+
END IONS

###FS:    #m/z: 336.94642 #charge 1+
###MS: 70
###MSMS: 73
BEGIN IONS
TITLE=Cmpd 54, +MS2(336.9464), 28.0-35.0eV, 1.6min #73
RTINSECONDS=92.4915
SCANS=70,73
PEPMASS=336.94642	364160
CHARGE=1+
67.44454	90	
192.88927	128	
194.89304	102	
196.88372	240	
197.88740	132	
198.90586	106	
205.94976	148	
206.98193	102	
207.94881	140	
209.88829	128	
209.94600	120	
210.88177	434	1+
211.94418	4630	1+
212.87803	4616	1+
213.89531	280	
213.93936	1938	1+
215.88447	698	1+
215.93702	298	
218.43348	98	
223.01973	88	
223.59565	108	
223.95520	278	1+
225.96550	194	1+
227.89305	618	1+
228.89490	440	1+
229.95475	4616	
229.98654	120	
230.88958	6746	1+
231.13566	92	
231.94972	1850	1+
233.82825	106	
233.89663	602	1+
233.94671	256	1+
233.95919	172	
234.82504	166	
234.94029	382	1+
235.11904	92	
235.82824	214	
235.89312	320	1+
236.03489	102	
236.05400	86	
236.90733	116	
238.83670	120	
239.38994	90	
239.83867	100	
239.95140	174	
241.85193	106	
244.87437	94	
246.37632	100	
246.90209	230	1+
246.97530	242	
247.96425	1074	1+
248.90014	2074	1+
249.05255	106	
249.82630	606	1+
249.84682	192	
249.95694	1046	1+
251.06685	154	
251.08262	114	
251.87654	90	
251.91102	246	
252.01871	104	
252.78549	168	
252.83441	426	1+
252.91358	110	
252.97148	3966	1+
253.09137	130	
253.90515	1074	1+
254.85243	178	1+
254.87353	92	
254.96432	2076	1+
255.78393	264	1+
255.81068	136	
256.92968	96	
257.01216	98	
257.34513	106	
257.85764	178	
258.50721	96	
258.83596	88	
258.84987	294	1+
259.82690	130	
260.20494	86	
260.45087	92	
261.98685	88	
262.79563	172	1+
262.95170	88	
263.06257	120	
263.40024	90	
263.84500	134	
264.01997	92	
266.84213	114	
267.10364	98	
267.83861	150	
268.82105	100	
268.83999	1310	1+
268.93598	172	
270.88395	88	
270.98161	186	
271.09559	90	
271.80434	144	
271.86001	182	
271.92074	204	
272.85561	114	
272.91687	124	
272.97492	142	
273.79613	110	
273.86272	108	
273.93805	88	
273.97553	128	
274.85934	188	
274.99764	122	
275.80920	90	
275.85096	108	
275.86093	104	
275.96572	206	1+
276.49050	92	
276.85651	744	1+
277.16038	172	1+
277.83756	296	
277.98882	212	1+
278.83338	1050	1+
279.11169	168	
280.79896	94	
281.93725	144	
281.97509	90	
282.85731	136	
282.94870	132	
283.79038	134	
284.78688	98	
284.81163	214	1+
285.85341	328	
286.84969	1634	1+
288.05105	122	
288.36559	84	
290.86076	134	
290.87964	120	
291.81136	140	
292.86118	164	
293.07427	144	
293.10554	130	
293.44013	102	
293.56847	104	
293.86695	358	1+
293.99478	362	
294.82895	134	
294.87108	254	1+
295.21377	88	
295.90637	100	
296.80652	212	1+
297.90818	122	
297.98082	112	
298.12906	94	
299.14349	92	
299.80159	94	
300.86122	86	
301.51939	90	
303.80568	214	
306.04634	94	
306.87477	122	
307.86739	132	
307.88719	116	
308.86609	232	
309.81984	100	
309.87045	128	
310.01598	98	
310.87682	96	
311.03903	102	
311.22514	116	
311.88436	386	1+
312.81748	86	
312.87311	102	
313.81630	316	1+
313.87210	190	1+
314.81846	258	1+
315.95588	228	1+
315.98161	134	
318.75066	204	1+
318.80892	130	
319.14537	100	
319.89160	136	
321.81535	320	1+
321.87493	248	1+
323.42620	92	
323.90632	96	
324.38731	218	1+
326.92903	88	
328.89054	404	
329.35913	152	
330.75037	90	
330.81348	122	
330.95882	132	
331.90005	186	
332.16504	86	
332.88032	164	
336.72310	220	1+
338.77536	134	
341.30786	88	
341.76891	86	
342.04746	124	
END IONS

###FS:    #m/z: 322.93110 #charge 1+
###MS: 74
###MSMS: 75
BEGIN IONS
TITLE=Cmpd 55, +MS2(322.9311), 28.0-35.0eV, 1.6min #75
RTINSECONDS=96.1765
SCANS=74-75
PEPMASS=322.93110	5451774
CHARGE=1+
185.09226	84	
187.00687	86	
192.88651	114	
193.87772	148	
196.01643	96	
196.88616	164	
197.88707	146	
200.86720	146	
200.87808	128	
201.04515	92	
203.88107	106	
205.94722	380	1+
205.97432	124	
207.87515	96	
209.94534	118	
210.07416	92	
210.90076	104	
212.87874	182	
212.89289	120	
214.89200	142	
216.94420	96	
218.03797	98	
219.88933	88	
221.94648	104	
222.88552	128	
222.94945	226	
223.96222	544	1+
225.83706	266	1+
225.85441	88	
229.83597	368	1+
230.07128	126	
230.89118	440	1+
231.90487	254	1+
232.42493	106	
232.93506	104	
233.00779	90	
234.12024	90	
234.88668	104	
234.92897	90	
235.82201	136	
235.89532	90	
236.85940	88	
238.79348	130	
238.93992	120	
239.07780	114	
239.11796	94	
239.78629	636	1+
239.90704	84	
240.82315	480	1+
240.94051	2154	
240.96036	718	1+
241.79198	420	1+
241.85640	86	
241.93980	8412	1+
242.07616	88	
242.79294	306	1+
242.82487	250	
242.94219	5626	1+
243.18934	108	
243.34801	102	
243.82206	332	
243.84261	176	1+
244.16100	86	
244.39310	98	
244.82085	356	1+
244.90862	86	
244.94025	2244	1+
245.52133	86	
246.09901	90	
246.97466	840	1+
247.85202	250	1+
248.89865	274	
248.97274	132	
249.00171	104	
250.91967	290	1+
250.94579	176	
251.78968	116	
252.79727	92	
253.78506	172	
253.83303	122	
253.84892	106	
253.88005	84	
255.03368	114	
255.78079	192	
257.79997	558	1+
257.86156	110	
258.05478	88	
258.83255	388	
260.33891	158	
260.82842	1484	1+
261.36110	94	
262.34482	92	
262.35878	98	
262.42829	96	
262.79570	102	
262.82849	1008	1+
262.86150	164	
263.14890	114	
263.90057	258	1+
263.97696	304	1+
266.84893	154	
267.01638	152	
267.79296	128	
267.80718	124	
268.86665	84	
269.34799	88	
269.79832	268	
270.85642	162	
271.79690	220	1+
271.84450	258	1+
272.44408	92	
273.34885	104	
273.79453	624	1+
273.81748	208	
274.04478	142	
275.80791	498	1+
275.82888	114	
276.84620	178	1+
276.86484	324	1+
276.94199	140	
278.80971	120	
279.09165	1070	1+
279.85327	90	
279.89622	90	
279.91410	122	
281.83060	86	
281.86561	148	
281.99151	174	
282.85957	166	
283.11012	84	
283.78967	424	1+
283.85201	94	
283.86596	114	
284.29103	406	1+
284.86218	296	
284.88339	114	
285.85658	132	
287.06805	84	
289.78853	342	
289.87815	100	
290.57191	84	
290.79011	180	
290.81468	94	
290.85617	316	1+
290.88656	92	
291.80728	322	1+
291.96676	116	
292.91228	86	
294.80805	210	1+
294.85839	468	1+
295.90098	84	
296.58279	92	
296.87681	84	
296.89499	88	
297.04397	90	
297.10725	86	
297.79045	114	
298.00356	168	1+
298.80717	310	1+
298.82835	136	
298.86420	240	1+
299.78364	366	
300.03537	92	
301.87776	146	
303.81086	120	
305.87466	138	
305.89043	144	
305.90995	120	
306.88241	84	
307.79920	524	1+
307.88673	156	
308.38226	98	
308.88826	124	
309.88586	92	
310.87555	150	
311.74786	90	
311.82669	270	1+
311.88352	358	1+
312.45934	102	
312.88492	226	1+
313.80536	116	
314.81801	306	
317.83363	158	
319.61919	100	
319.88914	88	
320.06062	84	
320.25285	84	
320.79039	146	
320.82333	88	
324.89207	268	1+
325.75096	118	
325.76740	204	
326.44981	84	
326.50737	92	
326.61582	100	
327.73348	160	1+
END IONS

###FS:    #m/z: 363.95702 #charge 1+
###MS: 74
###MSMS: 76
BEGIN IONS
TITLE=Cmpd 56, +MS2(363.9570), 28.0-35.0eV, 1.6min #76
RTINSECONDS=96.949
SCANS=74,76
PEPMASS=363.95702	2566526
CHARGE=1+
169.86122	96	
187.86644	140	
189.86480	1438	1+
191.85764	1720	1+
196.88419	502	1+
197.91820	108	
200.87692	160	
200.94649	126	
202.94651	140	
205.95140	154	
207.87278	244	
207.94519	238	1+
208.87442	132	
208.88412	136	
209.86805	174	
209.94371	2264	1+
210.03581	112	
210.88441	1388	1+
210.92095	116	
212.83019	120	
212.87997	7904	1+
216.41173	186	
221.86168	134	
222.59455	102	
222.95144	1638	1+
224.95042	3304	1+
224.98473	134	
225.07844	118	
225.81376	156	1+
225.88552	208	
226.06758	130	1+
226.89653	228	
226.94753	23926	1+
227.02008	230	1+
227.05045	100	
227.16995	88	1+
227.81246	188	1+
227.92877	174	
228.05181	122	
228.89446	1482	1+
228.94261	22824	1+
229.11321	122	
230.10346	108	1+
230.88876	11964	1+
231.00645	128	
231.97752	100	1+
232.03259	184	1+
234.87989	1076	1+
234.93087	172	
235.25224	92	1+
235.61067	96	1+
235.81952	200	1+
237.05656	146	
237.13555	194	
237.89571	180	1+
238.43103	198	1+
239.07243	132	
239.96643	100	
240.81937	372	
240.92102	118	
240.94182	586	
240.96361	1586	1+
241.82408	188	
241.93992	2192	1+
242.81697	800	1+
242.92105	114	
242.94248	1560	1+
242.96071	1446	1+
244.95751	10026	1+
245.08655	102	
245.82960	440	1+
245.94170	322	
246.43119	100	
246.84138	270	1+
246.90474	858	1+
246.95357	11970	1+
247.35380	100	
247.79907	518	1+
248.80207	446	1+
248.85035	112	
248.90051	4048	1+
250.02666	134	
250.89565	730	1+
250.94884	188	1+
250.97174	414	
251.07411	124	
252.89821	966	1+
252.92536	164	
253.83159	128	
253.90486	666	1+
253.94647	144	
253.98566	110	
254.00454	124	
254.95528	134	
255.41234	102	
256.50707	176	
256.83446	200	
257.14343	232	1+
258.83190	488	1+
258.84922	234	
258.90849	156	1+
258.97658	120	
259.97359	120	
260.48848	106	
260.97101	876	1+
261.39879	100	
261.82946	738	1+
261.92417	98	
262.83149	484	1+
262.85032	248	
262.93602	142	1+
263.05814	258	1+
263.82859	128	
263.84181	114	
263.96699	112	
263.97832	162	
264.82425	124	
264.91719	232	1+
264.97037	572	1+
265.81714	104	
265.85358	102	
265.97434	472	1+
266.81019	580	1+
267.78239	196	
267.84299	98	
267.97293	1602	1+
268.78982	104	
269.81743	122	
269.92660	190	
269.96885	1208	1+
271.84461	232	
271.91648	490	1+
271.96083	192	
272.80345	276	1+
272.85044	458	1+
275.80813	106	
275.93240	102	
276.42930	112	
276.81135	156	
276.85346	534	1+
276.89104	200	1+
276.96042	108	
277.79724	490	1+
278.09685	422	1+
278.46655	106	
279.10074	358	1+
279.84745	150	
280.79108	1414	1+
281.86131	120	
281.94823	206	1+
282.41045	96	
282.46182	106	
283.85608	244	
284.85338	152	
284.96321	144	
285.12962	232	1+
285.43103	138	
285.82088	122	
285.84414	1766	1+
286.82303	220	
286.86515	112	
287.93005	118	
290.78839	512	1+
290.99746	162	1+
292.43660	154	
292.86131	128	
293.36448	96	
294.85870	208	1+
295.11398	118	
296.81032	232	
296.91823	310	1+
297.80139	2150	1+
298.80263	1840	1+
298.86049	134	
300.80640	850	1+
301.80982	560	1+
301.86093	722	1+
302.79333	114	
302.88237	130	
303.80688	802	1+
303.85628	2478	1+
303.95829	104	
304.44805	186	
304.88139	122	
305.98431	98	
306.81020	156	
306.93615	100	
307.84450	98	
307.89340	148	
308.14039	264	1+
308.89457	132	
309.86964	114	
310.63866	100	
311.89277	120	
312.80702	116	
312.87444	246	
313.87970	226	1+
314.93618	96	
314.99838	140	
316.75971	192	1+
317.81282	142	
317.87195	138	
318.12696	118	
318.93738	176	
319.82171	398	1+
319.86957	332	1+
320.13906	138	
321.81680	708	1+
321.86587	1104	1+
322.90383	140	
322.92828	550	
322.97841	202	
323.82013	138	
324.44246	100	
324.79704	98	
324.89266	228	
326.87362	1446	1+
326.91558	106	
327.08671	108	
328.16896	110	
328.88925	102	
329.43815	102	
330.71251	274	1+
336.75348	196	1+
336.94313	386	1+
337.83200	390	1+
337.88235	176	1+
337.94644	264	1+
339.82786	664	1+
340.93920	578	
341.98088	180	1+
343.11934	114	
344.71438	132	
347.72125	206	1+
348.93998	116	
351.75906	344	1+
352.88489	142	
353.80347	104	
356.78000	126	
358.04416	158	
359.96589	106	
361.71370	404	1+
363.75924	102	
363.78006	210	1+
363.96907	142	
364.86127	116	
365.09060	124	
365.71129	134	
366.18917	214	
366.73499	106	
366.75750	210	1+
367.90737	148	
END IONS

###FS:    #m/z: 507.84646 #charge 1+
###MS: 74
###MSMS: 77
BEGIN IONS
TITLE=Cmpd 57, +MS2(507.8465), 28.2-35.2eV, 1.7min #77
RTINSECONDS=97.729
SCANS=74,77
PEPMASS=507.84646	835852
CHARGE=1+
196.01540	600	1+
199.88545	224	
213.88349	434	1+
214.88579	368	1+
219.89399	174	1+
223.88694	152	
223.98207	252	
224.97849	190	
232.89864	548	
236.88702	236	1+
239.37075	178	
239.86193	310	
241.85394	346	1+
245.96844	208	1+
250.97049	388	
251.37783	176	
252.07675	206	
256.81051	218	1+
258.88508	194	
259.89200	174	
260.36568	170	
260.38701	282	1+
260.88494	432	1+
261.88862	340	1+
265.87837	276	1+
266.09920	210	1+
266.16385	274	1+
266.35739	162	1+
267.77848	226	1+
268.86086	196	
270.85916	388	1+
271.11166	236	1+
272.85319	1508	1+
273.38691	362	1+
274.80232	198	1+
275.85359	370	1+
276.79616	210	
277.38004	182	
279.84732	434	1+
280.81157	230	1+
281.37526	372	1+
281.87058	192	
283.90012	166	
284.79429	258	1+
284.87469	538	1+
285.01350	130	1+
285.85647	230	
285.93768	208	
286.89320	160	
287.84934	1218	1+
288.80207	346	1+
288.87296	470	
289.39101	256	1+
289.80499	276	1+
289.88005	436	
290.86487	2858	1+
291.34023	158	
291.99365	248	1+
292.88533	158	
293.87325	6266	1+
294.12565	318	1+
294.82245	258	
294.95929	286	1+
295.96190	176	1+
296.09548	256	1+
296.85697	210	1+
297.09981	198	1+
298.80877	378	1+
298.85509	244	
298.87943	546	1+
299.84727	232	
299.86919	180	
300.84458	400	
300.85689	616	1+
300.90218	154	
301.38648	152	
302.86427	194	
302.88526	252	
302.92235	168	
303.35773	186	1+
303.83738	180	
303.87160	758	1+
305.86366	1172	1+
305.90768	180	
306.12451	202	
306.81710	186	1+
307.89201	1164	
308.14024	1126	1+
308.84781	324	
308.87019	2384	1+
309.84566	162	
309.89095	1110	
310.15794	640	1+
310.37575	204	
310.80935	172	
311.88321	10354	1+
311.96695	188	1+
312.12036	164	1+
312.27210	158	1+
312.81181	152	
312.83901	158	
313.82733	536	1+
314.32540	186	
314.86421	658	
315.87867	604	1+
316.81362	470	1+
316.86544	186	
318.86271	384	1+
318.88566	182	
318.93775	296	1+
319.38472	220	
319.89087	350	
320.37936	464	1+
320.89281	220	
321.01082	146	1+
321.32263	232	1+
321.81352	510	1+
322.34633	278	1+
322.81655	410	1+
322.88668	190	
323.86239	176	
323.89644	154	
324.86258	660	1+
325.81295	224	1+
325.90210	250	
326.88261	3218	1+
327.80515	196	
328.87279	1222	1+
328.97385	244	1+
329.81169	188	
329.89785	360	
330.83139	174	
330.87875	780	1+
331.80012	182	
332.39633	378	1+
332.87239	1636	1+
332.90200	258	1+
332.90793	202	
332.95088	388	1+
333.85379	164	
334.89691	638	1+
335.80781	186	1+
335.84190	424	1+
337.21038	156	
337.82880	164	1+
337.87809	222	
338.77480	124	1+
338.87903	488	1+
339.41044	168	1+
339.87852	284	1+
342.81050	204	1+
342.86430	362	1+
343.86997	226	1+
344.72459	268	1+
344.82727	416	1+
345.82875	286	1+
345.87702	388	1+
346.33631	236	1+
346.77613	304	1+
347.12730	168	1+
347.91838	336	1+
348.73304	184	
348.75322	418	1+
349.75320	306	1+
349.95332	192	1+
350.72982	266	1+
350.81030	260	1+
350.88861	356	
350.89774	278	
351.08003	168	
351.73297	174	1+
351.85400	184	
351.88822	228	
351.91087	384	1+
352.77418	238	
352.91287	228	1+
353.77700	176	
353.85210	946	1+
354.83917	618	1+
356.71114	160	
356.78313	200	
357.78508	170	
357.90596	224	1+
361.09077	302	1+
361.86019	154	
362.86536	452	1+
363.84504	214	
364.34147	298	1+
364.96529	218	1+
365.03958	284	1+
366.62126	188	1+
366.84143	1922	1+
366.86210	298	
367.70608	1574	1+
367.78022	200	
368.78928	238	
369.83561	324	1+
369.86409	318	1+
369.88963	270	
370.37961	268	1+
370.78704	322	1+
371.90630	184	1+
372.78822	196	
372.85487	362	
373.71947	790	1+
373.83106	364	1+
373.89540	166	
374.36521	160	
374.78204	468	1+
375.73968	226	1+
375.78831	322	1+
375.85814	530	1+
376.39641	166	
377.87996	314	1+
380.36774	230	1+
380.72524	774	1+
380.76271	198	
380.85425	278	
381.21994	202	1+
381.85054	812	1+
382.85921	504	1+
383.71448	234	
384.69693	160	1+
384.74058	420	1+
384.78046	298	1+
384.85108	3734	1+
384.89471	304	
384.91580	202	
386.02287	210	1+
386.89309	154	
387.40081	230	
388.80024	164	
389.20198	544	1+
389.71611	486	1+
389.80573	214	
390.79265	430	1+
390.84212	354	
390.86227	300	
391.36606	202	1+
391.75949	178	1+
391.84442	420	
392.82440	286	
392.86322	380	
393.80076	804	1+
393.88535	452	1+
394.80502	608	1+
394.83531	458	1+
394.86296	524	1+
395.86661	326	1+
396.73343	224	
397.77630	182	1+
398.72843	792	1+
398.86688	314	
399.08434	276	1+
399.23224	160	
399.71255	278	
399.84634	482	1+
400.69921	220	1+
400.72966	198	
401.34473	170	
401.74868	336	1+
401.77113	260	1+
401.86272	160	
402.86550	1882	1+
403.87022	1178	1+
405.75349	188	
405.78439	370	1+
405.87638	872	1+
406.80375	166	
406.85707	360	
407.41595	168	
407.72334	352	
407.86593	8866	1+
408.74324	152	
409.48459	108	1+
409.72617	262	
410.07288	202	1+
410.73556	182	
410.79660	156	
410.84071	152	
411.22096	226	1+
411.69048	264	1+
411.81062	650	1+
411.85944	226	
412.68402	312	1+
412.72988	604	
412.75859	468	1+
412.84315	484	
412.93019	158	
413.68339	224	1+
413.75220	332	1+
413.87596	636	1+
415.82520	258	
415.87207	214	
416.81140	500	1+
416.87656	202	
417.33610	174	
417.81986	334	1+
417.85226	244	1+
420.89525	216	
421.74403	196	
421.88193	568	1+
422.68941	176	1+
422.86287	260	
423.83038	178	
423.87169	880	1+
424.80069	232	1+
425.75307	196	
426.18926	166	1+
426.74076	198	
426.86204	1036	1+
427.73154	1612	1+
428.06837	188	1+
428.82632	480	1+
428.85147	576	
428.88761	504	1+
429.69562	378	1+
429.77833	154	
429.83174	412	1+
430.74053	560	1+
430.85818	244	
430.88208	222	
431.64666	150	1+
431.86941	792	1+
432.55841	86	1+
434.15189	200	1+
435.86526	270	
436.89272	426	1+
438.83951	244	1+
439.89576	820	1+
441.88325	268	1+
442.82058	204	1+
443.75001	170	
444.87406	1082	
445.18900	186	1+
445.74298	812	1+
445.87394	1086	1+
445.89338	374	1+
445.95794	172	
447.71832	414	1+
448.74429	178	
448.77977	162	
448.87973	1064	1+
449.69764	176	
449.87885	764	1+
450.74730	174	
450.77541	182	
451.75350	364	1+
452.82059	146	1+
453.86107	160	1+
457.90563	932	1+
460.22594	164	
461.76675	156	1+
462.88097	594	1+
463.78106	436	1+
467.70406	152	
467.88442	670	1+
468.78440	426	1+
472.79346	256	1+
478.34079	270	1+
480.72319	294	1+
480.78256	234	1+
482.79691	160	
484.79357	352	1+
485.79718	304	1+
485.90217	536	1+
489.79159	348	1+
500.29125	152	
501.79390	294	1+
509.29088	228	1+
509.68129	214	1+
509.82011	96	1+
509.86522	588	1+
END IONS

###FS:    #m/z: 322.93094 #charge 1+
###MS: 78
###MSMS: 79
BEGIN IONS
TITLE=Cmpd 58, +MS2(322.9309), 28.0-35.0eV, 1.7min #79
RTINSECONDS=101.408
SCANS=78-79
PEPMASS=322.93094	5451764
CHARGE=1+
185.96025	88	
192.89021	190	
193.90337	94	
196.88316	218	
199.97428	92	
203.88019	158	1+
205.95177	374	1+
209.94362	284	
212.82928	84	
212.87816	198	1+
212.90468	94	
214.88857	148	
214.91456	106	
215.88818	102	
221.95355	126	
222.95183	516	1+
223.88618	82	
224.00373	86	
224.82618	90	
225.83419	90	
226.55432	100	
226.83082	152	
227.79101	88	
227.84143	130	
227.93156	84	
228.90433	122	
228.98573	88	
229.83600	94	
230.83042	130	
230.89055	348	1+
233.88547	94	
233.91578	106	
233.93798	82	
235.89307	108	
236.06897	88	
236.38160	90	
236.83836	100	
237.01021	116	
237.48030	84	
237.79088	124	
237.91693	186	1+
238.03183	134	
238.89028	90	
238.93820	146	
239.08053	164	
239.79115	502	1+
240.94073	1412	
240.96271	376	
241.94219	1480	
242.81822	790	1+
242.90796	88	
242.94212	5638	1+
244.16527	102	
244.94008	966	1+
245.44231	104	
245.82280	250	
245.83888	198	1+
246.38984	82	
246.97806	552	1+
247.54000	86	
248.84910	184	
251.82784	86	
252.37187	84	
252.47310	94	
252.92776	90	
253.83476	128	
254.51034	84	
255.01419	100	
255.45153	98	
255.78714	292	1+
256.96212	176	1+
257.38432	84	
257.79743	288	
258.79951	120	
258.83553	378	
258.86198	82	
259.34023	110	
259.97931	114	
260.33491	108	
260.83334	236	
261.35723	336	1+
261.82893	1300	1+
262.33869	88	
262.83043	908	1+
263.02334	90	
263.08707	96	
263.97763	136	
264.83459	162	
264.85852	172	
265.05787	84	
265.42256	82	
266.86356	118	
267.91933	118	
268.03994	94	
268.83866	88	
269.80086	368	1+
270.84498	82	
270.92411	88	
271.61602	88	
271.85011	328	1+
272.79932	208	
273.79177	836	1+
273.91976	92	
274.05149	92	
275.07312	88	
275.80825	608	1+
275.92899	88	
275.97411	82	
276.32927	88	
276.86074	250	1+
278.00406	182	1+
278.66704	94	
278.86391	140	
279.09286	424	
280.82070	138	
281.79294	180	
283.06943	116	
283.15144	82	
283.34991	82	
283.78854	252	
284.07174	82	
284.29533	110	
284.78860	142	
284.84966	122	
284.96987	82	
285.85810	342	1+
285.87181	158	
286.35081	86	
288.86936	406	1+
289.78844	336	
290.03386	90	
290.79559	648	1+
290.96576	106	
291.80507	456	1+
292.96266	166	1+
293.87513	182	
294.84979	138	
295.16313	82	
295.84919	96	
296.01580	180	1+
296.81033	116	
297.88693	92	
298.79955	128	
299.78416	204	
300.91868	108	
301.78117	148	1+
301.84111	98	
303.05482	98	
303.80797	162	
303.87389	126	
303.93589	92	
304.80202	86	
306.87972	124	
307.80292	330	1+
307.89190	204	
308.89196	128	
309.42154	104	
309.76753	98	
309.81767	132	
310.09166	86	
310.81547	160	
310.86527	158	
311.88760	200	
312.01862	84	
312.04698	88	
312.09692	88	
312.80166	158	
312.87954	96	
313.89811	88	
314.82046	296	1+
314.87126	270	1+
315.35517	84	
317.90341	96	
319.89824	240	1+
321.05335	106	
321.80993	202	1+
321.93057	88	
323.09939	88	
323.75306	80	
324.13291	84	
324.89398	500	1+
324.93376	86	
326.28421	154	
326.89049	204	1+
327.51787	84	
327.71068	108	
328.21349	98	
END IONS

###FS:    #m/z: 363.95696 #charge 1+
###MS: 78
###MSMS: 80
BEGIN IONS
TITLE=Cmpd 59, +MS2(363.9570), 28.0-35.0eV, 1.7min #80
RTINSECONDS=102.18
SCANS=78,80
PEPMASS=363.95696	2385932
CHARGE=1+
54.25384	108	
83.00595	96	
139.21979	100	
178.94550	112	
182.86678	292	
187.86778	164	
189.86288	1384	1+
191.85888	1146	1+
193.85374	180	
196.88551	458	
198.03226	102	
199.87640	338	1+
205.87786	118	
205.94893	112	
206.09179	126	
207.40446	188	
207.87541	1050	1+
207.94824	194	
209.86887	200	
209.89273	112	
209.94390	3472	1+
210.88282	1206	1+
211.86518	110	
211.94587	214	
212.87955	6846	1+
214.44093	98	
215.88399	132	
216.40725	204	
218.90896	178	
220.56180	100	
220.88575	142	
222.43139	118	
222.95220	1424	1+
223.04265	132	
223.89327	134	
224.89497	148	
224.94889	3148	1+
225.88776	132	
226.29364	108	1+
226.89786	168	
226.94749	17036	1+
226.97434	196	
227.43858	98	
227.87775	104	
227.89795	270	
227.92993	244	
228.89354	1626	1+
228.94248	20780	1+
229.01542	110	
229.11087	148	1+
229.16347	124	
230.88973	10464	1+
232.88430	1670	1+
233.02049	168	1+
233.05248	206	1+
234.02371	146	1+
234.88079	846	1+
234.93262	164	
235.82669	146	
235.84571	106	
239.07034	140	
239.42979	126	
239.92790	148	
240.61680	106	
240.82124	222	
240.93986	336	
240.96278	1274	1+
241.08395	96	
241.83742	108	
241.93897	1290	1+
242.82467	186	
242.96117	1308	1+
243.01871	96	
243.08565	96	
243.82131	556	1+
244.06105	154	1+
244.90465	114	
244.95741	8714	1+
245.43469	284	1+
245.84116	146	
245.89814	658	1+
246.00600	190	1+
246.79913	324	1+
246.90286	552	1+
246.95310	9766	1+
248.89968	3324	1+
249.57827	96	
249.80281	114	
250.89917	542	1+
250.94999	182	
250.96915	522	1+
251.02754	268	1+
251.07457	126	
252.08390	130	1+
252.55327	104	
252.90144	950	1+
253.84295	124	
253.90661	778	1+
255.83843	130	
257.13919	132	
258.82936	450	1+
258.84578	188	
258.88831	156	
258.97443	192	
259.80534	108	
259.97344	134	
260.78906	216	1+
260.83677	196	
260.96939	924	1+
261.82761	1008	1+
262.42028	100	
262.85698	288	1+
263.98310	136	
264.80018	104	
264.81874	250	1+
264.96257	128	
265.98174	266	
266.81152	234	
266.85981	144	
266.96448	142	
267.09967	126	
267.78206	180	
267.80374	416	1+
267.97277	1882	1+
268.78310	148	
269.84361	190	1+
269.92078	136	
269.97064	1854	1+
271.80317	100	
271.91566	798	1+
272.84570	130	
273.48641	130	
273.79382	160	
273.84709	348	1+
273.90676	268	1+
276.80892	116	
276.91729	294	1+
277.79691	410	1+
277.85580	136	
278.79807	296	1+
278.92652	288	1+
278.99527	100	
279.05167	142	
279.96193	142	
280.10475	132	
280.45123	98	
280.79166	1000	1+
280.90883	112	
281.11932	126	
281.85121	98	
282.78513	454	1+
283.84526	228	
283.98440	218	
284.83632	172	
285.17385	154	
285.79351	172	
285.84616	1782	1+
286.81583	106	
289.92821	180	1+
290.79065	248	
290.86200	112	
291.82015	100	
291.90045	274	1+
291.99806	118	
292.11927	266	1+
292.44000	228	1+
292.85639	416	1+
293.11936	330	1+
294.01041	192	1+
294.02754	154	
295.85469	234	1+
296.81115	448	1+
296.85944	148	1+
297.97334	116	
298.80413	1270	1+
299.13420	110	
299.86541	174	
300.80170	760	1+
300.85535	104	
300.95493	176	1+
301.86121	848	1+
301.93293	296	1+
303.80468	406	
303.85570	2256	1+
304.80701	180	
305.12344	228	1+
305.65135	96	
306.85007	98	
306.89694	124	
307.84867	144	
307.87230	360	1+
308.14215	158	
310.88039	222	
310.92460	174	1+
311.88514	136	
315.81137	508	1+
316.81286	432	1+
316.90591	100	
317.87600	288	1+
318.03675	98	
318.81753	522	1+
318.93446	326	
319.82250	434	1+
320.12669	112	
320.14696	144	
320.76681	160	1+
321.81810	940	1+
321.86706	480	1+
322.92885	580	1+
322.94765	210	
323.49014	100	
324.87825	232	
325.87006	794	1+
326.07718	96	1+
326.87224	674	1+
327.73133	120	
328.10668	104	
329.05761	114	
330.71593	210	1+
330.75350	200	1+
332.15368	116	1+
334.87917	292	1+
335.84205	140	
336.94655	302	1+
337.82989	110	
338.94640	162	
339.82936	464	1+
340.94069	738	1+
342.78930	110	
343.70706	136	
347.53198	96	
348.74040	102	
348.82760	214	1+
349.77128	186	1+
350.79541	118	
352.61381	122	
352.74445	110	
352.88750	130	
355.79265	140	
356.77313	150	
357.71284	254	1+
357.78211	290	1+
363.71935	142	
364.51151	102	
364.74138	128	
365.35800	104	
365.73155	98	
365.77956	124	
366.34120	138	
367.73522	96	
368.83748	190	
END IONS

###FS:    #m/z: 336.94631 #charge 1+
###MS: 78
###MSMS: 81
BEGIN IONS
TITLE=Cmpd 60, +MS2(336.9463), 28.0-35.0eV, 1.8min #81
RTINSECONDS=102.953
SCANS=78,81
PEPMASS=336.94631	359460
CHARGE=1+
77.94597	98	
171.42516	104	
182.86652	370	1+
192.88607	262	1+
201.88170	90	
202.05260	94	
203.38515	94	
203.93258	140	
205.95067	190	
207.87147	138	
207.94504	114	
208.88096	142	
209.09473	94	
209.88732	88	
209.94471	142	
210.02260	192	1+
210.88406	378	1+
211.94430	6978	
212.77974	98	
212.87809	3946	1+
212.90976	128	
212.94642	180	
213.93927	3292	1+
214.89816	212	
215.88634	832	1+
215.93842	468	1+
217.88281	302	
221.92090	88	
221.94080	114	
222.90406	110	
223.95654	130	
224.96777	294	1+
225.97094	256	1+
227.00384	88	
227.78449	140	
227.82508	118	
227.88853	472	1+
227.90544	294	1+
227.95138	164	
228.93965	118	
229.95506	6824	
230.88949	4866	1+
230.95875	144	
231.95090	2580	1+
232.82662	106	
232.89143	844	1+
232.90340	98	
233.49496	102	
233.82970	318	1+
233.94964	720	1+
234.88526	352	1+
234.98630	98	
235.07378	86	
235.86707	86	
235.88993	246	1+
235.95000	214	
237.04355	84	
237.36797	146	
237.89906	90	
238.81168	180	1+
239.88967	90	
241.79228	128	
242.01298	92	
242.07416	88	
243.02846	86	
245.47133	100	
245.83378	132	
246.39098	174	
246.44184	86	
246.90422	132	
247.90450	100	
247.96550	1908	1+
248.89978	2186	1+
249.01669	112	
249.83022	712	1+
249.96027	950	1+
250.83054	518	1+
250.92091	178	1+
250.95090	324	1+
250.98237	88	
251.07153	180	
251.78502	154	
251.90793	114	
251.97157	120	
252.79292	108	
252.84024	118	
252.97095	3656	1+
253.08774	326	1+
253.83586	112	
253.90611	1308	1+
254.79049	110	
254.94149	114	
254.96624	1884	1+
255.81299	236	1+
255.84604	320	1+
256.44581	88	
256.90794	506	1+
257.46595	96	1+
257.60716	92	
257.90709	314	1+
258.44538	86	
258.80459	110	
258.84782	432	1+
258.96460	178	
259.90249	126	
260.82546	96	
261.83326	206	
262.83527	124	
266.91939	86	
267.85301	100	
268.79343	92	
268.83796	1346	1+
269.08294	204	1+
269.44674	86	
269.86003	120	
269.92866	86	
270.98068	572	1+
271.79609	108	
271.91549	742	1+
272.38527	98	
273.79163	190	
273.85148	106	
274.79659	90	
274.97708	92	
275.85698	486	1+
276.33735	108	
276.56378	90	
276.85729	342	1+
276.93149	86	
277.84791	86	
277.91127	92	
278.35089	276	1+
278.80941	118	
278.83241	832	1+
278.86392	124	
279.79725	382	1+
280.07941	128	
280.87096	90	
282.97189	120	
283.79017	240	
284.79504	108	
285.36450	90	
285.55761	94	
285.84973	1076	1+
286.05601	90	
286.51477	86	
286.85150	702	1+
287.80799	136	
288.08217	154	
288.20076	160	
288.82704	238	1+
289.86460	194	1+
290.83610	224	1+
292.80143	94	
292.81893	86	
292.87486	122	
293.06381	110	
293.10570	122	
293.99372	208	
294.86239	198	1+
295.00836	120	
295.43769	90	
295.89260	228	1+
296.00123	98	
296.85043	208	1+
296.87544	192	1+
298.11152	94	
298.30794	106	
298.80254	116	
298.82239	198	1+
300.00999	108	
300.87921	218	1+
302.75322	204	1+
304.73287	96	
304.86095	176	
305.18091	86	
305.87578	120	
305.94123	94	
306.15991	90	
306.88704	186	1+
307.49330	106	
308.86722	160	
309.87270	102	
309.89076	96	
310.87449	726	1+
310.89364	120	
310.93594	114	1+
311.84006	100	
312.82649	94	
313.85420	242	1+
314.00429	92	
314.59440	94	
314.82365	138	
315.17838	94	
315.47498	86	
317.88708	98	
319.88077	156	
320.15274	146	
321.81965	144	
323.72854	104	
324.17728	108	
324.89511	88	
325.76448	94	
325.83538	134	
325.88405	194	1+
328.89031	174	
330.83947	124	
330.88415	118	
332.57716	92	
333.42631	90	
339.61852	90	
341.36971	96	
341.71589	142	
END IONS

###FS:    #m/z: 322.93075 #charge 1+
###MS: 82
###MSMS: 83
BEGIN IONS
TITLE=Cmpd 61, +MS2(322.9307), 28.0-35.0eV, 1.8min #83
RTINSECONDS=106.634
SCANS=82-83
PEPMASS=322.93075	5449928
CHARGE=1+
192.01825	194	1+
193.89810	156	
196.88214	138	
196.94160	104	
197.89201	148	
198.92940	144	
205.94897	552	1+
206.83876	82	
207.92627	96	
209.94316	104	
210.89583	254	1+
212.87963	320	1+
215.88233	286	1+
218.86533	88	
218.88798	116	
221.87832	120	
222.95350	540	1+
223.42126	82	
223.79409	80	
224.93642	80	
224.95434	124	
226.54313	88	
226.87614	84	
226.95189	84	
227.06093	86	
227.92897	156	
227.94292	94	
228.03001	86	
229.84881	82	
230.89115	198	
231.83839	110	
232.11977	88	
234.13923	88	
234.91368	114	
234.92643	90	
236.01062	104	
238.06932	96	
238.13540	82	
238.93875	158	
239.04764	104	
239.07310	370	1+
239.78764	396	1+
239.89341	86	
240.04369	148	
240.82651	154	
240.94165	1728	
241.86571	80	
241.94308	1704	
242.82116	192	
242.94111	4658	1+
243.81863	878	1+
244.83309	110	
244.93938	762	1+
244.98365	112	
245.03883	80	
245.39045	86	
245.90780	188	1+
246.39733	152	
246.85553	152	
246.97743	660	
247.39122	150	
247.85633	212	
248.03325	118	
248.10049	92	
248.84756	242	
248.90224	224	
249.79483	144	
250.85444	88	
250.87674	230	1+
250.96876	176	
251.07053	168	
252.13550	276	1+
253.35788	90	
253.84885	156	
254.06192	114	
255.77829	124	
255.79900	106	
256.02073	96	
257.79954	230	
258.79806	142	
258.83460	778	1+
259.09124	116	
259.34209	102	
260.33814	172	
260.83810	204	
261.35143	112	
261.47446	88	
261.82918	1102	1+
263.97730	134	
264.44928	96	
265.08785	116	
265.85789	230	1+
266.35209	90	
266.84210	356	1+
267.97408	126	
269.80210	192	
269.85190	170	
270.04379	94	
270.86625	212	
270.92233	280	1+
271.78991	92	
271.85022	362	1+
271.92138	242	1+
272.72805	96	
273.79145	842	1+
274.35670	94	
275.80771	324	1+
276.04548	100	
276.72307	102	
276.85076	128	
276.94397	84	
279.09135	586	1+
280.80986	152	
280.83441	132	
280.85455	80	
281.79309	156	
281.99035	150	
282.06326	174	1+
282.39774	132	
282.85412	134	
283.78891	248	
283.86645	304	1+
284.29232	498	1+
284.51905	92	
284.78967	114	
284.85272	86	
285.24009	100	
285.41446	88	
285.81801	92	
286.04973	92	
286.91724	132	
286.97250	84	
287.36567	106	
287.93613	80	
288.03238	102	
289.44484	96	
289.78745	266	
290.40854	88	
290.81493	100	
290.86099	116	
290.90060	82	
291.80459	566	1+
291.88006	84	
292.97565	96	
293.87209	202	
294.10097	80	
294.85870	156	
295.81221	322	1+
295.84099	90	
296.44346	86	
296.85768	88	
299.78292	502	1+
299.86157	268	1+
302.71749	90	
303.05013	80	
304.19749	122	
305.42978	106	
305.85281	82	
306.88273	188	
307.79961	502	1+
307.87762	94	
307.89054	104	
308.83179	92	
308.88163	88	
309.04474	114	
309.81472	120	
310.88010	134	
311.09121	88	
313.80650	80	
314.80162	80	
314.82139	316	1+
315.43986	90	
316.02243	80	
316.87452	84	
317.72307	80	
319.85307	198	1+
320.88255	82	
323.15670	92	
323.75223	182	1+
323.88872	116	
324.89926	132	
325.47625	96	
325.76559	192	1+
325.89765	86	
326.89907	136	
327.89970	88	
END IONS

###FS:    #m/z: 340.94074 #charge 1+
###MS: 82
###MSMS: 84
BEGIN IONS
TITLE=Cmpd 62, +MS2(340.9407), 28.0-35.0eV, 1.8min #84
RTINSECONDS=107.406
SCANS=82,84
PEPMASS=340.94074	2972344
CHARGE=1+
181.86634	224	1+
190.94824	142	
191.95279	150	
192.88985	120	
192.92463	138	
194.44399	94	
194.92217	96	
196.88347	206	1+
197.95630	94	
205.95012	236	1+
208.95886	158	
209.88962	102	
210.93998	542	1+
212.87795	290	
213.87880	204	
213.93969	1768	1+
214.88288	1040	1+
215.88712	764	1+
215.94191	522	1+
216.42536	100	
217.88196	352	1+
218.23747	92	
219.88346	298	1+
221.87696	118	
221.95285	348	1+
223.96029	316	1+
228.93798	298	1+
230.88663	1282	1+
231.02289	100	
231.73275	106	
231.88846	856	1+
231.95080	1924	1+
232.89635	646	1+
233.89711	452	1+
233.94699	558	1+
234.88812	252	1+
234.92252	144	
235.94834	102	
238.04825	88	
238.88583	146	
239.78783	234	1+
239.88607	116	
239.90323	184	
239.92002	96	
241.89554	96	
242.50399	92	
243.83812	114	
246.85546	110	
246.97676	438	
248.85042	106	
248.90146	156	
249.89990	318	1+
249.96182	584	1+
250.29070	102	
250.47155	108	
250.85159	144	
250.93526	240	1+
251.95467	158	
252.00896	100	
253.90281	118	
254.90768	152	
254.96598	1022	1+
255.02075	122	
255.78882	92	
255.84175	126	
255.90238	92	
256.78106	136	
256.85145	98	
256.96262	174	
257.79652	236	
257.87695	92	
258.80805	164	
258.84720	496	1+
258.96166	184	
259.90421	168	
259.95723	678	1+
260.33702	148	
260.83931	146	
260.91258	294	1+
261.06758	92	
261.93601	108	
262.42435	92	
263.97580	122	
264.37731	90	
265.12457	94	
265.35674	156	
265.46664	90	
265.85194	126	
265.94884	88	
266.03306	92	
267.13199	200	1+
267.84740	104	
268.36947	94	
268.83918	456	1+
268.96516	334	1+
269.80927	138	
269.94980	92	
270.01591	136	
270.07468	94	
270.79768	118	
271.40949	100	
271.79996	164	
271.84634	332	1+
271.91803	120	
272.82851	90	
272.91536	140	
272.93457	104	
273.79091	122	
273.96551	230	1+
274.87752	190	1+
275.80755	198	
276.57821	90	
276.80506	94	
276.85664	268	
276.90322	100	
277.57961	92	
277.86482	176	
277.96812	108	
278.84239	316	1+
278.86202	140	
279.05071	104	
279.41583	96	
279.80963	124	
280.79602	114	
280.85186	114	
280.86845	184	1+
280.91977	120	
280.94308	122	
281.04910	240	1+
281.85352	120	
282.85514	108	
283.78812	138	
283.85776	152	
283.86524	96	
283.93113	100	
285.42790	230	
287.56165	92	
287.80460	138	1+
287.85829	136	
289.78946	438	1+
290.88587	146	
291.78932	92	
291.89412	88	
292.67741	88	
292.85772	90	
294.08861	88	
295.86055	188	1+
296.07329	90	
297.93540	104	
297.97395	88	
298.75155	120	
299.87559	116	
300.85338	266	1+
301.92694	98	
302.17244	154	
302.76694	206	1+
302.85108	174	1+
302.94483	160	
303.81015	174	
304.37086	130	
304.44985	90	
304.90343	136	
305.17879	96	
305.43619	104	
306.05951	90	
306.87778	304	1+
307.79839	152	
308.80020	146	
308.83613	110	
309.81677	108	
309.87274	92	
310.88031	668	1+
312.81651	158	
313.85004	94	
313.89119	114	
314.81553	258	1+
317.89096	138	
318.55771	106	
318.85988	100	
322.90395	100	
323.88094	116	
324.87508	144	
324.88769	390	1+
326.75807	88	
327.81370	232	1+
328.95687	92	
329.59405	92	
329.87297	152	
329.89509	92	
330.81547	296	1+
331.88669	154	
332.82917	138	
332.88395	92	
335.88320	122	
340.29539	94	
340.78487	134	
343.76530	90	
344.09140	88	
344.94766	102	
END IONS

###FS:    #m/z: 363.95695 #charge 1+
###MS: 82
###MSMS: 85
BEGIN IONS
TITLE=Cmpd 63, +MS2(363.9570), 28.0-35.0eV, 1.8min #85
RTINSECONDS=108.178
SCANS=82,85
PEPMASS=363.95695	1992102
CHARGE=1+
187.86809	246	
189.86378	902	
191.85751	948	1+
192.87725	136	
193.00161	96	
196.88397	762	1+
198.44385	116	
200.88864	148	
200.94545	162	
205.88275	110	
206.94986	104	
207.40619	106	
207.87201	1026	1+
207.95313	152	
209.94343	2924	1+
210.88386	1452	1+
211.86969	132	
212.87907	7700	1+
214.89476	334	
215.88112	184	1+
218.91411	194	
219.86236	116	
220.41090	134	
222.44611	94	
222.95150	1362	1+
223.88222	168	1+
224.94911	3022	1+
226.89869	256	
226.94729	17712	1+
227.26651	104	1+
227.51202	118	
227.88529	150	
228.69969	96	
228.89522	2696	1+
228.94276	19510	1+
229.04922	210	
229.65315	100	1+
230.79503	196	
230.88928	10462	1+
232.88468	1514	1+
233.10289	110	
233.41265	144	
234.88138	588	1+
235.81922	170	
236.99540	96	
237.13503	122	
239.43332	100	
239.78571	190	1+
240.42632	106	
240.82283	456	1+
240.94081	284	
240.96242	1504	1+
241.94162	270	
242.82122	914	1+
242.86896	154	
242.91266	98	
242.94172	872	
242.96047	1844	1+
242.99035	98	
243.82282	676	1+
244.95735	7304	1+
245.01745	120	
246.57115	108	
246.90563	712	1+
246.95262	8818	1+
248.80225	260	1+
248.85193	146	
248.90025	3790	1+
250.79708	122	
250.89688	430	
250.96534	422	1+
251.04302	250	1+
251.79403	130	
251.91320	156	
252.89148	178	
252.94986	234	1+
253.08574	144	
253.83237	116	
253.90621	930	1+
254.87092	96	
255.38269	104	
255.78786	214	1+
255.90551	124	
255.91869	148	
256.83162	104	
257.59117	106	
257.98579	98	
258.83186	460	1+
258.84846	110	
258.96712	170	
260.83074	216	
260.96883	824	1+
261.44682	98	
261.82959	434	
262.63932	108	
262.83131	264	
263.83004	194	
264.82967	124	
264.96231	110	
264.97599	160	1+
265.80993	426	1+
265.85029	362	1+
266.85320	310	1+
267.77902	130	
267.92576	120	
267.97347	1538	1+
268.45006	98	
268.78354	180	
269.39015	120	
269.80105	326	1+
269.91994	144	
269.96799	1432	1+
271.84221	104	
271.91623	460	1+
273.56812	94	
273.84653	106	
275.90922	198	1+
276.85226	122	
276.91922	240	1+
276.99517	100	
277.08102	118	
277.10685	130	
277.85803	126	
278.79966	148	
278.84510	154	
279.09695	246	1+
279.14940	110	
280.79304	780	
280.96378	112	
281.79298	430	
281.85347	162	
281.86806	148	
281.89499	144	
281.94050	142	
282.79260	362	
283.79141	586	1+
283.85047	712	1+
283.99154	122	
284.82420	252	
285.12893	326	1+
285.84438	1228	1+
286.13174	246	1+
286.79303	134	
286.81886	102	
286.88493	130	
287.81304	284	1+
289.87642	134	
290.78826	206	
290.87967	112	
290.89852	266	1+
291.07227	98	
291.80531	146	
292.44051	166	
292.93950	220	1+
293.12025	252	1+
293.87026	104	
294.85486	192	
295.86299	366	1+
296.80540	184	
296.93815	128	1+
297.81078	138	
297.84328	168	
298.01619	138	
298.80207	1704	1+
299.87176	138	
300.87252	128	
301.81140	434	1+
301.86066	924	1+
302.83968	96	
303.38613	94	
303.80720	740	1+
303.85571	2578	1+
303.94800	310	1+
305.82018	104	
305.88497	130	
306.88429	162	
307.87691	296	1+
307.89247	158	
308.15227	174	1+
308.81933	94	
308.93925	120	
310.87568	140	
311.88213	146	
312.93083	194	1+
315.45319	108	
316.81320	458	1+
316.88004	292	1+
318.12947	224	1+
318.17697	124	
318.93518	160	
319.88227	102	
321.81846	526	1+
321.87434	654	1+
322.92924	436	
323.88560	288	
324.87030	130	
324.89836	220	
325.87841	180	
326.87316	706	1+
328.88806	288	
332.77823	214	1+
333.81640	96	
333.87874	254	1+
335.86943	98	
335.95233	128	
336.13419	130	
336.34503	112	
336.94301	450	1+
339.64086	116	
339.73856	98	
339.83070	446	1+
340.93816	912	1+
341.75254	96	
343.73484	186	1+
344.69696	108	
345.70660	108	
346.40908	112	
347.72191	180	1+
351.81653	110	
352.89005	114	
352.90295	122	
355.77542	280	1+
357.76556	102	
360.86853	106	
360.93741	98	
361.76069	182	
361.92279	264	1+
362.61004	100	
362.71057	234	1+
363.95509	204	
367.72288	120	
367.78102	124	
368.14486	104	
END IONS

###FS:    #m/z: 340.94090 #charge 1+
###MS: 86
###MSMS: 87
BEGIN IONS
TITLE=Cmpd 64, +MS2(340.9409), 28.0-35.0eV, 1.9min #87
RTINSECONDS=111.875
SCANS=86-87
PEPMASS=340.94090	2877854
CHARGE=1+
187.88871	228	
189.52913	96	
190.93205	128	
190.94964	332	
192.92625	250	
193.88776	274	1+
196.88570	384	1+
196.98701	122	
200.87919	120	
202.89140	138	
203.88344	112	
205.53232	90	
205.94807	268	
208.88716	312	1+
208.94014	228	1+
208.96318	232	
210.93868	436	
211.94265	196	
212.01598	140	
212.40837	92	
212.87800	1378	1+
212.93299	172	
213.93882	1690	1+
214.89517	440	
215.88493	664	1+
215.91456	172	
215.93772	518	
217.88087	446	1+
217.93775	246	
220.89352	116	
221.89211	302	
222.39238	186	
222.95387	630	1+
223.42348	96	
223.94365	90	
224.97606	106	
226.39035	102	
226.53230	98	
226.89664	314	1+
226.94834	418	1+
226.96560	132	
228.00215	282	1+
228.13173	96	
228.91244	124	
228.94982	228	
230.88993	1544	1+
231.06409	94	
231.08039	92	
231.94986	1890	1+
232.89054	844	1+
233.39900	176	
233.86121	90	
233.89470	598	1+
233.94861	616	1+
235.91248	134	
235.95265	92	
236.82968	126	
238.95247	218	1+
239.84783	154	
239.90473	130	
240.41087	92	
241.83723	132	
243.83213	196	
243.92497	136	
244.95329	118	
245.02137	96	
246.07579	92	
246.90588	142	
246.97438	454	1+
247.87493	194	1+
248.90133	418	
249.90247	236	
249.95899	294	
249.98636	100	
250.96799	194	
251.90970	134	
251.96482	164	
253.34878	104	
253.50073	94	
253.80240	130	
253.83390	350	1+
253.90560	180	
254.09931	90	
254.85260	240	1+
254.90805	142	
254.96597	998	1+
255.91095	90	
256.04064	92	
256.89600	212	
256.96317	202	
257.02307	142	
258.89973	168	
259.84817	220	
259.95747	334	
260.83134	342	1+
261.95560	246	1+
262.00075	102	
262.83142	124	
263.85091	332	1+
263.98226	116	
264.90638	142	
266.42586	102	
267.91096	108	
268.84091	136	
269.16096	116	
269.80131	178	
269.81996	92	
270.80104	158	
270.97057	124	
271.79626	96	
271.84565	176	
271.91881	134	
272.93757	294	
273.79255	502	1+
273.92048	194	
273.95709	142	
274.92445	90	
274.94886	94	
274.97529	156	1+
275.79655	174	
275.83862	128	
276.55600	126	
276.58622	90	
276.85486	108	
277.97086	106	
278.84805	466	1+
279.79180	220	1+
279.81855	138	
280.96665	212	
281.04649	114	
282.91255	280	1+
282.97385	92	
283.42846	98	
283.78843	434	1+
283.81471	96	
284.87476	140	
285.41641	90	
287.41141	110	
287.80109	212	1+
289.78876	360	1+
291.83109	100	
292.85950	134	
293.86687	582	1+
294.86790	384	1+
294.90345	204	1+
295.83773	128	
295.99299	106	
296.57003	98	
296.80631	110	
297.34119	104	
297.79352	92	
297.87436	136	
297.97433	234	
298.11002	104	
298.37439	90	
298.81365	130	
298.85003	126	
299.79061	96	
299.85674	100	
300.04520	96	
300.84748	152	
301.87972	280	1+
302.01779	124	
302.85070	408	1+
302.94804	106	
303.94242	148	
305.80443	140	
306.81747	216	1+
306.88120	140	
307.79870	294	1+
308.85646	116	
309.81278	196	
310.46127	90	
310.87626	182	
311.88618	132	
312.80735	274	1+
313.82616	208	
314.81752	194	
317.55672	88	
322.49936	104	
323.89008	562	1+
325.80435	140	
326.89001	150	
327.28275	160	1+
327.83509	308	1+
327.88102	116	
328.88576	112	
330.81572	230	1+
335.76636	140	
337.78406	110	
337.87318	142	1+
339.05982	94	
339.82305	168	1+
340.79860	132	
342.90514	168	
343.72869	98	
344.40969	98	
344.90734	124	
END IONS

###FS:    #m/z: 507.84638 #charge 1+
###MS: 86
###MSMS: 88
BEGIN IONS
TITLE=Cmpd 65, +MS2(507.8464), 28.2-35.2eV, 1.9min #88
RTINSECONDS=112.647
SCANS=86,88
PEPMASS=507.84638	646756
CHARGE=1+
196.01614	662	
198.88484	178	1+
207.04238	164	
214.88694	168	
224.97646	260	
232.89490	424	1+
233.40161	162	
234.88160	202	
238.06573	434	1+
248.03430	214	1+
248.11849	188	
250.90754	220	1+
250.97059	276	1+
254.83604	180	1+
257.86767	280	1+
262.13982	172	1+
265.91095	142	
266.09484	220	
266.16736	148	
266.89186	144	
266.92475	216	1+
267.88577	382	1+
268.11033	216	
268.89036	324	1+
269.92157	152	
270.85858	572	1+
270.90405	156	
271.91625	244	1+
272.85375	264	
275.85325	230	1+
275.92238	198	
276.79365	168	
277.83480	256	1+
278.10017	290	1+
278.35060	150	
278.89592	246	1+
280.85561	318	1+
283.01638	146	
283.90628	162	
285.33039	162	
285.79552	470	1+
285.89077	144	
286.82791	156	
287.84836	410	1+
288.86979	370	
289.88166	472	
290.13223	170	
290.86331	1670	1+
290.99950	172	
291.78528	184	1+
293.87255	3086	1+
294.13070	176	
296.80378	196	1+
296.85249	396	1+
296.88340	150	
297.89503	256	1+
298.88026	174	
299.81607	162	
300.84894	158	
300.86440	186	
300.99690	176	1+
301.88403	184	
302.86699	784	1+
302.88645	172	
302.92041	352	1+
303.78101	184	1+
304.85734	994	1+
305.86097	850	1+
305.96008	276	1+
306.12683	166	
306.83605	168	
307.35199	254	1+
307.89174	958	
308.14287	1120	1+
308.36024	298	1+
308.87036	1766	1+
309.82159	194	
309.84108	430	1+
309.88937	886	
310.15859	810	1+
311.88351	9260	1+
312.85111	168	
312.94703	144	
313.96768	340	1+
314.86558	950	1+
314.93718	152	
315.37300	280	1+
315.83044	242	1+
316.86927	398	1+
316.88519	230	
318.19224	102	1+
318.75818	166	
318.85742	638	1+
319.82096	300	1+
319.88117	244	1+
321.25763	102	1+
321.34497	212	1+
322.85310	174	
322.88544	260	
323.38215	190	
323.87373	176	
324.37661	182	
324.85991	196	
324.90188	148	
325.88968	498	
325.96089	242	1+
326.82082	166	
326.88403	1094	
327.38349	404	1+
327.88146	1426	1+
328.87122	630	1+
330.87719	498	1+
331.81148	146	
332.87415	786	1+
332.90393	226	
332.92392	298	1+
332.95179	194	
333.69917	100	1+
333.82549	206	1+
334.76432	150	
334.83902	390	1+
334.90000	176	
335.88886	192	
336.79081	214	1+
336.94728	276	
337.15634	244	1+
337.79386	184	1+
337.88596	442	1+
338.88021	472	1+
338.95443	176	1+
340.89956	362	1+
343.87009	168	
346.88129	236	
347.16384	198	1+
347.40008	288	1+
348.12463	208	1+
348.74228	380	1+
348.84108	242	
349.74424	328	1+
349.77225	248	1+
349.83821	168	
349.90240	168	
350.33148	196	
350.88615	438	
350.91448	166	
350.97409	324	1+
351.07429	180	1+
351.88510	228	
352.77686	590	1+
352.91231	522	1+
353.77885	484	1+
353.85208	888	1+
354.88815	458	1+
355.36440	324	1+
355.89061	392	1+
356.93883	198	1+
357.79793	166	
357.82809	174	
358.04191	158	1+
358.79133	244	1+
359.27538	160	
361.78011	162	
362.36640	170	
362.90610	316	1+
364.76127	146	
365.71486	164	
366.18937	332	1+
366.41873	144	
366.84067	1774	1+
367.70702	1960	1+
368.89513	220	
370.73384	150	
370.78221	396	
371.13104	188	1+
371.71868	168	
371.78851	416	1+
372.28388	158	
372.89431	302	1+
373.73078	186	
374.72634	260	1+
374.81653	168	
374.84758	470	1+
375.36318	158	
375.38577	186	
380.71717	642	1+
380.85896	240	
381.71777	362	1+
381.83875	330	
382.02751	182	
382.85772	334	
383.28989	168	
383.85601	148	
384.71538	142	
384.77222	304	1+
384.78784	266	1+
384.85086	2660	1+
385.66063	98	1+
385.82105	142	
387.07140	144	1+
387.84502	268	
388.39949	142	
388.71385	378	1+
388.79374	188	
389.20010	312	
389.71366	242	1+
389.84945	270	
389.89432	148	
390.83671	1246	1+
390.86401	312	
392.07122	278	
392.86137	730	1+
393.73827	352	1+
393.79713	408	1+
394.83556	200	
395.79062	304	1+
395.83916	160	
396.40169	328	1+
396.73618	242	
397.85643	146	
398.73235	522	
398.84280	262	1+
399.72031	158	
400.72673	516	1+
402.86684	1940	1+
403.87308	1168	1+
405.73503	318	
405.79830	314	1+
405.87054	674	1+
406.91321	254	1+
407.72909	262	1+
407.86575	4716	1+
409.35979	158	
409.72462	904	1+
409.76435	226	1+
410.07565	152	
410.84143	522	
410.87405	376	
411.20679	226	1+
411.81224	568	1+
411.86465	276	
412.21347	148	1+
412.72847	256	
412.85166	342	
412.92179	160	
413.08392	142	
413.87378	490	
414.85734	186	
415.87580	164	
416.87878	544	1+
417.41079	148	
417.78289	166	1+
417.85851	212	1+
418.34830	144	
421.88647	1220	1+
422.69337	202	1+
422.85890	240	
423.77509	254	1+
423.79227	166	
423.88306	206	
424.86700	284	
425.74539	516	1+
425.82665	248	1+
425.87725	344	
426.76891	182	
426.86277	2056	1+
427.66973	272	1+
427.73139	1070	
428.74241	554	
428.84490	370	1+
429.73636	1040	1+
429.79308	170	
430.37750	244	1+
430.73868	686	1+
430.85411	236	
431.87039	896	1+
433.85524	248	
434.89197	150	
435.72497	320	1+
435.76423	146	1+
435.86662	216	1+
436.70144	190	1+
436.82024	168	
437.11920	172	1+
438.99296	142	
439.89536	672	1+
441.92238	126	1+
443.67554	320	1+
443.75020	156	
444.87297	1176	1+
444.90409	204	1+
445.74221	852	1+
446.88657	190	
447.70942	408	1+
448.89562	358	
449.88307	254	
450.76866	362	
450.88141	232	
451.74950	206	
451.86701	268	1+
452.74569	252	1+
453.72496	190	1+
453.75237	174	1+
457.90428	802	1+
460.21949	176	
462.77404	282	1+
462.88251	388	1+
465.77515	216	1+
466.78056	154	1+
467.89277	918	1+
468.78138	216	1+
469.71059	178	
478.72037	166	1+
479.79142	176	1+
483.79989	148	
485.90273	540	1+
487.22016	280	1+
503.79359	194	1+
506.80650	134	1+
507.21753	128	1+
508.11865	92	1+
509.26911	158	
509.85783	362	1+
510.61067	172	1+
END IONS

###FS:    #m/z: 336.94635 #charge 1+
###MS: 86
###MSMS: 89
BEGIN IONS
TITLE=Cmpd 66, +MS2(336.9464), 28.0-35.0eV, 1.9min #89
RTINSECONDS=113.42
SCANS=86,89
PEPMASS=336.94635	333046
CHARGE=1+
195.50878	100	
196.88226	120	
205.96570	94	
208.97951	92	
209.88249	778	1+
209.93987	150	
210.88530	652	1+
211.94445	5496	
212.87899	3976	1+
212.94506	182	
213.93978	2610	1+
214.02316	94	
214.87707	108	
214.88805	954	1+
215.88778	590	1+
215.93934	396	
216.90304	86	
217.88228	384	
217.93605	154	
218.84028	142	
221.06919	82	
221.92282	90	
223.01782	110	
223.57214	94	
223.95784	154	
224.90095	108	
224.96940	96	
225.88398	118	
226.89294	130	
226.96868	96	
227.48697	92	
227.78449	206	1+
227.89621	96	
227.95034	120	
228.89519	758	1+
229.90564	96	
229.95520	4974	1+
230.10192	108	1+
230.88909	4978	1+
231.81917	140	
231.95097	1936	1+
231.98206	98	
232.82598	104	
233.82519	222	1+
233.94390	328	1+
234.88480	168	
235.04039	100	
235.89527	290	1+
235.95196	158	
236.89375	228	1+
236.97157	82	
236.98657	88	
238.06556	104	
239.79293	176	1+
240.39581	88	
240.83273	142	
241.94726	96	
242.79544	92	
245.59049	84	
246.90505	376	1+
246.97679	308	
247.00884	90	
247.96570	1172	1+
248.89932	1628	1+
249.45243	86	
249.96233	510	
250.83065	386	1+
250.91880	142	
250.95159	360	
251.06966	230	1+
251.82382	102	
251.91175	150	
251.95762	336	
252.79444	92	
252.83357	370	1+
252.97096	2672	
253.08325	266	1+
253.11381	168	1+
253.83662	234	1+
253.90418	1140	1+
253.93701	98	
253.98975	192	
254.85724	132	1+
254.94298	92	
254.96527	1660	1+
255.37595	138	
255.90947	96	
256.91421	106	
256.96008	158	
257.83182	114	
258.84581	206	
258.95131	96	
259.50435	100	
259.93183	104	
260.03290	90	
260.20142	128	
260.85778	106	
261.47597	92	
261.79665	228	1+
261.82678	212	1+
262.94781	92	
263.86670	92	
264.92077	84	
265.08067	122	
266.07944	84	
267.84455	164	
268.83989	778	1+
269.79939	100	
269.92181	98	
270.97938	206	
271.56309	86	
271.91688	478	1+
272.84626	248	1+
272.90383	226	1+
273.39743	102	
273.79302	254	
273.84580	168	1+
274.56819	114	
274.79220	104	
275.85777	102	
276.85277	262	
276.89043	116	
276.92964	84	
277.48960	94	
277.83470	1080	1+
277.87362	116	
277.97195	118	
278.83659	804	1+
278.96759	104	
280.86571	146	
280.89986	96	
281.00066	94	
282.88106	104	
282.93129	86	
283.00701	82	
283.78878	150	
284.78507	160	1+
285.85628	140	
285.86135	256	
286.84888	1292	1+
286.88362	224	1+
287.53012	90	
287.78713	144	
287.85126	720	1+
289.96925	86	
290.37080	86	
290.85883	96	
290.92101	128	
291.80038	294	1+
291.85731	130	
293.10580	280	1+
293.86315	106	
293.88003	136	
294.86097	178	
294.94382	84	
295.83793	136	
295.85794	102	
297.43543	86	
297.98395	92	
298.12428	84	
298.14112	90	
298.88930	82	
299.02047	114	
300.87854	94	
301.96118	88	
303.12103	82	
303.35206	96	
303.80962	96	
304.39229	82	
304.86126	196	
305.81004	82	
306.60678	144	
306.62644	92	
306.88129	468	1+
307.56439	88	
309.50159	84	
309.86936	588	1+
314.11312	94	
314.94697	106	
316.75407	84	
316.94193	114	
317.43205	100	
319.89152	84	
320.36844	98	
322.89003	352	1+
325.90611	92	
327.73338	92	
328.74995	118	
328.88654	150	
331.40915	92	
333.76806	86	
334.87076	180	
335.08944	90	
336.99098	94	
338.07480	106	
338.32301	88	
340.87425	92	
END IONS

###FS:    #m/z: 340.94086 #charge 1+
###MS: 90
###MSMS: 91
BEGIN IONS
TITLE=Cmpd 67, +MS2(340.9409), 28.0-35.0eV, 2.0min #91
RTINSECONDS=117.124
SCANS=90-91
PEPMASS=340.94086	2667452
CHARGE=1+
182.86632	142	
186.99674	88	
187.09749	92	
189.94599	374	1+
192.88527	140	
192.92648	372	
194.06249	88	
194.92504	128	
196.88217	336	1+
197.92599	122	
199.93578	102	
205.95113	124	
208.88521	100	
208.95701	280	
209.08946	92	
210.89916	128	
210.93805	520	
212.87896	1042	1+
213.93921	1744	1+
214.82783	94	
214.90262	152	
215.41858	94	
215.89032	302	
215.93765	526	1+
216.88669	184	
217.87833	300	1+
217.93676	244	
219.88131	124	
220.87092	104	
221.55489	98	
221.89259	306	1+
222.95557	430	1+
223.95873	294	1+
224.84241	106	
224.93253	86	
224.97627	196	
224.99334	92	
225.86163	242	1+
226.11833	106	
226.89347	114	
226.94489	288	
226.96458	116	
228.89640	120	
228.94853	416	1+
230.88812	2166	1+
231.95038	1966	1+
232.53145	96	
233.87349	86	
233.94805	244	
234.83412	102	
234.88531	94	
235.89108	262	
239.79487	128	
240.22914	138	
240.97538	90	
241.84979	138	
241.95589	88	
242.84316	98	
244.86009	94	
244.90866	102	
246.97374	492	
246.99650	100	
248.90247	234	
248.97708	150	
249.06055	86	
249.89874	280	
249.96371	826	1+
250.90200	172	
250.93035	134	
251.90984	90	
252.79338	86	
253.90559	392	1+
254.96870	672	
255.45345	106	
255.80146	110	
256.07910	120	
256.96770	236	
257.90768	154	
258.80931	120	
258.85041	586	1+
258.96133	106	
259.85660	332	1+
259.89238	90	
259.95680	254	
260.83386	622	1+
262.87484	206	1+
263.95424	192	1+
264.90376	168	
265.02675	102	
266.00695	88	
266.84383	314	1+
266.86478	148	
267.79453	104	
268.84045	114	
269.83793	90	
269.99341	102	
270.80121	318	1+
270.91541	282	1+
272.84554	124	
272.93704	244	
272.97359	188	
273.79574	188	
273.94174	100	
274.39130	104	
274.82823	166	
274.89788	86	
275.80568	160	
276.85665	226	
277.85794	98	
278.84171	176	
279.95188	86	
280.87435	118	
280.92106	180	
281.81452	102	
281.86243	98	
281.99187	102	
282.78938	518	1+
282.96981	136	
283.79268	566	1+
284.12557	90	
285.87669	86	
285.98923	102	
286.40943	164	
287.90859	210	
288.81850	108	
289.81206	178	
289.88258	94	
290.80712	86	
291.80384	302	1+
291.83957	98	
292.86124	178	
294.08048	228	1+
294.86342	308	
295.08165	142	1+
295.42912	290	
295.54325	86	
295.86083	382	1+
295.87266	132	
295.93814	94	
296.26147	108	
296.53177	104	
296.81082	258	
297.37628	90	
297.78575	192	
297.94512	138	
298.41667	142	
299.00964	114	
299.78516	108	
299.88258	230	1+
299.92695	90	
301.42141	94	
301.78519	104	
301.80769	122	
301.87176	260	1+
302.94389	172	
303.81562	108	
303.96233	142	
305.75461	152	
305.80287	102	
305.87747	522	1+
305.93865	96	
306.88198	388	1+
307.80268	124	
309.81859	114	
310.81262	234	1+
310.87541	218	
311.53548	88	
311.88857	322	
312.80233	204	1+
312.99546	88	
318.38430	88	
320.81419	204	1+
321.86455	88	
323.89055	364	1+
324.02710	94	
326.89410	132	
327.82976	234	
327.89193	336	1+
328.81462	148	
329.87178	86	
330.81551	194	
331.93896	88	
332.86856	162	1+
334.91024	104	
337.09764	92	
337.22387	92	
340.01338	102	
340.41784	86	
344.89942	154	
END IONS

###FS:    #m/z: 507.84645 #charge 1+
###MS: 90
###MSMS: 92
BEGIN IONS
TITLE=Cmpd 68, +MS2(507.8465), 28.2-35.2eV, 2.0min #92
RTINSECONDS=117.897
SCANS=90,92
PEPMASS=507.84645	572710
CHARGE=1+
196.01485	552	1+
199.88585	148	
209.94567	194	
218.89003	344	1+
224.97830	250	
227.95458	208	
228.88779	328	1+
234.04000	272	1+
234.87825	202	1+
236.89032	170	
238.06538	174	
241.85198	184	
244.89343	238	1+
246.06614	160	
249.89443	156	
249.96898	372	1+
250.97147	320	1+
253.08179	154	
258.87133	204	
259.87320	176	
260.88256	158	
265.08964	470	1+
266.16672	206	
266.86103	140	
267.84710	262	1+
268.91146	198	1+
272.38427	192	
272.85101	886	1+
273.85255	598	1+
278.81618	198	1+
279.14222	236	1+
280.39201	450	1+
281.08623	152	
281.12253	156	1+
281.80714	158	
284.89342	232	1+
285.79399	356	1+
285.85174	196	
285.94156	168	
287.85155	764	1+
288.87282	276	
289.87914	858	
290.13277	304	1+
290.82499	206	1+
290.86406	1760	1+
291.87971	438	
291.98568	280	1+
292.14543	152	
293.87240	4110	1+
295.97427	196	1+
296.85580	156	
296.87643	388	1+
298.85446	192	
298.88270	238	
300.40258	162	
300.81010	272	1+
300.84587	214	
301.35074	202	
301.85705	188	
302.86105	174	
303.36923	222	1+
303.86644	402	
304.88286	204	
305.86077	822	1+
306.11840	250	1+
306.91803	162	
307.79925	204	1+
307.85610	148	
307.88957	722	
307.91598	192	
308.14167	1018	
308.33578	340	1+
308.86998	1780	1+
309.14928	1590	1+
309.83891	186	
309.88712	724	
310.15467	1094	1+
311.88377	8148	1+
312.85983	224	
312.96252	296	1+
313.11426	94	1+
314.86525	946	1+
314.94085	186	
315.37144	154	
315.82662	168	
315.87582	158	
315.93102	152	
316.81468	170	
316.86560	240	
316.88381	476	1+
318.87545	256	1+
319.85390	368	1+
322.51679	160	
322.85962	758	1+
322.88998	538	
323.86423	568	1+
325.39001	144	
325.89643	278	
326.80488	412	1+
326.88231	2384	1+
327.80533	294	1+
328.10878	148	1+
328.37509	188	
328.86657	1102	1+
330.00197	222	1+
330.05138	146	
330.16139	170	1+
330.84244	182	
331.89229	328	
332.87562	646	1+
332.95814	212	
333.84831	154	
333.89517	304	1+
334.77321	292	1+
334.80976	224	1+
335.83578	352	1+
335.86459	158	
335.89837	178	
336.20453	140	
336.86310	164	
336.94384	190	1+
337.09830	196	1+
337.88057	308	
338.38741	228	
339.70409	158	1+
339.83181	140	
339.89162	162	
339.90975	156	
340.02070	278	
342.15585	230	1+
342.39956	204	1+
344.83189	210	1+
345.81214	148	
346.82901	242	1+
346.87769	560	1+
348.17667	178	
348.85796	144	
350.76095	172	
350.78873	156	
350.85130	172	
350.89396	400	1+
350.96070	140	
351.78482	150	
351.85392	192	
352.04271	286	1+
352.78676	280	1+
352.81632	150	
352.91722	172	
353.71476	140	
353.85401	384	
354.01515	140	
354.83981	334	1+
355.84267	230	1+
355.88850	154	
356.71823	370	1+
357.84689	160	
360.77055	158	
360.89797	284	1+
362.36570	272	
362.84421	162	1+
362.87515	270	1+
366.02359	168	1+
366.75757	322	1+
366.78965	166	
366.83920	1458	1+
367.70775	1868	1+
368.88785	334	1+
369.78202	352	1+
369.83321	238	
370.70872	340	1+
371.19337	336	1+
371.83822	204	
373.71264	196	
373.82744	318	1+
373.90116	204	
374.93659	204	1+
375.73069	270	1+
376.38443	156	
376.75235	208	
377.88200	206	
378.91394	196	1+
380.41390	160	
380.71475	590	1+
380.93855	150	1+
381.80279	146	
381.85858	220	
382.16147	108	1+
382.72963	216	
382.78360	406	1+
382.85836	248	
383.71721	384	1+
383.78495	294	1+
383.86682	156	
384.75471	142	
384.84835	3480	1+
384.89413	258	
385.03403	204	1+
385.19659	164	1+
385.89371	214	
386.76030	296	1+
387.16771	142	
388.03837	204	
388.34422	172	1+
388.79516	234	
389.19832	492	1+
389.71543	400	1+
390.05497	270	1+
390.84416	640	1+
391.73403	142	
391.86207	150	
392.83715	290	
392.91197	164	
393.74517	188	
393.80166	220	
394.83449	236	
395.79433	142	
395.85880	260	
395.88667	180	1+
396.83801	262	1+
397.86390	160	
398.72562	748	1+
399.81384	176	
399.85142	430	1+
400.77866	228	1+
402.86492	1590	1+
403.30355	244	1+
404.30288	200	1+
404.73734	378	1+
405.73695	260	1+
405.78516	274	1+
405.87041	546	1+
406.81429	158	
407.86524	6088	1+
408.72195	812	1+
409.72391	692	1+
410.83834	598	1+
410.85854	240	
410.91042	164	
411.44558	114	1+
411.72938	806	1+
411.81020	612	1+
412.73368	574	1+
412.87165	166	
413.07112	208	
413.81725	214	1+
413.85731	156	
413.87657	504	1+
416.87874	364	1+
417.82078	242	1+
417.85515	194	
420.72929	284	1+
421.88234	408	
422.85274	188	
422.87825	328	
423.79468	366	1+
423.86897	190	
424.82651	368	1+
425.73630	734	1+
425.75800	442	1+
425.87177	304	
426.86181	1434	1+
426.93453	154	
427.73279	1476	1+
427.79865	322	1+
428.09078	242	1+
428.20320	136	1+
428.85335	320	
428.88281	194	
429.73787	1076	1+
430.74116	904	1+
431.23262	302	1+
431.86416	356	
432.23940	210	1+
432.68788	224	1+
432.87036	220	
434.82715	154	
436.89479	234	
439.19038	174	1+
439.89382	1104	1+
441.89523	146	
442.74514	364	1+
443.75008	306	1+
444.87302	1626	1+
445.74920	788	1+
446.79550	174	1+
446.87494	156	
447.64031	188	1+
447.72275	154	
449.62269	148	
449.69292	368	1+
449.87444	552	1+
450.69998	248	1+
450.74822	750	1+
451.76403	332	1+
457.90382	806	1+
460.22415	166	
460.89423	144	
461.75842	186	
462.88656	448	
464.78657	220	
465.70093	224	1+
465.72951	144	
467.89092	900	1+
468.77950	516	1+
475.73572	144	1+
476.06482	168	1+
476.71573	302	1+
476.77749	250	1+
480.73055	268	1+
481.73110	212	1+
483.67427	160	
484.84275	202	1+
485.79632	210	1+
485.90204	540	
492.80983	302	1+
494.13159	248	1+
499.73257	338	1+
500.66314	200	1+
501.67543	180	1+
503.22309	232	1+
507.69127	198	1+
509.86142	406	1+
509.92397	248	
END IONS

###FS:    #m/z: 336.94637 #charge 1+
###MS: 90
###MSMS: 93
BEGIN IONS
TITLE=Cmpd 69, +MS2(336.9464), 28.0-35.0eV, 2.0min #93
RTINSECONDS=118.668
SCANS=90,93
PEPMASS=336.94637	306620
CHARGE=1+
72.47120	92	
169.82140	88	
183.48217	102	
185.87430	230	
192.88831	150	
196.88352	240	
197.88479	112	
205.02744	94	
207.87336	88	
209.88595	94	
209.94211	138	
210.88411	300	1+
211.91330	100	
211.94469	5270	1+
212.87818	3350	1+
213.93913	2408	1+
214.89841	120	
215.88484	1198	1+
215.93826	380	1+
216.51304	90	
221.89433	112	
222.36750	92	
223.03802	94	
225.38239	88	
225.97077	192	
226.83744	96	
226.89089	92	
226.96892	114	
227.89290	168	
227.95512	348	1+
228.79135	94	
228.89583	614	1+
229.95445	5662	1+
230.88962	5496	1+
231.11935	92	
231.94977	2112	1+
233.82430	198	
233.83924	240	1+
233.89368	338	1+
233.94641	562	1+
235.00405	92	
235.82178	132	
235.89592	168	
235.95549	134	
239.55543	88	
239.79601	212	1+
239.84007	92	
240.83389	134	
243.80323	126	
243.88152	204	1+
246.91150	116	
246.96611	888	1+
247.10594	156	
247.53798	90	
247.96740	724	1+
247.98696	108	1+
248.89938	1760	1+
249.95663	908	1+
249.97612	160	
250.82845	698	1+
250.97355	88	
251.84720	96	
252.08837	102	
252.80717	100	
252.87643	90	
252.97085	3574	1+
253.83334	204	
253.90454	836	1+
253.95681	124	
254.05805	92	
254.08761	122	
254.96683	1134	1+
255.89839	138	
255.91942	138	
256.91973	92	
257.79689	138	
257.94868	90	
258.80111	136	
258.84322	338	1+
258.97243	94	
259.05784	90	
259.95775	126	
260.50269	96	
261.38460	116	
261.83590	226	
262.83171	270	1+
263.80228	90	
263.90629	90	
265.08274	114	
265.92660	118	
266.99534	92	
268.84148	516	
268.86430	106	
269.07263	94	
269.84887	300	
269.92091	358	1+
270.41512	98	
270.80126	136	
270.84382	458	1+
270.98368	358	1+
271.79879	108	
271.83543	114	
271.91835	172	
272.91134	230	1+
272.97835	120	
273.79274	222	1+
274.85945	256	1+
274.88718	248	1+
274.97768	256	1+
275.44777	92	
275.82288	108	
275.92134	112	
276.00219	106	
276.85224	182	
277.83455	1400	1+
277.92134	100	
278.83617	994	1+
279.74213	104	
280.92640	88	
281.11804	92	
281.86088	132	
282.05956	92	
282.51744	94	
282.85705	104	
283.86091	320	1+
284.42812	90	
284.78598	142	
285.85566	152	
286.02211	98	
286.85055	1014	1+
288.12309	102	
289.52294	96	
289.85033	264	1+
290.78533	144	
290.85459	154	1+
291.12180	110	
291.80364	334	1+
293.10829	182	
293.86982	138	
294.99316	350	1+
295.99273	252	1+
296.04800	92	
296.33538	110	
296.80620	116	
297.10939	94	
297.94492	216	1+
298.81279	100	
298.85308	226	1+
301.07632	90	
302.85815	478	1+
302.88031	136	
303.03625	138	
304.53360	92	
304.87816	152	
305.85561	152	
305.88159	526	1+
306.38120	92	
306.78774	96	
306.94632	104	
308.86390	130	
308.87664	180	
309.86495	268	
310.86761	244	
311.87292	166	
312.86874	144	
314.36358	90	
316.81333	92	
317.36214	96	
317.41018	96	
318.42151	92	
320.90896	98	
320.93328	92	
323.88541	122	
324.17939	100	
324.89021	174	
324.93604	122	
325.04923	92	
325.89870	128	
326.82678	102	
326.89450	196	
327.83698	90	
329.37588	102	
330.60256	98	
330.81567	156	
330.89631	94	
331.42241	108	
332.39570	96	
332.67997	100	
332.80239	96	
332.86211	92	
333.35906	94	
336.77204	90	
338.11984	96	
338.39744	90	
338.75798	122	
341.29739	102	
342.04835	90	
342.31660	114	
END IONS

###FS:    #m/z: 322.93048 #charge 1+
###MS: 94
###MSMS: 95
BEGIN IONS
TITLE=Cmpd 70, +MS2(322.9305), 28.0-35.0eV, 2.1min #95
RTINSECONDS=122.344
SCANS=94-95
PEPMASS=322.93048	5426722
CHARGE=1+
190.89148	84	
192.88629	176	
195.48505	118	
203.97213	166	
205.95163	170	
207.50530	88	
208.83447	90	
209.94720	110	
209.98371	98	
210.04214	90	
210.08491	84	
210.90264	142	
211.91502	84	
212.87932	246	1+
212.90044	116	
213.83010	80	
214.89989	98	
214.91950	86	
222.95383	440	1+
223.79258	128	
224.95969	258	1+
226.19977	80	
226.81689	154	
226.84293	88	
227.89314	90	
227.93434	128	
229.84151	132	
230.88693	370	
231.95526	90	
232.53362	100	
233.10290	92	
233.39284	146	
233.53635	96	
233.90357	110	
234.06409	90	
235.38822	86	
235.88156	148	
236.01040	152	
236.82651	134	
238.88461	270	1+
238.91185	134	
238.93984	166	
239.07796	96	
239.11607	110	
239.78868	524	1+
239.95328	144	
240.01676	108	
240.82117	634	1+
240.90859	122	1+
240.94104	1594	
241.46324	98	
241.84709	232	1+
241.93889	4992	1+
242.94078	3344	1+
242.99200	112	
243.82065	416	
244.12861	154	1+
244.82076	330	
244.93980	786	1+
245.10464	82	
245.82103	300	
245.90925	190	1+
246.94463	240	1+
246.97969	242	
247.07448	82	
247.38142	94	
247.85039	108	
247.89755	94	
247.97741	98	
248.90244	394	1+
249.52203	98	
249.82610	334	1+
250.94392	132	
250.97472	146	
251.33124	86	
251.92928	100	
252.06976	84	
252.79086	154	
255.06423	88	
255.78814	192	
256.78786	86	
256.83800	112	
257.08016	114	
257.79646	606	1+
258.83408	442	1+
259.80114	194	1+
260.33799	92	
260.83188	678	
261.83177	366	
261.95907	98	
262.83284	264	
263.05718	82	
263.56937	90	
263.83251	380	1+
265.05406	82	
265.36188	92	
265.47077	84	
266.86634	174	
266.94103	88	
267.59950	96	
267.79506	212	
269.08156	188	
269.79966	118	
270.84808	108	
271.02143	84	
271.35631	132	
271.80211	148	
271.85142	86	
272.84783	172	
272.86118	226	1+
273.79418	468	
273.85035	116	
273.97243	94	
274.42004	86	
274.79441	220	
274.99861	90	
275.81054	556	1+
277.85408	80	
279.09191	520	1+
280.02144	90	
280.10909	118	
280.59122	88	
280.79688	142	
280.83364	96	
280.84842	96	
280.98458	110	
281.79029	118	
281.84710	122	
282.78744	532	1+
283.78923	458	1+
283.87500	462	1+
283.96713	96	
284.05908	180	
284.29319	244	
284.34843	92	
284.70563	112	
285.28973	118	
285.38749	88	
285.85076	160	1+
287.06965	104	
288.37827	84	
289.78628	542	1+
289.81007	136	
289.88532	102	
290.85567	268	1+
291.80251	496	1+
292.87032	290	1+
293.07014	86	
294.85398	134	
295.83467	98	
297.42473	82	
297.79032	226	
298.79802	116	
299.78703	276	
301.84959	114	
301.88457	158	
302.94794	80	
304.86666	102	
304.90386	92	
306.87368	458	1+
307.80183	484	1+
307.89080	126	
308.34936	82	
308.82643	86	
309.81638	118	
310.80869	122	
310.87984	264	
311.88209	144	
312.81978	96	
313.82158	152	
313.89983	136	
314.81939	128	
314.95770	114	
316.84376	98	
320.82836	212	
321.27893	90	
322.82068	112	
324.82041	86	
324.88727	124	
325.89289	132	
326.66503	92	
327.03756	82	
327.82073	244	1+
328.39365	88	
END IONS

###FS:    #m/z: 363.95689 #charge 1+
###MS: 94
###MSMS: 96
BEGIN IONS
TITLE=Cmpd 71, +MS2(363.9569), 28.0-35.0eV, 2.1min #96
RTINSECONDS=123.116
SCANS=94,96
PEPMASS=363.95689	1643824
CHARGE=1+
86.76514	100	
151.37632	92	
182.86733	206	
187.86543	312	
189.86272	1574	1+
191.85867	950	1+
192.29273	108	
193.89328	88	
196.88416	604	1+
199.94220	224	1+
203.01230	94	
207.87337	414	
207.94902	270	
208.88922	132	
208.94497	134	
209.86793	156	
209.94392	2634	1+
209.96086	92	
210.88495	472	1+
212.40177	100	
212.87887	5690	
213.88215	230	
214.89392	550	
216.91516	90	
219.86481	124	
222.95182	1804	1+
223.50878	102	1+
224.95041	1820	1+
225.88034	106	
226.15526	90	
226.89858	192	1+
226.91617	132	
226.94715	15842	1+
227.03507	88	
227.05698	90	1+
228.38120	116	1+
228.48817	98	
228.89539	1304	1+
228.94263	15682	1+
228.99002	110	1+
229.19752	92	
229.43727	110	1+
229.62412	92	1+
229.82261	158	1+
230.88981	9020	1+
232.88725	1192	1+
233.76614	116	1+
233.91513	96	
234.87929	626	
235.84898	106	
236.96672	94	
238.06792	210	1+
238.89252	92	
239.05360	98	
239.41278	108	
239.42711	176	
240.14949	140	1+
240.82589	122	
240.94081	338	
240.96222	1360	1+
241.83378	306	1+
241.94008	1480	1+
242.54257	94	
242.94228	942	1+
242.95971	1006	1+
243.81855	748	1+
244.87712	124	
244.95750	6960	1+
245.50187	90	
245.83376	90	
245.94240	282	
246.80973	222	
246.90592	228	
246.95326	8748	1+
247.81276	158	
247.99447	104	
248.80219	264	1+
248.90079	3186	1+
249.62337	130	1+
250.80123	134	
250.89989	568	1+
250.93971	90	
250.97320	486	1+
251.07656	202	1+
251.84760	186	1+
253.51614	106	
253.90885	1086	1+
254.06486	154	
254.93958	104	
255.06452	114	
257.12847	92	
258.83341	612	1+
258.89713	134	
258.97441	232	
259.01838	130	
259.31469	106	
259.97511	196	
260.83185	432	1+
260.96852	698	1+
261.90735	90	
262.83747	496	1+
263.06768	140	
263.97976	174	
264.42332	104	
264.53724	112	
264.81979	256	
264.87047	98	
264.91983	106	
264.96142	320	
265.09220	306	1+
265.80937	584	1+
265.98008	186	
266.85288	134	
266.86994	272	1+
267.12088	178	1+
267.35456	88	
267.78243	136	
267.81497	488	1+
267.97452	1016	1+
268.83759	216	1+
268.95914	154	
269.97011	1898	1+
271.84494	188	
271.91506	418	1+
272.51123	108	
272.85882	232	1+
273.79102	172	1+
273.84796	290	1+
274.38733	88	
274.99194	88	
276.85747	140	
278.08456	166	
278.79718	188	
278.85129	238	1+
279.09684	218	
279.92553	200	1+
280.11114	508	1+
280.79446	980	1+
281.85107	92	
281.88195	192	1+
283.09504	104	
283.26521	90	
283.78734	100	
283.85130	534	1+
283.98174	104	
283.99821	204	
284.82268	124	
284.98557	94	
285.79180	134	
285.84467	1448	1+
287.95096	114	
289.89818	88	
290.79340	136	
290.85527	108	
291.82267	94	
292.79270	144	
292.86522	114	
292.88304	106	
292.93145	136	
293.11649	250	1+
293.85484	88	
294.86069	258	1+
295.99101	90	
296.81270	228	
297.11230	104	
297.80038	956	1+
298.80285	824	1+
298.87711	94	
298.98442	110	
299.01947	108	
300.79911	382	1+
300.82087	134	
300.85824	696	1+
301.86128	602	1+
302.38169	114	
303.80657	178	
303.85515	1978	1+
303.95237	92	
303.98937	92	
304.87594	158	
306.12653	88	
306.80164	206	1+
307.89396	92	
308.87888	182	
308.95303	100	
311.13334	194	1+
311.88189	128	
313.95430	100	
314.80581	116	
315.81243	500	1+
317.07309	102	
319.82637	164	
319.86727	158	
320.82550	136	
320.93508	150	
321.81911	200	
321.86625	562	
321.90638	90	
322.60446	88	
322.81608	288	1+
322.88758	96	
322.92997	646	1+
323.30623	114	
323.55824	88	
324.01922	230	1+
324.87564	244	1+
326.87535	980	1+
328.81228	104	
328.86774	90	
328.88479	104	
329.88665	104	
330.71846	162	1+
336.29099	90	
336.94829	118	
337.83736	126	
338.40189	96	
339.82795	442	1+
340.94054	336	1+
341.75112	92	
342.90649	110	
344.88437	88	
345.46353	106	
347.73824	236	1+
347.90635	114	
350.77169	364	1+
351.76010	246	1+
353.77937	112	
353.88622	88	
354.75757	158	
355.76981	138	
356.77827	124	
359.96135	146	
360.70121	140	
360.80087	96	
363.96048	132	
END IONS

###FS:    #m/z: 507.84613 #charge 1+
###MS: 94
###MSMS: 97
BEGIN IONS
TITLE=Cmpd 72, +MS2(507.8461), 28.2-35.2eV, 2.1min #97
RTINSECONDS=123.888
SCANS=94,97
PEPMASS=507.84613	559106
CHARGE=1+
196.01685	450	
209.94500	160	
214.88261	156	
217.89672	152	
224.97492	212	
232.89667	312	
237.05506	148	
238.06170	150	
241.85703	214	
248.89632	170	
249.93148	160	
250.90838	150	
250.97079	370	1+
252.07797	182	
254.07398	226	1+
257.86971	374	1+
259.87802	440	1+
265.85790	390	1+
266.16532	312	1+
267.10265	332	1+
268.10903	244	1+
269.87366	238	1+
272.85185	830	1+
273.38571	216	
275.88496	142	1+
277.79543	182	
279.39051	216	1+
279.84853	440	1+
280.11199	144	
280.85179	370	1+
281.88847	240	1+
284.09333	160	
285.79302	158	
285.86186	154	
285.92784	342	1+
286.84492	166	
287.84944	336	
288.32338	338	1+
288.79143	142	
288.86854	352	
288.88863	158	
289.78129	264	1+
289.88248	312	
290.78373	268	1+
290.87426	1434	1+
291.90350	140	
292.01040	140	
293.87344	4184	1+
294.12626	138	
295.81435	388	1+
299.81127	162	
299.88800	166	
300.33683	156	
300.85963	292	
301.85594	208	
302.87292	136	
303.86859	508	1+
305.86180	850	1+
306.90726	164	
307.88861	568	
308.14096	724	
308.80857	198	
308.84490	222	
308.87720	2246	1+
308.96000	162	1+
309.14974	1530	1+
310.15578	1120	1+
310.34851	170	
310.98226	146	1+
311.37252	136	
311.83146	162	
311.88379	7288	1+
312.34460	416	1+
312.95865	312	1+
314.86515	1012	1+
315.37663	328	1+
315.82886	202	
316.81419	138	
317.87620	136	
318.85832	464	1+
318.93341	140	
319.89120	276	1+
321.86004	138	
322.01169	278	1+
323.86932	262	
324.81992	206	1+
324.85616	214	1+
324.92774	348	1+
325.90105	420	
326.88434	1156	
327.87888	1416	1+
327.89638	486	
328.37499	154	
328.82059	440	1+
329.82319	372	1+
330.16574	154	1+
330.89088	214	
331.89421	462	1+
332.05751	166	1+
332.81539	170	
332.87468	474	1+
333.17172	174	
335.39414	312	1+
335.84250	424	1+
335.88775	458	1+
336.94116	152	
337.87773	136	
338.38548	170	
338.83499	318	1+
338.86207	154	
338.95396	166	
340.91070	144	
342.83645	272	1+
344.88187	250	1+
345.86649	416	1+
346.03854	280	1+
346.76666	286	1+
346.95524	214	1+
347.08805	140	
348.72895	180	1+
348.80295	448	1+
348.89169	212	1+
348.91612	148	
350.77004	310	1+
350.89368	552	
350.96266	156	
351.89901	728	1+
352.07152	276	1+
352.84395	174	
352.90763	438	1+
353.85055	704	
354.91204	164	
355.12975	236	1+
355.59429	112	1+
355.73136	176	1+
355.77280	440	1+
355.88240	296	1+
356.54254	168	
357.73510	150	
358.84259	166	
358.89280	188	1+
359.77970	216	1+
359.99254	202	1+
360.75448	186	1+
360.87544	158	
361.86143	652	1+
362.86222	444	1+
362.88291	152	
362.89734	152	1+
364.77989	190	1+
364.98261	182	1+
365.11297	234	1+
366.18378	332	1+
366.84005	1138	1+
367.37440	222	1+
367.70867	1452	1+
367.73358	148	
368.87790	180	
369.71823	286	
369.77991	350	1+
369.87721	142	
370.03792	144	1+
370.32803	176	
370.78524	278	1+
371.18978	448	1+
371.72340	196	
373.72610	190	
373.81160	400	1+
373.86774	260	1+
374.06119	192	1+
374.73808	152	
374.78391	236	1+
374.87000	216	1+
375.60731	102	1+
376.88253	262	1+
378.74060	162	
379.85438	312	1+
380.15374	150	
380.71778	518	1+
381.71713	882	1+
381.79844	142	
381.83753	328	
382.86082	238	
384.85008	2254	1+
385.03827	352	1+
385.79916	240	1+
385.89450	154	
387.72124	254	
387.84770	392	1+
388.79538	222	
389.19873	278	
389.71026	468	1+
390.84209	948	1+
390.86354	334	1+
391.84356	614	1+
391.90902	186	
392.36004	212	
393.80028	450	1+
393.89235	174	
394.08253	156	
394.90583	146	1+
395.78360	194	1+
395.85986	364	1+
396.40579	188	
396.73716	330	1+
398.04843	198	1+
398.73429	180	
398.86849	228	
398.90369	154	
399.72519	508	1+
399.80368	210	1+
399.84549	424	1+
401.81448	208	1+
401.92261	134	1+
402.86497	1644	1+
403.73323	444	1+
405.75126	262	1+
405.82524	202	
405.86721	528	1+
406.01756	186	1+
406.92356	178	1+
406.98251	164	1+
407.73405	164	
407.74024	276	
407.81944	294	1+
407.86580	6220	1+
408.01878	172	1+
408.34864	286	1+
408.66762	110	1+
408.73738	236	
409.15692	158	1+
409.72432	366	
409.92038	158	1+
410.08532	222	
410.26823	140	
410.72079	186	
410.73852	238	
410.80891	806	1+
410.84532	374	
411.81149	698	1+
411.83951	304	1+
412.72935	670	1+
412.87460	750	1+
413.87851	540	1+
415.84300	352	1+
416.88043	264	
418.12381	226	1+
421.88264	406	
422.86840	706	1+
422.96229	192	1+
423.37201	214	1+
423.77190	268	
424.79503	136	
424.81885	308	1+
425.74220	546	1+
426.86420	1460	1+
427.73279	2010	1+
428.84957	606	
428.88226	416	1+
429.82518	174	
430.73904	706	1+
430.85510	330	
431.87129	290	
432.24294	142	
432.87258	194	
433.24712	152	
433.86327	138	
434.89165	176	1+
438.88893	864	1+
440.69253	136	
441.87818	410	1+
442.16553	176	
442.39550	150	
443.38912	288	1+
443.68771	140	
443.80301	150	
444.87263	1282	1+
444.90689	180	
445.08705	142	
445.74407	320	
445.76556	176	
446.75095	170	
446.87386	222	
447.69842	458	1+
447.73828	280	
448.77957	146	
448.89049	162	
449.69304	344	1+
449.77728	706	1+
449.87741	392	
450.75125	656	1+
450.77918	530	1+
450.82810	154	
450.87862	178	
456.86012	142	
457.90549	346	
458.70888	146	
458.90346	410	1+
459.24103	176	
461.84137	204	1+
462.88289	312	1+
462.91000	338	1+
464.78788	144	
467.70001	242	1+
467.88598	620	1+
468.77533	168	
469.89003	222	
471.76105	156	
480.92866	140	
483.79218	268	1+
485.89896	316	1+
486.90097	220	1+
488.28740	140	
492.78631	144	
494.20815	160	
498.65385	150	1+
499.73098	196	1+
503.24472	210	1+
504.80628	218	
508.60669	92	1+
509.86156	316	1+
END IONS

###FS:    #m/z: 322.93061 #charge 1+
###MS: 98
###MSMS: 99
BEGIN IONS
TITLE=Cmpd 73, +MS2(322.9306), 28.0-35.0eV, 2.1min #99
RTINSECONDS=127.565
SCANS=98-99
PEPMASS=322.93061	5430100
CHARGE=1+
109.46993	152	
187.44180	110	
189.86196	116	
190.93625	88	
191.86372	80	
192.88802	284	
192.94991	106	
196.88751	116	
197.02527	124	
199.90299	96	
205.94958	212	
206.93364	94	
207.97137	126	
209.05762	88	
209.91949	82	
209.94569	172	
210.05637	82	
212.04512	98	
212.87975	292	
214.89359	150	
215.90165	132	
217.92007	84	
219.01628	86	
219.91146	82	
221.95106	752	1+
222.54140	82	
222.95454	828	1+
224.81587	80	
225.12054	100	
225.93003	82	
226.89066	314	1+
227.82266	182	
227.93168	198	
227.95325	144	
228.45471	84	
228.84821	90	
229.89135	82	
230.83075	140	
230.89069	604	1+
231.38889	82	
233.85522	110	
234.46251	90	
234.86934	116	
234.90251	110	
235.82428	190	
236.83621	150	
237.90117	86	
238.79736	86	
238.83079	354	1+
238.93761	164	
239.06679	190	
239.78515	416	1+
239.95820	94	
240.82089	506	1+
240.94095	1590	
240.96343	398	1+
241.06421	96	
241.93876	4674	1+
242.02242	96	
242.82087	144	
242.86095	110	
242.94125	3308	1+
243.34994	116	
243.81939	734	1+
244.10529	142	
244.94012	1002	1+
245.39227	84	
246.85787	146	
246.97616	796	1+
247.86651	106	
248.85578	146	
253.34869	94	
253.83582	190	
254.53962	80	
254.90440	94	
255.80414	282	1+
256.03680	122	
257.40615	94	
257.79858	544	1+
258.83412	856	1+
259.91796	110	
260.80972	84	
260.83246	372	
261.83044	1508	1+
261.85962	146	1+
262.98752	100	
263.03334	84	
263.97968	194	
264.06401	98	
264.91697	96	
265.03867	90	
265.05781	138	
265.35666	102	
266.01301	82	
266.15848	98	
266.85670	104	
266.87094	88	
267.79464	136	
268.05618	114	
269.58783	100	
269.80007	206	
271.79797	134	
271.84780	134	
272.34508	106	
272.79224	414	1+
273.79446	354	1+
273.81254	316	1+
274.35486	100	
275.80836	578	1+
276.84920	98	
278.02190	92	
278.84456	214	1+
279.08975	386	
279.12837	84	
280.01141	92	
280.09299	420	
280.79258	206	1+
280.81810	146	
280.83381	80	
280.93008	152	
281.00053	178	1+
281.86779	84	
282.28226	118	
282.81362	112	
282.85628	168	
282.91381	96	
283.35389	154	
283.78882	652	1+
284.14423	100	
284.29163	434	
284.31180	82	
284.64727	88	
284.79917	84	
284.82632	86	
285.79223	146	
285.90562	140	
286.80374	90	
286.84333	128	
286.91930	118	
287.79459	148	
287.80937	196	
288.81204	88	
288.87040	86	
288.92416	92	
289.02273	96	
289.87978	120	
290.85872	276	1+
291.80236	612	
292.43765	94	
294.02939	216	1+
294.33700	86	
296.86472	272	1+
298.80526	102	
298.82831	116	
299.00232	90	
299.78213	170	
300.42475	90	
300.78506	152	
301.77957	216	1+
302.87878	196	1+
303.12303	88	
305.80642	136	1+
306.89250	352	1+
306.94507	84	
307.80033	568	1+
307.87505	326	1+
308.07802	126	
309.19897	84	
309.81450	116	
310.88093	124	
310.90913	84	
310.94420	90	
311.48103	98	
311.51787	102	
311.88401	88	
312.80137	348	1+
312.92379	100	
313.81761	286	1+
314.81684	198	1+
314.86462	88	
316.81645	172	
317.86989	84	
318.15568	102	
319.87815	84	
320.83745	154	
321.58897	92	
323.77269	82	
324.89332	264	1+
326.03499	90	
327.89361	210	1+
END IONS

###FS:    #m/z: 363.95695 #charge 1+
###MS: 98
###MSMS: 100
BEGIN IONS
TITLE=Cmpd 74, +MS2(363.9569), 28.0-35.0eV, 2.2min #100
RTINSECONDS=128.338
SCANS=98,100
PEPMASS=363.95695	1740294
CHARGE=1+
177.93281	102	
182.86466	108	
187.87099	200	
189.86318	1162	1+
191.85793	1242	1+
196.88369	282	
200.88134	100	
205.87642	230	
205.94900	184	
206.40337	250	1+
207.87204	494	1+
207.94844	96	
209.87904	986	1+
209.94437	1696	
210.88350	830	1+
210.92978	122	
212.87908	5550	1+
220.98877	94	
222.95130	1322	1+
223.83449	130	
224.94974	3020	1+
225.88603	376	1+
226.94709	15770	1+
228.80612	234	1+
228.89517	1004	1+
228.91858	152	
228.94216	16272	1+
229.64200	102	1+
230.47478	94	
230.88975	9188	1+
231.95351	140	1+
231.97949	126	
232.82637	148	
232.88439	1472	1+
234.88010	510	1+
235.81952	142	
235.84714	106	
235.96156	110	1+
235.99355	102	
237.13377	104	
238.13541	118	
238.42355	98	
239.06785	184	
240.07435	122	
240.78727	206	1+
240.82418	316	1+
240.93946	330	
240.96202	1172	
241.94524	280	
242.82155	404	1+
242.89305	144	
242.94178	900	1+
242.96001	952	1+
243.97949	170	
243.99953	118	
244.05271	102	
244.10723	162	
244.91346	170	
244.95749	6876	1+
245.52085	158	
245.81979	340	1+
245.86909	116	
245.89860	98	
246.44346	102	
246.80731	124	
246.90304	234	
246.95274	7672	1+
247.90528	112	
248.03574	100	
248.80492	186	
248.89842	3962	1+
249.10632	94	
249.54252	110	
249.80497	128	
250.38020	94	
250.93011	106	
250.97027	308	1+
251.07492	522	1+
251.15980	184	1+
252.00706	134	
252.89945	712	1+
253.84235	128	
253.90703	470	1+
254.05126	114	
256.63833	100	
257.40815	106	
257.98200	150	
258.83269	646	1+
258.97269	130	
260.33587	134	
260.84086	138	
260.96744	842	1+
261.82849	1060	1+
264.79991	142	
264.82577	238	1+
264.96147	200	1+
265.08539	300	1+
265.85333	178	1+
265.90037	114	
266.81186	258	1+
266.98504	102	
267.02076	106	
267.12172	112	
267.35234	140	
267.42572	94	
267.92216	116	
267.97339	1190	1+
268.78798	122	
268.81258	106	
269.96995	1396	1+
270.84673	242	1+
271.49428	112	
271.57342	94	
271.84177	256	1+
271.91683	638	1+
272.46760	102	
272.94115	98	
274.85449	282	1+
276.81054	176	
276.83850	92	
276.93549	116	
278.79841	408	1+
278.92287	146	
278.94034	92	
279.10573	336	1+
279.88633	114	
279.97104	158	
280.79285	670	1+
280.83823	118	
281.58984	96	
282.06474	162	1+
282.89015	134	
282.94098	94	
283.57514	128	
283.81704	94	
283.84799	242	
283.98506	200	
284.78641	106	
284.82179	126	
284.85051	128	
285.84533	1428	1+
286.78933	134	
286.86491	184	
288.14886	118	1+
288.87456	100	
289.08658	154	
290.85929	142	
291.79203	132	
292.02191	94	
293.11898	248	
294.86815	94	
295.97553	160	1+
296.80901	202	
297.11527	172	
298.42314	138	
298.80226	1344	1+
299.36559	102	
299.95145	212	1+
300.15764	202	1+
301.02871	130	
301.80473	274	1+
301.86073	718	1+
301.88706	190	1+
303.10902	138	
303.80525	492	1+
303.85532	2310	1+
303.94123	130	
303.95678	94	
305.81697	174	
306.37571	98	
307.13623	134	
307.79683	132	
308.86717	126	
308.88558	144	
309.06116	98	
309.35220	96	
310.87876	180	
311.87198	128	
311.88801	138	
312.45254	96	
312.82027	218	1+
312.87152	110	
313.51941	106	
314.87313	258	1+
315.90685	98	
316.81333	460	1+
317.83463	94	
318.43031	104	
319.82183	156	
319.93327	126	
320.14463	124	
320.95419	206	
321.81927	458	1+
321.86590	836	1+
322.93048	436	
323.02417	110	
323.15547	96	
324.87546	270	1+
326.87163	958	1+
328.67879	106	
328.77650	94	
331.82197	210	1+
333.82549	180	1+
336.87573	192	1+
336.94507	420	1+
338.75684	138	
338.94627	170	
339.83473	294	
340.85624	136	
340.90541	134	
340.93831	864	
341.83532	140	
342.90969	92	
352.84227	96	
352.89063	188	
357.76876	126	
357.97215	94	
362.22443	114	
362.71896	220	1+
363.75455	132	
363.77253	184	1+
365.92773	116	
366.19461	126	
367.72096	94	
367.89623	126	
368.20013	148	
END IONS

###FS:    #m/z: 336.94626 #charge 1+
###MS: 98
###MSMS: 101
BEGIN IONS
TITLE=Cmpd 75, +MS2(336.9463), 28.0-35.0eV, 2.2min #101
RTINSECONDS=129.11
SCANS=98,101
PEPMASS=336.94626	309172
CHARGE=1+
56.05489	88	
60.75077	102	
108.68756	98	
196.88028	552	1+
197.84909	120	
197.97889	100	
208.88603	178	
209.88039	774	1+
209.94267	298	
210.88323	660	1+
211.04824	88	
211.94427	5082	1+
212.00664	212	1+
212.13858	110	
212.79000	86	
212.87905	3588	1+
213.10167	84	
213.93946	2332	1+
214.87433	208	
214.88537	260	
215.88834	130	
215.91109	84	
215.93787	502	1+
216.88024	96	
217.88458	346	1+
218.46064	94	
218.83551	100	
219.91978	246	1+
221.97215	88	
223.96029	332	
225.97488	118	
227.95392	222	
228.79820	88	
228.89629	1008	1+
229.95536	4880	1+
230.88937	4276	1+
231.09953	84	
231.95077	1606	1+
232.82697	338	1+
233.89844	516	1+
233.94792	228	
234.83393	124	
234.88737	336	1+
234.95249	168	
235.52391	92	
235.82668	124	
235.83805	114	
235.89140	244	1+
235.99937	92	
236.84702	152	
237.05937	196	1+
238.79686	128	
238.83735	106	
239.90085	102	
240.83573	300	1+
240.96218	108	
241.83946	194	1+
242.78915	124	
243.98741	150	1+
244.97487	94	
246.90665	174	
246.94830	104	
246.97612	222	
247.96546	1684	1+
248.90030	2276	1+
249.15791	114	
249.96186	820	1+
250.82862	248	
250.95084	186	
251.01199	94	
251.02983	208	1+
251.06806	230	1+
251.78606	88	
251.82575	192	
251.85157	90	
252.82659	114	
252.97051	3416	1+
253.08608	242	
253.83185	84	
253.90433	910	1+
254.05217	136	
254.96431	1258	1+
255.07134	94	
255.78118	144	
255.89420	100	
256.26753	86	
256.86777	100	
256.90000	114	
256.91346	164	
257.00071	94	
257.80019	342	1+
257.85352	160	
257.94113	124	
258.34472	100	
258.84045	474	1+
258.90182	176	
259.52263	92	
259.85612	124	
259.96073	172	
260.83575	96	
260.95104	106	
261.62728	90	
261.82816	102	
262.13336	98	
263.38020	114	
263.83159	242	1+
264.04410	88	
264.97898	132	
265.08961	170	
265.35083	92	
265.95896	94	
266.90395	140	
267.84151	132	
267.97449	158	
268.84189	566	
269.08445	152	
269.54567	108	
269.83659	934	1+
270.98189	368	1+
271.10000	98	
271.14657	88	
271.87131	96	
271.91523	684	1+
272.82331	104	
272.97983	182	
273.79297	222	
273.85603	114	
275.85201	388	1+
275.92389	180	1+
275.94533	86	
276.07593	84	
276.85193	372	1+
277.45075	84	
278.09893	180	1+
278.80219	106	
278.83584	470	1+
280.83870	158	
281.85799	108	
282.00287	156	1+
282.15427	134	
282.81898	84	
282.85426	146	
282.92824	86	
283.78997	116	
284.82142	88	
286.84835	1044	1+
286.87804	84	
288.79043	106	
288.80548	94	
288.87027	182	
289.85672	224	
289.87624	122	
290.33311	104	
290.40443	84	
290.78529	84	
290.85994	98	
291.85196	86	
291.98162	88	
292.80573	182	
293.11345	144	
293.80941	128	
293.86327	136	
294.10727	94	
295.36154	84	
295.99430	110	
296.97810	84	
298.55058	100	
299.85023	90	
302.94569	84	
305.80274	110	
306.88031	154	
307.88853	102	
308.58161	90	
308.87259	136	
309.86963	574	1+
310.87217	394	1+
313.90447	102	
314.57039	98	
314.83324	118	
318.86819	124	
320.95617	94	
322.71968	86	
323.90935	92	
324.89608	290	1+
325.38117	94	
325.45623	84	
327.83114	84	
328.88591	316	
329.41798	134	1+
330.88046	84	
333.09455	88	
334.67183	124	
336.86561	156	
338.80289	102	
340.38823	84	
341.78182	90	
342.18937	84	
END IONS

###FS:    #m/z: 322.93053 #charge 1+
###MS: 102
###MSMS: 103
BEGIN IONS
TITLE=Cmpd 76, +MS2(322.9305), 28.0-35.0eV, 2.2min #103
RTINSECONDS=132.787
SCANS=102-103
PEPMASS=322.93053	5409062
CHARGE=1+
190.89607	112	
192.02038	88	
192.88867	170	
195.92469	94	
198.89043	112	
198.93020	84	
199.88648	96	
205.95516	230	
205.98491	84	
206.94925	132	
207.98103	84	
209.94069	148	
211.46294	100	
211.88689	138	
212.09913	88	
212.87972	260	
212.89261	226	1+
218.92904	86	
221.93521	90	
222.06887	90	
222.47536	106	
222.95256	244	
222.97286	170	
223.95076	132	
223.96076	86	
225.89270	214	1+
226.81799	108	
227.37016	96	
228.90762	146	
229.08415	94	
230.83163	206	
230.88835	522	1+
231.21169	92	
233.39573	86	
233.63021	86	
233.82219	264	1+
233.91392	124	
234.02826	162	
234.91139	82	
236.01094	264	1+
237.93868	92	
238.02457	90	
238.79556	110	
239.07256	100	
239.78666	516	1+
240.82049	548	1+
240.94031	1300	
240.96228	332	
241.93862	5372	1+
242.82373	194	
242.94092	3844	1+
243.82151	888	1+
243.88298	104	
244.82429	492	1+
244.94055	1180	1+
244.98038	92	
245.89849	88	
246.39176	152	
246.85793	180	
246.93094	158	1+
246.97543	314	
247.84912	310	1+
248.84117	116	
249.33803	94	
249.93231	84	
249.99455	126	
251.01020	104	
251.07164	156	
252.06946	94	
253.01410	96	
253.88785	250	1+
254.00732	134	
255.03718	106	
256.04268	92	
256.32598	92	
256.39457	84	
256.78584	88	
256.83971	264	1+
257.79866	258	1+
258.83263	442	
258.85196	170	
259.83719	304	
260.33737	154	
260.47668	84	
260.79406	196	1+
260.83336	268	
261.13470	84	
261.82934	566	1+
262.80237	196	1+
262.83165	412	1+
262.85220	128	
262.87198	84	
263.02144	88	
263.98050	306	1+
264.85963	120	
264.94482	84	
265.00601	258	1+
265.08867	114	
265.79652	202	1+
265.87379	282	1+
265.95310	86	
266.85115	150	
268.90490	98	
268.95847	142	
269.80354	140	
269.84811	88	
269.91865	108	
270.84968	120	
270.88592	86	
270.91433	88	
271.15675	96	
271.79184	134	
271.84258	232	1+
272.34682	114	
272.44228	92	
273.10714	90	
273.13380	92	
273.79779	130	
274.35691	86	
274.41377	88	
274.79004	184	
274.88370	84	
275.81310	84	
275.94338	86	
276.81139	120	
278.85216	282	1+
279.09164	492	1+
279.83040	86	
281.79879	146	
282.83980	90	
282.87901	84	
283.43860	96	
283.78974	156	
284.29289	256	
284.87952	86	
285.15399	84	
286.18454	138	
286.91832	86	
287.87014	210	1+
287.89681	116	
288.17175	84	
289.78693	282	
290.79888	160	
290.85635	120	
291.80142	560	1+
293.42986	100	
293.81182	118	
293.87562	86	
293.95150	88	
294.02928	92	
294.81382	124	
294.85773	134	
295.86741	258	1+
296.80916	252	1+
298.82188	82	
298.93476	112	
298.97694	104	
299.78336	208	
299.87209	184	1+
300.06530	94	
300.78319	140	
300.83903	134	
301.82863	126	
304.94313	84	
305.87290	124	
306.20060	88	
306.88278	176	
307.79819	622	1+
307.89032	162	
307.93518	104	
308.39034	84	
308.87328	104	
309.81340	176	
310.81689	120	
310.95901	100	
311.81066	88	
311.88566	282	1+
312.84763	170	1+
314.82296	122	
320.89353	114	
321.88071	154	
324.89058	124	
325.01589	86	
325.90636	104	
326.96287	102	
327.96227	86	
END IONS

###FS:    #m/z: 340.94081 #charge 1+
###MS: 102
###MSMS: 104
BEGIN IONS
TITLE=Cmpd 77, +MS2(340.9408), 28.0-35.0eV, 2.3min #104
RTINSECONDS=133.559
SCANS=102,104
PEPMASS=340.94081	2432370
CHARGE=1+
185.87509	92	
188.94772	100	
192.89429	86	
197.87858	110	
201.97121	118	
205.94531	154	
208.94037	294	1+
208.95785	182	
212.88004	374	
213.87912	402	
213.94029	1506	1+
214.83327	90	
214.88038	232	
214.95294	116	
215.88518	722	1+
215.93836	574	
217.88547	142	
219.87548	92	
220.88852	96	
220.90491	102	
221.94216	148	
223.95789	98	
224.08827	88	
225.85826	90	
226.92960	84	
226.94445	138	
228.54029	86	
228.89578	122	
228.91128	84	
228.94113	132	
230.89085	648	
231.88962	424	
231.94992	1492	1+
231.99625	88	
232.55959	86	
232.89292	1060	1+
233.35826	92	
233.89826	706	1+
233.94905	250	
235.82358	114	
235.87364	102	
235.89251	358	1+
238.36517	90	
238.95550	100	
239.78419	130	
239.90314	136	
240.84131	144	
241.83637	114	
241.85252	92	
243.82824	296	1+
245.10694	118	
246.95114	152	
246.97559	402	1+
247.97969	346	1+
248.49150	92	
248.89657	126	
249.90235	284	
249.96226	420	1+
250.90000	210	
251.03346	96	
251.44788	94	
251.95832	86	
252.79440	88	
253.90597	116	
254.78471	400	1+
254.83884	102	
254.90249	190	
254.91813	100	
254.96706	652	1+
255.08144	164	
255.44130	88	
255.88318	98	
255.90560	188	
256.33011	134	
256.84223	420	1+
256.91739	242	1+
256.96234	386	1+
258.92915	102	
258.96376	158	
258.99847	152	
259.84513	140	
259.95916	280	
260.33718	136	
260.83638	144	
261.79620	90	
262.92920	110	
263.06149	92	
263.89602	218	1+
264.85594	120	
265.46618	82	
265.96504	88	
266.39100	82	
267.79500	170	1+
267.83985	394	1+
268.93516	118	
269.81769	86	
269.97677	92	
270.42313	130	
271.04950	86	
271.79784	170	
271.83149	162	1+
272.91119	170	
272.97342	94	
273.90502	82	
275.90657	94	
276.85636	504	1+
278.84358	490	
279.13684	88	
279.52863	94	
280.07291	86	
280.91425	94	
281.48044	86	
281.80070	206	1+
281.83134	98	
281.91265	150	
282.92735	86	
283.51334	102	
285.14489	86	
286.86986	140	
288.09465	106	
288.50536	98	
289.79582	92	
290.77259	96	
291.80366	130	
291.91220	136	
292.10903	124	
296.86109	84	
297.06487	86	
297.86485	94	
299.78767	100	
299.86782	140	
299.98621	84	
300.53332	90	
300.81580	210	1+
301.87336	124	
302.84668	94	
302.87615	92	
303.94021	92	
304.91961	88	
305.86616	106	
306.43961	98	
306.75319	88	
306.88386	140	
307.80073	178	
307.84657	82	
307.87383	108	
307.89245	192	
308.93798	84	
309.90650	116	
310.88079	410	1+
312.79981	88	
315.84988	82	
316.47234	84	
317.16316	106	
322.43507	94	
322.80316	82	
323.76833	102	
324.13090	166	
324.46031	84	
324.89364	86	
325.41423	100	
325.93386	110	1+
328.82896	104	
328.88724	108	
329.86769	122	
330.81584	500	1+
331.01355	86	
333.86361	186	1+
334.10338	92	
335.78721	94	
335.90145	92	
338.86726	176	
339.19300	108	
339.82940	92	
341.71333	82	
341.89330	222	1+
343.24081	90	
343.55348	88	
END IONS

###FS:    #m/z: 363.95700 #charge 1+
###MS: 102
###MSMS: 105
BEGIN IONS
TITLE=Cmpd 78, +MS2(363.9570), 28.0-35.0eV, 2.3min #105
RTINSECONDS=134.332
SCANS=102,105
PEPMASS=363.95700	1517398
CHARGE=1+
92.51945	122	
188.86518	100	
189.86198	1202	
191.85757	1606	1+
193.85388	120	
193.86594	92	
193.92586	92	
196.88501	492	1+
200.94693	282	
205.94887	114	
207.40609	92	
207.87560	764	1+
207.95161	162	
209.94361	2462	1+
210.88389	980	1+
212.87867	5148	
213.87921	200	
213.88828	656	1+
214.87485	90	
214.88912	536	1+
218.92014	92	
219.86308	108	
221.85552	156	
222.95206	1150	1+
222.97125	202	1+
224.88000	196	1+
224.94927	1866	1+
226.91391	104	
226.94744	13568	1+
227.01698	100	
227.11356	280	1+
227.26307	144	1+
227.88181	122	
227.91108	98	
228.13281	98	
228.47600	94	
228.89388	2102	1+
228.94235	17906	1+
228.99004	130	
229.11834	98	
229.18081	96	1+
230.38825	100	
230.79353	98	
230.88953	9658	1+
231.82502	176	1+
232.88496	902	1+
234.09631	100	
234.88028	522	
234.92533	224	1+
236.09156	90	
237.05987	198	1+
237.07923	100	
237.13093	138	
237.52397	104	
240.04046	90	
240.08015	132	
240.82534	292	
240.94045	556	1+
240.96277	1240	1+
241.08633	116	
241.83570	140	
241.89727	156	1+
242.82221	350	1+
242.94052	1026	1+
242.95831	1048	1+
244.82031	430	1+
244.88661	136	
244.95694	7826	1+
244.98985	102	
245.13827	104	
245.94202	302	
246.90694	384	
246.95322	8808	1+
247.38628	202	1+
248.80533	114	
248.83269	94	
248.90020	3390	1+
248.92136	304	
249.80051	90	
250.89723	516	1+
250.94493	366	1+
250.96840	230	1+
251.00817	106	
251.07591	286	1+
251.54840	142	
251.79093	92	
253.90464	486	1+
257.07881	100	
257.42765	104	
258.83397	422	1+
258.97305	252	
260.82851	182	
260.97009	738	1+
261.05771	152	
261.20043	94	
261.82908	1084	1+
262.78064	144	
262.83068	754	1+
263.85686	128	
263.92847	98	
263.97529	106	
264.83899	124	
264.91292	92	
264.97343	350	1+
265.08963	136	
265.81306	228	1+
265.97623	296	1+
266.88062	226	1+
267.83721	392	1+
267.97334	1136	1+
267.99952	130	
268.01640	136	
268.78715	218	1+
268.80692	340	1+
268.87637	326	1+
269.96919	1806	1+
270.42713	98	
270.82920	96	
271.91677	506	
272.47861	100	
272.82261	90	
272.86582	96	
273.44628	94	
273.79268	230	1+
273.91341	96	
274.71273	100	
275.84443	426	1+
276.35646	106	
276.80284	238	1+
277.52037	102	
278.85573	136	
279.10099	166	
279.84443	100	
279.95804	114	
280.10937	148	
280.79380	540	1+
280.85764	356	1+
281.12439	152	
281.42701	114	
281.86108	228	1+
281.88612	96	
282.78947	606	1+
282.81307	100	
282.97704	202	1+
283.85110	212	
283.97771	242	1+
284.82201	140	
284.84367	92	
285.84559	1288	1+
287.87831	154	
287.95099	100	
289.81195	136	
290.78511	274	1+
292.43852	148	
293.11915	116	
293.86330	98	
294.80921	138	
294.98204	96	
296.01939	108	
296.80936	300	1+
296.99266	110	
297.11860	114	
298.11430	156	
298.80387	1528	1+
298.88055	92	
299.86486	158	
300.80658	200	
300.88026	110	
300.91585	210	1+
300.94515	232	1+
301.80685	180	
301.86059	814	1+
302.80582	116	
303.80690	260	
303.83088	90	
303.85626	2006	1+
303.94520	176	1+
304.81361	112	
305.94497	90	
306.88276	254	1+
306.93429	106	
307.80498	182	1+
308.06697	124	
310.87307	96	
310.99823	148	
311.55269	94	
312.82197	234	1+
313.34312	94	
315.85697	144	
316.63162	98	
316.80881	440	1+
316.87080	212	1+
317.72573	102	
317.89205	198	1+
319.88697	100	
320.81455	608	1+
320.93169	100	
321.81659	518	1+
321.87132	456	1+
321.90620	128	
322.80317	98	
322.93014	412	1+
323.12802	94	
324.78557	164	
324.89062	426	1+
324.92629	100	
325.62907	90	
326.40751	106	
326.87246	906	1+
329.86959	102	
329.95814	94	
330.70805	118	
332.78322	158	
336.03887	150	
336.94654	640	1+
339.78122	152	
339.82889	246	
340.83207	168	
340.93915	658	
341.11811	128	
341.81912	118	
342.80089	152	
344.88133	132	
345.12901	94	
345.71075	96	
346.69238	106	
350.31634	172	
353.75907	158	1+
354.48208	92	
357.00165	150	1+
362.02834	94	
362.71860	170	
363.70628	100	
365.91782	116	
368.83933	118	
END IONS

###FS:    #m/z: 340.94092 #charge 1+
###MS: 106
###MSMS: 107
BEGIN IONS
TITLE=Cmpd 79, +MS2(340.9409), 28.0-35.0eV, 2.3min #107
RTINSECONDS=138.042
SCANS=106-107
PEPMASS=340.94092	2518672
CHARGE=1+
182.87144	138	
192.89032	160	
192.92614	688	
193.95051	166	
194.92556	98	
196.88448	312	1+
197.92418	100	
203.07690	100	
203.88121	104	
203.89662	154	
204.42118	100	
205.94825	476	1+
206.06228	104	
208.88646	452	1+
208.94365	340	
209.94493	202	
210.37514	104	
210.39297	156	
210.93523	428	1+
212.87873	514	
213.88094	316	
213.93944	1326	1+
214.87689	228	
214.89547	274	
215.88733	904	1+
215.93622	290	
217.45096	112	
217.88462	322	1+
217.93729	156	
220.89496	202	
221.89173	202	
222.89201	104	
222.94842	290	
222.96355	294	1+
224.94988	110	
225.47644	104	
225.88030	96	
226.54881	102	
226.94556	136	
227.95427	148	
228.94993	218	
230.88744	1996	1+
231.95028	834	1+
232.90079	146	
233.40043	228	
233.89646	368	
233.94953	220	
234.93870	102	
235.66904	96	
235.82668	146	1+
235.89459	268	
238.78441	248	1+
238.89880	132	
239.90069	276	
240.13324	98	
240.82898	118	
240.90139	156	
241.84259	104	
241.94567	180	1+
243.83023	118	
243.89754	126	
243.96556	108	
244.58536	100	
244.90601	144	
244.95710	208	
245.79661	98	
246.38798	102	
246.91053	100	
246.95070	98	
246.97736	400	1+
248.14490	120	
248.89849	850	1+
249.96183	304	
250.06165	118	
251.78580	144	
251.83121	130	
251.96016	146	
253.83205	108	
253.88743	100	
253.90445	126	
254.84023	114	
254.90877	150	
254.96548	838	1+
255.37511	98	
256.89837	254	1+
256.96081	184	
257.80223	120	
257.96719	112	
258.85093	118	
258.93709	100	
259.85315	170	
259.90228	134	
259.95923	194	
260.82985	124	
260.84455	168	
261.83125	136	
262.83717	106	
262.96269	134	
263.83498	96	
263.97825	190	
264.84664	156	
264.95798	96	
265.90560	168	
266.86841	114	
267.79538	140	
267.84682	104	
268.13647	146	
268.80030	232	1+
270.81987	192	1+
270.84345	116	
271.84411	308	
272.94441	200	
273.78983	174	
274.79397	98	
274.92810	102	
276.80018	186	1+
276.85723	1024	1+
277.04806	216	1+
277.57959	98	
277.82635	208	
278.84530	298	
279.85445	174	
279.92638	190	1+
279.96222	136	
281.80530	116	
282.35656	176	
282.97230	154	
283.92778	150	
284.93777	102	
286.41744	150	
289.78715	460	1+
289.87976	128	
290.80009	136	
290.83938	194	1+
292.43763	176	
292.80745	108	
294.86217	376	1+
295.02175	168	
296.80663	112	
296.87652	142	
297.81280	100	
297.90872	132	
297.97243	184	
298.79902	126	
298.88631	352	1+
299.05984	98	
299.78356	138	
299.87145	116	
299.88820	296	1+
300.86551	100	
301.06253	122	1+
305.89575	120	
307.07745	254	1+
307.75521	106	
307.79786	334	1+
308.39431	106	
308.46080	98	
309.46267	98	
309.81377	140	
310.87571	206	
311.82076	134	
311.88190	136	
312.81432	126	
312.97756	108	
315.84050	176	
315.85672	136	
317.82043	114	
319.89140	106	
322.89950	164	1+
322.95001	104	
322.96504	128	
324.89036	152	
325.83545	98	
325.89314	408	1+
326.16935	112	
326.89317	276	1+
328.39379	106	
328.88898	208	
329.87611	182	1+
330.81474	126	
331.81401	152	
333.75728	132	
336.76993	140	
339.05044	102	
341.90155	178	1+
344.89878	134	
END IONS

###FS:    #m/z: 507.84640 #charge 1+
###MS: 106
###MSMS: 108
BEGIN IONS
TITLE=Cmpd 80, +MS2(507.8464), 28.2-35.2eV, 2.3min #108
RTINSECONDS=138.814
SCANS=106,108
PEPMASS=507.84640	511522
CHARGE=1+
196.01608	768	1+
210.03397	206	1+
214.88844	134	1+
222.97459	244	1+
232.89719	390	1+
241.85377	168	
248.85434	142	
251.85869	252	1+
253.03269	136	
255.95426	148	
257.09159	148	
257.87100	276	1+
259.87684	484	1+
263.07348	182	1+
263.41601	144	
266.07245	158	
266.16788	256	1+
267.78132	518	1+
269.89374	296	1+
270.85869	156	
272.85297	634	
273.85435	328	
275.80468	140	
278.88230	300	1+
279.98662	140	
280.85069	144	
281.39799	204	
282.85985	144	
282.89805	206	1+
285.85635	198	
287.85003	502	
288.87001	458	
289.87945	522	
290.86409	1658	1+
290.98046	194	1+
292.88380	170	
293.87279	3774	1+
294.12610	230	1+
296.85362	420	1+
297.81141	158	
298.79988	170	
298.86461	410	1+
298.88098	192	
299.35494	148	
299.84532	152	
300.83860	190	
300.86036	778	1+
300.97294	142	
301.82693	210	1+
303.80546	184	
303.86031	212	
303.99829	106	1+
304.35267	218	
304.81856	252	1+
304.86559	148	
304.93156	150	1+
305.12598	202	1+
305.86042	622	1+
307.79673	348	1+
307.89262	722	
307.91288	508	1+
308.14253	1198	1+
308.86959	1778	1+
309.46794	140	1+
309.84780	258	
309.87016	1314	1+
310.00126	212	1+
310.15658	932	1+
310.82175	160	
310.88969	186	
310.96245	192	
311.82616	244	1+
311.88386	6712	1+
313.33120	152	1+
314.86389	688	
315.88034	182	
316.87048	212	
316.89003	180	
316.98443	268	1+
317.87779	148	
318.89614	174	
319.88075	324	1+
320.04270	248	1+
322.87772	584	1+
323.80564	156	
323.85861	190	
323.87634	352	1+
323.93888	170	
324.89495	1068	1+
326.38079	142	
326.82999	156	
326.88192	2244	1+
327.80925	400	1+
327.96793	276	1+
328.86881	296	
329.16960	260	1+
329.77759	112	1+
329.86876	272	
329.89660	248	
330.77626	150	1+
330.87661	164	
330.93897	206	1+
331.88460	298	
332.80949	234	1+
332.87771	354	
332.88565	390	1+
333.85027	240	1+
334.30105	144	
334.93215	202	1+
335.84450	402	1+
335.88889	172	
336.09548	210	1+
336.82951	174	1+
337.87612	596	1+
337.90683	386	1+
340.02420	160	
342.14153	134	
342.96716	174	
345.62930	150	
346.36317	164	
346.83055	218	1+
346.86859	168	
347.77841	204	
348.72850	344	1+
348.80256	156	
348.89193	164	
349.84603	142	
349.87614	136	
349.96301	194	1+
350.89066	428	1+
351.85620	142	
352.84625	684	1+
352.90964	404	1+
353.85060	590	1+
354.78716	194	1+
356.78408	272	1+
356.87336	242	1+
361.01360	134	
362.36485	140	
362.78508	280	1+
362.84643	138	
363.37274	162	
364.84347	208	
365.77545	292	1+
365.83602	136	
366.17715	234	1+
366.74254	194	
366.84086	514	
367.70626	2338	1+
367.84240	684	1+
368.89307	224	1+
370.77848	430	1+
371.19150	200	
371.70939	156	
371.78158	324	1+
371.82531	496	1+
371.85752	330	1+
372.04497	230	1+
372.38727	170	1+
373.40977	198	1+
373.72173	728	1+
380.71808	732	1+
380.85432	220	
381.71847	508	1+
381.79749	270	
381.83637	232	
381.85572	142	
382.85772	240	
382.89698	136	
384.85024	2822	1+
385.33086	176	1+
385.90669	166	1+
387.84909	426	1+
387.86766	168	
387.93920	220	1+
388.79563	186	
389.19970	670	1+
389.72423	186	
389.84868	146	
389.92156	196	1+
390.05712	140	1+
390.77955	162	
390.84094	610	1+
391.73132	188	1+
391.90267	136	
392.07565	138	
392.79275	868	1+
392.82056	292	
392.84186	468	1+
393.79705	778	1+
393.88726	134	
394.10777	220	1+
394.85756	194	
394.88958	176	
396.40112	140	
396.73402	170	
396.78013	138	
397.91317	210	1+
398.72898	1216	1+
398.81247	394	1+
398.86874	236	
399.84774	180	
399.86438	426	1+
400.86446	302	1+
401.90110	172	
402.09759	186	1+
402.81454	238	1+
402.86475	1440	1+
403.78638	236	1+
403.87110	864	1+
405.72376	228	
405.76397	220	
405.87341	612	1+
407.73053	664	1+
407.86598	5222	1+
408.92865	328	1+
409.72435	508	
409.93117	222	1+
410.73142	360	
410.83562	402	
410.87356	718	1+
411.73008	678	1+
411.81346	310	1+
411.91799	218	1+
412.73173	458	1+
412.84169	360	1+
412.86332	164	
413.87502	804	1+
416.88441	138	
417.73497	260	1+
417.75830	134	
417.85643	256	1+
418.73879	288	1+
420.80848	240	1+
421.88392	592	1+
423.77579	232	
423.86862	160	
424.21241	172	1+
424.77242	180	
424.87482	136	
424.96582	138	
425.75938	192	
425.81049	136	
425.87767	396	
426.08620	178	
426.22160	216	1+
426.74985	192	
426.86060	968	1+
427.73340	1814	1+
427.83304	158	
428.20115	184	1+
428.75751	146	
428.84828	450	
428.88863	302	
429.82838	156	
429.88024	216	
430.74414	842	1+
430.86114	822	1+
430.88343	154	
431.78175	216	1+
431.86734	566	1+
432.89055	144	
433.38724	160	
434.88255	236	
435.82901	158	
438.72709	188	1+
439.89260	1004	1+
442.80442	260	1+
442.91891	142	
443.80350	164	1+
444.73803	1186	1+
444.87343	1138	1+
445.71735	162	
445.74121	1068	1+
445.78905	208	1+
446.87475	322	1+
447.76451	294	
447.83784	142	
448.89836	150	
449.70092	146	
449.87671	344	
450.74845	346	1+
450.76836	168	
450.88150	234	
450.97250	144	
451.87510	134	
452.68732	202	1+
457.70552	136	1+
457.90501	684	1+
458.90767	388	1+
460.22835	158	
462.88163	622	1+
467.88649	498	
468.70540	178	
468.78661	170	
468.89267	234	
471.77478	306	
474.78842	246	1+
478.71835	140	1+
478.76167	210	1+
485.79218	134	
485.89639	280	1+
491.85293	196	
492.81218	146	1+
494.73272	186	1+
497.67021	138	
499.81106	270	1+
500.73452	182	1+
505.79852	218	1+
507.66389	170	1+
508.91857	170	
509.86143	522	1+
END IONS

###FS:    #m/z: 336.94632 #charge 1+
###MS: 106
###MSMS: 109
BEGIN IONS
TITLE=Cmpd 81, +MS2(336.9463), 28.0-35.0eV, 2.4min #109
RTINSECONDS=139.586
SCANS=106,109
PEPMASS=336.94632	310222
CHARGE=1+
182.87035	130	
185.86743	92	
189.88749	88	
192.89132	118	
196.88219	264	1+
205.94975	370	1+
206.86875	104	
208.88368	142	
209.88930	88	
209.94475	204	
210.88273	506	1+
211.94411	4936	1+
212.87797	3798	1+
212.98703	156	1+
213.94046	1622	1+
214.42499	94	
215.88709	580	1+
215.93770	410	
216.90258	84	
217.86205	88	
217.88222	332	
219.03039	84	
219.10034	96	
219.91786	94	
221.88155	160	
222.95659	524	1+
223.50394	84	
223.96145	378	1+
226.06291	90	
226.39151	110	
226.94442	154	
226.96990	84	
227.89869	236	
227.95733	88	
228.89328	594	1+
229.95426	3802	
230.88903	6422	1+
231.94853	1516	1+
231.99829	96	
232.01430	88	
232.03133	84	
232.11763	96	
233.82961	164	
233.89092	520	1+
233.94749	176	
234.82606	164	
234.88815	388	1+
234.94626	84	
235.82231	124	
235.94751	186	
236.84888	98	
237.01135	92	
238.89179	206	1+
240.06834	82	
240.96388	168	
243.35197	98	
243.91172	88	
243.96933	84	
244.34343	104	
244.96642	84	
245.83969	188	1+
245.88462	82	
246.97470	332	
247.08364	254	1+
247.96652	868	1+
248.89937	2740	1+
249.83192	122	
249.96478	404	1+
250.82977	734	1+
250.95176	330	1+
251.07519	378	1+
251.86481	86	
251.88723	84	
251.94282	98	
252.78566	106	
252.97130	2794	1+
253.42424	88	
253.84142	94	
253.90426	1286	1+
254.13071	114	
254.96412	1402	1+
255.07386	156	1+
255.79362	82	
255.90836	172	1+
256.41208	98	
256.93543	98	
257.85241	144	
259.84950	170	
259.95825	162	
260.83700	204	
260.89508	130	
261.38517	82	
261.83744	96	
262.13582	134	
262.92501	132	
262.95567	126	
263.07241	116	
263.82972	174	
264.86868	82	
265.01760	122	
265.08036	160	
265.36652	88	
265.80267	92	
265.85517	264	1+
266.18526	84	
266.84568	118	
267.83906	1118	1+
268.84154	764	1+
268.88284	84	
269.79836	124	
269.86037	172	1+
269.93478	142	
270.83503	390	1+
270.84803	132	
270.93845	82	
270.98089	420	1+
271.09725	174	
271.48666	84	
271.91331	542	1+
272.92835	100	
273.85248	84	
273.87273	142	
274.86252	116	
274.89857	130	
274.92172	132	
275.12600	90	
275.85860	530	1+
276.84071	82	
277.83738	204	
278.47204	98	
278.83478	994	1+
279.10608	114	
280.40793	92	
281.42055	84	
283.78716	126	
283.86286	194	
284.99139	92	
285.86302	132	
285.92910	140	
286.42902	114	
286.85181	742	
287.85145	684	1+
289.87780	102	
290.85411	378	1+
291.01584	98	
291.85277	358	1+
292.11431	94	
292.41669	92	
292.83850	92	
292.85487	240	1+
292.87794	128	
292.93886	96	
293.00610	86	
293.99558	158	
295.37839	92	
295.86984	122	
297.81347	128	
298.88687	154	
298.92799	150	
299.80994	146	
299.92505	172	1+
301.53239	92	
302.88172	122	
304.24455	112	
305.43613	106	
305.87920	400	1+
308.87091	116	
308.88645	116	
309.11477	100	
309.41958	84	
309.81716	202	1+
309.88190	104	
310.87809	448	1+
312.80678	110	
312.82171	104	
312.95001	92	
314.04855	214	1+
314.82087	118	
316.02892	96	
318.90005	100	
319.88720	88	
320.33291	86	
322.78799	84	
323.01497	180	1+
323.88767	570	1+
323.90088	94	
324.85844	84	
325.40533	84	
326.86908	92	
326.91116	84	
327.06015	126	
328.90099	138	
332.75549	182	1+
332.81890	88	
335.78902	82	
335.84986	82	
338.80627	266	1+
339.55177	88	
339.72700	82	
340.90927	92	
342.02797	88	
END IONS

###FS:    #m/z: 340.94076 #charge 1+
###MS: 110
###MSMS: 111
BEGIN IONS
TITLE=Cmpd 82, +MS2(340.9408), 28.0-35.0eV, 2.4min #111
RTINSECONDS=143.262
SCANS=110-111
PEPMASS=340.94076	2441884
CHARGE=1+
176.49270	104	
187.93655	92	
191.95306	108	
192.89185	178	
192.92494	198	
193.88453	86	
196.88535	116	
205.94900	178	
206.97317	128	
207.87337	88	
207.97478	102	
208.88632	168	
208.95553	108	
209.01646	88	
209.88047	100	
210.93660	226	
212.87934	302	
212.90144	112	
213.88122	324	
213.93922	1352	1+
213.98906	96	
214.87737	424	
214.95883	90	
215.88695	314	
215.93832	432	1+
216.02009	96	
216.88875	256	
217.88118	340	1+
217.94074	98	
218.91594	110	
221.88893	282	1+
222.95174	358	1+
222.97117	222	1+
223.95735	198	1+
225.05784	96	
225.97386	106	
226.89974	90	
226.94646	248	
227.89459	86	
228.94017	268	
229.42065	106	
229.89259	90	
230.89027	672	
231.02111	106	
231.89078	498	
231.91590	98	
231.94879	1124	
232.87058	92	
232.89139	796	1+
233.13703	86	
233.83409	128	
233.94765	380	1+
234.83417	106	
235.82569	90	
235.89199	278	
235.97159	120	
237.06519	154	
238.83214	224	1+
238.90962	104	
240.50262	100	
241.84054	116	
243.93639	114	
244.95680	122	
245.49830	112	
246.94691	110	
246.97784	130	
247.40267	90	
248.89731	508	1+
249.84017	210	1+
249.96297	314	1+
251.87650	100	
251.96343	120	
252.23143	90	
252.87743	90	
252.90071	104	
253.05152	130	
253.83106	92	
253.84898	244	1+
253.90561	414	1+
254.81030	90	
254.96623	508	1+
257.05335	86	
258.84493	288	
259.84764	220	
259.89497	298	1+
259.95825	148	
260.84549	180	
260.97837	86	
261.35342	104	
261.84427	248	
262.84638	304	1+
263.42210	92	
263.89674	194	
263.95461	100	
264.90373	138	
267.83972	136	
269.75111	106	
269.79650	118	
271.41164	92	
271.80569	132	
271.84792	508	1+
272.54165	86	
273.79177	188	
273.92690	130	
274.05396	92	
274.85787	246	1+
274.89651	234	1+
274.97251	112	
275.80362	358	1+
276.84620	270	1+
277.86590	148	
277.96521	112	
278.42127	88	
278.84249	388	1+
278.86263	102	
279.92662	106	
280.00928	86	
280.94075	142	
281.86808	284	1+
283.03368	106	
283.78717	96	
286.92250	90	
289.02545	86	
289.85846	90	
290.03823	100	
290.60096	122	
290.78612	174	
290.83282	100	
291.80012	146	
291.82060	136	
292.84388	106	
294.53531	92	
294.83213	266	1+
294.86225	166	
295.92969	114	
296.12727	90	
296.86041	110	
296.89603	212	1+
296.98418	90	
297.78799	154	
297.91728	134	
297.97456	106	
298.31906	86	
298.80887	204	
298.83201	144	
298.84678	126	
299.78409	202	
299.88791	92	
300.86549	130	
302.17527	114	
302.86986	166	
302.94485	120	
303.80356	122	
304.74130	134	1+
304.87421	92	
305.38897	92	
305.45123	100	
305.87631	138	
307.79615	136	
307.81846	120	
307.89486	116	
310.87878	490	1+
311.83098	160	
312.80109	294	1+
313.09443	116	
313.85721	138	
316.86738	86	
319.09425	110	
320.16084	114	
325.89462	116	
327.37986	102	
327.89915	130	
328.03346	212	1+
328.81402	94	
329.82106	172	1+
331.40454	100	
331.97267	88	
338.80214	156	
341.02228	116	
342.90606	224	1+
343.60141	92	
344.77308	100	
344.89555	88	
END IONS

###FS:    #m/z: 507.84624 #charge 1+
###MS: 110
###MSMS: 112
BEGIN IONS
TITLE=Cmpd 83, +MS2(507.8462), 28.2-35.2eV, 2.4min #112
RTINSECONDS=144.042
SCANS=110,112
PEPMASS=507.84624	496816
CHARGE=1+
196.01370	346	1+
198.89238	188	1+
209.94468	142	
213.88419	198	1+
224.98117	180	
232.89858	140	
233.40140	146	
235.07311	158	
238.06005	154	
240.07724	140	
240.91004	142	
241.89694	288	1+
250.97154	410	1+
252.80486	202	1+
253.07753	144	
254.07229	196	1+
255.91017	142	
259.87799	472	1+
262.38647	152	
263.89412	284	1+
265.16221	356	1+
266.09532	188	1+
266.16642	296	1+
267.78142	176	
267.88691	160	
269.38218	182	
270.80317	252	1+
270.85711	180	
272.85451	370	
273.85856	288	
274.80323	164	
275.85187	200	1+
278.83335	216	1+
282.05551	152	
283.35416	196	1+
283.90173	340	1+
285.85592	270	
286.79363	224	
287.39706	188	1+
287.85189	262	
288.84303	184	
288.86962	316	
288.89440	142	
289.85111	146	
289.88035	802	
290.13072	166	
290.86398	1772	1+
291.80722	510	1+
292.83448	172	
292.88908	190	
293.87293	3346	1+
296.00004	176	1+
298.80435	254	1+
298.85276	152	
299.83697	146	
299.87025	202	
299.91459	152	
299.94615	274	1+
300.86207	612	1+
301.86715	422	1+
302.33903	144	
303.80537	174	
303.85795	466	1+
304.87353	148	
305.86148	932	1+
307.07446	212	1+
307.34774	206	1+
307.89016	358	
308.13935	760	
308.87916	1824	1+
308.89126	664	
308.94394	150	
309.15151	1064	1+
310.15966	612	1+
310.87407	236	
311.34119	156	
311.88249	6308	1+
312.06504	274	1+
313.06753	222	1+
313.37476	292	1+
313.85699	514	1+
313.97911	164	
314.15687	214	
314.82142	332	1+
315.88320	232	
316.20053	102	1+
316.37918	160	
316.86162	426	1+
316.88687	166	
317.36410	184	
317.79146	226	1+
317.82552	252	1+
317.89565	210	
318.06389	156	
318.86003	164	
318.88690	358	1+
320.11318	194	1+
320.31583	108	1+
320.87705	188	
321.88684	244	1+
322.81592	196	1+
323.86505	266	
324.15301	204	1+
324.88480	164	
325.90003	416	
326.88353	1474	
327.81313	262	
327.87392	1898	1+
329.89301	260	
330.32783	148	1+
330.79919	382	1+
330.88062	572	1+
331.83211	178	
331.89757	182	
332.57580	142	1+
332.87332	546	1+
333.90624	142	
333.98570	190	1+
334.82055	160	
334.85281	138	
335.84307	214	
335.88699	226	1+
336.94597	362	
337.14228	210	1+
337.88437	406	
338.00865	320	1+
338.39475	100	1+
338.88156	192	
339.82540	142	
339.87729	146	
340.12101	144	
340.89950	172	
342.81489	236	1+
343.86914	354	1+
344.71224	162	
345.89973	184	
346.77838	232	1+
346.89121	532	1+
347.76003	160	
347.90236	562	1+
348.41947	146	
349.16988	140	
349.74793	358	1+
350.75220	222	1+
350.77906	230	
350.89437	196	
350.93941	178	1+
351.85899	190	
352.02910	208	1+
352.91169	432	1+
353.70944	198	1+
353.85316	526	
354.70866	230	1+
354.89973	202	
354.94444	210	1+
355.89422	298	1+
356.01925	214	1+
356.84999	162	
357.17276	174	1+
360.84189	138	
361.84205	302	1+
362.37133	246	
364.79756	244	1+
364.84287	174	
365.37082	286	1+
365.86937	142	
366.04220	164	
366.18199	300	1+
366.73703	144	
366.84183	918	1+
367.01852	206	1+
367.35473	148	
367.70653	1594	1+
367.76799	310	
368.08699	184	
368.83906	808	1+
369.74517	250	1+
370.70087	154	
370.78215	218	
371.18871	174	
371.88243	148	
371.96566	196	1+
372.61190	166	1+
372.72107	1096	1+
372.78465	186	1+
372.85048	148	
372.87188	158	
372.96936	162	1+
373.71627	556	1+
373.75716	158	
374.86718	174	
375.22278	136	1+
375.38120	154	
375.88905	152	
376.87534	144	
376.89730	142	
378.03534	230	1+
378.72993	150	
378.85655	370	1+
380.72397	488	1+
380.79943	178	
381.91913	208	1+
382.85609	520	1+
383.70903	148	
384.85031	2934	1+
385.77920	264	1+
387.72913	376	1+
388.39220	248	1+
388.73442	282	1+
388.79398	164	
388.86080	240	1+
388.89152	154	
389.71181	342	1+
390.84032	1010	1+
391.84063	678	1+
392.07065	152	
392.82014	226	
392.86057	494	1+
392.88501	156	
393.80018	278	
393.82844	156	
395.90694	140	
396.74703	178	1+
397.35222	254	1+
398.73094	368	
399.71395	166	
399.73435	574	1+
399.84807	162	
399.86462	162	
400.73430	380	1+
402.85991	674	
403.86765	1930	1+
404.73074	224	1+
406.67111	132	1+
406.77657	272	1+
406.80776	218	
407.20861	116	1+
407.73160	288	
407.86588	6214	1+
408.75092	164	
408.92633	140	
409.72111	818	1+
410.03985	202	1+
410.73946	234	
410.84012	374	1+
411.71982	282	
411.80904	564	1+
412.73101	814	1+
412.84591	410	1+
412.87879	472	1+
413.88165	336	1+
414.86389	158	
415.87207	498	1+
416.74997	140	
417.82101	302	1+
418.75141	172	
419.85788	142	
421.36918	236	1+
421.73375	216	
421.81414	294	1+
421.88371	416	
422.88709	194	
423.86795	470	1+
425.74766	404	1+
426.86162	1076	1+
427.73344	1672	1+
428.09277	146	
428.78115	220	1+
428.85343	254	
428.88254	382	1+
429.73920	1148	1+
429.82709	432	1+
430.74148	738	1+
431.86763	572	1+
433.85514	300	1+
434.16685	186	1+
434.69523	158	1+
434.89746	142	1+
436.84738	142	
439.89435	584	1+
440.69039	154	
441.79863	142	
443.76803	326	1+
443.79549	220	1+
444.79921	180	1+
444.87328	1854	1+
445.74623	470	
446.74712	212	
447.72404	166	
448.75345	200	
448.79804	192	1+
448.89812	336	
449.88601	626	1+
450.74339	372	
451.75325	222	
451.87675	140	
452.74298	262	1+
453.70697	178	1+
462.88455	468	1+
463.87349	180	
464.73199	174	1+
464.77032	226	1+
466.74434	156	1+
467.89060	900	1+
468.64150	240	1+
468.78033	392	1+
473.80861	160	1+
476.71085	146	
485.79393	184	1+
485.90300	270	1+
486.84449	162	
488.97844	176	1+
504.79319	356	1+
505.79362	234	1+
509.18211	190	1+
509.84963	246	1+
510.28813	138	
511.86012	182	1+
END IONS

###FS:    #m/z: 336.94629 #charge 1+
###MS: 110
###MSMS: 113
BEGIN IONS
TITLE=Cmpd 84, +MS2(336.9463), 28.0-35.0eV, 2.5min #113
RTINSECONDS=144.815
SCANS=110,113
PEPMASS=336.94629	307032
CHARGE=1+
182.86759	276	1+
185.86275	98	
196.04145	86	
198.95403	90	
201.88097	84	
205.94972	334	
209.82334	86	
209.88585	132	
209.94515	126	
210.88430	562	1+
211.94374	3366	1+
212.87827	3490	1+
213.93874	1486	1+
215.88837	910	1+
216.93914	92	
217.88390	300	
219.83786	112	
221.95923	100	
222.97475	178	1+
223.95863	566	1+
226.39218	118	
227.84054	84	
227.95359	202	
227.97476	84	
228.57346	98	
228.89245	810	1+
229.95476	3768	
230.88925	7706	1+
231.38702	92	
231.94968	1168	1+
233.82737	112	
233.94639	686	1+
234.00579	96	
234.03473	126	
234.82373	148	
235.38640	94	
235.87082	88	
235.89223	170	
235.94661	92	
236.00933	122	
236.36130	84	
236.43305	92	
236.95273	88	
237.89947	98	
238.94459	240	1+
239.78903	186	1+
240.02074	98	
240.83121	118	
241.02056	90	
241.84089	86	
242.88496	84	
242.94736	198	1+
243.90206	94	
244.37614	88	
244.55852	102	
245.80248	84	
246.90437	330	
246.97890	354	
247.03219	98	
247.05334	88	
247.96651	1100	1+
248.82452	604	1+
248.89914	2496	1+
249.40588	94	
249.96588	280	1+
250.79562	234	1+
250.88002	134	
250.94987	570	1+
251.07086	238	1+
251.83689	416	1+
251.91061	504	1+
251.97221	92	
252.84165	266	1+
252.97066	1766	1+
253.08288	336	1+
253.90338	1594	1+
254.96657	1114	1+
256.81509	90	
257.91271	98	
257.93425	82	
258.78304	80	
258.84314	500	1+
259.96711	184	1+
260.80643	82	
260.83185	128	
261.79605	86	
261.83414	108	
262.83233	188	
262.95050	88	
263.58538	86	
264.84279	136	
265.08766	168	
265.85542	82	
266.08923	84	
267.01147	82	
267.46904	82	
267.80713	94	
267.83806	190	
268.83967	960	1+
268.92320	108	
269.34132	88	
269.87222	84	
269.91673	94	
270.78858	256	1+
270.91190	530	1+
270.98072	342	1+
271.84773	244	
271.91453	450	1+
272.07668	90	
272.85001	292	1+
272.93139	90	
275.31773	82	
275.85261	92	
275.86035	468	1+
276.85560	438	1+
276.89226	126	
276.99760	102	
277.83446	112	
277.95837	262	1+
278.83732	398	
278.87777	166	
279.10549	212	1+
279.13413	88	
279.83309	236	
280.15504	84	
281.10157	90	
281.86671	86	
282.83579	82	
282.86085	124	1+
283.35202	84	
283.79066	234	1+
285.40430	94	
285.59295	90	
285.78592	94	
285.84782	1520	1+
286.85032	1170	1+
286.90070	228	1+
289.87874	238	
291.02490	216	1+
291.80390	172	
291.85689	182	
292.86004	164	
292.95780	172	1+
293.10644	108	
293.99363	98	
294.84826	152	
294.86185	214	1+
295.11069	100	
295.97274	88	
296.80358	324	1+
296.97672	230	1+
297.00712	124	
298.27241	94	
298.84127	82	
300.80511	128	
300.87052	142	
300.94868	88	
301.39819	108	
302.88156	118	
303.76292	116	
304.87273	196	
304.90299	140	
306.87995	144	
307.88630	106	
308.40059	84	
308.87870	170	
309.35589	98	
309.87198	298	
310.04408	92	
310.84709	80	
310.88208	484	1+
312.86300	88	
313.88545	122	
313.95448	104	
314.82331	136	
315.71447	82	
317.74047	84	
318.00980	82	
318.86430	82	
318.96093	82	
319.89407	116	
321.81738	126	
321.88830	126	
322.34702	86	
322.86095	84	
322.92054	102	
323.36186	96	
323.98051	120	
324.38522	80	
324.89457	202	1+
324.93375	82	
327.48883	88	
327.93811	98	
328.82340	172	
328.90432	82	
331.88901	96	
334.07431	86	
334.84237	82	
335.75074	82	
336.77361	94	
337.33445	84	
340.82089	100	
341.54660	92	
END IONS

###FS:    #m/z: 322.93033 #charge 1+
###MS: 114
###MSMS: 115
BEGIN IONS
TITLE=Cmpd 85, +MS2(322.9303), 28.0-35.0eV, 2.5min #115
RTINSECONDS=148.494
SCANS=114-115
PEPMASS=322.93033	5227112
CHARGE=1+
60.72313	88	
174.13018	88	
187.93817	88	
192.88928	168	
196.88359	90	
197.02062	98	
198.92665	84	
198.95615	94	
205.94896	516	1+
205.97035	270	1+
206.97314	214	1+
208.56772	86	
208.82870	82	
208.94579	80	
210.11713	86	
210.84034	90	
212.88028	236	
212.90704	134	
214.89334	126	
216.89869	106	
217.88202	108	
217.89648	86	
218.89446	90	
220.95679	148	
221.94076	114	
222.95379	194	
223.95353	116	
224.00747	82	
224.95501	174	
226.83256	88	
227.10906	92	
227.93011	130	
227.98338	102	
228.89001	132	
228.90398	86	
230.84755	86	
230.88934	154	
231.84258	148	
233.91577	80	
236.05571	94	
237.79556	164	
237.93642	90	
238.07395	228	1+
238.54310	104	
238.94333	118	
239.03356	112	
239.78955	278	
240.03675	90	
240.78500	140	1+
240.79828	132	
240.82043	258	
240.93955	1258	
241.39384	94	
241.83125	148	
241.93929	4266	1+
242.18894	84	
242.82223	206	
242.94170	3024	1+
243.43632	112	
243.81895	844	1+
244.00559	94	
244.02146	92	
244.93915	1038	1+
245.88116	146	
246.84960	278	1+
246.97501	320	1+
248.93079	132	
251.52564	98	
251.86507	86	
252.82099	80	
253.90347	100	
254.83759	218	1+
254.87203	126	
254.88872	84	
255.77955	180	
255.91106	84	
255.95236	102	
256.03480	84	
256.78226	136	
256.91254	134	
257.80047	240	1+
257.85367	108	
257.89866	134	
257.91351	92	
258.83348	550	1+
258.85850	84	
258.90407	104	
258.93812	124	
259.17452	80	
260.83184	208	
261.83108	642	
262.82968	912	1+
263.81075	88	
263.97727	130	
265.05487	218	
266.86043	106	
267.84433	216	1+
268.92300	90	
269.84173	338	1+
269.87823	106	
269.98781	90	
270.84456	264	1+
271.79994	130	
273.79206	402	
274.79256	208	
275.80979	248	1+
276.05952	88	
277.80810	150	
278.85965	88	
279.09151	860	1+
280.48414	104	
281.10031	156	
281.78939	90	
281.85556	84	
282.85583	400	1+
282.87300	116	
282.96981	86	
283.78758	574	1+
283.85172	374	1+
284.29295	456	1+
284.35687	96	
284.99798	236	1+
285.90810	252	1+
285.97461	84	
286.40680	82	
286.85827	224	1+
287.11795	80	
287.79245	82	
289.79302	200	
289.88005	122	
290.77792	120	
291.78185	82	
291.80910	148	
292.79657	82	
292.80815	112	
293.44005	98	
293.93925	88	
294.86096	240	1+
295.88819	168	
296.72652	84	
296.80703	96	
296.91486	80	
297.07777	84	
297.38056	100	
297.53482	116	
297.84045	82	
298.35946	86	
298.54820	86	
298.81472	154	
299.78544	384	1+
299.82238	108	
302.78660	108	
302.88377	104	
303.40026	120	
303.80755	112	
304.87443	94	
304.89281	86	
305.44477	102	
306.84576	80	
306.88469	182	
307.79663	616	1+
307.88116	122	
308.37043	86	
309.13752	82	
309.79537	98	
309.80946	188	1+
311.88632	132	
312.80532	200	
313.76288	106	
314.81675	86	
316.34385	82	
317.88395	222	1+
319.93306	108	
320.09548	90	
320.25843	84	
320.75509	82	
320.82772	88	
322.37146	86	
323.88699	116	
324.88976	300	1+
325.81561	176	1+
325.92621	118	
326.02231	88	
326.34066	82	
END IONS

###FS:    #m/z: 363.95685 #charge 1+
###MS: 114
###MSMS: 116
BEGIN IONS
TITLE=Cmpd 86, +MS2(363.9568), 28.0-35.0eV, 2.5min #116
RTINSECONDS=149.266
SCANS=114,116
PEPMASS=363.95685	1296736
CHARGE=1+
85.47748	106	
166.93246	126	
178.94794	96	
182.87129	106	
187.86881	120	
189.86245	1570	1+
191.85804	1296	
196.88466	396	
196.94697	94	
200.94505	170	
204.90270	92	
205.96869	194	1+
207.87353	628	1+
207.95463	118	
208.88681	146	
209.87654	1182	1+
209.94348	1912	1+
210.12068	110	
210.88134	1004	1+
212.87895	5810	1+
214.89460	522	
214.91031	232	1+
215.88295	172	
220.37775	94	
222.95128	1702	1+
224.94889	2722	1+
225.88756	128	
226.94736	12832	1+
227.89699	164	
228.89532	1564	1+
228.94243	12648	1+
229.11797	102	
229.14408	96	1+
229.41137	90	
230.80327	112	
230.83065	132	
230.86123	100	
230.88951	9330	1+
231.06071	96	
231.91770	102	
232.84546	128	
232.88562	1520	1+
232.97370	90	
233.07623	116	
233.11278	122	1+
234.87996	388	
235.35935	90	
235.79340	114	
235.88110	184	
237.05912	286	1+
237.12961	128	1+
237.85184	132	
238.82767	170	
240.81969	466	
240.94086	260	
240.96233	1168	1+
241.08920	100	
241.94355	1332	1+
242.82700	174	
242.95808	990	1+
243.82298	426	
244.81948	190	
244.85136	140	
244.95727	7094	1+
245.08777	102	
245.40321	108	1+
245.81395	408	1+
245.93967	328	
246.37620	100	
246.90726	536	1+
246.95283	7840	1+
247.10300	90	
247.39013	90	
248.57665	90	1+
248.59459	104	
248.79953	496	1+
248.83970	132	
248.90104	2584	1+
250.06427	286	1+
250.90028	276	1+
250.94805	92	
250.96963	360	1+
252.89408	144	
252.95468	120	
253.82848	276	1+
253.90384	770	1+
255.44149	108	
258.83431	224	
258.96813	146	
259.44503	136	
259.52815	136	
259.83793	134	
260.02913	94	
260.82977	318	
260.96917	638	1+
261.82939	1070	1+
261.94027	148	
262.96949	118	
263.59910	106	
263.84857	132	
263.98102	340	1+
264.07864	90	
264.52702	128	
264.82103	128	
265.08409	128	
265.97002	134	
266.40179	102	
266.78050	244	1+
266.81294	452	1+
267.94665	110	
267.97458	1128	1+
269.80058	102	
269.84420	130	
269.92475	114	
269.97011	880	1+
270.81567	94	
271.84898	120	
271.91588	438	1+
272.84600	364	1+
273.79188	100	
273.85088	224	1+
274.79844	104	
276.35445	94	
276.81072	118	
276.85074	228	1+
277.08365	148	
278.09666	444	1+
278.80039	182	
278.91912	90	
279.10032	374	1+
279.32350	102	
279.79832	134	
280.79341	1040	1+
281.85105	106	
283.78808	154	
283.81771	102	
283.84963	452	1+
283.87060	312	1+
283.98518	248	1+
284.82429	220	
284.87621	178	1+
285.79475	184	
285.84491	1402	1+
286.87149	292	1+
288.75807	124	
288.79297	158	
289.72698	108	
289.83351	92	
290.08962	102	
290.78399	146	
290.86613	128	
291.80340	136	
291.99461	98	
293.11665	158	
293.32854	102	
297.72980	96	
297.80556	98	
298.79990	1702	1+
299.87787	98	
299.99113	216	1+
300.00456	200	1+
300.87878	90	
301.86049	770	1+
301.87997	208	
301.91187	90	
301.93574	252	1+
302.35519	156	
302.88602	94	
303.80526	454	1+
303.82654	104	
303.85617	1194	1+
304.83157	92	
305.91878	102	
306.45853	94	
306.88309	166	
307.13410	138	
307.82207	122	
307.88847	126	
308.42858	114	
308.86801	90	
310.88012	136	
311.86681	226	1+
314.81701	264	1+
316.81695	164	
317.60949	94	
317.81711	134	
318.02750	92	
318.47645	110	
318.81273	396	1+
319.93275	140	
320.01216	94	
320.13617	96	
320.81449	652	1+
321.69266	90	
321.86285	228	
322.15265	138	
322.87491	144	
322.93002	338	1+
322.96709	96	
324.88194	252	1+
326.81125	112	
326.84222	102	
326.87303	796	1+
328.88336	184	
329.79690	102	
335.04049	132	
335.75084	150	1+
336.94365	654	1+
337.83639	296	
339.82997	284	1+
340.87444	130	
340.90987	128	
340.94339	484	
340.98867	90	
343.70754	188	1+
349.75778	228	1+
352.88844	202	
353.88563	98	
354.76175	102	
354.78477	92	
361.71751	114	
362.70752	308	1+
363.72509	120	
365.75727	90	
368.39450	158	
END IONS

###FS:    #m/z: 507.84619 #charge 1+
###MS: 114
###MSMS: 117
BEGIN IONS
TITLE=Cmpd 87, +MS2(507.8462), 28.2-35.2eV, 2.5min #117
RTINSECONDS=150.038
SCANS=114,117
PEPMASS=507.84619	505006
CHARGE=1+
196.01459	396	1+
217.89663	138	
222.97545	174	
224.04586	146	
232.89677	328	
234.88287	230	
236.05727	216	1+
236.88792	156	
237.04217	196	
238.03038	272	1+
244.09664	198	1+
246.97432	194	
250.97195	228	
251.07089	164	
253.36956	142	
254.09693	168	
254.41552	182	
256.09088	142	
257.89518	142	
259.87309	506	1+
260.87702	360	1+
261.38212	172	
266.09394	278	
266.16534	438	1+
266.86204	140	
268.97306	250	1+
270.86401	312	1+
272.80537	150	
272.85252	1016	1+
273.38659	162	
274.81649	180	1+
276.80018	218	1+
278.85052	176	
278.86572	190	
279.85484	256	1+
279.98620	150	
280.11186	144	
282.12230	158	
285.52538	150	
286.87513	148	
287.85269	530	
288.87522	1028	1+
289.88090	650	1+
290.86289	1448	1+
291.80453	214	1+
291.88432	178	
292.88665	362	
293.40349	202	1+
293.87353	3280	1+
296.84752	364	1+
296.87964	160	
297.15458	150	
297.88989	146	
297.91003	192	1+
298.88361	302	1+
299.88990	188	1+
300.85294	562	1+
301.85407	324	1+
303.11311	314	1+
303.82237	146	
303.85667	280	
303.87725	524	1+
304.11617	250	1+
304.88129	356	1+
305.86355	674	1+
307.88918	796	
308.14264	896	
308.34761	230	
308.87005	1830	1+
309.11433	220	1+
309.84393	522	1+
309.88825	568	
310.15754	886	1+
310.79434	194	1+
310.84591	366	1+
311.09683	126	1+
311.88448	5058	1+
313.88406	1612	1+
314.86687	864	1+
316.86539	368	1+
316.88666	206	
317.38053	164	
317.89425	310	
318.87966	288	
320.98888	160	
322.34838	156	
322.85061	156	
322.86571	428	1+
325.80316	250	1+
325.87506	140
[truncated: 2,100,891 more chars]
