# Supplementary material for: High-Throughput Venomics
Source: J Proteome Res. 2023 Apr 3;22(6):1734–46. doi: 10.1021/acs.jproteome.2c00780 (PMC10243144; doi:10.1021/acs.jproteome.2c00780)
Supplement: Supplementary file 9 — pr2c00780_si_009.zip [file pr2c00780_si_009.zip › Manual files/Calloselasma rhodostoma MGF/210702_Calloselasma_halfplate000085_5.1.201.mgf]

###	D:\Data\Julien\210702_Cr_half_TFA\210702_Calloselasma_halfplate000085.d\ProteinAnalysisResults.mgf
###	D:\Data\Julien\210702_Cr_half_TFA\210702_Calloselasma_halfplate000085.d\analysis.baf
###	210702_Calloselasma_halfplate000085.d
###	Instrument: maXis HD
###	Manufacturer: Bruker
###    PeakWidth 0.30, MiniumIntensity 10, S/N 1Apply threshold 0, Threshold 10
###    Retain Residuals no, Create neutrally no,
###    FullScan Parameters: AdductIon (+)+H (-)-H, LowMass 0, HighMass 8000, MaxCharge charge decon 4, MinPeaks 3
###    Perf. isotope decon yes, Max Charge Istopic decon 6, MW agreement 0.00, Abund. cutoff 2.00, Envelope cutoff 75.00
###    MaxRes   Parameters: AdductIon (+)+H (-)-H, LowMass 0, HighMass 8000 
###    Perf. isotope decon yes, Max Charge Istopic decon 6, Abund. cutoff 2.00
###    MSn      Parameters: AdductIon (+)+H (-)-H, LowMass 0, HighMass 8000 
###    Perf. isotope decon yes, Max Charge Istopic decon 4, Abund. cutoff 0.05
###    Global Charge Limit: no 3, Prefer FullScan Result: yes, Export what: 2 (0=non deconv/1=deconv only/2=mixed), NoMSMSSignals: 150, Intensity threshold: 10, NoMSSignals (deconv): 2, NoMSSignals (non-deconv): 2, NormalizeData: no, SingleCharged: yes
###
COM=210702_Calloselasma_halfplate000085.d
USERNAME=Demo User

###FS:    #m/z: 322.93031 #charge 1+
###MS: 2
###MSMS: 3
BEGIN IONS
TITLE=Cmpd 1, +MS2(322.9303), 28.0-35.0eV, 0.0min #3
RTINSECONDS=1.889
SCANS=2-3
PEPMASS=322.93031	5307102
CHARGE=1+
206.94067	11448	
208.94699	12778	
209.94427	6628	
211.94412	48646	1+
212.87845	3496	
213.93980	40604	1+
215.88781	3996	
215.93765	7090	
216.94358	6270	
217.94112	51676	
218.44234	7958	
220.95666	3718	
222.95197	105830	1+
223.61885	3292	
224.95079	26838	1+
226.94704	450632	1+
227.19891	3668	
227.44657	3084	
228.94277	927316	1+
229.45450	5746	
230.62596	3714	
230.88984	5308	
231.95199	27726	1+
232.88554	4694	
233.94891	5662	
234.96962	5346	
234.99793	4798	
235.12815	4438	
235.95085	4780	
236.45637	3474	
237.12903	4584	
237.45695	5492	
238.14811	5290	
238.45465	41038	
238.95621	6796	
239.14691	10256	
239.98106	7180	
240.96225	37390	1+
241.46279	4062	
242.96171	15352	1+
243.22981	4446	
243.46473	3740	
243.64613	3074	
243.88159	10252	1+
244.95742	241142	1+
245.63144	9644	
245.87793	3976	
245.94451	7410	
246.13331	4018	
246.95302	221280	1+
247.45925	5318	
248.03243	5376	
248.97476	4130	
249.91066	19038	1+
249.97117	143680	1+
250.94684	43566	1+
250.99791	6026	
251.19904	3482	
251.91015	12852	1+
252.47031	5010	
252.63806	4786	
252.94689	23242	
252.97147	1800792	1+
253.14027	3758	
253.21279	4610	
253.90527	83544	1+
254.94207	362554	1+
254.96683	641816	1+
255.22985	3796	
256.26184	4272	
256.91345	11930	1+
256.96435	87764	1+
258.88423	15228	1+
258.90911	4192	
258.96384	25150	1+
259.14208	3090	
260.16104	5116	
260.19534	6002	
260.97901	6366	
261.98311	16528	
262.11694	5258	
262.96820	7786	
263.05542	12978	1+
263.13228	3322	
263.97806	365214	1+
265.64676	4416	
265.90756	6806	
267.64525	4608	
267.97321	169730	1+
268.90903	4926	
268.96011	16476	
269.97327	61472	1+
271.87511	4578	
271.91546	11704	1+
272.88175	16490	1+
272.95206	62518	1+
272.97647	14496	1+
274.27236	6114	
274.65157	5136	
277.07220	3858	
279.09156	5184	
279.22995	3986	
281.24561	8294	1+
281.98981	5814	
282.17504	4700	
282.27767	8974	
282.97427	4556	
283.17316	11212	1+
283.26137	9280	1+
283.94704	11676	1+
283.98746	6036	
284.29237	6068	
285.94182	203040	1+
285.98374	74470	1+
286.91890	3444	
287.25663	6746	
287.65949	9512	
287.97949	5752	
288.06427	5410	
288.15886	4106	
288.20212	6696	
288.25266	5050	
289.65751	9230	1+
289.88554	5276	
289.93011	4528	
290.16108	3270	
290.26705	15852	1+
290.89119	10258	1+
291.09968	3720	
291.19599	4328	
291.50878	7766	
291.97372	11030	1+
292.05915	19028	1+
293.10843	3200	
293.20957	4084	
293.97473	27148	1+
293.99780	84924	1+
294.93638	22510	1+
295.12791	4432	
295.22463	8342	1+
295.91910	3228	
295.96834	14400	1+
295.99197	40984	1+
296.66539	3462	
297.08008	5278	
297.24007	9732	1+
297.90547	3976	
297.94717	3826	
298.08370	3844	
298.27232	3356	
298.96758	6296	
300.28895	3402	
302.17226	9736	1+
302.30304	13902	1+
302.94834	58494	1+
303.95228	48362	1+
303.99514	34364	1+
304.18687	4190	
304.28256	4606	
304.90363	4618	
304.92398	11334	
305.26703	5728	
305.95153	3888	
306.07536	3444	
306.90582	8528	
307.08158	5994	
307.24702	32478	1+
307.89273	3276	
308.14151	14382	1+
308.21486	4080	
308.87135	28792	1+
309.27532	3364	
309.67259	7842	1+
310.15900	4756	
310.30887	11810	1+
311.16199	3068	
311.22062	3768	
311.27430	4682	
311.67200	5250	
311.86973	81826	1+
311.93525	19294	
311.98596	19028	1+
312.17332	3962	
312.32448	4740	
312.80423	11770	1+
312.90080	13036	
312.94740	14616	
313.21738	3606	
313.29043	8894	1+
313.86540	33576	1+
313.92957	502122	1+
314.89345	8824	
315.81299	3966	
315.86416	5094	
316.15625	3972	
316.28289	11942	1+
316.31859	4644	
316.86444	3834	
316.88947	4182	
316.94009	15452	1+
317.87185	4114	
318.29893	24412	1+
318.93503	290504	1+
320.93458	707368	1+
322.19306	4686	
322.30390	3018	
322.87889	22776	1+
322.90514	15430	
322.93012	12039140	1+
323.11398	18780	
323.17511	46382	1+
323.23769	4094	
323.27388	3722	
323.35514	33474	
323.37952	66954	
324.13116	3254	
324.28821	3650	
324.32498	4528	
324.67303	8616	1+
324.87725	37128	1+
325.25384	29718	1+
325.29098	3742	
325.90041	5904	
326.17465	4734	
326.20086	3636	
326.30291	3730	
326.87239	339350	1+
326.96865	15498	1+
327.00639	8384	1+
327.20071	10544	1+
327.27105	57620	1+
328.31827	4456	
END IONS

###FS:    #m/z: 340.94072 #charge 1+
###MS: 2
###MSMS: 4
BEGIN IONS
TITLE=Cmpd 2, +MS2(340.9407), 28.0-35.0eV, 0.1min #4
RTINSECONDS=2.6615
SCANS=2,4
PEPMASS=340.94072	2692280
CHARGE=1+
189.86131	212	
193.89270	168	
200.00843	132	
205.94866	160	
208.96084	126	
209.50156	126	
209.94314	134	
211.94498	200	1+
212.04583	140	
212.87825	126	
213.88080	358	
213.93997	6910	1+
214.87409	186	
214.88527	1280	1+
215.01757	306	1+
215.88691	1058	1+
215.93802	2190	
216.40871	240	1+
217.88220	896	1+
217.93825	280	
218.85663	222	
218.91439	170	
219.02717	142	
221.89243	200	
221.94455	144	
223.96369	190	
224.97774	140	
226.87547	252	1+
226.89612	140	
226.94894	140	
228.92205	264	1+
229.00325	182	
229.95338	138	
230.88868	142	
230.95663	174	
231.95050	6058	1+
232.96913	180	
233.04043	168	
233.11455	130	
233.89726	1364	1+
233.94833	1348	1+
234.92168	194	1+
235.06908	158	
235.82418	128	
235.89143	346	1+
235.94761	368	1+
236.10376	136	
236.88368	166	1+
237.06664	146	
237.13211	186	
238.04521	164	
239.06164	164	
239.10255	334	1+
239.78783	138	
240.00400	164	
240.23011	446	
240.93011	152	
241.04989	200	1+
242.96791	194	1+
244.03619	854	1+
244.92419	240	1+
244.95682	128	
245.00575	134	
245.08465	172	
245.83325	136	
246.85989	198	1+
246.97660	588	1+
247.09401	158	
247.94343	316	
248.02795	250	
248.90188	562	1+
248.98632	178	
249.03857	770	1+
249.15439	244	1+
249.96244	1546	1+
251.95956	294	
251.97482	192	1+
252.04880	140	
252.22376	160	1+
252.50232	168	
253.09051	266	1+
253.16024	160	
253.19059	130	
253.86171	220	1+
254.07378	152	
254.16723	340	1+
254.96609	2708	1+
255.07751	796	1+
255.09824	238	1+
255.90723	746	1+
256.96292	1026	1+
258.07231	262	
258.85810	196	1+
258.96585	132	
259.04903	148	
260.19486	130	
261.11885	226	1+
262.13884	180	
262.92960	218	1+
262.96543	138	
263.05609	558	1+
263.98200	146	
264.12769	220	1+
264.84488	160	
264.91154	384	1+
265.01419	454	1+
265.10077	178	
265.95316	306	1+
266.24363	164	
266.99790	548	1+
267.10215	134	
267.13565	222	
267.17490	174	
267.21297	258	1+
267.86045	198	1+
268.11692	264	1+
268.12989	174	
268.88244	152	
270.00094	128	
270.07109	272	1+
270.87123	248	1+
271.02385	206	1+
271.05906	268	1+
271.87649	164	1+
271.99553	130	
272.10891	222	
272.43499	196	
272.94689	302	1+
272.97804	612	1+
275.05578	242	
275.83979	318	1+
276.86133	244	
276.88541	192	1+
276.92435	202	1+
277.07325	284	
279.03231	204	
279.06024	140	
279.96065	192	1+
280.80700	146	
280.82555	190	
280.88180	142	
281.05098	402	
282.05528	194	
282.28245	1126	1+
283.03109	538	1+
283.86291	168	
283.98617	190	1+
285.02559	192	
285.94421	282	1+
286.94879	194	1+
288.03194	134	
288.06508	1916	1+
288.13868	306	1+
288.20194	298	1+
288.79505	250	1+
289.22161	112	1+
289.88207	322	1+
290.01202	164	
290.06626	224	
291.02972	246	1+
291.12524	138	
292.06214	764	1+
293.13163	194	1+
293.87099	196	
293.98889	208	1+
294.85984	226	1+
294.90804	170	
295.11888	402	1+
295.89171	148	
296.12207	338	1+
297.79438	192	1+
297.91888	212	1+
297.97546	138	
298.08334	422	1+
298.17341	200	1+
298.22146	146	
298.24368	278	1+
298.86488	178	
299.00566	152	
299.05996	552	1+
300.02934	166	
300.51959	144	
300.85612	142	
300.91663	212	1+
301.05681	300	1+
301.15380	184	
302.17471	226	
302.24969	126	
302.44305	278	1+
302.97671	156	1+
303.03149	130	
303.94578	150	
304.81008	192	1+
304.95036	140	
305.05577	170	
305.27319	156	
305.87754	658	1+
306.02847	280	1+
306.28721	170	
306.31121	144	
306.42319	148	
306.88066	536	1+
307.08296	222	1+
307.24226	322	1+
307.29062	670	1+
307.30895	130	
307.40218	220	1+
307.97026	288	1+
308.21397	132	
308.29454	566	1+
308.80812	294	
308.95081	158	
309.16747	144	
310.31124	166	
310.87738	820	1+
311.11059	186	1+
312.03378	178	
313.88379	266	
314.03929	210	1+
314.81855	230	1+
314.88605	132	
314.91535	200	1+
316.97318	194	1+
317.04362	230	1+
317.07110	132	
318.02092	220	1+
319.08139	256	
320.08801	134	
321.22721	490	1+
322.13082	414	1+
323.13255	270	1+
323.23960	1516	1+
323.30429	216	
323.88447	164	
324.00139	146	
324.03838	312	1+
324.13330	240	1+
324.89209	264	
325.07653	144	
325.78166	236	1+
325.89530	154	
326.30285	194	1+
326.34370	192	
326.89106	130	
327.08572	142	
327.12547	158	1+
327.18159	414	1+
327.35099	174	
327.82434	168	
328.14157	178	1+
328.26542	292	
328.32352	154	
328.88548	564	1+
332.08941	1026	1+
336.32709	216	1+
336.88660	128	
337.09309	406	1+
337.19928	154	
338.27628	136	
338.35513	204	
338.88636	154	
339.14501	252	1+
339.20873	144	
340.04080	238	
340.23433	138	
340.35864	148	
340.39146	166	
341.27854	544	1+
341.30794	456	1+
342.17555	128	
342.20186	492	1+
342.28074	422	1+
342.88995	156	
342.98548	220	1+
343.14882	214	1+
344.01556	138	
345.05723	128	
345.19231	128	
END IONS

###FS:    #m/z: 363.95701 #charge 1+
###MS: 2
###MSMS: 5
BEGIN IONS
TITLE=Cmpd 3, +MS2(363.9570), 28.0-35.0eV, 0.1min #5
RTINSECONDS=3.4335
SCANS=2,5
PEPMASS=363.95701	1620158
CHARGE=1+
189.86297	1180	1+
191.85716	590	
196.88842	378	1+
199.93608	170	
207.87534	594	1+
207.94879	396	1+
209.87994	912	1+
209.94433	2290	1+
210.88485	774	1+
212.87951	3184	1+
213.00302	194	
214.85564	172	1+
214.89348	640	1+
216.41064	422	
218.91503	210	1+
220.10349	178	
222.95284	2646	1+
224.94899	3684	1+
226.06876	164	1+
226.89793	142	
226.94789	14056	1+
227.93171	238	
228.39822	186	1+
228.52311	228	1+
228.89611	1004	1+
228.94311	15944	1+
230.88973	5278	1+
232.03596	178	
232.88810	682	1+
233.03985	176	
234.87954	424	
234.96136	170	1+
235.02504	146	
235.12100	190	
235.19017	238	
236.05207	224	1+
236.06256	238	1+
236.13876	224	
236.84597	200	1+
236.99143	136	
237.13460	974	1+
237.95995	220	1+
238.06386	314	1+
239.06806	224	1+
239.43039	148	
239.82430	218	1+
240.87066	134	
240.96338	2104	1+
242.01950	172	
242.88766	146	
242.96118	1300	1+
243.88093	206	
243.91446	220	1+
244.03793	1082	1+
244.95815	7340	1+
245.05149	200	1+
245.13451	256	1+
245.15645	142	
245.94268	540	
245.98344	148	
246.03427	144	
246.78419	134	
246.90521	274	1+
246.95370	8048	1+
248.03432	558	1+
248.16545	132	
248.23504	134	
248.85949	140	
248.87644	138	
248.89876	1828	1+
250.06213	142	
250.94732	560	1+
250.97141	612	1+
251.05949	158	
251.22500	184	1+
251.79140	344	1+
251.91056	168	
252.05408	242	1+
252.89894	548	1+
253.08869	200	1+
253.90338	466	1+
253.95187	364	1+
254.15305	148	
254.51580	222	1+
254.83595	214	
255.10996	408	1+
255.92264	150	
256.90189	392	1+
257.02831	208	
257.13790	628	1+
257.18782	132	
258.84497	308	1+
258.97559	612	1+
259.99691	150	
260.19846	392	1+
260.80633	166	
260.96923	1326	1+
260.99804	214	
261.86169	264	1+
261.89755	160	
262.14065	206	
262.80292	234	
262.97409	624	1+
264.13398	146	
264.79169	214	1+
264.96647	536	1+
265.06128	190	
265.09172	188	
266.06906	166	
266.24230	176	
267.00606	162	
267.13888	274	1+
267.97383	1098	1+
268.00327	144	
269.07679	372	1+
269.97025	1256	1+
270.01276	210	1+
271.05285	434	1+
271.09565	240	1+
271.91911	466	1+
271.98581	284	1+
272.84686	364	1+
272.88855	258	1+
272.92952	408	1+
275.05796	268	1+
275.79550	202	1+
275.84140	134	
276.85409	626	1+
276.92046	156	1+
277.16796	172	1+
278.07336	210	1+
278.09822	246	1+
278.89803	414	1+
279.84658	182	1+
279.95624	160	
280.04366	352	1+
280.98028	140	
281.22895	170	
281.79594	546	1+
282.05195	336	1+
282.12198	168	1+
282.27919	142	
283.00882	144	
283.45209	186	1+
283.89436	140	
283.94245	134	
283.98301	166	
285.06326	414	1+
285.10359	142	
285.13509	284	
285.84691	542	1+
285.94325	180	
286.06681	258	1+
286.13541	288	1+
286.79342	328	1+
286.85787	344	1+
287.88840	132	
288.03171	188	1+
288.06362	2692	1+
288.80647	358	1+
288.91730	296	1+
289.78857	456	1+
289.82946	150	
289.85787	232	1+
289.88143	154	
289.91954	218	1+
290.73485	150	1+
290.79678	430	1+
291.92815	206	
292.06670	224	
293.06329	258	1+
293.85115	142	
293.87602	168	
294.09481	372	1+
294.76662	158	
294.86129	520	1+
295.09867	310	1+
295.11762	140	
295.16924	148	
295.93367	206	1+
296.00523	166	
296.80385	518	1+
297.04656	198	1+
298.08315	300	
299.02421	150	
299.86515	130	
300.03116	354	1+
300.11316	216	1+
300.82027	164	
301.03489	300	1+
301.08480	160	
301.78370	160	
301.86063	436	1+
303.08651	238	1+
303.80927	464	1+
303.85602	1840	1+
303.94700	168	
303.97026	168	1+
304.05350	192	
304.09219	142	1+
304.16811	232	1+
305.03873	386	1+
305.81404	168	
305.96694	240	1+
306.92226	168	1+
307.00094	270	1+
307.07736	434	1+
307.13926	408	1+
307.79783	138	
307.88574	148	
308.29102	434	1+
308.86606	160	
310.16220	212	1+
310.31067	392	1+
310.71502	90	1+
310.87902	416	1+
310.92853	320	1+
311.02435	332	1+
311.85333	234	1+
313.02115	242	1+
313.91300	302	1+
315.07785	150	
315.14056	150	
315.83471	164	1+
315.97231	258	1+
316.14218	194	1+
316.16873	220	1+
316.86200	324	1+
317.04807	150	
317.94493	144	
318.93555	390	1+
319.03631	146	
319.08239	186	
319.24703	140	
319.81553	216	1+
319.85409	206	
319.88297	164	
320.01695	262	1+
320.26752	192	1+
321.16431	216	1+
321.81201	434	1+
321.86918	352	1+
321.88781	228	1+
322.81869	338	1+
322.93494	472	1+
322.94558	144	
323.01751	168	
323.08488	202	1+
323.24009	230	
324.23991	336	
324.32572	366	
324.89479	514	1+
325.13209	170	1+
325.32350	162	
325.89678	282	1+
326.04273	136	
326.84220	138	
326.87400	160	
326.95678	134	
327.14194	204	1+
327.17830	136	
327.79845	136	
328.19522	186	1+
328.88752	206	
328.93335	172	
328.97363	162	
329.94302	152	
330.09593	182	
331.04372	148	
331.16635	224	1+
332.09105	1570	1+
333.19182	148	
333.85612	218	1+
334.14151	134	
334.39027	124	1+
334.81215	188	1+
335.05480	144	
335.17120	168	1+
336.05779	142	
336.08809	408	1+
336.13809	390	1+
336.94603	1090	1+
337.82518	264	1+
339.11136	148	
340.17838	190	1+
340.77229	200	1+
340.88079	142	
340.94056	406	
341.06475	202	1+
341.36374	252	1+
341.74790	236	1+
342.28084	406	1+
342.97760	212	1+
343.88618	156	
343.90733	256	
343.96731	202	1+
345.19954	136	
345.80532	142	
346.23637	148	
347.04004	196	1+
348.04138	226	1+
348.11030	192	1+
348.31205	840	1+
348.99419	190	1+
349.31634	724	1+
349.34017	130	
349.76421	172	
349.90799	228	1+
350.18923	208	
350.34667	182	
351.10482	156	
351.19055	140	
351.33511	418	
351.88821	204	1+
352.17985	264	1+
353.03560	136	
353.98370	140	
354.72159	150	
354.89069	294	1+
355.15361	162	1+
356.05411	270	
356.80108	154	
356.83505	170	
357.06205	176	
358.31970	162	1+
358.73073	142	
358.95784	210	1+
359.18491	334	1+
359.79393	190	1+
360.07434	296	1+
360.36652	178	
361.07894	256	1+
361.20995	300	1+
361.35873	142	
362.14173	142	
362.22949	242	1+
362.33908	300	1+
362.99768	198	1+
365.28590	214	1+
365.31559	136	
366.03411	224	1+
366.18687	210	
366.21053	158	
366.32160	648	1+
367.16355	322	1+
367.19007	142	
367.24103	226	1+
367.77936	296	
367.87969	144	
368.42445	608	1+
368.73057	152	
368.83858	268	1+
368.96789	200	1+
369.34825	256	
END IONS

###FS:    #m/z: 322.93028 #charge 1+
###MS: 6
###MSMS: 7
BEGIN IONS
TITLE=Cmpd 4, +MS2(322.9303), 28.0-35.0eV, 0.1min #7
RTINSECONDS=7.1275
SCANS=6-7
PEPMASS=322.93028	5178658
CHARGE=1+
188.98897	148	
191.85973	122	
191.95580	664	1+
192.88999	480	1+
198.02090	124	
198.87713	134	
205.95163	518	1+
209.91936	148	
209.94415	166	
209.99742	214	
215.88792	772	1+
216.02676	214	1+
217.88464	182	
220.86469	456	1+
220.87958	122	
221.94962	1076	1+
222.95331	930	1+
222.97305	138	
224.01032	150	
224.13848	136	
224.96904	118	
224.97150	150	
227.10062	146	
227.95219	408	1+
228.91080	250	1+
229.89429	138	
229.98616	142	
230.86025	278	
230.89021	118	
230.90436	208	
231.01148	152	
231.09514	156	
231.90135	176	
231.96286	258	1+
232.06267	334	1+
233.04085	186	
233.82743	138	
233.89955	520	1+
234.95428	130	1+
235.15349	172	1+
235.82769	236	1+
236.79691	130	
238.02870	214	
238.21392	254	1+
238.87436	118	
239.08045	200	
239.88033	294	1+
240.00249	124	
240.88290	210	1+
240.94115	128	
240.96220	476	1+
241.93957	810	1+
242.94094	488	1+
243.88272	870	
243.96834	118	
244.03620	602	1+
244.06658	140	
244.13029	140	
244.82130	122	
244.96891	142	
245.87887	188	
245.94209	348	1+
246.04680	140	
246.97508	578	
247.03478	164	
247.04873	212	
247.08244	158	1+
247.85451	198	1+
247.91093	120	
247.95814	190	1+
248.03482	1176	1+
248.83478	136	
248.97967	194	
249.03928	786	1+
249.06688	122	
250.97403	202	
251.06457	234	1+
251.92376	302	1+
252.06751	150	1+
252.10413	166	
252.23562	138	
252.83158	426	1+
252.97490	148	
253.83331	358	1+
255.00504	142	
255.03169	154	
255.78829	350	1+
256.03816	334	1+
256.91710	132	
257.08671	180	
257.89846	128	
258.80554	234	
258.91398	186	
258.97175	562	1+
259.07429	152	
259.08871	126	
260.08122	122	
260.99695	150	
261.03854	190	
261.89543	274	
261.97375	180	
262.79670	138	
262.95978	184	
263.05542	644	1+
263.17479	140	
263.82748	384	1+
264.98349	146	1+
265.05156	132	
265.86197	356	1+
266.86764	224	1+
266.99955	220	
267.79554	134	
267.84345	156	
267.93076	234	1+
268.00573	220	
268.85378	128	
268.86796	120	
268.89119	170	1+
268.90962	184	
268.95637	146	
268.98043	120	
268.99973	380	
269.08252	140	
269.79792	156	
270.01770	134	
270.79493	552	1+
271.15129	128	
271.84404	258	1+
271.89226	142	
274.99012	238	1+
275.06155	340	1+
275.97874	212	1+
276.26627	138	
276.31536	108	1+
276.90015	272	1+
277.03882	160	
277.11979	212	1+
277.26189	206	1+
277.90219	220	1+
278.08521	230	
278.21437	270	1+
278.99873	128	
279.09510	588	1+
279.22965	202	
280.14384	378	
280.23496	140	
280.25306	518	1+
280.85446	132	
280.96363	190	1+
281.05503	256	
281.14630	164	
282.28048	154	
282.80689	282	1+
282.85710	294	1+
283.03912	200	
283.06673	388	
283.09100	168	
283.10561	144	
283.78979	208	
283.94238	190	1+
284.16287	126	
284.29408	872	1+
284.85409	318	1+
284.92404	132	
285.09645	144	
285.17887	122	
285.98071	212	1+
286.01311	282	1+
286.18463	322	
286.21745	116	
286.91952	178	
287.06239	532	1+
287.80471	358	1+
288.06626	460	1+
288.80674	316	1+
289.88263	454	1+
290.09053	140	
290.96844	128	
292.03528	118	
292.06359	260	
292.87876	154	
292.91686	138	
293.06714	824	1+
293.87336	186	1+
294.27583	156	
294.86297	172	
295.03480	152	1+
295.83071	218	1+
295.97851	334	1+
296.16838	126	
296.80887	140	
296.86192	158	
297.87296	120	
299.04133	240	1+
299.05729	162	
299.08025	172	1+
299.89517	178	1+
300.05780	150	
300.11133	216	1+
300.99698	150	
302.88858	150	
303.21272	494	1+
303.81072	198	1+
303.87549	140	
304.06645	128	
304.18958	280	1+
304.26397	342	1+
304.97345	272	1+
305.06499	306	1+
306.27961	140	
306.79512	468	1+
306.87333	220	
306.89156	134	
307.79989	394	1+
307.89111	178	
308.06764	212	1+
308.08358	136	
308.29368	868	1+
308.87612	120	
308.89736	144	
309.89315	200	
310.30877	622	
310.89093	166	
311.02539	148	
311.88491	208	
312.02857	714	1+
312.15676	164	1+
312.86709	144	
312.88166	252	1+
315.96441	194	1+
317.03075	168	
318.89289	246	1+
320.11439	122	
320.89041	314	1+
321.05730	152	1+
321.08940	138	
322.10961	344	1+
322.34071	118	
323.23906	2296	1+
323.89414	718	1+
324.03049	314	1+
324.13664	338	1+
324.17163	120	
324.20682	1046	1+
324.89636	616	1+
325.22856	140	
326.32966	132	
326.88979	142	
326.97463	154	
326.99886	114	
327.21562	158	
327.24787	226	
327.88254	130	
328.01475	136	1+
END IONS

###FS:    #m/z: 336.94649 #charge 1+
###MS: 6
###MSMS: 8
BEGIN IONS
TITLE=Cmpd 5, +MS2(336.9465), 28.0-35.0eV, 0.2min #8
RTINSECONDS=7.8995
SCANS=6,8
PEPMASS=336.94649	486480
CHARGE=1+
182.87144	120	
189.86397	172	
196.88287	294	
201.01045	170	1+
205.01808	312	
205.94683	126	
206.95049	144	
207.97527	114	
209.88732	130	
210.88447	384	1+
211.94485	17924	
212.88057	1388	1+
212.92340	124	
212.94745	704	
213.90777	138	
213.94053	8462	1+
214.26207	96	1+
215.88820	998	1+
215.93799	1084	
217.88333	410	1+
217.93506	338	
219.03088	448	
220.88666	206	1+
221.94556	534	1+
223.98578	262	1+
225.88559	112	
227.11000	134	
227.13979	120	
228.89404	454	1+
229.02487	184	1+
229.04483	252	1+
229.95557	14816	1+
230.11721	214	1+
230.88926	2288	1+
230.98446	124	
231.15432	118	1+
231.95089	6366	1+
233.04597	510	
233.12240	94	1+
233.89678	1080	1+
233.94856	1354	1+
234.03584	176	1+
234.83440	170	
235.01127	210	1+
235.81841	138	
235.87204	244	1+
235.89159	188	1+
236.80593	134	
236.83757	182	1+
238.04238	226	1+
239.87051	284	1+
239.90911	120	
239.94086	206	1+
240.79529	192	1+
241.04932	182	
241.09777	120	
241.95831	270	1+
243.06563	112	
243.19274	156	1+
243.89916	144	
244.03784	274	
245.03992	222	
246.06018	130	
246.97637	578	
247.04589	154	
247.08229	208	1+
247.96563	4166	
248.03587	1452	1+
248.89988	824	1+
248.96702	130	
248.99265	236	1+
249.04061	964	1+
249.08930	142	
249.15048	154	
249.22914	118	
249.96069	2494	1+
251.79172	114	
251.96451	190	
252.46790	118	
252.97148	9908	1+
253.00324	166	
253.90504	626	1+
254.09122	130	
254.96732	4358	1+
255.07445	438	1+
255.14518	126	
255.80027	202	1+
256.01535	218	1+
256.10160	118	
256.85655	206	
256.91253	110	
256.96467	730	1+
257.85307	168	
257.89411	116	
258.95033	120	
259.05915	128	
259.14749	196	1+
259.88270	240	1+
260.06938	152	
260.23192	172	1+
260.82339	244	1+
260.85223	134	
260.98428	242	1+
261.07889	162	1+
261.13806	192	1+
262.05142	756	1+
262.18002	210	1+
263.03209	344	1+
263.05596	630	1+
263.83294	298	1+
264.84245	196	1+
264.88748	138	
265.01763	444	1+
265.11938	176	
265.25851	116	
265.93350	110	
266.24682	114	
266.86952	136	
266.99982	462	1+
267.10209	146	
267.79583	236	1+
268.46335	142	
268.83791	232	
268.95952	188	
269.02945	122	
269.08672	124	
269.11752	136	
270.85294	210	
270.98247	672	
271.05228	180	1+
271.13514	126	
271.17074	134	
272.95454	144	
272.97629	336	
273.00852	174	
273.79176	162	
274.05023	518	1+
274.19463	156	
274.98352	266	1+
275.01223	366	1+
275.05568	434	1+
275.81847	150	
275.85028	374	1+
276.85405	334	1+
276.89525	150	
277.07349	552	1+
277.12265	122	
278.96305	270	1+
279.79497	190	1+
280.06491	126	
281.05159	460	1+
281.87542	144	
282.27875	168	
283.03155	150	1+
283.86141	278	1+
285.08789	256	1+
286.85209	294	1+
286.94189	240	1+
288.06161	156	
288.20266	394	
288.80904	116	
288.96431	116	
289.06147	142	
289.14240	192	
289.51060	144	
289.87464	140	
290.10478	258	1+
290.79663	158	
290.82288	142	
290.86920	176	
291.80820	158	
291.86697	116	
292.05966	1062	1+
292.87014	172	
293.10803	382	1+
293.79980	222	1+
293.85823	324	1+
294.00150	192	
294.20787	114	
294.82401	128	
295.27928	140	
295.99270	188	
296.88985	202	1+
296.91019	114	
296.95377	114	
296.96856	238	1+
297.06029	172	
297.82049	168	
299.06264	514	1+
300.16318	120	
300.83510	340	1+
300.97715	120	
303.01904	134	
303.14065	230	
304.83115	116	
305.03127	230	1+
305.14719	218	1+
305.88300	228	1+
306.07715	552	1+
306.10244	158	
306.26716	144	
306.28586	230	1+
307.08150	318	1+
307.11873	134	1+
308.15600	240	1+
309.79975	206	1+
310.30530	276	1+
310.87913	298	
311.02688	202	
311.04978	262	1+
311.14409	160	1+
311.88265	200	
312.88409	128	
312.94696	184	
314.81648	134	
315.01401	110	
315.15955	414	1+
315.18192	130	
315.82806	240	1+
315.85619	110	
316.97667	226	1+
317.02980	116	
317.99718	228	1+
318.03493	178	1+
318.12875	166	1+
318.93783	128	
319.07964	252	
319.17018	154	
320.09233	186	1+
320.81425	110	
320.84181	118	
321.08180	220	1+
321.12322	142	
321.93828	220	1+
321.95480	208	1+
322.22498	172	
323.15441	124	
323.23971	464	1+
323.64034	122	
323.89125	126	
324.11067	186	1+
324.89182	346	
325.90192	170	
327.05979	126	
327.87958	366	1+
328.31546	204	
328.81151	148	
329.31972	164	
332.09439	292	
332.22738	188	1+
333.28472	136	
333.88927	140	
333.97058	116	
334.98088	122	
335.03357	130	
335.09711	226	
335.86938	176	
336.08786	686	1+
336.13315	214	1+
337.09261	572	1+
337.17958	112	
337.21044	124	
337.26616	190	1+
338.25666	136	
339.09174	206	
339.13042	272	1+
340.39180	220	1+
341.25044	228	
END IONS

###FS:    #m/z: 507.84671 #charge 1+
###MS: 6
###MSMS: 9
BEGIN IONS
TITLE=Cmpd 6, +MS2(507.8467), 28.2-35.2eV, 0.2min #9
RTINSECONDS=8.672
SCANS=6,9
PEPMASS=507.84671	431060
CHARGE=1+
191.95441	526	1+
196.01740	226	
199.88718	382	1+
209.94354	354	1+
216.89255	576	1+
217.89773	386	1+
217.95446	498	1+
219.98325	296	
223.04422	168	1+
224.97776	318	
225.02265	204	1+
225.96918	158	1+
230.84638	778	1+
232.09436	198	1+
233.88284	190	1+
235.14364	210	1+
237.08635	266	1+
238.06545	508	1+
238.08999	222	1+
238.10117	190	1+
239.07221	424	1+
240.04533	200	1+
240.99766	212	
241.85933	134	1+
242.89424	260	1+
242.97160	282	1+
243.03381	428	1+
244.03702	280	1+
244.91994	320	1+
247.03694	594	1+
247.07676	212	
247.97685	326	1+
248.03900	460	1+
248.85939	612	1+
249.00663	268	1+
250.06093	228	
250.09731	242	
250.94144	226	
250.97026	646	1+
251.07176	290	
252.08002	288	
252.93002	340	1+
252.97208	222	1+
253.08350	252	
253.89762	220	
253.91561	262	1+
254.09613	202	
254.95938	392	1+
256.08638	234	1+
256.16826	216	1+
256.79124	264	
256.92150	260	1+
257.03161	358	1+
257.85762	498	1+
258.07748	270	1+
258.16892	264	1+
259.00611	322	1+
259.17277	186	1+
261.03382	200	1+
263.90613	602	1+
264.40973	244	1+
264.91012	446	1+
266.09782	224	
266.16934	624	1+
266.78463	186	1+
266.86474	790	1+
267.03529	334	1+
267.10985	510	1+
267.37913	188	1+
267.90133	252	1+
268.86849	236	
268.93208	198	
268.96900	404	1+
269.08412	286	1+
270.85905	472	
270.91954	172	1+
270.97211	258	1+
271.06195	210	
271.08586	364	1+
271.38676	390	1+
271.87500	706	
271.92874	210	1+
272.39058	308	1+
272.85312	2328	1+
273.80312	406	1+
273.88124	264	1+
274.12605	276	1+
274.80429	282	1+
275.85998	674	1+
275.95355	226	1+
276.11838	310	1+
276.79708	432	1+
276.86004	470	1+
276.93384	272	1+
277.09686	238	1+
277.15311	232	
278.36560	288	1+
278.86042	338	
279.05896	264	1+
279.10604	300	1+
279.13162	336	1+
279.87671	204	
280.82880	212	1+
280.99457	300	1+
281.58206	154	1+
281.88106	554	1+
282.05462	214	1+
282.09156	328	1+
282.80536	256	1+
282.85425	486	1+
282.88496	380	1+
282.93788	342	1+
284.00861	426	1+
284.78953	308	1+
284.87805	584	1+
285.01508	272	1+
285.09849	198	
285.90330	440	1+
285.94263	1080	
286.15297	324	1+
286.19045	210	1+
286.79327	384	1+
286.86976	552	1+
286.98758	348	
287.70003	170	1+
287.84393	284	
287.89190	218	
287.93308	318	1+
288.06129	298	1+
288.86846	696	
288.96038	316	1+
289.23951	94	1+
289.88370	1970	
289.96678	200	1+
290.14883	176	1+
290.43367	262	1+
290.79251	202	1+
290.86743	3904	1+
292.06859	316	1+
292.52027	90	1+
292.88484	322	
293.01994	202	
293.04149	504	1+
293.12338	550	1+
293.81741	260	1+
293.87422	11212	1+
293.90824	530	1+
294.01284	384	1+
294.12618	474	1+
294.90933	442	1+
294.93791	222	
295.01565	278	1+
295.32088	254	1+
295.95189	348	1+
296.04797	294	1+
296.14227	350	1+
296.17563	162	1+
296.40573	316	1+
296.48763	218	1+
296.85871	430	
296.88222	1986	1+
296.95662	236	1+
297.02206	474	1+
297.61714	118	1+
297.81543	250	
297.98693	174	1+
298.80905	660	1+
298.85498	666	1+
298.87884	2054	1+
298.91777	588	1+
299.81544	470	1+
299.92054	458	1+
300.64843	298	1+
300.86270	1166	1+
300.89953	258	
301.84709	334	1+
301.97682	554	1+
302.15147	306	1+
302.17940	234	1+
302.88338	582	1+
302.94789	1038	1+
303.00304	322	1+
303.21431	214	1+
303.95294	736	1+
304.01101	278	1+
304.23607	132	1+
304.80400	358	1+
304.87698	262	
305.80676	306	1+
305.85555	338	
305.93673	314	1+
306.12415	248	
306.16662	268	1+
306.24558	266	1+
306.27636	282	
306.87723	340	
306.96643	360	1+
307.04936	264	1+
307.13920	1372	1+
307.79554	346	1+
307.89121	3034	
307.96745	266	1+
308.14304	1164	1+
308.29425	526	1+
308.88118	4032	1+
309.79727	258	1+
309.88801	2474	1+
309.99336	360	1+
310.15905	1082	1+
310.80459	158	1+
310.87030	462	
310.96621	312	1+
311.02304	878	1+
311.07099	204	
311.88414	23904	1+
312.12353	218	
313.05624	200	
313.12577	412	1+
313.13514	442	1+
313.16361	234	1+
313.82748	360	1+
313.96356	234	
314.07596	202	
314.13499	296	1+
314.86627	1682	1+
314.94370	640	1+
315.03462	228	
315.08152	296	
315.16647	208	1+
315.63539	210	1+
316.02104	272	
316.86625	1022	1+
316.88837	2728	1+
317.16487	324	1+
317.80106	230	1+
317.81983	582	1+
318.19318	242	1+
318.34365	108	1+
318.53187	264	1+
318.86113	824	1+
318.88435	794	1+
319.05416	506	1+
319.08126	312	1+
319.11871	350	1+
319.53489	146	1+
319.99568	334	1+
320.05737	310	1+
320.26615	118	1+
320.77268	162	1+
320.89889	326	1+
320.97513	316	1+
321.32675	200	1+
321.82552	248	1+
321.85201	550	1+
321.88551	382	1+
322.12976	376	1+
322.15975	204	
322.89006	276	1+
323.02234	202	1+
323.04411	272	
324.00965	416	1+
324.08356	250	1+
324.09928	238	1+
324.86358	496	1+
324.98776	868	1+
325.90025	1642	1+
326.18939	204	1+
326.81073	392	1+
326.96383	218	
327.14041	506	1+
327.37314	440	1+
327.88346	1132	
327.89805	1052	
328.37733	476	1+
328.87122	720	
329.05121	260	
329.11878	246	1+
329.21606	152	1+
329.49878	96	1+
329.89058	2568	1+
329.95768	510	1+
330.16541	318	
330.18707	202	1+
331.03200	254	1+
331.89876	3916	1+
331.93614	198	
332.02135	166	1+
332.87584	1262	1+
332.90428	2584	1+
332.95139	252	
332.97282	208	
333.12966	268	1+
333.16955	710	1+
333.94945	410	1+
333.98627	422	1+
334.11043	350	1+
334.90035	1132	
334.98775	358	1+
335.52043	96	1+
335.83919	398	1+
335.88794	380	
336.01299	268	1+
336.15038	214	
336.25371	206	1+
336.87827	204	
336.88518	1004	1+
336.90508	240	
336.94780	386	1+
337.11208	280	1+
337.12713	200	
338.05675	710	1+
338.87854	1320	1+
339.40007	362	1+
339.62189	198	1+
339.73592	94	1+
339.82733	214	
339.87968	936	1+
340.18601	206	1+
340.94480	198	
341.03702	210	
341.06794	466	1+
341.79902	222	1+
341.83267	256	1+
342.97996	408	1+
343.09605	256	1+
343.14722	298	1+
343.87567	666	1+
343.99750	196	1+
344.89888	476	1+
345.05530	294	1+
346.79160	280	1+
346.96599	260	1+
347.03206	362	1+
347.43498	226	1+
347.88827	290	
348.91498	418	1+
349.17590	370	1+
349.82386	302	
350.03696	208	
350.22925	144	1+
350.83194	504	1+
350.88714	1114	1+
350.91744	518	1+
350.96341	610	1+
351.97379	432	1+
352.68781	132	1+
352.73034	212	1+
352.77513	482	1+
352.90921	2418	1+
352.95684	488	1+
354.05702	496	1+
354.10172	288	1+
354.18468	764	1+
355.02298	242	1+
355.06104	306	1+
355.15536	348	1+
355.18665	518	1+
355.89318	672	1+
355.95787	324	1+
356.18475	312	1+
356.36799	266	1+
356.78507	252	
356.86036	200	
357.78750	200	
358.85999	258	
359.00595	362	1+
359.02526	216	
360.01037	308	1+
360.15899	210	
362.36212	434	1+
362.88902	446	1+
362.96867	196	1+
363.10747	354	1+
363.14071	480	1+
363.30153	186	1+
363.92927	358	1+
364.06871	416	1+
364.11088	254	1+
364.84651	558	1+
365.02718	676	1+
365.40766	282	1+
365.99365	280	1+
366.18317	856	1+
366.41356	212	1+
366.84029	4374	1+
367.05167	222	
367.09290	200	
367.13082	470	1+
367.70965	220	
368.07680	404	1+
368.33831	246	
368.71070	412	1+
369.07965	342	1+
369.83801	246	
369.87014	256	
369.97102	226	1+
370.02074	662	1+
370.18927	458	1+
370.79266	326	
370.83251	298	
370.84991	314	
370.88216	200	
371.02744	490	1+
371.08214	398	1+
371.16696	488	1+
371.41000	334	1+
371.72288	210	
371.99775	372	1+
372.71680	382	1+
372.80370	212	
372.85966	296	
372.92824	450	1+
373.71828	302	1+
373.83340	286	
373.88585	498	1+
374.04310	220	
374.09449	140	1+
374.18411	312	1+
374.78694	386	1+
375.95102	206	1+
376.04358	518	1+
376.22114	340	1+
376.81513	204	1+
376.88587	580	1+
377.00650	130	1+
377.84155	454	1+
377.86250	382	1+
377.88738	424	1+
378.18760	346	1+
378.36872	222	1+
378.92515	374	1+
379.38431	354	1+
380.10938	754	1+
380.14163	382	1+
380.30029	88	1+
380.36096	364	1+
380.85816	736	1+
381.02773	272	1+
381.36622	282	1+
381.98165	226	1+
382.03445	172	1+
382.73344	222	1+
382.79813	286	1+
382.85785	576	1+
382.90246	218	
383.11666	288	
383.17087	216	1+
384.07255	236	1+
384.85133	8938	1+
385.10867	270	
385.22014	764	1+
385.73203	272	1+
385.97477	166	1+
386.71144	166	1+
387.16708	352	1+
388.19742	848	1+
388.74043	208	
388.79705	692	1+
388.96158	236	1+
389.06329	210	
389.20214	724	1+
389.86551	392	
390.04918	472	1+
390.18265	448	
390.84214	754	
390.87091	278	
391.80912	256	
391.84276	622	
391.86457	230	
391.99056	302	1+
392.59841	90	1+
392.76795	222	1+
392.86477	3432	1+
393.11821	274	1+
393.19342	396	1+
393.25775	274	1+
393.79723	1342	1+
393.83575	246	
394.12041	158	1+
394.35679	162	1+
394.83179	958	1+
394.86220	1000	1+
394.91037	230	
394.98700	316	1+
395.40361	230	
396.19539	218	
396.81118	272	1+
396.86746	224	
397.14723	362	1+
397.40255	238	1+
398.18894	202	1+
398.73158	294	1+
398.86521	598	1+
398.90133	228	
398.98641	100	1+
399.14185	280	1+
399.83770	340	1+
399.91167	412	1+
400.02841	342	1+
400.07112	326	1+
400.22226	226	
402.22520	762	1+
402.31542	114	1+
402.86691	5280	1+
403.76278	208	
403.87201	3552	1+
403.93494	254	1+
404.59768	150	1+
405.86992	2298	1+
405.90133	242	
406.08650	330	1+
406.80865	316	
407.13685	596	1+
407.19775	196	1+
407.30757	170	1+
407.73340	676	1+
407.81754	210	
407.86669	15828	1+
408.06837	410	
408.91639	208	
409.12561	458	1+
409.47715	156	1+
409.68481	336	1+
409.72271	434	1+
409.81255	340	
409.91753	556	1+
410.05910	508	1+
410.16418	260	1+
410.87464	3884	1+
411.08411	198	
411.16550	218	1+
411.81066	1930	1+
411.85000	316	
411.96450	292	1+
412.84684	1450	1+
412.91714	326	
412.95690	324	1+
413.07604	770	
413.18155	282	1+
414.19423	688	1+
414.22951	350	1+
414.81724	360	1+
415.19581	586	1+
415.87382	998	1+
416.01122	196	1+
416.09596	136	1+
416.14208	394	1+
416.58349	102	1+
416.78534	234	1+
416.87605	692	1+
417.58825	132	1+
417.82656	336	1+
418.24995	140	1+
418.85191	356	1+
418.88011	282	1+
419.12930	258	1+
419.15105	302	1+
419.38468	422	1+
420.42122	126	1+
421.73995	166	1+
421.88123	2856	1+
422.14450	202	
422.63083	94	1+
423.05111	252	1+
423.09432	318	1+
424.09914	210	1+
424.14355	370	
424.81789	200	1+
424.86246	414	
425.15105	258	
425.69002	380	1+
425.88269	2208	
426.19358	368	1+
426.22763	430	1+
426.86420	3178	1+
426.93944	404	1+
427.10883	304	1+
427.73532	378	
428.01282	190	1+
428.11720	190	1+
428.18271	382	1+
428.74262	362	
428.76809	260	
428.79779	218	
428.88730	5860	1+
428.98898	292	1+
429.06922	238	1+
429.15305	316	1+
429.18730	248	1+
429.20977	284	1+
429.74022	812	1+
429.92533	176	1+
430.74105	512	1+
430.85734	864	
430.87585	2150	1+
431.41118	260	1+
431.97889	194	1+
432.24159	604	1+
432.69413	286	1+
433.25565	252	1+
433.60157	94	1+
433.85341	268	1+
434.14540	366	1+
434.25550	200	1+
434.88977	374	
435.14677	232	1+
435.71565	324	1+
435.86798	286	
436.76443	374	1+
437.15350	508	1+
437.37717	202	1+
437.76911	316	1+
438.10121	226	1+
439.15223	220	1+
439.89387	1350	1+
440.10653	206	1+
441.32483	242	1+
441.89703	238	
442.15551	628	
442.21373	236	1+
442.82485	210	1+
443.15278	960	1+
443.24302	710	1+
443.88278	244	
443.94388	436	1+
444.15562	638	1+
444.38585	334	1+
444.87290	2864	1+
444.95253	470	1+
445.74323	400	
446.90082	906	1+
447.08845	234	1+
447.37386	274	1+
448.12275	416	1+
448.15682	418	1+
448.88625	1762	1+
449.06250	258	1+
449.19311	260	1+
449.88029	942	1+
450.75833	212	1+
451.86828	532	1+
451.90566	584	
452.00997	268	1+
452.79153	178	1+
453.90285	248	1+
453.97203	198	1+
454.13392	146	1+
454.21816	396	1+
455.22109	318	1+
457.77169	326	1+
457.86684	340	1+
457.90601	2064	1+
458.39541	236	1+
460.16371	424	
460.24122	308	
461.16216	568	1+
461.73357	266	1+
461.81296	204	1+
462.16110	376	1+
462.23593	218	
462.88427	1104	1+
462.99643	302	1+
463.75320	238	1+
464.78897	692	1+
465.17421	206	
465.47578	178	1+
465.90871	262	1+
466.08235	216	1+
466.94314	210	1+
467.05584	188	1+
467.10696	214	1+
467.16629	234	1+
467.88939	1926	1+
468.18678	216	1+
468.78302	644	1+
468.97530	190	1+
469.26506	196	1+
469.39225	256	1+
469.87125	204	1+
469.91483	680	1+
470.78128	184	1+
471.03394	302	1+
471.71554	252	1+
471.97529	184	1+
472.12608	200	1+
472.72082	202	1+
473.22432	198	1+
473.76328	262	1+
474.07470	190	1+
474.71897	334	1+
475.71829	258	1+
476.06715	214	1+
476.86987	216	1+
479.21016	154	1+
480.00496	176	1+
480.71999	284	1+
480.92076	346	1+
481.72316	258	1+
483.03494	120	1+
483.12820	224	1+
483.79398	242	1+
484.13592	148	1+
484.72070	222	1+
484.79825	202	1+
485.90085	1056	1+
486.79435	234	1+
487.10673	186	1+
487.27334	224	
488.28309	474	1+
488.44490	228	1+
488.88503	130	1+
489.41424	204	
489.65131	286	1+
489.93838	182	1+
490.88843	206	1+
491.43058	348	1+
492.05731	258	1+
492.10045	216	1+
492.79800	398	1+
493.37251	208	1+
493.71595	162	1+
494.02339	128	1+
494.25686	288	1+
495.75890	278	1+
496.15312	176	1+
498.02605	210	1+
498.73758	366	1+
499.73336	320	1+
499.88191	270	1+
501.72697	124	1+
501.76991	204	1+
501.80762	284	1+
502.31499	232	1+
502.80615	330	1+
503.11296	354	1+
503.31825	204	1+
503.35531	9352	1+
503.43084	202	
503.77901	272	1+
503.79098	280	1+
504.20163	248	1+
504.27276	974	1+
504.78680	194	1+
505.02632	148	1+
505.28048	540	1+
505.41234	590	1+
505.51049	162	1+
505.56583	182	1+
505.74869	148	1+
506.06941	186	1+
506.27554	466	1+
506.33654	626	1+
506.41384	444	1+
506.47226	246	1+
506.56521	128	1+
506.66951	176	1+
506.72836	220	1+
506.80704	222	1+
506.84118	204	1+
506.87667	238	1+
506.95958	188	1+
507.01624	276	1+
507.67300	212	1+
507.81370	164	1+
507.83921	148	1+
507.95900	118	1+
508.23023	346	1+
508.37529	252	1+
508.45456	520	1+
509.12780	582	1+
509.17667	314	1+
509.23643	204	1+
509.30929	824	1+
509.37702	180	1+
509.46150	326	1+
509.49190	240	
509.51777	240	1+
509.72929	218	1+
509.85269	256	1+
509.86382	278	1+
509.94274	162	1+
510.18305	346	1+
510.27411	224	1+
510.31353	604	1+
510.51779	174	1+
511.03259	210	1+
511.27872	212	1+
511.44997	300	1+
511.48647	344	1+
512.40967	156	1+
512.48755	210	1+
512.74550	190	1+
END IONS

###FS:    #m/z: 322.93068 #charge 1+
###MS: 10
###MSMS: 11
BEGIN IONS
TITLE=Cmpd 7, +MS2(322.9307), 28.0-35.0eV, 0.2min #11
RTINSECONDS=12.355
SCANS=10-11
PEPMASS=322.93068	5277812
CHARGE=1+
189.96179	170	
191.95500	470	1+
192.89133	144	
196.01736	200	
197.99103	148	
199.85856	144	
199.88990	116	
200.01302	138	
202.85809	122	
205.94949	604	1+
207.95028	142	
210.90001	148	
213.88672	196	
215.88850	864	1+
217.86680	204	
217.88265	128	
219.02999	148	
220.86556	182	
221.50729	136	
221.86583	146	
221.94891	114	
222.85794	116	
222.95303	838	1+
224.95660	122	
227.89362	232	
227.95469	192	
229.99535	122	
230.84817	204	
230.86052	368	1+
230.89243	382	
231.90389	188	
232.90446	120	
232.92929	114	
233.04478	256	
233.89907	448	1+
235.87725	112	
235.91032	114	
236.00807	362	1+
236.04249	130	
238.87721	110	
239.08481	250	
239.98485	182	1+
240.06527	228	1+
240.80051	264	1+
240.82641	146	
240.94239	450	
240.96552	446	
241.93933	1582	1+
242.94125	1204	1+
243.88253	1052	1+
244.04040	128	
245.82405	180	1+
245.87799	310	
245.94327	236	
246.04251	150	
246.97497	638	1+
247.84471	144	
248.03347	848	1+
248.88047	112	
248.90617	110	
248.93292	174	1+
249.03705	500	1+
249.97899	138	
250.89925	200	1+
251.92922	110	
252.10486	134	
252.22789	234	1+
253.07049	118	
253.08823	174	1+
254.12393	118	
254.83951	162	
255.78137	124	
257.40204	124	
257.79919	224	
258.83475	136	
258.91752	116	
258.97189	342	1+
259.03786	144	
259.05660	146	
259.07202	132	
259.09019	152	
260.10325	124	
260.17615	170	
260.19694	198	1+
260.80795	232	1+
260.88781	124	
261.89294	510	1+
262.09609	152	1+
262.13583	280	1+
263.05572	292	
263.97950	162	
265.02111	174	
265.06022	202	
266.06734	112	
267.00073	210	
267.08673	292	1+
268.00182	220	
268.05893	124	
268.86651	132	
268.95843	198	
269.00530	772	1+
269.79682	314	1+
269.84527	108	
270.93456	108	
270.96656	134	
271.84875	306	1+
271.87047	194	
272.79055	450	1+
272.80392	134	
273.09470	128	
273.17394	110	
273.79554	296	1+
273.84813	234	1+
274.04839	114	
274.19370	118	
275.05754	110	
275.07518	116	
275.46356	114	
275.79535	140	
276.81743	118	
276.84144	116	
276.85928	284	1+
277.07445	194	
279.09297	748	1+
279.23238	188	
280.14272	516	1+
280.86774	140	
280.98652	206	1+
281.11187	136	
282.03580	130	
282.85774	174	
283.06977	114	
283.12322	162	
283.26244	328	
283.79078	134	
284.29420	1138	1+
284.31627	172	
284.92464	110	
285.85797	116	
285.94051	156	
286.18468	110	
286.79260	114	
286.91889	302	
288.06628	590	1+
288.82612	122	
289.78907	128	
289.85847	138	
289.88062	202	
290.85647	134	
291.03201	110	
291.25644	124	
291.80191	280	1+
292.05752	628	1+
292.86629	182	
293.86335	582	1+
294.05157	132	
294.12396	124	
294.86355	358	1+
296.81157	128	
297.05805	126	
297.91347	202	
298.80993	156	
299.06134	120	
301.08707	126	
302.92789	188	1+
303.02908	132	
303.21060	306	
303.88341	146	
304.03170	126	
304.19270	128	
305.06767	276	1+
305.22194	110	
306.07075	230	1+
306.87560	114	
307.30953	142	
307.80090	150	
307.88967	150	
307.93279	178	1+
308.29155	458	
308.80938	144	
308.88038	174	
309.08413	274	1+
309.18580	112	
309.29818	208	
309.81061	114	
310.09011	246	1+
310.31156	714	
310.87757	720	1+
311.03296	196	
311.86039	146	
312.02954	202	
313.02873	500	
317.54347	112	
317.94449	128	
318.06115	112	
318.86686	192	1+
319.08460	108	
319.11863	190	1+
320.15512	124	
320.82902	216	1+
323.13886	222	1+
323.16956	174	1+
323.20250	494	1+
323.23965	1534	1+
323.88687	130	
324.20432	428	1+
324.89121	248	
326.27644	108	
327.18439	206	1+
327.83137	114	
END IONS

###FS:    #m/z: 507.84692 #charge 1+
###MS: 10
###MSMS: 12
BEGIN IONS
TITLE=Cmpd 8, +MS2(507.8469), 28.2-35.2eV, 0.2min #12
RTINSECONDS=13.1275
SCANS=10,12
PEPMASS=507.84692	530942
CHARGE=1+
188.53615	242	
191.95389	548	
195.01088	450	1+
196.01555	388	1+
196.88874	422	1+
197.89083	356	1+
199.88738	396	
200.88847	578	1+
209.94337	466	1+
212.04803	218	1+
215.83662	256	1+
216.89832	554	1+
217.89989	414	1+
217.95501	456	1+
217.99241	204	1+
221.96991	208	1+
224.04188	232	
225.05123	434	1+
226.05555	292	1+
226.88426	212	1+
226.94919	382	1+
229.99928	248	1+
230.03958	276	1+
230.84893	556	1+
231.07653	212	1+
231.89932	246	
233.99851	238	
234.86525	246	
234.89870	474	1+
236.11720	144	1+
236.93071	278	1+
238.88739	558	1+
238.90880	200	1+
239.10254	262	1+
240.07811	230	
241.05179	194	1+
241.85527	180	1+
242.07657	228	1+
242.89041	588	1+
243.39169	192	1+
244.41303	244	1+
244.86427	182	1+
245.13216	164	1+
245.96734	318	1+
247.08593	394	1+
247.48073	198	1+
248.03498	266	1+
248.85439	546	1+
249.00633	356	1+
249.15767	234	1+
249.88467	600	1+
250.97192	486	1+
252.01308	208	1+
252.07773	312	
252.39959	240	1+
252.85331	474	1+
253.08968	654	1+
253.95811	316	1+
254.05468	270	1+
254.09483	420	1+
254.13370	396	1+
254.90594	522	1+
254.92756	280	1+
255.04744	158	1+
255.98753	294	1+
257.03225	212	1+
257.05194	182	1+
258.78513	340	1+
258.85743	252	
259.83825	282	1+
260.10694	324	1+
260.84798	220	1+
260.99126	224	1+
261.04860	530	1+
261.87114	346	1+
261.88612	220	
261.92114	464	1+
262.04884	392	1+
262.13644	452	1+
262.99038	274	1+
263.07607	310	1+
263.91723	218	1+
264.26967	158	1+
265.08504	316	1+
265.95852	486	1+
266.13550	562	1+
266.16671	522	1+
266.44803	216	1+
266.86993	878	1+
267.04119	438	1+
267.07286	412	1+
267.10631	250	1+
267.85943	510	1+
267.89940	398	
268.04240	340	1+
268.97135	458	1+
269.36169	316	1+
269.88729	278	
270.73503	110	1+
270.85958	1644	1+
272.28632	112	1+
272.85375	3054	1+
272.94960	626	1+
273.02559	218	
273.38017	204	1+
273.87964	280	
273.95296	374	1+
274.01551	334	1+
274.06353	224	
274.12182	312	1+
274.80005	570	1+
274.85272	948	1+
275.01277	188	1+
275.39193	262	1+
275.86948	284	
276.04403	362	1+
276.11776	224	1+
276.80046	288	
277.12286	144	1+
277.88723	478	1+
279.02264	308	1+
279.04875	260	1+
279.13888	278	1+
279.39585	398	1+
279.86208	246	
279.94641	212	1+
280.37568	684	1+
280.39911	250	1+
280.85580	992	1+
280.88768	270	1+
281.37642	514	1+
283.24373	202	1+
284.16412	206	1+
284.87740	552	1+
285.19541	150	1+
285.94202	2012	1+
286.03611	434	1+
286.79345	474	1+
286.87129	330	
286.92042	224	1+
286.96246	288	
287.84328	430	
287.97670	224	1+
288.06272	316	1+
288.15717	110	1+
288.40473	272	1+
288.84495	288	
288.87115	1558	
289.40867	172	1+
289.81132	272	1+
289.88093	3060	
289.90807	372	1+
290.10090	526	1+
290.39402	356	1+
290.78774	152	1+
290.86751	7870	1+
290.97897	360	1+
291.10385	414	1+
291.94017	322	1+
291.98254	254	1+
292.07492	284	
292.21301	190	1+
293.04993	318	1+
293.12198	610	1+
293.35161	292	1+
293.39820	508	1+
293.87390	19830	1+
293.96310	256	
294.12735	446	1+
294.27679	232	1+
294.80773	668	1+
295.00130	512	1+
295.27849	206	1+
296.09940	396	1+
296.14330	316	
296.26347	136	1+
296.45983	172	1+
296.85895	982	1+
296.88245	1796	1+
296.91477	266	
297.01522	372	1+
297.14626	240	
297.24330	128	1+
297.33654	224	1+
297.81903	756	1+
297.96394	436	1+
298.34305	140	1+
298.36772	386	1+
298.61990	84	1+
298.85466	968	1+
298.87879	2066	1+
298.96802	288	1+
299.81375	374	
300.11885	420	1+
300.23802	152	1+
300.85900	2374	1+
300.89943	618	1+
300.92996	688	1+
300.98338	372	1+
301.14816	592	1+
301.30208	178	1+
301.43214	204	1+
302.15397	406	1+
302.36156	204	1+
302.88466	336	
302.91062	224	
302.95081	1068	1+
303.01113	216	
303.10305	296	
303.46172	222	1+
303.85480	604	1+
303.87496	304	
303.95046	1104	1+
304.45906	258	1+
304.78431	266	1+
304.88517	298	
304.99913	460	1+
305.05632	248	1+
305.10317	236	
305.82610	250	
305.85670	336	
305.90504	302	1+
306.78120	322	1+
306.83168	316	1+
306.85681	272	
306.88200	344	
307.13317	256	
307.79664	354	1+
307.89103	3398	
307.99785	260	
308.03003	458	1+
308.14346	1340	1+
308.29292	222	
308.35042	292	1+
308.88029	6142	1+
309.27587	262	1+
309.30691	382	1+
309.37422	570	1+
309.50821	454	1+
309.88666	3488	1+
310.00931	592	1+
310.06004	356	1+
310.15857	1882	1+
311.39765	266	1+
311.41844	270	1+
311.81498	652	1+
311.88382	43774	1+
312.12130	396	1+
312.22982	190	1+
312.44574	216	1+
312.81689	472	1+
312.97374	814	1+
313.07775	412	1+
313.27255	188	1+
313.52835	274	1+
313.93167	566	1+
313.95361	304	1+
313.99360	468	1+
314.02516	278	1+
314.08128	328	1+
314.38586	206	1+
314.59490	206	1+
314.82015	1450	1+
314.86859	2842	1+
315.17994	186	1+
315.41059	310	1+
315.82375	1290	1+
316.30512	164	1+
316.38625	388	1+
316.86546	2774	1+
316.88967	2620	1+
316.96931	234	1+
317.02051	406	1+
317.67367	106	1+
317.79303	448	1+
318.02838	274	1+
318.86212	1556	1+
318.88648	520	
318.98267	240	1+
319.17686	190	1+
319.34754	192	1+
319.80077	574	1+
319.89270	440	
320.01957	322	1+
321.34049	228	1+
321.88384	806	1+
322.40475	270	1+
322.85206	232	
322.88644	702	1+
323.43487	318	1+
323.86657	256	
324.15792	318	1+
324.32933	400	1+
324.86231	476	
324.98652	564	1+
325.01386	258	
325.38485	522	1+
325.86548	446	
325.90091	1800	1+
325.99164	520	1+
326.06031	218	
326.14034	232	1+
326.38756	318	1+
326.55322	216	1+
326.75477	126	1+
326.88271	3344	1+
326.92996	372	1+
327.70175	264	1+
327.81072	298	1+
327.98625	414	1+
328.16667	244	
328.37284	828	1+
328.76282	232	1+
328.87442	1248	
328.95176	538	1+
329.17762	288	
329.80983	352	
329.89366	3656	1+
330.10361	222	1+
330.16402	494	1+
330.20417	180	1+
330.38639	330	1+
330.76428	202	1+
330.82408	746	1+
331.13295	330	1+
331.89407	4968	1+
332.13713	248	1+
332.17212	408	1+
332.59242	288	1+
332.87644	3032	1+
332.95180	456	1+
333.08214	276	1+
333.17809	294	1+
333.62851	84	1+
333.83681	232	
334.01055	300	1+
334.30341	234	1+
334.42759	230	
334.55675	246	1+
334.82535	244	
334.87904	346	
334.89972	2794	1+
335.38317	276	1+
335.72914	164	1+
335.83922	604	
335.94049	556	1+
336.01233	248	1+
336.12417	576	1+
336.17217	240	
336.87378	716	
337.05420	670	1+
337.36717	418	1+
337.88358	558	
338.12959	494	1+
338.40071	508	1+
338.88373	382	
339.08761	300	1+
339.16061	306	1+
339.82787	218	
339.84766	274	
339.87990	1114	1+
339.90507	472	1+
340.01601	534	1+
340.84100	424	1+
340.90772	398	1+
340.99086	262	1+
341.04601	232	
341.18704	190	1+
341.21197	278	1+
341.30401	316	1+
341.71921	274	1+
341.76320	424	1+
341.84686	302	1+
341.87838	482	1+
341.94264	292	1+
342.76950	328	1+
342.80660	244	1+
343.13631	228	1+
343.87376	678	1+
344.04865	262	1+
344.71813	274	1+
344.90312	348	
345.02086	282	1+
345.87314	412	
345.90803	226	
345.99405	282	1+
346.09348	416	1+
346.21446	204	1+
346.35580	202	1+
346.40972	350	1+
346.83267	278	1+
346.89805	302	
346.96696	254	
347.33326	214	1+
347.39439	198	1+
347.90194	222	
347.96779	476	1+
348.01704	246	1+
348.05068	372	1+
348.07621	256	1+
348.13836	470	1+
348.16606	414	1+
348.84153	580	1+
348.88354	482	
348.91414	388	
349.78389	992	1+
349.91733	334	
350.40889	424	1+
350.78672	764	1+
350.83199	572	1+
350.89013	912	
350.91471	312	
350.96132	1172	1+
351.07071	268	1+
351.15555	290	
351.83802	378	1+
351.87574	836	1+
351.90398	1714	1+
352.76917	968	1+
352.90901	1276	1+
353.46357	228	1+
353.85117	1012	1+
353.99904	172	1+
354.32065	238	1+
354.41582	360	1+
354.79648	1032	1+
354.90941	616	1+
355.06899	554	1+
355.18265	530	1+
355.27201	216	
355.35579	294	
355.89530	430	
356.09998	262	1+
356.78422	452	1+
356.89319	330	
356.97229	182	1+
357.36895	354	1+
357.88814	480	1+
358.02246	436	1+
359.02308	322	1+
359.40467	194	1+
359.50932	116	1+
359.72458	334	1+
359.98424	262	1+
360.95486	286	
361.30183	356	1+
362.70033	252	1+
362.80084	332	1+
362.85756	672	1+
362.88536	332	1+
362.97756	266	1+
363.37350	550	1+
364.08679	408	1+
364.34390	328	1+
364.66469	210	1+
364.84690	778	1+
364.90221	440	1+
365.08938	270	1+
365.41589	378	1+
365.55385	162	1+
365.62266	84	1+
366.02110	232	1+
366.18898	532	1+
366.22555	216	1+
366.55747	136	1+
366.84087	9978	1+
366.89011	696	1+
366.92179	364	1+
367.05822	292	1+
367.08866	240	
367.12509	256	1+
367.33640	230	1+
367.71304	606	1+
367.78498	576	1+
367.87258	312	
367.92528	238	1+
368.08369	628	1+
368.78649	328	1+
368.95472	244	1+
369.03085	314	1+
369.08374	406	1+
369.70744	326	1+
369.78039	1646	1+
369.88418	238	
370.16078	418	1+
370.78446	1504	1+
370.91660	434	1+
370.98671	140	1+
371.72250	244	1+
371.87335	552	1+
371.96766	248	1+
372.18895	234	
372.39124	218	1+
372.84905	298	
372.89935	568	1+
373.18148	508	1+
373.36157	258	1+
373.83035	642	1+
374.05880	322	1+
374.84771	772	1+
374.92848	326	1+
374.96606	344	1+
375.06038	204	1+
375.12220	294	1+
375.78968	452	1+
375.88434	240	
376.37880	358	1+
376.43687	252	1+
376.80112	774	1+
376.89009	228	
377.00430	276	1+
377.88487	734	1+
378.07229	496	1+
378.77968	306	1+
379.04967	278	1+
379.13506	330	
379.15703	448	1+
379.21519	216	1+
380.02656	288	1+
380.10593	818	1+
380.41704	166	1+
380.71414	402	1+
380.73673	324	
380.85665	996	1+
381.20006	446	1+
381.38257	184	1+
381.71832	290	1+
381.80235	326	1+
382.00556	248	1+
382.36196	282	1+
382.52015	142	1+
382.78230	220	
382.85858	1048	1+
383.11902	246	
383.74190	348	1+
383.79302	240	
383.91359	250	
383.99735	334	1+
384.10463	610	1+
384.26802	242	1+
384.73307	440	1+
384.85083	16382	1+
384.89144	266	
385.11072	398	1+
385.39412	260	
385.57299	198	1+
385.96868	322	
387.04245	250	1+
387.13765	196	1+
387.89244	556	
387.92733	154	1+
388.04658	182	1+
388.79505	1392	1+
388.86287	266	
388.98881	238	1+
389.20116	610	
389.37918	230	1+
389.39959	230	
389.59961	222	1+
389.71291	352	1+
389.86762	384	
390.07197	308	1+
390.18635	384	
390.19996	682	1+
390.74530	212	1+
390.80067	236	
390.84703	1572	
391.04797	296	
391.80233	450	
391.84354	1152	
392.39535	584	1+
392.80740	300	
392.86521	3344	1+
393.08396	216	
393.13611	262	1+
393.24187	226	1+
393.39784	434	1+
393.80004	2784	1+
394.00218	284	1+
394.69967	144	1+
394.83627	1532	1+
394.86278	1850	1+
395.06196	260	
395.89969	254	
396.73506	368	1+
396.80353	288	
397.82046	520	1+
397.86505	1258	1+
398.12066	466	1+
398.71809	392	1+
398.90753	520	1+
399.21726	208	1+
399.81203	252	1+
400.86647	596	1+
400.93115	466	1+
401.12697	212	1+
402.06927	366	1+
402.09920	178	1+
402.16688	190	1+
402.21740	340	1+
402.86648	7362	1+
403.13363	382	1+
403.91501	230	
404.11022	338	1+
404.33395	260	1+
405.07758	238	1+
405.19590	352	1+
405.41432	180	1+
405.48934	234	1+
405.74298	326	1+
405.87204	2684	1+
406.03186	376	1+
406.62311	200	1+
406.80546	760	1+
407.15716	332	1+
407.29329	216	1+
407.72670	270	1+
407.86676	34210	1+
407.92413	472	1+
408.06800	226	
408.39416	258	1+
409.01148	302	1+
409.13284	320	1+
409.36367	288	1+
409.72961	1014	1+
409.81411	966	1+
410.36272	166	1+
410.85504	1146	
411.10347	278	1+
411.22465	344	1+
411.33446	268	1+
411.67132	146	1+
411.80964	2900	1+
412.01888	244	1+
412.72976	470	1+
412.84851	1826	
412.87154	2700	1+
412.92954	340	1+
413.07271	1140	1+
413.11608	120	1+
413.61334	112	1+
414.32477	180	1+
414.75926	262	1+
414.81557	432	1+
414.84654	270	
415.02407	230	1+
415.16143	512	1+
415.19749	608	1+
415.38878	214	1+
415.87312	1874	1+
416.87653	1082	1+
416.98729	154	1+
417.82134	386	1+
418.13621	728	1+
418.86090	494	1+
419.21280	200	1+
419.74270	330	1+
420.35808	308	1+
420.72881	266	1+
421.20690	362	1+
421.88346	3828	1+
421.93992	230	1+
422.81811	488	1+
423.17354	372	1+
423.87496	1148	1+
424.00000	274	1+
424.14333	340	
424.17776	218	1+
424.32127	258	1+
425.13504	656	1+
425.32141	186	1+
425.36389	390	1+
425.75609	208	1+
425.84935	226	
425.87008	6180	1+
426.82100	520	1+
426.94039	886	1+
428.14183	212	1+
428.36229	222	1+
428.39173	350	1+
428.74017	934	1+
428.88704	6182	1+
428.93346	370	1+
429.82761	534	
430.09204	304	1+
430.74123	1242	1+
430.85942	1316	
430.87620	2548	1+
431.06954	258	1+
431.09430	258	1+
432.23414	210	1+
432.83172	328	1+
432.95602	132	1+
433.05790	268	1+
433.12197	344	1+
433.20283	280	
433.86382	426	
433.88875	274	
434.31405	214	1+
434.81884	308	
434.88915	1056	1+
435.64581	200	1+
435.82386	222	
435.86125	1138	
435.98059	174	1+
436.70794	450	1+
436.88374	240	
437.14858	398	1+
437.82274	326	1+
438.10614	260	1+
439.04489	192	1+
439.37776	86	1+
439.89354	2742	1+
440.23044	294	1+
441.15040	1054	1+
441.40685	214	1+
441.87618	266	
442.15459	788	1+
442.87874	394	
443.24492	268	
443.42177	216	1+
443.80705	232	1+
443.88760	368	
444.15200	472	1+
444.37995	470	1+
444.73763	272	1+
444.87392	3980	1+
444.94841	454	1+
444.97892	276	1+
445.06260	134	1+
445.78140	216	1+
446.13175	284	1+
446.20121	220	
447.10877	280	1+
448.09203	200	1+
448.88849	2236	1+
449.16274	356	1+
450.76852	498	1+
450.78932	472	1+
451.24820	236	1+
451.67959	352	1+
451.88732	438	
451.89948	606	1+
452.07024	166	1+
452.15515	232	1+
452.22213	344	1+
453.90690	220	1+
454.69579	186	1+
454.81101	216	1+
454.84049	228	1+
455.06011	234	1+
455.76274	264	1+
456.69496	184	1+
457.73847	158	1+
457.90403	2440	1+
458.78321	240	1+
458.95843	384	1+
459.41494	238	1+
460.16553	328	
460.24467	480	1+
461.17153	236	
461.98677	102	1+
462.34396	268	1+
462.85041	290	1+
462.88330	1330	1+
463.73508	238	1+
463.78324	530	1+
463.91419	184	1+
464.25004	388	1+
464.83741	194	1+
465.01346	302	1+
465.07577	358	1+
465.11597	326	1+
465.65035	174	1+
466.04272	162	1+
466.08065	308	1+
467.19791	206	1+
467.89077	2348	1+
467.96822	312	1+
468.78627	334	
469.05532	314	1+
469.09443	220	1+
469.20477	274	1+
469.29328	266	1+
469.77397	516	1+
469.91141	592	1+
470.75372	372	1+
471.23911	272	1+
471.66269	274	1+
471.87540	240	1+
473.73240	228	1+
474.77293	314	1+
475.07019	296	1+
475.23688	198	1+
476.10748	202	1+
476.71882	266	
478.07507	210	1+
478.10582	142	1+
478.75680	220	1+
479.78938	278	1+
480.76498	262	1+
481.09921	248	1+
481.72638	228	
482.81650	422	1+
482.91885	232	1+
485.05923	198	1+
485.46139	212	1+
485.89771	702	1+
486.39462	216	1+
486.75938	346	1+
486.79617	656	1+
486.84085	238	
487.40143	144	1+
487.70016	268	1+
488.75168	308	1+
489.81824	236	1+
490.87453	230	
491.79629	516	1+
491.85101	230	1+
492.35481	234	1+
492.44599	180	1+
493.03884	130	1+
494.95879	374	1+
495.78846	308	1+
497.22442	250	1+
498.21262	184	1+
498.77505	356	1+
498.91750	218	1+
499.29603	182	1+
499.73835	468	1+
499.77719	264	1+
499.85576	176	1+
500.10133	112	1+
500.28499	250	1+
500.38057	160	1+
501.24555	238	1+
501.82118	170	1+
502.19870	140	1+
502.24423	172	1+
502.47924	150	1+
502.66644	122	1+
502.68191	184	1+
502.75258	626	1+
502.85640	220	1+
503.09789	264	1+
503.13137	266	1+
503.35507	5968	1+
503.43083	702	1+
503.45705	272	
504.22794	168	1+
504.27209	782	1+
504.43460	664	1+
504.77288	262	1+
504.80441	284	
505.33497	610	1+
505.47720	556	1+
505.70951	270	1+
505.96092	196	1+
506.17028	98	1+
506.24239	384	1+
506.41054	330	1+
506.47998	410	1+
506.76326	260	1+
507.01973	176	1+
507.24870	306	1+
507.87438	218	1+
508.12837	364	1+
508.37162	276	1+
508.50664	268	1+
508.91736	164	1+
509.09350	194	1+
509.35326	264	1+
509.45606	244	1+
509.73557	198	1+
509.79686	316	1+
509.85916	1386	1+
510.06535	170	1+
510.26601	388	1+
510.31029	664	1+
510.55813	190	1+
510.73791	132	1+
510.79559	242	1+
511.29961	218	1+
511.40023	278	1+
511.47556	326	1+
511.61267	174	1+
511.84965	344	1+
512.12993	168	1+
512.47616	256	1+
512.68464	170	1+
512.70865	132	1+
512.85729	250	1+
513.05808	134	1+
END IONS

###FS:    #m/z: 336.94676 #charge 1+
###MS: 10
###MSMS: 13
BEGIN IONS
TITLE=Cmpd 9, +MS2(336.9468), 28.0-35.0eV, 0.3min #13
RTINSECONDS=13.8995
SCANS=10,13
PEPMASS=336.94676	451826
CHARGE=1+
189.85914	112	
192.88913	112	
196.88529	176	
196.96762	120	
199.88839	122	
205.95139	154	
206.03486	130	
206.95001	144	
206.97753	112	
207.87428	194	
208.87808	784	1+
209.88013	624	1+
211.08515	206	1+
211.90596	126	
211.94519	25442	
211.97723	128	
212.08860	144	1+
212.11041	196	1+
212.87822	1994	1+
212.94700	870	
213.89947	124	
213.94005	11074	1+
214.89267	118	
215.88682	1654	1+
215.93669	1492	
217.85923	112	
217.88270	650	1+
217.93607	316	
221.89334	188	1+
222.95282	444	1+
224.97364	200	
225.01725	148	
225.88078	134	
226.89584	178	
226.97071	198	
227.03135	122	
227.89489	186	
228.79162	114	
228.89393	598	1+
229.95571	21178	1+
230.88886	3474	1+
230.91215	120	
230.93518	160	
231.00931	258	1+
231.04353	160	
231.08871	102	1+
231.92766	178	
231.95091	7790	1+
232.82592	162	1+
233.04522	298	1+
233.65827	102	1+
233.89808	1128	1+
233.94919	1142	1+
234.88796	690	1+
234.96741	158	
235.89035	700	1+
235.94684	504	1+
235.97514	240	1+
236.86953	110	
238.08947	140	
239.90140	352	1+
239.96060	440	1+
242.03864	154	
243.89336	138	
243.94470	124	
244.03713	140	
245.13198	128	
245.44367	144	
245.79359	162	
245.86859	142	
245.89226	216	
246.01413	184	
246.04112	120	
246.90682	166	
246.97462	676	
247.11826	284	1+
247.96608	4220	1+
247.99452	188	
248.03099	370	
248.89969	1034	1+
248.91921	108	
249.04202	600	1+
249.96210	1934	1+
250.83333	218	1+
250.90093	536	1+
250.94963	206	
251.04184	210	1+
251.07320	120	
251.10049	158	
251.96229	336	
252.84009	298	1+
252.97127	11442	1+
252.99998	172	1+
253.03908	276	1+
253.19611	156	1+
253.78196	178	1+
253.90345	608	1+
254.09036	120	
254.96750	4480	1+
255.07414	292	
255.78779	196	1+
256.84849	120	1+
256.91638	288	
256.96521	684	1+
257.91652	126	
258.74358	108	
258.88383	300	1+
258.90993	376	1+
258.96616	206	1+
259.04159	122	
259.16363	114	
260.79679	260	1+
260.98284	206	1+
262.98386	188	1+
263.05740	770	1+
264.11137	256	1+
265.01851	202	
267.00141	406	1+
267.13914	116	
267.84638	436	1+
268.06774	108	
268.83936	510	1+
269.79904	292	
269.92467	162	
270.98291	1130	1+
271.13563	144	
271.79610	140	
271.84712	358	1+
271.91703	450	1+
272.79305	144	
272.97885	436	1+
273.80211	196	
274.85095	332	1+
274.96424	120	
275.06023	136	
275.08738	138	
276.02540	172	
277.07645	280	1+
277.85915	110	
278.81529	132	
278.83446	470	1+
279.07099	126	
279.79928	308	1+
279.91810	216	1+
279.96176	132	
280.80665	180	1+
281.04828	270	1+
282.02179	350	1+
282.27642	146	
282.81986	116	
282.85884	160	
284.78915	384	1+
285.78866	228	1+
285.85619	110	
286.84981	286	
286.87173	166	1+
287.66993	144	
287.85336	118	
288.02094	180	
288.06423	324	
288.20403	124	
288.99055	202	1+
289.15089	182	1+
289.58525	122	
289.88087	220	1+
290.06007	334	1+
290.86192	114	
291.41949	116	
291.80785	194	
291.86256	182	
292.10508	136	
292.16715	216	
292.86455	172	
292.99221	156	
293.06450	574	
293.10685	130	
293.87482	152	
294.10830	110	
294.12957	142	1+
294.90718	156	
294.93680	114	
295.21672	112	
295.79836	266	1+
295.86849	158	
295.99663	152	
296.88162	188	1+
297.99691	154	
298.30624	122	
299.02253	122	
299.81585	196	
299.85099	128	
301.26238	128	
301.88043	128	
302.80339	206	1+
303.27967	110	
303.94641	150	
304.77992	186	
304.88084	138	
304.94369	154	
305.04260	132	
305.78467	198	1+
306.07811	304	1+
306.88162	286	
307.08349	242	1+
307.31143	144	
307.88312	398	1+
308.29475	120	
309.16154	190	1+
309.32846	120	
310.82867	206	1+
310.87667	946	1+
310.92651	178	1+
311.94303	204	1+
313.04538	156	
314.11154	230	1+
314.82115	460	1+
314.87998	198	1+
315.11294	150	1+
315.15963	302	
316.18509	122	
316.86706	204	1+
318.93709	216	1+
319.08375	460	1+
320.28905	124	
321.07146	174	1+
321.13011	172	1+
321.81425	134	
321.90257	156	
322.30734	150	
322.82351	150	
322.88864	194	1+
323.06626	168	1+
323.20346	152	
323.23620	214	
323.83375	124	
324.10431	128	
324.28813	166	
324.86535	114	
324.89457	442	1+
324.95269	246	1+
326.87031	132	
326.90474	174	
327.72280	202	1+
327.88643	664	1+
328.11102	112	
328.81485	210	1+
328.88884	488	1+
329.87469	208	
331.82024	270	1+
331.87060	238	1+
332.09030	278	1+
332.12163	142	
332.97106	148	1+
333.74646	182	1+
333.91132	140	
334.06345	116	
335.32940	262	1+
336.31635	190	1+
336.34623	260	1+
337.76879	286	1+
337.88103	496	1+
338.02033	146	
338.13439	130	
338.22622	218	1+
338.38675	158	
339.10771	140	
339.72775	172	1+
339.82960	150	
340.39697	164	
END IONS

###FS:    #m/z: 340.94078 #charge 1+
###MS: 14
###MSMS: 15
BEGIN IONS
TITLE=Cmpd 10, +MS2(340.9408), 28.0-35.0eV, 0.3min #15
RTINSECONDS=17.5705
SCANS=14-15
PEPMASS=340.94078	3557878
CHARGE=1+
182.86425	272	1+
191.86096	126	
192.92546	372	
194.03967	136	
196.88404	308	1+
200.01056	128	
203.88332	134	
205.94728	280	1+
207.40689	154	
207.87231	124	
208.88436	232	
208.94205	202	1+
208.95665	178	
210.93462	170	
211.94682	168	
212.87852	810	1+
213.93920	7060	1+
215.88725	1784	1+
215.90867	246	1+
217.88151	458	1+
221.89613	144	
222.05375	164	1+
222.95172	226	
223.96372	168	
224.97764	118	
226.15641	184	
226.94918	258	1+
228.93383	278	1+
229.95139	272	
230.88847	1506	1+
231.89048	862	1+
231.94981	3942	1+
233.09333	108	
233.89809	926	1+
233.94699	954	1+
235.79145	116	
235.87268	172	
235.89574	910	1+
235.94896	226	
239.80527	110	
239.90114	124	
240.22940	436	1+
240.96349	138	
241.03688	360	1+
241.96240	240	
242.01856	176	1+
242.12542	146	
245.06220	284	1+
246.04089	128	
246.97825	490	
246.99533	264	1+
247.96521	144	
248.90135	236	1+
248.98196	216	1+
249.03984	302	1+
249.96026	1240	1+
250.91850	262	1+
252.13536	208	1+
252.97280	150	
253.90534	104	
254.03378	130	
254.96665	3064	1+
255.07455	274	
255.88676	242	1+
255.91994	330	1+
256.90585	148	
256.96109	978	1+
257.01194	236	1+
257.86377	116	
258.84348	120	
258.88438	208	1+
258.91031	174	
258.98247	124	
259.04167	106	
259.81260	112	
259.83746	134	
260.02009	146	
260.08865	276	1+
260.91375	164	
261.05995	136	
261.12642	186	1+
261.79169	154	1+
261.96980	106	
262.00505	134	
263.05622	308	1+
263.83010	188	
265.02436	132	
266.06777	116	
266.08775	112	
266.86725	116	
267.02565	208	1+
267.10689	218	1+
267.79998	152	
269.00098	130	
269.79824	256	
270.80745	104	
270.85898	110	
271.17604	108	
271.84423	192	
271.87686	294	1+
271.92556	462	1+
272.84409	106	
272.93118	336	1+
272.97724	368	1+
273.79179	846	1+
274.85418	140	
274.92868	154	
274.97346	174	
275.05239	204	1+
275.80858	250	1+
275.86496	162	
275.95343	174	1+
276.85113	652	1+
276.97779	146	
277.87312	108	
279.27839	110	
279.96646	184	1+
280.02767	104	
280.09867	140	
280.81949	184	
280.93488	194	1+
281.22488	132	
281.87599	116	
281.95971	252	
282.27969	216	1+
282.87348	314	1+
283.04937	334	1+
283.79030	202	
283.85868	122	
283.87351	234	1+
284.79085	196	
284.91952	352	1+
286.80725	218	1+
288.06267	572	1+
288.20418	202	
289.51359	158	
289.79037	156	
290.91980	346	1+
291.80008	184	
292.05096	180	1+
292.43445	168	
292.81785	122	
292.87231	286	1+
293.26887	176	1+
293.85283	492	1+
294.13595	108	
294.42338	88	1+
294.85659	340	1+
295.30544	144	
295.97106	122	
296.00891	182	1+
296.13606	108	
296.32959	178	
296.59384	110	
296.79889	252	1+
296.91301	180	
297.81467	128	
297.91665	120	
297.97658	238	
298.08088	138	
298.30855	220	1+
298.84943	104	
298.86463	228	1+
299.06052	124	
299.78982	160	
299.81296	262	1+
300.04928	118	
301.23451	108	
301.26019	116	
301.82004	228	1+
302.94631	252	1+
303.05807	124	
303.88146	160	1+
305.87875	494	1+
306.42646	118	
306.79669	332	1+
308.33587	104	
309.02972	148	
309.17414	106	
309.29217	190	
309.81599	136	
309.89195	128	
310.02515	146	
310.31047	210	
310.87717	478	
311.02363	206	
311.88499	240	
312.02897	816	1+
312.80696	180	
312.87585	142	
314.07660	132	
314.12443	116	
314.14293	120	
314.22614	108	
314.82062	168	
315.80183	216	
315.88063	130	
316.81553	118	
317.90158	144	
318.28142	106	
319.29801	214	1+
321.11621	150	
321.32422	154	
323.23974	246	
323.81541	118	
324.23785	172	
324.82925	196	1+
324.89494	270	
324.99196	210	1+
325.89276	126	
326.75686	124	
327.12025	254	1+
327.89784	146	
327.96553	110	
328.81904	304	1+
328.88545	474	1+
329.15749	106	
330.81710	142	
330.87540	168	
331.89155	130	
332.09420	142	1+
333.87813	146	
336.04383	260	1+
336.92412	104	
337.09171	266	1+
337.83527	142	
337.90063	254	1+
338.75666	170	
338.79630	110	
338.87550	246	
339.23486	156	
341.82113	176	
342.91597	138	
343.12090	108	
343.20985	200	
343.23672	114	
344.23595	174	1+
344.32578	184	1+
345.95578	106	
END IONS

###FS:    #m/z: 363.95692 #charge 1+
###MS: 14
###MSMS: 16
BEGIN IONS
TITLE=Cmpd 11, +MS2(363.9569), 28.0-35.0eV, 0.3min #16
RTINSECONDS=18.343
SCANS=14,16
PEPMASS=363.95692	2098592
CHARGE=1+
178.94219	162	
182.86523	440	1+
189.86438	1322	1+
191.85895	1052	1+
191.95287	114	
196.88147	554	1+
200.94915	302	1+
205.88334	112	
206.94941	136	
207.87424	314	
207.95111	200	
208.88777	152	
208.95209	134	
209.87686	890	1+
209.94317	3012	1+
209.96763	124	1+
210.06563	118	
210.88344	586	1+
212.88006	6220	1+
212.94140	174	
218.90957	166	
222.95122	1338	1+
223.88876	278	1+
224.94951	2596	1+
225.88860	390	1+
226.14552	118	1+
226.94768	14354	1+
226.99393	242	1+
227.78777	134	
227.92788	174	
228.89374	1464	1+
228.94309	15956	1+
230.84662	172	
230.88871	11040	1+
230.93886	114	
231.98809	176	1+
234.01439	162	1+
234.14277	140	
234.84875	130	
234.88143	528	1+
235.85076	134	
237.13346	210	
238.04306	230	1+
238.21666	126	
239.79532	146	1+
240.82510	130	
240.94283	132	
240.96207	1272	1+
241.94255	110	
242.95991	1084	1+
243.06207	116	
243.57109	94	1+
243.94617	134	
244.88232	132	
244.95801	8426	1+
245.13815	124	1+
245.82225	112	
245.94413	248	
246.90786	516	1+
246.95362	8174	1+
246.97810	240	
247.39669	142	1+
247.43558	114	
247.97879	134	
248.03574	628	1+
248.81621	110	
248.90061	2656	1+
248.95309	144	
249.01243	122	
249.03884	450	1+
250.25398	112	
250.89336	896	1+
250.94918	268	1+
250.97081	272	1+
251.04690	132	
251.07185	302	
252.04068	136	
252.07747	178	
252.78734	122	
252.94389	140	
253.83643	330	1+
253.90321	856	1+
254.95830	112	
255.85701	230	1+
256.88646	172	
257.79624	130	
257.83483	384	1+
257.97318	436	1+
258.83428	242	1+
258.89028	118	
258.97349	284	1+
259.05221	192	1+
260.82995	566	1+
260.96852	1146	1+
261.00451	110	
261.83195	398	1+
262.77983	110	
263.95362	354	1+
263.98103	124	
264.15433	166	
264.89489	320	1+
265.97827	300	
266.81622	118	
266.86608	136	
266.97817	146	
267.10025	372	1+
267.78447	166	
267.81052	240	1+
267.97356	878	1+
268.41039	170	1+
268.95347	136	
269.00615	114	
269.03993	154	1+
269.84328	204	
269.96935	1526	1+
270.79512	304	1+
271.84992	196	1+
271.91889	436	1+
271.95977	110	
272.94025	150	
273.85017	198	
274.85263	142	
275.11184	304	1+
275.90943	292	1+
276.85491	336	1+
277.92420	520	1+
277.96829	134	
278.78998	170	
279.06316	130	
279.09767	468	1+
279.79031	794	1+
279.96875	168	1+
280.79296	700	1+
281.13739	260	1+
282.02718	280	1+
282.09120	164	
283.06982	152	
283.78751	184	
283.85139	454	1+
283.93819	132	
283.97892	150	
284.80951	180	
285.13054	118	
285.84460	1294	1+
285.89225	142	
286.87203	252	1+
288.00929	110	
288.06359	400	1+
288.79616	162	
288.94392	206	1+
289.86255	120	
289.89873	234	1+
290.79422	444	1+
291.87709	116	
292.11035	184	1+
293.86263	370	1+
294.86392	252	1+
295.01468	188	
296.80854	658	1+
296.85948	110	
297.11803	166	
297.90295	162	
297.94996	112	
298.80476	818	1+
298.83591	112	
298.87198	318	1+
298.92531	138	1+
299.91225	162	1+
300.79956	138	
301.81218	222	
301.86032	706	1+
301.88164	444	1+
301.93482	112	
302.81811	116	
302.88573	302	1+
302.93864	436	1+
303.03924	200	1+
303.81160	562	1+
303.85629	2930	1+
303.94238	368	1+
305.76726	240	
305.81562	210	1+
305.88896	324	1+
306.79106	136	
306.93457	110	
307.28664	624	1+
307.31032	172	
308.29068	446	1+
308.87061	190	
309.77773	202	
309.87016	126	
309.89489	174	
310.02734	376	1+
310.87633	168	
310.91613	204	1+
311.13155	140	
311.86530	232	1+
311.89083	124	
312.94359	216	1+
315.85533	262	1+
315.88170	210	1+
316.81670	258	1+
317.15644	126	
318.93017	454	1+
319.82095	188	
319.86758	146	
320.14346	236	
320.82869	146	
321.12026	198	1+
321.28598	130	
321.81682	1096	1+
321.86730	594	1+
322.92823	290	
324.01994	172	
324.89204	180	
325.89895	352	
326.87194	912	1+
327.02884	130	
328.16774	212	1+
328.82041	172	
328.93756	160	
329.89135	276	1+
331.11733	112	
331.13958	120	
332.09074	210	
332.46748	120	
332.77935	162	
333.15255	146	
333.89630	228	1+
334.79947	248	1+
334.88782	224	1+
336.14537	160	
336.77917	314	1+
336.94740	810	1+
337.78819	190	1+
337.83357	144	
337.86413	188	1+
338.15685	118	
338.82460	134	
338.94512	196	
339.78323	120	
339.82982	420	1+
340.14840	142	
340.94131	762	1+
341.92541	128	
342.20311	120	
342.27336	246	1+
342.32798	114	
344.17937	112	
344.89866	122	
345.29256	186	1+
345.75108	110	
346.05924	124	
346.92725	124	
348.28640	120	
348.34119	258	1+
349.31884	224	
350.32181	116	
350.82629	194	1+
351.03674	168	1+
351.33957	314	
352.75721	268	1+
354.29200	126	
355.05675	180	
355.84852	120	
356.05141	620	1+
356.77847	132	
357.05267	434	1+
357.70735	118	
358.71855	114	
358.78311	134	
360.13276	152	1+
361.29193	140	
361.71991	232	
362.07157	176	1+
362.34033	196	1+
362.84735	150	
363.83065	146	
364.32130	122	
364.71384	142	
365.38436	126	
366.19515	252	1+
367.33428	282	1+
367.79371	114	
368.42567	490	1+
END IONS

###FS:    #m/z: 507.84638 #charge 1+
###MS: 14
###MSMS: 17
BEGIN IONS
TITLE=Cmpd 12, +MS2(507.8464), 28.2-35.2eV, 0.4min #17
RTINSECONDS=19.1155
SCANS=14,17
PEPMASS=507.84638	736450
CHARGE=1+
196.01682	440	1+
199.88859	388	1+
204.86555	194	
209.94561	426	
217.89892	222	
217.95431	286	1+
220.97067	212	1+
221.85967	248	1+
223.89652	200	1+
229.84725	608	1+
230.84862	468	1+
232.88596	312	1+
235.88685	368	1+
235.90849	440	1+
236.16471	176	1+
236.89357	224	1+
237.06565	312	1+
238.79886	218	1+
238.99692	270	1+
239.85378	250	1+
241.88264	554	1+
242.02920	228	1+
242.88975	336	1+
246.97534	308	1+
247.89918	308	1+
248.85588	340	
249.15738	192	
249.86769	440	1+
250.00881	172	1+
250.39413	236	1+
250.97111	632	1+
253.90251	426	1+
254.09563	308	1+
257.80428	174	1+
257.86950	190	
258.90003	364	1+
258.92370	386	1+
259.10371	290	1+
259.85953	302	1+
259.90160	222	1+
260.15649	314	1+
261.05336	276	1+
261.91419	382	1+
262.13320	280	1+
264.01308	342	1+
264.99644	260	1+
266.09310	276	
266.17231	528	1+
266.85912	474	1+
266.87929	200	
267.78256	260	1+
267.88402	670	1+
267.99020	186	1+
268.88512	524	1+
270.85873	404	
271.87671	1158	1+
272.80080	226	1+
272.85355	1818	1+
272.95299	390	1+
273.91207	264	1+
274.80381	216	
274.88228	472	1+
275.07862	366	1+
275.79650	998	1+
276.08408	268	1+
276.79802	696	1+
276.84857	284	
276.85665	580	1+
278.00185	246	1+
278.39317	252	1+
278.96378	230	1+
279.00432	210	1+
279.13316	296	1+
280.03472	408	1+
280.85658	214	
280.89119	320	1+
280.99992	350	1+
282.12468	192	1+
283.10408	194	
284.08084	284	1+
284.87769	226	
285.79287	406	1+
285.85425	254	
285.94165	796	1+
286.87386	238	
286.98317	196	
287.84661	520	
287.89041	348	1+
288.05517	274	1+
288.80921	204	1+
288.84437	272	
288.86990	842	
289.88076	1746	
289.96516	244	
290.13569	296	
290.22772	110	1+
290.86558	3216	1+
291.38543	194	
292.81021	266	1+
292.86587	416	
292.88823	452	
292.90875	458	1+
293.12251	442	1+
293.78185	172	1+
293.87371	10732	1+
293.96224	202	
294.02778	342	1+
294.05358	188	1+
294.12625	376	1+
294.53057	104	1+
294.81179	334	1+
294.97267	192	
295.96518	424	1+
296.13786	336	1+
296.85646	384	
296.88264	972	1+
297.85906	210	
298.04204	420	1+
298.09550	386	1+
298.81860	224	
298.85206	360	
298.87963	834	1+
298.91904	652	1+
298.96739	414	1+
298.98545	302	1+
299.81492	212	
299.92357	514	1+
299.96896	266	1+
300.02108	366	1+
300.76463	272	1+
300.86133	1450	1+
301.12717	296	1+
301.90649	400	1+
302.13227	204	1+
302.95084	464	1+
303.02129	278	1+
303.81522	446	1+
303.95527	328	1+
304.82069	300	1+
305.79099	240	1+
305.85663	296	
305.86597	380	
306.86314	234	
306.88231	266	
306.93430	262	1+
307.78589	184	1+
307.89015	1980	
308.01268	300	1+
308.14165	1326	1+
308.29727	466	1+
308.80986	192	
308.88075	3912	1+
308.89142	974	
309.43133	160	1+
309.84075	454	1+
310.10824	236	1+
310.15951	694	1+
310.34425	208	
310.84338	332	1+
311.77197	154	1+
311.81694	456	1+
311.88388	21720	1+
311.92225	238	
312.01223	314	1+
312.16819	250	
312.82124	352	1+
312.97664	206	
312.99106	228	1+
313.09304	312	1+
313.39539	288	1+
313.50213	152	1+
313.93808	500	1+
314.13466	230	
314.86634	1400	
314.88928	2202	1+
314.94572	312	1+
315.79039	250	1+
315.81586	244	
315.97110	420	1+
316.84212	206	
316.86753	1552	1+
316.88911	1516	1+
316.91941	198	
316.96975	284	1+
318.04869	208	1+
318.86043	876	1+
318.88372	242	
318.92851	334	1+
319.57822	94	1+
319.88971	558	1+
320.86238	246	
320.89098	390	1+
321.02449	180	1+
321.86829	392	
322.86552	282	
322.89109	206	
323.88198	362	
324.75632	212	1+
324.89401	272	
324.92674	234	1+
325.18332	182	1+
325.42174	196	
325.87934	396	
325.90128	1406	1+
326.12164	232	1+
326.38539	286	1+
326.87992	2130	1+
327.81080	332	1+
328.08291	192	1+
328.16845	156	1+
328.37210	238	
328.86995	418	
329.04629	204	1+
329.09482	232	1+
329.82167	212	
329.86807	302	
329.89537	2524	1+
330.16142	350	1+
330.65974	86	1+
330.83848	196	1+
330.95344	232	1+
331.09857	228	1+
331.89428	3024	1+
332.17903	274	1+
332.87622	1020	
332.93052	268	1+
332.95573	214	
333.06307	292	1+
333.13842	414	1+
333.87414	496	
334.14206	318	1+
334.83660	194	
334.89739	2000	1+
335.74812	208	1+
336.33723	200	1+
336.39163	252	
336.87526	1062	1+
336.94175	204	
337.02381	470	1+
337.10585	298	1+
337.42636	144	1+
337.56778	150	1+
338.04334	322	1+
338.57128	118	1+
338.82391	242	1+
338.85157	256	1+
338.90190	244	
339.38253	208	
339.40138	218	1+
339.88235	748	1+
340.00714	270	1+
340.04949	406	1+
340.07998	202	1+
340.34785	218	
341.04823	268	1+
341.12629	372	1+
342.13260	264	1+
342.14846	282	1+
342.82409	192	
342.87138	570	1+
342.91017	224	
343.40185	218	1+
343.82128	218	
343.87593	340	1+
344.71242	332	1+
344.91906	250	1+
345.89024	282	
346.00714	370	1+
346.89106	1042	1+
347.00905	244	1+
347.36438	506	1+
347.78054	246	1+
347.89543	756	1+
347.96124	282	1+
348.83296	542	1+
350.01440	494	1+
350.78220	220	
350.88723	846	1+
350.91450	482	
350.96633	512	1+
351.06869	552	1+
351.11681	300	1+
351.83779	196	
351.86210	232	
352.77623	268	
352.84388	538	1+
352.91165	1056	1+
353.89918	236	
354.05724	334	1+
354.19837	258	1+
354.40900	176	1+
354.78830	212	
354.91451	458	1+
354.97138	220	1+
355.13473	400	1+
355.86044	352	1+
355.89003	592	1+
356.05043	338	1+
356.78663	518	1+
356.83664	546	1+
357.36981	208	1+
357.72495	220	
357.88423	558	1+
357.92025	254	1+
358.95883	278	1+
359.72258	208	1+
359.83491	246	1+
360.55720	168	1+
360.79785	330	1+
363.00283	276	1+
363.04316	304	1+
363.78650	204	1+
364.07889	332	1+
364.11858	296	1+
364.36117	224	1+
364.84932	644	1+
365.88989	208	
366.07772	332	1+
366.14991	236	1+
366.18705	520	1+
366.84158	3426	1+
366.90859	230	
367.10465	188	1+
367.70783	1442	1+
367.80200	298	1+
367.99680	196	1+
368.38632	196	1+
368.84103	1228	1+
368.89340	192	
369.03220	192	
369.07978	290	1+
369.41893	302	1+
369.77886	744	1+
370.12851	204	1+
370.78352	560	1+
371.03260	202	1+
371.08959	292	1+
371.16443	202	
371.22065	234	1+
371.72138	448	1+
371.84354	462	1+
372.07277	272	1+
372.79435	190	
372.86265	484	1+
373.03678	302	1+
373.18568	260	1+
373.72205	948	1+
373.79175	572	1+
373.90036	290	1+
373.98317	248	1+
374.16671	202	1+
374.79674	396	1+
374.84978	494	1+
375.38635	280	1+
375.73434	296	1+
376.78457	264	1+
376.89927	224	
377.20540	246	1+
377.73973	242	1+
377.81034	236	1+
377.86874	346	1+
377.97507	208	1+
378.79021	370	1+
378.90509	242	1+
379.35030	354	1+
380.73897	372	
380.86026	294	
380.93753	198	1+
381.04199	368	1+
381.10853	244	
381.71537	196	
382.09981	418	1+
382.85597	1014	
383.05155	484	1+
383.10363	288	1+
383.72000	368	1+
383.76837	318	1+
383.87787	258	
384.06268	306	1+
384.80376	248	1+
384.85138	8490	1+
384.89057	980	1+
385.22126	242	
385.95165	360	1+
386.40708	248	1+
386.87561	220	
387.71898	294	
387.85359	316	
388.72783	202	
388.79436	596	1+
388.86670	244	
389.19787	298	
389.24174	214	
389.71522	668	1+
389.86590	1008	1+
390.05094	252	1+
390.11425	274	1+
390.37101	224	
390.78932	244	
390.84397	698	
390.86646	658	1+
391.12957	200	1+
391.20849	208	
391.80545	284	
391.84186	458	
392.11268	280	1+
392.22926	178	1+
392.83802	304	
392.86503	1806	1+
393.32778	168	1+
393.74617	226	
393.80229	730	
394.79525	718	1+
394.83715	730	1+
394.86152	632	1+
394.90637	292	1+
395.16132	236	1+
395.76720	280	1+
395.90539	170	1+
395.97190	272	1+
396.09155	290	1+
396.11205	250	1+
396.71954	432	1+
396.94042	222	1+
396.97483	234	1+
397.80495	462	1+
397.86458	738	1+
398.43565	196	1+
398.71183	434	1+
398.86657	444	1+
399.73318	304	1+
399.83227	278	1+
400.05748	278	1+
400.12336	422	1+
400.19496	190	1+
400.86816	220	
401.16787	156	1+
402.33771	194	1+
402.86688	4174	1+
403.22999	318	1+
403.34391	156	1+
403.72908	266	1+
403.87164	2812	1+
404.24938	220	1+
405.14129	176	1+
405.25244	180	1+
405.73276	292	
405.77813	290	1+
405.87385	2070	1+
406.06856	306	1+
407.32812	224	1+
407.72432	346	
407.79313	196	
407.82255	246	
407.86728	17750	1+
408.74045	192	
408.81359	194	
408.92717	194	
409.19145	238	1+
409.72358	372	
409.81749	638	
409.93934	368	1+
410.08670	512	1+
410.11504	178	1+
410.17369	226	1+
410.73178	324	
410.84193	266	
411.17816	162	1+
411.22473	222	1+
411.72895	1656	1+
411.81155	1904	1+
412.36561	290	1+
412.73096	1368	1+
412.84771	1310	1+
412.87301	1728	1+
413.07782	438	1+
413.17590	182	1+
413.36561	208	1+
413.54936	122	1+
415.10209	216	1+
415.17529	256	1+
415.19330	208	1+
415.77409	196	1+
415.87783	1048	1+
416.88100	758	1+
417.82271	338	
418.75751	266	1+
418.87387	176	1+
419.99584	134	1+
420.14642	316	1+
421.02929	230	1+
421.40008	176	1+
421.88319	1614	1+
422.74541	166	1+
422.82579	274	1+
423.87914	414	
424.10437	212	1+
424.14378	220	
424.21152	182	1+
424.87353	198	
424.89820	220	
425.02973	200	1+
425.14813	404	1+
425.88117	2828	1+
426.02586	242	1+
426.86641	2374	1+
426.93973	652	1+
427.73717	1968	1+
428.08822	308	1+
428.13828	176	1+
428.88611	3962	1+
429.07692	284	1+
429.72458	210	
429.82096	590	1+
429.84848	290	
429.94656	152	1+
430.09117	226	1+
430.74039	1858	1+
430.82309	390	1+
430.86578	756	
430.88568	1250	
430.93977	194	1+
431.16905	288	1+
431.22118	322	1+
431.86493	1076	1+
432.10067	170	1+
432.24407	266	1+
433.77583	284	1+
434.82363	196	
434.88576	206	
435.07334	314	1+
435.42163	240	1+
435.86904	304	
436.85840	278	1+
436.89454	224	
439.84266	290	1+
439.89426	1574	1+
440.95469	278	1+
442.15067	716	1+
442.64650	186	1+
442.93821	202	1+
443.24777	434	1+
443.88907	280	
444.24973	300	1+
444.87313	2776	1+
445.74949	256	
445.81185	258	1+
445.93893	380	1+
446.10058	178	1+
446.18336	246	1+
446.75174	200	
446.78263	272	
446.89651	842	1+
448.75262	398	1+
448.88787	1210	1+
449.78116	186	1+
449.88562	732	1+
450.07649	262	1+
450.75421	500	1+
450.81842	196	
451.63685	170	1+
451.87065	244	1+
451.90754	618	
452.91095	286	
453.89415	270	1+
454.22303	164	1+
455.73532	208	1+
456.14268	250	1+
457.90646	970	1+
458.70599	246	
459.90885	234	1+
460.23330	350	1+
460.84060	204	1+
461.38671	128	1+
462.88561	1032	1+
464.06224	186	1+
466.40749	228	
467.77563	596	1+
467.89025	1082	1+
468.77718	486	1+
469.17292	398	1+
470.64356	164	1+
471.23782	192	1+
471.76743	334	1+
472.02407	140	1+
472.04323	122	1+
472.40594	160	1+
473.71668	250	1+
474.24254	158	1+
475.16510	204	1+
475.26949	176	1+
475.61052	256	1+
475.78121	306	1+
476.71822	206	1+
477.72197	146	1+
479.77369	222	1+
482.67748	188	1+
482.77651	204	
484.06638	178	1+
484.22277	166	1+
484.36594	184	1+
485.89968	758	1+
486.22514	222	1+
486.76850	262	1+
486.79808	192	1+
486.84475	170	1+
487.69391	200	1+
488.78789	218	
490.31341	146	1+
491.08743	216	1+
491.84887	344	1+
492.12824	154	1+
493.23796	188	1+
494.72472	272	1+
496.23920	262	1+
496.72779	232	1+
499.69936	200	1+
499.73873	588	1+
499.79273	258	1+
501.77569	230	1+
503.23965	270	1+
503.35401	1726	1+
503.52129	148	1+
504.35718	1024	1+
504.40063	276	1+
504.44958	278	
504.47265	478	1+
504.52452	116	1+
505.33723	498	1+
505.47249	486	1+
506.21742	258	1+
507.09646	146	1+
507.28597	194	1+
508.44466	302	1+
508.71328	158	1+
508.91626	258	1+
509.10189	182	1+
509.30604	288	1+
509.71353	110	1+
509.86321	520	1+
509.91443	240	1+
510.20369	132	1+
510.31248	216	1+
510.74078	160	1+
511.34499	158	1+
511.54969	142	1+
512.28959	90	1+
512.81242	178	1+
END IONS

###FS:    #m/z: 340.94114 #charge 1+
###MS: 18
###MSMS: 19
BEGIN IONS
TITLE=Cmpd 13, +MS2(340.9411), 28.0-35.0eV, 0.4min #19
RTINSECONDS=22.806
SCANS=18-19
PEPMASS=340.94114	3384278
CHARGE=1+
183.94315	138	
185.87739	134	
189.86147	542	1+
192.88747	160	
192.92535	178	
194.88916	140	
196.88402	116	
205.94719	204	
207.87721	448	1+
208.88274	324	1+
208.95764	148	
210.93827	364	1+
211.94396	212	1+
212.88206	808	1+
212.89605	166	
213.94031	5846	1+
214.04941	182	1+
214.88645	1772	1+
215.88848	1494	1+
215.93680	1068	
217.85551	138	
217.88284	542	1+
217.93498	440	
219.87838	206	
220.94788	202	1+
221.87833	132	
221.89670	124	
223.96117	248	
224.97821	122	
225.88425	114	
225.96024	150	
226.87254	134	
226.89454	284	
226.94930	428	1+
228.93860	136	
229.96457	156	
229.99658	130	1+
230.88504	1004	1+
231.95038	4934	1+
232.89207	1290	1+
232.90596	120	
233.12768	190	1+
233.89741	910	1+
233.94821	1184	1+
235.86661	126	
235.89206	562	1+
235.94772	290	
236.51628	132	
238.00238	278	1+
239.78980	208	
239.82285	122	
239.90562	320	1+
240.79483	140	
240.96383	118	
241.78649	182	1+
243.00954	190	1+
243.89698	248	1+
244.95813	286	
245.97081	422	1+
246.97471	302	1+
247.06108	158	
247.94075	154	
248.85556	140	
248.87909	138	
248.90191	114	
249.91157	126	
249.96136	1672	1+
251.95643	214	
252.79551	120	
252.96960	112	
253.05279	150	
253.90551	358	1+
253.95895	180	
254.20169	138	
254.94051	128	
254.96660	2218	1+
255.07680	176	
256.07655	152	
256.85264	234	1+
256.96338	744	1+
257.83347	444	1+
257.85509	166	1+
258.83616	372	1+
258.88453	274	1+
258.91411	168	
258.95624	554	1+
259.91250	114	
259.95674	372	1+
260.03157	228	
260.52411	116	
260.85147	116	
262.04818	116	
262.13826	168	
262.92666	154	
262.96619	282	
263.82923	192	1+
264.96315	216	
265.81348	206	1+
265.85432	278	1+
266.02785	158	
266.27372	150	1+
266.99739	414	1+
267.01535	170	
267.13546	224	
268.00188	296	1+
268.14077	142	
269.11775	128	
269.79968	260	1+
270.89172	122	
271.78966	120	
272.84849	454	1+
272.93932	310	
272.98354	150	
273.01712	118	
273.79447	206	
274.04558	126	
274.79614	114	
274.82514	148	
274.97494	202	
275.84068	176	
275.86023	440	1+
276.81326	112	
277.06379	122	
277.79214	322	1+
277.81992	324	1+
277.96431	276	1+
278.96451	252	1+
279.85547	200	1+
280.25878	134	
280.81050	324	1+
281.06950	114	
281.79130	158	
282.40236	196	1+
282.79014	406	1+
282.89171	120	
283.03158	122	
283.79149	292	1+
283.84057	118	
286.91177	154	
286.92753	130	
288.91216	144	
289.87594	412	1+
290.02989	146	
291.05800	188	1+
291.80228	504	1+
292.86429	178	
292.88151	140	
293.87589	120	
294.67401	116	
294.86226	244	
294.98172	132	
295.02198	272	1+
295.05769	150	
295.11754	134	
295.86665	202	
295.99736	130	
296.09903	134	
296.80518	390	1+
296.86485	302	1+
296.97195	388	1+
297.79496	138	
297.84083	174	
299.01017	164	
299.06176	148	
299.78261	282	1+
299.82890	114	
299.90360	126	
300.87728	140	
301.91612	114	
302.17351	170	
302.93036	220	1+
305.42963	134	
305.88972	206	
306.88102	154	
307.08488	128	
307.79936	222	
307.88988	204	
308.80179	144	
309.26953	242	1+
309.82300	130	
309.88338	216	
310.07384	112	
310.87870	1200	1+
311.03050	208	
311.12430	166	
312.02473	148	
312.80711	432	1+
313.03000	266	
314.03698	144	
314.85437	360	1+
315.82156	128	
317.93325	188	1+
318.06555	112	
319.31060	130	
319.86933	140	
320.09687	130	
320.25615	116	
320.83287	170	
320.87574	126	
321.22870	118	
321.82033	140	
323.01934	156	
323.23419	124	
323.30599	136	
324.02237	176	
324.24020	184	
324.89297	760	1+
324.95503	116	
325.25183	254	1+
325.80880	132	
327.82893	212	
327.87812	568	1+
328.89226	388	1+
330.81308	318	1+
331.88616	206	1+
332.09723	214	1+
335.34450	122	
335.73734	210	1+
335.88714	170	1+
337.19567	130	
337.35546	138	
337.78065	168	
338.87336	208	
339.82662	152	
340.20821	214	1+
340.39336	114	
340.89017	140	
341.08869	328	1+
341.89267	146	
341.96797	134	
342.28563	122	
343.20742	208	1+
345.29013	142	
END IONS

###FS:    #m/z: 363.95723 #charge 1+
###MS: 18
###MSMS: 20
BEGIN IONS
TITLE=Cmpd 14, +MS2(363.9572), 28.0-35.0eV, 0.4min #20
RTINSECONDS=23.5785
SCANS=18,20
PEPMASS=363.95723	2107622
CHARGE=1+
182.86844	226	1+
187.86748	128	
189.86336	1076	1+
191.85918	1922	1+
191.95562	140	
194.89099	134	
196.88428	392	1+
200.94657	188	
205.94973	322	1+
207.87321	332	
207.94561	200	
208.88515	372	1+
208.94276	138	
209.86881	260	
209.94390	2452	1+
210.88374	1048	1+
212.87957	6284	1+
214.89516	518	1+
215.41117	158	
215.86035	124	
215.88186	134	
216.41206	178	
217.89304	324	1+
219.86385	232	
221.86026	152	
222.95266	1468	1+
222.97803	172	
224.82033	154	
224.94968	2306	1+
225.88850	120	
226.11212	176	1+
226.89043	180	
226.91294	270	1+
226.94811	15148	1+
226.99734	116	
227.05644	110	
227.12676	148	1+
227.79337	360	1+
227.89594	164	
227.93152	162	
228.89442	2054	1+
228.94319	17092	1+
230.89043	10600	1+
232.88566	1254	1+
233.00521	124	1+
234.88133	848	1+
235.82562	134	
237.13479	428	1+
240.83323	116	
240.94187	300	
240.96431	1560	1+
241.38276	126	
241.78649	226	1+
241.94173	348	
242.04069	144	
242.96111	1402	1+
243.81623	366	1+
244.09764	430	1+
244.95840	6712	1+
245.10190	348	1+
245.16698	116	
245.94494	392	
246.90647	792	1+
246.95398	9902	1+
247.02958	170	
247.85046	298	1+
248.03663	140	
248.80446	134	
248.85281	200	1+
248.90057	2838	1+
249.99510	210	1+
250.89881	888	1+
250.97344	446	1+
251.08211	142	
251.36448	114	
251.42272	120	
251.83570	316	1+
252.00528	228	1+
252.80174	124	
252.89069	280	
252.93930	272	1+
253.09263	282	1+
253.90803	448	1+
256.01109	124	
257.13592	140	
257.83463	310	1+
257.85668	172	1+
258.36024	110	
258.97257	236	
259.01046	164	1+
259.07488	120	
259.97257	110	
260.86019	114	
260.96964	1174	1+
261.05537	146	
261.83436	272	
261.98707	120	
262.80330	114	
262.82956	210	
262.89655	138	
262.96950	154	
263.05878	192	
264.03913	112	
264.81516	412	1+
264.88368	120	
264.97425	504	1+
265.05321	114	
265.12790	282	1+
265.98036	346	1+
266.09423	166	
267.10550	350	1+
267.11888	182	1+
267.14418	172	1+
267.78486	510	1+
267.92708	136	
267.97541	1260	1+
267.99870	182	1+
268.81794	212	1+
268.85130	160	
269.92532	156	
269.96989	2050	1+
271.91717	554	1+
272.93729	208	1+
275.07458	160	
276.80963	190	
276.84573	288	
276.91442	128	
277.85672	188	
278.24845	216	1+
278.79912	172	
278.85200	182	
279.10686	216	
279.90617	192	1+
280.11307	388	1+
280.79166	546	1+
280.93034	170	
281.00841	144	
281.81432	136	
281.85661	122	
282.04848	344	1+
282.81767	114	
282.83017	116	
282.90891	112	
282.93985	136	
283.79069	470	1+
283.80684	176	
283.85176	422	1+
283.98505	204	
284.13006	348	1+
284.92979	114	
284.98403	266	1+
285.06071	112	
285.79408	164	
285.84735	942	1+
286.11434	148	
286.80770	208	1+
286.93586	166	
287.02671	120	
287.93218	158	
288.05923	288	1+
288.79102	164	
289.84893	214	1+
289.88118	242	1+
290.78783	372	1+
290.93419	114	
291.39313	132	
292.05615	112	
292.81794	114	
292.86203	316	1+
292.93893	126	
293.84281	190	1+
295.87223	262	1+
296.22301	96	1+
296.75201	146	1+
296.80696	698	1+
297.10987	138	
297.91383	186	
298.80310	914	1+
298.91419	270	1+
299.86247	182	
299.88151	318	1+
300.81659	142	
301.75407	190	1+
301.80431	218	
301.86102	800	1+
301.98539	180	
302.81677	128	
303.80665	634	1+
303.85725	2948	1+
303.94407	144	
305.30539	206	1+
305.76246	126	
305.88717	128	
305.90551	290	1+
306.12388	136	
306.17758	118	1+
306.94352	226	1+
307.28951	344	1+
307.79918	174	
307.88996	212	
308.29473	250	1+
308.80582	152	
308.85759	112	
310.87668	206	
311.87813	518	1+
312.02650	250	1+
313.95099	118	
314.11620	150	
314.81904	300	1+
315.44201	116	
316.81652	170	1+
317.84021	120	
318.87315	144	
318.93605	326	1+
319.81926	270	
319.87373	196	
319.88973	110	
320.82771	122	
320.86934	388	1+
320.93052	142	
321.81720	874	1+
321.86816	276	1+
322.92968	554	1+
324.88501	248	1+
325.80946	116	
326.62516	114	
326.87448	794	1+
327.80578	182	
328.88636	154	
329.32420	170	
330.89877	114	
333.79780	224	1+
335.07775	234	1+
335.09817	164	1+
336.76773	208	1+
336.79784	120	
336.94755	366	1+
337.03233	118	
337.77735	342	1+
337.82773	304	1+
338.19644	150	
338.72527	156	
338.78348	278	1+
339.06361	112	
339.82909	450	1+
340.91753	114	
340.94048	494	1+
341.87251	202	1+
343.80483	124	
345.42008	112	
346.94707	122	
348.73049	300	1+
349.31793	272	1+
350.33720	326	1+
350.75681	132	
350.87182	258	1+
351.76908	118	
352.76712	154	
353.76317	128	
355.05028	360	1+
359.96104	134	
362.71689	366	1+
363.20835	116	
363.72350	242	1+
363.75606	142	
363.95734	122	
364.00432	236	1+
365.26858	112	
365.28681	128	
365.32310	114	
365.73639	296	1+
366.18057	118	
366.29589	118	
366.84557	144	
367.19465	120	
367.78563	138	
367.89678	128	
368.42574	176	
END IONS

###FS:    #m/z: 336.94662 #charge 1+
###MS: 18
###MSMS: 21
BEGIN IONS
TITLE=Cmpd 15, +MS2(336.9466), 28.0-35.0eV, 0.4min #21
RTINSECONDS=24.3505
SCANS=18,21
PEPMASS=336.94662	404422
CHARGE=1+
90.12787	102	
115.71559	100	
187.87486	146	
189.86062	252	1+
192.38118	96	
196.88652	164	
202.97728	98	
205.01338	156	
209.94550	190	
210.88494	400	
211.94501	20334	
212.87907	2768	1+
212.90056	104	
212.94809	506	
213.83480	124	
213.89590	278	
213.94028	7334	1+
215.37606	92	1+
215.88801	876	1+
215.93993	880	1+
217.88174	652	1+
217.93496	254	
221.94530	132	
222.02047	98	
222.48810	100	
223.96454	258	1+
225.47984	112	
225.95255	134	
226.06495	120	
226.39000	106	
226.97366	98	
227.78603	316	1+
227.89328	780	1+
227.95751	128	
228.03103	136	
228.89432	518	1+
228.93651	140	
229.39472	100	
229.93158	102	
229.95553	14910	
230.88930	4474	1+
230.95805	512	
231.67820	102	
231.95080	7222	1+
231.98750	100	
233.05173	104	
233.83065	154	
233.89684	1166	1+
233.94913	884	1+
234.14675	116	
235.87248	126	
235.89364	462	
235.94995	200	
236.03225	126	
236.82650	106	
237.06057	188	1+
239.89840	260	1+
239.94631	140	
240.96423	374	1+
242.94702	114	
243.89081	142	
243.96003	356	1+
245.02058	176	
246.57468	100	
246.78644	100	
247.96572	3716	1+
248.03108	250	
248.89960	1350	1+
249.03984	242	
249.08064	106	
249.82987	352	1+
249.96152	1872	1+
250.03055	308	1+
250.04008	128	
250.82866	334	1+
251.03487	238	1+
252.07943	278	1+
252.81773	120	
252.97125	11522	1+
253.01940	146	
253.10952	96	
253.12529	132	
253.88480	338	1+
253.90607	990	1+
253.94140	178	
254.94568	238	
254.96512	5678	1+
255.07290	242	1+
255.67512	122	
255.78498	142	
256.85072	346	1+
256.91893	314	
257.79078	256	1+
258.88310	202	
259.95820	234	1+
260.56303	128	
260.85126	180	
261.79719	198	1+
262.89212	100	
262.98565	112	
263.05858	250	
265.12319	108	
265.85543	126	
265.91006	202	1+
266.35256	214	
266.38388	112	
266.99439	122	
267.83925	906	1+
268.14129	128	
268.79015	126	
268.81834	136	
268.84108	874	1+
269.02766	116	
269.07164	194	1+
269.11939	112	
269.79523	352	1+
270.98219	962	1+
271.13497	144	
271.91767	616	1+
272.89270	122	
272.94958	154	
272.97684	434	1+
273.04224	146	
273.79397	420	1+
273.95425	124	
274.85424	154	
274.92019	270	1+
275.88243	112	
276.85499	264	1+
276.87449	98	
276.89028	126	
277.12975	158	
278.09540	212	1+
278.80507	126	
278.83529	220	
279.79849	128	
279.83336	438	1+
279.96642	110	
280.95392	134	
281.05465	198	1+
281.79123	108	
282.80837	228	1+
282.97799	134	
283.03248	182	
283.78779	342	1+
283.86621	192	1+
284.10097	100	
285.43021	154	
285.85341	220	
285.98685	118	
286.84933	1376	1+
287.11738	122	
288.07338	116	
288.20293	282	
289.06874	100	
289.88039	128	
290.78609	164	
290.82108	100	
290.86607	142	
291.00883	106	
291.80317	180	
291.85323	260	1+
292.27154	194	1+
292.43769	256	1+
292.80019	190	
292.91394	216	1+
293.06461	310	1+
293.10704	294	1+
293.80931	112	
293.87728	110	
293.89385	168	1+
294.00126	256	
294.85850	142	
295.18541	252	1+
295.28783	174	
295.54706	96	
295.90237	114	
296.81589	270	1+
296.97539	266	1+
297.00853	216	1+
297.43333	98	
297.80096	326	1+
298.07846	288	1+
298.85735	136	1+
299.06073	142	
300.00946	242	1+
301.89504	100	
302.92869	110	
303.81650	158	
304.86026	274	1+
306.07045	106	
306.44770	118	
306.79945	126	
307.30144	292	1+
307.88598	116	
307.95888	114	
308.80524	122	
308.88659	186	
309.09133	114	
309.86717	176	
310.42416	108	
310.87934	1032	1+
310.96488	162	1+
311.91129	170	1+
312.82172	122	
312.94855	166	
313.88755	200	1+
314.03946	134	
315.45707	104	
317.89992	210	1+
318.81611	114	
318.85920	104	
319.31221	164	
319.84873	192	1+
321.09713	178	
321.40616	100	
322.79271	118	
324.89353	504	1+
325.88164	138	
328.77304	134	
328.88936	230	
333.93286	224	1+
334.06790	208	1+
334.86962	112	
335.76578	146	1+
337.16104	134	
337.35430	162	
337.83869	170	
339.10354	228	1+
339.78579	148	
340.39726	160	
341.82928	116	
END IONS

###FS:    #m/z: 322.93105 #charge 1+
###MS: 22
###MSMS: 23
BEGIN IONS
TITLE=Cmpd 16, +MS2(322.9311), 28.0-35.0eV, 0.5min #23
RTINSECONDS=28.0495
SCANS=22-23
PEPMASS=322.93105	5447936
CHARGE=1+
93.77453	110	
185.92839	144	
191.95315	144	
192.88836	128	
195.98867	114	
196.88290	410	1+
201.04272	214	
202.89212	124	
205.94928	850	1+
207.95665	122	
209.94430	240	
212.87645	306	
212.90373	106	
213.88925	196	
214.88447	802	1+
215.88756	670	1+
217.86675	182	
219.01477	112	
220.86762	306	
221.07541	122	
221.95017	818	1+
222.97790	128	
224.19922	118	
224.87806	126	
227.93359	262	1+
227.95342	144	
228.90912	290	1+
230.84872	124	
230.86229	284	1+
230.88936	562	1+
233.39361	104	
233.89926	290	
235.82093	142	
236.37656	100	
237.01503	134	
238.04997	128	
238.87681	162	
239.07807	376	1+
239.78989	376	
239.83164	120	
240.82504	148	
240.89353	104	
240.94316	1032	
240.96209	556	
241.01301	100	
241.07016	108	
241.93877	3442	1+
242.78996	102	
242.82012	124	
242.91638	126	
242.94133	2846	1+
243.03768	278	1+
243.88196	750	1+
244.79563	144	
244.82722	130	
244.93858	870	1+
244.98071	104	
245.82437	130	
246.97644	406	
248.85754	156	
248.90049	122	
250.05707	166	1+
250.89399	126	
250.92092	204	1+
250.94444	128	
253.99751	132	
254.83501	202	
255.22913	192	1+
255.78250	142	
255.85522	106	
256.82343	112	
257.08463	194	1+
257.79895	460	1+
258.83524	266	
258.89692	150	
259.07549	114	
259.81494	100	
260.33746	156	
260.80565	164	
260.96626	358	1+
261.89612	208	
262.82405	376	1+
262.89077	148	
263.05476	370	
263.34382	118	
263.90678	132	
263.97906	344	
264.85930	418	1+
265.04587	120	
265.06284	254	
265.65868	100	
265.86138	304	1+
266.14339	112	
267.79471	236	1+
267.95252	100	
268.00462	138	
268.84541	176	
268.91310	218	
269.00304	128	
269.79877	284	1+
269.84389	138	
270.11816	142	
270.86032	126	
271.08731	120	
271.80103	140	
271.84715	112	
272.80725	156	
272.89160	104	
273.79407	700	1+
273.84494	192	
273.97332	230	1+
274.05390	140	
275.81088	266	
276.84331	382	1+
278.80195	114	
278.83348	118	
279.09149	828	1+
279.90680	114	
280.81285	246	
281.04791	134	
281.79799	188	
282.27852	176	
282.85666	194	
282.89329	116	
283.14821	102	
283.78958	528	1+
283.86790	146	
284.29324	268	
284.85520	122	
284.94531	284	1+
285.29744	114	
286.14955	104	
286.91817	204	
287.81131	128	
288.06438	152	
288.80740	194	
289.07074	106	
289.78984	432	1+
289.81430	258	
290.87270	160	
291.80724	226	
292.05703	194	
292.80484	180	
293.06902	98	
293.87573	260	
294.81324	136	
294.87656	246	
295.86095	128	
295.87869	194	
295.91155	410	1+
296.80862	338	1+
296.87567	146	
296.91800	226	1+
298.03351	206	1+
298.80393	176	
298.82824	214	1+
298.86258	248	1+
299.78356	602	1+
300.05633	102	
300.08234	112	
301.78730	110	
301.87661	160	1+
301.93782	106	
302.14370	110	
303.80330	366	1+
304.93858	116	
305.87581	172	
305.90025	296	1+
306.88286	184	
307.11239	100	
307.80110	926	1+
307.88874	158	
308.09552	206	1+
308.29369	352	
309.83778	184	
309.88749	166	
310.31085	300	
310.50875	130	
310.82191	132	
310.87720	678	1+
311.02570	122	
311.90205	150	
312.13027	108	
312.80292	214	
312.81772	158	
313.03227	148	
313.86718	110	
314.81849	652	1+
315.81978	376	1+
315.86258	262	1+
317.82140	198	1+
318.88492	182	1+
320.89220	284	1+
321.18603	122	
323.20327	410	1+
323.23921	288	
323.30973	114	
324.20590	346	1+
324.24966	158	
324.75064	100	
324.89244	148	
324.97921	120	
325.32639	102	
327.17275	164	
END IONS

###FS:    #m/z: 340.94111 #charge 1+
###MS: 22
###MSMS: 24
BEGIN IONS
TITLE=Cmpd 17, +MS2(340.9411), 28.0-35.0eV, 0.5min #24
RTINSECONDS=28.8215
SCANS=22,24
PEPMASS=340.94111	3781454
CHARGE=1+
187.86852	124	
189.86274	150	
192.88949	100	
192.92652	104	
198.05663	108	
203.79828	102	
204.94896	382	1+
205.95319	318	1+
207.87315	280	1+
210.93838	350	1+
211.04523	102	
212.87761	236	
212.94474	196	
213.87876	278	
213.93979	6008	1+
214.21973	110	1+
214.87848	268	
214.88639	1612	1+
215.88820	1362	1+
215.93791	1400	1+
216.40909	110	
217.85517	468	1+
217.88220	468	1+
217.91290	120	
217.93530	204	
219.88121	148	
222.95416	364	1+
225.44433	142	1+
225.88480	462	1+
226.39525	116	
226.88799	332	1+
226.95201	284	1+
229.95596	194	
230.88732	1550	1+
230.95754	120	
231.95015	6542	1+
232.04175	102	
233.89813	1002	1+
235.84175	210	1+
235.86692	226	1+
235.89141	912	1+
235.94769	534	
236.99204	108	
239.78514	236	1+
239.90441	162	
241.95185	178	
242.94286	166	
244.03946	226	1+
244.95855	338	1+
245.89551	112	
246.97699	412	
247.97913	274	
248.00659	118	
248.43711	102	
248.89735	698	1+
248.97032	134	
249.90015	588	1+
249.96112	1974	1+
251.90951	120	
253.10568	246	1+
253.91576	180	
254.04976	172	1+
254.90223	144	
254.96600	3734	1+
255.07541	338	1+
255.79806	282	1+
256.86439	106	
256.91011	432	1+
256.96237	732	1+
257.93573	122	
258.08397	138	1+
258.83460	276	1+
258.85817	146	
258.88355	172	
258.91745	172	
258.96473	220	
259.22568	100	
259.81304	116	
259.85035	410	1+
259.95902	256	1+
261.11363	138	
261.83939	102	
262.35073	104	
262.96619	122	
264.79404	122	
265.85747	408	1+
267.10378	106	
267.13700	128	
267.99930	250	1+
268.99966	158	1+
269.79703	128	
270.11938	134	
271.06155	142	
271.78187	146	
271.84651	388	1+
272.93341	418	1+
272.97506	526	1+
273.79522	384	1+
273.81464	106	
274.85440	244	1+
274.87578	104	
275.04620	222	1+
275.07307	118	
275.42326	108	
275.80932	272	
276.81015	120	
276.84542	226	
276.86502	278	1+
276.88734	202	
276.91313	150	
277.84250	114	
277.96518	120	
277.98539	104	
278.14874	132	
278.79940	360	1+
278.85715	104	
278.93990	120	
279.80331	278	1+
279.84332	188	1+
279.88449	116	
280.12361	186	
280.87345	126	
280.92829	102	
281.05225	212	1+
282.15770	170	
282.86225	190	
283.86156	212	1+
284.01380	220	1+
284.12967	108	
284.86731	136	1+
284.91983	102	
285.42577	156	
285.92639	134	
286.28016	106	
286.94028	142	
287.99657	130	
288.06181	220	1+
288.80586	154	
288.88244	110	
289.12167	120	
289.78921	242	
289.85493	186	
290.79611	514	1+
290.85816	112	
290.87560	122	
291.91716	118	
292.80899	422	1+
292.86551	286	
292.87938	244	1+
292.93298	118	
294.03149	220	1+
294.85642	212	
295.10945	142	
295.91596	184	1+
295.97219	402	1+
295.99327	300	1+
296.80966	186	
296.87547	144	
297.06372	130	
297.99418	140	
298.57773	110	
298.78108	496	1+
298.87537	150	
299.01362	106	
299.07181	112	
299.78226	308	1+
299.87222	144	
300.02864	118	
300.81938	194	1+
300.86648	426	1+
302.43810	216	1+
302.93446	146	
303.93830	176	
304.27375	118	
304.98335	170	1+
305.27613	280	1+
305.81714	156	1+
305.87684	194	
306.03769	220	1+
306.79675	118	
306.88184	122	
307.28680	312	1+
307.79843	316	
307.87691	184	
308.29286	210	1+
308.80017	188	
309.80279	158	
310.79809	100	
310.87691	498	
311.02709	196	
311.88038	342	
312.02586	170	
312.80811	322	
312.86782	142	
313.18434	102	
313.80223	160	
313.88290	252	
314.81905	448	1+
314.90506	114	
315.09247	100	
315.87951	148	
318.76344	120	
319.80983	102	
320.88357	102	
321.09963	160	
321.81764	174	
322.11366	106	
322.90905	178	1+
324.77765	152	
324.89131	198	
325.81092	106	
325.89552	170	
326.89529	110	
328.18954	236	
328.30716	186	
328.82548	364	1+
328.88325	348	1+
329.88131	292	1+
330.79113	148	
330.81229	212	
331.81426	326	1+
332.08650	108	
332.82755	178	1+
333.07511	202	1+
336.24473	128	
337.07849	172	1+
337.35576	132	
337.83348	110	
337.87954	194	1+
339.97773	320	1+
340.36278	114	
340.79585	144	
341.24765	258	1+
342.90217	116	
343.90531	126	
344.88918	122	
345.05880	106	
END IONS

###FS:    #m/z: 363.95728 #charge 1+
###MS: 22
###MSMS: 25
BEGIN IONS
TITLE=Cmpd 18, +MS2(363.9573), 28.0-35.0eV, 0.5min #25
RTINSECONDS=29.602
SCANS=22,25
PEPMASS=363.95728	2371850
CHARGE=1+
182.86723	198	
187.86848	154	
189.86267	1988	1+
191.85919	1716	
192.92532	124	
196.88224	510	1+
198.15143	112	
200.87980	252	1+
200.94664	146	
205.87742	132	
205.94780	142	
207.56869	126	
207.87310	820	1+
207.94677	204	
208.94427	218	
209.86867	170	
209.88393	136	
209.94444	3158	1+
210.88348	1646	1+
210.93102	136	
212.87973	6702	1+
215.41212	314	1+
216.41317	176	1+
221.86039	206	
222.95249	1896	1+
223.88967	126	
224.95133	3396	1+
225.88450	328	
226.51375	118	
226.89088	240	
226.94785	19720	1+
227.01823	262	1+
227.72711	120	1+
227.79474	326	1+
227.88304	178	
228.79819	268	1+
228.89524	2496	1+
228.94286	24460	1+
229.14931	162	1+
229.16171	128	1+
229.39329	114	
230.79472	388	1+
230.88961	14062	1+
230.92398	162	1+
231.06733	232	1+
231.55360	128	
231.80454	250	1+
232.01882	172	
232.09872	226	1+
232.86042	140	
232.88529	1688	1+
232.95761	244	1+
233.40658	188	
233.86125	116	
233.95882	138	1+
234.88114	636	
234.92902	214	1+
235.07768	364	1+
235.82365	172	1+
235.90128	192	1+
237.05769	150	
237.13028	426	1+
238.42946	140	
238.91909	198	1+
239.43264	164	
240.06347	224	1+
240.83208	154	
240.94413	332	
240.96323	2560	1+
241.94078	176	
242.79082	186	
242.82199	622	1+
242.94382	530	
242.95970	1822	1+
244.02537	156	
244.03840	210	
244.78820	330	1+
244.82010	308	1+
244.95783	9550	1+
245.01801	138	
245.06444	134	
246.90551	762	1+
246.95327	11614	1+
247.14512	188	1+
247.15473	180	1+
248.80334	114	
248.85425	272	1+
248.90071	4164	1+
249.03064	346	1+
250.09594	168	
250.14710	118	
250.89598	384	
250.94773	150	
250.97239	586	
251.90853	408	1+
252.00809	174	
252.55371	120	
252.90003	1272	1+
253.08853	296	1+
253.83548	478	1+
253.90556	970	1+
255.78730	254	1+
256.91909	172	
257.14298	184	
257.82633	180	1+
257.97338	402	1+
258.85695	176	
258.97592	342	1+
260.19694	174	
260.83075	270	1+
260.96966	1326	1+
261.94735	124	
262.05133	196	1+
262.80403	150	
263.04321	266	1+
263.17285	122	
263.83299	346	1+
263.91498	136	1+
263.96933	574	1+
264.80078	200	
264.85382	400	1+
264.97180	452	1+
265.08742	208	1+
265.78694	148	
266.12853	210	1+
266.24451	120	
266.81609	228	
267.00731	144	
267.78106	198	1+
267.80808	186	
267.81871	164	
267.84732	152	
267.97368	1996	1+
268.00019	120	
268.03687	112	
269.87727	120	
269.91555	172	
269.97002	2026	1+
270.06887	188	1+
270.80668	180	
271.91599	692	1+
272.84960	152	
273.79332	374	1+
273.84458	120	
274.84936	294	
275.06255	162	
276.81401	140	
276.85731	172	
276.88611	316	1+
277.85433	114	
278.79509	282	
278.80767	444	1+
278.85065	446	1+
278.96366	166	
279.10202	516	1+
280.27025	112	
280.79260	782	1+
281.85397	146	
281.93142	214	1+
281.98948	218	
282.79314	256	
283.79221	282	
283.85425	888	1+
283.98569	218	
284.00786	224	1+
284.79047	178	
284.82277	304	
284.99343	170	1+
285.84610	1540	1+
285.89577	140	
285.92383	128	
285.93998	188	
286.05272	148	
287.81146	166	
287.86542	330	1+
288.06399	178	
288.42860	174	
288.83334	206	1+
289.10633	212	1+
289.92344	210	1+
290.46728	124	
290.78565	608	1+
290.89991	146	
290.96361	120	
291.80214	468	1+
292.43543	256	
292.86069	556	1+
292.97927	208	1+
293.12354	260	1+
293.87320	562	1+
294.81161	212	
294.92407	294	1+
295.85190	192	1+
296.81091	258	1+
296.89923	128	
298.80377	920	1+
298.99001	228	1+
300.85029	112	
300.90871	198	1+
301.80299	448	1+
301.86099	940	1+
303.13588	150	
303.78600	136	
303.80982	708	1+
303.85659	3936	1+
303.94958	332	1+
304.93076	164	1+
305.30749	120	
305.76907	122	
306.04583	112	
306.27730	280	1+
306.31154	156	
306.42303	150	
306.91989	132	
307.79772	322	1+
307.81989	178	
307.88891	236	
308.29235	232	1+
308.87021	130	
309.87294	572	1+
310.87725	498	1+
311.99431	162	1+
312.02837	148	
312.79696	274	1+
312.94898	124	
314.88148	378	1+
314.98093	118	
315.75724	124	
315.82332	122	
316.36961	124	
316.81273	420	
317.93208	436	1+
318.82040	486	1+
318.93569	368	1+
319.08643	294	1+
319.86866	232	
321.78358	130	
321.81725	870	1+
321.86861	924	1+
322.93347	176	
324.32811	122	
324.88923	246	
325.87853	166	
325.90668	128	
326.17177	158	
326.80211	112	
326.87260	680	1+
327.70905	134	
327.74673	180	1+
327.82018	206	1+
327.86374	140	
327.89084	290	1+
328.05555	126	
328.71616	216	1+
328.89203	242	1+
329.92248	216	1+
330.75888	202	1+
330.88169	144	
332.09016	114	
332.89688	308	1+
336.94606	984	1+
337.09042	124	
337.15126	166	1+
338.84475	164	
338.87266	234	
339.82949	466	1+
340.28523	166	1+
340.94195	594	1+
342.20427	160	
342.82963	298	1+
344.71820	160	
347.72005	332	1+
348.76731	276	1+
349.32469	130	
351.33922	114	
352.88611	168	
354.85112	174	1+
355.05514	152	
355.76910	392	1+
355.78852	124	
356.12529	168	
356.77576	362	1+
357.05210	146	
358.72597	130	
359.18291	194	1+
360.04249	156	
361.71359	120	
361.77858	176	1+
362.71285	116	
362.84287	182	1+
363.32973	148	1+
363.71959	280	
363.95693	206	1+
364.30714	300	1+
364.73082	126	
365.30989	254	1+
367.33363	214	1+
367.77145	220	1+
367.89470	118	
368.84552	142	
END IONS

###FS:    #m/z: 322.93104 #charge 1+
###MS: 26
###MSMS: 27
BEGIN IONS
TITLE=Cmpd 19, +MS2(322.9310), 28.0-35.0eV, 0.6min #27
RTINSECONDS=33.2995
SCANS=26-27
PEPMASS=322.93104	5451722
CHARGE=1+
180.86407	114	
191.85705	138	
191.95234	148	
192.88824	352	
195.00701	122	
196.88420	156	
197.89862	202	
202.85285	120	
205.95111	256	
207.97579	118	
209.94614	130	
210.90181	234	
211.90574	126	
212.88029	154	
212.90019	108	
214.88858	588	1+
215.89115	452	1+
217.86577	128	
217.88388	198	1+
220.86660	152	
221.06023	206	1+
221.75791	114	
221.86925	124	
222.95268	1310	1+
224.97759	148	
227.79420	134	
227.95375	138	
228.89256	108	
229.48014	106	
230.85991	324	1+
230.89061	332	
231.83171	208	1+
233.04333	174	
233.05617	120	
233.89747	510	1+
233.91742	114	
235.81993	142	
235.83867	106	
236.44787	104	
238.02802	340	1+
238.87452	138	1+
239.78805	508	1+
239.82471	164	1+
239.91429	118	
240.94062	1924	
240.96311	218	
241.91997	128	
241.94245	1270	
241.96204	134	
242.02300	124	
242.82397	138	
242.94220	3486	1+
243.82260	396	1+
243.87929	242	
244.94138	740	1+
245.96453	152	
246.97498	794	
247.85007	278	1+
247.98921	120	
249.04016	118	
249.92504	198	
250.01005	118	
250.21800	144	
250.89617	216	
250.94813	206	
250.96974	272	
251.78881	132	
252.13431	120	
252.42449	104	
253.09098	168	
253.79188	134	
253.84006	272	1+
255.78474	350	1+
255.87754	152	
256.91580	110	
256.95143	132	
257.79777	514	1+
257.83767	138	
258.83167	186	
258.88576	104	
258.97421	214	
259.83520	132	
260.83023	176	
261.62130	106	
261.83345	440	1+
263.90751	210	1+
263.97490	140	
264.94280	168	
264.97805	130	
265.05812	204	1+
265.09088	104	
266.84267	128	
267.00386	116	
267.93824	130	
268.91569	132	
268.95866	130	
269.00295	366	1+
269.80436	162	
270.11456	118	
270.80153	116	
270.84927	362	1+
271.78117	190	
271.80153	288	
271.98015	120	
272.79082	136	
273.79494	666	1+
273.88657	246	1+
275.78960	172	
275.81034	626	1+
275.83205	122	
276.06523	120	
276.85951	134	
277.74743	104	
277.80659	106	
277.85738	230	
278.81399	124	
278.86498	134	
279.09070	854	1+
279.79473	122	
280.14494	256	
280.78989	212	
281.07421	140	
281.80081	134	
281.81739	230	1+
281.93932	116	
282.03143	128	
282.78709	562	1+
282.86098	280	
282.88686	176	1+
283.05694	172	1+
283.28837	764	1+
283.85112	138	
284.02191	128	
284.29291	672	1+
284.81175	174	1+
285.79441	112	
286.92055	192	
287.79663	188	
287.86067	118	
287.88089	242	1+
287.90076	128	
289.78930	152	
289.80944	180	
289.90854	154	
290.79079	140	
290.86752	148	
291.80234	1152	1+
291.87445	250	1+
292.00154	148	
292.85657	126	
293.06507	286	1+
294.86693	406	1+
296.81155	220	
298.82211	232	
299.78455	748	1+
299.82896	112	
299.87917	176	1+
300.92122	180	1+
301.94735	170	
302.86780	128	
303.80655	164	
303.82173	202	1+
304.81128	114	
305.87799	386	1+
306.76092	186	1+
307.31906	112	
307.79818	822	1+
308.29393	254	
308.88177	118	
309.29597	118	
310.30773	322	
310.81132	202	
310.81802	162	
310.87495	180	
311.62389	104	
311.88761	130	
312.02725	140	
312.80484	252	
312.87227	358	1+
313.02997	136	
313.80329	148	
313.88923	112	
314.82142	146	
314.86753	338	1+
315.80752	128	
316.06919	136	
316.87367	122	
316.93774	106	
317.86905	154	
319.95618	198	1+
320.73398	110	
322.13401	120	
323.24004	118	
323.88897	328	
324.20675	172	
324.88882	234	
325.80852	194	
325.89547	328	
326.80992	136	
326.89180	192	
327.88426	232	1+
END IONS

###FS:    #m/z: 507.84675 #charge 1+
###MS: 26
###MSMS: 28
BEGIN IONS
TITLE=Cmpd 20, +MS2(507.8467), 28.2-35.2eV, 0.6min #28
RTINSECONDS=34.0725
SCANS=26,28
PEPMASS=507.84675	694746
CHARGE=1+
196.01705	516	1+
197.89271	246	
199.88484	638	1+
200.88736	496	1+
208.94136	472	1+
209.94427	400	1+
214.88653	260	1+
217.89875	294	
218.89475	172	
222.97010	342	1+
224.04944	200	
229.39450	196	
229.88550	268	1+
230.84665	172	
234.88192	306	
236.90708	350	1+
238.00572	344	1+
238.06074	276	1+
240.78915	206	1+
241.85348	228	
243.89153	332	1+
243.96205	160	1+
247.03917	280	1+
248.04424	180	1+
248.85058	346	1+
249.88969	212	1+
250.92843	182	1+
250.97162	874	1+
254.89483	474	1+
255.87772	232	1+
258.86183	390	1+
259.86525	252	1+
259.91916	172	
260.84898	172	
260.89138	324	1+
262.38760	558	1+
263.02005	254	
265.38228	292	1+
266.16454	180	
266.38558	212	1+
266.86087	658	1+
267.01812	286	1+
267.78258	536	1+
268.08663	190	1+
268.11125	172	
268.36361	258	1+
268.87918	202	
269.89171	194	
269.92447	568	1+
270.85886	736	1+
271.87537	596	
272.80134	654	1+
272.85285	2204	1+
273.88775	270	1+
274.02397	188	1+
275.88594	364	1+
276.38073	250	1+
276.79716	442	1+
276.85641	242	
277.03924	190	1+
278.38777	252	1+
278.83990	354	1+
278.93282	190	1+
280.37593	248	1+
280.85528	472	1+
281.85985	344	1+
281.91739	140	1+
282.01164	336	1+
282.11860	192	
282.96744	318	1+
283.13442	148	1+
284.08764	102	1+
284.87690	210	
285.79010	412	1+
285.93873	730	1+
285.96961	414	1+
286.03122	282	1+
286.09788	90	1+
286.87174	430	
287.84359	838	1+
288.38049	416	1+
288.86980	698	
288.89192	262	
289.87908	2170	
290.12174	532	1+
290.86403	3962	1+
291.04763	346	1+
291.12138	354	1+
291.17787	254	1+
291.50015	202	1+
291.79037	198	1+
291.88315	1112	1+
292.18050	228	1+
292.81713	338	1+
292.91903	356	1+
292.98676	374	1+
293.34925	346	1+
293.87326	12338	1+
293.94654	462	1+
294.05679	176	1+
294.12513	548	1+
294.81233	222	
294.95003	322	1+
294.97345	314	1+
295.12691	370	1+
296.79229	178	1+
296.81061	270	
296.85667	548	1+
296.88420	782	
297.77416	186	1+
297.81934	314	
297.87325	240	
298.80522	322	1+
298.85243	770	1+
298.88232	874	1+
299.07741	172	1+
300.85626	1350	1+
301.37028	290	
302.76901	164	1+
302.88404	270	
303.25629	134	1+
303.85374	174	
303.88100	656	1+
303.95176	252	
303.98320	162	1+
304.05888	346	1+
304.13333	232	1+
304.85680	180	
304.93613	220	1+
305.13475	196	1+
305.79209	248	1+
305.86370	358	
305.99386	246	1+
306.85087	196	
306.97071	204	1+
307.09284	246	1+
307.19244	240	1+
307.89048	2178	
307.97215	136	1+
308.09517	168	1+
308.14079	884	1+
308.37711	294	1+
308.43684	256	1+
308.80806	204	
308.87192	4286	1+
309.77838	96	1+
309.88412	2938	1+
309.91937	178	
310.15811	1070	1+
310.34685	382	1+
310.97744	296	1+
311.30999	220	1+
311.79890	242	1+
311.88361	24106	1+
311.94406	690	1+
312.33927	254	1+
312.57493	218	1+
312.83778	266	
312.96385	326	1+
313.07458	196	
313.17226	124	1+
313.62623	136	1+
313.82337	410	1+
314.55330	398	1+
314.86424	2148	1+
315.55817	304	1+
315.83099	242	
315.91946	248	1+
316.01970	404	1+
316.81811	172	
316.86348	1298	1+
316.88867	1090	1+
317.41488	250	1+
317.82207	754	1+
318.80582	214	
318.85931	1168	1+
318.88169	254	
318.90756	234	1+
319.36540	190	
320.35004	386	1+
320.37178	318	1+
320.81976	676	1+
321.82392	570	1+
321.88328	598	1+
322.35332	428	1+
322.86401	238	
323.27573	116	1+
323.42020	322	1+
323.86097	764	1+
324.12791	132	1+
324.38248	302	1+
324.86384	630	1+
325.02725	336	1+
325.90267	1670	1+
326.04516	242	1+
326.63447	116	1+
326.87825	276	
327.37954	706	1+
327.71342	198	1+
327.85561	310	
327.88305	1408	
328.37496	326	1+
328.87137	2040	1+
329.17514	242	
329.89507	1690	1+
330.82298	398	
330.85581	280	
330.95673	172	
330.99864	366	1+
331.35603	190	1+
331.82130	290	
331.84688	214	
331.89396	786	
332.09684	282	1+
332.83435	204	
332.87581	2138	1+
332.95140	510	
332.97266	170	1+
333.89583	398	
334.02679	208	1+
334.31385	168	1+
334.36926	308	1+
334.81935	244	
334.87570	234	
334.89724	1062	1+
335.03182	174	1+
335.77929	248	1+
335.84349	400	
336.37697	406	1+
336.83777	208	
336.86891	830	1+
336.94085	174	
337.04574	390	1+
337.73811	240	1+
337.84493	190	
338.04432	226	1+
338.39651	418	1+
338.88698	202	
339.71739	356	1+
339.87915	584	
339.92382	250	1+
340.87114	456	1+
340.89733	526	1+
341.77363	450	1+
342.07941	188	1+
342.10984	172	1+
343.02923	178	1+
343.32903	96	1+
343.75046	140	1+
343.87379	1014	1+
343.91055	208	
343.94317	306	1+
344.07274	264	1+
344.71478	742	1+
344.89918	622	1+
345.87003	250	
345.88110	812	1+
347.40185	206	1+
348.18138	232	
348.29780	178	
348.40172	246	1+
348.78120	426	1+
348.80227	448	1+
348.83652	204	
348.97282	300	1+
349.78337	306	1+
349.80622	344	1+
349.89578	200	
350.88863	504	
350.90771	388	1+
350.95964	430	1+
351.10014	284	1+
351.28965	290	1+
351.77316	806	1+
351.85830	246	
351.88408	488	1+
352.57132	254	1+
352.83478	250	
352.90713	1378	1+
353.85440	1286	1+
354.05051	438	1+
354.78786	178	
354.84838	396	1+
355.78028	442	1+
355.89214	490	
355.91596	352	1+
356.10691	200	
356.33062	276	1+
356.36393	302	1+
356.78466	314	1+
356.83649	634	1+
356.88830	290	
357.72282	442	1+
357.89454	184	
358.18479	212	1+
358.78240	212	
359.07781	454	1+
359.96036	242	1+
360.16843	192	
360.77794	264	1+
361.78316	172	1+
361.81598	192	1+
361.88397	424	1+
361.91796	300	1+
362.36675	212	
362.38721	376	1+
362.72325	214	
362.84554	248	1+
363.12321	184	1+
363.38921	276	1+
363.73009	172	
364.71681	266	1+
364.79185	174	
364.84583	628	1+
365.87048	216	
366.03868	282	1+
366.10976	292	1+
366.36088	190	
366.63113	116	1+
366.71720	184	
366.78676	734	1+
366.84036	4022	1+
366.89180	660	1+
367.71057	2406	1+
368.34129	232	1+
368.61223	106	1+
369.19790	280	1+
369.77444	198	
369.84038	326	1+
369.96904	160	1+
370.16209	242	1+
370.38383	480	1+
370.70995	240	
370.72912	366	
370.78733	994	1+
370.89552	386	1+
371.03931	436	1+
371.19233	182	
371.72058	424	
371.85714	498	1+
371.89833	302	1+
372.71588	272	
372.85861	406	1+
373.10819	262	1+
373.18697	208	
373.72325	1110	1+
373.82902	512	1+
374.93004	216	1+
374.97733	282	1+
375.00979	170	1+
376.16022	182	1+
376.22483	146	1+
376.37447	182	
376.38641	178	
377.86800	480	1+
378.37755	252	1+
378.98026	212	1+
379.04667	250	1+
379.72506	190	
380.13456	332	1+
380.73444	264	
380.79791	472	1+
380.85597	542	1+
381.72049	590	1+
381.88840	212	
382.38825	240	
382.86072	902	1+
383.71148	260	
383.74080	176	
384.72754	200	
384.85071	9242	1+
385.39726	198	1+
385.72161	432	1+
386.79928	234	
387.06612	284	1+
387.13676	190	1+
387.79503	934	1+
387.90040	254	1+
388.57412	242	1+
388.79634	792	1+
389.10371	260	1+
389.19858	220	
389.71518	612	1+
389.86728	224	
390.02844	180	
390.15720	246	1+
390.19850	594	1+
390.84448	722	
390.93333	208	1+
391.73417	610	1+
391.80034	212	
391.85385	2392	1+
391.90789	192	
392.73860	384	1+
392.78626	250	
392.96605	144	1+
393.79951	2006	1+
394.78649	362	
394.83733	396	
394.91472	178	
395.03809	254	1+
395.39304	440	1+
395.84784	800	1+
395.86767	638	1+
396.73701	570	1+
397.11870	180	
397.71538	410	1+
397.86207	934	1+
397.98463	240	1+
398.90906	296	1+
399.71027	742	1+
399.83851	194	
399.91780	252	1+
400.05609	404	1+
400.35819	280	1+
400.39814	320	1+
400.74007	364	1+
401.05510	264	1+
401.99136	312	1+
402.86532	4558	1+
403.22717	202	1+
403.73382	170	
405.05592	284	1+
405.73014	370	
405.87421	1654	1+
406.01147	154	1+
406.21784	196	1+
406.80525	300	
406.82655	240	
406.85529	264	
407.39734	216	1+
407.72797	292	1+
407.81068	278	
407.86636	16748	1+
407.91846	508	1+
408.04004	244	1+
408.12601	312	1+
408.14912	142	1+
408.39697	186	1+
408.81481	190	
409.72615	1336	1+
409.81245	472	
410.55264	172	1+
410.85121	566	
410.87630	1672	1+
410.94453	186	1+
411.80997	2168	1+
411.86656	1824	1+
411.96219	240	1+
412.11673	212	1+
412.73085	1088	
412.84428	1522	1+
413.02475	186	1+
413.69284	192	1+
414.12297	174	1+
414.79154	252	1+
415.41850	188	1+
415.79793	174	1+
415.87544	994	1+
416.08899	210	1+
416.73520	306	1+
416.87947	674	1+
417.82342	438	
418.37736	174	
418.85462	364	1+
419.05047	130	1+
421.88209	2152	1+
423.14812	184	1+
423.74584	190	
423.79129	288	1+
423.80928	212	1+
424.86675	268	
425.07435	162	1+
425.21883	178	
425.88018	1296	
426.86284	3226	1+
426.93055	242	
427.73778	2240	1+
427.79085	214	1+
428.00202	176	
428.86040	634	
428.88719	2052	1+
429.17855	138	1+
429.28094	160	1+
429.82975	848	
430.42642	128	1+
430.74094	2314	1+
430.81221	446	1+
430.86297	1988	1+
430.88180	372	
432.13257	220	1+
432.24374	432	1+
432.71767	176	1+
433.74225	208	1+
433.86693	542	
434.83553	214	
434.88909	746	1+
435.76132	244	1+
435.85998	366	1+
436.79540	188	1+
437.83852	414	1+
438.33108	170	1+
438.76868	180	1+
439.14431	406	1+
439.69101	308	1+
439.89412	1226	1+
440.80348	406	1+
440.93031	248	1+
441.69253	384	1+
441.87665	422	1+
441.89851	326	1+
442.21619	326	1+
443.15538	170	1+
443.81787	324	1+
444.87358	2346	1+
444.94768	244	1+
445.73911	814	1+
445.97687	186	
446.74109	490	1+
446.90028	528	
447.66823	158	1+
447.87852	180	
448.70808	240	1+
448.88403	906	1+
449.45108	106	1+
449.76422	774	1+
449.88289	568	1+
450.10800	282	1+
450.74658	480	1+
450.76907	526	1+
450.84103	280	1+
451.88257	360	1+
452.75299	362	1+
453.88068	392	1+
457.26024	208	1+
457.90522	1742	1+
458.69835	182	
458.81328	234	1+
459.15476	328	1+
460.98838	196	1+
461.62956	174	1+
462.21897	162	1+
462.77874	304	1+
462.88159	612	1+
462.90957	232	1+
463.08791	166	1+
463.27708	190	
465.26430	198	1+
466.40899	232	1+
466.70832	242	1+
466.82474	292	1+
467.70748	162	1+
467.82583	252	1+
467.89091	784	1+
468.78101	810	1+
469.83369	204	1+
469.88783	704	1+
471.77195	352	1+
473.67396	156	1+
475.77884	306	1+
476.71861	560	1+
477.72192	362	1+
479.79637	176	1+
480.74637	238	1+
481.72354	188	
481.74564	144	1+
483.11331	168	1+
485.89915	764	1+
486.27082	240	1+
486.79286	660	1+
487.34160	260	1+
488.34184	212	1+
488.90492	308	1+
489.44859	234	1+
489.83972	344	1+
490.73694	196	1+
491.63780	166	1+
491.79761	310	1+
492.25375	186	1+
498.40179	172	1+
499.73948	312	
499.78916	186	1+
500.79537	146	1+
502.67350	184	1+
503.22762	228	1+
503.46427	144	1+
503.73261	100	1+
503.80272	308	1+
504.80752	246	1+
505.11393	116	1+
505.42191	176	1+
505.67932	178	1+
505.99382	102	1+
506.71962	210	1+
506.79662	208	1+
507.50394	138	1+
507.86420	336	
507.99071	142	1+
509.16054	158	1+
509.18688	100	1+
509.47415	180	1+
509.77067	118	1+
509.85941	778	1+
510.80183	224	1+
END IONS

###FS:    #m/z: 336.94635 #charge 1+
###MS: 26
###MSMS: 29
BEGIN IONS
TITLE=Cmpd 21, +MS2(336.9464), 28.0-35.0eV, 0.6min #29
RTINSECONDS=34.8445
SCANS=26,29
PEPMASS=336.94635	443600
CHARGE=1+
182.86777	210	
187.86831	130	
189.86236	282	1+
192.01941	144	
192.89134	108	
193.89916	160	
194.88543	142	
196.88369	162	
197.87491	118	
199.88535	138	
204.88840	110	
205.94533	316	1+
209.88719	132	
210.88589	462	1+
211.94521	21300	
212.11278	276	1+
212.51507	104	
212.87866	5000	1+
212.94766	818	
213.93911	8910	1+
214.06036	134	1+
214.89477	138	
215.88674	1022	1+
217.01316	138	
217.85856	198	
217.88310	888	1+
217.93634	230	
220.89263	266	1+
222.97437	568	1+
223.88449	212	1+
223.96285	338	1+
223.97710	380	1+
225.97007	132	
226.89498	340	
226.97452	140	
227.89161	968	1+
227.95556	134	
228.39663	140	
228.56949	128	
228.89447	806	1+
229.95504	17066	
230.04850	106	1+
230.88878	7052	1+
230.95868	776	
231.02745	132	
231.12557	98	1+
231.95050	8620	1+
232.84848	114	1+
233.82932	116	
233.89806	882	1+
233.94834	762	
234.83028	298	
235.82699	128	
235.86437	122	
235.89541	426	
235.94833	332	1+
236.82121	120	
237.36610	230	1+
238.79991	108	
239.79175	394	1+
239.82498	110	
240.79541	310	1+
240.96149	164	
241.41901	106	
242.87308	102	
243.91767	258	1+
244.11122	140	
244.95624	246	1+
245.49044	102	
246.94527	148	
246.97696	218	
247.96621	3850	
248.01887	162	
248.12913	102	1+
248.83028	204	
248.85584	162	1+
248.90027	1480	1+
248.98619	136	
249.03609	172	
249.96035	1756	1+
250.82846	638	1+
250.90392	188	
251.06362	126	
251.83053	362	1+
251.91422	120	
251.95921	168	
252.90389	830	1+
252.92411	288	
252.97131	10438	1+
253.06586	106	
253.08618	220	1+
253.83352	184	
253.90643	712	1+
253.99366	122	
254.88207	104	
254.94107	392	
254.96481	4652	1+
255.07541	498	1+
255.84360	144	
256.26027	104	
256.89177	132	
257.79041	252	1+
257.85198	170	
258.90563	200	
259.01001	130	
259.86838	140	
260.95823	110	
261.85158	162	
261.95745	132	
262.92374	176	1+
262.94454	134	
263.38581	146	
263.83698	108	
263.98725	170	
264.05705	146	
264.07848	212	1+
265.01546	264	1+
265.95860	126	
266.35128	230	
266.79981	210	1+
267.84147	894	1+
267.88110	142	
268.83857	946	1+
268.87132	270	1+
269.80014	564	1+
270.93309	272	1+
270.98229	690	1+
271.12798	112	
271.84682	300	1+
271.91552	672	1+
272.09885	180	
272.97649	528	1+
273.05671	248	1+
273.79451	104	
274.79108	148	
274.89914	180	
274.92852	120	
275.03089	196	
275.81027	140	1+
275.86055	110	
276.42185	154	
276.85737	216	
277.03503	236	1+
277.06953	136	
277.83602	178	
277.87765	124	
277.91731	108	
277.95873	388	1+
278.83369	634	1+
279.10215	166	
279.40681	378	1+
279.79492	130	
280.80931	124	
280.83278	140	
281.93791	146	
282.86021	128	
282.96027	122	
283.03216	132	
284.78718	204	
284.98717	166	
285.79057	274	1+
285.85200	410	
286.85158	780	
287.85318	476	
288.20294	162	
288.79807	482	1+
288.85980	438	
290.05765	206	1+
291.80744	578	1+
291.88160	108	
292.89513	286	1+
293.06801	140	
293.85218	152	
293.87472	112	
293.99702	428	1+
294.81704	152	
294.85025	106	
294.88090	410	1+
295.13780	106	
295.99480	110	
296.14912	104	
296.81021	120	
297.10950	104	
299.01645	106	
299.80539	352	1+
299.86300	228	1+
299.88758	132	
302.11994	120	
304.90050	214	1+
305.73263	104	
305.82425	104	
306.82124	220	1+
306.88218	310	
307.79979	106	
307.89260	236	
308.86313	126	
308.88321	212	
308.94714	218	1+
309.84648	106	
309.87043	116	
309.88295	682	1+
309.92125	280	1+
311.87175	158	
311.92117	196	1+
312.87465	110	
313.02815	114	
314.82529	158	
316.87267	120	
317.84712	218	1+
317.86997	170	
318.75598	138	
319.04327	114	
320.16757	118	
321.83100	172	1+
323.04775	110	
323.30761	212	
323.34742	150	
324.89647	488	1+
325.78257	246	1+
326.80746	108	
326.89435	204	
326.94105	106	
327.82849	116	
328.87936	644	1+
328.94220	202	1+
329.75889	120	
331.88613	196	1+
332.08683	218	1+
333.05864	222	1+
333.31729	248	1+
333.79139	136	
334.06184	192	1+
335.88351	112	
338.77758	128	
338.83042	198	1+
338.87394	322	1+
339.77590	112	
339.83823	242	1+
341.83088	148	
END IONS

###FS:    #m/z: 322.93115 #charge 1+
###MS: 30
###MSMS: 31
BEGIN IONS
TITLE=Cmpd 22, +MS2(322.9311), 28.0-35.0eV, 0.7min #31
RTINSECONDS=38.5235
SCANS=30-31
PEPMASS=322.93115	5451774
CHARGE=1+
177.94070	134	
189.86154	104	
192.88843	264	
196.88471	208	
199.89381	158	
202.85824	126	
203.95756	128	
205.94938	660	1+
210.90644	150	
212.88779	118	
214.88683	854	1+
215.88857	638	1+
217.87965	182	
220.84828	112	
220.86322	192	
220.95852	128	
221.94634	144	
221.96522	126	
222.88256	94	1+
222.95576	1376	1+
223.96041	772	1+
225.44838	130	
227.04247	186	
227.92823	284	
227.95999	108	
228.91161	108	
230.89687	370	1+
233.89435	202	
235.82756	304	1+
235.89164	124	
236.47655	102	
238.02539	128	
238.21969	118	
238.87626	174	
238.94306	264	1+
239.08027	336	1+
239.78631	568	1+
240.08402	198	1+
240.79963	154	
240.88801	216	1+
240.94191	1530	
240.96498	484	
241.93902	6774	1+
242.17974	152	
242.82542	282	
242.94124	4730	1+
243.36515	104	
243.82185	220	
243.88313	730	1+
244.79024	212	1+
244.81788	182	
244.93873	1778	1+
244.98416	150	
246.82377	172	
246.97728	658	1+
246.99365	154	
247.02000	250	1+
248.03520	130	
248.85055	130	
248.90185	380	1+
248.93170	126	
249.93494	124	
250.40725	118	
250.89858	256	1+
250.97149	216	
251.33129	132	
251.78766	278	1+
251.83434	154	
251.92769	140	
251.94236	166	
252.84874	182	
253.01089	102	
253.34926	172	
253.83504	122	
253.90605	110	
254.90489	104	
255.78286	208	
255.79595	202	
256.78062	126	
257.79752	604	1+
257.96542	138	
258.83145	138	
258.98382	108	
259.15043	104	
259.78887	202	1+
259.83860	116	
259.84314	132	
260.79601	236	1+
260.83175	188	
260.85685	238	1+
261.88905	156	
262.13861	114	
262.35219	114	
262.83234	258	
262.92198	124	
262.97511	442	1+
263.83589	230	
263.90771	126	
263.97947	370	1+
264.04071	138	
264.08408	308	1+
264.15173	128	
265.06198	128	
265.08938	182	1+
265.85494	146	
265.94810	108	
266.03966	120	
266.83736	140	
267.79486	268	
268.58485	112	
268.85339	122	
268.95612	184	
269.03036	120	
269.79765	386	
270.79875	452	1+
270.86416	168	
270.88512	128	
271.80096	284	1+
271.84693	142	
271.86654	134	
271.92010	204	1+
272.34776	228	1+
273.79345	1018	1+
274.86685	244	1+
275.80506	464	1+
276.84214	148	
277.02988	198	1+
277.06622	200	1+
277.80998	124	
277.86182	164	
277.93276	164	
278.79255	238	1+
278.84765	104	
278.89723	224	1+
278.91825	130	
279.09219	792	
279.95582	126	
280.26239	124	
280.81480	168	
281.79602	140	
281.92355	426	1+
281.99562	146	
282.78981	146	
282.81657	236	1+
282.85824	166	
283.07219	298	1+
283.36201	136	
283.78863	840	1+
283.85457	114	
284.29289	142	
284.86894	162	
284.94620	118	
285.78989	166	
286.18754	128	
286.86078	114	
286.92220	346	1+
287.81363	120	
287.87201	296	1+
288.79349	118	
289.78963	488	1+
289.80680	258	
290.87124	240	1+
290.90587	128	
291.80359	996	1+
291.90734	108	
292.86797	130	
293.87189	240	
294.86037	250	
294.89032	106	
295.86986	138	
296.80914	456	1+
296.87015	108	
298.82696	136	
298.87011	114	
299.12422	104	
299.78377	794	1+
299.89069	114	
301.82525	138	
301.85233	142	
301.87437	106	
302.24148	126	
302.94339	106	
303.86953	600	1+
303.92838	200	1+
304.83612	114	
305.79736	152	
306.88291	308	
307.28000	154	
307.79825	856	1+
307.88904	280	
308.29076	684	1+
308.88458	150	
309.81742	136	
309.88839	140	
310.30830	436	1+
310.82760	172	
310.87977	726	1+
311.86365	104	
311.88548	404	1+
312.80350	484	1+
312.86551	348	1+
313.02601	106	
314.82099	534	1+
314.86269	126	
317.89775	146	
318.05044	168	
318.88264	324	1+
319.31279	112	
319.77753	254	1+
319.84230	182	1+
322.89966	174	
323.24140	130	
324.11628	130	
324.76426	322	1+
324.80732	280	1+
324.89257	234	
325.76825	200	1+
325.89951	108	
325.97568	118	
END IONS

###FS:    #m/z: 507.84660 #charge 1+
###MS: 30
###MSMS: 32
BEGIN IONS
TITLE=Cmpd 23, +MS2(507.8466), 28.2-35.2eV, 0.7min #32
RTINSECONDS=39.2955
SCANS=30,32
PEPMASS=507.84660	730468
CHARGE=1+
196.01541	580	
197.89649	276	1+
199.88774	486	1+
209.94406	202	
213.88527	196	1+
217.89763	234	
221.89563	238	1+
223.97546	576	1+
224.04784	198	
224.87136	250	
230.89607	258	1+
236.90180	210	1+
238.07015	596	1+
239.85950	234	
241.85247	400	1+
241.91571	370	1+
245.89800	312	1+
246.10785	170	1+
248.88805	480	1+
249.89093	320	1+
250.91314	424	1+
250.97322	524	1+
252.08473	256	1+
252.96411	274	1+
253.12416	300	1+
253.84185	228	1+
254.02063	234	1+
255.02337	166	1+
255.89473	220	1+
256.79353	224	
256.85783	242	1+
258.38736	266	1+
259.79859	304	1+
259.87005	288	
260.08495	178	1+
260.40062	262	1+
261.13190	354	1+
262.10452	208	1+
262.37160	386	1+
263.90335	186	1+
265.16540	226	1+
265.88821	286	1+
265.98886	302	1+
266.06208	286	1+
266.12859	244	
267.09903	268	1+
267.86274	390	1+
268.89887	442	1+
270.80778	226	1+
270.86019	800	1+
271.02206	246	1+
272.01315	238	1+
272.02561	204	1+
272.85329	2456	1+
273.07365	142	1+
273.38653	364	1+
274.79871	218	
274.85068	720	1+
274.89381	270	1+
276.79901	330	
276.91358	240	1+
277.04382	244	1+
277.88678	196	
278.87555	270	
279.80687	216	1+
279.87823	496	1+
279.90134	370	1+
280.38977	364	1+
281.38122	650	1+
284.12395	238	1+
284.79109	208	
284.87153	448	
284.89079	666	1+
285.78693	682	1+
285.88956	404	1+
285.94515	496	1+
286.02032	244	1+
286.79135	474	1+
287.09841	226	1+
287.84093	616	
288.86785	1028	
288.96972	228	1+
289.87964	1594	
289.97155	150	1+
290.12974	408	
290.83834	200	
290.86488	3544	1+
290.94727	240	1+
291.36657	202	
291.78471	350	1+
291.87818	862	
292.13807	260	1+
292.88583	468	
293.35483	168	1+
293.80990	244	
293.87301	12616	1+
294.01565	290	1+
294.78117	196	1+
294.81039	560	1+
294.94259	280	1+
295.42727	136	1+
295.95488	268	1+
296.12042	226	1+
296.34079	264	1+
296.85775	360	1+
297.07137	186	1+
297.97875	178	1+
298.81413	322	
298.85264	690	1+
298.87792	702	
298.90889	422	1+
299.37272	212	1+
299.80943	560	1+
299.88186	436	
299.91170	306	1+
300.86028	1174	1+
301.84187	248	
302.03283	164	1+
302.38690	230	1+
302.76466	362	1+
302.86153	204	
302.87440	490	1+
303.85472	436	
303.95446	184	1+
304.85290	372	
305.85053	1050	1+
306.12796	192	
306.15160	206	1+
306.28494	358	1+
307.89182	2164	
308.14096	1558	1+
308.29228	296	1+
308.84844	272	
308.88143	4308	1+
309.81103	526	1+
309.88878	2544	1+
310.15850	1080	1+
310.81980	310	1+
310.84048	234	
310.87543	280	
310.93524	588	1+
310.96866	188	
311.03142	298	1+
311.88359	25612	1+
311.92151	332	1+
311.93909	488	1+
312.03836	204	1+
312.34661	296	1+
312.38879	482	1+
312.96949	492	1+
313.34768	182	1+
313.59254	88	1+
313.81676	230	
314.01554	382	1+
314.86564	1330	
314.93926	670	1+
315.86393	2370	1+
316.06510	188	1+
316.09532	202	1+
316.79641	258	1+
316.81426	292	
316.86576	1632	1+
316.88833	804	
317.82930	230	
318.39699	190	
318.75406	220	1+
318.85985	558	1+
318.88518	472	
318.93316	266	1+
319.00139	220	1+
319.83757	208	
319.89559	234	
320.03139	272	1+
320.51947	148	1+
320.85842	238	
320.89216	328	
321.81710	588	1+
321.88866	714	1+
323.43760	184	1+
323.50486	146	1+
324.44264	156	1+
324.86356	446	1+
325.89889	660	
325.98910	472	1+
326.05995	210	1+
326.15429	278	1+
326.80760	224	
326.88261	488	
326.89892	378	
327.11103	290	1+
327.15961	170	1+
327.81571	346	1+
327.88052	1890	
328.87106	1422	
329.02904	138	1+
329.34068	226	
329.37139	482	1+
329.89729	1222	1+
330.16280	194	
330.37380	332	1+
330.84121	220	
330.87945	482	
331.82096	526	1+
331.86413	354	
331.89189	734	
331.92815	196	
332.16759	368	1+
332.87529	2380	1+
332.90305	844	
332.95925	206	
333.16964	218	1+
333.75977	256	1+
333.84447	238	
334.87961	1006	1+
334.89925	772	
334.94179	228	
335.05512	318	1+
335.10641	188	
335.84458	888	1+
336.94886	400	
337.40569	226	
337.88341	340	
337.98358	224	
338.89079	318	
339.88275	966	1+
340.81196	188	
340.82624	176	1+
341.90027	326	1+
343.07061	112	1+
343.31170	216	1+
343.71217	518	1+
343.87447	880	1+
344.71622	436	1+
344.98114	274	1+
345.11454	190	1+
345.90275	298	1+
346.85667	284	1+
346.89081	214	1+
346.99951	274	1+
347.08736	238	1+
347.56496	274	1+
348.83467	202	
348.89495	198	
348.91810	242	
349.07208	290	1+
349.17483	368	1+
349.90038	224	
350.38168	234	1+
350.87320	422	1+
350.89205	892	1+
350.92517	208	1+
350.95862	618	1+
351.27715	206	1+
351.33840	280	
351.72210	326	1+
351.85575	266	
352.09837	266	1+
352.16813	276	
352.18507	282	1+
352.77467	416	
352.82163	264	1+
352.90947	1148	1+
353.01175	400	1+
353.77375	228	
353.85272	1868	1+
354.31247	364	1+
354.78359	766	1+
355.05721	338	1+
355.14629	184	1+
355.38154	242	
355.83594	382	1+
355.89194	198	
355.91149	340	1+
356.71732	734	1+
356.77934	386	1+
356.83868	270	1+
356.86887	350	1+
357.20170	198	1+
359.04578	232	1+
359.26659	190	1+
359.79724	312	1+
360.40402	156	1+
360.77341	240	
360.95137	454	1+
360.97963	358	1+
361.56578	152	1+
361.72371	604	1+
362.07770	182	1+
362.36652	394	1+
362.72735	380	1+
362.85816	240	
364.31892	196	1+
364.87971	464	1+
365.13856	232	1+
365.37905	218	
366.13823	160	1+
366.84026	3860	1+
366.91126	252	
366.99035	350	
367.17637	422	1+
367.59740	152	1+
367.70765	1388	1+
368.16984	264	1+
368.21921	114	1+
368.38595	376	1+
368.78553	480	1+
368.89618	312	
369.10724	374	1+
369.83748	372	1+
369.88977	290	
370.16763	284	1+
370.78516	1124	1+
370.92585	278	1+
370.98107	200	1+
371.35385	306	1+
371.70094	264	
371.72517	520	1+
371.86780	188	
372.28012	184	1+
372.77183	256	1+
372.91199	280	1+
373.71904	718	1+
373.83149	404	1+
373.87450	600	1+
375.07625	238	1+
375.81718	346	1+
376.71866	376	1+
376.74342	390	1+
376.78183	328	1+
376.81778	292	1+
376.86652	506	1+
377.86685	344	1+
377.89316	340	1+
378.78525	284	
379.05900	252	1+
379.79562	764	1+
380.29984	250	1+
380.72966	834	1+
380.79039	586	1+
381.38955	334	1+
381.85855	248	
382.36478	416	1+
382.78752	350	1+
382.85798	1014	1+
383.07857	164	1+
383.21868	222	1+
383.44510	174	1+
383.73929	224	1+
383.79487	246	1+
384.01213	306	1+
384.84987	11388	1+
384.89369	528	1+
384.95536	230	1+
385.74173	300	1+
385.77941	220	
386.39665	276	1+
386.89677	338	1+
387.11387	330	1+
388.25665	194	1+
388.71411	750	1+
388.79801	1220	1+
389.17687	226	1+
389.20062	286	1+
389.71486	528	1+
389.77640	198	
389.91310	246	1+
390.04577	444	1+
390.77318	220	1+
390.84176	988	
391.33814	240	1+
391.80653	322	
391.83931	1540	1+
392.24427	94	1+
392.86439	936	1+
393.08645	236	
393.19913	354	1+
393.80079	2420	1+
393.84622	192	
394.40351	378	1+
394.78705	562	1+
394.83996	426	
394.86461	346	
394.89810	462	1+
395.14446	262	
395.81991	360	1+
395.87110	318	
396.73722	416	1+
396.87914	224	
397.40433	200	
397.71766	192	
397.86229	266	
398.22518	344	1+
398.36416	190	1+
398.73219	434	
398.87028	490	
399.70812	332	
399.86621	634	1+
400.37377	496	1+
400.39255	248	1+
400.72555	412	1+
400.78969	116	1+
400.81072	276	1+
401.94509	156	1+
402.20426	196	
402.86684	3952	1+
403.04550	212	1+
403.74948	356	1+
403.81318	316	1+
403.87279	2370	1+
404.80933	468	1+
405.73387	252	
405.79947	214	
405.87525	1064	
406.12100	228	1+
406.33246	202	1+
406.74461	246	
406.86132	402	
407.02919	332	1+
407.72704	462	
407.86639	15868	1+
408.03863	284	1+
408.16826	168	1+
408.19868	288	1+
408.22591	248	1+
408.91818	352	1+
409.00539	198	1+
409.36678	290	1+
409.72920	1236	1+
409.81354	328	
410.06087	186	1+
410.08930	180	1+
410.73417	744	1+
410.85221	776	
410.87209	1260	1+
411.81176	2002	1+
412.30393	106	1+
412.56970	94	1+
412.72898	884	1+
412.84816	1736	1+
412.91881	620	1+
413.07521	290	1+
413.81137	252	
413.87762	352	
414.09404	182	1+
414.79777	262	1+
414.87212	946	1+
416.46494	118	1+
416.87788	704	1+
417.81829	374	
418.53115	116	1+
418.78288	260	1+
418.82422	206	
418.85957	746	1+
420.79793	334	1+
421.69619	232	1+
421.73545	508	1+
421.88369	928	
422.00065	140	1+
422.85799	266	
422.87679	1518	1+
423.06760	204	
423.43633	192	1+
424.97006	176	1+
425.73922	272	
425.88190	1736	
426.18804	118	1+
426.86627	1586	
426.93745	516	1+
427.73359	1990	1+
427.86169	888	
428.88303	2088	1+
429.83277	472	1+
430.73932	1660	1+
430.86100	2202	1+
430.88616	360	
431.19085	226	1+
431.78651	206	1+
431.82414	262	1+
432.09914	128	1+
432.24513	342	1+
432.92717	194	1+
433.87799	648	1+
434.16423	148	1+
434.88814	362	1+
435.82378	236	1+
435.85988	658	
436.88397	230	
437.82544	296	1+
439.26280	218	1+
439.89185	2032	1+
439.94632	362	1+
440.95270	242	1+
442.34005	234	1+
443.87413	200	
444.15253	164	1+
444.87260	2834	1+
445.03799	192	1+
445.74332	280	
445.80420	194	
446.23444	202	1+
446.84020	330	1+
446.90342	188	
447.69821	260	1+
447.87689	294	
448.88525	1090	1+
449.07307	308	1+
449.81705	506	1+
449.88401	798	1+
450.13111	174	1+
450.76981	378	
450.82165	426	1+
451.75201	524	1+
451.89413	362	1+
453.72081	200	1+
453.87154	226	
454.77835	194	
457.90502	1318	1+
458.69103	252	1+
459.90292	602	1+
461.76242	158	1+
462.23141	200	1+
462.88417	1192	1+
463.78815	382	1+
464.72768	250	1+
465.70377	204	1+
465.89877	188	
466.79040	240	
467.73975	288	1+
467.88914	1378	1+
468.78173	392	
468.82830	204	1+
469.76759	506	1+
469.79134	238	
470.07173	122	1+
470.76998	426	1+
471.07333	96	1+
471.72122	198	1+
472.37349	122	1+
475.74836	296	1+
475.89432	232	1+
476.72064	286	1+
477.72307	244	1+
480.68644	230	1+
480.91940	242	1+
482.72393	258	1+
485.20930	120	1+
485.90136	682	1+
486.62285	322	1+
486.79189	216	
487.10303	142	1+
487.62427	266	1+
487.70772	238	1+
488.43909	194	1+
490.21533	172	1+
490.25314	206	1+
491.20152	204	1+
491.79386	588	1+
491.84838	276	1+
492.39953	204	1+
493.06352	174	1+
498.26882	252	1+
498.45178	146	1+
498.82365	272	1+
499.73962	248	
499.83061	204	1+
503.34945	198	1+
503.39517	180	1+
504.80436	218	
504.87466	192	1+
505.79966	416	1+
506.15240	132	1+
506.68135	290	1+
506.79999	278	1+
506.87002	228	1+
507.86808	150	1+
507.90276	152	1+
508.11904	158	1+
508.73523	182	1+
508.97041	110	1+
509.29345	214	1+
509.86241	714	1+
510.42550	186	1+
510.64553	154	1+
511.19737	218	1+
512.71513	276	1+
END IONS

###FS:    #m/z: 336.94649 #charge 1+
###MS: 30
###MSMS: 33
BEGIN IONS
TITLE=Cmpd 24, +MS2(336.9465), 28.0-35.0eV, 0.7min #33
RTINSECONDS=40.0675
SCANS=30,33
PEPMASS=336.94649	470392
CHARGE=1+
52.88048	130	
66.94911	104	
182.86625	314	1+
189.86249	334	
196.88223	146	
203.97644	136	
205.94977	122	
207.88043	436	1+
209.88317	976	1+
209.94344	244	
210.88489	816	1+
211.94466	18534	1+
212.00931	188	
212.06611	136	1+
212.08951	216	1+
212.10493	172	1+
212.87862	5060	1+
213.93992	8284	1+
214.87842	408	
214.88526	2048	1+
215.88453	2240	1+
215.93750	1128	1+
217.82742	104	
217.84476	136	
217.93712	322	
223.95870	262	
225.95955	168	
226.89250	286	
226.94265	122	
227.79308	146	
227.89894	284	
227.95645	336	1+
228.89415	1004	1+
228.99853	132	
229.52645	128	
229.92943	158	
229.95598	16068	
230.88985	6658	1+
230.95741	446	
231.02125	112	1+
231.44679	108	
231.95081	7438	1+
232.43859	138	
233.14807	108	
233.56205	106	1+
233.82733	162	
233.89842	1170	1+
233.94889	1260	1+
234.03070	120	
234.88263	166	
235.81889	172	
235.87000	316	1+
235.95079	500	1+
236.82234	296	1+
237.06485	106	
237.08121	216	1+
237.57028	174	
238.01010	108	
238.03134	270	1+
238.79724	194	
239.79458	302	1+
239.90006	164	
239.94855	118	
240.05892	110	
240.96440	144	
242.88993	130	
242.91734	112	
243.86947	134	
245.79638	116	
246.90561	402	1+
246.97765	250	
247.10455	226	1+
247.96585	4072	1+
248.03107	134	
248.89860	1528	1+
248.98271	138	
249.96176	1960	1+
250.02351	256	1+
250.83011	660	1+
251.78993	254	1+
251.82997	450	1+
251.90989	142	
251.95875	310	
252.92322	110	
252.97125	9352	1+
253.08885	236	
253.14837	124	1+
253.90492	1678	1+
254.04511	254	1+
254.85177	110	
254.94206	118	
254.96572	5120	1+
255.02640	222	1+
255.07381	270	
255.78706	184	1+
256.01149	140	
256.09184	122	
256.37395	112	
256.91451	486	
257.34617	250	
258.88582	248	1+
258.91311	124	
258.98257	152	1+
259.95049	380	1+
260.80711	254	
260.83150	656	1+
261.09748	148	
261.83132	758	1+
262.80040	188	1+
265.01852	124	
265.85799	130	
266.09158	112	
266.44279	180	
266.99200	136	
267.83876	290	
268.79210	146	
268.83995	1290	1+
268.97073	110	
269.80060	208	
270.79773	162	
270.98148	1180	1+
271.00901	130	
271.03351	122	
271.10036	128	
271.16456	106	
271.84979	256	
271.91486	454	1+
271.93731	280	1+
272.12995	158	
272.84855	256	
272.97721	328	
273.79261	692	1+
273.98377	154	
274.36383	106	
275.80093	246	1+
276.81583	106	
276.84264	116	
276.85747	236	1+
276.89476	122	
276.91384	114	
277.83721	110	
277.96214	118	
278.81219	144	
278.83438	774	1+
278.88091	132	
278.96482	114	
279.79050	636	1+
280.78919	350	1+
280.83672	120	
281.04931	162	
282.85994	276	1+
282.98036	130	
283.01757	224	1+
283.78856	288	
284.80057	172	
284.90925	112	
285.02265	212	1+
285.79608	162	
285.85311	274	
285.91226	206	1+
286.79968	116	
286.84902	1302	1+
289.78554	292	1+
290.85823	146	
290.96105	106	
291.80936	618	1+
291.89582	108	
292.10121	202	1+
292.43447	156	
292.88698	154	
292.93063	214	
293.29910	160	
294.00444	308	1+
294.12456	104	
294.86745	142	
295.85840	166	
295.89302	222	
295.97206	154	
295.99668	118	
296.27802	112	
296.80623	206	
297.80143	532	1+
297.88032	124	
297.97244	110	
298.11746	130	
298.80072	322	1+
299.27430	106	
299.71622	112	
299.88509	124	
300.80079	116	
300.87277	436	1+
301.82306	110	
302.96498	108	
303.93914	204	1+
304.81922	118	
305.38676	110	
305.87820	114	
306.88581	104	
307.28595	222	1+
307.88914	208	
308.88950	156	
308.96569	118	
309.82671	268	1+
309.87164	1078	1+
310.87640	760	1+
311.76550	242	1+
312.82387	152	1+
313.02933	108	
314.82198	182	
315.97646	118	
317.73019	108	
318.88402	152	
320.90010	126	
321.29094	108	
321.81556	158	
324.29095	150	
324.89623	126	
325.71999	112	
325.90302	182	
326.30751	106	
326.83635	164	1+
326.88415	178	
327.30477	126	
328.88189	258	1+
329.03537	200	1+
330.03304	244	1+
331.81780	312	1+
332.09356	162	1+
333.96488	190	1+
334.32607	326	1+
335.82196	142	
336.95091	122	
338.77544	136	
339.83714	108	
340.88431	104	
341.20394	220	1+
341.76974	116	
END IONS

###FS:    #m/z: 340.94093 #charge 1+
###MS: 34
###MSMS: 35
BEGIN IONS
TITLE=Cmpd 25, +MS2(340.9409), 28.0-35.0eV, 0.7min #35
RTINSECONDS=43.759
SCANS=34-35
PEPMASS=340.94093	4720296
CHARGE=1+
183.86515	320	1+
187.86726	178	
189.86284	792	1+
190.93722	134	
192.88551	364	1+
192.92650	478	
195.88212	538	1+
196.88495	458	1+
199.97411	146	
203.06968	114	
203.98442	144	
204.86685	284	
205.94953	134	
207.40336	154	
207.87929	634	1+
208.88613	406	1+
209.94464	304	
210.94021	586	1+
212.87624	1636	1+
212.89850	158	
212.91278	214	1+
213.94017	5472	1+
214.06011	120	
214.89484	316	
215.88745	2218	1+
215.93812	1284	1+
217.11212	142	
217.85674	306	
217.88236	1060	1+
217.93687	410	1+
218.84832	146	
218.91411	174	
219.88064	124	
220.89818	146	
221.88956	336	1+
222.95074	126	
223.95803	886	1+
224.87545	130	
224.89493	156	1+
224.97646	176	
226.86887	148	1+
226.89603	446	1+
226.94535	162	
227.95483	128	
228.89152	268	
228.94727	276	
230.79427	140	
230.88846	2284	1+
230.95461	170	
231.95099	4712	1+
233.06663	140	
233.40156	204	
233.89824	1144	1+
233.95014	1218	1+
235.86597	690	1+
235.89292	698	1+
236.86872	380	1+
236.93565	120	
237.22801	138	
237.99459	300	1+
238.78666	506	1+
239.42882	142	
240.89159	288	1+
240.95952	358	
241.94951	242	
242.94327	120	
243.82640	428	1+
244.82748	296	1+
244.92657	122	
244.95558	280	1+
245.97505	502	1+
246.90107	134	
246.94920	134	
246.97861	430	1+
247.78647	112	
247.95514	122	
248.04134	108	
248.80787	134	
249.89509	516	1+
249.96423	698	1+
250.03526	396	1+
250.83172	108	
250.95251	478	1+
251.03497	280	1+
251.37846	308	1+
251.84782	130	
251.95881	340	1+
253.05127	118	
253.50235	120	
253.90606	108	
254.07047	480	1+
254.12572	144	
254.84432	148	
254.90789	330	1+
254.96602	2082	1+
254.99501	110	
255.07273	428	1+
255.77823	138	
255.80046	126	
255.83625	450	1+
256.81384	156	
256.89334	154	
256.91372	342	1+
256.96653	1062	1+
257.79639	324	1+
257.94334	134	
258.37820	114	
258.91164	202	1+
259.34196	146	
259.89118	114	
259.95963	152	
260.83792	310	1+
261.06681	200	
262.13567	138	
262.79490	186	
262.91722	174	1+
262.96409	116	
264.79824	136	
264.82893	152	
265.01937	130	
265.08861	124	
265.83198	114	
265.95739	158	
267.13808	312	1+
268.84524	260	1+
269.79835	216	
270.05786	144	
270.79316	434	1+
270.84147	122	
270.85907	124	
271.86181	526	1+
272.02674	118	
272.84442	232	
272.93524	472	
272.97647	166	
273.79428	470	1+
273.97757	158	
275.80596	500	1+
275.86133	214	
276.05715	136	
276.84980	212	
276.89589	128	
277.85799	196	
277.92090	286	1+
278.09349	136	1+
278.84214	220	
278.85550	150	
279.80095	172	1+
279.85536	134	
279.91620	256	1+
280.87085	290	1+
281.05337	130	
281.79369	108	
282.28060	184	
282.92532	188	1+
283.04499	136	
283.78793	334	1+
283.80753	138	
285.84852	234	1+
286.19884	108	
286.91387	120	
287.19922	256	1+
287.81041	322	1+
288.86715	126	
288.89864	130	
289.78879	292	
290.78740	184	
290.90471	116	
291.80925	176	
292.43679	140	
292.80621	162	
292.82120	376	1+
293.82276	316	1+
293.85809	404	1+
294.01604	118	
294.05049	248	
294.86533	276	1+
295.03223	134	
295.97018	136	
296.80861	406	1+
296.86113	172	
297.88538	112	
297.97502	198	
299.06305	194	
299.78515	242	
299.82820	388	1+
299.88578	144	
299.95643	148	
300.91650	220	1+
302.17020	120	
303.80668	242	
305.50044	108	
305.79943	194	
306.94170	202	1+
307.11652	244	1+
307.28583	300	1+
307.31546	148	1+
307.79784	638	1+
308.28979	210	1+
308.40274	118	
308.86494	122	
309.81749	434	1+
310.03307	176	1+
310.82128	276	1+
310.87688	918	1+
311.45705	108	
312.80681	212	
312.86606	126	
313.02896	192	
313.80112	136	
314.81975	618	1+
314.96262	112	
315.85397	118	
318.87859	238	1+
319.14982	150	1+
321.17655	152	
321.81865	248	1+
321.87007	152	
322.30728	112	
322.87020	300	1+
322.90055	168	
322.92265	228	1+
324.11396	124	
324.28836	140	
324.89645	166	
325.09553	120	
326.17550	124	
326.80973	192	
326.89090	128	
327.71293	138	
328.18474	148	
328.81951	172	
328.88690	812	1+
329.73240	132	
329.82462	108	
330.01316	134	
330.81407	1076	1+
330.89384	126	
332.79311	142	
335.31259	194	1+
337.04592	124	
337.90760	148	
338.80477	116	
338.87572	358	1+
338.89076	136	
339.88211	272	1+
340.98104	206	1+
342.90209	380	1+
343.96935	138	
END IONS

###FS:    #m/z: 363.95701 #charge 1+
###MS: 34
###MSMS: 36
BEGIN IONS
TITLE=Cmpd 26, +MS2(363.9570), 28.0-35.0eV, 0.8min #36
RTINSECONDS=44.5315
SCANS=34,36
PEPMASS=363.95701	3300688
CHARGE=1+
182.86656	336	1+
187.86539	166	
189.86278	2294	1+
191.85846	2740	1+
196.88257	1044	1+
200.94572	144	
205.87805	180	
205.94771	126	
206.89097	154	
207.87495	1166	1+
207.94862	206	
209.86902	468	
209.94394	4164	
210.88378	2106	1+
210.94499	154	
211.93860	138	
212.87926	11304	1+
212.91018	202	
214.41561	332	1+
215.88546	166	
216.41193	276	
216.91135	156	
217.41355	242	
217.92117	136	
218.91439	476	1+
219.41753	156	
219.86047	182	
222.95330	2850	1+
223.88719	276	
224.87582	130	
224.89323	222	
224.94877	4162	1+
225.78627	200	1+
225.88185	286	
226.89415	262	
226.94745	27578	1+
227.47271	114	1+
227.88005	258	
228.13283	300	1+
228.78640	154	
228.89433	3134	1+
228.94271	28098	1+
229.10675	148	1+
229.13628	188	1+
229.35355	120	1+
230.29347	128	1+
230.40566	126	
230.52696	84	1+
230.55002	178	1+
230.61566	128	
230.78972	142	
230.82323	404	1+
230.88987	17866	1+
231.04238	172	1+
231.18235	112	1+
231.62623	138	
231.67363	98	1+
231.82560	316	1+
232.64430	128	1+
232.88541	2272	1+
232.90334	272	
234.04337	430	1+
234.88080	1404	1+
235.82453	380	1+
235.84996	162	
237.13086	292	1+
237.87030	216	1+
238.11643	136	
239.42622	172	
239.90087	222	
240.94146	626	
240.96320	1280	1+
241.22156	82	1+
241.94219	1772	1+
242.94529	1296	1+
242.95939	1232	1+
243.79152	142	
243.82136	382	1+
244.04437	174	1+
244.79513	380	1+
244.95780	13924	1+
245.19326	122	
245.79949	288	1+
245.83485	150	
245.94239	446	
246.37006	104	1+
246.78677	326	1+
246.90524	958	1+
246.95368	14704	1+
247.06960	320	1+
247.54491	172	1+
247.92276	190	1+
248.80911	276	
248.85020	202	
248.90093	4698	1+
249.05901	308	1+
249.80003	150	1+
250.89700	1284	1+
250.94304	198	1+
250.97092	298	
251.04075	176	1+
251.90988	144	
251.96744	134	
252.79967	124	
252.89783	1478	1+
253.83343	220	
253.90479	1042	1+
254.78770	184	1+
254.83926	174	
255.37380	156	
256.07020	130	
257.83457	430	1+
257.97961	162	
258.00138	222	1+
258.84150	264	1+
258.97450	532	1+
259.79587	152	
259.91230	248	1+
260.82618	848	1+
260.96892	1236	1+
261.82818	686	1+
261.93533	156	
263.08121	228	1+
263.85826	274	1+
263.96322	512	1+
263.97961	232	
264.96640	436	1+
264.98918	156	
265.84492	216	1+
265.89612	144	
266.81771	170	
267.34848	126	
267.78208	192	
267.81237	248	
267.90793	128	
267.97350	2092	1+
268.30746	154	1+
268.78168	142	
269.79924	216	
269.92389	150	
269.96937	2732	1+
270.11066	90	1+
270.80435	146	
270.85512	330	1+
271.78304	150	
271.80328	122	
271.85663	256	1+
271.91240	722	1+
271.93157	288	1+
272.78917	416	1+
273.48257	154	
273.79364	352	1+
274.03299	180	1+
274.90314	262	1+
275.35788	130	
275.80459	128	
275.96072	200	1+
276.80963	202	
276.84831	394	
277.02654	216	1+
277.80494	142	
278.79998	192	
279.10588	398	1+
279.79252	196	
279.86051	144	
280.79148	1510	1+
281.85649	260	
282.74591	194	1+
282.80178	220	
282.84910	156	
283.79108	296	1+
283.81106	144	
283.85043	836	
283.91413	122	
283.98646	540	
284.05287	126	
285.13299	132	
285.79470	262	
285.82173	156	
285.84524	1886	1+
286.42097	170	
286.80377	190	
288.85964	402	1+
290.32497	214	1+
290.78717	918	1+
291.80661	206	
292.13688	134	
292.50385	184	
292.81030	182	
293.11616	292	
293.85861	524	1+
294.81800	138	
295.88658	318	1+
295.90725	122	
296.03802	160	
296.80867	382	
296.83788	124	
297.80148	1996	1+
297.86102	606	1+
298.80231	1626	1+
298.86450	494	1+
298.88561	128	
299.04165	200	1+
300.13047	128	
300.79977	614	1+
301.80288	372	1+
301.86137	1310	1+
302.94478	266	1+
303.80694	1012	1+
303.85653	4868	1+
303.88734	148	
303.98504	124	1+
305.08233	122	
305.81244	262	
306.40915	146	1+
306.51091	98	1+
306.84446	182	1+
306.88507	676	1+
307.88926	470	1+
308.29766	164	
308.76250	144	
308.81319	368	1+
308.87241	180	
309.30022	198	1+
309.76823	170	
309.87259	694	1+
309.91729	148	
309.99106	210	1+
310.87705	518	1+
311.82856	136	
311.85952	372	1+
312.88034	218	
312.95280	132	
313.02521	194	
314.81986	140	
314.86933	534	1+
315.82159	136	
315.98403	180	1+
316.81545	372	
317.32531	278	1+
317.81805	238	
318.81714	430	1+
318.88695	290	1+
318.93519	286	
318.96842	130	
319.82173	278	1+
319.93061	134	
320.47184	144	1+
320.87040	146	
321.31301	206	1+
321.76809	216	
321.81864	1592	1+
321.86736	916	1+
322.75302	236	1+
322.92941	726	1+
323.75913	200	1+
323.81480	352	1+
324.87376	254	1+
324.89603	124	
325.90055	190	
326.03335	334	1+
326.17974	180	
326.75074	214	1+
326.87326	722	
326.94907	126	
326.99889	160	
327.71397	356	1+
327.88353	832	1+
329.75417	306	1+
331.76014	172	
331.82180	244	1+
331.89306	212	1+
332.09191	246	1+
332.98342	128	
334.72147	182	1+
334.78763	230	1+
334.89091	294	1+
336.76404	116	1+
336.94606	400	
337.73135	162	
337.83360	490	1+
337.94758	386	1+
339.82898	1202	1+
340.33372	144	
340.77067	148	
340.94029	640	1+
341.48329	162	
342.91062	146	
343.01961	186	1+
343.70741	402	
345.70651	304	1+
345.72287	156	
346.23786	106	1+
347.76539	138	
348.71704	278	1+
348.78043	214	1+
349.32043	486	1+
350.85390	212	1+
351.13759	148	1+
352.76683	164	
352.88830	124	
352.97780	160	1+
353.75661	304	1+
354.84065	198	
355.86072	210	1+
356.77908	136	
357.98469	158	
359.96325	132	
360.25009	100	1+
360.71351	348	1+
362.32853	168	1+
362.84566	242	1+
363.37067	132	
363.72657	320	1+
364.20191	212	1+
365.32044	376	1+
365.77454	180	
366.71266	122	
366.96743	212	1+
367.77389	256	
368.73592	128	
368.83939	122	
END IONS

###FS:    #m/z: 507.84649 #charge 1+
###MS: 34
###MSMS: 37
BEGIN IONS
TITLE=Cmpd 27, +MS2(507.8465), 28.2-35.2eV, 0.8min #37
RTINSECONDS=45.304
SCANS=34,37
PEPMASS=507.84649	793908
CHARGE=1+
196.01589	592	1+
196.88986	180	1+
199.88774	616	1+
209.03507	168	1+
215.88432	186	
217.89674	298	1+
221.89398	212	
223.97620	212	1+
229.88206	210	
232.89267	448	1+
233.09493	218	1+
233.87840	538	1+
234.88153	460	1+
235.13458	184	1+
238.06431	208	1+
239.01111	184	1+
239.85774	300	
241.85672	550	1+
241.87960	190	
242.89862	224	1+
245.96906	386	1+
248.85296	374	1+
249.88580	294	1+
250.89918	310	1+
250.96843	886	1+
251.84779	364	1+
253.85237	336	1+
253.95300	262	1+
254.09968	226	1+
255.10239	154	1+
257.94765	212	1+
258.86633	722	1+
259.91850	208	1+
261.79596	250	1+
262.38365	250	1+
262.88823	196	1+
263.84745	222	1+
266.16773	316	1+
266.86265	236	1+
269.87937	272	
270.78306	328	1+
270.86009	456	
271.86754	242	
271.88829	394	1+
272.38997	252	1+
272.85462	2156	1+
274.80114	234	
274.85297	258	
275.80124	460	1+
275.85612	456	1+
276.91971	222	1+
277.88784	316	1+
279.90868	298	1+
279.94376	192	
281.37658	212	
281.87123	456	1+
281.96921	322	1+
282.38473	202	
282.97385	248	1+
283.87182	592	1+
284.89866	202	
285.35842	270	1+
285.78932	492	1+
285.85109	268	
286.87246	322	
287.72063	112	1+
287.84525	582	1+
287.89378	310	1+
288.39698	394	1+
288.87067	808	
289.38083	308	1+
289.88027	1486	
290.13313	368	1+
290.86471	4748	1+
290.92334	270	1+
291.07091	412	1+
291.42565	204	1+
291.80840	588	1+
291.96012	264	1+
291.98761	344	1+
292.89789	268	
293.87388	11598	1+
294.05725	178	1+
294.12749	192	
294.80720	428	1+
294.97484	326	1+
295.03353	198	1+
295.13327	296	1+
295.40151	394	1+
295.80481	474	1+
295.90571	208	
296.14005	200	1+
296.85408	274	1+
298.80937	532	1+
298.85446	742	1+
298.87720	478	
298.92855	310	1+
298.99355	162	1+
299.03362	252	1+
299.33490	204	
299.81156	366	1+
299.84563	238	
299.87513	284	
299.91106	210	
300.34797	406	1+
300.85943	1890	1+
302.41394	360	1+
302.88213	202	
303.85705	298	
304.36227	278	
304.38766	280	1+
304.94065	148	1+
305.82837	324	1+
305.86073	484	
306.86004	236	
306.88462	234	
307.89150	2574	
308.03204	368	1+
308.14205	1766	1+
308.16401	302	1+
308.24097	230	1+
308.87121	4112	1+
309.34108	222	1+
309.83944	1010	1+
309.87191	2466	1+
309.89166	1980	
309.99617	212	1+
310.15853	996	1+
310.31133	400	1+
311.13375	262	1+
311.40063	274	1+
311.81352	236	
311.88400	23450	1+
312.15330	204	1+
312.97175	208	
313.21395	118	1+
314.86632	1996	1+
315.27958	216	1+
315.83323	306	
315.88532	462	
316.09061	170	1+
316.37828	342	1+
316.46701	218	1+
316.86499	1058	
316.93034	268	1+
317.38461	240	1+
317.76091	296	1+
317.82065	594	1+
317.88239	260	
317.97613	272	1+
318.86222	928	1+
318.97537	220	1+
319.03342	250	1+
319.78346	218	
320.34784	450	1+
321.82581	312	1+
322.85452	224	
322.88938	264	
322.91994	394	1+
323.00665	310	1+
323.97632	268	1+
324.37560	192	
324.86108	338	
324.89756	346	
325.13494	300	1+
325.39309	252	1+
325.85469	438	1+
325.90301	1088	
326.79762	490	1+
326.88437	942	
326.90216	596	
327.88321	948	
328.16965	464	1+
328.37971	526	1+
328.87061	922	
329.03377	266	1+
329.17143	296	1+
329.89432	856	
330.35760	200	
330.87823	512	
331.89247	744	
332.30485	248	1+
332.34086	222	1+
332.77841	270	1+
332.80029	336	1+
332.83681	524	1+
332.87567	2038	1+
332.90093	352	
332.94933	296	
333.17523	406	1+
333.90568	198	
334.71145	170	1+
334.86991	250	
334.89427	1228	1+
335.84274	896	1+
336.17080	160	1+
336.86900	288	
337.38134	264	1+
337.40220	206	
337.87954	1194	1+
338.38571	276	1+
338.40187	194	
338.87578	1250	1+
339.08701	340	1+
339.87670	884	1+
339.89944	362	1+
340.40895	264	1+
341.96137	326	1+
342.75396	180	1+
343.83619	290	1+
343.87398	816	1+
344.71939	470	1+
345.87143	194	
345.96747	200	1+
347.77928	306	
347.79589	352	1+
348.02624	264	1+
348.16770	220	
348.89598	256	
348.91481	314	
349.39462	218	1+
349.88081	216	
350.08057	196	1+
350.77458	208	
350.89540	528	
350.96205	424	1+
351.01778	320	1+
351.18258	300	1+
351.85693	408	
351.88584	500	1+
351.91385	196	
352.16653	312	1+
352.72044	200	1+
352.77365	640	1+
352.91291	502	
353.06613	220	1+
353.43284	266	1+
353.72498	172	1+
353.85261	1400	
353.89359	536	1+
353.91329	384	
354.32982	214	1+
354.44032	168	1+
355.17412	226	
355.89240	424	
355.91578	226	
355.97389	300	1+
356.29169	176	1+
356.78647	264	
356.83499	592	1+
356.89228	274	
357.09834	214	1+
357.72257	196	
357.78237	646	1+
357.87021	234	
358.02439	258	1+
358.78580	492	1+
358.84941	150	1+
358.88684	500	1+
359.27204	488	1+
359.81132	174	1+
360.27275	342	1+
360.77885	172	1+
360.87025	694	1+
361.72544	304	1+
362.36431	204	
362.60223	194	
362.72137	270	1+
363.17871	190	1+
364.85078	626	1+
364.95578	246	1+
365.36403	232	
365.71718	248	1+
366.78506	270	
366.84003	4798	1+
367.06619	204	1+
367.43259	244	1+
367.70755	1892	1+
367.78969	226	
367.87922	228	
368.79499	206	
368.87325	258	
368.89585	650	1+
369.83952	336	
369.96028	194	1+
370.49451	236	1+
370.78349	812	1+
370.85480	228	
370.87380	230	
371.07723	228	1+
371.16486	264	1+
371.19425	454	1+
371.67236	200	1+
371.72534	326	
371.85368	660	1+
372.28060	240	1+
372.31027	218	1+
372.85281	434	1+
372.87277	492	1+
373.71696	1530	1+
373.79757	468	1+
373.82461	666	1+
374.79617	298	1+
374.86752	560	1+
374.90466	474	1+
375.07929	238	1+
376.08190	154	1+
376.39173	250	
376.79164	250	
377.14337	210	
377.95574	204	1+
378.45107	134	1+
379.85489	908	1+
380.10956	396	1+
380.71795	792	1+
380.73642	502	
380.85671	632	1+
381.72129	576	1+
381.79588	234	
381.89110	190	
382.02587	194	1+
382.86120	452	
383.12495	280	1+
383.71227	262	1+
383.75060	302	1+
383.86635	250	
384.75141	226	1+
384.77449	290	1+
384.85058	8634	1+
384.89536	546	1+
385.39652	300	1+
385.80944	238	1+
386.19099	220	1+
386.87697	194	
387.39007	722	1+
387.71978	188	
387.90601	242	1+
388.16720	270	1+
388.74893	228	
388.79521	1110	1+
388.84678	206	
389.19952	394	
389.71303	698	1+
389.84653	360	
390.84099	2474	1+
390.94782	304	1+
391.80304	322	
392.80536	254	
392.86431	1154	1+
393.12189	100	1+
393.15929	198	1+
393.19715	286	1+
393.68565	164	1+
393.80126	1954	1+
394.01041	182	1+
394.78001	266	
394.83778	552	
395.80102	570	1+
395.87282	288	
396.21089	286	1+
396.73272	1076	1+
396.86827	260	
396.90324	270	1+
397.39788	270	1+
397.86730	1192	1+
398.72772	742	1+
398.87261	834	1+
399.03080	248	1+
399.76549	206	
399.81136	776	1+
399.84935	190	
400.75988	220	
401.21285	202	1+
401.35953	238	1+
402.86684	5056	1+
403.07564	216	1+
403.36296	270	1+
403.87275	2980	1+
404.67433	304	1+
405.23656	266	1+
405.73016	444	1+
405.77893	400	1+
405.86881	1774	1+
405.95365	250	1+
406.81193	308	1+
406.83091	226	
407.72469	478	
407.86608	16238	1+
408.26706	100	1+
408.74859	200	
408.79824	252	
408.81296	316	
408.92413	576	1+
409.07253	296	1+
409.40481	244	1+
409.72758	960	1+
409.81758	454	
410.22782	216	1+
410.32118	218	1+
410.83181	306	
410.85395	612	
411.22989	184	1+
411.81103	2420	1+
411.86012	292	
412.36663	196	
412.63289	228	1+
412.73229	846	1+
412.84772	1192	
412.92373	482	1+
413.18268	192	
413.20781	190	1+
413.83279	498	1+
413.87613	544	
414.77285	232	1+
414.87505	1062	1+
415.31267	196	1+
415.34075	196	1+
416.10855	236	1+
416.82059	436	1+
416.92179	372	1+
417.82433	368	1+
419.28807	208	
421.74457	492	1+
421.87885	2052	1+
422.01245	148	1+
422.85384	254	
423.09154	216	1+
423.37442	330	1+
423.40209	192	1+
423.80224	272	
424.13160	268	1+
424.86985	430	
425.08838	218	1+
425.19088	182	1+
425.31510	204	1+
425.73643	352	
425.86598	3992	1+
425.96847	264	1+
426.02255	156	1+
426.22441	216	1+
426.27550	220	1+
426.86499	2980	1+
426.93382	402	1+
427.73353	2096	1+
427.82899	196	
428.11967	308	1+
428.18944	278	1+
428.73650	1316	1+
428.79883	260	
428.85835	316	
428.88615	1202	1+
429.36102	190	
429.77249	328	1+
429.82819	340	
429.97302	140	1+
430.73889	1264	1+
430.82811	194	
430.85711	484	
430.87347	1864	1+
430.93039	268	1+
431.87175	1226	1+
433.19419	138	1+
433.38607	212	1+
434.80428	358	1+
434.89290	420	
435.71464	256	1+
435.86270	356	
435.89346	226	
436.73664	216	1+
439.82854	392	1+
439.89318	1686	1+
440.69836	364	1+
440.83120	266	1+
441.19178	300	1+
441.70415	234	1+
441.87718	196	
442.39397	214	1+
443.39919	142	1+
443.69107	138	1+
444.50954	88	1+
444.87221	3588	1+
444.94947	204	1+
445.09465	248	1+
445.74298	608	1+
445.77357	390	1+
446.83183	170	1+
446.94741	250	1+
447.87106	242	
448.89575	338	
449.77066	362	1+
449.88061	982	1+
450.05217	226	1+
450.74377	226	1+
450.82352	252	
454.89318	286	1+
455.76198	356	1+
456.21257	340	1+
456.76531	238	1+
457.82915	168	1+
457.90554	1906	1+
458.63415	260	1+
458.70847	392	1+
459.63740	228	1+
459.71132	274	1+
460.64787	144	1+
461.74789	256	1+
462.88694	1138	1+
464.65328	300	1+
465.78841	348	1+
467.08490	196	1+
467.88795	1356	1+
468.28619	206	1+
468.78186	518	1+
470.07035	202	1+
470.13365	184	1+
471.82352	186	1+
477.65367	260	1+
477.72894	312	1+
481.81829	164	1+
482.79685	350	1+
485.89839	580	1+
486.66747	214	1+
486.84778	206	
487.14094	170	1+
487.79895	246	1+
489.22985	226	1+
490.19082	328	1+
490.73119	352	1+
490.79614	156	1+
491.19083	258	1+
491.85230	278	1+
494.14296	224	1+
499.11738	134	1+
499.73453	440	1+
500.81205	272	1+
502.75000	330	1+
502.80541	192	1+
504.46950	122	1+
505.81049	282	1+
506.60507	194	1+
506.73023	122	1+
507.14142	136	1+
507.28721	124	1+
507.86614	284	1+
509.16385	170	1+
509.85927	1044	1+
510.25964	350	1+
511.25813	220	1+
513.23832	140	1+
END IONS

###FS:    #m/z: 340.94106 #charge 1+
###MS: 38
###MSMS: 39
BEGIN IONS
TITLE=Cmpd 28, +MS2(340.9411), 28.0-35.0eV, 0.8min #39
RTINSECONDS=48.9975
SCANS=38-39
PEPMASS=340.94106	4685050
CHARGE=1+
182.87123	140	
184.86785	268	1+
187.87171	136	
189.86345	172	
192.92750	278	1+
194.89458	240	1+
194.92125	116	
196.88163	530	1+
199.88481	112	
205.94871	210	
206.96184	118	
207.40924	158	
207.87548	494	1+
208.88190	300	1+
208.94193	132	
209.93747	762	1+
210.88841	172	
210.93898	576	1+
212.87868	1660	1+
213.88195	1058	1+
213.93958	5666	1+
214.04729	98	1+
215.88731	2344	1+
215.93801	1164	1+
217.86029	156	
217.88104	924	1+
217.93949	294	
218.89985	124	
220.87610	162	
221.89238	208	
222.95323	784	1+
223.95743	550	1+
223.97534	152	
224.97735	208	
225.88299	140	
225.95299	140	
226.39038	294	1+
226.89475	466	1+
226.94991	116	
227.11066	118	
227.78625	244	
227.87768	138	
227.94750	754	1+
228.79487	132	
228.89509	130	
230.88780	2022	1+
230.94661	126	
231.86970	142	
231.95035	4050	1+
233.89711	946	1+
233.91703	132	
233.94837	768	1+
234.84042	128	
235.87019	222	
235.89665	400	1+
235.94731	450	1+
236.80329	120	
237.04274	260	1+
237.79448	122	
238.84222	204	1+
238.89263	132	
239.10715	138	
239.78648	514	1+
239.90021	152	
240.07549	126	
240.22719	164	
240.90632	140	
241.93980	122	
242.52249	158	
242.80121	142	
242.94454	134	
243.95723	338	1+
244.78877	142	
245.83771	120	
246.03393	160	
246.90701	112	
246.97379	488	1+
247.90976	182	
247.97520	274	1+
248.89955	1110	1+
249.03755	258	1+
249.37170	154	
249.95817	1198	1+
251.83788	150	
251.88529	136	
252.05350	270	1+
252.83250	436	1+
253.08690	126	
253.83605	296	1+
253.90327	290	
253.91890	148	
254.07090	464	1+
254.12008	118	
254.81127	138	
254.90518	306	
254.92818	122	
254.96514	3142	1+
255.07371	394	1+
255.78452	208	
255.82730	120	
255.90705	510	1+
256.91293	298	1+
257.79634	658	1+
257.82965	128	
257.93881	134	
258.79790	448	1+
258.84329	114	
258.88487	408	1+
258.90640	502	1+
259.83840	568	1+
259.95537	436	
259.99980	246	1+
260.03021	226	1+
260.84151	518	1+
261.91525	308	1+
263.09515	126	
263.14885	146	
263.86785	116	
264.04783	126	
264.85666	124	
264.91255	162	
265.02657	124	
266.92010	148	
267.13985	216	
267.79484	190	
267.84199	300	1+
268.00028	134	
268.91118	118	
269.80089	316	1+
271.84576	638	1+
271.86646	208	1+
272.79111	334	1+
272.91689	316	1+
272.94193	200	
272.97814	274	1+
273.81155	170	
273.88894	206	1+
274.82919	166	
274.86229	218	
275.81149	300	
276.81405	182	
276.85644	176	
276.90344	326	1+
277.06930	138	1+
277.86079	204	
277.88730	168	1+
277.96322	226	
278.85874	138	
278.95909	122	
279.79359	350	
279.96754	354	1+
280.81082	312	1+
280.86702	376	1+
281.05341	266	
281.78945	140	
281.98949	126	
282.27906	130	
282.85885	208	
282.92906	212	1+
282.97031	414	1+
283.07732	184	
283.79030	372	
283.85983	128	
284.78946	204	
284.87677	188	
284.91554	150	
286.18750	116	
286.82660	218	
286.93118	166	
287.79675	182	
287.81291	292	1+
288.86327	138	
289.78850	226	
289.81381	212	
290.78694	208	
291.44014	114	
291.80299	416	
292.81100	438	1+
292.87604	150	
293.86063	116	
293.87555	188	
294.01918	350	1+
294.85897	290	
295.80921	146	
295.86409	396	1+
295.94723	232	1+
295.97172	198	1+
295.98783	136	
296.80452	380	1+
296.86167	352	1+
297.84767	184	
297.97870	190	
298.83136	184	1+
299.78220	594	1+
301.05691	136	
302.89267	144	
303.75206	122	1+
303.86960	302	1+
303.91396	194	1+
305.87385	148	
306.27583	112	
306.88323	230	
307.72378	112	
307.79988	740	1+
307.88754	166	
308.29620	258	1+
308.87707	296	1+
309.14934	118	
309.82535	136	
310.87829	936	1+
311.02905	224	1+
311.06749	146	
311.85728	116	
312.80520	386	1+
312.87726	278	1+
312.89633	156	
313.82178	158	
314.82229	224	
315.81625	280	1+
315.87303	132	
315.91227	132	
317.12493	152	
318.87672	118	
319.82046	384	1+
320.76531	204	1+
321.13767	114	
321.87769	296	1+
322.07446	152	1+
322.13860	116	
323.75674	112	
323.80429	208	1+
324.80707	178	1+
324.89687	314	
325.00153	160	
325.83232	168	1+
325.89370	134	
326.17708	254	
327.83089	122	
328.82234	152	
328.88256	404	1+
329.82811	150	
329.88499	284	1+
330.81508	694	1+
331.75174	120	
332.82046	166	
337.88842	126	
338.88162	160	
339.71127	208	1+
339.88157	126	
342.71887	174	1+
342.90248	154	
END IONS

###FS:    #m/z: 363.95711 #charge 1+
###MS: 38
###MSMS: 40
BEGIN IONS
TITLE=Cmpd 29, +MS2(363.9571), 28.0-35.0eV, 0.9min #40
RTINSECONDS=49.7695
SCANS=38,40
PEPMASS=363.95711	3355610
CHARGE=1+
178.94379	138	
182.86798	454	
187.87019	298	
189.86349	1430	1+
191.85754	2368	1+
196.88363	922	1+
200.88376	140	
200.95104	176	
204.02246	210	1+
207.40466	236	
207.87489	1168	1+
207.94875	678	1+
209.86983	170	
209.94386	4412	1+
210.88438	2440	1+
211.94083	136	
212.87966	14520	1+
215.89824	142	
216.41068	476	
216.88585	152	
218.91126	404	
219.41845	166	
220.10334	208	
222.06769	122	1+
222.90191	148	
222.95234	2920	1+
224.94961	5100	1+
225.88896	776	1+
226.94745	26844	1+
227.01161	156	
227.78859	480	1+
227.93107	402	
228.13074	128	1+
228.41895	252	1+
228.79359	306	1+
228.89483	2702	1+
228.94266	33960	1+
229.02370	130	
229.03921	274	1+
229.83749	136	
230.62034	176	1+
230.79193	448	1+
230.89018	20064	1+
231.09965	158	
231.16413	162	
231.97061	198	1+
232.88597	3042	1+
233.98414	124	1+
234.88198	702	1+
234.93098	196	
235.31370	134	
235.43998	84	1+
235.82405	240	
235.84630	202	
237.13449	414	1+
238.06603	316	1+
238.82483	284	1+
239.09993	148	
239.42886	200	
239.81970	288	1+
240.00994	146	
240.80192	148	
240.94050	908	
240.96355	1812	1+
241.94181	696	
242.79945	134	
242.82091	178	
242.94180	1868	1+
242.96027	1662	1+
242.99048	214	1+
243.00718	302	1+
243.82228	152	
243.89447	312	1+
244.78531	312	1+
244.83189	148	
244.95795	13526	1+
245.44069	174	
245.94204	164	
246.80341	134	
246.82934	224	1+
246.85562	148	
246.90499	712	1+
246.95333	13582	1+
247.05131	130	
247.12951	168	1+
247.79290	140	
247.82463	326	1+
247.97843	134	
248.20251	128	1+
248.80542	234	
248.82760	252	1+
248.85755	142	
248.90048	5648	1+
249.04440	214	1+
249.80128	164	
249.85212	208	
249.96884	650	1+
250.19343	112	1+
250.89775	1294	1+
250.92430	270	1+
250.95127	216	
250.97098	568	1+
251.86331	136	
252.89904	1924	1+
252.90871	144	
252.99694	164	1+
253.83565	348	1+
253.90539	1392	1+
253.95514	194	
254.08047	216	1+
255.34753	324	
255.78636	146	
255.83132	154	
256.92006	126	
257.85020	198	
258.83478	276	
258.97410	486	
259.83326	752	1+
259.89828	332	1+
260.96938	1612	1+
261.82855	740	1+
262.63223	134	
263.84799	192	
263.90208	194	1+
263.92791	252	1+
264.19625	98	1+
264.79445	130	
264.82474	150	
264.93036	208	1+
264.98263	150	
265.02786	134	
265.08655	222	
265.91083	200	1+
265.97616	424	
266.09613	148	
266.81202	258	
266.85560	406	1+
267.78219	308	
267.97363	1842	1+
268.79111	656	1+
268.81220	128	
268.87357	144	
268.95664	234	
269.84692	238	1+
269.87615	200	1+
269.91866	134	
269.97025	2140	1+
270.20589	228	1+
271.79283	158	
271.81624	160	
271.84448	606	1+
271.91675	1070	1+
271.95608	330	1+
272.79267	612	1+
273.79530	500	1+
274.79565	448	1+
274.92591	208	
275.95157	208	1+
276.85023	422	
277.85423	234	
277.88216	204	1+
277.90516	276	1+
278.79855	248	
278.84873	526	1+
279.06685	176	1+
279.09921	214	
279.80241	136	
279.85298	458	1+
280.10251	190	
280.79316	1202	1+
280.87864	200	
280.99359	124	
281.81908	176	
281.87225	362	1+
281.97296	160	
282.09603	152	1+
282.81018	476	1+
282.85883	148	
283.78967	256	
283.84830	344	
283.98300	576	1+
284.59716	192	1+
284.85133	312	
284.98655	338	1+
285.42726	206	
285.79794	202	
285.84627	3620	1+
286.79314	130	
286.87506	158	
286.90834	142	
287.00840	200	1+
287.13147	256	1+
287.81425	174	
288.81314	138	
290.78637	770	
291.10496	384	1+
291.80655	520	1+
292.82907	176	
293.06015	298	1+
293.81295	168	
293.85114	160	
294.85846	240	
295.86975	192	
295.92888	216	1+
296.81180	376	
296.86552	140	
296.93299	142	1+
297.11162	168	
298.80359	1920	1+
298.93348	144	
299.11792	240	1+
299.42164	168	
299.86322	362	1+
300.83716	132	
301.24252	208	1+
301.79613	282	1+
301.81376	612	1+
301.86217	1288	1+
302.09703	176	1+
302.90092	146	1+
303.80746	1800	1+
303.85634	4268	1+
303.96151	286	1+
304.33916	152	
304.91218	232	1+
305.81915	204	
306.05802	158	1+
306.43505	152	
306.79839	356	1+
306.88146	182	
307.13721	154	
307.29230	328	1+
307.85276	158	
308.80643	314	1+
308.87274	194	
308.92133	304	1+
309.81169	270	1+
310.87883	416	1+
310.99619	184	
312.40582	152	1+
312.86940	354	1+
313.95124	128	
314.84579	144	1+
315.31432	132	
315.80965	624	1+
316.75531	162	1+
316.81244	526	1+
316.88862	258	1+
317.32137	162	
317.84456	126	
318.82593	702	1+
318.93384	678	1+
319.87769	240	
320.87364	124	
321.81845	1636	1+
321.86811	930	1+
322.92984	738	1+
323.84227	132	1+
323.89884	176	
324.81714	126	
324.88216	190	
326.12559	126	
326.87327	1534	1+
326.89859	300	1+
326.99984	164	
328.15861	156	1+
328.18287	312	1+
328.30606	260	1+
328.88632	218	
329.72785	190	1+
329.87105	248	1+
329.89498	134	
330.81094	186	
331.75622	208	1+
331.91997	222	1+
332.78314	194	1+
335.02950	280	1+
335.74834	160	
336.06840	140	
336.94606	1248	1+
338.72234	252	1+
338.83434	194	
338.87343	186	
339.82838	1886	1+
340.93794	610	
341.94351	292	
342.32925	206	1+
342.91116	262	1+
343.19384	162	1+
343.76444	310	1+
343.88139	230	1+
344.88560	162	1+
345.72491	306	1+
346.76121	154	1+
347.71984	342	1+
347.77998	160	
350.35555	192	
350.90083	196	1+
352.76942	126	
352.88708	248	
353.75813	562	1+
353.82650	146	
353.93663	178	1+
356.89126	302	1+
357.71426	142	
357.87201	132	
359.95897	166	1+
360.71468	196	
361.71520	174	
361.78719	170	
361.89466	212	1+
362.71255	522	1+
362.84429	132	
363.77681	224	1+
365.89861	190	1+
366.73934	344	1+
366.77625	476	1+
367.33002	216	
367.75599	178	
367.77930	412	1+
367.89723	284	1+
369.24153	172	1+
369.34482	136	
END IONS

###FS:    #m/z: 336.94654 #charge 1+
###MS: 38
###MSMS: 41
BEGIN IONS
TITLE=Cmpd 30, +MS2(336.9465), 28.0-35.0eV, 0.9min #41
RTINSECONDS=50.542
SCANS=38,41
PEPMASS=336.94654	552078
CHARGE=1+
153.85205	112	
180.87323	122	
182.86822	412	
183.86583	192	
185.86800	124	
187.46864	102	
189.86414	212	
196.88123	340	1+
199.88727	278	1+
206.95199	138	
207.97144	132	
208.57666	128	
208.88936	190	
209.88620	248	
209.94443	206	
210.88470	916	1+
211.94499	15580	
212.08361	108	
212.20099	124	1+
212.87807	4834	1+
212.94766	430	
212.97522	146	
213.90197	170	
213.93990	7306	1+
214.89613	256	
215.88739	2502	1+
215.93786	452	1+
217.86236	140	
217.88321	674	1+
217.93630	392	
218.00782	160	
218.84295	246	1+
223.95955	234	
224.97496	134	
225.96424	144	
226.89535	284	
226.97832	138	
227.50518	114	
227.78985	164	
227.89218	1452	1+
228.79590	116	
228.89486	1192	1+
229.09804	110	1+
229.39185	148	
229.57208	114	1+
229.95537	13098	1+
230.14762	206	1+
230.83526	102	
230.88885	8614	1+
231.83475	110	
231.95076	5304	1+
232.83165	186	
233.82826	136	
233.89713	1196	1+
233.94841	892	1+
233.98586	108	
234.40976	112	
235.48027	150	1+
235.86801	140	
235.89556	522	1+
235.92248	130	
236.84874	180	
236.98215	166	1+
237.90441	296	1+
240.79462	132	
241.04624	106	
242.79310	166	
244.10476	104	
244.95782	136	
245.83392	114	
246.36477	132	
246.90881	358	
246.97742	432	
247.10780	142	
247.96608	3250	1+
248.90109	2594	1+
249.04685	108	
249.33232	86	1+
249.83215	144	
249.96106	2104	1+
250.03048	106	
250.83298	332	
250.89226	138	
250.99210	110	
251.07341	132	
251.45287	144	1+
251.78634	174	
251.83206	362	1+
251.90821	316	1+
252.03330	148	
252.97119	9196	
253.05836	112	
253.07121	110	
253.08712	220	1+
253.78755	116	
253.90531	1586	1+
253.96047	180	
253.97829	258	
254.93862	200	
254.96710	3188	1+
255.07320	168	
255.78646	232	1+
255.86570	108	
255.92406	110	
255.94118	110	
256.88704	108	
256.91456	418	1+
256.96568	340	1+
257.83094	104	
257.84631	472	1+
258.15522	104	
258.84768	326	1+
258.91137	212	
259.89223	226	1+
259.99907	202	1+
260.83098	272	
261.83257	222	
261.85460	128	
262.79973	212	1+
262.83510	116	
263.05614	200	1+
264.02595	144	
264.82791	124	
265.08665	192	
265.85755	106	
265.95715	152	1+
266.35100	148	
267.06774	102	
267.09768	140	
267.83752	228	
267.85082	264	
268.03139	364	1+
268.84199	1392	1+
269.80044	522	1+
269.91972	182	
270.98251	926	1+
271.80068	282	
271.91554	374	1+
271.95657	158	
272.97663	438	1+
273.36099	158	
273.79595	1364	1+
273.84883	280	1+
274.88629	182	1+
276.84902	218	
277.39963	204	1+
277.83398	1360	1+
277.87759	116	
277.98946	218	1+
278.83516	888	1+
278.85551	172	
279.80743	246	1+
280.36136	184	1+
281.04603	228	
281.79560	130	
282.27181	106	
282.80539	126	
283.00034	310	1+
283.79125	478	1+
284.06837	124	
284.81941	330	1+
284.86476	198	
285.84881	1876	1+
286.85083	1322	1+
286.91358	130	
286.94974	188	1+
287.81228	400	1+
288.19958	114	
290.86556	126	
291.80359	900	1+
292.86848	498	1+
293.06409	112	
293.10925	146	
293.82527	112	
293.84208	106	
293.93450	106	
293.99843	522	1+
294.88515	342	1+
295.85633	230	
295.99500	198	
296.04614	106	
296.81074	668	1+
296.93857	112	
296.98702	138	
297.02963	176	
298.80473	118	
298.82185	196	1+
298.86376	114	
299.03541	226	1+
299.05900	104	
299.37639	106	
299.96389	116	
300.72476	104	
300.78754	150	
300.86854	136	
301.88286	110	
302.38991	106	
302.83439	116	
303.86278	120	
303.94204	200	1+
304.03281	266	1+
304.52383	126	
304.81287	358	1+
305.87031	130	
306.88274	542	1+
307.02577	374	1+
307.80356	132	
307.82386	114	
308.02859	292	1+
308.82028	468	1+
308.87780	134	
309.81806	424	1+
309.86748	228	
310.87770	758	1+
310.92446	104	
312.80870	138	
313.87938	128	
314.81762	698	1+
315.85410	132	
316.76970	116	
318.88193	170	
321.74556	130	
321.83533	166	1+
322.02640	132	
322.88963	340	1+
322.91266	128	
323.94808	110	
324.84927	126	
324.88959	356	1+
325.88020	232	
326.03747	340	1+
326.77220	142	
327.84598	238	1+
327.88498	636	1+
328.88738	548	1+
329.32635	142	
329.70975	122	
329.75970	102	
330.80835	138	
331.70936	148	
331.88214	360	1+
334.77599	232	1+
338.79158	186	1+
END IONS

###FS:    #m/z: 322.93150 #charge 1+
###MS: 42
###MSMS: 43
BEGIN IONS
TITLE=Cmpd 31, +MS2(322.9315), 28.0-35.0eV, 0.9min #43
RTINSECONDS=54.2175
SCANS=42-43
PEPMASS=322.93150	5451774
CHARGE=1+
188.98389	140	
192.89151	116	
193.89051	252	1+
196.88348	370	1+
202.91944	96	
205.95053	596	1+
207.97519	140	
209.94352	288	1+
211.88155	1208	1+
212.88415	1078	1+
215.88432	178	
216.88929	102	
221.94577	244	
222.95535	1422	1+
223.36617	106	
223.79230	96	
225.55185	102	
226.89311	204	
227.78803	356	1+
227.95572	328	1+
228.89125	102	
228.91452	168	
229.90558	366	1+
230.88976	1124	1+
230.91153	234	1+
233.13502	100	
234.89856	106	
235.82238	142	
235.87835	134	
235.92734	150	
236.89774	160	
237.79330	218	
238.02840	126	
238.78593	822	1+
238.93767	164	
238.95881	120	
239.07816	124	
239.78797	692	1+
239.83833	192	
240.03249	188	1+
240.89452	216	1+
240.94045	3522	
240.96280	460	
241.82649	186	
241.93953	11392	1+
242.01579	144	1+
242.78977	260	1+
242.94173	7722	1+
243.98002	110	
244.82110	250	
244.94016	2128	1+
245.82271	100	
245.88734	186	1+
245.97316	760	1+
246.85150	110	
246.97548	542	1+
248.89976	206	1+
249.03140	96	
250.91185	178	
250.95304	166	
250.97812	122	
251.07339	268	1+
251.92115	136	
252.35403	94	
252.85242	248	1+
253.35065	262	
253.78861	204	
253.81850	144	
253.83752	168	
254.91810	104	
255.06561	112	
255.09907	98	
255.78423	290	
256.33530	138	
256.78668	168	
257.79903	452	
258.13922	98	
258.79761	448	1+
258.84660	148	
258.89630	166	
258.97594	128	
258.99089	142	
259.82931	96	
260.07040	102	
260.33866	278	
260.83587	286	
261.00508	96	
261.34276	178	
261.83213	690	1+
262.79954	346	1+
262.87905	216	1+
262.93277	94	
262.98973	94	
263.03394	194	1+
263.35788	102	
263.91262	208	
263.97808	456	1+
264.07946	176	1+
264.82991	126	
264.85683	630	1+
265.05723	164	
265.35434	146	
265.85885	508	1+
266.06620	128	
266.84037	214	
266.93985	98	
267.12364	94	
267.79101	122	
267.80740	106	
268.88442	94	
268.90981	182	
268.95353	330	1+
269.03254	98	
269.14437	104	
269.79888	350	
270.79920	724	1+
271.00687	106	
271.11448	180	1+
271.78334	120	
271.84864	998	1+
272.82147	126	
273.39165	114	
273.79218	1244	1+
273.81474	310	
273.83969	288	1+
273.92485	142	
274.82239	226	
275.47837	108	
275.81231	1090	1+
275.87789	100	
276.36679	118	
276.79829	436	1+
276.84858	228	
276.88798	104	
277.22918	224	1+
277.66367	94	
277.85436	252	1+
278.23228	190	1+
279.05919	108	
279.09083	628	1+
279.80030	288	
280.80939	192	
281.79239	270	
281.82079	132	
282.09242	148	
282.79647	120	
282.82672	124	
282.86009	104	
283.07053	120	
283.35431	166	
283.78936	1580	1+
283.86088	138	
283.90688	126	
284.07358	184	1+
284.17045	148	
284.29337	210	
285.29305	124	
285.78918	114	
285.82157	238	1+
285.85684	406	1+
285.91878	246	1+
286.79626	368	1+
287.79515	236	1+
288.87152	446	1+
289.78660	1000	1+
289.80881	388	1+
290.85624	160	
291.80373	1772	1+
291.91863	148	1+
292.43412	198	
292.87101	354	1+
293.81037	338	1+
293.85122	164	
294.85898	162	
295.86094	122	
295.88711	172	
296.81040	606	
296.85416	442	1+
297.79195	236	
297.81166	304	
297.87339	118	
298.80728	214	
298.82601	110	
298.84762	224	1+
298.93230	134	1+
299.78166	1210	1+
300.16943	98	
300.80150	124	
300.82187	282	1+
301.91668	114	
303.81301	224	
304.88556	196	
304.92809	108	
305.02534	142	
305.27195	206	1+
305.80629	162	
305.87584	100	
306.80349	208	
306.88649	222	
306.93867	102	
307.79802	1368	1+
307.88970	732	1+
308.00034	110	
308.29036	270	1+
309.82032	480	1+
310.31098	226	1+
310.81101	178	
310.87691	552	1+
311.24795	100	1+
311.98647	264	1+
312.80348	620	1+
312.83563	120	
313.02737	126	
313.87169	94	
314.11981	102	
314.82162	808	1+
314.87257	142	
314.95786	112	
316.76868	102	
316.93253	104	
319.89306	130	
321.82315	372	1+
322.90510	166	
322.97066	142	
323.88792	1054	1+
323.92939	106	
323.95066	160	
324.15580	248	1+
324.81280	194	1+
326.90346	164	
326.95523	150	
327.82874	120	
327.88152	386	1+
END IONS

###FS:    #m/z: 340.94102 #charge 1+
###MS: 42
###MSMS: 44
BEGIN IONS
TITLE=Cmpd 32, +MS2(340.9410), 28.0-35.0eV, 0.9min #44
RTINSECONDS=54.9905
SCANS=42,44
PEPMASS=340.94102	4595482
CHARGE=1+
136.48041	106	
182.86884	142	
187.86862	126	
189.86406	570	1+
190.93332	118	
192.89079	148	
192.92807	404	1+
196.88404	450	
201.03799	108	
203.89384	108	
205.94882	884	1+
207.87409	110	
207.97242	192	
210.93835	542	1+
212.87665	2072	1+
212.89964	158	
213.94036	3430	1+
215.88721	2366	1+
215.93775	1104	1+
217.39403	124	
217.85762	180	
217.88285	1758	1+
217.93797	154	
221.88935	310	1+
223.95813	442	
224.89853	142	
224.97665	164	
225.94799	450	1+
226.89439	116	
226.94995	382	1+
228.79897	138	
228.88787	118	
228.94565	338	
229.89537	118	
229.95635	206	
230.88894	1244	
231.89042	950	
231.95078	3328	1+
232.89146	572	
233.89642	1752	1+
233.94813	676	1+
235.86788	134	
235.89257	894	1+
235.95140	142	
237.89386	118	
237.91005	112	
238.84594	160	
238.90208	280	1+
239.01905	116	
239.05086	144	
239.42894	180	
239.78702	634	1+
239.94765	200	
240.96082	144	
244.83703	258	1+
245.79544	110	
246.95096	134	
246.97165	614	1+
248.90044	356	
249.88391	116	
249.90126	274	
249.96111	832	1+
250.07045	312	1+
250.10124	154	
250.89120	110	
250.92157	126	
250.97307	154	
251.83549	378	1+
251.88066	160	
251.91166	132	
251.93095	134	
252.04017	136	
253.79192	148	
253.90792	150	
253.93426	226	1+
254.90839	536	
254.96713	2578	1+
255.02427	124	
255.07684	134	
255.78326	164	
255.80719	132	
255.91043	742	1+
256.81051	116	
256.84462	108	
256.91546	466	1+
256.96504	544	
257.79837	604	
257.94623	148	
258.83581	116	
258.90580	260	1+
258.96788	164	
259.05282	134	
259.79836	180	
259.84973	194	
259.88820	384	1+
259.96000	508	1+
260.80147	128	
261.03111	144	
261.36309	108	
261.83979	566	1+
262.58346	114	
262.89379	270	1+
262.92092	326	1+
262.96344	228	
263.01085	284	1+
263.34668	182	1+
263.81264	206	1+
263.98048	156	
264.79540	158	
266.24563	132	
266.86998	132	
267.79967	386	1+
267.83751	112	
267.85421	160	
267.99243	142	
268.14240	150	
269.79720	184	
269.82126	114	
269.84207	792	1+
269.89507	112	
270.47560	120	
270.84569	630	1+
271.80094	350	1+
271.92032	116	
272.93564	286	
273.07684	108	
273.79713	358	
273.81380	144	
273.92219	132	
274.79312	254	
274.82677	202	1+
274.90027	186	
275.80726	692	1+
276.85524	252	
277.85870	136	
278.81751	296	1+
278.84731	160	
278.86566	124	
278.96720	324	1+
280.79049	162	1+
280.81228	378	1+
280.92832	210	
281.04952	130	
281.87262	136	
282.92257	226	1+
282.97268	220	
283.03709	114	
283.14404	166	
283.79020	722	1+
283.86957	182	
285.79364	108	
285.81537	220	1+
285.92884	144	
286.86728	120	
287.41124	126	
287.79374	144	
287.85784	228	1+
287.90258	142	
288.78600	712	1+
289.78822	610	1+
290.93357	196	1+
291.10689	130	
291.80241	958	1+
292.81624	158	
292.86821	480	1+
292.99517	128	
293.85540	164	
294.84798	340	1+
295.86915	150	
295.98531	390	1+
296.09307	130	
296.80781	206	
296.87861	154	
297.79049	252	
298.02010	124	
298.73061	136	
298.80174	198	
298.82912	130	
299.78449	298	
299.86789	204	1+
299.97773	334	1+
300.78602	208	
301.78776	164	
302.17513	290	1+
304.80234	452	1+
304.84931	146	
304.89125	124	
306.28203	186	
306.88034	468	1+
307.80037	2044	1+
307.83364	110	
309.20092	108	
309.91526	158	1+
310.87660	682	1+
311.82646	320	1+
312.80551	380	
312.82655	236	1+
312.88525	134	
313.80958	174	
314.81643	132	
314.85945	342	1+
315.81268	248	1+
316.43856	252	1+
319.81766	118	
320.75134	148	
321.81172	162	1+
322.75483	108	
325.80811	142	
326.17414	222	
326.88667	150	
327.82009	524	1+
328.18548	244	
328.74614	220	1+
328.82263	452	1+
328.88376	390	
328.95976	264	1+
329.88799	194	
330.81529	850	1+
332.82870	150	
334.77549	112	
336.75055	112	
336.89454	130	
337.87213	322	1+
338.87384	278	1+
339.82695	174	
339.90117	184	1+
340.77231	212	1+
342.70949	236	1+
342.73306	116	
343.90393	120	
344.83990	176	1+
345.77627	110	
END IONS

###FS:    #m/z: 363.95713 #charge 1+
###MS: 42
###MSMS: 45
BEGIN IONS
TITLE=Cmpd 33, +MS2(363.9571), 28.0-35.0eV, 1.0min #45
RTINSECONDS=55.7625
SCANS=42,45
PEPMASS=363.95713	3313780
CHARGE=1+
187.86635	404	1+
188.43745	218	
189.86362	3022	1+
191.85809	3144	1+
192.88956	272	1+
194.89029	142	
195.87290	144	
196.88367	944	1+
200.88128	190	
200.94764	170	
204.90113	158	
205.87805	196	
205.94958	190	
207.87475	1506	1+
207.90622	152	
207.94949	478	
209.87902	3276	1+
209.94460	3484	
210.88424	2730	1+
210.94241	284	1+
212.01533	156	1+
212.11476	116	1+
212.87947	17020	1+
212.91985	158	1+
215.41502	150	
215.91631	198	1+
216.41283	354	
217.93648	134	
218.91431	224	
221.86112	336	1+
222.95162	2496	1+
223.88826	138	
224.94989	4032	1+
225.88860	578	1+
226.02620	136	
226.06671	154	1+
226.94753	22420	1+
226.97306	498	1+
227.79296	506	1+
227.86097	222	1+
227.87835	228	
227.91825	170	
228.89523	3560	1+
228.94292	29092	1+
229.02820	342	1+
229.14290	212	1+
229.17907	164	
229.19471	108	1+
229.46502	134	1+
230.08968	182	1+
230.79753	154	
230.82686	300	1+
230.88977	21078	1+
231.17288	120	1+
231.60052	142	1+
232.02187	140	
232.40704	132	
232.56505	112	1+
232.78797	330	1+
232.88524	2608	1+
234.88123	1484	1+
234.92890	344	1+
235.82410	334	1+
236.05713	268	1+
237.06003	240	1+
237.13326	544	1+
238.43115	162	
239.42803	260	
239.78635	152	
239.93057	146	
240.07928	144	
240.09379	148	
240.83260	158	
240.89611	184	1+
240.93995	766	
240.96368	1624	1+
241.94250	606	
242.09334	182	1+
242.81985	406	1+
242.85353	252	1+
242.94207	1692	1+
242.96066	1414	1+
243.03355	144	
244.95807	11118	1+
245.14024	102	1+
245.52446	152	
245.94445	362	
246.00651	154	
246.05961	244	1+
246.85607	130	1+
246.90615	1296	1+
246.92785	170	
246.95340	11478	1+
247.38732	166	1+
247.82212	156	
248.27332	102	1+
248.79895	372	1+
248.82629	226	
248.85135	144	
248.90048	6258	1+
249.04033	170	
250.89737	1296	1+
250.96893	258	1+
251.06759	176	
251.91023	202	
252.08408	254	1+
252.89334	464	
253.83426	670	1+
253.90613	1202	1+
253.92541	414	1+
253.94513	152	
253.98460	216	1+
255.79028	162	
255.90884	142	
257.08714	202	1+
258.83378	562	1+
258.97292	566	1+
259.79576	132	
259.84553	304	1+
260.19772	128	
260.87475	128	
260.96942	1204	1+
261.26991	92	1+
261.79139	366	1+
261.82907	134	
262.00367	218	1+
262.78607	456	1+
263.05080	306	1+
263.82988	186	
263.85594	194	1+
263.98103	244	
264.81968	148	
264.96597	146	
265.08618	540	1+
265.35463	156	
265.90841	496	1+
266.09942	240	1+
266.78107	594	1+
266.81289	386	
266.85556	590	1+
266.88721	274	1+
267.35977	166	
267.85688	398	1+
267.94413	162	
267.97457	1564	1+
268.95663	260	
269.39275	136	
269.50505	250	1+
269.79445	486	1+
269.92287	524	1+
269.97068	1666	1+
270.81046	150	
270.85126	448	1+
271.12296	160	1+
271.91727	526	
271.94701	170	
272.92055	318	
273.40055	178	
273.79536	556	1+
273.84723	190	
273.91278	236	
274.85861	132	
275.35395	560	1+
275.83973	152	
275.90710	226	
275.97742	236	1+
276.35518	380	1+
276.84596	150	
277.01176	282	1+
277.85271	200	
277.88624	174	1+
278.01684	226	1+
278.79656	278	
278.85394	458	1+
278.97274	134	
279.10510	532	1+
279.79113	1482	1+
280.66833	146	
280.79067	1096	1+
280.81341	138	
281.81986	162	
281.94956	194	1+
282.80434	224	
283.06649	318	1+
283.78882	384	
283.84926	882	1+
283.98364	544	1+
284.06613	176	1+
284.79503	202	
284.82663	174	
284.86954	132	
285.13329	216	
285.38360	154	
285.79242	542	1+
285.81215	338	1+
285.84503	3992	1+
285.90468	312	1+
287.81644	220	
287.99863	186	
288.79121	228	1+
289.06752	162	1+
289.87572	136	
290.78721	798	1+
290.90939	158	
291.10420	138	
291.80860	506	1+
291.84712	140	
291.86340	664	1+
292.86616	602	1+
293.11617	256	
295.81990	136	
296.06837	174	1+
296.71350	148	1+
296.80708	768	1+
297.46572	324	1+
297.91797	220	1+
298.80251	2346	1+
299.07945	182	1+
300.93654	136	
301.81205	268	
301.86245	1272	1+
301.91312	130	
301.99510	140	1+
302.04628	128	
302.91674	228	1+
303.01883	158	1+
303.80787	2200	1+
303.85583	5314	1+
303.90115	146	
304.12606	212	1+
304.75197	160	1+
304.89316	232	1+
307.83846	184	
307.88864	438	1+
308.94951	170	
309.30144	162	
309.87360	200	
309.96892	216	1+
310.30319	132	
310.82326	286	1+
310.87723	344	
311.15228	220	1+
311.86130	366	1+
311.88603	190	
312.81835	208	1+
312.88094	154	
314.13698	272	1+
314.82092	474	1+
315.87835	320	1+
316.73366	150	
316.81331	662	1+
316.88169	266	1+
318.12562	148	
318.93782	200	
319.75909	130	
319.82194	252	
319.87267	298	
319.98517	230	1+
320.75447	142	
320.80810	184	
320.87754	130	
320.89529	152	
320.93320	376	1+
321.81864	1986	1+
321.86714	1282	1+
322.87966	132	
322.92965	552	1+
322.95596	130	
324.87619	250	
324.89816	224	
325.88038	270	
325.89800	128	
326.83898	160	
326.87226	1512	1+
326.90903	166	
327.75725	224	1+
328.88810	560	1+
329.87133	300	
330.71891	126	
330.89288	144	
331.75289	432	1+
331.90440	210	1+
332.15183	160	1+
332.71040	180	1+
332.75512	352	1+
334.07550	142	
335.76388	152	
336.74763	182	
336.94516	792	1+
337.83595	322	
338.83671	180	
338.86909	200	
339.15380	200	
339.75334	186	1+
339.82768	2036	1+
340.01291	222	1+
340.54260	244	1+
340.94150	596	1+
340.96085	150	
341.71368	140	
343.70752	376	1+
343.83855	252	1+
343.95616	138	
344.06928	318	1+
345.70396	290	1+
346.90720	186	1+
347.73878	216	
348.74286	132	
349.32353	168	
349.72241	184	1+
349.76452	246	
350.76205	560	1+
351.76075	528	1+
352.90310	138	
354.76276	344	
356.77224	260	1+
356.78507	136	
358.78326	228	1+
359.96242	200	
360.71146	146	
361.72184	398	
361.95535	220	1+
362.71617	396	
362.84207	398	1+
363.71928	280	
364.72753	168	
364.77866	228	1+
365.73127	360	1+
365.79669	166	1+
365.82755	266	1+
367.77466	246	1+
368.21772	176	1+
END IONS

###FS:    #m/z: 322.93112 #charge 1+
###MS: 46
###MSMS: 47
BEGIN IONS
TITLE=Cmpd 34, +MS2(322.9311), 28.0-35.0eV, 1.0min #47
RTINSECONDS=59.4365
SCANS=46-47
PEPMASS=322.93112	5451774
CHARGE=1+
189.86336	216	
192.88820	194	
193.88917	130	
195.89358	136	
196.88249	246	
197.88625	104	
198.89652	184	1+
198.92921	104	
199.88758	108	
201.04488	150	
205.94972	532	1+
209.94339	152	
210.87783	154	
210.89514	118	
212.88102	564	1+
212.90304	170	
213.49074	98	
213.89348	112	
214.87005	126	
214.89413	330	1+
216.49756	116	
218.88769	204	
220.54714	98	
220.88967	108	
221.88837	170	
221.94775	142	
222.87549	134	
222.95249	974	1+
223.79037	118	
223.88841	130	
223.95767	590	1+
223.97916	138	
224.83325	106	
225.96232	272	1+
226.18649	122	
227.86594	398	1+
228.79415	138	
228.89245	330	1+
229.84082	114	
230.88890	758	
230.90681	116	
233.82596	142	
233.88746	122	
233.93243	190	
233.95948	146	
234.03878	206	1+
234.88296	174	
235.85302	126	
236.89638	368	1+
237.36288	116	
237.79279	276	1+
238.89988	196	1+
238.94060	320	1+
239.07598	144	
239.78762	834	1+
240.08252	120	
240.82000	324	1+
240.94142	3398	
240.96305	414	
241.01644	206	1+
241.93938	12304	1+
242.01223	110	
242.82753	254	
242.88269	350	1+
242.90995	102	
242.94180	8754	1+
243.05949	140	1+
243.82193	638	1+
244.84911	278	1+
244.93999	2660	1+
244.96853	106	
245.80014	552	1+
246.01758	354	1+
246.80669	252	1+
246.89286	138	
246.97531	694	1+
248.83046	110	
248.85526	132	
248.90008	162	
248.98426	144	
249.83731	236	1+
249.90071	198	1+
249.93007	192	
250.79881	104	
251.03431	144	
251.79062	176	
251.89357	100	
251.91999	176	1+
252.06369	192	1+
252.79410	120	
252.82252	132	
253.38706	108	
253.83426	166	
253.89782	126	
254.03694	128	
254.83548	240	
255.78058	442	1+
255.90424	150	
256.85024	134	
256.93529	102	
257.79943	768	1+
258.83105	342	
258.90355	202	1+
259.13990	108	
259.84740	126	
260.80375	116	
260.83212	346	
261.35910	164	
261.83004	636	1+
262.35233	160	
262.79826	132	
262.83158	408	1+
262.85520	118	
264.02769	104	
264.07722	170	1+
264.11376	238	1+
264.85687	462	1+
265.00238	114	
265.80367	184	1+
265.98560	140	
267.79542	354	1+
267.84839	232	1+
267.86990	138	
268.85178	198	1+
268.96310	144	
269.34586	128	
269.79753	206	
270.79951	146	
271.35909	166	
271.77969	170	
271.79844	416	1+
271.84442	672	1+
271.93005	118	
273.79276	2062	1+
273.81553	172	
273.84622	320	1+
274.04064	194	1+
274.81166	104	
275.80891	984	1+
276.08070	100	
276.85472	178	
276.89644	122	
276.92388	160	
276.95050	166	1+
277.80694	478	1+
277.85580	260	1+
277.94943	202	1+
278.81107	354	1+
279.09344	532	1+
280.13680	106	
280.79445	106	
281.12008	120	
281.79350	316	1+
281.85022	348	1+
282.81213	126	
283.06819	158	1+
283.78814	1076	1+
283.86225	448	1+
283.86420	108	
284.29263	258	1+
284.92746	458	1+
285.80681	100	
285.91465	324	1+
285.97817	124	
286.80046	160	
286.87660	120	
286.91964	236	1+
287.79290	108	
287.81377	202	
287.85561	238	1+
287.88411	156	
288.06408	106	
289.78868	760	1+
289.88451	242	
291.80338	1672	1+
291.87317	118	
292.87634	392	1+
293.06694	120	
293.85465	418	1+
293.87715	292	1+
294.02118	100	
294.85663	280	1+
295.01190	156	1+
295.82172	122	
295.88204	112	
296.37544	114	
296.81152	312	
296.87458	106	
297.78927	164	
297.81177	206	
297.96060	120	
298.00520	100	
298.80447	116	
298.82880	322	1+
299.20306	172	1+
299.78409	636	1+
300.73094	112	
300.81189	172	
300.86821	108	
300.94731	110	
301.78516	130	
302.24396	98	
302.78155	124	
302.82464	218	1+
302.88317	144	
303.80494	184	1+
303.86839	320	1+
304.76058	190	1+
304.93007	132	
305.80675	172	
306.88197	772	1+
307.20287	104	
307.72215	154	1+
307.76597	178	1+
307.79731	1426	1+
307.88550	488	1+
308.29999	134	
309.11687	102	
309.61891	102	
309.81530	534	1+
309.93596	250	1+
310.30571	170	
310.32283	100	
310.87704	1014	1+
311.81501	138	
311.90259	280	1+
312.80793	1092	1+
313.86862	472	1+
314.87113	394	1+
315.03780	244	1+
315.81874	320	1+
317.89347	102	
319.82117	370	1+
319.88590	142	
321.42221	126	
321.96467	234	1+
322.82137	102	
322.85001	100	
323.88498	174	
324.76364	104	
324.89446	402	
325.78427	112	
325.81159	100	
325.89382	214	
326.81071	264	
326.89388	138	
327.89124	452	1+
END IONS

###FS:    #m/z: 507.84651 #charge 1+
###MS: 46
###MSMS: 48
BEGIN IONS
TITLE=Cmpd 35, +MS2(507.8465), 28.2-35.2eV, 1.0min #48
RTINSECONDS=60.209
SCANS=46,48
PEPMASS=507.84651	877386
CHARGE=1+
196.01688	324	
199.88754	434	1+
209.94412	236	
214.88391	448	1+
221.88414	326	1+
222.88486	322	1+
224.97876	226	
227.95418	292	
231.89618	424	1+
232.40069	236	1+
232.89860	356	1+
234.88258	288	1+
236.88801	200	
237.00404	186	1+
240.84899	562	1+
240.91926	244	1+
241.79877	212	1+
241.85050	540	1+
241.88107	192	
242.05845	232	1+
242.80277	178	1+
245.78772	144	1+
245.96672	194	
249.11727	210	1+
249.37090	318	1+
249.88781	262	1+
250.97155	1600	1+
253.37742	200	1+
254.09611	350	1+
254.96357	200	1+
256.03502	170	1+
257.11447	200	1+
259.86827	292	
259.88339	194	
260.87964	824	1+
261.38148	314	
261.85077	262	1+
263.78964	278	1+
264.07704	302	1+
264.91821	340	1+
265.91639	326	1+
266.16597	206	
267.78261	230	
267.84536	198	
267.86795	392	1+
268.40657	150	1+
268.88686	488	1+
270.38589	200	
270.85947	836	1+
271.14340	132	1+
271.38303	534	1+
272.85310	1612	1+
273.53946	112	1+
274.84552	528	1+
274.89160	648	1+
275.79427	656	1+
276.79485	428	1+
277.84505	306	
277.95305	212	1+
278.84030	656	1+
278.85887	246	
278.89455	362	1+
280.12391	214	1+
280.87262	602	1+
281.37820	854	1+
281.87732	424	1+
282.93378	346	1+
283.01319	128	1+
283.93736	278	1+
284.89696	300	
285.85628	250	
285.87732	314	
286.39459	230	
286.79146	600	1+
286.84937	210	
286.87749	248	
287.33111	370	1+
287.81071	238	
287.84793	676	1+
287.89865	404	1+
288.35241	318	1+
288.87168	836	
288.94230	490	1+
289.25857	120	1+
289.88099	1428	
289.91695	310	1+
290.04192	216	1+
290.79709	284	1+
290.87017	3776	1+
291.80211	350	1+
292.86457	220	
293.87349	10148	1+
294.12781	196	1+
294.99669	210	1+
296.41057	234	1+
297.08828	202	1+
297.85610	934	1+
297.96036	236	1+
298.33369	198	
298.80603	660	1+
298.87121	228	
299.30927	278	1+
299.33276	548	1+
299.81134	490	1+
299.84097	276	
299.85558	1334	1+
299.88024	202	
300.85712	974	1+
301.09283	294	1+
301.33816	504	1+
301.39710	232	1+
301.84538	230	
301.87844	330	
302.76642	126	1+
302.86660	236	
302.87215	1002	1+
302.88774	222	
303.90547	312	1+
303.95274	276	1+
303.96461	304	1+
304.39353	256	
304.81600	478	1+
304.85650	200	
305.11986	282	1+
305.82050	404	1+
305.85925	494	
306.35719	374	1+
306.85379	262	
306.88263	452	
306.92344	282	1+
307.84475	214	
307.89081	2186	
307.95042	228	1+
308.14115	1810	1+
308.81971	362	1+
308.84841	666	
308.87001	4404	1+
309.88948	1642	
309.98608	306	1+
310.01227	294	1+
310.15623	1750	1+
310.25602	128	1+
310.84258	440	1+
311.03971	384	1+
311.34560	558	1+
311.40190	462	1+
311.88374	19384	1+
312.34770	426	1+
312.82186	288	
313.80713	206	
313.83263	192	
313.93046	214	1+
313.96837	260	
314.03421	200	1+
314.19382	126	1+
314.86635	1694	1+
314.95995	418	1+
315.37415	310	
315.82767	524	1+
315.91814	156	1+
316.37637	466	1+
316.40301	196	
316.81658	664	1+
316.86422	960	1+
316.88412	506	1+
317.90369	202	
318.78951	250	1+
318.85823	1076	1+
318.88402	274	
319.10724	276	1+
319.35143	264	1+
319.37957	634	1+
319.82312	226	
320.77329	198	1+
320.81822	600	1+
320.88908	310	
321.35514	246	1+
321.81717	408	1+
321.85662	710	1+
321.88013	1098	1+
321.98020	318	1+
324.02541	218	1+
324.35560	210	
324.86533	216	
325.33153	196	1+
325.38772	930	1+
325.85529	380	1+
325.88531	492	
325.90039	428	
326.88071	4174	1+
327.11920	114	1+
327.81624	694	1+
327.84869	220	
327.88163	2920	1+
327.89939	464	
328.37665	638	1+
328.87065	1978	1+
329.04007	306	1+
329.80212	188	
330.16553	232	
330.33870	318	1+
330.70952	188	1+
331.06480	202	1+
331.29645	196	1+
331.83114	658	1+
331.89547	1150	1+
332.83419	500	1+
332.87588	1750	1+
332.90243	688	1+
332.95369	468	1+
333.17804	230	1+
334.02594	198	1+
334.08296	214	
334.39456	228	1+
334.90042	422	
335.84002	1442	1+
335.88740	938	1+
336.39084	208	
336.59703	230	1+
336.77510	270	1+
336.87145	430	
336.94481	510	1+
337.30044	248	1+
337.33298	530	1+
337.88185	318	
338.35185	280	1+
338.79908	238	1+
338.88383	302	
338.90298	776	1+
339.06405	234	
339.38240	356	1+
339.88120	1062	1+
339.90587	704	1+
340.77578	452	1+
340.86669	336	
341.15379	132	1+
341.71958	210	1+
342.40080	300	1+
342.87258	1140	1+
343.37038	252	1+
343.87390	952	1+
343.90383	344	1+
344.07155	162	1+
345.39223	304	1+
345.87319	666	1+
346.92178	218	1+
346.96394	236	1+
347.02659	204	1+
347.51271	204	1+
347.83245	246	
348.16020	236	1+
348.35064	326	1+
348.88967	238	
349.16798	152	1+
349.30024	326	1+
349.33498	256	1+
349.73144	242	1+
349.85128	222	
349.88976	206	
350.05800	230	1+
350.80225	366	1+
350.88886	1060	1+
351.71632	318	1+
351.85924	428	
352.37123	238	
352.77729	474	1+
352.85010	224	
352.91267	726	1+
353.81737	194	
353.85172	1820	1+
353.89077	194	
354.03165	308	1+
354.13275	204	1+
354.90771	236	
355.35488	302	1+
355.38032	204	1+
355.83774	230	
355.89153	474	1+
356.77739	472	1+
356.96774	214	1+
357.80559	302	1+
357.86110	256	1+
357.89676	406	1+
359.71683	544	1+
359.90181	204	1+
360.07908	206	1+
360.27364	364	1+
360.85883	190	
360.95945	338	1+
361.72152	446	1+
361.74124	194	1+
361.77796	364	1+
361.87429	386	1+
362.36537	210	
362.83542	652	1+
363.10550	262	1+
363.83991	566	1+
365.14208	210	1+
365.70842	252	1+
366.18524	406	1+
366.25642	162	1+
366.78454	874	1+
366.84100	4064	1+
366.91162	200	
367.70750	2962	1+
368.07129	376	1+
368.73341	518	1+
368.83071	966	1+
368.89239	788	1+
369.07912	226	1+
369.83557	752	1+
370.04771	190	
370.78253	1058	1+
370.85478	286	
371.34375	226	1+
371.72103	370	
371.86722	242	
371.90457	406	
372.71920	1580	1+
372.85284	358	
372.88164	612	1+
373.14567	304	1+
373.26601	178	1+
373.72053	1286	1+
373.83077	540	
373.88432	442	1+
374.32024	378	1+
374.38512	374	1+
374.81792	204	
375.08771	238	1+
375.83839	136	1+
376.80240	586	1+
376.87578	604	1+
376.88911	218	
377.06038	290	1+
377.35750	308	1+
377.80631	388	1+
378.04914	210	1+
378.15661	244	1+
378.31396	244	1+
380.73799	326	
380.80391	218	
380.85777	666	1+
381.15519	182	1+
381.71873	304	
381.79997	280	
381.85039	630	1+
382.39110	322	1+
382.79930	230	
382.95626	264	1+
383.03456	242	1+
383.10941	214	1+
383.14099	216	1+
383.38872	204	1+
383.55118	152	1+
383.71486	446	1+
384.11524	146	1+
384.14654	138	1+
384.73854	312	1+
384.85170	7848	1+
384.89149	202	
385.35583	400	1+
385.89151	200	
386.15319	248	1+
387.74121	414	1+
387.77664	246	
387.84689	492	1+
388.39304	566	1+
388.79652	956	1+
389.20204	458	1+
389.39220	364	1+
389.71515	310	
389.84798	196	
390.74102	244	
390.84394	2512	1+
390.86609	544	
391.80987	264	
392.23619	184	1+
392.73930	396	1+
392.77717	236	
392.79784	1628	1+
392.82005	280	
393.57976	202	1+
393.72394	236	1+
393.79990	1364	1+
393.90052	262	
393.99710	202	
394.15505	292	1+
394.84011	904	
395.39808	386	1+
395.73239	656	1+
395.86399	638	1+
395.89330	528	1+
396.80947	404	1+
397.32716	214	1+
397.35912	236	1+
397.72849	894	1+
397.86234	286	
398.73313	784	1+
398.86893	244	
399.40322	214	1+
399.81059	832	1+
399.85314	694	1+
399.97999	338	1+
400.85613	472	1+
400.90370	196	
402.72856	356	1+
402.75815	192	
402.86641	4172	1+
403.09098	358	1+
403.87128	2654	1+
405.78498	340	
405.87342	1298	1+
406.80912	238	
406.85762	286	
407.06104	432	1+
407.41531	248	1+
407.72504	246	
407.77119	228	
407.86640	14922	1+
408.42084	164	1+
409.12232	294	1+
409.72138	420	
409.74303	238	
409.81359	816	1+
410.09705	322	1+
410.41132	188	1+
410.72782	998	1+
410.84511	1092	1+
411.05573	318	1+
411.32773	372	1+
411.81097	2416	1+
412.05796	246	1+
412.16159	176	1+
412.84750	632	
412.87451	390	
413.07777	452	1+
413.36843	310	1+
413.87645	1446	1+
415.73952	214	1+
415.80341	222	
415.87395	1070	1+
416.74075	134	1+
416.91792	242	
417.14503	164	1+
417.82241	608	1+
418.84292	220	
418.86328	550	1+
419.84064	218	1+
420.68127	206	1+
420.74333	426	1+
421.75083	236	1+
421.88200	1954	1+
422.18041	214	1+
422.70941	226	1+
422.85246	402	
423.36876	174	1+
423.82417	782	1+
423.87244	438	
424.80569	264	
424.82633	554	1+
424.86955	290	
425.27973	182	1+
425.74445	366	
425.88100	498	
426.08407	174	1+
426.86305	2838	1+
426.93965	566	1+
427.38341	302	1+
427.73355	1226	
427.79142	374	1+
428.09237	322	1+
428.30905	202	1+
428.74411	648	
428.85398	414	
428.85788	794	1+
428.88854	1070	1+
429.05474	120	1+
429.72891	246	
429.74128	1458	1+
429.82849	506	
430.74240	1082	1+
430.85593	450	
431.87231	1694	1+
432.16411	222	1+
432.78871	204	1+
433.38561	232	
433.56573	154	1+
433.67879	156	1+
433.74950	258	1+
433.94242	306	1+
435.86325	634	
436.26258	256	1+
436.75865	414	1+
438.79924	208	1+
439.89366	1474	1+
441.87364	458	1+
442.13984	222	1+
443.05940	252	
443.64033	196	1+
443.69011	296	1+
444.87337	3770	1+
445.74060	956	1+
446.70806	216	1+
447.23870	242	1+
448.89652	296	
449.75286	594	1+
449.87791	1574	1+
450.82454	232	
453.11154	162	1+
453.87207	190	
454.76787	242	
457.90431	862	1+
459.21456	146	1+
459.70472	208	1+
462.88587	972	1+
464.78131	482	1+
465.73287	150	1+
465.84816	230	1+
466.66495	240	1+
467.77933	954	1+
467.89003	2102	1+
468.73421	218	1+
468.78017	828	1+
469.83711	294	1+
469.91569	228	
472.72284	216	1+
477.71978	216	
477.78466	548	1+
478.72070	282	1+
478.78755	392	1+
479.20443	154	1+
481.06909	178	1+
481.72650	426	1+
482.10877	184	1+
482.79307	484	1+
485.90183	526	1+
486.79136	382	1+
486.84736	288	1+
487.73517	192	
487.83717	208	1+
490.27485	208	1+
491.79652	244	
491.84824	220	
494.80540	252	1+
495.84977	94	1+
498.26203	172	1+
499.25353	174	1+
499.73649	428	1+
500.66944	164	1+
500.72142	182	1+
501.74686	124	1+
502.41855	168	1+
503.42022	118	1+
504.80020	784	1+
504.84456	254	1+
504.86731	132	1+
505.24445	238	1+
505.80012	562	1+
506.86158	242	1+
508.10830	182	1+
508.72839	158	1+
508.92276	166	1+
509.29431	292	1+
509.86069	1258	1+
510.30035	222	1+
510.88944	98	1+
512.15189	130	1+
END IONS

###FS:    #m/z: 336.94639 #charge 1+
###MS: 46
###MSMS: 49
BEGIN IONS
TITLE=Cmpd 36, +MS2(336.9464), 28.0-35.0eV, 1.1min #49
RTINSECONDS=60.981
SCANS=46,49
PEPMASS=336.94639	615102
CHARGE=1+
182.86624	366	1+
185.87299	170	
189.86265	346	
192.89186	114	
198.95804	126	
202.87931	204	1+
205.94613	372	1+
205.97257	112	
206.98430	116	
207.97416	194	
208.88507	234	
209.88565	154	
209.94496	174	
210.88419	1100	1+
211.94446	10560	
211.98080	130	
212.87887	6450	1+
212.94551	308	
213.93964	5274	1+
215.02942	122	
215.43568	108	
215.88714	1474	1+
215.93760	746	
216.96048	112	
217.88082	498	1+
218.84203	118	
221.89458	374	1+
222.95272	116	
223.96267	118	
224.95641	166	
224.96902	344	1+
225.97149	224	1+
226.39152	144	
226.89462	694	1+
227.78747	726	1+
227.95116	260	1+
228.78972	420	1+
228.89465	1560	1+
229.95582	9416	1+
230.46545	160	1+
230.88937	10042	1+
231.82461	336	1+
231.95125	4278	1+
232.52602	122	1+
232.91222	158	
233.87066	118	
233.89760	1778	1+
233.94883	438	1+
234.91502	202	
235.08149	116	
235.80232	138	
235.87114	172	
235.89385	578	
235.94461	170	
236.82788	144	
236.94013	132	
238.83149	270	1+
239.06832	160	
239.95639	424	1+
241.05282	228	1+
243.79738	194	1+
243.95072	214	1+
243.96444	110	
244.10901	150	
246.90742	440	1+
246.97554	478	
247.10805	124	
247.96578	1936	1+
248.12952	114	
248.80179	112	
248.90021	2558	1+
249.83155	302	
249.96381	1546	1+
250.83128	914	1+
250.86207	166	1+
250.90237	444	1+
250.95343	164	
250.99682	220	
251.07123	144	
251.11886	130	
251.46764	174	1+
251.80146	118	
251.83364	618	1+
251.88863	128	
251.91093	250	1+
251.97207	190	
252.01009	150	
252.14554	108	1+
252.36415	112	
252.97131	6358	
253.16175	114	
253.80334	140	
253.90682	1796	1+
253.97138	194	
254.84469	130	
254.85574	286	1+
254.92010	216	
254.94329	130	
254.96636	1982	1+
255.07512	588	1+
255.08926	134	
255.77932	392	1+
255.90130	116	
256.88287	230	1+
256.90805	400	1+
256.96653	148	
257.08374	110	
257.85799	206	
257.90701	346	1+
257.92743	236	1+
258.79780	210	1+
258.84734	158	
259.82478	260	1+
260.38323	120	
260.85200	142	
261.82300	242	1+
261.83748	268	1+
263.06036	134	
263.57621	140	
263.90031	156	
265.35470	274	1+
265.85372	346	1+
266.80327	300	1+
267.85310	132	
267.88111	132	
268.02646	180	1+
268.14009	176	1+
268.41771	144	
268.84246	608	
269.09916	188	1+
269.79966	394	
269.83752	772	
269.97024	110	
270.79589	246	
270.85996	282	1+
270.98259	396	1+
271.80140	130	
271.91507	442	1+
272.79385	116	
272.85170	216	
272.97913	130	
272.98268	120	
273.79366	900	1+
273.81073	202	1+
273.85563	276	
273.93580	130	
274.41631	164	
274.84338	148	
274.89984	260	1+
274.97716	182	
275.06411	194	1+
275.79149	238	
275.99349	126	
276.81801	144	
276.84202	234	
277.83329	1652	1+
277.85626	198	
277.96034	220	1+
278.00942	172	1+
278.04746	188	1+
278.80471	110	
278.83585	1030	1+
279.80558	144	
279.86311	348	1+
280.80969	224	
280.92177	150	
281.81758	146	
281.84356	276	1+
282.79250	146	
282.88292	116	
283.10380	112	
283.78807	564	1+
283.87114	136	
283.90831	112	
284.80543	124	
284.89922	140	
285.80877	200	1+
285.84897	2342	1+
286.40449	218	1+
286.85126	1780	1+
286.88671	130	
288.20634	128	
288.79221	166	
288.92561	134	
289.40796	220	1+
289.78896	178	
289.93158	234	1+
290.78445	136	
291.80471	422	
291.86462	716	1+
292.43866	220	
292.80911	212	
292.87400	538	1+
293.80304	130	
293.85729	246	
293.99707	156	
294.81645	114	
294.85936	162	
295.86311	142	
295.89217	168	
296.80857	518	1+
296.88705	130	
296.99818	128	
297.85362	148	
297.89176	118	
299.03570	138	
300.87494	234	1+
301.03024	146	
302.91996	116	
303.80528	184	
303.81859	254	1+
303.86595	142	
304.93798	182	1+
305.88150	540	1+
307.31358	126	
307.80882	128	
308.86326	160	
308.88506	154	
308.99227	110	
309.81140	338	1+
309.82478	262	1+
309.87036	1800	1+
310.87493	1318	1+
311.01398	130	
311.91528	314	1+
311.94258	190	1+
314.82238	670	1+
317.39523	208	
317.76445	130	
317.87834	212	
318.81706	240	
318.89098	402	1+
319.82534	182	
319.87475	172	
319.89341	268	1+
319.99370	194	1+
320.82820	148	
321.09670	112	
321.81567	216	
321.88110	324	1+
322.96240	264	1+
323.89041	498	1+
324.89495	358	1+
326.88896	244	
327.82781	464	1+
328.76600	126	
328.83214	368	1+
328.88901	388	1+
330.88241	302	1+
332.03640	288	1+
332.82987	184	1+
335.89022	240	1+
337.14600	140	
337.18236	130	
337.82662	154	
338.39100	194	1+
338.76292	118	
339.82706	116	
340.72631	342	1+
341.02145	110	
END IONS

###FS:    #m/z: 322.93130 #charge 1+
###MS: 50
###MSMS: 51
BEGIN IONS
TITLE=Cmpd 37, +MS2(322.9313), 28.0-35.0eV, 1.1min #51
RTINSECONDS=64.653
SCANS=50-51
PEPMASS=322.93130	5451774
CHARGE=1+
182.87193	104	
189.86683	138	
191.95576	154	
192.89002	440	1+
196.88437	404	1+
199.89533	126	
205.94833	468	1+
206.97306	128	
207.87408	108	
207.97189	188	
208.88293	316	1+
209.00292	112	
209.83407	120	1+
209.94499	262	
210.89985	136	
212.87975	706	1+
213.01745	104	
214.88846	588	1+
215.96933	122	
221.94251	110	
222.95667	1550	1+
223.96147	890	1+
225.88176	130	
225.95686	120	
226.92615	464	1+
227.78702	130	
227.93124	356	1+
227.95471	140	
228.86502	100	
228.91345	126	
229.82253	254	1+
230.79540	152	
230.88977	806	1+
230.90680	184	
232.93330	126	
233.89839	134	
233.99919	194	
234.88113	220	1+
235.82487	152	
235.88373	242	1+
237.79323	306	1+
237.91323	118	
238.02386	176	
238.11085	114	
238.94209	142	
239.07280	364	1+
239.78896	1012	1+
239.85029	198	1+
239.90024	158	
240.82076	260	
240.83749	114	
240.87590	118	
240.94074	4950	
241.87756	200	1+
241.90589	126	
241.93903	13952	1+
242.04355	108	
242.82219	146	
242.94147	10030	1+
243.34804	102	
243.81949	494	
244.03200	194	1+
244.12628	186	1+
244.82075	310	
244.91111	140	
244.94001	3086	
245.83965	132	
246.81946	260	1+
246.97678	298	
247.39879	102	
247.97587	138	
248.83246	134	
248.89775	120	
249.55527	102	
249.79911	118	
249.90012	104	
250.02644	106	
250.90020	166	
250.94868	136	
251.07663	126	
251.79026	296	1+
251.92667	236	
252.13207	214	1+
252.96499	100	
253.78569	400	1+
253.83302	134	
254.83159	116	
254.88582	232	1+
254.90718	112	
255.78415	290	
255.80562	292	
255.95128	138	
256.79384	124	
257.79640	490	1+
258.83636	180	
258.89657	150	
259.33900	170	
259.83402	134	
260.33603	180	
260.52469	96	1+
260.84090	388	
261.35277	102	
261.81120	152	
261.83138	482	
261.97782	160	
262.83534	236	
263.82951	390	1+
263.98004	404	
264.84986	726	1+
265.03878	128	
265.05836	114	
265.08604	104	
266.95335	226	1+
267.79679	212	
267.84012	114	
268.13702	110	
269.79982	404	1+
269.84603	112	
270.84679	690	1+
271.77790	214	1+
271.80091	448	1+
271.84966	540	1+
271.90966	298	1+
272.02941	162	1+
272.34642	190	
272.82318	266	
273.79367	1816	1+
273.81352	222	
274.87440	126	
275.01471	216	1+
275.80806	1610	1+
275.84795	108	
276.84558	306	
276.86551	316	1+
277.80440	104	
277.83960	138	
277.88368	156	
278.08709	498	1+
279.08944	430	1+
279.79524	280	
280.81527	268	
281.79249	206	
281.99417	160	
282.79163	138	
282.80665	148	
282.86377	396	1+
282.88945	124	
282.97507	124	
283.06961	256	1+
283.78723	1496	1+
283.87043	418	1+
284.29427	158	
284.35995	200	
284.85221	112	
284.87672	286	1+
284.91149	128	
285.17423	280	1+
286.85767	534	1+
286.92027	300	
287.80088	702	1+
287.85858	364	1+
288.88160	496	1+
289.32955	104	
289.78938	1006	
289.82690	174	
289.84401	172	1+
289.91265	100	
290.79701	1966	1+
290.86525	124	
291.80352	1428	1+
292.43131	102	
293.81353	128	
293.85486	508	1+
293.86428	608	1+
294.37990	256	1+
295.82595	114	
296.81154	1300	1+
297.07418	138	
297.93029	124	
298.80931	320	1+
299.71896	162	1+
299.78355	482	1+
299.88456	130	
300.86891	146	
301.77873	342	1+
301.87540	160	
302.80604	328	1+
302.85049	104	
302.87631	154	
303.15159	116	
303.82573	110	
303.84165	160	1+
305.81119	426	1+
306.15279	114	
306.27728	126	
306.88371	322	
307.79985	480	
307.89043	212	
308.29306	260	
308.79573	344	
308.87579	342	1+
309.02348	102	
309.76444	138	1+
309.81671	324	1+
309.84757	146	
310.02487	190	1+
310.87649	524	
311.88183	478	1+
312.80299	394	1+
312.82190	198	
312.89635	142	
313.85074	278	1+
314.65306	116	
314.81766	542	
315.79160	102	
315.83794	130	
315.89147	308	1+
317.82340	138	
318.74840	104	
318.86580	120	
319.73458	228	1+
319.85755	206	1+
319.88928	286	1+
320.75528	200	1+
321.80638	128	
322.14921	132	
322.86171	182	
323.72852	120	
323.75917	112	
324.89083	680	1+
325.73285	104	
326.73451	216	1+
326.76056	152	
327.71117	108	
327.90290	188	
END IONS

###FS:    #m/z: 507.84640 #charge 1+
###MS: 50
###MSMS: 52
BEGIN IONS
TITLE=Cmpd 38, +MS2(507.8464), 28.2-35.2eV, 1.1min #52
RTINSECONDS=65.4255
SCANS=50,52
PEPMASS=507.84640	949018
CHARGE=1+
196.01739	436	
197.89133	310	1+
199.88681	350	1+
209.94377	238	
213.88663	206	
215.88184	212	
221.89052	164	1+
224.04756	412	1+
232.89764	648	1+
234.88182	480	1+
235.81576	216	1+
237.38033	140	1+
237.88253	230	1+
238.06159	336	1+
239.85912	192	1+
241.85495	630	
248.02531	144	1+
248.85037	322	1+
248.97183	248	1+
249.85114	202	1+
249.90246	390	1+
250.97083	868	1+
252.79622	236	1+
252.86369	356	1+
252.97096	208	
253.08841	390	1+
253.37311	334	1+
253.91236	260	1+
255.88096	280	1+
256.95733	192	1+
259.85917	366	1+
259.87874	728	1+
260.88351	468	1+
261.38508	576	1+
264.79236	216	1+
265.08907	428	1+
265.85727	500	1+
266.09182	368	1+
266.16638	396	1+
267.78389	272	1+
270.38300	668	1+
270.79986	368	1+
270.85974	578	
271.38593	560	1+
271.80588	254	1+
271.85608	374	
272.85366	2168	1+
274.79745	248	
275.79456	480	1+
277.38572	252	
277.51699	250	1+
277.88628	550	1+
278.12977	260	1+
278.83598	270	1+
278.86086	250	
279.02518	180	1+
279.13198	182	1+
279.16021	216	1+
279.80212	246	1+
280.36900	506	1+
280.99005	194	1+
281.05331	188	1+
281.37205	432	1+
281.74928	204	1+
281.85110	340	
281.87612	274	1+
282.39115	232	
284.12943	206	1+
284.84861	498	1+
284.87202	382	
285.94050	294	1+
286.79221	226	
286.87703	198	
287.85312	468	
288.80209	198	
288.86888	812	
288.88999	416	
289.87858	728	
289.93610	292	1+
290.86535	3048	1+
292.07823	242	1+
292.80903	692	1+
293.08127	170	1+
293.38486	280	1+
293.87366	10426	1+
293.91102	172	1+
294.70049	164	1+
295.82094	484	1+
296.03373	290	1+
297.76016	134	1+
297.80376	826	1+
297.84615	214	
297.88862	248	
298.80715	760	1+
298.87537	422	
299.30998	252	1+
299.85039	1608	1+
299.87137	242	
300.31080	176	1+
300.85689	1178	1+
300.88426	198	
300.89568	244	
300.92807	390	1+
301.34320	222	
301.87934	270	
302.80322	240	1+
302.82501	320	1+
302.86026	826	1+
302.88386	238	
303.34150	424	1+
303.88686	332	
305.82343	342	1+
305.86250	1420	1+
305.91607	208	1+
306.34545	226	1+
306.88099	456	
307.04373	318	1+
307.06851	212	1+
307.31712	250	1+
307.75432	106	1+
307.88989	1466	
308.14313	1838	1+
308.35791	598	1+
308.87165	3622	1+
309.36203	508	1+
309.87344	2286	1+
309.88590	2262	1+
309.96276	198	1+
310.15846	1372	1+
310.84064	844	1+
310.93529	418	1+
311.88385	18970	1+
312.22714	204	1+
312.38045	214	1+
312.75535	376	1+
312.82322	244	
313.16402	236	1+
313.40430	184	1+
314.06943	328	1+
314.81959	234	
314.83182	248	
314.86725	1516	1+
315.37370	614	1+
315.82596	324	
315.91916	194	
316.00085	196	1+
316.86640	872	1+
316.88746	398	
317.31354	486	1+
317.36981	514	1+
317.38161	370	1+
317.89680	218	
318.04102	220	
318.31637	506	1+
318.86207	1112	1+
318.88727	302	
319.61001	100	1+
319.89206	270	
320.03274	208	
320.81426	396	1+
320.87287	266	
320.89126	204	
321.01581	210	1+
321.35231	236	
321.81520	260	1+
321.85459	298	
321.87670	292	
322.02254	142	1+
322.35175	260	
322.88745	594	
323.38373	226	
323.82689	370	1+
323.86876	196	
324.01113	210	1+
324.05783	272	1+
324.15687	238	1+
324.38359	900	1+
324.86036	770	1+
324.88504	388	
325.05989	212	1+
325.15820	204	1+
325.32719	250	
325.39079	554	1+
325.89679	754	
326.88373	1440	
327.08705	130	1+
327.37192	612	1+
327.38674	268	
327.81362	230	
327.87975	4108	1+
328.29570	152	1+
329.01015	120	1+
329.16267	510	1+
329.48765	110	1+
329.63002	160	1+
330.16506	578	1+
330.82704	340	
330.91779	204	
331.76601	230	1+
331.81468	256	
331.89252	640	
332.33276	260	1+
332.87950	1424	1+
332.95682	304	
333.05778	180	1+
333.84465	310	
334.35537	474	1+
334.39608	390	
334.87285	286	
334.89994	274	
335.39308	232	
335.84218	502	
335.89002	386	
336.39695	320	1+
336.85518	252	
336.89379	244	
336.94346	476	1+
337.88065	628	
338.72935	284	1+
338.81757	418	1+
338.88013	986	1+
338.90143	298	
339.40112	244	
339.82358	298	1+
339.85338	206	
340.99847	158	1+
342.98442	210	1+
343.87580	502	1+
344.04507	152	1+
344.71827	204	1+
345.82640	444	1+
345.90261	218	
345.96225	360	1+
346.06051	244	1+
346.12088	210	1+
346.71575	222	1+
347.83707	484	1+
347.88536	512	1+
348.17051	208	1+
348.39949	236	1+
348.84165	324	1+
349.15118	140	1+
349.33948	214	
349.42739	196	
349.98849	94	1+
350.11409	110	1+
350.38480	392	1+
350.80527	298	1+
350.89586	1756	1+
350.91531	316	
350.95530	234	
351.04610	166	1+
351.07192	154	1+
351.18878	222	1+
351.76966	896	1+
351.85723	614	1+
352.35945	294	1+
353.05208	270	1+
353.08474	444	1+
353.11275	248	1+
353.85033	2186	1+
353.89297	436	1+
354.78107	810	1+
356.01237	260	1+
356.71497	230	
356.83718	246	
357.86246	450	1+
358.86707	382	1+
358.90476	348	1+
359.27100	350	1+
359.31426	176	1+
359.71759	200	
360.27193	190	1+
360.78339	636	1+
361.01706	240	1+
361.37528	340	1+
361.41181	270	1+
361.71861	364	1+
362.27981	228	1+
362.71906	210	1+
362.76299	302	1+
362.86263	332	1+
362.90783	492	1+
363.31835	466	1+
364.30976	358	1+
364.37594	216	
364.72330	254	1+
364.84556	272	
364.95590	332	1+
365.86222	206	
366.18436	266	1+
366.36000	218	
366.73939	198	
366.78809	478	1+
366.84165	2730	1+
366.92177	242	1+
367.09610	264	1+
367.17082	356	1+
367.70756	2466	1+
367.79221	274	1+
368.13760	96	1+
368.18106	358	1+
368.37031	484	1+
368.84225	282	
368.88852	344	1+
369.31497	256	1+
369.83718	772	1+
369.85989	218	
370.58328	166	1+
370.73701	260	
370.78331	1174	1+
370.97052	242	1+
371.19027	232	
371.72543	1048	1+
371.84355	330	
371.87001	298	
371.90609	180	1+
372.71717	214	
372.76689	232	
372.82932	1056	1+
372.85402	388	
373.83565	832	1+
374.58311	130	1+
374.72922	332	
374.79897	548	1+
374.88917	338	1+
376.86703	222	
377.34827	324	1+
377.88617	1112	1+
379.38991	400	1+
379.73103	348	
380.72246	1094	1+
380.85761	636	1+
380.92301	174	1+
381.36422	204	
381.38462	488	1+
381.72610	770	1+
381.80220	312	
382.29039	242	1+
382.33455	216	1+
382.34957	240	1+
382.38638	322	1+
382.65011	218	1+
382.79979	276	
382.85712	900	1+
383.07394	176	1+
383.11307	332	1+
383.29014	168	1+
383.71545	272	
383.79521	482	1+
383.89663	652	1+
384.25528	140	1+
384.39709	686	1+
384.73219	546	1+
384.77683	194	
384.85003	8050	1+
384.91923	216	1+
385.38454	214	1+
385.40008	450	1+
385.73939	380	1+
387.72315	354	
388.02379	290	1+
388.67947	164	1+
388.72194	538	1+
388.79753	964	1+
388.88671	268	1+
389.06185	358	1+
389.19854	642	1+
389.71158	490	1+
389.84842	234	
390.83979	1970	1+
391.80505	432	
391.83975	1082	1+
391.92748	382	1+
392.07071	282	
392.13340	270	1+
392.82635	320	
392.86598	526	1+
393.04707	286	1+
393.12833	322	1+
393.35519	212	1+
393.80208	1670	1+
393.83052	198	
394.12712	180	1+
394.73206	246	
394.74966	258	
394.78529	342	
394.83542	268	
394.85882	830	1+
394.89359	384	1+
395.73452	1018	1+
395.93285	278	1+
396.73488	692	1+
396.90540	322	
397.40966	254	
397.86477	602	1+
398.34143	342	1+
398.72428	582	1+
398.74513	298	
399.80957	402	1+
399.84994	310	
400.85373	216	
400.90614	262	1+
401.52832	196	1+
401.91027	308	1+
402.86648	4536	1+
403.98306	228	1+
405.26872	220	1+
405.75787	432	1+
405.78132	362	
405.86957	1474	1+
406.08480	230	1+
406.80748	638	1+
407.13255	300	1+
407.27753	158	1+
407.72706	288	
407.86579	15654	1+
408.77780	264	
409.72737	1224	1+
409.75010	206	
409.81478	270	
409.91004	220	1+
410.76650	250	1+
410.85020	506	
410.97733	178	1+
411.80914	2330	1+
411.84008	216	
412.15881	160	1+
412.72796	614	1+
412.84705	1626	
413.87726	974	1+
414.75112	202	
414.85822	228	
415.82163	274	
415.87324	508	
415.95248	158	1+
416.87916	432	
417.81917	468	1+
417.85143	602	1+
418.07400	252	1+
418.85584	412	1+
420.69171	246	1+
420.85193	198	
420.88153	242	
421.01426	156	1+
421.77707	198	
421.88292	1128	1+
422.05232	214	1+
422.54181	196	1+
422.86410	776	1+
425.73603	452	1+
425.82472	426	1+
425.88217	602	
426.86441	2480	1+
426.94441	260	1+
427.73437	1840	1+
427.83135	266	
428.81869	960	1+
428.85353	682	
428.88271	914	1+
429.24101	434	1+
429.82173	846	1+
430.63547	216	1+
430.74326	1018	1+
430.86343	2212	1+
430.88327	366	
432.73723	214	1+
432.83441	198	
433.81305	190	1+
433.88801	1096	1+
435.71551	232	1+
435.86200	568	1+
437.69546	490	1+
438.65819	240	1+
439.89647	1190	1+
441.10019	208	1+
441.37644	430	1+
441.67776	210	1+
441.89429	206	
442.79426	346	1+
442.89227	210	
444.87348	3246	1+
445.74537	302	
446.74939	248	
446.88286	576	1+
447.70665	434	1+
447.74642	484	1+
448.04719	206	
448.75405	322	1+
448.77773	304	
448.87970	1130	1+
449.69355	414	1+
449.87893	794	1+
450.76791	746	1+
450.82192	458	1+
451.38716	86	1+
451.76746	414	1+
451.88916	492	1+
456.77473	360	1+
457.90355	1562	1+
458.70505	176	1+
462.84850	256	1+
462.88417	1132	1+
465.25632	378	1+
465.64745	150	1+
465.71115	360	1+
465.78391	484	1+
466.78863	288	1+
467.89081	1838	1+
468.68715	452	1+
468.77957	680	1+
469.12879	192	1+
469.88908	332	1+
471.71627	246	1+
473.71864	216	1+
474.76841	292	1+
475.26954	154	1+
475.66150	182	1+
476.72091	400	1+
477.72363	254	1+
479.72585	206	
481.10850	174	1+
481.72792	380	1+
481.78498	298	1+
484.65760	320	1+
485.89956	800	1+
486.03681	186	1+
486.79212	562	1+
486.84500	408	1+
487.90406	362	1+
489.66251	354	1+
490.79087	724	1+
491.17932	200	1+
491.79198	594	1+
491.85911	406	1+
493.26557	190	1+
494.23886	142	1+
498.61422	180	1+
498.67114	298	1+
498.73607	498	1+
499.73929	386	1+
502.73511	226	1+
503.16131	174	1+
503.77916	308	1+
504.67901	164	1+
504.81029	736	1+
505.33114	136	1+
505.40790	164	1+
505.73089	198	1+
505.81240	470	1+
508.91314	272	1+
509.76201	156	1+
509.85844	1232	1+
509.91323	172	1+
510.78792	332	1+
511.80031	194	1+
512.19323	210	1+
END IONS

###FS:    #m/z: 336.94628 #charge 1+
###MS: 50
###MSMS: 53
BEGIN IONS
TITLE=Cmpd 39, +MS2(336.9463), 28.0-35.0eV, 1.1min #53
RTINSECONDS=66.1975
SCANS=50,53
PEPMASS=336.94628	644670
CHARGE=1+
182.86834	374	1+
185.86978	130	
189.86327	220	
196.88254	260	
197.88939	138	
198.95762	134	
205.94790	206	
207.97846	130	
208.88576	232	
209.88642	140	
209.94513	372	
210.88443	982	1+
211.94459	11432	
212.87919	5562	1+
212.94824	430	
212.97786	176	1+
213.93988	4366	1+
214.11052	100	1+
214.22534	116	1+
214.87793	402	
214.89415	302	
215.85983	132	1+
215.88705	2214	1+
215.94022	578	1+
217.38698	128	
217.83696	216	1+
217.88180	740	1+
217.93629	148	
221.89746	136	
222.39462	164	
222.97291	128	
223.96378	896	1+
225.95568	132	
226.12736	116	1+
226.89330	174	
226.94588	116	
226.97132	212	
227.78691	294	
227.89721	124	
227.95476	320	
228.89390	734	1+
229.95522	10814	1+
229.98429	112	
230.17037	122	
230.45238	120	1+
230.78633	134	
230.88894	9974	1+
231.94905	5076	1+
232.40075	114	
232.82266	516	1+
233.39841	122	
233.44123	114	
233.82398	336	1+
233.87010	208	
233.89925	1582	1+
234.80726	120	
235.82317	126	
235.88841	570	1+
237.02451	242	1+
237.82919	174	1+
239.02896	232	1+
239.47890	110	
239.56430	162	
239.78974	196	
239.90390	262	1+
240.83549	206	1+
240.96174	196	
242.78513	302	1+
244.00410	150	1+
244.92680	108	
246.90322	198	
246.97608	488	
247.90416	134	
247.96485	3164	1+
248.83265	140	
248.90036	2660	1+
248.99136	118	
249.06561	116	
249.09743	108	
249.95728	1714	1+
250.02413	120	
250.83419	526	1+
250.89299	132	
250.97723	144	
251.10053	116	
251.79184	364	1+
251.91126	340	1+
252.04209	110	
252.07492	178	
252.97148	5468	1+
253.08399	158	
253.83355	196	
253.90508	1814	1+
254.08613	110	
254.52437	126	1+
254.96669	3504	1+
255.03152	224	1+
255.07472	394	1+
255.78243	218	
256.90833	130	
256.96303	174	
258.34942	122	
258.84605	142	
258.85844	146	
258.90572	158	
258.96605	132	
259.82511	598	1+
259.84613	208	1+
259.95756	120	
260.82812	498	1+
261.00910	168	1+
261.15325	152	
261.79828	204	1+
262.91540	140	
263.03380	192	
263.80784	370	1+
263.83045	268	1+
264.04892	152	
265.85400	260	1+
266.85995	112	
266.88908	212	
267.83838	1402	1+
268.81277	118	
268.84119	1108	1+
268.95806	142	
269.42634	246	1+
269.80238	186	
270.79414	438	1+
270.98031	512	
271.79388	304	1+
271.84582	616	1+
271.91712	382	
271.95864	142	
272.91540	406	1+
272.97759	676	1+
273.79408	700	1+
274.87451	208	1+
274.89196	114	
275.85875	154	
276.85322	224	
276.90293	124	
277.05965	238	1+
277.83562	352	
277.86142	140	
277.88067	276	1+
278.09204	134	
278.80401	136	
278.83459	864	1+
278.85589	334	
279.85548	584	1+
280.78799	190	
281.28966	106	
281.81715	106	
281.85839	554	1+
281.87283	288	1+
281.89803	194	1+
281.94513	226	1+
282.04940	184	
283.78655	806	1+
284.89999	116	
285.85513	270	
286.81066	498	1+
286.85055	2282	1+
287.81187	314	1+
288.89100	138	
289.01272	220	1+
289.52080	254	1+
289.80994	162	
289.85668	356	1+
289.86722	110	
291.80332	810	1+
292.86827	602	1+
293.10908	116	
293.84801	246	
293.89211	260	
293.99815	418	1+
294.84946	142	
294.93383	200	
295.04033	112	
295.80578	862	1+
295.84883	114	
295.88339	124	
295.99186	252	
296.80904	792	1+
296.87169	228	
296.92080	118	
297.19190	142	1+
298.79974	544	1+
298.87379	358	1+
298.98754	136	
299.36155	162	
299.87440	238	1+
302.44145	182	
302.88458	130	
303.80948	186	
304.88162	118	
305.56295	122	
305.76513	196	1+
306.88123	270	
306.92727	200	1+
307.79919	110	
307.89170	154	
308.82564	110	
308.88225	306	
309.81459	176	
309.86541	252	
309.89932	218	
310.44169	124	
310.81936	132	
310.87798	742	1+
311.74580	144	
311.82881	200	1+
312.87465	122	
313.87451	168	
314.81783	542	1+
315.84908	138	
315.92189	152	1+
316.88340	106	
317.53262	110	
318.88159	280	1+
319.72628	136	
319.96488	116	
321.88547	264	1+
322.85268	200	1+
323.25275	170	
323.88181	110	
324.77685	110	
324.85218	242	1+
324.89251	568	1+
326.01748	122	
327.82666	126	
327.89471	152	
328.89026	262	
328.91409	138	
329.82320	114	
330.81229	318	1+
330.89019	260	1+
331.81548	226	1+
333.91150	120	
334.17301	110	
335.25253	188	1+
335.88135	198	
335.95770	108	
337.83978	130	
337.97625	182	1+
339.76491	180	1+
339.83043	344	
339.87586	120	
340.12660	136	
341.77778	174	1+
341.82584	162	
341.88505	140	
END IONS

###FS:    #m/z: 340.94075 #charge 1+
###MS: 54
###MSMS: 55
BEGIN IONS
TITLE=Cmpd 40, +MS2(340.9408), 28.0-35.0eV, 1.2min #55
RTINSECONDS=69.872
SCANS=54-55
PEPMASS=340.94075	4484134
CHARGE=1+
182.86799	286	1+
186.86756	102	
190.93146	132	
190.94446	112	
192.88724	102	
192.92622	626	1+
196.88355	370	1+
197.88400	348	1+
199.87615	154	
203.88296	404	1+
205.88270	132	
205.90811	240	1+
205.94963	474	1+
206.87428	286	1+
207.40433	110	
207.94406	100	
208.88775	246	1+
208.95697	158	
209.93694	834	1+
212.87820	938	
213.13555	104	
213.87926	490	
213.93966	4054	1+
214.88199	2848	1+
214.89389	466	
215.88575	2422	1+
215.93688	596	
217.88256	1048	1+
217.94023	236	
218.93600	120	
219.79460	146	
220.88919	556	1+
221.89118	476	1+
221.94568	876	1+
225.83480	158	
225.88995	360	1+
225.94524	750	1+
226.38926	142	
226.94819	646	1+
226.97256	206	
227.78625	122	
228.94847	458	1+
230.88983	890	
230.95227	106	
231.39628	118	
231.84752	102	
231.89165	988	
231.95115	2520	1+
232.40012	100	
232.89145	2018	1+
233.17805	94	1+
233.40161	162	
233.89641	1378	1+
233.94882	618	
234.02598	162	
234.78752	280	1+
234.86174	284	1+
235.86695	218	1+
235.89282	706	1+
235.94545	312	1+
236.05282	246	1+
237.83888	100	
237.91706	162	
239.42751	120	
239.78715	628	1+
239.90235	264	
239.98461	238	1+
240.93892	102	
240.96436	140	
241.46300	104	
241.83914	114	
242.89151	156	
243.83139	138	
244.95610	362	1+
245.79508	178	1+
246.87424	148	
246.94830	250	1+
246.97746	602	1+
248.87752	122	
248.89928	970	1+
249.90122	556	1+
249.96016	198	
250.09350	150	
250.88107	184	
250.96957	112	
251.01780	140	
251.87489	374	1+
251.91382	254	1+
251.95997	352	1+
252.79337	124	
253.33828	126	
253.90437	530	1+
254.90775	394	1+
254.94362	124	
254.96649	1442	1+
255.07603	406	1+
255.80361	308	1+
255.85257	150	
256.83925	466	1+
256.91540	326	1+
256.96368	570	1+
257.80202	294	
257.89638	170	1+
258.79446	356	1+
258.96242	108	
259.81815	122	
259.95772	270	
260.33702	154	
260.83401	144	
260.84994	266	1+
262.83317	102	
262.92105	156	
262.97804	106	
263.14138	102	
263.84751	114	
264.80983	268	1+
264.85485	372	1+
265.34662	102	
267.04555	100	
267.80679	134	
267.84571	150	
268.81454	150	
268.84521	104	
268.86284	102	
268.95426	124	
269.79895	578	1+
271.84673	410	1+
271.91474	130	
272.80438	126	
272.93320	472	
272.95312	126	
272.97627	318	
273.79280	610	1+
273.81651	220	
274.84783	644	1+
274.97186	150	
275.81217	664	1+
276.90012	142	
277.04178	110	
277.11264	100	
277.86248	154	
277.92969	162	
278.85186	122	
279.86330	130	
279.93136	386	1+
279.96420	138	
280.85184	304	1+
280.87502	114	
280.89320	116	
281.00145	224	1+
281.05306	100	
281.79653	214	
281.90450	404	1+
282.78771	470	1+
282.83564	102	
282.88394	152	
283.78951	346	1+
283.83774	116	
283.85757	114	
283.87778	126	
285.14327	140	
285.97269	102	
287.81444	168	
288.19495	122	
288.81379	136	
289.79290	720	1+
289.88038	186	1+
290.83482	102	
290.98985	112	
291.80447	274	
292.43355	140	
292.80941	230	
293.81234	118	
293.86129	128	
294.37898	176	
294.82846	166	1+
294.85952	378	1+
295.12326	106	
295.80473	122	
296.06264	110	
296.80742	464	1+
296.86549	142	
297.59826	100	
297.84306	140	
297.97709	106	
298.01620	140	1+
298.86004	100	
299.78411	516	1+
299.80861	142	
300.83915	206	1+
300.86447	138	
300.98045	108	
301.47022	110	
301.86827	340	1+
302.80289	390	1+
302.94451	240	1+
303.80477	292	1+
304.83527	126	
304.86904	128	
305.80790	364	1+
306.88079	526	1+
307.16064	138	
307.79695	726	1+
307.90536	180	1+
308.77784	122	
309.81979	282	
310.82560	146	
310.87692	590	
311.80176	642	1+
311.84745	114	
311.87946	728	1+
312.80395	544	1+
313.90281	108	
314.81866	632	1+
314.97046	114	
315.85637	220	1+
316.90932	118	
318.75165	160	1+
319.29213	102	
320.06149	174	1+
321.81613	226	
322.82676	102	
323.88883	438	1+
324.12345	140	
324.89319	370	1+
325.83201	192	1+
326.17154	154	
326.71534	144	1+
326.89823	188	1+
327.81903	448	1+
327.85399	100	
327.87981	112	
328.18998	116	
328.88823	268	
329.79463	116	
329.88039	636	1+
330.05382	212	1+
330.81326	866	1+
330.88444	450	1+
331.81443	518	1+
332.75874	126	
333.84009	112	
336.84344	120	
338.87361	174	
339.04697	132	
339.82781	288	
339.96869	100	
340.70949	162	1+
342.90574	410	1+
344.75758	118	
345.19318	150	
345.87191	106	
END IONS

###FS:    #m/z: 363.95680 #charge 1+
###MS: 54
###MSMS: 56
BEGIN IONS
TITLE=Cmpd 41, +MS2(363.9568), 28.0-35.0eV, 1.2min #56
RTINSECONDS=70.644
SCANS=54,56
PEPMASS=363.95680	3317048
CHARGE=1+
182.86942	228	
183.86753	126	
187.93530	140	
189.86276	2980	1+
190.93353	310	1+
191.85829	2332	1+
193.85388	138	
194.88761	140	
194.89671	138	
196.88293	1322	1+
200.94889	164	
203.88310	244	
205.88098	190	
205.93463	128	
205.95253	190	
206.40431	382	1+
206.88127	162	
207.87449	2058	1+
207.94635	566	1+
209.87492	212	
209.94430	5174	1+
209.97297	130	
210.88412	2292	1+
212.87904	16882	1+
212.91138	142	1+
214.12988	210	
215.88406	298	1+
216.41027	212	
216.87848	128	1+
216.91035	182	
218.90722	504	1+
219.86126	128	
221.86136	148	
221.88994	140	
222.95151	2848	1+
223.88863	138	
224.02982	214	1+
224.94970	4244	1+
226.47866	114	1+
226.89455	124	
226.94734	28528	1+
227.13980	104	1+
227.87952	212	
227.92844	252	
227.98913	126	
228.69057	118	1+
228.79871	240	
228.89433	3326	1+
228.94246	30532	1+
229.07855	222	1+
229.18792	210	1+
230.29552	132	1+
230.45522	118	1+
230.79159	210	
230.88984	19670	1+
230.97650	188	1+
231.02826	178	
231.77802	132	1+
232.14585	122	1+
232.88547	2728	1+
232.96168	306	1+
234.88179	1064	1+
235.42894	172	
235.84531	128	
237.13215	298	1+
237.83240	236	1+
238.07017	236	1+
238.92083	124	
239.79062	188	
240.14488	124	
240.81929	154	
240.90914	130	
240.93990	1048	
240.96189	1434	1+
241.08435	168	1+
241.88393	254	1+
241.94066	2626	1+
242.18381	130	
242.81909	736	1+
242.94224	1660	1+
242.95998	1592	1+
243.81934	574	1+
244.01306	148	
244.38671	168	1+
244.81766	344	1+
244.95731	10844	1+
245.94058	388	
246.83287	132	
246.84881	142	
246.90481	1016	1+
246.95342	14794	1+
247.03700	156	1+
247.80916	202	
248.80662	370	
248.90032	4646	1+
249.04692	236	1+
250.89529	1504	
250.94708	296	
250.97178	700	1+
250.99968	238	1+
251.02206	140	
251.07059	352	1+
251.83932	150	
251.91379	214	
252.89879	1716	1+
253.83612	202	
253.90531	1182	1+
253.98460	124	
254.09322	128	
254.34973	134	
254.83668	232	1+
254.94309	134	
255.34850	144	
255.78513	138	
255.80474	282	1+
257.79727	264	1+
257.90982	266	1+
257.97124	260	1+
258.83666	330	1+
258.90263	226	1+
259.10037	130	
259.94463	172	
260.83411	318	
260.96974	1710	1+
261.83268	654	1+
262.63307	176	
262.78322	150	
263.03860	274	1+
264.79752	226	1+
264.82732	188	
264.88076	244	1+
264.96905	530	1+
265.08631	150	1+
265.97426	388	1+
266.81176	412	
266.85466	278	1+
267.78598	750	1+
267.81595	272	
267.92710	260	
267.97304	2572	1+
268.14178	134	
268.81260	164	
269.85248	122	
269.96979	1804	1+
270.79765	364	1+
270.95042	214	1+
271.02332	102	1+
271.84529	364	1+
271.87863	142	
271.91619	834	1+
272.93263	160	
273.79412	242	
274.42187	136	
274.78995	150	
275.90917	150	
276.85346	434	
276.92726	172	1+
277.00135	174	
277.86440	228	
278.36477	186	
278.80008	296	
278.84634	442	1+
278.95928	140	
279.10127	382	1+
279.79694	202	
279.90876	142	
279.96611	134	
280.32776	228	1+
280.79212	1746	1+
280.85660	382	1+
281.11772	128	
282.79164	400	1+
282.81113	226	
282.88995	248	1+
282.97699	400	1+
283.06853	264	1+
283.17196	146	1+
283.84943	568	
283.98320	326	1+
284.01706	138	
284.78865	200	1+
284.81125	516	1+
284.82424	214	
285.02523	268	1+
285.81531	386	1+
285.84599	2786	1+
285.89238	250	
286.86514	166	
287.78619	404	1+
288.41132	170	
288.81202	148	
288.90270	128	
289.87616	130	
290.32933	300	1+
290.78549	798	1+
290.86048	178	
291.80717	132	
292.31211	128	
292.79754	156	
292.84558	138	
293.11944	504	1+
293.84587	178	
294.81553	134	
294.85949	758	1+
296.80653	474	
296.91413	128	
297.10287	140	1+
297.79382	136	
297.81116	290	
298.80278	2354	1+
298.85795	262	1+
300.80435	892	1+
300.86883	140	
300.93717	270	1+
301.86028	1552	1+
301.91708	162	
303.80651	1786	1+
303.85573	4942	1+
304.38292	172	
304.89744	136	
304.94504	130	
305.87953	220	1+
306.43252	226	
306.80418	210	1+
306.81919	222	1+
307.93949	130	
308.13555	168	
309.81830	234	1+
309.86737	156	
310.42361	176	1+
310.87796	654	1+
311.12759	210	
312.82379	170	
313.85216	296	1+
313.94974	146	
314.05224	142	
314.81824	376	1+
315.95136	126	
316.81753	542	1+
317.88744	158	
318.43533	136	
318.88529	146	
318.93498	172	
319.82482	366	
319.87810	504	1+
319.93623	160	
320.14194	136	
320.82843	166	
321.81861	2270	1+
321.86702	942	1+
322.92935	524	1+
323.83093	184	
324.87682	254	
325.75769	128	
325.89347	164	
326.71149	172	1+
326.78545	248	1+
326.82471	342	1+
326.87200	1902	1+
327.86281	162	1+
328.75284	240	1+
328.88721	290	
330.17994	128	
330.71710	246	1+
330.82058	150	
330.88255	122	
333.83426	174	1+
335.14457	168	1+
335.77159	430	1+
336.08909	242	1+
336.94573	744	1+
337.09178	176	1+
337.15218	242	1+
337.76190	412	1+
337.83455	200	
338.74630	318	1+
339.06764	148	
339.74984	246	1+
339.82763	2034	1+
340.93768	738	1+
341.70976	150	
343.71014	504	1+
344.83743	178	
345.72307	340	1+
348.02884	166	
351.72187	234	1+
351.76762	258	1+
351.78661	144	
352.88505	126	
353.80083	212	1+
353.88673	148	
354.04066	214	1+
354.75088	286	1+
354.87118	202	1+
357.71627	134	
358.95530	184	1+
359.85845	130	
360.17672	138	
360.86496	128	
361.71636	340	
361.78979	156	
361.83779	378	1+
362.71810	564	1+
362.84373	276	1+
363.72094	388	1+
365.79103	142	
366.66874	126	
366.73766	426	1+
367.77387	198	1+
END IONS

###FS:    #m/z: 507.84612 #charge 1+
###MS: 54
###MSMS: 57
BEGIN IONS
TITLE=Cmpd 42, +MS2(507.8461), 28.2-35.2eV, 1.2min #57
RTINSECONDS=71.416
SCANS=54,57
PEPMASS=507.84612	994968
CHARGE=1+
196.01514	638	1+
200.88855	346	1+
209.94445	284	1+
210.03156	292	1+
211.88425	336	1+
214.88315	282	1+
217.89949	248	
224.97909	194	
226.05954	158	1+
226.87314	206	1+
232.89272	256	1+
234.88182	356	1+
234.89646	192	
238.06480	268	1+
238.89032	318	1+
239.85793	148	1+
240.07884	304	1+
241.85534	224	
242.38532	212	1+
243.38769	178	1+
246.97654	196	
247.97461	348	1+
248.86741	300	1+
250.96910	1110	1+
251.91259	462	1+
252.89305	268	1+
252.91436	312	1+
254.09304	292	
255.13074	290	1+
255.37521	312	1+
259.87613	1272	1+
260.37041	306	1+
260.88165	932	1+
262.13391	190	1+
263.89030	252	1+
266.16609	232	
267.78306	214	
268.89455	230	
270.85836	544	1+
272.38700	316	
272.85258	2012	1+
274.80217	388	1+
275.84734	774	1+
276.80220	286	1+
277.38302	238	
278.39489	318	1+
278.84908	188	
279.88969	240	
280.85875	328	
280.89810	318	1+
281.37986	196	
281.87513	190	
282.07087	192	1+
282.35872	244	1+
282.85504	240	
283.39806	374	1+
283.87631	234	1+
284.89474	226	1+
284.97739	226	1+
285.79553	204	
285.85374	348	1+
286.78907	466	1+
286.87711	212	
287.85219	498	
287.92898	198	
288.09701	204	1+
288.87053	828	
288.89384	318	
289.37818	340	1+
289.39277	372	1+
289.82188	316	1+
289.84780	192	
289.88019	1298	
290.34384	276	1+
290.78717	442	1+
290.86980	3322	1+
291.78845	264	1+
291.90077	576	1+
292.40777	180	1+
292.81510	202	
292.82819	340	1+
292.86436	278	
292.97485	180	1+
293.80690	448	1+
293.87249	8546	1+
293.95623	258	1+
294.12558	360	1+
294.75201	80	1+
294.80430	280	1+
295.20415	154	1+
295.94373	164	1+
296.86703	914	1+
296.90851	280	1+
297.85262	630	1+
298.33829	240	
298.81715	190	
299.30737	480	1+
299.35335	538	1+
299.81092	266	
299.84186	1128	1+
299.88918	322	1+
300.00413	178	1+
300.35630	430	1+
300.37886	188	
300.84437	864	1+
300.97322	340	1+
301.34022	282	
301.86152	260	
301.87931	280	
302.80060	406	1+
302.82925	208	1+
302.86092	188	
302.88852	252	
302.99211	320	1+
303.80478	346	1+
303.86877	856	1+
304.39034	184	
305.86427	1492	1+
306.34370	576	1+
307.34649	454	1+
307.89124	1496	
308.01306	212	
308.14175	1480	1+
308.87097	4436	1+
309.04353	212	1+
309.19605	138	1+
309.23411	192	1+
309.37739	268	1+
309.81568	258	
309.84471	212	
309.88818	1592	
310.15956	1184	1+
310.81584	194	
310.84422	1368	1+
310.92498	158	1+
311.34933	284	
311.37842	206	
311.81684	188	
311.84694	864	1+
311.88318	15656	1+
311.97278	200	1+
312.34805	308	1+
312.37086	286	1+
312.81671	560	1+
314.81698	596	1+
314.86352	1902	1+
314.97883	344	1+
315.37236	196	
316.23903	94	1+
316.38268	438	1+
316.86528	1054	1+
316.88788	290	
317.88516	810	1+
318.80812	382	1+
318.85998	576	
318.88387	424	1+
319.04610	228	1+
319.86004	314	
320.87958	276	
321.35896	250	
321.81712	244	
321.89556	222	
322.08123	192	
322.35409	312	
322.39275	392	1+
322.85928	232	
322.88848	374	
323.36392	538	1+
323.87355	822	1+
323.92142	268	1+
324.00537	308	1+
324.80736	224	1+
324.98121	212	1+
325.79289	276	1+
325.90068	926	
326.04009	190	1+
326.25176	182	1+
326.81369	258	1+
326.87934	6962	1+
327.32247	458	1+
327.38866	706	1+
328.37261	266	
329.50794	184	1+
329.89523	776	
330.32390	368	1+
330.84116	202	
330.88303	622	
331.83845	242	
331.87324	196	
331.89806	720	1+
332.83074	532	1+
332.87515	1470	1+
333.25788	282	1+
333.71619	140	1+
333.76906	298	1+
333.83077	346	1+
333.93324	390	1+
334.39297	358	1+
334.87244	256	
334.90094	388	
334.93532	302	1+
334.98357	402	1+
335.12384	218	1+
335.83902	800	1+
335.88866	236	
336.01677	198	1+
336.06452	144	1+
336.15265	290	1+
336.17159	240	1+
336.39542	438	1+
336.86883	226	
336.89399	190	
337.39867	310	1+
337.86187	192	
337.88208	566	
338.84772	290	
338.88137	1434	1+
339.11614	216	1+
339.35159	344	1+
339.88269	948	1+
340.40540	230	
340.85551	500	1+
341.12699	246	1+
341.85584	298	1+
341.87900	182	
341.91140	284	1+
342.40163	200	
342.88686	186	
343.00398	328	1+
343.87392	312	
344.86469	240	1+
344.89176	618	1+
344.92346	298	1+
345.76044	318	1+
346.37639	214	1+
347.88430	198	
348.35406	168	1+
348.41067	190	
348.72423	314	1+
348.90604	318	
349.77050	402	1+
349.83701	896	1+
350.01524	212	1+
350.60194	194	1+
350.77308	348	1+
350.89483	1936	1+
352.77384	522	1+
352.81184	254	1+
352.83698	200	
352.91164	310	
353.09198	198	1+
353.72276	242	1+
353.85115	1384	1+
354.71917	284	1+
355.86379	268	
355.88916	308	
356.71548	272	1+
356.78408	394	1+
356.82590	514	1+
356.89131	576	1+
357.33989	186	
357.71580	162	1+
357.76055	252	1+
357.96454	130	1+
358.78255	234	
359.91535	228	1+
360.33529	242	1+
360.77895	428	1+
360.85099	194	
361.34653	380	1+
361.86123	406	1+
361.88190	342	1+
363.32130	298	1+
363.86834	448	1+
364.70518	252	1+
364.72283	232	1+
364.87336	298	1+
365.38778	326	1+
365.78214	398	1+
366.78595	336	1+
366.84005	3402	1+
366.88066	232	1+
367.27450	230	1+
367.70802	2464	1+
368.00983	356	1+
368.78604	318	
368.88851	372	
368.93001	226	1+
369.89674	210	
370.18037	218	
370.19696	236	1+
370.28839	288	1+
370.78242	364	
370.80494	260	
370.90639	406	1+
371.29237	202	1+
371.72743	258	
371.78243	216	
371.96969	324	1+
372.80359	226	
372.85254	310	
373.71901	528	1+
373.84646	902	1+
373.87159	242	
373.90223	306	
374.79573	228	
374.84875	662	1+
375.38412	430	1+
375.88645	252	
376.04747	158	1+
376.79257	300	
376.88865	402	1+
377.11277	196	1+
378.32274	200	1+
378.73128	396	1+
379.76630	278	1+
380.05111	190	
380.36109	198	
380.38661	354	1+
380.72247	208	
380.72781	396	
380.85553	352	
381.38755	250	1+
381.71900	836	1+
381.84776	938	1+
382.71671	714	1+
382.78945	400	1+
382.85609	508	1+
383.32973	146	1+
383.71407	530	1+
384.37242	232	
384.39562	398	1+
384.85145	6600	1+
384.89168	454	
385.34941	298	1+
385.39892	338	1+
386.35107	222	1+
386.89465	348	1+
387.79389	868	1+
387.85866	726	1+
388.07556	252	1+
388.79780	750	1+
389.19899	448	1+
389.71469	620	1+
390.05762	216	1+
390.36802	180	1+
390.73692	400	1+
390.76310	318	1+
390.84438	1028	
391.80353	412	
391.84259	792	
392.06734	248	1+
392.14636	208	1+
392.86327	800	1+
392.90635	368	1+
393.73963	508	1+
393.80139	1612	1+
393.83126	666	1+
394.06864	222	1+
394.86535	886	1+
397.71619	244	
398.73660	348	
398.87089	382	
399.23532	396	1+
399.32921	260	1+
399.71226	370	1+
399.81082	508	1+
399.84902	654	1+
399.89312	202	
400.40842	206	1+
401.81471	212	
402.01869	266	1+
402.86573	3528	1+
403.05514	218	1+
403.73203	274	
403.87056	2312	1+
404.05960	154	1+
404.36197	298	1+
405.40863	298	1+
405.78416	288	1+
405.87297	1378	1+
405.90842	196	
406.16112	180	1+
407.04827	178	1+
407.26132	196	1+
407.72599	308	
407.78445	196	
407.86598	15626	1+
407.96286	90	1+
408.32765	208	1+
408.38790	140	1+
408.72035	1216	1+
408.90393	186	
409.72279	1060	1+
409.73777	638	1+
409.81306	202	
410.84788	568	
410.92826	220	
411.81050	1792	1+
412.21042	264	1+
412.27538	190	1+
412.73300	694	1+
412.84818	590	
413.80583	488	1+
413.87629	1060	1+
415.58351	146	1+
415.77666	216	1+
415.87487	1098	1+
417.37417	212	1+
417.81949	460	1+
418.90536	212	1+
420.74079	204	1+
421.88189	1402	1+
422.75519	190	
423.08587	280	1+
423.70114	228	1+
423.88426	740	
424.86958	228	
425.05470	146	1+
425.75584	322	
425.80559	398	1+
425.88316	418	
426.75474	214	
426.86281	2424	1+
426.90918	242	1+
426.93844	438	
427.73564	718	
428.74198	458	
428.85578	386	
428.88565	974	1+
429.37142	364	1+
429.68577	252	
429.74283	346	
429.82568	508	1+
430.11068	154	1+
430.37679	270	1+
430.74140	1062	1+
430.87384	230	
431.86479	1740	1+
433.75714	254	1+
434.82457	350	1+
434.88926	308	
435.86303	364	
436.24198	210	1+
436.88577	288	1+
439.78352	288	1+
439.89498	984	1+
440.69526	232	
441.69990	200	
443.79485	164	1+
443.82563	194	1+
444.05951	198	1+
444.87360	2716	1+
444.96542	140	1+
445.74607	918	1+
445.82400	152	1+
446.89133	228	
446.94780	282	1+
448.38543	214	1+
448.70920	224	
449.74550	450	1+
449.87896	1450	1+
450.77245	450	
450.82479	334	1+
451.76881	574	1+
451.81410	182	1+
451.87871	188	
454.76276	164	1+
457.90369	1494	1+
462.70188	298	1+
462.88202	1282	1+
464.71504	276	1+
464.89679	306	1+
465.89841	260	1+
467.10200	140	1+
467.88735	1544	1+
468.78040	628	1+
468.83515	218	1+
469.90393	328	1+
471.71884	248	1+
471.76928	286	1+
472.16241	172	1+
474.77931	342	1+
475.28021	124	1+
476.60739	94	1+
477.71601	274	1+
479.69497	170	1+
480.65123	182	1+
480.91571	218	
484.71787	256	1+
484.78637	328	1+
485.89880	962	1+
486.84785	356	1+
487.80035	200	
489.68119	266	1+
491.84875	288	1+
492.72912	326	1+
494.79893	234	1+
498.73240	598	1+
498.79408	290	1+
499.73301	446	1+
499.79832	230	1+
500.12193	222	1+
500.69154	188	1+
501.56995	112	1+
502.75749	272	1+
504.73174	294	1+
504.80525	452	1+
504.86188	148	1+
505.19891	206	1+
505.66921	274	1+
505.73769	314	1+
505.81132	296	1+
507.24533	270	1+
507.83832	238	1+
509.86115	816	1+
512.20779	184	1+
512.66488	250	1+
512.73316	128	1+
END IONS

###FS:    #m/z: 340.94088 #charge 1+
###MS: 58
###MSMS: 59
BEGIN IONS
TITLE=Cmpd 43, +MS2(340.9409), 28.0-35.0eV, 1.3min #59
RTINSECONDS=75.097
SCANS=58-59
PEPMASS=340.94088	4215870
CHARGE=1+
181.86605	250	1+
187.88678	124	
190.94631	254	1+
192.92946	586	1+
194.88611	116	
196.88493	334	
197.89931	154	
202.87765	420	1+
205.95023	622	
208.88371	122	
208.93966	180	
208.95737	168	
210.93843	466	1+
212.87878	864	
213.42971	108	
213.87940	632	
213.94003	3338	1+
214.88664	1498	1+
215.88747	1038	1+
215.93741	662	
216.91522	110	
217.88387	426	
217.93749	302	
218.88602	284	
219.87406	184	
220.87655	136	
220.89267	364	1+
222.83321	126	
222.95422	284	
223.95997	218	
224.90026	140	
224.97446	232	1+
226.90005	236	
226.94711	420	1+
226.95967	140	
227.78389	188	
227.89615	482	1+
228.89348	342	1+
228.94975	226	
229.96594	166	
230.78858	296	1+
230.88546	2026	1+
231.88697	1500	1+
231.95033	3386	1+
232.96691	130	
233.40091	146	
233.83774	134	
233.89685	1408	1+
233.94825	598	1+
233.99479	196	1+
234.78413	116	
234.84130	126	
235.79831	148	
235.86796	162	
235.89220	674	1+
235.94630	282	
236.79047	344	1+
236.83627	264	1+
237.79347	240	1+
239.78687	460	1+
239.88193	224	1+
239.90519	206	
240.39943	110	
240.83361	156	
240.96153	162	
241.83323	138	
242.88823	210	
242.94218	132	
243.88272	142	
244.78976	170	
244.87894	106	
244.90980	114	
244.95837	130	
244.98250	112	
245.83391	236	1+
246.97826	420	1+
247.87631	110	
248.89941	882	1+
249.02021	110	
249.84444	118	
249.96074	1208	1+
250.82036	214	1+
251.02644	128	
251.78512	122	
251.87706	256	1+
251.90583	140	
253.05319	106	
253.79143	162	
253.90580	182	
254.04112	146	1+
254.81292	110	
254.90759	624	1+
254.96517	1294	1+
255.07544	118	
255.79308	350	1+
256.79392	278	1+
256.96440	694	1+
257.88786	128	
258.90922	394	1+
258.96412	214	
259.35456	158	
259.79164	166	1+
259.81012	148	
259.85468	192	
259.95649	516	
260.34261	134	
260.83401	224	
260.85217	116	
261.84155	160	
262.80146	246	1+
262.85808	148	
263.82865	208	
263.96179	112	
263.97748	142	
266.05481	242	
266.85154	204	
266.92975	144	
267.03081	126	
267.79526	184	
267.85359	188	
267.89917	152	
268.84093	142	
268.87170	120	
269.34374	200	
269.79521	222	
270.79972	534	1+
270.85882	112	
271.80162	308	1+
271.84461	270	1+
271.95373	140	
272.91452	108	
272.93427	366	1+
273.31842	106	
273.79418	644	1+
273.85454	414	1+
274.89547	396	1+
274.97306	110	
276.60458	122	
276.85596	482	1+
277.82987	136	
277.96363	342	1+
278.85068	164	
279.11219	112	
279.92997	112	
280.79082	138	
280.86566	138	
281.01559	184	1+
282.79612	144	
282.85957	150	
282.91479	258	1+
283.78905	554	
283.87342	150	
284.79024	298	
285.91640	318	1+
286.05303	112	
286.47197	108	1+
286.91867	272	1+
288.81023	110	
289.36293	106	
289.78850	446	1+
289.80516	172	
289.87856	234	1+
290.86024	326	1+
291.80997	662	1+
291.88708	196	1+
291.91286	118	
292.43841	156	
294.86410	378	1+
295.96130	244	1+
295.99634	306	1+
296.80624	396	1+
296.87286	222	
296.89644	144	
298.03921	188	1+
298.80379	148	
299.78460	394	1+
299.82410	146	
300.03828	116	
300.39360	110	1+
301.49621	110	
301.79956	108	
301.84399	114	
301.86174	252	1+
302.81902	440	1+
302.86657	146	1+
302.94354	216	1+
303.80760	244	
303.82383	286	1+
304.85578	146	
305.87507	108	
306.89070	152	
307.79803	576	1+
307.89187	262	1+
308.82356	354	1+
308.87405	126	
310.87654	472	
311.85796	236	1+
311.88223	226	
312.11641	218	1+
312.80550	610	1+
312.96532	202	1+
313.85816	150	
314.17935	140	
314.81965	700	1+
314.87505	108	
315.89583	142	
317.86857	128	
318.81121	278	1+
318.96121	114	
319.88400	256	1+
320.96085	202	
321.81915	134	
323.71681	136	
323.76504	218	1+
324.28667	202	1+
324.89514	282	
325.81254	170	
325.82970	188	
325.90112	264	
326.84093	112	
326.90129	152	
327.71148	162	1+
327.82085	726	1+
328.16473	122	
328.88590	358	1+
330.81526	544	1+
330.88959	142	
331.11542	130	
332.76855	290	1+
332.82626	318	1+
335.86893	116	
338.83095	262	1+
338.87092	118	
339.76937	144	
340.87586	112	
341.89647	174	
342.74274	186	1+
342.83606	124	
342.90374	122	
343.03882	186	1+
343.76748	126	
344.75873	178	1+
344.90055	126	
345.72200	148	
END IONS

###FS:    #m/z: 363.95702 #charge 1+
###MS: 58
###MSMS: 60
BEGIN IONS
TITLE=Cmpd 44, +MS2(363.9570), 28.0-35.0eV, 1.3min #60
RTINSECONDS=75.8695
SCANS=58,60
PEPMASS=363.95702	3092224
CHARGE=1+
182.86983	346	1+
185.86467	164	
187.86718	178	
187.93483	144	
189.86275	2874	1+
191.85897	3352	1+
193.85393	320	1+
194.88891	124	
196.88312	710	
197.87019	132	
197.96116	134	
200.94773	248	
203.90412	140	
204.87780	250	1+
205.94976	206	
207.40683	260	
207.87541	1066	1+
207.94720	206	
208.95108	134	
209.87869	2180	1+
209.94310	4546	1+
210.88354	1872	1+
211.91509	130	
212.87922	11444	1+
213.90194	128	
216.41083	264	
217.42512	198	
219.86624	146	
221.89402	186	
222.88696	368	1+
222.95246	2670	1+
224.94893	4688	1+
225.88752	688	1+
225.92548	158	
226.86912	300	1+
226.94731	23754	1+
227.11733	136	1+
227.78686	126	
227.91569	144	
228.14343	202	1+
228.79326	140	
228.89478	2542	1+
228.94277	27902	1+
229.18996	128	
229.26323	100	1+
230.02868	238	1+
230.45250	100	1+
230.79215	200	
230.83386	190	1+
230.88973	18014	1+
230.91870	126	
230.97565	134	
231.01548	248	1+
231.14081	190	1+
231.85116	178	1+
232.48112	124	
232.88492	2262	1+
233.91336	140	
233.96257	126	
234.88275	816	1+
235.84804	120	
235.87210	160	1+
237.05087	140	
237.13326	314	1+
238.42278	468	1+
238.89050	178	1+
238.93877	120	
239.92875	158	
240.82765	158	
240.94080	860	
240.96281	2310	1+
241.94022	2848	1+
242.83627	158	
242.94204	1698	1+
242.95979	1978	1+
243.21166	130	1+
243.82025	156	
243.93424	124	
244.82544	468	1+
244.95749	9802	1+
245.00030	148	
246.11629	116	1+
246.43976	184	
246.78557	140	
246.80663	134	
246.90460	776	1+
246.95310	13970	1+
248.03094	166	1+
248.80144	498	1+
248.87105	132	
248.89988	6046	1+
249.08607	344	1+
249.42305	122	
250.02707	126	
250.09115	272	1+
250.89623	624	
250.94570	430	
250.96824	562	1+
251.04394	210	
251.06651	130	
251.78493	232	1+
251.80223	168	
251.91284	428	1+
252.84797	170	1+
252.89948	1794	1+
253.83347	136	
253.90634	1254	1+
254.83833	218	1+
254.85285	194	1+
255.92043	204	
257.08516	126	
257.13822	232	1+
258.34861	158	
258.83285	954	1+
258.97259	538	1+
259.79765	128	
260.78317	276	1+
260.86956	126	
260.96710	1142	1+
261.15323	158	
261.83303	170	
262.83857	526	1+
262.89157	298	1+
263.01737	138	
263.15479	152	1+
263.78964	124	
263.82710	124	
263.84531	324	1+
263.97997	382	
264.38230	244	1+
264.81792	380	1+
264.96704	502	1+
265.97261	338	1+
266.35224	236	
266.80935	942	1+
266.85131	470	1+
267.78025	182	
267.91307	126	
267.97269	1490	1+
268.95790	198	
269.79925	510	1+
269.92207	222	
269.96796	2340	1+
270.95307	308	1+
271.02719	142	
271.79441	288	1+
271.80988	122	
271.84620	180	
271.91704	600	1+
272.08341	188	1+
273.80437	188	
273.84986	246	
274.79854	168	
274.84792	198	
274.91342	124	
276.49523	270	1+
276.80704	254	1+
276.85328	294	
277.85844	132	
278.79801	254	
278.85667	542	1+
278.89904	194	
279.10417	344	1+
279.80274	306	
280.02163	164	1+
280.79434	1036	1+
280.92282	148	
281.04896	122	
281.97828	174	1+
282.33832	248	1+
282.85710	460	1+
283.79202	226	
283.90049	124	
283.98102	360	1+
284.84774	230	
285.12950	420	1+
285.79457	236	
285.82363	194	
285.84482	2332	1+
285.93548	248	
286.06084	150	
286.79665	144	
286.87733	140	
287.79329	424	1+
287.86253	136	
287.96040	96	1+
289.85712	272	1+
290.79296	884	1+
290.82486	154	
291.10109	288	1+
291.93064	174	
292.03490	202	1+
292.44010	266	
292.86045	236	
292.88037	140	
295.86492	206	1+
296.10734	128	
296.80773	1024	1+
297.75387	186	1+
298.80447	1628	1+
299.86257	122	
300.80045	228	
300.87193	146	
301.80834	176	
301.86070	1216	1+
301.92912	144	
303.80713	1638	1+
303.85714	4108	
303.90228	344	1+
303.94490	276	1+
304.86063	138	
305.11397	166	1+
305.80847	512	1+
305.85981	198	
305.98400	148	
306.88152	136	
306.92824	266	1+
307.87958	394	1+
308.83207	150	
310.87793	726	1+
313.87765	216	1+
314.82458	160	
315.85837	154	
316.81290	534	1+
316.88053	266	1+
317.83568	126	
318.86390	350	1+
318.92752	204	
319.82241	626	1+
319.93110	422	1+
321.81679	1582	1+
321.86605	944	1+
322.92745	488	1+
323.88749	730	1+
324.87411	180	
324.89376	532	1+
325.40959	134	
326.87258	1790	1+
327.07667	128	
327.18482	216	1+
328.01763	100	1+
328.82150	158	
329.72338	122	
329.75678	182	
329.83385	132	
330.81995	120	
331.86418	146	
332.03926	230	1+
332.77868	204	1+
333.83018	176	1+
334.76000	284	1+
335.89105	212	1+
336.82809	478	1+
336.94458	680	1+
337.83293	414	1+
338.87688	214	1+
338.94386	204	
339.83011	1574	1+
340.76868	128	
340.94087	654	1+
341.71044	376	1+
341.76421	204	1+
341.83669	184	1+
343.73923	120	
344.71590	182	
344.85293	144	
344.88147	158	
344.93954	132	
345.72686	168	
345.83739	190	1+
346.73215	130	
348.99454	148	
349.71531	150	
350.76890	174	
351.71665	182	
351.76341	140	
351.85288	182	1+
352.88285	326	1+
353.88677	282	1+
354.75821	326	1+
354.78289	152	
355.81580	142	
356.78186	142	
357.85599	190	1+
357.90078	136	
358.77340	326	1+
359.96451	154	
360.71634	196	
361.71166	556	1+
361.75787	126	
361.87403	138	
363.96315	138	
364.74296	188	
366.74237	130	
367.78531	124	1+
368.73046	144	
368.87517	134	
END IONS

###FS:    #m/z: 336.94634 #charge 1+
###MS: 58
###MSMS: 61
BEGIN IONS
TITLE=Cmpd 45, +MS2(336.9463), 28.0-35.0eV, 1.3min #61
RTINSECONDS=76.642
SCANS=58,61
PEPMASS=336.94634	556888
CHARGE=1+
45.26156	122	
113.54627	110	
175.49399	100	
189.86212	226	
192.88746	130	
196.88484	198	
197.88007	230	1+
204.87975	142	
205.94784	134	
207.87353	184	
207.97178	130	
208.88355	116	
209.88323	756	1+
209.94317	180	
210.88361	428	1+
211.94471	10592	
212.87905	4784	1+
212.94675	390	
213.93933	4960	1+
214.89700	182	
215.88748	1390	1+
215.93731	486	
216.96195	112	
217.84185	106	
217.88199	564	1+
217.90200	272	1+
217.93345	100	
221.89703	136	
221.94438	120	
221.96657	104	
223.96001	328	1+
225.88112	118	
226.89584	232	
226.95042	238	1+
226.97483	242	
227.79875	106	
227.89523	186	
228.89510	806	1+
229.95552	10848	1+
230.88889	7518	1+
230.92271	132	
231.73083	140	
231.95080	3548	1+
232.00542	224	1+
232.46105	102	
232.48567	118	1+
232.82763	368	1+
232.90285	122	
233.83030	266	1+
233.89837	852	1+
233.94804	804	1+
235.82333	126	
235.86975	132	
235.89345	402	1+
235.94429	226	
236.06509	110	
239.06902	218	1+
239.97695	110	1+
241.94181	118	
242.79489	116	
243.83796	304	1+
243.96517	108	
244.44880	132	
246.51485	110	
246.90715	618	1+
246.97407	384	
247.46663	158	
247.96606	2636	1+
248.40598	98	
248.87414	120	
248.89922	3104	1+
249.00416	208	1+
249.06558	310	1+
249.79647	116	
249.96166	1022	1+
250.83261	472	
251.83404	562	1+
251.96266	146	
252.85677	108	
252.90755	118	
252.97128	5146	
253.08581	604	1+
253.90505	2050	1+
253.93733	240	
253.97399	190	
254.09114	396	1+
254.85091	104	
254.96545	2256	1+
255.07470	322	
255.78387	178	
256.08588	148	
256.26207	100	
256.86116	158	
256.91523	372	1+
257.85345	272	
257.95963	528	1+
258.47092	102	
258.79919	334	1+
258.83542	142	
258.85232	232	
258.88460	114	
258.96327	388	1+
259.82740	108	
259.85069	140	
260.83479	328	
260.85595	262	
261.79498	124	
261.83886	180	
262.83515	144	
262.95276	152	
263.78884	132	
263.80867	184	
263.82895	142	
263.89718	132	
265.08760	104	
265.85178	140	
265.89939	112	
267.84165	280	
267.87650	128	
267.95275	256	1+
268.37139	100	
268.84256	1704	1+
269.08394	162	
269.48447	100	
269.79775	174	
269.92042	144	
270.36288	116	
270.80136	178	
270.98228	604	1+
271.80290	132	
271.87168	144	
271.91554	480	1+
272.84846	362	1+
272.97776	278	1+
273.79427	560	1+
274.36086	166	
275.02131	262	1+
275.85017	448	1+
276.85524	384	1+
277.84040	278	
277.87846	124	
278.79925	136	
278.83297	1022	1+
278.99968	174	1+
279.10939	122	
279.80399	136	
280.09675	304	1+
280.37208	104	1+
280.79074	130	
280.86080	130	
281.79652	106	
282.01437	124	
282.80860	154	
282.87452	166	
283.38915	100	
283.78895	106	
284.36252	156	
284.87592	128	
285.85029	480	
286.84891	1658	1+
286.87595	200	1+
286.90155	112	
286.92685	126	
288.81410	134	
288.86314	188	1+
289.81417	186	
289.88639	260	1+
289.99639	156	1+
290.80637	850	1+
291.80925	774	1+
292.10484	252	1+
292.86470	244	
293.01409	200	1+
293.87119	206	
294.85999	166	
294.88304	128	
295.02234	132	1+
295.97745	136	
296.80977	180	
296.96628	144	
297.88562	186	
298.27875	100	
298.81508	110	
299.86394	194	1+
301.85223	108	
302.82072	182	
302.94500	244	1+
303.40533	102	
303.80865	134	
304.86319	166	
306.84830	114	
306.88394	156	
308.88332	160	
309.81897	482	1+
309.87182	1092	1+
310.02529	148	
310.87515	736	1+
311.18372	104	
312.31146	102	
312.82115	146	
313.84541	106	
314.37858	104	
314.82442	108	
314.87399	210	1+
317.88974	468	1+
321.82168	270	1+
321.87848	272	1+
321.95282	192	1+
322.75224	262	1+
322.91026	130	
324.78528	104	
324.89732	262	1+
325.06836	130	
325.81808	202	1+
326.75370	228	1+
326.89465	156	
327.71497	134	
328.36460	102	
328.88866	278	
329.73030	198	1+
329.81787	124	
329.88785	156	
330.88079	176	1+
332.82771	254	1+
333.04936	98	
333.34756	104	
333.88125	172	1+
335.73517	162	1+
335.81544	244	1+
336.76485	192	
336.90957	172	
338.82414	238	1+
339.85764	174	1+
340.90597	278	1+
342.18691	110	
342.20758	108	
END IONS

###FS:    #m/z: 322.93103 #charge 1+
###MS: 62
###MSMS: 63
BEGIN IONS
TITLE=Cmpd 46, +MS2(322.9310), 28.0-35.0eV, 1.4min #63
RTINSECONDS=80.322
SCANS=62-63
PEPMASS=322.93103	5451402
CHARGE=1+
57.91236	106	
189.86307	330	1+
196.01735	144	
196.88146	122	
197.86628	94	
197.96814	96	
199.88544	146	
201.04318	116	
205.95106	268	1+
205.96925	162	1+
206.86626	232	1+
209.94515	544	
211.02564	90	
211.88830	92	
212.87941	374	1+
213.93440	96	
214.89840	188	1+
216.61684	98	
216.89173	220	
218.89016	220	
221.94423	178	
222.45877	96	
222.95591	1090	1+
223.96139	588	1+
224.89315	136	
226.87477	170	
226.92768	92	
227.33291	88	
227.82203	94	
227.93106	154	
228.89660	122	
230.88878	568	1+
230.90751	206	
233.88302	394	1+
233.91752	96	
234.79056	218	1+
234.93367	88	
235.04097	110	
235.82553	88	
237.51041	104	
238.02631	114	
238.82573	124	
238.93823	160	
239.09859	160	1+
239.78961	308	1+
240.82274	448	1+
240.94043	2974	
240.96286	508	
241.79097	436	1+
241.94267	2082	
242.32612	104	
242.82344	108	
242.94175	7282	1+
243.06285	122	
243.82316	298	
243.88678	138	
244.34298	94	
244.51588	102	
244.81949	234	
244.94008	1650	1+
245.82536	138	
246.85291	98	
246.97684	700	1+
247.38746	114	
248.83354	124	
248.85779	192	
248.89927	256	
249.92852	130	
250.07458	288	1+
250.90202	368	1+
250.91863	90	
250.94803	118	
251.83743	90	
251.92342	128	
252.13430	154	
254.83609	138	
255.06818	150	
255.78197	302	1+
255.90678	142	
255.95210	96	
257.79950	246	
258.79585	132	
258.83239	196	
258.90216	128	
259.05199	94	
259.82981	998	1+
260.34193	190	1+
260.47825	228	1+
261.82992	1260	1+
262.07986	160	1+
262.83130	816	1+
262.94584	122	
263.98056	168	
265.05766	90	
265.80169	158	
266.81241	110	
266.83565	384	1+
266.86207	112	
267.79515	232	
268.80293	144	
268.90344	104	
269.34603	114	
269.40224	98	
270.87140	88	
271.49442	128	
271.84956	486	1+
272.34984	212	
272.85363	348	1+
273.79380	490	1+
274.84924	128	
275.80666	808	1+
276.82484	132	
276.83680	256	1+
276.85574	184	
277.19510	106	
277.85363	146	
278.03005	98	
278.35975	98	
278.85769	96	
278.91642	120	
279.02052	138	1+
279.09219	876	1+
279.79721	162	
280.79440	198	1+
280.85435	250	1+
281.87535	130	
282.46593	92	
282.78546	764	1+
282.83873	274	1+
282.98009	102	
283.06836	132	
283.35604	152	
283.84321	156	1+
283.86717	90	
283.97030	122	
284.29748	100	
284.40705	100	
284.78970	416	1+
285.02375	164	
285.49314	96	
285.84797	228	
286.18575	128	
286.78532	240	1+
287.43420	88	
287.81793	154	
287.86271	254	1+
288.78489	582	1+
289.02683	102	
289.78747	494	1+
289.81081	208	
289.85649	88	
290.08910	114	
290.81815	110	
291.80182	756	1+
292.86663	118	
292.88502	152	
293.87699	178	
294.80851	124	
294.86080	184	
295.84022	90	
295.88094	98	
296.80364	460	1+
296.85075	94	
296.87170	246	
297.06127	106	
298.98109	88	
299.78719	602	1+
299.86718	428	1+
300.82357	134	
300.87306	346	1+
302.78084	172	1+
302.81686	120	
304.85829	128	
305.80776	110	
305.87974	162	
306.81284	92	
306.88370	590	1+
307.00804	100	
307.79749	562	1+
307.88791	418	1+
308.02900	156	1+
308.29884	104	
309.81309	246	1+
309.91292	162	
310.87729	264	
311.86510	102	
311.88942	164	
312.22924	104	
312.80367	308	
312.89183	382	1+
312.91233	98	
313.36714	96	
313.49953	90	
313.88151	144	
314.81734	150	
315.00672	106	
316.50076	88	
318.42385	102	
318.73764	100	
318.81012	148	
319.75213	120	
320.76638	90	
321.82245	130	
324.77435	308	1+
324.86506	96	
324.89519	542	1+
326.03695	90	
326.81773	88	
326.87968	224	1+
328.18359	106	
END IONS

###FS:    #m/z: 340.94096 #charge 1+
###MS: 62
###MSMS: 64
BEGIN IONS
TITLE=Cmpd 47, +MS2(340.9410), 28.0-35.0eV, 1.4min #64
RTINSECONDS=81.094
SCANS=62,64
PEPMASS=340.94096	3273234
CHARGE=1+
190.86658	318	
192.92883	314	
195.08163	96	
196.88458	182	
203.98608	92	
205.94963	242	
207.40632	176	
208.93522	498	1+
208.95438	130	
210.89824	132	
211.93720	196	
212.87882	812	1+
213.93968	2264	1+
214.87772	160	
214.89603	160	
214.95435	136	1+
215.88739	1174	1+
215.93913	300	
217.88350	424	1+
217.94150	148	
221.89120	156	
223.96351	188	
224.83306	162	
225.89680	110	
226.33447	116	
226.89460	96	
226.94602	286	
227.91907	130	
227.95907	144	
228.84807	102	
228.89457	170	
228.94005	222	1+
230.88833	2300	1+
231.94944	3086	1+
233.02815	96	
233.40168	186	
233.89728	1048	1+
234.78473	172	1+
235.89569	442	1+
235.94914	116	
237.89017	120	
238.00084	98	
240.05486	100	
240.92064	150	
241.79299	166	1+
241.82091	228	1+
241.83723	160	
242.91310	96	
242.93750	126	
243.95735	250	1+
245.96491	292	1+
246.04109	100	
248.89842	956	1+
249.42435	116	
249.90106	714	1+
249.96027	1332	1+
250.97639	104	
251.81635	138	
251.91470	112	
252.05097	178	
252.47302	126	
252.92591	98	
253.34918	138	
253.88180	252	1+
253.91045	158	
254.09886	266	1+
254.90563	522	1+
254.96601	1946	1+
255.06171	98	
255.91931	114	
256.37939	94	
256.84665	148	
257.80634	130	1+
258.35821	98	
258.84959	288	
258.90040	118	
259.84418	452	1+
259.95675	388	
262.13993	104	
262.34284	98	
262.96225	210	1+
263.11293	152	1+
264.00614	98	
264.90424	136	
265.52065	116	
265.85411	298	1+
266.00364	152	1+
266.04326	140	
268.84572	220	
269.46467	100	
269.79686	164	
269.91048	96	
270.80319	118	
270.84943	304	1+
271.42648	124	
271.78881	148	
271.93520	284	1+
272.85034	376	1+
272.91947	96	
273.12162	104	
273.79420	204	
273.92378	160	
274.80327	594	1+
274.89049	130	
275.82589	94	
276.39825	100	
276.85456	420	1+
276.87503	98	
277.12777	100	
277.99913	100	
278.81205	144	1+
278.84616	552	1+
279.79535	104	
280.78664	202	1+
281.85591	178	1+
282.28005	96	
282.87868	166	1+
283.43353	132	
283.47786	92	
283.78479	124	
283.86017	96	
284.39655	110	
284.79095	240	1+
284.87567	134	
285.85916	106	
286.87124	380	1+
287.80964	214	
287.87064	238	1+
288.40531	100	
288.99946	254	1+
289.79094	300	1+
290.87660	224	
291.80566	288	
292.80627	122	
292.85350	164	
293.85849	140	
293.88854	128	
293.97371	170	
294.83011	278	1+
294.84977	138	
294.87304	224	
294.96471	92	
295.86741	230	1+
295.88763	216	
297.54751	118	
297.92050	90	
298.08794	90	
298.55886	94	
298.80248	254	1+
301.87834	156	
302.47127	96	
302.86577	144	
302.94309	176	1+
302.95659	96	
303.86730	100	
303.96374	98	
304.35986	92	
304.92587	268	1+
305.80596	206	
305.86762	92	
306.88227	730	1+
307.80002	148	
308.86819	200	1+
308.93565	92	
309.81878	202	1+
310.43095	100	
310.87666	336	
311.85897	172	
311.87486	364	1+
312.81023	154	
312.87034	124	
312.96035	120	
314.82100	152	
316.11637	94	
316.81793	92	
317.38610	96	
321.81473	126	
322.04389	118	
322.89757	128	
322.99787	100	
323.30214	102	
324.89604	348	
325.86713	126	
326.34282	94	
327.41292	134	
327.62174	94	
327.82624	90	
328.88736	198	
329.81310	464	1+
329.87925	144	
329.88254	142	
330.81475	386	1+
331.78028	102	
332.89056	118	
335.74531	188	1+
338.77907	96	
338.79735	96	
338.87397	130	
338.89038	164	
339.78130	136	
340.04207	164	
341.75787	94	
343.83107	106	
343.87031	104	
343.91494	96	
346.37686	108	
END IONS

###FS:    #m/z: 363.95706 #charge 1+
###MS: 62
###MSMS: 65
BEGIN IONS
TITLE=Cmpd 48, +MS2(363.9571), 28.0-35.0eV, 1.4min #65
RTINSECONDS=81.8665
SCANS=62,65
PEPMASS=363.95706	2322582
CHARGE=1+
182.87105	408	1+
185.86566	128	
187.04863	106	
187.87083	112	
189.86229	1686	1+
191.85828	1804	1+
194.89018	140	
196.88524	658	
205.94627	118	
206.88580	100	
207.87461	790	1+
207.94494	388	1+
208.03531	110	
209.86951	388	
209.94363	2808	1+
210.12061	104	
210.88291	1366	1+
212.87978	7696	1+
216.40850	228	1+
218.91448	134	
219.86758	114	
220.95404	102	
222.95230	2112	1+
223.88934	384	1+
224.94897	2856	1+
226.88737	100	
226.94728	16594	1+
226.97185	314	
227.15368	166	1+
227.86129	116	
227.89847	152	
228.05857	118	
228.79447	104	
228.89433	2202	
228.94253	18756	1+
229.02903	130	
229.04668	232	1+
230.25053	94	1+
230.45956	98	
230.79355	308	1+
230.89014	12892	1+
231.01683	196	1+
232.78631	98	
232.88571	1036	1+
234.42696	226	1+
234.88041	684	1+
235.82930	248	1+
235.93485	96	
237.12948	114	
237.89494	306	1+
238.76862	92	1+
238.93844	156	
239.07325	156	1+
240.81859	162	
240.89192	154	1+
240.94168	536	
240.96218	1524	1+
241.49180	126	
241.93984	1238	1+
242.94244	894	1+
242.95961	1188	1+
243.52796	104	
243.82204	476	1+
244.95728	8920	1+
245.10475	124	
245.94050	216	
246.44155	118	
246.90508	626	1+
246.95320	10726	1+
247.18469	106	1+
248.41598	98	
248.80359	568	1+
248.84238	110	
248.90009	4196	1+
250.06206	110	
250.79578	242	1+
250.89580	692	1+
250.97066	314	
251.07150	98	
251.90909	208	
251.94212	334	1+
251.95580	116	
252.08065	362	1+
252.88948	120	
253.52031	106	
253.60435	104	
253.83248	274	1+
253.90708	726	
254.72787	100	
255.01564	270	1+
255.92294	324	1+
256.83869	104	
258.82931	696	1+
258.85053	250	1+
258.91054	110	
258.97376	116	
259.93415	134	
260.97000	1076	1+
261.82988	356	
262.79950	114	
262.82944	552	1+
262.97126	228	
263.97000	870	1+
264.11367	150	
264.45928	100	
264.79888	160	
264.81973	110	
265.91432	386	1+
266.09573	136	
266.81174	430	
266.85072	198	
266.86711	146	
266.93969	118	
266.97565	168	
267.10166	224	
267.34951	164	
267.80106	196	1+
267.86826	100	
267.97348	1474	1+
268.85141	108	
268.86903	208	1+
269.79945	330	1+
269.91157	102	
269.92472	170	
269.96891	1380	1+
271.15535	102	
271.91634	192	
272.07098	198	1+
272.82944	104	
272.84650	98	
273.79214	458	1+
273.90675	240	1+
274.06939	310	1+
274.14154	112	
276.35343	186	
276.85375	146	
277.81235	154	
277.83949	366	1+
277.85724	122	
277.91260	112	
278.80160	262	
278.84287	260	1+
279.10084	382	1+
279.79968	132	
280.79008	1410	1+
281.85201	382	1+
281.88974	140	
281.92541	290	1+
283.60614	112	
283.85127	628	1+
283.98686	122	
284.82531	162	
284.87694	116	
284.96719	216	1+
285.12701	128	
285.15366	116	
285.84709	1498	1+
286.91927	102	
287.86275	124	
288.79071	176	
288.86940	108	
289.08704	274	1+
289.87601	226	
290.11222	238	1+
290.78689	490	1+
290.80851	288	1+
291.93477	210	1+
292.39657	126	
292.43660	214	
292.86427	102	
293.11789	274	
293.89036	128	
294.85594	136	
295.93132	132	
296.01948	226	1+
296.80882	620	1+
296.86533	116	
296.93016	140	
297.10876	98	
297.16269	116	
297.87792	126	
298.80423	1378	1+
300.80275	258	
300.85612	670	1+
301.81610	280	
301.86038	580	1+
301.93028	118	
302.00379	98	
302.88870	134	
303.35184	102	
303.80536	1114	1+
303.85608	3126	1+
303.97218	306	1+
304.87763	176	
305.88593	126	
305.94330	226	1+
306.88229	112	
306.90444	166	1+
307.13328	134	
308.32060	172	
308.80884	220	1+
308.93047	226	1+
309.30883	106	
309.88138	634	1+
310.88009	400	1+
311.07922	204	1+
311.43099	102	
312.82433	96	
312.87647	200	1+
313.12270	142	
314.81765	192	
316.43495	104	
316.75843	178	1+
316.81205	594	1+
316.93539	264	1+
319.82402	170	
319.87436	226	
320.01029	142	1+
320.89430	140	
321.15243	110	
321.81866	692	
321.86526	674	
322.16259	154	
322.40007	126	
322.81822	332	
322.84172	122	
322.93122	608	1+
324.87307	218	
325.17153	230	1+
326.80551	102	
326.87385	1300	1+
327.33977	98	
327.71299	222	1+
328.89973	128	
330.82347	136	
331.75431	110	
336.25049	102	
336.74483	186	
336.94537	596	1+
337.83323	328	
337.89828	144	
338.94553	264	
339.82851	682	1+
339.85796	114	
339.90317	154	1+
340.93941	398	1+
348.74528	252	1+
350.97186	124	
351.79945	168	1+
356.76876	130	
357.71393	150	
361.71981	160	
361.77814	142	
362.70063	296	1+
362.84808	144	
365.78010	242	1+
367.73257	228	1+
368.84085	120	
END IONS

###FS:    #m/z: 322.93054 #charge 1+
###MS: 66
###MSMS: 67
BEGIN IONS
TITLE=Cmpd 49, +MS2(322.9305), 28.0-35.0eV, 1.4min #67
RTINSECONDS=85.535
SCANS=66-67
PEPMASS=322.93054	5384724
CHARGE=1+
83.43049	84	
100.27724	98	
117.14380	78	
188.43676	90	
189.86319	140	
190.43446	104	
191.86164	244	
191.94034	86	
191.96405	84	
192.89175	182	
195.86425	92	
196.88433	442	1+
196.90702	90	
205.95022	584	
207.97821	90	
208.87460	112	
210.90268	104	
212.03284	80	
212.87788	338	1+
214.89166	332	1+
216.02822	102	
216.06044	84	
218.90566	160	
220.84094	84	
222.42221	84	
222.95179	560	
223.95797	804	1+
224.81767	260	1+
225.39871	96	
226.89884	378	1+
227.90362	264	1+
227.93640	80	
227.95436	126	
227.97403	100	
229.84208	142	
230.85382	80	
230.88780	384	
234.11440	106	
235.36190	96	
235.79363	78	
235.89076	304	1+
236.89384	236	1+
236.91288	84	
238.93817	194	
239.07757	114	
239.78734	218	
240.58416	86	
240.78247	94	
240.82357	394	
240.94095	2190	
241.94303	1394	
242.01276	102	
242.82291	150	
242.94184	4886	1+
243.81619	534	1+
243.96720	124	
244.39292	92	
244.83217	294	1+
244.87501	96	
244.93998	1064	1+
245.89637	100	
246.43976	82	
246.97731	284	
247.11699	86	
248.89975	344	1+
249.85764	90	
250.06162	80	
250.08106	84	
250.96981	176	
252.03438	78	
252.16984	102	
253.05321	98	
253.83223	128	
254.77955	220	1+
255.06417	112	
255.84234	82	
256.37863	88	
256.83118	78	
256.85073	82	
257.79542	146	
257.81157	94	
258.08787	202	1+
258.44536	84	
258.83285	326	1+
258.91439	124	
258.97373	150	
259.91397	80	
260.83361	234	
261.83041	1092	1+
262.42448	112	
262.97434	90	
263.97956	252	
265.05612	134	
265.55765	82	
265.80097	126	
265.85123	88	
265.97407	98	
266.00073	102	
266.86283	82	
267.84223	240	1+
268.96601	84	
269.08537	92	
269.86549	180	1+
269.95102	96	
270.79877	332	1+
271.84305	186	
272.37530	100	
273.79543	886	1+
273.85122	102	
275.81136	446	1+
275.94118	84	
275.98928	114	
276.11668	100	
276.79085	382	1+
276.85228	212	1+
277.37917	98	
278.95242	106	
279.09071	678	1+
280.05805	126	
280.80747	376	1+
280.84185	88	
281.42732	188	
281.78963	78	
283.35666	98	
283.78836	592	1+
283.86448	84	
284.28944	164	
284.36578	80	
284.86196	324	1+
284.93736	98	
285.07206	102	
285.78074	98	
285.84537	90	
286.84601	202	1+
286.92271	128	
287.79568	168	
287.89329	204	1+
289.17104	80	
289.78726	198	
289.80952	158	
289.87973	242	
290.78821	294	
291.78299	78	
291.80419	684	1+
292.88417	84	
293.87138	126	
294.03966	102	
294.86112	118	
296.80773	230	
296.87651	120	
297.80149	378	1+
298.80135	252	1+
298.86869	86	
299.78569	512	1+
301.79756	182	
302.82149	112	
304.88153	94	
305.80961	218	
305.84315	140	
306.80799	166	
306.83735	86	
306.88360	96	
307.01983	84	
307.44808	88	
307.50834	80	
307.79599	430	1+
307.89391	296	1+
308.83189	100	
308.87148	290	1+
309.81117	316	1+
311.40791	92	
311.87810	422	1+
312.80345	498	1+
312.90537	94	
315.82415	268	
317.88722	86	
318.86185	118	
319.02453	98	
319.43448	110	
319.85191	82	
321.81484	138	
323.38833	88	
324.78195	98	
324.81753	162	1+
324.89615	124	
325.88565	118	
325.90337	102	
326.17286	94	
326.72033	186	1+
326.87937	244	1+
326.90091	170	
327.45749	84	
328.28700	88	
328.39141	98	
END IONS

###FS:    #m/z: 507.84632 #charge 1+
###MS: 66
###MSMS: 68
BEGIN IONS
TITLE=Cmpd 50, +MS2(507.8463), 28.2-35.2eV, 1.5min #68
RTINSECONDS=86.3075
SCANS=66,68
PEPMASS=507.84632	686992
CHARGE=1+
196.01747	272	1+
199.88586	264	
209.88381	236	1+
213.88963	188	1+
222.88962	148	
222.97605	320	1+
224.97640	258	
229.95103	214	
230.88868	154	
232.40236	182	
232.89590	222	
236.89117	346	1+
238.06466	182	
239.85860	204	
240.08665	238	1+
250.96853	290	
252.07978	192	
254.07090	182	1+
254.88848	146	1+
257.79855	208	1+
260.88086	280	1+
262.38344	150	
262.90498	194	
263.04049	222	
265.08926	354	1+
265.41447	172	
266.16997	220	
266.38341	250	1+
268.11018	176	
269.87279	162	
270.86005	238	
270.92468	174	
271.39638	188	
272.85313	862	1+
272.92208	212	1+
273.38875	298	
276.85470	204	1+
278.89774	292	1+
279.39268	616	1+
280.88356	172	
281.37940	404	1+
281.85589	254	1+
281.97695	330	1+
282.39859	366	1+
282.97853	314	1+
283.32696	164	
284.89478	284	1+
285.85473	162	
286.35850	302	1+
286.86498	150	
286.93032	220	1+
287.85176	1014	
287.93242	162	1+
288.86744	620	
289.87817	686	
290.13167	162	
290.38186	192	
290.86633	1584	1+
290.90923	366	1+
293.02053	130	1+
293.11334	194	1+
293.87312	4476	1+
294.80988	346	1+
295.81434	224	1+
296.88008	436	1+
297.81676	466	1+
298.34402	170	
298.80193	224	
298.82874	302	1+
298.85782	470	1+
299.07668	152	
300.84548	412	
300.86010	1108	1+
301.88133	228	
302.09359	160	1+
303.86239	418	
305.82882	146	
305.86344	1134	1+
306.06413	182	1+
306.88898	244	
307.88992	1018	
308.14129	1076	1+
308.36416	392	1+
308.44102	252	1+
308.83959	550	1+
308.87163	3260	1+
309.09402	212	1+
309.37510	264	1+
309.89026	1434	1+
310.03903	302	1+
310.15439	732	1+
310.25258	168	1+
310.82204	208	
311.15692	486	1+
311.34676	452	1+
311.81713	382	1+
311.88443	8614	1+
312.34641	282	1+
312.80841	194	
312.82069	274	1+
313.80779	258	1+
314.37306	162	
314.86436	1164	1+
316.80007	200	1+
316.82216	362	1+
316.86334	300	
317.37494	190	
317.82616	306	1+
317.85582	542	1+
317.88009	244	
318.86060	400	1+
318.88100	608	1+
318.93411	168	
319.35656	342	1+
319.82038	170	
320.35864	294	1+
321.35256	446	1+
322.86088	340	
322.88661	282	
323.32661	394	1+
323.37183	444	1+
323.85600	732	1+
323.87346	518	
324.37961	282	1+
325.89987	330	
326.88025	4806	1+
327.34722	170	
327.38229	462	1+
327.80686	286	1+
327.82671	202	
329.16263	350	1+
329.88358	230	
330.82879	162	
330.88049	190	
330.91710	202	
331.83411	160	
331.89078	354	
332.87361	1278	1+
332.94548	286	1+
333.89603	488	1+
334.39877	342	1+
334.83925	550	1+
335.83816	512	1+
335.88523	438	1+
336.80529	206	1+
336.87579	698	1+
336.94223	264	1+
337.40129	292	1+
337.88030	478	1+
338.03774	166	
338.38435	318	
340.79214	182	
340.83759	164	
341.70118	216	1+
344.90503	352	1+
345.86239	146	
346.13795	188	1+
346.35788	242	1+
347.75942	200	1+
347.82702	266	1+
348.16810	180	1+
348.91095	246	1+
349.01362	236	1+
349.77761	242	1+
350.57782	136	1+
350.83054	214	
350.89097	750	1+
352.77355	188	
352.99492	218	1+
353.78678	258	
353.85361	1234	1+
354.78845	146	
354.83701	280	1+
356.78881	166	
356.83682	158	
357.38185	204	
358.27458	344	1+
359.27346	228	1+
359.78139	282	1+
361.89337	222	1+
362.36347	158	
362.80597	240	1+
362.97569	204	1+
363.30894	212	1+
363.37670	318	1+
363.84369	414	1+
364.03287	242	1+
364.78348	270	1+
364.86416	212	1+
365.00942	152	
365.59866	214	1+
365.78783	192	1+
366.18814	282	1+
366.37719	400	1+
366.41905	168	
366.83971	1890	1+
367.70853	2078	1+
367.90659	242	
368.34637	220	1+
368.84207	334	
368.86446	166	
368.89830	400	
369.04386	236	1+
369.83519	462	1+
369.87882	348	1+
369.92781	204	
370.72697	212	
370.78562	212	
371.19374	192	1+
371.73009	776	1+
371.79440	224	
372.85442	216	
372.88217	312	1+
373.71603	348	1+
373.82962	434	1+
373.93066	162	1+
375.73367	284	
375.86534	512	1+
377.78882	176	1+
377.84451	206	
377.85873	940	1+
377.89007	216	
380.32029	152	
380.72112	482	
380.74264	170	
381.71249	884	1+
381.80311	228	
381.83496	514	1+
382.77860	260	1+
382.86321	412	1+
383.77981	182	1+
384.41730	166	
384.85113	4280	1+
385.38098	386	1+
385.39413	350	1+
385.80715	226	1+
385.88586	372	1+
386.73659	258	
387.77385	152	
387.79243	434	1+
387.84577	160	
388.72620	504	1+
388.79579	362	1+
388.86068	266	1+
389.19690	510	1+
389.84361	172	
390.74876	230	1+
390.84176	736	
391.05584	222	1+
391.38310	232	1+
391.80176	152	
391.83750	1114	1+
392.68325	220	1+
392.86289	452	1+
392.90447	166	
393.80308	180	
394.90333	148	
395.87078	154	
397.38090	306	1+
397.73434	212	
397.81544	172	
397.86276	212	
397.90222	288	1+
398.73252	468	
398.86734	202	
399.72277	694	1+
399.85609	686	1+
400.91422	180	
402.86673	2022	1+
404.16420	258	1+
404.37410	146	1+
404.81365	262	1+
405.72898	174	
405.77449	344	1+
405.82016	162	1+
405.87109	568	
406.85663	338	
406.94499	158	1+
407.72803	178	
407.86601	7242	1+
407.98424	166	1+
409.72280	490	
409.82163	282	
410.73957	232	
410.81627	196	
410.84378	696	1+
411.80879	868	1+
411.87793	182	
412.73137	606	1+
412.84637	558	1+
412.87318	208	
413.87828	702	1+
415.83017	250	
415.87410	384	
416.75862	184	1+
416.88377	280	
417.87456	412	1+
418.73618	186	1+
421.88241	310	
422.74512	242	1+
422.81504	292	1+
422.86741	254	
423.79102	152	
423.87782	310	
424.87397	166	
425.82973	162	
425.87581	270	
426.21724	274	1+
426.75308	184	
426.86144	2070	1+
427.73344	2148	1+
428.85701	384	
428.88516	328	
429.82549	446	1+
429.85533	226	
430.74028	1240	1+
430.85761	170	
430.89233	298	
431.86775	462	
432.05096	186	1+
432.69343	278	1+
432.85491	510	1+
432.87848	416	1+
433.58169	90	1+
433.85738	396	1+
438.77828	174	
439.89509	728	1+
440.69745	352	1+
440.92036	216	1+
441.80219	210	1+
442.88119	266	
443.74953	304	1+
444.40030	248	
444.87455	2046	1+
445.74679	532	1+
447.74200	276	1+
447.76827	164	
447.88189	210	
448.20947	198	1+
448.77537	204	
448.89609	348	
449.87581	846	1+
450.74868	574	1+
450.77324	264	
452.75976	352	1+
455.70487	182	1+
457.90724	348	
458.32421	190	1+
458.91257	314	
462.88305	870	1+
463.66667	182	1+
464.09830	208	1+
467.89115	1212	1+
468.77678	526	1+
475.71780	414	1+
479.72987	268	1+
481.72046	208	1+
482.22656	150	
483.80142	152	
485.90472	510	1+
486.79028	182	
486.84159	274	1+
487.89355	132	1+
488.72536	192	1+
491.85220	164	
498.79511	164	
499.23110	202	1+
499.73691	238	1+
500.73713	162	1+
502.80379	204	1+
504.22464	160	1+
504.80050	462	1+
505.74147	232	1+
505.83322	116	1+
507.63947	100	1+
509.85838	596	1+
510.63765	220	1+
511.34817	114	1+
511.64172	198	1+
512.79954	254	1+
END IONS

###FS:    #m/z: 336.94637 #charge 1+
###MS: 66
###MSMS: 69
BEGIN IONS
TITLE=Cmpd 51, +MS2(336.9464), 28.0-35.0eV, 1.5min #69
RTINSECONDS=87.08
SCANS=66,69
PEPMASS=336.94637	382278
CHARGE=1+
52.57912	96	
182.87059	230	
185.86622	160	
196.88961	140	
197.87261	90	
203.88334	146	
206.41176	94	
206.49816	90	
206.97040	140	1+
209.89110	134	
209.94353	166	
210.88430	584	1+
211.94456	5672	
212.87867	4158	1+
212.90508	108	
212.94597	168	
213.13411	94	1+
213.94030	2164	1+
214.89742	210	
215.88580	470	1+
215.93783	494	1+
217.88581	350	1+
219.84010	112	
219.96765	162	
221.89502	94	
221.95251	326	1+
222.95511	282	1+
223.88767	104	
224.96269	156	
226.42288	90	
226.89561	156	
226.97387	160	
227.78565	134	
227.89229	190	
227.95384	448	1+
228.89295	632	1+
229.95535	4904	
230.88983	5340	1+
230.95992	194	
231.94977	2564	1+
232.82129	486	1+
233.56665	106	
233.82336	348	1+
233.89892	374	
233.91416	102	
233.95191	264	
234.97763	90	
235.86910	96	
235.89468	136	
236.13847	96	
237.05105	96	
237.08301	94	
237.89022	108	
238.96424	98	
240.91553	92	
241.98732	94	
246.06797	98	
246.90621	138	
246.97569	184	
247.96589	1264	1+
248.89908	1958	1+
249.01649	112	
249.05065	146	
249.40680	166	
249.83139	498	1+
249.95710	902	1+
251.90840	136	
251.93020	182	
252.19876	104	1+
252.83032	418	1+
252.91221	110	
252.97137	2804	1+
253.08327	98	
253.83577	276	1+
253.85820	196	1+
253.90659	688	
253.94337	136	
254.94046	132	
254.96588	1558	1+
254.99155	106	
255.07314	326	
255.78102	98	
255.91819	106	
256.90727	240	1+
257.82003	92	
258.84358	360	1+
260.88313	94	
260.94320	144	
261.83600	220	
262.83414	128	
263.84815	96	
263.97849	130	
264.39230	148	
264.80834	98	
265.08657	136	
265.84978	158	1+
266.41983	94	
266.53803	92	
266.86986	116	
266.98990	156	
267.42261	94	
267.83714	814	1+
267.97530	122	
268.83902	652	1+
268.96128	94	
270.01860	136	
270.52213	106	
270.98235	326	
271.80036	206	1+
271.85031	108	
271.91220	544	1+
271.94499	102	
272.97885	436	1+
273.79021	340	1+
273.84702	122	
274.80368	118	
274.85955	114	
274.87547	92	
275.35927	168	
276.80690	90	
276.85711	372	1+
277.83656	784	1+
278.39047	92	
278.83868	562	1+
279.09862	140	
279.81522	184	
279.86102	140	
280.83650	164	
281.83763	140	
281.93783	112	
282.95496	268	1+
283.03107	106	
283.79121	240	
284.59343	92	
284.87827	100	
285.03280	94	
285.85316	352	
285.93321	112	
286.84895	1448	1+
289.56142	110	
289.87833	170	
290.04839	110	
290.10294	116	1+
290.78443	118	
290.86160	368	1+
291.80556	138	
292.45455	92	
293.10697	148	
293.96397	98	
293.99850	284	
294.45692	108	
294.49484	112	
294.86637	90	
294.91219	142	
295.03071	90	
295.08711	106	
295.83388	118	
295.89184	178	
296.85218	110	
296.87514	94	
296.97122	112	
299.86945	208	
300.84287	300	1+
302.90470	104	
303.20088	146	
304.13511	102	
304.86605	120	
305.53502	104	
306.86190	188	
306.88365	292	1+
308.86071	334	1+
309.14074	92	
310.82147	356	1+
310.91993	90	
311.87835	316	1+
314.81676	428	1+
315.56203	110	
315.81819	300	1+
318.95860	140	
320.55266	110	
321.45060	94	
321.81809	130	
321.84223	98	
321.88429	104	
323.86111	126	
324.89925	244	1+
326.37618	90	
326.90039	130	
327.39735	210	
327.63057	94	
327.84985	172	1+
328.89833	102	
329.89126	142	
332.83402	116	
332.89907	174	1+
334.89055	152	
335.09847	106	
336.90381	96	
337.77250	94	
337.79479	352	1+
339.83095	134	
340.60341	106	
341.37875	90	
341.76330	166	1+
END IONS

###FS:    #m/z: 322.93094 #charge 1+
###MS: 70
###MSMS: 71
BEGIN IONS
TITLE=Cmpd 52, +MS2(322.9309), 28.0-35.0eV, 1.5min #71
RTINSECONDS=90.7435
SCANS=70-71
PEPMASS=322.93094	5370790
CHARGE=1+
187.10594	98	
193.88562	104	
196.88539	110	
201.04556	204	
202.89612	86	
205.95090	530	1+
207.97566	168	
208.90352	102	
208.98215	118	
209.94336	190	
210.90089	120	
212.82765	88	
212.88134	318	
212.89968	218	1+
212.98688	84	
213.83649	174	
214.55624	86	
214.89694	100	
215.89371	134	
218.81463	88	
218.88961	222	1+
219.86336	174	1+
221.94796	100	
222.52664	92	
222.95332	822	1+
223.00662	86	
223.11860	90	
226.88888	100	
226.96300	90	
226.99597	90	
227.79252	88	
227.90377	150	
227.93303	130	
228.89349	170	
228.91235	256	
230.38496	88	
230.82997	110	
230.89366	412	1+
232.90231	280	1+
233.04865	88	
234.15579	100	
234.87981	106	
235.88207	148	
236.91379	98	
236.99802	110	
237.05008	116	
237.80630	172	1+
237.81913	150	1+
238.02839	126	
238.93972	266	
239.07153	108	
239.78906	234	1+
240.16550	90	
240.82059	560	1+
240.85336	140	1+
240.88603	118	
240.94006	2888	
240.96704	138	
241.79428	148	
241.94008	8166	1+
242.82533	128	
242.90130	92	
242.94209	5482	1+
243.00661	110	
243.81937	840	1+
243.88760	302	1+
244.82004	478	1+
244.93956	1644	1+
245.03763	268	1+
246.84552	172	
246.97509	506	1+
247.84361	100	
248.85322	184	
249.41767	98	
249.43102	94	
250.48534	86	
250.90259	128	
250.97270	246	1+
251.46599	110	
252.36811	104	
252.99829	94	
253.80417	118	
253.89621	144	
255.78204	268	1+
256.80328	88	
256.83910	436	1+
257.79889	184	
257.88115	312	1+
258.79565	120	
258.83207	746	1+
259.79936	96	
260.33893	160	
260.82981	178	
261.83185	232	
262.83372	222	
263.84444	194	
263.97695	160	
264.66813	150	
264.84844	410	1+
265.06048	286	1+
266.03691	94	
266.93772	232	
267.04598	88	
267.38452	94	
267.79511	198	
267.84881	266	1+
268.95569	254	
270.80791	86	
270.85083	106	
270.86558	86	
271.78573	198	
271.84570	132	
272.86010	94	
273.79185	322	1+
273.97648	88	
274.59867	86	
274.88355	160	1+
274.93040	94	
275.80855	230	
276.07954	114	
276.81169	110	
276.84305	222	
276.86127	120	
277.84208	140	
278.85547	118	
279.09176	242	
279.91658	118	
280.09616	188	
280.79251	554	1+
281.99267	140	
283.03060	154	
283.16738	286	1+
283.35436	172	
283.78972	610	1+
284.29256	260	
284.86145	134	
284.87790	150	
285.02518	122	
286.91979	132	
287.80495	100	
288.38431	102	
288.80740	386	1+
288.94620	88	
289.78852	340	
289.87913	260	
290.78756	158	
290.86103	406	1+
291.80398	612	1+
291.86383	354	1+
293.07009	98	
293.43720	166	
293.89529	254	1+
294.81515	118	
294.86738	412	1+
296.80766	512	1+
297.58349	94	
298.41250	92	
299.74799	102	
299.78632	252	
300.78653	104	
300.87188	190	
301.78689	212	
301.80936	336	1+
302.76086	144	
302.88192	98	
303.08437	92	
303.86588	174	
303.94664	100	
304.03475	92	
305.80650	150	
306.86149	114	
306.88349	662	1+
307.79995	294	
308.80122	176	
309.02210	104	
309.79648	170	
310.82492	308	1+
310.87063	92	
311.88648	262	
312.80209	170	
313.81811	458	1+
318.93251	104	
321.37091	86	
323.02193	88	
323.11007	104	
324.75923	92	
324.89477	186	
325.05115	90	
325.89685	264	
326.76535	96	
326.88967	140	
326.96201	160	
326.99783	102	
327.88378	372	1+
327.89987	90	
END IONS

###FS:    #m/z: 507.84684 #charge 1+
###MS: 70
###MSMS: 72
BEGIN IONS
TITLE=Cmpd 53, +MS2(507.8468), 28.2-35.2eV, 1.6min #72
RTINSECONDS=91.5165
SCANS=70,72
PEPMASS=507.84684	623022
CHARGE=1+
196.01699	366	1+
209.94348	186	
214.88619	282	
217.89936	158	
220.89527	224	1+
224.12011	304	1+
231.05921	206	1+
232.89933	290	1+
234.88459	482	1+
237.06049	410	1+
238.06208	340	1+
239.86113	182	
241.85498	418	
249.93567	170	
249.96645	500	1+
250.97155	424	1+
251.88930	324	1+
252.08058	230	1+
252.87039	250	1+
255.89693	216	1+
258.86797	652	1+
262.90276	236	1+
266.16810	360	1+
266.86109	232	1+
266.92369	154	
267.38464	160	
267.90374	150	
268.85410	688	1+
268.89999	186	
269.85648	604	1+
272.85382	990	1+
272.89269	300	1+
273.80171	308	1+
274.10802	172	1+
274.80439	216	1+
274.85425	338	1+
276.79858	210	1+
277.08455	150	
277.91201	154	
277.93585	222	1+
278.12649	206	1+
278.85125	156	
278.87111	164	
279.39262	312	1+
280.37542	396	1+
280.39303	272	1+
281.01122	278	1+
281.37650	282	1+
282.01466	230	1+
282.78794	154	
284.87175	172	1+
284.89830	276	
286.79297	192	
286.87063	204	
287.78448	280	1+
287.85283	864	
287.89261	464	1+
288.33876	218	
288.87121	542	
289.87984	652	
290.13203	326	1+
290.83283	286	1+
290.86598	2310	1+
290.98753	224	1+
292.81490	156	
293.87283	6098	1+
293.94706	266	1+
294.02693	270	1+
295.36434	260	1+
295.98789	170	1+
296.79994	160	
297.81849	306	
298.80576	490	1+
298.85261	426	
298.88420	196	
299.33830	184	1+
299.81224	316	1+
299.84480	238	
299.88443	164	
300.36895	232	1+
300.85547	468	
300.90676	212	1+
301.41842	168	
301.87212	160	
302.86170	740	1+
302.88829	182	
303.80573	204	
303.86524	524	1+
303.90961	206	
304.81940	354	1+
305.86478	1136	1+
305.95621	224	1+
306.39292	158	
307.89110	1168	
308.14195	872	1+
308.84892	268	
308.87356	2550	1+
308.90943	180	
309.80491	182	1+
309.84689	194	
309.88671	1020	
310.15651	818	1+
311.35356	286	1+
311.88341	12596	1+
311.97300	240	1+
312.34413	286	1+
312.85272	204	
313.82001	206	
313.96492	158	
314.82018	188	
314.86349	702	
314.94251	376	1+
315.06321	160	
315.16490	106	1+
315.37541	186	
315.78672	280	1+
315.82823	156	
315.87049	354	
316.81693	552	1+
316.86107	666	1+
316.88615	190	
317.37052	172	
317.88514	174	
317.90321	442	1+
319.83607	234	1+
319.85678	370	1+
320.85949	280	1+
320.88567	210	
321.35452	164	
321.89080	644	1+
322.34663	288	1+
322.38092	560	1+
322.89561	460	1+
323.12953	190	
323.85869	808	1+
324.82940	236	1+
325.89912	588	
326.15320	162	
326.88024	4314	1+
326.97022	186	1+
327.94208	142	1+
329.18057	154	
329.38888	162	
329.77603	248	1+
329.83555	168	
329.89568	646	1+
330.16045	226	
330.82552	400	1+
330.84775	512	1+
330.88081	778	1+
330.95104	234	1+
331.04272	220	1+
332.87498	1136	1+
333.89641	166	
334.39578	190	
334.81198	206	1+
334.90339	208	
335.83921	226	
335.89220	332	1+
336.39076	462	1+
336.94780	418	1+
337.39407	390	1+
337.80929	164	
337.88286	502	1+
339.40779	160	
339.82398	150	
339.88286	258	
339.90086	512	1+
340.72349	176	
342.36689	180	
344.78748	226	
344.89798	442	1+
345.37599	332	1+
345.83152	522	1+
345.90190	306	1+
348.38425	264	1+
348.90139	354	1+
348.92241	192	
349.83039	208	1+
349.86520	178	
349.95689	158	
350.14643	274	1+
350.88383	394	
351.86087	230	
351.88359	520	1+
352.77538	182	
352.91045	562	1+
353.84964	932	1+
354.01293	184	1+
354.88394	444	1+
355.02326	222	1+
355.83652	246	1+
355.88760	322	1+
356.71865	306	1+
356.78469	156	
357.85361	220	1+
358.88192	244	
360.77507	318	1+
360.87361	288	1+
361.31375	160	
362.76672	158	
362.80201	326	1+
362.88747	240	1+
363.77900	170	
363.80630	214	1+
364.71357	200	1+
366.18204	170	
366.79216	210	1+
366.84058	1886	1+
367.71084	630	
367.92613	250	1+
368.70668	1192	1+
368.89975	156	
369.83515	210	
369.89618	154	
370.03598	238	
370.78173	470	1+
371.72447	306	1+
372.77087	154	
372.79281	162	
372.85127	326	
372.86155	294	
373.00179	172	1+
373.71954	998	1+
373.83089	266	
374.81220	240	1+
374.84957	180	
374.91315	156	
376.87656	376	1+
377.35538	156	
378.38417	302	1+
378.73415	222	1+
380.71977	480	1+
380.77933	156	
380.85921	318	
381.84952	722	1+
382.38218	270	1+
382.74793	184	1+
382.78735	344	1+
382.85557	526	1+
383.72086	148	
383.79101	262	1+
384.74875	422	1+
384.85128	4748	1+
385.38806	196	1+
387.72794	184	
387.84428	234	
388.79360	262	
389.20294	268	1+
389.71106	528	1+
389.77479	162	
390.74350	184	
390.84202	470	
390.86522	254	
391.84833	410	
392.79817	154	
392.86493	538	1+
393.79713	726	1+
394.83563	264	
395.73110	574	1+
395.74583	162	
395.86632	266	1+
397.63341	114	1+
397.71276	190	
397.86598	592	1+
398.72743	718	1+
398.86844	418	1+
399.39087	170	1+
399.84557	342	
400.78174	180	1+
401.36404	174	
401.74605	228	1+
401.89845	258	1+
402.22258	194	1+
402.86597	2386	1+
402.89819	180	1+
403.03514	198	1+
403.38688	172	
403.87152	1600	1+
405.37629	208	1+
405.73108	202	
405.87136	888	1+
406.74846	534	1+
407.72604	338	1+
407.86582	8390	1+
407.93534	204	
409.72796	1024	1+
409.94709	156	
410.83711	678	1+
411.72698	302	1+
411.81157	644	
411.86349	192	
412.73202	198	1+
412.84954	584	1+
413.07476	178	
413.87803	676	1+
414.85057	308	
415.87640	430	1+
416.87957	266	1+
417.82204	150	
419.80615	172	1+
420.04866	132	1+
420.88301	666	1+
421.87366	184	
422.87029	680	1+
423.36882	160	
423.78247	282	1+
423.82351	410	1+
424.82638	348	1+
425.41003	186	
425.75120	354	
425.87472	392	
426.53302	156	1+
426.76184	226	
426.86555	1510	1+
426.93941	212	
427.73662	1778	1+
428.02055	200	1+
428.84973	354	
428.88192	724	1+
429.82666	288	1+
429.84951	170	
430.70234	162	1+
430.74245	890	1+
430.86434	952	1+
431.86919	814	1+
432.89138	260	
433.85019	158	
433.86797	180	
433.88646	492	1+
433.90416	158	
434.68368	156	
434.75564	188	1+
434.85619	358	1+
434.88757	298	1+
436.90508	180	1+
438.88961	578	1+
439.89342	512	1+
443.75466	256	
443.80907	208	1+
444.76147	196	
444.87432	2254	1+
444.94906	240	
445.74722	634	1+
447.72620	232	
447.83645	326	1+
448.23575	240	1+
448.89060	1202	1+
449.92756	144	1+
450.74424	626	1+
450.77399	284	
451.83705	148	1+
455.02936	150	1+
457.24941	220	1+
457.90425	1090	1+
459.78256	156	
461.21783	156	1+
462.88513	512	1+
464.83752	204	1+
466.78536	190	
467.77813	802	1+
467.88970	724	1+
468.77982	698	1+
469.71152	168	1+
471.78351	164	
472.21788	164	
474.79931	270	1+
477.71746	190	1+
479.76731	170	
485.79921	422	1+
485.90016	504	1+
486.80576	400	1+
486.84210	342	1+
491.80275	390	1+
492.73931	162	
493.10903	324	1+
499.73263	204	
503.22960	200	1+
503.59593	180	1+
504.59821	128	1+
504.74746	178	1+
508.28902	194	1+
509.86105	622	1+
END IONS

###FS:    #m/z: 336.94663 #charge 1+
###MS: 70
###MSMS: 73
BEGIN IONS
TITLE=Cmpd 54, +MS2(336.9466), 28.0-35.0eV, 1.6min #73
RTINSECONDS=92.2885
SCANS=70,73
PEPMASS=336.94663	353466
CHARGE=1+
182.86972	114	
183.87032	110	
185.09050	96	
197.87658	198	1+
197.89065	124	
199.10835	104	
205.95023	196	
206.47156	96	
207.98128	126	
209.94569	128	
210.88427	416	1+
211.94484	10284	1+
211.97057	118	
212.87904	3584	1+
213.93931	5234	1+
213.96707	86	
213.99176	106	1+
214.87585	188	
214.88714	928	1+
214.96281	88	
215.88591	680	1+
217.93824	156	
220.83722	86	
223.95859	138	
224.83756	124	
224.97251	166	
225.96967	138	
226.40438	94	
226.95149	138	
226.97146	260	
227.78709	358	1+
227.93150	88	
227.95451	130	
228.89458	836	1+
228.93709	112	
229.95497	10266	1+
230.88885	5836	1+
231.95020	3890	1+
232.08049	102	1+
233.83286	140	
233.89541	248	
233.94862	570	
234.82475	130	
235.83402	180	1+
235.89472	98	
235.94747	192	
237.02118	134	
237.89809	90	
239.56630	100	
239.93613	158	
239.95253	152	
240.91106	194	1+
241.63862	84	
242.84625	162	1+
242.95572	88	
243.92678	96	
244.96303	86	
246.39259	196	
246.40691	86	
246.90650	166	
246.97806	124	
247.38686	122	
247.43520	168	1+
247.96553	2158	
248.08333	116	
248.90026	2178	1+
249.14855	90	
249.17097	92	
249.95865	1308	1+
250.47852	98	
250.83579	130	
251.83905	272	1+
251.87660	84	
251.91057	186	
251.96269	188	
252.82261	142	
252.87146	100	
252.97141	4780	1+
253.06166	106	
253.08746	136	
253.83100	102	
253.90454	1556	1+
253.92752	126	
254.12369	92	
254.81394	106	
254.96596	2472	1+
255.78370	178	
256.55959	94	
256.84858	96	
256.88517	140	
258.41349	98	
258.84572	246	1+
259.95499	184	
260.83150	298	1+
261.83210	222	1+
261.98703	90	
263.02339	88	
264.85043	122	
265.08614	114	
265.41235	90	
266.99847	144	
267.34659	84	
268.84005	1756	1+
268.99476	108	
269.79081	202	1+
269.92554	168	
269.95956	94	
270.98236	642	1+
271.84693	468	1+
271.91608	530	1+
272.40134	106	
272.97841	748	1+
273.79240	146	
273.91741	190	1+
274.86192	144	
275.01200	102	
276.85581	262	
277.83128	1318	1+
278.03214	92	
278.81351	94	
278.83316	1046	1+
278.86923	126	
279.09869	94	
279.80369	120	
280.39369	116	
280.93937	152	
281.04889	152	
281.56048	88	
281.82042	222	1+
281.85867	126	
282.05513	152	
282.88492	84	
283.79012	298	
283.87857	100	
285.85453	182	
285.92749	130	
286.84933	874	1+
288.44444	168	
288.79330	92	
289.88150	196	
289.99639	112	
291.80461	160	
291.96658	84	
292.01451	98	
292.85709	186	
292.87850	134	
293.10545	146	
293.85736	324	1+
293.87855	110	
293.92138	102	
293.99744	200	
294.10844	116	
294.27649	96	
294.43389	88	
294.87856	98	
294.99580	222	1+
295.64490	106	
296.81015	288	1+
296.85671	118	
298.80933	94	
298.96855	118	
299.06195	118	
299.88415	106	
301.87045	274	1+
301.89135	292	1+
304.86741	274	1+
306.80423	136	1+
308.83329	116	
308.88816	96	
309.87863	154	
309.98757	84	
310.12570	92	
310.88195	196	
311.88240	384	1+
312.82011	162	1+
314.81898	346	1+
314.96232	86	
315.44019	100	
315.82148	218	1+
317.75670	118	
319.88951	262	1+
319.95727	90	
321.01872	146	
321.53608	84	
323.07027	100	
323.87984	140	
324.89089	226	
325.59804	86	
325.89466	160	
328.91866	88	
329.87737	84	
330.56660	90	
330.84128	84	
331.91190	86	
335.88623	126	
336.90356	92	
337.75407	100	1+
338.09388	98	
338.89371	162	1+
339.38279	98	
339.83276	116	
340.43097	86	
340.90192	178	1+
END IONS

###FS:    #m/z: 340.94108 #charge 1+
###MS: 74
###MSMS: 75
BEGIN IONS
TITLE=Cmpd 55, +MS2(340.9411), 28.0-35.0eV, 1.6min #75
RTINSECONDS=95.9735
SCANS=74-75
PEPMASS=340.94108	3279498
CHARGE=1+
189.86374	96	
190.93395	128	
191.95581	122	
192.92466	318	
194.92125	96	
196.88149	358	1+
199.86265	136	
203.06282	94	
203.88102	164	
205.03449	130	1+
205.95086	250	
206.42394	112	
208.96119	184	
209.94256	166	
210.93645	644	1+
212.87764	598	
212.89457	118	
213.87978	484	
213.93867	2506	1+
214.88596	1046	1+
215.89059	756	1+
215.93623	508	
216.87882	128	
217.88194	500	1+
217.93866	132	
219.89975	228	
221.89284	352	1+
221.94874	542	1+
222.95336	464	1+
223.05075	112	
226.39628	158	
226.89716	162	
226.95256	152	
226.96715	114	
227.94564	592	1+
228.91071	152	
228.94658	426	1+
229.01899	146	
230.88763	1798	1+
230.91242	136	
230.93334	124	
230.95977	132	
231.88999	1184	1+
231.95030	2194	1+
231.97766	126	
232.81432	96	
233.89800	600	1+
233.94782	230	
234.78767	102	
235.41667	134	
235.86898	130	
235.89365	242	
235.95148	108	
236.79949	192	1+
236.89829	112	
238.48620	100	
238.83953	136	
238.93218	102	
239.79157	332	1+
239.84584	98	
239.90260	230	1+
240.84750	144	
241.83873	238	1+
241.94745	146	
242.96220	96	
243.87034	244	1+
244.84246	128	
244.90790	144	
246.97797	420	1+
247.96305	98	
248.90114	774	1+
249.90425	548	1+
249.94176	98	
249.96314	428	
250.83760	106	
250.89833	242	1+
250.96765	194	
251.09520	96	
251.87689	248	1+
251.95909	254	
252.92181	120	
253.84009	130	
253.92758	94	
254.81683	114	
254.94595	120	
254.96588	1656	1+
255.00517	152	
255.85731	160	
255.95183	98	
256.18402	92	
256.85576	130	
256.96211	290	
257.07879	96	
257.80338	138	
257.84264	758	1+
257.92650	94	
257.94817	138	
258.84545	658	1+
258.93231	188	1+
259.95694	182	
260.83415	112	
261.91698	122	
262.83679	128	
262.85324	148	
262.87213	106	
262.92165	96	
262.99758	116	
263.92858	94	
264.86335	120	
265.85686	138	
266.84634	102	
266.91829	162	
266.99716	100	
267.82254	92	
267.85974	146	
268.06584	102	
268.79288	134	
268.84189	216	1+
270.80781	132	
271.53483	98	
271.80177	124	
271.85017	172	
272.93082	334	
272.97864	380	
273.79521	298	
274.89601	216	
274.92465	122	
275.81272	130	
275.86993	92	
275.96074	100	
276.05246	200	1+
276.86006	224	
276.97394	244	1+
277.86030	106	
277.89678	182	1+
278.84478	444	1+
279.80052	122	
279.92420	98	
279.96546	176	
280.90722	94	
281.10178	160	1+
281.86186	270	1+
281.96130	98	
283.79101	104	
284.94902	150	
285.43063	98	
286.79987	210	1+
286.93166	144	
287.90402	128	
289.79664	166	
291.80658	286	1+
292.83973	172	
293.87871	212	
294.86867	126	
295.83855	220	1+
295.86883	152	
295.89066	280	1+
296.86826	104	
296.96115	114	
297.97545	188	
298.80715	130	
299.78323	138	
299.85112	138	
301.86200	118	
302.14657	100	
302.94502	304	1+
304.79827	126	
307.07344	124	
307.42222	102	
307.80283	266	1+
307.88422	264	
308.11677	206	1+
309.82388	370	1+
309.87353	152	
309.92767	102	
310.81093	138	
310.87785	732	1+
312.80471	266	1+
313.83095	94	
313.85781	222	
314.95126	132	
315.86916	212	1+
318.39137	102	
320.75815	134	
324.86948	102	
324.98469	146	
325.83233	94	
325.89192	108	
326.17094	110	
326.91039	112	
327.82859	430	1+
327.89823	114	
327.98483	100	
328.88232	454	1+
330.81939	262	1+
336.79241	124	1+
337.88937	104	
339.83392	166	
339.86384	114	
340.06201	92	
340.80377	124	
342.90565	116	
END IONS

###FS:    #m/z: 363.95716 #charge 1+
###MS: 74
###MSMS: 76
BEGIN IONS
TITLE=Cmpd 56, +MS2(363.9572), 28.0-35.0eV, 1.6min #76
RTINSECONDS=96.746
SCANS=74,76
PEPMASS=363.95716	2282614
CHARGE=1+
180.87480	136	
182.87096	342	
187.86900	168	
189.86346	1440	1+
190.93119	112	
191.85944	1394	1+
192.02082	100	
193.85454	156	
194.86106	140	
196.88243	432	1+
200.87914	168	
200.94756	108	
201.93583	100	
204.76355	102	
205.94824	190	
207.87459	740	1+
207.94673	168	
208.94028	274	
209.87934	1738	1+
209.88735	94	
209.94448	3302	1+
210.88435	1444	1+
211.86671	142	
212.87957	6980	1+
214.89510	594	
215.56626	104	
215.88189	110	
216.90968	118	
217.99087	94	
218.91280	174	
219.86142	102	
222.95155	1032	
223.94781	2992	1+
224.37875	92	
224.94998	2480	1+
224.97462	108	
226.88623	160	
226.90109	224	1+
226.94795	18280	1+
227.04728	198	1+
227.31101	118	1+
227.88062	284	
227.98099	176	
228.89475	1534	1+
228.94306	21448	1+
228.98038	120	
229.00040	142	1+
230.03240	78	1+
230.79455	258	1+
230.82920	164	
230.88989	9916	1+
230.92282	102	
232.88676	1624	1+
234.47676	132	1+
234.88056	812	1+
235.82267	152	
237.05615	244	1+
237.13143	134	
237.92710	98	
239.07077	248	
240.82511	228	1+
240.89284	196	1+
240.94084	588	
240.96250	1170	1+
241.93941	1404	1+
242.94110	972	1+
242.96003	1398	1+
243.82027	854	1+
244.00384	226	1+
244.82270	594	1+
244.88884	108	
244.95842	8794	1+
245.79745	130	
245.89629	110	
245.94837	274	
246.90423	382	
246.95381	10678	1+
247.80197	506	1+
248.80489	436	1+
248.85538	108	
248.90021	4174	1+
249.19536	92	
250.89541	412	
250.97018	188	
250.98035	110	
251.07538	112	
251.79220	218	1+
251.91320	166	
252.00109	102	
252.07418	94	
252.89382	264	
253.06653	178	1+
253.83489	120	
253.90564	934	1+
254.89087	98	
255.57914	118	
256.53602	108	
257.08087	140	
258.83460	518	1+
258.97336	146	
260.83125	216	
260.96863	1112	1+
261.03164	108	1+
261.09793	110	
261.82900	612	1+
262.11576	126	
262.83094	382	1+
263.85548	144	
264.11368	98	
264.96882	182	
265.09131	194	
265.97711	278	
266.09300	130	
266.81296	536	1+
266.85958	116	
267.84678	250	1+
267.97599	772	1+
268.93408	212	
268.95904	120	
269.07372	94	
269.80243	482	1+
269.92011	192	
269.96935	1618	1+
270.84014	232	1+
271.91583	432	1+
273.27558	94	
275.07108	98	
276.02512	100	
276.80711	212	
276.85373	306	1+
277.80571	112	
277.88434	114	
278.79814	204	
278.85834	244	1+
278.96953	224	1+
279.06622	160	
279.10484	600	1+
279.80193	182	
279.86225	150	1+
280.79396	964	1+
280.82982	126	
280.89125	94	
281.85464	136	
281.99947	92	
282.14428	128	
282.78946	356	1+
283.79246	236	1+
283.84975	352	1+
284.05612	100	
284.82427	124	
284.87042	212	1+
285.79153	182	
285.84568	1486	1+
285.98407	104	
286.85609	270	1+
288.02385	222	1+
288.79224	92	
289.79708	234	1+
289.88494	152	
290.78193	404	1+
293.37269	100	
293.85770	326	1+
294.43617	172	
294.56872	100	
294.93189	346	1+
296.44306	98	
296.80691	218	
297.11972	202	1+
297.34217	112	
297.80870	178	
298.80530	1436	1+
298.98441	140	
299.86920	144	
300.80016	234	
301.80752	194	
301.85791	520	1+
302.80659	148	
303.80707	814	1+
303.85661	2886	1+
306.88273	546	1+
307.56879	104	
307.81852	92	
307.88848	414	1+
309.87246	112	
310.82575	198	1+
310.87621	188	
310.93687	110	
311.01909	122	
312.87458	168	
314.81935	238	1+
316.59046	100	
316.81440	662	1+
316.89320	116	
317.61350	120	
318.87460	230	
318.93372	164	
318.95279	202	
319.82327	116	
319.87159	116	
320.93814	108	
321.81949	804	1+
321.86845	306	
322.15618	96	
322.88047	316	1+
322.93266	270	
324.03329	100	
325.75385	222	1+
325.89823	160	
326.87393	814	1+
329.78021	110	
329.86645	166	1+
334.75055	110	
334.76455	114	
335.47177	100	
336.94233	696	1+
337.83739	116	
338.13826	96	1+
338.89302	122	
338.96222	106	
339.82812	714	1+
339.98754	102	
340.78250	156	1+
340.93800	598	1+
341.13157	126	
341.74963	148	1+
342.03469	100	
342.90750	194	
344.14647	282	1+
344.83743	138	
345.88324	94	
348.73149	156	
349.44803	96	
353.75915	120	
354.59959	100	
355.77828	200	1+
357.70625	120	
359.20897	92	
359.76843	116	
359.82651	120	
359.85420	180	1+
360.71545	256	1+
360.85646	210	1+
362.39944	94	
363.71837	148	
366.72418	292	1+
367.77426	186	
367.96089	96	
END IONS

###FS:    #m/z: 507.84671 #charge 1+
###MS: 74
###MSMS: 77
BEGIN IONS
TITLE=Cmpd 57, +MS2(507.8467), 28.2-35.2eV, 1.7min #77
RTINSECONDS=97.5175
SCANS=74,77
PEPMASS=507.84671	742524
CHARGE=1+
196.01839	260	1+
196.86953	208	1+
211.88683	236	1+
214.88495	284	1+
219.89738	156	
223.97361	148	
224.97748	286	
228.90268	160	1+
231.89040	736	1+
232.89469	608	1+
234.88249	280	1+
235.90758	174	
238.06112	182	
239.85565	234	
239.87056	166	
250.97202	418	1+
251.92124	194	
254.82644	172	1+
257.89409	184	
259.87788	630	1+
261.37936	262	1+
263.13914	234	1+
266.16595	388	1+
266.89095	156	
268.86749	250	1+
270.86419	350	1+
272.38581	396	1+
272.79285	164	1+
272.85313	742	1+
273.38739	232	1+
277.06641	192	1+
278.12908	286	1+
280.79701	174	1+
281.37773	162	
281.88713	184	
281.97458	202	1+
283.39100	228	1+
283.84176	150	1+
283.90058	474	1+
284.86937	518	1+
287.85455	1312	1+
288.89084	226	
288.94024	316	1+
289.87374	282	
290.80464	198	1+
290.86433	1792	1+
291.87326	432	
293.87427	4198	1+
294.12386	148	
294.81003	238	1+
295.81539	142	1+
295.87400	838	1+
296.85978	256	
297.91988	174	1+
298.85460	210	
298.87459	296	
299.89037	464	1+
299.90545	174	
300.84009	240	
300.86383	426	
301.86412	252	
303.81128	228	1+
303.86894	328	
304.88161	258	
304.92520	154	
305.86498	1370	1+
307.13248	166	
307.80526	262	1+
307.89150	1058	
308.14277	704	1+
308.78631	196	1+
308.87359	2088	1+
309.04767	176	
309.84608	230	
309.88193	714	
310.15446	748	1+
310.31474	512	1+
310.34916	366	1+
310.84541	216	
311.31902	368	1+
311.81194	158	
311.88391	9142	1+
311.95822	184	1+
311.97755	148	
312.31382	192	1+
312.82262	180	
312.85062	158	
314.07935	164	1+
314.86626	1310	1+
315.37589	218	1+
315.89775	210	
316.81703	440	1+
316.86025	174	
316.88405	178	
318.85730	700	1+
318.88059	190	
319.77657	150	
319.88752	666	1+
321.81759	318	1+
322.86584	164	
323.00341	202	1+
323.87332	760	1+
324.35764	244	1+
324.75772	134	1+
324.86336	206	
324.90329	160	
325.15530	218	1+
325.35922	154	1+
325.85838	208	
325.90057	494	
326.81997	168	
326.88351	2750	1+
327.38749	152	
328.06694	200	1+
328.87774	606	
329.38483	156	
329.81048	202	
329.89700	168	
330.10781	154	1+
330.16429	150	
330.36458	228	1+
330.82535	256	1+
330.88088	324	
330.92439	166	
330.95780	160	1+
331.89010	214	
332.81638	178	
332.84106	250	1+
332.87703	1140	1+
332.90081	350	1+
332.94571	156	
333.02177	188	1+
333.33398	268	1+
334.02556	162	1+
334.87359	164	
334.89994	210	
335.84350	688	1+
335.88812	476	1+
336.82250	154	
336.94318	188	
337.88151	226	
338.79521	186	1+
338.84786	254	1+
338.90460	150	
339.04735	250	1+
339.29973	152	
339.38848	160	
339.89566	364	1+
340.01500	164	
341.01858	250	1+
341.83064	154	1+
342.80765	146	
343.87119	202	1+
345.87942	160	
346.75559	244	1+
347.82781	160	
347.85192	214	
347.89100	410	1+
347.91177	342	1+
348.81050	166	
349.02093	226	1+
349.15175	138	1+
349.75912	214	1+
349.97472	180	
350.88174	842	1+
350.91341	378	1+
351.70597	232	
352.77454	302	1+
352.90910	262	
352.92393	238	1+
353.85126	758	1+
355.77803	306	1+
355.89750	192	
356.78339	232	1+
356.88682	166	
358.91879	162	
359.79579	342	1+
359.86612	246	1+
360.71833	200	1+
360.79820	262	1+
361.84547	278	1+
364.38727	358	1+
364.85148	232	
365.08314	150	
365.78273	162	
365.85827	186	
366.18474	200	1+
366.84047	996	1+
367.70737	2058	1+
368.89443	208	
369.78964	330	1+
369.83889	204	
369.89326	218	
371.19369	326	1+
371.89159	180	
373.38670	240	
373.72063	624	1+
373.79283	492	1+
373.83650	328	1+
374.38010	154	
374.73320	196	1+
374.79262	340	1+
374.85655	284	1+
374.88822	156	
375.37727	226	1+
380.71758	634	1+
380.85654	154	
381.80107	236	
382.85267	266	1+
383.71570	222	
384.85067	3990	1+
384.89531	150	
385.74966	204	
387.72004	318	1+
387.77442	358	1+
387.88761	164	
388.80033	332	1+
389.20359	354	
389.71702	328	1+
389.84379	194	
390.79052	160	
390.84514	802	
391.84309	486	
391.91598	168	
392.64039	158	1+
392.82488	308	
392.86595	246	
393.04638	246	
393.79949	736	1+
394.20870	176	1+
394.74095	354	1+
394.83675	246	
395.06603	164	1+
395.86003	196	
396.87794	178	1+
397.72859	910	1+
398.72812	754	1+
399.77455	184	1+
399.81206	288	1+
399.84962	448	1+
401.74491	246	1+
401.76950	220	1+
402.86121	786	
403.86991	624	
404.87400	490	
404.90259	320	1+
405.75414	368	1+
405.86856	282	
405.90257	226	1+
406.05068	150	1+
406.68946	150	
406.80703	436	1+
406.86434	188	
407.32848	154	
407.72423	310	
407.81051	312	1+
407.86750	5766	1+
408.73208	226	
409.72649	852	1+
409.81484	374	
409.86708	1226	1+
410.08253	326	1+
410.75415	486	1+
410.83761	408	1+
411.08496	188	1+
411.80887	596	1+
411.88065	280	
412.21629	180	
412.73182	222	
412.84427	750	1+
412.87372	554	1+
413.80812	148	
413.87780	348	1+
414.20447	186	1+
414.21655	134	1+
415.87663	456	1+
417.81958	368	1+
418.10490	224	1+
421.87513	1550	1+
422.69807	198	1+
422.95424	286	1+
423.76330	226	1+
425.73801	304	
425.87673	288	
426.74206	208	
426.86354	2114	1+
427.73470	1490	1+
428.76858	156	
428.85148	740	1+
429.73965	1226	1+
429.83120	258	
430.38320	154	
430.74234	814	1+
430.92561	130	1+
431.87396	440	
432.86998	222	
433.85418	300	1+
434.12896	188	
434.88596	218	
435.86151	466	
436.72639	148	
436.81865	178	1+
437.87855	192	1+
439.74526	178	
439.89548	628	1+
440.84976	166	
443.39210	198	1+
443.88338	188	
444.68690	218	1+
444.81536	260	1+
444.87387	1464	1+
445.25153	202	1+
445.74188	832	1+
446.89107	374	1+
447.19892	148	
447.71111	276	1+
448.76016	370	1+
448.89756	180	
449.88214	1008	1+
450.74456	378	1+
450.77387	184	
450.82076	158	
451.71683	218	
453.66214	152	1+
455.76777	354	1+
457.90293	790	1+
458.70878	208	
459.80062	216	1+
460.23178	148	
460.81985	166	1+
462.88368	682	1+
464.78540	152	1+
465.77851	162	1+
467.88564	436	
468.78013	226	
468.88941	628	1+
476.71756	296	1+
479.77659	288	1+
481.32370	172	1+
485.89946	478	1+
486.84165	242	
490.78601	162	
491.79440	216	
492.78732	150	
497.74352	206	
499.73763	204	1+
504.80656	314	1+
509.28532	164	
509.85914	354	1+
END IONS

###FS:    #m/z: 340.94124 #charge 1+
###MS: 78
###MSMS: 79
BEGIN IONS
TITLE=Cmpd 58, +MS2(340.9412), 28.0-35.0eV, 1.7min #79
RTINSECONDS=101.213
SCANS=78-79
PEPMASS=340.94124	2934194
CHARGE=1+
142.79495	92	
182.87038	152	
189.86370	96	
192.89326	102	
192.92820	366	1+
196.88365	540	1+
202.50842	96	
203.88260	134	
205.95112	310	
206.41700	90	
208.95701	298	1+
209.94618	144	
210.93914	292	1+
211.91147	90	
212.87880	1716	1+
213.93965	1390	
215.88663	710	1+
215.93718	400	
217.88169	372	
218.86298	114	
221.89011	196	
222.01765	92	
222.92412	104	
222.95096	566	1+
222.97109	124	
224.13939	92	
226.39472	94	
226.58012	92	
226.89336	182	
226.94825	662	1+
227.89999	108	
228.82710	136	
228.94910	376	1+
230.88846	1952	1+
230.90634	132	
230.93693	90	
230.96128	140	
231.89050	1064	1+
231.95106	2136	1+
232.90309	228	
232.97928	102	
233.89977	408	
233.94582	352	1+
234.88642	148	
235.79197	204	1+
235.83641	208	1+
235.87908	260	1+
235.89508	104	
236.01618	94	
237.12447	94	
238.84204	220	1+
239.42390	110	
239.79120	210	1+
239.90128	178	1+
240.01947	128	
240.96799	100	
241.83425	274	1+
242.83329	250	1+
243.79162	190	
243.87505	102	
244.82260	114	
244.95321	186	1+
246.97643	436	1+
248.90110	98	
249.04525	94	
249.49499	92	
249.78777	90	
249.90631	100	
249.96274	472	1+
250.89489	120	
251.79595	126	
251.88451	90	
252.00374	100	
252.96681	120	
253.83297	92	
253.88380	90	
253.90398	156	
254.90663	118	
254.96847	910	1+
256.00139	90	
256.36894	92	
256.89518	130	
256.91591	306	
256.96356	358	
257.79776	112	
257.85109	122	
258.84363	102	
258.88394	228	1+
259.34172	212	1+
259.85706	300	1+
259.95777	264	
260.83982	342	1+
261.38690	96	
261.83359	142	
261.91736	96	
263.83343	128	
263.85646	102	
263.97984	114	
264.83245	92	
265.09137	272	1+
267.79822	92	
268.35132	92	
269.16638	108	
269.79916	98	
269.85353	96	
270.80022	130	
270.94205	100	
271.84586	378	1+
272.34479	102	
272.79445	388	1+
272.93826	216	
272.97538	116	
273.03321	136	
273.46243	114	
273.79273	376	1+
275.83741	138	
275.86487	150	
275.88827	94	
276.85489	536	1+
276.89493	100	
277.93771	102	
278.84587	660	1+
279.00059	98	
279.15701	116	
281.80249	136	
281.83958	116	
282.01584	106	
282.85870	354	1+
283.01024	148	
283.79404	94	
283.86439	218	1+
284.43397	96	
286.01748	120	
286.42142	110	
286.86838	124	
288.01969	124	
288.38232	90	
288.85832	166	
289.78620	160	
289.81528	138	
290.78758	168	
290.95694	94	
291.80280	132	
292.87778	138	
294.81588	152	
295.86488	202	
296.80946	158	
296.85760	130	
296.97326	210	1+
297.11457	94	
297.38331	152	
297.98823	90	
298.80104	170	
298.82537	142	
299.02373	94	
299.43122	112	
299.78480	274	
299.84706	282	1+
300.04962	134	
301.26140	100	
302.04628	98	
302.84101	96	
302.94529	146	
304.44555	98	
305.01125	124	
306.88255	174	
307.44740	96	
307.80888	218	
307.89333	128	
308.80003	102	
308.87989	248	
309.86853	124	
310.87938	98	
311.89345	144	
312.87587	140	
314.82121	130	
318.90310	120	1+
319.37755	92	
324.89552	350	1+
325.80972	126	
325.83217	116	
327.89566	114	
328.19825	110	
328.89051	122	
329.87872	136	
330.81460	520	1+
331.96432	94	
333.06639	106	
336.77764	90	
338.87201	106	
342.00986	92	
343.08031	92	
END IONS

###FS:    #m/z: 363.95734 #charge 1+
###MS: 78
###MSMS: 80
BEGIN IONS
TITLE=Cmpd 59, +MS2(363.9573), 28.0-35.0eV, 1.7min #80
RTINSECONDS=101.986
SCANS=78,80
PEPMASS=363.95734	2005200
CHARGE=1+
47.96757	96	
182.86806	178	
187.86710	110	
189.86340	1446	1+
191.85795	1484	1+
192.89020	246	1+
193.85438	330	
194.89205	130	
196.88450	572	1+
200.89163	136	
200.94612	166	
205.83646	120	
206.55797	108	
207.87713	438	1+
209.86839	200	
209.94445	2754	1+
210.88401	1038	1+
212.87928	7432	1+
213.90385	110	
214.89446	462	
219.86642	114	
222.95202	1498	1+
224.94981	3158	1+
225.42817	100	
225.88440	174	
226.84506	110	
226.89830	170	
226.94782	18634	1+
227.56118	104	1+
227.88432	106	
228.51586	102	
228.89399	1402	1+
228.94248	19660	1+
229.05453	128	
230.03496	236	1+
230.07405	212	1+
230.89028	9710	1+
232.88619	1538	1+
234.88228	564	1+
235.43337	94	
237.13469	140	
237.55799	100	
237.98989	136	
239.07706	226	1+
239.11779	92	
239.96603	132	
240.82072	400	1+
240.83387	212	1+
240.88352	154	1+
240.93875	324	
240.96364	1238	1+
241.04976	106	
241.58688	126	
241.93920	1244	1+
242.02680	126	
242.94154	876	1+
242.96004	1216	1+
243.04551	98	
243.82110	350	1+
243.82673	126	
244.17902	152	1+
244.95766	7942	1+
245.08272	252	1+
245.94667	250	
246.08981	222	1+
246.44154	138	
246.82357	226	1+
246.90599	526	1+
246.95327	9184	1+
247.38834	146	
248.46781	92	
248.85366	202	
248.90091	3712	1+
249.85608	120	
250.79171	178	1+
250.89286	590	1+
250.96675	302	1+
251.06840	100	
251.84250	122	
251.91047	178	
252.95020	220	1+
253.78918	122	
253.84402	132	
253.90577	512	1+
254.84375	92	
254.87732	236	1+
255.91998	220	1+
256.95492	98	
258.83593	222	1+
259.90005	216	1+
260.19438	112	
260.82731	876	1+
260.97074	550	1+
261.82967	748	1+
261.84775	108	
263.11097	92	
263.83160	110	
263.98165	184	
264.03250	100	
264.79548	166	
264.96192	98	
265.08639	134	
265.83638	96	
265.85478	144	
265.98109	280	
266.02317	96	
266.81815	366	1+
266.86474	98	
266.97196	134	
267.78000	190	
267.91435	114	
267.97312	1010	1+
268.81580	108	
268.86636	100	
269.91872	118	
269.96804	1434	1+
270.80956	104	
271.00697	150	
271.84486	166	
271.91728	212	
271.95582	130	
272.91960	130	
273.79098	226	1+
273.84501	210	
274.81570	288	1+
275.90878	138	
276.85185	192	
278.15123	94	
278.80405	114	
279.10020	146	
280.67527	124	
280.79140	1138	1+
281.08971	122	
281.11472	374	1+
281.84686	98	
282.78726	304	1+
283.35620	98	
283.85171	240	
283.97896	144	
284.78889	386	1+
284.84962	98	
284.86277	124	
284.90993	166	
285.79467	210	1+
285.84672	1240	1+
287.89459	100	
288.86196	296	1+
289.32525	134	
290.78459	198	
290.91043	98	
292.43624	128	
292.51004	122	
292.84164	122	
293.11521	176	
293.33063	106	
293.95561	94	
294.52649	110	
294.84801	270	1+
296.01393	106	
296.06888	104	
296.80575	514	1+
297.86217	312	1+
298.80466	1044	1+
300.80283	456	
301.80991	304	
301.86180	506	
302.85884	296	
303.80706	170	
303.85725	2672	1+
303.94079	286	1+
304.03482	106	
304.08937	104	
304.58469	92	
304.80989	308	1+
304.94215	198	1+
305.90279	162	
306.33831	100	
306.36848	100	
306.88517	98	
307.42445	94	
307.88101	274	1+
308.00037	142	
308.06286	102	
308.90757	102	
309.75694	188	1+
310.87353	150	
311.88239	96	
312.87178	266	1+
312.95196	100	
313.12902	138	
313.81545	386	1+
315.44863	100	
315.92082	116	
316.31950	98	
316.81627	288	
317.81397	434	1+
318.94201	138	
319.87193	214	
320.97476	260	1+
321.81794	600	1+
321.86814	258	
322.04859	122	
322.86684	130	
322.92828	464	1+
323.87324	496	1+
323.97913	138	1+
324.87500	412	1+
325.04211	120	
325.81616	148	
326.87396	746	1+
327.14640	100	
329.43714	136	
329.87985	118	
331.75412	144	
332.74009	92	
333.84254	210	1+
335.74969	94	
336.94809	556	1+
337.84992	94	
339.82752	500	
340.78270	100	
340.94433	122	
343.70705	118	
348.75898	172	1+
350.89936	172	
351.07753	152	
351.78071	100	
352.75692	242	1+
353.89796	256	1+
358.71346	336	1+
358.78579	202	1+
359.02639	194	1+
359.70903	264	1+
361.71742	372	1+
361.74514	102	
361.78747	120	
362.85029	92	
365.08323	110	
367.71784	238	1+
368.17285	142	
368.83275	144	
END IONS

###FS:    #m/z: 336.94667 #charge 1+
###MS: 78
###MSMS: 81
BEGIN IONS
TITLE=Cmpd 60, +MS2(336.9467), 28.0-35.0eV, 1.8min #81
RTINSECONDS=102.766
SCANS=78,81
PEPMASS=336.94667	327858
CHARGE=1+
182.87327	94	
185.87031	120	
189.85889	88	
196.88480	160	
200.87881	194	1+
201.36917	192	
205.95064	204	
209.88969	90	
209.94702	218	
210.88391	398	1+
211.94420	7948	1+
212.87889	3854	1+
212.92516	150	
213.94039	3514	1+
213.96455	114	
214.87823	308	
215.88646	898	1+
215.93734	370	
217.88253	392	1+
217.90120	100	
217.93818	90	
220.48150	100	
222.95165	190	
223.96662	94	
226.94819	128	
227.11103	118	
227.89163	1052	1+
227.95202	178	
228.89369	858	1+
229.95540	5170	1+
230.57724	90	
230.88963	5510	1+
230.92586	124	
231.82897	92	
231.95115	3052	1+
232.82223	408	1+
233.89675	482	1+
233.95087	194	1+
234.84414	84	
235.94492	116	
237.89146	102	
238.03880	116	
241.13096	98	
241.84693	100	
241.89836	92	
243.86343	90	
243.94265	88	
244.95780	128	
244.97919	92	
245.91597	84	
246.40313	84	
246.83366	100	
246.97796	232	
247.96743	1850	1+
248.89992	1870	1+
248.94808	92	
249.83393	150	
249.96451	802	1+
250.82267	102	
250.84169	134	
250.90029	136	
250.95509	96	
251.06923	128	
251.83827	96	
251.90711	104	
251.95818	110	
251.96951	132	
252.03224	88	
252.91181	102	
252.93297	88	
252.97154	3026	1+
253.00444	108	
253.44581	106	
253.84019	96	
253.90538	882	1+
254.96525	2056	1+
255.07566	132	
255.91601	160	
256.67361	114	
256.91634	106	
257.96785	126	
258.84912	344	1+
258.89163	86	
258.96683	106	
259.85206	220	1+
260.83122	288	1+
262.41618	98	
264.42312	90	
264.85014	200	
265.08752	142	
265.51059	88	
267.83821	244	
268.52038	92	
268.80216	88	
268.83986	630	1+
269.44310	108	
269.79921	144	
269.94603	184	1+
270.14285	90	
270.80695	86	
270.98275	338	
271.03154	94	
271.79375	88	
271.84846	190	
271.91519	838	1+
272.97500	284	
273.79249	344	1+
273.91256	174	1+
275.02183	100	
275.84464	108	
276.81996	90	
276.85527	306	1+
277.83270	1296	1+
278.83398	1018	1+
279.35613	138	
279.86140	150	
280.80827	142	
280.94676	88	
281.79197	88	
281.85941	92	
282.85912	156	
283.01175	118	
283.09167	96	
283.78877	142	
283.86149	130	
283.93286	100	
285.14059	92	
285.43932	102	
285.79259	234	1+
285.85244	206	
286.85158	1162	1+
287.48606	88	
288.07171	104	
288.41779	102	
289.85108	104	
289.87824	160	
290.78540	84	
290.85880	110	
291.85673	98	
291.89620	164	
292.06587	90	
292.42925	86	
292.83263	134	
292.91640	104	
293.18969	90	
293.85616	356	1+
293.87254	138	
293.99857	390	
294.94133	224	1+
295.96622	248	1+
296.84491	124	
297.90450	132	
298.06683	90	
298.86866	90	
299.38912	98	
299.86691	96	
300.94398	84	
301.88791	144	
303.81215	168	1+
304.09643	86	
304.36853	96	
304.86996	106	
307.80132	118	
307.88417	400	1+
308.40057	88	
308.86716	154	
309.03476	104	
309.86897	114	
309.92256	84	
310.87279	274	
311.88010	192	
312.84980	92	
312.88305	120	
313.62568	88	
314.82080	228	
315.95475	146	
316.31707	100	
316.86798	96	
318.00753	96	
318.43673	90	
320.89347	308	1+
321.43032	84	
321.81716	206	
324.88654	272	1+
325.83973	86	
326.87057	228	1+
327.82634	100	
328.77193	84	
330.62249	92	
331.02305	142	1+
332.39541	86	
340.03013	92	
342.32323	88	
END IONS

###FS:    #m/z: 322.93119 #charge 1+
###MS: 82
###MSMS: 83
BEGIN IONS
TITLE=Cmpd 61, +MS2(322.9312), 28.0-35.0eV, 1.8min #83
RTINSECONDS=106.457
SCANS=82-83
PEPMASS=322.93119	5443732
CHARGE=1+
169.10516	98	
196.88823	84	
200.05899	102	
201.04239	200	
205.46890	78	
209.94719	84	
210.83471	82	
210.89910	180	
212.88026	240	1+
214.88129	178	1+
214.89131	336	1+
214.97350	84	
217.12128	90	
217.15568	90	
218.02316	86	
220.51433	88	
220.91589	84	
222.95524	86	
222.98474	96	
223.95934	846	
224.82035	88	
226.88876	100	
227.90115	104	
227.95185	92	
228.05918	88	
228.91356	90	
230.84233	108	
230.89223	558	
232.89614	282	1+
233.93426	96	
235.08889	92	
235.82967	146	
235.88302	148	
236.83141	190	
236.99964	200	1+
237.79359	156	
237.94054	178	1+
239.78772	296	1+
240.82353	508	1+
240.94129	1858	
240.96371	274	
241.04516	108	
241.94015	5354	1+
242.70508	86	
242.79284	116	
242.82302	226	
242.94214	3368	1+
242.97980	90	
243.78687	78	
243.81913	798	1+
243.89633	242	1+
244.13184	78	
244.51978	80	
244.94051	1206	1+
246.35690	80	
246.39438	110	
246.43682	168	
246.47635	102	
246.97434	360	1+
247.38527	80	
248.01325	78	
248.02899	84	
248.85534	260	1+
248.89893	156	
249.80133	86	
250.81358	98	
250.89587	92	
250.92551	92	
250.99604	82	
251.07222	156	
253.45369	88	
253.90471	196	1+
254.08694	110	
255.80289	96	
256.78803	142	
256.80522	78	
257.80035	176	
258.80074	100	
258.83340	374	1+
258.86060	88	
258.97533	92	
259.37602	80	
259.80723	132	
259.92990	94	
260.34094	158	
260.83227	238	
260.92461	102	
261.02393	98	
261.35915	90	
261.82926	1070	1+
261.90194	120	
262.12758	140	
262.35455	88	
263.13136	88	
263.35995	80	
263.98082	292	
264.07290	112	
264.87150	188	1+
264.98098	140	
266.00097	102	
266.83814	138	
266.85830	132	
267.17785	80	
267.79230	94	
268.03773	100	
270.02924	200	1+
271.35457	136	
271.84457	586	1+
273.79270	334	
274.79359	282	
274.83772	98	
275.80945	454	
276.35363	98	
276.81146	620	1+
276.83196	144	
277.85942	112	
278.06699	82	
278.09134	80	
278.86380	80	
279.09104	316	
280.09660	138	
280.80404	108	
280.84625	82	
281.10345	86	
281.45335	88	
281.81813	82	
282.86525	126	
282.99037	86	
283.07108	154	
283.35605	78	
283.78918	504	1+
283.85531	112	
284.29248	240	
284.87745	308	1+
285.78169	128	
285.84619	106	
286.80621	96	
289.78896	348	
290.00252	82	
290.88509	78	
291.80179	738	1+
293.87572	110	
294.85669	90	
295.87039	192	1+
296.81147	384	1+
297.16238	88	
297.22159	110	
297.78758	188	1+
298.87697	80	
299.78432	316	1+
300.86229	248	1+
301.44472	100	
301.88355	92	
302.00362	88	
302.06570	78	
302.88789	82	
304.37678	110	
304.87261	170	
306.88084	178	
307.03504	86	
307.79838	656	1+
307.88709	90	
308.88374	482	1+
308.89980	120	
308.91876	104	
309.81696	168	
310.03503	80	
310.87404	158	
311.02561	90	
311.88626	80	
312.87164	192	
313.80325	94	
314.81848	280	
316.79988	86	
318.89365	110	
320.96844	88	
321.87240	94	
322.43287	78	
322.88789	164	1+
323.81647	140	
323.98276	84	
325.88641	170	1+
326.10320	84	
328.42703	86	
END IONS

###FS:    #m/z: 340.94126 #charge 1+
###MS: 82
###MSMS: 84
BEGIN IONS
TITLE=Cmpd 62, +MS2(340.9413), 28.0-35.0eV, 1.8min #84
RTINSECONDS=107.23
SCANS=82,84
PEPMASS=340.94126	2806962
CHARGE=1+
190.93033	138	
190.95394	162	
191.95661	124	
192.92752	268	1+
196.88346	194	
197.88428	140	
198.88504	122	
199.88563	118	
200.88613	104	
205.01965	90	
205.95070	142	
206.15932	98	
207.97597	120	
208.57116	116	
208.93948	130	
208.95933	124	
209.94325	106	
212.88024	642	
213.02837	90	
213.88118	510	
213.94009	1902	1+
214.87766	380	
214.89262	176	
214.96261	106	
215.88878	914	
215.94086	352	
217.88321	376	1+
220.39783	92	
223.54452	90	
223.96064	310	1+
225.88594	112	
226.90200	114	
226.94675	130	
228.94441	264	
230.88965	764	
231.89017	558	
231.95156	1668	1+
232.89248	1118	1+
233.89772	760	1+
233.94641	450	1+
235.89397	102	
237.49751	88	
237.89189	98	
238.80474	98	
239.42563	94	
239.78345	118	
239.90300	158	
240.91970	100	
241.84259	90	
242.04911	104	
242.94670	336	1+
243.83433	152	
244.04969	104	
244.91486	154	
246.15663	114	
246.39147	94	
246.51293	102	
246.90647	100	
246.97810	472	1+
248.44101	104	
248.89952	122	
249.90230	338	
249.96140	832	1+
251.90342	92	
251.95658	412	1+
252.84137	244	1+
252.91226	124	
253.90649	106	
254.12863	226	1+
254.90741	392	1+
254.96535	968	1+
255.38271	92	
255.89387	94	
255.94324	110	
256.09060	156	
256.85176	114	
256.91149	120	
256.96405	266	1+
257.85044	516	1+
257.93999	100	
259.34109	142	
259.91006	94	
259.95685	128	
260.83412	114	
261.53182	94	
261.80403	194	
261.86163	110	
261.96386	334	1+
262.86597	90	
265.16645	98	
266.87689	90	
267.14746	88	
267.36864	90	
267.80167	106	
268.84000	216	
270.05764	106	
270.07612	92	
271.84699	384	1+
272.78851	354	1+
272.93472	182	
272.98163	106	
273.79175	304	1+
274.33240	98	
276.71071	96	
276.85606	280	
276.92110	294	1+
277.86313	248	
278.84431	276	
278.86277	130	
279.85037	180	
280.06656	142	
281.85325	174	
282.02723	106	
282.35717	262	
282.85962	248	1+
283.36269	142	
283.78777	160	
284.35098	96	
284.42549	102	
284.83571	88	
284.87999	102	
285.78853	114	
286.86168	122	
286.98681	94	
287.16576	98	
287.49481	102	
289.80317	210	1+
289.86201	88	
290.78746	146	
293.38515	96	
293.84998	90	
295.89392	160	
296.80127	118	
296.97499	102	
297.09866	96	
297.92142	142	
297.98351	296	
298.80805	116	
299.05700	92	
299.87585	134	
299.89233	92	
300.84842	108	
301.85653	176	
303.87596	144	
303.94307	260	
304.55690	92	
307.89028	380	
308.79915	190	
309.84234	108	
310.81443	116	
310.87689	276	
311.86021	150	
311.88058	376	
311.94506	94	
312.80633	240	1+
312.87534	374	1+
313.04733	102	
313.31048	96	
314.76321	138	1+
314.82161	258	1+
318.89279	98	
321.81857	122	
321.89211	128	
324.09546	94	
324.87745	94	
327.17952	90	
330.81497	440	1+
332.81954	138	
333.24471	102	
334.76673	214	1+
335.95553	110	
336.45075	108	
337.14727	94	
339.78134	124	
339.83113	98	
341.81912	136	
341.89351	126	
342.90531	132	
344.77733	188	
345.41991	92	
346.17569	98	
END IONS

###FS:    #m/z: 363.95740 #charge 1+
###MS: 82
###MSMS: 85
BEGIN IONS
TITLE=Cmpd 63, +MS2(363.9574), 28.0-35.0eV, 1.8min #85
RTINSECONDS=108.001
SCANS=82,85
PEPMASS=363.95740	1894648
CHARGE=1+
61.59006	98	
182.86912	206	
187.86527	98	
189.86343	1284	1+
191.85925	1146	1+
196.88320	122	
200.87744	180	
206.91299	92	
206.94870	106	
207.40578	106	
207.87224	1178	1+
208.95540	122	
209.94348	3042	1+
210.88418	1042	1+
211.86606	112	
212.87980	5768	1+
216.41161	144	
217.87667	102	
222.95299	1480	1+
224.88940	136	
224.94898	2816	1+
225.88710	500	1+
226.94786	17398	1+
227.01039	110	
227.07293	112	1+
227.16569	218	1+
227.24071	142	1+
227.43135	92	
227.87810	180	
228.83855	124	
228.89380	1366	1+
228.94271	17266	1+
228.97609	100	
229.02474	190	1+
230.84118	162	
230.88985	10054	1+
231.06170	102	
231.17993	126	1+
232.88644	786	1+
233.01179	94	
234.87990	506	
235.43159	118	
235.82451	344	1+
236.05101	168	
237.13579	130	
237.94131	204	1+
238.09287	152	
238.96252	96	
239.07248	130	
240.83396	232	
240.93928	414	
240.96233	1284	1+
241.09307	132	
241.83801	144	
241.94346	226	
242.81903	806	1+
242.83364	142	
242.89879	108	
242.94149	916	1+
242.96009	1394	1+
243.01620	186	1+
243.81804	598	1+
244.82001	356	1+
244.89975	106	
244.95742	8000	1+
245.00196	130	
245.94251	246	
246.10277	94	
246.80720	182	
246.90544	538	1+
246.95310	8234	1+
248.80066	534	1+
248.90072	3630	1+
248.99403	120	
250.04792	92	
250.89622	500	1+
250.96797	614	1+
251.21029	124	
251.80048	142	
251.94860	122	
252.14064	192	1+
252.72298	94	
252.82924	102	
252.89864	1010	1+
253.83690	120	
253.90667	628	1+
253.95125	134	
254.08593	158	
254.86557	94	
256.53002	104	
257.13984	160	1+
258.83386	408	1+
258.97501	300	
259.41166	98	
259.97582	184	
260.83511	144	
260.96797	1054	1+
261.83692	464	
261.89655	242	1+
261.98261	300	1+
262.83356	282	
262.85504	174	
263.83849	416	1+
263.85136	132	
264.92939	104	
264.96816	128	
265.09085	252	1+
265.40833	106	
265.92769	206	1+
265.97695	244	
266.35300	172	
266.78089	240	1+
266.81357	224	
266.98327	144	
267.81589	186	
267.97414	1542	1+
268.81166	144	
269.52522	104	
269.79951	390	1+
269.91992	112	
269.96973	1534	1+
270.41502	126	
270.82924	160	
271.85199	134	
271.92050	144	
271.97554	100	
272.93089	198	1+
273.85106	178	
273.92013	300	1+
275.90746	170	1+
276.85476	266	
277.85921	150	
278.10035	228	1+
278.79680	160	
278.83383	104	
278.87012	120	
279.88396	140	
280.79236	828	1+
281.12093	140	
281.88436	178	1+
282.11494	96	
282.79274	106	
282.80611	138	
283.08131	102	
283.78785	160	1+
283.85059	452	1+
284.82481	120	
284.93302	220	1+
285.79249	108	
285.84588	1116	1+
285.93882	156	1+
286.82860	92	
287.97679	172	
288.05690	110	
289.87139	158	
290.79136	140	
290.85860	206	1+
291.79888	276	1+
291.86299	254	1+
292.98707	140	
293.11871	152	
294.08779	126	
294.85956	178	
295.11597	102	
295.93925	190	
296.81110	160	
296.93425	154	
297.80337	1902	1+
298.80560	1610	1+
299.10007	94	
299.90333	94	
300.66794	96	
300.80653	270	1+
301.86504	854	1+
302.44577	98	
302.77284	108	
303.80925	538	1+
303.85667	2096	1+
305.84051	236	1+
306.57375	96	
306.89540	156	
307.13880	100	
307.89731	148	
308.29236	134	
308.81402	200	1+
309.41029	96	
309.84387	144	
309.86844	146	
310.87613	272	1+
311.04151	98	
311.96011	144	
316.81411	464	1+
318.93345	300	
319.89132	100	
319.93021	140	
321.28522	128	
321.81907	1030	1+
321.86752	918	1+
322.92892	714	1+
322.96681	104	
323.45977	128	
323.81213	92	
323.88702	116	
324.87630	186	
325.89646	268	1+
326.05958	260	1+
326.87143	562	
329.68533	104	
329.74909	260	1+
329.89205	162	
330.72233	128	
333.88803	106	
334.76862	254	1+
336.94300	530	1+
337.88193	96	
339.82835	278	
340.83498	142	
340.94211	262	1+
342.71674	310	1+
342.89920	126	
343.78137	108	
347.83620	94	
348.05620	96	
348.79185	182	1+
349.95021	100	
350.09836	96	
350.77028	130	
352.90154	238	1+
353.76186	356	1+
356.75510	248	1+
356.77793	160	
358.26923	206	1+
360.70612	94	
361.71783	128	
361.75087	118	
362.70094	270	1+
364.94125	110	
365.11954	138	
365.71943	220	1+
365.75561	152	1+
365.78612	120	
366.09756	96	
END IONS

###FS:    #m/z: 322.93120 #charge 1+
###MS: 86
###MSMS: 87
BEGIN IONS
TITLE=Cmpd 64, +MS2(322.9312), 28.0-35.0eV, 1.9min #87
RTINSECONDS=111.68
SCANS=86-87
PEPMASS=322.93120	5437750
CHARGE=1+
81.60785	94	
117.14404	96	
188.02392	92	
189.86018	172	
191.85885	82	
192.00152	86	
192.88852	124	
196.88591	208	
197.88890	110	
199.43270	104	
201.04446	130	
205.94868	454	
207.89262	92	
211.90050	148	
212.87931	246	
212.89739	170	
213.79248	86	
213.88132	104	
216.92259	104	
218.53854	98	
219.88930	122	
221.79623	84	
221.88499	126	
221.94335	190	
222.95227	312	
223.95868	228	
224.96135	124	
225.39318	110	
227.93303	212	
228.91338	344	
229.86919	92	
230.88949	314	
231.10139	102	
233.90415	86	
234.04869	96	
234.80094	82	
235.39030	102	
235.42771	90	
235.82561	112	
235.92503	284	1+
236.56530	100	
236.80363	84	
237.00139	122	
238.02648	134	
238.88413	146	
239.07492	136	
239.78767	572	1+
239.90982	154	
240.82046	512	1+
240.94141	1380	
240.96161	346	
241.80016	148	
241.94132	1420	
242.00728	106	
242.82134	298	
242.94256	4324	1+
243.55886	88	
243.82083	976	1+
244.94002	1294	1+
246.10639	98	
246.37044	86	
246.39157	86	
246.97773	208	
247.42790	88	
248.83469	104	
248.85644	196	
248.90217	240	
249.96734	106	
250.97131	86	
252.04400	122	
253.83306	118	
254.38288	94	
255.78461	174	
256.04457	82	
256.44758	104	
256.83140	86	
257.79684	132	
258.79486	142	
258.83434	448	
259.83855	278	
260.05053	96	
260.83000	706	1+
262.96646	128	
263.43993	84	
263.83042	274	1+
263.95339	198	1+
263.97745	188	
264.85316	222	1+
265.86660	84	
267.79633	218	
267.86286	140	
268.91165	84	
269.79877	106	
270.04153	92	
270.41902	92	
271.84867	444	1+
272.79746	164	
273.79393	388	
274.80292	744	1+
274.84627	344	1+
275.80779	536	1+
275.89039	100	
279.09354	550	1+
279.33781	90	
281.84888	132	
282.79920	114	
282.86410	108	
283.06888	96	
283.79151	294	
284.29230	276	
284.78634	158	
284.85712	130	
284.89724	98	
285.00639	196	1+
285.78939	92	
285.80683	84	
285.84875	178	
286.41496	96	
287.37815	84	
287.97354	88	
288.79545	186	
289.78958	134	
289.80747	158	
289.88215	136	
290.78391	244	1+
290.81529	122	
290.86082	88	
291.80316	678	1+
293.80314	94	
293.87589	96	
294.14713	88	
295.86714	156	
296.81089	126	
296.87537	224	
297.75516	84	
297.78518	190	
297.81320	116	
299.78553	364	
300.87149	88	
300.91434	82	
302.00151	102	
303.03966	84	
303.94403	198	1+
304.37902	98	
304.46495	106	
304.88442	130	
305.80408	132	
305.88409	90	
306.88570	254	
307.24560	128	
307.79760	412	
307.88655	140	
308.08773	90	
308.80354	428	1+
308.88707	104	
309.87789	254	1+
309.89550	94	
310.88070	212	1+
311.78222	90	
312.80403	184	
314.81928	118	
318.80736	82	
318.88503	136	
321.76525	126	
323.88709	198	
324.18710	102	
324.90196	142	
325.88500	302	1+
325.91157	126	
326.75679	86	
326.84423	92	
326.99994	82	
327.71661	120	
END IONS

###FS:    #m/z: 507.84692 #charge 1+
###MS: 86
###MSMS: 88
BEGIN IONS
TITLE=Cmpd 65, +MS2(507.8469), 28.2-35.2eV, 1.9min #88
RTINSECONDS=112.453
SCANS=86,88
PEPMASS=507.84692	567726
CHARGE=1+
196.01688	844	1+
209.94578	244	
210.03305	278	
222.97389	328	1+
232.89720	232	
234.89495	156	
235.88186	148	1+
237.85656	258	1+
238.06247	264	1+
238.85104	312	1+
241.85366	224	
244.79544	172	
250.97074	312	
251.91802	142	
252.96538	198	1+
253.07972	242	
254.91629	230	1+
255.40432	132	1+
257.87422	358	1+
258.78453	226	1+
259.87525	294	1+
264.93090	202	1+
266.16969	344	1+
266.86591	278	
267.78517	176	
268.85913	162	
269.11303	144	
269.88837	178	
271.79699	184	1+
272.38868	142	
272.85459	900	1+
274.85254	296	1+
274.90111	196	
277.89154	148	
281.83712	208	
282.80647	170	1+
284.15265	148	
285.85452	180	
286.87120	186	
287.84157	300	1+
288.87111	1796	1+
290.86471	1554	1+
293.87323	3110	1+
296.85333	164	
298.83507	336	1+
298.85551	148	
298.87638	668	1+
299.82527	154	
300.85965	240	
303.86663	358	
304.79253	230	1+
304.85661	912	1+
304.88859	216	
304.98781	224	1+
305.11722	294	1+
305.81928	220	1+
305.86144	674	1+
305.95954	212	1+
306.12076	216	1+
306.87898	160	
307.89035	980	
308.14090	908	1+
308.16366	220	
308.82231	148	
308.87606	894	
309.34826	320	1+
309.80997	212	1+
309.87105	852	1+
309.88575	728	
309.95795	144	
309.99612	180	
310.15571	1266	1+
311.34198	238	1+
311.81319	460	1+
311.88396	7618	1+
312.81335	332	1+
314.79169	128	1+
314.86610	700	1+
315.08651	108	1+
315.35454	154	1+
315.37374	158	
316.86620	284	
316.89177	182	
318.38432	152	
318.86022	338	1+
318.88128	148	
321.81686	136	1+
321.88307	158	
321.91963	266	1+
322.86661	142	
322.92472	212	1+
323.13543	188	1+
323.81863	230	1+
323.87497	364	
324.38511	262	1+
324.86343	254	
324.87927	168	
325.06963	116	1+
325.86327	154	
325.90187	594	
326.88155	2832	1+
327.38749	166	
327.80690	190	1+
327.89328	536	
330.16709	308	1+
330.48323	170	
330.88202	270	
331.84000	150	1+
331.91575	148	1+
332.76050	242	1+
332.87634	498	1+
332.89885	194	
334.83090	148	
334.90562	208	
335.84084	198	
335.88028	258	
336.01771	144	1+
336.82600	146	
337.81182	286	1+
337.83563	150	1+
337.95419	198	1+
338.38965	324	1+
338.40040	356	1+
338.88983	196	
339.71221	306	1+
339.88208	190	
341.89523	230	
342.77833	208	1+
342.90241	148	
343.87917	180	1+
346.83552	160	
346.88570	278	1+
348.29911	158	
349.02873	192	1+
349.16553	158	
349.80782	142	
350.77601	200	1+
350.83196	308	1+
350.88532	620	1+
351.15272	160	1+
351.91937	164	
352.91567	172	
353.17859	132	1+
353.85320	934	1+
353.88364	158	
354.72291	176	
354.96374	204	1+
355.02127	180	1+
355.71280	284	1+
356.78577	190	
356.80618	144	
357.80102	212	1+
358.87692	306	1+
361.72670	176	1+
362.77540	230	1+
362.83965	702	1+
364.87970	146	
365.78128	298	1+
366.19085	272	1+
366.74142	166	
366.83984	1284	1+
367.71075	850	
367.76593	290	1+
368.01837	186	1+
368.70905	1114	1+
368.84235	392	1+
368.89205	370	1+
369.89266	224	1+
370.78646	208	
370.85096	222	
371.18980	242	1+
371.72497	238	1+
371.78011	256	1+
371.83631	156	
371.87327	266	1+
371.90386	152	
372.85062	180	
373.71934	680	1+
374.74922	146	1+
374.89534	326	1+
377.76121	146	
378.72368	144	
378.78860	430	1+
379.38119	370	1+
380.71820	390	
380.85772	218	
380.89549	188	1+
381.72193	264	
381.78118	158	
381.84487	286	
382.71681	176	
382.85867	218	
382.93381	186	
383.71217	164	
383.86435	178	
384.85021	3784	1+
384.89400	264	1+
387.39597	168	
387.74894	186	
387.78510	478	1+
387.84333	196	
388.72918	162	
388.79132	286	1+
388.84985	208	
388.94001	152	1+
389.20111	446	1+
389.71610	212	
389.84699	174	
390.73510	368	1+
390.84198	900	1+
390.86339	446	1+
391.80713	148	
392.79838	716	1+
392.83881	188	
392.85555	240	
393.79997	632	1+
393.82841	514	1+
394.86005	190	
395.73863	488	1+
396.40595	190	1+
396.89936	206	1+
397.22852	230	1+
398.72740	582	1+
399.86113	504	1+
400.71750	184	
400.86680	314	1+
402.86750	1610	1+
403.73353	184	
403.80619	144	
403.87249	1054	1+
404.86079	258	
404.98553	208	1+
405.78454	244	
406.76426	146	
406.80358	192	
406.87192	160	
407.73444	248	
407.86581	5878	1+
407.90696	366	1+
408.06987	146	
408.72339	770	1+
409.72568	594	1+
410.08754	150	
410.09640	154	
410.81759	206	
410.84422	296	
411.81086	810	1+
412.73078	340	1+
412.84300	440	
413.87948	214	
415.87464	174	
416.88540	276	
417.84762	480	1+
417.87661	208	
418.06733	168	1+
418.81894	204	
418.84835	340	1+
420.74628	148	
420.88021	974	1+
422.83954	154	
422.88361	508	1+
424.77086	174	1+
424.84018	180	
425.74468	340	
425.82984	160	1+
425.86307	1322	1+
426.75500	242	
426.86446	1118	1+
426.93887	232	
427.73575	1636	1+
428.13447	174	1+
428.85061	298	
428.88792	418	1+
429.10039	156	
429.73240	254	
429.74946	158	
429.84226	260	
430.74088	740	
430.81409	154	
430.86636	154	
431.86787	742	1+
439.89349	670	
440.89754	344	
443.74591	206	
444.87396	1410	1+
444.94557	140	1+
445.74146	408	1+
445.90042	142	
446.19890	148	
446.87768	238	1+
448.76972	168	
449.87803	262	
450.74530	656	1+
450.88154	192	
451.74843	502	1+
457.90067	454	1+
459.06316	160	
461.74690	144	
462.88547	552	1+
464.71319	310	1+
467.70198	164	
467.88709	638	1+
468.78660	198	
470.87053	162	
485.89941	552	1+
486.79819	288	1+
491.79442	158	
499.25153	210	1+
505.12985	218	1+
505.79717	178	1+
508.79156	184	1+
509.85961	366	1+
END IONS

###FS:    #m/z: 336.94679 #charge 1+
###MS: 86
###MSMS: 89
BEGIN IONS
TITLE=Cmpd 66, +MS2(336.9468), 28.0-35.0eV, 1.9min #89
RTINSECONDS=113.233
SCANS=86,89
PEPMASS=336.94679	309722
CHARGE=1+
69.86687	116	
70.34700	86	
146.54023	86	
182.86963	122	
189.86538	94	
192.88994	162	
197.88784	180	
198.95697	136	
199.26637	92	
205.97042	104	
209.94227	182	
210.88330	400	1+
211.94471	6540	1+
212.87911	3902	1+
212.90815	84	
213.93896	2552	1+
213.95648	92	
214.41234	92	
214.88328	558	1+
214.89343	168	
215.25460	86	
215.88851	368	1+
217.88490	170	
219.37612	88	
219.87858	92	
221.89673	98	
223.95889	440	1+
225.45330	82	
226.39161	94	
226.89513	126	
226.94602	168	
226.97180	210	
227.89373	182	
227.95655	138	
228.89542	552	1+
228.95765	110	
229.95529	5230	
230.88866	4948	1+
230.95685	198	
231.04899	94	
231.94869	2616	1+
232.46400	82	
232.83254	356	1+
232.86328	160	1+
232.90710	130	
233.41490	112	
234.94832	182	1+
235.82497	100	
237.06423	90	
238.56939	90	
239.82207	144	
239.84978	116	
239.88387	84	
240.79622	122	
240.83669	110	
240.94245	82	
241.83901	92	
242.78640	184	1+
243.07321	84	
243.89716	148	
245.84227	104	
245.94711	148	
246.09873	82	
246.66372	98	
246.86980	84	
246.90587	214	
246.97814	182	
247.40085	106	
247.96604	1156	1+
248.39439	104	
248.89844	1666	1+
249.24828	116	
249.40746	94	
249.83180	202	
249.96310	252	
250.11189	86	
250.83995	178	
250.88389	98	
250.95349	366	1+
250.97237	140	
251.10171	92	
251.83023	172	
251.92528	116	
252.84394	118	
252.97084	4310	
253.35670	144	
253.42631	108	
253.90399	984	1+
254.08901	114	
254.96748	1124	1+
255.45334	136	
255.51605	88	
256.87399	98	
256.91121	126	
256.96845	270	1+
258.02494	92	
258.08407	90	
258.84503	376	1+
258.85870	272	1+
259.95689	254	1+
260.88082	106	
261.83509	196	
262.34877	94	
262.83196	214	
262.90195	110	
263.98125	174	1+
265.04877	106	
266.08903	86	
267.84180	186	
268.84066	1148	1+
269.79899	232	1+
270.83392	104	
270.93907	230	1+
270.98173	222	
271.87016	232	1+
271.91489	562	1+
272.97444	256	1+
273.80792	134	
273.85031	88	
273.90354	134	
275.42960	102	
275.80244	290	1+
275.85483	536	1+
276.85616	364	1+
277.83785	156	
277.90253	226	1+
278.83490	838	1+
279.95035	94	
280.10691	84	
282.88909	90	
282.91765	90	
283.31267	116	
283.78592	90	
283.80180	156	
285.85342	332	
286.33386	84	
286.84996	1274	1+
286.89105	140	
288.88707	94	
288.92901	86	
289.50944	86	
291.83520	90	
291.85798	108	
292.57438	84	
292.80769	156	1+
292.85559	106	
292.95044	84	
293.10675	188	
293.99949	298	
294.85225	138	
294.86811	130	
294.90565	132	
295.87107	202	1+
295.93183	84	
296.80180	226	1+
297.76182	90	
297.91209	94	
298.04970	82	
298.86839	114	
299.01127	94	
299.52297	94	
299.78878	134	
301.87194	152	
303.63422	86	
303.86052	272	1+
304.85708	178	1+
305.41922	262	1+
305.90175	88	
306.00922	84	
306.58539	82	
306.87721	348	1+
307.09078	88	
309.87122	868	1+
310.87631	626	1+
310.91291	82	
315.80921	112	
316.00477	228	1+
318.87937	190	1+
320.95913	108	
323.77702	86	
323.92914	110	
324.89438	130	
325.88576	204	1+
326.56719	134	
327.01739	86	
328.88710	436	1+
329.04803	86	
330.39699	118	
330.81540	98	
330.84412	196	1+
330.91719	84	
332.90393	100	
334.95917	92	
336.40001	82	
337.39753	88	
337.95275	84	
338.75656	94	
338.88075	90	
340.07341	86	
340.30474	126	
END IONS

###FS:    #m/z: 322.93117 #charge 1+
###MS: 90
###MSMS: 91
BEGIN IONS
TITLE=Cmpd 67, +MS2(322.9312), 28.0-35.0eV, 2.0min #91
RTINSECONDS=116.914
SCANS=90-91
PEPMASS=322.93117	5430250
CHARGE=1+
181.98998	78	
188.86682	80	
189.86552	110	
191.01435	78	
192.89092	108	
200.38564	102	
201.04339	84	
202.00889	92	
205.94889	278	
207.87298	132	
208.82844	82	
209.42402	152	
209.94866	100	
210.88648	146	
211.89175	144	
212.88129	358	
212.89563	128	
213.46062	92	
215.42218	104	
215.88206	114	
217.87655	78	
219.03070	110	
219.11610	88	
220.95389	88	
221.05817	90	
221.94527	126	
222.38582	148	
222.82690	94	
222.95177	306	
223.95920	974	
224.02927	92	
226.84041	244	
227.93021	172	
228.00340	218	1+
229.84175	124	
229.93324	166	
229.95560	148	
230.82315	106	
230.89059	428	1+
231.51389	92	
231.95692	90	
233.39466	158	
233.49875	82	
234.92700	114	
234.99665	94	
235.88571	84	
235.90092	78	
238.02699	152	
238.57700	88	
238.93949	228	
239.78813	306	
240.82233	442	1+
240.94116	1188	
241.94258	1272	
242.81756	712	1+
242.94238	4648	1+
243.05474	156	
243.82006	598	1+
244.93888	1142	1+
245.81777	88	
245.88899	130	
246.39149	92	
246.85248	148	
246.97377	372	1+
248.85175	120	
248.90191	146	
248.95049	78	
250.08326	82	
250.97029	198	1+
251.92971	90	
252.79702	84	
252.83032	214	1+
253.35166	102	
254.79348	382	1+
255.40049	82	
255.78302	268	1+
255.79658	298	1+
256.07196	90	
256.83911	132	
258.83256	458	1+
259.03976	94	
259.34683	156	
260.10802	88	
260.82929	1166	1+
260.91963	86	
262.86030	80	
263.98309	174	
264.97845	84	
265.08468	90	
265.86073	406	1+
266.84199	278	1+
267.81034	90	
268.55263	88	
269.80122	130	
270.41311	86	
270.79785	118	
271.85104	144	
272.85166	104	
272.98329	94	
273.12734	100	
273.79369	366	
274.80358	464	1+
276.11280	90	
276.85084	154	
278.83869	116	
279.09393	460	1+
279.81518	280	1+
280.86504	212	1+
281.08077	142	
282.42874	102	
282.56688	92	
282.78914	422	1+
282.85837	88	
282.90368	94	
283.35608	94	
283.38901	90	
283.78949	300	1+
283.85135	110	
284.29456	308	
284.81314	96	
284.86380	210	
285.79411	86	
285.84492	136	
286.42757	90	
286.76633	98	
288.87219	240	1+
288.89314	102	
289.01836	92	
289.78669	370	1+
289.80640	122	
289.85547	188	1+
289.95443	80	
290.81974	80	
291.80780	128	
292.53417	96	
292.82813	90	
293.40206	82	
293.80733	78	
294.84959	206	
296.38378	104	
296.81396	190	
296.87087	124	
296.94012	82	
297.27850	78	
297.80912	120	
297.95441	84	
298.00100	80	
298.80099	100	
299.78298	234	1+
299.83731	78	
299.88352	96	
300.03317	84	
300.87374	88	
303.86728	82	
304.80628	226	1+
304.92548	82	
304.95571	90	
305.92155	86	
306.76667	78	
306.88068	132	
307.79902	738	1+
307.87663	354	1+
308.44131	86	
309.81229	430	1+
310.09985	98	
310.43092	88	
310.89216	84	
311.88184	218	
312.86206	164	1+
313.04957	102	
313.88485	148	
314.75851	96	
314.81852	210	1+
316.81301	202	1+
316.94097	150	
318.88185	246	1+
321.31379	78	
321.35771	130	
321.92595	92	
322.80558	88	
323.45115	102	
324.33434	104	
324.85391	86	
324.89038	340	1+
325.86614	84	
328.40684	86	
END IONS

###FS:    #m/z: 507.84696 #charge 1+
###MS: 90
###MSMS: 92
BEGIN IONS
TITLE=Cmpd 68, +MS2(507.8470), 28.2-35.2eV, 2.0min #92
RTINSECONDS=117.687
SCANS=90,92
PEPMASS=507.84696	513456
CHARGE=1+
196.01746	746	1+
209.94716	162	
212.04793	142	
224.05048	256	1+
224.97852	296	1+
226.88928	224	1+
232.89584	324	
234.89182	212	
236.89023	328	1+
237.05919	224	1+
239.85920	138	
246.36943	204	1+
250.96995	396	1+
252.35708	144	1+
256.38469	152	
259.87468	138	
261.38097	166	
266.03390	148	
266.16484	354	1+
266.86437	186	
266.88203	354	1+
266.90301	138	
268.88326	274	1+
270.85927	186	
271.85783	170	
272.79972	182	
272.85475	436	1+
273.05310	240	1+
274.78862	254	1+
275.85464	268	1+
278.35489	230	1+
279.04808	230	1+
279.89084	182	1+
279.90485	236	
281.40264	194	
283.08959	138	
283.89842	208	
284.12230	144	
284.87320	470	1+
284.89655	250	
285.79585	292	1+
287.85298	504	
288.86930	282	
288.89154	184	
288.95096	142	1+
289.80303	296	1+
289.84563	204	
289.87899	476	
289.95328	234	1+
290.86547	1330	1+
292.14651	192	1+
292.38234	144	1+
293.87560	1402	
293.91758	212	1+
294.80599	250	1+
294.87307	1672	1+
295.90234	268	1+
295.97907	196	
296.01896	240	1+
297.11379	214	1+
297.86966	592	1+
298.80092	250	1+
299.34312	140	
300.04162	146	1+
300.85065	478	1+
300.85847	170	
300.98244	168	
302.16826	212	1+
302.83776	162	
303.86863	238	
304.88842	320	
305.83045	208	
305.86178	966	
306.78648	154	
307.33781	364	1+
307.84613	172	
307.89034	822	
307.91498	242	1+
308.14340	1188	1+
308.84568	154	
308.87709	1668	1+
308.91295	276	1+
308.98546	150	
309.36724	174	1+
310.15775	528	
310.84350	156	
310.86832	150	
311.88383	6934	1+
312.13269	256	1+
312.46552	90	1+
312.84138	140	
313.85379	216	
314.86410	360	
314.94575	230	1+
315.81903	318	1+
315.86180	548	1+
316.88503	322	1+
318.86028	292	1+
319.36204	146	
321.35332	152	
321.87853	146	
322.08172	182	1+
322.90585	142	
323.98861	154	
324.14073	146	
324.86448	246	1+
324.89956	180	
324.95992	232	1+
325.90035	192	
326.38382	160	
326.88175	2026	1+
328.81372	158	
328.87116	604	1+
329.88884	746	1+
331.75668	218	1+
332.05793	142	
332.39987	158	
332.81227	376	1+
332.87881	1034	
332.89965	318	1+
332.95451	180	1+
333.38974	258	1+
333.84310	178	
334.89891	246	1+
335.84305	288	
335.88356	220	
336.83469	166	1+
336.85730	194	
337.06426	210	
337.79470	142	
337.87842	304	1+
338.89156	458	1+
340.87541	146	
340.89954	428	1+
343.04180	172	
344.37226	146	
344.90380	230	1+
345.84037	226	
345.94791	202	1+
346.71309	170	1+
346.83655	168	
346.87895	200	
347.30518	172	
347.85171	220	1+
349.16955	260	1+
349.75852	438	1+
349.77436	202	1+
351.85607	182	
351.88809	140	
352.91633	324	
352.97869	164	
353.85409	608	1+
354.78386	314	1+
354.87900	174	
354.89345	164	
355.82947	242	1+
355.89055	160	
355.93713	270	
357.77788	208	1+
357.81598	194	
358.84241	316	1+
360.76886	154	
361.78747	180	
362.86911	252	1+
366.18520	138	
366.38307	194	
366.84215	1146	1+
367.70880	1554	1+
367.76506	170	
367.87529	186	
369.70846	290	
369.84241	430	1+
370.78792	344	1+
370.89060	136	1+
371.18855	318	1+
371.72229	376	1+
372.09671	142	
372.78091	138	
373.37851	176	
373.72227	770	1+
373.82338	374	1+
374.79054	218	
374.85211	186	
374.88060	446	1+
375.18268	140	
377.39266	368	1+
377.72717	146	
379.72201	398	1+
379.85490	200	
380.72433	342	1+
380.85671	208	
382.44537	150	
382.85592	378	1+
382.89197	160	
382.91673	192	1+
384.71654	234	1+
384.85085	2440	1+
384.89592	344	1+
385.77776	170	
387.72852	164	
387.78962	772	1+
388.79627	586	1+
389.20300	466	1+
389.39925	178	1+
389.71974	756	1+
389.90479	324	1+
390.83983	828	1+
390.85777	272	
391.75142	490	1+
391.84156	606	1+
393.39331	374	1+
393.80148	514	
393.86386	374	1+
394.79028	146	
394.89090	204	
396.87603	176	
397.86944	156	
398.73403	418	
398.87016	200	
399.70796	158	1+
399.80806	138	
399.85508	410	1+
400.43448	140	
401.74053	178	
402.86408	296	
402.90626	272	1+
403.87151	948	
404.68144	178	1+
404.87064	1150	1+
405.73482	204	
406.08112	210	1+
406.85652	154	
407.72162	192	
407.80380	258	1+
407.86470	5428	1+
409.02336	78	1+
409.72427	1256	1+
410.83785	364	1+
411.81242	732	1+
412.73320	392	1+
412.84742	576	
413.88070	226	
413.88762	166	
414.81436	194	
414.88069	140	
415.84198	208	
415.92171	200	1+
416.88065	242	
417.21277	156	1+
417.87053	414	1+
418.85083	310	1+
419.85501	178	1+
421.88186	512	
422.07987	142	
422.88577	412	
423.87197	192	
424.79779	262	
424.87199	154	
424.90689	282	1+
425.68104	234	1+
425.74209	246	
425.88256	342	
426.76327	188	
426.86387	758	1+
427.73399	1468	1+
427.82336	442	1+
428.73673	864	1+
428.86230	328	
428.88110	312	1+
429.73499	728	1+
429.84663	198	
430.74021	608	1+
430.87237	462	1+
431.82005	196	1+
432.23388	172	
436.83650	196	1+
439.89345	234	
440.89694	166	
441.74742	142	
444.87454	2158	1+
445.74700	494	1+
446.71726	162	
447.71880	168	
448.87349	492	1+
449.87737	430	1+
450.75060	382	1+
450.77417	160	
457.90606	652	1+
459.90302	176	
462.21577	140	
462.88510	338	1+
464.78895	140	
464.89176	158	
465.73068	184	
467.77162	278	1+
467.88720	822	1+
470.73220	160	
472.27983	138	
472.77375	156	1+
474.80419	146	
476.24174	126	1+
477.24558	166	1+
485.89735	538	1+
486.84444	124	1+
491.78736	162	1+
499.73138	100	1+
504.79943	326	1+
504.88264	152	1+
509.80761	168	1+
509.86409	410	1+
510.68614	94	1+
512.10539	226	1+
END IONS

###FS:    #m/z: 336.94683 #charge 1+
###MS: 90
###MSMS: 93
BEGIN IONS
TITLE=Cmpd 69, +MS2(336.9468), 28.0-35.0eV, 2.0min #93
RTINSECONDS=118.458
SCANS=90,93
PEPMASS=336.94683	299838
CHARGE=1+
182.86876	152	
182.94850	90	
183.86426	260	1+
194.89121	90	
195.00943	90	
196.88362	238	
200.88281	160	1+
205.94983	376	
208.88094	146	
210.88449	702	1+
210.90197	202	
211.94457	5954	1+
212.41943	106	
212.47844	88	
212.87795	3724	1+
212.89681	280	1+
213.09100	86	
213.93897	3206	1+
215.88744	704	1+
215.93873	352	
216.03318	110	
217.85725	94	
217.88339	314	
222.95266	126	
222.97273	118	
223.96138	198	
224.97318	188	
225.39685	86	
226.89614	222	
226.94459	370	1+
226.97152	140	
227.89968	110	
228.14472	84	
228.89508	750	1+
229.95533	5052	
230.31583	118	1+
230.88911	6228	1+
230.96209	172	
231.95075	2316	1+
232.83947	130	
233.03754	86	
233.82804	402	1+
233.89629	722	1+
233.94272	148	
235.94893	166	
238.89288	152	
240.84049	202	1+
241.44008	108	
241.87731	90	
243.88931	196	1+
244.47378	94	
244.95568	86	
244.98739	106	
246.38951	88	
246.90574	198	
246.97740	192	
247.89345	100	
247.96573	1530	1+
248.85396	192	1+
248.90023	1814	1+
249.82398	530	1+
249.96231	764	1+
250.95205	108	
251.07159	406	
251.91277	86	
251.95673	200	
252.83674	126	
252.91284	116	
252.97082	3042	1+
253.88436	100	
253.90629	1302	1+
254.40270	102	
254.88791	88	
254.96689	1152	1+
256.25761	106	
256.91505	130	
256.96496	276	
257.85136	122	
258.35846	92	
258.84237	138	
259.94514	202	1+
261.83182	124	
262.40443	94	
262.83140	160	
263.83156	122	
264.02390	92	
264.35359	86	
264.84199	214	1+
265.08916	258	1+
265.87878	90	
266.82715	94	
267.84847	202	
267.90896	90	
267.92505	88	
268.81201	88	
268.84220	962	1+
268.93696	92	
269.79841	116	
270.05296	218	1+
270.98019	388	
271.80057	94	
271.84721	116	
271.86135	218	1+
271.91694	108	
271.95114	216	
272.34696	90	
272.91284	148	
272.97520	336	1+
273.85253	176	1+
273.89565	184	
274.01119	120	
275.06928	122	
275.11387	90	
275.80250	94	
276.85890	322	1+
277.83686	208	
278.55833	88	
278.62788	90	
278.81201	250	1+
278.83541	464	1+
278.86135	120	
278.98270	102	
279.01979	84	
279.10010	166	
279.12078	86	
279.95811	86	
280.00932	90	
280.79924	94	
280.88887	98	
281.43284	88	
281.91611	216	1+
282.00777	104	
282.36036	86	
282.89759	118	
282.97981	98	
283.36845	104	
283.78911	140	
284.08418	86	
284.80096	86	
284.89311	90	
285.85694	196	
286.84829	1106	1+
287.02428	90	
287.66305	88	
287.89488	114	
289.85944	98	
291.80506	234	
291.85795	158	
292.12666	104	
292.81014	268	1+
292.93703	112	
293.07682	162	
293.12024	104	
293.87264	188	1+
293.94515	98	
294.11061	146	
294.41261	102	
295.01328	112	
295.81524	132	
295.99190	174	
296.81404	116	
296.94000	126	
297.57735	106	
298.86125	114	
299.86636	230	1+
299.88216	94	
300.52038	88	
303.80434	90	
303.87705	120	
304.86948	92	
305.41458	98	
306.88623	224	1+
307.80067	88	
309.86759	316	
310.82017	112	
310.87911	542	1+
310.89064	192	
311.86659	124	
317.12108	132	
319.88832	196	1+
321.35111	106	
324.03984	94	
324.86279	100	
324.89557	130	
326.90218	128	
327.89082	98	
328.40710	88	
328.46252	102	
328.89138	360	1+
331.05591	90	
335.85885	88	
338.87034	126	
339.83186	100	
341.70787	94	
342.29354	90	
END IONS

###FS:    #m/z: 340.94143 #charge 1+
###MS: 94
###MSMS: 95
BEGIN IONS
TITLE=Cmpd 70, +MS2(340.9414), 28.0-35.0eV, 2.0min #95
RTINSECONDS=122.157
SCANS=94-95
PEPMASS=340.94143	2745516
CHARGE=1+
184.86461	114	
190.94833	270	
192.92558	502	
194.09136	98	
195.90224	112	
196.88502	396	1+
200.87717	132	
201.90576	174	1+
203.88228	134	
204.89566	110	
205.94787	248	1+
206.97315	108	
208.56070	92	
208.88809	268	1+
208.94165	100	
208.95748	194	
209.94411	204	
209.95789	162	
210.93642	698	1+
212.87922	508	
212.89843	132	
213.88051	460	
213.94041	1394	1+
214.88285	778	1+
215.88522	522	1+
215.93749	536	
216.93154	196	1+
217.88218	572	1+
217.93573	166	1+
219.96589	114	
220.89371	170	
221.89449	250	
223.95973	260	
224.95217	118	
224.97450	118	
226.39621	184	
226.89256	662	1+
226.94542	348	1+
228.84520	130	
228.94782	452	
230.88701	1528	1+
230.94273	154	
231.88824	842	1+
231.95088	1186	1+
232.79302	132	
232.90460	108	
233.01683	96	
233.05301	212	
233.41227	110	
233.89749	398	
233.94788	244	
235.80116	100	
235.89278	126	
236.00942	92	
236.83773	106	
237.90076	286	1+
237.99879	98	
238.13725	108	
238.79436	106	
239.98892	94	
240.79575	142	
240.83868	122	
240.95802	104	
242.84067	114	
242.89097	222	1+
243.06828	116	
243.44586	120	
244.88197	158	
245.04743	104	
246.39158	140	
246.97535	298	1+
247.40265	94	
248.03105	100	
248.89987	346	
248.96822	120	
249.90175	462	
249.96388	466	
250.94984	92	
252.84886	96	
252.90541	142	
253.92834	176	1+
254.33704	96	
254.54942	112	
254.84563	92	
254.90425	714	1+
254.96529	922	1+
254.99428	96	
255.78456	220	1+
256.96637	346	1+
257.80032	108	
258.85214	146	
258.96404	184	
259.84584	108	
259.95761	260	
260.83788	156	
260.86109	140	
263.82953	134	
264.68287	122	
265.73268	94	
267.13563	140	
268.83904	200	1+
269.80369	112	
270.83838	102	
270.94509	122	
271.78547	106	
271.81132	116	
271.84889	178	
272.90947	120	
272.93129	106	
272.97589	140	
273.80675	154	
275.62740	92	
275.80831	124	
275.85683	146	
275.92913	144	
276.13284	132	1+
276.85583	416	1+
278.84321	174	
279.85622	284	
279.92982	122	
279.96970	120	
280.41424	140	
280.80778	178	
280.86581	190	
281.86141	342	1+
282.86294	244	1+
283.93283	94	
284.85440	98	
285.80378	180	1+
285.87474	124	
288.80971	128	
289.78845	114	
289.81058	186	
289.87984	124	
290.86976	200	1+
291.80743	286	
292.80300	126	
292.85479	552	1+
292.99632	112	
293.06781	130	
293.82087	102	
293.85840	444	1+
296.22047	120	
296.87378	150	
297.94344	92	
297.97221	164	
298.04316	128	
298.82404	114	
299.78676	270	1+
299.87624	132	
300.86647	206	1+
302.94445	202	
303.33667	150	
303.50797	94	
303.94546	112	
304.94431	108	
305.45115	94	
306.88041	174	
307.80039	144	
307.89411	164	
308.79566	128	
308.89671	282	1+
309.81579	216	
310.02623	104	
310.07551	146	1+
310.88206	336	1+
311.80164	412	1+
311.85925	144	
312.93482	110	
313.85511	130	
314.82509	134	
316.75628	116	
321.88760	122	
322.31839	112	
324.87481	148	
324.93106	172	1+
326.90295	212	
327.82930	100	
328.88641	408	1+
329.86736	164	
330.81444	286	
331.33715	92	
331.81451	164	
332.82846	142	
333.15690	92	
335.82870	206	1+
337.78172	108	
339.82839	138	
339.85829	94	
340.03157	134	
343.91175	150	
345.71689	110	
END IONS

###FS:    #m/z: 363.95748 #charge 1+
###MS: 94
###MSMS: 96
BEGIN IONS
TITLE=Cmpd 71, +MS2(363.9575), 28.0-35.0eV, 2.1min #96
RTINSECONDS=122.929
SCANS=94,96
PEPMASS=363.95748	1828410
CHARGE=1+
98.52528	98	
147.91553	94	
178.99892	106	
182.87032	170	
187.86557	204	
189.86328	1544	1+
191.85878	1384	1+
196.88372	182	
198.87384	90	
203.43050	126	
206.06232	100	
207.87131	416	1+
207.95027	136	
209.94369	3296	1+
210.88393	1202	1+
212.87975	6594	1+
213.90190	130	
216.40887	188	
217.84567	116	
219.86613	256	1+
221.53306	94	
222.95374	1540	
223.88330	392	1+
223.95621	874	
224.95092	2588	1+
225.97070	212	
226.06469	114	
226.87838	92	
226.89863	224	
226.94791	15874	1+
227.97715	102	
228.84697	102	
228.89462	1672	1+
228.94327	18268	1+
228.97317	362	
230.82924	202	1+
230.89007	10134	1+
232.51521	84	1+
232.88483	1174	1+
234.87989	664	1+
234.93258	104	
235.01536	90	
235.84840	104	
235.98027	154	1+
236.80524	114	
238.06743	238	1+
239.89580	218	1+
239.97082	108	
240.82300	150	
240.88162	108	
240.93962	878	1+
240.96226	1460	1+
241.05962	154	
242.83254	204	
242.94257	980	1+
242.96083	1170	1+
243.82231	362	
244.81808	430	
244.95830	8102	1+
245.01117	94	
245.47287	108	
245.84159	264	1+
245.94270	338	
246.80987	134	
246.90584	580	1+
246.95371	9084	1+
247.55143	114	
247.80977	96	
248.03579	238	1+
248.80229	572	1+
248.90121	4074	1+
250.89610	556	1+
250.96927	288	1+
251.07642	98	
251.93122	92	
252.07973	148	
253.08602	98	
253.90694	646	1+
254.41624	100	
255.34737	92	
255.84315	140	
255.96054	122	
257.95232	136	
258.83635	204	
258.97062	210	
259.82298	100	
259.90279	102	
259.96667	870	1+
260.96832	750	1+
261.82924	144	
262.83340	238	
263.83315	234	
263.98268	118	
264.87079	124	
264.96908	196	1+
264.98670	102	
265.09024	262	1+
265.82483	138	
266.78589	112	
266.81241	510	1+
266.85940	278	
266.91704	156	
267.86213	124	
267.97356	1200	1+
268.79457	290	1+
268.96432	1602	1+
269.84507	108	
269.96928	1358	1+
270.08641	120	1+
271.86169	130	
271.91705	714	1+
271.95781	120	
272.80785	168	1+
272.98518	118	
273.91234	114	
274.85530	118	
275.85688	438	1+
276.81146	172	1+
276.86355	406	1+
277.79181	98	
278.79412	136	
279.10338	356	1+
279.63953	102	
279.79298	980	1+
279.84794	128	
281.12826	92	
281.84804	160	
281.86540	98	
281.88224	100	
282.78407	122	
283.08123	108	
283.79015	112	
283.85180	474	1+
283.88931	148	1+
284.79350	212	
284.99727	126	
285.79027	234	1+
285.84558	1464	1+
285.88355	288	1+
285.92590	182	1+
286.47523	104	
286.82497	128	
288.20048	156	
288.87452	98	
289.87152	140	
290.78464	202	
291.35513	104	
291.86072	218	1+
292.95139	134	
294.12257	166	
294.85118	126	
294.93258	92	
295.89167	114	
296.38166	100	
296.80872	400	1+
296.85715	108	
296.93821	110	
297.87031	96	
298.80536	1494	1+
301.80872	220	
301.86122	922	1+
302.80161	106	
303.80772	300	1+
303.85580	2490	1+
303.92646	108	
304.01073	94	
304.11858	124	
304.58507	90	
304.93194	156	
306.78550	94	
306.81679	106	
306.87654	408	1+
306.93730	140	
306.95541	106	
307.12845	126	
307.87678	294	1+
307.99793	92	
309.08944	242	1+
309.86194	98	
309.96763	164	1+
310.87459	142	
311.12889	106	
311.89297	92	
314.81118	112	
314.83302	140	
316.43082	98	
316.53072	98	
316.81224	190	
317.81200	338	1+
318.12705	112	
318.58829	90	
318.91352	118	
318.93315	392	1+
319.87311	94	
320.83292	140	
320.92221	136	
321.81747	582	1+
321.86710	442	1+
322.33169	96	
322.92859	528	1+
323.82223	182	
324.13720	90	
324.87630	282	
324.89304	204	1+
326.87206	754	1+
327.88543	120	
327.97233	110	
328.90796	90	
331.36129	110	
332.87013	90	
333.09868	94	
336.94619	200	
337.94435	112	
339.83018	460	1+
340.94155	466	1+
343.90621	110	
344.21361	90	
344.75899	208	1+
344.93652	90	
345.41547	90	
346.59869	96	
351.73036	156	
353.76378	186	1+
358.89634	130	
359.72691	138	
359.78064	204	1+
362.71214	226	1+
363.95545	316	1+
365.52654	98	
365.74594	94	
366.04695	144	
END IONS

###FS:    #m/z: 507.84693 #charge 1+
###MS: 94
###MSMS: 97
BEGIN IONS
TITLE=Cmpd 72, +MS2(507.8469), 28.2-35.2eV, 2.1min #97
RTINSECONDS=123.709
SCANS=94,97
PEPMASS=507.84693	530040
CHARGE=1+
196.01656	488	1+
197.89238	218	
199.88621	198	
209.94388	292	
214.88556	154	
224.04679	142	
224.97646	172	
228.04214	164	
232.89612	592	1+
234.87808	288	1+
241.36795	168	
248.89409	222	1+
250.97141	280	
251.07140	192	
251.91635	166	
254.94954	216	1+
260.88485	294	
264.39004	172	
265.16555	374	1+
266.16847	262	1+
266.86110	328	
268.86717	146	
268.88668	160	1+
269.87227	156	1+
269.92701	182	1+
270.85814	290	
271.91731	144	
272.38783	242	
272.85425	826	1+
273.89537	152	
278.83399	308	1+
279.81701	296	1+
282.84252	150	
284.90194	170	
285.79147	372	1+
285.85207	274	1+
286.07749	240	1+
287.85152	594	
287.89616	168	
288.87438	1234	1+
289.12568	484	1+
289.88248	852	1+
290.86393	1386	1+
291.01564	146	
291.81203	234	1+
292.88602	176	
293.87460	4458	1+
294.06404	148	
294.82360	280	1+
294.97159	298	1+
296.07184	184	
297.81718	144	
297.85890	154	
298.87565	328	1+
299.80787	310	1+
299.85337	286	
299.92587	330	1+
300.34455	158	
300.76620	192	1+
300.83782	472	1+
300.86174	848	1+
301.01826	180	1+
302.79542	196	1+
303.86605	288	1+
304.11063	170	
305.86187	830	1+
306.12323	178	
306.36822	300	1+
306.81790	236	1+
307.89089	1074	
308.14045	864	1+
308.87229	1906	1+
309.84349	504	1+
309.88959	764	1+
310.15686	1162	1+
311.34909	266	1+
311.88416	7828	1+
312.03149	220	1+
313.96375	154	1+
314.37531	268	1+
314.86517	320	
314.88138	186	
314.98701	222	
315.86635	624	1+
315.97861	132	1+
316.81608	222	1+
316.86372	470	1+
318.85891	222	
319.81759	550	1+
319.89142	152	
320.77716	160	1+
320.81982	408	1+
321.32698	156	
322.85604	150	
322.88308	198	
323.32011	294	1+
323.37262	464	1+
323.87311	368	
324.37911	312	1+
324.81847	342	1+
324.87160	292	
324.90595	196	
325.86326	158	
325.89855	488	
326.05036	158	1+
326.88479	1028	
327.38484	200	
327.87913	1268	1+
329.16089	328	1+
329.89631	280	
330.16229	254	1+
330.81709	476	1+
330.88611	252	
331.88916	356	
332.81848	262	1+
332.84400	144	
332.87798	432	
332.94977	166	
333.84253	240	
333.87469	320	1+
333.89814	202	
335.79963	142	
335.82827	222	1+
335.88718	208	
336.87706	448	1+
336.94659	182	
339.00964	154	
340.02373	264	1+
340.29170	158	
341.80792	166	
343.82777	238	1+
344.37577	154	
344.83146	182	1+
346.36981	156	
347.05214	180	1+
347.78125	192	
347.84005	238	1+
347.91509	172	
347.94947	190	
348.40129	152	
348.91939	252	1+
348.98301	156	
349.76790	344	1+
349.79858	196	1+
349.99584	140	
350.02646	238	1+
350.89401	332	
352.18905	160	
352.90812	384	1+
353.85247	620	1+
354.84212	152	
356.83639	294	1+
356.89521	218	1+
357.71703	206	1+
359.27772	184	
360.81813	278	1+
362.36460	326	
362.70895	146	1+
362.86372	306	
364.87169	336	1+
365.79144	270	1+
366.74194	152	
366.84043	1616	1+
367.19318	130	1+
367.70768	2510	1+
367.76622	428	1+
367.88566	154	
368.78968	252	1+
369.83458	208	
370.78400	236	
370.88955	162	
371.19368	142	
371.72366	470	1+
371.82037	200	1+
371.90975	198	1+
372.04563	182	
372.71467	642	1+
372.93265	176	
373.71916	460	1+
373.79030	326	1+
373.85979	164	
373.87300	368	1+
374.75672	178	
374.79218	224	1+
375.15331	196	1+
375.71992	280	
375.85148	190	1+
376.78098	170	
376.88934	222	
377.88945	144	
378.38252	232	1+
378.74448	176	
380.32193	174	
380.36731	262	1+
380.85625	344	
381.38409	272	1+
381.71835	226	
381.84104	470	1+
382.72855	258	1+
382.91049	414	1+
383.89120	244	1+
384.40694	154	
384.71553	210	1+
384.85120	4000	1+
387.37011	190	1+
387.78380	332	1+
388.79015	232	1+
389.19955	418	1+
389.71638	516	1+
390.73735	210	1+
390.78897	182	
390.84490	644	
390.91024	248	1+
391.06346	202	1+
391.80996	252	
391.84411	438	
392.40508	166	
392.82770	490	1+
393.80047	274	
393.89620	164	
394.10889	148	
394.73410	376	1+
394.79383	460	1+
394.86818	528	1+
395.84316	250	1+
397.86882	140	
398.72816	714	1+
399.72806	408	1+
399.85122	612	1+
401.74322	386	1+
401.83285	148	
402.86230	410	
403.37766	264	1+
403.87207	1270	1+
405.35074	156	
405.40869	192	
405.78483	186	
405.86564	652	1+
406.79416	152	
406.81063	152	
406.93185	176	1+
407.73601	158	
407.86668	5504	1+
408.12349	144	1+
408.82076	196	
409.72244	594	
409.76220	226	
409.81538	190	
410.69000	140	
410.72269	466	
410.74560	224	1+
410.80434	706	1+
410.83877	388	
410.87125	404	1+
411.73029	834	1+
411.80883	608	1+
411.89995	188	
412.22541	162	
412.73483	556	1+
412.84514	338	
412.87000	580	1+
413.07216	174	
413.78072	244	1+
413.87814	524	1+
414.75390	172	1+
414.86097	362	1+
418.75681	162	
421.82323	184	1+
421.88795	382	
422.88186	226	
423.77247	210	
423.81838	320	1+
423.87393	330	
425.73511	170	
425.88321	442	1+
426.75501	166	
426.86417	1432	1+
426.93969	196	1+
427.73447	2208	1+
427.77749	144	
428.85883	404	1+
428.88918	278	
429.73818	880	1+
429.79541	276	1+
429.83027	184	1+
430.74167	606	1+
430.86225	934	1+
431.86887	630	1+
433.86404	196	1+
434.88964	352	1+
435.89346	244	1+
439.89537	730	1+
440.67885	164	1+
442.89943	130	1+
443.79988	182	1+
444.87538	1242	1+
444.96264	198	1+
445.00368	156	
445.74049	334	
446.74282	164	
446.77078	240	1+
446.87667	142	
447.71066	262	
447.90308	192	
448.71102	144	
448.89879	162	
449.88299	644	1+
450.70188	182	
450.75308	1006	1+
454.06677	226	1+
456.70151	226	1+
457.90585	806	1+
459.15106	172	
460.71531	182	1+
462.78513	224	1+
462.88507	298	
465.71717	272	1+
467.88874	660	1+
469.89312	196	
473.79691	162	
480.91810	158	
483.72050	160	1+
485.90217	222	
487.72860	218	1+
498.73652	264	1+
500.80538	250	1+
501.80575	184	1+
504.80429	158	
509.30040	150	1+
509.86410	610	1+
509.91345	182	
END IONS

###FS:    #m/z: 340.94151 #charge 1+
###MS: 98
###MSMS: 99
BEGIN IONS
TITLE=Cmpd 73, +MS2(340.9415), 28.0-35.0eV, 2.1min #99
RTINSECONDS=127.41
SCANS=98-99
PEPMASS=340.94151	2360184
CHARGE=1+
51.98950	98	
183.86972	88	
184.87836	94	
191.95738	104	
192.88718	334	1+
192.92702	408	
196.88323	88	
197.09493	86	
197.88682	116	
199.86894	94	
199.89075	88	
204.02974	98	
205.94784	166	
206.95186	86	
208.88695	186	
208.92964	86	
210.94061	324	
212.87797	1136	1+
212.93299	152	
213.93954	1404	1+
214.89436	184	
215.88632	524	
215.93552	482	1+
217.86375	102	
217.88363	112	
221.89493	232	
221.94714	100	
222.95466	502	1+
223.96062	302	1+
224.97445	134	
226.89683	604	1+
226.94634	308	1+
226.97287	222	
228.93668	100	
230.88833	1866	1+
231.88980	1272	1+
231.95027	1276	1+
232.81549	228	1+
233.83650	96	
233.89773	606	
233.94892	136	
234.09762	88	
234.87971	94	
235.86898	98	
235.94362	90	
236.89659	94	
237.05366	102	
239.78839	160	
239.90104	152	
240.89028	226	
241.41536	94	
241.83995	130	
241.95008	130	
242.84642	90	
243.84095	118	
244.83470	192	1+
244.95465	96	
246.86017	108	
246.97760	288	1+
248.83106	148	
248.89698	758	1+
249.96106	208	1+
251.03167	98	
251.07634	240	1+
251.84150	102	
253.90253	108	
254.91131	138	
254.93014	110	
254.96630	414	1+
255.03568	102	
255.13564	92	
255.87289	198	1+
255.90135	172	
256.85770	150	
256.91218	160	
256.96486	148	
257.80006	242	1+
257.83105	94	
258.84304	348	
259.00440	100	
259.84623	388	
259.95785	332	1+
260.83578	186	
261.84614	164	
262.80240	90	
262.85973	148	
263.80536	98	
264.90803	118	
265.08762	120	
265.85893	126	
266.13394	242	1+
266.48775	86	
266.86209	96	
267.15510	134	
268.07968	126	
268.95992	86	
269.84316	104	
270.34450	88	
270.80306	98	
270.83222	142	
270.97644	110	
271.34460	90	
271.84864	144	
272.84352	244	1+
272.93573	318	1+
273.55182	106	
273.79664	144	
275.81100	122	
275.84422	258	
276.85923	160	
277.85890	264	
278.81624	134	
278.84638	300	1+
278.96831	136	
278.99784	98	
280.88308	116	
280.93728	142	
281.01698	88	
281.79596	266	1+
282.85064	96	
282.88285	94	
282.92135	162	
283.86509	138	
285.55410	90	
285.79880	122	
286.81114	214	1+
287.91323	120	
289.78522	96	
289.89796	92	
290.97573	118	
291.80412	370	1+
291.82384	142	
292.94614	108	
293.87618	118	
294.86163	376	1+
295.65565	124	
295.84460	102	
296.55922	86	
296.94617	104	
297.97414	128	
298.83353	110	
298.86143	120	
299.78333	124	
299.79825	90	
299.84701	124	
299.88657	92	
301.87700	126	
302.85739	148	
302.90488	122	
303.80747	92	
304.85720	98	
305.32481	106	
305.83965	88	
306.14534	132	
307.79694	92	
307.88855	194	
308.88287	110	
309.85191	96	
310.00939	86	
310.14824	174	
311.88301	382	1+
311.95368	106	
312.80751	164	
313.81260	86	
315.90025	86	
318.86018	108	
319.88912	134	
320.82862	122	
320.92684	86	
323.88317	120	
325.89294	166	1+
327.82989	100	
328.40003	124	
328.88745	116	
330.81564	248	1+
332.88596	92	
334.28766	88	
334.77830	148	
336.78626	118	
336.81583	184	1+
340.84588	124	
340.89522	248	1+
344.57858	88	
345.20073	122	
END IONS

###FS:    #m/z: 363.95758 #charge 1+
###MS: 98
###MSMS: 100
BEGIN IONS
TITLE=Cmpd 74, +MS2(363.9576), 28.0-35.0eV, 2.2min #100
RTINSECONDS=128.183
SCANS=98,100
PEPMASS=363.95758	1576484
CHARGE=1+
182.86256	300	1+
187.86944	122	
188.86812	122	
189.86199	1170	1+
191.85824	1588	1+
196.88049	406	1+
199.88548	92	
200.41168	100	
200.94662	144	
205.94668	334	1+
207.87313	496	1+
208.95112	120	
209.83229	92	
209.86981	182	
209.94497	1530	1+
210.88453	1278	1+
211.94964	146	
212.87988	6264	
212.96542	96	
213.87901	180	
214.89384	272	
214.96747	152	
216.40979	102	
216.94061	94	
217.91974	100	
218.91718	156	
219.86523	166	
220.88562	118	
221.86205	136	
222.95134	1372	1+
224.82339	124	
224.88851	108	
224.94920	1922	1+
225.89009	744	1+
225.92641	92	
226.59974	104	
226.89797	430	1+
226.94768	12086	1+
227.92832	206	
228.16849	100	1+
228.89452	1468	1+
228.94286	15246	1+
228.98758	98	1+
229.02845	98	
229.14255	120	
229.71992	102	1+
230.83198	190	
230.89010	10748	1+
231.01443	112	
231.03133	126	
231.48965	106	
232.42230	94	
232.88577	958	
234.88284	382	
237.05964	244	1+
240.82099	244	
240.94042	320	
240.96322	1040	1+
241.10832	100	
241.94262	806	1+
242.82310	292	
242.94647	474	1+
242.96091	1090	1+
243.82230	186	
244.82157	702	1+
244.87950	102	
244.95821	5952	1+
244.99614	100	
245.82534	438	1+
246.44467	172	
246.85214	132	
246.90684	720	1+
246.95339	8028	1+
248.02515	92	
248.80634	300	1+
248.84063	132	
248.85617	122	
248.89992	2992	1+
248.99285	218	1+
249.48516	98	
249.97457	124	
250.80419	132	
250.89613	434	1+
250.97215	238	
251.00671	200	1+
251.07260	374	1+
251.83822	114	
251.94575	156	
252.05468	92	
252.74618	114	
252.89104	368	
252.96782	132	
253.90827	540	1+
254.06314	178	1+
254.09197	206	
254.45305	96	
254.83451	146	
254.85451	148	1+
255.02165	92	
255.13556	148	
256.83560	120	
257.85546	98	
258.83839	534	1+
258.93698	98	
258.97485	492	1+
259.90157	144	
260.56184	102	
260.83385	838	1+
260.96997	792	1+
261.93809	136	
263.84542	300	1+
263.97774	116	
264.82064	110	
264.83075	154	
264.97355	218	1+
265.08566	152	1+
265.90400	144	
266.78535	212	1+
266.81440	500	1+
266.85738	110	
267.40672	92	
267.97387	648	
268.84488	98	
268.86355	134	
269.80255	120	
269.96981	866	1+
270.14838	98	
270.26103	80	1+
271.91644	604	1+
272.84753	190	1+
275.80993	114	
276.80881	210	1+
276.85499	138	
277.85633	262	1+
278.79911	248	
279.10249	150	
279.52858	100	
279.79557	128	
280.79117	788	1+
280.86001	520	1+
281.10948	98	
281.91957	150	1+
282.14575	228	1+
282.52807	98	
282.79341	440	1+
283.85514	672	1+
284.82430	390	
284.84323	104	
285.13030	208	
285.42689	104	
285.64062	94	
285.79903	174	
285.84555	1140	1+
287.06363	92	
287.88805	114	
288.92660	92	
289.87376	308	1+
290.01116	204	1+
290.08226	92	
290.78429	94	
290.81372	240	1+
291.78935	338	1+
293.11786	288	
293.82398	138	
294.85890	158	
295.80537	420	1+
295.82218	102	
295.93025	136	
298.80424	1276	1+
299.13305	118	
299.86799	138	
299.95466	244	1+
300.80074	210	
300.86758	94	
301.80967	180	
301.85960	712	1+
302.88669	106	
303.80622	536	1+
303.85701	2466	1+
304.83612	96	
304.88052	196	
305.31282	128	
306.43937	170	1+
306.88379	268	1+
308.57096	92	
309.87553	122	
310.03719	100	
310.87664	172	
310.90694	94	
311.13136	184	
311.86052	214	1+
311.88292	116	
313.87820	130	
314.76317	108	
315.81671	118	
316.81924	354	
317.36194	92	
317.88186	340	1+
317.92930	290	1+
318.81667	162	
320.82211	158	
321.82295	148	
321.86842	654	1+
322.80384	218	1+
322.93315	128	
323.13179	114	1+
323.82370	134	
323.85086	222	1+
323.90223	224	1+
324.44910	108	
325.31231	214	1+
325.39655	100	
326.87225	658	1+
328.06200	94	
329.62509	140	
331.56975	100	
331.81616	126	
335.88563	108	
336.94250	1014	1+
337.83383	150	
339.82755	436	1+
340.94424	294	
341.72094	128	
344.70954	124	
345.71199	132	
346.22859	98	
347.73149	252	1+
347.91192	102	
348.78362	216	1+
350.89828	188	
351.19268	138	
351.89383	218	1+
355.41874	146	
356.47479	120	
359.71471	96	
361.72243	140	
362.71814	306	1+
364.01648	92	
365.72992	222	1+
END IONS

###FS:    #m/z: 336.94692 #charge 1+
###MS: 98
###MSMS: 101
BEGIN IONS
TITLE=Cmpd 75, +MS2(336.9469), 28.0-35.0eV, 2.2min #101
RTINSECONDS=128.955
SCANS=98,101
PEPMASS=336.94692	330464
CHARGE=1+
182.86883	280	1+
185.47687	80	
194.88568	206	1+
205.94842	290	1+
207.97693	100	
208.88375	214	
210.88302	334	1+
211.94485	4296	
212.87775	3438	1+
212.90471	140	
212.95048	150	
212.99435	106	
213.93896	1826	1+
214.88728	956	1+
215.88776	678	1+
215.97220	82	
217.38589	92	
217.88448	290	1+
217.94721	84	
223.09308	84	
223.88613	92	
223.96057	236	
223.97689	98	
224.97336	100	
225.06057	84	
225.95270	84	
225.97185	196	
226.38994	98	
226.89475	162	
226.96991	258	1+
227.55512	78	
227.89817	208	
228.89658	866	1+
228.91939	216	1+
229.95575	3170	1+
230.88906	5488	1+
231.42456	80	
231.94919	1754	1+
232.83893	170	
233.89563	804	1+
233.94772	336	1+
234.00539	108	
234.87600	84	
235.89333	110	
237.43859	94	
237.85230	84	
240.55677	98	
240.96155	152	
241.84237	110	
241.95155	184	1+
242.79277	78	
242.84391	154	
243.85017	84	
243.86574	88	
245.94298	92	
246.90728	512	1+
246.97991	128	
247.39299	92	
247.96628	1072	1+
248.85293	136	1+
248.89993	2440	1+
249.01973	114	
249.79000	104	
249.82851	90	
249.95795	522	1+
250.82958	722	1+
251.07306	178	
252.85156	128	
252.92009	104	
252.97225	1686	1+
253.02501	158	
253.08483	136	
253.83381	104	
253.85248	116	
253.90613	1464	1+
254.09229	128	
254.79228	86	
254.86363	112	
254.96579	778	1+
255.08469	84	
256.08176	78	
256.55580	84	
256.85342	102	
256.92355	86	
257.85145	158	
257.88612	190	1+
257.96044	202	1+
258.39778	100	
258.84825	456	1+
258.94082	106	
259.85084	344	1+
260.82693	484	1+
261.89154	82	
262.02291	128	
263.83311	128	
264.84598	116	
264.96887	226	1+
265.08844	82	
265.83683	78	
266.03907	92	
267.84219	250	
267.89510	82	
268.01997	194	1+
268.35597	82	
268.83996	840	1+
269.79749	140	
270.12424	84	
270.46741	82	
270.84844	152	
270.92816	78	
270.98954	210	
271.12412	90	
271.80780	98	
271.84199	84	
271.91554	572	1+
272.88189	254	1+
273.00998	90	
273.02410	90	
273.94177	106	
274.04653	164	
274.09424	98	
274.85960	156	
275.80590	116	
275.87017	80	
275.96975	84	
276.12906	82	
276.81293	80	
276.85808	150	
276.89259	78	
277.83944	140	
278.83666	736	1+
278.85463	190	
278.90044	102	
279.11047	106	
279.86113	92	
280.42424	80	
280.56823	84	
280.78256	186	1+
283.01682	80	
284.05724	246	1+
284.93798	274	1+
285.85050	576	
286.80323	102	
286.85088	1272	1+
289.86259	122	
289.88211	174	1+
291.80352	274	1+
291.87369	118	
292.01563	80	
292.86066	170	
293.11370	112	
293.60848	110	
293.87328	138	
294.06566	86	
294.56854	98	
294.86621	204	1+
294.96083	100	
295.38057	98	
296.80818	186	1+
297.78906	84	
297.98426	88	
298.86493	80	
299.05951	188	
300.59369	132	
304.86672	104	
304.88404	94	
305.87824	532	1+
306.88492	366	1+
306.93436	204	1+
308.01478	78	
308.87835	102	
308.96777	90	
309.87185	512	1+
311.85610	136	
311.95987	92	
312.36591	82	
312.38311	78	
312.78468	80	
314.81541	96	
315.89995	78	
316.82608	84	
319.38430	80	
319.84309	92	
321.82536	78	
322.06696	92	
322.96037	80	
323.89733	216	1+
323.96962	84	
324.80309	84	
326.98414	90	
328.88999	122	
328.94136	90	
329.76538	124	
329.89070	152	
334.78310	188	1+
336.82484	82	
337.14848	124	
337.94793	86	
339.08898	108	
340.08254	88	
340.43560	78	
341.72878	90	
END IONS

###FS:    #m/z: 322.93109 #charge 1+
###MS: 102
###MSMS: 103
BEGIN IONS
TITLE=Cmpd 76, +MS2(322.9311), 28.0-35.0eV, 2.2min #103
RTINSECONDS=132.625
SCANS=102-103
PEPMASS=322.93109	5161756
CHARGE=1+
49.78050	92	
187.93802	90	
189.92340	132	
192.88788	88	
192.89705	82	
196.88584	226	1+
196.91756	80	
197.95710	124	
202.84068	84	
205.94911	326	
209.86446	84	
211.90229	92	
211.97581	94	
212.87908	190	
213.89818	82	
214.89458	192	
218.92535	96	
221.07258	80	
221.38858	92	
222.95498	604	1+
223.95937	450	1+
227.93050	122	
228.83848	256	1+
228.90265	118	
230.89149	312	1+
230.95563	116	
231.95698	80	
232.90791	208	1+
234.34194	92	
235.73504	94	
236.38833	88	
237.06039	110	
237.90238	84	
238.93943	94	
239.78744	516	1+
239.90489	148	
240.10836	114	
240.82209	186	
240.94053	1296	
240.96092	306	
241.54696	80	
241.83002	140	
241.94304	1092	
242.82827	184	
242.88843	92	
242.94286	3414	1+
243.82822	358	
244.44506	100	
244.82154	156	
244.94115	778	1+
245.81930	250	1+
245.88888	80	
246.39155	94	
246.85815	146	
246.93570	80	
246.97707	304	
247.97338	214	
248.86166	130	
248.90222	84	
249.55526	84	
249.92185	80	
250.39952	92	
251.78967	146	
254.83564	80	
254.91151	162	1+
254.95508	84	
255.00243	88	
255.58101	84	
256.04052	84	
256.45909	88	
256.78107	90	
256.81038	142	
256.90695	198	
257.39792	82	
257.79674	418	1+
257.86159	96	
258.83281	344	1+
260.83601	200	
261.05554	82	
261.83318	694	
262.35283	84	
262.83405	440	
263.82975	276	
263.97595	122	
264.84828	326	1+
267.07754	90	
267.80679	116	
267.90783	96	
268.92004	116	
268.97464	98	
270.81089	100	
270.84461	244	1+
271.46612	86	
271.80054	206	
271.82204	100	
271.84600	172	1+
273.79158	472	1+
273.81422	134	
274.85259	148	
275.80775	644	1+
276.01686	78	
276.04333	102	
276.84951	126	
276.98051	90	
278.82040	96	
278.84344	246	1+
278.93540	102	
279.09098	276	1+
280.26814	84	
280.66320	84	
280.79564	112	
280.83031	130	
281.98714	82	
282.85644	138	
282.88740	132	
282.97026	206	1+
283.78796	624	1+
283.86191	146	
283.95147	98	
284.29340	346	1+
284.43597	90	
284.85049	266	1+
284.87842	260	1+
286.18310	156	
286.92218	102	
287.86434	112	
288.81108	90	
289.79201	254	
289.81210	136	
289.88028	232	
290.78497	132	
290.88570	120	
291.78652	84	
291.80369	366	
291.87825	88	
292.86391	88	
293.86772	368	1+
294.46752	84	
295.05133	126	
296.39027	84	
296.81010	182	
298.82706	130	
299.78256	186	
300.78210	162	
300.89946	82	
301.82864	82	
301.85994	86	
301.92273	80	
302.87505	306	1+
303.99375	98	
306.79828	80	
307.79768	508	1+
308.87901	92	
308.89088	124	
309.87501	616	1+
309.92125	274	1+
310.08695	82	
310.82171	136	1+
310.87837	546	1+
312.80920	144	
313.87426	122	
314.80546	90	
314.86799	136	
315.39622	108	
316.95960	92	
317.05777	108	
317.88062	80	
320.75711	154	
320.89564	94	
320.91764	96	
323.37931	86	
323.87791	102	
324.72997	98	
324.86520	86	
324.89522	136	
324.96006	80	
325.81294	80	
325.96391	108	
327.16189	84	
328.12244	86	
328.14891	92	
328.37781	100	
END IONS

###FS:    #m/z: 340.94163 #charge 1+
###MS: 102
###MSMS: 104
BEGIN IONS
TITLE=Cmpd 77, +MS2(340.9416), 28.0-35.0eV, 2.2min #104
RTINSECONDS=133.397
SCANS=102,104
PEPMASS=340.94163	1977786
CHARGE=1+
95.75622	92	
110.35818	98	
183.87209	146	
189.87037	94	
192.88917	92	
192.92643	160	
193.93579	104	
194.03508	84	
196.88113	120	
205.94867	276	1+
210.94375	90	
212.87965	150	
212.89418	240	1+
213.88012	446	
213.94125	1196	1+
214.87531	272	
215.41523	84	
215.86393	90	
215.88875	734	
215.93629	404	
216.92074	118	
217.88265	272	
217.93256	128	
218.88194	112	
219.43061	96	
220.50346	86	
223.95586	178	
226.38201	96	
227.90745	84	
227.95825	146	
228.82591	86	
228.94151	254	1+
229.86547	92	
230.88743	1804	1+
231.94988	1150	1+
233.82685	212	1+
233.89631	336	
233.94534	210	
235.87070	92	
235.94833	186	
237.51825	100	
237.90288	92	
240.82402	124	
241.84296	104	
242.84273	114	
242.96300	84	
243.82703	124	
243.86352	92	
244.50069	84	
244.95876	136	
245.39605	94	
245.90221	84	
246.97585	752	1+
247.03185	92	
248.90003	222	
249.89853	520	1+
249.96163	184	
249.98987	102	
251.78898	82	
253.05282	152	
253.90934	96	
254.81166	84	
254.91042	134	
254.93815	130	
254.96817	500	1+
255.01474	88	
255.31399	110	
256.91125	146	
256.96708	154	
257.49256	100	
258.84196	336	1+
259.85480	86	
259.95709	116	
260.33554	92	
260.83262	354	1+
260.89497	142	
261.63739	88	
262.90586	86	
262.99697	136	
264.05990	84	
265.10478	94	
266.16299	84	
266.83092	148	
266.85964	118	
267.91093	106	
268.84440	122	
268.98923	102	
269.84867	84	
271.86403	130	
272.61016	92	
272.89824	90	
272.93704	264	
272.98969	144	
273.79522	140	
273.92722	88	
274.80580	84	
274.84922	150	
275.81364	372	1+
275.83836	92	
276.59020	86	
276.85459	444	
277.07939	92	
277.81168	230	1+
278.84510	114	
278.85760	182	
279.96202	114	
280.88313	90	
282.80407	98	
282.85868	208	1+
283.78747	194	
285.00997	90	
286.46103	90	
288.86598	194	1+
289.79081	386	1+
290.07182	100	
292.44172	86	
293.12865	100	
293.94303	94	
294.81407	90	
295.09160	98	
296.85454	284	1+
296.94324	104	
297.97319	158	1+
298.03297	132	
298.87498	88	
299.11825	124	
299.78417	134	
300.00524	88	
300.51836	92	
301.85787	116	
301.94791	190	1+
302.17846	88	
302.85699	140	
302.89851	96	
303.81600	96	
303.84192	116	
306.88382	86	
307.79523	212	
307.89339	152	
308.38986	86	
309.81302	132	
310.83314	144	
311.04108	96	
311.88402	196	
312.80550	150	
312.95428	84	
313.61911	124	
314.45259	84	
316.79993	82	
316.81652	224	
318.81756	102	
320.95842	88	
322.93349	84	
324.37831	98	
324.49777	96	
324.89001	132	
324.91159	82	
328.88934	210	
329.82859	106	
330.88374	112	
331.70417	84	
331.81705	132	
332.79172	86	
332.89047	92	
333.81229	90	
335.76187	104	
337.83511	94	
338.72377	94	
340.75288	218	1+
342.38446	90	
342.90577	126	
END IONS

###FS:    #m/z: 363.95786 #charge 1+
###MS: 102
###MSMS: 105
BEGIN IONS
TITLE=Cmpd 78, +MS2(363.9579), 28.0-35.0eV, 2.3min #105
RTINSECONDS=134.169
SCANS=102,105
PEPMASS=363.95786	1206070
CHARGE=1+
66.47283	102	
182.87031	138	
187.87284	92	
187.93888	150	
189.86304	1404	1+
191.85858	1156	1+
194.88521	186	
195.01637	92	
196.10829	98	
196.88451	458	1+
205.87983	168	
207.40598	148	
207.87343	670	1+
207.94794	278	
208.94609	144	
209.86899	236	
209.94449	1818	1+
210.88444	1122	1+
212.87957	5212	1+
214.89737	568	1+
215.02031	118	
220.01693	100	
222.95355	1620	1+
223.42506	94	
223.56627	92	
224.94929	2134	1+
225.88800	218	
225.96884	112	
226.04269	92	
226.51911	106	
226.89597	156	
226.94747	10160	1+
227.39334	118	
228.09254	98	1+
228.89419	1492	1+
228.94273	13358	1+
229.03020	160	1+
230.88984	9012	1+
231.84211	120	
232.85174	146	1+
232.88646	1508	1+
234.00928	94	
234.88118	328	
234.92710	178	
235.88401	188	
237.13482	306	1+
237.43680	98	
238.83016	130	
239.78683	150	
240.82183	450	
240.83797	302	1+
240.94190	444	
240.96348	926	
241.89613	92	
241.94495	216	
242.82075	184	
242.94265	846	1+
242.95859	650	1+
243.79284	254	1+
243.82131	756	1+
243.98419	92	
244.06883	110	
244.56978	102	
244.95803	5664	1+
245.64212	122	1+
245.94215	288	
246.82761	126	
246.90403	242	1+
246.95332	7106	1+
247.01956	116	
247.13571	116	
247.80981	142	
247.87413	200	1+
248.80475	398	1+
248.84942	120	
248.90021	3588	1+
248.93688	126	
250.89353	208	
250.94879	136	
250.97080	356	1+
251.80488	106	
251.89977	98	
252.89463	170	
253.09007	142	
253.83440	184	
253.90672	484	
255.34579	166	
257.01439	96	
257.13350	246	
257.44348	102	
258.83530	232	
258.97597	356	1+
259.83425	216	
260.83581	192	
260.96971	856	1+
261.43258	92	
261.82805	1094	1+
262.82950	782	1+
262.97497	386	1+
263.85939	102	
264.10385	92	
264.48930	96	
264.83109	188	
264.96381	276	
265.08779	364	1+
266.78527	142	
266.81325	286	
266.86008	106	
267.34857	102	
267.78252	116	
267.81716	208	
267.92104	246	1+
267.97428	1324	1+
268.80358	110	
268.84252	140	
268.95874	162	
269.85180	94	
269.93053	306	1+
269.97000	858	1+
270.10696	96	
271.36280	96	
271.80901	96	
271.91482	250	
271.96132	142	
272.85124	182	
273.91193	128	
274.80870	262	1+
276.85374	118	
277.10929	140	
278.80107	440	1+
279.10181	282	1+
279.85253	314	1+
280.79543	518	1+
280.83327	238	1+
280.85761	242	1+
281.11344	128	
282.05841	126	
283.79170	108	
283.85033	762	1+
283.98877	242	1+
284.82532	134	
285.34163	92	
285.79746	132	
285.84995	762	1+
286.91728	112	
288.90879	116	
289.87930	258	1+
290.78814	222	
290.81742	114	
290.91202	94	
291.80838	122	
291.86253	140	
292.43748	180	
292.85332	364	1+
293.11532	268	1+
293.63391	98	
296.80945	180	
296.87673	96	
296.89548	102	
296.93379	140	
297.80782	208	
298.80531	938	1+
299.82205	104	
299.86986	178	
300.80432	350	
301.36815	96	
301.86161	696	1+
303.10375	92	
303.81356	162	
303.85734	2130	1+
303.94887	136	
304.01946	122	
304.12239	128	
304.44211	108	
304.81145	138	
304.89485	134	
304.94727	198	1+
305.33728	100	
306.85786	224	1+
311.89182	136	
312.57870	92	
314.31981	92	
314.82105	194	
316.65584	100	
316.81454	178	
317.81059	434	1+
317.83248	208	1+
318.80960	394	1+
318.94953	98	
319.27235	92	
319.87085	188	
321.81780	604	1+
321.86541	298	1+
322.82082	364	1+
322.93348	202	
323.14630	94	
323.16624	94	
323.87279	118	
324.87810	128	
326.87168	1066	1+
332.14694	108	
335.40455	102	
336.94705	618	1+
338.94118	94	
339.09575	94	
339.82656	198	
340.79961	146	
340.83894	120	
340.93890	480	1+
343.94507	96	
347.27783	100	
348.72551	198	1+
350.82306	250	
351.93881	156	
352.75643	252	1+
353.75806	216	1+
357.78397	110	
359.96410	158	
360.70891	266	1+
362.34338	92	
363.74533	266	1+
363.95697	122	
366.90430	170	1+
367.77705	142	
368.87985	104	
END IONS

###FS:    #m/z: 322.93095 #charge 1+
###MS: 106
###MSMS: 107
BEGIN IONS
TITLE=Cmpd 79, +MS2(322.9310), 28.0-35.0eV, 2.3min #107
RTINSECONDS=137.832
SCANS=106-107
PEPMASS=322.93095	5041538
CHARGE=1+
121.44097	86	
123.90919	82	
187.88688	90	
189.86030	124	
192.89227	144	
195.45416	98	
195.96221	100	
196.47499	88	
196.88333	152	
198.96828	82	
203.95834	132	
204.95186	94	
205.94888	312	1+
206.02739	100	
207.87865	86	
207.94571	134	
207.97421	156	
209.89255	146	
210.90084	114	
212.87877	272	
212.89513	142	
214.89156	124	
215.88365	90	
221.94140	194	
222.95529	106	
223.88694	172	
223.96116	238	
224.57916	84	
224.96490	128	
227.78769	160	
227.82049	82	
228.37471	92	
229.84997	98	
230.89011	286	
232.57632	84	
233.91355	132	
234.50232	148	
234.82209	82	
235.06609	90	
235.88234	104	
238.78385	602	1+
238.82483	118	
239.78788	510	1+
239.83225	90	
239.90196	126	
239.97531	88	
240.43380	92	
240.82316	144	
240.94083	1144	
240.99757	102	
241.94280	866	
242.01704	246	1+
242.81141	98	
242.82711	232	
242.94224	3570	1+
243.34429	106	
243.82023	672	1+
244.85902	84	
244.88255	104	
244.94152	798	
245.40015	90	
246.85817	140	
246.97634	528	1+
248.85088	206	
248.89686	152	
249.09070	124	
249.43650	86	
250.94546	110	
252.82361	122	
252.84573	104	
252.90449	102	
253.00032	82	
254.87181	94	
254.94909	132	1+
255.79433	128	
256.34106	94	
256.83540	92	
257.96772	86	
258.82983	450	1+
258.89930	98	
258.97224	126	
259.55385	94	
260.03395	120	
260.05252	226	1+
260.83264	392	
261.83013	1344	1+
262.83234	774	1+
262.96948	100	
263.97783	162	
264.04807	88	
264.84473	170	
264.86119	132	
264.97660	144	
265.84803	156	
265.94484	126	
265.98488	96	
266.84478	114	
267.94856	84	
268.83956	294	1+
269.80646	136	
269.91020	88	
270.79832	136	
271.79996	108	
272.03866	184	1+
272.07202	92	
272.25142	98	
273.79457	286	
273.86067	128	
273.92137	92	
274.79453	328	
275.11570	88	
275.80976	192	
275.88409	88	
276.81328	100	
276.84778	98	
276.87211	152	
276.98259	94	
278.65694	208	
279.09190	802	1+
279.85412	136	
282.27798	88	
282.34361	84	
283.09687	186	
283.44499	88	
283.78785	326	1+
283.90357	82	
284.29207	262	
284.88339	88	
285.85449	92	
285.87037	86	
288.03630	120	
288.83275	86	
289.79071	140	
289.80838	150	
290.74971	90	
290.78949	142	
290.86223	96	
290.87774	130	
291.13298	84	
291.80333	204	
291.86333	114	
294.81847	176	
294.86070	134	
295.87660	88	
295.89146	182	
296.80802	112	
297.79108	116	
297.88335	146	
299.78314	412	1+
300.80673	134	
301.79054	86	
302.87234	226	1+
302.88606	114	
303.38812	86	
303.95107	82	
306.87239	94	
307.79946	658	1+
307.88811	318	1+
310.14525	90	
310.87576	212	1+
311.15180	88	
312.80431	126	
313.82684	118	
315.02987	84	
315.45499	96	
315.81887	222	1+
316.88092	92	
318.76001	150	
320.17588	94	
320.79491	84	
323.87629	92	
324.89342	496	1+
327.81279	100	
END IONS

###FS:    #m/z: 507.84714 #charge 1+
###MS: 106
###MSMS: 108
BEGIN IONS
TITLE=Cmpd 80, +MS2(507.8471), 28.2-35.2eV, 2.3min #108
RTINSECONDS=138.605
SCANS=106,108
PEPMASS=507.84714	411230
CHARGE=1+
196.01652	502	
214.88455	184	
223.97339	500	1+
225.89056	260	1+
232.89645	170	
236.88441	198	1+
238.06183	244	1+
241.85557	246	
246.97753	210	
251.07485	480	1+
252.97124	150	
259.87039	296	1+
264.08470	294	1+
266.16663	272	1+
266.87883	382	1+
267.10614	178	1+
267.78765	260	1+
269.96803	180	
272.85336	834	1+
272.87219	138	
273.88261	202	
274.79826	146	
275.83972	188	1+
276.79738	176	
277.39806	168	
277.86680	380	1+
279.94818	138	1+
281.38991	136	
282.78664	198	1+
282.88054	166	
285.85423	154	
286.84807	678	1+
287.85152	578	1+
288.11209	136	
288.87056	428	
289.40138	154	
289.87840	440	
289.93563	148	
290.86699	932	1+
292.83486	162	
292.87007	214	
293.87441	3660	1+
294.98656	208	1+
296.85506	138	
297.89369	196	1+
299.81592	144	
299.83576	146	
300.34234	240	1+
300.85617	528	1+
303.80817	224	1+
303.86738	358	
304.87884	260	
305.40870	158	
305.82123	156	
305.84105	196	1+
305.86182	804	
306.12276	210	
306.88564	142	
306.91093	154	
307.89166	748	
308.14210	1040	1+
308.79233	198	
308.81398	226	1+
308.87125	1358	1+
309.89072	702	
310.16008	614	1+
310.84781	278	1+
311.82893	182	1+
311.88446	5696	1+
312.81288	194	1+
314.87117	964	1+
316.38143	168	1+
318.93863	160	
321.06651	224	1+
321.83331	168	
322.86403	170	
323.87244	276	
324.86349	162	
325.90058	276	
325.98693	172	
326.88018	2576	1+
327.38499	242	
327.85320	176	
328.17248	196	1+
328.81817	264	
329.89300	450	1+
329.91305	174	
331.08730	172	
331.89544	630	1+
332.87703	290	
333.87477	178	
333.92234	268	1+
335.84468	220	
335.88551	184	
336.76765	212	1+
336.79638	206	1+
336.88101	136	
337.87813	234	1+
339.39740	154	
340.89878	330	1+
342.71781	156	
346.87248	240	1+
346.88615	258	1+
347.77046	140	
348.31032	312	1+
349.37034	178	
350.34202	154	
350.41412	150	
350.75535	158	
350.82252	242	
350.88968	224	
350.98373	196	1+
351.77741	260	1+
351.84272	154	
351.91090	478	1+
352.02776	200	1+
352.18764	140	
352.91179	330	1+
353.72123	228	1+
353.85377	438	1+
354.91858	222	1+
355.89438	178	
356.71892	194	1+
359.82594	334	1+
362.88850	228	1+
363.37374	246	1+
363.90239	212	1+
365.71571	164	
366.74416	182	
366.84217	620	1+
367.70911	1294	1+
367.76942	188	
367.84425	422	1+
368.90018	152	
369.84001	144	
369.85541	156	
370.78423	176	
371.84603	268	
371.90558	138	
371.97201	126	1+
372.71463	588	1+
372.73228	158	
372.76930	138	
372.84957	382	1+
373.39023	252	
373.71736	402	1+
373.83679	158	
374.80292	356	1+
376.88724	224	
377.89558	156	
380.05810	308	1+
380.71976	464	
380.77327	142	
381.03729	204	1+
381.71513	250	
381.72721	388	1+
381.83695	172	
382.72844	280	1+
382.85782	204	
383.71013	272	
383.79434	142	
383.85340	154	
384.72271	334	1+
384.85128	3182	1+
384.88969	472	1+
385.39862	156	
385.72377	210	1+
386.81351	192	1+
387.71647	176	
387.77725	166	
387.84886	238	
388.79706	408	1+
389.20546	418	1+
389.71553	730	1+
390.84641	916	1+
391.41827	138	
392.82621	248	
393.14406	140	1+
393.80366	214	
393.89412	140	
394.72287	220	1+
394.83769	186	
395.84827	220	1+
396.90480	154	
398.73048	532	1+
398.86898	228	
399.81026	180	
399.84674	252	
400.86471	140	
401.76354	142	
401.82699	156	
402.86945	204	
403.87142	922	1+
403.91237	144	
405.75403	208	
405.78435	314	
405.86557	556	1+
406.80721	170	
407.72842	512	1+
407.86589	3524	1+
408.75607	184	
409.72472	980	1+
409.86699	1118	1+
410.71447	138	
410.80325	464	1+
410.84631	180	
412.18433	190	1+
412.73171	512	1+
412.84201	150	
413.80403	184	
413.87039	170	
416.87618	228	
419.74090	282	1+
421.88592	678	
422.84490	140	
422.88433	324	
423.74226	156	
423.76494	162	
423.82778	326	1+
423.87555	188	
424.15628	150	
424.86677	186	
425.75151	722	1+
426.86438	682	1+
427.73409	1544	1+
428.77158	184	
428.79757	170	1+
428.85198	274	
428.86710	544	1+
428.88237	240	
429.84223	140	
430.74054	798	1+
431.87192	624	1+
433.85453	178	
434.68894	164	
435.19762	120	1+
435.86269	142	
437.72520	176	1+
438.74707	236	1+
439.89972	290	
439.98771	114	1+
441.24187	180	
442.77452	184	
442.81009	196	1+
444.68320	162	
444.87324	1158	1+
445.74330	890	1+
445.82525	240	1+
446.78006	136	
447.71021	168	
448.76141	142	
449.70203	144	
449.88147	558	1+
450.74755	252	
450.77223	256	
451.74975	182	
455.74313	212	1+
457.90970	252	
458.90645	216	
461.90909	168	1+
462.88364	474	1+
466.78166	252	1+
467.88935	1066	1+
467.95967	202	1+
471.79431	182	1+
480.91613	156	1+
481.72508	174	
482.79978	220	
485.79400	216	1+
485.89960	510	1+
486.79567	260	1+
486.84526	168	
486.88206	156	1+
490.79086	230	1+
491.80017	240	1+
497.16633	288	1+
499.73157	144	
499.80249	312	1+
504.80840	228	
506.61993	122	1+
509.28698	164	
509.75164	198	1+
509.85972	300	1+
END IONS

###FS:    #m/z: 336.94691 #charge 1+
###MS: 106
###MSMS: 109
BEGIN IONS
TITLE=Cmpd 81, +MS2(336.9469), 28.0-35.0eV, 2.4min #109
RTINSECONDS=139.377
SCANS=106,109
PEPMASS=336.94691	270668
CHARGE=1+
141.46713	82	
179.96436	102	
193.89819	90	
196.88484	134	
198.95761	84	
199.88989	88	
200.87773	114	
202.89658	126	
205.95114	166	
207.97667	100	
209.08577	82	
210.88374	454	1+
211.94466	2900	1+
212.82639	96	
212.87890	3894	1+
213.55542	86	
213.93966	1122	1+
215.88641	648	1+
215.94116	160	
216.90070	94	
217.88477	214	
217.93956	126	
219.98045	90	
223.96126	136	
224.92526	94	
225.97254	82	
226.83905	86	
226.90000	84	
226.95435	188	
227.07361	140	
227.89434	80	
227.95546	144	
228.06665	86	
228.89569	852	
229.95610	2380	1+
230.37046	88	
230.88971	7566	1+
231.95124	1086	1+
232.10825	122	1+
232.82224	310	1+
232.83881	108	
232.89430	1256	1+
232.90839	156	
233.94878	190	
234.82811	266	1+
234.94541	84	
235.89458	108	
236.55953	86	
236.82410	92	
237.89335	160	
239.36883	102	
239.84399	96	
240.83005	86	
241.84565	116	
241.94388	142	
244.11416	98	
244.88119	90	
244.97989	148	
245.37119	92	
245.72506	92	
246.44361	88	
246.97144	184	
247.82213	82	
247.96485	514	1+
248.90108	2192	1+
249.15482	126	
249.82683	234	
249.86156	88	
249.96206	252	
250.83641	274	
250.85275	90	
250.95122	330	
251.06997	122	
251.08177	142	
251.83905	398	1+
251.88536	150	
252.07783	100	
252.97076	1982	1+
253.83013	102	
253.90562	1084	1+
254.96635	906	1+
255.90493	276	1+
256.96858	108	
257.11663	92	
258.84366	262	1+
258.91620	106	
259.04359	80	
259.34420	92	
259.95749	86	
260.82985	258	1+
260.94896	268	
261.93515	82	
262.83714	254	1+
264.07810	96	
265.09041	214	
265.85805	238	1+
267.83755	186	
268.14020	90	
268.84137	898	1+
269.92183	160	
270.98082	122	
271.43765	92	
271.84603	448	1+
271.91648	432	1+
272.01441	94	
272.90067	208	1+
273.79455	116	
273.92068	132	
273.96638	154	1+
274.54195	112	
274.79252	148	
275.42160	84	
275.81025	98	
275.86193	84	
276.82123	112	
276.85990	126	
277.83467	116	
277.95011	86	
278.83601	954	1+
278.94039	212	1+
279.86361	86	
279.97002	82	
280.79544	174	
281.85893	250	1+
283.06468	104	
284.36891	104	
285.40815	94	
285.85024	138	
285.89181	104	
285.93118	102	
286.85116	1202	1+
287.40774	248	1+
287.79379	102	
288.05095	90	
288.83493	102	
289.88015	94	
289.97072	104	
289.99428	90	
291.80766	106	
291.85810	358	1+
291.99965	92	
292.08523	80	
292.86196	258	1+
294.03780	92	
294.11167	136	
294.81289	88	
294.86743	152	
295.49652	144	
296.80892	84	
296.89851	92	
296.92936	108	
299.87447	114	
300.00964	92	
300.08201	84	
303.86413	308	1+
304.35976	94	
305.89342	88	
307.01318	84	
307.88956	138	
308.79896	146	
308.87841	120	
309.81459	260	1+
309.87137	418	1+
310.42425	96	
310.84190	108	
310.90464	80	
312.93686	106	
313.85432	82	
314.81635	84	
317.91364	122	
318.00350	94	
318.81299	150	1+
320.89135	82	
321.10474	92	
322.88470	256	1+
323.05078	82	
323.88700	184	1+
324.36277	80	
324.42271	80	
325.89759	112	
326.18330	82	
326.45612	88	
326.76221	96	
326.89024	264	1+
328.05320	96	
330.93492	92	
331.90765	90	
331.94348	84	
332.89234	214	1+
335.04901	86	
336.31116	94	
339.80585	116	
342.18693	84	
END IONS

###FS:    #m/z: 322.93083 #charge 1+
###MS: 110
###MSMS: 111
BEGIN IONS
TITLE=Cmpd 82, +MS2(322.9308), 28.0-35.0eV, 2.4min #111
RTINSECONDS=143.047
SCANS=110-111
PEPMASS=322.93083	4880150
CHARGE=1+
185.92688	162	
189.86627	178	
191.85913	134	
192.88976	188	
193.44026	80	
193.99737	86	
196.88420	192	
197.86815	88	
199.89067	84	
201.04224	140	
201.94455	82	
202.01587	102	
205.94715	324	
209.94597	180	
211.86303	80	
212.89252	112	
217.55411	110	
222.36713	82	
222.54689	82	
222.95365	248	
223.96038	282	
227.38296	150	
227.71276	90	
227.82504	98	
227.89909	206	1+
227.93035	120	
228.05738	88	
228.54379	78	
228.92605	80	
230.84471	144	
230.89098	660	1+
231.93075	82	
233.39551	106	
234.94190	130	
235.03628	82	
235.82510	272	1+
235.88531	126	
237.43285	96	
237.79469	222	1+
238.93866	120	
239.07217	82	
239.78995	370	1+
240.82306	564	1+
240.94140	1480	
240.96447	210	
241.19982	94	
241.93978	3322	1+
242.81799	1014	1+
242.94229	2370	1+
243.82067	898	1+
244.84403	186	
244.94084	620	1+
245.80365	108	
245.98902	112	
246.05247	82	
246.82812	96	
246.85439	336	1+
246.97624	364	1+
247.39650	94	
248.32687	92	
248.85259	288	
248.90003	186	
250.39546	92	
250.89131	94	
250.97168	106	
252.78879	132	
252.83046	378	1+
253.06629	86	
253.34938	118	
254.57288	94	
254.91790	80	
255.07001	108	
255.77596	268	1+
256.79889	214	1+
256.95496	92	
257.08606	134	
257.80107	150	1+
258.07408	80	
258.43529	80	
258.83190	288	
259.34022	88	
259.83389	146	
259.93171	96	
260.34137	128	
260.83349	254	
261.83082	1358	1+
262.10216	94	
264.95248	80	
265.06854	94	
266.03047	78	
266.84055	118	
267.35032	92	
267.81229	114	
268.13681	108	
268.79600	292	1+
268.90764	122	
269.80017	206	1+
270.91581	86	
271.80978	280	1+
271.84352	318	
272.85467	228	
273.58013	78	
273.79469	516	1+
274.85146	168	
275.36432	92	
275.81070	496	1+
275.84261	100	
276.79422	210	1+
276.84080	138	
278.45782	90	
278.84548	194	1+
279.09296	558	1+
280.90767	98	
281.79548	78	
281.84696	122	
281.98624	104	
282.82241	118	
282.86877	86	
282.97811	84	
283.79086	202	
284.29277	180	
284.79237	182	
284.86511	224	
284.88306	210	
285.30004	98	
285.78798	146	
287.80566	90	
287.89018	140	
288.36959	94	
288.77010	82	
289.79106	240	
289.88139	210	
290.78911	168	
290.86573	126	
290.88780	94	
290.96714	158	1+
291.80365	310	
292.00294	92	
292.58477	82	
294.86926	266	
295.35947	92	
296.81265	86	
297.80428	136	
298.01802	88	
298.54819	114	
299.79028	198	
299.87668	180	1+
300.42458	78	
300.55641	78	
300.78647	128	
300.94077	170	
301.78936	114	
303.46283	98	
303.86830	128	
303.89314	82	
304.44782	86	
306.10606	116	
306.51876	90	
306.87751	120	
307.80393	138	
307.87673	150	
307.94142	92	
309.87330	82	
310.03104	212	1+
310.14959	142	
310.81874	100	
310.85506	104	
310.87761	350	1+
311.43782	78	
312.80850	178	
313.14751	90	
313.76060	80	
313.82800	80	
314.82063	82	
315.00821	82	
316.82326	236	1+
321.82018	126	
321.85994	104	
323.12981	88	
324.43597	114	
324.53336	90	
324.89495	354	1+
327.88993	190	1+
END IONS

###FS:    #m/z: 507.84707 #charge 1+
###MS: 110
###MSMS: 112
BEGIN IONS
TITLE=Cmpd 83, +MS2(507.8471), 28.2-35.2eV, 2.4min #112
RTINSECONDS=143.819
SCANS=110,112
PEPMASS=507.84707	394356
CHARGE=1+
196.01605	468	
198.02856	146	
206.03850	172	
213.88764	414	1+
224.97779	162	
230.07911	190	1+
234.88492	220	
236.89046	140	
241.85503	148	
250.81365	188	1+
250.97156	210	
251.97468	194	
255.79608	252	1+
255.91283	158	
257.81710	154	1+
261.87738	216	
263.88723	176	
266.16733	178	
267.10270	170	1+
267.76383	138	
268.78808	200	1+
269.39016	242	1+
270.86822	176	
272.39224	150	
272.85254	296	
273.88943	176	
274.87383	186	1+
278.86537	154	
279.84811	414	1+
281.12075	168	1+
283.36774	382	1+
283.90199	146	
284.87782	194	
285.79127	162	
286.87331	136	
287.85388	516	
288.87050	332	
288.89224	160	
289.88180	1136	1+
289.95479	174	
290.80359	380	1+
290.86715	650	
291.80433	432	1+
291.86389	672	1+
292.88467	212	
293.87375	2378	1+
294.81928	228	1+
296.85666	150	
297.79052	344	1+
297.85054	282	1+
297.95521	136	
299.88085	182	
300.86404	156	
300.87350	152	
302.86414	644	1+
303.86674	470	1+
304.36973	142	
305.80195	246	1+
305.86079	668	
306.87816	288	
307.13016	254	
307.89044	956	
308.14352	1154	1+
308.87302	2032	1+
308.97838	224	
310.15755	724	1+
310.34315	162	
310.43398	182	
310.81520	420	1+
311.06888	136	
311.35201	160	
311.84618	184	1+
311.88578	4944	1+
311.92945	164	
311.96682	274	1+
312.16354	130	1+
313.88437	876	1+
314.86501	768	1+
316.81544	188	
318.88652	160	
318.93950	150	1+
320.84045	332	1+
320.87356	144	
321.34465	508	1+
322.35152	526	1+
322.86822	374	1+
323.81369	276	1+
324.90182	304	
325.89943	142	
326.88234	1958	1+
327.81764	186	
328.86844	554	1+
329.89544	250	
330.16326	236	1+
330.81573	156	
330.87797	210	
331.16309	150	1+
331.88869	192	
332.03048	154	
332.40678	140	
332.80567	306	1+
332.87421	646	1+
333.95531	136	1+
334.77665	196	1+
335.00408	168	1+
335.83995	460	1+
336.89016	198	
336.94911	422	1+
337.80515	212	
337.82847	240	1+
337.87909	190	
337.95679	292	1+
340.93532	176	
341.82666	164	
346.40306	148	
346.71564	262	1+
346.88470	156	
347.90910	158	
348.01959	158	
348.36689	254	1+
348.83563	196	
348.89410	176	1+
348.92530	194	
349.12126	140	
349.37185	172	1+
349.75585	250	1+
350.82505	218	1+
350.88854	292	
350.96246	136	
352.03301	182	
352.90689	358	1+
353.85509	536	1+
354.02458	172	
354.81476	144	
355.89665	250	1+
356.92039	166	1+
359.78107	322	1+
360.27506	156	
361.40895	152	
362.37613	312	1+
364.04375	140	
365.37806	254	1+
366.18670	190	
366.83888	1192	1+
367.70796	770	
367.76629	164	
368.70959	398	
368.78743	214	
368.81143	138	
368.87522	142	
369.71083	376	
369.78050	420	1+
370.78504	348	1+
371.70395	144	
371.72655	258	
372.78266	226	
373.72109	386	
373.76647	212	1+
373.94759	188	1+
374.72925	230	
375.74278	140	
375.84727	140	
375.89735	214	
376.79849	154	
376.88386	144	
377.14452	182	1+
378.86829	136	
380.71836	320	
380.85475	160	
381.72270	298	
382.70944	218	1+
382.85303	282	1+
383.77486	142	
384.85188	1892	1+
385.39277	178	
385.77745	266	
386.85104	824	1+
387.71691	184	1+
387.78106	208	
387.85192	502	1+
388.74246	196	
388.79771	192	
389.02878	148	
389.20080	368	1+
389.22739	152	
389.72140	462	1+
389.79831	278	1+
389.84834	200	
389.88794	214	1+
390.72924	282	1+
390.84391	734	1+
390.90986	176	1+
392.84309	142	
393.80033	380	
393.82695	240	
393.89658	204	
394.78182	278	1+
394.85382	262	1+
399.72249	136	
399.81342	136	
399.85047	264	
399.86941	148	
400.72985	510	1+
400.79671	386	1+
401.79714	284	1+
402.86583	1162	1+
403.81081	316	1+
403.86965	942	1+
405.06060	190	1+
406.06224	146	1+
406.85961	144	
407.20370	154	
407.72736	314	1+
407.77072	154	
407.86610	4334	1+
408.10176	192	1+
409.72902	1056	1+
410.83910	244	
410.87374	444	1+
411.58323	132	1+
411.80888	834	1+
411.84038	574	1+
412.72831	602	1+
412.84752	490	1+
412.87492	350	1+
413.87958	288	1+
415.13180	122	1+
415.87685	426	1+
416.37898	138	
416.73808	212	
416.87666	364	1+
417.82192	146	
418.75159	278	1+
420.13602	150	
421.88537	410	1+
422.70352	190	1+
423.79883	386	1+
423.86768	496	1+
425.74184	740	1+
426.76268	186	
426.86038	1232	1+
427.73332	1584	1+
428.09614	148	
428.80038	156	
428.84920	288	
429.09043	138	
429.82643	276	
429.88479	156	
430.74375	556	1+
430.84382	182	
430.86892	764	1+
431.86978	632	1+
433.38954	146	
433.70672	142	1+
433.87721	136	
438.89519	498	1+
439.89868	382	1+
440.68765	108	1+
442.88417	168	
444.39815	146	
444.87609	1426	1+
445.74455	378	1+
446.71326	418	1+
446.76290	146	
447.74825	504	1+
448.75300	290	1+
448.89522	260	
449.88147	516	1+
450.75461	322	1+
450.82188	136	
451.90786	136	
452.75444	140	
457.90316	620	1+
462.88476	196	
463.88563	156	
464.79627	148	
465.72205	172	1+
465.76028	136	
467.88818	426	1+
468.78363	146	
469.72480	148	
485.90196	428	1+
486.84479	278	
487.90299	166	
499.80695	222	1+
505.18976	90	1+
506.22268	198	1+
509.85762	246	
512.61910	212	1+
END IONS

###FS:    #m/z: 336.94703 #charge 1+
###MS: 110
###MSMS: 113
BEGIN IONS
TITLE=Cmpd 84, +MS2(336.9470), 28.0-35.0eV, 2.4min #113
RTINSECONDS=144.591
SCANS=110,113
PEPMASS=336.94703	265260
CHARGE=1+
159.20101	88	
182.87132	176	
183.86719	94	
186.86821	172	
198.95735	86	
200.49711	108	
200.88083	84	
202.58531	98	
203.93333	92	
205.95202	96	
207.97401	110	
208.88880	148	
209.89565	82	
210.88488	1064	1+
211.94464	3014	
212.87929	4312	1+
213.93970	1602	1+
214.50574	92	
214.86635	98	
215.88839	564	1+
217.88238	188	
218.89074	94	
219.83841	168	
219.98969	86	
220.51631	98	
221.81648	90	
223.51513	94	
223.96113	140	
225.94983	86	
226.48582	94	
226.97492	140	
228.56195	98	
228.89514	998	1+
229.39261	90	
229.95570	2632	1+
230.88952	5434	1+
231.95014	1302	1+
232.82677	410	1+
233.46120	82	
233.82352	314	1+
233.89353	562	1+
233.97751	120	
234.08649	104	
235.87851	100	
236.01362	104	
236.82407	118	
237.44032	88	
238.39709	90	
239.95256	132	
241.84109	108	
242.95072	96	
243.83332	176	
244.95874	152	
245.79839	88	
246.90441	128	
246.92588	82	
246.97615	140	
247.96488	816	1+
248.53385	114	
248.90002	1992	1+
249.96278	186	
250.84178	142	
250.90225	558	1+
250.96556	212	
251.06897	172	
251.83351	88	
251.90994	316	1+
251.94979	106	
252.93229	100	
252.95314	330	
252.97175	1868	1+
253.08807	210	
253.36558	96	
253.83695	190	
253.90565	666	
254.84133	86	
254.93840	92	
254.96721	948	1+
255.61826	92	
255.90445	106	
255.95515	380	1+
256.85168	222	1+
256.95950	282	1+
257.27091	82	
257.83463	120	
258.84265	146	
258.94396	102	
259.84872	124	
259.96154	236	
260.83071	138	
261.83405	222	
262.96506	116	
264.33722	92	
264.82556	120	
264.85303	98	
265.08817	108	
267.80831	96	
267.83716	1132	1+
268.84044	972	1+
269.92307	134	
270.98453	214	
271.10829	92	
271.91484	684	1+
272.90427	132	
274.89385	332	1+
275.84216	320	1+
276.11866	90	
276.13292	92	
276.87143	84	
277.87529	92	
278.75715	100	
278.81553	114	
278.83444	1100	1+
279.10798	234	1+
282.94894	92	
282.99222	90	
283.55662	84	
283.78650	122	
283.86868	222	1+
283.88944	82	
283.99501	84	
284.51887	84	
284.80466	98	
285.80224	94	
285.82733	82	
285.85364	364	
286.68740	80	
286.85129	1180	1+
288.37239	92	
288.89866	100	
288.94344	84	
289.87997	84	
290.09888	104	
290.86031	444	1+
292.41026	114	
292.81561	82	
292.91003	88	
293.85627	338	1+
293.87784	94	
294.08524	84	
294.15146	88	
294.43358	86	
294.50935	94	
298.82409	102	
298.86694	302	1+
298.94562	180	1+
299.81825	86	
301.11867	88	
301.56417	96	
303.55062	88	
303.72203	102	
303.80522	162	1+
303.85886	130	
304.94187	172	
306.00542	88	
306.99612	90	
307.21769	94	
309.86424	122	
310.88271	162	
310.91543	242	1+
311.52851	104	
311.84895	132	
311.88193	192	
312.87722	106	
313.35850	146	
315.89799	86	
317.81712	90	
322.31605	84	
322.88504	322	1+
325.89754	216	1+
327.45732	86	
327.71085	108	
329.15964	82	
330.82004	166	
332.06848	88	
332.33718	88	
333.88567	130	
336.77378	92	
336.95327	82	
337.02994	84	
337.14941	116	
337.83737	182	
339.05706	100	
339.74944	96	
339.98731	90	
341.08629	82	
342.36895	88	
END IONS

###FS:    #m/z: 340.94153 #charge 1+
###MS: 114
###MSMS: 115
BEGIN IONS
TITLE=Cmpd 85, +MS2(340.9415), 28.0-35.0eV, 2.5min #115
RTINSECONDS=148.285
SCANS=114-115
PEPMASS=340.94153	1629562
CHARGE=1+
45.27056	116
[truncated: 2,098,494 more chars]
