# Supplementary material for: High-Throughput Venomics
Source: J Proteome Res. 2023 Apr 3;22(6):1734–46. doi: 10.1021/acs.jproteome.2c00780 (PMC10243144; doi:10.1021/acs.jproteome.2c00780)
Supplement: Supplementary file 9 — pr2c00780_si_009.zip [file pr2c00780_si_009.zip › Manual files/Calloselasma rhodostoma MGF/210702_Calloselasma_halfplate000086_5.1.201.mgf]

###	D:\Data\Julien\210702_Cr_half_TFA\210702_Calloselasma_halfplate000086.d\ProteinAnalysisResults.mgf
###	D:\Data\Julien\210702_Cr_half_TFA\210702_Calloselasma_halfplate000086.d\analysis.baf
###	210702_Calloselasma_halfplate000086.d
###	Instrument: maXis HD
###	Manufacturer: Bruker
###    PeakWidth 0.30, MiniumIntensity 10, S/N 1Apply threshold 0, Threshold 10
###    Retain Residuals no, Create neutrally no,
###    FullScan Parameters: AdductIon (+)+H (-)-H, LowMass 0, HighMass 8000, MaxCharge charge decon 4, MinPeaks 3
###    Perf. isotope decon yes, Max Charge Istopic decon 6, MW agreement 0.00, Abund. cutoff 2.00, Envelope cutoff 75.00
###    MaxRes   Parameters: AdductIon (+)+H (-)-H, LowMass 0, HighMass 8000 
###    Perf. isotope decon yes, Max Charge Istopic decon 6, Abund. cutoff 2.00
###    MSn      Parameters: AdductIon (+)+H (-)-H, LowMass 0, HighMass 8000 
###    Perf. isotope decon yes, Max Charge Istopic decon 4, Abund. cutoff 0.05
###    Global Charge Limit: no 3, Prefer FullScan Result: yes, Export what: 2 (0=non deconv/1=deconv only/2=mixed), NoMSMSSignals: 150, Intensity threshold: 10, NoMSSignals (deconv): 2, NoMSSignals (non-deconv): 2, NormalizeData: no, SingleCharged: yes
###
COM=210702_Calloselasma_halfplate000086.d
USERNAME=Demo User

###FS:    #m/z: 322.93038 #charge 1+
###MS: 1
###MSMS: 2
BEGIN IONS
TITLE=Cmpd 1, +MS2(322.9304), 28.0-35.0eV, 0.0min #2
RTINSECONDS=1.359
SCANS=1-2
PEPMASS=322.93038	5390506
CHARGE=1+
190.92409	142	
191.95576	684	
192.88849	284	1+
196.01825	172	
196.88199	212	
197.88640	218	
198.01231	154	
198.85479	198	1+
199.88739	178	1+
200.01055	270	1+
201.04412	148	
202.85471	144	
203.95350	172	
204.01092	526	1+
205.01659	342	1+
205.94963	782	1+
206.92278	190	
207.01484	216	1+
208.90379	142	
208.99353	322	1+
209.02707	232	1+
209.94488	280	1+
209.99846	250	1+
210.89754	136	
212.89450	260	1+
215.88740	1398	1+
217.00178	150	
219.03236	278	1+
219.17709	196	
220.86434	594	
221.06862	230	
222.01833	150	
222.86371	156	
222.95448	2282	1+
224.94677	136	
225.00542	140	
225.94287	144	
226.11317	232	1+
227.19611	146	
227.93417	222	1+
228.08743	180	1+
228.91328	152	
230.84900	198	
230.97918	214	1+
231.95314	136	
232.50383	190	1+
232.86019	148	
233.04621	540	1+
233.06939	242	1+
233.08984	152	
233.14940	246	1+
233.83822	204	1+
233.89903	506	1+
233.95747	146	
234.92234	132	
235.05835	132	
235.12577	152	
236.07907	234	
236.90864	238	1+
236.92800	188	1+
237.09753	154	
237.87740	218	1+
238.06090	164	
239.05753	370	1+
239.08033	868	1+
239.10383	154	
239.78704	134	
239.90179	160	
239.95065	146	
240.88543	574	1+
240.96187	516	1+
241.88765	408	1+
242.00761	226	1+
242.94373	504	1+
243.85839	154	
243.88322	1514	1+
244.03773	878	1+
244.78821	190	
244.95775	140	
245.09054	202	1+
245.94320	254	
246.97725	466	
247.04182	304	
247.98144	484	1+
248.03452	686	
248.91330	200	1+
248.97084	162	
249.04097	1694	1+
250.16333	170	
250.84404	230	1+
250.96757	198	1+
251.00642	178	
251.03993	164	
251.06962	254	1+
252.10754	138	
252.12988	172	
252.23317	202	
253.83970	284	1+
253.93139	266	1+
256.88151	402	1+
256.91188	132	
256.95464	132	
257.79517	134	
257.99196	136	
258.84773	148	
258.95517	142	
258.97506	142	
259.05755	172	
259.10976	258	1+
260.17712	276	1+
260.19955	134	
260.94650	158	1+
260.97745	502	1+
261.03434	222	
261.05968	232	
261.07960	186	
261.83164	180	
261.89147	358	1+
261.94920	192	1+
262.05186	1436	1+
262.08769	152	
262.17292	148	
262.92744	348	1+
262.98132	730	1+
263.05585	1210	1+
263.10677	136	
263.90340	272	1+
263.98338	512	1+
264.24694	130	
264.84559	156	
264.95889	210	1+
265.01791	324	
265.05480	208	
265.09617	310	1+
265.12204	256	
265.99803	584	1+
266.06512	144	
266.18167	274	1+
266.84941	150	
266.86511	238	
266.91828	140	
266.99935	416	1+
267.10096	130	
267.87854	190	
267.93736	144	
268.11061	286	1+
268.82338	174	1+
269.00506	196	
269.79818	542	1+
270.84713	402	1+
271.12989	266	1+
271.80017	244	
271.87549	134	
272.06522	138	
272.08544	136	
272.96197	176	
273.79541	400	1+
273.94006	192	1+
274.05069	590	1+
274.85931	256	1+
274.98092	166	
275.05390	496	1+
275.10181	176	
276.01407	216	1+
276.07031	658	1+
277.07126	444	1+
277.09785	206	
278.09720	164	
278.80956	158	
278.98534	160	
279.09127	502	1+
279.17399	130	
279.23012	400	1+
280.03819	140	
280.10801	194	1+
280.14272	1358	1+
280.26518	228	1+
281.04961	278	
281.08608	306	1+
281.29654	150	1+
282.02855	164	
283.02612	246	
283.04287	190	
283.07036	268	
283.13578	154	
283.25989	212	1+
283.27986	260	
283.94842	204	1+
284.03143	206	
284.05834	252	1+
284.08125	134	
284.29303	1826	1+
284.79385	140	
284.87716	150	
284.92354	272	
285.02955	138	
285.08978	592	1+
285.22353	138	1+
285.86229	134	
285.95969	204	1+
285.98683	276	1+
286.18653	218	
286.91964	466	1+
287.02323	160	
288.02288	216	
288.05075	296	1+
288.06674	864	1+
289.00749	130	1+
289.05921	360	1+
289.14279	162	
289.80067	322	1+
289.87791	586	1+
291.01447	156	1+
291.02122	198	1+
291.27921	208	1+
292.06132	1990	1+
292.56954	190	1+
292.81283	186	1+
292.88805	264	1+
293.11048	292	1+
293.86973	210	
294.00292	178	1+
294.17443	348	1+
294.85912	188	1+
294.91921	234	1+
295.06812	288	1+
296.03658	156	
299.05998	410	1+
299.09035	146	
299.11089	212	1+
299.23445	238	1+
300.81667	174	1+
300.85833	270	1+
300.98344	180	
301.00234	280	1+
301.02214	164	
302.05929	184	
302.24895	148	
304.26131	688	1+
304.87024	346	1+
305.10306	340	1+
305.22367	222	
305.28176	222	1+
305.89898	140	
306.07817	202	
306.99395	226	1+
307.04108	246	1+
307.08260	682	
307.20552	170	
307.30834	218	
307.80321	188	
307.89032	414	
308.29345	930	1+
308.79805	416	1+
308.90942	164	
309.05213	394	1+
309.25105	166	
309.99329	202	1+
310.03378	144	1+
310.05488	298	1+
310.26159	120	1+
310.30927	1088	1+
310.88362	744	1+
311.88465	540	1+
312.87094	364	1+
313.02911	188	
313.13661	212	
314.13461	138	
314.86482	256	
315.04988	264	1+
316.16693	140	
318.05930	152	
319.08212	520	1+
320.05028	156	
320.15802	350	1+
320.21208	158	
320.29160	234	
321.11828	148	
321.27823	140	
321.83418	168	1+
322.11950	152	
322.93467	178	
323.23736	4402	1+
323.89095	914	1+
324.13918	146	
324.20623	1784	1+
324.89496	652	1+
324.98240	134	
325.13779	140	
325.33001	232	
326.12248	360	1+
326.20511	392	1+
326.88990	410	1+
327.07084	314	1+
327.14486	202	
327.18700	210	
327.24804	352	1+
327.27141	170	
327.38479	248	
END IONS

###FS:    #m/z: 340.94043 #charge 1+
###MS: 1
###MSMS: 3
BEGIN IONS
TITLE=Cmpd 2, +MS2(340.9404), 28.0-35.0eV, 0.1min #3
RTINSECONDS=2.1315
SCANS=1,3
PEPMASS=340.94043	2921014
CHARGE=1+
189.86419	218	
192.88983	154	
198.87574	144	
204.00779	466	1+
205.01304	274	1+
205.95010	144	
207.87545	164	
208.88427	142	
208.95735	152	
209.94139	184	
212.88160	760	1+
212.89419	150	
212.95101	156	
213.51491	192	1+
213.88598	510	1+
213.93941	7076	1+
215.88673	1316	1+
216.97439	138	1+
217.85752	160	
217.88099	846	1+
221.94545	150	
222.95246	820	1+
223.08393	148	
223.88677	142	
224.99851	198	1+
225.98809	308	1+
226.06866	208	1+
226.87130	164	1+
226.94665	182	
226.96968	198	
227.89415	146	
228.05574	182	
228.92104	146	
229.93089	144	
230.84858	140	
230.88775	464	1+
230.95544	218	
231.88828	310	1+
231.90500	178	
231.95026	5458	1+
232.99039	238	1+
233.04476	416	
233.89775	1320	1+
233.94961	1600	1+
235.03828	138	
235.89330	352	
235.95400	310	1+
235.97226	200	
237.06342	228	1+
237.78930	266	1+
237.90161	130	1+
239.06806	144	
239.11670	142	
240.23114	488	1+
240.90333	178	
240.96317	138	
240.98468	164	
241.90262	138	
242.94660	430	1+
243.03939	148	
243.98383	144	
244.01305	182	1+
244.03756	978	1+
244.13053	136	
245.44406	168	
246.05240	138	
246.06779	144	
246.22967	160	
246.93540	304	1+
246.97572	870	1+
248.03289	280	
248.23734	156	
249.03923	986	1+
249.07347	140	
249.89909	228	
249.96223	1288	1+
250.89997	386	1+
251.02548	316	1+
251.07885	210	1+
251.90594	234	1+
251.96056	388	
252.12769	156	1+
252.51043	160	
252.89676	186	1+
252.97482	318	1+
254.96663	2946	1+
255.07357	610	
255.10011	330	
255.11981	354	1+
255.17700	146	
255.20494	240	1+
255.91374	402	1+
256.80741	138	
256.91530	346	1+
256.96434	1006	1+
257.16603	154	
257.79684	142	
258.07522	330	1+
258.85548	264	
258.88463	272	1+
258.96540	180	
259.95733	630	1+
259.99586	144	
260.91324	300	1+
261.04160	316	1+
261.19985	190	1+
261.26072	260	1+
262.79903	146	
262.86896	210	1+
263.05813	490	1+
263.17167	156	
263.98285	152	
264.00412	138	
264.16416	208	1+
265.01696	200	
266.06190	140	
266.07644	160	
266.10509	154	
266.85903	244	1+
266.92736	246	1+
266.95562	196	
266.99959	508	
267.07201	312	1+
267.13607	596	1+
267.98208	146	
268.04393	186	1+
269.00316	166	
269.11760	190	
269.80178	356	1+
269.91418	226	1+
269.97389	148	
271.14701	322	1+
271.84769	138	
272.93511	568	
272.97514	472	1+
273.79012	136	
274.04506	144	
274.85032	150	
274.97776	306	1+
275.84358	408	1+
275.89820	214	1+
275.94302	316	1+
276.08906	184	1+
277.07295	190	
277.85436	320	1+
278.28240	202	1+
278.85901	200	1+
279.09830	150	
279.21519	144	
279.96389	152	
280.80965	188	1+
280.85446	140	
281.04854	704	1+
282.12733	142	
282.27922	1050	1+
282.91788	272	1+
282.97885	224	
283.03446	266	1+
283.06407	310	1+
283.15484	178	1+
284.02227	252	1+
284.29421	216	
284.87432	430	1+
284.92411	236	1+
285.01033	182	1+
286.09653	230	
287.20073	332	1+
288.06471	1704	1+
288.10398	228	
288.20322	202	1+
288.87554	166	
289.14088	360	1+
289.23801	200	1+
290.06805	186	
290.08735	348	1+
290.80083	304	1+
291.01830	152	
292.06146	990	1+
292.65463	156	
292.86223	136	
292.94323	146	
293.06480	642	1+
293.87452	242	
294.85171	164	
294.89594	154	
295.03820	166	
295.10321	210	1+
295.32605	492	1+
295.85678	316	1+
296.29345	198	
296.32987	418	1+
296.79465	272	1+
296.91627	170	
296.93693	142	
297.08155	402	1+
297.14938	154	
297.91079	420	1+
297.97235	144	
298.20805	206	1+
298.30955	160	
298.57895	164	
298.93329	192	
299.06212	410	1+
299.85762	144	
299.98732	152	
300.85011	224	1+
301.05324	294	1+
301.25983	202	
302.10177	324	1+
302.17380	266	
302.24750	172	
302.94449	198	
303.17663	398	1+
303.87729	154	
303.91653	150	
303.94630	276	1+
304.80945	214	
304.86470	150	
306.07807	544	1+
306.28269	200	
306.30737	306	1+
306.88207	692	1+
307.08146	384	1+
307.24306	360	1+
307.28832	866	1+
307.33126	334	1+
308.29290	576	1+
308.33635	228	1+
308.89938	140	
310.87592	620	1+
311.03152	140	
311.62279	90	1+
312.11658	158	
312.15273	234	1+
312.83822	186	1+
312.87295	474	1+
313.02993	152	
313.10456	220	1+
314.07762	374	1+
314.82258	138	
315.81730	208	1+
315.98206	350	1+
316.85976	158	
317.01394	160	1+
318.09949	188	1+
318.59474	176	
318.95575	284	1+
319.88742	314	1+
320.09240	468	1+
320.22278	424	1+
320.74965	160	
321.02402	138	
321.22558	350	1+
321.48850	130	1+
322.13520	234	1+
322.30847	182	
322.89374	140	
323.02653	298	1+
323.11259	426	1+
323.23795	830	1+
323.30583	206	
323.79321	170	1+
323.81903	284	1+
323.92781	240	1+
324.11513	356	1+
324.29221	278	1+
324.32367	158	
324.88766	1022	1+
325.13954	144	
325.17816	142	
325.24698	436	1+
325.27725	154	
326.17447	156	
326.30263	148	
326.34136	322	
326.94912	162	
327.18683	148	
327.34191	146	
327.80312	346	1+
328.04927	164	
328.18624	226	
328.88973	602	1+
329.07756	190	1+
329.13873	146	
331.75362	164	
332.05548	266	1+
332.08884	1036	1+
332.12547	146	
332.89910	208	1+
332.93616	214	1+
333.07530	192	
333.17471	292	1+
334.87492	194	1+
336.09139	814	1+
337.09589	568	1+
337.19359	202	
337.88203	184	1+
338.18293	208	1+
338.23074	452	1+
338.75799	250	1+
338.94754	140	
339.23465	392	1+
339.28591	358	1+
340.12092	308	1+
340.39024	294	1+
342.28129	506	1+
342.31233	690	1+
342.92458	148	1+
343.08392	342	1+
343.10317	142	
343.20510	140	
343.25608	262	1+
344.21483	148	
344.32571	152	
345.09491	138	
345.12837	138	
345.14525	168	
345.76021	184	1+
END IONS

###FS:    #m/z: 363.95658 #charge 1+
###MS: 1
###MSMS: 4
BEGIN IONS
TITLE=Cmpd 3, +MS2(363.9566), 28.0-35.0eV, 0.1min #4
RTINSECONDS=2.9035
SCANS=1,4
PEPMASS=363.95658	1797696
CHARGE=1+
189.86243	1132	1+
189.96177	144	
191.85808	808	1+
191.95679	672	1+
195.10500	318	1+
201.01959	160	
204.90297	242	
205.87819	158	
205.94990	144	
207.40984	136	
207.87032	718	1+
207.95241	152	
209.94340	3190	1+
210.01224	144	1+
210.88500	572	1+
212.87961	5484	1+
214.09392	142	
216.41069	322	
218.91630	180	
221.01252	232	1+
221.86145	154	1+
222.38564	154	1+
222.45665	258	1+
222.88612	300	1+
222.95103	3108	1+
223.88852	252	1+
224.94865	4648	1+
225.05905	266	1+
225.88191	388	1+
226.02773	174	
226.06359	190	1+
226.10688	316	1+
226.48129	238	1+
226.94777	14652	1+
227.91705	242	
228.79814	158	
228.82437	286	1+
228.89455	1102	1+
228.94259	21178	1+
229.26741	116	1+
229.82971	236	1+
230.79343	138	
230.88994	6316	1+
231.90690	330	
232.86206	150	
232.88593	986	1+
233.04322	190	
234.14605	214	
234.79609	140	1+
234.88113	520	1+
235.11483	142	
235.82035	222	1+
236.04679	386	1+
237.01656	224	1+
237.13438	652	1+
237.16415	142	
238.90640	170	
239.42789	212	
239.98877	154	
240.96250	2426	1+
241.01166	212	1+
241.12064	142	
242.79461	284	
242.96069	1902	1+
243.94557	138	
244.03850	1278	1+
244.14348	160	1+
244.39411	154	1+
244.79011	150	
244.81322	154	
244.95820	8234	1+
245.94411	418	
246.03437	142	
246.07331	286	1+
246.90343	420	1+
246.95311	9382	1+
247.45072	88	1+
247.56133	152	
248.03561	858	1+
248.12171	198	1+
248.67590	152	1+
248.85128	306	
248.90046	1686	1+
248.94920	148	
248.99203	272	1+
249.03918	600	1+
250.01542	144	
250.89207	516	1+
250.94540	184	
250.97143	410	1+
251.03276	228	
252.04134	158	
252.83647	432	1+
252.89846	1358	1+
252.94498	202	1+
253.05809	328	1+
253.08720	328	1+
253.90512	996	1+
254.09807	202	1+
254.84168	356	1+
255.87889	234	1+
256.06643	210	1+
256.91056	140	
256.97151	140	
257.03014	230	1+
257.14055	400	1+
258.91479	140	
258.97432	988	1+
258.99956	434	1+
259.08564	246	1+
259.18700	194	1+
259.39873	136	
260.03557	210	1+
260.96927	1312	1+
261.89201	178	
262.93888	314	1+
262.97476	606	1+
263.05435	256	1+
263.98008	428	1+
264.96288	180	
265.06340	156	
265.83933	262	1+
265.90625	136	
265.97635	192	
266.06375	234	1+
266.11416	314	1+
266.13360	290	1+
266.24425	400	1+
266.86625	322	
266.95865	138	
267.89452	202	1+
267.97422	780	
268.22737	236	1+
268.95890	356	
269.00020	144	
269.11523	144	
269.79833	148	
269.96916	1412	1+
270.79509	236	1+
270.84019	270	1+
271.09533	162	
271.91635	500	1+
271.95745	210	
272.93574	348	
273.85816	260	1+
274.13284	130	1+
274.87801	196	1+
274.90433	176	1+
274.92622	296	1+
275.05730	368	1+
275.81182	146	
276.85425	338	1+
277.07366	182	
277.88939	140	
277.92282	450	1+
278.00932	260	1+
278.79582	176	
279.10689	518	1+
279.90065	292	
280.07144	420	1+
280.78991	382	1+
280.94857	254	1+
281.04239	208	1+
281.24178	216	1+
281.85622	206	
282.01670	166	
282.09904	152	
282.13895	198	1+
282.81767	144	
282.88419	196	
282.91582	156	
283.07104	278	
283.09812	172	
283.84890	198	
283.86626	180	
283.96068	198	1+
283.98631	316	
284.02942	160	
284.84713	814	1+
284.89690	386	1+
285.02254	152	
285.13229	276	1+
285.42749	288	1+
285.84793	666	1+
285.94447	492	1+
286.03979	140	
286.06612	188	
286.43029	200	1+
287.12619	146	
288.06313	2434	1+
288.42420	266	1+
288.86838	218	
289.76759	306	1+
290.11995	308	1+
290.81201	428	1+
290.86392	172	
291.80481	348	1+
292.05959	1002	1+
292.07500	204	
292.11469	394	1+
292.89226	140	
293.24884	128	1+
293.84672	162	
294.28529	326	1+
294.85699	438	1+
294.93126	162	
295.28746	280	1+
295.88948	228	
295.93066	142	
296.67165	92	1+
296.80854	424	1+
296.92887	362	1+
297.23598	204	1+
297.80009	330	1+
298.01026	212	1+
298.08293	178	
298.57834	154	
298.83686	144	
301.21663	324	1+
301.31161	86	1+
301.86727	420	1+
301.99611	556	1+
302.21864	270	1+
302.24617	196	1+
302.82815	262	1+
303.10646	188	1+
303.12397	158	
303.80570	216	
303.85814	1564	1+
303.89030	324	1+
304.26956	380	1+
305.05145	200	1+
305.22894	136	
305.76619	246	1+
305.97096	256	1+
306.03010	416	1+
306.87937	144	
306.95129	168	
307.03272	362	1+
307.08072	224	
307.79970	144	
307.88899	226	
308.14678	310	1+
308.29275	574	
308.88679	182	
308.96757	148	
309.12222	200	1+
309.18422	186	1+
309.87358	496	1+
310.30793	710	
310.97401	256	1+
311.14781	150	
311.35309	338	1+
311.86269	392	1+
312.89386	210	1+
313.03293	140	
313.97777	404	1+
314.12680	144	
314.79962	218	1+
314.94360	216	1+
315.16158	188	
315.75960	178	
316.76366	138	
317.10689	184	
317.13532	172	1+
317.83580	162	
317.87673	262	1+
317.92766	466	1+
318.59633	348	1+
318.93213	404	1+
318.97266	148	
319.08425	650	1+
319.83945	142	1+
320.03202	146	1+
320.78367	160	
320.97432	144	
321.07076	282	1+
321.10258	150	
321.29167	270	1+
321.76703	212	1+
321.81447	450	1+
321.86669	286	
321.97208	146	1+
322.07389	230	1+
322.31030	158	
322.87080	138	
322.92731	342	
323.15015	152	1+
323.24132	192	
323.90718	148	
324.00937	154	
324.24640	140	
324.32569	534	1+
324.77423	152	
325.98462	148	
326.17414	218	1+
326.87261	804	1+
326.96240	326	1+
327.05307	198	1+
327.14194	274	1+
327.94165	284	1+
328.19201	168	
328.83298	160	
328.88887	258	
329.91796	220	1+
330.11261	146	
330.78135	140	
330.79747	188	
330.89083	190	1+
332.08960	1126	1+
332.14241	200	1+
332.40804	200	1+
332.97472	140	
333.17098	236	
336.08413	346	1+
336.80371	584	1+
336.85230	282	1+
336.94491	1576	1+
337.08784	280	1+
337.31759	140	
338.87326	172	1+
339.82902	446	1+
339.93543	302	1+
340.05463	282	1+
340.16400	192	1+
340.93989	260	1+
341.03848	234	1+
341.21114	308	1+
342.09334	150	
342.33022	220	1+
343.00581	194	1+
343.09149	398	1+
343.78010	200	1+
343.87081	252	1+
343.91350	286	1+
344.09645	326	1+
345.20295	294	1+
345.26820	354	1+
346.89055	266	1+
347.18525	324	1+
347.97234	146	
348.14467	236	1+
348.87143	202	1+
349.31978	376	
350.16284	240	1+
350.33108	502	1+
351.10513	186	
352.86537	226	
352.88951	142	
352.98799	198	1+
353.05369	154	
355.05609	310	1+
355.81079	196	1+
355.98920	204	1+
356.76159	160	1+
356.94688	138	1+
357.05511	162	
357.20863	246	1+
358.95427	492	1+
359.18511	180	
359.34378	146	
359.78388	240	1+
359.95856	444	1+
360.18807	410	1+
360.35906	156	
361.06658	196	1+
361.12745	228	1+
361.32384	154	1+
362.85226	148	1+
362.98224	234	
363.11301	368	1+
364.03130	232	1+
364.15981	140	
364.21261	176	
364.25044	356	1+
364.34822	236	1+
364.40184	212	1+
364.75176	238	1+
365.28691	184	
365.38049	192	1+
365.77892	286	1+
367.33137	164	
368.29973	140	
368.32917	232	
368.42474	1346	1+
369.34795	170	
END IONS

###FS:    #m/z: 322.93021 #charge 1+
###MS: 5
###MSMS: 6
BEGIN IONS
TITLE=Cmpd 4, +MS2(322.9302), 28.0-35.0eV, 0.1min #6
RTINSECONDS=6.6015
SCANS=5-6
PEPMASS=322.93021	5236988
CHARGE=1+
191.95589	708	1+
193.88716	142	
202.85717	162	
202.99892	154	
205.00921	240	1+
205.94953	602	
205.96894	206	1+
207.94480	272	1+
211.02352	210	1+
214.89138	164	
215.88659	548	
216.09377	134	
216.89042	280	
216.99684	138	1+
217.88359	196	
219.02992	394	1+
219.17213	116	
220.86555	234	
221.96837	150	
222.95414	1600	1+
222.97743	118	
223.41380	110	
223.80562	220	1+
223.88435	142	
224.80821	138	1+
224.93328	108	
224.97554	252	
227.93246	178	
227.95512	124	
228.90989	120	
230.86133	414	
230.90138	294	1+
231.11588	130	
232.09925	116	
233.06730	598	1+
233.89826	492	1+
233.91686	124	
234.14245	184	1+
235.82804	128	
235.88182	130	
236.81850	146	
238.03099	202	
238.79301	248	1+
238.87851	148	
238.90891	272	1+
239.01430	118	
239.07990	498	1+
240.02493	114	
240.96493	272	
241.88246	172	
242.06391	290	1+
242.82945	136	
242.91481	230	1+
242.94679	328	
243.01578	166	1+
243.09184	238	1+
243.88166	1136	1+
244.03679	466	1+
244.12933	128	
244.82841	166	
244.98629	144	
245.44280	118	
245.87954	126	
245.97436	164	
246.06985	122	
246.85705	140	
246.97574	686	1+
247.04035	354	1+
247.05991	202	
247.83433	144	
247.99207	110	
248.85895	158	
248.97093	138	
249.00814	112	
249.03935	802	1+
249.16044	136	
249.95637	256	1+
249.99864	110	
250.89553	118	
250.94726	156	
251.03407	180	1+
251.04622	154	
251.88772	306	1+
251.92795	158	
252.11925	346	1+
252.23004	136	
252.83158	378	1+
254.22649	130	
255.08878	154	
255.10446	204	
255.80418	212	1+
256.58014	200	
256.90209	122	
256.96711	158	
257.10498	264	1+
257.97240	284	1+
258.88123	282	1+
259.00673	172	
259.06253	136	
260.18182	188	1+
260.20019	128	
260.82955	130	
260.84554	166	
260.98573	156	
261.89595	516	1+
262.13992	278	1+
262.92963	110	
262.97446	502	1+
263.05679	802	1+
263.08493	162	
263.81003	116	
263.83118	326	1+
263.97992	362	1+
264.01387	458	1+
264.07893	122	
265.01916	284	1+
267.00050	626	1+
267.86518	156	
267.93664	110	
268.08879	204	1+
268.84820	116	
268.90979	294	1+
268.95638	164	
269.05990	412	1+
271.27975	164	
271.84255	216	1+
272.09113	110	
272.79707	198	1+
273.90887	214	1+
274.01766	216	1+
274.07994	118	
274.14669	128	
274.84957	124	
275.07117	242	
275.86994	196	
275.90284	206	1+
276.09205	122	
276.97772	126	
277.06961	262	
277.09298	226	
277.86173	112	
278.06577	196	1+
278.08791	120	
279.09236	440	1+
279.23006	180	
279.89661	170	
280.03407	122	
280.14288	552	1+
280.26495	130	
280.93848	122	
281.08671	136	1+
281.94269	136	
282.02103	344	1+
282.14892	114	
282.27664	164	
282.93641	128	
283.02264	364	1+
283.07273	258	1+
283.26009	456	1+
283.88111	494	1+
284.16665	146	
284.29431	1488	1+
284.92628	200	
285.98633	142	
286.18627	134	
286.92168	406	1+
286.98292	120	
288.06251	756	1+
289.88110	216	
290.07877	120	
290.88758	222	
291.80536	172	
292.06221	674	1+
292.81471	116	
292.87143	528	1+
292.95115	200	
293.03959	180	1+
293.06988	378	1+
293.15067	234	1+
293.87574	446	1+
293.98290	212	1+
294.27930	142	1+
294.86026	144	
296.86563	218	1+
296.91118	152	1+
296.93169	114	
297.05760	128	
298.08163	120	
298.81877	186	
299.78697	130	
301.86997	144	
302.01573	242	1+
303.21128	334	1+
304.26854	372	1+
305.10298	190	
306.11372	130	
306.23985	124	
306.88443	758	1+
307.16239	174	1+
307.30596	156	
308.29330	600	1+
308.80602	144	
309.01407	122	
310.14560	174	1+
310.30954	656	
310.82656	118	
310.88103	562	1+
311.12308	128	
311.86235	158	
312.02809	324	1+
312.80002	150	
312.95936	170	
313.91351	130	
314.82100	154	
316.81577	110	
317.04128	124	
317.12466	148	
317.85189	228	1+
319.07834	250	1+
319.22225	246	1+
319.29165	110	
320.16031	310	1+
321.12110	126	
321.16325	232	1+
323.00309	130	
323.23810	3714	1+
323.30542	154	
323.35153	134	
323.89204	126	
324.07508	172	
324.10226	182	
324.13973	340	1+
324.20500	830	1+
324.86567	138	
324.89312	334	
325.05503	126	
325.31848	166	
325.77038	134	
326.17412	114	
326.70436	172	
327.12419	114	
327.89887	172	
END IONS

###FS:    #m/z: 340.94074 #charge 1+
###MS: 5
###MSMS: 7
BEGIN IONS
TITLE=Cmpd 5, +MS2(340.9407), 28.0-35.0eV, 0.1min #7
RTINSECONDS=7.374
SCANS=5,7
PEPMASS=340.94074	2676638
CHARGE=1+
186.92770	120	
196.87480	248	1+
198.88376	286	1+
200.00920	132	
204.93816	116	
205.01333	142	
205.12247	180	
205.94512	244	
205.97243	140	
206.96414	116	
207.00805	222	1+
210.93698	174	
212.87581	664	1+
213.93975	5054	1+
215.03295	192	1+
215.88672	1334	1+
215.93768	876	
216.41207	146	
217.88069	496	1+
217.93830	372	1+
218.04511	158	1+
219.88106	156	
220.88540	240	1+
222.99893	126	
223.96003	128	
224.90090	124	
224.97697	148	
226.89932	260	1+
226.94758	204	
228.89457	136	
228.93675	146	
229.04137	134	
229.06362	140	1+
230.88695	526	1+
231.95047	6016	1+
232.86096	190	1+
233.89828	692	1+
233.94842	1242	1+
234.03472	202	1+
235.86964	378	1+
235.89410	616	
235.94670	328	
236.07661	138	
237.05917	114	
238.01940	238	1+
238.04807	114	
238.06143	150	
238.90119	130	
239.90324	282	1+
240.23035	230	
240.79176	150	
241.16050	114	
242.07193	212	1+
244.03879	568	1+
244.78915	142	
246.44812	216	1+
246.97559	330	1+
247.94035	592	
248.03709	622	1+
248.08739	196	
248.86066	188	1+
248.98877	120	
249.06086	120	
249.14295	170	
249.90277	156	1+
249.92137	118	
249.96136	1516	1+
250.02712	126	
250.94628	134	
251.95969	458	1+
252.00199	158	
252.02761	212	1+
252.85282	124	
253.00959	212	1+
253.16151	146	
253.19425	190	1+
254.87082	160	
254.96680	2642	1+
255.07481	826	1+
255.91560	374	1+
256.96345	386	
257.85534	116	
257.94840	114	
258.01513	120	
258.18647	114	
258.92091	150	
259.95699	116	
260.07990	142	
260.79333	180	1+
260.97905	142	
261.06042	116	
261.13355	220	1+
261.83875	194	
261.89045	214	1+
261.95884	336	1+
262.00076	254	1+
262.08014	126	
262.15589	118	
263.02944	118	
263.05679	192	
263.79744	126	
264.07497	142	
265.23990	390	1+
265.94922	148	
266.02472	144	
266.05248	232	1+
266.24340	282	1+
266.97151	374	1+
267.00223	260	
267.13604	296	
267.17233	234	1+
267.82380	286	1+
267.97301	294	1+
268.00034	166	
268.82604	232	1+
268.94563	170	
269.00451	304	1+
269.90038	128	
270.94845	258	1+
271.08150	140	
271.12782	190	
271.21279	152	1+
272.92974	414	1+
272.97642	272	
274.06019	130	
274.92244	124	
275.05523	278	
275.85612	170	1+
275.90204	214	1+
277.07044	228	
277.96314	198	1+
278.85178	130	
278.87017	246	1+
279.10474	136	
279.15632	138	
279.26379	270	1+
280.85921	422	1+
280.88850	138	
280.92992	208	
281.04798	544	1+
281.92792	132	
282.27449	292	1+
282.93397	124	
283.03879	172	
283.07885	240	1+
284.02553	124	
284.21657	218	1+
284.91218	168	
285.80892	204	1+
285.89452	152	
285.90885	138	
286.06694	120	
286.91903	120	
287.83548	236	1+
288.06661	1258	1+
290.14305	172	1+
290.86370	160	
290.96500	186	1+
291.80576	206	
292.27724	152	
292.43521	376	1+
292.81624	178	
292.86170	124	
292.99322	268	1+
293.06434	250	
293.85532	398	1+
293.87944	298	1+
294.06297	150	
294.27834	146	
294.85915	252	1+
294.88421	438	1+
295.10310	338	1+
295.96593	168	
296.04546	246	1+
296.10393	308	1+
296.96904	264	1+
296.99495	122	
297.16850	128	
297.22038	114	
297.92917	310	1+
298.31156	116	
299.82799	178	1+
299.94838	216	1+
300.05832	150	
301.92223	280	1+
302.81333	202	1+
303.21333	114	
304.92011	170	
305.27172	164	
305.87039	206	
306.27745	262	
306.31354	154	
306.79782	606	1+
306.88695	530	1+
307.24496	196	
307.80273	438	1+
308.22906	84	1+
308.29684	430	1+
308.32793	192	
308.88224	240	1+
309.93968	202	1+
310.87054	640	1+
311.02563	192	
312.03125	270	
313.02882	352	
313.04960	158	
313.88207	140	
315.16327	124	
315.95196	130	
316.08631	302	1+
317.87716	136	
319.86111	148	
319.87627	154	
320.09029	262	1+
320.29550	156	
321.22024	144	
322.64865	124	
323.02760	160	1+
323.23645	638	1+
324.32635	160	
324.86270	136	
324.89402	204	
326.17580	228	
326.34308	498	
326.81184	224	1+
327.12288	182	
328.14958	132	
328.18393	312	1+
328.85619	156	
329.88642	128	
329.97225	130	
331.82328	194	1+
332.08858	126	
332.78128	122	
333.76645	124	
335.09182	194	1+
335.92132	112	1+
337.19771	136	
337.35885	206	
338.33600	212	1+
338.86960	130	
339.18795	132	
339.24512	270	1+
340.11338	244	
340.39249	262	
341.06545	114	
341.24956	234	
341.39553	188	
341.79243	134	
342.23545	222	1+
343.20457	278	1+
344.30120	138	
344.88459	128	
345.16702	114	
345.54733	132	1+
345.91231	338	1+
346.09339	124	
END IONS

###FS:    #m/z: 363.95684 #charge 1+
###MS: 5
###MSMS: 8
BEGIN IONS
TITLE=Cmpd 6, +MS2(363.9568), 28.0-35.0eV, 0.2min #8
RTINSECONDS=8.146
SCANS=5,8
PEPMASS=363.95684	1600610
CHARGE=1+
182.86450	120	
189.86246	496	1+
191.85810	842	1+
191.95628	146	
194.88880	234	
196.88060	426	1+
204.90131	170	
207.40898	224	
207.87273	642	1+
209.86842	240	
209.94423	1714	1+
210.88476	694	1+
211.94546	220	
212.87879	3472	1+
216.41248	504	1+
218.91483	410	
221.14210	200	1+
222.86043	130	
222.95221	2130	
223.94775	4364	1+
224.94850	3174	1+
225.89529	220	1+
226.01750	200	1+
226.94738	13032	1+
227.13167	136	1+
227.18039	168	1+
227.88331	198	
227.93125	426	
228.89386	668	
228.94277	15358	1+
230.88974	6026	1+
230.91716	308	1+
232.04798	146	1+
232.88608	832	1+
234.88249	542	1+
235.09870	150	
237.13257	292	1+
238.03065	298	1+
238.06897	206	1+
238.10974	212	1+
239.42696	154	
239.90862	190	1+
239.93661	272	1+
240.96328	1534	1+
241.04703	226	1+
242.96091	1550	1+
243.15001	138	
243.87671	396	1+
244.03798	562	1+
244.95786	5754	1+
245.00474	156	
245.14868	188	1+
245.94279	668	
246.90581	758	1+
246.95315	7610	1+
247.04598	162	
248.03241	124	
248.90047	2034	1+
248.95570	200	
248.98862	270	
249.04186	454	1+
249.83653	228	1+
250.10187	258	1+
250.89638	164	
250.91053	160	
250.96948	476	1+
250.98742	170	1+
251.08483	176	
252.17858	206	1+
252.89764	160	
252.97201	164	
253.79821	126	
253.83777	148	
253.90523	646	1+
253.92882	146	
253.97991	146	
255.02942	188	1+
255.06974	170	
256.84594	194	1+
256.90337	140	
257.08319	222	1+
257.14068	156	
257.97454	534	1+
258.10135	164	
258.88341	266	1+
258.97657	462	1+
259.05946	204	1+
260.19187	158	
260.82959	298	1+
260.97043	964	1+
262.97121	528	1+
263.05576	328	1+
263.12287	186	1+
263.97623	354	1+
264.15956	140	
264.79453	176	1+
264.83183	260	1+
264.96216	154	
265.85427	156	
265.89421	278	1+
265.97668	138	
266.24601	356	
266.52304	158	
266.81215	144	
266.86305	154	
267.00245	168	
267.03021	220	1+
267.05998	120	
267.08711	270	1+
267.78493	128	
267.83723	272	1+
267.97257	1206	1+
268.12822	224	1+
268.96393	1598	1+
269.00632	166	
269.11322	202	
269.79893	198	1+
269.96867	1326	1+
271.11339	234	1+
271.79087	194	
271.91538	184	
272.11738	162	1+
272.78852	132	
272.93278	138	
273.00916	180	
273.44168	288	1+
274.05306	314	1+
274.79059	154	
275.05794	218	1+
276.85180	376	1+
276.95023	152	1+
277.12207	224	1+
277.91957	132	
278.79594	148	
278.81597	264	
278.88689	206	1+
279.01744	206	
279.04380	298	1+
279.10748	418	1+
279.61246	148	
279.79781	212	
280.01994	282	1+
280.16938	130	
280.79154	390	1+
280.85119	122	
280.94141	140	
281.24644	224	1+
281.91963	260	1+
281.98057	126	
282.14878	362	1+
282.80934	120	
282.95505	122	
283.07056	182	
283.98383	140	
284.89346	200	1+
284.99407	150	
285.09406	224	1+
285.13229	204	
285.79659	216	
285.81628	132	
285.84500	746	1+
285.93674	240	
286.07231	144	
286.13047	134	
287.09665	282	1+
287.78095	240	1+
287.80843	132	
287.87476	136	
288.06678	860	1+
288.23576	128	1+
289.12888	126	
289.85916	354	1+
289.87651	192	
289.92991	192	1+
290.09281	360	1+
291.11626	170	
291.96860	284	1+
292.06065	600	1+
292.43528	186	
292.82214	124	
292.97221	226	1+
293.06412	386	1+
293.11849	208	
295.79813	294	1+
296.02659	124	
296.12539	120	
297.06226	344	1+
297.13437	216	1+
298.06620	306	1+
298.08618	142	
298.80169	482	1+
299.86983	146	1+
300.80053	184	
300.94805	128	
301.86333	158	
301.87569	192	
301.93799	298	1+
302.88255	442	1+
302.91993	294	1+
303.13996	142	
303.85545	2230	1+
303.92382	240	1+
304.80337	128	
305.80851	126	
305.87612	226	1+
305.97873	176	1+
307.28722	512	1+
307.31172	124	
307.89256	264	
308.29090	340	1+
308.81235	144	
308.92002	192	1+
309.11065	124	
309.21412	152	
310.31077	264	1+
310.82801	134	
310.87945	450	1+
310.99784	276	1+
311.02753	186	
311.88458	276	1+
312.02640	174	
312.08552	224	1+
313.03099	298	
313.81026	284	1+
313.86244	234	1+
315.94637	222	1+
316.82206	124	
316.84745	180	
316.95572	288	1+
317.93238	664	1+
317.96162	252	1+
318.93476	570	1+
319.07987	414	1+
320.08428	254	1+
320.81524	462	1+
320.86902	634	1+
321.15043	276	1+
321.29287	152	
321.81802	394	1+
321.87055	542	1+
321.89136	156	
321.93525	152	
322.15237	220	1+
322.31238	130	
322.92751	732	1+
323.01607	238	1+
323.13505	146	
324.08731	138	
324.24695	132	
324.32313	220	
324.46661	138	
324.83307	126	
324.89404	142	
324.98118	130	
325.88082	168	
326.04504	192	1+
326.11977	200	1+
326.17292	180	1+
326.33828	126	
326.79126	260	1+
326.87462	494	1+
326.98021	134	
327.14889	114	1+
327.79806	174	1+
328.04877	240	1+
328.87310	132	
329.06699	134	
329.30881	142	
329.85030	206	1+
329.87466	324	
331.71849	130	
332.03751	150	1+
332.09045	834	1+
332.14668	176	1+
332.93872	244	1+
335.32006	186	1+
335.79848	348	1+
335.89949	158	
336.13659	132	
336.80270	268	1+
336.94583	822	1+
336.96462	192	1+
337.05471	182	1+
337.09628	234	1+
337.87653	240	1+
338.19617	172	
338.83346	140	
339.14417	148	
339.18228	138	
339.82908	596	1+
340.94392	182	
341.08109	188	1+
342.28088	356	1+
343.19561	276	1+
343.69770	132	
343.90894	198	1+
345.10128	202	1+
345.16449	228	1+
346.13122	176	1+
346.82006	128	
347.91446	226	1+
348.04348	232	1+
348.10216	192	1+
348.17112	304	1+
349.14926	158	1+
349.31512	268	1+
350.09991	204	1+
350.33234	232	1+
350.34834	132	
351.27395	124	
352.76433	124	
355.16606	180	1+
355.20875	132	
356.05453	478	1+
356.09909	322	1+
356.84359	158	
356.87275	128	
357.05845	336	1+
359.76241	194	1+
359.95738	234	1+
360.02288	226	1+
360.11235	140	
360.36565	212	1+
361.14050	204	1+
362.20104	130	
362.84872	128	
363.11223	116	1+
363.79503	216	1+
365.19378	168	
365.28696	166	
365.31396	150	
366.19354	150	
366.99546	138	
367.77731	142	
367.82912	226	1+
368.42439	658	1+
368.79255	152	
END IONS

###FS:    #m/z: 340.94065 #charge 1+
###MS: 9
###MSMS: 10
BEGIN IONS
TITLE=Cmpd 7, +MS2(340.9406), 28.0-35.0eV, 0.2min #10
RTINSECONDS=11.8295
SCANS=9-10
PEPMASS=340.94065	2762760
CHARGE=1+
187.87113	144	
189.86164	212	
190.86515	140	
192.89077	146	
192.92801	212	
195.00895	118	
196.88402	218	
203.00313	330	1+
204.00571	264	1+
205.94732	520	1+
208.96666	132	
210.01645	200	1+
210.18441	158	
210.90949	186	1+
210.93947	288	1+
212.87622	776	1+
213.87848	532	1+
213.93958	6544	1+
214.89620	176	
215.88746	1016	1+
215.93693	1188	
216.87252	130	
217.88206	896	1+
217.93760	278	1+
219.88201	142	
221.89164	184	
221.94170	156	
222.89536	128	
222.95329	638	1+
222.99016	164	1+
223.95718	384	1+
224.97845	222	
225.94542	498	1+
226.89434	192	
226.94527	330	1+
228.89417	120	
228.94441	260	1+
229.88584	752	1+
229.93249	118	
230.84856	196	1+
230.88714	728	1+
231.94997	4714	1+
232.14036	194	1+
233.89451	1390	1+
233.92659	158	
233.94772	932	
235.79286	146	1+
235.86738	292	
235.94326	138	
237.00885	336	1+
238.83787	154	1+
238.95589	264	1+
239.90225	354	1+
240.22901	312	
240.27032	146	
240.82910	138	
240.96576	242	1+
241.02105	186	1+
241.11569	144	
241.83794	188	1+
244.03985	440	
245.03229	272	1+
245.94557	166	
245.98211	118	
246.06709	170	
246.97442	156	
248.02992	170	
248.82821	140	
248.89842	198	
248.94061	124	
249.03924	516	1+
249.89919	204	
249.96106	646	1+
250.79403	146	
250.89801	170	
250.99539	126	
251.78645	172	
251.90885	120	
251.96379	148	
252.04357	122	
252.92775	224	1+
252.97297	152	
253.03548	146	1+
253.90179	454	1+
253.97716	150	
254.84407	144	
254.90246	308	1+
254.96591	4030	1+
255.07352	516	1+
255.13403	126	
255.78128	130	
256.05157	266	1+
256.91487	446	
257.85110	370	1+
257.96377	124	
258.84915	214	1+
259.95434	232	
259.99850	358	1+
260.80423	140	
262.96492	172	
263.05499	306	
263.82662	140	
264.03355	206	1+
264.07293	356	1+
265.19233	168	
266.86468	122	
266.89363	188	1+
267.25716	340	1+
267.81281	202	1+
267.99917	130	
268.95509	120	
269.00306	274	
269.03167	120	
269.09582	140	
269.79838	446	1+
269.92768	320	1+
271.95632	164	
272.85930	130	
272.97922	576	1+
273.91862	236	1+
274.05784	236	1+
274.97530	222	1+
275.81104	152	
276.85310	304	1+
277.09057	148	
277.89456	174	1+
277.96429	164	
278.84333	124	
278.96548	376	1+
279.10576	156	
279.99738	134	
280.24681	260	1+
280.81397	120	
280.87035	194	
280.94292	174	
281.00453	160	
281.05165	354	
281.10879	194	1+
281.15128	242	1+
281.84975	260	1+
281.93621	256	1+
282.27698	576	1+
282.91766	170	
283.81884	190	1+
283.87444	146	
284.02686	140	
284.87482	142	
285.03984	134	
286.80018	306	1+
286.89779	160	
286.92671	168	
288.06366	592	1+
288.20259	140	
289.11891	148	
289.86384	224	1+
289.87820	258	1+
290.00719	120	
290.24062	124	
291.00103	144	
291.85684	366	1+
292.29051	196	1+
292.80724	120	
292.86124	310	1+
292.91799	164	1+
292.94114	142	
293.06435	132	
293.14304	168	1+
294.12335	248	1+
294.86035	190	
295.86505	186	
295.89179	138	
295.97408	150	
295.99218	138	
296.03250	134	
296.88613	324	1+
297.00059	212	1+
297.80156	290	1+
297.86916	138	
297.97340	296	
298.08071	216	1+
298.80670	236	1+
299.05798	364	1+
300.78219	124	
300.93035	122	
302.17304	164	
302.88403	132	
303.00843	136	
303.20691	230	1+
304.43660	122	
304.81700	130	
304.95227	130	
305.07257	188	1+
305.14927	136	
305.89317	120	
305.93576	200	1+
306.03411	146	
306.79607	420	1+
306.88532	178	
307.29129	520	1+
307.86384	120	
308.30740	148	1+
309.03777	172	
309.82005	164	
309.89960	158	
310.82575	126	
310.87814	610	1+
311.02817	212	
312.03016	194	
312.80188	186	
313.03029	666	1+
313.15783	180	1+
313.80935	316	1+
313.90163	134	
315.04720	250	1+
315.85403	138	
316.03975	226	1+
317.88448	230	
319.06691	118	
320.10212	128	
320.29886	248	1+
320.81391	196	1+
321.12909	132	
323.01517	336	1+
323.16967	256	1+
323.23671	392	
323.30899	274	
323.58982	204	1+
323.88559	424	1+
324.23913	220	
324.29329	122	
324.89152	306	1+
324.98650	118	
325.25471	212	1+
327.11098	200	
328.31321	176	
328.82560	184	
328.89022	208	
332.08902	150	
333.17144	154	
336.32052	402	1+
336.81170	138	
336.95032	178	
337.02214	206	1+
337.09166	236	
337.11539	212	1+
337.20927	242	1+
337.24921	272	1+
337.32302	332	1+
338.87186	142	
339.08167	184	1+
339.74689	120	
340.29729	130	
341.24569	146	
341.32260	126	
341.39365	192	
341.89499	438	1+
342.20308	360	1+
342.27752	404	1+
342.31393	134	
342.89701	374	1+
343.24350	170	
343.30155	122	
344.91086	134	1+
344.96839	266	1+
345.06276	140	
END IONS

###FS:    #m/z: 363.95673 #charge 1+
###MS: 9
###MSMS: 11
BEGIN IONS
TITLE=Cmpd 8, +MS2(363.9567), 28.0-35.0eV, 0.2min #11
RTINSECONDS=12.6095
SCANS=9,11
PEPMASS=363.95673	1602974
CHARGE=1+
182.86871	228	1+
187.86770	126	
189.86383	1016	1+
189.96872	138	
191.85837	1306	1+
191.89028	200	1+
191.95836	186	
194.89107	132	
196.88469	516	1+
199.01560	140	
202.09515	188	1+
207.40553	232	
207.87378	1142	1+
207.94777	250	
209.94344	2986	1+
210.88469	990	1+
212.87943	5824	1+
214.89562	354	
215.41747	174	
215.88158	408	1+
215.92336	168	
216.40995	238	
217.44550	128	
218.91069	320	1+
219.41611	130	
222.95273	2490	1+
224.04553	316	1+
224.94896	2964	1+
224.97428	144	
225.79493	176	1+
226.90012	136	
226.94790	16076	1+
227.17771	130	1+
227.51064	94	1+
227.93032	286	
228.07522	132	1+
228.38941	118	1+
228.89513	1148	1+
228.94273	18532	1+
228.98136	160	
229.34994	134	1+
230.05370	160	1+
230.31267	98	1+
230.79246	242	
230.89001	9652	1+
231.92024	164	
232.82225	202	1+
232.88518	1556	1+
232.93188	206	1+
234.88239	584	
235.02289	110	1+
236.05069	140	
236.19909	292	1+
236.44244	184	
237.13183	582	1+
237.20352	226	1+
238.43762	160	
239.93448	596	1+
240.96331	2674	1+
241.04899	144	
241.90966	152	
242.94383	250	
242.96023	1976	1+
243.01883	144	
243.12631	248	1+
243.82397	174	
243.88121	134	
243.97968	182	
244.03991	174	
244.09785	130	1+
244.78655	184	1+
244.95761	7302	1+
245.22883	146	
246.41006	138	
246.87266	138	
246.90455	312	1+
246.95357	8888	1+
247.84182	194	1+
248.03441	204	
248.20898	96	1+
248.79875	160	1+
248.84687	134	1+
248.90063	2164	1+
248.92516	150	
249.04192	368	
250.02769	138	
250.84605	192	1+
250.89797	512	1+
250.96999	186	
251.03907	230	1+
253.05241	222	1+
253.83174	134	
253.90833	210	
254.87023	174	
255.09820	248	1+
255.85316	130	
255.92220	260	1+
256.04306	204	1+
257.85999	144	
257.90268	244	1+
257.97128	348	1+
258.84473	168	
258.97524	298	1+
260.96917	1454	1+
261.75045	158	
262.01735	232	1+
262.83245	214	
262.90423	290	1+
263.05484	138	
263.87428	280	1+
263.95804	144	
264.07834	142	
264.79792	214	
264.92738	176	
264.96959	486	1+
264.97903	546	1+
264.99321	232	1+
265.11689	282	1+
265.93463	158	1+
265.97396	340	1+
266.10167	200	1+
266.34911	160	
266.81467	136	
266.86032	214	
267.78412	290	1+
267.91383	148	
267.94650	134	
267.97529	974	1+
268.00106	400	1+
268.06995	256	1+
268.85441	174	
268.91408	354	1+
269.02685	122	1+
269.96915	1668	1+
270.09652	294	1+
271.13359	256	1+
271.79622	148	
271.81088	282	1+
271.84452	594	1+
271.91577	576	1+
271.95311	336	1+
272.93343	290	
273.07886	126	
273.79620	486	1+
275.91712	304	1+
275.93154	342	1+
276.85463	270	
277.07516	164	
277.85633	198	
277.88189	178	1+
278.84937	510	1+
279.10561	168	
279.78982	626	1+
279.85063	366	1+
279.91427	186	
279.95866	200	1+
280.00199	142	
280.39068	196	1+
280.79136	460	1+
280.91938	138	
280.95520	232	1+
281.02415	196	
281.12402	280	1+
281.27186	170	1+
281.80814	224	1+
281.89293	334	1+
282.85702	140	
283.07323	260	1+
283.10124	134	
283.78842	148	
283.85347	562	1+
283.98265	230	
284.80886	178	
284.88434	170	
285.13333	128	
285.15149	130	
285.79667	148	
285.84756	1296	1+
285.88998	228	
285.94451	364	
286.79850	174	
286.90947	158	1+
287.81043	238	
287.93643	144	
288.06407	746	1+
288.80656	152	
288.87362	280	1+
288.94780	326	1+
289.87660	184	1+
289.93097	238	1+
289.95699	188	1+
290.42833	184	1+
290.78724	738	1+
290.82866	136	
290.85661	348	1+
290.97858	258	1+
291.80973	434	1+
291.86124	206	1+
291.93198	280	1+
292.06620	152	
292.93293	198	1+
292.97430	298	1+
293.06723	232	
293.11424	236	
293.85789	140	
294.92023	284	1+
295.93296	366	1+
295.94776	308	1+
296.14294	264	1+
296.80818	388	1+
297.88598	180	1+
298.80268	704	1+
298.91355	178	
300.10017	268	1+
300.96202	166	1+
301.81418	158	
301.86217	666	1+
302.22407	336	
302.78117	162	
302.88426	132	
303.01479	180	1+
303.77720	174	
303.80679	1206	1+
303.85681	2694	1+
303.91706	186	
303.94347	142	
304.07960	400	1+
304.11490	220	1+
304.93301	158	
305.81211	400	1+
306.27253	140	
306.76810	142	
306.85914	156	
306.88149	150	
307.02774	248	1+
307.29020	518	1+
307.89129	258	
308.29515	366	1+
308.80338	166	
308.87198	530	1+
310.01902	354	1+
310.25975	132	
310.30689	360	1+
310.82305	228	1+
310.87711	364	
311.02440	230	1+
311.88414	218	
312.86928	220	
313.02953	170	
313.12983	142	
313.14633	216	1+
313.94150	214	1+
314.78795	258	1+
314.91167	332	1+
315.10146	310	1+
315.79080	206	1+
316.80850	294	1+
316.95957	224	1+
318.07751	214	1+
318.93644	202	
318.96666	232	1+
319.82152	258	
319.86679	128	
319.88990	406	1+
319.93384	324	1+
320.78930	202	
320.81867	884	1+
321.81655	938	1+
321.86645	688	1+
321.92249	486	1+
322.15119	266	1+
322.92649	414	1+
323.01984	130	
323.23735	192	
323.27958	122	1+
323.88632	538	1+
324.23668	158	
324.33110	324	1+
324.55327	134	1+
324.97055	270	1+
325.01643	318	1+
325.17190	330	1+
326.87507	1772	1+
327.76674	234	1+
327.79505	232	
328.94429	256	1+
329.90514	172	1+
331.75879	126	
331.84496	152	1+
332.09125	846	1+
333.06608	134	
333.92266	136	
334.15021	134	
334.30787	128	
335.09104	148	1+
335.14429	136	
336.15285	216	1+
336.73144	234	1+
336.94523	442	1+
337.83378	336	
337.85088	128	
337.88868	302	1+
338.83237	166	
338.87185	130	
338.97612	168	1+
339.10751	202	1+
339.80046	178	
339.82934	1278	1+
340.94013	870	1+
342.19752	254	1+
342.83090	132	
342.90019	144	
343.70772	186	1+
343.90295	184	
343.96204	202	1+
345.74306	128	
346.73539	128	
348.26767	168	
348.73546	156	
349.09788	260	1+
349.31958	320	
349.79182	184	1+
350.17900	130	
350.33951	132	
352.88187	354	1+
353.88426	220	1+
354.73589	146	1+
355.05501	170	
356.18772	222	1+
357.05515	160	
359.71022	274	1+
359.85551	176	1+
360.11343	146	
360.22724	222	1+
361.23312	152	1+
361.35516	230	1+
361.95693	156	1+
362.13608	272	1+
362.70613	142	
362.83739	428	1+
363.11599	414	1+
363.73647	134	
363.83922	302	1+
364.16038	200	1+
364.21682	164	
364.76047	134	
365.31082	146	
365.38610	310	1+
365.77621	352	1+
367.10873	174	
367.24140	180	
367.33369	712	1+
368.42386	582	1+
368.83652	174	
369.04355	166	1+
END IONS

###FS:    #m/z: 507.84623 #charge 1+
###MS: 9
###MSMS: 12
BEGIN IONS
TITLE=Cmpd 9, +MS2(507.8462), 28.2-35.2eV, 0.3min #12
RTINSECONDS=13.3815
SCANS=9,12
PEPMASS=507.84623	476108
CHARGE=1+
191.95453	412	1+
196.01537	530	
197.89220	430	1+
199.88847	444	1+
209.94179	264	1+
215.90071	274	1+
217.89996	194	
217.95546	270	
222.87492	222	1+
228.88979	204	1+
229.03288	236	1+
229.97993	208	1+
230.84683	628	1+
231.07031	210	1+
232.89422	424	1+
232.98862	320	1+
233.39667	266	1+
234.88322	360	1+
235.90868	300	1+
238.13279	228	1+
239.90215	284	1+
240.02281	208	
240.04465	278	1+
240.07797	232	
240.87850	360	1+
241.85506	188	1+
241.88462	332	1+
243.01203	246	
244.03831	212	1+
244.88598	326	1+
246.12714	212	1+
246.78518	244	1+
246.97735	204	
247.03402	522	1+
248.03529	302	1+
248.85520	640	1+
249.06282	282	1+
249.09470	254	1+
249.89407	330	1+
250.03063	254	1+
250.97004	846	1+
252.99366	344	1+
253.87611	210	1+
253.93692	190	
254.09070	568	1+
255.06055	264	1+
255.39969	298	1+
256.89932	214	
256.93836	192	
257.09770	254	1+
257.97190	158	1+
259.87865	612	1+
259.97804	206	1+
260.01362	192	
260.04927	436	1+
260.88138	410	1+
262.49216	232	1+
262.87427	280	1+
263.98313	218	1+
264.87711	194	
265.08629	206	
266.17043	212	
266.77691	262	1+
266.86250	268	
267.13865	278	1+
268.10707	192	1+
268.86418	276	
269.03940	274	1+
269.87926	284	
269.94858	208	1+
269.98502	212	1+
270.86027	738	
271.09990	242	
271.38430	472	1+
271.87538	782	
272.10850	424	1+
272.38689	336	1+
272.85317	1948	1+
273.40999	396	1+
273.88240	274	1+
273.90886	358	1+
273.95503	254	1+
275.00305	330	1+
275.06900	234	1+
275.41417	400	1+
275.79889	460	1+
275.87251	282	1+
276.79846	312	1+
276.85489	280	
276.96062	228	1+
277.96725	158	1+
278.13361	556	1+
278.39671	380	1+
278.81226	422	1+
279.07044	586	1+
279.35509	220	1+
279.87182	256	
279.97063	376	1+
280.00526	198	1+
280.85555	406	1+
280.93873	286	1+
280.97714	252	1+
281.38110	250	
281.82713	220	1+
281.89843	244	1+
282.91660	200	
283.05287	314	1+
283.86835	640	1+
283.89981	408	1+
284.15224	166	1+
284.87333	546	1+
284.94544	312	
285.85303	234	
285.94160	1100	1+
286.13100	494	1+
286.79545	610	1+
286.87576	520	1+
286.89365	206	
287.06412	404	1+
287.11328	614	1+
287.38996	450	1+
287.84519	386	
287.90458	438	1+
287.94025	278	1+
287.97070	248	1+
288.86904	1186	
288.90650	272	1+
289.03762	324	1+
289.58820	210	1+
289.88117	2036	
290.12941	280	1+
290.80800	242	1+
290.86492	6120	1+
290.92266	216	
291.24758	108	1+
291.40198	388	1+
292.12715	162	1+
292.81037	478	1+
292.86558	726	
292.88739	322	
292.90965	354	1+
293.05531	500	1+
293.87362	13620	1+
293.96094	558	1+
294.05884	374	1+
294.12334	506	1+
294.76715	278	1+
294.96395	468	1+
295.49876	260	1+
295.97700	200	
296.00222	424	1+
296.88126	1658	1+
297.42221	240	1+
297.81694	332	
297.85251	928	1+
297.94225	294	1+
298.10683	262	1+
298.85375	666	1+
298.87921	2378	1+
299.02857	194	
299.37234	288	1+
299.80406	522	1+
299.92642	272	
299.97566	340	1+
300.40127	210	1+
300.54663	176	1+
300.85628	1428	1+
301.53074	116	1+
301.58171	216	1+
301.77428	170	1+
301.87723	1314	1+
302.00490	274	1+
302.87936	1028	1+
302.90398	544	1+
302.94895	214	
303.05103	188	1+
303.33496	224	1+
303.85502	828	1+
303.95363	194	
304.00221	448	1+
304.39660	322	1+
304.91959	588	1+
305.11798	236	1+
305.26875	238	
305.81004	280	1+
305.85337	570	1+
305.97840	500	1+
306.03105	364	1+
306.08393	302	1+
306.83880	392	1+
306.88329	356	
307.89033	2126	
308.01555	212	1+
308.14285	508	
308.29151	250	
308.88079	5250	1+
308.94982	258	1+
309.15515	1686	1+
309.22116	92	1+
309.79704	356	1+
309.82290	442	1+
309.88715	3248	1+
310.08899	334	1+
310.16072	1184	1+
310.79460	314	1+
310.82591	380	1+
310.84722	338	1+
310.96290	430	1+
310.99511	252	1+
311.74239	124	1+
311.88392	25598	1+
311.96581	288	1+
312.03677	278	
312.30797	142	1+
312.94826	206	1+
313.01879	222	
313.12622	388	1+
313.13358	316	1+
313.97916	192	
314.00444	194	
314.13176	274	1+
314.16661	218	1+
314.82333	966	1+
314.86576	1578	
314.89253	2466	1+
314.94498	430	1+
315.04497	248	1+
315.82644	864	1+
315.88080	4328	1+
316.50600	112	1+
316.80683	350	1+
316.86341	1884	1+
316.88956	2614	1+
316.97945	284	1+
317.00286	286	1+
317.16140	348	1+
317.98174	204	1+
318.13804	242	1+
318.85965	1204	
318.93177	210	
319.30454	230	1+
319.81063	300	1+
320.88555	940	1+
320.99095	490	1+
321.80914	250	1+
321.86837	244	
321.88655	616	1+
322.14477	458	1+
322.85483	810	1+
323.85967	550	1+
324.00964	444	1+
324.12674	436	1+
325.01515	280	1+
325.05551	378	1+
325.87501	322	
325.89992	1308	1+
326.09455	228	1+
326.27416	268	1+
326.28394	220	1+
326.74756	196	1+
326.82974	222	
326.85405	212	
326.88316	456	
326.95917	518	1+
327.00991	190	1+
327.37129	642	1+
327.43509	398	1+
327.88620	1834	1+
327.97168	402	1+
328.44215	376	1+
328.86879	666	
329.05591	384	1+
329.08697	246	1+
329.17534	448	1+
329.78524	168	1+
329.83729	508	1+
329.89382	2368	1+
329.95915	222	
330.02125	562	1+
330.16325	376	1+
331.89385	3986	1+
331.96107	284	
332.17225	424	1+
332.87780	1456	1+
332.94972	210	
333.10525	224	1+
333.17540	362	1+
333.82475	724	1+
333.84668	394	1+
333.95187	330	1+
333.96530	234	1+
333.98735	260	1+
334.15886	362	1+
334.20791	134	1+
334.39239	312	1+
334.80019	198	
334.89968	1858	1+
335.78473	248	1+
335.83365	542	1+
335.89213	442	
335.98991	176	1+
336.86919	344	
336.89237	364	
336.94397	200	
337.11399	488	1+
337.88355	522	
338.11502	372	1+
338.39077	560	1+
338.88175	478	
338.93235	266	
338.99944	326	1+
339.87978	350	
340.72972	216	
340.87594	310	
341.02624	540	1+
341.30671	88	1+
341.84392	212	1+
341.87309	202	
341.98516	370	1+
342.05087	236	1+
342.83244	246	1+
342.87093	1168	1+
343.87384	978	1+
343.90041	628	1+
344.71236	210	1+
344.76974	232	1+
345.87179	884	1+
346.41615	260	
346.77718	240	1+
346.87603	650	1+
346.95879	320	1+
347.89957	230	
347.96046	278	1+
348.32720	272	1+
348.91827	222	
349.00974	278	1+
349.33026	228	1+
349.82995	624	1+
349.90385	270	
350.01664	190	1+
350.13763	274	1+
350.36476	324	1+
350.88949	930	1+
350.95901	672	1+
351.09264	374	1+
351.12478	166	1+
351.36069	276	1+
351.77436	218	
351.91225	262	
352.09862	262	1+
352.16912	418	1+
352.77400	742	1+
352.82371	224	
352.88528	882	1+
352.91075	1932	1+
353.26121	104	1+
353.85368	560	1+
354.78893	370	1+
354.83838	472	1+
354.91230	750	1+
355.01864	216	
355.06402	358	1+
355.18290	398	1+
355.21593	284	1+
355.88920	432	1+
356.11293	320	1+
356.18490	240	1+
356.26065	190	1+
356.78337	630	1+
357.03729	320	1+
357.72482	304	1+
357.78640	434	1+
357.91534	258	
358.12276	532	1+
358.17951	310	1+
358.87746	420	1+
359.03110	342	1+
359.89196	372	1+
359.95157	642	1+
360.03033	204	1+
360.72176	196	1+
360.76095	268	1+
360.95478	568	1+
361.08742	142	1+
361.76222	210	1+
361.86906	960	1+
362.03260	250	1+
362.06454	210	
362.36711	458	1+
362.84507	474	1+
362.98807	388	1+
363.00884	202	
363.99285	304	1+
364.39174	314	1+
364.84408	638	1+
365.13946	168	1+
365.37284	302	1+
365.99051	336	1+
366.02155	234	1+
366.18280	208	
366.78644	1242	1+
366.83997	4630	1+
366.91961	214	
367.11484	220	1+
367.15942	316	1+
367.71302	544	
367.78851	926	1+
367.87612	254	
367.95887	192	1+
368.00627	282	1+
368.03379	394	1+
368.71149	298	
368.89864	476	1+
369.03801	308	1+
369.16262	252	1+
369.20457	244	
369.24028	270	1+
369.66682	174	1+
369.71030	254	
369.78223	1040	1+
369.85216	782	1+
370.58446	196	1+
370.78679	886	1+
370.90556	400	1+
370.97191	182	1+
371.00561	254	1+
371.19283	262	
371.72394	254	
372.11437	186	1+
372.38897	280	1+
372.71771	1006	1+
372.84493	630	1+
373.08258	350	1+
373.39246	192	1+
373.72119	870	1+
373.90165	294	
373.93035	220	
374.05521	572	1+
374.08344	254	1+
374.79767	402	1+
374.87149	204	
375.18651	272	1+
375.37168	286	
375.89029	214	
375.90969	206	
376.04007	340	1+
377.86308	630	1+
377.89229	192	
377.96211	202	1+
378.08834	332	1+
378.73660	360	1+
378.86166	348	1+
379.19156	118	1+
379.20841	188	1+
379.34985	308	1+
379.49922	134	1+
380.04687	330	1+
380.85654	968	1+
381.10086	278	
381.79856	216	
381.90923	626	1+
382.00984	288	1+
382.76268	472	1+
382.85860	1194	1+
382.91619	428	1+
383.01092	162	1+
383.11669	606	1+
383.71307	408	1+
384.07633	382	1+
384.22044	290	1+
384.85126	10556	1+
384.89404	222	
385.15051	382	1+
385.34057	282	1+
386.80123	292	
387.01101	244	1+
387.39594	240	1+
387.72024	314	1+
387.77164	226	
388.79675	806	1+
388.85156	272	
389.19193	752	1+
389.35878	182	1+
389.71651	602	
389.86598	578	
389.91012	346	1+
390.05135	234	
390.19040	452	1+
390.34464	194	1+
390.80928	208	
390.84268	1192	1+
391.14299	182	1+
391.80245	382	
391.86137	258	
392.01691	294	1+
392.09920	284	1+
392.76977	236	1+
392.79106	224	
392.86386	4004	1+
392.91074	232	
392.98381	318	1+
393.19212	242	1+
393.39785	192	
393.79729	2656	1+
393.89556	462	1+
394.83675	1182	1+
394.86119	1486	1+
396.18164	222	1+
396.36248	260	1+
396.84351	244	
397.07717	312	1+
397.87018	242	
398.13871	214	1+
398.80775	444	1+
398.86980	960	1+
398.91374	334	1+
398.93940	170	1+
399.03369	248	1+
399.21661	200	
399.70756	410	
399.74449	360	1+
399.81160	298	1+
400.03433	186	1+
402.00964	360	1+
402.07678	332	1+
402.67806	176	1+
402.86592	5316	1+
403.87162	3324	1+
404.01800	280	1+
404.12672	214	1+
404.25112	150	1+
404.38120	264	1+
405.73606	266	
405.87296	2360	1+
405.91231	234	1+
405.97402	260	1+
406.10894	346	1+
406.69580	100	1+
406.81292	288	
406.97943	198	1+
407.01879	202	1+
407.08465	314	1+
407.15099	248	1+
407.32050	290	1+
407.41393	258	1+
407.55265	166	1+
407.72792	468	1+
407.81424	280	
407.86688	19762	1+
407.95431	262	1+
408.08658	220	1+
408.21359	384	1+
408.63707	160	1+
408.81420	832	1+
408.92796	414	1+
409.39666	220	1+
409.58643	158	1+
409.72826	890	1+
409.81701	596	1+
410.05053	386	1+
410.73341	586	1+
410.87351	2816	1+
411.10803	320	1+
411.27194	204	1+
411.77111	228	1+
411.81083	1800	1+
411.94579	366	1+
412.21475	220	1+
412.73112	804	1+
412.84842	1844	1+
412.87376	1610	1+
412.92150	204	
413.07595	714	1+
413.17837	200	
413.93562	288	1+
414.04940	170	1+
414.41215	130	1+
414.82539	196	
414.94350	182	1+
414.98879	98	1+
415.19756	578	1+
415.87490	1636	1+
415.91627	236	1+
416.67003	190	1+
416.80911	394	1+
416.87804	1208	1+
417.04646	302	1+
417.12973	368	1+
417.71580	174	1+
418.64308	112	1+
418.76473	284	1+
418.85679	348	1+
420.17089	206	1+
420.79517	270	1+
421.21779	236	1+
421.70804	204	
421.82553	208	1+
421.88236	1828	1+
422.09851	428	1+
422.85819	380	
423.10614	420	1+
423.88216	1436	1+
424.14792	328	1+
424.20509	296	1+
424.82359	342	1+
424.86726	290	
425.31554	196	1+
425.87173	5938	1+
426.07853	448	1+
426.13643	220	
426.49297	150	1+
426.58071	82	1+
426.93725	566	1+
426.97768	184	1+
427.35775	238	
427.73539	1498	1+
427.81557	194	
428.09213	270	1+
428.19903	194	1+
428.20888	196	1+
428.23429	258	1+
428.34671	318	1+
428.73967	882	1+
428.81161	470	1+
428.88632	5808	1+
428.95713	312	1+
429.32857	326	1+
429.81896	318	1+
430.74053	1118	1+
430.85790	712	
430.87190	2224	1+
431.23647	624	1+
431.38655	256	1+
431.86871	1324	1+
432.24233	382	1+
433.20457	238	1+
433.86845	270	
433.88883	206	
434.14946	340	1+
434.22479	210	1+
434.85869	522	1+
434.89011	616	
435.71342	232	1+
435.83806	190	1+
435.86341	446	1+
436.73255	260	1+
436.94537	182	1+
436.97583	206	
437.15039	462	1+
437.38580	260	1+
438.26576	192	1+
439.58146	90	1+
439.70286	294	1+
439.89548	2908	1+
440.67318	104	1+
440.94896	372	1+
441.23635	482	1+
442.15450	520	1+
443.41920	214	1+
443.88767	352	
444.14847	570	1+
444.29224	184	1+
444.38161	464	1+
444.42317	178	1+
444.82468	194	
444.87119	2988	1+
444.95190	264	
445.75176	570	1+
445.77398	524	1+
446.15013	202	
446.82121	290	1+
446.84251	376	1+
446.89636	484	
448.07416	350	1+
448.75285	318	1+
448.89459	682	
449.39689	352	1+
449.71179	336	1+
449.88307	568	
450.12239	130	1+
450.77927	206	
450.82393	614	1+
450.88069	888	1+
451.04928	274	1+
451.76205	550	1+
451.90289	342	
453.90053	370	1+
454.74185	180	1+
455.18494	198	1+
456.36412	142	1+
456.83656	196	1+
457.16028	306	1+
457.90437	2182	1+
458.04239	166	1+
458.16361	208	1+
458.83506	320	1+
459.89513	324	1+
460.03838	150	1+
460.16369	514	1+
461.22224	180	1+
461.81174	120	1+
462.15830	270	1+
462.88359	760	1+
463.69647	184	1+
464.01231	250	1+
464.17563	412	1+
465.17576	296	1+
465.77927	396	1+
465.83617	308	1+
466.23459	182	1+
466.78378	282	1+
467.16861	196	
467.34160	174	1+
467.89504	2036	1+
468.09479	190	1+
468.19097	314	1+
471.02030	222	1+
471.65232	236	1+
472.77184	178	1+
472.88531	214	1+
474.34464	104	1+
474.89494	220	1+
476.83087	180	1+
477.75528	264	1+
479.73300	348	1+
480.71942	390	1+
480.92295	348	1+
481.20823	160	1+
482.78756	224	1+
483.43233	162	1+
483.75044	234	1+
485.90036	668	1+
486.18303	220	1+
486.76490	454	1+
486.84462	236	
487.23058	162	1+
487.29253	328	1+
488.40886	462	1+
488.73815	276	1+
489.89955	202	1+
490.24640	448	1+
490.71430	430	1+
490.78715	264	
490.85436	270	1+
491.07727	202	1+
491.71428	304	1+
491.87711	172	1+
492.11945	276	1+
493.80253	232	
494.27202	224	1+
495.79745	204	1+
496.04439	164	1+
498.20321	160	1+
498.73632	328	1+
499.83144	182	1+
501.14075	250	1+
501.73634	234	1+
501.77105	188	1+
502.04317	290	1+
502.17960	198	1+
502.64435	142	1+
502.71181	166	1+
502.81565	214	1+
503.35628	4074	1+
504.11661	224	1+
504.27461	492	1+
504.35907	2172	1+
504.48331	396	1+
504.80293	400	1+
505.19069	276	1+
505.28034	300	1+
505.33607	406	1+
505.44360	478	1+
506.61978	102	1+
506.80536	246	
507.12475	122	1+
507.41159	324	1+
507.45695	388	1+
507.48630	324	1+
507.65456	152	1+
507.86542	258	
507.91285	334	1+
508.02835	320	1+
508.19611	422	1+
508.91770	306	1+
509.07303	100	1+
509.20006	326	1+
509.45201	262	1+
509.59927	100	1+
509.80674	226	1+
509.85913	696	1+
510.16473	142	1+
510.31062	770	1+
510.50286	272	1+
510.84115	176	1+
511.22744	292	1+
511.28188	330	1+
511.56052	154	1+
511.76156	222	1+
512.11060	140	1+
512.16512	200	1+
512.26719	382	1+
512.73163	296	1+
512.79788	204	1+
END IONS

###FS:    #m/z: 507.84655 #charge 1+
###MS: 13
###MSMS: 14
BEGIN IONS
TITLE=Cmpd 10, +MS2(507.8466), 28.2-35.2eV, 0.3min #14
RTINSECONDS=17.083
SCANS=13-14
PEPMASS=507.84655	650908
CHARGE=1+
191.95418	306	
196.01527	768	1+
196.88391	418	1+
199.88782	410	1+
209.96841	224	
216.89639	300	
217.89371	588	1+
225.88113	176	1+
226.05557	596	1+
227.95602	392	1+
229.88588	340	1+
230.84745	502	1+
231.07694	200	1+
234.88149	506	1+
234.90919	248	
235.55989	140	1+
235.90925	850	
235.93302	182	1+
236.81718	258	1+
237.11719	200	1+
237.12974	398	1+
238.06486	430	1+
238.13167	288	1+
238.21816	170	1+
238.89427	686	1+
239.85784	254	
241.88348	298	
242.03777	224	1+
243.01013	218	1+
243.89151	298	1+
243.92227	186	1+
244.08967	180	1+
246.05459	216	1+
247.08578	244	1+
248.83760	184	1+
248.85679	228	
248.88880	462	1+
249.09417	336	1+
249.84548	212	1+
250.97023	572	
251.85607	350	1+
251.96064	204	1+
252.07908	266	
253.06305	260	1+
253.96500	226	1+
254.94054	196	1+
254.98639	188	1+
256.80745	232	
256.82659	360	1+
256.87347	346	1+
256.97784	226	1+
258.06685	424	1+
258.78603	376	1+
258.86161	538	1+
258.87454	680	1+
258.98457	216	1+
259.48227	242	1+
259.90943	264	
260.05202	398	1+
260.10579	234	1+
261.05636	334	1+
261.88104	444	1+
261.90426	482	1+
262.09067	414	1+
263.10993	302	1+
264.00983	198	1+
265.03432	294	1+
265.09187	408	1+
265.93357	326	1+
266.16706	426	1+
266.33842	208	1+
266.86601	634	1+
267.13490	452	1+
268.04025	358	1+
268.10880	346	1+
268.34018	142	1+
268.56034	242	1+
268.78417	230	1+
268.97680	370	1+
269.04621	256	1+
269.38277	236	
270.01418	210	1+
270.85877	622	
271.20082	202	1+
271.87556	1088	1+
272.85294	4518	1+
272.92779	842	1+
273.11285	260	1+
273.40402	326	1+
273.47555	264	1+
273.92654	578	1+
273.95727	330	1+
274.11539	200	1+
274.80686	334	
274.92665	334	1+
275.80601	298	
275.88456	692	1+
276.79449	484	1+
276.84141	352	1+
277.80542	240	1+
277.97027	200	1+
278.09908	302	1+
278.80487	156	1+
278.86437	308	
278.91123	344	1+
279.13854	676	1+
279.38168	312	1+
279.86864	302	
280.04411	278	1+
281.28418	110	1+
281.38155	820	1+
281.87502	376	1+
281.90905	370	1+
282.85452	270	1+
282.94528	242	
283.03649	264	1+
283.97445	444	1+
284.87941	536	1+
284.90308	244	
284.94543	278	
285.20673	124	1+
285.79096	662	1+
285.94129	1016	1+
286.03131	274	1+
286.97521	484	1+
287.84395	340	
287.89105	632	
288.08668	346	1+
288.35481	254	1+
288.44621	172	1+
288.51858	150	1+
288.84618	256	
288.87027	1704	
289.09001	280	1+
289.38420	614	1+
289.88226	2896	
290.86507	6938	1+
291.03014	316	1+
291.13755	470	1+
291.81160	310	1+
292.14703	220	1+
293.39378	234	1+
293.87342	18740	1+
293.95893	328	1+
293.97762	220	1+
294.12773	622	1+
294.30519	234	1+
294.37744	214	1+
294.80738	238	
295.00937	308	1+
295.42431	250	1+
295.82202	264	
295.95830	348	
296.06127	374	1+
296.14460	340	1+
296.38081	356	1+
296.86321	408	
296.95285	302	
296.97931	284	1+
297.12012	174	1+
297.38056	202	1+
297.42316	236	1+
297.81803	260	
298.33635	246	1+
298.81499	232	
298.85184	1032	1+
298.87805	2388	1+
298.91092	776	1+
298.96911	434	1+
299.11370	248	1+
299.92968	686	1+
300.47565	158	1+
300.81312	550	1+
300.85566	2382	1+
301.04417	292	1+
301.87453	450	
301.90391	232	
302.08834	332	1+
302.80250	436	1+
302.81767	428	1+
302.88444	306	
303.06970	276	
303.11786	258	1+
303.80820	304	1+
303.87839	244	
303.95108	826	1+
304.39442	254	
305.80696	178	1+
305.83327	494	1+
305.85217	366	
306.04527	308	1+
306.12864	324	1+
306.88140	362	
307.24642	140	1+
307.72369	136	1+
307.86697	232	
307.89059	4902	
307.98072	410	1+
308.14246	1168	1+
308.29531	476	1+
308.44992	268	1+
308.84503	482	1+
308.87995	6592	1+
308.93077	250	1+
309.35303	426	1+
309.81367	314	1+
309.88565	4264	1+
310.11603	310	1+
310.15878	1380	1+
310.21012	170	1+
310.28413	264	1+
310.62854	144	1+
310.84404	230	
310.93425	594	1+
310.94715	486	1+
311.01950	262	
311.52332	106	1+
311.88355	36038	1+
312.07150	308	1+
312.17286	416	1+
312.81619	702	1+
313.03390	342	1+
313.41895	164	1+
314.00214	558	1+
314.06793	350	1+
314.13738	270	1+
314.64464	112	1+
314.86693	2594	1+
314.96049	344	1+
315.00573	454	1+
315.72915	116	1+
315.75365	204	1+
315.82591	490	
316.14408	254	
316.54603	160	1+
316.67272	112	1+
316.69316	80	1+
316.86418	1578	
316.88886	2350	1+
316.99114	302	1+
317.05985	454	1+
317.82037	782	1+
317.93606	500	1+
317.97159	312	1+
318.06329	396	1+
318.11653	502	1+
318.16540	190	1+
318.38397	362	1+
318.76845	204	1+
318.86283	2350	1+
318.88442	672	1+
318.93918	422	1+
319.03021	300	1+
319.62129	260	1+
320.62229	190	1+
320.85365	514	1+
320.89810	346	
320.92227	274	1+
321.11910	330	1+
321.34126	300	1+
321.81912	244	
321.97079	476	1+
322.07284	236	1+
322.12375	226	1+
322.16551	298	1+
322.36769	260	
322.88929	932	1+
322.95180	478	1+
322.96917	462	1+
323.36687	338	1+
323.83543	396	1+
323.85713	768	1+
323.96847	312	1+
324.32944	168	1+
324.84068	256	1+
325.04243	668	1+
325.14568	408	1+
325.19828	132	1+
325.90223	1612	
326.04760	454	1+
326.42688	258	1+
326.88787	914	
327.81707	364	1+
327.88135	1968	
327.89574	2188	
328.36957	518	1+
328.79372	316	1+
328.86749	1246	1+
328.93975	548	1+
328.97428	494	1+
329.40159	176	1+
329.89521	3996	1+
329.97651	424	1+
330.00002	286	
330.16368	234	
330.83112	562	1+
331.00954	656	1+
331.09774	202	1+
331.19946	238	1+
331.83676	348	1+
331.89599	4142	1+
332.01256	374	1+
332.87821	2434	1+
332.95205	384	
333.03827	244	1+
333.11873	330	1+
333.17366	428	1+
333.29838	298	1+
333.62613	96	1+
333.82412	282	
334.15830	234	1+
334.53054	208	1+
334.75158	232	1+
334.83224	496	1+
334.87360	434	
334.89516	2844	1+
334.98189	304	1+
335.69895	266	1+
336.10431	430	1+
336.78940	568	1+
336.87666	1918	1+
337.05533	362	1+
337.14313	274	1+
337.88256	1408	1+
337.93307	238	1+
337.97515	308	1+
337.99539	610	1+
338.18651	284	1+
338.36511	312	1+
338.39135	236	
338.62071	194	1+
338.83084	426	1+
338.90836	314	1+
339.52092	236	1+
339.72233	236	1+
339.88188	858	
340.15638	192	1+
340.82373	422	1+
340.87112	812	1+
341.10418	158	1+
342.01539	282	1+
342.06165	212	1+
343.06352	142	1+
343.17561	252	1+
343.19147	294	1+
343.35235	248	1+
343.36555	250	1+
343.77866	310	1+
343.87882	804	1+
344.40340	266	1+
345.02126	566	1+
345.13595	292	1+
345.71426	352	1+
345.89377	560	
345.95448	204	1+
346.01001	232	
346.07193	212	1+
346.71625	300	1+
346.87960	322	
346.89862	314	
347.00977	294	1+
347.90159	280	
348.05599	242	1+
348.17710	278	
348.89805	264	
348.91910	494	1+
349.17374	590	1+
350.88833	882	
350.95821	856	1+
351.06532	334	1+
351.16415	536	1+
351.83494	292	
351.89064	522	
352.13011	342	1+
352.22531	208	1+
352.77415	1354	1+
352.79750	222	
352.82092	436	1+
352.90487	1814	1+
352.97444	510	1+
353.85383	1088	1+
354.83619	496	1+
354.90637	322	
355.02660	248	
355.18974	392	1+
355.78585	472	1+
355.89262	584	
355.91550	512	
355.96507	246	1+
356.10204	242	1+
356.35940	308	1+
356.37509	380	1+
356.84199	284	1+
356.89586	378	
357.36435	218	1+
357.81193	388	1+
357.89100	230	
357.91855	402	1+
357.95467	412	1+
358.01485	208	1+
359.79368	438	1+
359.95278	522	1+
360.77853	258	1+
360.89025	482	1+
360.95340	370	1+
361.72353	342	1+
361.89084	344	1+
362.37493	444	1+
362.73035	242	1+
362.86994	638	1+
363.37471	314	1+
363.90506	356	1+
364.71161	202	1+
364.84272	1218	1+
365.09981	324	1+
365.78806	526	1+
366.11491	320	1+
366.18084	252	1+
366.37188	416	1+
366.83988	6900	1+
366.97000	334	1+
367.00340	190	1+
367.06613	416	1+
367.11646	246	1+
367.34245	250	1+
367.70885	1302	1+
367.90555	298	
368.78630	258	
368.89805	258	
368.97643	462	1+
369.03955	422	1+
369.07915	226	
369.70924	344	1+
369.79734	270	
369.85377	768	1+
370.00920	292	1+
370.08743	224	
370.11938	210	1+
370.22388	316	1+
370.58584	154	1+
370.67861	298	1+
370.78590	612	
370.83644	236	
371.06745	282	1+
371.18518	354	1+
371.30452	202	1+
371.72629	446	
371.77904	746	1+
371.84397	296	
371.86525	474	1+
371.90939	280	
372.54411	232	1+
372.91509	260	
373.06905	468	1+
373.72144	904	1+
373.83815	570	1+
373.97544	430	1+
374.06762	398	1+
374.30744	128	1+
374.75712	184	1+
374.79220	230	
374.94614	272	1+
375.36789	416	1+
375.81800	408	1+
375.87220	224	
377.10946	370	1+
377.80790	442	1+
377.85883	960	1+
378.08828	386	1+
378.38186	434	1+
378.76597	414	1+
378.86095	648	1+
379.26853	198	1+
379.39037	250	1+
379.73111	228	
380.10926	570	1+
380.60750	90	1+
380.73787	412	
380.85870	520	
381.11175	344	1+
381.72919	250	
381.79735	304	
381.85500	1794	1+
381.90817	448	1+
381.93674	202	1+
381.97290	142	1+
382.85815	1504	1+
382.91371	354	1+
383.05995	478	1+
383.11631	256	
383.32597	270	1+
383.71654	360	1+
383.77525	382	1+
383.99845	106	1+
384.10441	418	1+
384.21184	492	1+
384.27426	246	1+
384.85033	12972	1+
385.04852	296	1+
385.13689	190	1+
385.21354	330	1+
385.98740	158	1+
386.17268	476	1+
386.79964	562	1+
386.89139	846	1+
387.02948	452	1+
387.94952	362	1+
388.03414	318	1+
388.38477	248	1+
388.79682	1560	1+
388.85574	372	
389.19957	858	1+
389.28914	274	1+
389.40906	180	1+
389.71567	968	1+
389.77379	252	
389.87086	432	
390.15248	356	1+
390.18703	540	1+
390.85558	976	
390.89870	434	1+
391.04835	340	1+
391.34275	256	1+
391.80756	408	
391.84252	540	
391.93113	202	1+
392.10489	326	1+
392.31566	272	1+
392.80581	264	
392.86639	3266	1+
393.19936	444	1+
393.36388	282	1+
393.79861	3494	1+
393.83038	432	
394.07409	374	1+
394.83729	1306	1+
394.86002	1382	1+
394.91030	420	1+
395.33416	234	1+
396.04809	244	1+
396.11085	330	1+
396.14006	164	1+
396.34479	244	1+
396.73634	670	1+
396.81690	248	
396.89420	396	1+
397.21269	326	1+
397.73991	438	1+
397.86098	1072	1+
398.30277	204	1+
398.37864	390	1+
398.94288	252	1+
399.05759	270	1+
399.70918	432	1+
399.80866	308	
400.05879	184	1+
400.80312	434	1+
400.83405	222	
401.13113	224	
401.20508	358	1+
401.36788	246	1+
401.40604	198	1+
402.00034	230	1+
402.20461	232	1+
402.86607	10708	1+
403.40863	282	1+
403.81004	532	1+
403.87005	8602	1+
404.06210	294	1+
404.12049	332	1+
404.29343	170	1+
405.06210	208	1+
405.17131	190	1+
406.86000	458	
406.93884	264	
407.01666	366	1+
407.06093	404	1+
407.09380	338	1+
407.11504	376	1+
407.13788	248	1+
407.38275	160	1+
407.72995	322	
407.76290	308	
407.86661	26342	1+
408.01815	308	1+
408.12374	290	1+
408.74181	242	
408.78744	276	1+
408.81651	266	
408.92532	338	
408.98198	446	1+
409.38459	90	1+
409.72221	224	
409.81601	246	
410.11011	456	1+
410.34299	228	1+
410.72955	802	1+
410.85084	1180	1+
410.87282	4616	1+
411.05726	264	1+
411.66181	130	1+
411.80862	3596	1+
411.90202	234	
412.21829	288	1+
412.48631	116	1+
412.72858	840	1+
412.84693	1882	
412.92418	538	
413.07740	630	1+
413.18342	184	1+
413.22058	170	1+
413.25584	260	1+
413.32356	140	1+
413.87425	1948	1+
414.72876	276	1+
414.89517	226	
414.98798	202	1+
415.19326	420	
416.84832	244	
416.87785	926	1+
416.91156	358	
417.16893	316	1+
417.81861	582	1+
418.17306	182	1+
418.79388	344	1+
420.23845	318	1+
421.02036	192	1+
421.76849	240	
421.88182	5174	1+
422.21940	186	1+
422.39385	274	1+
423.05674	310	1+
424.14039	814	1+
424.24929	222	1+
424.87250	436	
425.00344	262	1+
425.01744	320	1+
425.83477	244	
425.87108	6712	1+
426.22251	194	1+
426.81033	308	
426.93502	618	1+
427.74071	1592	1+
427.82857	260	
428.09211	398	1+
428.66077	146	1+
428.74586	1208	1+
428.80322	572	1+
428.86039	792	
428.88532	6614	1+
429.17757	316	1+
429.21950	414	1+
429.83637	230	
429.96395	228	1+
430.25823	162	1+
430.40960	254	1+
430.63226	192	1+
430.74142	1820	1+
430.86135	1810	1+
430.93544	244	1+
431.37976	400	1+
431.80353	314	1+
432.24639	414	1+
432.31218	270	1+
432.38148	320	1+
432.43184	206	1+
432.71770	164	1+
433.02892	254	
433.35966	298	1+
433.88825	1014	1+
433.96250	204	1+
434.03961	296	1+
434.41606	208	1+
434.49041	118	1+
434.89247	722	1+
434.93307	252	1+
434.96374	138	1+
435.82451	392	1+
435.86253	670	1+
435.93073	156	1+
436.07429	240	1+
436.24297	280	1+
436.89271	214	1+
437.14760	658	1+
438.34415	170	1+
439.89337	3828	1+
440.15488	444	1+
440.28977	270	1+
440.94634	292	1+
441.73213	254	1+
442.15468	614	1+
442.85114	234	1+
443.69595	214	1+
443.88824	558	
444.87269	3240	1+
444.98712	218	1+
445.18148	198	1+
445.53505	124	1+
445.74473	308	
446.62928	150	1+
446.89739	1112	1+
447.24609	434	1+
447.74015	354	1+
448.20622	188	1+
448.24341	300	1+
448.79302	320	1+
448.88366	1892	1+
449.03873	252	1+
450.74654	258	
450.77445	398	
451.09082	298	1+
451.90167	944	1+
452.11638	352	1+
452.76677	268	
454.75101	362	1+
454.91857	200	1+
455.78633	348	1+
456.25091	388	1+
457.90283	3026	1+
457.93686	224	
458.21435	190	1+
460.16296	640	1+
461.76778	256	1+
462.15487	532	1+
462.88289	518	
463.18049	254	1+
463.88434	298	
464.18099	180	1+
464.78718	242	
464.89274	594	1+
465.78705	490	1+
465.84952	350	1+
465.94464	216	1+
467.05650	264	1+
467.16955	398	1+
467.69405	218	1+
467.88947	1330	1+
468.26331	302	1+
468.77818	670	1+
469.13849	282	1+
469.69291	126	1+
469.77804	428	1+
470.34792	248	
470.92164	320	1+
471.14110	270	1+
471.18913	150	1+
472.44029	172	1+
475.72156	420	1+
475.89099	412	1+
476.71826	272	1+
476.89644	298	1+
477.10501	150	1+
478.78633	376	1+
480.07943	268	1+
480.67023	186	1+
481.00684	198	1+
481.10051	230	1+
481.68375	228	1+
482.79486	242	
484.28766	144	1+
484.35762	330	1+
484.79807	408	1+
485.26183	246	1+
485.73172	310	1+
485.90049	1228	1+
486.33816	210	1+
486.68870	280	1+
486.84250	286	
487.10893	198	1+
487.69474	190	1+
488.24824	164	1+
488.31041	292	1+
488.77233	230	
490.03752	210	1+
490.73668	358	1+
491.79799	232	
491.84894	446	1+
494.15525	278	1+
494.18417	220	1+
496.41096	216	1+
499.73830	564	1+
499.79827	220	1+
500.74234	366	1+
501.90628	112	1+
501.98782	190	1+
502.50964	190	1+
502.74763	312	1+
503.35407	2752	1+
503.47125	404	1+
503.67484	224	1+
504.10486	266	1+
504.32534	448	1+
504.35877	1762	1+
504.80093	568	1+
505.28258	334	1+
505.33342	372	1+
505.70484	214	1+
505.84309	438	1+
506.12768	168	1+
506.22866	240	1+
506.28713	232	1+
506.43567	616	1+
506.74408	244	1+
506.85181	320	1+
507.37800	466	1+
507.48576	188	1+
507.52739	110	1+
507.78624	404	1+
507.86227	202	1+
507.99645	100	1+
508.12777	162	1+
508.32948	128	1+
508.37871	332	1+
508.45227	338	1+
508.70907	198	1+
508.79344	302	1+
508.98017	246	1+
509.09825	222	1+
509.13076	112	1+
509.46737	368	1+
509.85979	928	
509.98678	254	1+
510.04488	224	1+
510.09787	162	1+
510.18975	222	1+
510.30784	394	1+
510.47281	266	1+
510.86114	188	1+
510.93864	198	1+
511.19475	186	1+
511.23541	246	1+
511.26858	220	1+
511.40872	410	1+
511.86457	128	1+
511.94312	154	1+
512.24104	182	1+
513.38555	168	1+
END IONS

###FS:    #m/z: 336.94625 #charge 1+
###MS: 13
###MSMS: 15
BEGIN IONS
TITLE=Cmpd 11, +MS2(336.9463), 28.0-35.0eV, 0.3min #15
RTINSECONDS=17.8555
SCANS=13,15
PEPMASS=336.94625	441658
CHARGE=1+
169.80043	94	
182.86847	332	1+
196.88934	164	
198.95216	100	
203.00270	286	1+
203.08712	100	
203.88527	106	
204.00700	220	1+
205.95089	158	
207.87698	110	
207.97151	154	
208.88267	116	
208.98449	118	
209.94446	176	
210.02873	146	
210.88276	374	1+
211.94453	16164	
212.17032	90	1+
212.19537	102	
212.87773	1946	1+
212.94604	450	
213.93869	8156	1+
214.89581	114	
215.88703	964	1+
215.97288	94	
216.85911	262	1+
217.88353	496	1+
217.93629	450	1+
219.38264	102	
219.88085	194	1+
221.09720	100	
221.95750	372	1+
222.94915	128	
223.16813	118	
223.93731	116	
224.96021	102	
224.97134	292	1+
225.88511	138	
226.89566	244	
227.02949	100	
227.89482	862	1+
229.95567	14604	1+
230.08025	116	1+
230.88911	3044	1+
231.12049	140	1+
231.95002	6990	1+
232.20097	114	
232.82138	220	1+
232.88771	226	
233.89875	730	1+
233.94928	1158	1+
235.38624	98	
235.82471	130	
235.87038	278	1+
235.89182	138	
235.94906	216	
237.19843	168	
238.11083	96	
238.34945	114	
238.95153	180	1+
239.07311	180	1+
239.70118	100	
239.97300	100	
240.02636	102	
241.94488	134	
242.00879	244	1+
242.12738	104	
243.98429	146	
244.04021	104	
246.45924	100	
246.91250	154	
247.96593	3676	1+
248.00156	94	
248.03595	876	1+
248.09632	254	1+
248.89918	1468	1+
248.94754	104	
249.03827	614	1+
249.20911	170	1+
249.96326	1666	1+
250.82976	230	
250.98767	230	
251.07096	106	
251.80030	108	
251.83272	126	
251.91226	248	1+
252.97132	9406	1+
253.00795	98	
253.06212	120	
253.83735	324	1+
253.90685	456	1+
254.09258	166	
254.94147	468	1+
254.96652	3638	1+
255.07432	306	
256.91350	566	1+
256.96291	1090	1+
257.87689	248	1+
258.85700	166	
258.88273	174	1+
258.96247	242	1+
258.98495	196	1+
259.85165	130	
262.83300	132	
263.05865	210	1+
263.79651	236	1+
263.97921	202	
264.95034	102	
265.02590	118	
267.00322	110	
267.02887	184	1+
267.83890	148	
267.89663	174	
268.84486	632	1+
269.80085	202	
270.32221	104	
270.80059	118	
270.84056	250	1+
270.98323	1160	1+
272.87172	110	
272.91508	126	
272.94750	206	1+
272.97640	440	1+
273.09881	162	1+
273.79944	144	
274.19598	110	
274.85249	172	
274.90322	168	1+
275.18301	96	
275.20951	96	
275.95356	162	
275.99019	96	
276.83830	98	
276.85501	116	
276.98901	122	
277.83872	96	
278.24887	172	
278.83661	282	
279.79701	94	
279.83661	342	
279.96331	200	
280.03611	108	
280.80767	162	
280.85285	188	
280.86670	190	1+
280.92843	144	
280.95303	138	
281.04854	322	1+
282.80656	98	
282.86334	200	1+
283.79052	330	1+
284.01772	140	
285.85480	132	
286.84933	664	1+
286.88175	110	
287.20933	110	
287.90952	130	
289.08479	150	1+
289.88865	144	
290.85830	264	
290.98908	238	
292.05841	240	1+
292.43878	150	
292.81145	132	
292.91542	156	1+
293.29392	116	
293.84758	394	1+
293.99659	418	1+
294.02021	106	
295.39492	106	
295.55554	102	
296.80562	188	
296.93136	114	
297.05837	100	
297.92324	190	1+
298.08414	192	
298.41266	336	1+
298.83989	124	
298.97972	106	
299.05740	132	
299.18488	96	
299.87886	206	1+
299.97863	96	
300.05202	190	1+
302.10477	230	1+
302.85248	196	1+
303.81287	124	
304.87765	268	1+
304.92532	102	
305.13776	100	
305.81357	96	
306.07687	224	1+
306.88784	414	1+
307.87281	162	
309.29855	108	
309.81817	340	1+
310.87938	520	1+
311.11272	120	
312.88246	182	
313.03892	132	
314.03808	184	1+
314.15968	136	
314.81309	244	1+
315.16690	104	
316.87759	250	1+
320.90288	198	1+
321.28063	114	
321.84680	128	
322.07904	116	
322.30688	98	
323.05154	156	
323.31192	146	
324.16626	158	1+
324.87585	96	
324.89701	120	
324.99789	116	
325.08623	94	
325.88768	264	1+
326.91539	136	
327.71157	124	
328.18998	142	
328.89572	270	1+
329.81750	150	
331.88102	146	
332.69754	102	
333.17084	176	1+
334.07742	214	1+
334.13983	184	
334.76691	134	
335.23029	110	
335.30229	286	1+
335.99035	200	1+
337.08935	202	1+
337.25191	116	
338.89568	106	
338.98257	102	
339.09428	122	
340.39016	148	
341.36939	98	
END IONS

###FS:    #m/z: 359.96212 #charge 1+
###MS: 13
###MSMS: 16
BEGIN IONS
TITLE=Cmpd 12, +MS2(359.9621), 28.0-35.0eV, 0.4min #16
RTINSECONDS=18.6275
SCANS=13,16
PEPMASS=359.96212	302538
CHARGE=1+
183.92951	198	
199.00259	112	
205.01494	144	
206.94875	150	
207.41152	216	
207.88276	382	1+
207.94998	112	
208.88493	332	1+
209.14444	114	
209.94340	2360	1+
211.93854	110	
212.88553	360	1+
215.41445	172	
216.41299	148	
218.91549	148	
220.88544	228	1+
220.96079	258	1+
222.95248	2378	1+
224.54252	212	
224.94793	3468	1+
224.97756	130	
226.88961	232	1+
226.94742	10610	1+
228.94254	10824	1+
229.64493	112	
230.79106	116	
230.88807	452	1+
230.92371	206	1+
233.14244	212	1+
233.83002	232	
233.87170	186	1+
233.95738	242	
234.14689	178	1+
234.84469	144	
235.91991	216	1+
236.05285	280	1+
236.85352	106	
236.90575	148	
237.05607	226	1+
238.90355	242	1+
239.00811	232	1+
239.84531	160	
240.96246	1978	1+
241.78799	362	1+
241.84562	172	1+
242.89979	104	
242.96072	1466	1+
243.66412	126	
243.88830	122	
244.04241	196	1+
244.95805	4866	1+
245.00383	108	
246.95280	5074	
246.97456	492	1+
246.99373	206	1+
247.95821	754	1+
248.79999	102	
248.92582	142	
250.03606	378	1+
251.02985	150	
251.12627	188	1+
251.20253	108	
251.79739	104	
252.00781	148	
252.94923	412	1+
253.47127	102	
253.58440	108	
253.83425	610	1+
255.01926	268	1+
257.89565	252	1+
258.07536	104	
258.53974	110	
258.79716	414	1+
258.83891	104	
258.97073	268	
259.79886	368	1+
259.98001	162	
260.83640	124	
260.96891	1040	1+
263.05094	154	
263.82739	162	
263.98218	372	
264.96804	592	1+
265.09400	140	
265.11190	134	
265.85909	444	1+
265.88577	216	1+
265.97352	392	1+
266.78113	206	1+
266.81217	170	
266.84517	110	
266.86305	262	1+
267.81647	148	
267.89227	298	1+
267.97314	886	1+
268.07490	172	
268.85263	368	1+
268.95661	240	
269.37821	118	
269.79762	108	
269.96876	1560	1+
270.79350	354	1+
271.15253	154	
271.79630	258	1+
271.84761	162	
272.01255	104	
272.94337	162	
275.85023	108	
276.80929	104	
276.84300	314	1+
277.07049	108	
277.86741	142	
277.91038	348	1+
278.09723	460	1+
278.40363	142	
278.87124	124	
279.10372	302	1+
279.25222	294	1+
279.51011	106	
280.79191	370	1+
280.85109	324	1+
280.86911	136	
281.11676	112	
281.80650	126	
281.99032	156	
282.06119	120	
282.28149	168	
283.83849	262	
283.90392	158	
283.99355	400	1+
284.87663	242	1+
284.95707	134	
285.79570	318	1+
285.93655	120	
286.13782	116	
287.78366	236	1+
288.06757	318	1+
289.85618	232	1+
289.87998	186	
289.93329	224	
290.81240	214	1+
291.94217	110	
291.97330	118	
292.86294	180	
293.01586	132	
293.06610	140	
293.81287	136	
293.85118	496	1+
294.27718	130	
294.85515	438	1+
294.88356	142	
295.02365	124	
295.03522	144	
295.92059	428	1+
296.32853	146	
296.80778	160	
296.90538	238	1+
296.92246	314	1+
297.81153	212	
297.86101	134	
298.15178	224	1+
298.80416	570	1+
298.85955	102	
298.97177	134	
299.86097	140	
299.93925	144	
299.95218	270	1+
300.81653	112	
301.12715	104	
301.14714	136	
301.78068	236	
301.84988	260	1+
301.91976	180	1+
302.87133	114	
302.88555	286	1+
303.80504	142	
303.82958	228	1+
306.07702	366	1+
306.88223	118	
307.08333	282	1+
307.30735	150	
307.79953	164	
308.28875	154	1+
308.80399	124	
309.32726	128	
309.79666	562	1+
309.87699	462	1+
310.34656	244	1+
310.88214	438	1+
311.03890	102	
311.30786	114	
312.86526	128	
313.12738	170	1+
314.09540	284	1+
314.21635	170	1+
314.76566	180	1+
314.81776	152	
314.94822	104	
315.88756	158	
318.93036	582	1+
319.08542	226	1+
319.86934	106	
320.73402	106	
320.85292	132	
321.22694	118	
321.30055	196	1+
321.81476	106	
321.92416	454	1+
322.34608	146	
322.88004	132	
322.92940	378	1+
323.01572	932	1+
323.23635	334	1+
324.13772	122	
324.79955	334	1+
325.75395	112	
326.88800	112	
328.18181	210	1+
328.89088	314	1+
331.75095	204	1+
331.97326	196	1+
332.84684	190	1+
333.30306	216	1+
336.94592	750	1+
337.08167	112	
337.79314	298	1+
337.83791	104	
338.18153	128	
338.34151	166	
338.95552	118	
339.02311	108	
339.83621	116	
340.35512	454	1+
340.77156	172	1+
340.94048	300	1+
341.75178	136	
342.28605	128	
342.82397	106	
347.11785	208	
347.76598	128	
349.10886	108	
350.34710	254	
352.78866	116	
353.76561	184	
356.81251	144	
357.69513	106	
357.79204	298	1+
358.19656	262	
359.11480	148	
359.19254	122	
359.23259	164	
359.77036	118	
359.95876	106	
360.36092	150	
361.77343	130	
362.18363	114	
363.72022	250	
363.75580	104	
END IONS

###FS:    #m/z: 322.93063 #charge 1+
###MS: 17
###MSMS: 18
BEGIN IONS
TITLE=Cmpd 13, +MS2(322.9306), 28.0-35.0eV, 0.4min #18
RTINSECONDS=22.322
SCANS=17-18
PEPMASS=322.93063	5413676
CHARGE=1+
183.86636	94	
190.89248	136	
191.95555	486	1+
192.88713	138	
196.52290	98	
196.88514	170	
198.03139	228	1+
199.88599	98	
205.95169	220	
205.97136	132	
206.91908	128	
207.00893	152	
207.95615	162	
208.88979	200	1+
212.88288	284	1+
214.00974	96	
215.88599	976	1+
217.88228	192	
217.93807	128	
219.02710	150	
220.86628	596	1+
221.94796	214	
222.95289	1024	1+
222.97246	188	
223.89955	98	
227.79115	146	
227.88839	114	
229.88536	604	1+
230.88782	528	1+
231.82777	122	
233.82471	238	1+
233.89932	468	
233.94223	106	
234.93435	98	
235.86701	148	
238.83955	116	
238.87553	126	
238.96782	104	
239.07813	336	
239.78598	328	1+
240.94083	736	
240.96189	798	
241.89612	102	
241.94026	2884	1+
242.82802	156	
242.94172	1818	1+
243.81675	478	1+
243.88338	760	1+
243.96344	112	
244.93963	454	1+
245.43833	120	
245.87899	162	
246.05084	120	
246.97425	690	1+
247.04539	154	
248.85495	160	
249.03943	104	
250.82613	94	
250.90965	100	
250.97187	164	
251.06979	120	
251.92332	184	
252.08120	106	
252.78925	142	
253.83248	126	
254.84029	150	
255.04891	96	
255.78315	290	1+
255.80460	100	
257.80333	238	
258.35427	108	
258.84011	142	
258.97627	128	
259.97401	114	
260.79810	132	
260.83465	296	
261.09235	110	
261.82961	534	1+
261.89261	276	
262.83202	388	1+
263.35597	100	
263.88996	320	1+
263.97843	342	1+
264.96139	232	1+
265.01404	204	1+
265.06698	120	
265.85314	222	1+
266.87694	162	
266.93303	150	
267.79803	174	
268.91107	230	
268.95574	184	
268.97606	116	
269.00522	282	
269.08403	94	
269.12668	118	
269.79801	212	1+
269.86518	112	
269.94034	96	
270.95408	96	
271.79597	152	
271.84859	234	1+
271.86236	124	
271.87501	122	
272.16631	112	
273.79591	374	
274.04755	212	1+
274.79218	168	
274.81120	108	
274.86171	172	1+
275.11941	102	
275.80540	410	1+
275.99737	220	1+
276.92130	104	
277.07483	106	
278.94226	108	
278.99892	94	
279.09308	450	1+
279.43613	110	
280.14893	178	
280.86648	404	1+
280.94462	100	
281.79208	120	
282.85030	146	
282.98993	94	
283.06943	240	1+
283.78855	638	1+
284.29286	594	1+
284.92948	122	
285.02816	106	
286.79991	96	
286.92120	332	
287.24506	100	
287.86191	116	
288.06548	138	
289.78851	182	
289.88470	262	1+
290.79107	104	
291.39084	102	
291.80209	860	1+
292.26986	120	
292.87976	172	
293.87893	164	
294.81193	124	
294.87404	102	
295.78777	130	
296.80829	134	
297.87750	338	1+
298.87996	274	1+
299.06420	170	1+
299.78407	136	
299.79411	140	
300.72435	128	
300.79156	130	
301.44668	104	
301.78448	168	
302.17514	178	1+
302.24400	210	1+
303.21159	124	
303.80491	114	
304.64234	98	
304.81276	252	1+
304.87977	152	
305.12603	104	
305.18068	116	
305.74084	100	1+
305.87591	200	
306.89109	146	
307.28453	100	
307.79996	840	1+
307.82053	188	
307.89357	354	
308.29375	320	1+
308.87930	144	
309.32617	94	
309.54874	102	
310.30649	154	
310.88025	764	1+
310.92422	98	
311.02499	608	1+
311.07937	122	
311.81149	98	
311.88636	460	1+
312.86595	128	
313.88852	108	
314.79982	126	
314.81939	452	1+
314.88870	126	
315.87850	150	1+
316.80948	242	1+
320.09573	106	
320.21598	144	
320.88742	108	
321.00082	176	1+
321.88442	114	
322.31718	106	
323.12068	178	1+
323.16158	166	1+
323.24085	432	1+
323.94790	118	
324.03468	108	
324.20341	268	
324.89218	386	1+
325.81076	102	
326.97091	102	
327.84544	118	
327.89950	152	
327.95984	220	1+
328.00540	98	1+
328.16811	114	
END IONS

###FS:    #m/z: 507.84663 #charge 1+
###MS: 17
###MSMS: 19
BEGIN IONS
TITLE=Cmpd 14, +MS2(507.8466), 28.2-35.2eV, 0.4min #19
RTINSECONDS=23.0945
SCANS=17,19
PEPMASS=507.84663	622066
CHARGE=1+
196.01882	380	
199.88657	846	1+
209.94402	502	
213.88747	228	
217.90005	346	
223.97397	514	1+
224.97543	344	1+
229.95779	196	
230.84818	214	
230.89209	688	1+
232.88696	310	1+
235.90263	494	1+
236.85386	222	1+
238.86777	426	1+
239.96630	164	1+
240.07521	264	1+
241.85382	356	1+
246.89431	290	1+
248.08723	208	1+
248.85623	484	1+
248.92707	178	1+
249.86073	336	1+
249.88564	644	1+
249.90807	332	1+
249.96986	550	1+
250.97131	458	1+
252.07598	186	
252.84706	340	1+
253.95619	232	1+
254.02960	184	1+
254.91015	218	
256.14433	236	1+
256.78953	390	1+
256.86279	304	1+
259.84479	154	1+
259.86814	244	
260.96275	132	1+
261.88105	224	
261.92137	188	1+
262.90369	190	1+
265.09066	438	1+
266.00652	152	1+
266.03571	284	1+
266.09676	308	1+
266.16665	528	1+
266.38511	306	1+
266.82149	252	1+
266.86513	602	1+
266.96532	294	1+
267.80351	240	1+
267.86569	318	1+
267.89900	326	1+
268.87233	400	1+
269.14059	216	1+
270.03187	282	1+
270.85718	538	
271.87478	898	1+
272.38452	408	1+
272.78625	192	
272.85411	2788	1+
272.96577	382	1+
273.38507	270	1+
273.41966	192	
273.87765	508	1+
273.92079	362	1+
274.80097	366	1+
274.99962	206	
276.04852	204	1+
276.79728	344	1+
279.98307	210	1+
280.37435	504	1+
280.85797	370	
281.37891	414	1+
281.87330	352	
281.95719	286	1+
282.05275	184	
282.85963	260	
283.06224	284	1+
283.87290	460	1+
284.01485	314	1+
284.85613	200	
284.97905	290	1+
285.11634	200	1+
285.93542	830	1+
286.79112	230	
286.87090	304	
287.84003	818	1+
287.89393	198	
287.96235	352	1+
288.86780	1324	
288.88894	192	
289.09078	432	1+
289.88121	2542	
290.38463	258	
290.78126	236	1+
290.86673	5216	1+
291.14372	442	1+
291.92638	280	1+
292.06081	392	1+
292.14651	326	1+
292.89000	234	
292.93573	370	1+
292.96331	226	
293.06577	270	1+
293.38966	256	1+
293.82090	550	1+
293.87332	13632	1+
294.02176	314	1+
294.59504	218	1+
294.80760	284	
295.09366	328	1+
295.44803	96	1+
295.56659	154	1+
295.59590	216	1+
296.03233	284	1+
296.13632	338	1+
296.81617	582	1+
296.85939	224	
297.02767	370	1+
297.81749	428	1+
297.90846	464	1+
297.95930	208	
298.12182	280	1+
298.85582	1040	1+
298.87713	1334	1+
299.76317	170	1+
299.81472	370	
299.97577	260	1+
300.34728	290	1+
300.80236	438	1+
300.85791	2388	1+
301.80759	250	1+
302.14140	168	1+
302.88486	188	
302.95104	510	1+
303.27906	226	1+
303.80167	262	1+
303.85495	420	
303.88437	208	
303.95464	430	1+
304.84513	226	
304.86402	290	
304.92270	290	1+
305.02855	176	1+
305.85238	614	1+
306.12590	196	
306.83750	234	
306.85375	434	1+
306.88126	326	
307.01386	186	1+
307.89068	2276	
308.14052	1446	1+
308.81848	172	1+
308.87902	4520	1+
308.95903	304	1+
309.90957	246	
310.15679	724	1+
310.37636	482	1+
311.02287	490	1+
311.03161	404	1+
311.34663	316	1+
311.80506	430	1+
311.88407	23234	1+
311.93996	466	1+
312.02611	386	1+
312.07201	270	1+
312.11989	372	1+
312.23317	170	1+
312.94511	286	1+
312.96307	440	1+
312.98256	300	
313.83833	188	
314.00470	304	1+
314.18352	156	1+
314.81725	804	1+
314.86632	1802	1+
314.88904	2336	1+
314.93968	286	1+
315.14229	320	1+
315.66812	112	1+
315.82246	478	1+
316.86688	1514	1+
316.89030	1748	1+
317.02737	210	1+
317.55470	98	1+
317.82655	228	
317.93511	190	
318.85697	1168	1+
318.88458	358	
318.92022	302	1+
319.13844	246	1+
319.22754	230	1+
319.79643	230	1+
319.81943	258	1+
319.89069	246	
319.97743	348	1+
320.11988	278	1+
320.88749	228	
320.95192	184	1+
321.86475	198	
321.88928	586	1+
322.85804	486	1+
322.92917	198	
322.97275	416	1+
322.99882	228	1+
323.13586	344	1+
323.93477	190	
324.04307	212	
325.02433	398	1+
325.38491	414	1+
325.89908	854	
326.44211	132	1+
326.89019	1892	1+
327.21488	136	1+
327.28286	182	1+
327.37285	768	1+
327.88022	2044	1+
327.99358	290	1+
328.36957	468	1+
328.82151	208	
328.86893	1074	1+
328.97794	220	1+
329.34556	190	
329.66029	106	1+
329.89682	1752	
330.15393	310	1+
330.43786	294	1+
330.46406	174	1+
330.82440	262	
330.88158	614	
330.95440	232	
331.43665	188	1+
331.81420	192	
331.89379	3214	1+
332.34373	230	1+
332.71626	286	1+
332.87539	1452	1+
332.94710	314	
333.09976	234	
333.12663	264	1+
333.17810	482	1+
333.45932	212	1+
333.78434	290	1+
333.82339	420	
333.84745	294	
333.86187	216	
334.40961	214	1+
334.83361	850	1+
334.89841	1750	1+
335.84138	518	1+
336.16974	190	
336.87476	466	
336.89001	322	
336.94441	256	
337.13226	188	1+
337.86058	232	
337.90256	332	
338.38485	360	1+
338.87979	932	1+
339.82557	370	1+
339.88096	624	1+
340.87282	600	1+
342.81721	290	1+
342.87388	788	1+
343.03152	270	1+
343.87442	536	1+
344.51297	216	1+
344.71634	268	1+
344.83325	244	
345.00835	172	1+
345.38589	258	1+
345.78086	190	1+
345.87750	734	1+
346.39480	334	1+
346.71236	286	1+
346.87906	462	1+
346.96812	236	
347.01013	178	1+
347.04465	176	1+
347.39983	244	1+
348.10118	218	1+
348.17380	216	
348.89213	296	
348.91800	240	
349.14182	342	1+
349.31158	292	1+
349.36793	240	1+
349.88215	948	1+
349.90270	328	
350.04815	240	1+
350.07609	186	1+
350.10210	268	1+
350.14644	266	1+
350.81975	198	
350.96689	324	1+
351.10116	186	1+
351.78932	484	1+
351.83651	248	
351.85922	548	1+
352.03673	208	1+
352.77560	310	
352.79186	404	1+
352.82994	182	
352.88292	206	
352.91057	1156	1+
352.99494	238	1+
353.84981	1238	1+
353.89909	204	
354.36149	182	
354.90825	424	
355.84014	258	1+
355.89239	346	
355.91483	308	
356.89449	290	
356.96669	224	1+
357.06255	172	1+
357.27641	218	1+
357.78118	470	1+
357.91742	244	
358.08397	224	1+
358.78251	318	1+
358.85100	486	1+
359.02725	198	
359.08465	156	1+
359.24130	204	1+
359.34766	236	1+
361.72391	384	1+
362.06157	274	1+
362.36290	446	1+
362.84407	318	
362.86752	416	1+
363.06324	216	1+
364.84969	280	
364.99427	254	1+
365.36993	374	1+
366.18766	262	1+
366.84001	4448	1+
367.34091	284	1+
367.46340	140	1+
367.70925	1656	1+
367.78965	256	
368.03383	282	1+
368.34319	172	1+
368.88997	592	1+
369.02456	238	1+
369.13700	220	1+
369.41729	236	1+
369.89535	316	1+
370.03143	154	1+
370.16493	224	1+
370.37799	282	1+
370.78232	1156	1+
371.34030	224	1+
371.72243	506	
371.84683	614	1+
372.05463	174	1+
372.11718	270	1+
372.55946	134	1+
372.71957	864	1+
372.85028	430	1+
373.71960	590	1+
373.82021	678	1+
373.89727	320	
374.85211	226	
375.85654	210	
375.88825	366	1+
375.93468	198	
376.11789	376	1+
376.21903	284	1+
376.78859	468	1+
377.33863	258	1+
377.37057	244	
377.73053	234	1+
378.38654	336	1+
379.24972	350	1+
379.85388	666	1+
379.92731	304	1+
380.38731	382	1+
380.71630	1128	1+
380.73603	378	1+
380.79846	398	1+
380.85593	558	1+
381.71980	842	1+
381.94654	180	1+
382.85762	956	1+
382.89908	192	
383.11960	358	1+
383.74653	246	1+
383.89647	390	1+
384.13282	396	1+
384.41508	240	1+
384.85045	9964	1+
384.89693	258	1+
385.06954	194	1+
385.39541	228	
385.72140	248	
385.80310	318	1+
387.16600	322	1+
387.22682	138	1+
387.72092	358	
387.78723	928	1+
387.94965	304	1+
388.33309	258	1+
388.72090	342	
388.79213	790	1+
388.85534	302	
388.97548	144	1+
389.71341	1026	1+
389.73893	200	
389.86516	344	
390.05666	624	1+
390.18235	270	1+
390.84129	804	
390.86283	466	
390.92141	232	1+
391.20991	262	
391.38771	192	1+
391.80281	636	1+
391.85978	3864	1+
392.07231	426	1+
392.86556	3228	1+
393.06270	182	1+
393.36344	262	1+
393.79605	1998	1+
394.12486	262	
394.83642	818	
394.86026	1128	1+
394.90397	222	
395.20100	174	1+
395.75504	186	
395.98809	208	1+
397.71416	224	
397.73482	740	1+
397.94437	156	1+
398.73454	604	1+
398.86840	210	
399.08955	150	1+
399.70847	422	1+
399.77130	330	1+
399.81065	202	1+
399.85248	316	1+
399.86557	400	1+
400.12549	352	1+
400.33002	350	1+
400.85876	222	1+
401.08950	194	1+
401.12975	288	1+
402.86553	5376	1+
403.22470	180	1+
403.73470	414	1+
403.87059	3138	1+
404.00423	186	1+
405.20382	258	1+
405.82328	220	
405.87279	1924	1+
405.97563	224	1+
406.80843	196	
407.02609	194	1+
407.18171	196	1+
407.72566	340	
407.81738	586	1+
407.86641	17742	1+
407.91621	492	1+
408.06727	630	1+
408.20282	138	1+
408.73616	184	
409.66926	196	1+
409.72792	760	1+
409.81296	200	
410.77641	400	1+
410.80769	2636	1+
410.87578	1866	1+
410.91996	220	1+
411.73098	1176	1+
411.80967	2280	1+
411.84193	320	
412.06403	686	1+
412.20579	346	1+
412.73314	992	1+
412.84645	2000	1+
412.87185	1114	1+
412.92135	176	1+
413.06735	566	1+
413.67817	122	1+
413.77155	210	1+
414.36688	206	
414.79999	272	1+
414.93512	232	1+
415.87362	354	
416.87959	352	
416.91036	284	1+
417.03501	172	1+
417.38339	218	1+
417.87111	616	1+
418.34852	220	1+
418.87074	402	1+
419.21904	368	1+
420.73323	406	1+
421.05145	286	1+
421.73633	330	1+
421.88177	1574	1+
422.00517	288	1+
422.85058	218	
423.08660	432	1+
423.79206	524	1+
423.82752	192	
423.87925	538	
424.13961	672	1+
424.41981	180	1+
424.88647	504	
425.24477	266	1+
425.81888	284	1+
425.88032	1838	
426.75106	240	
426.86346	3194	1+
426.93928	236	
427.14105	256	
427.73246	522	
428.74292	666	
428.88581	3566	1+
429.33906	244	1+
429.68511	162	1+
429.73866	2778	1+
429.82702	306	
430.33669	164	1+
430.74165	2448	1+
430.86204	2268	1+
430.88671	856	1+
433.03404	126	1+
433.23794	232	1+
434.09662	102	1+
434.20972	180	1+
434.85840	692	1+
434.88767	522	1+
435.15234	220	1+
435.86451	578	1+
435.88079	528	1+
439.79886	304	1+
439.89104	1512	1+
440.24463	180	1+
440.80295	238	1+
440.83585	172	1+
441.92348	300	1+
442.15464	464	1+
442.63465	322	1+
442.79156	440	1+
443.25049	250	1+
443.80019	394	1+
443.89067	208	
444.87308	3312	1+
444.94910	268	1+
445.73724	910	1+
446.82065	402	1+
446.89585	800	1+
446.94983	216	1+
447.10780	226	1+
447.82683	262	1+
447.89015	1508	1+
448.69487	272	1+
448.75420	248	
449.11303	202	1+
449.70452	316	1+
449.75182	192	
449.87688	1296	1+
450.74714	296	
450.77519	248	
450.87777	848	1+
451.06226	176	1+
451.16848	174	1+
451.36841	118	1+
451.75397	188	
451.90745	370	1+
453.63837	232	1+
454.77159	386	1+
455.77642	276	1+
456.70919	236	1+
457.90593	1278	1+
461.17117	326	1+
461.73393	182	1+
462.88612	730	1+
466.95869	194	1+
467.65184	158	1+
467.89032	1316	1+
468.78089	426	
469.78254	210	
470.70377	128	1+
471.17112	146	1+
471.76994	236	
471.90791	194	
472.65817	250	1+
472.77188	224	
474.78965	302	1+
476.66734	152	1+
477.06810	220	1+
477.25345	232	1+
477.72350	270	1+
478.72497	206	1+
478.94554	192	1+
481.43213	134	1+
481.93799	152	1+
482.78976	266	1+
484.79730	472	1+
485.76241	252	1+
485.80426	320	1+
485.89979	1044	1+
486.84239	288	1+
487.80469	294	1+
491.83991	196	1+
492.31317	208	1+
492.79882	154	1+
497.83878	208	1+
499.73146	280	
500.79580	278	1+
502.62398	114	1+
502.66891	168	1+
502.74285	282	1+
503.19013	182	1+
503.27914	238	1+
503.35399	860	1+
503.66854	110	1+
503.94318	166	1+
504.19539	144	1+
504.44211	336	1+
504.46465	256	1+
504.48943	168	1+
504.60199	92	1+
504.80425	500	1+
505.44527	284	1+
506.27597	296	1+
507.27966	166	1+
507.41382	310	1+
508.18876	260	1+
508.39767	212	1+
508.45317	352	1+
508.57424	202	1+
508.80302	502	1+
508.93230	148	1+
509.25800	248	1+
509.27417	196	1+
509.80742	406	1+
509.86397	668	
510.08788	240	1+
510.13134	330	1+
510.26335	200	1+
510.31311	330	1+
510.61977	106	1+
511.13687	220	1+
511.64737	154	1+
511.78938	124	1+
END IONS

###FS:    #m/z: 336.94633 #charge 1+
###MS: 17
###MSMS: 20
BEGIN IONS
TITLE=Cmpd 15, +MS2(336.9463), 28.0-35.0eV, 0.4min #20
RTINSECONDS=23.8665
SCANS=17,20
PEPMASS=336.94633	414836
CHARGE=1+
182.87018	168	
189.86386	144	
193.88696	132	
196.88224	184	
203.93075	130	
205.94887	302	1+
205.97320	126	
209.88722	212	
209.94515	128	
210.88402	338	
210.90165	168	1+
211.94511	24300	
212.00545	158	1+
212.02640	86	1+
212.87874	2662	1+
212.94763	824	
213.04107	100	1+
213.94005	9456	1+
214.89752	138	
215.73398	128	1+
215.88768	1478	1+
215.93757	1624	1+
216.85925	116	
217.85575	202	
217.88170	394	
217.93768	410	1+
221.88712	216	1+
223.96399	500	1+
225.96511	376	1+
226.89463	234	
226.92952	208	1+
227.89228	214	
227.90834	132	
228.00467	136	
228.89258	582	1+
229.95535	20796	
229.99914	234	1+
230.86813	138	
230.88864	4996	1+
230.95702	904	
231.95050	9186	1+
232.20153	122	1+
233.82859	114	
233.89963	516	1+
233.94963	1288	1+
234.21574	110	1+
234.84111	148	
235.81986	140	
235.86912	228	
235.89249	446	
235.94856	116	
237.06399	166	
238.79313	168	1+
240.56508	110	
240.96139	120	
241.89257	118	
241.98345	146	
242.56879	108	
242.92477	148	
243.88244	126	
243.90021	206	1+
244.95500	162	
245.44421	160	
245.83073	188	
245.98773	360	1+
246.39377	152	
246.90822	252	1+
246.97178	178	
247.12159	126	
247.96652	4256	1+
248.84911	110	
248.89939	1738	1+
248.99274	332	1+
249.82987	210	
249.96168	2114	1+
250.82955	212	
251.04152	116	
251.78806	106	
251.83674	206	
251.90842	136	
251.92927	292	1+
251.96657	132	
252.23152	156	
252.27265	150	1+
252.45479	94	1+
252.97110	12900	1+
253.14656	114	
253.83643	174	
253.90507	418	
254.90554	200	
254.96685	5056	1+
255.07646	216	
255.78140	278	1+
255.90913	402	1+
256.07494	132	
256.52129	194	
256.91461	286	1+
256.96337	560	1+
257.84896	126	
257.98950	122	
258.06715	216	1+
258.88500	138	
258.90821	152	
258.96508	118	
260.10236	116	1+
260.79786	288	1+
260.84771	172	
261.82984	138	
262.83788	130	
265.48840	114	
265.85377	266	1+
265.86976	126	
265.90795	226	1+
266.01398	128	
267.59275	144	
267.84035	166	
268.81689	122	
268.84065	820	1+
269.79955	314	1+
270.98262	1312	1+
271.79747	298	1+
271.84338	280	1+
271.92245	126	
271.95482	224	1+
272.01084	208	1+
272.81856	218	1+
272.91623	180	
272.93117	158	
272.97542	788	1+
273.79408	722	1+
273.84950	130	
273.99766	184	
274.94655	176	1+
275.05726	274	1+
275.41637	198	1+
276.06263	260	1+
276.85718	182	
277.02305	224	1+
277.20116	106	
277.35863	208	
277.83409	658	1+
277.89530	162	
280.36662	112	
280.79116	128	
281.04640	186	
281.08536	122	
281.86382	238	1+
282.27883	122	
282.42051	230	1+
282.80694	190	1+
282.96946	164	1+
283.78968	474	
284.52412	120	
285.80284	274	1+
285.85753	144	
286.10705	254	1+
286.85162	922	1+
286.92759	138	
287.06222	352	1+
287.97757	162	1+
288.06572	300	1+
289.01411	224	1+
289.03379	136	
290.85682	116	
290.88357	134	
291.02439	234	1+
291.80460	342	1+
292.05845	212	
292.09201	148	
292.86457	140	
293.06835	170	
293.10932	158	
293.37528	116	1+
293.99932	304	1+
294.82117	250	1+
294.85546	196	
295.20750	110	
295.87035	158	
295.99425	172	
296.80729	486	1+
296.87335	418	1+
296.97682	112	
297.01104	108	
297.81585	248	1+
299.39543	114	
299.87450	140	
299.96022	118	
300.03566	192	
300.05967	202	
300.89657	156	
301.88085	110	
302.94043	108	
303.80939	166	
303.87891	114	
305.88167	466	1+
308.29025	136	
308.87537	112	
308.95129	256	1+
309.00941	174	1+
309.80669	106	
309.84726	118	
309.87223	788	1+
309.89555	154	
310.90845	158	
312.87271	112	
313.81124	292	1+
313.87499	132	
314.81605	252	1+
315.16051	266	1+
316.37384	108	
316.66964	116	
317.87190	110	
318.59669	158	
319.08227	162	
322.31159	186	
323.30936	190	
323.82607	114	
324.32477	134	
324.89300	686	1+
325.14174	108	
326.88072	130	
327.80433	242	1+
328.71872	204	1+
328.84177	126	
328.88891	734	1+
329.87345	324	1+
332.08977	134	
332.82896	130	
333.17700	398	1+
333.78322	130	
335.33904	136	
335.83413	142	
336.00016	106	
336.22917	110	
336.76943	142	
337.78342	110	
338.09150	122	
338.90605	138	
338.93672	166	
339.72227	122	
340.39010	122	
341.13017	128	
342.31124	122	
END IONS

###FS:    #m/z: 322.93126 #charge 1+
###MS: 21
###MSMS: 22
BEGIN IONS
TITLE=Cmpd 16, +MS2(322.9313), 28.0-35.0eV, 0.5min #22
RTINSECONDS=27.557
SCANS=21-22
PEPMASS=322.93126	5451762
CHARGE=1+
191.85660	134	
191.95813	198	
191.98872	104	
192.89076	232	
196.88007	108	
199.89018	342	1+
205.94881	478	1+
209.94561	122	
211.00438	126	
211.94700	136	
212.88251	222	
212.89595	142	
213.88691	326	
213.94390	132	
214.89537	242	
215.88797	470	1+
217.88453	232	1+
219.86560	126	
220.86720	214	
220.95317	138	
221.07070	110	
221.10373	164	
221.94410	228	
222.89313	112	
222.95376	1726	1+
223.95850	974	1+
224.96975	162	
226.89174	106	
227.78806	176	
227.93184	226	
227.95555	122	
228.89746	220	
228.92890	108	
230.85883	304	1+
230.88927	354	1+
230.90941	170	
230.96190	248	1+
231.06515	232	1+
231.83909	144	
231.90836	164	
233.04529	196	
233.89931	664	1+
235.89394	222	
235.96494	124	
236.00751	120	
236.05363	340	1+
236.86787	140	
237.05827	200	1+
237.79297	182	
237.89314	342	1+
238.02588	128	
238.88029	120	
239.08101	270	
239.78811	1070	1+
240.08445	138	
240.82237	226	1+
240.87594	126	
240.94144	1456	
240.96185	1010	
241.01825	130	1+
241.06787	122	
241.90351	110	
241.93923	4462	1+
242.94181	3120	1+
243.13787	112	
243.81985	296	
243.88178	1012	1+
244.04231	122	
244.82277	228	
244.93945	994	1+
244.97938	134	
245.81793	124	
245.97862	106	
246.97795	784	1+
248.83670	222	1+
248.86323	118	
248.88215	124	
248.98423	152	1+
249.03923	230	
249.11986	172	1+
249.92860	166	1+
250.78855	194	1+
250.89795	326	
251.84043	118	
252.90796	170	
252.94535	150	
254.84111	116	
255.77943	168	1+
255.91823	138	
255.95702	136	
256.79502	520	1+
256.84154	142	
256.93360	142	
258.83400	110	
258.84863	250	1+
260.33883	172	
261.01839	106	
261.16437	190	1+
261.79597	192	1+
261.82981	734	1+
261.89345	398	1+
261.98750	154	
263.65694	114	
263.90664	130	
263.97983	934	1+
264.84417	150	
265.05766	178	
266.03525	148	
266.90701	124	
267.00211	116	
267.80558	104	
267.93719	120	
267.99859	276	1+
268.13739	140	
268.73335	132	
268.82250	202	1+
268.90607	288	
268.95782	374	1+
269.00146	176	1+
269.11476	126	
269.79524	862	1+
271.84636	220	1+
273.79303	646	1+
275.80782	428	
275.86900	118	
276.79977	110	
276.82349	124	
276.83827	268	1+
276.86167	122	
277.07189	114	
278.82056	118	
279.09182	974	1+
279.40925	114	
279.79350	162	
279.80624	120	
279.82486	108	
280.14338	190	
280.79446	288	1+
280.85616	124	
281.79592	206	1+
281.98652	128	
282.91892	128	
283.06887	112	
283.78714	1242	1+
283.85803	554	1+
284.29376	484	
284.87536	138	
284.92405	116	
285.98734	202	
286.05150	114	
286.84930	144	
286.92108	424	
286.94367	126	
287.81316	120	
287.85392	418	1+
288.06624	106	
289.78744	934	1+
289.88157	202	
291.27192	248	1+
291.80269	1500	1+
293.06344	144	
293.08332	138	
294.01583	228	1+
294.82674	150	
294.85976	264	1+
296.81170	858	1+
296.87523	138	
297.78942	182	
298.05206	286	1+
298.78934	164	
299.78527	248	
300.78365	428	1+
300.99964	108	
301.83916	126	
302.95591	118	
303.21149	182	
303.87689	404	1+
304.44115	150	
305.80521	400	1+
306.88281	418	1+
307.28102	132	
307.30617	118	
307.79717	686	
307.82037	226	1+
308.29408	430	1+
308.79778	326	
309.02508	150	
310.30786	176	
310.82786	124	
310.88041	792	1+
311.02385	110	
311.80096	110	
311.82533	130	
311.88442	532	1+
312.02830	140	
312.80588	164	
312.83417	112	
312.87342	256	
312.90897	238	1+
313.02963	292	
313.05354	246	1+
313.88650	224	
314.10092	158	
314.82414	246	
314.95531	214	
315.81688	244	1+
317.08365	200	1+
318.86410	126	
319.07603	124	
321.82094	166	
322.31276	122	
322.76147	160	1+
322.90654	128	
323.02630	130	
323.23813	464	1+
323.88476	106	
324.89447	574	
325.14366	140	
325.81083	242	
325.90136	288	
326.17984	208	1+
END IONS

###FS:    #m/z: 340.94096 #charge 1+
###MS: 21
###MSMS: 23
BEGIN IONS
TITLE=Cmpd 17, +MS2(340.9410), 28.0-35.0eV, 0.5min #23
RTINSECONDS=28.33
SCANS=21,23
PEPMASS=340.94096	4745550
CHARGE=1+
189.86214	474	1+
190.92800	290	1+
191.95538	142	
192.92553	404	1+
195.89042	136	
199.88527	328	1+
203.02529	182	
204.94241	404	1+
205.94724	330	1+
206.99617	226	1+
207.87339	514	1+
207.97340	256	1+
208.95544	170	
210.93639	248	
211.94274	196	
212.87601	1662	1+
213.87832	990	1+
213.93937	7078	1+
214.89591	356	
215.88660	2574	1+
215.93700	2526	1+
216.41076	180	
217.85873	218	
217.88251	754	1+
218.44344	84	1+
223.95902	258	
224.45763	118	
224.97608	174	
226.94353	578	1+
227.78366	276	1+
227.89061	494	1+
228.89057	338	1+
230.79138	118	1+
230.88799	2300	1+
231.95060	6554	1+
233.04234	174	1+
233.87211	118	
233.89669	1278	1+
233.94773	1916	1+
235.86642	498	1+
235.89278	938	1+
235.91437	130	
235.94670	436	
238.01140	142	
238.89196	144	
239.78808	520	1+
239.90164	126	
241.94634	388	1+
241.96478	122	
242.78304	188	1+
242.87926	390	1+
244.03966	166	
244.95568	160	
246.94994	124	
246.97768	492	
247.03550	196	1+
247.40427	244	1+
247.94457	184	
248.90087	656	1+
248.94607	156	
249.88597	156	
249.90250	420	1+
249.95957	2336	1+
250.99190	238	
251.91272	152	
252.79482	246	1+
252.83035	470	1+
252.89187	124	
253.83701	476	1+
253.91177	140	
253.97524	138	
254.84230	308	1+
254.90913	262	
254.96658	4116	1+
255.07435	296	
255.09222	158	
256.80873	152	
256.91393	350	
256.96385	1330	1+
257.79926	404	1+
257.90349	140	
258.88301	198	
259.84934	132	
259.88464	296	
259.95790	564	1+
260.34117	218	
260.83626	174	
260.86027	228	1+
260.99880	160	
261.47724	154	
261.79508	168	1+
261.84695	156	
262.92893	138	
262.96481	158	
263.95203	284	1+
263.98119	196	
264.10636	126	
264.88246	152	
265.01411	294	1+
265.85436	260	
266.83112	256	1+
266.92625	122	
266.99753	342	1+
267.06407	126	
267.13799	256	1+
267.46885	142	1+
267.79744	622	1+
267.88311	184	1+
268.90315	120	
268.95768	132	
269.11817	120	
269.84886	142	
269.94992	176	
270.85607	138	
271.79864	150	
271.84816	206	
272.11873	128	
272.86635	122	
272.92994	400	1+
272.97615	612	1+
273.79457	790	1+
273.85717	152	
275.79167	138	
275.81034	380	1+
275.85589	202	
275.93106	158	
275.97307	244	1+
276.84696	358	1+
276.89713	152	
277.07762	256	1+
277.80600	134	
277.90922	266	1+
278.12391	136	1+
278.24968	254	1+
278.86154	118	
279.80482	164	
279.82059	120	
279.85585	122	
279.96590	360	
280.09759	128	
280.81011	408	1+
281.07866	176	
281.81537	254	1+
281.86868	188	
281.88434	138	
281.90744	134	
282.28379	186	
282.84738	136	
282.87247	166	
282.97257	198	
283.36143	272	1+
283.79081	276	
283.85898	316	1+
284.78837	308	1+
285.81870	128	
287.80957	156	
287.85889	316	1+
288.06882	344	1+
288.95183	120	
289.79163	972	1+
289.80749	166	
290.85881	274	1+
290.94605	174	
291.13698	166	
291.80323	786	1+
292.43629	264	1+
293.84983	130	
293.88290	184	
294.13152	244	1+
294.27691	174	
294.93589	156	
295.87113	278	1+
295.97665	244	
295.99154	298	1+
296.39351	192	1+
296.81064	724	1+
297.79430	194	
297.88297	190	
297.97078	610	1+
298.80064	120	
299.78439	592	1+
299.85805	228	1+
300.03688	118	
300.82347	142	
301.27600	142	1+
301.81554	266	1+
301.87729	458	1+
302.03775	272	1+
302.17206	210	1+
302.88049	314	1+
302.94044	528	1+
303.94136	358	1+
304.80204	154	
304.83837	138	
304.92183	122	
305.26953	198	1+
305.80531	158	
305.86887	144	
306.32406	118	
306.79452	142	
306.88390	254	
307.28830	366	1+
307.31214	282	1+
307.80080	692	1+
307.87428	142	
308.88128	128	
309.89917	130	
310.03185	236	1+
310.81497	196	
310.87739	1228	1+
311.03465	202	1+
311.95991	140	
312.80388	634	
312.82987	136	
312.87894	712	1+
312.98550	142	1+
313.02851	188	
313.16278	134	
313.87044	190	
313.88127	492	1+
314.82221	328	
314.86100	184	1+
314.98167	254	1+
315.80108	140	
315.81762	210	
315.98334	252	1+
316.81564	130	
316.86212	188	
316.90165	128	
319.88188	120	
319.89156	286	1+
320.87519	180	
321.29299	170	
321.82046	238	
322.31056	338	1+
323.23254	120	
324.28704	188	
324.89030	548	1+
325.74055	192	1+
326.17589	206	
326.79005	176	1+
326.88739	190	
327.30610	142	
327.88117	186	
327.93635	138	
328.19076	308	
328.70403	190	1+
328.81851	146	
328.88848	702	
329.86983	132	
329.97009	194	1+
330.81711	852	1+
330.88797	154	
332.83031	134	
332.90048	198	
334.31205	296	1+
334.81886	144	
335.11460	126	
336.94726	160	
338.34819	132	
338.87594	362	1+
339.05664	236	1+
339.73848	128	
339.82599	166	
340.06109	190	1+
340.81902	198	1+
342.71364	298	1+
342.86292	138	
342.90342	480	1+
342.96122	124	1+
343.20737	304	1+
343.88154	226	1+
343.90828	308	1+
345.21265	210	
345.72339	378	1+
END IONS

###FS:    #m/z: 363.95705 #charge 1+
###MS: 21
###MSMS: 24
BEGIN IONS
TITLE=Cmpd 18, +MS2(363.9570), 28.0-35.0eV, 0.5min #24
RTINSECONDS=29.102
SCANS=21,24
PEPMASS=363.95705	3146790
CHARGE=1+
177.93326	196	
178.94562	146	
182.86818	312	
185.86685	142	
187.86857	334	
187.93403	422	1+
189.86231	3138	1+
191.85894	2472	
192.92851	206	
193.85396	282	1+
193.88623	632	1+
194.89014	544	1+
196.88414	1276	1+
200.87617	208	
204.97180	178	1+
205.87755	580	
205.95311	260	
206.41069	256	
207.87412	1482	1+
207.95226	306	1+
208.88613	176	
208.94068	222	
209.86972	368	
209.94387	6656	1+
210.88395	2760	1+
212.40304	142	
212.87921	18160	1+
212.96566	208	1+
213.08964	146	1+
213.91140	178	
213.94846	174	
214.89489	1254	1+
216.41456	170	
218.91133	384	
219.41327	252	1+
219.86585	242	
222.95203	3392	1+
223.88979	284	1+
224.94942	5506	1+
225.79061	146	
225.88456	280	
226.89202	242	
226.94784	37426	1+
227.03683	354	1+
227.06363	204	1+
227.07972	220	1+
227.79141	456	1+
227.88081	174	
227.89889	208	
227.92866	232	
228.52311	172	1+
228.79674	284	1+
228.83974	166	
228.86914	160	
228.89469	3508	1+
228.94287	40852	1+
229.50344	256	1+
229.69480	128	1+
230.00287	304	1+
230.72561	132	1+
230.79277	422	
230.89008	22562	1+
231.12674	206	1+
231.91035	214	
232.06903	110	1+
232.24851	120	1+
232.88506	3598	1+
234.20623	126	1+
234.39526	314	1+
234.52795	148	1+
234.88203	1250	1+
235.39796	226	1+
236.82373	218	1+
236.85151	194	1+
237.13489	396	1+
237.89876	278	1+
240.07785	148	
240.94089	368	
240.96337	2568	1+
240.99837	160	
241.05249	238	1+
241.94399	280	
242.79252	284	1+
242.90392	336	1+
242.94211	1074	
242.95986	2266	1+
243.82555	360	1+
244.05689	248	1+
244.11128	204	1+
244.79188	300	1+
244.86090	196	
244.87927	174	
244.95783	17420	1+
244.99509	160	
245.83668	268	1+
245.90921	232	
245.94314	912	
246.43386	216	1+
246.62155	116	1+
246.90486	940	1+
246.95339	20358	1+
247.43554	134	1+
247.62909	150	1+
248.79910	338	1+
248.90066	5676	1+
248.97342	154	
249.04428	160	
250.64429	156	1+
250.89674	674	
250.94913	206	
250.96968	530	1+
251.02544	154	
251.09041	146	
251.19069	88	1+
251.79916	172	
252.07658	288	
252.50522	210	1+
252.89150	356	
253.04129	230	1+
253.08780	162	
253.78533	150	1+
253.83509	164	
253.90722	1712	1+
253.94998	226	1+
254.00176	250	1+
254.85223	206	1+
255.06101	156	
255.34982	184	
255.78265	152	
257.79671	246	1+
257.91767	272	1+
258.02717	276	1+
258.83882	152	
258.91984	192	1+
258.97396	872	1+
259.79917	166	
259.88119	210	1+
260.00097	202	1+
260.96881	1596	1+
261.05293	144	
261.82906	874	1+
262.79992	182	
262.83133	626	1+
263.05708	176	
263.79527	218	
263.85459	160	
263.97849	172	
264.08960	230	1+
264.79664	150	
264.96638	764	1+
265.89884	372	1+
266.26478	134	1+
266.81210	216	1+
267.10298	140	1+
267.78062	198	
267.86241	148	
267.92566	266	
267.97443	2560	1+
268.90569	168	
269.79379	204	
269.80942	170	
269.96917	2776	1+
271.78625	292	
271.84807	224	
271.91551	1116	1+
271.93518	422	1+
272.80362	152	
273.79589	440	
273.91428	198	1+
274.02591	178	
274.41832	144	
274.79488	228	
274.94583	310	1+
275.35885	196	1+
275.80437	146	
275.91251	182	
276.80959	194	
276.85442	190	
276.89127	140	
277.08247	370	1+
277.85930	154	
278.36115	276	1+
278.81394	178	
279.10580	332	1+
279.78856	1322	1+
280.42116	202	1+
280.75110	196	1+
280.79064	1154	1+
280.81141	234	1+
280.97938	374	1+
281.12004	190	1+
281.86105	168	
282.89058	202	1+
283.07101	190	1+
283.78517	342	1+
283.85282	1020	1+
283.94626	196	1+
283.98563	644	1+
284.90556	154	
285.84723	2540	1+
285.92655	250	1+
285.94195	144	
286.91422	152	
287.74744	192	1+
288.06189	186	1+
288.79538	370	
288.81381	152	
288.87039	188	
289.79499	160	
289.81450	232	1+
289.85610	146	
289.88426	178	
289.92875	276	1+
290.78495	1272	1+
290.87916	252	1+
291.06659	254	1+
291.80693	142	
292.00843	96	1+
292.80693	196	
292.85958	146	
293.11397	266	1+
293.43506	322	1+
293.85054	152	
294.41366	166	
294.43632	182	1+
294.86086	270	
294.92858	178	
295.86394	170	
296.33280	174	
296.81012	248	
296.88738	160	1+
296.98765	282	1+
297.77015	304	1+
297.81083	168	
298.02012	254	1+
298.80161	1736	1+
299.85726	460	1+
301.24168	208	1+
301.81173	294	
301.86110	1198	1+
302.79767	162	
302.89863	190	1+
303.00951	128	1+
303.80930	1630	1+
303.85647	5250	1+
303.94540	316	1+
304.26517	300	1+
306.09837	156	
306.85540	144	
306.88458	480	
307.79709	342	1+
307.88482	584	1+
307.94744	212	1+
308.29503	516	1+
309.86766	240	
310.30784	184	
310.87533	366	
311.86334	144	
311.88688	236	
312.87671	652	1+
313.03266	156	
314.81966	256	
315.81097	708	1+
316.81290	602	1+
316.99467	296	1+
317.99814	216	1+
318.73274	156	
318.75619	250	1+
318.93586	402	1+
319.82350	288	
320.81323	2050	1+
320.82202	190	
321.00712	204	1+
321.81764	1772	1+
321.86670	1434	1+
322.04667	186	1+
322.31033	154	
322.89680	182	
322.92923	762	1+
322.96436	148	
323.96796	290	1+
324.04335	122	1+
324.87979	146	
325.79302	140	
325.89630	158	
326.17912	182	
326.87402	1726	1+
327.71354	182	
327.82015	250	1+
328.19129	350	1+
328.89053	284	
329.82118	212	1+
329.87920	348	1+
330.71852	212	
334.83680	166	
334.86379	150	
335.75742	288	1+
335.88552	204	1+
336.02732	156	
336.87187	362	1+
336.94414	966	1+
337.83384	738	1+
337.87386	350	1+
338.79558	156	
338.94065	244	1+
339.82804	2494	1+
340.94047	758	1+
341.05291	162	1+
342.17946	96	1+
342.90585	150	
343.83420	300	1+
344.75441	204	1+
345.72166	328	1+
348.10707	284	1+
348.72691	190	
348.76182	186	1+
348.90160	292	1+
349.71381	216	1+
349.79502	294	1+
349.89997	254	1+
350.31958	270	1+
351.34648	142	
351.77138	164	
352.76629	198	
352.91818	244	1+
353.76248	268	
354.75961	142	
354.86486	160	
355.87432	228	1+
356.30335	174	1+
357.05778	142	
357.89176	244	1+
358.71387	544	1+
361.71770	294	
362.70778	284	
362.84671	432	1+
362.94319	310	1+
363.33063	278	1+
363.72140	156	
363.77958	324	1+
364.74187	154	
365.28001	300	1+
365.72854	202	
366.82901	276	1+
366.89579	318	1+
367.32994	200	
367.77838	454	1+
368.21461	212	1+
368.42913	142	
369.34611	182	
END IONS

###FS:    #m/z: 322.93114 #charge 1+
###MS: 25
###MSMS: 26
BEGIN IONS
TITLE=Cmpd 19, +MS2(322.9311), 28.0-35.0eV, 0.6min #26
RTINSECONDS=32.7805
SCANS=25-26
PEPMASS=322.93114	5451774
CHARGE=1+
188.96049	236	1+
191.95650	198	
192.88855	336	1+
196.88565	308	1+
197.96565	184	1+
200.89105	142	
201.04365	204	
205.94827	602	1+
209.94521	126	
210.88428	138	
210.89776	128	
211.94436	104	
212.88299	126	
213.88505	186	
213.90102	116	
214.89448	260	
215.88545	696	1+
217.86866	206	1+
217.90250	126	
218.00213	146	
218.91281	124	
219.05697	118	
220.86778	138	
221.09724	118	
221.94340	118	
222.95381	1430	1+
223.11205	236	1+
225.96044	210	
226.86101	208	1+
227.59765	102	
227.92827	256	1+
227.95757	104	
228.11857	108	
228.93105	172	1+
228.95648	122	
230.79249	128	
230.86023	206	
230.88815	766	1+
230.90580	210	
231.92307	198	1+
231.95130	236	
232.03335	104	
233.89986	456	1+
237.05790	178	
238.87461	166	
238.93981	116	
239.08065	184	
239.78864	344	1+
240.82167	106	
240.93925	1886	
240.96488	458	
241.46293	112	
241.78392	168	
241.81533	114	
241.93986	5318	1+
242.94205	3826	1+
243.80123	202	
243.82870	176	
243.88163	710	1+
244.22359	106	1+
244.82158	172	
244.93813	962	1+
245.84202	120	
246.97737	560	1+
248.85476	276	1+
249.03819	148	
249.89871	106	
250.83573	244	1+
250.97194	188	1+
251.92046	144	
252.23056	222	
252.78733	128	
252.92641	152	1+
254.86245	212	1+
255.77838	252	1+
255.80421	176	
255.85118	154	
255.93335	150	
256.03858	112	
256.83445	134	
256.91388	128	
257.79804	732	1+
257.95779	144	
258.83112	336	
258.85067	114	
258.92566	110	
260.00549	108	
260.19790	120	
261.83070	178	
261.89361	146	
262.83169	184	
262.99021	120	
263.34075	156	
263.84620	404	1+
263.90195	122	
263.97394	152	
264.01508	212	1+
264.97672	216	
264.99674	118	
265.25890	114	
265.89880	166	
265.95809	116	
266.01772	228	1+
266.06306	134	
266.86366	196	
267.13071	134	
267.79889	164	
268.00301	154	
268.85869	182	
268.87276	140	
268.90786	198	
268.95852	198	
269.00554	144	
269.79913	170	
269.84407	358	1+
270.92812	196	
271.79486	142	
272.79302	150	
272.85378	118	
273.79446	1372	1+
273.81877	116	
275.80907	668	1+
275.85331	434	1+
275.97578	172	
276.89329	180	1+
278.04051	210	
278.79508	130	
278.81638	116	
279.09180	398	
279.27729	160	
279.80042	116	
280.01053	284	1+
280.09433	208	
280.81607	106	
280.98704	248	1+
281.79541	116	
281.99155	214	1+
282.05258	108	
282.28468	126	
282.86071	132	
283.06563	160	
283.79038	736	1+
283.85929	104	
283.92450	260	1+
284.06931	134	
284.29482	418	1+
284.90612	108	
284.92022	284	1+
285.57188	106	
285.78975	278	1+
285.94769	116	
287.80534	360	1+
287.85803	148	
287.90617	110	
289.03375	190	1+
289.78741	446	
289.80667	134	
289.88326	410	1+
290.75290	218	1+
290.79232	340	
291.80376	1290	1+
292.05838	164	
292.86298	148	
292.94380	104	
293.15463	128	
293.87170	156	
294.87076	112	
295.40574	102	
295.88729	146	
296.00966	172	1+
296.81280	376	1+
296.87395	190	
297.06045	144	
297.78797	132	
298.82970	178	
298.84653	188	1+
298.93005	150	
299.78256	602	1+
299.92639	118	
300.67329	108	
300.84508	260	1+
300.87309	180	1+
301.78556	114	
302.79789	224	1+
302.91965	238	1+
303.88084	112	
306.88240	236	
307.31178	114	
307.79875	1074	1+
307.88728	274	
308.29470	486	1+
308.80202	692	1+
308.87453	204	
309.89030	114	
310.30929	738	1+
310.87657	584	1+
311.02669	348	1+
312.80711	208	
314.82138	252	
314.86999	304	1+
315.12582	108	
315.82041	136	
315.89871	138	
317.87955	174	
318.73559	144	
318.85727	144	
318.88354	112	
319.86562	324	1+
322.96532	132	
323.07769	114	
323.10481	118	
323.23854	166	
323.27506	116	
324.78025	190	1+
324.89291	624	1+
325.81147	188	
326.96498	174	
327.08066	142	
END IONS

###FS:    #m/z: 340.94076 #charge 1+
###MS: 25
###MSMS: 27
BEGIN IONS
TITLE=Cmpd 20, +MS2(340.9408), 28.0-35.0eV, 0.6min #27
RTINSECONDS=33.5525
SCANS=25,27
PEPMASS=340.94076	4883380
CHARGE=1+
189.86241	460	1+
191.95210	110	
192.89032	110	
192.92670	240	
194.89013	148	
196.88157	410	1+
199.88924	108	
205.94740	252	
208.86934	166	1+
208.94335	306	
210.93723	318	
212.87969	398	
213.87997	564	
213.93929	9088	1+
213.96648	116	
214.88315	2814	1+
214.90580	266	
215.88683	2308	1+
215.93739	1542	1+
217.85513	304	
217.88211	1024	1+
217.93593	640	1+
218.86631	148	
218.91446	166	
219.88014	260	1+
221.89217	154	
223.96250	378	
225.05369	150	
225.88596	188	1+
226.94918	356	1+
227.78650	164	
227.89131	444	1+
228.89381	376	1+
228.94477	132	
229.95382	118	
230.88849	1978	1+
230.95919	106	
231.94962	7492	1+
232.97221	234	1+
233.84125	268	1+
233.87261	198	
233.89779	1540	1+
234.78197	104	
235.86636	476	
235.89298	1128	1+
235.94607	540	1+
236.01316	114	
238.06435	146	
238.89628	462	1+
239.78505	344	1+
239.90314	270	1+
240.23046	122	
241.92093	112	
241.94481	148	
242.88886	142	
242.94409	238	
243.89347	124	
244.12610	106	
244.95837	284	1+
246.97740	232	
247.97287	144	
248.87937	126	
248.90503	592	1+
248.98352	136	
249.04080	114	
249.84020	164	1+
249.96053	1510	1+
251.05063	102	
251.79145	160	
251.90761	274	1+
251.95864	464	1+
253.80046	118	1+
253.83845	408	1+
253.90634	370	1+
253.95562	300	
254.87827	238	1+
254.96464	4940	1+
255.07452	256	1+
255.78512	198	
255.91158	586	1+
256.37106	124	
256.91314	424	1+
257.01765	144	
257.79736	372	1+
257.87792	520	1+
258.54623	266	1+
258.83975	174	
258.90481	124	
258.95740	364	1+
259.84867	136	
259.91245	134	1+
259.95959	250	1+
260.90167	236	1+
260.98982	184	1+
261.84594	142	
262.24841	170	1+
262.38767	190	1+
262.80164	114	
262.83812	170	
262.96611	134	
264.03773	112	
264.08057	234	1+
264.79493	104	
264.86965	122	
264.98602	204	1+
265.81144	126	
266.08566	134	
267.79229	112	
268.79396	532	1+
268.84731	388	1+
268.92071	288	1+
268.97431	138	
269.34372	112	
269.79804	456	1+
270.88729	124	
271.24733	112	
271.86502	204	1+
272.78980	468	1+
272.84395	364	1+
272.92124	186	
272.94672	336	
272.97840	558	1+
273.79393	324	1+
273.91984	152	
274.80567	494	1+
274.86222	128	
274.97406	268	
275.78737	114	
275.80790	428	1+
275.82809	122	
276.36300	236	
276.80270	610	1+
276.97437	120	
277.26160	126	
277.90995	238	1+
278.85361	184	
278.87018	270	1+
278.95922	444	1+
279.96301	372	1+
280.08966	238	1+
281.27365	268	1+
281.91057	108	
281.99304	116	
282.27579	184	1+
282.41205	120	
282.81358	124	
282.85710	188	1+
282.93894	140	
282.98238	190	
283.01990	176	1+
283.35439	148	
283.78896	524	1+
283.91909	128	
285.00148	210	1+
285.36850	104	
286.88094	118	
287.10309	300	1+
287.12559	150	
287.47902	222	1+
288.85728	144	
289.78997	294	
289.80843	130	
290.06893	104	
290.79904	516	1+
290.86147	172	
290.93537	130	
291.86466	258	1+
291.94632	128	
292.05591	126	
292.42803	124	
293.89097	176	
294.62520	110	
294.80982	104	
294.87910	140	
295.08546	168	1+
295.29005	214	1+
295.78726	112	
295.82179	248	1+
295.86909	108	
295.97427	252	1+
295.99499	148	
297.00965	108	
297.80128	108	
297.97536	162	
298.21168	104	
298.82489	132	
299.05945	130	
299.78338	752	1+
299.95303	282	1+
300.84837	106	
300.86466	142	
301.07377	112	
301.37277	168	
301.78330	114	
301.87089	406	1+
302.17286	128	
302.83021	218	1+
302.89140	108	
302.94497	198	
303.41281	108	
303.81337	222	1+
304.87730	192	
304.91287	128	
305.26672	204	
305.80030	206	
305.87939	414	1+
305.93729	132	
306.28724	466	1+
306.82455	126	
306.93354	122	
307.28670	282	1+
307.79792	1026	1+
307.86731	120	
308.88256	150	
309.29525	106	
309.87539	112	
310.82413	156	
310.88185	318	
311.07230	166	1+
311.87789	278	
312.80836	574	1+
312.87509	580	1+
313.03058	150	
314.86362	220	1+
314.98023	112	
316.81318	174	
319.86869	102	
320.00940	126	
323.01618	174	1+
323.88778	604	1+
323.94433	106	
324.32261	202	
324.37826	102	
324.89156	438	1+
326.17001	138	
327.83093	138	
327.88336	152	
328.31161	234	
328.82183	192	
328.88569	664	1+
329.18728	150	1+
329.87563	300	1+
330.81486	824	1+
330.98792	142	1+
332.05279	108	
332.82343	230	1+
332.90234	202	1+
333.87078	186	1+
333.92665	194	1+
334.77134	168	
336.70523	102	
338.87257	356	1+
339.83093	126	
340.09444	156	
340.27671	212	1+
340.79022	136	
340.92938	106	
341.05336	186	1+
341.77199	252	1+
342.90183	262	1+
343.30249	138	
END IONS

###FS:    #m/z: 363.95684 #charge 1+
###MS: 25
###MSMS: 28
BEGIN IONS
TITLE=Cmpd 21, +MS2(363.9568), 28.0-35.0eV, 0.6min #28
RTINSECONDS=34.3245
SCANS=25,28
PEPMASS=363.95684	3299422
CHARGE=1+
178.94383	186	
182.86837	228	
186.93442	294	1+
187.86720	382	1+
187.97666	152	
189.86268	2390	1+
191.85819	1936	1+
192.95564	132	
193.85530	316	1+
196.88517	1358	1+
197.98212	132	
205.94952	126	
207.40596	154	
207.87356	1110	1+
207.95079	510	1+
208.89016	292	
208.93924	152	
209.87087	410	
209.94351	4722	1+
210.88337	2828	1+
212.87985	14736	1+
215.87976	182	1+
216.41118	590	
217.91740	176	
218.91293	160	
219.42002	150	
219.86364	360	1+
221.62878	130	
222.95244	2978	1+
223.88662	230	
224.10356	112	1+
224.94932	5102	1+
225.88596	276	
226.89015	272	
226.94755	27574	1+
227.89875	184	
228.79330	254	1+
228.89416	3344	1+
228.94293	32360	1+
229.03207	286	1+
229.23262	172	1+
229.24768	126	1+
229.60218	120	1+
230.25049	100	1+
230.52077	96	1+
230.79504	180	
230.88987	18126	1+
232.82850	190	
232.88531	2236	1+
233.04346	130	
234.09896	142	1+
234.88126	1194	1+
235.84823	186	
235.97500	126	
236.38772	124	
236.85127	134	
237.56340	126	
237.80289	168	1+
237.89828	268	1+
238.80714	142	1+
238.90068	204	1+
239.96627	136	
240.94308	258	
240.96229	2114	1+
241.09934	196	
241.89281	128	
241.93995	2140	1+
242.80771	132	
242.82689	328	1+
242.94228	1532	1+
242.96135	2202	1+
243.78105	166	
243.85762	260	1+
243.88645	260	1+
244.82042	130	
244.95774	14924	1+
245.01054	280	1+
245.16313	184	1+
245.78359	324	1+
245.94309	342	
246.14421	150	1+
246.80859	354	1+
246.90528	844	1+
246.95355	17142	1+
248.80314	142	
248.90021	5322	1+
248.97168	236	1+
250.03813	248	1+
250.12406	122	1+
250.74100	98	1+
250.89928	1074	1+
250.94601	184	
250.97093	944	1+
251.79438	170	
252.23103	138	
252.50778	152	1+
252.89213	364	
252.91869	214	
252.95157	126	
253.79836	304	1+
253.83601	178	
253.90463	1430	1+
255.91868	166	
256.90416	184	
257.79905	168	
257.81073	150	
257.90857	144	
258.85534	210	1+
258.91985	138	
258.97477	282	
259.44062	136	
259.84352	142	
259.97473	162	
260.80640	176	
260.83216	804	1+
260.96841	1094	1+
261.05347	236	1+
261.83209	402	1+
262.78097	294	
262.79820	152	
262.97191	460	1+
263.06152	256	1+
263.79980	470	1+
263.92069	302	1+
264.07814	130	
264.10679	208	
264.96970	490	1+
265.08945	366	
265.90324	166	
265.97608	344	1+
266.81663	234	
266.86234	172	
267.00263	252	1+
267.80482	366	1+
267.91906	144	
267.97411	1694	1+
268.78136	264	1+
268.91585	366	1+
269.80014	166	
269.92260	266	1+
269.96923	2428	1+
271.80073	136	
271.84570	404	1+
271.87794	138	
271.91639	322	
272.79355	704	1+
272.89902	162	1+
272.91901	290	
273.79117	610	1+
274.85129	202	
275.85657	142	
275.90995	150	
276.35542	142	
276.84730	198	
277.10537	144	
277.87170	292	1+
278.81419	226	1+
278.84705	280	1+
279.10274	532	1+
279.79050	1230	1+
280.03485	410	1+
280.79445	1228	1+
280.87363	202	1+
281.85780	284	
282.83412	140	
282.85871	130	
282.92236	136	
282.93673	344	1+
283.43665	126	
283.84975	410	1+
283.98310	150	
284.98990	166	
285.79515	238	
285.84538	2340	1+
285.87745	130	
285.94927	272	1+
286.78177	222	1+
287.86189	130	
287.89010	204	1+
288.06207	144	
288.12434	178	1+
288.32168	254	1+
288.79220	254	
288.81594	144	
289.80955	260	
290.78670	1198	1+
290.88409	124	
291.80382	452	1+
291.92328	164	
291.96035	194	1+
291.99263	250	1+
292.85980	196	
293.11842	162	
293.83226	142	
293.85391	408	1+
293.86778	126	
294.86087	270	1+
294.89610	128	
294.92215	244	1+
296.52009	134	1+
296.80827	378	
296.85608	368	1+
296.88427	274	1+
296.97300	266	1+
297.11822	136	1+
297.80811	334	
297.85808	312	1+
297.97545	226	1+
298.80281	1524	1+
298.99957	146	
299.18229	242	
300.79822	150	
301.81083	358	
301.86112	1156	1+
302.24398	282	1+
302.80446	1480	1+
303.77641	126	
303.80767	1248	1+
303.85623	4616	1+
303.88967	156	1+
303.93527	148	
303.95143	370	1+
303.96414	138	
304.03229	164	1+
304.09334	186	1+
304.93455	144	
305.82450	136	
305.97465	130	1+
306.88038	204	
306.92949	276	1+
307.29852	156	
307.52127	176	
307.80507	158	
307.84306	150	1+
307.89058	408	1+
308.29257	688	1+
308.31247	288	1+
309.82026	204	
309.84344	278	1+
309.86755	262	
310.14232	216	1+
310.87581	408	1+
310.97694	216	1+
311.88050	252	1+
312.79741	144	
313.87637	142	
314.81841	304	1+
316.81474	466	1+
317.89300	138	
317.93147	470	1+
318.07801	208	1+
319.82493	342	1+
319.89725	148	
320.87241	164	
320.93864	134	
321.05247	184	1+
321.81742	1970	1+
321.86712	754	1+
322.93101	838	1+
324.89599	166	
325.06366	298	1+
325.72717	138	
325.89280	128	
326.18118	176	1+
326.87399	1614	1+
327.75460	184	1+
328.89368	462	1+
330.71727	250	1+
330.87387	140	
331.39499	144	
331.75228	388	1+
333.85341	154	
333.88675	272	1+
334.15506	136	
334.80397	220	1+
335.06253	228	1+
335.14000	308	1+
336.14641	222	1+
336.94627	830	1+
337.75415	130	
337.81303	134	
337.83345	458	1+
337.87398	174	1+
338.78044	130	
338.94741	214	
339.13778	280	1+
339.82791	1284	1+
339.89637	174	1+
340.30516	204	1+
340.93982	864	1+
340.97821	146	
341.83445	152	
342.04577	142	1+
342.90784	162	
343.70765	204	1+
343.72984	230	1+
343.77780	194	
345.71879	136	
346.81315	186	1+
348.72283	172	
348.76120	268	1+
348.77448	126	
349.31922	290	1+
351.77031	338	1+
351.88379	274	1+
353.75724	166	
354.88161	158	
356.76705	294	1+
357.05400	222	1+
357.72105	320	1+
357.86969	280	1+
360.10750	130	
360.72693	180	
361.71357	284	
361.79689	168	
362.71049	206	
362.84907	146	
363.72350	184	
363.76113	158	
364.56139	136	1+
366.74564	128	
367.33251	456	1+
367.89941	128	
368.33694	256	1+
368.42606	186	
368.81600	226	1+
368.83865	136	
END IONS

###FS:    #m/z: 340.94093 #charge 1+
###MS: 29
###MSMS: 30
BEGIN IONS
TITLE=Cmpd 22, +MS2(340.9409), 28.0-35.0eV, 0.6min #30
RTINSECONDS=37.9965
SCANS=29-30
PEPMASS=340.94093	5100986
CHARGE=1+
189.86177	192	
190.93247	382	1+
192.92771	498	1+
194.88682	152	
194.95063	132	
196.88326	398	1+
199.86941	120	
201.86515	164	
205.95019	446	1+
207.88026	410	1+
207.97450	180	
208.88471	340	1+
209.93689	700	1+
210.88415	130	
210.93797	516	1+
212.03161	234	1+
212.88072	610	
213.03203	150	1+
213.88156	656	
213.94002	7954	1+
214.88349	2482	1+
215.88762	2062	1+
215.93766	1458	1+
217.38712	178	
217.85709	328	1+
217.88101	774	1+
217.93757	260	
218.91785	142	
220.90346	158	
221.89315	388	1+
221.92773	116	
221.94298	136	
222.01505	272	1+
222.95485	682	1+
223.95832	564	1+
224.98116	176	
225.88711	192	
225.97321	122	
226.39268	324	1+
226.89224	646	1+
226.94688	538	1+
228.94917	282	1+
229.79588	148	1+
229.89476	128	
230.12585	124	
230.88705	1684	1+
230.91820	134	
230.94590	172	
230.95768	120	
231.95101	6120	1+
232.82545	220	1+
233.89689	1800	1+
233.94867	1162	1+
234.14945	148	
235.86471	116	
235.89357	890	1+
235.94691	512	
236.04460	120	
236.93375	254	1+
238.79060	410	1+
238.83250	146	
239.00558	192	1+
239.90455	148	
240.23032	148	
241.94211	354	
242.88623	174	
242.94209	188	
243.79130	262	1+
243.83125	130	
243.88789	322	1+
244.86551	116	
244.95594	204	
245.94449	142	
246.92198	136	
246.97628	734	1+
248.89621	374	1+
248.97850	148	
249.04263	126	
249.96057	1504	1+
250.85883	140	
250.90864	300	1+
251.01966	144	
251.79034	158	
251.96150	400	1+
252.78959	248	
252.89087	130	
253.78790	226	
253.82557	220	1+
253.87479	178	1+
254.00216	200	1+
254.02278	130	
254.90904	184	
254.93988	528	
254.96653	4678	1+
255.07571	214	1+
255.09543	132	
255.78440	196	
255.80575	238	1+
255.90889	508	1+
256.91087	424	1+
256.96459	1198	1+
257.80010	386	1+
258.84975	202	
258.88497	184	
258.90762	120	
258.96804	570	1+
259.82700	128	
259.89086	168	
259.91536	168	
259.95389	314	1+
260.16030	170	
260.33850	146	
261.84096	128	
262.06707	196	1+
262.96717	456	1+
263.00422	210	1+
263.83086	378	1+
264.79926	206	1+
264.96191	166	
265.87867	138	
266.13097	268	1+
266.79696	488	1+
266.82449	232	1+
266.83884	136	
266.93953	118	
266.99678	260	1+
267.13748	192	1+
267.89988	154	
267.94372	192	1+
267.97296	310	1+
268.88473	140	
269.11612	138	
269.79845	670	1+
270.83963	498	1+
270.89500	122	
270.97137	134	
271.84455	434	1+
271.92266	118	
272.05861	176	1+
272.80250	134	
272.93478	498	
272.97629	426	1+
273.79377	864	1+
273.81307	196	
274.84425	188	
275.81009	654	1+
275.85986	266	
275.90016	186	
276.86446	142	
277.85574	198	
277.89971	238	1+
277.96675	312	1+
278.35738	178	
278.37309	118	
278.84119	384	1+
278.85512	132	
279.07022	214	1+
279.79725	158	
279.93062	218	1+
279.95540	122	
279.99889	166	
280.79587	458	1+
280.91852	132	
280.93305	190	1+
281.07850	242	1+
281.81972	278	1+
281.86368	206	
282.87137	154	
282.90980	264	1+
283.78895	348	1+
283.86412	370	1+
285.44154	146	
285.93666	122	
286.79837	182	
286.91742	162	
286.99307	166	1+
287.81701	490	1+
287.86034	132	
288.06576	134	
288.20972	154	
288.82297	322	1+
289.78846	342	
289.86811	138	
289.88084	124	
290.78669	310	
290.86116	118	
291.80801	848	1+
292.36607	142	
292.43748	392	1+
293.06564	126	
293.87316	236	
294.10077	160	
294.17127	140	1+
294.85735	232	
294.90052	122	
295.89077	198	
295.99094	224	
296.10522	88	1+
296.80661	416	1+
296.86070	130	
297.05190	140	
297.81025	298	1+
297.84962	352	1+
297.96903	402	1+
298.85246	304	1+
298.96907	220	1+
299.78273	646	1+
299.92929	156	1+
300.80081	240	1+
301.06781	206	1+
301.87209	242	1+
302.95420	142	
303.81539	154	
303.84178	118	
303.93680	140	
304.81007	120	
304.86709	138	
306.03509	122	
306.88349	526	1+
307.80314	638	1+
308.12442	154	
308.87493	132	
308.91250	138	
309.32399	150	
309.81788	572	1+
309.88165	124	
310.36621	116	
310.87615	1058	1+
311.02832	388	1+
311.85897	156	
312.80390	900	1+
312.83702	120	
312.88131	216	
313.03060	202	
313.85500	138	
313.88008	156	
313.89810	150	
313.96869	132	
314.81712	548	1+
315.87416	118	
316.81154	116	
316.94549	220	1+
317.82835	142	
317.87957	530	1+
318.81421	258	1+
318.88090	414	1+
321.82010	176	
322.01406	122	
322.80462	136	
322.89795	156	
322.95999	232	1+
323.30746	366	1+
323.71439	116	
323.88399	158	
324.83368	316	1+
324.85877	118	
324.89372	558	1+
326.89634	318	1+
327.88654	616	1+
328.19133	122	
328.82363	130	
329.87569	266	1+
329.92695	234	
330.81454	1276	1+
331.75228	130	
332.09314	118	
333.01115	166	
334.75346	130	
336.74118	190	1+
336.75383	142	
336.80550	150	
337.87315	306	1+
338.76265	158	1+
339.83004	178	
342.90667	384	1+
END IONS

###FS:    #m/z: 363.95685 #charge 1+
###MS: 29
###MSMS: 31
BEGIN IONS
TITLE=Cmpd 23, +MS2(363.9569), 28.0-35.0eV, 0.7min #31
RTINSECONDS=38.769
SCANS=29,31
PEPMASS=363.95685	3698528
CHARGE=1+
182.87012	396	1+
185.86816	142	
187.86757	636	
189.86340	3072	1+
191.85865	2682	1+
193.85680	188	
194.89237	382	1+
196.88454	1272	1+
200.87878	136	
200.89700	146	
200.94608	156	
204.90512	160	
206.94741	162	
207.40635	156	
207.87351	1106	1+
207.94899	438	
208.94617	208	
209.87072	652	
209.94350	5304	1+
210.88401	2778	1+
210.90364	138	
212.87941	15208	1+
214.89556	698	
215.88242	394	1+
216.41622	336	1+
216.91048	326	1+
218.91570	160	
219.86270	148	
221.94494	224	
222.95243	2448	1+
223.89145	172	
224.88765	226	
224.94995	5340	1+
224.98173	158	
225.89047	580	1+
226.04895	438	1+
226.91661	168	
226.94767	34460	1+
226.99873	236	1+
227.05581	312	1+
227.78638	262	
227.79972	152	
227.81999	224	1+
227.84661	180	1+
228.27558	154	1+
228.89434	3124	1+
228.94282	42376	1+
228.98458	208	1+
229.01288	276	1+
229.12063	180	1+
230.79253	576	1+
230.88967	22840	1+
231.57341	152	
232.01686	474	1+
232.02847	146	
232.05818	292	1+
232.88576	2676	1+
233.94214	264	1+
234.47330	102	1+
234.52763	104	1+
234.78908	286	1+
234.88266	1398	1+
235.82318	450	1+
235.84996	290	1+
237.13484	144	
239.04822	152	
239.51407	228	1+
239.96851	180	
240.08035	136	
240.82927	174	
240.88966	288	1+
240.94253	532	
240.96250	2234	1+
241.93897	2340	1+
242.94107	1736	1+
242.96041	2174	1+
243.46774	268	1+
243.82264	190	
243.87943	326	1+
244.13115	224	1+
244.79171	334	1+
244.82813	334	1+
244.95762	15816	1+
245.07555	160	
245.38420	226	1+
245.48315	232	1+
246.03261	138	
246.20488	148	1+
246.48578	194	1+
246.90463	714	1+
246.95353	17842	1+
246.99251	462	1+
247.25493	130	1+
247.82231	144	
247.87421	160	
248.80463	440	1+
248.89979	6220	1+
248.97335	142	
250.39886	234	1+
250.89655	748	
250.95040	322	1+
250.97145	928	1+
251.07948	138	
251.79240	412	1+
251.91182	438	
252.06099	336	1+
252.11921	200	1+
252.89744	1526	1+
252.99809	198	1+
253.06402	250	1+
253.08706	194	
253.83704	268	1+
253.90415	972	1+
253.93668	334	1+
255.12639	158	1+
255.78222	254	1+
255.91389	318	1+
256.23171	140	
257.09076	162	
257.79751	362	1+
257.97308	374	1+
258.82939	146	
258.84979	172	
258.93776	276	1+
258.97523	324	1+
259.52138	146	
259.87886	302	1+
260.78981	416	1+
260.80396	180	
260.96912	1394	1+
261.81111	232	
261.83656	192	
262.34920	238	1+
262.82717	636	1+
262.91874	144	
263.82883	496	1+
263.97487	628	1+
264.04027	154	
264.20392	82	1+
264.80032	284	1+
264.85878	288	1+
264.90469	254	1+
264.96244	288	
266.08667	216	1+
266.12491	140	
266.81424	320	
266.90789	386	1+
267.07928	168	1+
267.78729	496	1+
267.80652	150	
267.85471	182	
267.97304	2382	1+
268.03397	304	1+
268.85611	162	
269.80394	156	
269.85824	276	1+
269.96931	2966	1+
270.81203	172	
270.84037	558	1+
271.01573	218	1+
271.84666	368	1+
271.91553	1162	1+
272.96883	198	
273.79177	1014	1+
274.85335	274	1+
275.04252	136	
275.80851	150	
275.90631	206	
275.93072	172	1+
276.85682	710	1+
276.99899	220	1+
277.89787	268	1+
278.79851	310	
278.84221	210	
278.85791	400	1+
278.90042	210	1+
278.97568	144	
279.10119	278	
279.57580	148	
279.79680	380	
280.02672	174	1+
280.79271	1612	1+
280.81111	348	
280.95840	148	
280.98118	146	
281.11869	136	
281.98249	158	
282.92462	222	1+
283.75343	170	
283.78606	278	
283.85081	716	1+
283.98628	224	
284.35794	240	1+
284.98299	150	
285.79139	196	
285.84620	2840	1+
286.00167	282	1+
286.88062	170	
286.92279	196	1+
287.81720	494	1+
288.79308	432	1+
288.86566	260	
289.88001	158	
289.92512	342	1+
290.78791	1120	1+
290.86315	202	
292.43923	144	
292.80591	186	
293.05355	184	1+
293.11831	334	1+
293.87206	180	
294.09697	276	1+
294.40716	148	1+
294.42941	168	
294.85961	490	1+
294.87742	268	1+
295.78640	144	
296.80811	474	
297.81132	212	
297.83325	146	
297.85583	590	1+
298.80372	1640	1+
298.86658	480	1+
299.16270	208	1+
299.36834	140	
299.88553	230	1+
300.91280	368	1+
301.72002	184	1+
301.81125	694	1+
301.86108	1518	1+
302.88499	212	
303.80913	2476	1+
303.85652	5898	1+
304.77897	146	
304.93363	192	
304.96004	302	1+
305.08510	196	1+
305.89339	152	
305.96678	218	1+
306.87034	146	
306.89909	198	
306.93363	154	
307.29207	516	1+
307.88804	144	
308.29343	430	1+
308.40879	140	
308.80807	424	1+
308.86628	180	
309.92253	602	1+
310.87779	794	1+
311.02796	140	
311.12516	142	
311.82358	248	1+
312.13354	194	1+
312.87382	166	
313.75548	156	
313.98742	100	1+
314.81774	176	
314.93822	340	1+
315.12468	168	1+
315.81188	970	1+
315.87463	252	1+
315.94265	274	1+
316.81276	710	1+
318.59665	174	
318.88460	334	
318.93783	414	
319.82133	1124	1+
319.87294	286	1+
319.93361	264	
320.93486	192	
321.81740	2766	1+
321.86856	992	
322.15368	178	1+
322.92910	900	1+
323.07847	158	
323.89223	578	1+
324.87892	298	
324.89427	476	1+
325.04132	234	1+
325.59652	90	1+
325.75526	256	1+
326.75691	182	1+
326.84367	158	
326.87222	2742	1+
327.70723	196	1+
327.79896	264	1+
327.82161	142	
327.88547	588	1+
328.83715	272	1+
329.75961	150	
329.86918	166	
330.89372	324	1+
331.05627	190	1+
331.76842	190	
332.75333	336	1+
332.77731	210	1+
333.01054	200	1+
333.79861	372	1+
335.77050	186	
336.01695	168	
336.94697	1334	1+
337.83334	748	1+
337.89686	274	1+
338.87107	262	1+
338.90164	156	1+
339.78443	156	
339.82926	2100	1+
340.11338	176	1+
340.91412	164	
340.94125	1154	1+
341.88882	304	1+
342.89205	270	1+
343.27534	164	
343.70707	306	1+
343.72767	336	1+
344.74251	348	1+
345.71197	200	
345.74516	246	1+
345.84109	168	
346.73142	232	1+
347.00965	180	1+
348.86161	204	1+
349.31943	390	1+
350.76079	286	1+
351.09756	296	1+
351.33967	146	
351.72425	178	
351.85427	156	
351.90203	164	1+
353.75622	222	
354.76782	146	
354.78437	284	
355.71661	254	
355.83057	198	
356.05875	176	
356.78537	172	1+
358.73667	384	1+
359.70346	196	
359.79484	144	
359.85620	208	
360.71660	300	
360.86588	216	
361.71104	858	1+
361.79078	190	
362.71154	534	1+
362.84152	492	1+
363.84114	286	1+
364.73005	138	
364.97641	150	
365.31802	170	
365.38467	208	1+
365.71994	184	
365.74899	146	
366.74026	158	
366.85587	180	1+
366.96377	146	
367.32849	244	1+
367.73043	364	1+
367.77243	148	
367.83068	248	1+
368.73207	230	1+
368.95409	258	1+
END IONS

###FS:    #m/z: 507.84642 #charge 1+
###MS: 29
###MSMS: 32
BEGIN IONS
TITLE=Cmpd 24, +MS2(507.8464), 28.2-35.2eV, 0.7min #32
RTINSECONDS=39.541
SCANS=29,32
PEPMASS=507.84642	1043366
CHARGE=1+
196.01765	866	1+
199.88640	1066	1+
202.87975	180	1+
204.85704	212	1+
209.94258	504	1+
210.03079	256	
217.89953	392	
218.89656	398	1+
226.87945	256	1+
227.88344	184	1+
227.95636	250	
228.94243	258	1+
232.89380	290	
234.05383	218	1+
234.38551	248	1+
234.88131	260	
235.78898	228	1+
238.06288	708	1+
239.88388	298	1+
241.85563	478	1+
241.90586	298	1+
243.08282	228	1+
243.09374	192	1+
244.37462	212	1+
245.97119	444	1+
246.04763	220	1+
246.97575	306	1+
247.02738	232	1+
248.85490	412	1+
249.36854	402	1+
250.97087	1294	1+
252.04017	318	1+
252.08365	284	
252.84518	242	1+
254.09779	202	1+
254.86689	348	1+
255.38122	420	1+
255.86980	230	1+
255.88821	314	1+
255.90651	416	1+
258.78658	328	1+
259.87029	280	
260.40528	400	1+
260.87942	688	1+
261.38484	302	1+
262.10433	198	1+
263.37940	472	1+
263.96075	330	1+
265.00291	264	1+
265.08975	342	1+
266.03332	138	1+
266.16656	496	1+
266.86350	586	1+
267.15702	304	1+
267.78472	298	1+
267.89679	362	
267.91544	500	1+
268.10503	192	1+
268.34730	282	1+
268.86242	312	
268.88202	712	1+
268.91850	388	1+
269.86324	256	
269.88296	476	1+
270.85729	1274	1+
271.87872	836	1+
272.39263	468	1+
272.85330	3612	1+
273.01924	220	1+
273.95259	334	1+
274.80277	284	
274.91334	192	1+
275.79604	1102	1+
276.79691	756	1+
277.38316	280	1+
277.40035	312	1+
278.10689	250	1+
278.86365	386	
278.90015	278	1+
278.95692	338	1+
279.10811	178	1+
279.84298	242	
279.86029	716	1+
279.96204	198	1+
280.38023	290	
280.88252	552	1+
281.03097	408	1+
281.35781	270	
281.38159	848	1+
281.80612	486	1+
281.87158	608	1+
281.91279	280	
282.80691	352	1+
283.85938	602	1+
283.89697	492	1+
284.32768	290	1+
284.87510	464	
284.89695	316	1+
284.97689	180	1+
285.40619	264	1+
285.84866	238	
285.94311	292	1+
286.39199	296	1+
286.79580	318	
286.84956	354	
286.87194	652	1+
287.08404	232	1+
287.84613	524	
288.35824	512	1+
288.79671	530	1+
288.86882	1654	
288.95577	194	1+
289.09147	218	1+
289.88152	2112	
290.13432	402	1+
290.38790	418	1+
290.77964	232	1+
290.82459	296	1+
290.86483	8434	1+
291.95221	236	1+
292.35312	534	1+
292.39647	334	1+
292.88544	628	
293.00101	250	1+
293.35005	462	1+
293.73821	188	1+
293.87365	19216	1+
293.92413	228	1+
294.08268	288	1+
294.12145	262	1+
294.81417	662	1+
295.04607	368	1+
295.36989	170	1+
296.82561	368	
296.85712	808	1+
296.88039	1502	1+
296.90860	326	1+
296.93287	350	1+
297.01857	204	1+
297.05742	164	1+
297.81904	406	
297.93603	282	1+
298.36039	192	1+
298.80329	306	
298.84939	1742	1+
298.88016	2106	1+
299.30543	316	
299.33456	406	1+
299.40652	446	1+
299.80916	302	
300.08224	238	1+
300.85966	1642	
301.19994	160	1+
301.33732	618	1+
301.36612	226	1+
301.46345	142	1+
301.80604	272	
301.86041	938	
301.88223	274	
301.93621	314	1+
302.01723	224	1+
302.86396	1456	1+
302.88396	346	
303.39404	650	1+
303.79049	334	1+
303.87962	690	1+
303.95186	402	1+
304.09975	262	1+
304.14897	230	1+
304.35921	300	1+
304.93132	210	1+
305.52597	202	1+
305.82303	404	
305.86084	560	
306.26113	136	1+
306.31345	264	1+
306.79902	540	1+
306.84237	262	
306.88259	508	
307.89107	3768	
308.05483	186	1+
308.14229	1458	1+
308.85060	522	
308.87274	6378	1+
309.15647	1650	1+
309.76631	82	1+
309.84383	1406	1+
309.88692	4370	1+
309.98627	354	1+
310.00216	274	1+
310.15805	1406	1+
310.31698	412	1+
310.74840	212	1+
311.23989	160	1+
311.34960	642	1+
311.70765	102	1+
311.81363	708	1+
311.88388	40214	1+
311.96257	432	1+
312.10515	256	1+
312.21779	128	1+
312.96769	290	1+
312.99588	316	1+
313.02496	182	1+
313.44801	272	1+
314.13764	308	1+
314.81544	286	
314.86772	2928	1+
315.03274	254	1+
315.14078	178	1+
315.37452	1014	1+
315.68816	138	1+
315.82552	368	
315.94652	276	1+
316.81542	322	
316.86526	1788	
316.89141	902	
317.82073	674	1+
317.89300	778	
318.13360	188	1+
318.85776	1100	1+
318.88587	480	
319.30664	536	1+
319.36541	382	1+
319.89283	344	
320.06069	256	1+
320.78613	268	1+
320.85339	738	1+
320.89154	236	
320.96326	288	1+
321.81904	276	
321.89277	232	
322.01324	274	1+
322.11049	176	1+
322.82346	502	1+
322.88515	560	
323.08670	276	1+
323.38173	630	1+
324.34178	476	1+
324.87292	538	
325.14703	292	1+
325.20433	96	1+
325.90159	1294	
326.34460	486	1+
326.80829	266	
326.88740	872	
327.05966	296	1+
327.37255	230	
327.41662	184	1+
327.87772	4112	1+
327.99291	496	1+
328.10466	184	1+
328.31988	286	1+
328.37594	834	1+
328.76237	216	1+
328.78957	398	1+
328.89523	478	
329.17976	436	1+
329.89450	2146	
330.83117	744	1+
330.88022	860	
331.02921	320	1+
331.38541	286	1+
331.89222	1082	
332.00499	216	1+
332.87626	2478	1+
332.89937	624	
332.95219	866	1+
333.15802	214	1+
333.83579	418	
333.90522	420	
334.35783	184	1+
334.39341	930	1+
334.42051	312	1+
334.81777	246	
334.87405	1774	1+
334.89452	2292	1+
335.03243	348	1+
335.13176	192	1+
335.16395	206	1+
335.72742	156	1+
335.83986	1356	1+
336.00479	274	1+
336.78356	404	
336.81081	270	1+
336.94882	310	1+
337.07431	502	1+
337.87915	538	
337.90197	262	
337.97409	226	1+
338.18357	152	1+
338.46394	152	1+
338.88233	314	
338.89952	404	1+
339.32741	230	1+
339.40141	308	
339.82620	536	1+
339.87996	1284	1+
339.92904	158	1+
340.15274	418	1+
340.35130	236	
341.39646	336	1+
341.87127	728	1+
342.72153	284	1+
342.92193	404	1+
342.96099	210	1+
343.35579	374	1+
343.51112	198	1+
343.83205	462	1+
343.87857	1546	1+
343.92505	326	1+
344.37360	240	
344.71518	722	1+
344.76520	338	1+
345.12978	148	1+
345.87700	1114	1+
346.32569	344	1+
346.88194	800	1+
346.90952	304	
346.96402	308	1+
347.36077	314	1+
348.11063	270	1+
348.40608	264	1+
348.83548	306	
348.88036	244	1+
348.91582	534	1+
349.33568	532	1+
349.83633	256	
350.03353	168	1+
350.36218	392	1+
350.85526	1082	1+
350.88860	1796	1+
350.95986	686	1+
351.19058	294	1+
351.85641	916	1+
351.96548	378	1+
352.31345	228	1+
352.77452	1368	1+
352.91041	1906	1+
353.16596	174	1+
353.84792	3174	1+
353.89779	548	
353.94154	294	1+
355.06427	136	1+
355.40358	310	1+
355.89153	890	1+
355.91997	456	1+
355.95859	306	1+
356.40923	204	1+
356.71754	500	1+
356.73842	134	1+
356.78745	452	1+
356.83836	456	
356.94700	286	1+
357.36867	304	
357.79342	384	1+
357.83457	656	1+
358.03621	214	1+
358.06902	270	1+
358.17402	300	1+
358.35056	258	
358.53941	152	1+
358.83532	416	1+
359.07592	194	1+
359.12475	190	1+
359.71548	302	1+
359.77446	538	1+
360.27409	278	1+
360.88682	630	1+
360.95595	320	1+
361.12764	228	1+
361.36306	332	1+
361.80243	312	1+
361.86766	252	
361.98487	170	1+
362.34471	362	1+
362.39812	252	
362.41571	288	1+
362.72473	550	1+
362.76657	232	
362.84646	386	
362.87393	292	
363.02095	340	1+
363.84125	958	1+
363.86913	782	1+
364.78781	248	
364.84370	688	1+
364.87161	580	1+
364.90049	256	
365.10594	176	1+
365.13863	190	1+
365.33871	828	1+
366.03765	188	1+
366.06628	208	1+
366.18782	462	1+
366.35985	746	1+
366.38110	270	
366.78647	294	
366.84042	7456	1+
367.70591	2172	1+
367.79002	390	
367.88043	258	
367.96991	212	1+
368.78820	350	
368.89331	700	1+
369.83663	560	
370.10248	288	1+
370.15927	216	1+
370.78395	2198	1+
370.99970	152	1+
371.19086	254	1+
371.32622	288	1+
371.36155	586	1+
371.72848	862	1+
371.84773	990	1+
372.33230	176	1+
372.85546	662	1+
373.01547	214	1+
373.71730	1486	1+
373.79400	724	1+
373.83179	556	1+
373.89638	258	
374.50630	210	1+
374.73200	780	1+
374.79436	548	1+
375.12091	180	1+
375.82021	538	1+
375.88756	460	
376.78790	384	1+
376.86709	350	
376.88755	312	
377.88486	386	
378.30856	186	1+
379.02503	224	1+
379.12861	438	1+
379.35889	258	1+
379.38615	286	
379.72906	348	
380.09455	308	1+
380.23142	224	1+
380.73718	1002	1+
380.78048	246	
380.85516	514	
380.89414	628	1+
381.04352	284	1+
381.33415	188	1+
381.71730	278	
381.79865	782	1+
381.86148	268	
382.01525	264	1+
382.40633	368	1+
382.78194	510	1+
382.85872	726	
383.12426	168	1+
383.25877	212	1+
383.71454	676	1+
383.86038	486	
383.89761	302	
384.05306	276	1+
384.38984	558	1+
384.85127	16582	1+
384.89552	484	1+
385.02698	282	1+
385.19682	154	1+
385.39277	436	1+
385.73866	356	
385.95663	264	1+
386.16363	376	1+
386.72523	588	1+
386.79917	444	
387.22199	214	1+
387.81210	296	
387.91110	226	1+
388.19686	912	1+
388.79398	1998	1+
389.04215	280	
389.20058	798	1+
389.73600	284	
389.86498	286	
390.38982	304	1+
390.67340	210	1+
390.84552	1146	
391.37067	356	1+
391.62858	224	1+
391.72898	264	
391.80471	696	
391.84234	832	
391.99525	454	1+
392.07915	702	1+
392.80761	348	
392.86211	3326	1+
393.09305	354	1+
393.19434	396	1+
393.39216	350	1+
393.79911	3708	1+
394.83722	1156	1+
395.65661	108	1+
395.70477	228	1+
395.73849	334	
395.87042	1024	1+
396.14021	194	1+
396.40089	306	
396.73372	1768	1+
397.39178	564	1+
397.47402	180	1+
397.52470	138	1+
397.86501	1002	1+
397.97159	314	1+
398.05856	174	1+
398.07436	188	1+
398.19848	226	1+
398.87087	732	1+
398.90430	504	1+
398.97559	264	1+
399.13143	158	1+
399.72082	620	1+
399.76093	300	1+
399.81324	500	
399.83709	298	
400.79597	266	1+
400.86514	314	
402.15051	304	1+
402.37161	316	1+
402.40448	204	1+
402.67726	226	1+
402.73587	368	1+
402.81337	666	1+
402.86661	7476	1+
402.92604	352	1+
403.01528	290	1+
403.15921	338	1+
403.21580	170	1+
403.63229	210	1+
403.75118	342	1+
403.81601	546	1+
403.87171	4672	1+
403.99717	176	1+
405.07856	282	1+
405.65564	172	1+
405.87262	2364	1+
406.81364	1182	1+
406.86190	280	
407.05843	444	1+
407.86622	30148	1+
408.04288	184	1+
408.06834	404	1+
408.36159	238	1+
408.81511	1226	1+
408.92553	722	1+
409.17646	298	1+
409.62889	204	1+
409.72711	916	1+
409.81611	922	1+
410.30775	240	1+
410.85307	844	
411.34299	230	
411.43761	102	1+
411.68924	236	1+
411.81011	4814	1+
411.91725	304	1+
412.07248	466	1+
412.26728	186	1+
412.62659	160	1+
412.73095	1240	1+
412.84725	1576	
412.87217	2344	1+
412.92032	210	1+
413.07737	292	1+
413.59043	148	1+
413.88119	1530	1+
414.09171	120	1+
414.74680	366	1+
415.19708	226	1+
415.33889	186	1+
415.87400	1848	1+
416.22439	212	1+
417.37791	328	1+
417.41226	308	1+
417.82012	544	1+
418.85952	530	1+
419.68696	184	1+
419.92461	190	1+
420.03633	208	1+
420.69386	294	1+
421.70047	230	1+
421.88375	1254	
422.00258	208	1+
422.14185	194	1+
422.55398	126	1+
422.87768	1648	1+
423.37367	288	1+
423.75595	400	1+
423.79573	264	
424.74712	408	1+
425.08910	366	1+
425.60897	104	1+
425.82994	290	
425.86743	5936	1+
426.86390	3708	1+
426.93577	274	
426.98251	428	1+
427.73563	1514	1+
427.82810	296	
428.07208	220	1+
428.36253	268	1+
428.39264	202	1+
428.86539	830	
428.88566	3334	1+
428.93557	352	1+
429.03947	198	1+
429.12161	260	1+
429.82495	1336	1+
429.84873	394	
430.12594	224	1+
430.74039	1508	1+
430.85927	710	
430.87124	2800	1+
431.79389	384	1+
431.82840	178	1+
431.86981	2044	1+
432.24823	238	1+
432.31922	138	1+
432.50230	110	1+
433.12501	226	1+
434.70290	240	1+
434.82616	278	
434.88423	380	
435.86678	474	
436.07392	132	1+
436.38081	290	1+
437.77023	446	1+
437.95963	166	1+
438.28260	204	1+
438.98200	150	1+
439.82791	310	1+
439.89409	2336	1+
440.14030	204	1+
440.49889	192	1+
440.75007	332	1+
440.87228	592	1+
441.78657	218	1+
441.91727	244	1+
442.91929	168	1+
444.81097	378	1+
444.87421	2724	1+
444.94396	442	1+
445.36981	198	1+
445.74389	440	
445.81473	348	1+
446.12940	220	1+
446.65638	158	1+
446.74940	242	
446.87649	526	
446.89769	284	
447.89827	254	
448.20766	412	1+
448.75895	248	
448.88438	2300	1+
449.70513	280	1+
449.82168	558	1+
449.88116	1604	1+
450.64732	242	1+
450.76883	404	
450.82402	478	1+
451.76033	284	
452.87101	570	1+
453.16461	290	1+
453.87193	382	1+
454.64361	234	1+
454.71008	158	1+
454.78337	178	1+
454.89776	242	1+
457.81628	138	1+
457.90596	2064	1+
458.77656	262	1+
459.21959	332	1+
459.77879	178	1+
459.88553	388	1+
460.64021	300	
461.76755	334	1+
461.79098	320	1+
462.65890	262	1+
462.88348	1470	1+
463.12299	164	1+
463.27571	234	1+
463.71941	344	1+
463.78059	562	1+
464.78091	440	1+
464.89285	302	1+
465.24762	288	1+
466.11262	248	1+
466.25019	194	1+
467.70355	440	1+
467.88975	1862	1+
468.17472	188	1+
468.78248	438	
469.78010	264	
471.69769	172	1+
472.78880	358	1+
473.68445	200	1+
474.00920	186	1+
474.72666	322	1+
475.66324	200	1+
475.77837	170	1+
476.19678	314	1+
476.72423	308	
476.76067	248	1+
477.72610	830	1+
480.19952	196	1+
480.66154	262	1+
480.91630	218	1+
481.27106	164	1+
481.72543	306	
482.79824	218	1+
485.83630	394	1+
485.89885	716	1+
486.59836	230	1+
486.84105	338	1+
488.72203	486	1+
488.84456	182	1+
488.87773	172	1+
489.22739	260	1+
489.65383	270	1+
489.79336	454	1+
490.14667	146	1+
490.22067	264	1+
490.62998	182	1+
490.84724	528	1+
491.84945	452	1+
492.79761	348	1+
493.82731	242	1+
494.20021	206	1+
498.14289	140	1+
498.78877	390	1+
499.74026	858	1+
500.61594	226	1+
501.66931	304	1+
501.73904	278	1+
502.28853	178	1+
502.34212	286	1+
503.18455	232	1+
503.25489	260	1+
503.29204	130	1+
503.62639	188	1+
504.12155	166	1+
504.19279	142	1+
504.42715	390	1+
504.62565	120	1+
504.67143	142	1+
504.79881	624	1+
505.09883	206	1+
505.43716	248	1+
505.55082	162	1+
505.79619	448	1+
506.05364	148	1+
506.23266	208	1+
506.46268	354	1+
506.68885	264	1+
507.22961	130	1+
507.46567	288	1+
507.86432	350	1+
507.91057	296	1+
508.32233	190	1+
508.79721	310	1+
508.91597	232	1+
509.79932	188	1+
509.86013	1896	1+
510.69171	370	1+
510.93056	98	1+
511.22848	200	1+
511.81138	212	1+
END IONS

###FS:    #m/z: 507.84644 #charge 1+
###MS: 33
###MSMS: 34
BEGIN IONS
TITLE=Cmpd 25, +MS2(507.8464), 28.2-35.2eV, 0.7min #34
RTINSECONDS=43.25
SCANS=33-34
PEPMASS=507.84644	1350508
CHARGE=1+
196.01687	1086	1+
198.89037	262	
199.88707	998	1+
204.86024	258	1+
209.94348	742	1+
212.87922	256	1+
217.89729	494	1+
221.87901	208	1+
222.97145	358	1+
223.97237	212	1+
224.11936	478	1+
226.88409	324	1+
227.95456	342	
228.05152	316	1+
229.36337	302	1+
230.89028	294	1+
232.89624	320	1+
234.88147	412	1+
234.91351	222	1+
235.83118	364	1+
236.89467	610	1+
237.98761	186	1+
238.06042	424	1+
238.89180	304	
238.90614	230	1+
239.85627	416	1+
240.04690	226	1+
241.85581	626	1+
242.08406	160	1+
242.81717	162	1+
243.39194	350	
244.01697	258	1+
244.89440	336	1+
246.88655	502	1+
248.12028	254	
248.85548	376	1+
248.88836	740	1+
248.90749	210	1+
249.05625	148	1+
249.88848	534	1+
250.94599	206	1+
250.97184	1726	1+
251.87970	332	1+
252.07650	528	1+
252.88439	198	1+
252.97247	266	
253.40674	266	1+
253.86553	322	1+
254.79699	274	1+
254.90445	420	1+
255.90978	268	1+
256.78992	620	1+
256.95946	218	1+
258.90661	338	1+
259.04911	270	1+
259.10813	208	1+
259.86699	310	
259.88140	968	1+
259.90580	298	1+
259.92764	190	1+
260.88185	642	1+
261.37968	304	1+
261.84995	418	1+
262.03405	352	1+
262.80099	246	
262.87822	354	1+
262.94219	218	1+
263.34630	260	1+
263.99248	234	1+
264.08268	192	1+
264.93912	268	1+
265.16572	620	1+
265.89237	516	
265.93937	188	1+
266.16809	522	1+
266.86445	486	1+
267.02916	378	1+
267.89699	340	1+
268.38643	486	1+
268.77831	278	1+
268.91787	250	1+
269.38732	334	1+
270.85844	1148	1+
270.88227	630	1+
271.79857	354	1+
272.39017	396	1+
272.85277	2758	1+
274.80011	420	1+
274.90980	256	1+
275.03314	248	1+
275.85483	1004	1+
276.79710	1140	1+
276.84831	486	
276.85926	674	1+
277.38425	298	
277.98904	396	1+
278.09889	468	1+
278.39019	600	1+
278.79185	244	1+
278.89280	334	
278.94505	210	1+
279.13443	496	1+
279.85293	914	1+
280.03672	422	1+
280.85189	610	1+
280.89010	282	
280.93633	314	1+
281.37697	1114	1+
282.03370	316	
282.85386	268	1+
283.84429	300	1+
283.89420	654	1+
284.36187	230	1+
284.39627	486	1+
284.79949	312	1+
284.87353	602	1+
284.89796	480	1+
285.01163	228	1+
285.40195	302	1+
285.48136	182	1+
285.94225	690	
285.97385	352	1+
286.11261	288	1+
286.79538	714	1+
286.87078	274	
287.81822	348	1+
287.84459	354	
287.87326	386	
287.90476	264	
288.07828	176	1+
288.15207	270	1+
288.30004	164	1+
288.33732	376	1+
288.84845	276	
288.86993	1220	
288.89243	260	
289.04875	384	1+
289.15805	194	1+
289.88110	3614	
290.38219	430	
290.40096	390	1+
290.86465	7410	1+
291.80673	630	1+
291.83265	244	
292.88205	372	
292.91476	338	1+
293.39576	226	1+
293.87428	20300	1+
293.96501	158	1+
294.63595	106	1+
295.03419	214	1+
295.46500	170	1+
295.81958	258	
295.94582	322	1+
296.00267	222	1+
296.72048	132	1+
296.80559	408	
296.88154	1328	1+
297.33502	472	1+
297.81771	306	
297.86001	308	
298.80825	264	
298.85793	570	
298.87811	1176	1+
299.04088	686	1+
299.48047	210	1+
299.81353	638	
299.84304	502	
299.91651	506	1+
300.04333	544	1+
300.39821	530	1+
300.79620	314	
300.85766	2506	1+
301.83880	510	
302.35959	242	1+
302.80893	588	1+
302.88343	484	
303.01872	216	1+
303.09900	296	1+
303.82858	244	
303.86009	604	
303.94369	476	1+
304.88165	524	1+
304.94658	368	1+
305.82329	346	1+
305.84891	1152	1+
306.12406	338	1+
306.48389	302	1+
306.84682	1238	1+
306.87995	386	
307.10080	584	1+
307.40188	194	1+
307.80873	728	1+
307.89038	4360	
307.95394	162	1+
307.98203	280	1+
308.14119	1690	1+
308.37672	708	1+
308.81274	624	1+
308.87147	6038	1+
309.84172	1564	1+
309.88766	3786	1+
310.08495	342	1+
310.15886	1702	1+
310.91014	380	
311.34740	1334	1+
311.88379	33356	1+
311.93688	250	1+
312.16644	256	1+
312.40177	314	1+
312.81809	996	1+
313.25878	226	1+
313.94157	676	1+
314.02896	358	1+
314.07544	90	1+
314.11950	396	1+
314.14923	228	1+
314.41714	202	1+
314.77159	232	1+
314.86613	2988	1+
314.94475	580	1+
314.96976	468	1+
315.03176	330	1+
315.11148	312	1+
315.37740	694	1+
315.82753	614	
316.60592	86	1+
316.81713	1896	1+
316.86582	1960	1+
316.88715	558	
316.91676	270	
317.46951	190	1+
317.82072	1532	1+
317.89706	256	
318.02203	260	1+
318.13658	172	1+
318.38217	424	1+
318.42300	262	1+
318.86067	962	
318.88180	538	
319.02426	172	1+
319.27755	140	1+
319.31567	304	1+
319.87662	1300	1+
320.38422	640	1+
320.81974	766	1+
320.84723	388	
320.88975	406	
320.98993	418	1+
321.06622	176	1+
321.35573	430	
321.92724	268	1+
321.99351	338	1+
322.85728	1124	1+
322.88672	430	
323.05693	258	1+
323.16574	238	1+
323.35498	314	
323.81410	484	1+
323.88378	368	
324.06382	178	1+
324.16764	184	1+
324.32245	632	1+
324.37783	610	1+
324.75269	166	1+
324.90971	262	
325.29266	166	1+
325.90326	832	
325.99194	516	1+
326.29754	140	1+
326.39010	612	1+
326.88445	708	
327.20913	172	1+
327.26400	324	1+
327.71625	310	1+
327.80727	346	
327.87756	4498	1+
328.31140	194	1+
328.37334	1344	1+
328.75936	246	1+
329.04305	406	1+
329.36245	468	1+
329.41476	356	1+
329.75602	144	1+
329.80261	312	
329.82465	926	1+
329.89486	1778	
330.16232	420	1+
330.81582	438	1+
330.82870	610	1+
330.88149	1062	
331.05218	340	1+
331.44331	386	1+
331.89437	1200	
332.09785	256	1+
332.44558	210	1+
332.80580	690	1+
332.87509	2622	1+
332.94305	408	1+
333.17012	604	1+
333.25679	218	1+
333.84110	426	1+
333.90806	294	
334.03135	342	1+
334.39742	514	
334.48687	164	1+
334.73091	228	1+
334.87218	302	
334.89832	1516	1+
335.09310	180	1+
335.29712	350	1+
335.35556	336	1+
335.64517	104	1+
335.70184	116	1+
335.84249	1176	1+
335.88989	544	
335.99785	356	1+
336.16691	286	1+
336.39940	598	1+
336.86787	440	
336.88853	420	
336.94613	290	1+
337.40354	426	1+
337.80489	266	1+
337.83952	504	1+
337.88161	1734	1+
338.03078	204	1+
338.82379	668	1+
338.98094	276	1+
339.05498	206	1+
339.29851	386	1+
339.33309	304	1+
339.88198	750	
339.90970	360	1+
340.68220	84	1+
340.87299	826	1+
341.30726	354	1+
341.39790	270	1+
341.98719	248	1+
343.39860	468	1+
343.77886	344	1+
343.87315	1138	1+
343.91465	312	1+
344.71391	326	1+
344.82559	494	1+
344.92321	180	1+
345.87030	428	
346.79918	726	1+
346.87656	306	
347.06459	236	1+
347.77496	382	1+
347.87940	258	
347.89118	682	1+
348.01729	262	1+
348.35435	436	1+
348.88950	396	1+
349.33499	282	1+
349.36129	300	1+
349.76699	336	
350.78003	264	
350.88862	1132	1+
350.96114	676	
351.85717	366	
352.34899	198	1+
352.37836	316	1+
352.71053	476	1+
352.77391	1186	1+
352.83581	346	
352.90924	828	
352.98714	248	1+
353.71143	322	1+
353.81579	302	
353.85164	2986	1+
353.89750	1254	1+
353.96315	254	1+
354.04926	322	1+
354.79101	276	
355.41448	200	1+
355.86137	428	
356.01063	214	1+
356.78421	250	
356.83754	1022	1+
356.89478	742	1+
356.97180	292	1+
358.00501	184	1+
358.05614	348	1+
358.34233	488	1+
358.58434	268	1+
358.72922	268	1+
360.12674	128	1+
360.27158	334	
360.77065	284	
360.89828	284	1+
360.95917	466	1+
361.18731	146	1+
361.28334	270	1+
361.41710	154	1+
361.54020	206	1+
361.79438	338	1+
361.83264	554	1+
361.96322	290	1+
362.36667	846	1+
362.72270	714	1+
364.71487	262	1+
364.84787	880	1+
365.01390	354	1+
365.06630	250	1+
365.78542	670	1+
365.90102	520	1+
366.15738	172	1+
366.18563	492	1+
366.26342	92	1+
366.36805	526	1+
366.65675	138	1+
366.83997	5674	1+
366.90329	364	1+
367.21550	196	1+
367.29987	244	1+
367.37720	534	1+
367.70878	1550	1+
368.35501	378	1+
368.78837	490	
368.88431	348	
369.05425	262	1+
369.08475	328	1+
369.34055	284	1+
369.71028	890	1+
369.77936	2088	1+
369.84303	604	
370.85344	1358	1+
371.03984	534	1+
371.09838	342	1+
371.19060	346	
371.27763	378	1+
372.04836	340	1+
372.10390	212	1+
372.27616	228	1+
372.79035	398	
372.97296	156	1+
373.35694	696	1+
373.72119	1232	1+
373.79583	288	
373.83579	396	
373.87129	462	
373.96857	182	1+
374.00683	318	1+
374.13666	280	1+
374.83629	812	1+
374.84980	338	
374.92687	218	1+
375.19945	358	1+
375.26909	104	1+
375.31340	324	1+
375.79384	490	1+
375.96297	188	1+
376.37969	788	1+
376.72761	172	1+
376.79773	344	1+
376.87096	382	
377.06540	248	1+
377.38559	630	1+
377.87202	324	
378.06922	208	1+
378.22450	186	1+
378.43711	288	1+
378.50069	230	1+
378.86572	430	
379.33292	220	1+
379.73212	280	
379.85312	1836	1+
380.73583	994	1+
380.78513	880	1+
380.80578	342	
380.85587	1566	1+
380.90793	476	1+
380.97234	300	1+
381.72475	264	
381.82959	606	1+
381.88490	310	
382.18385	290	1+
382.22354	214	1+
382.25690	200	1+
382.36013	350	1+
382.38745	394	1+
382.78034	436	1+
382.85819	1306	1+
383.11931	242	1+
383.19691	254	1+
383.31962	264	1+
383.71705	406	
383.89731	340	
384.20251	160	1+
384.71334	378	
384.85031	13008	1+
384.88962	266	
384.93661	332	1+
385.39490	298	1+
385.74405	860	1+
385.91167	250	1+
385.94155	278	1+
386.66714	94	1+
386.79931	548	
386.88539	416	1+
387.72403	496	1+
387.79421	292	
388.16924	482	1+
388.79693	1390	1+
388.84652	330	
388.91335	316	1+
389.20244	424	
389.37644	360	1+
389.39317	568	1+
389.71303	634	1+
389.73633	284	
389.84406	316	
389.86159	324	
390.19896	380	1+
390.33075	290	1+
390.74820	278	
390.84262	3210	1+
390.91856	482	1+
391.33316	212	1+
391.36025	408	1+
391.80553	458	
391.92361	368	1+
392.07816	544	1+
392.86322	1760	1+
393.05678	238	1+
393.12153	312	1+
393.14446	326	1+
393.32629	248	
393.80074	2228	1+
394.12730	204	1+
394.14779	256	1+
394.74167	254	
394.78359	718	1+
394.83426	1098	1+
395.20232	220	1+
395.40040	396	1+
395.68272	178	1+
395.86872	960	1+
395.94251	168	1+
396.20896	152	1+
396.73473	1760	1+
396.80614	738	1+
396.85513	384	
396.91978	228	1+
397.72525	278	
397.86270	1036	1+
398.08357	210	1+
398.32857	258	
398.38562	472	1+
398.86368	754	1+
399.39154	340	1+
399.81130	516	1+
400.10847	88	1+
400.84614	280	
400.86544	358	
401.55983	114	1+
402.32498	244	1+
402.74370	308	
402.86764	6458	1+
403.01645	266	1+
403.39886	212	1+
403.73103	794	1+
403.75396	250	
403.87285	4638	1+
403.91851	588	1+
404.22640	312	1+
405.75672	254	
405.87221	2224	1+
406.73235	698	1+
406.77421	370	1+
406.81099	992	1+
406.93654	210	1+
407.42901	128	1+
407.67678	162	1+
407.72704	490	1+
407.81563	642	1+
407.86626	23704	1+
407.91582	680	1+
408.03320	296	1+
408.07208	482	1+
408.19064	426	1+
409.03891	186	1+
409.19921	264	1+
409.72463	1376	1+
409.81298	840	1+
410.84758	766	
411.81143	3408	1+
411.83856	516	
411.92125	412	1+
412.04544	196	1+
412.36805	282	1+
412.63351	130	1+
412.73382	966	1+
412.84920	2632	1+
412.92450	306	1+
413.07577	304	1+
413.10254	246	
413.80930	602	1+
413.87616	1672	1+
414.02102	380	1+
415.80597	268	
415.87642	1806	1+
416.05302	270	1+
416.23910	166	1+
416.35397	184	1+
416.46803	106	1+
416.63247	116	1+
416.74380	430	1+
416.78150	332	1+
416.88012	1108	1+
417.74454	350	1+
417.82450	418	
418.15024	306	1+
418.81292	232	1+
418.85239	354	1+
418.87801	408	1+
419.21783	316	1+
421.02780	308	1+
421.38000	174	1+
421.73739	290	1+
421.88296	3560	1+
422.07149	536	1+
422.58456	130	1+
422.79620	330	1+
422.86653	494	
423.07613	446	1+
423.87046	688	
423.92331	194	1+
424.15212	194	1+
424.86870	400	
425.20276	120	1+
425.34443	214	1+
425.40198	400	1+
425.82694	324	
425.88005	1768	
426.12271	290	1+
426.23220	180	1+
426.40331	298	1+
426.67071	176	1+
426.77373	146	1+
426.82862	488	
426.86302	4054	1+
426.93625	534	1+
426.98505	214	1+
427.69048	208	1+
427.73647	1958	1+
427.82980	276	
427.97083	252	1+
428.05645	312	1+
428.85027	470	
428.88706	1710	1+
428.91724	252	
428.97876	144	1+
429.63728	316	1+
429.69391	202	1+
429.82417	884	1+
429.85210	294	
429.92531	384	1+
430.14452	300	1+
430.22019	390	1+
430.64261	242	1+
430.74190	1322	1+
430.85717	814	
430.88066	502	
431.86624	2334	1+
432.10891	230	1+
432.89214	254	
433.35842	324	1+
433.88291	348	
434.82731	454	1+
435.39866	282	1+
435.70236	358	1+
435.75967	460	1+
435.78776	204	1+
435.86591	520	1+
435.89142	444	
435.99738	252	1+
437.65043	196	1+
437.73114	284	1+
437.83680	228	1+
438.25505	198	1+
439.70384	400	1+
439.89342	2920	1+
440.24933	208	1+
440.33268	252	1+
440.76798	434	1+
440.95726	388	1+
441.07631	216	1+
441.14940	198	1+
441.65967	114	1+
441.80740	270	1+
441.96018	300	1+
442.06248	202	1+
442.72018	286	1+
443.69963	480	1+
443.80344	390	1+
444.87360	4122	1+
445.74748	268	
446.90003	330	
447.10373	196	1+
447.17987	188	1+
447.19252	182	1+
447.75402	352	1+
447.83230	326	1+
448.88448	1382	1+
449.36253	270	1+
450.64521	184	1+
450.77282	738	1+
450.82586	472	1+
451.09751	202	1+
451.88294	328	1+
453.64037	362	1+
453.79861	252	1+
454.02104	168	1+
454.80019	180	1+
455.40665	220	1+
456.09132	256	1+
457.09673	170	1+
457.66103	340	1+
457.90395	2964	1+
458.70605	264	
458.74409	154	1+
458.76291	234	1+
459.70823	548	1+
459.95820	240	1+
460.71086	438	1+
460.89453	272	1+
461.64525	238	1+
462.88201	1142	1+
462.91149	248	
464.74124	386	1+
464.78136	544	1+
465.02279	116	1+
465.18160	288	1+
465.89483	580	1+
466.84694	134	1+
467.32658	404	1+
467.89061	2428	1+
467.97251	210	1+
468.13482	214	1+
468.78098	1302	1+
470.71846	380	1+
470.91682	188	1+
471.72075	304	1+
471.77152	268	1+
473.65858	250	1+
473.83031	186	1+
473.87565	160	1+
474.07054	162	1+
474.72002	246	1+
475.25387	164	1+
475.93036	250	1+
476.67233	176	1+
476.72408	520	1+
476.93953	144	1+
477.65443	244	1+
477.68528	210	1+
477.83507	166	1+
479.78343	402	1+
481.72352	754	1+
482.80058	348	
482.91589	240	1+
483.21893	380	1+
485.78943	724	1+
485.90345	340	
486.72077	420	1+
486.79294	626	1+
486.84263	636	1+
486.90127	320	
487.27847	220	1+
487.39439	144	1+
488.42599	140	1+
488.73883	286	1+
488.99793	148	1+
489.34077	290	1+
489.41748	118	1+
490.84906	632	1+
491.05455	146	1+
491.39306	146	1+
491.80214	762	1+
491.85045	546	1+
493.43275	228	1+
494.62019	218	1+
494.73605	282	1+
494.97394	136	1+
495.79456	522	1+
496.79558	312	1+
497.23185	142	1+
497.73889	356	1+
498.66847	456	1+
499.73180	606	1+
499.80852	200	1+
499.84494	114	1+
500.96252	118	1+
501.10556	232	1+
501.27988	232	1+
501.74521	278	1+
502.67522	252	1+
502.74278	260	1+
503.46667	124	1+
503.63716	142	1+
503.67852	186	1+
503.84217	114	1+
504.01673	134	1+
504.12259	258	1+
504.17126	268	1+
504.79999	456	1+
505.17032	206	1+
506.80071	534	1+
507.19548	258	1+
507.41742	206	1+
507.66440	296	1+
507.69988	380	1+
507.73544	158	1+
507.76649	204	1+
507.80670	422	1+
508.11515	258	1+
508.20233	206	1+
508.41632	128	1+
509.63753	228	1+
509.78300	194	1+
509.86029	1432	1+
510.72954	308	1+
511.31528	180	1+
511.48595	188	1+
513.12119	244	1+
END IONS

###FS:    #m/z: 336.94636 #charge 1+
###MS: 33
###MSMS: 35
BEGIN IONS
TITLE=Cmpd 26, +MS2(336.9464), 28.0-35.0eV, 0.8min #35
RTINSECONDS=44.0225
SCANS=33,35
PEPMASS=336.94636	664868
CHARGE=1+
187.86489	146	
189.86447	186	
192.89207	268	
196.88316	434	1+
199.88653	124	
205.95285	152	
206.97488	222	
207.87718	164	
208.88607	122	
209.88291	984	1+
209.94243	120	
210.88452	608	1+
211.94470	18204	
212.87915	5956	1+
212.95120	346	
213.93949	7472	1+
214.89810	268	
215.88713	2494	1+
215.93777	982	1+
217.85937	214	1+
217.88347	914	1+
217.93482	248	
218.84102	142	
219.03044	116	
221.89168	176	
223.96109	410	1+
224.92837	118	
226.38982	132	
226.89563	576	1+
226.97256	362	
227.78702	466	1+
227.83734	216	1+
227.88406	176	
227.95307	166	
228.89458	1310	1+
229.95533	14876	
229.99727	264	1+
230.10931	178	1+
230.79341	164	
230.88959	8782	1+
230.95902	606	
231.04379	138	
231.07229	122	
231.95078	6760	1+
232.05361	162	
232.82916	364	1+
232.86426	208	
233.83194	252	1+
233.89761	2044	1+
233.94808	826	1+
235.07737	178	1+
235.83451	146	
235.86958	262	
235.89348	586	
235.94902	182	
237.06557	134	
237.89994	304	1+
238.78564	176	1+
239.90248	444	1+
240.93750	116	
241.07588	184	1+
242.00761	132	
242.12770	266	1+
242.79487	230	1+
242.83942	124	
243.86841	142	
244.83295	160	1+
245.38731	222	1+
245.90065	508	1+
246.90438	424	1+
246.97629	532	
247.04058	136	
247.13141	132	1+
247.96585	3118	1+
248.89970	3240	1+
249.02974	408	1+
249.96314	1890	1+
250.03187	360	1+
250.78744	230	1+
250.83361	116	
251.06975	136	
251.84002	170	
251.88622	156	
251.95976	280	
252.83761	228	
252.92631	160	
252.97077	9050	1+
253.07514	174	
253.09129	256	
253.12340	232	1+
253.16960	100	1+
253.83384	206	
253.86445	206	1+
253.90512	1838	1+
253.94065	366	1+
254.09413	302	1+
254.84465	126	
254.93885	288	1+
254.96733	3484	1+
255.07442	468	1+
255.59915	146	1+
255.78358	548	1+
255.91311	604	1+
256.96827	380	
258.85262	146	
258.91105	294	1+
258.96025	426	1+
259.79567	120	
260.82823	120	
261.79308	136	
261.83456	168	
262.79680	240	
262.83505	134	
263.83111	124	
264.79690	128	
265.08376	270	1+
265.87567	168	
265.98198	144	
266.34745	168	
266.79229	194	1+
266.85074	166	
266.97157	198	1+
267.01909	182	1+
267.84624	164	
268.02151	216	1+
268.84067	1454	1+
268.87096	124	
268.92945	214	1+
269.79870	886	1+
270.84552	226	
270.89169	132	
270.98296	870	1+
271.84808	246	
271.91432	572	1+
272.80322	116	
272.85134	178	
272.87419	290	1+
272.95063	152	
272.97832	254	
273.79530	1252	1+
274.10134	132	
274.86099	148	
275.85876	132	
275.89518	148	1+
276.85584	178	
277.84195	264	
277.96531	144	
278.04183	130	
278.14794	218	1+
278.45818	126	
278.79150	440	1+
278.83726	1174	1+
278.85880	144	
278.90009	134	
279.96494	132	
279.99641	172	
280.79437	442	1+
281.79321	264	1+
281.85802	618	1+
281.91893	128	
282.85849	466	1+
282.97212	144	
283.78824	776	1+
285.39506	158	
285.85417	314	
286.80048	158	
286.85117	1470	1+
287.80086	306	1+
287.90228	288	1+
288.83347	148	
289.01235	202	
289.03775	200	1+
289.78889	162	
289.88134	124	
290.01327	140	
290.79331	130	
290.81615	142	
290.85828	130	
291.80432	1156	1+
291.88019	122	
292.02922	184	1+
292.86147	270	
292.87602	348	1+
292.95322	178	
293.99973	268	
295.01512	256	1+
295.88467	324	1+
295.97096	380	1+
296.41520	144	
296.80919	370	
297.79852	486	1+
297.84705	134	
297.88708	118	
298.82731	136	
299.06002	238	1+
299.83556	120	
300.45847	114	
300.98458	126	
302.85770	136	
303.17726	126	
303.80518	192	
303.86157	126	
304.85552	230	1+
304.87517	356	1+
305.44121	146	
307.29223	464	1+
307.82860	146	
307.88008	140	
308.87673	120	
309.81703	270	
309.86985	1290	1+
309.91236	170	
309.95609	164	
310.82125	144	
310.87378	926	1+
311.71710	146	
312.26447	126	
312.82310	260	
313.88103	158	
314.82024	334	
314.88114	204	1+
314.96250	160	1+
315.81446	346	1+
318.81528	132	
319.88324	172	
320.95965	276	1+
321.06363	262	1+
321.88404	134	
321.92128	286	1+
322.30899	300	1+
322.82416	122	
322.89121	162	
323.34628	118	
323.88904	1034	1+
324.82502	210	1+
324.89313	818	1+
325.00280	126	
326.82907	302	1+
327.71513	120	
328.07230	162	1+
328.31280	168	
328.81453	164	
328.88851	316	
329.82391	494	1+
329.87314	218	
330.72824	116	
330.82739	344	1+
330.88848	224	
330.92764	126	
331.76844	180	
332.82224	272	1+
334.88919	226	1+
335.02882	124	
335.95901	212	1+
335.99216	136	
336.34964	130	1+
337.75887	128	
337.83203	168	1+
337.87584	234	1+
338.76358	174	
338.80228	122	
338.96560	148	
339.29795	204	1+
339.82785	174	
END IONS

###FS:    #m/z: 359.96220 #charge 1+
###MS: 33
###MSMS: 36
BEGIN IONS
TITLE=Cmpd 27, +MS2(359.9622), 28.0-35.0eV, 0.8min #36
RTINSECONDS=44.794
SCANS=33,36
PEPMASS=359.96220	471034
CHARGE=1+
178.93139	148	
190.93360	142	
196.88465	344	1+
197.95092	220	1+
201.78553	132	
204.89846	166	
205.94879	272	
206.40777	154	
207.88612	472	1+
207.94993	174	
208.88854	394	1+
208.93999	250	
209.94398	3664	1+
212.87927	326	1+
214.89356	232	
216.41177	230	
218.91371	438	
220.95656	318	
221.88919	216	
222.95207	3936	1+
224.89865	128	
224.94865	5644	1+
226.79061	344	1+
226.89829	528	
226.94758	21834	1+
227.92921	146	
228.43145	100	1+
228.89505	300	
228.94282	24766	1+
228.98752	148	
229.01144	104	1+
230.88870	448	1+
231.89316	354	1+
232.01559	220	1+
232.13287	202	1+
232.82181	236	1+
233.96014	734	1+
234.89250	148	
234.92976	370	1+
235.82604	250	
237.19148	138	
238.89678	198	
238.94233	126	
238.96929	256	1+
239.42827	194	
239.78733	204	1+
240.00158	176	1+
240.94207	430	1+
240.96373	3046	1+
241.78959	566	1+
241.89757	128	
242.95939	2596	1+
243.01558	178	
243.86633	448	1+
243.89715	400	1+
244.95730	10746	1+
245.01148	390	1+
245.35808	264	1+
245.47838	88	1+
245.94043	146	
246.80577	134	
246.87033	234	1+
246.95342	10434	1+
248.80551	222	1+
248.85502	144	
248.89912	200	
250.86284	234	1+
250.94949	398	1+
250.97054	1052	1+
251.02061	130	
251.04519	196	1+
251.79213	282	1+
251.91270	138	
252.90433	196	1+
252.95389	262	1+
253.83179	432	1+
254.81904	234	1+
254.86868	146	
255.78540	158	
255.86309	138	
255.99908	152	
256.87208	202	1+
257.79599	222	
257.85030	160	
258.79740	618	1+
258.83917	406	1+
258.84657	428	1+
258.91376	326	1+
258.97416	1042	1+
259.79745	390	1+
259.84614	312	1+
260.96901	2080	1+
261.04084	136	
261.79481	140	
262.97429	192	
263.05833	192	
263.83251	392	1+
263.98064	278	
264.97946	192	
265.09024	404	1+
265.91246	144	
265.97618	388	1+
266.81256	352	
267.38456	150	
267.78813	142	
267.97462	1024	1+
268.51200	160	
268.85431	344	1+
268.91276	310	1+
269.79606	766	1+
269.91652	262	1+
269.97082	1172	1+
270.79818	480	1+
271.84392	582	1+
271.86879	240	
272.92671	182	
273.79257	760	1+
273.92025	158	
274.85488	154	
275.38447	144	
275.81098	200	
275.83397	150	
275.85831	162	
275.89019	436	1+
276.12533	272	1+
276.42527	214	1+
276.80805	824	1+
276.85166	602	1+
276.89582	316	1+
276.97624	302	1+
277.07368	140	
277.12765	210	1+
277.97890	260	1+
278.79720	128	
278.84969	408	1+
278.87700	232	
278.91903	142	
279.79981	192	
279.98783	326	1+
280.10867	226	
280.26104	324	1+
280.79326	1048	1+
280.82601	270	1+
280.97142	252	1+
280.99097	230	1+
281.11482	278	1+
281.91706	218	1+
281.97449	174	1+
282.99635	148	
283.85211	256	
283.88908	144	
283.98392	876	1+
284.04166	144	
284.11972	136	
284.78975	544	1+
284.81154	132	
284.84601	142	
285.86756	280	1+
286.81002	156	
288.79448	218	
288.82372	134	
288.86942	432	1+
289.81925	130	
289.85620	130	
290.79481	822	1+
290.85938	130	
290.94578	274	1+
292.06208	218	
292.14030	158	
292.43854	160	
293.07402	130	
293.11617	292	1+
293.85950	976	1+
294.81163	192	
294.86460	788	1+
295.33191	252	1+
295.84513	194	
295.93668	134	
296.80921	312	
296.92304	308	1+
297.01581	208	1+
297.11228	138	
297.80995	132	
298.06713	206	1+
298.80420	876	1+
298.86150	632	1+
299.86425	380	1+
300.81693	144	
300.85308	312	1+
301.78455	262	
301.85745	260	1+
301.88117	242	1+
302.35903	232	1+
302.78104	142	
302.82574	182	1+
302.95747	280	1+
303.80451	286	1+
305.82178	128	
305.98775	262	1+
306.11291	160	
306.85792	246	1+
306.88195	542	1+
307.13218	190	
307.28660	160	
307.30682	200	
307.84482	152	
308.29237	248	
308.35090	130	
308.79731	700	1+
309.79983	590	1+
309.81737	498	1+
310.30956	148	
310.87927	838	1+
311.79915	370	1+
311.83142	204	1+
311.88290	538	1+
311.97672	280	1+
312.94853	134	
314.77407	228	1+
314.82088	318	
315.31660	184	
315.81745	646	1+
315.85823	154	
316.06854	128	
316.95700	136	
317.44829	246	
317.85333	148	
317.93446	826	1+
318.82410	372	1+
318.88135	144	
319.05952	128	
319.82421	254	1+
319.86271	330	
320.00530	266	1+
320.14389	184	1+
320.73902	174	1+
320.85957	140	
320.93375	186	
321.81838	552	1+
321.94045	138	
322.16089	230	1+
322.93160	738	
323.01975	458	1+
323.88768	464	1+
325.86246	142	
326.83869	144	
327.11959	242	1+
327.71404	178	
327.80340	132	
328.31605	156	
328.87967	536	1+
329.81992	304	1+
330.35348	106	1+
331.75598	176	
332.75801	304	1+
332.81675	376	1+
332.86781	192	1+
333.83026	182	1+
335.87894	228	1+
336.08977	274	1+
336.94596	1364	1+
337.02899	140	
337.83896	146	
338.75969	396	1+
338.82981	350	1+
338.87241	164	
340.73283	304	1+
340.77634	326	1+
340.93893	762	
340.95992	128	
342.82879	204	1+
342.88111	128	
342.90915	248	1+
343.71127	466	1+
343.86058	134	
343.96939	186	1+
344.77045	138	1+
344.90934	168	
347.90803	128	
349.71712	186	
349.77240	132	
350.96836	248	1+
351.72613	338	1+
351.76346	180	
351.89763	246	1+
352.77247	148	
353.76505	256	
354.30927	132	
354.78049	148	
355.69278	120	1+
355.71726	254	
355.78919	130	
356.77811	306	
357.76542	216	
358.20290	136	
358.32815	132	
358.76497	686	1+
359.72880	228	
359.86300	156	
359.95944	274	1+
360.17090	190	1+
360.27382	250	1+
360.31968	148	
360.72401	218	
361.28072	162	1+
361.72639	156	
361.74593	134	
362.74629	132	
363.72199	266	
364.71590	148	
END IONS

###FS:    #m/z: 322.93133 #charge 1+
###MS: 37
###MSMS: 38
BEGIN IONS
TITLE=Cmpd 28, +MS2(322.9313), 28.0-35.0eV, 0.8min #38
RTINSECONDS=48.4875
SCANS=37-38
PEPMASS=322.93133	5451774
CHARGE=1+
191.85829	140	
192.88984	206	
193.88964	246	
196.88484	738	1+
199.87958	238	1+
203.87993	126	
203.96107	214	
205.94933	720	1+
207.97463	226	
209.94438	186	
210.88471	152	
210.89923	168	
211.91845	142	
212.87963	388	
212.89650	516	1+
214.89482	448	
215.88567	108	
218.88911	188	
219.90083	120	
221.02320	106	
221.96598	218	
222.04594	218	1+
222.88925	118	
222.95382	1408	1+
224.81817	142	
225.86651	114	
225.96025	254	1+
226.89702	148	
227.78917	122	
227.88071	144	
227.93251	174	
227.95621	276	
228.79326	152	
228.89770	174	
229.84498	120	
229.89955	122	
230.79134	200	
230.88855	630	1+
231.04888	180	
233.90354	106	
233.91799	144	
236.00985	138	
237.85419	172	
237.96435	216	1+
238.89500	332	1+
238.93809	358	1+
239.10651	116	
239.78724	1318	1+
240.82405	398	1+
240.94035	3598	
240.96189	388	1+
240.98845	188	1+
241.80360	112	
241.93962	10476	1+
242.02575	128	
242.06527	116	
242.94167	7572	1+
243.02393	118	
243.81957	178	
243.88235	482	1+
244.78860	108	
244.81921	412	1+
244.93963	2510	1+
245.82304	286	1+
245.89054	122	
245.96736	116	
246.39185	124	
246.85301	258	1+
246.97557	994	1+
247.89120	122	
248.03118	172	
248.19696	110	
248.90035	202	
249.03428	114	
249.09336	130	
249.79553	202	1+
249.91952	220	1+
249.93940	262	1+
250.89820	218	
251.10515	176	1+
251.33302	162	
251.90692	112	
252.06659	144	
252.42454	152	
252.78683	562	1+
252.92750	154	
253.79036	324	1+
253.83387	318	
254.84638	206	1+
255.10006	176	
255.78231	272	
255.80700	108	
255.83113	122	
256.78771	190	
256.84918	194	
257.79887	1184	1+
258.41265	168	
258.83132	242	
259.82779	106	
259.87436	242	
260.34020	400	
260.80103	122	
260.83330	348	
261.07244	164	1+
261.83175	198	
261.89189	142	
261.94134	138	
262.35643	146	
262.82995	728	1+
262.85197	108	
263.90185	126	
263.97755	564	1+
264.17062	110	
264.86315	168	
265.05937	270	
265.08732	266	1+
265.85604	148	
266.91941	134	
266.96621	270	1+
267.79570	662	1+
267.84389	296	1+
267.89656	122	
268.00395	178	
268.07634	134	
269.34486	146	
269.79989	892	1+
270.84860	164	
271.85045	536	
272.80108	196	
273.79244	1966	1+
273.85827	144	
273.88324	314	1+
274.81434	172	
274.95092	202	1+
275.81108	558	
276.36604	114	
276.81113	494	
276.85362	156	
277.80117	124	
278.81236	680	1+
278.82993	112	
278.86229	142	
278.91010	228	
279.09244	634	1+
279.80190	216	
279.82255	354	1+
280.03349	218	1+
280.14071	120	
281.79267	522	1+
281.86234	506	1+
281.92717	116	
282.15437	128	
282.93031	230	1+
283.04733	352	1+
283.78937	1676	1+
283.85158	174	
284.29237	452	1+
284.85788	204	
284.87853	140	
284.91691	172	
285.81610	146	
285.85480	118	
286.91971	586	1+
287.80844	520	1+
287.89050	172	1+
288.06318	106	
288.75818	118	
288.78754	998	1+
288.87316	554	1+
289.80618	144	
289.85691	382	1+
289.87686	490	1+
290.76273	150	
290.79917	1600	1+
290.85927	224	1+
291.80419	1346	1+
292.07348	146	
292.85956	382	1+
293.81970	126	
293.87537	134	
293.89143	162	
295.81013	1170	1+
295.86878	138	
296.81237	934	1+
296.87912	444	1+
297.79071	296	
297.86620	154	
298.79947	244	
298.93516	106	
299.78598	1130	1+
300.88348	142	1+
301.77974	114	
303.02028	134	
303.80827	250	
303.87614	228	1+
303.92570	188	1+
305.77208	122	
305.80450	116	
305.82250	120	
305.88077	122	
306.88296	476	1+
307.79926	2012	1+
308.05542	118	
308.28721	272	1+
308.89218	230	1+
309.82003	250	
309.94013	106	
310.30922	134	
310.80830	186	
310.81977	186	
310.87948	888	1+
311.73449	114	
311.86228	170	
312.80359	518	1+
312.87058	128	
313.88416	234	1+
314.82069	656	1+
315.04476	202	1+
316.76412	316	1+
316.89454	158	
317.87747	126	
317.89031	120	
317.95349	132	
320.72951	162	
320.76194	130	
320.80617	190	1+
320.83056	172	
321.79071	150	
321.87368	118	
323.23759	128	1+
323.75896	204	1+
323.88624	1096	1+
325.81342	118	
327.71488	296	1+
327.88999	114	
END IONS

###FS:    #m/z: 507.84605 #charge 1+
###MS: 37
###MSMS: 39
BEGIN IONS
TITLE=Cmpd 29, +MS2(507.8460), 28.2-35.2eV, 0.8min #39
RTINSECONDS=49.26
SCANS=37,39
PEPMASS=507.84605	1182964
CHARGE=1+
196.01600	712	1+
196.88706	236	1+
199.88831	246	
208.93827	568	1+
209.94303	488	1+
215.88348	216	1+
220.87809	226	
227.95557	322	1+
232.88430	262	
234.07388	488	1+
234.88205	288	1+
235.82538	160	1+
238.06458	630	1+
240.87347	346	1+
241.85531	884	1+
245.79350	190	1+
248.85204	462	1+
250.84467	176	1+
250.97211	990	1+
251.07397	546	1+
252.07856	394	1+
252.37839	268	1+
254.09422	202	1+
254.84666	210	1+
255.84982	150	1+
256.79114	258	1+
259.87384	698	1+
260.80500	216	
260.87991	524	1+
261.91788	326	1+
262.37876	240	
262.88371	604	1+
263.14429	244	1+
266.16847	272	
266.38231	252	
266.79452	178	1+
266.86128	552	1+
267.38041	406	1+
267.89955	350	1+
267.93164	282	1+
268.38226	276	1+
268.88697	228	
269.80814	338	1+
269.88240	216	
269.90236	314	1+
270.85666	824	1+
271.88984	242	
272.16533	126	1+
272.37427	444	1+
272.85232	2166	1+
272.88221	202	
273.90815	372	1+
273.96573	236	1+
274.07129	246	1+
275.81075	276	1+
276.03625	218	
276.79672	456	1+
276.91982	376	1+
278.83049	286	1+
278.85985	252	
279.07196	168	1+
279.98008	302	1+
280.37747	970	1+
280.39489	374	1+
280.80995	312	1+
280.85140	416	1+
280.88923	216	
281.38026	686	1+
281.87482	478	1+
282.03969	240	1+
282.12751	266	1+
282.51737	324	1+
282.83875	360	1+
282.85855	318	1+
282.87799	274	1+
284.79121	524	1+
284.87256	240	
284.99233	214	1+
285.37121	266	
285.79057	350	1+
285.87544	568	1+
286.12847	248	1+
287.84002	558	1+
288.86836	718	
289.39864	216	
289.53555	226	
289.88064	1508	
289.98333	170	1+
290.13097	528	1+
290.78175	420	1+
290.86420	5626	1+
291.78550	294	1+
291.84696	256	
291.93488	308	1+
291.98017	520	1+
292.80956	330	
292.98370	428	1+
293.12034	306	1+
293.35811	378	1+
293.87353	11016	1+
293.90846	222	
295.74164	154	1+
295.95812	212	
296.13269	246	1+
296.85628	418	
297.81605	418	
297.87951	286	
297.95675	210	
298.30308	470	1+
298.40439	234	1+
298.80232	330	1+
298.85022	712	1+
298.87919	804	1+
298.97320	290	1+
299.81461	514	1+
300.60072	202	1+
300.80001	210	
300.81619	334	1+
300.84489	1024	1+
300.85876	1338	1+
301.11450	158	1+
301.33984	354	1+
301.47123	266	1+
301.88161	490	1+
301.98547	206	1+
302.15769	272	1+
302.80026	320	1+
302.95589	280	1+
303.85452	290	
303.87822	228	
304.08153	126	1+
304.39685	420	1+
304.56778	140	1+
304.78213	396	1+
304.80170	386	1+
304.85045	1074	1+
305.05929	288	1+
305.78457	304	1+
305.82631	202	
305.85149	854	1+
306.38413	170	1+
306.87907	340	
307.89128	2320	
307.98093	220	1+
308.06720	258	1+
308.14433	1328	1+
308.82410	244	
308.84168	1202	1+
308.87997	3644	1+
308.97521	210	1+
309.06983	178	1+
309.33601	356	
309.39080	284	1+
309.87022	2272	1+
310.15605	1618	1+
311.07205	298	1+
311.31114	224	
311.34409	606	1+
311.39575	218	1+
311.83634	278	
311.88344	23266	1+
312.66464	96	1+
312.82285	276	
312.84138	244	
313.24538	110	1+
313.38719	220	1+
313.92046	394	1+
313.96859	254	
314.14173	216	1+
314.51911	84	1+
314.82442	314	
314.86630	2232	1+
315.37218	614	1+
315.83144	208	
315.94822	414	1+
316.44140	186	1+
316.81912	818	1+
316.83978	206	
316.86559	1418	1+
316.88878	946	1+
317.52017	270	1+
317.80479	290	1+
317.82359	510	1+
318.36900	478	1+
318.86013	1070	1+
318.88969	212	
318.93416	250	
319.31910	304	1+
319.89362	330	
320.83876	232	
320.88131	1040	1+
321.82731	494	1+
322.02758	326	1+
322.35078	576	1+
322.38726	286	1+
322.96649	202	
323.13616	150	1+
323.85808	252	
324.32991	218	
324.85995	220	
324.95158	238	1+
325.38817	386	1+
325.86552	356	
325.90190	1382	
325.95124	160	1+
326.82001	368	
326.87816	3336	1+
327.00999	352	1+
327.82007	310	
327.87870	2514	1+
328.11648	292	1+
328.16707	332	1+
328.37629	760	1+
329.11776	190	1+
329.86564	244	
329.89513	1108	
329.95234	280	1+
330.00585	222	1+
330.05395	206	1+
330.83532	372	1+
330.88124	1018	
331.07999	84	1+
331.32473	352	1+
331.72020	164	1+
331.89184	712	
332.36688	212	
332.39802	296	1+
332.87469	2206	1+
332.95768	272	1+
333.18186	204	
333.77491	236	
334.39505	348	1+
334.83414	1230	1+
334.88238	782	1+
334.90203	844	1+
334.93220	268	1+
335.12281	228	1+
335.80361	246	1+
336.05706	396	1+
336.17937	332	1+
336.34789	188	1+
336.80696	174	1+
336.86602	228	
337.12626	222	1+
337.18569	258	1+
337.28938	402	1+
337.88135	482	
338.87817	1684	1+
339.77878	386	1+
339.82569	576	1+
339.87934	1248	1+
340.38048	488	1+
340.61107	222	1+
340.90116	268	
341.33406	448	1+
341.40596	252	
341.87498	408	
341.94574	302	1+
342.86991	1090	1+
343.32097	304	1+
343.35586	210	1+
343.71382	550	1+
343.87470	952	1+
343.89069	308	
344.39516	438	1+
344.71843	472	1+
344.80836	168	1+
344.95629	236	1+
345.89826	676	1+
346.37893	144	1+
346.77515	254	
346.85925	488	1+
347.12603	326	1+
347.32342	452	
347.98056	314	1+
348.91312	258	
349.27743	244	
349.40886	256	1+
349.77803	512	1+
349.91531	488	1+
349.96561	204	
350.77976	354	1+
350.89065	950	1+
350.91521	310	1+
350.95892	206	
350.98236	396	1+
351.27158	272	1+
351.85549	340	1+
351.98710	280	1+
352.16535	280	1+
352.39370	264	1+
352.77349	884	1+
352.90948	762	
353.05735	268	1+
353.33536	304	1+
353.79214	432	1+
353.84700	1946	1+
353.91350	772	1+
354.03440	398	1+
354.79306	304	1+
355.04273	228	1+
355.43761	284	1+
355.77830	442	1+
355.89567	488	1+
355.99154	116	1+
356.36903	522	1+
356.39938	206	
356.71404	514	1+
356.83343	1148	1+
357.02455	278	1+
357.89858	436	1+
357.95128	240	1+
358.34222	234	1+
358.78716	204	
359.27194	406	1+
359.77446	590	1+
359.87665	306	1+
360.72722	230	
360.80726	248	1+
362.36448	346	
362.84999	284	1+
362.86825	454	1+
362.89615	218	
363.53861	148	1+
364.02681	220	1+
364.36271	784	1+
364.56698	212	1+
364.84647	270	
365.18561	350	1+
365.85791	276	
366.18992	196	1+
366.41690	214	1+
366.78955	228	
366.83976	4336	1+
367.06193	232	1+
367.70682	3212	1+
367.78667	368	
367.87272	494	1+
368.35081	428	1+
368.78571	246	
368.89468	398	1+
369.24492	232	1+
369.38091	370	1+
369.83622	636	1+
370.02472	384	1+
370.09706	186	1+
370.19278	380	1+
370.40553	300	1+
370.77806	1260	1+
370.91746	480	1+
371.72401	454	1+
371.76757	640	1+
371.86719	208	
372.27691	348	1+
372.79794	242	
372.85272	354	
372.89529	578	1+
373.72083	1120	1+
373.79449	246	
373.83611	952	1+
373.87447	286	
373.89901	500	1+
374.06564	212	1+
374.12142	196	1+
374.32453	232	1+
374.37772	268	1+
374.78841	906	1+
375.44108	256	1+
375.78990	740	1+
375.88861	628	1+
376.74152	530	1+
376.87255	630	1+
376.91035	264	1+
376.99149	188	1+
377.36260	442	1+
377.38738	384	1+
378.32745	338	1+
378.36488	370	1+
378.38837	316	1+
378.86136	240	
378.95017	268	1+
379.73570	210	
379.95267	196	1+
380.71642	496	1+
380.73632	418	
380.85577	394	
380.98927	234	1+
381.02252	230	1+
381.06096	210	1+
381.72720	418	1+
381.79531	904	1+
381.86215	294	
382.38817	670	1+
382.45620	90	1+
382.83599	294	
382.85809	856	1+
383.71500	246	1+
384.29210	272	1+
384.50971	148	1+
384.77292	394	1+
384.85022	9002	1+
384.89551	328	
385.04876	146	1+
385.38611	330	1+
385.89396	854	1+
385.94380	268	1+
385.97837	174	1+
386.80219	246	
387.12934	234	1+
387.35660	240	1+
387.39966	378	1+
387.72108	264	
387.77449	224	
388.23391	148	1+
388.25458	166	1+
388.68011	176	1+
388.79389	1046	1+
388.85117	268	
388.94956	278	1+
389.19948	518	1+
389.71854	694	1+
389.76308	342	1+
389.84987	364	
389.86744	614	
390.54434	228	1+
390.84430	3080	1+
391.00854	214	1+
391.38902	246	
391.74901	564	1+
391.80367	540	
391.83829	1884	1+
391.91357	312	1+
392.78496	224	
393.07590	388	1+
393.35318	228	1+
393.74164	592	1+
393.79951	2276	1+
393.97875	254	1+
394.73843	430	1+
394.83679	1032	1+
394.86089	986	1+
394.93528	206	1+
396.40644	374	1+
396.73542	596	
396.92971	226	1+
397.12086	190	1+
397.17766	226	1+
397.73665	460	
397.86565	914	1+
398.73277	366	
398.86885	616	1+
399.22483	212	
399.72195	632	1+
399.73354	202	
399.80992	398	1+
399.84213	582	1+
399.89931	494	1+
400.29339	170	1+
400.34056	338	1+
400.78273	282	1+
400.87714	292	
400.90271	320	1+
402.72800	206	
402.81440	298	1+
402.86666	4170	1+
402.89900	284	
403.74460	268	1+
403.81674	208	1+
403.87239	2796	1+
404.11732	184	1+
404.71503	166	1+
405.08917	312	1+
405.35507	168	1+
405.74964	274	1+
405.78669	624	1+
405.87207	1814	1+
406.65304	128	1+
406.80817	250	
407.74456	266	
407.82781	286	
407.86585	16216	1+
407.93108	386	1+
408.38775	236	1+
408.93303	272	1+
409.39178	164	1+
409.72755	1438	1+
409.81881	216	
410.08202	224	1+
410.36623	214	1+
410.40872	190	1+
410.61612	262	1+
410.66262	118	1+
410.76027	166	1+
410.92110	174	1+
411.27749	254	1+
411.32674	222	1+
411.61790	206	1+
411.81014	1962	1+
411.86603	1488	1+
411.97889	198	1+
412.01543	146	1+
412.07167	316	1+
412.21223	238	1+
412.36419	260	1+
412.73081	746	1+
412.84969	2010	1+
412.87103	1190	1+
413.07601	200	1+
413.42003	136	1+
413.77434	218	1+
414.97436	200	1+
415.86874	472	
415.97582	166	1+
416.84905	220	
416.87872	276	
417.39573	302	1+
417.81772	458	1+
418.34526	128	1+
418.85763	390	
420.24712	222	1+
420.73765	340	1+
420.84694	352	1+
421.17337	186	1+
421.88572	1894	1+
422.82175	228	
423.37492	426	1+
423.87210	500	
423.90271	352	1+
424.09697	260	1+
424.87215	356	
425.09751	188	1+
425.79813	204	
425.87990	580	
426.07451	214	
426.82834	226	
426.86246	3184	1+
426.93538	372	1+
427.73918	1444	1+
427.82555	206	
427.88380	1596	1+
428.05806	256	1+
428.24713	212	1+
428.74321	900	1+
428.80614	232	
428.85591	718	1+
428.88569	1386	1+
429.82880	580	
430.74341	1298	1+
430.86208	2426	1+
430.88628	390	
431.86793	1616	1+
432.38095	366	1+
432.69917	194	1+
433.38847	266	1+
433.84423	242	
433.87043	338	
434.03162	106	1+
434.76207	246	1+
434.82623	344	1+
434.88697	212	
435.86197	650	1+
435.88838	432	1+
438.37189	342	1+
439.37218	268	1+
439.89381	1452	1+
439.93419	214	1+
440.27049	210	1+
444.12965	320	1+
444.36726	406	1+
444.87366	3234	1+
445.74039	342	
446.07846	236	1+
446.20989	310	1+
446.76670	224	
446.80537	210	
447.83095	384	1+
447.90033	244	
448.75168	292	1+
448.89221	286	
449.33585	214	1+
449.82474	460	1+
449.88274	590	
450.74561	326	
450.77498	334	
450.82363	318	1+
450.87419	682	1+
451.77854	206	
451.90154	194	1+
453.87091	290	
454.64484	230	1+
456.71363	246	
457.90484	1146	1+
458.70595	266	1+
459.65122	252	1+
459.90132	232	
460.76239	276	1+
462.88425	820	1+
462.98288	122	1+
464.14918	178	1+
465.78940	362	1+
466.12815	156	1+
466.79384	224	1+
467.88651	2080	1+
468.78166	788	1+
470.77542	240	1+
471.24229	204	1+
476.65445	284	1+
476.72280	236	
480.92316	284	1+
484.67955	298	1+
485.83964	726	1+
485.89850	1070	1+
486.80187	444	1+
487.07084	244	1+
488.79605	340	1+
489.45147	252	1+
491.67817	352	1+
493.23359	176	1+
493.78852	280	1+
494.72934	192	1+
495.20891	208	1+
499.73409	720	1+
500.80718	332	1+
501.11189	220	1+
501.67605	306	1+
502.15109	294	1+
502.23495	184	1+
502.67717	212	1+
502.76930	118	1+
502.80783	226	1+
503.15698	194	1+
503.45150	230	1+
504.70970	170	1+
504.74274	200	1+
504.80783	350	1+
505.69135	234	1+
505.85756	148	1+
505.90342	314	1+
506.25233	158	1+
506.39832	286	1+
506.66528	198	1+
506.74789	216	1+
506.80040	274	1+
507.12119	132	1+
507.25449	110	1+
507.40032	194	1+
507.86952	256	1+
508.45510	198	1+
508.62109	226	1+
509.11245	192	1+
509.28818	278	1+
509.46060	124	1+
509.86108	1064	1+
511.67616	202	1+
511.70978	294	1+
512.68261	138	1+
512.71311	230	1+
END IONS

###FS:    #m/z: 336.94620 #charge 1+
###MS: 37
###MSMS: 40
BEGIN IONS
TITLE=Cmpd 30, +MS2(336.9462), 28.0-35.0eV, 0.9min #40
RTINSECONDS=50.032
SCANS=37,40
PEPMASS=336.94620	682498
CHARGE=1+
177.41380	124	
182.87093	202	
187.87132	134	
189.86710	282	
192.88938	164	
196.88121	534	1+
201.87723	118	
203.87871	156	
205.93557	286	1+
206.97268	134	
207.87220	128	
208.04834	144	
209.88071	1198	1+
209.94751	226	
210.88363	988	1+
211.94496	9436	
212.01099	114	
212.87929	6832	1+
212.94624	390	
212.99184	136	
213.94020	4972	1+
214.87861	544	
214.89335	312	
215.01321	142	1+
215.88504	3094	1+
215.93830	798	
217.83409	356	1+
217.93364	200	
218.88712	146	
222.97624	192	
223.96079	660	1+
226.38870	170	
226.89509	438	
226.94988	246	
227.89457	240	
227.95635	138	
228.79159	262	1+
228.89578	1928	1+
228.93461	120	
229.95573	9430	
230.88953	10386	1+
230.91918	198	
230.96078	282	
231.95025	3642	1+
232.36356	134	1+
232.82907	264	
233.39938	236	
233.82637	534	1+
233.86775	126	
233.89710	1566	1+
233.91598	130	
233.94918	432	
234.94355	202	
235.79012	312	1+
235.89563	406	
235.94077	130	
236.82988	178	
236.98367	138	
237.89948	128	
238.79309	278	1+
240.97191	134	
243.78055	284	1+
244.12594	114	
245.03733	124	
246.90467	580	
246.97954	390	
247.96581	2172	
248.90001	3546	1+
249.40700	150	
249.79558	246	1+
249.83240	120	
249.96177	568	
250.02107	122	
250.82990	700	1+
250.94263	218	
250.96965	282	
251.07183	494	1+
251.79063	134	
251.83320	466	1+
251.95982	238	
252.97079	5384	1+
253.16683	152	
253.83157	258	1+
253.85556	236	1+
253.90584	2224	1+
254.96595	2680	1+
255.07521	442	
255.10101	122	
255.78408	534	1+
256.91163	142	
256.98564	132	
257.34476	130	
257.84734	142	
257.91154	256	
258.38078	116	
258.84475	322	1+
258.89163	508	1+
258.96126	130	
259.82381	436	1+
260.08323	214	1+
263.80839	126	
263.82797	210	
263.84852	240	
265.08612	140	
265.85767	448	1+
265.88547	152	
265.98395	124	
265.99982	166	
266.84262	124	
266.88713	162	
267.01886	124	
267.34553	292	1+
267.51117	120	
267.84198	292	
268.84115	546	
269.79574	516	1+
269.84528	786	1+
270.98207	444	
271.80403	356	1+
271.89704	140	
271.91687	884	1+
272.04456	120	
272.41655	144	1+
272.89481	146	
272.97592	508	
273.79393	1142	1+
273.84948	130	
274.94403	150	
275.80563	172	
275.86693	146	
275.93264	182	1+
276.79794	202	
276.81913	134	
276.85342	148	
277.81143	132	
277.83694	604	
277.85272	172	
278.80093	224	
278.83426	1022	1+
278.88098	188	1+
279.02722	120	1+
279.80148	200	
279.94246	344	1+
280.36145	158	
280.79339	438	1+
280.81019	178	
280.87161	144	
282.85969	158	
283.14156	274	1+
283.78784	984	1+
283.92680	134	
284.86961	118	
285.00159	324	1+
285.54684	116	
285.85321	294	
285.88522	206	1+
285.90558	222	1+
286.84917	1368	1+
287.81297	500	1+
287.85056	884	1+
288.91045	184	
289.85780	354	1+
290.97314	134	1+
291.80585	892	1+
291.85549	140	
292.43737	160	
292.86235	568	1+
292.88080	168	
293.07104	138	
293.89843	320	1+
293.99648	322	
294.04698	188	1+
294.10684	236	1+
294.28410	168	1+
294.82397	122	
294.84754	354	1+
295.87369	250	1+
295.99436	140	
296.05318	288	1+
296.80857	974	1+
296.92224	266	1+
297.81578	508	1+
297.84070	152	
297.97217	268	1+
299.78392	146	1+
299.86924	218	1+
300.84325	140	
301.41778	264	1+
301.91863	238	1+
302.82116	140	
302.86568	128	1+
302.88680	122	
303.80748	282	1+
305.13737	250	1+
305.77622	176	
305.87490	340	1+
307.08317	136	
307.80665	300	1+
307.88536	226	
308.88425	186	
308.91836	182	1+
309.81702	252	
309.87331	240	
310.72060	130	
310.87617	1334	1+
310.96173	130	
311.72012	132	
311.87874	1016	1+
312.22841	114	
312.97420	118	
313.82258	382	1+
314.82160	258	1+
314.89180	290	1+
315.71304	124	
315.85634	186	
316.85114	126	
316.92129	124	
317.88032	138	
320.11329	178	1+
320.75413	162	
320.84023	134	
320.89470	136	
323.13798	200	1+
323.24036	138	
323.81803	130	1+
323.83568	128	
324.89292	766	1+
325.72412	198	1+
325.76275	154	
325.86492	140	1+
326.28226	150	
326.89250	182	
327.71456	234	1+
327.83059	354	1+
328.88741	260	
329.86419	118	
329.89312	136	
329.95118	254	1+
330.80935	126	
330.88894	444	1+
331.86438	310	1+
333.77564	124	
335.32923	276	1+
335.88423	188	
336.40672	162	1+
337.38223	248	1+
337.82817	150	
338.75857	272	1+
338.83501	114	
338.87533	130	
338.96792	264	1+
339.82914	572	1+
339.89232	266	1+
340.84423	116	
340.90250	232	1+
341.10546	122	1+
341.71897	120	
END IONS

###FS:    #m/z: 322.93119 #charge 1+
###MS: 41
###MSMS: 42
BEGIN IONS
TITLE=Cmpd 31, +MS2(322.9312), 28.0-35.0eV, 0.9min #42
RTINSECONDS=53.7085
SCANS=41-42
PEPMASS=322.93119	5451774
CHARGE=1+
94.27563	108	
131.77904	108	
180.40295	106	
189.86260	146	
190.89452	150	
191.85930	422	
192.88989	424	1+
196.88410	522	1+
199.88445	104	
201.04645	212	
205.94813	998	1+
207.97258	168	1+
209.94050	142	
210.88132	128	
211.89651	128	
212.87867	638	1+
212.89429	124	
214.88915	730	1+
217.99804	110	
221.94575	200	
222.95419	1380	1+
222.99955	188	1+
223.78933	124	
223.95895	886	1+
225.48348	116	
227.79128	154	
227.95631	188	
228.84180	222	1+
228.89351	154	
228.93394	210	
229.89741	120	
230.88738	1032	1+
231.87496	162	
231.90651	130	
234.88007	286	1+
235.82242	144	
236.86255	116	
237.79215	312	1+
238.02684	144	
238.14467	106	
238.90265	194	1+
238.94383	240	
239.07157	158	
239.78769	1510	1+
240.07671	122	
240.82322	426	1+
240.94007	2686	
240.96372	336	
241.03392	180	1+
241.88271	116	
241.90255	206	
241.93966	10694	1+
242.82336	684	1+
242.94188	7552	1+
243.87961	254	1+
244.08935	136	1+
244.78433	268	1+
244.86049	140	
244.91535	238	
244.93912	2094	1+
245.03619	110	
246.85253	400	1+
246.97645	796	1+
247.85327	264	1+
248.03137	150	
248.80013	128	
248.83354	118	
248.89961	146	
248.98008	140	
249.03641	260	
249.15449	134	
249.90650	112	
249.96884	566	1+
251.05995	196	1+
251.33088	104	
252.07693	108	
252.09096	194	1+
252.35392	100	
252.79034	326	1+
253.83605	602	1+
253.91594	192	1+
254.83849	366	1+
254.87908	196	1+
255.45125	196	1+
255.78479	262	
256.32557	102	
256.78132	244	
257.03083	154	
257.79816	1160	1+
257.85613	108	
258.83358	224	1+
258.90869	122	
259.33688	496	1+
259.85400	108	
260.33832	322	1+
260.83399	246	
260.86700	104	
261.03608	178	1+
261.35802	164	
261.82967	1284	1+
262.34811	268	1+
262.91640	130	
263.84937	112	
263.97535	108	
264.48891	132	
264.97486	112	
265.02141	282	1+
265.06460	298	1+
265.08445	100	
265.79870	198	
265.85116	142	
266.26229	152	
266.81141	122	
266.86355	170	
266.90816	204	1+
267.70585	102	
267.79651	250	
267.84136	168	
268.79775	158	
268.86277	274	1+
268.95490	106	
268.99615	164	
269.78108	98	
269.80009	536	1+
270.84467	1162	1+
271.15455	100	
271.34431	234	1+
271.36161	188	
271.79767	460	1+
271.84640	978	1+
273.79406	1746	1+
273.86132	194	
273.89447	182	1+
273.92965	282	1+
274.03120	104	
274.85776	122	
275.80914	858	1+
275.84877	522	1+
276.07575	100	
276.39586	104	
276.85177	442	1+
277.13899	174	1+
277.92009	184	
279.09269	290	
279.79831	128	
279.82153	190	
279.90173	168	
280.09693	128	
280.79322	332	
280.81096	120	
280.86499	138	
280.95201	104	
281.79398	258	
281.87131	120	
282.80031	152	
282.86329	458	1+
283.00266	104	
283.07087	326	1+
283.78800	1860	1+
283.82703	106	
283.84778	134	
284.29254	176	
284.42378	132	
284.80575	108	
284.87790	292	1+
285.16286	102	
285.85329	238	1+
286.92169	218	
287.81520	194	
287.88077	168	
287.90066	140	
288.79405	106	
288.84986	132	
288.86220	134	
288.90613	278	1+
289.78813	1232	1+
289.88279	152	
289.93027	202	1+
290.86154	694	1+
291.80366	1614	1+
291.88496	140	
293.80739	418	1+
293.85252	158	
294.85459	234	
294.87199	136	
295.52374	102	
295.88495	248	1+
296.80961	652	1+
297.06594	146	
297.79234	162	
298.16045	110	
298.74065	118	
298.81261	332	1+
298.83009	148	
299.05755	132	1+
299.78582	892	1+
299.93683	122	
300.80563	194	
301.15031	98	
301.79470	152	
301.86940	138	
302.24919	160	
302.74818	252	1+
303.80953	100	
303.88861	104	
304.83262	220	1+
305.80181	450	1+
305.87555	124	
306.88389	888	1+
307.79838	1148	1+
307.88782	638	1+
308.29127	328	1+
308.83166	142	
309.81450	514	1+
309.88961	122	
310.30730	246	
310.46579	104	
310.88046	258	
311.72138	136	
311.81076	230	
311.87680	836	1+
312.80568	360	
312.82753	228	
313.80626	196	
314.81983	730	1+
314.93867	128	
316.81865	110	
318.87120	198	1+
319.81957	126	
320.34141	100	
322.82636	144	
322.97991	106	
323.88328	142	
324.76525	108	
324.82611	138	
324.89290	836	1+
325.80853	214	
326.71113	234	1+
326.75221	272	1+
326.96719	184	1+
END IONS

###FS:    #m/z: 340.94093 #charge 1+
###MS: 41
###MSMS: 43
BEGIN IONS
TITLE=Cmpd 32, +MS2(340.9409), 28.0-35.0eV, 0.9min #43
RTINSECONDS=54.4805
SCANS=41,43
PEPMASS=340.94093	4066128
CHARGE=1+
183.86785	128	
189.86088	282	1+
190.93444	162	
192.92968	322	
196.88346	332	1+
205.95246	504	1+
207.87202	136	
208.87089	154	
208.96115	246	1+
210.88649	142	
210.93820	734	1+
212.88132	632	
213.87834	910	1+
213.93954	2864	1+
214.89487	314	
214.95261	138	
215.88729	3310	1+
215.93776	666	1+
217.41465	120	
217.85438	356	1+
217.88252	814	1+
217.93725	176	
218.91505	156	
219.88142	158	
220.81659	184	1+
220.88122	180	
221.88871	144	
221.94800	122	
223.88882	162	
223.94553	358	1+
223.95888	754	1+
225.88271	128	
226.94717	200	
227.78781	146	
227.95328	364	1+
228.89075	134	
228.93823	192	
230.79285	164	
230.88806	3234	1+
231.88992	2002	1+
231.95033	2910	1+
232.09205	138	
232.14857	170	1+
232.49827	270	
233.89840	2082	1+
233.94916	624	1+
235.82787	126	
235.86720	562	1+
235.89115	698	1+
236.43648	150	
236.82278	108	
237.13748	172	1+
237.89148	364	1+
238.05202	212	1+
238.21486	118	
239.00339	118	
239.44116	164	
239.78647	672	1+
239.96089	390	1+
240.22891	186	1+
240.84576	130	
240.89828	152	
240.96316	334	1+
242.05511	132	
242.79001	130	
242.93853	238	1+
243.88844	144	
244.78809	108	
244.84342	130	
244.92996	208	1+
245.79387	130	
245.88937	202	
246.95638	380	1+
246.97541	344	1+
247.41790	112	
248.03722	124	
248.90074	1296	1+
249.90354	744	1+
249.96008	1146	1+
250.89645	148	
251.78843	274	1+
251.90583	126	
252.26534	114	
253.78679	132	
253.83807	126	
253.90419	694	1+
253.97349	154	
254.90609	484	1+
254.94516	266	1+
254.96546	1778	1+
255.07483	212	
255.99427	140	
256.07736	212	
256.78392	158	
256.84456	120	
256.88538	154	
256.91380	372	1+
256.96490	232	
257.40607	108	
257.79890	502	1+
257.96585	130	
258.02744	114	
258.12082	118	
258.84621	174	
258.88721	142	
258.90661	264	1+
259.84138	430	1+
259.95733	204	
260.84343	356	1+
261.78967	126	
261.95082	192	1+
262.81901	156	1+
262.98215	200	1+
263.02477	214	
263.84627	144	
264.93740	124	
266.14416	142	
266.84235	276	1+
266.96064	128	
267.13576	124	
268.82931	146	
268.84747	246	1+
268.91360	344	1+
268.95944	142	
269.79967	752	1+
271.84771	328	1+
271.87053	128	
272.80974	370	1+
272.93276	236	
272.98035	436	1+
273.79383	370	1+
273.81589	250	1+
273.87888	128	
273.91395	180	1+
274.03869	114	
274.84512	666	1+
274.86158	204	
275.81077	500	1+
275.84698	492	1+
275.94904	258	1+
276.89541	114	
277.87340	190	1+
278.84359	140	
279.27776	120	
279.79066	478	1+
279.83278	206	1+
279.85184	134	
279.96235	362	1+
282.79965	382	1+
282.86260	140	
283.12741	214	1+
283.15242	112	
283.35449	214	
283.78546	146	
283.85262	312	1+
283.99145	216	1+
286.09488	112	
286.91761	136	
287.79160	322	
287.80754	122	
287.86512	126	
287.90717	242	1+
288.79374	182	
289.78858	748	1+
289.85790	118	
289.88200	148	
290.81295	202	
290.87199	530	1+
291.80482	844	1+
291.82341	136	
292.43791	316	
292.76732	136	
292.86014	110	
293.07015	126	
293.81347	112	
294.28343	134	
294.38191	142	
294.81606	112	
294.84188	118	
295.80578	590	1+
295.90805	110	
295.98936	138	
296.85218	286	1+
296.87953	126	
297.07633	154	
297.79298	472	1+
297.80676	470	1+
298.01888	114	
298.82522	188	
298.96308	130	
299.78224	314	
299.87046	138	
300.85163	120	
300.86540	124	
300.88253	134	
301.81490	150	
301.88053	368	1+
302.17196	118	
302.81078	148	
303.80836	512	1+
303.93959	258	1+
304.88818	294	1+
304.92361	172	
306.75284	176	1+
306.88104	170	
307.28769	446	1+
307.30554	168	
307.79650	626	1+
307.88489	674	1+
308.81665	246	1+
308.87185	160	
310.80772	408	1+
310.82962	132	
310.87604	464	
311.06942	146	
311.74256	138	1+
311.88629	426	1+
312.00992	124	
312.74782	112	1+
312.82971	242	1+
312.87152	256	
313.87882	226	
314.81814	156	
315.77183	116	
315.88163	118	
316.81314	140	
319.76301	114	
319.87412	124	
320.17743	110	
321.81523	178	
321.89357	380	1+
323.76316	140	
324.89352	436	1+
326.87973	142	
327.03419	122	
327.71221	110	
327.81812	464	1+
328.81794	312	1+
328.88737	346	
329.19051	126	
329.87295	116	
330.81616	1140	1+
330.87128	128	
330.95318	156	1+
333.80344	110	
333.86578	176	1+
339.71681	238	1+
339.82500	124	
341.90057	162	
342.90628	320	1+
343.83128	120	
345.72535	208	
345.86234	124	
END IONS

###FS:    #m/z: 363.95698 #charge 1+
###MS: 41
###MSMS: 44
BEGIN IONS
TITLE=Cmpd 33, +MS2(363.9570), 28.0-35.0eV, 1.0min #44
RTINSECONDS=55.2525
SCANS=41,44
PEPMASS=363.95698	2866044
CHARGE=1+
182.86905	572	1+
185.86765	154	
187.86941	300	1+
187.88718	124	
189.86343	3056	1+
190.93401	264	1+
191.85855	2914	1+
193.85443	148	
194.88764	180	
196.88473	924	1+
198.03056	132	
200.87913	198	
200.94495	150	
202.94479	126	
203.93151	126	
205.88069	152	
207.40773	248	
207.87359	1150	1+
207.94878	214	
208.88784	172	
208.94123	232	
209.86845	686	
209.94352	3078	1+
210.88372	2232	1+
212.87947	17834	1+
212.90532	146	
212.99835	140	
213.24514	106	1+
213.90215	136	
215.40879	430	1+
216.42574	188	
216.88745	142	
218.91223	538	
219.86598	336	1+
222.95202	3174	1+
224.83476	136	
224.94889	4892	1+
225.88652	226	
226.86712	206	
226.89579	188	
226.94752	19440	1+
227.00081	142	1+
227.22685	156	1+
227.78870	512	1+
228.22306	184	1+
228.35936	154	1+
228.89485	3502	1+
228.94264	21192	1+
229.17062	146	
229.19283	90	1+
229.24744	98	1+
229.82411	260	1+
230.79340	288	1+
230.82559	168	1+
230.89025	22616	1+
231.02359	200	1+
231.33998	182	1+
232.75419	144	
232.88548	2676	1+
233.57367	90	1+
233.90465	162	
233.92580	500	1+
234.88153	1194	1+
235.12527	184	
235.81993	162	
235.85100	198	
239.42813	352	
240.00616	318	1+
240.82650	448	1+
240.94172	1050	
240.96272	1898	1+
241.93988	2344	1+
242.82001	182	
242.94200	1430	1+
242.95772	1570	1+
243.82496	154	
244.10684	112	1+
244.78939	168	
244.82059	264	
244.95813	9482	1+
245.83602	350	1+
245.94315	762	
246.80186	304	1+
246.90546	1786	1+
246.95361	10088	1+
248.06042	276	1+
248.80006	512	1+
248.90089	6572	1+
249.06258	240	1+
249.94417	496	1+
250.89626	1884	1+
250.94556	380	1+
250.96912	434	1+
251.06959	206	
251.92372	128	
252.88980	184	
253.83913	240	
253.90589	1458	1+
254.78669	290	1+
254.82634	302	1+
255.09702	216	
255.85549	124	
257.08484	162	
257.79686	338	1+
257.92959	256	1+
258.09774	132	
258.83288	534	1+
258.97455	390	
259.97410	432	
260.85031	298	1+
260.96852	982	1+
261.82949	324	
262.78068	260	1+
262.82964	842	1+
263.83306	512	1+
263.97902	240	
264.11943	316	1+
264.96091	256	
265.08682	158	
265.85374	286	1+
265.90572	166	
265.97575	474	1+
266.05532	198	1+
266.38755	128	
266.41379	142	
266.48898	126	
266.78837	142	
266.81203	326	1+
266.85812	164	1+
267.10371	128	
267.77733	194	
267.90874	142	
267.97271	1090	1+
268.87066	218	1+
268.92701	136	
268.95741	308	
269.79788	888	1+
269.96886	2184	1+
270.84951	126	
271.09498	150	
271.84184	342	
271.91717	974	1+
272.84700	218	
272.95418	154	
273.00756	224	1+
273.79475	600	1+
273.84548	154	
273.91388	270	
275.84820	412	1+
276.35233	210	
276.85240	300	1+
277.08538	196	
277.88988	124	
277.95789	250	1+
278.50732	170	
278.79581	256	
278.86306	152	
279.10154	268	1+
279.25465	148	1+
279.79838	410	
280.00357	318	1+
280.79245	1424	1+
280.83488	134	
281.00659	258	1+
281.85637	158	
281.88778	242	1+
281.98630	200	
282.80709	352	
282.85892	144	
282.98638	472	1+
283.42828	346	1+
283.78986	328	1+
283.84951	1678	1+
283.98851	362	1+
284.13687	214	1+
284.38810	260	1+
284.82599	268	
284.89620	136	
285.11193	162	
285.84587	3228	1+
285.93787	298	1+
286.79338	190	
286.88190	132	
287.87712	130	
288.79304	188	
289.82527	134	
289.87994	478	1+
290.78808	334	
290.86139	132	
291.78616	148	
291.80333	172	
291.97983	132	
292.44497	148	
292.86403	204	
293.44015	134	
293.86688	366	1+
293.99990	166	1+
294.81076	130	
294.86651	232	1+
294.92632	204	
295.85422	350	1+
296.60663	100	1+
296.80806	716	
297.80202	2654	1+
297.90741	184	1+
298.80442	2264	1+
298.88195	282	1+
299.40166	156	
299.86163	176	
299.97242	128	
300.80645	710	1+
301.03744	152	
301.36675	164	
301.86004	1502	1+
303.80731	2240	1+
303.85622	4916	
303.94436	204	
304.68430	146	
305.01592	256	1+
306.88768	154	
307.13245	244	
307.76201	134	
307.77966	126	
307.89041	206	
308.29628	180	
308.80639	264	
308.84212	156	
308.88225	124	
309.86870	220	
309.88918	270	
310.87865	364	
311.12601	256	1+
311.85941	174	
311.88278	256	
312.86909	156	
313.02488	226	1+
313.86908	146	
313.88971	424	1+
314.81594	440	1+
314.86039	202	1+
315.75787	184	1+
316.81246	806	1+
317.12768	242	1+
318.83554	134	
318.88389	544	1+
318.93458	416	1+
319.77038	140	
319.82601	304	
319.88627	380	1+
320.82954	134	
321.75914	386	1+
321.81818	1368	1+
321.86675	834	1+
321.92381	648	1+
322.89639	128	
322.92793	550	1+
324.03476	142	
324.06159	154	
324.58592	128	
324.87883	174	
325.14175	148	
325.76858	160	1+
325.90379	192	1+
326.87284	2022	1+
327.71034	288	1+
328.78667	222	1+
328.88627	298	
328.93039	134	
329.81604	210	1+
329.86530	294	1+
331.75608	186	1+
333.15201	186	1+
335.02862	176	1+
335.83451	154	
336.71294	164	1+
336.94522	1128	1+
337.71214	188	1+
337.83393	592	1+
338.87258	150	
339.82772	1472	1+
339.98884	142	
340.94048	992	1+
341.74986	126	
342.71087	354	1+
343.71019	232	1+
344.83604	222	
345.72846	480	1+
345.86365	194	1+
346.55783	140	1+
348.72417	178	
350.76507	260	1+
352.88433	254	1+
353.76269	208	
353.79470	254	1+
355.70809	186	
355.73250	184	1+
355.77553	296	1+
358.76327	184	1+
358.78771	140	
359.71072	158	
360.11086	188	1+
360.87292	182	1+
361.71401	762	1+
362.76300	136	
362.84763	252	1+
363.75483	146	
364.72029	482	1+
365.71104	226	1+
366.03055	190	1+
367.77294	360	1+
367.89719	126	
368.75327	196	
368.77429	294	1+
END IONS

###FS:    #m/z: 322.93100 #charge 1+
###MS: 45
###MSMS: 46
BEGIN IONS
TITLE=Cmpd 34, +MS2(322.9310), 28.0-35.0eV, 1.0min #46
RTINSECONDS=58.934
SCANS=45-46
PEPMASS=322.93100	5451512
CHARGE=1+
66.37964	120	
189.85940	164	
191.86065	124	
192.88963	664	1+
194.88763	120	
196.88391	504	1+
205.94813	572	
205.97291	320	1+
208.89259	124	
209.94228	142	
210.88245	214	
211.13957	118	
211.47895	110	
211.90589	154	
212.88227	770	1+
212.89443	258	
214.87254	172	
214.89490	454	
215.89710	214	
216.89210	154	
218.86525	126	
218.88950	142	
220.86256	110	
220.88544	128	
221.94554	130	
222.95511	1418	1+
223.95944	860	1+
224.82031	164	
225.46876	110	
225.88642	272	1+
226.33761	170	
227.95580	254	
228.79017	110	
228.90643	130	
230.84671	232	1+
230.88950	1008	1+
233.90379	256	1+
234.79156	206	1+
234.82157	412	1+
234.84239	166	
234.88445	148	
237.12815	126	
237.79243	214	
237.87672	126	
238.80311	264	1+
238.83023	178	
238.93890	226	
239.07844	290	1+
239.78814	1362	1+
239.89892	296	1+
240.82484	350	1+
240.94068	4486	
240.96108	342	
240.97694	122	
241.55965	124	
241.79768	250	1+
241.89317	146	
241.94208	3086	
242.81937	542	1+
242.89616	238	1+
242.94140	9910	1+
243.82250	380	1+
243.87795	166	
244.02475	134	
244.93945	2384	1+
245.79484	130	
246.02247	106	
246.97586	1226	1+
246.99492	246	1+
248.84933	312	1+
248.89896	392	1+
249.47186	246	1+
249.94091	106	
250.02181	178	1+
250.89901	622	1+
250.94771	128	
251.07388	136	1+
251.92674	238	
253.79484	138	
253.87462	250	1+
254.02148	174	1+
254.79018	110	
254.84515	150	
255.78214	132	
255.80528	166	
256.78776	158	
256.90867	146	
257.52019	112	
257.79981	856	1+
257.91730	118	
258.83390	244	
259.83830	194	
260.33904	508	1+
260.83640	346	
261.51383	142	
261.79996	134	
261.83452	272	
262.37840	108	
262.83451	254	
262.86291	150	
263.83299	292	1+
263.90847	112	
263.97598	648	1+
264.80943	108	
265.85889	192	
266.84280	376	1+
266.91666	112	
267.85765	318	1+
267.97279	160	
268.79484	878	1+
268.91369	126	
268.96066	112	
269.00109	112	
269.44874	116	
269.46670	106	
269.79829	614	1+
270.03261	120	
271.79893	666	1+
271.81890	138	
271.84426	328	
271.86090	148	
272.84939	442	
273.79380	1694	1+
273.81667	146	
273.85964	338	1+
274.06236	108	
274.81863	168	
275.80812	1594	1+
275.94110	136	
276.83851	322	
276.85296	274	1+
276.89204	120	
276.92244	120	
276.97516	126	
278.03241	182	1+
278.84490	122	
278.86927	322	1+
279.09155	562	1+
279.80606	344	1+
279.92776	260	1+
280.14265	178	
280.25994	130	
280.28951	112	
280.79112	162	
281.79543	250	
281.81752	172	
281.98636	124	
282.03530	122	
282.35445	286	1+
282.79967	186	
282.82114	134	
282.85900	146	
282.88467	142	
282.93083	166	
283.07004	148	
283.78739	1448	1+
283.82109	190	
283.85232	254	
283.86868	280	1+
284.29510	266	1+
284.84805	148	
284.97463	170	
285.40219	110	
285.82744	128	
286.91921	366	
288.78601	1206	1+
288.94026	130	1+
289.78825	1042	1+
289.80927	342	
289.88048	302	
289.91957	110	
290.85602	298	
291.80289	2092	1+
292.05807	138	
294.81539	132	
294.85523	188	
294.88465	268	1+
296.80322	1030	1+
296.82453	318	1+
296.85393	146	
296.86591	284	1+
297.79137	242	
297.88407	148	
298.82668	330	1+
299.00566	132	1+
299.78388	1218	1+
299.86478	240	1+
302.78788	314	1+
302.84170	122	
302.88058	130	
304.80768	124	
304.88243	152	
304.92545	186	1+
304.94811	128	
305.80757	202	
305.87303	198	
306.28112	128	
306.80241	132	
306.87964	896	1+
307.02909	224	1+
307.79990	1816	1+
308.02499	188	1+
308.30481	136	
308.83265	108	
309.29902	230	
309.81451	682	1+
310.30949	208	
310.88093	528	1+
311.76039	216	1+
311.80780	152	
311.86956	322	1+
312.80546	664	1+
312.87508	230	1+
314.05754	132	
314.82027	744	1+
314.86936	194	
315.49695	110	
318.74233	118	
318.88653	126	
318.94267	122	
319.86802	110	
319.89141	116	
320.76257	148	
320.82511	114	
322.95796	144	
323.89068	160	
324.75121	122	
324.78250	172	1+
324.89466	536	1+
324.95718	122	
325.83532	218	1+
326.81873	176	
326.89506	238	1+
327.82587	122	
END IONS

###FS:    #m/z: 340.94086 #charge 1+
###MS: 45
###MSMS: 47
BEGIN IONS
TITLE=Cmpd 35, +MS2(340.9409), 28.0-35.0eV, 1.0min #47
RTINSECONDS=59.707
SCANS=45,47
PEPMASS=340.94086	3605288
CHARGE=1+
189.86071	244	1+
191.92664	302	1+
192.88789	380	1+
192.92884	260	1+
196.88226	278	1+
205.95269	186	
208.95722	162	
209.89704	130	
209.93615	666	1+
210.88205	176	
210.93810	556	1+
212.87929	518	
213.88126	472	
213.93967	3922	1+
214.87718	358	
214.89300	342	
215.88683	3000	1+
215.93712	752	1+
217.85885	224	
217.88208	964	1+
220.96584	144	
221.89238	112	
222.89205	162	
222.95411	222	
223.95835	390	
225.80818	110	
225.88551	162	
225.95218	154	
226.39496	180	
226.89597	160	
226.97162	114	
227.78968	206	1+
227.89043	334	1+
228.94662	626	1+
230.88853	3106	1+
231.83077	282	1+
231.89058	1738	1+
231.95028	2934	1+
231.98695	164	
232.83436	226	1+
233.32931	118	
233.89694	1836	1+
233.94794	624	
234.52245	116	
235.84106	142	
235.86923	114	
235.89532	590	
235.94770	172	
236.04747	326	1+
236.88910	692	1+
238.85253	136	
239.79375	164	
239.89143	178	
239.90326	148	
239.95901	156	1+
240.22961	144	
240.37821	112	
241.88236	238	1+
241.94226	406	1+
242.00393	216	1+
243.89678	238	1+
243.92584	122	
244.95895	172	
246.97475	542	1+
248.89823	1356	1+
249.13553	264	1+
249.90028	876	1+
249.94114	148	
249.96113	1108	1+
250.98940	120	
251.70479	122	
251.78562	148	
251.91766	270	1+
251.93366	134	
251.96565	128	
251.99726	110	
253.84049	180	
253.90645	166	
253.96309	138	
254.90707	318	
254.96611	1902	1+
255.07756	136	
255.37545	150	1+
255.80474	134	
255.85155	404	1+
256.31549	112	
256.91333	500	1+
256.96169	684	1+
257.79914	286	
257.94002	154	
258.01871	116	
258.03307	184	1+
258.79608	126	
258.85021	214	
258.91151	356	1+
259.84414	324	1+
259.95469	338	1+
262.13988	182	1+
262.84127	478	1+
263.01852	130	
263.07504	292	1+
264.79720	124	
267.00300	142	
267.10284	248	
267.13535	156	
268.79411	468	1+
268.86122	136	
269.00466	216	
269.34684	166	
269.79751	398	1+
269.83934	154	
270.50970	112	
271.38911	114	
271.77314	126	
271.79652	308	
271.85589	308	1+
272.79127	1136	1+
272.91659	238	
272.93830	188	
272.97982	230	1+
273.79392	998	1+
273.91310	232	
274.85678	364	1+
274.89778	308	1+
276.81186	166	
277.85605	112	
277.96556	124	
278.81363	128	
278.86345	218	
279.14915	128	
279.79454	300	1+
280.92917	142	
281.04253	180	1+
281.96432	116	
282.80609	220	
282.86123	222	
283.00688	128	
283.35695	168	1+
283.78904	298	
283.85333	140	
284.78861	152	
284.80255	126	
284.82392	112	
286.87667	122	
288.87300	112	
289.78981	414	
289.85474	372	1+
290.78816	354	
291.80585	822	1+
292.43958	236	
292.85499	158	
292.93727	148	
293.43576	120	
293.80137	138	
293.87623	272	
293.97219	166	
294.86425	262	
294.93459	198	
295.54075	116	
295.87082	588	1+
296.81307	786	1+
297.79198	234	
297.92179	140	
298.08313	166	
298.80154	124	
298.85855	292	1+
298.92356	130	
299.07764	114	
299.78249	676	1+
299.87134	126	
300.86928	444	1+
300.88231	142	
301.16782	242	1+
301.91818	116	
302.91941	192	
303.80821	194	
303.90966	196	1+
303.94618	316	1+
304.81102	126	
304.88241	150	
305.80675	418	1+
305.87540	178	
306.88668	656	1+
307.79890	918	1+
308.29275	206	
308.75708	118	1+
308.90583	112	
309.10642	186	1+
309.88488	222	
310.81298	204	
310.87814	808	1+
311.73268	134	
312.80234	664	1+
312.88288	130	
313.75826	136	
313.87465	288	1+
313.89847	114	
314.81940	348	1+
315.85699	320	
316.94425	110	
318.59447	150	
318.81593	156	
319.75983	216	1+
319.93888	216	1+
320.94895	252	1+
321.82607	134	
322.85569	170	
324.38110	148	
324.89194	172	
325.75480	164	
325.87109	150	
326.81653	140	1+
326.89761	224	1+
328.18735	140	
328.71371	206	1+
328.88824	664	1+
329.75236	206	1+
329.82625	132	
329.86823	194	
330.81654	938	1+
330.87739	112	
331.70536	142	
331.88680	118	
333.76785	182	
334.85973	120	
337.02312	122	
337.81522	124	
338.87404	318	1+
339.71573	326	1+
339.83105	168	
340.91016	130	
342.90258	348	
343.77542	118	
343.87423	134	
343.91021	162	
345.89915	152	
END IONS

###FS:    #m/z: 363.95699 #charge 1+
###MS: 45
###MSMS: 48
BEGIN IONS
TITLE=Cmpd 36, +MS2(363.9570), 28.0-35.0eV, 1.0min #48
RTINSECONDS=60.479
SCANS=45,48
PEPMASS=363.95699	2496816
CHARGE=1+
182.86806	448	1+
187.86849	548	1+
187.93806	200	
189.86194	2706	1+
191.85849	3644	1+
193.85601	198	
194.88799	138	
196.88445	1134	1+
200.94820	172	
202.87614	178	1+
206.88994	230	
207.40675	410	
207.87313	1018	1+
207.94905	358	1+
209.86907	526	
209.94359	4288	
210.88398	2288	1+
210.93290	530	1+
211.86541	152	
212.81946	98	1+
212.87931	17470	1+
212.90765	148	
214.89506	782	
214.92036	192	1+
215.88392	268	
216.41317	288	
217.91176	568	1+
218.86497	248	1+
218.91371	376	1+
220.10533	134	
222.95244	2592	1+
222.98835	258	1+
223.97374	330	1+
224.94920	4842	1+
224.97642	280	1+
225.88242	392	
226.11615	178	1+
226.89524	316	
226.94810	26676	1+
226.97368	366	
227.00434	158	
227.25058	110	1+
227.78722	192	
227.82338	262	1+
227.88198	270	
228.00018	334	1+
228.89438	3204	1+
228.94275	28474	1+
229.03627	158	1+
229.07716	150	
229.30075	84	1+
230.78879	474	1+
230.89007	23248	1+
231.10159	290	1+
231.16170	168	1+
231.29899	86	1+
231.47427	114	1+
231.91090	346	1+
232.82777	226	1+
232.88487	3122	1+
234.68546	84	1+
234.88087	1030	1+
235.85230	452	1+
236.81966	150	
237.05879	160	
237.13194	154	
237.81422	168	1+
237.89478	256	1+
238.13531	138	
238.89814	200	1+
239.42823	138	
239.78823	160	
239.96192	164	
240.82052	188	
240.93964	1118	
240.96223	2434	1+
241.04236	236	1+
241.09141	266	1+
241.82200	512	1+
241.90132	150	
241.94161	568	
242.79111	138	
242.83765	136	
242.88576	138	
242.94223	2000	1+
242.95971	2006	1+
244.79090	338	1+
244.83010	354	1+
244.86778	140	1+
244.91305	156	
244.95778	11278	1+
246.35806	234	1+
246.80649	156	
246.90679	868	1+
246.95364	12716	1+
248.62645	132	1+
248.80545	422	1+
248.90077	7026	1+
250.89577	1308	1+
250.97070	844	1+
251.91590	206	
252.07819	146	
252.79344	264	1+
252.89376	158	
252.91520	138	
253.00580	216	1+
253.83383	198	
253.90500	1434	1+
254.40227	318	1+
255.83238	176	1+
255.92287	188	
256.92602	292	1+
258.35065	154	
258.78896	164	
258.87972	148	
258.90400	184	1+
258.97432	390	1+
260.78354	186	1+
260.83076	174	
260.96849	1216	1+
261.83298	258	
261.85098	248	1+
262.82966	158	
262.87312	174	
263.82699	476	1+
263.97672	188	
264.56679	226	1+
264.79541	214	
264.96274	400	1+
265.08810	244	1+
265.80080	170	
265.85158	654	1+
266.81611	350	
267.03508	144	
267.78270	708	1+
267.81343	224	
267.92831	142	
267.97377	1286	1+
268.02941	212	1+
268.80792	136	
268.96084	280	
269.92033	290	1+
269.96863	2156	1+
270.80823	176	
270.85545	212	
271.79707	240	
271.84687	180	
271.88334	192	1+
271.91567	698	1+
272.79520	142	
273.79348	348	
273.84915	370	1+
274.79326	358	
274.90351	282	1+
275.90349	202	1+
275.94901	214	1+
276.35564	232	
276.80877	212	
276.85148	1238	1+
278.79727	350	
278.95068	204	1+
278.98766	268	1+
279.10584	238	
279.78974	1708	1+
280.10664	158	
280.79168	1458	1+
281.02983	322	1+
281.81900	256	1+
282.80235	174	
282.88348	198	1+
283.08240	154	
283.79038	678	1+
283.85035	1288	
283.98568	140	
284.82610	212	
284.86787	168	
285.84550	2450	1+
285.93464	166	
287.08731	182	
287.80950	324	
287.91622	156	
288.79464	226	
289.80926	234	
289.84682	144	
289.87683	214	1+
290.78844	1568	1+
290.93947	190	
292.43627	272	
292.85832	202	
293.11929	252	
293.81846	134	
294.11847	172	
294.85532	430	1+
294.87554	138	
295.05400	130	1+
295.92511	168	
296.80796	490	
297.80987	228	
298.80116	3044	1+
298.86190	528	1+
299.13224	156	
301.75753	222	1+
301.86028	1380	1+
303.10184	142	
303.80776	1930	1+
303.85620	5942	1+
303.95105	214	1+
304.06734	116	1+
304.10629	262	1+
304.44455	172	1+
305.82926	146	
306.81091	248	1+
306.88436	218	
307.28733	434	1+
307.39381	166	
307.83920	166	
309.86597	280	
309.90229	262	1+
309.94383	314	1+
310.87422	366	
310.94876	264	1+
311.86991	936	1+
312.86987	604	1+
314.82133	172	
315.02823	142	
315.81419	862	1+
315.92859	398	1+
316.31845	150	
316.72155	234	1+
316.81608	714	1+
317.89025	138	
318.77218	136	
318.81485	186	
318.88180	288	
318.93567	280	
319.82316	548	1+
319.87062	192	
320.88211	148	
321.81750	2242	1+
321.86776	1160	1+
322.92821	692	1+
324.81768	174	
324.89375	474	1+
326.77445	220	1+
326.83617	142	
326.87389	1580	1+
327.11266	232	1+
327.70865	134	
328.71288	410	1+
328.88748	544	1+
329.71604	340	1+
330.90454	140	
331.83219	144	
334.10426	218	1+
336.08104	260	1+
336.94262	558	1+
337.76515	154	
337.83445	626	1+
338.86730	144	
338.96142	148	
339.02630	142	
339.77448	140	
339.82822	2314	1+
340.75511	364	1+
340.94008	620	
341.75761	330	1+
342.84296	312	
342.90849	176	1+
343.70584	672	1+
344.71832	364	1+
345.06604	152	
347.02742	184	1+
347.72277	410	1+
348.72206	282	1+
349.31939	162	
350.80251	136	
351.72695	140	
351.76692	156	
353.75820	184	
355.72376	290	1+
355.76283	150	
358.14197	166	1+
358.71893	134	
359.72331	160	
359.78391	178	
360.70904	216	
361.71957	416	
361.75602	150	1+
362.14984	116	1+
362.70439	354	
362.84379	348	1+
362.87074	134	
363.72246	324	
364.71673	208	
364.73925	158	
365.30807	182	1+
365.70880	190	
365.78539	140	
365.80707	322	1+
366.19117	308	1+
366.70983	142	
366.74372	150	
366.86461	144	
367.71114	196	
367.73335	136	
367.77791	408	1+
368.73652	228	
368.75096	142	
END IONS

###FS:    #m/z: 340.94067 #charge 1+
###MS: 49
###MSMS: 50
BEGIN IONS
TITLE=Cmpd 37, +MS2(340.9407), 28.0-35.0eV, 1.1min #50
RTINSECONDS=64.1725
SCANS=49-50
PEPMASS=340.94067	4302226
CHARGE=1+
100.01781	200	
184.86271	126	
189.86396	294	1+
191.11203	90	1+
192.92659	520	
195.89122	172	
196.88580	740	1+
200.95276	168	
203.88342	442	
203.93211	118	
204.86493	150	
205.41245	164	
205.87727	136	
205.90875	136	
205.94954	162	
206.40637	116	
206.96351	226	1+
207.86900	146	
208.88586	466	1+
208.93975	146	
208.95574	170	
209.86786	146	
210.93784	1186	1+
212.87926	878	
212.92723	168	
213.87926	440	
213.90924	116	
213.93967	3966	1+
214.89324	300	
215.41716	172	
215.88629	2204	1+
215.93694	836	
217.88156	1134	1+
218.91434	206	
220.87991	188	
221.89180	610	
221.94414	128	
222.88187	138	
222.94330	264	
222.97134	170	
223.96259	234	
224.96798	126	
225.88673	714	1+
225.95431	134	
226.39036	156	
226.89483	532	1+
226.94557	1282	1+
226.97029	146	
228.01822	160	
228.89014	214	
230.88816	2590	1+
231.41935	144	
231.95057	2882	1+
233.39909	120	
233.83599	222	
233.89730	1890	1+
233.94858	1092	1+
234.14668	148	
235.89468	374	
236.84013	118	
236.89524	268	
237.00652	118	
237.13195	128	
237.89208	150	
238.79433	136	
238.83777	152	
238.88272	138	
238.89931	122	
239.78576	566	1+
239.84839	128	
239.90289	276	
240.89282	348	1+
240.95851	138	
241.08155	130	1+
241.80859	120	
241.93963	466	1+
242.83416	198	1+
242.88455	396	1+
242.94092	340	1+
244.97177	136	
245.83128	256	1+
245.85222	126	
245.88890	132	
245.90704	288	1+
246.01790	132	
246.97629	628	1+
247.82163	214	1+
248.88286	148	
248.89918	712	1+
249.90035	490	1+
249.96073	1200	1+
251.95873	236	
252.78763	284	1+
252.89949	314	1+
253.83204	226	
254.81161	148	
254.83474	118	
254.96611	2006	1+
255.07613	220	1+
255.78425	614	1+
255.80206	234	1+
255.91364	588	1+
256.03022	218	1+
256.91646	508	1+
256.96235	518	
257.79730	458	1+
257.82748	138	
257.84799	636	1+
257.89758	154	
258.89048	250	
259.89441	230	
259.92182	138	
259.95677	304	
260.83228	172	
260.84985	184	
261.83689	476	1+
261.87088	118	1+
263.80841	152	
263.85152	484	1+
264.83279	368	1+
264.96825	324	1+
266.89248	300	1+
267.79796	156	
267.85253	132	
268.79480	582	1+
269.34948	176	
269.89147	266	1+
270.79862	528	1+
270.98282	126	
271.84797	772	1+
271.91595	126	
272.93554	342	
272.97699	398	1+
273.79268	646	
274.42430	238	1+
274.80153	988	1+
274.85259	182	
274.90329	126	
275.80859	650	1+
275.84369	158	
276.07384	120	
276.85610	262	
276.89264	210	1+
277.80830	214	
277.82518	144	
277.86108	148	
278.84677	418	1+
279.79697	168	
279.96189	288	1+
280.00535	138	
280.03934	164	
280.80548	376	1+
281.79347	132	
281.85666	300	1+
281.89135	178	
282.86337	278	1+
282.88483	122	
282.92117	252	1+
282.94058	134	
283.78883	494	
284.80563	280	1+
285.94325	146	
286.80998	590	1+
287.15435	136	
287.81315	468	1+
287.86112	162	
288.79200	292	
288.94141	252	1+
289.78827	284	
289.85847	118	
289.88354	378	1+
289.90700	134	
290.78693	590	1+
290.86139	352	1+
291.33312	160	
291.80698	1014	1+
292.86219	216	
292.88295	262	1+
293.81784	144	
293.87151	264	
294.81788	124	
294.86222	626	1+
295.03420	154	
295.89237	230	
295.97371	120	
296.80560	492	1+
296.83528	268	1+
296.86472	328	1+
296.88139	448	1+
297.79191	234	
297.91007	132	
297.97542	202	
297.99090	134	
298.79459	218	
298.86311	404	1+
299.78321	504	
299.82105	118	
300.78376	230	
300.80770	356	1+
300.99852	152	
301.87646	250	
302.04355	136	1+
302.17613	242	1+
302.94259	366	1+
303.86366	162	
303.94353	236	1+
304.81245	166	
304.88412	272	
305.80097	414	1+
306.88475	224	
307.29249	276	1+
307.79863	1294	1+
308.87053	124	
309.80110	138	
309.81906	478	1+
309.88947	410	
310.82319	340	1+
310.87569	1530	1+
312.80502	600	1+
313.76121	140	
314.82224	720	1+
315.85658	336	1+
316.81427	404	1+
317.81730	294	1+
317.90441	122	
318.03113	144	
321.81978	144	
322.11098	118	
323.76460	118	
323.84245	184	1+
324.89328	718	1+
325.81136	280	1+
326.16974	124	
327.83168	542	1+
327.89579	144	
328.19061	248	1+
328.71502	236	1+
328.88874	262	
329.87745	468	1+
329.94729	122	
330.81381	1112	1+
330.86032	276	1+
331.77860	294	1+
332.84087	140	
334.75958	124	
336.82679	134	
337.02877	120	
338.11834	130	
338.87215	190	
339.82859	366	1+
339.84581	232	1+
339.87509	160	
340.98876	116	
341.77600	134	
342.90085	162	
344.76574	194	1+
END IONS

###FS:    #m/z: 363.95676 #charge 1+
###MS: 49
###MSMS: 51
BEGIN IONS
TITLE=Cmpd 38, +MS2(363.9568), 28.0-35.0eV, 1.1min #51
RTINSECONDS=64.945
SCANS=49,51
PEPMASS=363.95676	3037120
CHARGE=1+
164.70923	138	
177.92853	172	
182.86951	352	
183.87303	190	
185.86726	154	
187.86890	148	
187.93712	168	
189.86327	2224	1+
191.85920	2830	1+
192.93188	134	
194.88802	310	1+
196.88316	908	1+
200.87777	200	
200.94699	202	
204.88056	168	
204.90313	172	
205.87511	150	
207.40612	290	
207.87561	1132	1+
207.94821	272	
209.87886	3778	1+
209.94424	3956	1+
210.88399	3114	1+
211.94862	134	
212.87947	16434	1+
213.94501	174	
215.41487	256	
216.41328	254	
218.91052	342	
219.41766	150	
222.95200	2534	1+
223.79572	146	
223.89303	276	1+
224.94948	4922	1+
225.88557	704	1+
226.39360	134	1+
226.88857	442	1+
226.92261	262	
226.94752	23194	1+
227.17520	160	1+
227.21472	164	1+
228.45115	196	1+
228.79585	238	
228.89523	3392	1+
228.94264	29816	1+
229.01194	134	
229.06921	128	
229.08862	122	1+
229.36332	120	1+
229.78696	770	1+
230.70525	112	1+
230.78965	570	1+
230.88975	25296	1+
231.01029	206	1+
231.06601	226	1+
231.61764	86	1+
232.01395	144	1+
232.22470	138	1+
232.83085	138	
232.88527	2808	1+
233.04445	122	1+
233.92352	156	
234.88149	1740	1+
234.92810	212	
235.84837	314	1+
237.06097	258	1+
237.88236	144	
237.93267	158	1+
238.79584	300	1+
238.83256	130	
238.89273	284	1+
239.79889	248	1+
240.94039	1284	1+
240.96248	2204	1+
241.83769	160	
241.89358	134	
242.94283	1496	1+
242.96021	2280	1+
243.82935	162	
244.83007	506	1+
244.95771	10860	1+
245.04582	250	1+
245.13047	150	1+
245.85452	196	1+
246.90538	1234	1+
246.95271	14148	1+
246.98351	148	
248.80226	564	1+
248.82115	190	1+
248.85103	492	1+
248.89994	9282	1+
249.01330	238	1+
249.92558	188	
249.96901	720	1+
250.94589	236	
250.97381	606	1+
251.04188	162	
251.07637	398	1+
252.89149	420	
252.91998	234	
252.93861	144	
253.01870	158	1+
253.84129	162	
253.90691	1370	1+
253.93783	184	
255.89535	132	
256.05817	148	
256.85209	144	
257.80702	138	
258.80324	320	1+
258.83337	274	
258.97376	394	1+
259.80455	232	1+
259.83612	170	
259.85250	184	
259.90455	288	1+
260.83661	296	
260.96875	1828	1+
261.83182	406	
262.39722	282	1+
262.78192	420	1+
262.83387	290	
263.82037	716	1+
263.98028	440	1+
264.12288	136	1+
264.81895	434	1+
264.87258	146	
264.96785	624	1+
265.08553	302	
265.45845	132	
265.97500	376	1+
266.81542	448	1+
266.85850	138	
267.78447	308	1+
267.84059	254	
267.89155	158	
267.97407	2002	1+
268.96445	1760	1+
269.80729	154	
269.92244	134	
269.96959	1438	1+
270.80552	160	
270.90121	138	
271.84632	154	
271.85916	424	1+
271.91644	962	1+
272.79191	978	1+
273.79404	776	1+
273.91026	568	1+
274.84876	132	
275.34910	338	1+
276.84822	304	
277.85575	156	
277.88828	248	1+
278.09923	432	1+
278.36357	160	
278.51335	132	
278.79823	394	
278.83649	166	
278.85023	136	
279.10549	288	1+
279.79915	218	
279.84583	274	1+
280.79160	1826	1+
280.81569	274	
280.84999	176	1+
282.98503	148	
283.06847	276	
283.79249	274	
283.85167	858	1+
283.98418	170	
284.78490	134	
284.82289	150	
284.96090	188	1+
285.79114	282	
285.84645	2750	1+
285.94030	136	
286.13646	130	
286.79448	186	
286.88223	208	
287.80413	146	
287.88598	144	
287.89538	168	
288.79068	270	
289.79451	148	
289.87866	316	1+
289.92703	226	1+
290.11996	246	1+
290.78660	1376	
291.80535	198	
291.87804	140	
292.43667	134	
292.81454	208	1+
293.11793	460	1+
293.86202	372	1+
293.92128	234	1+
294.81097	310	1+
294.86424	316	1+
296.80851	440	
296.87923	326	1+
297.80241	2166	1+
297.83643	144	
298.11755	128	1+
298.80391	1834	1+
298.85514	140	
298.98720	200	
299.71809	132	
299.83069	130	
300.80794	730	1+
300.84597	134	
301.09154	180	1+
301.75960	156	
301.86055	1220	1+
301.96747	152	
303.77484	162	1+
303.80729	2136	1+
303.85613	5378	1+
303.89109	134	
305.04985	148	
306.88663	294	1+
307.13002	194	
307.28753	242	1+
308.88052	268	
309.81558	132	
309.83603	162	
309.87666	222	
309.89221	212	
310.82163	218	1+
310.87466	466	
311.88319	316	1+
312.87018	174	
313.58340	202	1+
313.82972	152	
314.79122	160	
314.81808	254	
314.89056	142	
315.82146	130	
315.85768	438	1+
316.81239	262	
317.77310	164	
317.81211	206	
317.82827	164	
318.93489	370	1+
319.75497	268	1+
319.82003	272	
319.87568	228	
319.93518	250	1+
320.82696	224	
321.81912	2724	1+
321.86615	986	1+
322.77255	196	1+
322.93059	900	1+
323.75676	142	
324.45597	128	
324.89043	238	
326.87151	2220	1+
326.95181	220	1+
327.77400	140	
328.88508	204	
330.78143	232	1+
330.81108	150	
330.82196	396	1+
331.89136	292	1+
333.75277	448	1+
334.12356	230	1+
334.75527	320	1+
336.94439	414	
337.76412	150	
337.83341	322	
337.94507	188	
338.78865	238	1+
338.87077	164	
339.40410	186	1+
339.77207	150	
339.82850	2344	1+
340.93936	692	1+
342.01897	204	1+
343.71217	186	
343.72382	138	
345.72723	500	1+
347.87967	282	1+
348.31544	410	1+
348.72452	300	1+
349.31894	324	1+
349.76787	358	1+
349.97391	130	
351.76163	190	
352.76595	128	
353.76107	236	
354.75521	140	
355.77629	290	1+
356.77907	194	1+
358.05696	132	1+
359.72457	202	
360.85616	134	
361.72017	376	
362.71511	598	1+
362.84520	352	1+
363.71797	386	1+
365.72564	226	
366.89035	224	1+
366.90357	286	1+
367.72747	146	
367.74397	426	1+
367.77274	244	
368.72237	300	1+
END IONS

###FS:    #m/z: 507.84619 #charge 1+
###MS: 49
###MSMS: 52
BEGIN IONS
TITLE=Cmpd 39, +MS2(507.8462), 28.2-35.2eV, 1.1min #52
RTINSECONDS=65.717
SCANS=49,52
PEPMASS=507.84619	953846
CHARGE=1+
196.01685	698	1+
199.88700	522	1+
209.94424	480	1+
214.87986	482	1+
215.88262	354	1+
217.89646	194	
222.97765	220	1+
223.87656	202	1+
225.87064	174	1+
225.89259	284	1+
226.94777	454	1+
229.88942	338	1+
229.94809	208	1+
231.89465	564	1+
232.89650	418	1+
234.89687	206	1+
237.00508	262	1+
238.06069	218	
239.85602	378	1+
240.79302	174	1+
241.85416	416	1+
242.79796	180	1+
244.87391	280	1+
245.02787	138	1+
246.78795	250	
246.97144	310	1+
247.90287	238	1+
250.90656	308	1+
250.97039	858	1+
251.07731	406	1+
251.88001	274	1+
252.08095	340	1+
252.84387	340	1+
252.96579	320	1+
257.78896	256	1+
259.84745	380	1+
259.87492	218	
260.87924	402	1+
266.16708	472	1+
266.88475	646	1+
267.79098	192	1+
268.10969	224	
269.38438	346	1+
269.85648	1022	1+
269.92837	360	1+
270.85895	882	1+
270.93209	252	1+
270.99155	218	1+
271.10410	184	1+
271.67078	102	1+
271.87276	266	
272.38909	318	
272.85341	1316	1+
272.91236	200	1+
273.39009	292	
273.87399	194	
274.41576	182	1+
274.79746	228	
275.89723	214	
276.80833	232	1+
276.92581	146	1+
277.38429	714	1+
277.84906	190	
277.89198	432	1+
278.84780	348	1+
280.39057	232	
280.79339	326	1+
280.86162	502	1+
281.38029	340	
281.86973	376	1+
281.91524	220	1+
282.91342	254	1+
283.11315	226	1+
284.39502	382	1+
284.79188	364	1+
284.84991	528	1+
284.89525	200	
284.94665	238	1+
285.03056	126	1+
286.03046	146	1+
286.81967	242	1+
286.99652	136	1+
287.42368	192	
287.84954	824	
287.86565	262	
287.89444	312	
288.87190	580	
288.94456	300	1+
289.39727	226	
289.79569	372	1+
289.84310	194	
289.87911	1132	
290.13142	450	1+
290.33071	242	1+
290.86641	4128	1+
290.91782	288	1+
291.39389	252	1+
292.09996	176	1+
293.87381	9854	1+
293.89876	486	1+
293.93130	214	1+
294.01322	156	1+
294.12726	244	
294.39711	270	1+
294.80821	240	1+
296.85664	240	
297.11340	262	1+
297.14567	264	1+
297.81931	192	
297.92488	222	
297.93965	194	1+
298.13543	192	
298.14969	218	1+
298.80850	488	1+
298.85419	712	1+
298.97718	192	
299.33747	230	
299.84333	216	
299.88746	370	
300.84214	496	
300.85978	1574	1+
301.34214	500	1+
301.73218	108	1+
302.85450	748	1+
303.85918	462	1+
304.88014	228	
305.82078	514	1+
305.85739	396	
306.87843	314	
307.37362	392	1+
307.80337	412	1+
307.89063	1570	
308.14311	1780	1+
308.84533	626	1+
308.87171	4956	1+
309.34077	782	1+
309.81817	644	1+
309.88616	1772	1+
310.15825	1070	1+
310.23770	150	1+
310.31267	290	1+
310.34647	548	1+
310.74551	256	1+
310.93956	362	1+
311.14136	218	1+
311.31625	230	1+
311.38383	216	1+
311.55171	102	1+
311.74739	214	1+
311.88352	17462	1+
311.94768	334	1+
312.34802	408	1+
312.79346	288	1+
312.96943	278	1+
313.82119	516	1+
314.86584	1990	1+
315.81810	688	1+
315.98558	162	1+
316.88664	312	
317.87801	1064	1+
317.88973	252	
318.80926	206	
318.86026	672	
318.98370	266	1+
320.78963	186	1+
320.81564	442	1+
320.85341	208	
320.88497	226	
320.90081	244	
320.99753	252	
321.35227	320	1+
321.85549	214	
321.88485	312	
322.02774	200	1+
322.32420	250	1+
322.88962	564	
322.96275	158	1+
322.99140	260	1+
323.85779	862	1+
323.87577	410	
324.86001	512	1+
324.88843	268	
325.01557	250	1+
325.05800	222	1+
325.32466	248	1+
325.38337	296	1+
325.88480	500	
325.90329	804	
326.09415	156	1+
326.80761	632	1+
326.88014	4198	1+
327.37285	416	1+
327.87688	2868	1+
327.89655	1006	
327.97977	200	1+
328.37639	304	1+
329.10155	184	1+
329.87573	524	
329.89673	1002	
330.01601	266	1+
330.35401	236	1+
330.46192	220	1+
330.81853	392	1+
330.88116	646	
330.96369	294	1+
331.89314	532	
332.87428	1742	1+
332.90296	496	
332.94961	500	1+
333.42452	212	
333.81276	426	1+
333.83654	212	
334.39800	212	1+
334.89929	336	
335.05215	188	1+
335.84374	1010	1+
335.86561	208	
335.89797	210	
336.87497	1668	1+
336.94506	222	
337.39480	190	
337.88002	1278	1+
338.29938	254	1+
338.39083	188	
339.33357	258	1+
339.35995	200	1+
340.86856	470	1+
340.89018	192	
342.40592	452	1+
342.82198	348	1+
343.85121	228	1+
343.87455	926	1+
343.90003	470	1+
344.71478	252	1+
346.03135	358	1+
346.31945	478	1+
346.85315	212	
346.88195	672	1+
346.96173	212	1+
347.32117	406	1+
347.82947	212	
348.18301	220	1+
348.83448	454	1+
348.91309	246	1+
349.09357	280	1+
349.80488	400	1+
349.89327	214	
350.88741	790	
350.95645	482	
351.85881	282	
351.88222	380	
351.90815	818	1+
352.16993	272	1+
352.77421	916	1+
352.88473	216	
353.34788	220	1+
353.84922	1752	1+
354.52751	138	1+
354.71663	190	
354.88627	700	1+
354.90844	290	
355.13075	278	1+
355.85409	288	
355.89455	462	1+
356.71628	508	1+
356.78181	278	1+
356.83768	450	1+
357.36769	402	1+
357.72473	302	1+
357.80786	328	1+
357.89987	198	
358.37061	280	1+
358.38887	210	1+
358.77608	540	1+
359.27257	224	
359.90329	318	1+
360.87213	374	
361.36441	604	1+
361.86344	558	1+
362.27909	374	1+
362.36761	416	1+
362.69830	306	1+
362.72298	466	1+
362.87453	336	1+
362.90688	252	1+
363.03090	208	1+
363.70028	258	1+
363.74988	232	1+
363.79126	452	1+
364.05044	140	1+
364.37534	216	1+
364.43029	188	
364.84821	268	
365.39970	190	
365.71259	204	
366.04725	240	1+
366.73915	194	
366.84104	2818	1+
366.88480	242	
367.70857	2038	1+
367.87854	416	1+
368.00066	204	1+
368.84098	1214	1+
368.90027	384	
369.83451	866	1+
370.27989	270	1+
370.38267	302	1+
370.72751	376	1+
370.78437	424	
370.87452	622	1+
371.18884	402	1+
371.70426	200	1+
371.78328	670	1+
371.84366	252	
371.87259	388	1+
371.90287	190	
372.78738	422	1+
372.84646	296	
373.30373	334	1+
373.71983	786	1+
373.83593	546	1+
373.87325	228	
374.37904	222	
375.37178	340	1+
375.72788	252	
375.88488	1030	1+
376.79365	238	1+
378.74500	202	
379.87061	208	
379.92458	180	1+
380.73013	222	
380.79055	530	1+
380.85500	290	
381.72097	738	1+
381.79891	316	1+
381.83854	238	
382.01554	194	1+
382.73752	250	
382.77756	584	1+
382.85618	1078	1+
383.29098	218	
383.78000	414	1+
384.39164	252	1+
384.73769	426	1+
384.84993	6100	1+
384.89302	878	1+
384.90911	390	1+
385.73655	278	1+
386.79736	208	
387.73619	532	1+
387.82333	216	
387.88838	704	1+
388.71336	780	1+
388.73956	408	1+
388.79473	964	1+
388.85601	386	1+
389.19902	376	1+
389.38549	306	1+
389.71607	608	1+
390.06053	276	1+
390.08240	216	1+
390.20104	228	1+
390.84322	1378	
391.32603	242	1+
391.80643	440	
391.84982	1568	1+
391.87580	208	
392.06486	362	1+
392.83206	412	
392.88874	232	
393.19983	348	1+
393.73847	454	1+
393.80106	748	
393.83787	264	
393.99134	172	1+
394.78847	522	1+
394.83209	758	1+
394.86119	1348	1+
395.39912	526	1+
395.86567	796	1+
396.05888	248	1+
396.73166	356	
396.82502	214	
397.34784	240	1+
397.74278	352	1+
397.86495	390	
398.35252	150	1+
398.72531	328	
398.86830	336	
399.70804	254	
399.72677	572	1+
399.81401	502	1+
399.84938	498	1+
400.35517	254	1+
401.33347	252	1+
402.86519	6106	1+
403.10120	212	1+
403.76706	188	
403.86979	4622	1+
404.02957	148	1+
404.83528	202	
405.28040	222	1+
405.81854	188	
406.11274	206	1+
406.46321	166	1+
406.86171	190	
406.91154	264	1+
407.03139	254	1+
407.38388	194	1+
407.68211	180	1+
407.72910	256	
407.86585	14454	1+
408.23812	232	1+
409.65806	102	1+
409.73062	712	1+
409.81569	622	1+
410.68173	196	1+
410.84263	352	
411.81143	1678	1+
411.86112	588	
412.35549	280	1+
412.72999	656	1+
412.84568	1054	
412.92396	168	1+
413.87712	1126	1+
414.93409	236	1+
415.34309	272	1+
415.85412	224	
415.87444	1048	1+
416.34459	186	1+
416.75612	316	1+
417.13207	140	1+
417.91823	218	1+
418.80912	286	1+
420.73607	270	1+
421.88317	1424	1+
422.12091	318	1+
422.85913	218	
423.86241	340	
423.88198	234	
424.87223	232	
425.73972	500	1+
425.78170	210	1+
425.88385	644	
426.82721	222	
426.86184	2788	1+
427.36501	208	1+
427.73323	1858	1+
427.83291	356	
428.88484	938	1+
429.79656	118	1+
429.82790	356	1+
429.86177	310	
430.74113	1412	1+
430.86481	2394	1+
431.87247	1606	1+
432.20656	204	1+
434.03621	210	1+
434.64261	298	1+
434.68110	134	1+
434.77565	214	1+
434.82350	212	
434.89179	364	
435.21853	206	1+
435.86492	282	
437.80828	140	1+
438.70062	236	
439.76635	132	1+
439.89454	930	1+
442.13497	260	1+
442.69767	348	1+
442.81448	118	1+
443.08780	200	1+
443.13769	202	1+
443.39090	388	1+
443.79471	284	1+
444.76383	240	
444.87159	3354	1+
444.94348	258	1+
445.74599	310	
446.78229	478	1+
447.74422	674	1+
448.75065	446	1+
449.87995	434	
450.19116	212	
450.74897	542	1+
450.76999	322	
450.82697	502	1+
450.87995	336	
451.86964	254	
452.76094	190	
452.81083	146	1+
453.05609	158	1+
453.76120	404	1+
454.24583	242	1+
456.61893	154	1+
457.90277	1058	1+
459.71812	242	1+
461.65740	348	1+
461.76231	358	1+
462.81470	210	1+
462.88479	1060	1+
464.24352	196	1+
464.78723	308	1+
465.84745	178	1+
467.88836	1708	1+
468.78308	322	
469.29589	156	1+
469.78526	208	
470.75102	166	1+
472.77628	292	1+
472.86845	288	1+
473.72153	204	1+
473.82609	272	1+
474.82813	218	1+
474.86225	164	1+
476.72098	516	1+
478.71797	412	1+
479.72246	322	1+
479.92351	150	1+
485.89875	834	1+
486.79539	268	1+
486.84600	504	1+
487.18107	178	1+
487.28555	424	1+
487.71686	230	1+
487.79843	188	1+
490.67486	204	1+
491.79666	372	1+
492.59062	104	1+
494.72858	270	1+
494.81240	162	1+
495.28288	162	1+
496.73617	250	1+
497.69603	182	1+
498.76015	180	1+
499.60697	276	1+
500.65756	166	1+
500.81051	252	1+
501.86348	200	1+
502.75351	152	1+
502.80028	214	1+
503.85768	292	1+
504.80706	436	1+
505.29486	206	1+
505.81040	298	1+
507.74125	266	1+
507.79117	192	1+
507.86893	194	
508.08737	156	1+
509.63820	128	1+
509.85853	1202	
510.28005	254	1+
513.22912	106	1+
END IONS

###FS:    #m/z: 507.84694 #charge 1+
###MS: 53
###MSMS: 54
BEGIN IONS
TITLE=Cmpd 40, +MS2(507.8469), 28.2-35.2eV, 1.2min #54
RTINSECONDS=69.4185
SCANS=53-54
PEPMASS=507.84694	903612
CHARGE=1+
196.01613	696	1+
197.89240	228	
209.94407	356	
210.03396	294	1+
213.01957	160	1+
213.88595	276	1+
215.89705	294	1+
230.07209	248	
231.89464	442	1+
232.89909	468	1+
234.88283	238	
235.82959	224	1+
236.89284	340	1+
237.05681	432	1+
237.85844	306	1+
241.85301	478	
242.00599	220	1+
242.86754	266	1+
248.85382	282	
249.05886	260	1+
250.97036	948	1+
251.87988	652	1+
252.96432	198	1+
253.37960	448	1+
254.36631	212	
254.90076	230	
255.84001	240	1+
255.89933	446	1+
257.06187	208	
257.39103	208	
258.87110	1172	1+
258.98472	176	1+
259.11575	198	
259.84997	356	1+
259.87384	1094	1+
261.93027	212	1+
264.80648	168	1+
264.91528	146	1+
265.88609	370	1+
266.10013	254	1+
266.86481	198	
267.16820	200	
267.78387	202	
267.85795	232	1+
268.82305	344	1+
268.97421	260	1+
270.86185	740	1+
271.36131	300	1+
272.85326	1632	1+
272.87962	234	1+
273.38619	252	
274.79453	346	1+
274.85261	248	
275.36214	194	1+
276.79383	512	1+
276.84587	566	1+
277.88291	508	1+
278.01034	222	1+
278.08902	394	1+
278.39130	274	1+
278.81181	308	1+
279.37587	316	
279.84652	472	1+
279.88699	312	1+
280.15967	210	1+
281.37377	382	1+
281.39613	288	1+
281.84015	202	
282.79167	434	1+
282.80665	214	
283.10772	204	1+
283.89099	462	1+
284.13965	234	1+
284.87397	396	1+
285.85613	406	
286.38655	308	1+
286.87834	362	1+
287.04162	148	1+
287.36017	376	1+
287.85072	1248	1+
288.01960	196	1+
288.40302	154	1+
288.86977	776	
289.32994	216	1+
289.38659	280	1+
289.88062	1930	
290.12835	368	1+
290.86640	3998	1+
290.90727	200	1+
292.82084	492	1+
292.86232	364	
293.87276	8588	1+
294.52024	154	1+
294.97148	214	1+
295.90685	410	1+
296.86366	476	
296.87968	694	1+
297.07009	360	1+
297.26532	120	1+
297.85836	232	
298.33792	530	1+
298.85784	364	
299.01367	240	1+
299.81206	674	1+
299.86221	264	
300.85878	1574	1+
301.84348	280	
301.90995	250	1+
302.35079	278	1+
302.40165	196	
303.80639	326	1+
303.86607	498	
304.87458	256	
305.39658	248	1+
305.86333	1858	1+
306.12642	260	1+
306.34359	198	1+
306.36918	522	1+
306.81312	344	1+
307.09899	198	1+
307.85328	286	
307.89076	2570	
308.14558	2404	1+
308.24707	84	1+
308.86980	4808	1+
309.84667	528	
309.87073	3154	1+
310.84516	328	
310.89386	428	
311.31755	120	1+
311.34720	216	1+
311.88407	16474	1+
312.21784	130	1+
312.93958	200	1+
313.02007	224	1+
313.81020	784	1+
313.82424	256	
314.12968	166	1+
314.38843	282	1+
314.81424	678	1+
314.86563	1674	1+
315.88051	320	
315.89593	384	
316.37735	506	1+
316.75904	138	1+
316.82040	672	1+
316.86661	734	
317.36765	450	1+
317.37857	318	1+
317.82393	418	1+
317.88445	286	
318.81114	352	1+
318.86086	1318	1+
318.88449	300	
319.77761	186	1+
319.85298	558	1+
319.89500	206	
319.99229	320	1+
320.84103	280	1+
320.88273	974	1+
321.34120	684	1+
321.74758	194	1+
322.32133	200	
322.34889	450	1+
322.86233	234	
323.86564	318	
324.03015	202	
324.35599	310	
324.38493	404	1+
324.81022	384	1+
324.86649	222	
324.88536	332	
324.96943	200	1+
325.90354	698	
326.88313	1748	
327.88293	1306	
327.99188	332	1+
328.36957	560	1+
328.86950	826	
328.99429	260	1+
329.89542	946	
329.95042	218	1+
330.16666	278	1+
330.32077	250	1+
330.35473	230	1+
330.88552	566	
331.16896	166	1+
331.88839	404	
332.84761	236	
332.87834	1742	1+
332.90214	498	1+
332.94934	200	
333.16891	200	
333.39080	408	1+
333.84947	304	
333.99865	238	1+
335.83908	994	
335.88793	682	1+
336.85819	206	
336.94520	396	1+
337.85661	338	
337.88084	1108	1+
337.90281	220	
337.94602	258	1+
338.39018	680	1+
338.82058	216	1+
338.84823	524	1+
339.71164	318	1+
339.82757	154	1+
339.85336	362	1+
339.87916	522	1+
341.75983	366	1+
341.82341	374	1+
341.95303	286	1+
342.75978	232	1+
342.83508	252	1+
343.38894	388	1+
343.87272	688	1+
344.36554	366	1+
344.76707	212	1+
345.90559	318	
346.88079	438	
347.71525	338	1+
347.88390	224	
348.17458	364	1+
348.80756	458	1+
348.91723	266	
349.41289	402	1+
349.79146	364	1+
349.89979	238	
350.77656	262	
350.79558	310	1+
350.89097	872	1+
350.96035	364	1+
351.02945	266	1+
352.91139	402	
353.29013	270	1+
353.39056	204	
353.72235	250	1+
353.85360	922	1+
353.89593	210	
354.13426	146	1+
354.36636	440	1+
354.84251	234	
355.17321	260	1+
355.83570	572	1+
355.89665	488	1+
356.17750	184	1+
356.72260	652	1+
356.83776	394	1+
356.86433	236	
357.06746	250	1+
357.31070	360	1+
357.77697	454	1+
358.77812	324	1+
358.85062	250	1+
358.88092	712	1+
359.27284	428	1+
359.89228	500	1+
360.77872	658	1+
361.36222	314	
361.78556	450	1+
361.86819	548	1+
362.84266	236	
363.84676	628	1+
364.05772	448	1+
364.84898	436	1+
365.10282	130	1+
365.18665	548	1+
365.90322	340	1+
366.15476	178	1+
366.18923	468	1+
366.36168	220	
366.83890	3348	1+
367.40220	196	1+
367.70885	2074	1+
367.78503	404	1+
367.81612	240	
367.88446	686	1+
368.03479	226	
368.72997	394	1+
368.78597	274	1+
368.88972	546	1+
368.93463	364	1+
369.50383	182	1+
369.76804	204	
369.83419	542	
369.93834	226	1+
370.32477	326	1+
370.78572	494	
370.84153	272	
371.12780	266	1+
371.19280	184	1+
371.72316	320	
371.78265	308	
371.86855	198	
372.72163	984	1+
372.82741	468	
372.84961	244	
372.87136	844	1+
373.72088	852	1+
373.78382	296	1+
373.84097	800	1+
374.81245	484	1+
375.18986	96	1+
375.88660	300	
376.13398	288	1+
376.79570	370	1+
376.88645	750	1+
377.06043	406	1+
377.38508	550	1+
377.73515	338	
377.88153	366	1+
378.38642	370	1+
378.73186	256	
379.71788	796	1+
379.81324	284	1+
380.04334	248	1+
380.85676	548	
381.04347	194	1+
381.84547	426	
382.22796	198	1+
382.79748	320	1+
382.85558	738	
383.38966	264	1+
383.71388	252	
384.71306	482	1+
384.80032	416	1+
384.84930	7444	1+
384.89013	314	
385.89951	296	
386.36020	192	1+
386.80232	228	
386.87884	200	
387.05275	216	1+
387.71738	272	
388.73345	530	1+
388.79451	304	
389.00866	268	1+
389.03007	188	1+
389.20044	624	1+
389.23734	196	1+
389.71478	410	1+
389.84947	332	
390.20432	390	1+
390.83930	2860	1+
390.86427	482	
391.28665	190	1+
391.80745	328	
391.84137	1830	1+
392.06352	162	1+
392.86157	534	1+
393.74664	306	1+
393.79980	742	
394.38667	208	1+
394.52644	112	1+
394.83822	396	
394.86385	942	1+
394.97786	178	1+
395.83233	230	
395.86580	720	1+
396.39512	300	
396.73779	512	
396.80580	258	1+
397.72927	1598	1+
398.23563	374	1+
398.73029	1086	1+
398.86698	430	
398.92385	154	1+
399.07218	322	1+
399.66010	206	1+
399.81367	526	1+
399.85379	512	
400.16450	142	1+
400.66819	218	1+
400.78545	208	
400.87100	260	
401.89450	374	1+
402.32141	252	1+
402.86698	3746	1+
403.44923	180	1+
403.68640	264	1+
403.73388	390	1+
404.69084	190	1+
405.37458	254	1+
405.41589	220	1+
405.72945	308	1+
405.78792	224	
405.86822	1810	1+
406.42088	144	1+
406.73448	608	1+
406.96428	186	1+
407.01661	194	1+
407.12158	162	1+
407.17005	138	1+
407.72379	238	
407.81962	250	
407.86661	12702	1+
408.41460	178	1+
408.93170	248	
409.72197	500	
409.81371	818	1+
410.05382	230	1+
410.07997	298	1+
410.24442	298	1+
410.74026	528	1+
410.84254	806	1+
410.87661	604	
411.24667	226	1+
411.30986	234	1+
411.81194	1776	
411.87738	282	
412.73061	688	1+
412.83630	404	
412.88512	196	
413.07554	394	1+
413.87733	1032	1+
414.63871	138	1+
414.76991	318	1+
414.80114	442	1+
415.23333	162	1+
415.80675	378	1+
415.87703	650	
416.24059	130	1+
416.87463	334	
417.36108	268	1+
417.74145	418	1+
417.82221	402	1+
417.88001	266	
418.19833	220	1+
418.86266	410	1+
421.88261	1770	1+
423.87042	606	
424.12141	242	1+
424.78800	336	1+
424.81708	318	1+
424.87931	424	
425.12115	146	1+
425.37126	282	1+
425.73923	256	
425.76262	496	1+
425.88216	846	
426.18511	112	1+
426.76358	332	1+
426.86266	2634	1+
426.93446	440	1+
427.73507	1298	1+
428.76548	420	1+
428.79450	376	1+
428.84909	336	
428.88497	1288	1+
429.13092	96	1+
429.70983	328	1+
429.82857	506	
429.84999	218	
430.69193	330	1+
430.74144	966	1+
430.86275	2254	1+
430.88534	324	
431.77935	260	1+
431.86918	1522	1+
432.24322	244	
432.37240	382	1+
433.70984	262	1+
433.75632	230	1+
433.79358	218	1+
434.85144	404	1+
434.88905	426	1+
435.86026	348	1+
438.64045	254	1+
438.93971	206	1+
439.89677	748	
440.79522	340	1+
440.89560	884	1+
443.70144	370	1+
443.80373	466	1+
444.70308	260	1+
444.77044	216	1+
444.87291	3434	1+
445.74708	616	1+
446.28465	176	1+
446.36919	252	1+
446.75139	356	1+
447.88610	234	
448.74981	362	1+
448.82519	262	
448.89526	524	
449.69131	220	1+
449.84111	200	
449.88096	964	1+
450.77027	780	1+
450.81915	324	1+
452.75100	180	1+
452.87334	196	1+
454.05526	218	1+
454.69938	552	1+
455.70920	486	1+
456.64636	180	1+
456.77694	190	1+
457.90433	970	1+
458.70835	226	
460.22445	260	1+
460.76903	310	1+
461.79036	212	1+
462.88334	910	1+
464.11966	160	1+
464.73079	306	1+
465.12188	172	1+
465.76906	346	1+
465.89286	216	
466.14671	204	
467.88905	2156	1+
468.68444	254	1+
468.72359	324	1+
468.78341	452	
469.77886	536	1+
470.09895	288	1+
470.14168	318	1+
470.80990	166	1+
473.78535	268	1+
475.77970	276	1+
476.71882	272	
476.89718	216	
477.66576	260	1+
480.90951	348	1+
481.73866	362	1+
482.64364	260	1+
482.79371	224	
485.67958	196	1+
485.73656	310	1+
485.89718	958	1+
486.84382	512	1+
490.67196	280	1+
491.72708	142	1+
491.79969	236	1+
491.84867	448	1+
493.66109	150	1+
493.79416	290	1+
495.74519	244	1+
497.73984	452	1+
497.82798	246	1+
498.65420	180	1+
499.73685	230	
499.79172	254	1+
500.73456	462	1+
500.91417	166	1+
501.73775	362	1+
502.81846	166	1+
503.22683	186	1+
503.72833	320	1+
503.80018	520	1+
504.11842	264	1+
504.30336	160	1+
504.44120	170	1+
504.67876	176	1+
504.80422	464	1+
506.21722	164	1+
507.67852	218	1+
508.80275	110	1+
509.15383	246	1+
509.85885	1602	1+
510.05516	106	1+
510.67937	380	1+
510.78590	214	1+
END IONS

###FS:    #m/z: 336.94688 #charge 1+
###MS: 53
###MSMS: 55
BEGIN IONS
TITLE=Cmpd 41, +MS2(336.9469), 28.0-35.0eV, 1.2min #55
RTINSECONDS=70.1905
SCANS=53,55
PEPMASS=336.94688	563282
CHARGE=1+
183.86929	120	
186.87353	98	
196.88428	100	
198.95627	194	
205.95392	232	
206.94542	154	
207.97809	122	
208.88409	148	
209.88690	244	
209.94730	168	
210.88335	954	1+
211.94470	9618	1+
212.87878	6634	1+
213.93995	3882	1+
214.01427	82	1+
214.89582	274	
215.49515	106	
215.86263	136	
215.88755	1628	1+
215.93615	450	
216.03149	254	1+
217.03424	166	1+
217.85431	178	
217.88449	1084	1+
217.93804	224	
221.88772	142	
221.94339	176	
222.95100	172	
222.98109	124	
223.96623	536	1+
225.01885	98	
225.04849	120	
226.89633	220	
226.92584	110	
226.97377	196	1+
227.89593	188	
227.95456	110	
228.79526	162	
228.89445	1432	1+
228.94026	226	
228.95776	166	
229.95503	7722	
230.05351	132	1+
230.88934	10118	1+
230.96200	190	
231.91708	192	
231.95071	3556	1+
232.25481	98	1+
233.82780	140	
233.89764	1378	1+
233.95017	522	1+
233.97101	126	
234.83146	112	
234.84628	218	1+
235.86849	122	
235.88963	586	1+
236.90734	110	
236.99372	102	
238.44411	96	
239.11060	94	
239.90442	192	
240.37639	96	
240.78113	246	1+
241.04692	150	1+
241.12084	106	
241.40454	116	
241.80175	150	
241.90189	132	
242.86980	178	1+
242.90543	208	1+
243.14948	138	
243.87750	254	1+
245.79150	186	1+
245.83477	130	
246.90230	344	1+
246.97549	120	
247.96497	1780	1+
248.85877	112	
248.90028	2728	1+
249.05644	316	1+
249.96418	534	1+
250.83063	230	
250.94588	110	
251.79129	396	1+
251.83577	320	
251.90889	350	1+
251.97172	114	
252.97038	5142	1+
253.09096	100	
253.54546	104	
253.83716	242	
253.90464	1368	1+
254.05592	120	
254.94045	126	
254.96752	1534	1+
255.07850	158	1+
255.78445	194	
255.84759	140	
255.90151	270	
256.80917	138	
256.88826	98	
256.90907	728	1+
256.96553	552	1+
257.79338	412	1+
257.85671	124	
258.84550	252	1+
258.88192	168	
259.82645	178	
260.81404	144	
260.82699	152	
260.94943	282	1+
261.82924	756	1+
261.98419	112	
262.03221	128	
264.80456	100	
266.35144	204	
267.48468	104	
267.83876	130	
268.35117	102	
268.81531	202	
268.84215	1254	1+
268.91641	142	
269.79872	318	1+
269.92025	136	
270.84101	590	1+
270.98204	578	1+
271.82028	120	
271.84551	400	1+
271.87081	254	1+
271.91468	1134	1+
272.95097	176	
272.97779	396	1+
273.79004	490	1+
273.84687	142	
274.85918	128	
274.89624	222	
275.03226	96	
275.25823	96	
275.81256	118	
275.85347	574	1+
275.95324	114	
277.83898	186	
277.89366	98	
278.83522	924	1+
278.91962	94	
279.79705	160	
279.83728	520	1+
280.00704	108	
280.39018	110	
280.80018	96	
280.80462	208	1+
281.05202	110	
281.87665	246	1+
282.13145	94	
282.43073	100	
283.01407	104	
283.79026	184	
284.06072	112	
284.80723	100	
284.82321	114	
284.85444	114	
285.81196	288	1+
285.85320	390	
286.42746	106	
286.85119	1644	1+
286.93457	220	1+
287.59425	104	
287.91508	104	
288.68467	100	
288.87814	390	1+
289.81204	94	
289.88133	330	1+
290.80114	584	1+
290.85822	280	1+
290.90040	94	
291.21859	100	
291.88136	128	
292.85195	528	1+
293.87654	226	1+
294.00212	110	
294.81002	384	1+
295.13569	102	
295.24359	94	
296.05615	94	
296.85039	142	
296.97092	136	
297.05168	294	1+
297.83694	134	1+
297.88953	100	
297.97082	94	
298.80778	228	1+
298.86434	104	
299.00644	144	
299.85992	248	1+
299.88207	114	
300.86337	180	1+
301.80911	192	1+
302.87508	310	1+
304.81459	152	
305.80625	96	
306.88033	292	
307.88439	244	
307.90082	94	
308.88270	140	
309.81666	502	1+
309.86932	418	
310.41328	102	
310.86361	138	
310.87824	736	1+
311.88033	454	1+
312.51750	110	
314.81898	136	
315.82399	108	
315.89985	102	
316.58123	106	
316.79744	94	
321.73066	228	1+
322.38642	98	
323.88042	748	1+
324.77341	192	1+
325.90719	124	
328.88492	358	1+
330.75501	168	
330.81575	142	
331.75745	120	
332.83006	140	
334.47615	110	
335.39533	94	
336.76465	178	1+
337.01615	210	1+
339.78319	92	
339.83051	190	
339.88726	362	1+
341.39218	110	
END IONS

###FS:    #m/z: 359.96279 #charge 1+
###MS: 53
###MSMS: 56
BEGIN IONS
TITLE=Cmpd 42, +MS2(359.9628), 28.0-35.0eV, 1.2min #56
RTINSECONDS=70.963
SCANS=53,56
PEPMASS=359.96279	436976
CHARGE=1+
183.93295	152	
189.54080	100	
192.88921	100	
197.89054	130	
203.94495	108	
205.94543	170	1+
206.88870	126	
208.88499	144	
209.88478	392	1+
209.94419	1542	1+
210.88661	316	1+
211.42353	120	
212.87948	124	
216.41284	188	
219.95540	342	1+
220.95606	244	1+
221.55118	100	
222.95237	3360	1+
223.87349	208	1+
224.90390	160	
224.94908	2498	1+
224.99424	106	
225.09556	140	
226.94856	9078	1+
227.92987	496	
227.99153	102	
228.07242	112	
228.89334	132	
228.94244	10996	1+
230.88533	176	
231.99812	102	
232.02273	104	
233.82840	104	
233.85830	162	
233.95848	288	
234.94809	154	
236.89845	202	
237.05587	186	1+
238.39514	110	
238.94100	104	
238.97239	158	
239.78388	344	1+
239.97930	132	
240.82025	362	1+
240.83657	132	
240.94151	740	1+
240.96301	1894	1+
241.78722	288	1+
241.91716	108	
242.95955	1162	1+
243.89658	124	
244.95794	4330	1+
245.94092	314	
246.01194	100	
246.80837	198	
246.95315	4836	1+
247.07870	106	
247.98394	114	
248.80349	250	1+
248.88909	224	1+
250.37992	104	
250.95302	422	
250.96999	184	
251.07066	164	
251.97014	132	
252.18073	100	
252.95443	468	1+
253.04263	100	
253.06151	226	1+
253.08569	178	
253.83392	312	
255.37571	158	
255.84029	268	1+
256.78250	168	
256.87905	168	
257.08136	108	
257.49454	110	
257.80361	128	
258.83445	432	1+
258.97479	538	
259.79580	264	
260.33171	100	
260.79725	182	
260.96972	1316	1+
261.78955	128	
262.84463	172	1+
262.95320	138	
264.81952	170	
264.83025	208	1+
264.93908	312	1+
264.96253	152	
264.97790	178	
265.81625	148	
265.85747	110	
265.97569	134	
266.81149	700	1+
266.84369	316	1+
266.97463	112	
267.97321	524	
268.79459	346	1+
268.81323	122	
268.95795	268	
269.87695	162	
269.96977	728	
270.61486	104	
271.41137	104	
271.79059	122	
271.84908	270	
271.91398	108	
272.00889	136	
273.79700	476	1+
273.96724	200	
274.81107	132	
274.85456	132	
274.92731	104	
274.97169	126	
275.09397	184	1+
275.96846	110	
276.04302	122	
276.80401	544	1+
276.85236	162	
278.85965	134	
278.87655	122	
279.09937	444	1+
279.79386	1396	1+
280.79457	976	1+
280.86763	112	
280.93283	142	
282.85164	384	1+
282.86826	104	
283.79012	318	1+
283.81866	316	1+
283.98311	392	1+
286.88035	100	
287.91033	112	
288.04651	176	
288.07784	188	
288.79242	324	1+
288.82107	128	
289.01841	100	
289.85829	132	
290.73475	108	
291.80469	122	
292.39651	150	
292.79821	350	1+
292.87049	128	
293.44156	116	
293.85611	570	1+
293.87572	268	
294.41120	236	1+
294.86220	352	1+
296.80911	134	
296.86257	198	
296.92615	120	
297.80922	188	
298.80334	1454	1+
298.86561	394	1+
300.78610	212	1+
300.81033	192	
301.80953	214	1+
303.94565	212	
304.82462	106	
305.11929	110	1+
306.80551	240	1+
306.84224	128	
306.88104	130	
306.93531	130	
308.79446	300	1+
309.79902	250	1+
310.81712	202	1+
310.88182	234	1+
312.89697	304	1+
314.87495	100	
315.88146	164	
316.81721	114	
317.50392	114	
317.82105	102	
317.87331	132	
318.03152	106	
318.86689	242	1+
318.94018	196	
320.93591	164	
321.81868	278	1+
321.87631	260	1+
321.95132	160	
322.92796	454	1+
322.95119	102	
323.00343	110	
324.13750	210	1+
324.89101	164	
325.79989	222	1+
326.87989	118	
328.76022	124	1+
328.88781	196	1+
328.90526	104	
329.87280	148	
332.75559	222	1+
332.81490	196	
333.40106	108	
336.88909	124	
336.94772	406	1+
338.79292	102	
339.82934	126	
340.76506	176	1+
340.86068	136	
340.89719	328	1+
340.93926	322	
341.28773	122	
341.71547	224	1+
343.76897	270	1+
343.89575	178	1+
345.87061	130	
346.78574	124	
347.74604	110	
347.77305	116	
349.69892	124	
349.74333	178	1+
352.77331	326	1+
356.76335	282	1+
356.77846	184	1+
357.79410	130	
358.20542	122	
359.96010	120	
360.80925	152	
360.87308	112	
361.75499	234	1+
362.02606	140	
362.93970	116	
364.71705	178	
END IONS

###FS:    #m/z: 322.93109 #charge 1+
###MS: 57
###MSMS: 58
BEGIN IONS
TITLE=Cmpd 43, +MS2(322.9311), 28.0-35.0eV, 1.3min #58
RTINSECONDS=74.6655
SCANS=57-58
PEPMASS=322.93109	5450510
CHARGE=1+
192.88956	268	
194.89167	104	
194.90157	98	
196.88577	114	
198.93061	144	
199.89306	194	
203.89836	98	
205.94639	340	1+
208.88296	176	
209.94132	192	
210.39086	98	
210.90077	310	
212.88338	248	
214.89465	384	1+
221.94394	318	
222.47324	96	
222.95552	1460	1+
224.82940	118	
227.78983	114	
227.92466	142	
228.20191	100	
228.89735	134	
228.91072	256	1+
229.88471	460	1+
229.95416	106	
230.83508	158	
230.88932	384	1+
230.90513	144	
232.46407	98	
232.90879	176	
233.91690	152	
234.93448	104	
234.95676	96	
235.54185	190	
235.82000	116	
236.83458	148	
237.05365	104	
238.45942	116	
238.88675	158	1+
238.93913	264	
239.08097	180	
239.78924	622	1+
239.89365	194	1+
240.07038	112	1+
240.82339	126	
240.94118	3478	
241.11668	128	1+
241.94241	2118	
242.82236	202	
242.94225	8178	1+
243.00918	98	
243.82002	818	1+
243.97033	226	1+
244.44809	100	
244.79094	96	
244.85672	140	
244.94025	1868	1+
245.11933	164	1+
245.85392	148	
246.43378	112	
246.85045	140	
246.90132	110	
246.97534	306	
247.97906	368	
248.00430	92	
248.01699	100	
248.89876	348	1+
249.85314	238	
250.94412	172	
251.07141	288	1+
251.92401	128	
252.83168	450	1+
253.78559	256	1+
253.81943	114	
253.83831	464	1+
253.90533	134	
255.78436	308	
255.80227	250	
255.95586	142	
256.78765	160	
256.84189	136	
256.89806	108	
256.99615	140	
257.80031	572	1+
258.81630	100	
258.83404	544	1+
258.96968	128	
259.43890	98	
260.80335	214	
260.83862	258	
261.83344	356	
262.05953	322	1+
262.83154	250	
262.92520	154	1+
263.84226	134	
263.97612	138	
264.87933	214	1+
264.98049	126	
265.05531	132	
265.85660	130	
266.05922	168	1+
266.80953	128	
266.86690	116	
267.79051	276	1+
268.02636	96	
268.13604	102	
268.84711	106	
269.80071	460	1+
270.91484	108	
271.77864	140	
271.80077	222	
271.84567	310	
272.85574	158	
273.79526	346	
273.93922	118	
274.79423	560	
274.92823	120	
275.04643	98	
275.81072	1218	1+
275.84309	438	1+
276.79428	240	1+
276.84721	314	1+
278.81708	150	
278.85269	300	1+
279.09129	408	1+
279.80367	136	
280.58644	100	
280.79566	160	
280.81185	272	
280.99745	116	
281.09739	204	1+
281.79706	196	
281.96812	222	1+
282.80674	100	
283.78757	628	1+
283.85499	150	
284.06369	126	
284.29531	196	
284.78933	390	1+
284.87237	118	
285.29400	172	
285.92838	126	
286.18508	100	
286.79644	126	
286.80899	140	
286.92328	120	
287.79818	106	
288.87050	356	1+
289.78773	240	
289.80825	166	
290.79080	196	
290.80949	96	
290.85770	234	1+
291.80261	1124	1+
292.82044	112	
293.87645	168	
294.81304	244	1+
294.86124	308	1+
296.80818	236	
296.87221	252	1+
296.94517	100	
297.00337	106	
297.82579	114	
298.80393	196	
298.82893	214	
299.78434	532	1+
299.83805	152	
299.95924	106	
300.82901	98	
300.86734	118	
301.87712	364	1+
303.01722	94	
303.80188	118	
304.80637	104	
304.87466	524	1+
305.79902	142	
307.79916	1080	1+
308.02159	120	
308.81026	578	1+
308.88561	380	1+
308.97936	116	
309.81071	426	1+
310.80377	286	1+
310.87632	250	
311.03234	126	
311.88100	354	1+
312.94337	102	
313.02115	100	
313.33652	126	
314.82109	514	1+
317.42108	102	
317.82349	172	
317.90432	102	
319.88788	234	
320.83172	118	
321.40604	96	
321.82022	166	
323.71759	132	
323.88329	166	
324.87237	108	
324.89578	490	1+
325.75111	108	
325.81070	140	
326.76150	140	
326.81007	118	
327.71482	104	
END IONS

###FS:    #m/z: 507.84665 #charge 1+
###MS: 57
###MSMS: 59
BEGIN IONS
TITLE=Cmpd 44, +MS2(507.8467), 28.2-35.2eV, 1.3min #59
RTINSECONDS=75.4375
SCANS=57,59
PEPMASS=507.84665	630646
CHARGE=1+
196.01559	614	1+
198.88502	562	1+
199.88751	488	1+
210.03515	232	1+
214.88726	246	
222.97574	196	1+
227.79035	186	1+
227.95492	224	
230.07146	192	
230.88991	270	1+
232.89882	252	
234.07224	234	1+
238.06380	230	
241.85434	450	
243.89798	270	1+
244.90139	226	1+
248.85318	216	
250.90947	384	1+
250.97193	538	1+
251.07504	452	1+
252.08103	318	1+
252.88570	176	
255.09627	170	1+
255.87687	266	1+
257.87368	278	1+
259.87285	534	1+
264.17008	180	
265.38205	170	1+
266.16641	358	1+
267.16820	246	1+
267.20793	132	1+
268.10695	234	1+
270.88854	404	1+
271.89262	268	1+
272.38543	482	1+
272.85269	1178	1+
273.88434	370	1+
274.80534	272	1+
276.79361	196	
278.39243	470	1+
278.89714	174	
279.13070	198	
279.39690	316	1+
280.04044	226	1+
281.79739	184	1+
281.85259	176	
282.38218	214	
285.80623	146	1+
287.85271	1302	
288.83603	190	
288.87025	686	
288.89702	228	
288.95133	264	1+
289.88088	1160	
290.13139	244	
290.86374	2760	1+
290.89691	242	1+
291.38759	170	
292.88525	196	
293.08967	156	1+
293.12627	222	1+
293.83310	332	1+
293.87409	6482	1+
293.90352	490	1+
294.80806	384	1+
294.83494	286	1+
294.90440	388	1+
297.02912	258	1+
298.80171	240	
298.85116	366	
298.87799	890	1+
299.85246	1172	1+
300.84112	308	
300.85873	776	1+
301.40181	204	
302.89039	188	
303.81814	182	
303.85877	290	
303.86444	380	1+
304.03848	192	1+
304.88539	296	1+
304.91532	280	1+
305.78710	194	
305.86109	872	1+
306.04786	174	1+
306.97280	198	1+
307.38476	346	1+
307.80891	354	1+
307.89162	936	
308.13935	1228	1+
308.34568	322	1+
308.87394	1512	
309.79125	342	1+
309.88736	1038	
310.15870	958	1+
310.34342	326	1+
310.81867	168	
310.84826	420	
310.87112	446	
311.00551	230	1+
311.37387	250	1+
311.85081	288	
311.88389	11730	1+
312.34914	176	
313.34619	510	1+
313.77507	98	1+
314.86546	1816	1+
316.82678	206	
316.86390	554	
317.82015	224	
317.88760	338	1+
318.05782	202	1+
318.86044	596	1+
318.93626	176	
320.35198	418	1+
320.88229	242	
321.31729	300	1+
321.81392	232	
321.99399	218	
322.38638	212	1+
322.88691	206	
322.92738	220	
323.87668	578	1+
323.91541	180	
324.37637	262	
324.81267	294	1+
324.85859	396	
325.38806	182	
325.90069	722	
326.38929	236	
326.88219	3426	1+
327.36551	232	1+
327.38790	426	1+
327.81994	302	1+
329.17260	182	
329.80740	206	
329.89745	412	
330.82951	256	
330.88048	320	
331.89076	358	
332.33914	224	1+
332.87648	1042	1+
332.94918	196	
333.34706	184	1+
333.88959	1102	1+
334.87630	174	
335.84443	336	
336.75921	204	1+
336.88451	880	1+
336.94688	200	
337.83812	176	
337.94551	242	1+
338.84862	214	
338.89601	558	1+
338.97662	144	1+
339.40573	218	
339.82884	184	
339.87750	314	
340.02941	220	1+
340.87397	224	
341.38270	224	1+
341.80294	210	1+
341.87325	198	
342.72460	254	1+
343.87568	350	
344.86803	334	1+
345.08950	310	1+
345.77912	198	1+
345.89014	216	
346.88396	242	
347.07007	254	1+
348.91363	314	
349.15170	174	1+
349.88285	594	1+
349.91025	518	1+
350.77574	360	1+
352.77662	426	1+
352.86332	194	
352.91320	286	
353.02972	174	
353.05892	292	1+
353.71122	178	
353.85520	710	
353.98587	178	
354.77202	238	
354.84287	220	1+
354.90792	208	
355.16009	96	1+
355.54216	180	
355.86691	244	1+
355.89571	246	
356.78156	312	
357.78376	472	1+
357.85046	226	1+
358.90026	182	
359.03631	292	1+
359.71607	236	1+
359.84082	232	1+
360.31858	188	
360.77920	614	1+
360.88720	488	1+
361.86802	218	
362.36528	296	1+
362.81336	214	1+
363.03455	204	1+
363.84071	416	1+
363.92452	178	1+
364.02302	270	1+
364.84316	354	1+
365.78327	250	
365.86707	218	
366.18375	156	1+
366.78602	458	1+
366.84123	1850	1+
367.70886	2036	1+
367.87750	230	
367.96034	172	1+
368.16990	216	1+
368.89781	862	1+
369.77875	738	1+
369.83506	868	1+
370.03808	202	1+
370.78217	658	1+
371.28732	244	1+
371.37385	214	1+
371.72091	220	
371.87060	324	
371.90651	196	
372.39983	200	
372.85226	204	
372.87858	530	1+
373.71792	984	1+
373.83218	250	
374.81322	380	1+
375.86430	370	1+
375.88008	352	1+
376.78213	212	1+
376.87354	358	1+
377.85235	254	1+
380.38466	296	1+
380.72752	206	
380.85481	264	
381.79812	464	1+
381.83708	306	
382.05879	174	1+
382.40783	224	1+
382.71823	190	
382.85771	334	
383.29147	190	
383.72141	242	
383.86128	202	
384.72033	178	
384.85120	5406	1+
384.89616	292	
385.15908	158	1+
385.73663	446	1+
385.89778	584	1+
387.39766	172	
388.73316	182	
388.79702	390	1+
388.84177	202	
388.88425	242	
389.20720	570	1+
389.86902	224	
389.97019	178	1+
390.71444	232	1+
390.84390	1664	1+
391.80267	228	
392.82898	734	1+
393.80069	958	1+
393.86191	178	
394.83532	642	1+
395.73475	490	1+
396.40416	174	
396.73556	344	1+
397.77211	180	1+
398.73022	722	1+
398.86475	302	
399.21225	166	1+
399.80987	534	1+
399.85248	550	1+
400.09962	198	1+
401.87462	284	
402.86590	2354	1+
405.73122	390	1+
405.87040	872	
406.86090	590	
407.11769	120	1+
407.72696	318	
407.86632	7898	1+
408.74262	204	
408.92221	188	
409.72493	526	
410.08413	168	
410.73162	250	
410.84339	718	1+
411.72942	192	
411.80925	906	1+
411.88064	334	
411.93141	248	1+
412.72714	572	1+
412.75967	214	1+
412.84881	1036	1+
413.08388	186	
413.88139	696	1+
414.75599	370	1+
415.86973	238	
416.87797	228	
417.82551	658	1+
418.71124	294	1+
419.71491	188	1+
421.88024	952	1+
422.76615	242	1+
423.79498	286	
423.86582	546	1+
424.69266	232	
424.82915	222	
425.73864	568	1+
425.87737	266	
426.86176	2004	1+
427.18495	126	1+
427.73374	1280	1+
428.74395	412	
428.84938	606	
428.88456	548	
429.74724	210	
429.82777	348	1+
429.87026	300	
430.22031	238	1+
430.74007	1542	1+
430.86318	1672	1+
431.86803	1220	1+
433.85141	284	1+
433.88779	358	1+
434.73370	216	1+
434.88941	308	1+
435.85876	206	
437.76421	292	1+
438.04242	168	1+
439.85507	250	
439.89387	1226	1+
440.05808	244	1+
440.69875	278	1+
441.67595	290	1+
441.76417	182	1+
444.22208	250	1+
444.87314	2248	1+
444.94776	140	1+
445.74551	546	1+
446.84314	320	1+
447.12132	122	1+
447.69143	174	
448.75352	172	
448.89643	470	
449.70132	334	1+
449.80913	176	1+
449.87883	334	
450.74794	188	
450.77553	460	1+
450.87896	428	1+
451.90399	186	
452.11337	186	1+
453.89236	168	
456.74438	220	1+
457.90356	838	1+
458.90464	484	1+
460.22612	252	
460.65110	194	1+
462.88594	758	1+
464.78440	204	
467.77848	726	1+
467.88867	1348	1+
468.77924	622	1+
468.89034	756	1+
469.20903	234	1+
470.89150	242	1+
471.86199	200	1+
472.79416	178	1+
474.72248	168	1+
479.77619	310	1+
481.72554	142	1+
482.82744	238	1+
484.76717	258	1+
485.77186	174	1+
485.84184	602	1+
485.89900	1116	1+
486.79663	358	1+
489.85486	362	1+
491.79294	340	1+
492.66373	224	1+
493.66487	178	1+
497.12323	288	1+
499.73286	450	1+
500.73875	304	1+
504.80828	504	1+
504.85176	184	1+
505.24259	300	1+
505.81107	326	1+
506.26239	226	1+
509.85880	722	1+
511.15249	232	1+
511.79603	226	1+
512.77487	196	1+
END IONS

###FS:    #m/z: 336.94672 #charge 1+
###MS: 57
###MSMS: 60
BEGIN IONS
TITLE=Cmpd 45, +MS2(336.9467), 28.0-35.0eV, 1.3min #60
RTINSECONDS=76.21
SCANS=57,60
PEPMASS=336.94672	480232
CHARGE=1+
182.86653	158	
183.86978	124	
204.47738	90	
204.99549	90	
207.97393	108	
208.98463	134	
209.06454	92	
210.88543	1046	1+
211.94443	5594	
212.38995	102	
212.87846	4346	1+
212.94803	180	
213.93968	3154	1+
214.12409	94	
214.89863	234	
215.88707	1142	1+
215.93649	648	1+
217.85669	90	
217.88213	620	1+
218.83897	122	
223.96190	462	1+
224.90142	94	
226.89346	138	
226.97127	108	
227.56425	104	
228.82880	196	1+
228.89560	1162	1+
229.95525	5746	1+
229.98542	112	
230.88924	7274	1+
231.02786	92	
231.94916	3034	1+
231.99148	130	
232.06729	100	
232.82481	676	1+
233.12132	96	
233.82813	512	1+
233.84751	128	
235.52382	102	
235.89447	656	1+
236.00832	92	
238.40066	98	
239.03350	136	
239.80092	122	
239.95594	100	
241.84217	96	
242.83036	96	
245.45004	104	
246.79905	100	
246.90531	746	1+
246.97952	192	
247.96641	1168	1+
248.90047	2760	1+
249.40702	114	
249.83564	468	1+
249.95875	652	1+
250.79377	224	1+
250.83425	446	1+
250.86198	94	
250.90518	894	1+
251.92604	130	
252.97142	3690	1+
253.08322	186	
253.83509	238	1+
253.90444	1598	1+
254.96719	1118	1+
255.00117	166	
255.07354	184	
256.81167	92	
256.91297	320	1+
256.96059	292	1+
257.02981	88	
257.34070	100	
257.85179	178	
258.78794	244	1+
258.85413	104	
259.92559	90	
259.95350	102	
260.85370	142	
260.91325	114	
261.83854	134	
262.38442	94	
262.83424	422	1+
263.38268	104	
265.08481	106	
266.12305	94	
266.81544	118	
267.03357	116	
267.42457	108	
267.84086	346	
268.49602	100	
268.54647	98	
268.84059	860	1+
268.86040	164	
269.08313	114	
269.80206	320	1+
270.09190	94	
270.98235	890	
271.91537	564	1+
272.79697	92	
272.97635	180	
273.44622	90	
273.79676	282	1+
273.84572	192	
275.45993	98	
276.81513	98	
276.84808	202	
276.90406	154	
277.84081	168	
278.83260	1190	1+
278.90655	102	
279.01647	136	
279.10134	180	
279.83361	674	1+
280.86580	120	
280.97457	146	
281.39774	98	
282.04058	104	
282.80923	106	
282.86053	146	
283.78718	486	1+
283.86081	128	
284.86003	92	
285.85013	570	
286.01294	126	
286.13462	88	
286.36720	90	
286.41072	146	
286.79937	302	1+
286.85000	1668	1+
287.55056	138	
289.00888	174	
289.03504	100	
289.88255	156	
289.95329	196	1+
290.80408	102	
290.85460	604	1+
291.80341	232	
291.87941	102	
293.11159	154	
293.43901	144	
293.84701	232	1+
293.87180	208	
293.99994	314	
294.81491	106	
294.87606	138	
295.75732	122	
295.84137	198	1+
295.88006	162	1+
295.98939	122	
296.23550	92	
297.92884	102	
298.31495	136	
299.79409	138	
299.81667	94	
300.84404	102	
300.88017	128	
301.87528	274	1+
301.92660	170	1+
301.99284	94	
303.36425	106	
303.85624	258	1+
304.80705	136	1+
304.86127	222	1+
306.87470	136	
307.70224	90	
307.89138	428	1+
308.84705	146	
308.86788	128	
309.87215	144	
310.87569	562	1+
311.03008	92	
311.51560	106	
311.71743	94	
313.27544	90	
313.49523	90	
314.41776	108	
316.04341	136	
316.60731	90	
316.89672	116	
316.93304	92	
318.11962	92	
319.87048	124	
321.18167	102	
321.39295	98	
321.82466	90	
323.88874	118	
324.89587	158	
325.88161	136	
325.89246	470	1+
326.06564	106	
326.94566	142	1+
327.70972	132	
328.37564	92	
328.88537	596	1+
329.08926	122	
333.90326	112	
334.98119	100	
336.29736	100	
337.79925	116	
338.76235	126	
339.88457	94	
340.40886	160	
340.72695	228	1+
340.89341	92	
342.54598	90	
END IONS

###FS:    #m/z: 322.93087 #charge 1+
###MS: 61
###MSMS: 62
BEGIN IONS
TITLE=Cmpd 46, +MS2(322.9309), 28.0-35.0eV, 1.3min #62
RTINSECONDS=79.893
SCANS=61-62
PEPMASS=322.93087	5387948
CHARGE=1+
180.95086	96	
192.88882	196	
193.89137	204	
203.90317	100	
205.94982	230	
207.97298	132	
209.95011	94	
211.01665	88	
212.88035	158	
213.03726	86	
217.88803	126	
220.54893	104	
221.94637	298	
222.91039	108	
222.95354	268	
223.93931	86	
223.96116	222	
224.96373	162	
227.01131	154	1+
227.03252	172	
227.39402	92	
227.93356	106	
227.95527	158	
229.88749	628	1+
230.88930	526	1+
231.84008	154	
231.86445	144	
232.09331	100	
232.89392	152	
234.88347	104	
235.79719	266	1+
235.82284	194	
235.88749	144	
238.44053	88	
238.85013	94	
239.78983	434	1+
240.82210	176	
240.94025	2358	
240.96470	214	
241.10231	88	
241.78814	262	1+
241.83530	106	
241.89715	180	1+
241.91907	86	
241.93937	9510	1+
242.81824	218	
242.94174	6580	1+
242.96736	134	
242.98919	120	
243.81934	774	1+
243.87573	144	
244.81960	502	1+
244.94087	1188	1+
245.39017	102	
245.44054	154	
245.84720	192	1+
246.10540	92	
246.44146	98	
246.94690	92	
246.97528	526	1+
247.79593	94	
248.85371	138	
248.90455	124	
249.02572	94	
249.97212	104	
250.97214	340	1+
252.33256	94	
253.83676	172	
253.90364	112	
255.80659	110	
256.89786	142	
257.43545	92	
257.79960	174	
257.93997	160	
258.83235	334	
258.96964	128	
259.95938	274	1+
260.34174	114	
260.83159	244	
260.90690	92	
261.40704	94	
261.79921	112	
261.83404	428	
262.82696	830	1+
263.97927	232	1+
265.06740	94	
265.85216	304	1+
265.87029	100	
266.09125	90	
267.78622	92	
267.80248	156	
267.84583	98	
268.01163	90	
268.90953	214	
268.95990	242	
270.79812	432	1+
270.85962	254	
270.93772	134	
270.98244	112	
271.79996	298	1+
271.81808	96	
271.84229	158	
272.85358	182	
272.89798	92	
272.98204	216	
273.79798	350	1+
274.81837	88	
274.84698	116	
275.80749	898	1+
276.85574	194	
277.45698	86	
278.84114	92	
279.09154	892	1+
279.79548	128	
279.85094	122	
279.91873	92	
280.13949	112	
280.38604	90	
281.35242	96	
281.79549	148	
281.98706	114	
282.74237	92	
282.78846	772	1+
282.93304	128	1+
282.98579	104	
283.29364	90	
283.78832	648	1+
283.86048	286	1+
283.90822	104	
283.95617	104	
284.29442	370	1+
285.84472	94	
286.86490	138	
286.88442	172	
289.03976	88	
289.79043	638	1+
289.81579	122	
289.87997	156	
291.80433	868	1+
292.60964	96	
293.77443	88	
293.80240	118	
293.86740	146	
295.83722	88	
296.80868	244	1+
296.85883	114	
296.87595	128	
296.89482	140	
297.79766	320	1+
299.78620	304	
299.88708	110	
300.46031	92	
300.78555	140	
300.81425	214	1+
301.68139	112	
301.88041	306	1+
302.88261	382	1+
305.80721	98	
305.87521	138	
305.94262	100	
307.80006	822	1+
307.88916	186	
308.87000	146	
309.81574	168	
309.88232	136	
310.87392	200	
311.88411	150	
311.98020	148	
312.81295	812	1+
312.86560	114	
313.81841	618	1+
314.77324	102	
314.86696	134	
314.89318	120	
319.06367	86	
320.05281	118	
320.15699	98	
321.82155	114	
322.81535	104	
322.89154	124	
323.12751	86	
323.88580	192	
323.99342	98	
324.81053	122	
324.89437	168	
325.76270	94	
325.80705	218	1+
326.40322	98	
326.80783	152	1+
326.83069	132	
326.87385	304	1+
327.76169	94	
END IONS

###FS:    #m/z: 340.94125 #charge 1+
###MS: 61
###MSMS: 63
BEGIN IONS
TITLE=Cmpd 47, +MS2(340.9413), 28.0-35.0eV, 1.4min #63
RTINSECONDS=80.6655
SCANS=61,63
PEPMASS=340.94125	2441634
CHARGE=1+
189.86186	174	
192.92417	140	
196.88294	120	
205.94943	100	
209.94625	110	
210.93571	234	1+
212.87926	596	
213.87954	696	
213.94080	2074	1+
214.87722	402	
214.89802	176	
215.88799	1340	1+
215.93585	316	
217.88192	488	1+
218.49117	100	
221.95160	94	
222.95195	154	
223.96039	350	
224.97396	104	
225.88432	274	1+
225.95494	112	
226.94669	268	1+
227.78348	106	
228.89617	148	
228.94871	180	
230.88922	498	
231.89158	520	
231.95223	2154	1+
232.88697	342	
233.08042	100	
233.89707	634	
233.94753	204	
235.85465	104	
235.86770	146	
235.89290	688	1+
235.94208	326	1+
236.83238	104	
237.89353	224	1+
238.79807	114	
239.78883	342	
240.83363	106	
240.90553	190	1+
241.84705	160	
242.81884	164	
242.94221	100	
243.43226	100	
243.89601	118	
244.96022	138	
245.79688	126	
246.46099	102	
246.95195	110	
246.97679	260	1+
247.39677	152	
248.01890	102	
248.09454	98	
248.85187	118	
248.90779	194	
249.90169	170	
249.96357	226	
250.87393	102	
250.89728	240	
250.92116	214	1+
250.96813	172	
251.96351	132	
252.93773	422	1+
253.90598	214	
254.90504	154	
254.96697	982	1+
255.07838	124	
255.09953	100	
255.88122	96	
255.92444	102	
256.91329	330	1+
256.96445	124	
257.79783	370	1+
257.88218	262	1+
258.46093	98	
258.84767	390	1+
258.90828	134	
258.96724	124	
259.89160	280	1+
259.95539	194	
260.33812	292	1+
260.83411	178	
262.78362	116	
264.79533	100	
264.87442	102	
266.01895	98	
268.84509	196	
268.87427	100	
269.80133	138	
269.85085	100	
270.83353	96	
271.79480	240	1+
271.84121	310	1+
272.39934	106	
272.91927	220	
272.93541	268	1+
272.95493	112	
272.97757	116	
273.79462	154	
273.91426	118	
274.79490	138	
274.81259	148	
274.84878	98	
274.90228	104	
275.79018	116	
275.86412	116	
276.85246	184	
276.92312	98	
277.10732	100	
277.86492	100	
278.39032	98	
278.85244	272	1+
278.97220	98	
280.79771	132	
281.80947	130	
281.91695	142	
282.78974	432	1+
282.94054	252	1+
283.35724	136	
283.85425	156	
284.84591	138	
285.33318	94	
285.92566	188	1+
288.86632	136	
289.78842	312	
290.80231	102	
291.80351	196	
292.42075	104	
292.43978	218	
292.81197	118	
292.87235	376	1+
292.98375	106	
293.85495	288	1+
293.87523	332	1+
294.93710	110	
295.98950	140	
296.80913	318	1+
296.87411	160	
296.96317	96	
297.07736	218	1+
298.14388	134	
298.80515	104	
298.83869	104	
299.09538	104	
299.36528	102	
299.79078	156	1+
300.87880	204	1+
302.17045	110	
302.37285	96	
302.85918	102	
303.12043	98	
303.86201	134	
303.93064	142	
303.94569	216	
304.99428	178	
305.87986	324	1+
306.09536	106	
306.80272	342	1+
307.80541	292	1+
308.07890	192	
308.88178	230	1+
309.79517	110	
309.81535	128	
310.88180	512	1+
311.88879	326	1+
312.09895	104	
312.14957	152	
312.80338	344	1+
312.94668	122	
314.42216	94	
316.81368	132	
317.89116	142	
320.60973	108	
320.78252	122	
320.88221	102	
321.75716	124	
322.17738	98	
323.76137	126	
323.88476	490	1+
324.88824	344	1+
328.19561	102	
328.81895	116	
328.88904	104	
329.87425	210	
330.81572	448	1+
330.88589	104	
339.01900	110	
339.62501	96	
340.88002	98	
342.90303	116	
343.71436	168	1+
343.97750	122	
344.76353	174	
344.90219	128	
END IONS

###FS:    #m/z: 363.95733 #charge 1+
###MS: 61
###MSMS: 64
BEGIN IONS
TITLE=Cmpd 48, +MS2(363.9573), 28.0-35.0eV, 1.4min #64
RTINSECONDS=81.4455
SCANS=61,64
PEPMASS=363.95733	1663850
CHARGE=1+
51.62454	118	
56.81782	106	
157.69437	98	
182.86581	262	1+
184.95346	100	
187.86849	268	
187.93981	98	
189.86321	1008	1+
191.85881	1074	1+
194.03553	122	
196.88574	246	
200.87916	112	
200.94819	170	
204.90402	106	
205.87825	118	
206.01461	102	
207.87415	804	1+
207.90442	220	1+
207.94735	330	
208.88794	146	
208.93819	154	
209.86853	516	
209.94289	1936	1+
210.88386	1184	1+
211.91630	166	
212.87995	8884	1+
216.41657	118	
218.91170	152	
219.86412	142	
221.94749	106	
222.95322	1086	1+
223.88713	144	1+
224.94918	3012	1+
224.97667	280	
225.88488	564	1+
226.02877	190	
226.94664	12310	1+
227.89770	112	
227.93193	402	
228.79729	106	
228.84787	192	1+
228.89375	2456	1+
228.94253	13460	1+
229.25086	100	
230.79436	176	
230.88979	11172	1+
231.07798	82	1+
232.88593	1438	1+
234.88303	584	1+
235.06801	116	
235.84634	186	1+
236.93480	126	
238.93853	106	
239.42576	336	
240.00178	142	
240.80645	240	1+
240.81981	110	
240.83707	128	
240.93893	408	
240.96202	1658	1+
241.93950	1784	1+
242.89705	222	1+
242.94136	1200	1+
242.95873	1068	1+
243.82259	564	1+
244.95768	6334	1+
245.19999	98	
245.49166	96	1+
245.94134	308	
246.06196	98	
246.41285	100	
246.90607	460	
246.95319	6956	1+
247.03189	334	1+
248.06745	220	1+
248.80293	366	1+
248.90095	2508	
250.02724	120	
250.40474	130	
250.53552	102	
250.79450	250	1+
250.89830	532	1+
250.95002	174	
250.97251	444	
251.07047	280	1+
251.50595	110	
251.79856	212	1+
252.89695	176	
253.83272	520	1+
253.90467	720	1+
254.10274	100	
254.34390	100	
255.03363	112	
255.87053	176	1+
257.79893	170	1+
258.34524	160	
258.64664	104	
258.83612	618	1+
258.97412	298	
259.97653	138	
260.83275	254	
260.84565	236	
260.96985	1168	1+
261.58332	100	
261.83419	390	
262.08212	100	
262.79904	100	
262.82982	236	
263.82478	674	1+
263.86606	100	
263.98792	242	
264.84656	172	
265.08538	142	
265.81574	142	
265.97411	168	
266.81283	542	1+
266.85043	144	1+
267.78646	308	1+
267.92795	146	
267.97369	700	1+
268.95616	110	
269.41245	176	
269.80658	288	1+
269.91702	362	1+
269.96834	1044	
270.10562	112	
270.83675	102	
270.94909	142	
271.86243	134	
271.91754	768	
271.95887	124	
272.79972	128	
273.91259	192	
274.85354	116	
275.80938	352	1+
276.80855	298	1+
276.85399	324	1+
278.79620	202	
278.84272	206	
278.85856	328	1+
279.09931	148	
279.78956	1398	1+
280.10866	376	1+
280.79244	1208	1+
280.85775	134	
281.08771	142	1+
281.15563	148	
281.85576	126	
281.94416	134	
282.03249	102	
282.78657	768	1+
283.78743	496	1+
283.85137	312	
283.98238	466	1+
284.84730	134	
284.85966	136	
285.40079	150	
285.79384	168	
285.84635	1446	1+
285.93567	128	
286.80207	136	
287.02174	100	
287.06363	100	
287.79071	170	1+
287.93380	120	
288.08942	180	1+
289.88232	122	
289.93008	140	
290.79208	594	1+
290.80696	140	
290.86797	360	1+
291.85320	248	1+
291.87325	232	1+
292.11525	376	1+
293.11955	318	1+
293.43349	104	
294.85843	380	1+
295.01986	204	1+
295.41223	106	
295.92159	450	1+
296.80783	424	
296.94578	116	
297.11196	106	
297.80813	216	
298.80360	1528	1+
300.80391	722	1+
300.92683	140	
301.80649	422	1+
301.86211	1098	1+
302.83536	132	
303.80731	582	1+
303.85681	2534	1+
303.93981	200	
304.94146	178	1+
306.88012	148	
306.97113	108	
308.40881	112	
308.87838	184	
309.88787	508	1+
310.82887	126	
310.87773	572	1+
312.08271	140	
313.87220	114	
316.81343	568	1+
317.21075	102	
317.88160	112	
318.02453	204	1+
318.93257	306	1+
319.27855	106	
319.86506	138	
320.12738	136	
320.93383	180	1+
321.81752	910	1+
321.86734	840	1+
322.37887	208	1+
322.92976	462	
323.50505	112	
324.88060	282	1+
326.87078	822	1+
326.89645	160	
331.71292	176	1+
333.09071	98	
335.76478	186	1+
335.84397	144	
336.02500	170	
336.94296	912	1+
337.83593	288	
338.76547	114	
338.87199	124	
339.72475	216	1+
339.82725	926	1+
339.84936	138	
340.94184	580	1+
342.71902	232	1+
342.90116	112	
343.77207	212	1+
344.70629	360	1+
345.71237	264	1+
346.91055	108	
348.72577	138	
349.76869	144	
350.77884	146	
353.19819	116	
353.75705	154	
353.88976	116	
354.28965	98	
359.96342	176	1+
360.77163	218	1+
361.83623	222	1+
362.71255	284	
363.71711	206	
363.77588	280	1+
364.98167	216	1+
365.71562	146	1+
366.74415	178	
367.20508	112	
367.72927	108	
367.77104	110	
368.83984	262	1+
END IONS

###FS:    #m/z: 322.93074 #charge 1+
###MS: 65
###MSMS: 66
BEGIN IONS
TITLE=Cmpd 49, +MS2(322.9307), 28.0-35.0eV, 1.4min #66
RTINSECONDS=85.141
SCANS=65-66
PEPMASS=322.93074	5364828
CHARGE=1+
189.86380	84	
192.90014	84	
194.89020	274	1+
196.88368	150	
197.89200	116	
199.88998	124	
200.87665	94	
201.04245	128	
202.94889	96	
203.88584	84	
204.91988	90	
205.94909	466	1+
208.93824	412	1+
210.89961	270	
212.82901	264	
212.88060	368	1+
213.41709	84	
213.89568	140	
214.89268	184	
216.48492	102	
217.42345	84	
221.02685	90	
221.94244	114	
222.94960	92	
223.96107	456	
224.81453	90	
224.95851	240	
225.11852	106	
226.84031	134	
226.91471	102	
227.12739	102	
227.89780	232	1+
227.92925	84	
227.95471	128	
228.85684	172	
229.84072	116	
229.95944	140	
230.88595	482	
230.90301	138	
231.90519	130	
232.33852	92	
235.12840	84	
235.88024	132	
236.05364	100	
237.83776	88	
238.79891	90	
238.87976	276	1+
238.89802	210	1+
238.94062	104	
239.14629	94	
239.78795	628	1+
239.96464	130	
240.82245	346	
240.94102	3112	
240.96243	388	
241.13084	90	
241.94220	1588	
242.82291	306	1+
242.94163	5332	1+
244.81792	512	1+
244.93991	1344	1+
244.97137	88	
246.01830	98	
246.97808	724	1+
247.44488	106	
247.84781	190	
248.84501	246	1+
248.87727	152	
248.89976	164	1+
249.93422	98	
249.96416	288	1+
251.79169	140	
251.92348	162	1+
252.33247	88	
253.45148	100	
253.83122	140	
254.16338	82	
254.88041	90	
255.78821	114	
255.80806	174	
255.95640	188	1+
256.39233	82	
256.84162	170	
256.90723	90	
257.80030	106	
257.91855	88	
258.83736	350	1+
258.89917	148	
258.97233	100	
259.80583	134	
260.83997	180	
261.83046	726	1+
262.84808	132	
263.51718	84	
263.83010	150	
263.97860	126	
264.84479	96	
265.05951	208	
266.84810	500	1+
266.99610	130	
267.06965	86	
267.42266	92	
268.92449	138	
268.95547	104	
269.19879	84	
269.79682	138	
269.85173	114	
270.45133	86	
270.84309	362	1+
271.79825	172	
271.84782	264	1+
272.01665	84	
272.88182	94	
273.10123	88	
273.79571	370	
273.84683	132	
274.79502	560	1+
274.82523	118	
275.01391	92	
275.40086	96	
275.80699	624	1+
275.83900	86	
278.09160	118	
279.09656	272	
279.13750	96	
281.00637	94	
281.09815	144	
281.36461	96	
281.97270	102	
282.05097	102	
282.78815	394	1+
282.84692	308	1+
283.06837	84	
283.35352	172	
284.02783	84	
284.28973	370	
284.89356	96	
285.78506	274	1+
286.91971	112	
287.81303	90	
287.87126	84	
288.85942	212	1+
289.78792	162	
289.80959	128	
289.87722	258	1+
290.16545	86	
291.80514	586	1+
291.83766	88	
291.87827	108	
292.43310	98	
292.81628	182	
292.87866	106	
292.93549	84	
293.85100	120	
293.88727	146	
294.85471	212	1+
295.80083	166	1+
295.93063	94	
296.94525	144	
297.03722	90	
298.80111	268	
299.78354	338	1+
300.81169	86	
301.86523	102	
301.87854	96	
302.76374	100	
303.05206	108	
303.77496	92	
303.87898	286	1+
304.88135	244	1+
305.80527	112	
307.80034	428	1+
307.89481	350	1+
308.87543	374	1+
309.80580	134	
309.93761	86	
311.88464	276	1+
312.77149	84	
312.80872	122	
313.07135	92	
313.80702	260	
314.81805	316	1+
316.88772	86	
317.82027	102	
319.87386	86	
320.86030	86	
322.88672	458	1+
323.77258	92	
323.88876	386	1+
326.75644	102	
326.89654	144	
327.75532	94	
327.77247	112	
END IONS

###FS:    #m/z: 340.94115 #charge 1+
###MS: 65
###MSMS: 67
BEGIN IONS
TITLE=Cmpd 50, +MS2(340.9411), 28.0-35.0eV, 1.5min #67
RTINSECONDS=85.913
SCANS=65,67
PEPMASS=340.94115	2370162
CHARGE=1+
69.68019	88	
189.86369	154	
192.93299	166	
196.88672	144	
197.87791	206	
199.86646	90	
200.88168	102	
210.94464	96	
211.94329	242	1+
212.87539	174	
213.88169	786	1+
213.94006	2130	1+
215.88876	670	1+
215.93955	480	
217.86075	122	
217.88185	678	1+
218.83042	124	
222.95247	194	
223.95737	124	
225.05771	154	
225.85715	146	
226.43205	130	
226.52284	92	
226.94721	134	
227.95469	114	
228.08895	94	
228.89684	124	
228.93727	186	
230.88654	1910	1+
231.88863	1296	1+
231.95114	2190	1+
232.03924	150	
233.89662	812	1+
233.94708	360	1+
234.91019	108	
235.88788	198	
236.88998	134	
238.90026	116	
239.42559	94	
239.78843	136	
239.98426	90	
240.14225	88	
240.44137	102	
240.96384	112	
242.83966	174	
242.94442	114	
243.45315	102	
243.83914	98	
243.88017	112	
243.93886	170	1+
246.44337	104	
246.95245	90	
246.97660	184	
248.13682	104	
248.89718	374	1+
249.04094	124	
249.90058	248	1+
249.96107	588	1+
250.92204	502	1+
250.95281	96	
251.07375	184	1+
251.78606	228	1+
251.95795	262	
253.11092	86	
253.50804	92	
253.53364	88	
253.90430	528	1+
254.96601	1152	1+
255.07689	134	
255.79177	130	
255.84234	192	1+
256.14051	90	
256.81949	180	1+
256.91520	176	
256.96546	198	
257.06117	92	
258.84484	290	1+
258.96457	138	
259.95769	228	
259.97344	112	
260.00687	94	
260.85076	160	
261.02366	88	
262.84199	166	
263.93224	92	
264.51282	92	
265.09286	128	
265.82779	198	1+
267.86274	120	
267.97916	86	
268.84038	110	
269.80235	136	
270.07094	92	
270.39687	90	
270.82518	126	
271.81649	106	
271.85454	96	
272.84743	186	
273.55588	88	
273.79099	104	
273.81370	96	
274.55989	104	
275.80797	388	1+
276.85864	202	
277.87005	102	
277.90676	96	
278.84649	288	1+
278.91405	130	
278.94156	142	
279.79826	214	
279.96822	226	1+
280.03358	102	
280.84509	126	
281.85742	138	
283.02110	108	
283.78929	158	
284.35383	150	
284.42956	96	
284.95092	94	
285.02618	122	
285.86085	100	
286.80386	348	1+
286.88437	164	
286.96367	104	
287.00970	158	
288.51368	102	
289.84684	192	1+
289.87716	138	
290.78654	144	
291.43902	86	
291.80520	602	1+
292.43639	134	
292.87214	90	
292.98592	114	
293.39067	96	
293.87325	124	
294.85427	112	
295.54075	96	
295.87390	110	
296.80771	112	
296.87574	126	
297.79021	102	
297.97875	140	
298.81729	90	
299.05669	230	1+
300.80602	152	
300.86660	122	
301.87638	114	
302.86236	272	1+
303.80783	144	
304.94623	92	
306.88039	406	1+
307.38112	96	
309.04311	94	
309.86800	102	
310.83322	150	
310.87895	744	1+
310.97383	104	
311.83344	84	
312.80649	174	
313.51905	98	
313.98324	100	
315.99620	94	
317.44268	102	
317.77102	92	
320.87271	198	1+
320.89987	86	
321.00130	132	
322.82161	126	
322.91956	112	
324.89048	222	
325.89876	92	
326.86878	94	
326.90668	88	
328.88923	154	
329.88583	362	1+
333.81626	88	
334.24242	92	
335.76998	110	
337.19450	106	
338.87514	138	
338.97809	158	1+
339.42514	88	
341.31483	96	
342.82493	90	
344.80626	88	
END IONS

###FS:    #m/z: 363.95715 #charge 1+
###MS: 65
###MSMS: 68
BEGIN IONS
TITLE=Cmpd 51, +MS2(363.9571), 28.0-35.0eV, 1.5min #68
RTINSECONDS=86.685
SCANS=65,68
PEPMASS=363.95715	1568066
CHARGE=1+
182.86754	142	
187.86656	130	
189.86242	1224	
191.85945	1724	1+
191.98733	98	
196.88244	326	1+
200.88031	110	
205.94697	120	
207.87608	560	1+
208.94692	102	
209.88542	172	
209.94406	2030	1+
210.88437	1394	
212.87950	7842	1+
214.89479	492	1+
218.90915	166	
219.86645	128	
222.95232	1986	1+
224.89388	106	
224.95024	2380	1+
225.04150	120	
225.88480	126	
225.97602	548	1+
226.89562	150	
226.94750	14610	1+
227.89232	144	
227.93295	126	
228.49153	100	
228.79534	112	
228.86349	106	
228.89481	1800	1+
228.94295	15370	1+
230.16607	174	1+
230.88978	12018	1+
230.95985	112	
230.98223	152	
232.88591	1854	1+
234.88086	514	1+
235.82321	170	
235.84635	288	
237.13503	110	
237.84716	184	1+
238.93983	146	
240.00366	112	
240.82700	196	
240.94086	400	
240.96293	1294	1+
241.93935	1792	1+
242.33200	100	
242.82682	146	
242.94183	1274	1+
242.95783	1178	1+
243.81997	346	1+
244.95794	6686	1+
245.80359	262	1+
245.84499	256	1+
245.94530	416	
246.09607	114	
246.44272	120	
246.84940	204	1+
246.90338	246	
246.95402	7520	1+
247.03624	100	
247.90654	120	
248.03049	134	
248.80248	716	1+
248.89972	3412	1+
248.95623	302	1+
249.39576	116	
250.13668	98	
250.64368	92	1+
250.96928	252	
251.08184	128	
251.88021	98	
251.97575	132	
252.89499	184	
252.95179	134	
253.83432	562	1+
253.90620	734	1+
254.09725	152	
254.83570	300	1+
254.87049	260	1+
255.05991	208	1+
256.59878	102	
258.37813	98	
259.80105	112	
259.83029	570	1+
259.87304	114	
260.96760	928	1+
261.82874	1032	1+
261.85573	98	
262.79861	118	
263.85104	154	
263.97660	118	
264.83339	148	
264.96859	536	1+
265.82182	166	
265.97624	328	1+
265.99566	126	
266.09092	168	
266.81454	698	1+
266.85504	200	
267.78980	576	1+
267.83200	218	1+
267.97472	1288	1+
268.79518	526	1+
268.96506	1426	1+
269.81324	222	
269.97007	1200	1+
270.82590	102	
271.84582	118	
271.91541	802	1+
271.94685	126	
273.79246	174	
273.85590	182	1+
273.99251	144	
274.80978	274	1+
275.10172	232	1+
275.41565	98	
276.43035	100	
276.79746	136	1+
276.84028	132	
277.09070	136	
277.10558	260	1+
277.85460	414	1+
279.10430	348	1+
279.34557	112	
279.45624	188	1+
279.80156	316	
280.10771	250	1+
280.79351	1006	1+
280.82107	142	
280.86350	322	1+
281.37365	100	
281.85219	270	1+
282.79539	170	
283.79075	192	
283.83044	160	
283.85037	264	
283.96000	178	1+
283.98532	140	
284.43375	106	
284.80054	122	
284.82205	320	
284.84927	204	
284.87113	156	1+
285.78800	116	
285.84576	1922	1+
286.81462	200	1+
286.87286	114	
289.14173	104	
290.78731	428	1+
291.80251	132	
291.86825	122	
292.43797	128	
293.12050	202	
293.93468	164	
294.81146	100	
294.85874	466	1+
294.95411	98	
295.93236	126	
296.80867	672	
296.85597	218	1+
296.93129	146	
297.11772	98	
297.80957	388	
298.80557	1006	
299.80308	888	1+
299.93165	98	
300.85703	120	
300.92460	102	
301.11226	148	1+
301.79334	144	
301.86110	968	1+
302.80967	146	
302.94882	156	
303.80826	1198	1+
303.85610	3442	1+
303.92824	118	
303.94597	228	
304.87599	186	
304.88392	142	
305.12483	108	
306.83100	98	
307.79854	146	1+
307.82721	118	
307.85983	200	1+
307.87215	246	1+
308.16967	100	
309.82325	132	
310.82565	148	1+
310.87181	354	1+
311.13103	128	
312.87064	184	1+
313.09555	202	1+
313.82879	102	
314.00397	126	
314.85208	142	
314.87812	108	
316.39580	104	
316.81007	698	1+
318.81112	182	
318.93302	246	1+
319.82334	158	
319.88488	102	
320.12606	134	
320.93164	116	
321.81848	754	1+
321.86597	724	1+
322.93025	268	1+
324.46724	100	
324.87818	276	
324.93931	142	
325.72064	154	1+
325.87623	120	
326.87252	1016	1+
326.89400	140	
327.51513	108	
328.88764	346	1+
329.87396	276	1+
330.78772	124	
331.88251	190	1+
331.95394	154	
332.62850	102	
332.76927	142	1+
335.75787	116	
336.83899	122	
336.93231	158	1+
336.94621	474	1+
337.83553	342	
339.82841	682	1+
340.94228	428	
341.87483	212	1+
342.71249	168	1+
343.70699	288	1+
343.90417	290	1+
344.74797	266	1+
348.87847	142	
350.11414	130	
350.79407	180	1+
351.90600	110	
353.77016	140	
354.75607	104	
355.76460	114	
355.79485	242	1+
357.71573	144	
360.72248	312	
362.60980	104	
363.84543	146	
364.88373	220	1+
366.92990	102	
368.83828	128	
END IONS

###FS:    #m/z: 340.94132 #charge 1+
###MS: 69
###MSMS: 70
BEGIN IONS
TITLE=Cmpd 52, +MS2(340.9413), 28.0-35.0eV, 1.5min #70
RTINSECONDS=90.386
SCANS=69-70
PEPMASS=340.94132	3269360
CHARGE=1+
189.86274	210	
190.93590	202	1+
192.92295	152	
196.88574	166	
197.88016	104	
202.93521	98	
203.91031	98	
206.89339	140	
208.88633	140	
208.96041	130	
209.09101	98	
209.94674	160	
210.88108	124	
210.90160	120	
210.93942	392	1+
211.08434	104	
212.88042	356	
213.88174	688	
213.91597	114	
213.94035	2486	1+
214.41577	100	
214.88272	1120	1+
214.89522	106	
215.41647	100	
215.88787	694	1+
215.93688	856	
216.39255	98	
217.88488	328	
217.93170	138	
218.88258	186	
221.89165	436	1+
221.94430	154	
223.88653	280	1+
223.95867	442	1+
226.04609	106	
226.38968	146	
226.89549	210	
226.94340	124	
227.78592	124	
228.89370	342	1+
228.94810	170	
230.01049	116	1+
230.88794	1248	1+
230.91460	126	
231.95037	2912	1+
233.89800	562	1+
233.94773	386	1+
234.00005	102	
234.81166	244	1+
235.82922	110	
235.89608	198	
235.94793	176	
237.12994	100	
237.89380	132	
238.02517	118	
238.86810	130	
239.78882	168	
239.91099	112	
240.79843	98	
240.84195	150	
240.95674	266	1+
244.95489	150	
245.00391	100	
246.94570	134	
246.97536	416	1+
248.90078	418	1+
248.91554	142	
248.99176	180	1+
249.37064	102	
249.51422	100	
249.96138	580	
250.95215	314	1+
251.95671	222	1+
251.98536	96	
253.90654	118	
254.90442	108	
254.92946	100	
254.96578	776	1+
255.78783	116	
255.91096	442	1+
256.33313	96	
256.91359	286	1+
256.96663	466	
257.79761	160	
257.88688	106	
257.94134	110	
258.83002	96	
258.89882	226	
259.44704	96	
259.95708	162	
260.79649	132	
260.83528	372	
263.35974	140	
263.84909	140	
266.78937	356	1+
267.13211	144	
267.79159	292	1+
268.83920	184	
269.85800	126	
270.18696	108	
271.84601	126	
271.97565	440	1+
272.39734	102	
272.84783	110	
272.91538	288	1+
272.93536	118	
273.79816	420	1+
273.86842	120	
273.91711	202	1+
274.85303	96	
274.86271	130	
275.85425	118	
276.63923	110	
276.85446	274	
277.96005	106	
278.84631	160	
278.99934	102	
279.54488	100	
280.08025	122	
281.79278	168	1+
281.84293	142	
282.85963	168	
282.91407	124	
282.93395	254	1+
282.97056	138	
283.78991	184	
283.88085	120	
285.42841	98	
285.87339	116	
288.20143	160	
289.78883	340	1+
289.88225	240	
290.87083	130	
291.13964	100	
291.50565	100	
291.60863	114	
291.80352	358	1+
292.86271	198	
292.94014	144	
293.85599	120	
293.90823	122	
294.46298	112	
294.83027	280	1+
294.87298	188	
295.62962	104	
296.02062	114	
296.80917	486	1+
296.86131	164	
296.88362	124	
297.97825	222	
298.81103	222	1+
299.78420	306	
299.87058	124	
299.92033	418	1+
300.95236	96	
301.87942	184	
302.88104	182	
303.87193	116	
304.88515	130	
305.87512	116	
307.79917	110	
307.88687	248	
307.90970	116	
308.80132	116	
308.89405	132	
309.81728	122	
309.90067	100	
310.82726	106	
310.87534	348	
311.79852	198	1+
311.81744	264	1+
311.88432	210	
313.39953	134	
315.85241	130	
315.88852	170	
317.05980	96	
317.41203	108	
323.89539	100	
324.58601	104	
324.89013	378	1+
325.06838	96	
326.17456	154	
326.87915	266	1+
327.06952	208	1+
327.83517	306	
328.37324	96	
328.94973	94	
329.83980	138	
329.87110	150	
330.81650	478	1+
337.09055	106	
338.58027	96	
339.82981	280	
339.87711	118	
END IONS

###FS:    #m/z: 363.95741 #charge 1+
###MS: 69
###MSMS: 71
BEGIN IONS
TITLE=Cmpd 53, +MS2(363.9574), 28.0-35.0eV, 1.5min #71
RTINSECONDS=91.1585
SCANS=69,71
PEPMASS=363.95741	2301198
CHARGE=1+
178.53414	96	
182.86913	124	
183.87212	204	
185.86969	138	
187.06366	104	
187.87120	188	
189.86297	1560	1+
191.85981	1436	1+
193.85260	142	
196.88539	458	
199.86272	140	
200.94523	132	
205.40058	212	1+
205.87962	110	
205.94575	112	
206.97410	118	1+
207.87414	994	1+
207.94845	438	1+
209.87035	246	
209.94381	2732	1+
210.82606	96	
210.88386	1644	1+
212.02740	100	
212.87941	8418	1+
215.89480	238	1+
216.41009	314	1+
217.40307	104	
217.90540	114	
221.85903	116	
222.95232	1514	1+
224.44290	94	1+
224.95100	3258	1+
225.88897	462	1+
226.89485	330	1+
226.94752	19124	1+
228.89531	1568	1+
228.94265	20546	1+
228.99395	158	
230.80021	106	
230.88870	13948	1+
231.02850	132	
231.12996	114	1+
231.99213	152	
233.07714	124	1+
233.45448	106	
233.88403	176	
234.43922	118	
234.87930	816	1+
234.93014	178	
237.13577	140	
239.07358	102	
239.42194	132	
240.08324	102	
240.82658	116	
240.94080	542	
240.96238	966	
241.94151	482	
242.81797	160	
242.84489	114	
242.87108	98	
242.94039	1806	1+
242.96108	994	1+
243.82102	468	1+
244.56185	108	
244.91508	104	
244.95764	9738	1+
245.57825	104	
246.78962	126	
246.90675	768	1+
246.95351	10838	1+
247.42864	156	1+
247.80346	520	1+
248.90035	3700	1+
249.92368	158	1+
250.80147	224	1+
250.89958	450	1+
250.94957	286	
250.97155	388	1+
251.07504	130	
252.60992	98	
252.89167	152	
253.90741	384	1+
255.54167	98	
256.91622	272	1+
258.80733	138	
258.83540	240	
258.97384	218	1+
259.83471	108	
260.83394	350	
260.96862	1054	1+
261.51780	96	
261.83986	200	
262.02714	140	
262.78428	106	
262.82936	276	
262.96950	180	
263.83047	120	
263.98046	258	
264.92853	108	
264.96236	126	
265.08739	134	
265.35024	94	
265.46047	94	
265.80332	116	
265.82174	112	
265.84988	302	1+
265.97728	222	
266.78721	150	
266.81115	498	1+
266.96090	114	
266.97753	114	
267.78685	200	
267.97264	1612	1+
268.79630	496	1+
268.81430	180	
268.90408	174	1+
269.96835	1702	1+
270.14838	106	
270.91627	568	1+
271.84307	244	
271.86778	206	1+
272.02050	100	
272.79669	296	1+
272.84288	104	
276.86082	124	
277.09357	348	1+
278.15251	112	
278.79665	116	
278.90263	106	
279.80103	182	
279.97006	96	
280.79381	1384	1+
280.81509	414	1+
281.85054	96	
281.87561	108	
282.84908	522	1+
282.92203	106	
282.97461	316	1+
283.06641	186	
283.08603	98	
283.79175	492	1+
283.85050	348	1+
283.94732	104	
284.82230	430	1+
284.88279	96	
284.96270	96	
285.82046	330	1+
285.84642	1184	1+
285.88029	182	1+
288.47165	100	
288.84795	326	1+
289.04188	98	
289.08235	126	
289.81829	234	1+
290.79113	608	1+
294.00201	104	
295.94360	96	
296.02861	154	
296.80972	382	
296.86018	168	1+
297.80154	1628	1+
297.89067	94	
298.80323	1380	1+
299.46736	98	
300.80274	476	1+
300.85837	104	
301.86291	830	1+
302.88329	94	
303.78441	98	
303.80764	790	1+
303.85624	2628	1+
303.94597	140	
304.87402	250	1+
304.93493	116	
305.01240	114	
305.83730	168	1+
306.15354	132	
306.98951	102	
308.86831	104	
308.88227	158	
309.87294	122	
310.87958	396	1+
311.14430	116	
312.86793	182	1+
313.13114	242	1+
314.81645	118	
316.13910	254	1+
316.81184	506	1+
318.12549	114	
318.73567	174	1+
318.88242	128	
318.93917	286	
319.82183	198	
319.87857	100	
319.93387	190	
320.14179	340	1+
320.82837	182	
320.93248	134	
321.81765	928	1+
321.86598	852	1+
322.93039	536	1+
323.83742	120	
323.87331	296	1+
324.89886	150	
326.14859	122	
326.87408	1238	1+
328.95220	110	
330.13456	148	
330.71588	252	1+
330.87051	96	
334.95702	120	
335.91168	136	
336.94587	522	1+
337.83543	222	
338.94010	210	
339.71733	226	1+
339.82916	998	1+
339.89643	250	1+
340.94018	428	
342.84338	96	
343.88351	130	
344.21824	112	
344.83278	176	
344.88608	104	
345.11869	96	
345.71669	186	
346.06600	106	
347.71272	108	
347.77265	122	
348.33297	102	
349.75858	210	1+
352.76861	142	
352.88904	164	
353.75922	114	
353.83147	140	
355.02343	256	1+
356.76583	124	
356.79122	126	
357.71600	280	1+
359.78729	264	1+
360.70958	296	1+
360.79234	180	1+
362.76133	136	
363.72011	422	1+
364.04555	202	1+
367.72099	146	
367.82935	106	
END IONS

###FS:    #m/z: 507.84699 #charge 1+
###MS: 69
###MSMS: 72
BEGIN IONS
TITLE=Cmpd 54, +MS2(507.8470), 28.2-35.2eV, 1.6min #72
RTINSECONDS=91.9305
SCANS=69,72
PEPMASS=507.84699	672572
CHARGE=1+
196.01652	592	1+
199.88757	148	
209.94140	306	
210.03639	190	1+
213.88835	160	
223.97366	408	1+
224.97716	354	1+
227.88001	284	1+
232.08949	202	
232.89781	442	1+
234.88153	230	
235.92470	194	
236.88763	324	
240.08087	222	
241.85258	330	1+
243.38518	178	
246.97597	156	
250.90877	230	1+
250.97035	434	1+
252.07706	180	
252.10788	198	1+
253.90364	186	1+
258.88769	168	
259.86698	154	
259.87742	706	1+
259.92690	228	
260.87937	612	1+
262.38406	246	
265.08750	248	1+
265.88563	150	
266.16684	330	
266.38545	202	
267.89992	162	
268.88618	276	1+
269.10863	198	1+
270.85834	470	1+
271.88589	160	
272.39317	180	
272.85379	1072	1+
273.88584	160	
276.85604	156	
278.12908	210	1+
279.40018	256	1+
279.91684	202	1+
279.94318	152	
280.86015	178	
282.39387	192	1+
283.37337	206	1+
283.79005	154	
284.79320	374	1+
284.87162	228	
284.90569	184	
285.03962	208	1+
285.38560	236	1+
285.79562	316	1+
285.87476	294	1+
286.39014	160	1+
286.90939	160	
287.80905	250	1+
287.85390	610	
287.91583	196	1+
288.01050	254	1+
288.41217	306	1+
288.87225	546	
289.33001	202	1+
289.88055	638	
290.13128	178	
290.86380	1910	1+
291.88449	298	
293.55633	158	1+
293.87338	4824	1+
294.97504	212	1+
295.91759	268	1+
296.86077	220	
297.81055	418	1+
297.86884	210	
298.85496	364	
299.84750	660	1+
300.85838	564	1+
302.88414	236	
302.91086	224	1+
303.86630	812	1+
304.39592	244	1+
305.12878	466	1+
305.86070	936	1+
306.12907	348	1+
306.37222	284	1+
306.88128	260	
306.96435	150	
307.53432	146	1+
307.81291	140	1+
307.89023	1070	
308.14266	970	1+
308.69825	112	1+
308.87158	2300	1+
309.41046	268	1+
309.84011	610	1+
309.87239	1342	1+
309.88712	574	
310.03585	172	1+
310.15838	508	1+
310.72840	112	1+
310.91033	168	
311.88383	9746	1+
311.93531	224	1+
312.38289	276	
313.12574	214	1+
314.81558	436	1+
314.86211	1432	1+
315.02296	176	1+
315.81736	312	1+
315.95264	164	1+
315.98727	148	
316.88473	160	
316.90667	156	
317.82614	150	
317.89107	180	
317.90670	318	1+
319.41600	160	
319.89228	218	
320.82860	154	
320.86023	376	1+
321.03836	168	
321.81734	290	1+
323.13460	194	1+
323.87245	634	1+
324.09658	152	
324.85769	204	
324.90162	234	
325.90152	682	
325.93480	176	
326.01027	164	
326.03217	178	1+
326.88044	3524	1+
327.38492	304	
327.76285	242	1+
327.80853	194	
328.18203	190	1+
329.36025	368	1+
329.80709	198	
329.87086	218	
330.82901	196	
330.88295	346	
331.34375	154	
331.84597	292	
331.88803	316	
332.87455	1064	1+
332.90058	344	
333.85214	256	1+
334.76040	166	1+
334.90220	212	
335.84085	186	
335.97049	394	1+
337.88241	366	1+
338.85485	170	
339.82646	380	1+
340.72108	200	
340.77650	174	
340.85999	216	1+
341.29397	256	1+
342.93723	232	1+
343.87149	248	1+
346.39827	148	
346.75899	466	1+
346.87661	216	
347.75982	338	1+
347.87790	286	1+
348.01000	194	1+
349.17196	258	1+
349.82529	420	1+
349.91332	246	1+
350.33375	208	1+
350.77753	194	
350.83153	302	1+
350.88836	256	
351.77456	184	
351.88621	362	
351.96824	272	1+
352.00686	162	
352.77477	154	
352.81008	338	1+
352.91105	658	1+
353.77754	340	1+
353.85033	684	1+
354.80544	230	1+
355.89368	474	1+
357.72132	230	
358.87407	192	1+
359.27510	210	1+
360.27731	184	1+
361.89957	258	1+
362.35809	310	1+
364.72114	150	
364.84427	330	1+
366.18465	162	
366.84076	1114	1+
366.87220	158	
367.15929	206	1+
367.70680	1272	1+
367.78452	350	1+
368.04041	284	1+
368.77088	158	
368.80605	222	
368.83548	854	1+
368.89095	550	1+
369.87734	168	
370.74276	156	
370.79073	290	
371.19104	374	
371.72630	482	1+
371.78408	158	
371.88396	180	
373.03986	158	
373.19163	152	
373.72195	270	
373.83000	340	1+
374.72418	172	
375.71581	150	
376.84262	154	
376.85641	310	1+
377.03119	216	1+
377.89453	162	
380.00448	184	1+
380.71607	546	1+
380.86202	330	1+
381.84097	162	
382.04799	194	
382.85978	424	1+
383.03088	240	1+
383.90642	208	
384.85054	3734	1+
385.00462	156	
386.32127	182	1+
386.75824	228	1+
386.88806	470	1+
387.71767	364	1+
387.79215	458	1+
387.85056	380	1+
388.79662	296	1+
389.20079	320	
389.72438	484	1+
390.84316	604	
391.34725	168	
391.84168	354	
391.86347	522	1+
392.08711	176	
392.84091	236	
393.74156	150	
393.80105	312	
393.84182	418	1+
394.78470	406	1+
394.80032	198	
395.81218	380	1+
395.87157	186	
396.73700	168	1+
396.86094	354	1+
398.73123	954	1+
399.71327	180	
399.79773	166	
399.86450	760	1+
400.73053	240	1+
400.86650	518	1+
402.86837	1642	1+
403.87357	972	1+
404.80303	232	
404.85599	228	
405.87338	960	1+
406.86554	186	
406.97829	190	1+
407.72815	452	1+
407.86815	6502	1+
409.20855	220	1+
409.72580	792	1+
410.83976	332	
411.80799	610	1+
411.85732	338	
411.87919	164	
412.72989	516	1+
412.84660	528	1+
413.87239	430	1+
414.83213	336	1+
415.83626	282	1+
415.87927	324	1+
417.81871	290	1+
417.85792	156	
419.22510	156	
420.33969	176	
421.72283	98	1+
421.88333	362	
422.87411	882	1+
423.76476	248	1+
423.79276	300	1+
423.90414	182	
424.74532	494	1+
424.82578	346	1+
425.74798	418	1+
425.87761	326	
426.86328	1516	1+
426.93835	302	
427.73700	1550	1+
428.85355	306	
428.89175	282	
429.73477	996	1+
429.82938	360	1+
429.84996	242	
430.73950	904	1+
430.86206	1444	1+
430.88926	160	
431.86693	1086	1+
432.88696	322	1+
433.82469	214	1+
434.82830	150	1+
434.89438	236	1+
435.86021	316	1+
437.72777	166	1+
438.63261	172	
439.89808	342	
440.76455	202	1+
440.89474	292	1+
442.05284	248	1+
444.33471	110	1+
444.87373	2020	1+
445.71966	358	1+
445.74277	370	1+
446.87900	188	
447.71389	236	
448.75595	170	
448.88621	1014	1+
449.83701	168	
449.88442	620	1+
449.94364	150	
450.70394	154	
450.75081	258	
457.90500	612	
458.16783	140	1+
458.76371	234	1+
459.70812	168	
462.88444	458	1+
465.06606	220	1+
467.70736	298	1+
467.89143	916	1+
468.77843	550	1+
471.77560	166	1+
476.72525	222	1+
479.71332	148	
482.49704	158	1+
482.80384	184	1+
483.65971	196	1+
484.22516	190	1+
485.79088	398	1+
485.90288	642	1+
486.16333	158	
486.79707	280	1+
497.79398	144	1+
499.73234	432	1+
499.80850	234	1+
500.73480	244	1+
500.81113	182	1+
502.81112	172	
504.80335	156	1+
506.74256	188	1+
509.29295	260	1+
509.86488	266	
509.91971	152	
END IONS

###FS:    #m/z: 507.84679 #charge 1+
###MS: 73
###MSMS: 74
BEGIN IONS
TITLE=Cmpd 55, +MS2(507.8468), 28.2-35.2eV, 1.6min #74
RTINSECONDS=95.61
SCANS=73-74
PEPMASS=507.84679	606162
CHARGE=1+
187.88410	166	
196.01777	812	1+
198.88389	220	1+
209.94218	502	1+
210.03597	260	
214.88519	162	
217.89694	264	1+
222.88808	216	1+
222.97878	168	
224.97652	272	1+
227.95442	182	
230.88834	158	
232.89366	218	
234.88371	418	1+
235.90586	162	
241.00548	202	1+
241.85710	194	
242.86749	158	
249.37563	190	
250.03970	238	1+
250.90111	292	1+
250.95210	188	1+
250.97226	378	
253.84062	162	
253.90459	170	1+
256.09064	208	
258.87343	456	1+
260.82006	292	1+
266.13151	156	
266.16680	150	
266.86447	324	1+
267.78192	318	
267.88866	434	1+
268.89029	290	1+
268.97049	186	
269.00081	106	1+
269.11303	152	
270.12098	236	1+
270.85770	192	
272.38844	366	
272.85601	462	
273.85587	280	
274.85554	226	
275.89785	184	1+
276.84533	382	1+
277.82220	218	1+
277.84436	356	1+
279.39928	178	
280.39344	146	
281.08382	158	
281.87284	316	1+
282.80563	160	
283.38361	168	
284.93251	266	1+
285.93346	210	1+
286.39288	204	
287.80318	194	1+
287.85365	1060	
288.40100	216	1+
288.86987	422	
288.89332	262	
289.85770	168	
289.87883	882	
290.86331	2106	1+
293.87309	4214	1+
295.02949	154	1+
296.85765	226	
298.33817	156	
298.40492	178	
298.80166	370	1+
298.85745	192	
298.87729	356	
299.88411	218	
300.08558	236	1+
300.84572	192	
300.86310	484	
301.08994	140	1+
301.33841	156	
301.85644	356	
301.88969	190	
302.36866	234	1+
302.86656	788	1+
302.88883	516	1+
305.86279	1120	1+
306.12315	252	
306.36125	234	1+
306.96822	310	1+
307.89184	1054	
308.14268	986	1+
308.87808	2702	1+
309.84085	570	1+
310.15776	1514	1+
310.95489	258	1+
311.82730	192	
311.88325	8950	1+
314.86540	1334	1+
316.81781	342	1+
316.86235	268	
316.88556	186	
317.36613	176	
317.81996	228	1+
317.88827	500	1+
318.38747	174	
318.78770	178	1+
318.85660	872	1+
318.94048	250	1+
319.03673	196	1+
319.98017	206	1+
320.35521	390	1+
321.81601	210	
321.89104	308	1+
323.80959	392	1+
323.87197	638	
324.90122	188	
325.34370	172	
325.90219	604	
326.78321	222	1+
326.87938	2062	1+
328.38998	448	1+
329.88490	728	1+
330.16375	358	
330.81270	558	1+
331.77162	170	
332.87552	780	1+
332.95283	188	
333.96771	218	1+
334.90097	150	
335.84196	426	1+
335.88812	406	1+
336.86277	148	
336.95249	188	1+
337.83344	194	
337.88357	572	1+
337.97627	168	1+
338.02989	202	
338.10512	168	
338.82187	376	1+
338.84546	152	
338.87531	746	1+
339.80060	202	
339.88247	524	1+
340.39628	238	1+
341.15093	294	1+
341.76118	236	1+
343.83621	282	1+
344.83676	194	1+
345.13307	208	1+
345.90902	336	
347.89628	190	
348.88118	184	
349.78767	156	
349.81977	182	
350.72433	276	1+
350.89268	390	1+
350.95922	290	
351.85820	160	
352.16512	300	1+
352.77275	420	1+
352.90076	688	1+
353.77221	376	1+
353.85241	740	1+
353.90035	470	1+
355.35979	224	
355.86440	192	1+
355.89444	388	1+
357.72193	200	1+
357.84031	244	
357.90000	242	1+
358.13272	192	1+
358.78397	304	1+
360.86982	152	
361.35824	362	1+
361.72669	220	1+
361.90545	210	1+
362.72313	280	1+
363.84174	504	1+
363.86861	150	
364.71634	378	1+
365.05254	150	1+
365.71715	266	1+
366.01841	226	1+
366.18520	150	
366.37087	178	
366.83863	1856	1+
366.86913	160	
367.13060	266	1+
367.70701	1808	1+
367.76916	250	1+
368.38678	338	1+
368.89474	362	1+
369.83886	198	
369.86771	266	1+
370.71202	396	1+
370.78561	220	1+
370.90326	290	1+
370.96263	120	1+
371.87323	252	
372.85720	146	
373.71958	556	1+
373.83749	170	
374.82805	180	
375.73823	482	1+
375.88592	438	1+
376.21988	196	
376.83624	166	1+
377.78479	504	1+
378.87968	234	1+
380.73299	154	
380.85971	462	1+
381.72149	260	
381.74462	190	
382.72490	220	
382.78428	446	1+
382.85825	446	1+
383.71569	290	
384.71976	158	
384.75572	150	
384.85186	3018	1+
384.89365	502	1+
385.72918	510	1+
386.39056	268	1+
387.73398	462	1+
387.78300	422	1+
389.20165	280	
389.71613	280	
389.87306	186	
390.18741	168	
390.84344	526	
390.86187	500	
391.78942	210	1+
391.80901	236	
391.84386	482	
391.92032	180	
392.60601	174	1+
392.82087	160	
392.86771	464	1+
393.73145	166	
393.80417	466	1+
393.83044	410	1+
394.78375	210	1+
395.86206	180	1+
396.73352	498	1+
398.72891	600	1+
399.71110	430	1+
399.81361	454	1+
399.85118	270	
400.15488	162	
400.74839	162	1+
400.85209	216	
401.78914	158	
402.10764	244	1+
402.75142	224	1+
402.86573	2224	1+
403.72945	202	
403.75640	196	1+
403.87204	1276	1+
405.04102	154	1+
405.73692	176	
405.78758	152	
405.87158	838	1+
407.73006	256	
407.82431	182	
407.86552	7466	1+
408.75105	216	1+
409.07942	158	1+
409.72661	866	1+
410.84405	334	
410.90688	382	1+
411.80992	1176	1+
411.84636	564	1+
412.72776	384	1+
412.84630	364	1+
413.88015	588	1+
415.84388	322	1+
415.87519	192	
416.72277	198	
416.81725	452	1+
416.86990	546	1+
417.82254	322	1+
420.88047	904	1+
422.06792	196	1+
422.81618	188	
423.79400	188	
423.87262	266	
424.67071	148	
424.87130	220	
425.75140	148	
425.82554	184	
425.88137	302	
426.86331	1468	1+
426.94218	474	1+
427.73598	1088	1+
428.38438	158	
428.70026	300	1+
428.88233	710	1+
429.73841	1052	1+
429.82466	292	
430.74152	760	1+
430.84915	222	
431.70591	218	1+
431.86716	192	
432.38334	250	1+
433.86239	158	
434.10574	148	
435.86094	216	1+
436.33949	150	
436.76406	182	
439.89284	716	1+
440.84505	156	
443.79824	256	1+
444.73703	942	1+
444.87336	1572	1+
445.74316	692	1+
446.69004	172	
447.71648	242	
448.70072	160	
448.75047	370	1+
449.69175	184	1+
449.88570	454	1+
450.74620	250	
450.78284	184	
451.76507	412	1+
451.88757	444	1+
452.75133	202	
452.76740	274	1+
457.90418	626	
458.90537	330	
460.22752	192	1+
461.95439	190	1+
462.88595	528	
463.89937	264	
464.88947	206	
466.70632	276	1+
467.89148	592	
468.78223	392	1+
468.88874	286	
470.72275	152	1+
474.75534	152	1+
474.79474	266	1+
477.73150	250	
480.79076	320	1+
481.79129	244	1+
482.73517	258	1+
482.77796	204	1+
485.89592	398	1+
486.79208	354	1+
487.79617	238	1+
488.66648	264	1+
491.73775	234	1+
491.84902	276	1+
493.79598	156	
500.66812	312	1+
500.80407	266	1+
501.67157	226	1+
502.80556	208	1+
504.80399	322	1+
507.80795	212	1+
507.84408	148	1+
508.77269	140	1+
508.80891	288	1+
509.85796	204	1+
END IONS

###FS:    #m/z: 336.94659 #charge 1+
###MS: 73
###MSMS: 75
BEGIN IONS
TITLE=Cmpd 56, +MS2(336.9466), 28.0-35.0eV, 1.6min #75
RTINSECONDS=96.3825
SCANS=73,75
PEPMASS=336.94659	340000
CHARGE=1+
182.86581	294	1+
196.88727	190	
205.97096	132	1+
207.94857	136	
209.94305	228	
210.88504	406	1+
211.20025	110	1+
211.94417	6832	
212.08837	130	1+
212.87815	3280	1+
212.94577	192	
212.96134	160	
213.93994	2528	1+
214.89503	134	
215.02632	98	
215.88733	808	1+
215.93586	356	
217.83185	100	
217.88931	218	
217.93781	110	
218.83921	296	1+
218.88708	88	
220.96694	160	1+
222.95731	388	1+
223.96147	340	1+
223.97749	102	
226.89516	176	
226.94116	94	
226.97537	106	
227.95577	310	1+
228.89765	348	
229.89414	172	
229.91111	120	
229.95534	7344	1+
230.88847	6744	1+
231.95103	3194	
232.82855	120	
233.04894	94	
233.82977	188	
233.94657	750	1+
234.83352	168	
234.89769	282	
235.83308	118	
235.85590	92	
235.87057	140	
235.89379	184	
235.94544	260	
236.04004	240	1+
236.85421	88	
237.88761	310	1+
238.89374	230	1+
239.95163	380	1+
240.84303	92	
240.95590	296	1+
243.93268	112	
245.40181	92	
245.90032	90	
246.90638	132	
246.97685	508	
247.96654	1548	1+
248.90040	1992	1+
249.82657	112	
249.95918	874	1+
250.00253	162	1+
250.06677	292	1+
250.11598	110	1+
250.47705	92	
250.83060	458	1+
250.89898	132	
251.78719	106	
251.83217	338	1+
251.91790	88	
252.40301	102	
252.91037	104	
252.97111	4488	1+
253.11067	112	
253.65480	96	
253.83960	134	
253.90441	782	1+
254.86804	110	
254.96687	1242	1+
255.06985	104	
255.83888	100	
255.84724	302	1+
256.07416	90	
256.91426	188	
256.93320	148	
256.96269	408	1+
257.95474	224	1+
258.84582	378	1+
258.91012	140	
258.96301	130	1+
260.94510	154	
261.83659	120	
262.82503	186	1+
262.95465	148	
263.97999	132	
264.80248	214	1+
265.08888	96	
266.57116	162	
266.84514	118	
266.86471	88	
267.84102	268	
268.84174	904	1+
270.84772	100	
270.98216	758	1+
271.84728	158	
271.91520	158	
271.93014	94	
272.08535	88	
272.79500	386	1+
272.85809	124	
272.92060	174	
272.98115	212	
273.92339	132	
274.86537	120	
275.91463	104	
276.81290	96	
276.85488	268	
276.89683	110	
277.03131	90	
277.85784	128	
278.81781	146	
278.83540	1572	1+
280.10344	88	
280.82830	110	
280.95179	112	
282.85721	290	1+
283.78687	412	1+
284.92523	88	
285.84818	1292	1+
286.85022	954	1+
286.90135	92	
288.57588	92	
288.85649	134	
289.88348	180	
290.39979	92	
290.85877	112	
290.87929	96	
291.80437	160	
291.85809	106	
292.03006	92	
292.09718	96	
292.43845	164	
292.86877	94	
293.10932	236	
293.80016	120	
293.81623	88	
293.87292	172	
293.99953	180	
294.11710	150	
294.83435	312	1+
294.87592	120	
295.86078	104	
295.99477	132	
296.51057	102	
296.81989	94	
296.93338	92	
301.87468	214	1+
303.88655	124	
304.86392	112	
305.86268	238	
305.87625	164	
306.34564	102	
306.39374	106	
306.88783	300	1+
308.40894	96	
309.11460	102	
309.86790	548	1+
309.99388	140	
310.84174	232	
310.87273	354	1+
310.91746	94	
311.88995	182	
311.90573	96	
312.46332	110	
312.87432	152	
313.41692	90	
314.15430	98	
316.02861	88	
318.87621	212	1+
320.14800	88	
323.35730	96	
325.89501	90	
326.88942	130	
326.90221	118	
327.87727	88	
328.89231	324	1+
328.91420	116	
329.87099	112	
330.35426	98	
332.39987	98	
332.80954	110	
332.86991	122	
334.85860	94	
335.83166	94	
336.16478	88	
336.77621	148	
337.88915	152	
338.21408	140	
338.72927	92	
339.14977	104	
339.27003	92	
339.82719	88	
END IONS

###FS:    #m/z: 359.96256 #charge 1+
###MS: 73
###MSMS: 76
BEGIN IONS
TITLE=Cmpd 57, +MS2(359.9626), 28.0-35.0eV, 1.7min #76
RTINSECONDS=97.1545
SCANS=73,76
PEPMASS=359.96256	261750
CHARGE=1+
191.10749	112	
208.88241	172	
208.95796	144	
209.01104	92	
209.88926	92	
209.94386	1898	1+
210.88426	132	
221.02711	96	
221.88764	158	
222.89070	112	
222.95137	1900	1+
223.89724	204	1+
223.96714	120	
224.94917	2306	1+
226.39916	150	1+
226.89785	132	
226.94775	10730	1+
228.43637	148	1+
228.89796	248	1+
228.94242	10414	1+
229.38324	108	
230.08139	116	
232.42297	114	
232.95299	90	
233.85743	114	
234.42649	90	
234.48300	94	
235.08876	136	
235.79431	114	
235.89540	228	1+
236.82320	132	
240.83195	170	
240.94185	426	
240.96278	1338	1+
241.78668	156	
241.89881	212	1+
241.94099	258	
242.83178	116	
242.96018	1290	1+
242.98782	98	
243.87862	154	1+
244.86720	92	
244.95791	5562	
245.02177	162	
245.93843	156	
245.96719	116	
246.79776	92	
246.95278	5646	1+
247.26862	198	1+
248.27234	140	1+
248.80493	260	
249.07689	132	
249.80209	146	
250.95021	254	
250.97057	114	
251.03154	104	
251.07354	150	
251.84688	96	
251.96942	240	
252.95436	430	
253.08750	212	
253.78134	90	
253.83371	108	
253.89065	204	1+
253.98296	140	
254.98630	90	
255.87806	264	1+
256.02094	104	
257.02790	112	
257.16617	104	
257.90473	186	1+
258.84346	118	
258.97570	310	
259.39341	120	
259.80122	94	
260.96912	952	1+
261.43246	90	
262.08034	94	
262.35457	88	
262.94541	148	
262.97554	176	
263.98102	194	
264.82000	268	1+
264.96337	118	
265.97528	336	
266.81093	572	1+
266.90365	142	1+
266.97798	158	
267.02522	92	
267.40273	106	
267.97303	852	1+
268.95563	186	
269.79971	172	
269.86238	306	1+
269.97040	1516	
270.01415	144	
270.41757	150	
270.86440	248	1+
271.80004	272	
271.84494	102	
272.44083	132	
272.56766	172	1+
272.84598	106	
273.96598	96	
274.42860	196	
274.81964	156	
275.92680	94	
275.97337	278	
276.08767	142	1+
276.80819	184	
276.85346	158	
276.91844	194	1+
277.80502	644	1+
279.10304	230	
279.79654	142	
280.79229	1244	1+
280.84663	224	1+
280.86765	100	
280.92843	94	
282.35622	114	
282.81250	98	
283.83551	126	
283.98404	630	1+
284.79206	160	1+
284.82552	554	1+
284.88094	108	
284.90706	158	
286.87843	146	
286.92973	88	
286.96054	92	
288.05439	110	
288.35721	90	
290.79917	422	1+
290.86452	148	
291.77748	136	
291.78510	98	
291.79233	124	
291.89817	92	
292.43299	234	1+
293.11553	146	
294.12267	102	
295.85681	120	
296.80950	234	
297.81009	180	
297.83971	90	
298.80505	1220	1+
299.87616	92	
300.12131	100	
300.81092	94	
300.86981	102	
301.78131	92	
301.79603	140	
301.85955	182	
302.92582	212	1+
303.80370	316	1+
303.94596	260	
305.56351	102	
305.86090	118	
306.03307	92	
306.88319	346	1+
307.88821	216	1+
308.35064	106	
309.80146	466	1+
310.88436	410	1+
311.78645	112	
314.81585	254	1+
315.03475	98	
315.07989	96	
315.76169	94	
316.81276	114	
317.88880	198	1+
318.93480	722	1+
318.96488	92	
321.12204	88	
321.82377	286	1+
322.75682	90	
322.93123	460	1+
323.39726	96	
323.97138	106	
324.01346	92	
324.90273	160	
325.78209	112	
326.99982	100	
327.87933	280	1+
330.82795	244	1+
332.80831	160	
332.86601	204	1+
334.84675	94	
336.94450	730	1+
339.82875	174	
340.94114	384	1+
341.89610	120	
342.90276	114	
343.83015	184	1+
346.60317	98	
346.70579	90	
349.73731	104	
350.04277	94	
351.56077	96	
355.71239	156	
356.77312	114	
358.19321	190	1+
360.80623	160	
361.75850	108	
362.74570	106	
363.71605	108	
363.96045	128	
END IONS

###FS:    #m/z: 322.93087 #charge 1+
###MS: 77
###MSMS: 78
BEGIN IONS
TITLE=Cmpd 58, +MS2(322.9309), 28.0-35.0eV, 1.7min #78
RTINSECONDS=100.824
SCANS=77-78
PEPMASS=322.93087	5432974
CHARGE=1+
98.58137	90	
105.98656	98	
130.45874	84	
178.93303	82	
182.86913	94	
188.40136	94	
189.85897	122	
190.93199	90	
192.88434	234	1+
198.03916	98	
201.04610	230	
204.00854	108	
205.03450	82	
205.13609	82	
205.94812	470	1+
206.92742	82	
207.87493	130	
208.83358	130	
209.94412	160	
210.83116	92	
210.89847	222	
212.87956	256	
214.87440	94	
215.89021	92	
218.06838	100	
219.39064	84	
220.88121	130	1+
221.02334	94	
221.94343	108	
222.95464	818	1+
224.06041	190	
226.83290	210	1+
226.93883	84	
227.81867	178	
228.90863	130	
229.84132	126	
230.89062	346	
231.55279	96	
232.80117	84	
233.94950	96	
235.82361	82	
236.01125	108	
236.49159	82	
237.01288	84	
238.82439	134	
238.88476	126	
238.94540	226	
239.78736	602	1+
240.04173	92	
240.27560	114	
240.82335	444	1+
240.94056	2042	
240.95974	218	
241.04248	86	
241.81201	94	
241.94154	1674	
242.81962	294	
242.84841	80	
242.94175	4772	1+
243.03350	102	
243.82035	432	
244.82137	256	
244.89245	180	1+
244.94098	1042	1+
245.82011	168	
246.66904	106	
246.94047	144	
246.97733	164	
248.84902	88	
248.86811	142	
248.89980	150	
251.43598	80	
252.89474	104	
253.43584	104	
253.83024	90	
253.84302	226	1+
254.07148	94	
254.87173	154	
255.11005	82	
255.78274	124	
256.39731	192	
256.79332	380	1+
256.83713	132	
257.79743	320	1+
258.83527	286	
258.97447	138	
259.83400	168	
260.33880	128	
260.83263	482	
261.47832	88	
261.82816	792	1+
261.88555	100	
262.35463	108	
262.79807	286	1+
262.82812	508	1+
263.42978	100	
263.97823	288	1+
265.06132	112	
266.84588	116	
267.79306	194	
268.84001	104	
268.86143	140	
269.11003	84	
270.79988	166	
271.77548	82	
271.84423	398	1+
271.86901	86	
271.91727	118	
273.03169	88	
273.79518	444	
273.89902	90	
274.92154	148	
275.80871	576	1+
275.90237	86	
275.98394	84	
276.03867	82	
276.36982	92	
276.84889	308	1+
276.88861	84	
277.01496	106	
277.04184	96	
277.92096	150	1+
278.81582	112	
279.09056	792	
280.09448	414	
281.02414	164	
282.85649	94	
282.97294	150	
283.07230	98	
284.02377	100	
284.29587	148	
284.84527	224	1+
284.86286	110	
285.79530	138	
286.95718	106	
287.81512	90	
287.85181	248	1+
289.78911	284	
289.83915	80	
289.88111	126	
290.79152	274	
290.85176	98	
290.97553	82	
291.17033	80	
291.80421	864	1+
293.33895	96	
293.85763	198	1+
294.53270	92	
295.79718	168	
296.81291	86	
296.83188	126	
296.95102	104	
297.78842	260	
297.95193	84	
299.78535	376	
300.38191	94	
301.45101	106	
302.75483	84	
303.39855	86	
303.87695	94	
303.94623	80	
305.43178	92	
305.80547	162	
305.88536	342	1+
306.88599	202	1+
307.79737	688	1+
309.10793	98	
309.95805	102	
310.87950	126	
311.87958	122	
312.80784	164	
312.83889	80	
312.88218	102	
314.82124	344	1+
317.88201	210	1+
321.81664	142	
321.92166	92	
323.92634	122	
324.38037	94	
324.89441	418	1+
325.48044	84	
END IONS

###FS:    #m/z: 507.84660 #charge 1+
###MS: 77
###MSMS: 79
BEGIN IONS
TITLE=Cmpd 59, +MS2(507.8466), 28.2-35.2eV, 1.7min #79
RTINSECONDS=101.604
SCANS=77,79
PEPMASS=507.84660	549054
CHARGE=1+
196.01391	412	1+
199.88561	178	
209.94402	218	
214.88664	238	
217.89679	278	1+
223.97288	234	1+
230.88980	302	1+
232.89328	298	1+
239.85591	172	1+
241.85544	174	
241.90161	146	
245.89203	168	
248.85213	388	1+
250.86903	294	1+
250.90638	200	
250.97106	302	
251.97809	216	
257.87502	242	1+
259.87938	318	1+
262.38482	148	
262.94946	182	
266.13258	174	
266.86355	232	
267.87923	158	
268.41417	220	1+
268.88454	458	1+
270.85381	252	1+
272.85223	640	1+
274.91467	210	1+
276.89070	288	1+
276.92594	144	1+
278.38535	204	1+
278.85874	142	
279.38675	144	1+
279.88690	152	
280.85356	264	1+
281.01062	142	
281.11483	200	
281.38159	314	1+
282.12788	186	
282.78746	252	1+
283.89267	350	1+
284.89577	330	1+
285.85546	180	
286.79499	178	
287.85198	538	
288.87035	146	
288.89248	316	
289.82806	146	
289.88012	768	
290.03213	194	1+
290.86528	1444	1+
291.08539	222	1+
292.80584	190	
292.86719	256	
293.87388	3236	1+
295.34694	190	1+
296.00903	230	1+
296.85671	316	1+
296.87814	162	
298.84654	186	
300.37027	316	1+
300.86076	424	1+
302.88943	164	
303.86587	412	
304.78798	164	1+
305.86417	1152	1+
307.81877	162	
307.89060	566	
308.14238	1058	1+
308.16385	388	1+
308.84522	398	1+
308.86909	2408	1+
309.88956	706	1+
310.15837	430	
310.91147	142	
311.10044	148	1+
311.16118	362	
311.34708	274	1+
311.81053	432	1+
311.88365	7360	1+
312.11518	272	1+
312.81501	260	1+
312.96381	226	1+
314.86660	1200	1+
314.90342	192	1+
314.93599	240	
315.37393	222	1+
316.86412	232	
316.89026	182	
317.81617	176	
318.86047	532	1+
320.06098	242	1+
320.54285	140	1+
320.95899	200	1+
322.88860	258	
323.34427	154	
323.37902	210	1+
323.87173	328	
323.90967	150	
323.99804	222	1+
324.75752	308	1+
324.86088	156	
325.89797	486	
325.93610	210	1+
326.15553	200	1+
326.75953	244	1+
326.88239	3170	1+
328.87449	690	1+
329.81554	244	1+
329.89404	266	
330.16086	274	1+
331.76792	172	
331.81451	154	
331.89359	530	1+
332.87165	1014	1+
332.95252	276	1+
333.81676	260	1+
334.89897	392	1+
335.84147	310	1+
335.88632	152	
336.91412	234	1+
336.94446	154	
336.99778	160	1+
337.88235	544	1+
338.88531	446	1+
339.82560	152	
340.72230	142	
341.87851	190	
342.72282	184	
344.76581	140	1+
345.90360	172	
346.37010	158	
347.77533	248	
347.88597	444	1+
348.16765	326	1+
349.72683	252	1+
350.82747	144	1+
350.85257	276	1+
350.88536	162	
350.91492	180	
351.29952	252	1+
351.89010	176	
352.77444	162	
352.84975	750	1+
352.90782	628	1+
353.85265	644	1+
356.71236	254	1+
356.74162	154	
357.01602	198	1+
359.27787	142	
359.33465	234	1+
360.31412	254	1+
360.82091	162	
360.88040	210	1+
361.39721	154	
363.78224	208	1+
363.84901	190	
365.87688	400	1+
366.74206	170	
366.83978	1672	1+
366.88096	254	1+
367.70607	1880	1+
367.78488	488	1+
367.86765	158	
368.34648	226	1+
368.78462	290	1+
368.89599	206	
369.11469	136	1+
369.83522	330	1+
370.78747	378	1+
371.37810	222	1+
371.83542	148	
371.86776	158	
372.72446	164	
372.82165	328	1+
372.85577	196	
373.18612	146	
373.71811	662	1+
373.85413	166	1+
374.37646	150	
375.89585	292	
377.38888	246	1+
377.85296	144	
378.78261	152	
379.85454	338	1+
379.88838	142	
380.74133	184	1+
380.85850	284	1+
381.39509	146	
381.71611	602	1+
382.05679	392	1+
382.85593	288	
382.90276	208	
383.05987	326	1+
383.78047	168	
383.85384	154	
384.37084	158	
384.85026	3678	1+
384.89775	218	
384.90152	154	
385.16174	146	1+
385.87829	160	
386.73329	170	
386.91466	178	1+
387.72232	350	1+
387.88883	142	
389.20090	416	1+
389.71620	290	
390.72022	406	1+
390.73409	154	
390.80999	162	
390.84454	580	
391.39036	164	
391.72608	248	1+
391.81973	516	1+
391.84136	354	
392.82627	298	1+
392.86065	656	1+
393.79885	498	1+
394.30082	156	
394.78617	154	
394.83827	184	
394.85891	660	1+
396.39660	180	
396.78832	168	1+
398.72734	520	
398.90771	170	
399.70582	154	
399.73052	272	
399.84948	604	1+
400.73009	270	
401.74223	146	
401.85474	150	
402.86423	2706	1+
403.71470	190	1+
403.77048	150	
405.35857	162	
405.73134	146	
407.72856	174	
407.86693	4898	1+
408.18701	136	1+
408.72696	146	
409.72250	348	
409.74442	150	
409.81529	184	
410.03072	122	1+
410.73153	280	1+
410.84634	302	
410.86900	514	1+
411.71713	208	
411.80978	486	1+
412.21810	248	1+
412.73074	754	1+
412.84472	410	
413.84858	432	1+
413.87936	618	1+
417.86111	180	
418.02553	176	
418.81908	186	
421.73029	162	
421.74275	168	
421.81374	358	1+
421.88316	530	1+
422.70870	170	
422.85833	244	
422.97692	144	1+
423.35294	178	1+
423.68449	182	1+
423.85262	150	
423.87577	468	1+
425.30926	202	1+
425.73955	390	1+
425.82727	258	
425.88020	268	
426.00043	152	1+
426.86372	1326	1+
426.94462	172	
427.73674	2024	1+
427.88962	424	1+
427.94056	268	1+
428.85127	296	
428.89022	310	1+
429.82505	332	1+
429.86983	228	
430.73958	630	1+
430.85832	600	1+
432.09545	104	1+
432.89073	168	
433.86189	154	1+
433.88021	428	1+
434.69842	244	1+
434.88387	262	1+
435.81513	142	
436.80157	216	1+
437.80431	138	1+
438.05282	154	
439.89259	628	1+
440.69629	250	1+
443.81119	188	1+
444.87214	2496	1+
445.69124	196	1+
445.74276	578	1+
446.74391	350	1+
446.90180	162	
447.72065	204	
447.88642	668	1+
448.70444	280	1+
448.77850	160	
450.75188	268	
450.77240	200	
451.75718	508	1+
451.88521	156	
451.90234	160	
452.76390	326	1+
454.77551	252	1+
455.70052	150	
457.90281	708	1+
458.90455	434	1+
462.88578	502	1+
464.78947	156	
464.88149	290	1+
465.78049	164	1+
467.88773	1112	1+
468.75698	160	
468.78358	228	
469.71582	156	1+
472.71832	302	1+
473.09216	130	1+
481.73991	230	1+
483.13600	184	1+
485.89947	464	1+
486.84074	142	
487.65356	156	
487.79830	354	1+
498.72967	290	1+
502.73481	162	1+
504.80207	222	1+
509.86359	308	
512.74521	194	1+
512.80348	170	1+
END IONS

###FS:    #m/z: 336.94662 #charge 1+
###MS: 77
###MSMS: 80
BEGIN IONS
TITLE=Cmpd 60, +MS2(336.9466), 28.0-35.0eV, 1.7min #80
RTINSECONDS=102.376
SCANS=77,80
PEPMASS=336.94662	307400
CHARGE=1+
113.52149	100	
182.56813	90	
182.86882	342	1+
183.54857	118	
196.87914	96	
200.88050	142	
200.93708	102	
205.94919	142	
207.97602	88	
208.88427	148	
208.93929	270	1+
210.88350	570	1+
210.91663	94	
211.94437	7112	
212.87873	4758	1+
212.94750	208	
213.93979	3714	1+
215.31612	94	
215.41285	114	
215.88868	242	
216.88326	500	1+
220.89363	90	
222.97656	98	
223.96041	168	
223.98871	94	
224.97388	170	
226.78767	272	1+
226.94814	150	
227.78992	234	1+
227.89650	120	
228.89316	338	
229.89339	258	
229.95532	6266	1+
230.00963	86	
230.88865	5162	1+
231.10917	110	
231.94977	2302	1+
232.54649	96	
232.82657	180	
233.82778	140	
233.89748	526	1+
233.95016	644	1+
234.83997	92	
235.82493	114	
235.86708	198	1+
235.89417	206	
235.94985	188	
236.82777	92	
236.94452	122	
239.42752	104	
239.78778	128	
239.91205	88	
240.83292	314	1+
240.87566	86	
240.96627	138	
241.46712	92	
241.97252	132	
245.97493	86	
246.97556	162	
247.96631	1222	1+
248.90012	1718	1+
248.92587	144	
248.99368	120	
249.82943	384	1+
249.95550	932	1+
250.83259	328	1+
250.87584	96	
250.89931	116	
251.07184	144	
252.35659	126	
252.83206	298	
252.93791	100	
252.97069	3274	1+
253.08811	228	1+
253.83415	136	
253.90347	1080	1+
254.01230	112	
254.37706	92	
254.83518	86	
254.94276	158	
254.96568	1518	1+
255.07459	262	
255.90491	128	
256.05040	224	1+
256.57572	114	
256.91455	476	1+
256.97142	164	
256.99210	86	
257.45327	100	
257.90013	96	
258.84662	108	
259.85705	112	
260.19121	92	
260.47847	112	
260.83040	302	1+
261.16854	92	
261.85370	90	
262.91912	152	
262.95218	98	
264.83480	108	
267.84214	206	
267.99911	106	
268.83921	1046	1+
268.98132	114	
269.41410	94	
269.80023	336	1+
269.87597	104	
269.91233	92	
270.19107	138	
270.97955	426	1+
271.91489	328	
272.86153	362	1+
272.98153	220	
273.92089	116	
275.97993	90	
276.37772	100	
276.85113	190	
276.97899	98	
277.07022	122	
277.83277	1332	1+
277.91107	86	
278.83498	1030	1+
278.86526	162	
279.10461	124	
279.79565	134	
281.42668	88	
283.78936	402	1+
285.27310	102	
285.42256	92	
285.84785	2374	1+
286.85049	1850	1+
286.91562	120	
287.03827	168	1+
289.88237	138	
290.03506	222	1+
290.78454	116	
290.81733	202	
291.98810	106	
292.10420	234	1+
292.86397	92	
293.85492	120	
294.00596	88	
294.93314	140	
295.04243	88	
296.87048	118	
298.41218	102	
298.84115	202	1+
299.32302	92	
300.80498	92	
301.82216	132	
301.87812	196	
302.73586	104	
302.86046	118	
302.93040	116	
303.90673	136	
304.45396	90	
304.86633	104	
305.43192	88	
305.82265	98	
305.86884	124	
306.93484	100	
307.45216	110	
307.87736	106	
307.89801	92	
308.84793	264	1+
309.87006	212	
309.88987	144	
310.87658	548	1+
311.13732	100	
311.88081	306	1+
314.81653	92	
316.91117	182	1+
318.01189	100	
319.06377	94	
319.22376	92	
322.81975	144	
323.88502	118	
324.12803	88	
324.80418	126	
324.89367	392	1+
326.81319	92	
327.88222	112	
328.89050	230	
328.91671	94	
330.81416	108	
331.15381	92	
332.93979	136	
333.89563	92	
335.40421	86	
337.23028	86	
337.82181	132	
338.80208	86	
340.42636	100	
341.19466	90	
342.39818	126	
END IONS

###FS:    #m/z: 322.93089 #charge 1+
###MS: 81
###MSMS: 82
BEGIN IONS
TITLE=Cmpd 61, +MS2(322.9309), 28.0-35.0eV, 1.8min #82
RTINSECONDS=106.053
SCANS=81-82
PEPMASS=322.93089	5438072
CHARGE=1+
182.86835	128	
192.89028	322	1+
195.96740	82	
196.88125	120	
196.94151	82	
199.02179	80	
205.00598	92	
205.94796	334	
212.88159	132	
214.07960	86	
214.89800	222	1+
215.88540	96	
220.88331	86	
222.95121	272	
222.99365	108	
223.49996	90	
223.96005	342	
224.94570	80	
225.88313	114	
226.97008	86	
227.53860	90	
227.86445	84	
227.88565	100	
227.89445	134	
228.91412	96	
230.82545	126	
230.88879	396	1+
231.39606	96	
231.87658	104	
233.39345	94	
233.95650	88	
234.09578	80	
235.07357	86	
236.98657	86	
237.79126	128	
238.57891	100	
238.93842	240	
239.07656	84	
239.78662	786	1+
239.90014	268	1+
239.95344	88	
239.99777	82	
240.82376	556	1+
240.94145	2092	
241.93943	6344	1+
242.82287	256	
242.94156	4626	1+
243.82113	766	1+
244.85493	122	
244.93821	1096	1+
246.39102	122	
246.97477	374	
247.18649	100	
248.83002	102	
248.85043	126	
248.90418	136	
251.01960	90	
251.04071	174	
251.49661	86	
251.78892	92	
251.83533	120	
251.92676	152	
253.82752	86	
253.89229	116	
254.01999	138	
254.08309	110	
254.34957	100	
254.45336	82	
254.91396	82	
255.79602	80	
255.81642	138	
255.85173	90	
255.97181	98	
256.04273	112	
256.89593	134	
257.80022	164	
258.79797	210	
258.83289	802	1+
259.85121	138	
259.92976	100	
260.33963	98	
260.45658	94	
260.83014	1242	1+
260.91666	84	
261.47804	136	
261.79813	88	
261.82993	832	1+
261.95891	80	
261.97672	86	
263.37406	96	
264.02971	82	
264.85349	126	
265.06046	136	
265.11251	82	
265.86667	88	
266.09892	88	
266.12298	110	
266.84561	374	1+
266.86466	118	
269.34658	112	
269.49868	84	
269.80066	276	1+
271.78032	126	
271.84650	476	1+
272.08848	94	
272.35876	92	
272.85097	284	1+
272.98554	102	
273.35271	86	
273.79339	448	1+
273.94979	100	
274.83965	110	
275.81050	650	1+
275.93700	94	
275.98996	88	
276.83829	94	
277.03608	110	
277.80633	192	
277.92540	102	
278.00917	98	
278.82777	146	
279.09133	990	1+
280.79491	132	
280.82035	116	
280.85337	144	
281.98973	92	
282.97166	106	
283.07143	80	
283.78765	398	1+
283.85649	130	
283.90613	80	
284.29127	126	
285.86653	130	
287.02707	138	
288.85834	200	1+
289.79543	236	
289.87897	94	
290.78714	132	
291.80173	678	1+
291.82064	174	
293.79969	160	
293.86263	138	
293.87812	174	
294.85295	232	
295.41629	90	
295.86238	260	1+
296.81142	132	
297.18943	86	
297.78563	122	
297.80664	110	
298.07924	88	
298.80802	172	
299.78343	208	
299.79409	160	
300.78213	80	
303.94627	94	
304.31938	84	
304.91473	92	
304.98978	100	
305.79952	90	
306.88514	112	
307.79622	596	1+
307.88515	356	1+
308.88781	246	1+
309.80348	86	
309.81873	108	
311.82974	86	
311.88401	312	1+
311.90376	94	
312.80552	128	
313.42328	82	
314.82712	118	
315.82227	112	
316.75600	188	1+
320.75569	144	
321.82362	308	1+
321.94778	102	
323.05044	86	
323.88794	424	1+
324.39574	114	
324.80791	204	1+
324.89343	266	1+
327.93752	80	
END IONS

###FS:    #m/z: 340.94099 #charge 1+
###MS: 81
###MSMS: 83
BEGIN IONS
TITLE=Cmpd 62, +MS2(340.9410), 28.0-35.0eV, 1.8min #83
RTINSECONDS=106.825
SCANS=81,83
PEPMASS=340.94099	2787882
CHARGE=1+
179.77824	88	
180.86166	84	
190.94779	190	
192.92790	276	1+
196.88363	160	
205.41051	106	
207.87222	136	
209.94860	112	
212.87867	472	
213.87952	224	
213.93943	1616	1+
214.40870	84	
214.89380	184	
215.09420	86	
215.88662	486	1+
215.93835	180	
216.86288	118	
217.88412	166	
221.91876	90	
223.95930	178	
226.88855	220	1+
226.96537	106	
227.36258	90	
227.95975	108	
228.89268	96	
228.91186	90	
228.94278	176	
230.88765	1400	1+
230.96053	160	
231.95034	2100	1+
232.97158	94	
233.89953	494	1+
233.94882	426	
235.82341	116	
235.89402	276	
236.05519	238	1+
236.49511	94	
237.81347	94	
239.78817	144	
240.83620	144	
241.83214	126	
243.49462	176	
243.86380	130	
244.89430	90	
244.95472	276	1+
245.53454	86	
246.97493	190	1+
247.41408	92	
248.89956	646	1+
248.98900	202	1+
249.96137	910	1+
249.98999	220	1+
251.04687	122	
251.78817	186	
251.85107	88	
251.96176	92	
253.83913	254	1+
253.90416	260	
253.95636	126	
254.90988	110	
254.94319	280	
254.96639	1124	1+
255.80193	84	
256.52798	98	
256.86301	146	
256.91280	174	
256.96321	200	
257.84901	266	1+
258.02493	92	
258.80175	140	
258.85142	190	1+
258.87966	94	
259.90053	126	
259.95391	292	1+
260.05977	94	
260.34090	132	
261.83527	84	
262.04828	86	
262.13616	142	1+
262.91894	120	
262.93545	90	
266.02283	98	
268.85388	112	
269.34177	104	
269.80971	162	
271.08554	90	
271.84649	174	
272.35670	102	
272.84977	98	
272.87380	90	
272.98105	176	
273.42194	92	
273.79366	144	
273.83798	102	
274.79547	178	
274.86118	90	
274.92294	128	
275.36032	102	
275.80923	554	1+
276.85735	192	
277.79954	192	1+
277.85911	144	
277.96472	138	
278.84696	234	
278.88208	198	1+
279.38069	88	
279.96766	106	
281.05256	124	
281.80577	114	
281.92947	92	
282.92334	132	
283.78988	186	
283.99077	98	
284.87928	108	
286.04507	92	
286.40672	90	
287.49013	104	
287.81314	152	
288.89733	162	1+
289.78726	280	1+
290.86501	214	1+
291.80832	422	1+
292.86180	92	
292.88993	132	
292.93742	94	
292.97114	84	
293.87055	184	
295.03840	100	
295.85939	118	
295.89128	134	
295.99602	104	
296.80852	238	1+
296.85216	200	1+
296.88493	90	
297.77535	86	
297.79331	106	
297.94155	102	
299.78913	408	1+
299.87145	208	1+
299.88925	146	
302.85834	188	
303.81035	186	
304.04902	110	
304.06930	84	
304.93796	102	
307.79697	134	
307.89050	412	1+
307.98643	106	
308.43039	92	
308.80215	130	
308.86726	144	
309.89017	232	
310.87814	318	1+
311.83633	88	
311.86230	90	
311.90248	136	
312.80353	132	
312.88151	116	
313.67126	90	
313.88618	86	
314.86069	148	
315.46128	88	
321.87564	216	1+
322.76158	106	
324.06080	90	
324.89279	478	1+
326.89094	114	
326.99318	112	
327.88444	408	1+
328.81861	114	
328.88879	428	1+
329.87373	384	1+
330.78782	100	
331.09369	128	
333.77689	108	
335.75969	88	
335.82696	102	
336.93840	136	
337.05838	128	
337.62071	86	
338.09896	92	
338.74072	128	
338.80477	96	
340.88650	90	
342.77979	92	
344.09502	86	
346.24630	102	
346.30587	104	
END IONS

###FS:    #m/z: 363.95708 #charge 1+
###MS: 81
###MSMS: 84
BEGIN IONS
TITLE=Cmpd 63, +MS2(363.9571), 28.0-35.0eV, 1.8min #84
RTINSECONDS=107.597
SCANS=81,84
PEPMASS=363.95708	1877274
CHARGE=1+
130.70699	108	
182.86735	386	
183.93211	150	
185.87372	156	
189.86309	1002	1+
191.85906	1776	1+
194.88833	164	
196.88357	522	
205.95012	138	
206.92330	122	
207.87019	646	1+
207.94626	222	
208.94199	108	
209.94415	2664	1+
210.88375	518	
212.87918	6544	1+
216.41080	162	
222.95135	1612	1+
224.82102	108	
224.89292	140	
224.94977	2442	1+
224.97795	166	
225.88182	180	
226.94743	15728	1+
227.11122	96	
227.93194	232	
228.79294	192	
228.89460	1830	1+
228.94268	16032	1+
229.01416	116	
229.04079	98	
230.83058	126	
230.85675	102	
230.88857	10216	1+
231.08342	100	1+
231.16489	118	1+
231.99952	96	
232.39191	96	
234.88205	608	1+
234.93092	100	
234.94362	106	
235.82899	112	
237.91054	126	
238.06433	142	
238.83299	100	
239.42531	138	
240.07833	102	
240.42794	122	
240.82724	178	
240.94084	246	
240.96141	940	1+
241.93888	1628	1+
242.53275	112	
242.82210	160	
242.84185	96	
242.93981	972	1+
242.95977	1578	1+
243.82090	730	1+
244.95796	7566	1+
245.00023	168	1+
245.90027	100	
245.94043	352	
246.06952	130	1+
246.84801	128	
246.90695	300	1+
246.95362	8626	1+
247.80849	116	
248.80347	470	1+
248.90020	2640	
249.07522	204	1+
250.89669	712	1+
250.96697	286	1+
251.51018	100	
252.89165	140	
253.90689	736	1+
254.02054	96	
257.42711	98	
257.53496	158	
258.84162	206	
258.97470	270	
259.83403	128	
259.97077	114	
260.82775	812	1+
260.87085	132	
260.96825	1024	1+
261.82920	610	1+
262.86008	96	
263.97967	132	
264.81978	114	
264.96054	162	
264.97830	100	
265.09290	104	
265.86490	150	
265.97484	136	
266.81715	200	
266.98143	130	
267.35230	100	
267.79119	396	1+
267.81382	156	
267.97246	1068	1+
268.81066	358	
268.84061	102	
269.92377	106	
269.96940	1364	1+
270.80586	128	
270.91713	116	
271.80396	170	
271.85336	142	
271.87218	112	
271.91554	508	1+
272.85672	174	1+
272.94069	98	
276.79395	218	1+
276.85469	164	
277.07343	102	
277.11371	164	
277.92720	102	
278.39207	96	
278.85316	136	
279.10338	168	
279.79286	114	
280.08295	258	1+
280.79061	1276	1+
281.80917	150	
281.85733	188	
281.98583	458	1+
283.54609	104	
283.85096	306	
284.14460	144	
284.82187	418	1+
284.94963	120	
285.13025	284	1+
285.42710	136	
285.84528	1660	1+
286.79796	102	
287.81603	188	1+
287.92156	100	
288.36549	100	
288.79076	102	
288.86195	426	1+
289.86606	336	1+
290.78775	366	1+
292.43729	104	
292.85346	344	1+
293.11497	142	
294.86123	326	1+
296.80808	372	
297.11239	202	
297.80172	1266	1+
297.92700	272	1+
298.80398	936	1+
299.87069	138	
300.80616	526	1+
301.01939	104	
301.86240	1016	1+
302.38751	100	
302.80476	124	
302.81980	116	
302.95818	146	1+
303.80885	328	
303.85582	2056	1+
304.87916	122	
305.88859	126	
306.88358	190	
307.87474	98	
307.89380	150	
308.87208	126	
310.88037	164	
311.13610	130	
311.89270	200	
312.86956	138	
313.84977	96	
314.81745	164	
315.81335	366	1+
316.81543	252	1+
317.31947	98	
317.54797	100	
318.93671	312	1+
319.81647	152	
319.86973	150	
321.15328	146	
321.81773	794	1+
321.86457	356	
322.03782	102	
322.15766	124	
322.83330	128	
322.89381	148	
322.92795	546	1+
323.82445	116	
323.88536	144	
324.81572	96	
324.87737	186	
325.72206	106	
326.87313	1000	1+
327.96797	186	1+
328.88725	262	
329.87466	180	
330.88505	108	
334.83538	146	
334.86914	120	
336.94619	488	1+
337.77824	130	
337.88695	138	
339.83126	332	1+
340.93900	384	
342.29077	102	
344.41636	102	
346.72341	122	
348.15596	232	1+
349.97216	102	
351.77193	220	1+
351.79118	104	
353.45135	100	
354.90679	258	1+
355.70403	196	1+
361.71842	96	
362.70498	250	1+
362.71952	152	1+
363.07060	146	
367.71950	100	
367.80515	102	
368.73616	140	
END IONS

###FS:    #m/z: 322.93078 #charge 1+
###MS: 85
###MSMS: 86
BEGIN IONS
TITLE=Cmpd 64, +MS2(322.9308), 28.0-35.0eV, 1.9min #86
RTINSECONDS=111.276
SCANS=85-86
PEPMASS=322.93078	5411732
CHARGE=1+
176.49239	102	
184.88839	84	
188.92059	84	
191.10423	92	
192.88837	372	1+
194.90126	84	
196.88665	126	
198.96268	86	
199.92868	94	
200.58566	88	
203.95452	84	
205.94812	448	1+
206.96235	84	
207.87848	368	1+
209.94506	144	
212.88087	430	1+
212.89586	258	
215.88942	94	
216.89236	146	
219.87460	98	
219.89069	226	1+
219.95118	154	
221.06712	88	
222.95286	910	1+
223.01376	92	
224.82171	154	
225.88677	138	
225.96338	102	
226.87766	204	1+
227.93375	172	
228.89921	168	
228.91329	122	
229.83942	214	
230.84752	102	
230.88959	340	
230.90677	140	
231.04506	84	
231.89186	172	
232.61380	98	
233.41600	96	
234.86833	100	
234.88349	144	
235.82477	160	
236.02692	216	1+
236.85800	102	
237.86823	94	
237.91569	86	
238.00655	100	
238.82695	142	
239.00199	94	
239.78688	132	
239.81967	482	1+
240.79013	122	
240.94060	1592	
240.96765	144	
241.94219	1568	
242.89742	106	
242.94174	5150	1+
243.09609	120	
243.82072	416	
244.40253	92	
244.82238	326	
244.88904	98	
244.91738	160	
244.93959	1122	
244.98233	114	
245.82442	236	
246.90731	92	
246.97563	416	1+
247.99967	146	
248.86093	196	1+
248.90695	90	
249.83985	108	
250.96872	114	
251.33562	212	
251.92774	230	
252.50019	124	
252.90557	122	
253.08702	84	
253.84733	168	
255.02762	88	
257.79565	178	
257.83015	334	1+
257.99515	90	
258.96859	138	
260.83101	340	
261.47418	98	
261.82976	1134	1+
262.97162	198	1+
264.03361	176	1+
264.85469	302	1+
265.42632	84	
265.85946	264	1+
265.98657	138	
267.84580	94	
267.88661	150	
270.79545	298	1+
271.36001	88	
271.79522	178	1+
271.84316	382	1+
272.78785	448	1+
273.41784	116	
273.81443	98	
274.80073	406	1+
274.84410	126	
274.91446	224	1+
275.80716	286	1+
276.85151	88	
278.98974	90	
279.02141	114	
279.09273	664	1+
279.81416	88	
279.85262	106	
280.80676	86	
281.05879	272	1+
282.31510	98	
282.40776	86	
282.86033	236	
283.78855	606	1+
283.81095	136	
283.85817	172	
283.93272	118	
284.29228	344	
284.86903	124	
284.91898	154	
285.02616	94	
285.03468	100	
285.49517	94	
285.85802	162	
286.87385	128	
287.80981	170	
287.86817	84	
289.78406	226	
289.80939	222	
289.87424	264	1+
290.01087	108	
290.37912	92	
290.80178	86	
290.85077	126	
291.80236	974	1+
291.98812	124	
293.87129	90	
294.93427	96	
295.33612	92	
295.40988	104	
296.81026	168	
297.79953	152	
298.82303	88	
298.93696	98	
299.78353	762	1+
300.80302	104	
301.86254	110	
303.88011	264	1+
304.39806	94	
305.75812	86	
305.80190	178	
306.01146	86	
306.85931	90	
306.87641	142	
307.75583	132	
307.79787	720	1+
307.81956	350	1+
307.86602	88	
307.88997	196	
308.04573	112	
308.88759	144	
309.79386	154	
309.99177	88	
310.87488	224	
310.95227	84	
311.80831	94	
311.88571	94	
312.80694	224	
312.86998	106	
314.82997	88	
315.76726	88	
315.81919	164	
319.82060	86	
320.87802	86	
321.89515	344	1+
324.42242	84	
324.79791	206	1+
324.89596	370	
324.97326	108	
325.76050	106	
326.04853	152	1+
326.82563	88	
END IONS

###FS:    #m/z: 340.94109 #charge 1+
###MS: 85
###MSMS: 87
BEGIN IONS
TITLE=Cmpd 65, +MS2(340.9411), 28.0-35.0eV, 1.9min #87
RTINSECONDS=112.048
SCANS=85,87
PEPMASS=340.94109	2520016
CHARGE=1+
183.86845	132	
189.86064	164	
191.58472	106	
192.89044	108	
192.93199	162	
194.92038	152	
197.88492	244	
198.87880	102	
206.40805	88	
207.88903	102	
207.98446	86	
208.95699	110	
209.94357	178	
210.93967	106	
212.88001	860	
212.93391	174	
213.88069	642	1+
213.94000	1186	1+
214.89650	168	
215.88742	588	
215.93688	196	1+
216.43969	86	
216.88067	86	
217.87998	98	
217.91429	96	
221.00318	92	
221.94561	94	
223.96127	248	
224.89112	102	
226.89422	94	
226.94726	164	
226.96743	124	
227.78847	92	
227.87894	152	
227.95282	106	
228.94977	176	
229.94546	120	
230.88878	1644	1+
231.95136	1414	1+
232.39276	104	1+
233.89943	462	1+
233.94952	198	
234.93075	98	
235.89402	138	
235.98176	86	
236.98284	98	
237.93698	106	
238.12420	114	
239.80091	118	
240.63769	86	
241.84365	182	
242.82502	98	
243.55866	88	
243.83471	146	
243.88603	246	1+
243.97883	112	
244.45138	90	
244.78077	98	
244.95593	108	
245.52668	88	
246.04857	90	
246.94857	98	
246.97625	500	1+
247.93280	194	1+
248.34778	90	
248.85216	112	
248.90000	1040	1+
249.43845	102	
249.45213	102	
249.90179	552	1+
249.96315	488	1+
251.88195	102	
251.95552	112	
253.90350	124	
253.91906	154	
254.94387	120	
254.96721	634	1+
255.33742	88	
255.78510	288	
256.00099	102	
256.06646	88	
256.91165	100	
256.95995	100	
257.50622	92	
257.80080	324	1+
257.82967	110	
258.83901	338	1+
258.85418	138	
258.88443	130	
258.95743	534	1+
259.91604	90	
259.95775	442	1+
261.43334	144	
261.80707	172	
262.83426	234	1+
264.07402	126	
264.86749	158	
264.96385	122	
265.84150	194	1+
267.80152	218	1+
267.86028	236	1+
268.84322	214	1+
269.12212	100	
270.11634	104	
271.09563	108	
271.45373	92	
271.84834	214	1+
272.39742	96	
272.91576	302	1+
272.98056	86	
273.97618	86	
274.78367	94	
275.84068	98	
276.36351	86	
276.60249	92	
276.84139	90	
276.85891	332	
276.88236	110	
277.04963	228	1+
277.54663	94	
277.96670	176	1+
278.84531	448	1+
278.86009	150	
279.17733	94	
280.91563	228	1+
281.86607	166	
282.51937	94	
284.90548	108	
285.40808	114	
285.86841	126	
286.87864	106	
288.07549	100	
289.78637	274	
289.90831	96	
290.83998	114	
291.80359	376	1+
292.03622	114	
293.43584	128	
294.85539	124	
294.90150	92	
296.05386	118	
296.80766	104	
296.85951	128	
296.99051	86	
297.09872	84	
297.86717	96	
298.53521	92	
299.40788	86	
299.78412	154	
299.86640	132	
300.06691	86	
301.72222	88	
301.92019	92	
303.46490	108	
304.95528	98	
305.80615	146	
305.87578	252	1+
307.79881	266	
308.80069	134	
308.88391	184	
309.01758	94	
309.81967	126	
309.89648	108	
310.87907	176	
311.88549	262	
312.80601	206	
315.85771	128	
315.89986	98	
318.88858	106	
322.73274	84	
322.89373	108	
323.88823	528	1+
325.96556	86	
330.81612	152	
331.23201	98	
331.81589	86	
335.03790	96	
336.75937	142	1+
336.87882	100	
338.87164	114	
339.92127	98	
340.94804	212	1+
342.71134	152	
342.90138	136	
END IONS

###FS:    #m/z: 363.95721 #charge 1+
###MS: 85
###MSMS: 88
BEGIN IONS
TITLE=Cmpd 66, +MS2(363.9572), 28.0-35.0eV, 1.9min #88
RTINSECONDS=112.821
SCANS=85,88
PEPMASS=363.95721	1672854
CHARGE=1+
178.93486	100	
182.86774	264	
186.86543	94	
187.86693	414	1+
189.86281	1560	1+
191.85765	1274	1+
196.88366	418	
200.94310	150	
205.87899	148	
207.87524	538	1+
207.94979	246	1+
209.86919	212	
209.94369	2422	1+
210.88446	1080	1+
210.99839	110	
212.01277	142	
212.87890	7198	1+
215.92435	182	
219.86600	180	
220.06021	120	
221.86039	296	
222.95202	1622	1+
223.89251	104	
224.94964	2540	1+
225.09739	134	
225.88571	120	
226.89783	194	
226.94763	14604	1+
227.03256	100	
227.89475	148	
227.92952	358	
228.48078	114	1+
228.75212	108	1+
228.89432	1856	1+
228.94259	15128	1+
228.98724	158	1+
229.84697	158	1+
230.42723	112	
230.50781	96	
230.89020	10220	1+
231.12901	110	1+
232.01219	118	1+
232.88558	1596	1+
234.82017	140	1+
234.88212	612	1+
235.84895	110	
236.89937	94	
237.05336	100	
239.06684	188	
240.08219	122	
240.82061	138	
240.88975	222	1+
240.94171	694	
240.96220	1256	1+
241.09045	98	
241.89174	186	1+
241.94122	1262	1+
242.81873	208	
242.94242	758	1+
242.95968	1526	1+
243.81803	620	1+
244.95774	7090	1+
245.12559	114	1+
245.79335	118	
245.83588	116	
245.94194	300	
246.39301	110	
246.90543	520	1+
246.95380	6736	1+
248.45913	110	
248.80567	174	
248.84286	96	
248.90088	3414	1+
250.89834	900	1+
250.94385	308	1+
250.97086	428	1+
251.07219	130	
251.42824	108	
251.84666	198	1+
251.88267	196	1+
252.02384	132	
253.05276	102	
253.78797	106	
253.90587	730	1+
254.40054	112	
254.95314	120	
255.90926	252	1+
256.08359	96	
257.04360	142	
257.11030	100	
258.83387	386	1+
258.97526	236	
259.73402	92	
259.97336	130	
260.84125	116	
260.84936	102	
260.96952	938	1+
261.55303	120	
261.82884	826	1+
263.98157	352	1+
264.81925	126	
264.83473	152	
264.85442	96	
264.96724	592	1+
265.81620	114	
265.84573	320	1+
265.97508	340	1+
266.81207	516	1+
266.94014	104	
267.78321	136	
267.97425	886	1+
268.81409	102	
268.95698	256	
269.96900	1726	1+
270.80857	142	
271.84349	178	1+
271.85486	136	
271.91702	672	1+
273.13170	106	
274.07189	152	1+
274.79011	112	
275.91168	152	
276.80553	134	
276.84919	180	1+
277.92155	126	
278.79795	182	
278.85507	154	
279.10662	560	1+
279.79589	298	
280.79611	956	1+
281.95627	94	
282.79389	250	
283.06958	118	
283.79446	140	
283.85141	578	
283.96847	186	
284.84782	284	
284.91171	122	
284.98629	108	
285.84549	1192	1+
285.91372	104	
285.93355	176	
286.00362	96	
286.03251	106	
286.79337	138	
286.92262	102	
288.11614	128	
289.37354	108	
289.83039	118	
291.10234	116	
291.80685	114	
292.86362	310	1+
293.11600	250	1+
294.43339	106	
296.80945	358	1+
297.07965	108	
297.92451	134	
298.80282	1234	1+
299.12252	106	
299.86296	92	
300.02440	110	
300.80366	260	
301.33821	92	
301.78965	140	
301.80485	194	
301.85940	748	1+
302.79580	112	
302.88758	238	
303.81272	586	1+
303.85548	2126	1+
303.94292	102	
303.97815	114	
304.08218	106	
304.48842	100	
304.70449	102	
304.88371	128	
305.97439	246	1+
306.57002	94	
307.13420	136	
307.38966	92	
307.88220	146	
308.02256	94	
309.87214	520	1+
312.89323	120	
313.01112	116	
313.89413	104	
313.99761	112	
314.81645	136	
315.86860	108	
316.02681	92	
316.81371	368	
316.97237	98	
317.81451	542	1+
318.88438	256	1+
318.93752	242	1+
319.87214	216	
320.92985	118	
321.81864	388	
321.86525	624	1+
322.81058	164	
322.83005	264	
322.92979	268	
323.81238	124	
323.89621	254	1+
325.87482	100	
326.87156	486	
327.87970	650	1+
327.96394	96	
336.94436	544	1+
337.83491	174	
338.73686	186	1+
339.82726	644	1+
340.93713	372	1+
347.76838	94	
348.09967	106	
348.63599	102	
349.37926	106	
351.76452	124	
352.88676	98	
355.77365	128	
357.72435	134	
358.78858	122	
359.36016	102	
359.71451	114	
361.72293	138	
363.72619	136	
365.71116	262	1+
367.90244	154	
368.73726	140	
END IONS

###FS:    #m/z: 340.94135 #charge 1+
###MS: 89
###MSMS: 90
BEGIN IONS
TITLE=Cmpd 67, +MS2(340.9413), 28.0-35.0eV, 2.0min #90
RTINSECONDS=116.512
SCANS=89-90
PEPMASS=340.94135	2145800
CHARGE=1+
100.60444	100	
182.87177	136	
191.95636	120	
192.92713	228	
196.88311	416	
197.86630	90	
205.95175	310	1+
208.94179	144	
208.95956	162	
209.94152	110	
209.96208	98	
210.88252	138	
210.93652	592	1+
211.91662	92	
212.87915	662	
213.05568	94	
213.87863	704	1+
213.94003	820	1+
214.89411	350	
215.88797	1150	1+
215.93816	266	
217.88302	110	
218.88513	112	
220.89614	166	
221.89331	136	
222.95350	152	
223.96089	352	
224.97733	146	
226.38912	212	1+
226.43201	88	
226.89329	586	1+
226.94837	224	
228.94971	220	
229.03563	104	
230.88816	1832	1+
231.94995	1126	1+
233.39782	136	
233.89536	598	1+
233.94813	148	
235.89237	158	
236.89205	98	
237.90807	102	
239.37425	100	
239.78431	138	
240.82550	92	
240.83737	146	
240.96154	204	
241.84568	106	
242.84899	158	
243.83110	114	
243.90734	104	
243.95539	360	1+
244.95703	218	1+
246.91100	168	
246.97823	218	1+
248.88135	122	
248.89773	714	1+
249.90006	504	1+
249.96133	162	
250.96786	126	
251.17744	92	
251.84651	120	
252.02052	98	
252.88344	98	
252.96002	100	
253.53371	94	
253.90207	352	1+
254.84128	136	
254.96740	1058	1+
256.88448	114	
256.96362	198	
257.96294	98	
258.35042	174	
258.80447	108	
258.84994	188	
259.85140	140	
259.94725	92	
259.96199	126	
260.84466	92	
261.83762	126	
262.00472	98	
262.94246	206	1+
263.83641	292	1+
263.86657	100	
264.90963	100	
265.05634	102	
265.85668	134	
266.83907	186	1+
267.01719	104	
268.21224	96	
268.81626	310	1+
268.84206	156	
269.89481	122	
270.44302	96	
270.80977	260	1+
271.79807	298	1+
271.84435	512	1+
271.93173	502	1+
271.95545	102	
272.98258	118	
274.79097	160	
274.85838	112	
275.35197	96	
275.80702	314	1+
275.86052	124	
275.95377	122	
276.80804	198	1+
276.82577	90	
276.85784	286	
277.06395	94	
277.86239	190	
277.96149	136	
278.84744	112	
279.79330	92	
280.84134	112	
281.86650	118	
282.83753	104	
282.86651	92	
283.04022	94	
283.43011	96	
283.78948	126	
284.87736	144	
285.87698	124	
286.79983	232	1+
286.86328	172	1+
286.91790	148	
287.06982	92	
288.82396	116	
289.78726	332	1+
289.95027	102	
290.80491	130	
290.82751	128	
291.80454	150	
292.78392	144	
292.87427	102	
293.41037	94	
294.86697	386	1+
296.86559	164	
296.88709	150	
298.42070	92	
299.78504	186	
299.86528	138	
300.80714	142	
301.05379	118	
302.94823	176	
303.44542	94	
303.80853	104	
303.87749	250	1+
306.11437	92	
307.81913	122	
307.88973	152	
308.87045	182	
308.88604	146	
309.87334	348	1+
310.42627	90	
310.92424	90	
312.80388	156	
313.87126	112	
316.88728	100	
317.87837	92	
319.81788	116	
319.86387	98	
321.92819	136	
322.18930	96	
322.40408	92	
323.88221	276	1+
324.83680	112	
325.80445	102	
326.88857	98	
327.82515	220	
327.96841	90	
328.88807	128	
329.87218	114	
329.90305	128	
330.81822	348	
330.93948	102	
331.76112	120	
331.81654	192	
332.78167	90	
337.39269	100	
338.87283	96	
343.40526	92	
343.75375	92	
344.78772	128	
END IONS

###FS:    #m/z: 363.95736 #charge 1+
###MS: 89
###MSMS: 91
BEGIN IONS
TITLE=Cmpd 68, +MS2(363.9574), 28.0-35.0eV, 2.0min #91
RTINSECONDS=117.283
SCANS=89,91
PEPMASS=363.95736	1378514
CHARGE=1+
113.79904	94	
180.07329	104	
182.87051	168	
189.86298	1170	1+
191.85783	1380	1+
196.88266	272	
196.94660	106	
197.89205	150	
200.94521	120	
202.04201	96	
204.56527	126	
207.87493	248	
207.94773	390	1+
208.88738	130	
209.86942	278	
209.94364	2172	1+
210.88288	1196	1+
212.87928	5386	1+
216.41161	138	
218.91429	148	
222.95239	1882	1+
223.04137	106	
224.89280	450	1+
224.94973	2908	1+
226.82340	286	1+
226.94786	11668	1+
227.06664	108	
227.87822	158	
227.92760	126	
228.42100	96	
228.85210	96	
228.89592	1926	1+
228.94252	13806	1+
229.20771	102	1+
230.79071	120	1+
230.84711	140	
230.88993	10584	1+
232.88485	1592	1+
232.90298	330	1+
232.91930	104	
234.88103	734	
234.92657	252	1+
235.84996	294	1+
236.04394	252	1+
237.13590	94	
238.82609	118	
238.89525	134	
239.36477	100	
239.42344	210	1+
240.82249	304	1+
240.83979	130	
240.94102	330	
240.96246	1362	1+
241.94224	238	
242.09162	100	
242.81743	508	1+
242.94282	754	1+
242.96101	1084	1+
243.81803	352	1+
244.95774	6434	1+
245.83920	132	
245.94275	286	
246.90580	254	
246.95350	6240	1+
247.04416	136	
247.13839	96	
247.16395	120	
247.20941	124	
247.39286	286	1+
247.80102	212	1+
247.89830	136	
248.90028	3082	1+
250.89489	310	
250.96961	284	
251.07212	256	1+
251.91108	148	
252.89147	110	
253.83724	128	
253.90465	908	1+
254.83897	106	
254.95962	100	
255.95081	170	
256.95087	98	
257.92571	226	1+
258.83523	222	
258.84903	186	
258.97847	110	
259.83377	370	
260.83500	270	
260.96705	946	1+
261.50302	108	
261.79304	162	
261.83174	678	1+
262.13779	98	
262.83433	468	1+
263.97408	558	1+
264.79617	108	
264.82379	182	
264.90329	348	1+
264.93843	258	1+
264.96465	160	
264.97651	402	1+
265.08745	160	
265.35846	102	
265.91831	140	
266.00086	118	
266.78351	322	1+
266.81485	480	1+
266.85553	256	1+
267.97218	816	1+
268.81653	140	
269.36080	186	
269.79609	160	
269.81561	118	
269.96871	854	
270.41081	104	
270.97276	452	
271.84690	164	
271.91847	536	1+
272.84882	126	
273.79571	122	
273.80794	364	1+
274.79983	150	
274.84417	138	
276.81213	106	
276.85372	342	
277.85334	194	
278.05512	262	1+
278.79775	160	
278.82838	210	1+
278.84825	136	
279.10196	202	
279.85666	106	
280.10448	134	
280.79279	1020	1+
280.94532	278	1+
281.11502	128	
281.85288	200	
281.94874	240	1+
282.08851	114	
282.52141	98	
282.79015	426	1+
282.85040	684	1+
282.93224	152	
283.79194	292	1+
283.85292	596	1+
283.99705	98	
284.28581	96	
284.48356	98	
284.82046	374	1+
284.98397	130	
285.79515	220	1+
285.84614	852	1+
289.79423	324	1+
291.86239	328	1+
293.12136	182	
294.41673	176	
294.86426	126	
295.81041	94	
295.89230	132	
296.81497	142	
297.43565	98	
297.80923	118	
298.80324	1936	1+
298.85238	158	
298.96028	110	
299.87272	98	
300.81642	178	
301.80757	102	
301.86212	910	1+
302.80369	718	1+
303.40301	94	
303.80613	482	1+
303.85727	2602	1+
305.02098	144	
305.11643	156	
305.86538	130	
305.89873	94	
306.30962	108	
306.43253	102	
306.82816	110	
306.97211	152	
307.08523	138	
307.87538	288	1+
308.87846	246	1+
308.95298	128	
310.87712	212	
311.13066	142	
311.86354	150	
311.88633	130	
313.86650	94	
314.10408	94	
314.82617	318	1+
316.36947	96	
316.77864	246	1+
316.81106	140	
316.88918	118	
317.81731	140	
317.88711	100	
318.59900	100	
318.93117	220	1+
319.82363	180	
319.87355	98	
320.13948	106	
320.82789	122	
320.91973	208	
321.81920	498	1+
321.86754	584	1+
322.92928	338	1+
324.17687	132	
325.03677	94	
325.26995	108	
325.87768	104	
326.00809	136	
326.82428	98	
326.87308	746	1+
336.94670	546	
337.94553	254	
339.82855	510	1+
340.94242	432	
341.40365	100	
342.89950	158	
343.76689	170	1+
343.90245	246	1+
349.68408	108	
349.75625	342	1+
349.93439	160	1+
351.88967	188	1+
353.83453	116	
359.56478	98	
359.72251	96	
359.96018	110	
361.71370	488	1+
361.83991	210	1+
363.82676	214	1+
368.83354	140	
END IONS

###FS:    #m/z: 507.84680 #charge 1+
###MS: 89
###MSMS: 92
BEGIN IONS
TITLE=Cmpd 69, +MS2(507.8468), 28.2-35.2eV, 2.0min #92
RTINSECONDS=118.054
SCANS=89,92
PEPMASS=507.84680	486564
CHARGE=1+
196.01722	482	
198.88644	148	1+
210.03207	218	
215.89034	258	1+
217.89447	298	1+
224.04473	134	
224.12045	146	
224.97725	234	
227.95498	154	
232.89584	186	
234.88106	148	
237.05632	512	1+
238.06028	386	1+
238.89572	198	1+
239.85825	136	
240.07385	186	1+
241.07783	212	1+
241.85389	174	
244.97356	228	1+
248.85340	338	1+
250.90531	230	
250.96953	208	
252.08305	288	1+
257.87310	212	
259.10246	178	
259.86460	138	
259.88228	244	
265.16144	416	1+
266.16632	322	1+
266.86749	158	
267.86876	296	1+
270.85954	220	
272.85467	700	1+
273.38193	156	
273.40824	158	
277.38264	150	
278.88683	130	
279.39696	162	
279.90838	158	
279.95177	138	
280.36291	132	
280.86019	232	1+
282.81253	148	
282.88478	154	
284.79508	138	
286.87357	162	
287.08417	206	1+
287.85292	332	
288.11941	190	1+
288.86843	588	
289.87946	678	
290.86675	1580	1+
293.12356	190	1+
293.80235	278	1+
293.87339	2692	1+
293.92125	244	1+
294.92383	188	1+
295.87660	556	1+
296.26966	86	1+
296.98547	182	
297.31377	218	1+
298.36634	218	1+
298.85604	136	
298.86863	138	
299.80767	188	1+
300.78338	132	
300.84160	256	
300.85935	534	1+
301.34339	180	
302.80122	320	1+
302.88780	136	
303.86987	328	1+
303.98579	208	1+
305.86416	896	1+
307.79394	298	1+
307.88940	528	
308.14138	722	1+
308.87183	2052	1+
309.35084	156	
309.82142	290	1+
309.84193	330	1+
309.88860	472	
310.03051	108	1+
310.15792	562	1+
310.34678	308	1+
310.98565	180	1+
311.34644	292	1+
311.81482	300	1+
311.88356	5462	1+
312.13871	82	1+
312.38192	190	
312.80898	178	1+
313.92899	248	1+
314.86265	1252	1+
316.88471	338	1+
317.96390	260	1+
318.93427	200	1+
320.82770	330	1+
321.88484	538	1+
322.32679	176	
322.86549	134	
323.85427	546	1+
323.87360	204	
324.00298	374	1+
324.85798	452	1+
325.35146	158	
325.90055	354	
326.88543	1850	1+
327.29471	186	1+
327.80585	132	
328.87113	742	1+
330.46082	98	1+
330.88140	188	
330.89832	134	
332.80896	200	1+
332.87740	626	
332.95011	276	1+
333.84615	144	
333.90252	306	1+
334.88145	312	1+
335.39289	250	1+
335.53059	182	1+
335.84232	372	1+
335.88395	226	1+
336.94621	260	1+
336.99258	138	1+
337.36402	216	1+
338.39218	252	1+
338.76286	170	
339.13333	154	
339.79131	242	1+
340.77262	130	
340.89826	348	1+
342.90863	196	1+
344.75821	202	1+
344.87464	134	
346.88448	142	
346.93044	162	
348.34548	278	1+
348.91383	142	
349.83007	298	1+
349.95710	266	1+
350.76822	394	1+
350.80862	208	1+
350.89069	304	
351.10751	134	
351.85909	210	
351.88867	204	
352.88781	142	
353.77798	244	1+
353.85374	1010	1+
354.82101	142	
354.83431	134	
355.37087	310	1+
355.89091	380	1+
355.92121	132	
356.78907	212	1+
356.83923	340	1+
357.72409	278	1+
357.84406	218	1+
359.01276	194	1+
359.36822	254	1+
361.80152	156	
362.11117	134	
362.36529	218	1+
365.72166	148	
365.78227	238	
366.71316	136	
366.78532	376	1+
366.83915	1712	1+
366.88935	224	1+
367.47443	136	
367.70902	1094	
367.90433	262	1+
368.36106	146	
368.70730	1244	1+
369.88949	190	1+
370.78431	472	1+
371.72551	160	
371.83806	144	
372.77334	204	1+
372.79752	188	
372.85328	288	1+
373.05968	262	1+
373.72075	452	1+
373.83617	186	
374.82404	220	1+
374.88677	146	
377.88719	186	
379.86854	132	
380.71801	1076	1+
380.85697	444	1+
381.71106	334	
383.71717	198	
383.79468	156	
383.89360	400	1+
384.85052	2014	1+
384.89632	236	1+
384.91629	146	
385.38408	140	
385.78910	152	
385.87967	238	1+
387.71706	210	
387.84709	176	1+
387.88216	290	1+
388.79450	286	
389.05539	186	1+
389.21399	134	
389.71426	546	1+
389.79717	138	
389.87237	130	
390.20014	138	
390.79486	234	1+
390.84104	456	1+
390.86279	186	
391.87392	146	
392.76570	160	
392.85749	616	1+
393.19624	132	
393.72960	294	1+
393.79501	168	
394.73521	180	1+
394.83629	366	1+
395.81402	324	1+
395.90315	152	
397.00660	184	1+
398.72792	700	1+
398.80244	392	1+
398.81403	182	
398.86967	198	
399.74495	142	
400.72872	434	1+
401.35649	266	1+
402.86397	2096	1+
403.86754	1668	1+
405.77500	290	1+
406.73278	160	
406.94100	114	1+
407.26638	134	
407.73800	240	
407.86599	5152	1+
408.74947	192	
409.52939	166	1+
409.72569	738	1+
409.80503	170	
409.83209	612	1+
410.67990	182	1+
411.71642	142	
411.81149	796	1+
411.85124	418	1+
412.21472	140	
412.73281	478	1+
412.85237	326	1+
413.87840	336	1+
414.71139	178	
415.94228	134	1+
416.81131	306	1+
416.87432	194	
420.69176	182	1+
420.72577	138	
421.88087	604	1+
423.76328	140	
423.87417	226	
423.93135	248	1+
424.81662	240	1+
424.86820	170	
424.88589	176	
425.74725	458	1+
425.87461	312	
426.12828	202	1+
426.86776	494	
427.73491	1644	1+
427.76179	186	
427.86320	406	
428.10025	144	
428.34891	144	
428.38197	148	
428.84718	366	
428.88883	174	
429.09336	138	
429.82655	174	
430.74443	426	
430.85521	182	
431.74194	224	
431.84037	132	
431.87482	730	1+
432.82709	240	1+
433.37818	188	1+
433.85805	468	1+
434.89938	220	1+
437.72977	146	
438.76431	130	
439.89178	822	1+
439.92204	134	
441.87532	250	1+
443.74596	166	
443.93425	186	1+
444.74421	486	1+
444.79039	274	1+
444.87433	1388	1+
445.74424	336	1+
446.76424	230	1+
448.89261	310	
449.87785	630	1+
450.74875	790	1+
453.21896	144	
457.91007	562	1+
459.21901	190	1+
462.88859	578	1+
466.72732	142	
467.89016	806	1+
468.78417	138	
474.78379	242	
479.66139	184	1+
479.74019	130	
480.92109	204	
481.78897	244	1+
483.76372	164	1+
485.89612	368	1+
486.67078	152	
489.78831	150	
493.07646	224	1+
501.16628	140	
502.80845	150	1+
504.22945	142	
504.80745	312	1+
509.85922	254	
END IONS

###FS:    #m/z: 507.84679 #charge 1+
###MS: 93
###MSMS: 94
BEGIN IONS
TITLE=Cmpd 70, +MS2(507.8468), 28.2-35.2eV, 2.0min #94
RTINSECONDS=121.741
SCANS=93-94
PEPMASS=507.84679	449798
CHARGE=1+
196.01628	912	1+
210.03125	168	
211.87892	220	1+
222.97412	252	1+
224.04847	386	
224.97644	216	
230.88768	136	
232.93741	250	1+
238.06862	302	1+
245.96617	184	
246.96787	204	1+
248.85636	198	
250.97134	732	1+
252.79291	242	1+
252.92790	198	1+
252.97088	146	
253.79730	204	1+
254.12431	180	
258.84885	154	
259.86675	204	
260.82180	190	1+
260.88200	240	
264.82377	138	
264.85570	146	
266.09891	154	
266.86278	140	
270.85995	294	
272.39207	246	1+
272.85150	488	1+
273.91116	146	
274.84805	166	
276.79372	138	
276.84712	370	1+
278.08014	140	
279.90229	184	
280.11556	260	1+
281.86608	150	
281.96333	140	
284.79318	220	1+
284.87381	140	
285.91940	138	
286.86895	150	
287.85024	388	
288.87044	258	
288.89687	140	
289.33004	178	1+
289.84303	176	
289.88111	294	
290.13370	264	
290.86387	1268	1+
293.87389	3166	1+
294.81126	228	
296.12857	212	1+
296.85722	268	
296.90576	226	1+
296.98118	146	
297.33489	308	1+
297.81803	258	1+
297.90987	160	1+
298.85584	206	
298.88253	330	1+
299.80091	156	
299.88673	214	1+
300.84491	524	1+
300.86334	262	
300.91423	148	
302.33038	180	
303.86921	572	1+
304.37415	216	1+
305.86244	700	1+
307.85712	188	
307.89098	684	
308.14215	788	1+
308.37240	140	
308.80939	314	
308.85210	214	
308.87655	1304	1+
310.15927	736	1+
310.40915	232	
310.86982	214	
310.89485	172	
311.88422	5318	1+
313.96611	354	1+
314.86579	436	
315.87783	290	
316.12956	150	
316.81812	346	1+
316.86762	306	1+
317.36510	158	
317.82356	254	1+
317.85283	310	1+
318.78562	142	
318.87861	268	1+
318.93350	174	
319.93672	208	1+
320.86638	360	1+
321.74331	172	1+
322.07908	212	1+
322.35201	328	1+
323.82894	184	
323.97059	260	1+
324.37935	182	
324.86076	244	
325.75453	224	1+
325.89948	602	
326.88091	2722	1+
327.16038	206	1+
328.37641	190	1+
328.80604	280	1+
329.83885	210	1+
330.06998	100	1+
330.16300	250	1+
330.80771	396	1+
330.88619	938	1+
331.29610	108	1+
332.40216	154	
332.87629	256	
333.87745	144	
333.95771	148	
334.88674	544	1+
335.12024	122	1+
335.84441	168	
335.88922	462	1+
336.94695	176	
337.87862	374	
337.93660	138	
338.89619	230	
339.40631	164	
339.88254	150	
340.86173	172	
342.82239	162	1+
343.01858	152	
343.91655	138	
345.89315	532	1+
346.78097	186	
349.31179	220	1+
349.75318	188	
349.81739	284	1+
350.15145	240	
350.77251	140	
350.79983	160	
350.82220	240	1+
350.84243	192	1+
350.89066	338	
351.88045	292	1+
352.78383	348	1+
352.91017	316	1+
353.85184	912	1+
354.13203	204	1+
355.84258	580	1+
355.89409	388	1+
356.79070	172	1+
358.72161	156	
360.33366	338	1+
360.87019	410	1+
360.95457	144	
361.87351	266	1+
362.37441	164	
364.83296	168	1+
365.36652	286	1+
365.71075	190	
365.76377	136	
366.18531	180	
366.84024	1184	1+
366.90615	174	
367.70894	1086	1+
367.84298	760	1+
368.88717	652	1+
369.83837	448	
369.88957	502	1+
370.78573	140	
371.39172	170	
371.72562	222	
371.84331	264	
371.87047	176	
372.71984	388	1+
372.79946	144	
372.82480	142	
373.79026	398	1+
373.86566	144	
374.79415	248	1+
374.81983	168	
377.88515	284	1+
378.85968	190	
379.71538	436	1+
379.85859	336	1+
380.85970	234	1+
381.83600	178	
382.71709	174	1+
383.59499	108	1+
383.74299	144	
383.77852	172	
383.88787	142	
384.85071	2472	1+
384.88935	162	
385.32472	162	
385.38859	176	1+
385.78612	166	
385.88625	258	1+
386.38917	202	1+
387.84817	306	1+
388.07101	128	1+
388.79723	252	
389.20192	504	1+
389.71414	574	1+
389.79627	190	
390.84255	472	
391.84316	330	
392.82275	290	1+
392.86233	148	
393.74190	218	
393.80008	258	
393.89990	296	1+
394.73152	272	1+
394.78042	242	1+
394.84114	146	
395.86648	148	
396.23458	178	1+
396.40406	150	
397.71125	142	
397.91073	144	
398.73035	700	1+
398.81108	224	1+
399.71200	186	
399.73282	468	1+
399.84898	380	1+
400.87029	194	
401.15590	118	1+
402.86810	2156	1+
402.95587	98	1+
403.87158	1600	1+
404.82219	268	1+
405.73003	158	
405.82438	210	1+
405.86979	442	
406.86950	330	
407.72441	422	
407.74622	170	
407.80398	244	1+
407.86451	4150	1+
408.02725	134	1+
408.74251	264	
409.21679	114	1+
409.72434	582	
410.04828	216	1+
410.73507	288	
410.78892	150	
410.83924	374	
411.05456	162	1+
411.73950	172	
411.81153	558	1+
412.22854	140	
412.72985	230	
412.85211	168	
413.86527	438	1+
413.87453	212	
413.95286	164	
417.85750	336	1+
421.88349	1140	1+
422.10419	214	1+
422.72842	228	1+
423.79035	340	1+
423.87939	206	
424.82997	206	
425.74137	308	
425.87795	138	
426.75408	230	
426.78206	146	
426.86547	708	1+
427.73309	1632	1+
428.09576	196	
428.85460	634	1+
428.88276	546	1+
429.37934	264	1+
429.73684	1076	1+
430.74200	776	1+
430.86005	192	
431.87103	356	
434.89010	230	
435.86927	308	1+
436.76160	262	1+
437.76461	198	1+
439.89258	810	1+
440.69134	248	1+
440.73625	202	1+
441.88733	158	
443.76330	416	1+
444.68396	308	1+
444.87338	1124	1+
445.74403	662	1+
446.11646	276	1+
446.81850	382	1+
446.88427	196	
447.71116	176	
448.69405	182	
448.75308	330	
448.89891	144	
449.74385	552	1+
449.87811	558	1+
450.74577	412	1+
451.88839	232	1+
455.20636	160	1+
457.90296	666	1+
462.88556	672	1+
465.71246	330	1+
467.89104	844	1+
468.78118	226	1+
469.22160	152	1+
470.70856	298	1+
478.72848	182	1+
484.84477	258	1+
485.78528	352	1+
485.90279	514	1+
500.80221	194	1+
502.74704	224	1+
503.75335	142	1+
509.86019	338	
END IONS

###FS:    #m/z: 336.94681 #charge 1+
###MS: 93
###MSMS: 95
BEGIN IONS
TITLE=Cmpd 71, +MS2(336.9468), 28.0-35.0eV, 2.1min #95
RTINSECONDS=122.513
SCANS=93,95
PEPMASS=336.94681	282614
CHARGE=1+
58.02089	94	
182.87038	166	
184.06442	118	
184.96357	88	
185.86890	98	
189.49497	104	
189.86320	224	
192.88988	134	
196.88542	172	
198.87345	246	1+
199.99145	94	
205.95160	206	
205.96994	106	
209.88197	104	
209.94073	304	1+
210.88381	402	1+
211.94452	2942	
212.87850	3940	1+
213.94000	1378	1+
214.89621	96	
215.88864	366	1+
215.93529	326	
217.88287	186	
217.94022	178	
219.06326	92	
219.87097	88	
220.84434	98	
221.89424	178	1+
222.95878	444	1+
224.91589	84	
224.96693	312	1+
224.98417	138	
226.03124	86	
227.78849	104	
228.83554	234	1+
228.89344	634	1+
229.95540	3426	
230.49690	92	
230.88929	6550	1+
230.96121	120	
230.99719	110	
231.84072	86	
231.94987	1506	1+
233.82716	432	1+
233.89603	566	1+
233.94540	84	
235.82511	128	
236.85040	90	
237.05563	90	
237.47275	100	
238.02939	100	
239.83277	188	1+
242.15030	92	
242.84059	166	
245.79422	104	
245.83117	122	
246.90408	100	
247.96516	898	
248.82690	612	1+
248.89964	1630	1+
248.98589	184	
249.96519	520	1+
250.82916	614	1+
250.95271	106	
250.96806	320	1+
251.06785	180	
251.91018	126	
252.97118	2218	1+
253.08904	166	
253.82449	102	
253.84292	170	
253.90560	1268	1+
254.09110	122	
254.96790	1010	1+
255.86526	136	
255.90978	122	
256.26200	86	
256.85161	106	
256.91596	166	
257.37830	86	
257.85339	194	
257.97989	102	
258.00120	88	
258.44521	84	
258.84308	206	
258.85638	112	
259.41320	94	
259.84958	170	
259.89073	88	
259.91569	94	
259.95887	196	
261.83287	384	1+
261.88760	82	
261.97240	154	1+
262.79771	122	
264.42504	82	
264.86436	172	1+
266.84350	88	
267.83757	1388	1+
268.83915	1054	1+
268.99795	158	1+
269.80137	322	1+
270.98283	440	
271.91183	506	1+
272.85681	88	
273.08467	86	
273.79077	182	
273.81228	298	1+
274.81515	224	1+
274.85908	114	
274.89895	136	
276.85839	468	1+
277.83500	160	
277.95774	134	1+
278.09365	96	
278.83537	1210	1+
279.10048	106	
280.80858	90	
280.90556	108	
281.85566	130	
282.81436	94	
284.87319	164	
285.00358	84	
285.81691	102	
285.85231	294	
286.84586	1360	1+
286.92005	96	
287.84657	822	1+
287.86558	124	
288.79518	90	
289.39192	88	
291.04092	100	
291.39457	82	
291.78584	88	
291.80635	90	
291.86261	168	
291.89607	100	
292.80402	198	
292.87070	158	
293.10754	138	
293.93657	94	
293.99832	134	
295.81424	134	
295.86789	92	
296.80787	128	
297.86683	296	1+
298.05809	86	
299.05860	90	
301.84973	84	
301.88145	116	
302.80737	124	
303.44144	92	
303.86267	84	
303.87893	120	
303.94205	90	
304.88086	334	1+
304.96363	92	
305.04611	86	
305.88513	280	1+
306.87273	98	
307.53855	104	
308.86804	136	
309.45132	82	
309.57441	98	
309.81235	102	
309.86976	250	
310.87463	176	
310.96576	112	
311.88633	88	
312.87437	186	
313.83283	96	
313.88356	374	1+
314.72806	84	
314.81190	120	
315.39170	84	
315.94775	102	
316.93519	84	
317.83518	218	1+
317.88456	84	
321.38614	88	
321.88123	114	
324.89432	210	
327.66388	94	
329.89236	136	
330.80236	190	1+
332.06772	112	
333.79388	86	
333.88909	90	
335.14642	112	1+
337.54628	88	
337.89817	88	
338.86967	90	
338.89670	90	
340.88340	88	
341.52618	88	
342.42313	96	
END IONS

###FS:    #m/z: 359.96281 #charge 1+
###MS: 93
###MSMS: 96
BEGIN IONS
TITLE=Cmpd 72, +MS2(359.9628), 28.0-35.0eV, 2.1min #96
RTINSECONDS=123.286
SCANS=93,96
PEPMASS=359.96281	212686
CHARGE=1+
202.88972	92	
202.90707	90	
206.94620	320	1+
208.45767	94	
208.88499	134	
209.94334	1742	1+
211.01492	96	
216.89206	188	1+
217.92713	106	
218.91559	102	
220.95808	234	
222.95137	2030	1+
222.97562	88	
224.79629	100	
224.95022	2052	1+
226.89170	458	
226.94771	8558	1+
227.91487	96	
227.93204	172	
228.21914	128	1+
228.94263	7706	1+
229.08864	102	
230.89457	88	
231.49352	106	
232.93900	124	
233.90204	94	
233.96035	332	1+
235.50308	168	
235.94051	102	
237.05936	228	1+
238.96867	108	
239.78581	384	1+
240.78933	318	1+
240.90213	86	
240.94059	118	
240.96243	1394	1+
241.90192	88	
241.94320	204	
242.95927	536	
243.96152	424	
244.85759	92	
244.90604	142	
244.95827	4386	1+
245.94342	158	
246.46851	104	
246.80502	170	
246.90501	130	
246.95329	4796	1+
248.80395	358	1+
249.45232	86	
249.91575	152	
249.95000	146	
250.06167	88	
250.95256	456	
251.07511	116	
251.97282	146	
252.08288	94	
252.95578	324	
253.83567	218	
256.14066	162	
256.78853	120	
256.81025	92	
256.99426	92	
257.64838	90	
257.78234	88	
258.83183	212	1+
258.84879	130	
258.97309	616	1+
259.36576	92	
259.43319	100	
259.79675	136	
259.85029	238	1+
260.83329	122	
260.94275	136	
260.96934	1460	1+
261.83080	256	1+
262.94586	130	
263.49359	110	
264.08748	92	
264.78669	90	
264.82407	280	
264.86252	124	
264.97020	244	1+
265.05295	118	
265.81106	642	1+
265.91686	90	
266.81418	546	1+
267.97331	1008	
268.79321	430	1+
268.81538	100	
268.85073	88	
269.79558	264	1+
269.97089	722	1+
270.08956	92	
271.84870	222	1+
271.96056	168	
271.99420	106	
272.05895	98	
273.79677	336	1+
273.96704	200	
275.85112	316	1+
275.97221	250	1+
276.38173	108	
277.80499	548	1+
277.95598	104	
277.99886	138	
278.09188	116	
278.84254	128	
278.95184	100	
279.10687	198	1+
279.79668	108	
279.82338	442	1+
279.91261	90	
279.96792	302	1+
280.79330	750	1+
280.93534	394	1+
281.16476	90	
281.86335	90	
282.80098	148	
283.98556	242	1+
284.82425	302	1+
284.86253	130	
285.42664	138	
285.78785	118	
286.81775	110	
287.09677	86	
287.86059	128	
289.85806	130	
289.94621	86	
290.09227	108	
290.85700	188	1+
290.87139	340	1+
291.43156	264	1+
291.80654	186	
292.80262	250	1+
293.00780	92	
293.11621	146	
294.86079	270	1+
294.89930	94	
296.80799	138	
296.87090	96	
297.97423	106	
298.80266	922	1+
298.87696	110	
299.13412	118	
299.86924	124	
300.92004	122	
301.78604	192	
301.87833	190	1+
301.98222	88	
302.78501	102	
303.21252	96	
303.80733	144	
304.44761	94	
306.11922	116	
306.87196	160	
307.89161	228	1+
308.40036	94	
308.80173	148	
309.79783	348	
309.87686	356	1+
310.51921	98	
312.02929	90	
313.06043	88	
315.95413	158	
316.82011	328	1+
317.43811	108	
318.57182	92	
318.93610	200	
319.82965	100	
319.87583	88	
320.03837	144	
321.81722	200	
322.09766	92	
322.81403	92	
322.92916	244	
324.57046	86	
324.89758	330	1+
329.86810	134	
330.88582	130	
330.98875	94	
335.73970	86	
336.82137	120	
336.94453	740	1+
338.96456	88	
340.31985	88	
340.93952	324	
341.30175	100	
342.79170	94	
344.96714	98	
346.89779	96	
348.80778	94	
352.85745	90	
355.42805	88	
356.76797	238	
359.04021	90	
360.75355	180	
361.26901	100	
362.80430	86	
363.89004	90	
363.94268	90	
END IONS

###FS:    #m/z: 322.93079 #charge 1+
###MS: 97
###MSMS: 98
BEGIN IONS
TITLE=Cmpd 73, +MS2(322.9308), 28.0-35.0eV, 2.1min #98
RTINSECONDS=126.957
SCANS=97-98
PEPMASS=322.93079	5058160
CHARGE=1+
76.86551	82	
184.85844	84	
189.99912	80	
190.03266	82	
194.55355	98	
196.09298	88	
196.88328	190	
201.98107	124	
205.44946	92	
205.94666	150	
212.88058	252	1+
212.93500	96	
215.84195	88	
217.09607	86	
218.88343	98	
221.89972	80	
222.42189	90	
222.82711	100	
222.95064	138	
223.01784	80	
223.95993	216	
224.40994	98	
224.96455	132	
226.97508	122	
227.93071	148	
228.38758	88	
228.95012	94	
229.96788	80	
230.82771	130	
230.84886	198	
230.89177	208	
230.91010	82	
232.46028	92	
232.54818	96	
233.78220	84	
233.95274	156	
235.94214	84	
237.11900	86	
237.79015	136	
238.04233	80	
238.82858	206	
238.89355	118	
238.94117	162	
239.08044	204	1+
239.94777	104	
240.78967	120	
240.82235	670	1+
240.91875	80	
240.94073	1422	
240.96302	480	1+
241.78375	88	
241.84248	90	
241.94016	4386	1+
242.82053	162	
242.94222	2882	1+
242.97337	100	
243.81933	774	1+
243.99588	92	
244.87109	198	1+
244.93991	914	1+
246.39161	86	
246.85160	138	
246.97873	180	
247.85095	196	
247.97261	290	1+
248.85012	108	
248.90183	214	
249.05676	92	
249.90914	132	
249.92756	122	
250.02454	84	
250.97880	82	
251.93076	82	
253.34819	82	
253.79250	120	
253.84299	288	1+
253.90829	98	
253.98925	80	
254.90733	234	1+
255.78342	208	
256.10916	98	
256.80541	84	
257.79808	352	1+
258.83641	392	1+
258.90149	80	
260.83492	198	
260.85962	84	
261.33737	98	
261.82954	1004	1+
261.88930	100	
262.35667	126	
262.82856	624	1+
262.84829	320	1+
262.98042	114	
263.33817	92	
263.97789	196	
264.95246	92	
265.81376	82	
265.85321	280	1+
267.79211	126	
268.41942	110	
268.88240	96	
269.15848	90	
269.82341	88	
269.84699	114	
270.80176	270	1+
270.83908	160	
271.48426	92	
271.84749	156	
272.43776	96	
272.84688	92	
273.07257	92	
273.79550	476	1+
274.86100	142	
275.80833	240	
275.99204	82	
276.82008	174	
276.84784	118	
276.86337	102	
277.48123	84	
278.06846	82	
279.09183	496	1+
279.95261	92	
282.28196	104	
282.65564	98	
283.00472	92	
283.06181	116	
283.09567	98	
283.37255	128	
283.78821	272	1+
283.86556	258	1+
284.29184	522	1+
284.30946	100	
284.84596	104	
285.78596	86	
285.85634	270	1+
286.92332	124	
289.74968	108	
289.78808	548	1+
289.88350	348	
290.86037	118	
290.90818	86	
291.10535	82	
291.66102	110	
291.78584	146	
291.80457	482	1+
291.85507	234	1+
293.80377	124	
293.82699	100	
294.86301	130	
296.80639	170	
296.87124	118	
298.79669	84	
298.92794	86	
299.78411	408	1+
300.87430	214	1+
302.38976	82	
305.87628	92	
305.89532	90	
306.87746	168	
307.64160	96	
307.75442	102	
307.79855	706	1+
307.88721	122	
308.06396	80	
308.87259	82	
308.91174	80	
309.81722	302	1+
309.88914	116	
310.39827	92	
310.87998	272	1+
311.86017	130	
312.80519	90	
313.85189	108	
314.81844	152	
317.47766	96	
320.76452	122	
321.81709	90	
322.78778	86	
323.81674	92	
324.38700	92	
324.76565	222	1+
324.89626	226	1+
325.10916	120	
327.90450	82	
END IONS

###FS:    #m/z: 507.84694 #charge 1+
###MS: 97
###MSMS: 99
BEGIN IONS
TITLE=Cmpd 74, +MS2(507.8469), 28.2-35.2eV, 2.2min #99
RTINSECONDS=127.729
SCANS=97,99
PEPMASS=507.84694	459590
CHARGE=1+
189.00089	166	1+
196.01641	352	1+
199.88924	206	
210.03198	214	
215.89887	280	1+
218.89884	170	
222.97260	154	
223.97363	172	
232.01784	150	
232.89753	550	1+
233.87880	430	1+
234.88000	428	1+
241.85140	172	
244.90864	148	
246.96769	140	
250.88862	138	
250.96855	270	
252.85728	164	
259.87268	492	1+
260.05535	146	
265.08852	456	1+
266.16960	154	1+
266.86468	154	
270.80886	162	
271.36183	164	
272.85303	810	1+
273.93679	140	
274.85048	248	1+
274.86985	150	1+
279.83901	408	1+
279.89083	162	
280.84235	300	1+
281.09181	144	
282.94641	162	
283.85087	146	
283.87671	458	1+
284.79162	176	1+
285.84887	142	
287.84960	204	
288.85814	142	
288.95228	184	1+
289.88139	436	
289.97982	164	1+
290.86375	1340	1+
291.13707	136	
291.39403	210	1+
292.88785	172	
293.85318	144	
293.87486	2960	1+
294.12606	176	
295.92295	152	
296.87978	234	
296.90387	172	
297.85762	152	
297.91004	170	
298.80564	208	1+
298.85147	564	1+
298.96923	190	1+
299.03062	164	1+
299.89086	302	1+
300.84310	206	
300.89761	234	1+
303.02569	164	
303.85663	288	1+
304.88121	224	
305.34735	234	1+
305.86895	514	1+
305.93759	182	1+
307.88934	1516	1+
308.14284	1368	1+
308.81260	174	
308.84808	150	
308.87219	1454	1+
308.98015	178	
309.37889	160	
309.79466	138	
309.88780	700	1+
309.99879	168	1+
310.15709	750	1+
311.34399	254	1+
311.88346	6236	1+
312.06249	174	
312.34875	174	1+
312.79996	158	
312.82602	496	1+
313.09027	172	
314.44160	104	1+
314.86400	810	1+
314.87583	282	
315.11787	240	1+
315.89092	160	
316.37656	188	1+
316.76531	192	1+
316.87699	418	1+
317.82642	142	
318.88449	410	1+
319.85844	174	
319.96401	186	1+
320.02884	192	1+
320.85602	234	1+
321.34862	408	1+
321.83552	142	
321.88011	168	
322.35169	262	1+
322.89180	150	
323.87198	320	
324.87046	196	
324.90324	198	
325.90004	328	
326.88339	1914	1+
326.95565	98	1+
327.81051	334	1+
328.86820	302	
329.18231	136	
329.87069	204	
329.89303	374	
330.81585	142	
330.88491	164	
331.53171	150	
331.81630	202	1+
331.93413	200	
332.87699	476	1+
332.90550	280	
333.29234	436	1+
333.34912	140	1+
334.39554	388	1+
334.79206	366	1+
334.90328	188	
334.97738	164	1+
335.75397	174	
335.84043	304	1+
335.88530	344	1+
336.94498	302	1+
337.88563	138	
338.39665	178	
340.78242	188	
340.90533	228	1+
345.81801	160	
347.76206	144	
347.85031	242	
348.34369	172	
348.78897	250	1+
348.89925	156	
349.16869	194	1+
349.75727	172	
349.91471	262	1+
350.80714	266	1+
350.88552	528	1+
352.77841	264	1+
352.91749	298	1+
353.02584	198	1+
353.78136	328	1+
353.85280	512	1+
354.13100	294	1+
354.84356	214	
354.90921	144	
355.88776	330	1+
357.83181	138	1+
359.87179	140	
360.76199	348	1+
360.90671	236	1+
362.78420	144	
363.79460	290	1+
364.83973	226	1+
364.89521	156	
365.28731	138	
365.94353	194	1+
366.84249	1272	1+
367.02684	136	1+
367.18752	186	
367.70670	2410	1+
367.73916	312	1+
367.76271	184	
367.81667	202	
368.83760	568	1+
368.89212	380	1+
370.78532	218	
370.81090	202	1+
371.72630	180	
371.78718	546	1+
371.86598	144	
372.71332	358	1+
372.77331	144	
372.79129	424	1+
373.87524	154	
374.48066	138	
374.85015	142	
374.88877	218	1+
375.74234	140	
375.79454	172	
375.81825	196	1+
376.73658	276	1+
376.86661	140	
377.75479	234	1+
378.38552	386	1+
378.78298	188	1+
378.94152	216	1+
380.71564	944	1+
380.85967	276	
381.79095	398	1+
382.78878	224	1+
382.86009	350	1+
382.89552	150	
383.71683	182	
384.85056	2338	1+
384.89819	160	
385.77768	214	
386.79684	156	
386.89174	152	
387.13081	170	1+
387.72003	566	1+
387.86802	148	
387.90427	156	
388.80896	166	
388.91046	288	1+
388.97441	170	1+
389.20752	422	1+
390.73576	164	
390.84209	1042	1+
391.80649	232	
392.83965	172	
394.79520	334	1+
394.83772	274	1+
395.80136	264	1+
396.04181	224	1+
396.14246	210	1+
396.85944	386	1+
397.86099	370	1+
398.73373	634	1+
398.80999	324	1+
399.81310	252	1+
400.73050	226	1+
400.79301	250	1+
402.87260	206	
403.87028	1300	1+
404.75555	146	
405.77512	216	1+
405.87035	502	1+
407.72859	250	
407.86885	2420	
407.99705	136	
408.86743	2274	1+
409.72046	784	1+
410.74312	158	
410.84090	664	1+
411.36604	154	
411.72468	202	
411.81163	470	1+
412.72793	676	1+
412.85044	492	1+
413.87785	178	
414.79634	180	1+
415.74917	136	
416.78920	184	1+
416.88737	136	
417.87068	158	
420.72923	182	
421.37299	276	1+
421.88547	196	
422.86653	760	1+
423.77247	866	1+
423.82729	186	
425.70874	136	
425.73407	152	
425.74526	166	
425.88212	300	
426.86297	1230	1+
427.73530	998	
428.20645	144	
428.74301	532	
428.85263	246	
428.88923	316	
429.73608	1144	1+
429.89684	174	
430.74150	838	1+
430.85083	168	
431.69226	286	1+
431.81356	190	1+
431.87285	948	1+
432.69996	176	1+
432.81495	158	1+
432.85428	302	1+
433.85360	206	1+
434.89515	148	
437.72725	140	
438.89008	920	1+
439.75464	168	1+
439.87228	334	1+
439.89323	790	1+
443.67972	188	
443.75761	214	1+
444.87348	1604	1+
445.74792	836	1+
446.90130	178	
448.76953	186	
449.88399	226	
450.74723	620	1+
450.77607	262	
450.82746	188	
451.75009	420	1+
453.75974	186	
455.75465	208	1+
456.76233	148	1+
457.89543	534	1+
462.78090	140	
462.88936	300	
463.88514	188	
464.79353	142	
465.72510	150	
467.69841	228	1+
467.88967	1048	1+
469.78702	362	1+
472.72043	158	1+
485.89876	484	1+
487.80736	184	
499.73730	194	
506.98559	100	1+
507.28909	198	1+
508.23339	204	1+
508.28772	148	1+
509.86184	280	1+
END IONS

###FS:    #m/z: 336.94678 #charge 1+
###MS: 97
###MSMS: 100
BEGIN IONS
TITLE=Cmpd 75, +MS2(336.9468), 28.0-35.0eV, 2.2min #100
RTINSECONDS=128.501
SCANS=97,100
PEPMASS=336.94678	289662
CHARGE=1+
139.12706	94	
160.31063	104	
182.86904	300	1+
185.92839	82	
196.04472	100	
196.40595	94	
196.88738	186	
200.87755	164	
201.87986	96	
205.94644	196	1+
208.88462	160	
210.88418	604	1+
210.96480	98	
211.94499	2948	
212.87923	3112	1+
212.95005	84	
213.93952	1688	1+
215.04891	112	
215.88898	494	1+
215.93895	496	1+
217.88221	282	
217.89877	136	
218.84048	136	1+
220.57386	116	
221.94349	126	
222.96160	254	1+
222.97431	184	
225.01537	166	1+
225.87278	104	
225.95564	84	
226.89687	240	
226.94718	128	
227.78852	160	
227.89494	132	
227.95564	154	
228.89448	526	1+
228.93997	144	
229.95494	4328	
230.84217	84	
230.88912	6246	1+
230.92235	102	
230.95756	128	
231.95083	1568	1+
232.55334	116	
233.82578	162	
233.95098	210	
234.82649	246	
235.39195	112	
235.82392	188	
235.88361	180	
235.89379	170	
235.94122	88	
238.39478	88	
239.90468	84	
239.94513	194	1+
241.12731	92	
244.84636	104	
246.86211	84	
246.90566	338	1+
246.97586	98	
247.96529	768	1+
248.89979	1922	1+
249.83224	178	
249.96322	404	
250.02661	176	1+
250.83022	482	1+
250.95419	236	
250.97236	182	
251.07227	222	
251.83191	290	1+
251.88400	112	
251.91141	122	
252.97057	1802	1+
253.08408	246	
253.83440	114	
253.90560	1308	1+
254.13785	102	
254.86009	122	
254.88440	122	
254.96605	544	1+
255.93560	282	1+
255.95274	140	
256.04845	86	
256.08325	150	
256.91507	186	
256.96343	340	1+
257.27934	122	
257.44907	100	
257.83805	104	
258.05430	96	
259.84659	94	
259.96028	216	1+
260.08030	106	
260.37738	96	
260.82567	172	
260.94744	94	
261.09525	100	
261.83276	298	1+
261.94683	136	1+
262.91137	104	
264.85239	266	1+
265.01646	106	
265.95066	250	1+
266.97697	86	
267.84269	196	
268.04737	82	
268.84015	660	1+
268.93383	94	
268.95687	138	
269.04761	84	
269.92237	170	
270.84512	126	
270.89974	102	
270.98179	232	
271.10587	104	
271.35865	90	
271.78985	92	
271.81426	134	1+
271.91871	472	1+
272.84673	336	1+
273.79008	242	1+
275.84282	134	
275.85847	94	
276.54520	104	
276.85947	240	
277.43179	88	
277.83992	158	
277.86906	140	
277.88507	172	
278.83700	672	1+
278.87819	86	
279.11051	164	
280.87307	84	
281.85802	226	1+
282.90155	116	
282.91521	88	
283.43475	108	
283.78965	130	
285.33737	88	
285.85322	310	
286.84855	1060	1+
289.78910	124	
289.85367	120	
289.87908	146	
290.78537	106	
291.10127	88	
291.80284	150	
291.87962	120	
292.81278	134	
293.36725	86	
293.85590	124	
294.00258	162	
294.43550	90	
294.86539	90	
295.80934	142	1+
295.87195	190	1+
295.97778	88	
297.10384	304	1+
297.91839	86	
297.96925	90	
298.80751	116	
298.92371	92	
299.31260	88	
299.88232	88	
300.00299	104	
305.15504	92	
305.88463	86	
306.85398	82	
306.88387	250	1+
308.87362	144	
309.81443	148	
309.88134	104	
310.58429	98	
310.82601	94	
310.87588	268	
311.88457	124	
313.88685	94	
314.74859	88	
317.41206	84	
319.95635	230	1+
321.38096	92	
325.87955	356	1+
326.14339	86	
330.81460	132	
333.78046	84	
335.14775	84	
336.41710	84	
337.04575	126	
338.77175	106	
338.81871	240	1+
339.01426	84	
339.82660	166	1+
340.45707	156	
340.79581	100	
340.91370	98	
341.97320	92	
END IONS

###FS:    #m/z: 322.93083 #charge 1+
###MS: 101
###MSMS: 102
BEGIN IONS
TITLE=Cmpd 76, +MS2(322.9308), 28.0-35.0eV, 2.2min #102
RTINSECONDS=132.167
SCANS=101-102
PEPMASS=322.93083	4924622
CHARGE=1+
65.17457	96	
171.01043	90	
188.78892	78	
188.98653	78	
192.89100	130	
194.91023	76	
196.88252	202	
199.95825	78	
201.04431	124	
201.98628	104	
203.88239	76	
205.94921	152	
209.95175	124	
211.82790	252	1+
212.88066	342	1+
212.96554	74	
215.13744	102	
215.88564	128	
218.88851	302	1+
218.98167	84	
221.06579	130	
222.03102	136	
222.95393	700	1+
224.37472	96	
224.92665	234	1+
224.96278	112	
224.98220	74	
225.01164	84	
225.46502	92	
226.34172	108	
227.10525	90	
228.82019	82	
229.84114	88	
230.88748	194	
230.91674	80	
231.87013	100	
232.13367	94	
232.82365	86	
233.55853	80	
233.82823	98	
233.89085	86	
234.79890	82	
234.88081	174	
234.90407	100	
234.95049	78	
235.33722	78	
235.88558	88	
236.83608	246	1+
237.00727	92	
237.05682	218	1+
237.54858	78	
238.82280	158	
238.94275	126	
239.07978	148	
239.79018	242	
239.97502	156	1+
240.78974	176	
240.82081	202	1+
240.94187	1276	
241.06022	84	
241.14816	78	
241.94408	1358	
242.48481	78	
242.82155	246	
242.94200	3826	1+
243.23313	104	
243.81991	1042	1+
244.85323	128	
244.88576	150	
244.94060	1002	1+
244.99062	128	
245.88678	102	
246.85342	138	
246.97697	398	1+
247.38850	110	
247.52591	102	
247.85226	430	1+
248.02578	186	1+
250.04796	122	
250.90476	84	
251.02057	96	
251.07207	76	
251.92340	120	
251.94864	80	
253.86992	80	
255.78460	242	
255.91836	204	1+
257.80017	130	
258.34862	84	
258.83140	726	1+
258.97052	90	
260.34123	194	
260.83790	404	
260.90081	96	
261.04163	80	
261.82911	1352	1+
262.06878	210	1+
262.35457	92	
262.78612	78	
262.83060	1032	1+
263.97919	336	
264.81177	84	
264.82534	116	
264.85042	240	1+
265.01140	78	
266.85837	226	1+
267.94421	76	
268.16409	82	
268.35113	82	
268.96484	106	
269.47263	92	
269.80541	110	
271.79458	218	
271.80900	142	
272.35574	84	
272.85381	220	1+
273.79284	272	1+
273.82021	176	
274.54772	100	
274.82285	156	
275.81503	256	1+
278.49057	84	
278.81751	138	
279.09309	740	1+
280.84157	252	1+
281.05781	168	1+
281.40176	102	
281.43255	96	
281.86222	94	
283.86249	80	
284.12720	76	
284.29286	270	
284.86623	108	
285.86277	78	
286.18033	76	
286.91950	134	
289.19760	120	
289.78648	138	
289.87790	296	1+
290.08606	84	
291.80829	106	
291.83562	246	1+
292.80456	118	
292.86699	120	
293.82065	76	
294.86246	124	
296.80929	130	
296.85428	190	
296.87102	84	
297.42693	78	
297.81664	80	
297.86733	78	
298.80384	130	
298.84519	92	
298.92364	86	
299.78195	456	1+
299.87774	76	
303.51829	106	
303.94223	96	
304.02534	76	
304.91359	108	
305.92108	80	
306.88561	494	1+
307.43270	98	
307.79963	482	1+
308.04459	80	
309.39984	98	
309.80160	76	
309.82527	80	
309.88324	76	
310.87905	382	1+
311.85908	194	1+
312.14906	90	
312.80292	156	
313.27548	98	
314.02598	80	
314.09541	78	
314.82142	248	
315.94781	100	
319.69112	106	
319.88505	234	1+
320.60289	80	
324.89321	188	
325.77915	142	
325.81731	106	
325.90144	240	1+
326.36939	92	
END IONS

###FS:    #m/z: 340.94141 #charge 1+
###MS: 101
###MSMS: 103
BEGIN IONS
TITLE=Cmpd 77, +MS2(340.9414), 28.0-35.0eV, 2.2min #103
RTINSECONDS=132.94
SCANS=101,103
PEPMASS=340.94141	1767570
CHARGE=1+
89.98458	84	
137.88978	100	
191.98108	86	
192.92820	178	
206.94495	116	
209.89446	176	
209.94583	88	
212.87717	1216	1+
213.87883	840	1+
213.93945	1624	1+
214.89821	184	
215.88699	846	1+
216.91308	106	
217.93440	100	
218.80354	94	
218.88348	170	
219.88032	116	
221.95105	158	
222.95543	350	1+
223.02837	94	
224.90661	92	
226.39345	112	
226.94796	230	
227.94235	258	1+
230.88918	1584	1+
231.89162	1072	1+
231.95006	1440	1+
232.61374	86	
232.83410	124	
233.89653	410	1+
234.88354	140	
235.47113	94	
235.89455	154	
236.57644	90	
236.87021	126	
237.02351	214	1+
237.05828	100	
238.89383	104	
239.90292	112	
240.96311	110	
242.60137	90	
245.79823	86	
247.09729	126	
247.97678	114	
248.90201	162	
249.90001	426	
249.91951	98	
249.96128	172	
250.97335	138	
251.88029	98	
251.95642	114	
252.60612	84	
252.89646	92	
253.03131	88	
253.88550	104	
254.16168	90	
254.81183	98	
254.90830	326	1+
254.96800	138	
254.99070	118	
255.07077	124	
255.86736	96	
255.96037	406	1+
256.83976	352	1+
256.91130	140	
257.79841	208	1+
257.83167	150	
258.46088	106	
258.86079	104	
259.95661	494	
260.85167	262	1+
261.87535	106	
262.37640	92	
263.94545	86	
264.83774	144	
264.90640	96	
265.00570	88	
266.56776	132	
266.79934	172	1+
266.87805	150	
266.97511	156	
267.84463	132	
268.24251	98	
268.79099	426	1+
268.92051	128	
269.36194	94	
269.84020	470	1+
270.42282	100	
271.45598	98	
271.79340	116	
271.91538	136	
272.85631	216	
272.93411	136	
272.97594	192	
273.08415	140	
273.17178	84	
274.14488	92	
274.85042	164	
275.04823	90	
275.80795	132	
275.84498	190	
276.85435	164	
277.82090	88	
277.86132	198	
278.00294	84	
278.01599	206	1+
278.84852	284	1+
279.86043	240	1+
279.92797	264	1+
280.80706	114	
280.88702	98	
281.49245	90	
281.59746	86	
282.51107	84	
282.85552	142	
283.34941	112	
284.42746	92	
284.84341	94	
288.04016	88	
289.78912	136	
289.80868	100	
290.94415	156	
291.79282	98	
291.80582	114	
292.86600	106	
293.83323	92	
293.86341	262	1+
296.81026	102	
297.76583	114	
297.79421	94	
297.87570	144	
297.94563	96	
299.78542	214	
300.42231	98	
300.84394	96	
300.86357	140	
300.91520	250	1+
301.59165	106	
302.76434	118	
302.83625	88	
302.94186	92	
303.94263	206	
304.92480	110	
306.87705	88	
306.89748	118	
307.80350	212	1+
307.88615	150	
309.80983	210	1+
310.82761	136	
310.87978	114	
310.99968	94	
311.88378	150	
312.87366	240	1+
313.80771	120	
317.87398	252	1+
318.93399	104	
319.02877	92	
323.64192	84	
324.17691	94	
324.43111	92	
324.88934	132	
325.37131	160	
325.91702	86	
327.71951	214	1+
328.82125	106	
329.17280	94	
329.33775	94	
330.02415	84	
330.81431	262	1+
331.88759	118	
335.15456	108	
338.76039	128	
338.80632	98	
338.88694	202	1+
339.83488	192	1+
340.42431	100	
340.78004	98	
341.06802	86	
341.19016	84	
342.79605	86	
342.90943	104	
344.17738	100	
344.90215	152	
END IONS

###FS:    #m/z: 363.95760 #charge 1+
###MS: 101
###MSMS: 104
BEGIN IONS
TITLE=Cmpd 78, +MS2(363.9576), 28.0-35.0eV, 2.3min #104
RTINSECONDS=133.712
SCANS=101,104
PEPMASS=363.95760	1058174
CHARGE=1+
58.88284	96	
178.94282	146	
182.87543	112	
187.86886	90	
189.86348	1314	1+
191.86033	892	
192.47113	92	
196.88463	558	
205.94863	298	1+
207.40571	188	
207.87530	524	1+
207.95572	150	
209.94395	2044	1+
210.88468	844	1+
211.01839	94	
212.87962	5230	1+
213.98883	94	
214.89318	364	
218.88973	128	
222.95172	1540	1+
224.94881	2116	1+
224.97736	174	
225.79157	90	
225.88410	286	
225.96126	104	
226.94787	12012	1+
227.88344	164	
227.98778	150	1+
228.43770	106	
228.89588	1404	1+
228.94240	13410	1+
229.15109	138	1+
230.55319	126	1+
230.63151	142	1+
230.88899	9634	1+
231.01061	92	
231.84090	176	1+
233.88005	384	1+
234.01265	228	1+
234.94156	224	1+
238.06714	392	1+
239.07243	234	1+
239.97314	90	
240.82563	412	1+
240.94669	228	
240.96336	840	1+
241.94071	774	1+
242.83455	150	
242.94096	470	1+
242.96154	904	1+
243.01909	90	
243.82654	160	
244.82104	146	
244.93687	308	
244.95830	5734	
245.39012	94	
245.94242	204	
245.96143	158	
246.81388	228	
246.90571	668	1+
246.95369	6530	1+
248.80683	288	
248.89959	3064	1+
249.08303	94	
249.80157	478	1+
250.89973	542	1+
250.97013	316	
251.94546	186	1+
251.96911	142	
252.86400	94	
252.89388	146	
253.83419	304	1+
253.90889	320	1+
255.88121	94	
257.12408	98	
257.84536	92	
258.10195	122	
258.83372	176	
258.97312	166	
259.83708	156	
260.33891	138	
260.82950	770	1+
260.96871	716	1+
261.83039	452	1+
263.83048	108	
263.84531	182	
263.98150	132	
264.82968	168	
264.86985	90	
264.96294	146	
264.97634	238	1+
265.81766	118	
266.81149	594	1+
267.97500	744	1+
269.38796	102	
269.40198	92	
269.79580	154	
269.87407	130	
269.97037	1264	1+
270.80086	94	
270.82604	176	
270.87155	94	
271.10371	90	
271.84281	304	1+
271.87283	90	
271.91797	298	
273.49889	94	
274.85452	180	
276.84917	196	
277.08787	98	
277.84738	100	
277.86303	92	
277.92032	112	
278.35971	108	
278.80725	164	
279.10234	134	
279.79793	178	
279.90985	92	
279.97082	100	
280.79399	662	1+
280.93078	154	
281.45532	98	
281.84280	90	
281.85923	104	
281.98493	96	
282.79277	396	
282.87295	294	1+
283.79245	224	
283.83379	152	
283.85297	100	
284.78799	536	1+
284.82489	272	
284.84684	196	
284.98605	96	
285.81949	114	
285.84801	586	
285.88050	222	1+
286.84963	270	
287.17398	98	
287.40281	90	
288.79297	216	1+
290.85747	90	
292.43614	124	
292.86245	146	
293.11884	310	1+
293.95437	138	
294.81066	104	
294.86311	190	
294.97749	90	
295.96448	114	
296.80416	118	
296.92063	92	
297.02706	116	
297.80196	1456	1+
297.91081	144	
298.80361	1252	1+
298.90255	102	
299.13376	98	
299.87115	136	
300.80240	476	1+
301.86587	332	
301.95030	94	
302.86505	188	
303.80674	530	1+
303.85601	2334	1+
304.90979	116	
306.12526	192	
307.38101	90	
307.89144	168	
308.13827	126	
308.87671	132	1+
308.89646	102	
309.93855	384	1+
310.79540	184	1+
310.87296	194	
311.87005	194	1+
312.82938	122	
314.67665	102	
314.81992	160	
315.81487	362	1+
316.81553	244	1+
317.17819	90	
317.37692	94	
317.85426	90	
317.88690	112	
318.12566	116	
319.82603	108	
319.93696	122	
320.33626	90	
320.91763	92	
320.93998	140	
321.82010	516	1+
321.86764	386	1+
321.92227	138	
322.89544	98	
322.92711	234	
323.78447	126	1+
324.90715	92	
326.87392	852	1+
329.81225	118	
330.88050	118	
331.76999	138	
331.88817	172	
332.92162	128	
336.94646	636	1+
339.82763	532	1+
340.93986	320	1+
348.72278	122	
349.76116	170	1+
353.76566	110	
358.79895	132	
359.56032	92	
361.72090	142	
361.79214	138	
362.71034	120	
362.97719	110	
363.71649	212	1+
365.79069	180	1+
366.40287	96	
367.89804	170	
368.83113	228	1+
END IONS

###FS:    #m/z: 322.93088 #charge 1+
###MS: 105
###MSMS: 106
BEGIN IONS
TITLE=Cmpd 79, +MS2(322.9309), 28.0-35.0eV, 2.3min #106
RTINSECONDS=137.397
SCANS=105-106
PEPMASS=322.93088	4852364
CHARGE=1+
190.93107	84	
191.85963	136	
192.37262	92	
192.88905	176	
196.88643	106	
197.96317	110	
198.84032	122	
205.95245	452	1+
209.86593	94	
209.94488	128	
209.98526	96	
210.37857	94	
210.90374	170	
211.03992	98	
211.86642	156	
211.88539	122	
212.87677	150	
212.89401	238	1+
220.95742	90	
221.88477	108	
221.94311	116	
222.02291	88	
222.52277	86	
222.95479	810	1+
222.97080	140	
224.41714	98	
224.99315	92	
226.38968	88	
227.06826	92	
227.81773	158	
227.90127	108	
227.93461	232	1+
228.91272	130	
229.84545	332	1+
229.90136	126	
230.84877	218	1+
230.88939	384	
230.90056	186	1+
231.95681	84	
232.96100	86	
233.01105	84	
235.43892	88	
235.82861	114	
235.87880	220	
236.38392	94	
237.02058	84	
237.05834	86	
237.86999	88	
238.79331	88	
238.82914	126	
238.94255	150	
239.39508	92	
239.78658	374	1+
240.82037	492	1+
240.90268	154	
240.94135	1200	
240.96229	112	
241.86566	90	
241.94207	940	
242.82270	500	
242.94154	3788	1+
243.01465	136	
243.81889	976	1+
244.44599	118	
244.94015	1054	
244.99995	86	
246.85856	112	
246.97891	252	
247.04098	86	
247.86075	104	
248.91044	92	
249.05666	92	
251.00777	184	1+
251.92883	114	
252.39681	90	
252.85386	90	
253.83728	96	
254.40749	114	
255.06307	102	
255.09650	196	1+
255.84575	92	
256.89297	104	
257.79940	186	1+
258.82954	308	
258.85084	124	
258.90491	158	
259.39570	90	
259.83550	166	
260.82931	1264	1+
261.83148	764	1+
263.83167	382	1+
263.86017	96	
263.99003	120	
264.79651	92	
265.79651	286	1+
265.98846	260	
268.03648	90	
268.78991	152	1+
268.86112	134	
269.84668	84	
270.86445	90	
271.17962	170	
271.80024	226	
271.84614	322	1+
271.87584	88	
273.01776	86	
273.79372	392	
273.84521	134	
273.99279	96	
274.04920	102	
275.81072	340	1+
276.47791	86	
276.85753	348	1+
277.12154	88	
278.11556	84	
278.90067	90	
278.93963	94	
279.09375	432	
279.79548	128	
280.09502	198	
280.85173	436	1+
281.09398	162	
281.10963	84	
281.79330	134	
281.86468	86	
282.87663	124	
283.37021	108	
283.78793	222	1+
283.87671	96	
283.95789	104	
284.29407	266	
285.28149	86	
285.85204	304	1+
285.88547	108	
286.92837	112	
287.78816	84	
287.86686	110	
289.78611	196	
289.88285	402	1+
290.78926	118	
290.86473	154	
291.80215	218	1+
292.80375	150	1+
294.57033	96	
294.82634	84	
294.85623	126	
294.87527	112	
296.42395	90	
296.81350	174	
296.86805	132	
296.89740	86	
297.79112	84	
299.07664	104	
299.78670	150	
301.81230	86	
301.86155	148	1+
301.88203	126	
302.92716	118	
305.00913	84	
307.71945	96	
307.80156	176	
307.88962	120	
307.94977	92	
308.81126	362	1+
308.88715	118	
309.90118	102	
310.72162	138	
310.88238	230	
311.37477	94	
311.88464	160	
312.33751	88	
312.80474	270	
312.87112	200	
312.88969	122	
313.81866	328	1+
317.53877	106	
318.85820	86	
318.98243	96	
320.76001	124	
320.99375	226	1+
322.33350	94	
323.75650	188	1+
323.92271	84	
324.89189	406	1+
326.88870	314	1+
END IONS

###FS:    #m/z: 340.94154 #charge 1+
###MS: 105
###MSMS: 107
BEGIN IONS
TITLE=Cmpd 80, +MS2(340.9415), 28.0-35.0eV, 2.3min #107
RTINSECONDS=138.168
SCANS=105,107
PEPMASS=340.94154	1707514
CHARGE=1+
183.86780	86	
186.16450	92	
189.92636	104	
190.94897	108	
191.95025	138	
192.89233	144	
194.02809	100	
196.88478	186	
198.87623	86	
205.95109	218	
208.95798	114	
212.87878	264	
212.94713	132	
213.87876	1104	1+
213.94026	910	1+
215.88704	462	
215.93999	300	1+
217.88197	432	
219.02889	120	
219.87790	196	
222.92606	84	
222.95346	98	
223.95879	348	1+
224.97789	132	
225.84577	118	
226.33808	84	
226.94632	192	
227.87018	90	
228.94855	98	
229.79250	84	
230.88716	2238	1+
231.40549	84	
231.95077	604	1+
232.96368	330	1+
233.89807	750	1+
233.95207	118	
235.82427	146	
235.89222	280	
236.91397	94	
238.02539	90	
239.78715	116	
241.79647	126	
241.84970	214	
242.82293	200	1+
242.91880	88	
246.97617	228	
247.97848	138	
248.07230	148	
248.89996	362	
248.94828	104	
249.03523	92	
249.90160	334	
249.96629	96	
250.95405	174	1+
250.97703	164	
252.01660	102	
252.59190	88	
253.84939	106	
253.90453	178	1+
254.80016	104	
254.96592	686	1+
255.10427	100	
255.78920	94	
255.95621	108	
256.43755	84	
256.91611	96	
256.96408	180	
257.40601	96	
257.80137	104	
258.84366	148	
258.85433	126	
259.80577	86	
259.85633	104	
259.91274	96	
259.95660	114	
260.87086	132	
262.92136	162	
264.86495	232	1+
266.34938	82	
266.78866	82	
266.95073	214	1+
267.01786	132	
267.83041	86	
268.85035	170	
269.33963	90	
270.79866	142	
271.35319	134	
271.79858	114	
271.84646	100	
272.93922	216	
273.79654	458	1+
274.79012	86	
274.84931	94	
274.89165	132	
275.35201	94	
275.81701	88	
276.86129	108	
277.81794	218	1+
277.83740	90	
277.85959	326	1+
277.97347	116	
278.59726	124	
278.84907	300	
278.86326	278	1+
279.84490	138	
280.84195	92	
280.90984	92	
280.93721	92	
283.44053	88	
283.86724	136	
284.79417	98	
285.37483	88	
286.41470	90	
287.98845	86	
289.78555	356	1+
289.85424	148	1+
290.02317	84	
291.05315	92	
292.52560	100	
292.86837	88	
293.12107	110	
293.81941	116	
293.84920	148	
294.86303	142	
295.84759	110	
297.84765	90	
297.87847	286	1+
298.30497	126	
299.78751	106	
299.95138	90	
300.06052	84	
300.84752	84	
300.89684	96	
301.88152	104	
302.86782	196	1+
302.88313	88	
304.09362	86	
305.87632	84	
305.93665	90	
306.88115	164	
307.26928	86	
307.40468	92	
307.79654	334	
310.00770	98	
310.87638	180	
311.18655	100	
311.83172	96	
311.93976	204	1+
312.80833	304	1+
312.94706	212	1+
314.15004	94	
314.82019	126	
315.81661	128	
316.54830	84	
318.01158	90	
319.52214	88	
320.55482	102	
320.58537	98	
320.76220	134	
323.01736	88	
326.00791	84	
327.39923	102	
328.03085	92	
328.88016	94	
329.86963	110	
330.81878	352	
330.87258	102	
331.83341	86	
336.86301	84	
337.75778	102	
337.82756	94	
339.83189	118	
339.89469	216	1+
340.00734	98	
340.82054	84	
344.87683	90	
END IONS

###FS:    #m/z: 363.95772 #charge 1+
###MS: 105
###MSMS: 108
BEGIN IONS
TITLE=Cmpd 81, +MS2(363.9577), 28.0-35.0eV, 2.4min #108
RTINSECONDS=138.941
SCANS=105,108
PEPMASS=363.95772	1031562
CHARGE=1+
178.93144	146	
187.87150	158	
189.86354	1168	1+
191.85815	1630	1+
193.84950	192	
196.88511	200	
197.88427	124	
201.00660	122	
203.92802	94	
205.95211	278	1+
207.87453	652	
208.45235	92	
208.72027	92	
209.86897	134	
209.94484	2178	1+
210.88583	702	1+
211.00065	108	
211.94559	100	
212.87916	6370	1+
214.89530	460	
215.88312	312	1+
219.90587	98	
221.42526	100	
222.95298	1292	1+
223.88783	112	
224.94886	1792	1+
224.97297	146	1+
225.88768	458	1+
226.94748	12324	1+
227.06810	106	
227.11575	118	1+
227.38515	142	1+
227.39791	96	
227.91555	104	
227.93396	270	
228.89486	2072	1+
228.94250	12630	1+
228.97870	98	
229.62106	100	1+
230.17839	120	1+
230.57948	92	1+
230.89076	8596	1+
232.88432	1270	1+
232.90818	152	
234.88221	226	
235.87930	132	
235.93958	140	
238.93576	98	
239.07805	96	
240.82108	308	
240.94179	828	1+
240.96462	586	
241.06722	120	
241.52413	92	
241.96035	332	
242.82905	120	
242.88653	152	1+
242.94183	832	1+
242.96007	1354	1+
243.81739	584	1+
243.98636	98	
244.95727	5384	1+
245.44415	112	
245.83579	354	1+
245.94439	148	
246.05915	226	1+
246.39048	256	1+
246.81052	156	
246.90511	652	1+
246.95353	6924	1+
247.43843	100	
248.80196	514	1+
248.90111	2450	1+
249.04891	104	
250.89608	166	
250.97226	536	1+
251.83153	92	
251.91175	116	
252.89509	240	
253.08078	112	
253.90652	754	1+
253.93088	96	
254.46925	100	
255.07850	194	1+
256.94520	108	
258.81196	92	
258.83347	348	
258.85023	142	
258.97406	334	
259.94549	102	
260.07866	142	
260.12165	98	
260.83696	168	
260.96971	834	1+
261.83295	154	
262.47177	96	
262.83072	366	
263.83320	194	
263.97813	110	
264.81913	152	
264.97385	308	1+
265.35035	96	
266.10806	94	
266.81246	604	1+
266.92753	212	1+
267.40264	98	
267.78624	116	
267.97345	992	1+
268.83492	128	
268.91215	304	1+
268.95711	106	
269.97014	802	1+
270.12403	92	
271.85148	130	
271.91073	376	1+
271.97178	96	
272.84352	284	1+
273.79240	130	
273.84387	176	1+
274.79606	106	
274.82248	98	
275.85226	142	
276.84941	340	
277.10146	150	
277.11823	92	
277.41182	98	
278.79653	302	1+
278.84538	94	
279.10569	252	
279.50574	106	
279.85846	208	1+
280.10928	142	
280.56949	168	
280.79300	890	1+
280.85329	332	1+
281.08690	112	
282.03163	98	
282.08975	92	
282.82545	124	
283.58329	108	
283.84992	164	
283.98870	126	
284.07147	92	
284.42761	102	
284.84281	1488	1+
284.87054	234	1+
285.43270	92	
285.53233	202	
285.84558	1238	1+
285.94016	140	
286.00434	100	
286.02368	112	
288.80253	250	1+
288.83751	230	1+
289.85623	192	1+
289.87451	138	
290.78666	262	1+
291.10958	102	
292.43719	94	
292.81129	92	
292.92736	232	1+
293.11784	246	
293.84208	162	
294.84825	120	
294.87063	184	
294.90216	106	
295.90500	184	1+
296.02425	126	
296.81090	148	
297.80371	1520	1+
297.86135	356	1+
298.80565	986	1+
300.47524	104	
300.81402	258	
300.87705	176	
301.10135	94
[truncated: 2,001,017 more chars]
