# Supplementary material for: High-Throughput Venomics
Source: J Proteome Res. 2023 Apr 3;22(6):1734–46. doi: 10.1021/acs.jproteome.2c00780 (PMC10243144; doi:10.1021/acs.jproteome.2c00780)
Supplement: Supplementary file 9 — pr2c00780_si_009.zip [file pr2c00780_si_009.zip › Manual files/Calloselasma rhodostoma MGF/210702_Calloselasma_halfplate000087_5.1.201.mgf]

###	D:\Data\Julien\210702_Cr_half_TFA\210702_Calloselasma_halfplate000087.d\ProteinAnalysisResults.mgf
###	D:\Data\Julien\210702_Cr_half_TFA\210702_Calloselasma_halfplate000087.d\analysis.baf
###	210702_Calloselasma_halfplate000087.d
###	Instrument: maXis HD
###	Manufacturer: Bruker
###    PeakWidth 0.30, MiniumIntensity 10, S/N 1Apply threshold 0, Threshold 10
###    Retain Residuals no, Create neutrally no,
###    FullScan Parameters: AdductIon (+)+H (-)-H, LowMass 0, HighMass 8000, MaxCharge charge decon 4, MinPeaks 3
###    Perf. isotope decon yes, Max Charge Istopic decon 6, MW agreement 0.00, Abund. cutoff 2.00, Envelope cutoff 75.00
###    MaxRes   Parameters: AdductIon (+)+H (-)-H, LowMass 0, HighMass 8000 
###    Perf. isotope decon yes, Max Charge Istopic decon 6, Abund. cutoff 2.00
###    MSn      Parameters: AdductIon (+)+H (-)-H, LowMass 0, HighMass 8000 
###    Perf. isotope decon yes, Max Charge Istopic decon 4, Abund. cutoff 0.05
###    Global Charge Limit: no 3, Prefer FullScan Result: yes, Export what: 2 (0=non deconv/1=deconv only/2=mixed), NoMSMSSignals: 150, Intensity threshold: 10, NoMSSignals (deconv): 2, NoMSSignals (non-deconv): 2, NormalizeData: no, SingleCharged: yes
###
COM=210702_Calloselasma_halfplate000087.d
USERNAME=Demo User

###FS:    #m/z: 322.93071 #charge 1+
###MS: 2
###MSMS: 3
BEGIN IONS
TITLE=Cmpd 1, +MS2(322.9307), 28.0-35.0eV, 0.0min #3
RTINSECONDS=1.856
SCANS=2-3
PEPMASS=322.93071	5451022
CHARGE=1+
206.94037	14146	
208.94512	21480	1+
211.94429	58328	1+
212.87956	3822	
213.94024	60146	1+
215.88767	6500	
215.93839	10056	
216.94365	5534	
217.88378	3210	
217.94122	45406	
218.44277	6002	
220.95652	4242	
222.95215	149146	1+
223.61859	3278	
224.95100	34140	1+
226.12308	3384	
226.94713	539104	1+
227.19868	4280	
228.94285	1272338	1+
229.45428	6504	
230.62537	3564	
230.88929	8274	1+
231.95170	39012	1+
232.88597	4898	
233.89855	3616	
233.94877	6208	
234.97013	6908	
234.99806	6762	
235.12814	4754	
235.95138	3886	
237.12936	4442	
237.45766	4702	
237.63178	3270	
238.14778	4430	
238.45452	30430	
238.95575	6156	
239.14703	9694	
239.98127	7418	
240.96255	46796	1+
241.46300	4512	
242.61882	3292	
242.96204	15988	1+
243.22951	3688	
243.46549	3852	
243.88205	13330	1+
244.91314	4318	
244.95751	271670	1+
245.63166	10054	
245.87748	4488	
246.95309	286190	1+
247.46036	4396	
248.03320	9994	1+
248.97442	4426	
249.91078	24294	1+
249.97145	171022	1+
250.94677	50352	1+
250.99708	5716	
251.90963	13256	1+
252.47127	4988	
252.63840	4464	
252.94689	27946	
252.97148	2278350	1+
253.13905	4272	
253.19070	3676	
253.21279	4608	
253.90543	92350	1+
254.09323	3202	
254.94216	411996	1+
254.96696	836830	1+
255.22971	4018	
256.26184	4576	
256.91348	17222	1+
256.96444	114814	1+
258.88455	15486	1+
258.90991	5800	
258.96407	33196	1+
260.16090	5298	
260.97875	8160	
261.98267	20258	
262.96806	10314	
263.05617	13754	1+
263.13312	3688	
263.97913	453308	1+
265.64658	4264	
265.90758	7512	
265.97647	42266	1+
267.64523	5546	
267.97348	191386	1+
268.90842	6386	
268.95977	19700	
269.97337	72938	1+
271.87457	5788	
271.91560	12056	1+
272.88219	19328	1+
272.95223	73296	1+
272.97588	16124	1+
274.27214	6408	
274.65145	4630	
277.07218	4256	
279.09245	4004	
279.23099	3608	
281.24590	6184	
281.65956	3442	
281.98987	5268	
282.17390	3442	
282.27733	10428	
282.97291	4246	
283.17343	7942	
283.26136	9762	1+
283.94692	16174	1+
283.98841	6548	
284.29286	5110	
285.94215	306330	1+
285.98393	86240	1+
286.91918	3276	
287.25608	4970	
287.65918	9404	1+
287.98012	6232	
288.06438	5274	
288.16089	3464	
288.25279	5000	
289.65880	7776	
289.88512	5192	
289.92955	3994	
290.15978	3850	
290.26706	22556	1+
290.89079	14506	1+
291.09959	3494	
291.19738	3352	
291.97357	13148	1+
292.05942	19730	1+
293.20876	3386	
293.97535	41716	1+
293.99786	106582	1+
294.93614	19196	1+
295.12770	4834	
295.22517	4722	
295.91904	4882	
295.96968	17620	1+
295.99301	45758	1+
296.29260	3864	
296.66515	3934	
296.91977	4090	
297.08055	3968	
297.24050	5704	
297.90594	3236	
297.94753	4722	
297.99075	5810	
298.27277	3416	
298.96875	6152	
300.28812	4752	
301.95801	3508	
302.17383	16026	1+
302.30369	13462	1+
302.94565	15906	
303.95241	64530	1+
303.99504	42874	1+
304.28337	5064	
304.90510	3772	
304.92378	17468	1+
305.26700	3896	
305.95253	5836	
306.07452	3636	
306.90492	11100	
307.08177	6390	
307.24627	39590	1+
307.89210	3838	
308.14171	16616	1+
308.21577	4294	
308.87158	34272	1+
308.90074	3914	
309.25865	3978	
309.67324	6064	
310.15788	4850	
310.30879	15712	1+
311.27433	4602	
311.67108	4434	
311.86985	108548	1+
311.93517	22474	
311.98616	26054	1+
312.32485	5610	
312.80484	14272	1+
312.90110	15466	
312.94706	12824	
313.29078	8204	1+
313.86566	45010	1+
313.92972	581776	1+
313.96622	3310	
314.89290	11984	1+
315.81256	4044	
315.86440	6228	
316.28286	12966	1+
316.31952	5382	
316.86488	4152	
316.88874	4654	
316.94010	17922	
317.87099	5628	
318.29895	31094	1+
318.87018	3408	
318.93525	339744	1+
320.93479	966720	1+
322.19382	5672	
322.27729	3588	
322.31858	3612	
322.87860	32238	1+
322.90279	17184	
322.93052	12640866	1+
323.11443	37756	1+
323.17509	80704	
323.27287	3286	
323.35493	73544	
323.37937	108012	
323.54616	3682	
324.13274	4164	
324.28980	4484	
324.32552	5160	
324.87744	48180	1+
325.25452	21396	1+
325.29061	3276	
325.90094	8882	
326.17379	5352	
326.20003	3356	
326.30327	3838	
326.87248	455830	1+
326.96917	18472	1+
327.00612	5292	
327.19942	10594	1+
327.26950	31058	1+
328.31927	4570	
END IONS

###FS:    #m/z: 340.94081 #charge 1+
###MS: 2
###MSMS: 4
BEGIN IONS
TITLE=Cmpd 2, +MS2(340.9408), 28.0-35.0eV, 0.1min #4
RTINSECONDS=2.6285
SCANS=2,4
PEPMASS=340.94081	3253226
CHARGE=1+
189.86519	202	
192.88940	266	1+
201.88318	140	
205.01534	202	
205.95224	284	
207.01168	158	
207.87277	176	
209.94125	334	1+
210.14251	216	1+
212.94813	154	
212.99809	180	1+
213.88180	268	
213.94032	7980	1+
214.87714	142	
214.88565	1886	1+
215.88746	1574	1+
215.93745	1992	1+
216.40964	158	
217.03299	220	1+
217.85428	264	1+
217.88212	904	1+
217.93869	458	
218.02963	226	1+
218.91994	140	
219.88330	264	1+
219.94727	166	
222.95257	136	
223.95826	206	
226.94898	278	
229.95602	136	
230.05825	264	1+
230.79420	138	
230.84324	138	
230.88933	536	
230.91525	266	1+
231.89484	312	
231.95104	7336	1+
232.04164	260	1+
232.88849	184	
233.89783	1586	1+
233.94996	1726	1+
234.07559	212	1+
234.84408	234	
234.89104	510	1+
235.87238	182	1+
235.89527	450	1+
235.94806	818	1+
235.97580	276	1+
238.00710	274	1+
238.09186	212	1+
238.90289	350	1+
239.03256	270	1+
239.06228	140	
239.94442	160	
239.98024	150	
240.23297	522	1+
240.27485	108	1+
240.79781	162	
241.82159	182	1+
241.96085	246	1+
242.94378	140	
243.90779	548	1+
244.00940	232	1+
244.03751	964	1+
244.95991	196	
245.92815	140	
245.95364	150	
245.97300	692	1+
246.06515	262	1+
246.12062	336	1+
246.97464	574	1+
247.94292	638	1+
248.03433	1396	1+
248.85838	152	
248.90380	164	
248.98628	264	
249.04054	880	1+
249.11640	136	
249.96090	1568	1+
250.09962	218	1+
250.43996	160	1+
250.90266	212	
250.99104	158	
251.90977	140	
251.96144	556	1+
252.12395	150	
252.90007	376	1+
253.15847	166	
253.83315	138	
253.90584	288	1+
253.95674	178	
254.02226	214	1+
254.96632	5712	1+
255.04919	146	
255.07689	728	1+
255.22776	126	1+
255.92985	182	1+
256.79068	148	
256.91753	350	1+
257.85052	206	1+
257.90382	454	1+
258.04940	224	1+
258.07648	226	1+
258.90914	312	1+
258.96600	186	
259.85436	206	1+
259.89140	284	1+
259.95603	180	
259.98991	196	1+
260.06581	142	
260.89485	198	1+
260.93165	196	1+
261.06118	134	
261.10932	196	1+
262.92784	274	1+
262.96714	850	1+
262.99878	140	
263.05668	398	
265.01372	244	1+
265.85625	244	
266.25452	186	
267.06074	198	1+
267.13767	522	1+
267.99607	138	
268.04685	156	
268.86180	182	1+
268.87756	136	
268.99809	248	
269.80630	192	
270.08368	224	
270.10276	330	1+
270.79929	242	
270.84363	262	1+
270.94404	290	1+
270.99222	164	
271.10674	238	1+
271.79139	552	1+
272.16516	140	
272.87184	158	
272.93422	562	1+
272.97889	676	1+
273.04027	134	
273.06105	174	
273.18791	152	
273.92216	140	
275.05838	274	1+
276.81116	148	
276.84840	478	1+
276.86767	134	
277.07292	242	1+
277.24207	146	1+
277.96588	274	1+
279.88827	182	1+
280.04327	634	1+
280.98861	182	
281.06674	296	
282.28064	1142	1+
282.92896	284	1+
283.02652	206	1+
283.86077	150	
284.12957	224	1+
284.85886	388	1+
284.89363	210	
284.91519	286	1+
284.99830	172	
285.86155	276	1+
285.95094	142	
287.01389	204	1+
287.21741	164	
288.06532	2196	1+
288.13892	236	1+
288.20119	194	1+
289.80915	166	
289.85885	152	
289.88179	362	1+
289.92669	190	1+
290.00844	196	1+
290.06474	242	
291.07178	138	
291.80786	408	1+
291.94768	268	1+
292.05895	412	
292.43823	320	1+
292.86747	150	
293.02825	156	
293.06905	310	
293.85020	184	
293.87814	206	
293.97260	192	1+
294.06902	178	
294.86780	174	
294.90801	334	1+
295.02584	160	
295.15741	180	
295.86027	296	1+
295.99792	258	
296.33004	294	1+
296.80868	316	1+
296.84038	200	1+
296.88111	136	
296.95862	136	
296.97627	586	1+
297.14384	166	1+
297.41299	222	1+
297.98197	442	1+
298.05383	144	
298.08391	262	
298.11359	160	
298.31132	148	1+
298.58807	144	1+
299.05935	200	
300.05800	338	1+
300.10576	236	
300.52336	180	
300.97015	148	
300.98841	150	
301.01986	144	
301.51389	260	
301.81559	168	
301.92134	172	
302.08155	142	
302.17744	154	
302.86895	262	1+
302.92336	148	
302.94698	172	
303.17038	230	1+
303.94290	160	
304.09565	154	
305.12921	252	1+
305.98526	404	1+
306.27353	144	
306.88418	834	1+
306.98676	316	1+
307.08947	260	1+
307.24223	148	
307.30921	170	
307.79771	208	
308.29326	806	1+
308.32463	386	1+
309.14755	452	1+
309.17489	194	
309.81934	382	1+
310.04927	166	1+
310.08259	168	
310.15144	344	1+
310.30514	148	
310.88031	1092	1+
311.02798	296	1+
312.97582	172	
313.02589	196	
313.88327	194	
313.96495	152	
314.86953	138	
314.98537	140	
315.05225	174	
315.16562	238	1+
315.79732	162	1+
316.03560	216	1+
316.08376	228	1+
316.10044	104	1+
317.12522	168	
319.06391	272	1+
320.09005	332	1+
320.88723	146	
321.03735	232	1+
321.22152	304	1+
321.97928	224	1+
322.13337	370	1+
322.82134	136	
323.23694	634	1+
323.89047	832	1+
324.11510	278	
324.32641	308	
324.89408	718	1+
325.25469	404	1+
326.17229	336	1+
326.33787	534	1+
326.62904	156	
326.96310	142	
327.26408	362	1+
328.16346	378	1+
328.19387	400	
328.31653	318	1+
328.79114	190	1+
328.82345	150	
328.88917	292	
329.06472	186	
329.87831	402	1+
331.10973	152	
331.18123	176	
331.76272	188	1+
332.09258	852	1+
332.77401	220	1+
333.05619	156	
335.10916	270	1+
335.87332	342	1+
336.25191	248	1+
336.80629	190	
337.09503	184	
337.19986	214	
338.19456	230	1+
338.33883	266	1+
339.00380	148	
339.12041	192	
339.14783	188	
339.23394	252	
340.15629	154	
340.26417	590	1+
340.39036	646	1+
341.08587	144	
341.27632	668	1+
341.58016	90	1+
342.31499	190	
342.90330	186	
343.20778	458	1+
343.31666	226	1+
344.08485	234	
344.17158	278	1+
346.20293	206	1+
END IONS

###FS:    #m/z: 363.95697 #charge 1+
###MS: 2
###MSMS: 5
BEGIN IONS
TITLE=Cmpd 3, +MS2(363.9570), 28.0-35.0eV, 0.1min #5
RTINSECONDS=3.4005
SCANS=2,5
PEPMASS=363.95697	1988488
CHARGE=1+
187.86693	208	1+
189.86396	890	1+
189.96509	146	
191.85902	1060	1+
191.95297	426	1+
196.88260	438	1+
204.90468	234	
205.94620	716	1+
207.40764	160	
207.87375	272	
208.88430	166	
209.94468	2496	1+
210.88523	414	
211.88124	190	
212.87959	5524	1+
214.89292	482	1+
216.41148	618	
218.91575	230	
222.95317	3238	1+
223.09587	260	1+
224.94928	4752	1+
225.79288	204	1+
225.89179	230	
226.05046	232	1+
226.31083	120	1+
226.82055	156	
226.90064	232	
226.94804	20006	1+
227.05570	164	1+
227.08666	216	1+
227.11376	248	1+
227.86281	116	1+
227.88275	196	
228.22546	96	1+
228.89538	1114	1+
228.94300	22218	1+
229.10609	176	1+
229.12670	176	1+
230.05227	302	1+
230.89007	7326	1+
231.20704	164	
231.79147	192	
232.88627	1308	1+
233.04469	406	1+
234.87825	452	1+
235.05299	168	
236.09606	142	
236.95260	180	1+
237.13219	518	1+
238.02099	300	1+
238.21479	246	1+
238.96918	216	1+
239.06848	256	1+
239.92806	158	
240.00818	244	1+
240.11737	150	
240.80035	218	
240.96319	2562	1+
241.01119	174	1+
241.03253	162	
241.08516	148	
242.79568	194	
242.87295	362	1+
242.95910	2240	1+
243.00497	286	1+
243.88022	226	1+
244.03917	958	1+
244.95811	8626	1+
245.09430	158	
245.50744	146	1+
245.94204	496	
246.06845	344	1+
246.62197	228	1+
246.88015	168	
246.90532	462	1+
246.95382	10254	1+
247.02890	204	
247.07247	226	1+
247.12868	382	1+
247.62494	160	1+
248.03638	962	1+
248.89948	2208	1+
249.01006	154	
249.04134	654	1+
249.21558	242	1+
250.89571	572	1+
250.94953	296	1+
250.97079	684	1+
251.04696	180	
251.07596	290	1+
252.08330	356	1+
252.89935	778	1+
253.00911	186	1+
253.83280	434	1+
253.90562	752	1+
254.05662	228	
254.07134	180	
254.81491	154	
255.14917	162	1+
255.94813	146	
258.84478	220	
258.86440	218	1+
259.12515	148	
259.93094	222	
259.97369	238	
260.80123	172	
260.83062	212	1+
260.91147	290	1+
260.97074	1900	1+
261.03935	284	
262.05600	536	1+
262.96844	254	
263.05584	382	1+
263.14781	242	1+
263.17731	230	
263.83169	240	
263.92290	262	1+
264.96321	192	
264.97728	800	1+
265.05162	222	
265.97706	496	1+
266.07626	206	
266.24433	548	1+
266.94226	170	
267.05077	306	1+
267.14587	170	
267.21757	196	1+
267.78122	254	1+
267.85208	360	1+
267.92869	152	
267.97376	1398	1+
268.05386	212	1+
268.14213	146	
268.95697	270	
269.79753	216	
269.92543	256	1+
269.97088	2038	1+
270.80153	146	
271.79588	282	1+
271.83957	198	
271.91830	188	
272.91585	420	1+
272.95771	144	
273.15603	306	1+
274.95617	160	
274.98063	332	1+
276.07971	306	1+
276.39658	244	1+
276.85215	418	1+
277.08419	168	1+
277.79590	144	
278.24228	222	1+
278.81660	302	1+
278.84331	316	1+
278.92931	346	1+
278.94480	160	
278.97518	132	1+
279.01281	166	
279.10216	238	
279.78842	478	1+
280.07291	294	1+
280.12542	174	
280.79100	320	1+
280.81296	282	
281.01742	404	1+
281.11596	440	1+
281.42846	190	1+
281.88667	342	1+
281.95567	208	
282.82435	170	1+
282.98023	500	1+
283.06863	218	
283.26123	166	1+
283.58593	94	1+
283.80106	144	
283.85411	166	
284.87796	300	
284.95674	162	
284.98182	318	1+
285.13523	172	
285.84663	1194	1+
285.94273	730	1+
286.91732	456	1+
287.08700	292	1+
287.81232	254	1+
287.88534	182	
288.06487	1560	1+
288.99730	182	
289.88187	242	1+
289.90175	172	1+
289.93498	308	1+
290.07164	150	
290.78875	276	
291.03980	190	
291.07074	164	
291.27945	216	1+
291.88909	246	1+
292.05953	334	
292.26371	186	
293.07054	400	1+
293.11557	266	1+
293.85360	290	
293.87736	276	
293.91038	150	
294.17633	152	
294.27635	150	
294.89548	244	
295.36143	194	1+
295.86298	394	1+
296.11699	358	1+
296.80935	442	1+
297.07766	410	1+
297.83923	382	1+
298.03752	280	1+
298.08318	348	1+
298.80131	302	1+
298.86733	144	
300.08236	274	1+
300.10059	160	
300.85638	220	
300.96764	134	1+
301.86522	316	
302.04148	304	1+
302.17532	222	
302.22302	520	1+
302.24799	312	1+
302.80901	634	1+
302.85939	292	
302.91659	142	
302.94855	590	1+
303.07694	196	1+
303.10456	142	
303.80915	462	1+
303.83321	154	
303.85623	2392	1+
304.15806	182	1+
304.22188	144	
305.13725	610	1+
305.82231	334	1+
305.90357	294	1+
306.28296	142	
306.88381	672	1+
306.95478	240	1+
307.08347	206	
307.29064	804	1+
307.79926	508	1+
307.99690	296	1+
308.06393	146	
308.29276	588	1+
308.50109	156	
308.87441	158	
310.16191	190	1+
310.87808	202	
311.10057	152	
311.93744	190	1+
311.94913	240	1+
312.02704	366	1+
314.87818	200	
314.94180	184	
315.15569	400	1+
316.12611	214	1+
317.49264	110	1+
317.85379	384	1+
317.87606	168	
318.05052	148	
318.57370	250	1+
318.93531	768	1+
319.05714	154	
319.08347	498	
319.13336	166	1+
319.82399	274	
319.88553	176	
320.09654	398	1+
320.76422	216	1+
320.86798	488	1+
321.05037	168	
321.09460	260	1+
321.29101	262	1+
321.81727	604	1+
321.87052	348	1+
322.92631	612	1+
322.96171	208	1+
322.98811	194	1+
323.01838	294	1+
324.32464	230	1+
324.36338	158	
325.07714	156	
325.18948	310	1+
325.84144	194	1+
325.90233	392	1+
326.12628	236	1+
326.17532	278	
326.19153	250	1+
326.34477	152	
326.87562	508	
327.08993	164	
327.79823	150	
327.87682	718	1+
328.31623	150	
329.10033	222	1+
329.17077	192	1+
330.07872	150	
330.20779	126	1+
330.75197	194	1+
330.88016	174	
331.00302	144	
331.14673	184	1+
331.98555	180	
332.09103	1354	1+
332.17106	178	1+
332.93463	148	
332.96828	180	
334.81520	146	
334.97126	216	1+
335.89547	166	
336.80695	148	
336.86450	190	1+
336.94459	1228	1+
337.01411	272	1+
337.09964	154	
339.03600	194	1+
339.11368	152	
339.18781	178	1+
339.82799	826	1+
340.03835	242	1+
340.93912	792	1+
341.09940	158	1+
341.22292	174	1+
342.20529	164	
342.76083	272	1+
342.90725	166	
343.01525	196	1+
343.08559	470	1+
343.28286	520	1+
343.89764	174	1+
344.29110	328	1+
344.97539	162	
345.18655	170	1+
346.23663	148	
346.90568	158	
347.01733	318	1+
347.30322	176	
349.25549	240	1+
349.32019	620	1+
350.90360	278	1+
351.10534	176	1+
351.15867	166	
351.33728	248	
352.89145	276	1+
353.76442	158	
354.86503	184	1+
355.04931	174	
355.21107	146	
355.91346	184	
356.94979	220	
359.18746	270	
359.24586	154	1+
359.37259	148	
359.95910	284	1+
360.21130	280	1+
360.32706	162	
360.36112	194	
360.96305	178	1+
361.09324	206	
361.12026	222	1+
363.10753	144	
363.14290	296	1+
363.21161	442	1+
363.23963	202	1+
363.86013	218	1+
363.96164	366	1+
364.11687	364	1+
364.14408	218	1+
364.71847	158	
365.12259	270	1+
365.28577	492	1+
365.39251	264	1+
366.19349	260	1+
367.10468	150	
367.33126	896	1+
367.77540	272	1+
367.89905	172	1+
368.06565	148	
368.16850	252	1+
368.42442	1064	1+
369.10174	172	1+
END IONS

###FS:    #m/z: 322.93061 #charge 1+
###MS: 6
###MSMS: 7
BEGIN IONS
TITLE=Cmpd 4, +MS2(322.9306), 28.0-35.0eV, 0.1min #7
RTINSECONDS=7.085
SCANS=6-7
PEPMASS=322.93061	5397590
CHARGE=1+
184.86236	148	
190.97654	202	1+
191.01254	124	
191.95470	688	1+
192.89174	506	1+
194.10512	148	
196.03171	236	1+
196.88462	402	1+
199.86056	154	1+
199.88542	384	1+
202.85740	148	
205.94934	348	
206.94880	232	
208.98674	124	
209.12445	164	
209.89250	264	
209.94310	134	
209.96816	124	
210.89854	350	
212.90438	138	
215.88571	1410	1+
217.88015	182	
219.02989	308	1+
219.17389	174	
220.86688	206	
221.06845	252	
221.94268	142	
222.95371	2034	1+
223.93485	208	1+
223.95772	1334	1+
224.20524	138	
224.97778	140	
227.10758	176	
227.87961	138	
227.93421	210	1+
228.91041	116	
229.19517	126	
229.85847	120	
230.86085	328	
230.90740	142	
231.02805	294	1+
231.90271	132	
232.98062	202	1+
233.01056	282	1+
233.06849	174	
233.89942	390	1+
235.08201	152	
235.82470	296	1+
235.89462	144	
236.03269	214	1+
236.07952	134	
237.03002	246	1+
237.10548	118	
237.95052	248	
238.18033	186	1+
238.87649	398	1+
238.89455	160	
239.07678	354	
239.18206	222	1+
240.08592	214	
240.96261	774	
241.01647	144	
241.06520	164	
241.94639	152	
242.79117	120	
242.93924	574	1+
243.82245	292	1+
243.88398	902	1+
244.00660	134	
244.03811	316	
244.05599	170	
244.91970	118	
244.96714	246	
245.04611	138	
245.87991	300	1+
245.94214	224	
246.93437	236	1+
246.97559	876	1+
248.03596	160	
248.23761	164	
248.41773	124	
249.03979	692	1+
250.05506	210	1+
250.91903	424	1+
251.01550	274	1+
251.84799	182	1+
251.91123	278	1+
252.08404	238	1+
252.15020	116	
252.83048	344	1+
254.80416	162	1+
255.07373	128	
255.98429	156	1+
256.91800	120	
257.04834	232	1+
258.84351	182	1+
260.94341	124	
261.57353	130	
261.89483	480	1+
261.96795	762	1+
262.05365	586	1+
262.95529	272	1+
262.97153	562	1+
263.95971	204	1+
264.04434	150	
265.01690	216	
265.06126	336	
265.24951	154	
265.85666	130	
266.86606	126	
266.91844	128	
266.99930	320	1+
267.84133	152	
267.93500	200	
268.79736	498	1+
268.91668	116	
268.96100	128	
268.98657	214	1+
269.00534	468	
269.62386	114	
269.80100	416	1+
271.19522	140	
271.27912	134	
271.85039	136	
271.87599	148	
272.00233	164	
272.85241	136	
274.01216	142	
274.05341	428	1+
274.85341	194	1+
275.05938	292	1+
276.09433	116	
276.81910	246	
276.85461	340	1+
276.98251	214	1+
277.02623	140	
277.06991	282	1+
277.08759	114	
279.03093	136	
279.09120	732	1+
279.23206	120	
279.80969	170	
280.11909	182	1+
280.14220	960	1+
280.26005	142	
280.93829	144	
280.99725	158	
281.05396	124	
281.99045	116	
282.28117	122	
282.81350	138	
282.85378	236	1+
282.90457	140	
283.04464	146	
283.07524	454	1+
283.20088	242	1+
283.26094	214	
284.29424	1446	1+
284.91633	134	
285.94020	196	
286.91893	304	1+
287.17102	344	1+
287.81318	166	
288.06214	748	1+
288.22912	142	
289.09469	206	
289.79783	138	1+
289.87964	290	
289.99346	140	
290.04400	142	
290.28250	188	1+
290.87050	192	
290.91804	156	
291.01166	124	
291.10612	234	1+
291.80426	348	1+
291.88445	138	
292.06155	686	1+
292.26420	116	
292.91927	216	1+
292.99763	118	
293.06618	432	1+
294.01709	216	1+
294.27880	128	
294.85898	438	1+
295.84438	198	1+
296.87188	126	
297.07720	160	
299.06390	196	
300.04240	142	
301.03980	228	1+
301.24005	132	
302.07531	122	
302.24911	122	
303.80617	146	
304.06027	122	
304.26315	130	
304.97153	130	
305.06060	234	1+
305.15036	144	
305.27779	314	1+
305.87658	200	
306.16919	152	
306.79679	122	
306.88210	784	1+
307.08233	246	
307.31394	126	
308.29219	234	
309.18657	134	
309.30038	284	
309.81716	120	
310.12513	114	
310.30863	780	1+
310.87860	612	1+
311.02453	298	1+
312.82795	186	
313.03168	586	1+
314.11506	132	
315.15779	136	
315.82672	134	
317.19984	114	
318.10457	348	1+
319.90306	122	
320.26816	414	1+
320.92070	132	
321.04297	120	
321.09644	182	
321.27570	248	1+
321.30979	352	1+
321.80038	164	1+
321.89661	282	1+
322.08350	136	
322.13556	122	
322.16052	438	1+
322.89939	198	1+
323.16438	330	1+
323.20326	796	1+
323.23883	3616	1+
324.03782	130	
324.13652	196	
324.20736	700	1+
324.89510	336	1+
325.31614	280	1+
326.11531	210	
326.14010	280	1+
326.29069	208	1+
326.37588	122	
326.88567	154	
327.20914	176	
327.26834	116	
327.88447	150	
328.03820	274	1+
328.08447	200	1+
END IONS

###FS:    #m/z: 507.84675 #charge 1+
###MS: 6
###MSMS: 8
BEGIN IONS
TITLE=Cmpd 5, +MS2(507.8468), 28.2-35.2eV, 0.2min #8
RTINSECONDS=7.8575
SCANS=6,8
PEPMASS=507.84675	596906
CHARGE=1+
191.95619	456	1+
196.01763	418	1+
199.88623	900	1+
209.94326	480	1+
213.89152	248	1+
215.89992	308	1+
217.95761	324	
218.87789	278	1+
219.05145	258	1+
227.95509	246	1+
230.84754	498	1+
230.95036	260	1+
232.85801	194	
233.99618	236	
234.85005	234	1+
235.08000	248	1+
235.85420	194	1+
237.05515	264	1+
238.02710	242	1+
238.13724	234	1+
239.88211	242	
240.07926	318	
241.00416	252	1+
241.04429	182	1+
241.85627	324	1+
242.07490	220	1+
242.95235	322	1+
243.95841	234	1+
244.03852	448	1+
246.97626	396	1+
247.03034	424	1+
247.11435	222	1+
248.00346	224	1+
248.03306	284	1+
248.85808	540	1+
250.97220	462	1+
251.84927	284	1+
252.01372	368	1+
252.18374	224	1+
252.23621	114	1+
253.88614	232	1+
254.03404	326	1+
254.09501	460	1+
256.89806	198	
257.86330	338	1+
257.99510	168	1+
258.85531	194	
259.09559	192	
259.94171	244	1+
261.11667	216	
261.78741	192	1+
262.13911	700	1+
262.95680	214	1+
263.00101	260	1+
263.10131	356	1+
263.17324	224	1+
263.94886	220	
266.09396	246	
266.16976	452	1+
266.87090	422	1+
266.93789	530	1+
266.96537	242	1+
267.08136	320	1+
267.93967	408	1+
268.16255	158	1+
268.86137	246	
268.88186	360	1+
268.97981	276	1+
270.86815	1260	1+
271.87449	904	1+
271.95002	378	1+
272.85348	2008	1+
272.95260	310	1+
273.99339	296	1+
274.06331	396	1+
275.03164	236	
275.06786	350	1+
275.85402	396	1+
275.91710	166	1+
275.95733	212	
277.02234	242	1+
277.15147	332	1+
277.83816	492	1+
277.96838	494	1+
278.13216	844	1+
278.96308	452	1+
279.02578	262	1+
279.13588	622	1+
279.73219	116	1+
279.89833	222	
280.05775	248	1+
280.88388	398	1+
280.93954	320	1+
281.40330	364	1+
282.01408	218	1+
282.12223	538	1+
282.91710	236	1+
283.04547	262	1+
283.84322	252	1+
283.87318	682	1+
284.10505	476	1+
284.16096	208	1+
285.03146	258	1+
285.05254	288	1+
285.89969	418	1+
285.94217	1318	1+
286.00874	242	1+
287.84246	332	
287.88769	232	
287.97048	364	
288.79715	280	1+
288.87012	988	
289.88265	2676	
289.96647	230	
290.00364	198	1+
290.86747	4096	1+
291.39633	454	1+
291.96614	210	1+
292.06022	332	1+
292.08352	358	1+
292.88548	296	
292.93885	442	1+
293.08613	310	1+
293.87454	10138	1+
294.12481	268	
294.84206	136	1+
295.08673	248	1+
295.13684	482	1+
295.97140	776	1+
296.14191	292	1+
296.81989	224	
296.85825	440	
296.88050	1630	1+
296.97351	606	1+
297.00675	236	
297.82169	302	
298.00597	288	1+
298.85520	906	1+
298.87984	2242	1+
298.89820	310	
299.04459	316	1+
299.14131	426	1+
299.81648	596	1+
300.85701	1558	1+
300.93655	218	
300.98353	204	
301.03076	282	1+
301.74390	140	1+
302.00394	364	1+
302.03340	244	1+
302.85403	544	1+
302.88300	500	1+
302.90689	204	
303.85488	354	1+
303.95165	376	
304.88046	214	
304.92020	200	
305.19064	138	1+
305.84992	372	
305.86556	218	
305.96027	280	1+
305.99750	168	1+
306.09481	234	1+
306.12909	388	1+
306.27514	276	1+
306.82184	182	1+
306.83709	238	
307.04888	336	1+
307.09620	198	1+
307.86508	224	
307.89156	2762	
307.94395	276	1+
308.14139	1556	1+
308.18050	318	1+
308.29377	422	1+
308.79832	230	1+
308.88137	3962	1+
309.02633	500	1+
309.43676	178	1+
309.88766	2580	1+
310.04461	276	1+
310.07368	230	1+
310.15805	1358	1+
310.26252	242	1+
310.98247	270	1+
311.13250	268	
311.81440	268	1+
311.88391	24444	1+
311.95090	268	1+
312.01872	316	1+
312.17162	242	1+
313.42626	128	1+
313.97965	308	
314.13756	418	1+
314.86620	1618	1+
314.89322	2748	1+
314.98948	608	1+
316.11156	248	1+
316.37962	238	1+
316.86470	636	
316.88874	2080	1+
316.92455	160	1+
316.96307	418	1+
317.05017	198	1+
317.13563	326	1+
317.21404	118	1+
318.11928	524	1+
318.81411	312	1+
318.85900	900	1+
318.88276	340	
318.90943	308	1+
319.13518	382	1+
319.95975	248	1+
320.93093	436	1+
321.37616	238	1+
321.88168	272	
321.93181	302	1+
322.57775	212	1+
322.99513	312	1+
323.27931	160	1+
323.86050	196	
324.01322	406	1+
324.12969	212	
324.80420	242	
324.86828	268	
325.01458	300	1+
325.05601	498	1+
325.25999	344	1+
325.90161	1046	
326.05892	370	1+
326.08156	332	1+
326.17444	292	1+
326.23998	410	1+
326.26531	302	1+
326.89516	2182	1+
327.89636	1638	1+
327.94168	328	1+
328.15098	230	1+
328.37600	276	1+
328.84483	178	1+
328.87096	940	
328.94106	216	1+
329.00377	204	1+
329.06620	214	
329.18309	380	1+
329.52614	240	1+
329.81825	560	1+
329.89567	1540	
330.88173	832	
331.89785	4264	1+
331.94032	200	
331.99887	320	
332.08717	296	1+
332.14721	458	1+
332.87587	2102	1+
332.90376	3064	1+
332.95544	422	
333.02268	440	1+
333.12769	278	1+
333.17526	286	
333.26368	96	1+
333.99867	412	1+
334.56365	236	1+
334.83453	312	1+
334.90055	2596	1+
334.97440	406	1+
335.57221	182	1+
335.83751	204	1+
336.02775	262	
336.13248	328	1+
336.15647	234	1+
336.78441	318	1+
336.89767	580	
336.94578	286	
337.04373	508	1+
337.08632	156	1+
337.13489	278	1+
337.79032	202	1+
337.88375	628	
338.36677	96	1+
338.40626	222	1+
338.87706	1360	1+
338.90028	228	
338.98047	466	1+
339.88047	960	1+
340.05740	394	1+
340.12161	216	1+
340.82455	246	1+
340.94009	560	1+
341.06569	226	1+
341.17691	202	
341.87913	270	
342.01549	286	1+
342.09799	286	1+
342.20834	276	1+
342.98253	306	1+
343.13784	274	
343.54391	258	1+
343.87823	540	1+
344.04022	212	1+
345.19191	210	1+
346.35950	350	1+
346.39091	192	1+
346.77901	346	1+
346.97750	498	1+
347.36302	310	1+
347.77824	226	1+
347.81921	344	1+
347.88441	290	
348.06612	278	1+
348.13630	308	1+
348.67960	258	1+
348.89368	260	
348.91859	336	
349.17521	460	1+
349.28231	220	1+
349.68037	166	1+
349.72093	188	1+
350.13875	316	1+
350.83094	692	1+
350.89177	636	
350.91643	636	1+
350.95982	542	
351.17011	490	1+
351.83668	506	1+
351.87584	252	
351.98633	344	1+
352.16935	318	1+
352.77607	418	
352.91079	1120	1+
352.96847	232	
352.99182	244	1+
353.06714	194	
353.78555	278	1+
353.85679	540	
353.94188	368	1+
354.06048	770	1+
354.71783	290	1+
354.84011	284	1+
354.90964	570	1+
354.97404	334	1+
355.01256	326	1+
355.06498	630	1+
355.17719	214	1+
355.89227	580	1+
356.09486	276	1+
356.33665	156	1+
356.85741	340	1+
357.03449	170	1+
357.91713	362	1+
358.42203	220	1+
358.95543	384	1+
359.01846	204	
359.13126	324	1+
359.88473	380	1+
360.09196	314	1+
360.18932	186	1+
360.92011	210	1+
361.83957	754	1+
361.86642	368	1+
362.14254	316	1+
362.38030	200	1+
362.84444	532	1+
362.91806	218	1+
363.38527	170	1+
363.70453	228	1+
363.98851	318	1+
364.56322	196	1+
364.78577	292	1+
364.84402	322	1+
366.15656	274	1+
366.79309	430	1+
366.84099	4116	1+
367.08865	384	1+
367.33378	440	1+
367.71136	312	
368.09035	238	1+
368.36736	276	1+
368.86492	442	1+
368.88655	428	
368.90452	636	1+
368.96237	298	1+
369.00558	186	1+
369.12252	276	1+
369.83941	350	
370.78355	364	
371.84497	508	1+
371.86813	512	1+
371.90701	422	1+
372.03714	520	1+
372.17989	664	1+
373.00208	200	1+
373.15033	342	1+
373.23669	284	1+
373.35263	218	1+
373.72324	320	
373.83094	244	
373.92968	202	1+
374.79143	192	
374.81399	330	1+
374.90000	226	
375.02495	312	1+
375.84342	346	1+
375.87011	384	1+
376.08933	426	1+
376.16245	374	1+
376.22041	486	1+
376.45537	94	1+
376.74765	178	1+
377.22511	334	1+
377.78923	330	1+
378.00744	260	1+
378.03104	270	1+
378.10190	688	1+
378.86589	212	
379.85069	672	1+
379.90837	284	1+
379.94593	264	1+
380.14624	528	1+
380.17501	252	1+
380.32349	148	1+
380.85639	488	1+
381.06956	446	1+
381.10672	230	
381.12480	278	
381.38438	406	1+
381.72224	228	1+
382.38746	294	1+
382.85749	746	1+
383.11924	642	1+
383.16609	266	1+
383.22690	270	1+
383.93164	302	1+
384.02566	396	1+
384.08460	242	
384.73062	234	1+
384.85132	8038	1+
384.90150	490	1+
385.88881	244	
385.93524	274	1+
385.96902	452	1+
386.79932	484	1+
387.39270	204	
387.59266	210	1+
387.89008	616	1+
388.80022	820	1+
388.87575	210	
388.89553	428	1+
388.95428	212	1+
389.20239	562	
389.71885	240	1+
389.86199	390	
390.28577	318	1+
390.84534	700	
391.01285	200	1+
391.20790	218	
391.80539	356	
391.84433	970	
391.89566	192	
392.07082	568	1+
392.40650	266	1+
392.74954	214	1+
392.82788	266	
392.86597	3574	1+
393.05751	260	1+
393.59914	170	1+
393.79922	1756	1+
393.91663	622	1+
394.00632	272	1+
394.09325	226	1+
394.28345	218	1+
394.39257	320	1+
394.78707	396	
394.83963	1034	1+
394.92319	476	1+
395.12565	394	1+
395.15258	170	1+
395.75460	232	1+
395.81828	206	
395.87104	442	1+
396.85751	462	1+
396.87440	278	1+
398.05911	248	1+
398.16785	494	1+
398.86899	518	1+
399.13166	226	
399.80655	542	1+
400.08584	346	1+
400.12528	372	1+
400.70201	260	1+
400.77019	144	1+
400.86782	248	
400.91941	222	
401.02885	286	1+
401.35707	328	1+
402.07488	262	1+
402.23097	846	1+
402.86782	5672	1+
403.12492	338	1+
403.19922	268	1+
403.23212	740	1+
403.73347	116	1+
403.81448	184	1+
403.87298	4036	1+
404.08330	234	1+
405.06481	242	1+
405.87033	1640	1+
405.90986	308	1+
405.96039	512	1+
406.78777	582	1+
406.81888	276	
406.96460	320	1+
407.05033	224	
407.81731	298	
407.86748	15154	1+
407.92965	526	1+
408.08870	194	
408.73033	500	1+
408.92931	374	1+
409.01733	286	1+
409.06051	254	
409.17715	198	1+
409.23905	272	1+
409.40927	206	1+
410.08077	346	1+
410.20141	408	1+
410.41166	178	1+
410.68218	236	1+
410.81168	216	
410.84280	528	
410.87598	3088	1+
410.93585	218	1+
411.81133	1462	1+
412.05019	362	1+
412.13438	226	1+
412.17070	208	
412.23473	544	1+
412.60092	126	1+
412.84873	1880	1+
412.87484	1556	1+
412.92135	430	1+
412.99477	226	1+
413.05344	290	1+
413.07567	872	
413.17466	262	
413.24036	324	1+
413.73640	160	1+
413.92492	278	1+
414.12702	264	1+
414.88301	210	
415.19605	692	1+
415.32782	226	1+
415.81062	266	1+
416.13487	388	1+
416.24517	350	1+
416.71327	218	1+
416.87888	1034	1+
416.91587	348	1+
417.16869	198	
417.22079	208	1+
417.40189	150	1+
418.77209	314	1+
418.85356	632	1+
419.14064	476	1+
419.88291	216	
420.17975	284	1+
420.97448	354	1+
421.13207	466	1+
421.23348	130	1+
421.88507	1196	
422.13072	276	1+
422.50065	178	1+
422.85217	316	
422.88381	816	
423.10116	192	1+
423.74317	134	1+
423.79544	296	
423.87430	504	
423.95612	162	1+
424.14410	808	1+
424.20912	410	1+
424.85952	266	
425.30670	314	1+
425.41841	188	1+
425.77939	208	1+
425.88152	2422	
426.14875	198	
426.86416	3104	1+
426.94212	356	1+
426.98228	264	1+
427.11967	266	1+
427.23051	338	1+
427.74324	248	
428.38572	216	
428.43013	304	1+
428.74099	320	
428.85418	538	
428.88753	6054	1+
428.94162	228	1+
429.24343	298	1+
429.26041	328	1+
429.43098	222	1+
429.74088	880	1+
429.82601	644	1+
429.91408	262	
429.97236	194	1+
430.04709	246	1+
430.11666	278	1+
430.37443	134	1+
430.74486	584	1+
430.85822	582	
430.87758	2550	1+
430.93266	402	1+
431.08246	208	1+
432.04985	274	1+
432.24170	560	1+
432.42549	184	1+
432.81477	468	1+
433.12538	148	1+
433.20762	374	1+
433.81896	278	1+
433.86407	584	1+
434.16116	494	1+
434.88821	352	
435.04837	216	1+
435.16955	314	1+
435.42851	138	1+
435.86137	744	1+
437.14944	622	1+
437.22802	202	1+
437.63918	266	1+
438.83196	228	1+
439.89434	1914	1+
440.22664	136	1+
440.98945	244	1+
441.88506	376	
442.01049	242	1+
442.15548	324	
442.77148	246	1+
442.88228	248	
442.93970	254	1+
443.10917	208	1+
443.15817	260	
443.25248	250	
443.67591	230	1+
444.15732	470	1+
444.24810	226	
444.87345	3832	1+
444.95255	212	1+
445.10723	458	1+
445.73929	324	1+
445.80726	342	1+
446.05771	202	1+
446.22618	262	1+
446.28644	294	1+
446.89670	944	1+
446.98783	184	1+
448.88884	1384	1+
449.04936	284	1+
449.13944	302	1+
449.20702	174	1+
449.26062	176	1+
449.35830	246	1+
449.36505	254	1+
449.71451	280	1+
449.88103	980	1+
450.39866	268	1+
450.77404	748	1+
450.82319	206	1+
450.97949	142	1+
451.71426	142	1+
451.90349	1002	1+
451.94167	164	1+
452.06600	248	
453.82282	160	1+
453.87285	238	
454.08391	184	1+
454.22994	312	1+
454.26433	282	1+
456.05549	166	1+
457.82344	184	1+
457.90492	1694	1+
458.30747	270	1+
458.42406	236	1+
458.79823	276	1+
459.27022	180	1+
459.42234	150	1+
460.16394	738	1+
460.77948	326	1+
461.93791	194	1+
462.46230	120	1+
462.71481	214	1+
462.88431	1056	
463.12489	124	1+
463.90113	294	1+
464.16174	330	1+
464.41823	144	1+
464.79148	312	1+
465.57519	118	1+
466.06353	168	1+
466.77205	202	1+
467.16450	196	
467.29715	334	1+
467.88833	1546	1+
468.13981	270	1+
468.17743	364	1+
468.35161	292	1+
468.78663	354	
469.41562	214	
469.91505	262	1+
470.67068	202	1+
471.20539	208	1+
471.24155	166	1+
471.28962	274	1+
472.37035	262	
472.84250	124	1+
474.24384	328	1+
475.24201	234	1+
475.71783	246	1+
476.78515	176	1+
478.74084	268	1+
479.08665	194	1+
479.74186	188	1+
481.78018	336	1+
482.72941	384	1+
483.73641	266	1+
485.90263	850	1+
486.17252	126	1+
486.25065	224	
486.75372	256	
487.27602	346	1+
487.38963	198	
487.46498	336	1+
488.44877	560	1+
489.08095	212	1+
489.15723	192	1+
490.32230	484	1+
490.84917	246	1+
491.16887	170	1+
491.27064	230	1+
491.42629	288	
493.04311	180	1+
493.50761	118	1+
493.90078	190	1+
495.30257	160	1+
495.86147	174	1+
497.90124	394	1+
498.73563	386	1+
498.90185	274	1+
499.73818	228	1+
501.13494	94	1+
501.85762	274	1+
502.69474	86	1+
502.80971	398	1+
502.85985	206	1+
503.35526	11332	1+
503.48440	344	1+
503.75298	146	1+
503.94266	350	1+
504.10655	316	1+
504.20400	326	1+
504.27712	736	1+
504.35834	6276	1+
504.46635	632	1+
504.65678	166	1+
504.71140	472	1+
504.80561	422	1+
505.10621	240	1+
505.15224	346	1+
505.20809	258	1+
505.33393	1302	1+
505.43638	1116	1+
505.50815	200	
505.67615	162	1+
505.79025	306	1+
506.27819	312	1+
506.43696	730	1+
507.42183	668	1+
508.57616	150	1+
508.91287	168	1+
509.14662	302	1+
509.38348	344	1+
509.50273	418	1+
509.74060	176	1+
509.86113	234	1+
509.91509	132	1+
510.04667	294	1+
510.20184	358	1+
510.31350	1114	1+
510.42247	242	1+
510.46729	584	1+
510.50427	312	1+
510.54741	186	1+
510.74879	116	1+
511.04997	228	1+
511.20982	348	1+
511.47035	458	1+
511.81360	186	1+
512.13278	238	1+
512.26717	236	1+
512.81798	148	1+
513.02429	156	1+
513.23618	206	1+
513.28992	204	1+
END IONS

###FS:    #m/z: 336.94661 #charge 1+
###MS: 6
###MSMS: 9
BEGIN IONS
TITLE=Cmpd 6, +MS2(336.9466), 28.0-35.0eV, 0.2min #9
RTINSECONDS=8.6295
SCANS=6,9
PEPMASS=336.94661	543422
CHARGE=1+
105.38571	118	
196.88255	120	
203.88296	188	
205.01281	222	
209.88292	426	1+
209.94242	318	1+
211.94537	19506	1+
212.87919	1414	1+
213.89359	190	
213.94068	7474	1+
214.88064	188	
214.89359	128	
215.88768	1704	1+
215.93917	582	1+
216.00820	220	1+
217.88164	418	
217.92377	162	
217.93819	214	
219.01328	212	1+
219.03071	154	
221.95782	156	
223.19712	180	1+
226.89338	180	
227.11260	110	
227.89401	666	1+
227.95449	118	
228.89409	368	1+
229.84987	106	1+
229.95618	15572	1+
230.88893	2064	1+
230.98418	306	1+
231.95186	6172	1+
231.98402	172	1+
232.12295	178	1+
233.04482	206	1+
233.89795	472	1+
233.94814	826	1+
235.00584	118	
235.02460	110	
235.21858	110	
235.89352	398	1+
235.94674	348	
236.08125	140	
238.05853	190	1+
239.08982	104	
239.21650	120	
239.89952	116	
239.94862	146	
239.96301	300	1+
241.94176	344	1+
242.05531	254	1+
242.79060	142	
242.94301	244	1+
243.21633	108	
243.89121	132	
245.04031	128	
246.05266	222	1+
246.91074	200	
246.97734	306	
247.07857	128	
247.91126	150	
247.96630	3808	1+
248.03642	950	1+
248.84862	124	
248.89896	960	1+
248.98828	152	
249.04183	562	1+
249.96161	2038	1+
251.03987	252	
251.11874	128	
251.47984	110	
251.95642	112	
252.19973	298	1+
252.97197	8990	1+
253.08977	122	
253.83490	208	
253.90722	354	1+
254.94285	524	
254.96774	3242	1+
255.07363	372	1+
256.04074	266	1+
256.86420	160	
256.91551	178	
256.96537	518	1+
257.08991	156	
257.44599	108	
257.98227	182	1+
258.96419	436	1+
259.06389	280	1+
259.07589	288	1+
261.83067	146	
262.00295	232	1+
262.04966	490	1+
262.13652	110	
262.93371	122	
263.00936	158	1+
263.05330	406	1+
263.96261	214	1+
264.91164	116	
265.02638	182	1+
266.99792	262	1+
268.84246	120	
268.96015	266	1+
268.97909	138	
269.00464	272	
269.06665	142	
269.08557	262	1+
269.80949	182	1+
269.85885	136	
269.92992	162	1+
270.15228	124	
270.84389	338	1+
270.87353	228	1+
270.89767	154	1+
270.98123	942	1+
272.78815	322	1+
272.91653	202	
272.98040	320	
273.02032	296	1+
274.19193	144	
274.51316	122	
274.86006	202	1+
275.16615	104	
275.21877	126	
275.72271	130	
275.89318	334	1+
276.82179	114	
276.85006	192	
276.89682	254	1+
277.07021	334	1+
277.23298	128	
277.82947	294	1+
277.94901	184	1+
277.99402	116	
279.10359	232	1+
279.79385	156	
279.99469	296	1+
280.06563	442	1+
280.86978	224	
281.02103	144	
281.05121	172	
281.06870	294	1+
281.79103	104	
281.85131	178	1+
281.90663	108	
282.05508	152	
282.40396	108	
282.90355	284	1+
283.02974	298	1+
284.88016	142	
285.02093	118	
285.10421	230	1+
285.85538	192	
286.02046	326	1+
286.19038	126	
286.85417	286	1+
286.86832	116	
287.02185	264	1+
288.06229	354	1+
288.19641	214	
288.79910	186	1+
289.14329	284	1+
289.88312	120	
290.85711	318	1+
291.28036	110	
291.81309	128	
291.89778	114	
292.05169	116	
292.06576	630	1+
292.14442	174	
292.26044	118	
292.88160	108	
293.01610	108	
293.06718	446	1+
293.10849	108	
293.25905	130	
293.86563	132	
293.99858	432	1+
295.27864	186	1+
295.79521	178	1+
295.86737	200	
295.99781	128	
296.10701	112	
296.33527	118	
296.97767	130	
297.08054	142	
297.80960	158	
297.88506	322	1+
298.30380	124	
298.58195	160	
298.93219	224	1+
299.06229	172	
299.11525	116	
300.05857	156	
300.10820	120	
300.91893	236	1+
301.04823	106	
302.18792	172	1+
302.87903	144	
303.13302	106	
303.94141	228	1+
304.77260	136	
305.06262	162	
305.15745	130	
306.07535	580	1+
306.08538	390	1+
306.27639	192	
306.88540	246	1+
307.97511	228	1+
308.29492	172	
308.87589	160	
309.83362	118	
310.87789	686	1+
310.92450	150	
311.02848	128	
311.86224	142	
312.14823	324	1+
313.88324	166	
315.16051	218	
315.78697	174	1+
315.88727	152	
315.95249	152	
317.07214	188	1+
317.18779	118	
318.36652	110	
319.29781	244	1+
320.08541	112	
320.97213	148	
321.09828	198	
321.11636	122	
321.27081	270	1+
322.09899	126	
322.31451	166	
323.14681	164	1+
323.24015	176	
323.88531	178	
324.90119	148	
325.88310	364	1+
326.88487	266	1+
327.71402	204	1+
328.19973	106	
328.31564	104	
328.82556	200	1+
328.87588	232	1+
328.89280	202	
328.95847	110	
329.95685	318	1+
331.14032	138	1+
332.09140	476	1+
332.88962	124	
334.19753	266	1+
334.86487	110	
335.12871	108	
335.34163	120	
336.09328	484	1+
337.04114	180	1+
337.06481	140	
337.09486	340	1+
337.25525	318	1+
337.33676	188	1+
338.92656	112	
339.12587	218	1+
339.80731	134	
339.82926	124	
340.00387	120	
340.39154	164	
340.80691	114	
341.08717	106	
342.05948	106	
END IONS

###FS:    #m/z: 322.93082 #charge 1+
###MS: 10
###MSMS: 11
BEGIN IONS
TITLE=Cmpd 7, +MS2(322.9308), 28.0-35.0eV, 0.2min #11
RTINSECONDS=12.314
SCANS=10-11
PEPMASS=322.93082	5084720
CHARGE=1+
191.11967	124	
191.95266	324	1+
192.88946	120	
196.02943	126	
196.88289	186	
198.89245	114	
199.86535	154	
200.87548	134	
201.04483	150	
202.85442	148	
205.94541	530	1+
206.98137	238	1+
209.89081	158	
209.94219	160	
212.87676	120	
212.89200	424	1+
215.88883	810	1+
219.02932	212	
220.86359	236	1+
221.06964	104	
221.89189	184	
222.95347	764	1+
224.97515	252	1+
226.85471	170	1+
227.14949	206	1+
227.88601	106	
227.93523	118	
228.91527	142	
229.89870	144	
230.84851	238	
230.89153	592	1+
230.90972	122	
231.96407	156	
233.04454	168	
233.06535	132	
233.89840	446	1+
234.88369	108	
234.91653	152	
235.04743	234	1+
235.88196	200	
237.95692	250	1+
238.00852	148	
238.21485	136	
238.87770	370	
238.96004	150	1+
239.07930	226	
239.89538	128	
240.07686	106	
240.88618	178	
240.94348	444	
240.96274	488	
241.88553	198	
241.94417	276	
242.94323	676	
243.01428	152	
243.06051	106	
243.88410	986	1+
243.93989	342	1+
243.98932	108	
244.03725	136	
244.82791	172	
244.99184	160	
245.87607	170	
245.89499	240	1+
245.94893	326	1+
246.03638	136	
246.97700	870	1+
248.90131	132	
248.92106	180	1+
249.04328	352	1+
249.05936	100	
249.21344	124	
250.88148	106	
251.80285	104	
251.92389	114	
254.87809	190	1+
256.92326	222	
257.79601	492	1+
258.97286	234	
261.11411	216	1+
261.36709	100	
261.38863	100	
261.47567	108	
261.82830	490	1+
261.89468	146	
262.05168	108	
262.92977	120	
262.99622	108	
263.05934	440	1+
263.15378	174	1+
263.95164	312	1+
263.97876	586	1+
264.79155	148	
264.84053	166	
264.87774	164	
264.95545	274	1+
265.04114	276	1+
265.05889	164	
265.08627	102	
266.24816	282	1+
266.83743	104	
267.00038	216	
267.06340	116	
267.79615	146	
267.93623	248	
268.00253	420	1+
268.90578	210	1+
268.92518	140	
269.07976	122	
269.98048	120	
271.12897	138	
271.84570	248	
272.14814	104	
272.78720	120	
272.84988	164	
273.16721	102	
273.79277	568	1+
273.87450	102	
274.04927	390	1+
274.21539	122	
274.92128	130	
274.94444	144	
275.81170	256	1+
277.07078	266	
277.09415	410	1+
279.09279	986	1+
279.86019	298	1+
279.94779	160	1+
280.14147	526	1+
280.22885	126	
280.26616	116	
280.86431	242	1+
281.05085	134	
281.11388	106	
282.05024	102	
282.27911	224	
282.91913	138	
283.07986	156	
283.79030	390	1+
283.86441	336	1+
283.92981	246	1+
284.07356	102	
284.26564	112	
284.29485	710	1+
285.02122	122	
285.91983	164	
286.91572	248	
286.97535	194	
287.81091	146	
288.06638	188	1+
288.84994	122	
289.81690	112	
289.88354	320	
290.87133	486	1+
291.80534	562	1+
292.02519	176	1+
292.06019	166	
293.06662	374	
293.86032	120	
293.88160	484	1+
294.86023	108	
295.86518	212	1+
296.29262	104	
296.86730	186	1+
296.91352	138	
296.94432	104	
297.80872	332	1+
297.93502	108	
299.05909	128	
299.78819	398	1+
302.80284	244	1+
302.88823	132	
304.18955	130	
304.87984	134	
305.27273	306	1+
306.11538	196	1+
306.88443	220	
307.07823	154	
307.89320	278	
308.09579	126	
308.14111	160	1+
308.29182	258	
308.80878	336	1+
308.87680	146	
308.89568	166	
309.10509	122	
309.29764	198	
309.81391	232	1+
309.89252	136	
310.04380	108	
310.31049	798	
311.02705	162	
311.88473	378	1+
312.03057	230	
312.08799	174	1+
312.80938	246	
312.87379	190	
313.02942	384	
313.82139	444	1+
313.90400	318	1+
314.82312	294	1+
314.95562	108	
315.16095	134	
315.97397	112	
317.02369	120	
317.06694	234	1+
318.98897	136	
319.08373	134	
319.18122	232	1+
319.89212	164	
321.14526	292	1+
321.20839	162	1+
321.32088	126	
323.23982	1486	1+
324.20574	904	1+
324.28460	102	
324.89423	368	
324.93454	148	
325.11732	244	1+
326.17491	118	
326.89731	158	
327.21066	142	
327.88237	144	
328.16201	120	
328.18971	112	
END IONS

###FS:    #m/z: 507.84720 #charge 1+
###MS: 10
###MSMS: 12
BEGIN IONS
TITLE=Cmpd 8, +MS2(507.8472), 28.2-35.2eV, 0.2min #12
RTINSECONDS=13.086
SCANS=10,12
PEPMASS=507.84720	488140
CHARGE=1+
191.95563	672	1+
192.90120	144	1+
196.02017	208	
196.88516	510	1+
198.88692	1194	1+
199.88883	1046	1+
200.01338	218	1+
209.94552	270	
210.03225	236	
216.89920	684	1+
217.90220	584	1+
227.95645	336	1+
227.97941	170	1+
229.95433	206	
230.84730	674	1+
232.88846	346	1+
234.87810	294	1+
235.07212	276	1+
235.92691	344	1+
236.87870	396	1+
240.07834	274	
241.85622	216	
241.88388	388	1+
241.90330	204	
244.88908	312	1+
245.04809	254	1+
247.84960	446	1+
248.80619	192	1+
248.85278	382	1+
249.09018	244	
249.94634	264	1+
250.10164	262	1+
250.97162	690	1+
251.13743	298	1+
251.39458	230	1+
252.11383	210	
254.83204	338	1+
254.89663	402	1+
256.09103	224	
256.98587	220	1+
257.78870	334	1+
257.85884	500	1+
257.88525	406	1+
258.92943	168	1+
261.36995	256	1+
262.08290	246	1+
262.10116	234	
262.14013	382	1+
262.94141	498	1+
262.98864	362	1+
263.08637	210	1+
263.99211	250	1+
264.89355	358	1+
265.92679	250	1+
266.09638	278	1+
266.13087	312	1+
266.17096	312	
266.86389	676	1+
267.80736	170	1+
267.90389	390	1+
268.35587	228	1+
268.98071	266	1+
269.05714	288	1+
269.87863	246	
270.11276	278	1+
270.85941	390	
270.94926	222	
271.87341	900	
272.85346	3074	1+
273.02673	398	1+
273.93730	204	
273.95718	272	
274.92964	414	1+
275.86330	520	1+
275.95286	300	1+
276.14730	380	1+
276.79906	808	1+
277.15187	254	1+
278.39513	474	1+
279.13459	636	1+
280.85557	546	1+
280.96017	358	1+
281.11954	334	1+
281.38090	654	1+
281.88040	432	1+
282.04192	352	1+
282.12455	214	1+
282.36843	292	
282.85822	228	
283.86201	252	
284.00148	184	1+
284.87648	898	1+
284.97149	240	
285.38444	362	1+
285.86113	650	1+
285.94200	1888	1+
286.00764	398	1+
286.09948	294	1+
286.79154	778	1+
286.91126	228	
287.09887	190	1+
287.84040	632	1+
287.89302	270	
287.96756	476	1+
288.05097	306	1+
288.86920	1024	
289.13029	338	1+
289.38886	386	1+
289.88235	3554	
290.09070	234	1+
290.55212	198	1+
290.86400	6316	1+
290.91776	276	1+
290.95519	146	1+
291.29287	118	1+
291.30588	104	1+
292.05169	218	
292.14878	178	1+
292.38915	220	1+
292.41198	216	1+
292.81041	758	1+
293.87418	13506	1+
294.08643	512	1+
294.12875	544	1+
294.36274	212	1+
295.08941	386	1+
295.10064	266	1+
295.81830	246	
295.96094	348	1+
296.13908	288	
296.64005	120	1+
296.81862	228	
296.86025	768	1+
296.88312	1958	1+
296.92475	222	1+
297.44405	210	1+
298.12812	204	1+
298.85480	1304	
298.87694	2576	1+
299.10700	206	
299.16837	266	1+
299.79241	518	1+
299.81432	742	1+
299.91217	276	
299.96870	402	1+
300.79786	322	1+
300.85940	1144	
300.97211	256	1+
301.54522	298	1+
301.84367	236	
301.85893	1642	1+
302.00693	318	1+
302.38745	262	1+
302.55112	242	1+
302.80156	276	1+
302.94704	448	1+
302.95700	602	1+
302.99222	236	1+
303.87595	760	1+
304.14672	330	1+
304.31842	92	1+
304.87892	492	1+
305.05730	224	1+
305.15949	258	1+
305.82935	606	1+
305.85661	218	
306.00714	200	1+
306.13197	342	1+
306.27983	184	1+
306.88117	246	
307.66637	146	1+
307.89225	3844	
308.05453	352	1+
308.14167	1520	1+
308.28968	344	1+
308.78408	310	1+
308.80680	388	1+
308.88220	5922	1+
309.07376	314	1+
309.41341	306	1+
309.88865	3556	1+
309.96094	536	1+
310.11978	446	1+
310.15793	1116	1+
310.35007	406	1+
310.83073	940	1+
310.86988	572	
311.04881	320	1+
311.52506	134	1+
311.88387	30614	1+
311.93565	586	1+
312.02976	360	1+
312.09852	260	1+
312.30345	140	1+
312.41225	258	1+
313.01132	194	1+
313.47332	200	1+
314.81457	204	
314.86726	2168	1+
314.89328	2874	1+
314.94746	236	
315.11258	344	1+
315.20820	178	1+
315.54495	148	1+
315.81028	314	
315.83100	204	
316.76594	160	1+
316.80993	260	
316.86424	1922	1+
316.88966	2868	1+
317.06193	432	1+
317.82318	922	1+
317.93175	466	1+
318.86267	1782	1+
318.88474	328	
318.93514	342	1+
319.80810	256	1+
319.89383	604	1+
319.95997	298	
320.89933	416	1+
320.98374	378	1+
321.12537	366	1+
321.58057	100	1+
321.85365	654	1+
322.88659	342	1+
322.91111	254	1+
323.82384	406	1+
324.03667	472	1+
324.13399	516	1+
324.35512	316	1+
324.79650	206	1+
324.86308	322	
324.90088	270	
325.31018	326	1+
325.90059	1852	1+
325.99680	484	1+
326.05923	444	1+
326.15554	218	
326.26709	160	1+
326.38639	632	1+
326.81774	242	
326.88406	494	
326.99410	254	1+
327.38833	410	1+
327.41407	194	1+
327.87886	1688	1+
327.89973	1392	
328.11113	418	1+
328.37065	224	
328.80760	658	1+
328.95682	520	1+
329.11477	322	1+
329.89627	2792	1+
330.04374	278	1+
330.87924	1032	
331.09283	342	1+
331.89587	4406	1+
332.39921	200	1+
332.84302	286	
332.87582	2218	1+
332.90232	2450	1+
332.95380	422	1+
333.82264	244	
333.97176	328	1+
334.15963	344	1+
334.83107	584	1+
334.89818	2440	1+
335.79574	218	1+
336.07212	482	1+
336.14526	516	1+
336.87679	1274	1+
336.94610	456	1+
337.02168	408	1+
337.43109	176	1+
337.84224	586	1+
337.88308	862	1+
338.05331	178	1+
338.11295	324	1+
338.29192	192	1+
339.12340	262	1+
339.82701	542	1+
339.88238	952	1+
339.90843	320	1+
339.99379	236	
341.00898	206	
341.04838	204	
341.71250	308	1+
341.88094	364	
342.67813	174	1+
342.87969	250	
342.91047	202	1+
343.87552	366	
344.10509	300	1+
344.88120	226	
345.01901	368	1+
345.41345	248	1+
345.86605	218	
345.89211	332	
345.99043	172	1+
346.41690	176	1+
346.88038	764	1+
347.06530	274	1+
347.36390	390	1+
347.82502	488	1+
347.90321	294	
348.18634	300	1+
348.91874	300	
348.98146	410	1+
349.80192	228	1+
349.88718	254	
349.91423	254	
350.11917	164	1+
350.14340	232	
350.88548	984	1+
350.91294	900	1+
350.96296	904	1+
351.06943	288	
351.16344	538	1+
351.38469	340	1+
351.83870	274	
352.06984	460	1+
352.77477	882	1+
352.84381	652	1+
352.90939	1690	1+
353.85265	376	1+
353.87925	238	
354.89661	210	
354.91263	692	1+
355.00109	390	1+
355.06460	374	1+
355.26753	96	1+
355.85145	350	1+
355.89184	628	1+
356.16726	420	1+
356.72453	404	1+
356.83749	660	1+
356.94118	316	1+
357.07808	250	1+
357.42215	266	1+
357.72435	314	1+
357.89612	484	1+
358.19890	308	1+
358.38498	288	1+
358.77091	392	1+
359.17942	166	1+
359.38814	190	1+
359.89330	470	1+
360.95612	534	1+
361.72323	486	1+
361.98712	336	1+
362.72592	358	1+
362.76724	208	1+
362.86425	800	1+
362.91364	490	1+
363.04160	320	1+
363.07304	420	1+
363.83762	490	1+
363.86584	542	1+
363.90337	228	
364.71941	230	1+
364.84210	410	1+
364.99181	402	1+
365.18136	556	1+
365.53680	172	1+
366.21680	220	1+
366.79111	270	
366.84055	5362	1+
366.91650	412	1+
367.01987	332	1+
367.34541	362	1+
367.70832	878	1+
367.78917	208	
367.87696	226	
368.34740	468	1+
368.89796	442	
369.12338	478	1+
369.84119	376	
369.88946	250	
370.16120	416	1+
370.78587	410	
370.83610	224	
370.96024	228	1+
371.38480	456	1+
371.47539	146	1+
371.71732	576	1+
371.79162	750	1+
371.90639	248	
372.05388	350	1+
372.79699	530	1+
372.85043	386	
372.92832	384	1+
373.83181	796	1+
373.89677	688	1+
374.73496	478	1+
374.81580	212	
375.05681	216	
375.73953	298	1+
375.88068	434	1+
376.06766	234	1+
376.16005	420	1+
376.86324	234	
376.88518	302	1+
377.13060	366	1+
377.40188	294	1+
377.81238	286	
378.74226	208	
378.96505	306	1+
379.00118	392	1+
379.38523	204	1+
379.73427	672	1+
379.89498	402	1+
380.08035	206	
380.82010	332	1+
380.85732	674	
381.10509	464	1+
381.80148	212	
381.82437	238	1+
381.85958	316	
382.00696	276	1+
382.80071	356	1+
382.85848	1246	1+
383.11805	250	1+
383.38110	406	1+
383.71861	358	1+
384.85126	10470	1+
385.02739	328	1+
385.10918	258	1+
385.13472	164	1+
385.90362	352	1+
386.03024	254	1+
386.71088	336	1+
386.79883	412	1+
386.90550	268	1+
387.66813	186	1+
387.71898	238	1+
387.86085	558	
388.16836	248	
388.39309	228	
388.79494	604	
388.86545	268	
389.13592	178	1+
389.19898	540	1+
389.71997	438	1+
389.80659	354	
389.86450	386	
390.10222	216	1+
390.20388	370	1+
390.81818	240	
390.84393	838	
390.86000	648	
390.94559	184	1+
391.39474	292	1+
391.80780	460	
391.84961	428	
392.07863	466	1+
392.74807	360	1+
392.78313	278	
392.80575	238	
392.82805	416	
392.86559	3056	1+
393.01108	220	1+
393.19604	440	1+
393.80100	2164	1+
393.90024	354	
394.08492	358	1+
394.11452	398	1+
394.39896	338	1+
394.63116	130	1+
394.83656	1244	1+
394.86461	972	1+
395.12082	246	1+
395.78601	324	
396.73337	210	
396.80674	214	
396.86324	270	
397.01397	358	1+
397.19051	554	1+
397.86205	1022	1+
398.07344	310	1+
398.19561	494	1+
398.40399	292	
398.73059	390	1+
398.80568	766	1+
398.86374	756	1+
399.05288	340	1+
399.07651	192	1+
399.13175	254	
399.36866	210	1+
399.81108	544	1+
399.91939	422	1+
400.85008	486	1+
401.02906	222	1+
401.13200	360	
401.34946	176	1+
401.38047	224	1+
401.75296	204	
401.88373	282	
401.97823	238	1+
402.72356	208	1+
402.86641	5354	1+
403.05914	294	1+
403.13363	454	1+
403.20815	208	
403.22966	680	1+
403.87188	3570	1+
404.13908	346	1+
404.97993	310	1+
405.19789	216	1+
405.87179	1918	1+
406.25504	246	1+
406.37312	282	1+
406.52111	162	1+
407.07591	518	1+
407.25802	176	1+
407.34547	264	1+
407.81138	206	
407.86715	20158	1+
408.01474	244	1+
408.07720	350	1+
408.92017	452	1+
409.73021	940	1+
409.81391	754	1+
410.08336	284	1+
410.58289	144	1+
410.73647	642	1+
410.87607	3390	1+
411.00508	244	1+
411.06671	180	1+
411.81159	2528	1+
411.84233	226	
412.04678	438	1+
412.17432	412	1+
412.72938	546	1+
412.77824	228	
412.85107	3214	1+
412.87310	2116	1+
412.92437	214	
412.96258	254	1+
413.05200	324	1+
413.08064	810	1+
413.13768	270	1+
413.24224	256	1+
413.41940	290	1+
413.50761	190	1+
413.87749	1400	1+
414.38794	176	1+
414.74618	224	
415.19606	522	1+
415.74439	462	1+
415.75844	330	1+
416.06912	182	1+
416.81214	426	1+
416.87712	1552	1+
417.31211	216	1+
417.81700	358	1+
417.84229	390	1+
418.84640	286	1+
419.14125	396	1+
419.21579	164	1+
419.64140	218	1+
420.24448	230	1+
421.13959	234	1+
421.88116	3092	1+
422.50340	118	1+
422.65106	198	1+
422.85893	240	
422.94896	214	1+
423.30984	228	1+
423.79515	418	1+
424.09902	214	1+
424.14602	826	1+
424.87358	222	
425.03247	298	1+
425.65167	182	1+
425.82753	258	
425.88163	2200	
426.13750	282	1+
426.20069	234	1+
426.77906	210	1+
426.83040	238	
426.86433	3636	1+
426.93763	768	1+
427.15792	234	1+
427.73799	1338	1+
427.94055	562	1+
428.11155	286	1+
428.74357	902	1+
428.81835	228	
428.88516	7138	1+
429.11934	166	1+
429.22013	344	1+
429.83631	364	
429.99359	300	1+
430.07275	392	1+
430.74236	920	1+
430.82293	216	
430.86510	2082	1+
431.12886	174	1+
431.15926	224	
431.62332	240	1+
431.87252	1356	1+
432.24744	238	1+
433.20236	212	1+
433.89062	274	
434.14683	226	
434.79599	188	1+
434.89287	738	1+
435.82931	214	1+
435.86519	596	1+
436.13602	522	1+
436.14877	672	1+
436.70899	182	1+
437.07903	358	1+
439.00909	182	1+
439.14609	252	1+
439.22996	344	1+
439.69459	318	1+
439.89408	1538	1+
440.57092	80	1+
440.69916	248	1+
441.11131	132	1+
441.82862	226	
441.88313	800	1+
442.15621	310	
443.14737	634	1+
443.24420	242	
443.70449	294	1+
444.15194	412	1+
444.23995	346	1+
444.87448	2164	1+
444.94861	232	
445.02937	196	1+
445.20704	224	1+
445.28250	256	1+
445.73494	656	1+
445.94283	300	1+
446.78161	370	1+
446.89311	946	1+
447.12464	128	1+
447.34971	326	1+
448.88672	2136	1+
449.10003	208	
449.21081	220	1+
449.88835	1742	1+
450.00720	154	1+
450.08297	224	1+
450.12670	338	1+
450.15718	378	1+
450.69816	204	1+
450.77223	432	1+
450.82622	408	1+
451.16049	276	1+
451.70016	138	1+
452.88447	512	1+
453.02814	188	1+
453.12511	270	1+
453.88760	374	1+
454.33161	194	1+
454.95374	252	1+
455.03768	202	1+
455.23127	278	1+
457.09973	188	1+
457.90525	2338	1+
458.26604	244	1+
460.16278	344	
461.71713	240	1+
462.88545	1094	1+
464.69978	188	1+
464.78858	230	1+
465.17823	244	
466.03020	120	1+
467.39981	216	1+
467.88967	1514	1+
467.97026	226	1+
468.77891	522	1+
469.18360	238	1+
469.30009	198	1+
469.70044	212	1+
469.89084	384	
469.91818	270	
470.91087	390	1+
471.16132	228	1+
471.20988	220	1+
471.37712	152	1+
471.72359	214	1+
471.77705	472	1+
473.09847	166	1+
473.86664	242	1+
474.09895	138	1+
474.72539	228	
475.09110	200	1+
475.20283	192	1+
475.31479	218	1+
475.39713	218	1+
475.84058	194	1+
475.96064	212	1+
476.72554	510	1+
477.72607	346	1+
479.05939	120	1+
479.64876	202	1+
480.73341	304	1+
480.92334	298	1+
481.72732	318	1+
483.90386	232	
485.90043	734	1+
486.76704	364	1+
486.85401	458	1+
487.02486	192	1+
487.05828	254	1+
487.27222	240	1+
487.47493	358	1+
487.65727	194	1+
487.81316	172	1+
487.90367	288	
488.21053	198	1+
488.44629	578	1+
488.72479	152	1+
489.29726	266	1+
489.40544	224	1+
490.02596	160	1+
490.85321	238	1+
491.79349	212	
492.47257	262	1+
492.80734	234	1+
493.31496	106	1+
495.95144	138	1+
497.28743	232	1+
498.10595	238	1+
499.21714	180	1+
499.73816	644	1+
499.90691	262	1+
500.21942	142	1+
500.79779	250	1+
502.14138	336	1+
502.26228	126	1+
503.11574	194	1+
503.22604	242	1+
503.35490	4878	1+
503.74139	222	1+
504.11899	150	1+
504.18673	134	1+
504.22664	174	1+
504.27532	452	1+
504.35743	3004	1+
504.39836	496	1+
504.46870	460	1+
504.80494	490	1+
504.85858	360	1+
505.29103	458	1+
505.33509	630	1+
505.43210	456	1+
505.47301	322	1+
505.75253	190	1+
505.80745	330	1+
506.08914	128	1+
506.19114	146	1+
507.13439	206	1+
507.48471	248	1+
507.76132	264	1+
508.35141	136	1+
508.67476	258	1+
508.71226	298	1+
508.76120	190	1+
509.23037	212	1+
509.49792	372	1+
509.71920	168	1+
509.81797	566	1+
509.86002	936	1+
510.31002	914	1+
510.41532	272	1+
510.46497	180	1+
510.50088	322	1+
510.78900	208	
510.82442	408	1+
511.41624	202	1+
511.83891	180	1+
512.10670	196	1+
512.18979	238	1+
512.73529	170	1+
512.80069	190	1+
512.94157	164	1+
513.15768	206	1+
END IONS

###FS:    #m/z: 336.94695 #charge 1+
###MS: 10
###MSMS: 13
BEGIN IONS
TITLE=Cmpd 9, +MS2(336.9470), 28.0-35.0eV, 0.3min #13
RTINSECONDS=13.8585
SCANS=10,13
PEPMASS=336.94695	440876
CHARGE=1+
189.86393	400	
190.04111	114	
204.00713	120	
205.94847	162	
205.97289	194	1+
207.93855	196	1+
210.88588	160	
211.88624	218	
211.94506	18506	
212.01890	166	1+
212.05411	94	
212.09617	128	
212.87930	2166	1+
212.94776	816	
212.96999	198	1+
213.94060	7326	1+
214.49281	100	
215.88796	1358	1+
215.93829	892	1+
217.88337	1008	
217.94103	406	1+
219.99288	106	
220.38492	102	
222.94966	150	
223.97468	96	
224.97033	264	1+
226.89525	154	
227.09040	96	
227.15861	120	1+
227.78919	100	
227.91333	190	1+
227.95618	136	
228.01664	100	
228.89413	426	1+
229.52887	82	1+
229.84349	122	
229.95561	14926	1+
230.02855	98	
230.88943	2844	1+
231.11194	136	1+
231.51285	118	1+
231.94965	8254	1+
233.04456	104	
233.89847	672	1+
234.07880	196	1+
234.88550	94	
235.12458	94	
235.89388	284	
235.94656	186	
237.06141	122	
237.55577	114	
238.92506	200	1+
239.07209	116	
239.89986	278	1+
240.96450	230	
241.04720	200	
242.78931	138	
242.91615	120	
243.91124	98	
244.03776	96	
244.78850	138	
244.87735	182	1+
246.97644	208	
247.13615	108	
247.96603	3788	1+
248.03552	612	1+
248.90079	1534	1+
249.06027	98	
249.53507	100	
249.83125	102	
249.96146	1850	1+
250.83252	352	1+
250.89984	162	1+
251.10979	146	
251.78830	266	1+
251.96137	218	
252.06336	222	1+
252.92671	96	
252.97212	9794	1+
253.08873	344	1+
253.90486	470	1+
254.37498	94	
254.83918	158	1+
254.93928	94	
254.96718	3704	1+
255.07273	226	
256.07836	216	1+
256.40301	100	
256.91308	170	
256.96501	502	
257.98621	130	
258.80061	98	
258.96446	312	1+
260.99106	150	
262.91014	286	1+
263.02119	114	
263.05386	528	1+
263.83377	230	
263.97425	206	
263.99206	118	
265.01935	450	1+
266.94588	226	1+
267.00155	216	1+
267.08475	268	1+
267.83963	100	
268.08978	196	1+
268.84833	362	1+
270.01619	100	
270.98175	518	1+
271.91821	322	1+
272.03635	96	
272.85250	140	
272.95363	182	
272.97637	602	1+
273.79300	316	1+
273.90174	244	1+
274.06163	96	
274.84675	452	1+
274.97210	372	1+
275.14134	168	1+
276.80838	214	1+
276.87875	232	1+
277.06828	140	
278.83665	480	1+
278.96939	128	
279.06520	250	
279.81044	260	1+
280.00192	106	
280.78998	220	1+
280.85733	368	1+
280.90083	132	
280.94066	178	
281.05229	266	1+
282.97623	108	
283.03116	184	
283.97202	184	1+
284.03993	110	
284.80993	124	
285.79260	176	1+
285.85352	136	
286.08465	104	
286.85015	574	1+
286.98536	198	1+
287.11151	94	
288.06227	140	
288.80580	114	
289.00412	198	1+
289.14390	214	
289.88419	152	
290.14486	128	
291.49334	106	
291.80117	424	1+
292.05674	100	
292.43902	180	
292.54247	124	
293.06784	102	
293.84828	302	1+
293.86943	110	
293.97154	100	
293.99600	228	
294.01716	158	
294.10243	124	
294.86855	112	
294.91271	162	1+
295.13530	134	
295.81247	286	1+
295.97362	140	
297.80100	122	
297.91786	164	
297.97777	170	
298.01657	202	1+
298.08282	152	
298.80410	130	
299.06066	132	
300.06238	158	
300.09683	104	
300.19554	102	
301.92567	146	
302.01833	100	
304.84170	100	
304.86864	134	
304.93924	104	
305.77709	98	
305.83495	224	1+
306.87745	184	
306.95536	142	1+
307.31095	254	
307.80037	266	
307.86396	360	1+
307.88742	130	
308.01082	356	1+
308.29507	184	
309.01214	296	1+
309.87400	604	1+
312.90403	282	1+
313.03355	186	
313.85369	106	
314.82053	268	
314.97215	148	
315.15800	278	1+
315.88847	212	1+
318.82951	154	
319.07855	464	1+
319.09989	152	
319.89049	224	1+
320.22269	98	
321.12207	136	
321.21946	144	
321.30234	94	
323.23916	136	
323.72585	96	
324.29111	354	1+
324.89381	578	1+
325.00213	104	
326.09069	112	
328.53904	166	
328.80713	236	1+
328.89022	230	
329.15379	160	
329.87313	120	
330.81256	200	1+
330.87953	138	
332.00603	94	
332.09053	242	1+
332.90497	118	
333.00592	150	1+
334.27435	288	1+
334.30386	156	1+
334.88067	102	
335.19984	130	
336.57243	110	
337.09173	128	
337.36000	110	
337.96124	94	
338.29093	108	
339.38991	110	
340.13971	142	
341.08632	98	
341.16358	110	
341.30282	114	
342.03037	198	1+
342.06629	148	
END IONS

###FS:    #m/z: 340.94148 #charge 1+
###MS: 14
###MSMS: 15
BEGIN IONS
TITLE=Cmpd 10, +MS2(340.9415), 28.0-35.0eV, 0.3min #15
RTINSECONDS=17.536
SCANS=14-15
PEPMASS=340.94148	2895168
CHARGE=1+
81.91763	238	
180.86829	102	
189.86314	200	
191.79223	118	
192.92900	124	
196.88736	344	1+
199.89254	118	
205.95279	202	
208.88561	228	
209.93974	428	1+
210.88655	106	
210.93897	250	1+
212.87812	754	1+
212.94390	106	
213.08993	168	
213.94050	4240	1+
215.88709	1238	1+
215.93752	782	1+
217.88358	376	
217.93711	338	
219.88472	154	
222.89470	166	
222.95248	108	
223.96125	458	1+
226.87326	110	
226.94854	226	
227.79131	114	
227.89257	432	1+
227.95245	186	
228.90799	164	1+
228.95469	262	
230.79234	134	
230.85035	146	
230.89489	210	
231.03012	106	
231.41483	102	
231.83364	256	1+
231.89215	216	
231.95135	4108	1+
232.89404	128	
233.89903	804	1+
233.94806	932	1+
235.86790	126	
235.89267	596	1+
235.91983	134	
235.94869	250	1+
236.20792	108	
236.86862	174	
237.89472	298	1+
238.21125	130	
238.87475	114	
238.89919	266	1+
239.78988	322	1+
240.23155	124	
244.04110	254	
245.82848	144	
246.07550	108	
246.79053	212	1+
246.97408	498	1+
247.16297	112	
248.16337	122	
248.90271	208	
249.04688	152	
249.90350	220	
249.96024	1018	1+
250.14392	150	
251.03522	104	
254.87417	134	
254.96691	2196	1+
255.07581	270	1+
255.13275	126	
255.91298	280	1+
256.03657	146	
256.82521	286	1+
256.91675	232	1+
256.96437	564	
257.98184	206	1+
258.96182	338	1+
262.92274	130	
263.05120	128	
264.06104	226	1+
264.08001	124	
264.44905	102	
264.90735	216	1+
265.39854	126	
266.86325	116	
266.90574	288	1+
267.00162	234	
267.02646	130	
267.84951	138	
267.99983	354	1+
268.84199	120	
269.11209	154	
269.79933	492	1+
271.05902	144	
271.86386	142	
271.92058	116	
272.87985	124	
272.91636	116	
272.93402	234	
272.98269	180	
273.79727	132	
273.81987	186	1+
273.85281	366	1+
273.92079	192	1+
273.93472	146	
275.81130	200	1+
276.01264	144	
276.85664	140	
277.87614	108	
277.92769	230	1+
278.84430	164	
279.85253	112	
279.89172	172	1+
279.96326	104	
280.36330	102	
280.87150	184	
280.94905	258	1+
280.97342	186	
281.04809	158	
281.09069	162	
282.04817	134	
282.85834	174	
283.03107	198	
283.05054	116	
283.79032	210	1+
283.86261	130	
284.11526	178	1+
284.13766	184	
285.05158	152	
285.87393	140	
285.94336	164	
286.15582	122	
287.85567	208	1+
289.79144	194	
290.14533	278	1+
290.86346	114	
291.80269	318	1+
292.06007	102	
292.43926	210	
293.06272	134	
293.81481	288	1+
293.85422	402	1+
293.87571	176	
293.93869	116	
293.96257	122	
295.87523	160	
295.97255	110	
296.81243	266	1+
296.86504	112	
296.97220	360	1+
297.10795	104	
297.91629	114	
298.80151	120	
299.06027	196	
299.08928	124	
300.05467	186	
300.84715	154	
301.20260	114	
302.00994	152	1+
302.58422	106	
302.82657	144	
302.97728	112	
303.98715	118	
304.92052	154	
305.09292	144	
306.03242	210	1+
306.78358	170	
306.89229	282	1+
308.18847	134	
308.83784	104	
309.30540	350	1+
309.81553	120	
310.82616	282	1+
310.87824	1210	1+
311.02628	186	
312.03246	116	
313.03127	374	1+
314.82129	194	
317.92187	106	
319.21581	130	
321.03960	132	
322.31146	154	
323.02479	284	1+
323.23790	212	
324.24108	190	1+
324.27509	130	
324.33687	114	
324.89714	118	
326.17313	188	
326.18867	114	
326.29151	108	
326.90204	140	
327.80128	152	
328.82332	110	
328.84604	152	1+
328.88580	250	
329.88595	218	
331.88487	124	
331.89827	146	
332.88061	326	1+
335.33293	144	
337.08464	130	
337.32154	134	
337.78929	116	
337.95979	188	1+
338.31249	140	
338.86967	194	
341.25596	116	
341.32313	118	
341.72902	110	
342.90794	156	
343.24609	152	1+
345.31461	262	1+
END IONS

###FS:    #m/z: 363.95763 #charge 1+
###MS: 14
###MSMS: 16
BEGIN IONS
TITLE=Cmpd 11, +MS2(363.9576), 28.0-35.0eV, 0.3min #16
RTINSECONDS=18.308
SCANS=14,16
PEPMASS=363.95763	1816156
CHARGE=1+
189.86347	1402	1+
191.85953	908	1+
192.88946	128	
196.88333	476	1+
199.88772	198	1+
204.90573	106	
205.88542	120	
207.87395	956	1+
207.94630	248	
208.94378	132	
208.95455	172	
209.86744	298	
209.94391	2914	1+
210.88645	646	1+
211.86471	176	
212.87892	5886	1+
212.92543	170	
214.89462	604	1+
218.91694	150	
222.95297	2258	1+
224.95005	2500	1+
225.88745	570	1+
226.06598	192	1+
226.89360	314	1+
226.94799	13386	1+
226.97654	222	
227.87088	116	
228.39275	112	1+
228.89538	1610	1+
228.94304	14010	1+
229.02377	154	
229.79623	140	
229.98298	110	
230.02556	122	
230.31544	138	1+
230.67672	130	1+
230.89014	9802	1+
230.97507	258	1+
231.12921	128	
232.88412	676	1+
232.95110	118	
234.88017	584	
235.15351	152	1+
235.84801	110	
237.13290	144	
238.06236	128	
238.88293	124	
239.07302	116	
239.56132	212	1+
240.82552	246	1+
240.86513	146	
240.96258	1522	1+
241.09081	122	
241.89451	182	
241.94435	942	1+
242.82827	306	1+
242.95913	1644	1+
243.03413	316	1+
243.81986	142	
244.95800	7976	1+
245.83068	106	
246.79264	218	1+
246.90844	730	1+
246.95373	7510	1+
246.99188	122	
247.85621	188	
248.85700	122	
248.90050	2590	1+
249.04184	322	1+
249.06424	114	
250.81096	106	
250.89653	436	1+
250.94235	108	
250.97193	404	1+
252.23424	118	
252.79185	116	
252.90266	504	1+
253.01107	116	
257.79756	142	
258.83124	138	
258.84748	282	1+
258.97249	596	1+
260.83443	196	
260.96898	954	1+
261.13082	266	1+
261.83449	522	1+
262.95864	126	
263.81666	210	1+
263.88252	180	
263.97913	156	
264.04735	284	1+
264.08087	110	
264.96161	114	
264.97722	156	
264.99873	156	
265.96246	204	
266.25717	118	
266.86763	348	1+
266.91315	260	1+
266.96492	154	
266.98649	152	
266.99460	110	
267.13567	124	
267.97420	1386	1+
268.81118	120	
269.79235	452	1+
269.81392	258	1+
269.84083	146	
269.91839	148	
269.96930	1590	1+
270.81212	154	1+
270.92000	844	1+
271.14955	244	
271.84684	108	
271.87071	122	
274.02465	126	1+
274.81114	128	
275.86061	360	1+
276.81728	124	
277.03543	112	
277.09019	182	1+
277.84346	322	1+
278.79914	190	
278.84684	248	1+
278.86512	144	
279.04502	248	1+
279.27723	130	
279.82436	120	
279.91521	112	
280.79541	578	1+
281.85443	254	1+
281.98704	126	
283.78879	280	
283.85209	380	1+
283.95763	118	
284.01759	202	1+
284.38977	140	
284.79525	186	
284.82530	214	
285.79108	134	
285.84610	1474	1+
285.94087	124	
287.94670	256	1+
288.06124	370	1+
288.79767	186	
288.86662	124	
289.41565	210	1+
289.80983	156	
289.88135	132	
289.91048	238	1+
290.06203	178	1+
290.78677	238	
290.86490	188	
290.91534	144	1+
291.80022	106	
292.85898	146	
292.87282	130	
292.94044	146	
294.86947	234	1+
295.88908	134	
295.92861	180	1+
296.81298	124	
298.80387	1158	1+
299.01532	126	
299.86532	226	1+
301.02611	228	1+
301.78539	132	
301.80348	470	1+
301.86238	804	1+
301.92265	136	
302.15465	138	
302.22193	138	
302.90821	130	
302.95912	136	
303.81107	688	1+
303.85735	1948	1+
303.94746	164	1+
305.04269	128	
305.07536	212	1+
305.80113	242	1+
305.87478	120	
306.87770	120	
307.15213	110	
307.80856	186	1+
307.89052	282	
308.29513	120	
308.87138	546	1+
310.08633	220	1+
310.31080	186	
311.02407	164	
311.86043	306	1+
311.88878	288	1+
312.03223	108	
312.06945	110	
313.03321	144	
313.81068	278	1+
313.94606	144	
314.02690	134	
315.85482	130	
315.88196	116	
317.87920	110	
318.81938	400	1+
318.93966	378	
319.30664	276	1+
319.82425	336	1+
319.86618	348	1+
319.96897	144	
320.79443	202	
320.91624	146	
321.81729	1208	1+
321.86688	722	1+
321.94011	146	
322.13456	210	1+
322.92818	566	1+
323.02554	126	
324.00433	126	
324.02202	114	
324.88728	330	1+
325.16852	254	1+
325.33023	120	
325.90210	330	1+
326.87284	858	1+
327.78557	198	1+
327.82466	170	1+
328.88771	128	
329.87954	238	1+
332.09341	274	1+
332.84994	110	
333.30696	274	1+
333.88925	198	
336.79692	198	
336.94583	482	1+
337.09334	138	
337.81336	202	
337.83822	282	1+
338.89055	248	1+
338.94981	130	
339.82938	742	1+
340.75342	160	1+
340.93830	204	
340.96328	134	
342.89910	132	
344.83848	108	
345.51347	136	
346.88549	132	
347.21347	108	1+
347.30617	118	
347.71373	170	1+
348.25606	168	1+
348.75649	112	
349.31867	180	
350.73798	152	
350.77551	128	
351.88174	108	1+
353.76490	236	1+
355.84215	142	
356.05512	244	1+
358.70606	156	
359.70965	330	1+
361.12940	196	1+
362.90467	120	
363.10809	144	
363.72279	238	1+
363.89240	122	
365.31255	144	
365.71971	110	
366.06462	130	
367.13543	142	
368.42709	324	
368.83844	240	1+
369.23096	130	
369.34230	120	
END IONS

###FS:    #m/z: 507.84746 #charge 1+
###MS: 14
###MSMS: 17
BEGIN IONS
TITLE=Cmpd 12, +MS2(507.8475), 28.2-35.2eV, 0.4min #17
RTINSECONDS=19.0805
SCANS=14,17
PEPMASS=507.84746	504106
CHARGE=1+
191.10662	176	
196.01736	408	1+
197.88985	188	
199.88687	634	1+
209.94586	192	
215.88414	228	
219.88282	218	1+
222.97665	186	
224.97652	424	
227.89434	216	1+
229.88640	248	1+
229.95673	238	
230.85109	328	1+
233.91116	174	
234.88444	420	1+
235.90895	258	
236.88834	142	1+
238.06320	438	1+
238.10262	364	1+
239.10758	266	1+
240.07935	206	
241.84895	196	1+
241.88220	344	1+
242.09060	286	1+
245.05879	196	1+
245.30899	142	1+
246.97358	190	
247.04375	176	1+
248.85682	558	1+
249.97337	166	1+
250.90820	232	1+
251.83975	342	1+
251.91272	156	1+
251.97030	238	1+
252.08064	514	1+
252.38264	268	1+
252.97259	170	1+
254.09196	368	1+
254.96352	192	1+
256.00317	266	1+
258.85640	620	1+
259.11007	238	1+
262.84898	190	1+
264.94424	370	1+
266.09576	182	
266.16322	220	
266.39527	198	
266.86576	534	1+
268.11101	242	
268.13216	288	1+
268.86110	362	1+
268.98055	418	1+
269.03123	268	1+
269.09250	200	1+
270.03406	212	1+
270.85804	448	
270.91951	200	1+
270.95032	220	1+
271.00648	206	1+
271.42698	202	1+
271.87681	1116	1+
272.85291	2366	1+
273.88142	194	
274.79784	184	1+
274.88638	314	1+
275.91898	220	1+
276.79938	210	
276.85952	200	
277.85888	180	
278.03943	240	1+
278.55996	198	1+
278.83281	246	
278.88162	274	1+
278.94130	210	
278.97431	194	1+
278.99987	310	1+
279.91106	260	1+
280.85367	498	1+
281.38006	450	1+
281.85367	290	1+
282.13245	150	1+
282.79627	414	1+
284.87159	596	1+
284.89553	194	
285.00134	348	1+
285.84349	210	
285.94489	204	
285.95654	208	
286.79320	328	1+
287.10704	280	1+
287.84315	486	
287.97197	586	1+
288.86811	892	
288.89084	226	
289.06299	216	1+
289.09087	250	1+
289.88206	2036	
290.78899	250	
290.86752	4252	1+
291.99494	224	
292.09429	248	1+
293.79814	336	1+
293.87448	9964	1+
294.01532	168	1+
294.81964	226	1+
295.13568	474	1+
295.95607	184	1+
296.11024	278	1+
296.85291	336	1+
296.88252	1932	1+
296.92942	380	1+
297.18891	104	1+
298.14041	474	1+
298.41350	230	1+
298.87926	1470	1+
299.81181	710	1+
299.85209	178	
299.91473	164	1+
300.34043	214	
300.35908	186	1+
300.39818	298	1+
300.85586	714	1+
300.94672	226	1+
300.99422	188	
301.41644	192	
301.88767	886	1+
301.95183	158	1+
302.02175	142	1+
302.14563	248	1+
302.85211	604	1+
302.88898	658	1+
303.11244	524	1+
303.80578	772	1+
303.85215	374	1+
303.95061	354	1+
304.11597	384	1+
304.88675	384	1+
304.98417	282	1+
305.27205	438	1+
305.85622	312	
306.87383	272	
306.89230	180	
307.00257	276	1+
307.89103	1784	
308.14138	976	1+
308.79568	336	1+
308.88158	3558	1+
309.05108	236	1+
309.38065	242	1+
309.87102	1924	1+
309.96462	118	1+
310.15792	650	1+
310.31782	332	1+
310.84442	248	
310.94654	286	1+
311.36826	246	1+
311.85102	240	
311.88415	19962	1+
312.07025	190	1+
312.15158	244	1+
312.78261	236	1+
312.83317	182	
313.01084	224	
313.13002	334	1+
313.93461	454	1+
313.96343	318	1+
314.05172	234	1+
314.77074	176	
314.83844	254	
314.86939	1164	1+
314.89418	2118	1+
315.82796	596	
315.85939	1222	1+
316.11133	166	1+
316.78438	112	1+
316.81609	572	1+
316.88625	1802	1+
317.82095	414	1+
318.16962	190	1+
318.38720	238	1+
318.86591	1006	1+
318.88308	420	
318.93478	294	1+
319.82122	210	
320.89597	274	
320.99171	356	1+
321.06134	330	1+
321.89199	256	
322.82732	318	1+
323.37556	214	1+
323.39212	254	1+
323.82677	224	1+
324.14037	244	1+
325.11105	178	1+
325.30104	288	1+
325.90024	1756	1+
326.03634	250	1+
326.99648	390	1+
327.06195	262	
327.14178	312	1+
327.16801	244	1+
327.18831	216	1+
327.80909	372	1+
327.88372	2188	1+
328.19156	182	1+
328.37183	180	
328.44360	222	
328.87063	940	
328.96904	368	1+
329.38995	218	
329.89153	2036	1+
330.05911	316	1+
330.16839	212	
330.82203	476	1+
331.02586	228	
331.89560	2958	1+
331.94705	490	1+
332.87690	1222	1+
332.90275	1714	1+
332.94822	380	1+
333.04746	246	1+
333.17764	420	1+
333.82177	278	
333.86525	278	
333.97946	302	
334.90233	902	1+
335.84054	568	1+
336.17447	336	1+
336.87765	646	1+
336.94564	326	
337.02183	228	1+
337.34875	284	1+
337.88319	464	1+
337.89822	206	
338.04356	396	1+
338.71420	360	1+
338.85090	174	
338.91777	170	1+
338.93958	176	
339.04828	318	1+
339.71371	252	1+
339.88080	526	
339.89918	260	
340.00549	486	1+
340.87533	246	
340.98400	186	1+
341.88739	226	
342.71804	236	
343.71242	418	1+
343.82259	250	1+
343.87568	198	
343.99727	240	1+
344.71718	350	1+
344.85176	288	1+
344.94136	216	1+
344.96645	270	1+
345.88762	320	
345.94391	178	1+
346.13742	246	1+
346.33500	230	
346.38186	252	1+
346.88077	266	
347.90469	438	1+
348.00932	192	1+
348.06597	218	1+
348.10781	210	1+
348.18179	218	1+
348.83019	310	1+
349.03249	298	1+
349.31303	276	1+
350.03685	244	1+
350.19693	324	1+
350.88829	732	1+
350.96247	444	1+
351.15938	176	
351.38547	286	1+
351.84072	498	1+
352.11850	316	1+
352.48030	122	1+
352.77396	820	1+
352.90927	1982	1+
353.01859	342	1+
353.07830	152	1+
353.14834	290	1+
353.42934	306	1+
353.65662	128	1+
353.72302	142	1+
353.84839	1172	1+
353.96818	218	
354.05456	416	1+
354.79039	178	
354.96553	254	1+
355.05983	258	1+
355.89070	294	
355.91605	496	1+
356.83541	450	1+
356.89520	226	
357.72632	220	
357.80277	394	1+
357.93317	210	1+
357.97382	178	1+
358.76270	268	1+
358.80619	356	1+
358.84969	388	1+
358.87600	240	
358.97660	200	1+
359.77802	214	1+
359.96120	444	1+
360.89518	426	1+
360.95860	240	1+
361.09500	262	1+
361.27797	190	
362.66399	98	1+
362.72695	220	
362.87160	192	
362.91452	258	1+
363.72261	600	1+
363.84965	660	1+
364.37788	206	
365.10209	268	1+
365.32475	208	1+
366.00239	190	1+
366.78695	830	1+
366.84044	3852	1+
367.71004	1424	1+
368.07843	382	1+
368.10251	354	1+
368.83460	196	
368.90460	434	1+
369.08093	324	1+
369.83872	762	1+
370.03540	298	1+
370.78596	776	1+
370.85942	202	
371.07228	216	1+
371.13536	336	1+
371.37912	498	1+
371.72167	384	
371.90478	370	1+
371.95242	182	
371.98953	354	1+
372.07249	148	1+
372.13495	204	1+
372.37761	338	1+
372.72668	232	
372.74749	296	1+
372.97864	226	1+
373.04180	154	1+
373.71923	726	1+
373.83263	200	
373.87919	288	1+
373.91681	586	1+
374.40052	270	1+
374.81651	382	1+
374.88564	174	1+
375.34904	284	
375.73777	392	1+
375.81756	254	1+
376.22888	170	1+
376.87451	222	
376.88997	444	1+
377.05470	214	1+
377.80456	438	1+
377.92533	348	1+
379.16624	248	1+
379.35734	192	1+
379.74070	480	1+
380.10295	482	1+
380.39500	218	
380.86016	742	1+
380.92114	352	1+
380.97971	236	1+
381.02683	242	1+
381.71935	518	1+
382.28602	146	1+
382.79359	204	
382.85567	840	1+
383.11824	214	
383.92527	418	1+
384.20426	352	1+
384.73976	340	1+
384.76998	246	1+
384.85111	9262	1+
384.93039	250	1+
385.89665	258	1+
386.05158	254	1+
387.72303	370	1+
387.90444	374	
388.01434	258	1+
388.03087	156	1+
388.51879	84	1+
388.79629	504	
388.84817	194	
388.89247	200	
388.93359	228	1+
389.20045	206	
389.71334	442	1+
389.79624	232	
389.87328	372	
389.91285	220	1+
390.73105	258	1+
390.79614	522	1+
390.84309	814	
390.86213	410	
390.94008	300	1+
391.84524	774	
392.07491	192	
392.83678	370	
392.86387	2654	1+
393.79987	2146	1+
393.90221	250	
394.01386	254	1+
394.18953	364	1+
394.39819	358	1+
394.76801	176	
394.83642	978	1+
394.86010	936	1+
395.77361	484	1+
396.74087	408	
396.90510	390	1+
396.96654	200	1+
397.73083	234	
397.86244	908	1+
398.13327	236	
398.75041	310	1+
398.90482	290	1+
399.12605	394	1+
399.71770	466	1+
400.22168	474	1+
400.81885	402	1+
400.86786	464	1+
401.06425	254	1+
401.23511	404	1+
401.30917	232	1+
401.40493	132	1+
401.77637	290	1+
402.12034	220	1+
402.78332	206	1+
402.86758	4506	1+
403.12154	132	1+
403.87221	3380	1+
403.95114	386	1+
404.90359	266	1+
404.95301	266	1+
405.03817	190	
405.78371	178	1+
405.87298	1596	1+
407.37754	210	1+
407.72421	316	1+
407.80795	262	
407.86696	13932	1+
408.15896	164	1+
408.81134	796	1+
408.92357	180	
409.09608	210	1+
409.73048	1158	1+
409.81404	452	1+
410.07910	382	1+
410.13854	144	1+
410.45233	176	1+
410.73599	842	1+
410.85375	640	
410.87316	3398	1+
411.27248	136	1+
411.81141	2876	1+
411.94830	340	1+
412.20915	438	1+
412.73038	1498	1+
412.84674	1522	1+
412.92024	190	
413.07672	490	1+
414.37269	234	1+
414.81188	564	1+
415.19139	198	1+
415.62307	122	1+
415.87498	1130	1+
416.87811	700	1+
417.35463	262	1+
417.85717	214	
418.12524	274	1+
418.71861	176	
420.01403	212	1+
420.88139	190	
421.88285	2060	1+
422.01966	196	1+
422.85457	258	
423.20071	242	1+
423.73143	428	1+
423.88318	840	1+
424.39447	212	1+
424.82178	204	
425.82342	264	
425.88132	1936	
426.14728	250	1+
426.21343	224	1+
426.74059	252	
426.86288	2388	1+
426.94122	476	1+
427.73948	1560	1+
428.09540	216	
428.20737	208	1+
428.24659	240	1+
428.41719	152	1+
428.74454	1108	1+
428.80518	188	
428.88565	3938	1+
428.94287	232	1+
429.07328	176	
429.24762	178	1+
429.38568	260	1+
429.69603	216	1+
429.76747	200	
429.82629	382	
430.33203	340	1+
430.74241	1922	1+
430.88082	722	
431.03411	250	1+
431.86830	450	
432.73404	246	1+
432.86865	444	
433.74046	170	1+
433.87106	296	
433.89504	260	
434.13258	218	1+
434.24727	298	1+
434.70186	204	1+
434.82410	300	1+
434.86250	224	
434.89001	612	1+
434.97966	178	1+
435.15872	178	
435.86446	336	
435.91754	132	1+
436.19253	214	1+
436.76843	264	1+
437.15172	324	1+
437.77214	226	1+
438.36781	222	1+
438.74027	272	1+
438.85662	282	1+
439.89477	1440	1+
440.83614	314	1+
441.14817	402	1+
442.78561	250	1+
442.84154	204	1+
443.15265	414	1+
443.88820	250	
444.11933	188	
444.74999	462	1+
444.87473	2890	1+
445.27905	118	1+
445.74255	518	1+
445.99938	146	1+
446.28519	92	1+
446.79221	306	1+
446.89618	770	1+
448.74792	446	1+
448.77538	342	1+
448.89580	496	
449.88192	1056	1+
450.05165	192	1+
450.74684	258	
450.77127	238	
450.82232	302	1+
451.00478	220	1+
452.06018	132	1+
452.70523	290	1+
452.90420	226	1+
454.75638	208	1+
454.77834	226	1+
455.33958	212	1+
456.05178	148	1+
457.90398	2028	1+
458.80443	314	1+
459.25102	202	1+
461.16977	274	1+
461.81954	178	1+
462.88378	882	1+
462.96799	212	1+
463.14672	224	1+
464.76880	224	1+
467.15259	244	1+
467.88932	1522	1+
468.21101	420	1+
468.78584	390	
468.81731	210	1+
469.18108	220	1+
469.21472	372	1+
470.77345	490	1+
470.96350	190	1+
471.86540	218	1+
472.01033	136	1+
473.37879	220	1+
474.24025	234	
474.38582	142	1+
474.80330	174	
482.79703	178	
483.79158	234	1+
484.26787	150	1+
485.89966	560	
486.79323	184	
486.84783	258	1+
487.68705	336	1+
489.13886	126	1+
491.68847	224	1+
491.79758	526	1+
491.85332	226	1+
493.09235	124	1+
493.73751	244	1+
495.66623	184	1+
496.35077	208	1+
499.73663	296	1+
501.70525	200	1+
501.79431	274	1+
502.25625	188	1+
502.71253	190	1+
502.73899	228	1+
502.80046	200	1+
503.35335	1166	1+
503.42661	230	1+
503.74336	150	1+
504.27779	232	1+
504.32815	280	1+
504.35740	766	1+
504.43357	158	1+
504.80834	234	1+
505.04481	176	1+
505.32971	172	1+
505.47703	368	1+
505.65777	212	1+
505.79680	248	1+
506.44849	374	1+
506.48309	256	1+
506.80623	164	1+
506.83212	156	1+
506.85859	324	1+
507.38087	358	1+
507.86369	270	1+
508.37493	206	1+
508.76789	326	1+
508.80465	372	1+
509.77249	222	1+
509.80709	304	1+
509.85981	680	1+
510.30946	294	1+
510.36561	232	1+
510.57587	104	1+
511.19671	218	1+
512.75243	258	1+
513.17944	116	1+
END IONS

###FS:    #m/z: 340.94149 #charge 1+
###MS: 18
###MSMS: 19
BEGIN IONS
TITLE=Cmpd 13, +MS2(340.9415), 28.0-35.0eV, 0.4min #19
RTINSECONDS=22.754
SCANS=18-19
PEPMASS=340.94149	3399826
CHARGE=1+
64.72029	116	
182.86697	136	
189.86450	214	
190.86130	228	
190.92775	118	
192.89158	124	
199.88299	180	1+
201.85720	186	1+
203.93561	136	
205.95129	150	
207.87472	228	1+
208.95881	154	
209.94494	128	
210.87692	366	1+
210.93628	500	1+
213.88179	458	1+
213.89952	120	
213.94053	4812	1+
215.41204	138	
215.52476	128	
215.88758	1328	1+
215.93804	1540	1+
217.85746	194	
217.88659	830	1+
217.93859	340	
219.98549	120	
220.99594	154	
221.88929	354	1+
223.95676	556	1+
226.89603	298	
226.94811	252	
227.82536	190	1+
227.89864	190	
228.92471	134	
228.94448	324	1+
230.88752	1270	1+
231.90703	126	
231.95153	5466	1+
233.39776	110	
233.89747	1130	1+
233.94913	980	
234.22171	120	1+
235.86765	352	1+
235.89355	282	1+
235.91881	108	
235.94977	256	1+
236.08552	106	
237.05936	264	
237.89398	150	
237.99256	314	1+
238.21388	254	1+
239.14945	120	
239.42645	156	
239.78724	166	
239.88678	116	
240.22825	102	
240.79738	122	
240.90324	120	
240.96306	224	
241.12282	118	
242.89120	114	
243.89592	174	
244.04053	328	
244.90634	114	
244.95593	138	
245.87407	134	
246.03282	148	1+
246.95015	194	
246.97929	562	1+
247.51830	110	
247.83111	196	1+
248.83273	136	1+
248.85728	154	
248.90271	222	
249.02320	108	
249.03789	236	1+
249.89861	578	1+
249.96139	1714	1+
250.98628	142	
251.79278	162	
251.92854	212	1+
251.96485	404	1+
252.35589	102	
253.83201	248	1+
253.90247	104	
254.96643	2582	1+
255.07459	392	1+
255.13812	108	
255.90943	280	1+
255.94501	206	
256.96443	744	1+
257.79358	252	1+
258.84898	134	
258.86768	116	
258.88866	198	
258.96146	304	1+
258.99511	116	
259.02317	146	
259.11328	114	
259.87963	154	
259.99254	104	
260.33767	114	
260.80174	104	
261.04244	128	
261.48872	192	1+
262.90611	152	
262.92529	106	
262.97152	344	1+
263.84755	172	
264.01463	274	1+
264.69679	110	
265.84495	190	1+
266.18223	132	
267.13842	268	
267.79184	104	
268.70987	132	
268.81541	162	
269.00220	248	
269.79686	570	1+
270.97380	110	
271.90815	188	1+
271.93894	316	1+
272.82090	118	
272.94260	274	1+
272.97637	636	1+
273.84808	300	1+
274.42765	166	
274.79996	418	1+
276.03758	156	1+
276.84361	132	
276.92227	164	
277.92031	330	1+
277.96575	104	
278.11964	106	
279.80669	186	1+
279.96126	136	
280.09194	128	
280.83779	128	
281.78673	288	1+
281.85512	138	
282.04427	224	1+
282.27815	306	
282.81554	142	
283.86555	136	
283.93109	174	
285.81403	116	
286.89175	122	
286.93362	176	1+
287.03269	130	1+
287.80872	116	
287.86126	208	1+
288.06524	270	1+
288.20114	104	
289.78429	248	1+
289.93512	200	1+
290.81767	122	
290.86522	116	
291.80852	310	1+
291.87685	182	
292.56345	156	
292.85372	566	1+
292.93727	152	
293.06015	196	1+
293.87261	270	
294.06461	138	1+
294.83408	232	1+
295.20680	252	1+
295.87091	390	1+
295.97314	260	
296.81435	196	1+
296.97287	138	
297.79064	146	
297.97430	268	
298.08354	156	
298.26143	108	
298.84851	244	1+
299.06187	106	
299.78075	204	
299.81098	114	
299.92385	106	
301.81947	290	1+
302.21708	184	1+
302.91481	140	
303.28082	112	
303.94338	156	
305.80710	192	
306.06291	102	
306.68882	116	1+
306.79370	126	
306.84352	120	
306.87834	248	
307.80220	200	
307.89279	164	
308.29490	114	
308.80643	514	1+
309.29479	162	
309.31711	162	
309.87520	840	1+
310.87781	728	1+
311.02766	124	
312.03126	566	1+
312.80083	364	
313.03435	362	1+
313.88478	108	
314.14839	114	
314.82133	126	
316.82125	132	
316.87830	156	
318.82656	212	1+
318.91018	104	
319.89576	118	
320.81790	170	1+
320.85247	176	1+
322.30654	244	1+
322.88761	144	
323.01684	286	1+
323.12538	142	
323.80248	188	1+
324.89781	464	1+
326.17817	220	
327.17898	184	1+
328.75605	150	1+
328.89257	454	1+
329.81177	400	1+
329.88234	216	1+
329.95166	156	
330.81503	354	1+
331.07908	110	
332.09223	168	
333.06824	120	
333.86474	128	
334.96410	120	
336.04059	234	1+
336.31561	278	1+
336.82529	130	
337.78435	116	
338.87413	168	
339.82890	136	
341.77042	116	
342.31667	106	
343.19882	246	1+
344.04802	132	
344.06895	112	
344.90793	110	
END IONS

###FS:    #m/z: 363.95761 #charge 1+
###MS: 18
###MSMS: 20
BEGIN IONS
TITLE=Cmpd 14, +MS2(363.9576), 28.0-35.0eV, 0.4min #20
RTINSECONDS=23.528
SCANS=18,20
PEPMASS=363.95761	2160894
CHARGE=1+
182.86734	170	
189.86311	1810	1+
190.93165	126	
191.85946	1908	1+
193.85721	116	
194.88760	116	
194.93585	130	
196.88338	516	1+
196.90178	174	
199.88876	186	
205.87981	154	
205.94753	228	
206.94699	126	
207.87365	534	1+
207.94901	250	
209.87087	376	
209.94418	2636	1+
210.88528	1368	1+
211.94120	214	
212.87974	9040	1+
213.01093	114	1+
216.41124	202	
222.95221	2126	1+
224.11543	120	
224.87809	140	
224.94952	2930	1+
225.91002	208	1+
226.94746	17756	1+
227.06298	124	1+
228.80064	336	1+
228.89445	1568	1+
228.94295	20614	1+
230.78797	380	1+
230.84777	126	
230.88893	13654	1+
231.03894	134	
232.13239	194	1+
233.84758	132	
233.88511	124	
233.96365	258	1+
234.62023	84	1+
234.88188	740	1+
234.92592	340	1+
235.40496	120	
235.79389	202	
237.05999	122	
237.89325	266	1+
238.01467	414	1+
238.06212	138	
238.91346	216	1+
240.82738	144	
240.94249	192	
240.96378	1680	1+
241.94663	164	
242.79637	142	
242.82974	262	1+
242.87909	330	1+
242.94121	752	1+
242.95944	1610	1+
243.83704	284	1+
243.87888	280	1+
243.97098	160	
244.03877	126	
244.90714	138	
244.95813	8838	1+
245.80446	228	1+
245.94085	426	
246.00727	166	1+
246.48037	142	
246.90467	744	1+
246.92736	164	
246.95393	11484	1+
248.03391	146	
248.80574	154	
248.85269	134	
248.90060	3862	1+
248.92709	138	
249.85346	300	
250.03100	342	1+
250.52766	120	
250.89698	724	
250.94708	236	
250.97066	540	1+
251.03374	278	1+
251.78985	130	
251.91249	262	1+
251.95161	192	
252.89292	198	
252.97400	120	
252.98475	152	
253.83121	324	1+
253.90566	736	1+
254.86103	126	
255.78460	210	1+
255.80580	122	
256.87345	216	1+
256.91014	234	1+
258.83976	148	
258.97361	518	
260.83973	120	
260.96799	1088	1+
262.83026	300	1+
263.78946	290	1+
263.81457	250	1+
264.79218	176	1+
264.87334	152	
264.96316	140	
266.85786	186	
266.91207	436	1+
267.78329	276	1+
267.84708	708	1+
267.97410	1676	1+
268.96553	2640	1+
269.96979	2250	1+
270.91652	136	
271.79861	134	
271.82692	126	
271.87987	140	
271.91676	502	1+
272.85548	132	
273.79491	212	
273.91480	228	1+
274.25691	226	1+
274.79253	170	
275.86274	228	
276.04512	118	
276.81618	136	
276.84848	452	1+
277.90247	366	1+
278.35859	236	1+
278.81041	122	
279.10448	162	
279.80322	228	
280.03487	136	
280.10860	134	
280.25847	230	1+
280.79364	662	1+
280.86042	126	
281.82289	136	
282.81077	178	
283.06530	218	1+
283.28299	130	
283.78823	200	
283.85456	368	
283.98524	180	
284.77975	140	
284.79298	444	1+
284.82660	208	
284.84467	1932	1+
284.92886	300	1+
285.42684	142	
285.84601	1592	1+
286.93004	216	1+
288.04519	158	1+
289.88113	142	
290.78737	480	
291.80635	250	
292.43776	242	
292.81130	248	1+
292.86436	190	
292.93995	142	
293.14948	308	1+
293.86283	358	1+
295.03891	160	
296.80717	188	
296.81571	410	1+
297.87222	222	
298.08338	366	1+
298.80069	1248	1+
298.86149	314	1+
299.91808	178	
301.80648	342	1+
301.86143	1030	1+
302.94701	266	1+
303.26011	226	1+
303.80753	980	1+
303.85674	3278	1+
303.93177	158	
305.06823	192	1+
305.82967	168	
306.88757	126	
307.29459	118	
307.31073	126	
307.78683	144	
307.80056	414	1+
307.89203	320	
308.14188	116	
308.29219	410	1+
308.80428	288	1+
308.88472	236	
309.88471	146	
309.95190	130	
310.08535	134	
310.30658	140	
310.87677	456	1+
311.03587	140	
311.16436	120	
311.24951	144	1+
311.84553	278	1+
312.02350	344	1+
312.83041	124	
313.44892	118	
314.00030	190	
314.81990	246	1+
316.81246	942	1+
318.59408	288	1+
318.88022	204	
318.93770	250	
319.00641	202	1+
319.09111	164	
319.13909	182	
319.82449	488	1+
319.87458	118	
319.93043	320	1+
320.12119	200	1+
320.82377	168	
320.89742	120	
321.09889	160	
321.81848	914	1+
321.86917	494	1+
322.93225	542	
323.01979	116	
323.88019	574	1+
323.95891	164	1+
324.00984	182	1+
324.13228	128	
324.92696	122	
326.87311	1014	1+
327.23431	122	
327.79465	388	1+
327.80298	338	1+
327.93675	128	1+
328.80439	238	1+
328.83177	242	1+
329.87732	274	1+
329.89550	132	
331.99288	230	1+
332.09059	208	
332.77133	126	
332.82657	128	
332.91493	182	
333.87992	276	1+
335.88499	234	1+
336.12382	220	1+
336.94597	398	
337.77845	126	
337.83311	414	1+
337.94371	208	
338.94506	138	
339.78563	290	1+
339.83159	1040	1+
340.94080	418	1+
342.00153	270	1+
342.03463	120	
342.18668	118	
342.76653	184	
343.81182	158	1+
343.90507	252	1+
345.77510	124	
349.32131	526	1+
349.76543	136	
350.80722	212	1+
351.78252	272	1+
352.08218	152	
353.76367	194	
353.84881	224	1+
354.76103	170	
354.84887	162	1+
355.71057	148	
357.05618	248	
358.70572	198	1+
359.04112	150	1+
359.14381	356	1+
360.21678	134	1+
360.32891	130	
360.80986	212	1+
361.18384	210	1+
361.72173	152	1+
363.71825	144	
363.95610	120	
363.98463	220	1+
364.08076	196	1+
365.31751	180	
366.31930	208	
366.73962	134	
367.33067	158	
367.78624	254	1+
368.21842	200	1+
368.41936	216	
368.84032	126	
369.34507	214	
END IONS

###FS:    #m/z: 336.94693 #charge 1+
###MS: 18
###MSMS: 21
BEGIN IONS
TITLE=Cmpd 15, +MS2(336.9469), 28.0-35.0eV, 0.4min #21
RTINSECONDS=24.3005
SCANS=18,21
PEPMASS=336.94693	398226
CHARGE=1+
61.06314	132	
106.26622	110	
183.86891	206	1+
189.86374	256	1+
192.88797	154	
194.11722	130	
196.88551	146	
197.88739	128	
198.03106	126	
200.88050	156	
205.94946	400	1+
205.96871	158	1+
209.88581	136	
209.94346	120	
210.88362	180	
211.88345	148	
211.94503	20818	
212.06350	114	
212.08424	112	1+
212.10336	130	1+
212.87939	2790	1+
212.94804	664	
213.11660	94	1+
213.94024	8624	1+
214.01303	120	
214.22388	94	1+
214.35281	92	1+
214.88092	200	
215.88795	1460	1+
215.93762	1470	1+
217.85835	124	
217.88361	660	1+
217.93655	318	
222.95075	320	
223.95759	220	
225.94828	340	1+
226.97141	114	
227.79321	180	
227.88029	134	
227.89298	846	1+
228.89535	562	1+
228.91262	130	
229.95567	19652	1+
230.78817	164	
230.89005	4424	1+
231.95081	8174	1+
232.25514	172	1+
232.89437	1056	1+
233.83415	108	
233.90016	732	1+
233.94870	1046	
234.83031	192	
235.82938	124	
235.86745	442	1+
235.89719	206	
235.94622	362	
237.05973	136	
237.79069	208	1+
238.07669	106	
239.90793	140	
239.94935	148	
240.96611	144	
242.79198	144	
242.88131	132	
243.97037	112	
244.03155	120	
244.79519	244	1+
244.90365	224	1+
245.87060	114	
246.05713	118	
246.36465	140	
246.97552	262	
247.91116	122	
247.96618	4148	
248.03694	338	1+
248.06778	262	1+
248.90039	1786	1+
248.97309	142	
249.03969	284	1+
249.07004	212	1+
249.96223	2110	1+
250.99315	112	
251.14094	190	1+
251.21354	116	
251.83855	122	
251.96059	392	
252.04500	258	1+
252.23281	154	
252.97158	12230	
253.01917	114	
253.04869	180	1+
253.19628	126	
253.83516	306	1+
253.90514	806	
253.97429	424	
254.94199	138	
254.96669	5460	1+
255.07180	310	1+
255.78323	206	
256.44421	132	1+
256.91163	588	1+
256.96337	432	
258.05517	186	
258.88314	198	1+
258.96920	186	1+
259.95433	108	
260.04623	222	1+
261.83289	116	
263.05620	396	1+
263.83297	126	
263.97367	122	
264.83506	122	
265.01550	138	
265.35099	138	
265.85248	140	
266.19088	132	
267.00107	150	
267.14029	116	
267.80499	140	
267.84249	234	
268.84270	654	1+
268.90186	226	1+
268.96084	360	1+
269.11525	234	
269.79842	470	1+
269.92331	172	
270.55004	108	
270.98271	598	1+
271.14897	160	1+
271.86498	130	
271.91625	532	1+
272.80424	112	
272.88409	276	1+
272.91903	360	1+
272.95666	186	
272.97626	596	1+
273.36260	108	
273.79235	620	1+
274.97689	174	
275.52511	124	
275.92047	244	1+
276.86662	140	
276.89156	252	
277.83420	490	1+
278.80965	116	
278.97020	114	
279.80670	110	
279.96399	120	
280.07338	210	
280.83010	132	
281.04921	288	1+
281.82352	120	
281.88128	244	1+
282.86592	124	
283.78743	504	1+
283.85329	198	
283.86917	162	
284.54365	106	
284.78983	298	1+
285.85116	214	
285.91217	112	
286.84845	820	1+
286.92652	152	1+
287.80922	112	
288.20236	108	
289.81067	124	
290.79151	106	
291.80463	390	1+
291.87205	110	
292.03061	118	
292.05641	150	
293.86324	232	1+
293.99997	140	
294.81589	174	1+
295.88792	242	1+
295.97283	318	1+
295.98852	142	
296.79525	112	
296.81171	144	
298.08438	136	
299.06120	156	
299.91028	192	1+
299.93685	348	1+
300.07922	106	
301.06623	348	1+
301.81077	120	
301.87807	120	
302.07107	288	1+
302.12490	108	
302.81481	444	1+
302.88113	158	
302.94756	140	
303.77213	150	
303.81763	354	1+
303.86676	236	1+
304.80087	196	1+
304.93703	116	
305.84894	112	
306.27791	106	
306.88329	144	
307.28758	442	1+
307.79923	160	
307.89285	194	
308.88097	172	
308.90134	146	
309.87530	114	
309.89225	232	
310.87874	530	1+
311.71676	128	
312.88745	302	1+
313.97786	190	1+
314.82170	212	
316.86585	300	1+
316.89316	136	
317.84319	114	
317.92015	258	1+
319.07804	136	
320.20269	204	1+
321.29778	114	
322.81966	204	
323.24368	126	
323.83609	114	
323.88510	124	
324.89189	234	
325.29998	196	1+
325.89459	342	1+
327.17060	122	
328.19022	118	
328.30962	186	
328.71359	126	
328.81551	308	1+
328.83206	294	1+
328.88819	200	
329.77680	206	1+
331.09494	106	
333.17643	192	
340.30447	134	
340.38906	124	
340.81303	116	
340.83163	164	1+
END IONS

###FS:    #m/z: 322.93140 #charge 1+
###MS: 22
###MSMS: 23
BEGIN IONS
TITLE=Cmpd 16, +MS2(322.9314), 28.0-35.0eV, 0.5min #23
RTINSECONDS=27.9865
SCANS=22-23
PEPMASS=322.93140	5451728
CHARGE=1+
191.95366	220	
192.88969	470	
194.94579	98	
196.88526	188	
197.87943	260	1+
199.88926	178	
202.85723	122	
202.88588	98	
205.87618	140	
205.94848	482	
206.92008	130	
208.94373	420	1+
209.89308	110	
209.94511	278	1+
210.42475	96	
212.88454	880	1+
212.89634	192	
215.88778	526	
216.88685	250	
217.39077	106	
217.87026	114	
217.88370	122	
217.89899	142	
218.07217	106	
218.89679	110	
219.06323	98	
220.86906	226	
222.04455	94	
222.95366	1598	1+
224.49602	92	
225.39710	150	
227.10542	100	
227.93471	356	1+
229.14334	102	
230.84789	94	
230.89092	440	1+
230.90908	128	
232.85578	224	1+
233.89812	534	1+
234.04910	262	1+
235.08109	94	
235.89660	130	
237.08486	106	
238.87686	150	
239.03410	114	
239.07942	406	1+
239.62701	100	
239.78767	400	1+
239.95372	126	
240.82189	144	
240.94226	804	
240.96207	380	
241.07129	94	
241.88511	108	
241.94262	1128	
242.53762	138	
242.94221	3232	1+
243.82298	224	
243.86126	124	
243.88235	852	1+
243.99246	206	1+
244.03859	134	
244.82092	120	
244.89777	128	
244.94160	844	1+
245.04321	164	
245.36892	172	
246.97769	348	
247.85407	238	1+
248.91332	224	
249.91473	130	
250.01213	112	
250.89677	182	
250.97913	134	
251.79028	314	1+
251.92612	226	
252.22756	126	
252.97907	184	1+
253.35198	134	
253.92237	192	
256.78245	294	
257.80143	436	1+
258.83378	156	
259.93626	122	
261.82909	244	
261.89262	356	
262.83009	370	1+
262.97431	504	1+
263.06340	256	1+
263.14396	124	
263.85973	116	
263.87901	308	1+
263.97872	422	1+
264.44711	114	
264.88148	244	1+
265.05733	326	1+
266.80958	116	
266.91617	102	
267.00447	224	
267.85095	112	
268.00195	292	1+
268.13696	150	
268.85011	152	
268.90701	288	
269.80019	568	1+
270.91365	102	
271.84482	464	1+
272.15002	100	
272.79331	840	1+
273.79503	702	1+
274.05211	92	
275.80808	812	1+
276.84942	330	1+
277.82212	130	
277.85299	204	1+
278.89381	138	
279.09316	1216	1+
279.22424	184	
279.80019	126	
280.14293	182	
280.80571	172	
280.87462	214	1+
280.95303	108	
281.79232	94	
281.99964	234	1+
282.01921	216	1+
282.08497	152	
282.22203	160	
282.27895	100	
282.81118	102	
282.85756	244	
283.06701	132	
283.59553	112	
283.78843	908	1+
283.85437	158	
283.87684	102	
284.29434	402	1+
284.91268	100	
284.98886	114	
285.84887	136	
286.91673	424	
287.01333	130	
287.80654	306	1+
287.85851	178	1+
288.06365	310	1+
289.78952	764	1+
289.99189	212	1+
290.50220	106	
291.13037	142	
291.78834	138	
291.80462	630	1+
291.88033	106	
292.05428	180	1+
292.86284	206	
293.82279	230	
293.87341	94	
294.80223	94	
294.82320	116	
294.86535	260	1+
295.85547	92	
295.97487	98	
297.79533	118	
297.81470	106	
298.05536	240	1+
298.84955	94	
299.78424	606	1+
299.80920	134	
299.87049	172	
300.72561	106	
301.84032	232	1+
301.87774	92	
303.80868	102	
303.87992	128	
304.12017	100	
304.91708	102	
305.22583	128	
305.80226	172	
305.86501	98	
306.13166	92	
306.28004	146	
306.42380	100	
306.88366	374	1+
306.89986	218	
307.08712	94	
307.28365	214	
307.80066	890	1+
308.29315	686	1+
310.30871	422	1+
310.82088	558	1+
310.88560	136	
311.02990	108	
311.85923	130	
311.88847	102	
312.02403	168	
312.87214	228	1+
313.02989	548	1+
314.82029	104	
315.88620	288	1+
316.85657	116	
317.12793	240	1+
318.73826	176	
318.86437	168	
319.89095	224	1+
320.87677	242	1+
321.10016	174	
321.81974	240	
322.82683	116	
323.24146	140	
323.26663	102	
323.72295	118	
324.00256	124	
324.20137	322	1+
324.89365	274	
325.15880	220	1+
325.81294	354	1+
325.90126	284	1+
327.98414	100	
END IONS

###FS:    #m/z: 340.94132 #charge 1+
###MS: 22
###MSMS: 24
BEGIN IONS
TITLE=Cmpd 17, +MS2(340.9413), 28.0-35.0eV, 0.5min #24
RTINSECONDS=28.7585
SCANS=22,24
PEPMASS=340.94132	4135534
CHARGE=1+
180.86761	138	
185.87889	132	
189.86337	164	
192.92716	222	
193.89031	240	
196.88365	194	
201.92865	114	
203.88918	146	
205.95060	296	1+
207.68736	110	
207.87254	112	
208.88255	112	
208.94186	162	
208.96043	138	
210.94024	332	1+
212.87790	1362	1+
213.88095	914	1+
213.94040	6546	1+
213.97713	152	1+
214.02144	112	
215.88798	1104	1+
215.93788	1292	1+
216.12129	104	1+
217.85730	220	
217.88373	790	1+
217.93765	488	
219.87777	246	
221.89282	134	
223.96251	176	
223.97984	132	
225.95776	132	
226.95001	582	1+
227.78722	192	
228.79065	138	
229.95479	358	
230.88876	996	1+
230.95978	186	
231.94991	6898	1+
232.06727	274	1+
233.89740	1056	1+
234.88799	788	1+
235.12622	124	
235.82178	140	
235.86926	230	
235.89382	576	1+
235.95216	376	1+
236.04708	136	
236.08511	230	1+
236.80213	124	
237.46399	154	
237.88996	178	1+
238.83596	110	
239.78889	146	
239.81963	394	1+
239.90204	274	1+
240.95918	190	
241.88295	138	
241.94135	150	
242.86603	142	
243.82984	124	
243.84676	124	
243.87779	112	
243.95841	224	1+
244.03912	122	
245.44168	178	1+
246.97706	548	1+
248.86089	110	
248.89992	176	
249.90212	592	1+
249.96142	2114	1+
250.06526	152	
251.11243	198	1+
251.13782	120	
251.84907	108	
251.90020	194	
251.99423	190	
253.02916	208	1+
253.84282	120	
253.90602	610	1+
253.95773	182	
254.90622	348	1+
254.94156	202	
254.96670	3982	1+
255.07340	518	1+
255.78366	300	1+
256.91575	426	1+
256.96512	946	1+
257.02964	118	
257.79690	412	1+
257.88720	366	1+
258.85026	202	
258.88950	280	1+
258.91261	334	1+
258.95804	910	1+
259.95618	526	1+
260.34265	170	
260.85332	204	
261.84204	232	
261.93407	322	1+
262.79956	134	
263.98187	124	
264.85804	264	1+
264.99902	218	1+
265.03514	160	
265.41623	110	
265.83884	160	1+
265.88979	110	
266.12896	174	1+
266.81106	120	
267.79726	146	
267.89169	180	
268.95958	212	
269.00363	252	
269.80045	860	1+
269.88963	156	
270.85970	156	
270.92498	166	
271.80047	234	
271.84426	172	
271.94082	116	
272.17569	142	
272.87228	206	1+
272.89405	172	
272.93462	530	1+
272.97477	496	1+
273.81572	132	
274.79274	258	
274.84925	172	
274.96423	162	
274.98020	156	
275.80880	456	1+
276.84228	112	
276.98073	258	1+
277.80141	122	
278.96222	126	
279.85568	180	
279.97169	142	
280.86704	270	1+
280.95693	258	1+
281.11694	134	
281.78800	144	
282.09297	120	
282.97434	124	
283.02516	122	
283.78816	446	1+
284.58299	114	
288.81197	116	
289.78978	304	1+
290.86296	180	
291.76176	116	
291.79127	214	
291.80458	184	
291.89098	108	
292.87142	340	1+
293.80605	110	
293.85264	256	1+
293.94377	206	1+
294.06083	134	
294.81748	110	
295.00073	116	
295.97999	126	
295.99573	176	
296.81247	740	1+
297.79526	126	
297.92308	156	1+
297.97500	218	
298.07614	138	
298.41823	138	
299.06163	120	
299.78718	298	
299.88919	124	
300.00850	188	1+
303.86330	120	
303.94406	144	
306.01334	120	
306.79484	120	
306.88157	306	
307.28680	160	
307.29968	514	1+
307.79985	366	
307.88835	180	
308.79981	264	
308.87275	382	1+
310.08036	140	
310.87726	518	
311.88648	342	
312.80640	278	
312.84855	148	
312.87647	210	
312.88350	442	1+
312.90731	190	
312.97048	130	
313.03011	240	1+
313.76299	228	1+
313.81376	150	
314.81924	126	
315.80321	226	1+
317.87554	122	
319.86476	144	
319.88134	122	
321.81555	140	
322.31118	144	
323.23640	192	
324.89309	488	1+
325.29785	110	
325.95275	158	
326.00200	178	1+
326.89535	180	
328.18640	122	
328.31137	138	
328.81723	150	
328.89066	520	
329.81296	806	1+
329.87823	146	
330.81471	618	1+
332.81356	326	1+
334.86832	112	
336.32562	254	1+
339.83733	140	
340.07897	228	1+
341.89524	174	
342.31720	140	
343.23926	120	
343.80047	136	
343.82312	114	
345.72422	114	
END IONS

###FS:    #m/z: 363.95748 #charge 1+
###MS: 22
###MSMS: 25
BEGIN IONS
TITLE=Cmpd 18, +MS2(363.9575), 28.0-35.0eV, 0.5min #25
RTINSECONDS=29.531
SCANS=22,25
PEPMASS=363.95748	2710948
CHARGE=1+
182.86815	260	
185.86670	206	1+
189.86234	2008	1+
190.92781	208	
191.85912	2266	1+
193.85460	400	1+
196.88425	632	1+
200.94821	210	
205.94985	148	
207.40651	228	
207.87468	1236	1+
207.94851	634	1+
209.87018	446	
209.94417	3678	1+
210.88457	1314	1+
212.87941	10558	1+
212.92330	138	
214.89566	712	1+
216.41100	178	1+
218.44068	144	
220.88315	444	1+
221.86290	174	
222.95249	2532	1+
224.53533	86	1+
224.95011	3692	1+
224.97975	180	
225.00967	164	
225.53536	92	1+
225.88377	202	
226.89592	248	
226.94791	23288	1+
227.88055	144	
227.89851	228	
227.93240	394	
228.44445	114	1+
228.89513	2722	1+
228.94322	28826	1+
229.15420	158	1+
229.17574	140	
229.78907	390	1+
230.21664	122	1+
230.79079	254	1+
230.85269	170	1+
230.89023	14608	1+
230.92482	158	1+
231.07407	146	
232.04229	192	1+
232.88451	1968	1+
232.97766	168	1+
234.02775	134	
234.87959	426	1+
235.82211	164	
236.82404	192	1+
237.05595	144	
238.43852	132	
239.90224	220	1+
239.96977	184	
240.94171	278	
240.96287	1718	1+
241.94193	1132	1+
242.82941	136	
242.94550	688	1+
242.96138	1560	1+
242.99714	240	1+
243.05672	168	
243.82493	150	
244.04465	354	1+
244.81955	208	
244.88406	172	
244.95818	13008	1+
245.01372	288	1+
245.83333	138	
245.94057	330	
246.80739	130	
246.90760	232	
246.95388	13518	1+
247.03338	184	
247.80560	250	1+
247.90788	150	
248.40351	164	1+
248.85639	218	
248.90068	4346	1+
249.49653	84	1+
249.98068	154	
250.79902	138	
250.89759	838	1+
250.97182	444	
251.07792	264	1+
251.92561	154	
252.37039	248	
252.89641	262	
253.05447	218	1+
253.83342	210	
253.90766	1104	1+
253.97740	190	1+
255.03638	286	1+
255.83974	194	
256.04082	172	1+
257.91082	130	
258.35704	166	
258.83296	190	
258.93252	278	1+
258.97566	354	1+
259.87483	198	
260.83027	520	1+
260.96911	1498	1+
261.83312	350	1+
261.88733	260	1+
262.78156	130	
262.80296	140	
262.85157	204	
263.81126	184	
264.79990	130	
264.97516	542	1+
265.22712	150	
265.81043	374	1+
265.85529	132	
265.90801	240	
266.13296	162	1+
266.78180	452	1+
266.81285	314	1+
266.85434	146	
266.99914	142	
267.78391	380	1+
267.97480	2164	1+
268.23079	146	1+
268.84181	128	
268.96344	140	
269.00099	132	
269.07861	154	
269.79542	444	1+
269.92308	282	
269.94337	130	
269.97051	2032	1+
270.79821	274	1+
271.91706	588	
272.29357	140	
272.93527	234	1+
273.79356	136	
273.80848	202	1+
273.81966	240	1+
273.91503	262	
273.95950	220	1+
275.35680	176	
275.91743	334	1+
276.35402	174	
276.85435	330	1+
278.25752	350	1+
278.81516	310	1+
278.84971	266	
278.88431	248	1+
278.90701	182	1+
279.10056	276	
279.80495	148	
279.85426	142	
280.79356	828	1+
280.95209	264	1+
281.85740	136	
282.06683	228	1+
282.78882	132	
282.82395	130	
283.42906	170	
283.79083	168	
283.85075	592	1+
283.86711	158	
283.98925	234	
284.03772	128	1+
284.82506	136	
284.98126	160	
285.16406	144	
285.23314	184	1+
285.84567	1942	1+
285.87234	408	1+
285.94724	200	1+
286.13074	150	
286.79338	132	
286.87416	274	1+
286.92437	142	
287.91492	336	1+
288.04203	142	
289.07907	152	
289.79639	142	
289.87896	146	
289.93286	208	1+
290.78843	1106	1+
291.11951	170	
291.85751	344	1+
292.43627	162	
292.80602	304	
293.43936	262	1+
293.91774	262	1+
294.04780	134	
294.86017	690	1+
294.89567	186	
295.06697	136	
295.13560	134	
295.86138	488	1+
296.01096	216	1+
296.80758	570	1+
296.96967	334	1+
297.97467	244	1+
298.80312	1378	1+
298.86095	268	1+
301.80396	546	1+
301.86094	878	1+
301.91811	184	1+
303.12684	168	
303.26473	170	1+
303.80800	1306	1+
303.85650	3752	1+
303.94699	128	
304.98121	238	1+
305.77023	140	
305.82053	192	
306.12682	130	
306.82193	170	
306.87914	196	
307.13889	222	1+
307.28391	156	
307.79735	426	1+
307.89709	392	1+
308.14659	142	1+
308.30219	318	1+
308.86879	138	
308.90131	270	1+
309.03975	234	1+
309.87564	128	
310.31292	174	1+
310.88176	534	1+
310.92960	134	
311.02713	202	1+
314.82002	370	1+
314.89420	230	1+
316.81072	142	
317.78533	132	
318.73917	142	
318.86619	532	1+
318.88507	198	
318.93297	272	
319.82173	230	
319.87164	456	1+
320.32184	310	1+
320.76138	276	1+
320.82408	132	
321.32850	208	1+
321.81833	1504	1+
321.86785	1000	1+
322.93032	818	1+
324.88339	214	
324.90285	268	
325.90006	158	
326.17598	152	
326.77595	130	
326.87555	1642	1+
327.80003	208	
329.70900	134	
329.87054	178	
329.88849	130	
330.72312	184	1+
330.86327	192	1+
331.09012	206	1+
331.88714	236	1+
332.01126	152	
332.03027	156	
332.88949	196	1+
334.02699	228	1+
334.29152	308	1+
334.31759	158	
334.81282	174	
335.14178	188	1+
335.88883	240	1+
336.80296	142	
336.87882	218	1+
336.94615	956	1+
337.83377	314	1+
339.82784	1468	1+
340.15114	202	1+
340.18705	222	1+
340.94176	696	1+
341.90887	246	1+
343.71168	134	
344.28405	228	1+
344.72967	394	1+
344.79005	142	
344.89306	140	
344.97724	206	1+
348.31677	618	1+
349.32093	560	1+
350.75858	150	
352.77534	178	
352.85203	168	1+
352.89324	154	
353.76003	212	
354.76442	346	1+
355.31258	174	
355.70963	138	
356.70741	130	
356.81458	130	
357.06440	196	1+
358.82239	316	1+
359.72036	210	1+
359.82569	270	1+
360.18466	146	
360.86748	132	
361.72188	276	1+
361.79116	132	
362.70880	476	1+
362.84351	362	1+
363.95690	196	1+
364.12616	212	1+
365.73967	294	1+
365.79470	182	
366.75914	146	
366.84344	176	1+
367.33630	138	
367.77914	132	
368.33608	146	
368.42603	262	
END IONS

###FS:    #m/z: 322.93163 #charge 1+
###MS: 26
###MSMS: 27
BEGIN IONS
TITLE=Cmpd 19, +MS2(322.9316), 28.0-35.0eV, 0.6min #27
RTINSECONDS=33.2235
SCANS=26-27
PEPMASS=322.93163	5451774
CHARGE=1+
54.05227	114	
192.88835	494	1+
194.00016	120	
194.40955	116	
195.89398	124	
196.88515	472	1+
198.05995	108	
199.85918	120	
199.88566	114	
200.87064	138	
203.95565	116	
205.94876	572	1+
206.92085	140	
206.97269	112	
209.12763	100	
209.94380	314	
210.89797	318	
212.88122	392	1+
212.89727	114	
214.89788	132	
215.88712	654	1+
220.86570	436	
220.88192	126	
221.94600	142	
222.95103	892	
223.89502	188	1+
223.95877	656	
224.98015	130	
226.90196	136	
227.78864	314	1+
227.88875	420	1+
227.91112	362	1+
227.93184	530	1+
227.95731	196	
228.04510	100	
228.89375	300	1+
228.91322	246	1+
230.85191	350	1+
230.89108	398	1+
230.91980	102	
232.95506	206	1+
233.83538	142	
233.89957	434	1+
235.79674	114	
235.88441	114	
237.87622	126	
238.46143	258	
238.80034	110	
238.87795	140	
238.93755	132	
239.07906	118	
239.79021	420	1+
240.82538	228	
240.94022	2224	
240.96074	292	
241.05231	118	
241.79641	210	1+
241.94241	1268	
242.81924	320	1+
242.94175	5036	1+
243.88310	580	1+
244.03839	120	
244.31052	106	
244.94042	1318	1+
244.96146	166	
244.97943	166	
245.88061	120	
246.85406	100	
246.90152	132	
246.97553	860	1+
247.41966	110	
248.84866	116	
248.90321	208	
249.09552	112	
249.90205	118	
249.96925	166	1+
250.00510	102	
250.04391	152	
250.80568	132	
250.89809	110	
250.94727	218	
251.92525	186	1+
253.83386	344	
254.02654	142	
254.82565	148	
255.01566	130	
255.08351	138	
255.78038	204	
256.88387	156	
256.92425	208	1+
257.41745	98	
257.79788	706	1+
258.83502	184	
258.85373	200	
258.87351	118	
258.90799	206	1+
258.96920	224	1+
259.33738	368	1+
260.83391	114	
261.83394	292	
261.89228	110	
262.83047	674	1+
263.04909	228	1+
263.90634	178	1+
263.97755	274	
264.97579	166	
265.83382	226	1+
266.07815	124	
266.09245	130	
266.21791	164	
266.86795	140	
266.91071	136	
267.79249	140	
267.84427	236	1+
268.88358	112	
268.95684	108	
269.00923	146	
269.41019	110	
269.80064	396	1+
269.89328	308	1+
270.81270	108	
270.84292	436	1+
271.79974	512	1+
271.83243	158	
271.84912	390	1+
272.98936	108	
273.79321	1022	1+
273.83061	128	
274.03407	160	
275.80956	444	
276.81416	554	1+
276.83814	318	1+
277.80715	106	
278.01482	232	1+
278.05639	130	
278.86781	156	
278.89061	184	1+
278.96212	136	
278.99598	200	1+
279.09279	870	1+
279.79598	184	
280.14139	248	1+
280.80995	150	
280.91174	196	1+
281.79413	188	
281.86244	130	
281.98091	188	1+
282.80794	206	
282.86111	138	
283.07316	132	
283.54426	98	
283.78930	418	1+
283.85782	358	1+
284.10967	102	
284.29747	292	
284.35501	98	
285.88538	134	
286.80431	398	1+
286.92129	286	
288.85612	122	
289.79101	406	
289.85490	340	1+
289.88559	264	1+
290.78960	250	
291.05420	212	1+
291.80393	902	1+
292.09052	254	1+
292.88355	108	
292.92493	168	1+
293.79434	108	
294.14685	190	1+
294.85660	178	
295.05776	124	
295.81661	118	
295.87173	524	1+
295.99137	134	1+
296.80894	262	
296.82622	190	1+
296.87595	360	1+
296.95633	156	
297.42011	98	
297.79184	194	
297.81114	538	1+
299.78076	824	1+
300.72512	122	
301.80810	386	1+
301.86167	146	
302.24764	130	
302.87601	124	
303.10408	238	
303.54016	112	
303.94646	124	
304.14757	116	
304.87763	136	
304.95005	98	
305.81146	254	1+
306.27430	158	
306.88465	454	1+
307.79875	936	1+
307.83999	102	
308.05162	238	1+
308.29427	340	1+
308.87142	270	1+
309.81242	248	
309.99242	184	1+
310.06780	142	1+
310.31029	302	1+
310.82530	138	
310.87578	546	1+
311.42860	102	
312.03246	146	
312.80544	350	1+
312.83047	106	
312.88283	388	1+
312.90251	150	
313.02888	112	
313.87044	122	
314.81905	660	1+
315.85470	122	
315.93257	102	
317.04112	146	
317.11448	110	
319.94282	150	
320.80559	198	1+
321.03865	104	
321.89465	290	1+
323.30331	130	
324.24427	112	
324.32554	142	
324.89643	338	1+
325.72215	152	
327.05654	132	1+
327.20925	134	
327.29261	106	
END IONS

###FS:    #m/z: 507.84715 #charge 1+
###MS: 26
###MSMS: 28
BEGIN IONS
TITLE=Cmpd 20, +MS2(507.8471), 28.2-35.2eV, 0.6min #28
RTINSECONDS=33.9955
SCANS=26,28
PEPMASS=507.84715	835788
CHARGE=1+
196.01566	734	1+
197.89229	274	1+
199.88753	708	1+
215.88372	244	1+
217.90098	198	
218.89237	204	1+
223.95321	284	1+
223.97379	438	1+
224.97654	370	1+
225.83702	230	1+
227.95787	214	
228.95411	416	1+
229.95472	272	1+
230.89050	250	1+
232.89805	258	1+
234.88529	272	1+
236.89537	318	1+
237.95178	196	1+
238.04495	192	1+
238.07101	492	1+
238.90594	204	1+
239.95335	280	1+
241.85257	346	1+
242.07324	216	1+
242.93719	152	1+
245.01599	320	1+
245.06415	380	1+
246.03080	230	1+
246.06673	302	1+
246.97679	238	1+
248.85237	276	
249.03273	154	1+
250.97045	730	1+
252.08200	370	1+
252.38058	514	1+
252.79422	348	1+
253.90395	356	1+
254.09643	312	
254.88999	416	1+
255.89188	310	1+
256.91697	422	1+
257.85582	796	1+
258.09962	362	1+
258.35264	332	
258.78574	292	1+
259.87066	566	1+
261.41235	266	1+
261.85437	196	1+
262.88926	232	
264.87571	254	
264.90265	158	1+
265.05318	234	1+
266.16569	326	1+
266.38681	252	1+
266.86578	372	
267.10756	416	1+
267.88354	398	1+
268.11084	416	1+
268.86732	348	
269.79988	220	1+
269.85985	210	
270.02505	268	1+
270.37026	264	
270.85963	502	
271.87789	678	1+
272.85431	2710	1+
273.93606	194	1+
274.79532	860	1+
276.85657	692	1+
277.38479	288	1+
277.96838	248	1+
278.02382	176	1+
278.81082	358	1+
278.94588	358	1+
279.13313	210	1+
280.85277	300	1+
281.37753	500	1+
281.87632	208	
282.83351	410	1+
282.99194	212	1+
283.87708	418	1+
283.97315	226	1+
284.86473	320	1+
284.94127	490	1+
285.15724	144	1+
285.35770	288	1+
285.79140	328	
285.94308	422	1+
286.13755	210	
286.79134	282	
286.87446	382	
287.80843	506	1+
288.04631	374	1+
288.64965	180	1+
288.80557	368	1+
288.86864	708	
288.89009	230	
288.94009	226	
289.88103	2444	
290.13110	314	1+
290.38128	340	
290.86762	5638	1+
291.50826	240	1+
291.96721	324	1+
292.17320	268	1+
292.81124	648	1+
292.84569	232	
292.88642	390	
293.87396	12780	1+
293.91401	348	1+
294.81158	850	1+
294.91359	210	1+
294.95066	332	1+
295.95037	202	1+
296.07882	252	1+
296.85913	230	
296.88457	746	
296.92128	454	1+
297.81931	572	1+
297.87374	1712	1+
297.88256	368	
298.30435	246	1+
298.80864	746	1+
298.85606	1322	1+
298.87891	1650	1+
299.10620	342	1+
299.34125	322	1+
299.81570	442	1+
299.91096	394	1+
299.99642	180	1+
300.33110	202	1+
300.39845	260	1+
300.85956	1560	1+
300.97604	360	1+
302.85562	1046	1+
302.88756	470	
303.85919	760	1+
304.88330	216	
305.11076	254	1+
305.36465	274	1+
305.40588	328	1+
305.82292	222	
305.85995	378	
306.12594	242	1+
306.85617	266	
307.89066	2452	
308.14291	1374	1+
308.29487	218	
308.80167	226	
308.85149	276	
308.87258	4012	1+
309.25692	250	1+
309.30020	356	1+
309.33910	628	1+
309.37939	358	1+
309.88988	2620	
310.04968	306	1+
310.15896	1354	1+
310.84543	452	
310.93595	824	1+
311.36388	338	1+
311.79222	166	1+
311.84572	264	
311.88356	27720	1+
311.94131	628	1+
312.00137	232	
312.02480	342	1+
312.07999	204	1+
312.12289	412	1+
312.52471	176	1+
314.49584	78	1+
314.87145	1718	1+
314.94057	286	1+
315.76603	196	1+
315.82070	694	1+
315.96459	204	
316.08740	208	1+
316.36474	382	1+
316.86419	1962	1+
316.88953	1524	1+
317.61036	96	1+
318.82699	196	1+
318.86284	1104	1+
318.88473	310	
319.12219	156	1+
319.39381	468	1+
319.80676	658	1+
319.89922	340	
320.78804	218	1+
320.86110	206	
320.88668	256	
320.99057	234	1+
321.27408	268	1+
321.84389	1096	1+
322.06919	242	1+
322.08717	290	1+
322.85542	1188	1+
322.88772	226	
322.91771	214	
323.39124	318	1+
323.52536	246	1+
323.89585	198	
325.12588	240	
325.14841	262	1+
325.39753	292	1+
325.86272	348	
325.90340	892	
326.81158	202	
326.88992	612	
327.04552	194	1+
327.38198	220	
327.88088	1824	
328.19256	276	
328.37333	692	1+
328.87073	1028	
329.17018	470	1+
329.81806	520	1+
329.87193	502	
329.89456	1620	
330.00801	196	1+
330.04472	242	1+
330.82343	434	1+
330.88036	636	
330.95482	242	
331.11603	326	1+
331.78077	294	1+
331.89663	2498	1+
332.87606	1560	1+
332.95332	266	1+
333.17533	346	1+
333.85602	228	
334.61437	82	1+
334.87251	402	
334.89421	1122	1+
335.10186	260	1+
335.84253	776	1+
336.00553	216	1+
336.13175	404	1+
336.34114	328	1+
336.38942	222	1+
336.87576	1450	1+
336.89828	224	
336.94475	328	
337.16904	190	1+
338.19877	196	1+
338.39998	506	1+
338.87930	1322	1+
339.05214	350	1+
339.40445	424	1+
339.87963	774	1+
339.97048	194	1+
340.82675	270	1+
340.89779	416	1+
341.40936	186	1+
342.36544	324	1+
342.79707	270	1+
343.80482	336	1+
343.87340	434	1+
344.71767	310	1+
345.81711	390	1+
345.89612	234	
346.39265	402	1+
346.87483	414	
346.90731	262	
346.98927	278	1+
347.11056	218	1+
347.39134	284	1+
347.78531	230	1+
347.89700	346	1+
347.98102	216	1+
348.16747	586	1+
348.84673	236	
348.92028	414	
349.40796	152	1+
349.88758	1576	1+
350.04224	226	1+
350.07650	176	1+
350.38631	300	1+
350.81107	302	1+
350.83631	586	1+
350.88901	1312	1+
350.91187	734	1+
350.95762	434	1+
351.85876	330	1+
352.58871	158	1+
352.71430	182	1+
352.77579	966	1+
352.90751	1042	1+
353.40496	214	1+
353.84630	1596	1+
354.73438	186	1+
355.20176	250	1+
355.36859	242	1+
355.88756	768	1+
355.93733	208	
356.83741	200	
357.83152	348	1+
357.97445	344	1+
358.73146	210	1+
358.83593	296	1+
358.85436	226	
359.02320	192	1+
359.13703	158	1+
359.27988	204	1+
359.35922	164	1+
359.87045	206	
360.90061	220	
361.32139	298	1+
361.77719	218	1+
361.86698	332	
362.01627	208	1+
362.08065	278	1+
362.84909	262	
363.84976	656	1+
364.39848	246	1+
364.85405	450	1+
364.92647	174	1+
365.90123	206	
366.35473	378	1+
366.42256	204	1+
366.84066	4416	1+
366.88242	260	
367.18692	382	1+
367.70716	1680	1+
367.78194	686	1+
367.87265	228	
368.18756	260	1+
368.78837	502	1+
368.89748	766	1+
369.13797	200	1+
369.28616	218	1+
369.71063	522	1+
369.83612	402	1+
370.44422	250	1+
370.78732	1110	1+
370.86125	252	
370.89993	266	1+
370.92489	466	1+
371.19102	434	1+
371.21959	330	1+
371.34921	272	1+
371.72184	280	
371.78472	210	
371.86768	198	
372.11721	216	1+
372.17154	308	1+
372.71695	1104	1+
372.74058	392	1+
373.04996	286	1+
373.18384	324	1+
373.71990	944	1+
373.83946	760	1+
373.89124	646	1+
374.37300	460	1+
374.56426	252	1+
374.79861	348	1+
374.94918	246	1+
375.73650	688	1+
375.92652	264	1+
376.22372	238	
376.32283	194	1+
376.63987	106	1+
376.78649	276	
377.34738	210	1+
377.80704	256	1+
378.16167	180	1+
379.73190	544	1+
380.05407	190	1+
380.12082	380	1+
380.39165	250	
380.73469	372	1+
380.85595	1026	1+
381.71766	326	
381.77696	272	1+
381.80033	238	
382.10028	386	1+
382.28017	200	1+
382.72238	204	
382.85730	1432	1+
382.89508	330	
383.02393	222	
383.81900	208	
383.89264	938	1+
384.17572	152	1+
384.85087	10956	1+
384.89541	604	1+
385.21358	368	1+
385.80364	674	1+
386.80443	470	1+
387.34991	256	1+
387.72351	372	
387.88777	374	1+
388.73603	254	
388.79502	1298	1+
388.85927	268	
389.05866	494	1+
389.20423	360	
389.71300	898	1+
389.86280	248	
390.05558	482	1+
390.73251	290	1+
390.79996	1030	1+
390.84468	1072	
391.71159	222	
391.79969	712	1+
391.84399	1050	
392.08066	222	
392.18576	244	1+
392.39438	242	
392.84703	668	
392.86575	1804	1+
393.79902	2514	1+
394.73835	276	1+
394.83763	878	
394.86012	490	
394.90643	292	1+
395.86579	348	
396.11013	194	1+
396.25032	108	1+
396.73195	386	
396.85961	204	
396.89183	200	
396.94905	152	1+
397.19933	240	1+
397.72258	1168	1+
397.86336	1340	1+
398.72891	894	1+
398.80253	236	
398.86650	1064	1+
398.89949	416	1+
399.25717	240	
399.71438	660	1+
399.80915	736	1+
401.35111	274	
401.40377	380	1+
402.86693	6372	1+
403.04608	440	1+
403.34871	492	1+
403.74474	566	1+
403.87281	4308	1+
404.35139	360	1+
404.80938	294	1+
404.96263	204	1+
405.01609	272	
405.10824	308	1+
405.87435	1560	1+
405.96626	174	1+
406.81187	236	
406.85583	626	
407.05751	268	1+
407.72651	934	1+
407.81373	296	
407.86679	20554	1+
407.92400	732	1+
407.95716	430	1+
408.41960	186	1+
408.93015	552	1+
408.99395	300	1+
409.38763	126	1+
409.72176	444	
409.81458	1076	1+
410.13412	220	1+
410.59076	114	1+
410.73650	478	1+
410.85081	878	1+
411.55856	166	1+
411.71982	218	
411.81197	2238	1+
411.88086	936	
412.04915	184	1+
412.09872	314	1+
412.73033	1184	1+
412.84802	2128	
412.87543	1690	1+
413.08021	382	1+
413.43051	236	1+
413.78504	236	1+
413.81531	436	1+
413.87808	1102	1+
414.04847	186	1+
415.05246	154	1+
415.20089	236	1+
415.24723	266	1+
415.87366	1706	1+
416.87825	1170	1+
416.91783	198	
417.05599	158	1+
417.35899	230	1+
417.82127	358	1+
418.75139	200	
418.83578	218	1+
418.86667	198	
419.76502	240	1+
420.20172	190	1+
421.88061	2598	1+
422.39132	208	1+
422.85762	294	
423.08640	186	1+
423.23193	386	1+
423.79762	494	1+
423.83072	488	1+
424.13866	198	
424.86964	806	
425.04810	200	1+
425.13815	308	1+
425.73424	226	
425.76724	442	1+
425.82401	436	1+
425.86775	4152	1+
425.93452	560	1+
426.08477	200	
426.28135	148	1+
426.35309	296	1+
426.75017	202	
426.77089	294	1+
426.86644	3078	1+
426.93603	472	1+
427.10409	206	1+
427.73490	882	
428.14287	188	1+
428.17889	192	1+
428.34558	388	1+
428.74080	630	
428.78462	248	1+
428.85381	850	1+
428.88613	2294	1+
429.34724	282	1+
429.73837	402	
429.78573	226	1+
429.82015	434	1+
430.74070	1524	1+
430.85669	836	
430.87258	2870	1+
431.42434	226	1+
431.82372	214	
431.87087	1982	1+
432.04340	196	1+
432.24389	250	
432.69127	178	1+
433.85442	412	1+
434.82403	380	1+
434.88930	320	
434.95467	172	1+
435.86057	444	1+
436.63501	210	1+
436.89485	242	1+
439.69302	516	1+
439.89398	988	
440.69718	436	1+
440.89591	608	
441.14442	156	1+
441.80557	194	1+
441.87605	264	
442.88960	238	
443.39107	276	1+
444.87318	3902	1+
444.94946	384	1+
445.14626	92	1+
445.74632	220	
446.21603	204	1+
446.80041	384	1+
446.89677	298	
448.88578	2174	1+
449.76589	576	1+
449.88602	1570	1+
450.75031	322	1+
452.41016	168	1+
453.08014	254	1+
453.87879	208	
455.76789	298	1+
456.64238	156	1+
456.75767	402	1+
457.45120	152	1+
457.90318	1918	1+
457.95680	204	1+
458.70791	278	1+
460.06889	196	1+
461.25512	130	1+
461.70599	208	1+
462.88479	490	
463.74432	178	1+
463.88598	588	1+
464.78615	226	1+
466.78394	254	1+
467.28269	162	1+
467.88835	1508	1+
468.78765	458	1+
468.83567	190	1+
469.73728	152	1+
469.79426	264	1+
471.23391	312	1+
471.33767	172	1+
472.77911	270	1+
475.03265	194	1+
476.71764	328	1+
478.06067	182	1+
478.79959	174	1+
480.72323	400	1+
481.72714	286	1+
483.78840	334	1+
484.79465	262	1+
485.89876	1014	1+
486.76295	164	1+
487.08033	228	
487.14689	184	1+
487.27936	406	1+
487.80692	292	
487.90333	248	1+
489.80285	244	1+
490.42891	142	1+
491.25977	160	1+
491.77378	228	
491.79470	230	
491.85332	456	1+
492.43925	160	1+
493.78731	326	1+
495.64927	242	1+
496.73798	170	1+
496.78836	300	1+
499.67010	344	1+
499.73302	824	1+
499.80020	432	1+
500.67643	278	1+
500.73464	458	1+
500.76332	310	1+
500.80457	308	1+
501.76543	218	1+
502.81276	370	1+
503.35735	300	1+
503.40626	272	1+
504.28816	148	1+
504.73286	200	1+
504.76945	208	1+
504.80182	530	1+
506.26761	132	1+
506.77212	336	1+
507.45382	230	1+
507.47914	126	1+
507.80866	268	1+
507.84035	130	1+
508.45272	160	1+
509.86081	700	
510.22079	196	1+
510.28025	194	1+
510.43034	164	1+
510.46444	192	1+
511.24470	188	1+
511.46415	128	1+
511.65311	196	1+
512.72881	206	1+
END IONS

###FS:    #m/z: 336.94681 #charge 1+
###MS: 26
###MSMS: 29
BEGIN IONS
TITLE=Cmpd 21, +MS2(336.9468), 28.0-35.0eV, 0.6min #29
RTINSECONDS=34.768
SCANS=26,29
PEPMASS=336.94681	516700
CHARGE=1+
189.86310	260	
192.88835	176	
196.88396	516	1+
203.87869	146	
205.95001	162	
206.97356	166	
207.88148	600	1+
207.97271	190	
208.94637	146	
208.98205	122	
209.90331	198	1+
209.94549	210	
210.88511	658	1+
211.94498	23640	1+
212.21038	162	1+
212.87948	4508	1+
213.64535	104	1+
213.90734	168	
213.94039	8980	1+
214.82990	128	1+
214.89407	142	
215.14763	100	1+
215.88760	1610	1+
215.93839	988	
216.96981	154	
217.00182	112	
217.39489	208	1+
217.88365	690	1+
217.93888	338	
219.54902	114	
221.88866	108	
223.89382	142	
223.96516	256	1+
225.95845	148	
225.97081	136	
226.89570	246	
226.95110	290	1+
227.78621	326	1+
227.89293	1550	1+
228.87838	126	
228.89571	1286	1+
229.95566	19782	
230.03678	134	1+
230.07069	272	1+
230.88929	7358	1+
230.95838	932	
231.95118	9748	1+
232.82654	124	
233.82426	362	1+
233.89744	1328	1+
233.94865	936	
235.85321	124	
235.89276	426	1+
235.94682	180	
236.82304	114	
237.10810	136	1+
237.79710	114	
237.90049	122	
238.45039	104	1+
239.95904	296	1+
240.89510	120	
240.91730	118	
240.96395	252	1+
244.51391	138	
244.78998	190	
246.90461	334	1+
246.97466	356	
247.96572	3754	1+
248.03148	494	1+
248.89906	1564	1+
248.94482	108	
249.79251	182	
249.96182	2342	1+
250.82671	488	1+
251.07229	158	
251.78984	132	
251.82833	362	1+
251.85040	114	
251.91190	164	
251.95895	348	
251.98024	168	
252.23220	154	
252.97127	10678	1+
253.08723	142	
253.83581	464	1+
253.90666	1232	1+
254.09161	206	
254.86934	168	
254.94039	204	
254.96586	5142	1+
255.07422	558	
255.09467	142	
255.39008	144	
255.78659	206	
255.92067	152	
255.94060	120	
256.49598	172	
256.91074	404	1+
257.14018	134	
258.85101	166	
258.94899	124	
258.96259	290	1+
259.96653	214	1+
260.07356	266	1+
260.36948	126	
260.92723	118	
261.83394	188	
262.40040	186	
262.80420	132	
262.83595	108	
263.80923	192	1+
265.01512	166	
265.08764	190	
265.97515	108	
266.05143	222	1+
267.80166	108	
267.83898	136	
267.90974	134	
268.79367	118	
268.84128	780	1+
269.79937	326	1+
270.93269	110	
270.98248	1476	1+
271.79674	172	1+
271.91375	684	1+
272.85516	128	
272.95490	148	
272.97915	378	
273.60847	118	
273.79233	898	1+
273.85351	134	
273.90731	324	1+
274.08080	214	1+
274.97536	132	
275.79458	128	
275.81352	140	
276.85497	158	
276.89039	112	
277.26021	144	
277.84291	136	
278.83385	570	1+
278.85336	142	
278.90531	110	
279.15630	128	
279.79217	178	
279.83478	332	1+
280.78946	154	
280.81238	160	
281.04878	168	
281.82409	110	
282.27860	122	
282.97718	116	
283.02307	296	1+
283.78895	572	1+
283.86701	180	
284.87664	112	
285.28149	116	
285.85186	470	
286.80200	136	
286.85127	1112	1+
286.91941	128	
287.03969	140	
287.80828	112	
289.39624	110	
289.80982	154	
289.85742	396	1+
289.88015	178	
290.80379	760	1+
290.88382	144	
291.80267	692	1+
291.87600	122	
292.85383	108	
293.08225	130	
293.82653	176	
293.85336	112	
293.89317	166	
294.00070	500	1+
294.04591	122	
294.87798	120	
295.87272	296	1+
295.96835	246	1+
295.99492	132	
296.03677	196	1+
296.81021	290	
298.27110	196	1+
298.80346	110	
299.82272	146	
300.79669	172	1+
301.88086	146	
302.82227	146	
302.93672	264	1+
303.80865	304	1+
305.90999	134	
306.81324	186	1+
306.88564	238	
307.89176	204	
308.87834	194	
309.81755	158	
309.84507	224	
309.88757	112	
310.82341	318	1+
310.87350	264	
311.12880	136	
311.88262	126	
311.96749	138	
312.87627	198	
313.07654	188	1+
313.87778	140	
314.81879	430	1+
315.27943	166	
315.84841	226	1+
315.88793	318	1+
316.89145	252	1+
319.83045	286	1+
324.89551	294	
325.89584	322	1+
328.88512	400	
328.90507	194	
329.90286	206	
330.88887	142	
331.71463	118	
332.89723	178	
335.76464	146	
335.89526	150	
336.90023	124	
337.03430	108	
337.84390	126	
338.89908	152	
339.82929	170	
339.87962	132	
340.38879	272	1+
END IONS

###FS:    #m/z: 322.93153 #charge 1+
###MS: 30
###MSMS: 31
BEGIN IONS
TITLE=Cmpd 22, +MS2(322.9315), 28.0-35.0eV, 0.7min #31
RTINSECONDS=38.4505
SCANS=30-31
PEPMASS=322.93153	5451774
CHARGE=1+
190.89465	116	
192.88772	320	1+
196.88512	676	1+
199.88708	346	1+
200.86960	304	1+
201.04582	180	
205.69069	112	
205.94730	626	1+
206.89640	108	
207.04439	142	
207.87284	142	
209.94153	156	
210.89797	416	1+
212.87843	394	1+
212.89768	126	
214.89416	222	
215.88585	442	1+
217.87048	240	1+
217.88030	224	1+
219.38098	114	
220.87412	116	
220.95653	202	
221.55826	110	
221.94844	232	
222.95431	1436	1+
223.95839	792	1+
224.86950	194	
224.97534	150	
225.06027	176	
227.78239	182	1+
227.93067	160	
227.95728	328	1+
228.89518	234	1+
228.91091	174	
230.02596	226	1+
230.82487	196	1+
230.89342	470	1+
233.89755	224	
234.65559	108	
235.07834	140	
235.55012	110	
235.82918	356	1+
236.80306	104	
237.00361	130	
237.44781	114	
237.79428	158	
239.07974	202	
239.78999	838	1+
239.91390	168	
240.14528	118	
240.82623	124	
240.94087	2092	
240.95964	456	
241.89021	116	
241.94234	1824	
242.82445	200	
242.94180	6530	1+
243.82211	156	
243.88291	512	1+
244.04627	184	
244.82363	148	
244.93957	1828	1+
244.98684	140	
245.87920	152	
246.80381	108	
246.97561	876	1+
247.84289	108	
247.85414	176	
247.93543	120	
248.02519	132	
248.85219	108	
248.89837	318	1+
248.97515	114	
250.94752	130	
250.97119	142	
251.92710	286	
253.03404	134	
253.83699	134	
253.92701	168	1+
255.10535	104	
255.78310	348	1+
255.94609	120	
257.79988	556	1+
257.96714	178	1+
258.46274	106	
258.83346	224	
259.80987	184	1+
260.33712	140	
260.83308	262	
260.84941	140	
261.34145	130	
261.79304	192	
261.83020	170	
261.89175	240	
262.35685	180	
262.83190	132	
263.83409	186	
263.90444	192	
263.97673	154	
264.85129	110	
264.94536	142	
265.05903	192	
265.84797	156	
266.03353	156	
266.86351	414	1+
266.94086	104	
267.01830	132	
267.79202	142	
267.93554	218	
268.90992	236	1+
268.96194	150	
269.08980	118	
269.79880	254	
270.79884	166	
270.84571	636	1+
271.79867	446	1+
273.79183	1260	1+
273.81669	172	
274.85089	144	
275.80992	948	1+
276.10092	108	
276.84462	160	
277.00883	130	
277.98596	246	1+
278.44706	92	1+
278.86502	462	1+
279.09208	470	
279.82651	262	1+
280.09794	254	
280.14663	134	
280.26366	118	
280.80239	186	
280.84722	104	
280.95376	184	1+
281.29550	138	
281.79188	114	
282.80697	286	
282.87378	136	
282.89056	124	
283.07149	364	1+
283.78739	954	1+
283.83625	136	
283.86741	316	
284.29376	450	1+
284.82513	116	
285.87303	130	
286.89422	108	
286.91816	202	
287.80569	424	1+
287.88975	158	
288.59475	102	
288.82876	148	1+
288.89367	136	
289.78968	628	
289.88198	178	
290.41268	110	
290.78789	404	
290.81001	114	
290.85350	152	
290.86738	268	1+
290.93755	138	
291.80398	964	1+
292.93406	106	
294.02593	174	
294.28235	126	
294.81545	126	
294.85785	336	1+
296.81078	424	
296.83863	132	
297.78905	274	1+
297.81088	216	
297.85458	106	
297.87403	130	
297.89574	180	1+
298.14281	164	1+
298.82720	170	
298.86837	134	
299.78403	798	1+
300.72295	150	
300.81758	116	
302.75298	112	
302.89348	106	
303.71939	122	
303.80937	130	
305.80639	176	1+
306.03712	106	
306.88427	472	1+
307.80294	572	
308.29463	576	1+
308.80041	262	
309.80133	160	
309.81969	604	1+
310.30766	456	
310.82368	464	1+
310.87762	534	1+
311.81153	114	
312.80312	190	
313.02894	222	
313.80788	284	
314.80008	150	
314.81979	260	
314.85400	172	1+
315.82038	194	
316.82551	270	1+
317.72882	190	1+
318.89467	318	1+
320.30409	136	
320.82606	344	1+
322.76145	104	
323.23767	472	1+
323.88926	1038	1+
324.89417	778	1+
325.02288	106	
325.20906	122	
325.80939	156	
326.05882	106	
326.83779	118	
326.85210	154	1+
END IONS

###FS:    #m/z: 507.84686 #charge 1+
###MS: 30
###MSMS: 32
BEGIN IONS
TITLE=Cmpd 23, +MS2(507.8469), 28.2-35.2eV, 0.7min #32
RTINSECONDS=39.2225
SCANS=30,32
PEPMASS=507.84686	815578
CHARGE=1+
192.02179	198	1+
196.01599	734	1+
197.89047	234	
199.88683	240	
209.94526	450	
210.03354	248	
212.88307	220	1+
223.97547	212	
224.97458	206	
226.88414	242	1+
227.95430	296	1+
232.88866	320	1+
234.07002	208	
234.88067	438	1+
236.90750	182	1+
237.05866	482	1+
237.88769	388	1+
238.06175	416	1+
239.85861	258	
240.04690	216	1+
241.07960	246	1+
241.85437	554	1+
241.87973	304	1+
242.90787	322	1+
243.01481	196	1+
244.40570	238	1+
244.79093	252	
245.96181	272	1+
247.13099	210	1+
249.00483	236	1+
249.88923	394	1+
250.96951	568	1+
251.13173	242	1+
252.13663	162	1+
253.93530	274	1+
254.05788	216	1+
257.82048	342	1+
258.87982	240	
259.79887	410	1+
259.86397	214	
259.87706	216	
260.87656	1080	1+
262.06489	176	1+
263.36794	220	
263.85041	208	
265.08726	252	1+
265.87258	230	
266.03458	232	1+
266.13199	326	1+
266.16732	606	1+
266.86512	766	1+
267.01317	246	1+
267.38410	234	
267.80125	332	1+
267.89363	278	1+
267.96006	198	
268.97058	256	1+
269.12275	198	
270.85853	520	
271.85129	2766	1+
271.87700	634	1+
272.38780	372	1+
272.85364	2450	1+
274.90155	306	1+
275.79142	292	1+
276.78911	264	1+
276.85708	412	1+
276.92367	274	1+
277.88530	682	1+
278.09898	188	1+
279.14110	340	1+
279.84566	348	1+
279.99959	250	1+
280.39297	248	
280.79313	260	1+
280.81357	254	1+
280.84958	292	1+
281.37979	572	1+
282.35641	232	1+
282.99027	248	1+
283.09530	210	
284.87029	522	1+
285.79211	514	1+
285.93866	228	
286.87244	472	1+
286.92513	288	1+
287.04167	332	1+
287.84323	354	
288.04536	222	1+
288.86893	1036	
288.90879	228	
289.02097	318	1+
289.88141	2130	
290.02754	232	1+
290.78963	190	1+
290.86585	3102	
291.86613	1990	1+
292.88576	278	
292.93992	264	1+
292.96763	390	1+
293.80868	486	1+
293.87390	14060	1+
293.96935	320	1+
294.80885	350	1+
294.93719	448	1+
295.06734	236	1+
295.38305	308	1+
295.94383	270	1+
296.14322	210	
296.86144	694	1+
297.01475	414	1+
297.81764	412	
298.11034	230	
298.80411	308	
298.82052	222	
298.87614	646	1+
298.90082	348	1+
299.80761	686	1+
299.85349	1182	1+
300.02523	208	1+
300.33966	356	1+
300.91995	260	1+
300.96656	290	1+
301.02421	184	1+
301.88132	222	
302.84983	802	1+
302.86724	306	
302.89167	216	
303.87617	198	
304.90053	438	1+
305.11893	354	1+
305.85353	742	1+
306.06766	206	1+
306.12461	256	1+
306.88020	324	
307.02471	212	1+
307.87165	638	
307.89043	2124	
308.14213	1266	1+
308.87922	4388	1+
308.98826	440	1+
309.88411	2662	1+
309.92251	310	1+
310.15828	1374	1+
310.30422	226	1+
310.34157	664	1+
310.41278	244	1+
310.81701	304	
310.84641	368	
311.03013	260	1+
311.34751	664	1+
311.37516	400	1+
311.79882	200	
311.83391	204	
311.88382	21206	1+
312.12022	380	1+
312.37733	408	1+
312.82683	260	
313.26447	224	1+
313.81988	930	1+
313.96522	354	1+
314.06053	202	
314.86670	2618	1+
314.89165	2118	1+
314.91824	222	
315.88055	540	
315.91769	264	1+
315.97175	238	
316.01301	296	1+
316.82283	256	
316.86552	1692	1+
316.88930	528	
317.24691	132	1+
317.80259	402	1+
317.82427	354	
317.89351	346	
318.80763	224	1+
318.85736	1146	1+
318.88255	850	1+
318.93227	222	
319.55402	138	1+
320.98930	376	1+
321.32004	304	1+
321.40537	252	1+
321.88613	622	1+
322.34946	330	1+
322.88650	440	1+
323.21030	134	1+
323.37295	502	1+
323.81765	218	
323.86004	220	
324.37705	432	1+
324.86769	1150	1+
324.90083	272	
324.92897	228	1+
325.11970	206	1+
325.90127	1390	1+
326.14801	224	1+
326.39409	278	
326.79740	326	1+
327.37198	602	1+
327.45021	242	1+
327.82921	416	1+
327.88058	1972	
328.37399	514	1+
328.86989	1192	
329.31781	230	1+
329.89567	1358	
330.07228	274	1+
330.16305	518	1+
330.82279	204	
330.84418	252	
330.87986	510	
331.01479	320	1+
331.75240	186	1+
331.84117	220	
331.89131	1212	
332.13986	166	1+
332.31156	348	1+
332.87533	2448	1+
332.90290	656	
332.95074	538	1+
333.17615	416	1+
333.82978	238	
334.25142	144	1+
334.90012	528	
335.84162	1008	1+
335.88791	218	
336.01061	266	1+
336.80956	202	1+
336.87106	250	
336.94655	472	1+
336.98575	206	1+
337.88223	414	
338.77274	142	1+
338.87960	1162	1+
339.29768	288	1+
339.38443	514	1+
339.88203	824	1+
340.01320	290	1+
340.38765	398	1+
340.90428	204	
341.25862	204	1+
341.87346	534	1+
341.89140	218	1+
341.97638	296	1+
342.52089	106	1+
342.72537	202	
342.90711	332	1+
342.93278	174	1+
343.05211	288	1+
343.08731	206	1+
343.37755	366	1+
343.81850	258	1+
343.87666	586	1+
344.05400	180	1+
344.38229	214	1+
344.71564	578	1+
345.01291	270	1+
345.87372	792	1+
345.88804	252	
346.87911	472	1+
346.98140	194	1+
347.17924	260	1+
347.83355	268	
347.90668	796	1+
348.03757	202	
348.12597	134	1+
348.41256	290	1+
348.58365	224	1+
348.77342	302	1+
348.86709	222	
349.36363	280	1+
349.76901	332	1+
349.90142	274	
349.98805	240	1+
350.33576	306	1+
350.82472	428	1+
350.88585	920	1+
350.91581	646	
350.96017	362	1+
351.10880	290	
351.59610	194	1+
351.81288	160	1+
352.77274	426	
352.91136	1220	1+
353.78262	426	1+
353.85173	1748	1+
354.02904	298	1+
354.05110	152	1+
354.11492	188	1+
354.72649	268	1+
354.90485	748	1+
355.35801	216	
355.73104	182	1+
355.88694	898	1+
356.71752	418	1+
356.83589	512	1+
356.88653	464	1+
357.04532	276	1+
357.60089	98	1+
357.86363	482	1+
358.78478	286	
359.73152	306	1+
359.95762	360	1+
360.06522	204	1+
360.80101	316	1+
361.32823	256	1+
361.39596	276	1+
361.77945	316	1+
362.04345	224	1+
362.28144	202	1+
362.32892	178	1+
362.72541	270	1+
362.85016	204	
362.86736	318	
363.85150	220	
363.92789	244	1+
364.06742	254	1+
364.28654	282	1+
364.85188	882	1+
364.90362	546	1+
365.02091	224	1+
365.06931	198	1+
366.35886	240	
366.79163	316	
366.84009	4714	1+
367.07264	188	1+
367.17899	342	1+
367.41177	240	1+
367.70637	2612	1+
367.78693	502	1+
367.86802	432	1+
367.88980	972	1+
367.99670	176	1+
368.14570	260	1+
368.89433	770	1+
369.77048	228	
370.26502	226	1+
370.78403	1110	1+
371.64069	210	1+
371.72476	620	1+
371.93655	150	1+
371.99530	384	1+
372.16599	134	1+
372.85217	506	
373.11359	240	1+
373.19642	242	1+
373.71783	1300	1+
373.82645	762	1+
374.01899	268	1+
374.38690	246	1+
374.79862	362	1+
374.85129	296	
374.90819	272	1+
375.29911	142	1+
375.73674	654	1+
376.08623	232	1+
376.74104	446	1+
376.86527	200	
376.87983	1032	1+
377.87934	648	1+
377.92664	362	1+
378.37873	602	1+
378.79608	360	1+
379.30580	208	1+
379.41823	272	1+
379.44417	208	
379.73008	1342	1+
380.09737	324	1+
380.73305	1200	1+
380.77655	400	1+
380.86041	742	1+
380.89578	228	
381.04930	284	1+
381.71792	666	1+
382.85718	994	1+
382.89646	346	1+
383.71740	608	1+
383.76959	214	1+
384.35389	154	1+
384.85076	9862	1+
384.89911	546	1+
385.88687	260	
386.90741	214	
387.72040	388	
388.72479	624	1+
388.79977	1332	1+
388.85160	212	
389.20022	752	1+
389.65131	164	1+
389.72510	442	1+
389.85966	230	
390.84190	1244	
391.25686	196	1+
391.70672	160	1+
391.80453	346	
391.84575	786	
391.89291	200	
391.93992	216	1+
392.03292	228	1+
392.06935	218	
392.74437	506	1+
392.79697	1974	1+
392.83703	262	
392.86653	1448	1+
392.90250	482	1+
393.30808	202	1+
393.79950	1686	1+
393.90784	300	1+
394.35052	272	1+
394.83691	1158	1+
395.09594	326	1+
395.71556	220	
395.79335	262	
396.09979	208	1+
396.73340	388	
396.80607	544	1+
396.87827	242	
397.58264	186	1+
397.71524	270	
397.72998	1626	1+
398.73183	1144	1+
398.86602	594	1+
399.34661	202	1+
399.71371	420	
400.81796	448	1+
400.84089	272	
400.86731	216	
401.95108	184	1+
402.86603	6766	1+
402.90233	268	
403.73137	496	1+
403.81800	458	1+
403.87042	5294	1+
404.21788	366	1+
404.43607	254	1+
405.07725	188	1+
405.19051	194	1+
405.92290	212	1+
406.72594	634	1+
406.80989	242	
407.53573	130	1+
407.80777	208	
407.86674	17214	1+
408.17189	222	1+
408.93036	308	1+
409.27515	104	1+
409.55180	150	1+
409.72173	1074	1+
409.81576	730	
409.90554	646	1+
410.08730	246	1+
410.72668	626	1+
410.85265	886	
410.87426	1624	1+
411.80892	2398	1+
411.83314	268	
411.98722	170	1+
412.06806	362	1+
412.18644	290	1+
412.73263	1098	1+
412.84744	1608	
412.87203	364	
413.44101	226	1+
413.82136	372	1+
413.87862	1264	1+
415.38063	228	1+
415.79667	204	
415.87338	1228	1+
416.74021	376	1+
416.81674	640	1+
417.21067	166	1+
417.38139	260	1+
417.81953	506	1+
418.85271	360	
420.07672	226	1+
421.08644	176	1+
421.88197	2106	1+
422.69590	190	1+
423.13807	210	1+
423.34376	238	1+
423.86827	654	
424.14593	252	1+
424.86901	378	
425.24378	176	1+
425.32515	258	1+
425.73695	210	
425.81977	640	1+
425.87941	1430	
426.18194	240	1+
426.86356	3116	1+
426.93872	382	
427.70637	216	
427.73697	968	
427.93751	306	1+
428.10076	260	
428.26973	220	1+
428.74699	474	
428.85384	482	
428.88648	1532	1+
429.73698	2598	1+
429.82391	980	1+
430.10699	178	1+
430.21328	220	1+
430.74077	2148	1+
430.86133	2008	1+
430.88483	390	
431.03225	172	1+
431.64323	124	1+
431.86818	1136	1+
432.15017	150	1+
432.24695	222	1+
432.74331	238	1+
433.07798	388	1+
433.86695	406	
433.94889	246	1+
434.67256	242	1+
434.82642	274	1+
434.88879	412	
435.16112	248	1+
435.76879	204	1+
435.80475	306	1+
435.86193	322	
436.16405	210	1+
436.33414	274	1+
436.71090	240	1+
437.04518	306	1+
438.76253	240	1+
438.77185	238	1+
438.89646	200	
439.89329	2072	1+
440.06923	226	
440.69855	634	1+
440.84309	148	1+
441.14221	390	1+
441.35857	136	1+
443.08418	162	1+
443.80406	450	1+
444.39403	338	1+
444.68773	222	1+
444.87177	3566	1+
445.74239	534	1+
445.90736	212	
446.64031	208	1+
446.81459	336	1+
446.89953	684	
447.71748	212	1+
448.05757	286	1+
448.76760	606	1+
448.88485	1934	1+
449.76836	442	1+
449.88341	1324	1+
449.92648	180	1+
450.36788	98	1+
450.75045	672	1+
452.87295	240	
453.77554	402	1+
453.86568	434	1+
454.89785	220	1+
455.07672	248	1+
456.76964	274	
457.90338	1722	1+
460.24691	358	1+
461.71925	258	1+
462.88476	1362	1+
464.79430	204	
465.89781	234	1+
467.89119	1978	1+
468.78125	556	1+
468.91759	186	1+
469.88692	268	
470.85210	210	1+
470.98769	132	1+
471.77155	514	1+
472.84874	172	1+
474.87844	130	1+
477.72627	364	1+
479.66333	278	1+
481.73104	454	1+
481.79366	262	1+
482.07725	222	1+
482.73624	322	1+
485.44696	172	1+
485.90487	614	
486.21096	246	1+
486.84672	318	
486.90180	388	1+
487.25277	282	1+
487.79672	600	1+
488.44028	242	1+
488.71727	300	1+
488.79738	342	1+
489.71719	316	1+
491.80308	438	1+
491.84975	220	
492.81140	270	1+
494.24725	394	1+
496.65917	176	1+
498.79694	346	1+
498.91721	126	1+
499.73446	708	1+
500.62073	206	1+
501.68841	126	1+
502.42190	210	1+
503.27334	248	1+
503.63270	90	1+
503.79413	270	1+
504.43127	248	1+
504.80032	202	1+
505.25451	212	1+
505.47812	254	1+
505.73823	232	1+
506.21521	222	1+
506.25829	180	1+
506.81241	208	
507.32580	202	1+
507.41756	206	1+
507.66993	232	1+
508.73174	164	1+
508.85821	892	1+
508.92358	222	1+
509.17051	182	1+
509.21848	198	1+
509.28306	214	1+
509.70503	242	1+
511.80234	338	1+
512.26566	248	1+
512.80203	268	1+
513.04785	128	1+
END IONS

###FS:    #m/z: 336.94671 #charge 1+
###MS: 30
###MSMS: 33
BEGIN IONS
TITLE=Cmpd 24, +MS2(336.9467), 28.0-35.0eV, 0.7min #33
RTINSECONDS=39.9945
SCANS=30,33
PEPMASS=336.94671	559068
CHARGE=1+
180.87312	156	
182.86632	192	
187.87353	160	
189.86262	354	
196.88449	478	
198.95347	244	
200.88145	200	1+
205.94861	196	
206.36840	162	
206.95198	134	
208.98026	130	
209.88212	656	1+
210.88475	468	1+
211.94488	20008	
212.87917	4928	1+
212.94748	804	
213.08879	204	1+
213.93995	8100	1+
214.90751	132	
215.88667	1618	1+
215.93836	1306	1+
217.38714	276	
217.85817	122	
217.88367	722	
217.93857	190	
218.83878	142	
218.89724	184	1+
221.89063	172	
222.95056	136	
223.95976	206	
223.97622	204	
224.57527	108	
224.97078	120	
226.89499	222	
226.97614	274	
227.78796	266	
227.83065	222	1+
227.89319	302	
228.83697	154	1+
228.89410	866	1+
229.39049	138	
229.95551	15462	1+
230.32447	126	1+
230.38032	164	1+
230.88980	8898	1+
231.52532	134	
231.95124	8042	1+
233.82934	142	
233.89747	1600	1+
233.94877	1154	1+
234.83618	176	
234.86480	328	1+
235.81887	206	1+
235.86825	234	1+
235.89381	774	1+
235.94595	568	
237.06615	140	
238.89152	144	
239.33924	186	
239.90302	118	
239.95531	432	1+
239.99069	134	1+
240.79783	134	
240.83345	234	1+
240.88678	204	1+
240.93874	148	
241.92005	142	
241.94675	148	
244.78850	110	
244.84235	156	
246.82899	200	1+
246.90747	478	1+
246.97717	168	
247.96648	3432	1+
248.03262	306	1+
248.89966	2050	1+
249.83019	514	1+
249.96198	1840	1+
249.99216	120	
250.27622	102	1+
250.83303	382	1+
251.79242	158	
251.91399	370	
251.93029	264	1+
251.95967	320	
252.23282	192	1+
252.89541	176	
252.97184	8780	1+
253.01053	194	
253.05105	210	1+
253.07034	146	
253.83756	230	
253.86583	238	1+
253.90473	2056	1+
254.02348	120	
254.09142	132	
254.96668	3712	1+
255.07624	386	1+
256.02541	148	
256.84705	302	1+
256.91147	672	1+
256.96344	796	1+
257.22273	108	
258.88488	318	
258.95898	428	1+
259.93173	312	1+
259.96083	362	1+
260.84418	150	
261.83195	204	
261.88771	128	
262.83458	176	
263.00978	180	1+
263.79753	296	1+
265.87982	228	1+
266.82563	114	
266.98019	132	
267.84360	310	
268.83987	1330	1+
268.88124	176	1+
268.96093	186	
269.00872	118	
269.07728	200	1+
269.35570	126	
269.79698	258	
270.79565	366	1+
270.98243	930	1+
271.84386	188	
271.91557	650	1+
272.13198	240	1+
272.83930	108	
272.94588	172	
272.97673	676	1+
273.79227	976	1+
273.81548	128	
273.84530	214	1+
273.89279	220	1+
274.81582	128	
274.89567	182	1+
276.36942	134	
276.85438	542	1+
276.88680	238	1+
277.00918	202	1+
277.03821	250	1+
277.85775	348	1+
278.07350	172	1+
278.83271	354	
279.80766	126	
279.83480	276	
279.96339	206	1+
280.10331	126	
280.79561	134	
280.81484	108	
280.86748	324	1+
280.88541	194	
281.04705	148	
281.81234	254	1+
282.81156	228	1+
282.85474	146	
282.94792	210	
283.04011	144	
283.78833	518	1+
285.42962	358	1+
285.85323	360	
285.89440	118	
286.85081	1404	1+
287.80465	188	
288.06332	124	
288.20578	124	
288.40692	176	
288.84713	174	1+
289.00892	242	1+
289.80928	128	
289.87718	268	1+
290.86172	138	
291.80361	670	1+
291.85670	118	
291.97012	140	
292.07550	174	1+
292.80669	408	1+
292.89074	154	
293.44193	110	
293.84991	302	1+
293.87487	268	
293.99986	286	1+
295.09208	160	
295.87198	138	
296.80713	906	1+
296.85835	194	
296.97187	184	
297.75939	138	1+
297.87129	228	1+
297.97976	114	
298.08576	114	
298.30887	126	
299.79459	154	
300.02514	108	
300.05014	174	1+
300.80667	218	1+
300.85245	230	1+
301.81066	148	1+
301.87916	128	
303.80788	192	
303.91217	296	1+
303.94732	164	
304.91561	212	1+
306.90042	228	
307.48450	116	
307.76876	168	1+
307.88951	148	
308.88500	178	
309.86928	232	
310.81824	320	1+
310.87919	222	
311.87519	180	
312.87076	112	
312.88974	172	
314.04942	116	
314.81851	564	1+
314.88252	132	
315.75897	126	
315.85710	136	
317.38886	116	
317.86962	126	
319.09258	142	
319.82419	130	
319.89053	116	
320.81404	130	
320.83273	148	
320.88470	158	
320.95874	130	
320.99997	110	1+
321.09643	134	
321.86224	112	
323.13644	146	
323.30229	198	
323.88688	164	
324.28741	180	
324.89561	752	1+
325.06313	184	1+
326.80946	150	1+
326.88605	144	
327.02188	126	
327.88370	368	1+
328.31651	334	1+
328.88813	266	1+
329.76008	122	
329.80335	236	1+
330.87087	230	
331.39167	236	1+
332.88527	260	1+
333.10373	110	
335.83964	110	
336.83130	332	1+
336.89169	146	
336.94343	160	
336.98164	118	
337.83310	286	1+
338.87212	182	1+
338.96784	126	
339.84163	146	
339.95842	144	
END IONS

###FS:    #m/z: 340.94134 #charge 1+
###MS: 34
###MSMS: 35
BEGIN IONS
TITLE=Cmpd 25, +MS2(340.9413), 28.0-35.0eV, 0.7min #35
RTINSECONDS=43.6695
SCANS=34-35
PEPMASS=340.94134	4627706
CHARGE=1+
185.88482	112	
189.86255	332	
190.89918	108	
192.92768	600	
196.88541	340	1+
197.87313	126	
205.94838	330	1+
206.97332	234	1+
207.87806	246	1+
208.95956	176	
210.88189	174	
210.93918	308	1+
211.01700	218	1+
212.87591	1540	1+
213.93994	5508	1+
213.99430	168	
214.88691	2894	1+
215.41495	138	
215.88862	2406	1+
215.93971	1006	
217.85776	132	
217.88358	1136	1+
217.93639	358	1+
218.85851	154	
218.91527	164	
219.87536	136	
220.88124	110	
221.89359	246	
222.91204	158	
222.97559	140	
223.96009	630	1+
224.94506	110	
225.88797	466	1+
226.94930	276	
227.95291	314	
228.89628	218	1+
228.94470	480	1+
230.88779	2626	1+
231.95082	4280	1+
232.85734	110	
233.89790	1344	1+
233.94833	1134	1+
234.85454	140	
234.87551	118	
235.86879	328	
235.89387	866	1+
235.94800	192	
237.89208	246	1+
238.78754	274	1+
238.82759	136	
239.90161	184	
239.97607	160	
241.78823	190	
241.90610	234	1+
241.94648	132	
242.12596	176	
242.79381	118	
243.00326	166	
244.86740	274	1+
244.95844	566	1+
246.18130	156	
246.90755	144	
246.97575	680	1+
247.82669	280	1+
247.92811	170	
248.04067	186	
248.79994	114	
248.90034	528	1+
248.94409	126	
248.97213	108	
249.02219	106	
249.03944	218	
249.96118	1154	1+
250.08328	172	1+
250.89491	114	
251.92505	228	1+
251.95912	502	1+
251.99913	126	
252.13063	188	1+
252.23609	158	
252.52283	90	1+
252.83236	278	1+
252.88601	128	
253.90620	126	
254.55595	108	
254.78486	270	1+
254.96679	2278	1+
255.00889	198	1+
255.07594	166	
255.78493	180	1+
256.84164	138	
256.91516	286	
256.96435	966	1+
257.79900	254	1+
257.85196	120	
257.91594	138	
258.85394	186	
258.88350	534	1+
258.91435	176	
258.95818	652	1+
259.34001	308	1+
259.84769	286	1+
259.96013	546	1+
260.42694	138	
260.81970	192	1+
262.82455	262	1+
262.86348	246	1+
262.89152	234	1+
263.05707	134	
263.82801	182	1+
263.84333	146	
263.95511	232	1+
264.91254	128	
265.85972	342	1+
267.79321	240	1+
267.95036	238	1+
267.97012	272	1+
268.00662	216	1+
268.83655	244	1+
269.40160	132	
269.79829	902	1+
271.59271	118	
271.97324	572	1+
272.34967	134	
272.84918	124	
272.93423	438	1+
273.79386	576	1+
273.85220	286	1+
274.06657	128	
274.93630	116	
275.80948	464	1+
275.85174	482	1+
276.89563	126	
276.92315	200	1+
277.81907	114	
277.96542	432	1+
278.84362	110	
278.89257	110	
279.85777	188	
280.27294	130	
280.80130	108	
280.81694	138	
280.84644	106	
280.86407	598	1+
280.94298	226	1+
281.01551	108	
281.81325	268	1+
281.89771	134	
281.91981	116	
281.96604	204	1+
281.99482	216	1+
282.02659	126	
282.32279	110	
282.85198	178	
283.78950	498	1+
284.35866	108	
284.94835	258	1+
286.87724	166	
286.91191	130	
287.79454	370	1+
288.91459	222	1+
289.78795	564	1+
289.81653	124	
289.88240	176	
290.94302	134	
291.43449	114	
291.80520	688	1+
292.86430	138	
293.80142	150	
293.82768	220	1+
293.85134	676	1+
293.86625	116	
294.85428	538	1+
295.80739	456	1+
295.89250	160	
295.97070	210	
295.98705	142	
296.10781	142	
296.87789	454	1+
296.94062	182	
297.37245	138	
297.85752	428	1+
297.91212	136	
298.08340	144	
298.78518	120	
298.82048	204	
299.78585	428	1+
300.99723	122	
301.80759	130	
301.82825	200	1+
302.17479	136	
302.43889	212	1+
302.80943	448	1+
302.85185	128	
302.87863	214	1+
302.94769	108	
303.80790	364	1+
305.80561	110	
305.82748	286	1+
305.92198	112	
306.27998	110	
306.79250	160	
306.88240	612	1+
307.27555	122	
307.31217	124	
307.79860	506	
307.81903	140	
307.87204	136	
308.29815	204	
308.88016	110	
308.90363	112	
309.81498	124	
309.86471	114	
310.41833	154	
310.81203	132	
310.84178	152	
310.87953	938	1+
310.90759	122	
311.82271	120	
312.80410	456	1+
313.88405	172	
314.81864	160	
314.86623	148	
315.73464	204	
315.82470	118	
315.85275	284	1+
316.88469	132	
317.87511	160	
318.96126	298	1+
319.14720	106	
319.83599	154	
319.87834	130	
319.89134	286	1+
321.81445	248	
321.93395	120	
323.16659	188	
323.75703	188	1+
324.29126	206	1+
324.80397	230	1+
324.89138	384	
325.87991	116	
326.18040	310	1+
326.83170	146	
326.89369	226	
327.83014	506	1+
327.89070	144	
328.83498	370	1+
328.88758	428	1+
330.81495	1282	1+
330.88999	114	
331.87106	190	1+
333.05766	136	
333.77706	200	1+
334.28646	192	1+
337.35933	110	
337.86029	276	1+
338.75994	122	
338.86456	202	1+
339.83239	266	1+
340.91471	190	
341.89770	228	1+
343.11775	148	
345.01302	224	1+
345.83444	114	
END IONS

###FS:    #m/z: 363.95743 #charge 1+
###MS: 34
###MSMS: 36
BEGIN IONS
TITLE=Cmpd 26, +MS2(363.9574), 28.0-35.0eV, 0.8min #36
RTINSECONDS=44.4415
SCANS=34,36
PEPMASS=363.95743	3260854
CHARGE=1+
171.85526	160	
182.87119	128	
187.86852	358	
189.86402	2860	1+
189.88842	140	
191.85939	2510	1+
192.89200	280	1+
196.88399	1132	1+
200.94728	218	
204.01309	156	
205.95122	272	
207.40619	578	1+
207.87423	1228	1+
207.94922	522	1+
208.44983	156	
208.88647	134	
208.90570	194	1+
209.86851	752	
209.94412	4740	1+
210.88493	1488	1+
211.86667	162	
212.80356	146	1+
212.88019	16796	1+
213.40560	242	1+
214.30415	94	1+
215.88152	332	1+
216.41009	376	1+
216.91116	168	
219.41430	142	
219.86569	240	
221.85481	260	1+
222.95296	2820	1+
224.19663	226	1+
224.92831	164	
224.94927	4780	1+
225.88803	982	1+
226.89320	624	1+
226.94787	26010	1+
227.13793	194	1+
227.18624	110	1+
227.25392	102	1+
227.78752	358	1+
227.93023	354	
228.49106	160	1+
228.80335	134	
228.86609	172	
228.89543	3764	1+
228.94307	32058	1+
229.08359	158	
229.24336	144	1+
229.32719	96	1+
229.42758	122	1+
229.60230	116	1+
230.79449	286	
230.89014	21652	1+
231.01244	524	1+
231.03759	126	
231.16084	104	1+
231.50308	238	1+
231.63127	106	1+
232.01570	330	1+
232.79643	126	1+
232.88531	2888	1+
233.96478	230	1+
234.00658	216	1+
234.17860	120	1+
234.78937	184	1+
234.88105	1228	1+
234.92815	138	
235.82816	310	
235.84928	216	
236.05136	192	1+
236.82444	144	
237.10731	242	1+
237.26089	86	1+
238.89762	148	
239.42631	170	
239.78680	204	1+
240.01479	142	
240.83253	156	
240.94072	880	
240.96245	2128	1+
241.94330	454	
242.82093	276	
242.94279	1526	
242.95860	2540	1+
243.82306	132	
243.87951	142	
243.89476	124	
243.93671	212	
244.82057	254	1+
244.95848	11942	1+
245.78848	178	1+
245.94283	580	
246.57282	118	1+
246.90693	658	1+
246.95422	14796	1+
247.00753	236	1+
247.54506	222	1+
247.80492	454	1+
248.03455	254	1+
248.80342	290	1+
248.85349	130	
248.90056	7020	1+
249.03736	212	1+
249.10795	180	
250.86616	236	1+
250.89801	1202	1+
250.94843	284	
250.97047	576	1+
251.07228	126	
251.79364	182	
251.84043	160	1+
251.95693	148	
252.31501	86	1+
252.82864	414	1+
252.89125	496	
253.13883	128	
253.80025	154	
253.83266	418	1+
253.90584	1762	1+
254.17106	218	1+
255.04190	198	
255.34810	178	
255.78676	434	1+
255.90311	160	
256.79204	320	1+
256.85710	124	
257.86330	278	1+
258.34250	166	
258.97384	438	1+
259.02309	160	1+
260.08783	124	
260.83253	174	
260.96991	1460	1+
261.09174	272	1+
261.83395	218	
262.17062	346	1+
262.83123	150	
262.88040	176	1+
263.73072	122	1+
263.83066	192	
263.84706	192	
263.93303	248	1+
263.97900	290	
264.81284	268	1+
264.84667	128	
264.96962	548	1+
265.08996	366	1+
265.89920	388	1+
265.97464	336	1+
266.06824	170	
266.35230	340	1+
266.81261	504	1+
266.86574	234	
266.87761	268	1+
267.78482	468	1+
267.87967	228	1+
267.91623	426	1+
267.97415	1698	1+
268.03340	132	
268.33907	108	1+
268.84001	128	
268.95541	254	
269.79383	258	1+
269.85209	130	
269.96993	2676	1+
271.00383	200	1+
271.24761	220	1+
271.84776	256	
271.91669	902	1+
271.95708	144	
272.09965	150	
272.85043	172	
272.93752	190	
273.79530	284	
273.81284	162	
273.91479	280	
274.79239	164	
275.35923	140	
275.80881	180	1+
275.91865	184	
276.43695	126	
276.85462	352	
276.92810	222	1+
276.95774	218	1+
277.85444	168	
279.10718	314	1+
279.79050	1772	1+
279.81109	446	1+
280.79268	1542	1+
281.13480	152	
281.31904	214	1+
281.85511	276	
281.98711	210	1+
282.11281	200	
282.83188	130	
282.86145	140	
282.93026	180	
283.79426	638	1+
283.85168	1036	1+
283.98375	368	1+
284.01505	226	1+
284.82375	306	
284.87585	204	
285.16505	156	
285.84635	2736	1+
286.79638	202	
286.91303	136	
287.76280	148	1+
287.92736	124	
288.06805	236	1+
288.80163	492	1+
289.80974	288	1+
289.86357	134	
289.87880	216	1+
290.79505	972	1+
290.91720	224	1+
291.99579	192	1+
292.43516	164	
293.11470	150	
293.80780	176	1+
293.85448	760	1+
293.88415	294	1+
293.92208	142	
294.85812	524	1+
295.91240	440	1+
295.93491	192	
296.81012	1006	1+
297.11916	194	
297.39698	124	
298.80206	2054	1+
298.82614	252	
298.93254	142	
299.42761	124	
299.86496	258	
299.97445	176	1+
300.86249	154	
301.81588	496	1+
301.86203	1502	1+
302.91405	254	1+
303.80783	2302	1+
303.85683	5150	1+
304.03967	184	
304.77927	180	1+
304.88752	160	
304.98339	218	1+
305.12899	316	1+
306.13053	240	1+
307.01067	138	
307.87769	358	1+
308.11229	300	1+
308.29543	384	1+
308.88067	254	1+
309.81540	506	1+
310.31266	158	
310.51934	152	
310.87860	494	
311.88534	262	
312.87396	130	
312.88969	294	1+
312.94854	130	
313.81677	474	1+
314.82085	402	1+
315.94915	168	
316.81688	484	1+
317.87135	162	
317.93242	590	1+
318.86343	398	1+
318.93674	508	1+
319.04175	210	1+
319.82368	182	
319.86736	272	1+
320.07161	138	1+
321.81836	1474	1+
321.86716	1094	1+
322.93144	950	1+
323.29724	154	
323.31125	146	
323.80968	186	
323.89155	130	
324.07448	132	
324.75731	210	1+
324.87960	414	1+
326.06229	150	
326.81619	308	1+
326.87482	2198	1+
327.28990	142	
327.71542	140	
328.89039	360	
329.88800	400	1+
330.71703	340	1+
330.81694	148	
332.09306	200	
332.79114	182	1+
335.75743	134	
335.87737	140	
336.94519	846	1+
337.04240	220	1+
337.76777	138	
337.83439	396	1+
338.07075	150	
338.94708	244	
339.71686	266	1+
339.82861	2084	1+
339.96865	186	1+
340.94306	544	1+
342.05368	200	1+
342.94457	144	
343.71259	220	
343.76266	136	
344.71457	152	
344.73889	236	1+
344.90425	136	
346.93255	144	
348.89625	134	
349.32680	514	1+
349.71493	126	
349.76577	126	
351.76594	194	
352.75763	138	
352.83234	256	1+
352.88903	214	
353.88299	144	
355.81109	214	1+
356.78504	274	1+
358.72764	128	
360.72809	142	
361.71797	944	1+
362.71895	560	1+
362.77106	124	
362.84562	302	1+
363.95859	142	
364.76350	310	1+
365.89502	284	1+
365.96230	144	1+
366.74238	468	1+
366.76499	252	1+
368.83911	138	
END IONS

###FS:    #m/z: 507.84708 #charge 1+
###MS: 34
###MSMS: 37
BEGIN IONS
TITLE=Cmpd 27, +MS2(507.8471), 28.2-35.2eV, 0.8min #37
RTINSECONDS=45.2135
SCANS=34,37
PEPMASS=507.84708	838198
CHARGE=1+
196.01515	354	
199.88874	324	
209.94679	222	
210.03475	412	1+
214.88376	266	1+
222.88255	182	1+
227.95394	366	
230.89201	382	1+
232.89513	220	
234.87997	350	
235.91221	270	1+
238.06461	586	1+
238.13792	232	1+
238.88738	226	1+
239.78993	226	1+
241.85356	460	1+
241.89974	346	1+
242.06799	264	1+
243.39303	340	1+
246.07254	202	
246.87865	534	1+
248.85193	394	1+
248.97666	152	1+
250.78342	224	1+
250.87521	480	1+
250.97236	1336	1+
251.07599	522	1+
252.08258	358	1+
252.84802	238	
253.05000	234	1+
253.92923	222	1+
254.03002	288	1+
254.40317	292	1+
255.03396	248	1+
255.09244	402	1+
257.87215	294	
258.78839	480	1+
258.88214	490	1+
258.92890	206	
259.05563	208	1+
259.11307	188	1+
259.86086	662	1+
261.38052	616	1+
261.89983	306	1+
262.80236	292	1+
266.12517	190	1+
266.16705	442	1+
266.86458	272	
268.02113	330	1+
268.86547	266	
268.88290	578	1+
269.13390	294	1+
269.80022	242	1+
269.92460	272	1+
269.97135	248	1+
270.85818	1020	1+
271.01611	204	1+
271.87546	574	1+
272.38475	240	
272.85402	2270	1+
273.38479	398	1+
273.93842	150	1+
274.80066	288	
274.85367	250	
275.79837	682	1+
275.85002	368	1+
276.79955	512	1+
276.91358	224	1+
277.82876	294	1+
277.88572	290	1+
278.86319	554	1+
278.94450	162	1+
279.10726	140	1+
279.13143	234	
280.39670	250	
280.85904	328	
281.01788	192	1+
281.38029	246	
281.39865	278	
281.87574	450	1+
281.95191	314	1+
282.05183	264	1+
282.87612	250	1+
284.39324	472	1+
284.87426	404	1+
284.93766	568	1+
285.13893	142	1+
285.79006	698	1+
285.94242	402	1+
286.79267	444	1+
286.87143	578	1+
287.11175	308	1+
287.84849	328	
288.84319	222	
288.86898	660	
288.93248	436	1+
289.03956	348	1+
289.88103	2446	
289.90478	356	1+
290.32944	226	1+
290.86477	5986	1+
291.35814	450	1+
291.80676	452	1+
292.33394	372	1+
292.88711	640	
293.33784	372	1+
293.38912	330	1+
293.87414	11720	1+
293.96587	196	1+
294.07206	256	1+
294.81235	446	1+
295.56936	148	1+
296.07671	198	1+
296.40968	230	1+
296.80519	222	
296.86019	300	
296.87995	692	
296.89954	344	1+
297.16892	112	1+
297.87359	1252	1+
298.79824	292	
298.85640	360	
298.87948	938	1+
299.51875	278	1+
299.81415	424	
299.84140	246	
299.90814	200	1+
300.04494	188	1+
300.81491	236	
300.86058	1080	
301.86253	546	
302.85388	1070	1+
302.88776	430	1+
303.00231	226	1+
303.06615	144	1+
303.85552	740	1+
303.92846	340	1+
305.12466	482	1+
305.82978	204	
305.86514	520	
306.85923	342	
306.88314	386	
306.95900	260	1+
307.89076	2354	
308.08558	232	1+
308.10700	308	1+
308.14555	2884	1+
308.79387	220	
308.84850	320	
308.87232	3080	1+
309.05554	274	1+
309.37540	332	1+
309.84412	968	1+
309.88915	2102	1+
309.93446	232	1+
309.96568	428	1+
310.34222	452	1+
310.84511	578	1+
310.96985	288	1+
311.12413	270	1+
311.34452	332	1+
311.83040	218	
311.88411	24228	1+
312.38654	286	
312.94204	328	1+
312.98571	430	1+
313.41102	146	1+
313.72023	94	1+
313.83131	268	
313.97215	306	1+
314.86932	2456	1+
314.93765	440	1+
315.14295	232	1+
315.17404	180	1+
316.38401	246	
316.67112	112	1+
316.81982	1162	1+
316.86577	1526	1+
316.88743	788	1+
318.86218	1324	1+
318.88418	312	
318.93630	224	
319.11037	266	1+
319.89191	362	
319.91925	320	1+
320.35165	504	1+
320.87595	928	1+
321.02971	168	1+
321.35315	438	1+
321.82963	278	
322.01117	250	1+
323.83348	338	1+
324.07752	254	1+
324.34086	226	1+
324.75779	210	1+
324.83741	286	1+
324.86143	430	
324.88555	230	
324.90385	244	
324.94494	262	1+
325.01865	282	1+
325.38695	260	
325.81207	532	1+
325.87356	268	
325.90267	904	
325.98774	202	
326.01543	336	1+
326.24473	202	1+
326.76089	220	1+
326.81475	388	1+
326.87975	3574	1+
327.05244	160	1+
327.20220	130	1+
327.24801	142	1+
327.88155	2648	1+
328.17779	344	1+
328.38156	458	1+
328.65477	188	1+
328.81590	174	1+
328.86970	708	
329.16864	430	1+
329.22012	162	1+
329.89724	1030	
330.83188	506	1+
330.88565	720	
331.05587	168	1+
331.79252	322	1+
331.83747	348	1+
331.89035	504	
332.81863	212	
332.87689	1446	1+
332.90296	752	
334.07957	224	
334.39568	610	1+
334.82871	210	
334.87480	230	
334.89801	1202	1+
334.95844	228	1+
335.84131	320	
335.88445	220	
336.79829	352	1+
336.85161	296	
336.87587	804	1+
337.05386	230	1+
337.34001	238	
337.83071	294	1+
337.99173	232	
338.95433	242	1+
339.19686	282	1+
339.83075	240	
339.87884	336	
340.37891	338	1+
340.71878	212	1+
340.87367	528	1+
341.10631	208	1+
341.33388	324	1+
342.33568	194	1+
342.76242	220	1+
342.93185	360	1+
343.87290	308	
343.99572	248	1+
344.40214	208	1+
344.71638	414	1+
344.78960	412	1+
345.88548	274	
345.90181	698	1+
346.11619	302	1+
347.06464	254	1+
347.72360	264	1+
348.82921	618	1+
348.88631	250	
348.90259	358	
348.92477	240	
349.30636	270	1+
349.75053	230	1+
349.86978	222	
349.92224	412	
350.04492	242	1+
350.14929	250	1+
350.38153	314	1+
350.89207	806	1+
350.91399	248	
350.96285	796	1+
351.26641	240	1+
351.35099	230	1+
351.81217	282	1+
351.85917	476	1+
352.77345	602	1+
352.91044	980	1+
353.12691	278	1+
353.18719	156	1+
353.85108	2406	1+
353.93667	232	1+
354.01737	198	1+
354.05021	388	1+
354.76298	250	1+
354.79016	246	
354.88340	634	1+
355.35557	252	1+
355.78538	244	
356.18568	228	
356.83775	552	1+
357.48018	230	1+
357.72881	284	1+
357.95866	262	1+
358.19561	240	1+
358.77167	374	1+
359.12967	252	1+
360.13207	212	1+
360.27672	240	
360.34595	210	
360.90979	218	1+
360.95482	298	1+
361.07471	176	1+
361.11363	138	1+
361.79704	258	1+
361.85682	278	
361.89124	434	1+
362.07418	190	1+
362.28881	238	
362.72555	216	
362.84581	258	
362.95682	326	1+
363.87588	406	1+
364.78881	238	1+
364.85041	262	
365.01498	254	1+
365.30215	300	1+
366.05567	166	1+
366.18560	584	1+
366.38182	410	1+
366.84070	4882	1+
367.33343	368	1+
367.70757	2090	1+
367.88707	718	1+
368.09609	192	1+
368.78654	292	
369.32200	278	1+
369.83892	706	1+
369.88430	456	1+
370.11459	166	1+
370.34831	226	1+
370.37603	424	1+
370.78487	1278	1+
370.91992	270	
371.18940	554	1+
371.37784	282	1+
371.72235	360	
372.78057	286	
372.79631	248	
372.85175	310	
372.89118	800	1+
372.97193	324	1+
373.72091	1212	1+
373.83401	860	1+
373.89514	604	1+
374.37982	266	1+
374.56931	254	1+
374.79461	254	
374.81758	204	
375.73441	314	1+
375.79331	234	
375.86500	348	
375.97119	248	1+
376.41267	302	1+
376.88246	628	1+
377.01533	140	1+
377.79858	256	
377.88696	620	1+
379.73473	538	1+
379.85536	1008	1+
379.92252	306	1+
380.29034	180	1+
380.72021	298	
380.77825	374	1+
380.85850	706	1+
380.99636	184	1+
381.39009	246	1+
381.72079	240	
382.79279	428	1+
382.85639	952	1+
383.71300	286	
384.60438	268	1+
384.73534	528	1+
384.85066	9062	1+
384.89512	630	1+
385.39378	242	
385.79053	504	1+
386.79825	326	1+
386.90250	210	1+
388.16499	296	1+
388.75084	220	1+
388.79552	572	
388.81375	268	
388.95308	256	1+
389.03658	604	1+
389.20216	686	1+
389.71694	602	1+
389.79645	398	
389.87089	290	
390.03808	386	1+
390.39092	222	
390.80195	1160	1+
390.84215	1156	
390.85813	1088	
390.90691	328	1+
391.61241	208	1+
391.85293	1980	1+
393.80063	2150	1+
393.90790	272	1+
394.74099	390	1+
394.83375	676	1+
395.02956	204	1+
395.15230	136	1+
395.40454	466	1+
395.86105	752	1+
396.31899	294	1+
396.36559	256	1+
396.38272	306	1+
396.40448	280	1+
396.73281	1056	1+
396.98547	224	1+
397.90570	246	
398.41058	288	1+
398.73030	278	
398.86807	830	1+
399.80347	454	1+
400.65724	180	1+
401.69191	244	1+
402.81649	394	1+
402.86396	1782	
402.94288	216	1+
403.32947	196	1+
403.73315	540	1+
403.87029	1686	
404.86985	3186	1+
405.12722	356	1+
405.87220	1850	1+
406.08239	296	1+
406.12805	298	1+
406.80722	306	
407.04980	280	1+
407.10663	220	1+
407.21529	192	1+
407.72871	334	
407.81257	314	
407.86674	16734	1+
408.10859	148	1+
408.36264	306	1+
408.81762	210	
408.92872	466	1+
409.04544	348	1+
409.72617	308	
409.81903	318	
410.73973	260	
410.84960	508	
410.85552	704	
411.81065	2522	1+
412.07056	372	1+
412.23675	256	1+
412.73130	774	1+
412.84552	1022	
412.92404	220	
413.07444	316	1+
413.87796	1212	1+
414.86209	316	
414.95911	186	1+
415.20389	158	1+
415.25569	230	1+
415.42876	136	1+
415.74935	372	1+
415.82961	232	1+
415.87383	1184	1+
416.13861	148	1+
417.81838	512	1+
417.98069	178	1+
418.85507	218	1+
418.87400	272	
419.08097	280	1+
419.77862	266	1+
420.30024	356	1+
420.90674	318	1+
421.88148	2134	1+
422.17237	238	1+
422.21717	260	1+
422.69541	338	1+
422.79071	380	1+
424.83042	596	1+
424.87250	434	
425.36848	328	1+
425.82881	378	1+
425.88196	724	
426.03424	136	1+
426.12565	156	1+
426.19945	148	1+
426.75423	296	
426.86455	2470	1+
426.93907	334	
427.73720	1812	1+
427.93864	238	
428.68390	208	
428.85649	926	1+
428.88685	1334	1+
428.97442	282	1+
429.15242	198	1+
429.73492	260	
429.82708	804	1+
430.32200	250	1+
430.65372	196	1+
430.74352	1938	1+
430.86161	2118	1+
430.88638	548	
431.32418	162	1+
431.68483	308	1+
431.86669	1312	1+
432.10164	128	1+
433.72447	232	1+
433.83348	396	1+
433.89412	216	
434.88660	1118	1+
435.86150	522	1+
437.07673	296	1+
437.11658	178	1+
438.74026	280	1+
439.69793	278	1+
439.89577	600	
440.89333	726	1+
442.28295	210	1+
443.74413	214	
444.18236	188	1+
444.70359	310	1+
444.87278	4210	1+
445.74462	636	1+
446.09105	352	1+
446.62458	216	1+
446.64842	216	1+
446.78130	276	
446.80759	424	1+
446.90420	284	
447.70636	330	1+
448.75300	398	1+
448.88168	1988	1+
449.87856	1456	1+
450.75817	346	
452.87809	206	
453.83562	204	1+
453.87000	356	1+
453.90310	454	1+
457.90513	1074	1+
458.09900	100	1+
459.21733	340	1+
459.89833	416	1+
462.29664	124	1+
462.30953	108	1+
462.88389	1082	1+
463.71523	222	1+
464.15548	180	1+
464.64945	226	1+
465.78817	310	1+
466.07952	164	1+
466.22912	204	1+
466.78879	224	1+
467.88946	2272	1+
468.78210	536	1+
468.83924	508	1+
469.78583	382	1+
470.06569	158	1+
474.66518	294	1+
475.67195	230	1+
477.78879	252	1+
480.71724	362	1+
481.10630	162	1+
481.72412	266	1+
481.78964	340	1+
482.74157	340	1+
482.79319	212	1+
485.21127	336	1+
485.42975	158	1+
485.90068	794	1+
486.13926	152	1+
486.76919	156	1+
486.79773	370	1+
487.27899	264	1+
488.67258	138	1+
490.73472	226	
490.90743	256	1+
491.80091	232	
491.84590	376	1+
492.67960	220	1+
492.79967	298	
493.80367	210	
493.82769	182	1+
496.10984	246	1+
496.79763	278	1+
497.73717	296	
499.73834	524	1+
502.23041	234	1+
502.72792	170	1+
503.23170	200	1+
504.13859	202	1+
504.39827	230	1+
504.74395	224	1+
504.79712	252	1+
505.11543	316	1+
505.70901	168	1+
505.75188	154	1+
506.08214	192	1+
506.12144	244	1+
507.28349	476	1+
507.43748	204	1+
507.72299	200	1+
507.85704	182	1+
508.80300	194	1+
509.24862	180	1+
509.73784	230	1+
509.80912	150	1+
509.86110	980	1+
510.22372	114	1+
510.73685	172	1+
513.20548	226	1+
END IONS

###FS:    #m/z: 340.94133 #charge 1+
###MS: 38
###MSMS: 39
BEGIN IONS
TITLE=Cmpd 28, +MS2(340.9413), 28.0-35.0eV, 0.8min #39
RTINSECONDS=48.89
SCANS=38-39
PEPMASS=340.94133	4609520
CHARGE=1+
187.88792	110	
189.86321	274	
191.95688	110	
192.92754	322	1+
196.88512	544	1+
197.86289	136	
199.88780	126	
201.89278	114	
205.95123	288	
207.87844	582	1+
208.88417	400	1+
208.95932	174	
209.94515	252	
210.88079	208	1+
210.90234	126	
210.93751	666	1+
210.99277	140	
212.87809	2268	1+
212.89805	122	
212.94992	140	
213.94064	4492	1+
215.88752	2636	1+
215.93778	870	1+
216.41307	238	
216.92114	212	
216.95762	112	
217.85699	138	
217.88292	1100	1+
217.93832	274	1+
219.87854	400	1+
219.89957	152	
220.95384	172	
221.86544	232	1+
221.89366	152	
222.95475	716	1+
223.95895	462	1+
223.97616	166	
225.96702	202	
226.04317	156	
226.89459	196	
226.94703	286	
226.97727	314	1+
227.89608	128	
227.95553	152	
228.56986	112	
228.79795	122	
228.94728	726	1+
230.88799	1750	1+
231.08350	184	1+
231.89054	1040	1+
231.95114	3554	1+
232.40323	134	
232.86493	150	
233.01118	214	1+
233.89807	1682	1+
233.94784	784	1+
234.78711	130	
235.86665	190	
235.89456	364	
235.94683	212	
236.45905	112	
236.89258	166	
237.01888	164	
237.79233	306	1+
237.89767	138	
238.89770	438	1+
239.10654	154	
239.42531	140	
239.78741	708	1+
239.90441	256	1+
239.91676	122	
240.23090	252	1+
240.96080	208	1+
241.89780	190	1+
242.83124	218	1+
242.94373	186	
244.04060	112	
244.79558	292	1+
244.88228	198	1+
244.96156	128	
246.97328	646	1+
248.02889	218	1+
248.90133	652	1+
249.96154	1000	1+
249.98528	178	
251.79135	182	
251.96276	598	1+
253.01569	300	1+
253.08892	164	
253.83528	152	
253.90936	110	
254.90373	466	1+
254.96630	2066	1+
255.07720	640	1+
255.78272	250	1+
255.80360	128	
256.91570	418	1+
256.96335	796	1+
257.03353	234	1+
257.05470	170	
257.54948	140	1+
257.79817	390	1+
257.84636	290	1+
258.01589	114	
258.78279	114	
258.84845	174	1+
259.34014	126	
259.37151	126	
259.95499	458	1+
260.33964	538	
260.80419	152	
260.85619	162	
261.47458	128	
261.79402	116	
261.83612	256	1+
262.36011	126	
262.79992	150	
264.02064	242	1+
264.07870	158	
265.96491	384	1+
266.96754	264	1+
267.79709	182	1+
268.95253	172	1+
269.79973	648	1+
269.85693	226	
269.88986	128	
269.91985	126	
270.13215	114	
271.79775	400	1+
271.84634	454	1+
271.91707	170	
271.96330	142	
272.59812	122	
272.93277	122	
272.97766	266	
273.79349	838	1+
273.92042	156	
273.97982	162	
274.89548	174	
275.80653	604	1+
275.83904	164	
276.85621	612	1+
276.92957	278	1+
277.01689	232	1+
277.84356	352	1+
277.88293	122	
277.96807	218	1+
278.80491	114	
279.80318	150	
279.86372	188	
280.10332	138	
280.80947	210	
280.87211	140	
282.15188	208	1+
282.35237	310	1+
282.81025	112	
282.85858	610	1+
282.91603	150	
283.79058	608	1+
283.82846	122	
283.91541	132	
285.42383	256	1+
285.79298	182	
285.85454	314	1+
286.42461	224	1+
286.79660	476	1+
287.84282	238	1+
288.01787	142	
288.81644	144	
289.79033	490	1+
289.88238	218	
290.04747	114	
290.85952	148	
290.89761	280	1+
290.93603	136	1+
291.80185	834	1+
292.43605	460	1+
292.85411	174	
293.87621	452	1+
294.81461	236	
294.85826	350	1+
294.91246	138	
295.81828	126	
295.84406	130	
295.99986	198	1+
296.06152	180	1+
296.81147	536	1+
296.83146	200	
296.87931	124	
296.97292	262	
297.78915	134	
297.84461	110	
297.87791	162	
297.97431	182	
298.80021	334	1+
298.86453	320	1+
298.96853	122	
299.78153	830	1+
299.93476	224	1+
301.87932	236	
302.17274	284	
302.94579	134	
303.80921	162	
303.87056	146	
303.94297	196	
304.79778	120	
304.88513	112	
305.80391	286	
305.87947	578	1+
306.27668	150	1+
306.75692	188	1+
306.88352	500	1+
307.80033	492	
308.22681	122	
308.80710	1058	1+
308.88475	220	
309.81444	888	1+
310.88018	1384	1+
311.86760	110	
312.80642	546	1+
312.82644	234	
312.87184	372	1+
313.87538	238	1+
314.77013	236	1+
314.82214	298	
315.80095	116	
315.83004	124	
315.85730	194	
317.05772	220	1+
318.88183	172	
319.88356	244	1+
320.78668	126	
320.84256	234	1+
321.81652	356	1+
322.06566	192	1+
322.90217	186	
323.99761	122	
324.19452	112	
324.38092	112	
324.72046	170	1+
324.75835	172	1+
324.89300	568	1+
325.00152	112	
325.09164	120	
326.17158	124	
326.76043	196	1+
326.89314	198	
326.92789	132	
326.99533	118	
327.71363	158	
327.82160	454	1+
328.18857	176	1+
328.82369	388	1+
328.88856	502	
329.87418	182	
330.81475	1136	1+
332.83189	130	
333.76248	252	1+
333.91382	134	
336.00417	248	1+
336.82665	210	1+
337.00909	290	1+
337.32024	152	
337.72368	204	
338.87094	182	
339.72745	264	1+
339.82755	354	1+
340.91466	118	
341.01156	278	1+
341.89082	222	
342.18450	120	
342.77162	240	1+
342.90711	130	
343.88586	218	1+
345.72764	204	1+
346.15161	132	
END IONS

###FS:    #m/z: 363.95738 #charge 1+
###MS: 38
###MSMS: 40
BEGIN IONS
TITLE=Cmpd 29, +MS2(363.9574), 28.0-35.0eV, 0.9min #40
RTINSECONDS=49.6615
SCANS=38,40
PEPMASS=363.95738	3345806
CHARGE=1+
182.86958	354	
187.87113	328	1+
189.86347	2616	1+
191.85915	3108	1+
193.85235	380	
196.88366	1000	1+
200.95037	148	
204.02620	136	
204.91862	252	1+
205.94993	170	
205.97073	270	1+
206.40965	144	
206.94379	168	
207.40674	392	1+
207.87514	1444	1+
207.94865	250	
208.94402	360	
209.87050	734	
209.94394	3526	1+
210.14748	126	1+
210.88450	2960	1+
212.05014	138	
212.82746	162	1+
212.87959	16634	1+
213.90211	186	
214.89495	1042	
215.41058	228	
215.88878	424	1+
216.02183	206	1+
216.41112	704	1+
218.91423	634	
221.86024	148	
221.90931	152	1+
222.95279	3402	1+
224.42613	132	
224.89916	174	
224.94922	4792	1+
225.88488	564	
226.63722	114	1+
226.79913	136	
226.89470	420	
226.94820	20938	1+
226.98890	132	
227.20815	166	1+
227.41880	290	1+
227.88055	164	
227.99244	316	1+
228.03697	214	1+
228.05838	182	1+
228.24925	100	1+
228.42064	198	1+
228.79266	224	1+
228.89399	4668	1+
228.94327	25208	1+
230.79287	362	
230.89032	25748	1+
230.98360	146	
231.08427	230	1+
231.41230	92	1+
232.88556	3168	1+
233.84969	226	1+
233.97449	252	1+
234.02548	144	
234.88029	1218	1+
236.82009	140	
237.13916	164	1+
237.98182	202	1+
238.42575	334	1+
239.07216	146	
240.78930	378	1+
240.82486	366	
240.94085	924	
240.96295	2212	1+
241.79101	314	1+
241.93976	2694	1+
242.82752	166	
242.94199	1894	1+
242.95968	2352	1+
243.82361	572	1+
243.87278	130	
244.04162	300	1+
244.79234	256	
244.81789	354	1+
244.95818	11506	1+
244.99621	146	
245.03286	210	1+
245.94338	466	
246.44229	118	1+
246.78554	132	
246.80577	240	1+
246.83365	282	1+
246.90711	620	1+
246.95347	13100	1+
248.80199	712	1+
248.85375	188	
248.90021	7010	1+
249.04408	258	
249.87529	274	1+
250.89798	934	1+
250.94844	242	1+
250.97008	666	1+
251.07281	152	1+
251.84006	132	
252.04217	154	
252.10522	180	
252.23228	154	
252.82983	396	1+
252.89241	244	
252.95865	308	1+
253.83568	424	1+
253.90627	1590	1+
254.02271	150	
254.87544	196	1+
255.78464	244	
255.92501	160	
256.79111	130	
257.08183	158	
257.79518	190	1+
257.83638	384	1+
257.90336	398	1+
258.34900	130	
258.97598	192	
259.79867	270	1+
259.97436	164	
260.82924	168	
260.97065	1450	1+
261.14552	316	1+
261.83200	1040	1+
262.83081	578	1+
263.81059	152	
263.98107	312	
264.08294	364	1+
264.34651	254	1+
264.79839	296	
264.90478	292	1+
265.08839	222	1+
265.82279	146	
265.90276	294	1+
265.97531	384	1+
266.12099	174	1+
266.81070	598	1+
266.86161	430	1+
266.95821	172	
267.09854	144	
267.35382	248	1+
267.78268	368	
267.97361	1748	1+
268.79499	176	
268.95895	204	
269.85036	230	
269.92350	198	1+
269.96859	1332	1+
270.03929	136	
270.79732	388	1+
271.79808	280	1+
271.84698	568	1+
271.91629	1246	1+
271.93741	342	1+
271.95783	138	
272.82542	166	
273.79344	586	1+
273.91024	162	
274.32519	96	1+
274.88008	172	1+
275.07384	194	
275.75549	138	
275.91018	158	
276.35359	244	
276.41657	132	1+
276.80921	132	
276.85352	428	
277.85919	214	
278.36138	304	1+
278.79755	356	
278.85738	144	
278.90575	272	1+
279.07082	156	1+
279.10439	548	1+
279.80400	166	
280.79118	1538	1+
280.87078	134	
281.82009	178	
281.85539	140	
282.12061	228	1+
282.82884	182	
282.84896	1282	1+
282.95282	242	1+
283.03240	290	1+
283.78767	468	1+
283.80022	342	1+
283.98358	370	1+
284.03615	186	1+
284.42701	252	1+
284.82192	254	
284.88916	332	1+
284.91124	130	
285.79547	172	
285.81863	152	
285.84574	2560	1+
286.91993	200	
286.95723	172	1+
287.33686	152	
287.44237	166	
287.81488	152	
287.89944	136	
287.92430	446	1+
288.06208	118	1+
288.79153	246	1+
289.98104	152	
290.79203	1472	1+
290.82454	144	
291.86233	444	1+
291.98000	160	1+
293.11617	510	1+
293.85709	816	1+
294.86339	552	1+
294.93537	268	1+
295.08721	144	
295.14057	202	1+
295.75485	258	1+
296.59066	148	
296.80619	1086	1+
296.85561	534	1+
298.80288	2024	1+
299.18012	116	1+
299.87214	450	1+
300.74227	248	1+
300.80789	836	1+
301.81195	600	1+
301.86099	1650	1+
301.96377	224	1+
303.80765	1948	1+
303.85636	6024	1+
303.94588	348	1+
304.44862	140	
304.87765	290	1+
304.92259	142	
305.94239	174	
306.87539	132	
306.93633	140	
307.05508	174	1+
307.28771	228	
307.84737	230	1+
307.87498	506	1+
307.93929	168	1+
308.29279	274	
308.30819	132	
308.79907	136	
309.81688	446	1+
310.82096	314	1+
310.87782	1102	1+
311.13463	134	
311.86960	422	1+
311.90339	144	
313.75507	408	1+
314.82244	150	
315.91873	156	1+
316.00580	162	
316.81300	824	1+
317.71197	130	
318.89038	198	
318.93799	480	1+
319.01605	136	
319.82236	538	
319.87227	204	
320.83249	286	
320.86888	138	
321.81700	2972	1+
321.86773	1342	1+
322.93274	406	1+
323.04109	142	
324.76029	138	
324.87797	254	
324.93682	272	
325.01834	158	
325.89465	148	
326.87312	2088	1+
327.71034	446	1+
328.88919	344	
329.87116	458	1+
329.89049	160	
330.71810	198	
330.82009	138	
331.71613	250	
331.75713	266	1+
331.88870	164	
332.82652	134	
333.75889	382	1+
335.72809	196	1+
336.75835	136	
336.80429	200	
336.88268	130	
336.94375	1030	1+
337.03877	166	
337.78297	226	1+
337.83272	410	
338.83956	188	
339.82792	2900	1+
340.94042	914	1+
341.71370	242	1+
341.77900	134	
342.74627	246	1+
342.90519	150	
343.27171	142	
343.70813	730	1+
343.78249	202	1+
344.84674	200	1+
347.72373	330	1+
347.74014	208	1+
350.71834	308	1+
351.33482	132	
351.76905	180	
351.90741	298	1+
352.79380	312	
352.95381	148	
353.71340	142	
353.76184	186	
354.83457	210	1+
356.76663	130	
357.77780	350	1+
358.86125	414	1+
358.95254	354	1+
359.70762	134	
361.72127	186	
362.71283	790	1+
362.75678	286	1+
362.84265	508	1+
363.37237	144	
363.71960	544	1+
363.84412	312	1+
365.03867	184	1+
365.71438	186	
365.77999	470	1+
366.74402	230	
367.72168	134	
368.12854	162	
368.74487	252	1+
368.80622	136	
368.90572	240	1+
END IONS

###FS:    #m/z: 336.94681 #charge 1+
###MS: 38
###MSMS: 41
BEGIN IONS
TITLE=Cmpd 30, +MS2(336.9468), 28.0-35.0eV, 0.9min #41
RTINSECONDS=50.4335
SCANS=38,41
PEPMASS=336.94681	612186
CHARGE=1+
182.86773	364	1+
184.86682	144	
189.86227	150	
192.88764	142	
196.88637	572	1+
199.88623	118	
203.44078	114	
205.87845	124	
205.94997	226	
207.97133	134	
208.88488	222	
209.88515	212	
209.94239	256	
209.96822	172	1+
210.88430	778	1+
210.97609	130	1+
211.94468	11552	1+
212.87887	6770	1+
212.90721	120	
213.30868	110	1+
213.89347	400	
213.93989	4286	1+
214.89715	340	
215.86347	118	
215.88746	2162	1+
215.93753	620	1+
217.85931	254	1+
217.88319	582	1+
219.96677	182	1+
221.40143	116	
221.94163	142	
222.95529	144	
223.79214	202	
223.95721	228	
226.89448	198	
226.97457	334	
227.78744	122	
227.89605	300	
227.95730	114	
228.89483	1798	1+
229.95532	10870	
230.01180	176	
230.67695	96	1+
230.79459	156	
230.88911	11080	1+
230.95885	356	
231.79409	120	
231.85898	206	1+
231.95090	3732	1+
232.82703	594	1+
232.97791	264	1+
233.03690	142	1+
233.89733	1822	1+
233.94891	718	1+
234.12376	148	
235.86948	252	
235.89568	462	
235.94858	230	
236.40460	200	
236.83507	126	
236.87109	110	
236.91251	120	
238.93121	170	1+
238.95095	284	1+
238.99863	158	
239.02086	116	
239.78902	216	
240.83154	118	
241.90598	130	
242.07947	110	
242.79492	118	
242.88845	118	
244.05167	132	
244.96466	618	1+
245.80206	114	
246.80800	124	
246.82732	112	
246.90613	452	1+
247.43893	126	1+
247.96585	1932	1+
248.85127	264	1+
248.90000	4034	1+
249.03999	116	
249.96111	1060	1+
250.83093	172	
250.95214	176	
251.06942	168	
251.78968	162	
251.83420	192	
251.91305	512	1+
252.07322	154	
252.83325	306	1+
252.94456	114	
252.97155	5102	1+
253.08516	110	
253.13713	90	1+
253.90646	1876	1+
254.83852	240	1+
254.96757	1684	1+
255.07493	460	1+
255.78850	274	1+
255.90849	458	1+
255.95918	496	1+
256.18257	102	1+
256.91667	392	1+
256.96373	412	1+
257.79666	282	1+
257.85295	190	
258.83892	118	
258.88530	146	
258.91237	138	
258.96766	184	
259.82549	112	
259.84957	274	1+
260.82959	638	1+
261.79789	372	1+
261.83412	446	1+
261.92353	226	1+
262.80087	322	1+
263.90781	300	1+
264.08361	262	1+
264.85453	166	
264.87669	290	1+
265.34844	490	1+
265.85338	198	
266.81159	128	
266.84413	128	
266.86831	154	
267.80010	110	
267.83959	190	
268.84224	1602	1+
269.35012	242	1+
269.79790	220	
269.96446	140	
270.79870	150	
270.98271	620	1+
271.80359	240	
271.85110	682	1+
271.91479	1036	1+
272.78781	174	
272.85464	474	1+
272.97986	388	
273.11846	112	
273.79346	646	1+
274.91002	116	
275.03840	110	
276.81452	128	
276.84717	196	
277.02126	222	
277.83809	410	
277.96074	216	1+
278.83594	1116	1+
278.89396	130	
279.79709	154	
280.79121	118	
280.80852	332	1+
280.86242	352	1+
280.94447	124	
280.97032	124	
281.03603	114	
281.06373	140	
281.13291	140	
281.84064	120	
282.31928	110	
282.92413	158	
283.04155	338	1+
283.78849	534	1+
284.87445	116	
285.85248	388	
285.92258	110	
286.02975	114	
286.79492	374	1+
286.84945	1436	1+
287.79959	270	1+
287.84920	830	1+
288.76583	162	
288.92349	200	1+
289.81208	186	
289.87845	122	
290.78419	122	
290.79117	114	
290.85738	110	
291.80653	864	1+
291.85312	204	
292.86591	262	
293.10944	154	
293.81654	112	
293.87410	184	
293.99817	244	1+
294.06727	116	
294.85216	148	
294.86859	114	
294.93003	144	
295.76139	112	
295.87942	486	1+
296.80889	368	1+
296.88088	338	1+
297.79405	340	1+
298.80015	220	1+
298.92969	148	
299.84351	240	1+
300.80202	118	
300.81617	350	1+
301.87547	440	1+
301.91901	144	
303.87261	176	
304.80969	164	
304.86552	148	
305.80339	126	
305.86745	136	
306.04014	254	1+
306.77153	188	
306.87812	116	
308.81616	422	1+
308.88681	178	
309.11405	252	1+
309.86725	226	
310.87707	1164	1+
311.86471	366	1+
312.81081	120	
313.81367	640	1+
313.83151	132	
314.81824	534	1+
314.88516	194	
315.89287	280	1+
315.92840	274	1+
316.81385	462	1+
318.44806	140	
318.88661	400	1+
319.89241	256	1+
320.31702	140	
321.86829	194	
322.87611	126	
323.30433	148	
323.82467	282	1+
324.78315	120	
324.89660	566	1+
327.90047	120	
328.71780	286	1+
328.81957	198	
328.88723	538	
329.87167	174	
329.94152	110	
330.14474	112	
330.88845	378	1+
331.82529	236	1+
333.87255	288	1+
334.82843	152	
336.72247	140	1+
337.76951	116	
337.83517	148	
337.86726	194	1+
338.03866	272	1+
339.82890	220	
340.76338	120	
342.07560	120	
342.51830	116	
END IONS

###FS:    #m/z: 322.93148 #charge 1+
###MS: 42
###MSMS: 43
BEGIN IONS
TITLE=Cmpd 31, +MS2(322.9315), 28.0-35.0eV, 0.9min #43
RTINSECONDS=54.1245
SCANS=42-43
PEPMASS=322.93148	5449148
CHARGE=1+
64.77586	110	
181.51614	98	
188.00198	100	
189.86178	206	
190.89595	106	
192.88543	110	
194.89172	130	
196.88371	600	1+
199.88809	216	
205.95077	718	1+
206.96979	438	1+
207.88158	244	1+
208.07487	102	
209.38950	106	
209.93936	162	
210.37452	158	
210.94716	150	
211.88279	134	
212.88173	610	1+
213.11928	110	
214.90020	134	
215.88911	570	1+
218.88428	156	
221.94384	330	
221.96815	122	
222.01415	288	1+
222.95370	1384	1+
223.79450	252	1+
223.95882	810	1+
224.97664	196	1+
226.81619	96	
226.89854	148	
227.78764	176	
227.95070	222	
228.90805	128	
228.95551	102	
229.88967	314	1+
230.38834	142	
230.82712	242	1+
231.87754	116	
232.90616	228	
233.51804	108	
233.89909	114	
234.92864	164	
235.43234	152	1+
235.82397	312	1+
237.79302	144	
238.82165	106	
238.93985	294	
239.07559	120	
239.42004	110	
239.78965	990	1+
239.89265	180	1+
240.82182	336	
240.94140	3158	
241.47035	112	
241.93996	11568	1+
242.81597	886	1+
242.83293	96	
242.89411	370	1+
242.94222	8324	1+
243.81876	756	1+
243.87381	116	
244.03883	150	
244.94092	1864	1+
244.98262	230	
245.34579	144	
246.90416	112	
246.97517	652	1+
247.90959	128	
248.05974	122	
248.85185	308	1+
248.89538	464	1+
248.99757	146	
249.81558	110	
249.96420	356	1+
249.98505	204	
250.83249	196	1+
250.94506	216	
250.96721	302	1+
251.78828	130	
251.85083	280	1+
251.93140	344	1+
252.03445	100	
252.11020	102	
252.33827	114	
253.80982	194	1+
253.83736	148	
253.90588	142	
253.91826	128	
254.02382	192	1+
254.77998	496	1+
255.78183	422	1+
256.01583	208	1+
257.79967	866	1+
257.91971	378	1+
258.64640	102	
258.83338	370	1+
258.88171	102	
259.01977	102	
260.34002	356	1+
260.83071	298	
260.95316	134	
261.47508	142	
261.83219	336	
262.35326	128	
262.79827	122	
262.84106	302	
263.83031	258	1+
263.97938	514	1+
264.05043	176	1+
264.78941	342	1+
264.85543	198	
265.91048	280	1+
266.24365	102	
266.80948	138	
266.85561	434	1+
267.03212	142	
267.80019	162	
267.81755	284	1+
267.83420	138	
267.85550	288	1+
268.14188	106	
268.95310	110	
269.79832	562	1+
270.34462	232	1+
270.62270	120	
271.06080	118	
271.77990	166	
271.79983	424	
271.84818	760	1+
272.98516	130	
273.79389	1912	1+
273.81430	510	1+
273.85837	158	
275.24712	112	
275.51905	100	
275.79158	162	
275.81030	1162	1+
276.10356	110	
276.84062	290	
276.85149	712	1+
277.92906	116	
278.80107	100	
279.09184	550	1+
279.41993	96	
279.79364	396	1+
279.85373	180	
279.98895	268	1+
280.81412	194	
280.85073	130	
280.96371	250	1+
282.79480	134	
282.81478	102	
282.85331	232	
283.05476	244	1+
283.06637	296	1+
283.09767	112	
283.36269	126	
283.78971	1206	1+
283.85713	214	
284.29127	456	1+
284.81184	174	
284.85248	386	1+
284.88935	102	
285.79063	504	1+
286.91673	162	
287.81588	122	
288.41533	110	
288.80583	138	
288.82686	126	
288.85839	122	
289.78985	484	1+
289.80666	366	
289.88215	530	1+
290.81623	180	
290.85883	282	1+
291.08989	162	1+
291.80441	1898	1+
292.82905	244	1+
293.81331	194	
293.87384	140	
293.98473	168	1+
294.80736	96	
294.87100	226	
294.89467	178	1+
295.87235	624	1+
296.81352	466	1+
296.87745	404	1+
297.79321	222	
297.84304	120	
298.80596	188	
298.82769	378	1+
298.87428	154	
299.78458	548	1+
299.85884	112	
300.82061	96	
301.80581	152	
301.86660	144	
302.24957	128	
302.88945	238	
303.80643	120	
303.95371	140	
304.00459	194	1+
304.37668	98	
304.80437	616	1+
304.85849	140	
304.93073	118	
305.27001	322	1+
305.75797	240	1+
305.80609	514	1+
305.87481	188	
305.89617	152	
306.75822	160	1+
306.88375	942	1+
307.31171	116	
307.80184	1708	1+
307.83823	120	
307.88732	692	1+
308.92237	160	1+
309.12514	96	
309.86806	508	1+
309.90115	200	
310.30976	370	
310.83096	112	
311.76691	126	
311.80214	408	1+
311.88640	292	
312.82436	242	
312.87236	538	1+
313.02870	138	
314.81889	602	1+
315.81965	350	1+
317.86940	128	
318.73396	168	
318.89746	98	
319.14039	144	
319.88247	158	1+
322.73138	126	
322.81972	186	
323.01018	96	
324.89461	1152	1+
324.98588	262	1+
326.77123	102	
327.71458	276	
327.88811	268	1+
328.41333	98	
END IONS

###FS:    #m/z: 340.94147 #charge 1+
###MS: 42
###MSMS: 44
BEGIN IONS
TITLE=Cmpd 32, +MS2(340.9415), 28.0-35.0eV, 0.9min #44
RTINSECONDS=54.897
SCANS=42,44
PEPMASS=340.94147	3522418
CHARGE=1+
182.87272	156	
183.86911	152	
189.86423	322	
190.86451	248	
192.92690	298	
196.88471	384	1+
200.88642	110	
201.86320	158	
201.87738	152	
205.95381	216	
207.87483	138	
209.89363	170	
209.94606	250	
210.93870	460	1+
212.88066	752	
212.89969	118	
213.09237	108	
213.88034	378	
213.93819	3320	1+
214.86476	128	
214.88044	296	
214.89342	334	
215.88693	2588	1+
217.85759	198	
217.88373	870	1+
217.93689	192	
218.91492	120	
221.89391	140	
222.95240	126	
223.91430	136	
223.96163	670	1+
224.87905	210	1+
225.79280	122	
225.83922	146	
226.94753	136	
227.88085	112	
227.90086	156	
228.89712	140	
230.88873	2444	1+
230.91411	192	
231.94996	2702	1+
232.50506	110	
233.83450	118	
233.86143	128	
233.89894	1252	1+
233.94824	532	1+
234.99462	166	
235.82991	144	
235.87060	328	1+
235.89315	436	1+
235.94837	308	
237.06358	172	
237.89079	184	
237.90462	212	1+
237.97605	112	
238.96857	324	1+
239.78867	658	1+
240.11561	106	
241.03357	106	
241.83159	196	
242.01318	204	1+
242.19320	130	
242.94587	166	
244.89133	218	1+
244.93227	114	
245.40751	110	
245.79826	118	
246.94787	208	
246.97631	512	1+
248.89763	1162	1+
248.97094	108	
249.89989	736	1+
249.96081	692	1+
251.78945	402	1+
251.82650	190	1+
251.91651	218	
252.91604	108	
253.90287	572	1+
253.96699	118	
254.01853	216	1+
254.90496	342	1+
254.94561	128	
254.96674	1358	1+
255.07381	182	
255.14154	130	
255.78528	110	
255.95446	106	
256.07737	212	
256.91402	308	
256.96595	368	1+
257.79854	434	1+
257.82889	140	
257.85160	200	1+
259.95712	298	
260.84595	174	
260.95224	128	
261.88617	128	
261.92172	160	
262.01576	116	
262.84004	186	
263.80467	140	
263.98219	128	
265.80475	142	
266.86583	110	
267.80161	214	1+
268.34888	112	
268.51807	114	
268.97200	192	1+
269.79653	714	1+
270.85306	140	
271.40411	124	
271.84812	714	1+
271.91395	422	1+
272.91676	308	1+
273.79213	516	
274.51901	200	1+
275.80874	402	1+
276.85054	270	1+
276.85460	126	
276.90291	290	1+
276.96999	216	1+
278.84332	316	1+
279.40944	106	
279.79164	340	1+
279.85856	490	1+
280.05488	250	1+
280.79349	268	1+
280.92918	150	
281.00157	248	1+
281.91722	214	1+
281.98280	150	
282.85896	106	
282.97509	142	
283.79177	128	
284.79087	162	
284.85579	220	
285.00728	154	
285.42859	158	
286.80626	272	1+
286.85747	236	1+
287.79231	222	
287.80975	192	1+
288.06198	150	
289.78734	272	
289.81346	296	1+
289.87518	126	
290.78833	178	
290.86416	168	
290.87929	108	
291.80501	638	1+
292.04783	210	1+
292.43977	408	
292.86231	228	
293.84895	122	
293.87915	294	1+
293.96043	208	1+
294.85569	196	
295.84562	114	
295.87024	154	
295.88597	110	
295.91187	250	1+
296.16909	146	
296.77878	160	1+
296.80722	360	1+
297.86416	124	
297.98604	160	
298.01308	236	1+
298.30763	170	
298.43343	110	
298.82930	110	
299.78508	680	1+
299.92433	116	
301.78889	156	
301.81455	228	
301.88002	356	1+
301.95112	142	
302.17144	120	
302.86701	140	
302.91525	116	
302.93982	202	1+
304.44361	114	
304.83226	132	
304.92430	144	
305.80222	302	
305.87660	362	1+
305.89756	130	
306.80706	140	
307.80217	364	
307.87715	552	1+
308.80118	264	
309.81767	444	1+
309.93531	186	
310.86172	136	
310.87839	724	1+
310.90890	114	
311.03262	108	
312.80666	538	1+
313.88788	110	
313.96218	126	
314.82110	488	1+
315.75656	174	1+
315.88696	180	
317.81259	200	1+
319.86433	294	1+
320.34716	240	1+
320.82943	118	
321.81746	360	1+
323.88616	128	
324.01066	108	
324.81936	144	
324.87796	338	1+
324.89522	454	1+
325.19445	206	
325.80480	170	
326.17365	178	
326.75357	234	1+
326.82975	142	
327.05823	124	1+
328.18714	192	
328.82246	164	
328.86401	212	1+
328.88852	302	
329.89171	314	1+
329.94317	138	
330.04895	106	
330.81487	360	
331.81530	304	1+
334.81439	202	1+
335.88945	238	1+
336.85209	248	1+
337.83477	148	
337.85676	208	1+
338.77101	196	1+
339.83578	202	
340.71211	108	
340.82397	140	
342.84690	126	
343.90111	184	1+
END IONS

###FS:    #m/z: 363.95755 #charge 1+
###MS: 42
###MSMS: 45
BEGIN IONS
TITLE=Cmpd 33, +MS2(363.9576), 28.0-35.0eV, 1.0min #45
RTINSECONDS=55.669
SCANS=42,45
PEPMASS=363.95755	2493444
CHARGE=1+
182.86770	498	1+
185.86737	170	
187.86682	382	1+
189.86338	2940	1+
190.04938	126	1+
191.85861	2420	1+
191.94596	158	
196.88247	1214	1+
203.88283	190	
203.93267	142	
204.87581	328	1+
204.90141	294	1+
205.95008	142	
207.87397	1392	1+
207.95014	300	
209.87222	290	
209.94476	2752	1+
210.88475	2238	1+
212.87919	14248	1+
212.97771	130	
214.03026	90	1+
214.87453	146	
214.89485	1280	1+
215.41137	130	
215.88369	218	
216.41040	502	1+
216.89300	132	
216.90587	290	1+
218.91539	250	
219.89514	200	1+
222.95302	3482	1+
224.95014	3818	1+
224.97105	200	
225.88531	310	
226.06821	168	1+
226.89870	304	
226.94779	21188	1+
227.04810	182	1+
227.44397	108	1+
227.85248	240	1+
227.88008	178	
227.89926	194	
228.00611	142	
228.79577	162	
228.84179	148	
228.89436	3580	1+
228.94304	22164	1+
229.28129	170	1+
229.79193	386	1+
229.97535	174	1+
230.28402	138	1+
230.79142	254	1+
230.83143	132	
230.89034	20404	1+
231.02578	130	1+
231.97901	222	1+
232.88505	2180	1+
233.11466	222	1+
233.99038	270	1+
234.88092	1330	1+
234.90963	170	
235.82219	534	1+
236.82974	318	1+
238.05192	124	
238.89991	136	
239.07191	266	1+
239.87510	124	
239.96262	140	
240.82276	172	
240.94004	1054	
240.96251	2038	1+
241.94112	574	
242.82197	124	
242.83631	234	1+
242.89098	134	
242.94210	1774	1+
242.96059	1880	1+
243.82183	176	
244.78963	134	
244.81975	226	
244.90623	158	
244.95816	8610	1+
244.99205	206	
245.20531	152	1+
245.80050	496	1+
245.83942	418	1+
245.94278	380	
246.02621	174	
246.43891	216	
246.90345	1038	1+
246.95336	10420	1+
247.38784	150	
248.80724	388	1+
248.85759	242	1+
248.90027	6456	1+
249.09144	224	1+
250.06871	528	1+
250.79851	172	
250.89836	1134	1+
250.94630	458	1+
250.97198	492	1+
251.22452	116	1+
252.02025	164	
252.89473	292	
253.84056	218	
253.90589	1126	1+
253.97726	146	
254.00359	174	
254.03610	130	
254.83437	174	
255.03609	124	
255.78413	150	
255.84794	296	1+
256.41428	148	
256.78074	382	1+
256.93577	134	
257.07866	206	
257.79612	152	
258.83298	294	
258.90275	264	1+
258.97340	258	
259.84469	144	
259.97414	132	
260.83342	128	
260.96918	1302	1+
261.42670	220	1+
261.83368	294	
261.90140	184	
262.83517	264	
263.84788	306	1+
264.90460	292	1+
264.97152	618	1+
265.81919	182	
265.90724	248	1+
266.35600	292	1+
266.78295	522	1+
266.81756	444	1+
266.84957	172	
267.78492	442	1+
267.82070	282	1+
267.85029	130	
267.92687	136	
267.97334	1338	1+
268.92180	394	1+
268.96496	2168	1+
269.38634	128	
269.97006	1790	1+
270.80082	234	
270.91532	1212	1+
270.95755	312	1+
271.84937	140	
271.91694	1036	1+
272.84290	138	
273.79111	378	1+
273.93691	182	1+
274.84758	270	1+
276.35249	158	
276.85158	496	1+
278.06061	278	1+
278.79628	226	
279.80914	154	
279.85447	278	1+
279.96656	138	
279.99359	154	
280.01199	158	
280.10117	134	
280.11360	170	
280.79400	2082	1+
281.11356	140	
281.85895	152	
281.87251	130	
282.85514	182	
282.90473	248	1+
283.06992	164	1+
283.10788	124	
283.78942	638	1+
283.85077	806	1+
283.90759	148	1+
283.98360	584	1+
284.82639	130	
284.94224	252	1+
285.16410	156	
285.79639	528	1+
285.84680	3980	1+
286.41928	140	
289.88216	160	
290.78836	1428	1+
290.82582	126	
290.86180	368	1+
291.80745	460	1+
291.82496	134	
293.11777	322	1+
294.43667	186	
294.86422	598	1+
295.94102	220	1+
296.80916	658	1+
296.86526	140	
297.83850	140	
297.97460	138	
298.80265	1732	1+
299.84917	160	
299.86723	348	1+
299.92138	204	1+
301.37458	138	1+
301.80971	528	1+
301.86280	726	
302.37994	110	1+
302.85917	400	
303.13848	154	
303.80930	2480	1+
303.85720	5656	1+
303.94571	296	
303.96644	142	
304.41609	160	
305.09139	214	1+
305.88711	284	1+
306.43158	146	
307.02531	112	1+
307.13480	176	1+
307.95987	130	1+
308.29233	124	
308.88167	202	
309.81022	266	1+
309.86880	208	
310.31046	188	
310.87774	706	1+
311.00688	134	
311.03811	252	1+
311.06251	198	
311.86381	188	
311.88501	494	1+
313.86613	142	
314.81833	174	
315.81261	786	1+
315.89994	136	
316.81657	608	1+
318.93102	182	
319.82215	400	1+
319.87572	244	
320.88442	158	
320.96217	142	
321.81914	1942	1+
321.86706	1020	1+
321.92791	428	1+
322.93151	360	1+
323.01388	228	1+
323.71742	170	
323.83450	218	
324.82411	192	
324.88049	388	
325.84921	138	
325.87976	242	
325.90025	174	
326.78639	194	
326.87249	1740	1+
327.75647	166	1+
327.90059	158	
328.72135	302	1+
328.88796	162	
329.72530	214	1+
329.75911	192	1+
329.87093	214	
330.81641	322	1+
330.88443	228	1+
333.75328	246	1+
334.14564	150	
335.88230	140	
336.74713	272	1+
336.94428	670	1+
337.83333	338	
337.89198	152	
338.05148	240	1+
338.84054	172	
338.94492	186	1+
339.82915	2242	1+
340.93921	448	
342.74239	244	1+
342.79065	276	1+
342.90015	130	
343.71143	276	1+
344.41176	200	
344.88896	186	
345.32268	150	1+
346.72904	138	
348.72290	330	1+
348.89916	138	
349.72454	240	1+
349.78883	252	1+
350.76002	406	1+
350.91672	198	1+
350.94648	220	1+
352.88996	180	
353.73918	212	1+
353.76376	360	1+
353.89918	142	
354.91325	152	1+
355.05980	230	1+
355.71038	130	
358.17093	230	1+
358.72412	138	
359.84818	288	1+
360.26604	164	
361.71938	1162	1+
361.75808	162	
362.83840	368	1+
364.74415	160	
365.19250	368	1+
365.82430	232	1+
365.92317	262	1+
366.19472	324	1+
366.32444	126	
366.92368	188	1+
367.33555	218	
367.73372	148	
367.75258	126	
367.78329	174	
END IONS

###FS:    #m/z: 322.93148 #charge 1+
###MS: 46
###MSMS: 47
BEGIN IONS
TITLE=Cmpd 34, +MS2(322.9315), 28.0-35.0eV, 1.0min #47
RTINSECONDS=59.3555
SCANS=46-47
PEPMASS=322.93148	5451510
CHARGE=1+
182.87079	116	
185.10140	176	
186.88280	190	1+
191.85768	116	
192.88722	528	1+
196.88312	502	
199.88717	124	
205.07804	100	
205.94781	638	1+
206.86423	140	
207.86597	142	
208.02535	100	
209.87843	218	1+
209.94615	238	
212.87999	550	1+
212.89734	118	
214.89205	114	
215.88354	164	
215.90325	112	
216.90451	148	
218.52194	136	
220.38006	158	
221.89020	150	
221.94057	120	
222.95247	782	1+
223.95700	540	1+
224.00983	110	
224.84035	118	
225.42400	186	
225.97031	104	1+
226.06779	102	
227.83625	222	1+
227.93242	306	
227.95175	274	1+
228.89592	144	
228.91307	142	
230.39116	152	
230.84251	200	
230.89255	738	1+
231.95116	102	
232.90957	130	
233.09661	256	1+
233.89378	144	
233.91811	150	
233.94333	114	
235.82340	188	
236.78894	320	1+
237.53703	100	
238.02926	156	
238.83726	276	1+
238.94201	130	
239.78740	652	1+
240.07571	124	
240.19551	102	
240.82136	264	
240.89150	122	
240.94109	3058	
240.96233	764	
241.79816	208	
241.94236	3354	
242.80200	106	
242.81976	244	
242.94235	9504	1+
243.81964	1096	1+
243.88532	138	
244.94142	2582	1+
245.36685	136	1+
245.79706	200	
245.89689	122	
246.05436	154	
246.80364	130	
246.97689	668	1+
248.00624	134	
248.85270	176	
248.90273	310	1+
249.97010	220	
250.90248	116	
250.94640	276	1+
250.96943	298	1+
251.11695	98	
251.93103	312	1+
252.35398	168	
252.78918	360	1+
252.90391	274	1+
253.83416	190	
253.92597	196	
254.38092	100	
255.06778	116	
255.78341	364	1+
255.80476	124	
255.87822	160	
257.79884	944	1+
258.03309	236	1+
258.83537	270	1+
258.90601	156	
259.78877	116	
260.33937	154	
260.83079	1006	1+
260.88836	192	1+
260.96562	168	1+
261.36083	100	
261.79113	136	
263.83357	230	
264.84486	182	1+
264.97967	132	
265.25172	104	
265.79951	134	
266.85594	308	1+
266.87104	134	
266.99636	342	1+
267.78997	210	
267.81011	202	1+
267.89759	102	
267.94116	246	1+
268.79037	154	
269.08226	130	1+
269.34771	144	
269.79872	516	1+
269.84346	140	
270.41223	116	
271.77736	156	
271.80045	564	1+
271.84198	374	1+
271.91883	132	
273.79485	1274	1+
273.88687	130	
275.80712	966	1+
275.85586	372	1+
276.83617	350	1+
276.85974	242	1+
278.08936	104	
278.80971	290	1+
279.09090	666	1+
279.79418	160	
279.84875	158	
280.86548	180	
280.92500	158	
281.79949	234	
281.81958	118	
281.89227	106	
282.80838	336	1+
282.85881	234	
283.06993	162	
283.35648	154	
283.79003	568	
283.86671	438	1+
284.07106	130	
284.29320	284	1+
284.39972	166	
284.78610	356	
284.92187	106	
285.80672	284	1+
285.85258	220	1+
286.79925	132	
286.91980	374	
286.93504	140	
287.79394	286	
288.89121	126	
289.78922	712	1+
289.83645	104	
289.87869	270	1+
291.80357	1354	1+
292.87211	108	
292.89071	116	
292.92018	156	
293.44822	102	
293.85510	118	
294.09653	100	
294.81181	266	1+
294.85881	412	1+
296.81088	688	1+
296.86936	388	1+
296.92789	108	
297.78706	192	
298.62633	100	
298.80150	104	
298.83319	114	
299.78644	978	1+
300.03513	182	1+
300.81694	284	1+
300.93842	100	
301.87660	140	
302.32367	98	
303.24895	124	
304.03065	152	
305.28796	290	1+
305.80288	314	1+
305.87699	224	
305.89909	124	
306.88895	990	1+
306.96952	140	1+
307.79924	2008	1+
307.89421	742	1+
308.29162	116	
308.82527	138	
309.29803	174	
309.81161	730	1+
309.84033	116	
309.89201	114	
310.30699	110	
310.58846	108	
310.72417	168	
310.81132	440	1+
310.82733	176	
310.87847	742	1+
310.93000	168	
311.01091	186	1+
311.88159	456	1+
312.80527	388	
312.82687	148	
313.12460	118	
313.80926	242	
314.82225	778	1+
315.75525	176	1+
316.75756	148	1+
316.81329	320	1+
317.88900	144	
318.84459	176	1+
320.77073	184	
323.75525	160	
323.92541	194	1+
324.75693	264	1+
324.80843	152	
324.89483	124	
325.81303	120	
325.89907	166	
326.87871	196	
326.89538	114	
326.90899	118	
326.95731	102	
327.80457	108	
327.82775	112	
327.88789	242	1+
END IONS

###FS:    #m/z: 507.84707 #charge 1+
###MS: 46
###MSMS: 48
BEGIN IONS
TITLE=Cmpd 35, +MS2(507.8471), 28.2-35.2eV, 1.0min #48
RTINSECONDS=60.1275
SCANS=46,48
PEPMASS=507.84707	789520
CHARGE=1+
196.01791	758	1+
199.88778	322	
200.88646	226	
214.88733	244	1+
217.89607	200	
224.04375	186	1+
227.95404	418	1+
230.88649	250	1+
232.89584	268	
234.07211	200	1+
234.86160	264	1+
234.88082	484	1+
238.06195	218	
239.86163	280	
239.93462	188	1+
240.01548	204	1+
240.08362	234	1+
241.85980	260	
246.10713	244	1+
246.97694	240	
248.85686	192	
249.89037	188	
250.97096	704	1+
251.87969	422	1+
251.91117	224	1+
252.04222	196	1+
254.09658	486	1+
254.38822	220	1+
254.89085	208	
256.00669	238	1+
259.86494	392	
260.88203	694	1+
261.38116	184	1+
262.13884	372	1+
263.87436	224	1+
266.16754	228	1+
266.86253	696	1+
267.99295	198	1+
268.79248	226	1+
268.91686	470	1+
269.99662	208	1+
270.85646	354	
270.99775	136	1+
272.80251	196	
272.85540	1438	1+
273.36693	230	1+
273.88967	268	1+
275.00033	206	
275.85689	594	1+
275.94737	332	1+
276.88862	482	1+
277.38304	352	1+
277.85387	272	1+
279.11007	466	1+
279.13288	202	
279.89407	610	1+
280.11398	414	1+
280.38208	1172	1+
280.86707	412	1+
280.90091	444	1+
280.94339	268	1+
281.07711	342	1+
281.79121	294	1+
281.94622	236	1+
282.85255	348	1+
283.01706	324	1+
283.90006	662	1+
284.98452	248	1+
285.35714	222	
285.84773	226	
285.93934	208	1+
286.79581	238	
287.80155	494	1+
287.84293	580	1+
287.94255	200	1+
288.86968	584	
288.89042	286	
289.88130	1342	
290.13356	462	1+
290.38639	226	1+
290.77900	242	1+
290.86369	3518	1+
292.83277	320	
292.88057	214	
293.05518	184	1+
293.87346	9612	1+
293.96674	192	1+
294.38647	262	1+
294.81153	214	
295.92894	382	1+
296.37874	316	1+
296.54079	188	
296.80993	188	
296.85454	672	1+
297.00168	136	1+
297.11211	214	1+
297.75229	194	1+
297.81566	308	
297.96458	124	1+
298.80745	840	1+
298.85875	490	
298.87944	638	1+
299.30678	298	1+
299.84809	284	
300.07663	252	1+
300.34761	230	
300.86148	854	
300.92004	210	1+
301.10571	304	1+
301.86203	482	
302.86268	344	
303.35714	278	1+
303.81290	678	1+
303.86105	284	
304.35761	174	1+
304.85840	200	
304.88041	314	
305.85873	722	1+
306.87913	316	
307.89018	2046	
308.02699	266	1+
308.14321	1706	1+
308.87754	734	
308.99428	312	1+
309.02595	310	1+
309.34402	510	1+
309.79247	234	1+
309.84267	1070	1+
309.87100	1228	
309.88954	2066	
310.08617	148	1+
310.15691	1230	1+
310.87184	684	
311.81046	342	1+
311.88412	16476	1+
312.35015	308	
314.07690	178	1+
314.38168	388	1+
314.86752	1348	1+
315.82693	374	
315.90066	202	
316.81657	210	
316.86631	496	
317.49494	266	1+
317.82320	566	1+
317.87892	318	
318.31593	294	1+
318.39160	374	1+
318.86210	716	1+
319.01126	168	1+
320.88548	774	1+
321.35268	420	1+
322.15934	230	1+
322.84256	218	
323.40022	378	1+
323.86264	280	
323.88186	276	
323.97049	288	1+
324.38393	482	1+
324.87262	250	
325.04127	262	1+
325.86118	388	
325.90067	796	
326.83240	428	1+
326.88696	1216	
327.10774	204	1+
327.37213	772	1+
327.83728	310	1+
327.87847	2696	1+
328.36858	786	1+
329.89581	422	
330.16219	318	1+
330.88456	678	
330.95694	188	
331.03551	164	1+
331.66636	90	1+
331.76831	222	1+
331.89129	440	
332.17005	250	1+
332.82131	466	1+
332.87403	1882	1+
332.95203	292	
333.17252	210	1+
333.82236	334	1+
334.39762	282	1+
334.56243	198	1+
334.90170	504	
335.84035	754	1+
335.88853	658	1+
336.94901	274	1+
337.88486	388	
338.07445	166	1+
338.88491	906	1+
338.95797	152	1+
338.99797	296	1+
339.38120	514	1+
339.40172	418	
339.71022	140	1+
339.88588	644	1+
340.80571	310	1+
340.86781	290	1+
341.89054	204	
342.12535	184	1+
342.22993	192	
342.40406	202	1+
342.86655	600	1+
342.91273	222	1+
342.93587	244	1+
343.63221	166	1+
343.78981	286	1+
343.83545	308	1+
343.87067	512	1+
344.10981	304	1+
344.63109	322	1+
344.71994	276	1+
344.76354	120	1+
344.82400	228	1+
345.86747	312	
345.89156	592	1+
345.93178	198	
346.96765	348	1+
347.39580	214	1+
347.82883	226	1+
347.87380	226	
348.07620	150	1+
348.70488	224	1+
349.88765	950	1+
350.05202	228	1+
350.27385	280	1+
350.33960	204	1+
350.96002	198	
351.42006	296	1+
351.85970	736	1+
352.04390	328	1+
352.77638	332	
352.91562	420	
353.72184	184	1+
353.78489	236	
353.85402	1136	1+
353.89852	392	1+
354.76518	338	1+
354.78417	572	1+
354.88576	196	
355.84260	224	
355.86339	252	
355.89127	634	1+
356.33334	230	1+
356.85688	216	
356.88182	494	1+
357.19526	268	1+
357.88569	320	1+
357.90504	270	1+
358.19813	218	1+
358.27972	222	
358.86035	260	1+
360.77876	326	1+
362.28821	346	1+
362.36399	288	
362.86284	194	
362.97887	210	1+
364.78852	354	1+
364.84891	630	1+
365.71322	202	
366.11895	142	1+
366.36421	336	1+
366.73893	190	
366.78650	474	1+
366.84049	2858	1+
366.98206	242	1+
367.01745	194	1+
367.10434	186	1+
367.70939	3750	1+
368.34840	390	1+
368.89770	464	1+
369.15620	164	1+
369.38172	462	1+
369.83654	868	1+
369.88225	188	
369.92576	366	1+
370.38442	390	1+
370.52160	230	1+
370.78570	456	
370.88866	198	
370.94744	238	1+
371.77864	276	
371.83657	226	
372.37529	458	1+
372.72269	844	1+
372.78385	228	
372.86047	560	1+
373.71902	860	1+
373.79244	448	1+
373.83650	506	1+
374.37690	504	1+
374.81526	526	1+
375.05757	256	1+
376.74166	330	1+
376.79089	226	
376.86251	202	
376.88542	680	1+
377.88615	512	1+
378.02242	274	1+
378.81185	386	1+
378.86798	206	
378.90568	192	
379.72696	226	
379.81538	332	1+
379.88123	216	
380.71842	1064	1+
380.79959	274	1+
380.85817	272	
381.02357	224	1+
381.85499	1026	1+
382.85611	756	1+
383.08688	162	1+
383.71384	780	1+
383.89582	620	1+
384.77945	260	
384.85091	7418	1+
384.89135	564	1+
385.77276	196	
386.38947	304	1+
386.79741	262	1+
387.72166	678	1+
388.05489	300	1+
388.79725	620	1+
388.84809	242	
388.91552	272	1+
389.08482	218	1+
389.20063	268	
389.72002	728	1+
389.84727	280	
390.64668	138	1+
390.76666	170	1+
390.84217	2628	1+
391.72753	214	
393.06907	364	1+
393.28184	238	1+
393.74330	370	1+
393.80131	1236	1+
393.82365	284	
393.87227	294	
393.90453	696	1+
394.78825	224	
394.83174	872	1+
394.85906	806	1+
395.13386	272	1+
395.19087	284	1+
396.19263	236	1+
396.54367	126	1+
396.73329	422	
396.82260	188	
396.91145	308	1+
397.24394	362	1+
397.71964	198	
397.86369	1098	1+
398.73269	206	
398.80264	802	1+
399.72394	194	
399.80719	536	1+
399.84059	292	
400.88752	250	1+
401.81207	374	1+
401.85726	260	
402.86529	3204	1+
402.99403	96	1+
403.76167	164	1+
403.87125	1954	1+
404.80474	288	1+
405.10444	174	1+
405.73710	270	
405.78346	322	1+
405.86886	672	
406.36652	206	1+
406.40188	218	1+
406.72915	694	1+
406.86294	374	
407.06035	324	1+
407.26380	284	1+
407.34820	130	1+
407.73100	526	1+
407.86575	11552	1+
408.92974	392	1+
408.96484	102	1+
409.72713	1168	1+
409.81838	326	
410.56410	222	1+
410.84916	916	
411.33295	262	1+
411.62577	234	1+
411.81018	1764	1+
412.10523	274	1+
412.73079	874	1+
412.84683	884	
412.92139	178	1+
413.07413	298	1+
413.10744	236	1+
413.87787	412	
414.88252	208	
414.96968	236	1+
415.73015	158	1+
415.82055	234	
415.87360	496	
416.82088	516	1+
416.88125	280	
417.22848	236	1+
417.82351	342	1+
417.84822	442	1+
417.87926	198	
418.78418	258	1+
418.98941	100	1+
419.79036	154	1+
420.12599	142	1+
421.36950	240	
421.88393	1432	1+
422.85032	210	
423.33493	292	1+
423.67320	140	1+
423.87830	632	1+
424.82482	488	1+
424.97903	82	1+
425.63879	186	1+
425.67214	202	1+
425.74348	264	
425.88133	574	
426.37591	248	1+
426.86272	2898	1+
426.94041	460	1+
427.14449	190	1+
427.73204	1050	
428.08486	274	1+
428.74262	614	
428.85863	484	
428.88528	638	
429.37451	446	1+
429.74326	388	
429.82563	388	1+
429.88499	300	
430.37978	322	1+
430.67885	170	1+
430.74074	1300	1+
430.86377	1568	1+
430.88124	236	
431.02764	142	1+
431.71219	300	1+
432.24585	248	
432.36678	238	1+
432.93004	160	1+
433.71212	194	1+
433.87900	762	1+
434.85726	630	1+
434.96883	136	1+
435.09797	284	1+
435.85969	426	1+
436.09841	184	1+
436.88560	286	1+
437.64016	192	
437.69113	298	1+
438.69526	210	1+
438.88967	1176	1+
439.02931	194	1+
439.89268	1042	1+
440.70830	514	1+
440.92654	288	1+
441.07802	224	1+
441.71316	306	1+
441.87581	458	1+
442.87674	274	1+
443.69791	184	1+
444.78017	346	1+
444.87426	3056	1+
445.74225	770	1+
446.90861	208	
448.89445	284	
449.77859	206	
449.87687	1072	1+
450.74994	784	1+
450.77217	488	
450.82502	358	1+
451.71379	148	1+
451.87805	524	1+
452.15640	222	1+
455.34577	260	1+
456.30477	218	1+
456.76379	364	1+
457.70026	378	1+
457.90766	644	
458.90999	424	
460.22513	260	1+
461.76207	214	1+
462.67998	210	1+
462.69787	280	1+
462.88380	640	
463.88908	302	
464.78985	276	
464.88492	398	1+
465.78592	466	1+
466.78611	322	1+
466.93516	268	1+
467.04708	242	1+
467.32458	190	1+
467.88707	2192	1+
467.94397	168	1+
468.78347	568	1+
470.90543	248	
471.79119	290	
473.10268	246	1+
476.72182	200	
478.71714	486	1+
478.77675	282	1+
479.77715	198	1+
480.66288	362	1+
481.25740	142	1+
481.72138	422	1+
485.89708	646	1+
486.10165	188	1+
486.67230	302	1+
486.79863	600	1+
486.85117	302	
487.27806	310	1+
488.28276	260	1+
490.78989	352	1+
491.37747	168	1+
491.72935	162	1+
491.84562	200	
493.86421	226	1+
496.74388	228	1+
496.78431	178	1+
497.07275	150	1+
499.64911	184	1+
499.73553	582	1+
501.15236	166	1+
501.65538	180	1+
501.67170	262	1+
501.80208	190	1+
502.67340	180	1+
502.73243	270	1+
503.72892	216	1+
504.80036	474	1+
506.80065	250	1+
506.86570	266	1+
507.52977	116	1+
507.67283	274	1+
507.86375	182	1+
508.13086	142	1+
508.67698	196	1+
508.91288	314	1+
509.61119	128	1+
509.65249	196	1+
509.86046	916	1+
509.91704	260	1+
511.15465	186	1+
512.74986	218	1+
END IONS

###FS:    #m/z: 336.94693 #charge 1+
###MS: 46
###MSMS: 49
BEGIN IONS
TITLE=Cmpd 36, +MS2(336.9469), 28.0-35.0eV, 1.1min #49
RTINSECONDS=60.8995
SCANS=46,49
PEPMASS=336.94693	593266
CHARGE=1+
182.86689	460	1+
183.90780	112	
193.89138	130	
196.88486	174	
203.87633	190	1+
205.94733	306	
206.97655	106	
207.87542	286	1+
207.89481	136	
209.88902	240	
209.94529	236	
210.88179	874	1+
211.91183	118	
211.94490	11892	
212.12297	108	1+
212.87987	6538	1+
212.94645	356	
213.93920	4782	1+
214.87385	112	
215.88736	2358	1+
217.38633	166	
217.85879	168	
217.88457	452	1+
217.93903	120	
221.89263	298	1+
222.81778	142	
223.96200	846	1+
226.39334	228	
226.85465	108	
226.89328	220	
226.94499	158	
226.97373	126	
227.78634	194	
227.89333	1384	1+
227.95425	388	
228.83042	148	
228.89514	966	1+
229.05190	110	
229.91950	218	1+
229.95513	10516	1+
230.04791	216	1+
230.17400	108	1+
230.64757	126	1+
230.88964	9918	1+
230.92214	182	1+
231.02369	306	1+
231.12167	124	
231.42778	104	1+
231.95012	4770	1+
232.58563	108	
233.00909	168	
233.04663	138	
233.54739	112	1+
233.82833	210	1+
233.89738	1360	1+
233.91535	138	
233.94894	716	1+
234.09326	154	
235.82852	128	
235.86408	106	
235.89463	590	1+
235.94707	126	
236.01163	124	
236.86798	130	
237.89670	134	
238.04994	172	
238.87136	106	
238.89571	110	
238.94966	154	
239.91652	120	
240.79303	134	
240.94233	106	
240.96790	160	
241.86539	106	
241.89556	202	1+
242.79128	110	
242.89764	144	1+
244.06591	184	
245.38268	104	
246.90658	408	1+
246.97869	206	
247.04788	222	1+
247.18363	106	1+
247.96554	2270	1+
248.90034	2804	1+
249.82899	686	1+
249.96294	1054	1+
249.99606	120	
250.94868	258	
251.07541	470	1+
251.78950	170	
251.80243	206	
251.90243	158	
251.95851	250	
252.82318	118	
252.84926	112	
252.91158	190	
252.93104	144	
252.97149	5594	1+
253.83808	400	1+
253.90505	2454	1+
254.38359	146	
254.96705	2698	1+
255.07258	260	
255.78343	466	1+
255.90739	216	
256.08110	198	
256.78735	380	1+
256.79591	380	1+
256.88973	144	
256.91586	166	
256.96494	446	
257.07976	144	
257.46103	146	1+
257.50971	104	
257.84155	408	1+
258.09465	120	
258.90862	110	
258.94878	128	
258.96805	128	
259.94677	256	1+
260.83124	186	
261.83274	248	
262.83351	210	
263.82920	122	
263.91954	192	1+
263.97602	120	
264.86893	116	
264.88458	200	1+
265.08305	142	1+
266.35043	122	
267.81022	116	
267.84339	204	
267.90588	244	1+
268.84302	500	
268.96989	144	
269.80154	178	
269.83720	368	
269.84999	272	
270.40689	106	
270.84677	572	1+
270.97879	304	
271.80005	266	
271.87756	194	1+
271.91722	998	1+
271.97671	424	1+
273.79249	716	1+
274.80428	136	
274.89370	104	
276.85002	324	1+
277.83443	1368	1+
277.96717	134	
278.04482	228	1+
278.83748	1198	1+
278.96102	106	
279.79917	136	
279.86178	454	1+
280.79166	552	1+
280.86947	368	1+
281.35895	132	
281.79619	356	1+
282.12396	178	
282.85542	382	1+
283.79043	610	1+
284.40892	164	
285.11204	162	
285.85115	678	
286.80134	212	
286.85405	1002	
287.80629	130	
287.85347	1202	1+
288.04703	114	
289.81206	202	
289.91705	156	
290.42709	114	
290.81974	150	
290.85284	156	
290.87071	150	
291.80792	430	1+
292.86980	106	
293.85589	332	1+
293.87847	108	
293.99641	348	
294.81385	190	
294.85889	228	1+
295.83552	210	1+
295.96818	142	
295.98846	196	
296.81018	606	1+
296.88592	154	
297.87734	110	
298.81018	166	
299.05714	116	
299.72394	118	
300.12497	188	1+
301.81109	330	1+
301.86822	148	
302.01558	216	1+
302.85991	356	1+
304.81040	108	
304.89055	104	
305.05832	112	
305.42639	208	1+
306.21530	146	
306.44135	106	
306.78762	104	
306.88480	598	1+
306.90444	154	
308.29558	128	
308.79837	124	
308.86604	312	
309.87433	1568	1+
309.91519	426	1+
310.41528	106	
310.83044	106	
310.87949	1252	1+
311.86572	320	1+
313.88241	144	
315.00084	108	
317.75896	312	1+
317.86894	256	1+
319.82604	134	
320.88016	120	
320.96114	142	
321.64150	106	
321.76874	284	1+
321.81975	162	
324.06764	112	
324.88515	638	1+
326.81555	218	1+
327.71801	232	1+
327.84729	150	
328.72477	182	1+
328.88718	362	1+
330.72715	198	1+
330.75734	208	1+
330.88366	130	
333.39436	210	1+
333.72785	262	
333.88170	376	1+
335.04892	114	
335.41672	242	1+
337.83397	134	
338.38348	106	
338.76387	160	
339.83010	276	1+
339.84984	110	
341.90054	328	1+
END IONS

###FS:    #m/z: 322.93159 #charge 1+
###MS: 50
###MSMS: 51
BEGIN IONS
TITLE=Cmpd 37, +MS2(322.9316), 28.0-35.0eV, 1.1min #51
RTINSECONDS=64.5665
SCANS=50-51
PEPMASS=322.93159	5451752
CHARGE=1+
47.51619	100	
48.17447	96	
189.86246	344	1+
192.88817	322	
196.88426	492	1+
197.96300	138	
200.87885	124	
201.04659	114	
204.88122	142	
205.95187	408	
206.03370	96	
206.95161	270	
206.97457	94	
207.94736	162	
207.97562	148	
209.94335	310	
210.90015	118	
211.88904	600	1+
212.88141	332	
215.88898	142	
216.88841	118	
216.90506	96	
218.89611	108	
220.86558	266	1+
221.89160	132	
221.94342	294	
222.95435	1476	1+
222.97902	106	
223.95807	1238	1+
224.87902	138	
224.99936	94	
226.89909	204	
227.88474	208	
227.95635	136	
228.79520	194	
228.84730	142	
228.89278	108	
229.00772	100	
230.09223	238	1+
230.52084	100	
230.89074	462	
231.88630	222	
232.90386	330	1+
233.02582	104	
233.95701	140	
234.84587	150	
235.33919	106	
235.38622	94	
235.79480	130	
236.01404	110	
236.83494	140	
237.00793	102	
237.52371	100	
237.79380	224	
238.93781	398	
239.07939	150	
239.78674	1164	1+
240.82160	332	
240.94128	3638	
240.96181	416	
241.44508	102	1+
241.81042	108	
241.90705	98	
241.94035	13318	1+
242.83069	286	
242.94260	8798	1+
243.03955	92	
243.21310	88	1+
243.39178	92	
243.81942	192	
243.88153	140	
244.82120	278	
244.88506	112	
244.94065	1876	1+
245.82425	220	
246.39007	104	
246.85213	226	
246.90210	98	
246.97818	886	1+
247.89738	312	1+
247.99563	92	
248.85155	298	1+
250.56250	104	
250.92428	98	
250.94587	120	
250.96739	180	1+
251.35634	110	
251.78690	114	
253.35179	118	
253.81914	94	
253.83852	434	1+
255.00591	104	
255.78430	200	
255.79336	396	1+
256.35290	100	
257.79634	938	1+
257.82906	410	1+
258.83270	350	1+
259.00590	154	
259.52409	114	
260.33776	94	
260.43905	118	
260.83135	1022	1+
262.38434	110	
262.79586	102	
262.94943	94	
262.97394	312	1+
263.35767	102	
263.84334	334	1+
264.79547	130	
265.59437	96	
266.84194	210	1+
267.15233	116	
267.79929	176	
267.86667	96	
267.97181	122	
268.09355	178	1+
268.79503	550	1+
268.95970	152	
269.09642	224	1+
269.34152	98	
269.79645	468	1+
269.88140	110	
270.42074	96	
270.86284	126	
271.79815	570	1+
271.84920	602	1+
271.90071	96	
272.34738	354	1+
273.11500	130	
273.79354	1130	
274.79444	636	
275.02404	98	
275.59228	100	
275.80841	1462	1+
276.84135	300	1+
277.36382	206	1+
277.79842	350	1+
277.85686	112	
278.85470	428	1+
279.09260	808	1+
281.79592	290	
281.86370	150	
281.92767	194	1+
282.20144	104	
282.80650	148	
282.83118	122	
282.85520	406	1+
282.88088	300	1+
282.91793	190	1+
283.01110	96	
283.07161	206	
283.78803	1022	1+
283.85545	230	1+
283.99311	138	
284.29519	146	
284.35914	188	
284.87523	142	
285.78634	224	
285.86637	158	
285.91635	496	1+
286.34430	98	
286.86419	598	1+
287.80651	226	1+
287.86430	348	1+
289.78878	740	1+
290.80550	112	
290.91019	146	1+
291.03559	150	
291.80408	1266	1+
292.38264	94	
292.85842	152	
292.90400	120	
293.86780	96	
294.85959	348	1+
295.80964	474	1+
296.81109	334	1+
297.79010	260	
298.80868	246	1+
298.81613	158	
298.93118	96	
299.78305	674	1+
300.80452	116	
300.87510	140	
301.80776	260	1+
301.87740	442	1+
302.24366	208	
302.75089	96	
302.85476	220	1+
302.88466	284	1+
305.80398	334	1+
305.89727	130	
306.88679	1052	1+
307.03811	204	1+
307.31131	126	
307.79857	1402	1+
307.87221	108	
307.89111	654	1+
308.28114	158	
308.29247	146	
309.11443	112	
309.80799	582	1+
309.92947	100	
310.30709	150	
310.87660	448	
311.86292	124	
311.88555	222	
312.80548	594	1+
312.87850	266	1+
313.83970	118	
313.95018	94	
314.79954	104	
314.82071	332	
315.81896	162	
317.75656	210	1+
317.81430	470	1+
317.95480	114	
318.02935	98	
320.78939	138	
321.82060	298	1+
323.89202	560	1+
325.81237	118	
326.81040	162	
326.88755	116	
END IONS

###FS:    #m/z: 507.84713 #charge 1+
###MS: 50
###MSMS: 52
BEGIN IONS
TITLE=Cmpd 38, +MS2(507.8471), 28.2-35.2eV, 1.1min #52
RTINSECONDS=65.339
SCANS=50,52
PEPMASS=507.84713	793792
CHARGE=1+
196.01675	594	1+
199.88626	430	1+
209.94505	490	1+
213.08932	184	1+
215.88281	334	1+
224.05063	378	1+
224.97673	262	
232.89649	420	1+
234.87616	214	
237.93962	212	1+
238.06178	334	1+
238.88918	510	1+
239.85972	358	
241.85533	696	1+
248.85362	372	
250.97104	834	1+
252.08182	192	
252.10880	162	1+
252.84388	150	1+
253.89904	398	1+
253.96659	198	1+
254.89990	262	1+
256.84631	210	1+
258.78746	200	1+
259.87391	858	1+
260.87874	676	1+
265.37756	322	1+
265.94826	172	1+
266.16597	532	1+
267.78483	216	
268.10966	284	
268.86151	222	
269.38234	390	1+
269.86313	226	
270.85751	470	
271.86048	262	
271.87645	304	1+
271.91847	202	1+
272.38656	248	
272.80604	272	1+
272.85337	1752	1+
274.79418	276	1+
274.85109	468	1+
278.40061	222	1+
278.79377	338	1+
278.84344	196	1+
279.95468	434	1+
280.39126	284	1+
280.86017	214	
282.36719	234	1+
283.33573	224	
283.39641	254	1+
284.87704	328	1+
284.90109	194	
286.79292	380	
286.89790	238	
287.04224	170	1+
287.85081	684	
287.93919	224	
288.87019	896	
289.09141	276	1+
289.87988	1722	
290.06381	184	1+
290.81157	298	1+
290.86458	3744	1+
291.88002	1194	1+
291.90241	250	
293.01563	262	1+
293.87401	9744	1+
294.03901	246	
294.06107	210	1+
294.81164	588	1+
296.48085	100	1+
296.85744	300	
297.09221	200	1+
298.03944	258	1+
298.31560	202	
298.85915	600	
298.87739	784	1+
298.92325	228	1+
299.04429	222	1+
299.81318	330	
300.35413	366	1+
300.37465	194	
300.39701	244	1+
300.81596	238	
300.84046	584	1+
300.85903	1602	1+
301.37177	264	1+
302.88035	184	
303.15996	140	1+
303.80432	218	1+
303.85623	586	1+
304.95195	242	1+
305.82283	398	1+
305.86623	1408	1+
307.89168	1880	
308.03159	178	1+
308.14196	1746	1+
308.84596	222	
308.87745	3946	1+
308.98726	192	1+
309.03891	218	1+
309.19771	110	1+
309.79082	276	1+
309.84135	970	1+
309.88186	2212	1+
310.15735	1114	1+
310.34394	454	1+
310.84162	640	1+
311.34602	346	1+
311.88414	16182	1+
312.92705	416	1+
312.97045	406	1+
313.82304	374	1+
314.76424	224	1+
314.82848	266	1+
314.86713	1952	1+
315.37596	244	
316.81858	428	1+
316.86564	1186	1+
316.88694	876	1+
316.99606	376	1+
318.85953	640	1+
318.92962	312	1+
319.82086	190	
320.34796	442	1+
320.88071	274	
321.34983	378	1+
321.88307	1298	1+
322.15707	220	1+
322.86383	324	
323.08665	194	
323.38479	320	1+
323.86163	204	
323.93173	240	1+
324.00369	352	1+
324.83040	502	1+
324.86051	422	
324.89602	288	
324.95590	198	1+
325.00766	310	1+
325.13190	174	1+
325.75036	192	1+
325.89889	870	
326.23840	238	1+
326.32674	206	1+
326.80452	630	1+
326.88544	1522	
327.07091	336	1+
327.38476	308	
327.87930	4246	1+
328.20544	122	1+
328.37510	442	1+
328.83125	562	1+
329.30629	262	1+
329.35864	294	1+
329.81769	516	1+
329.83459	444	1+
329.86483	336	
330.85218	190	
330.93967	200	
331.89216	602	
332.87597	1252	1+
332.95300	192	
333.17993	454	1+
333.40181	232	
333.89359	248	
334.21977	104	1+
334.33568	336	1+
334.83722	1070	1+
334.89916	460	
335.34071	276	1+
335.88662	540	1+
336.06463	242	1+
336.87499	232	
336.95017	284	1+
337.35092	288	1+
337.80695	200	1+
337.88183	782	1+
338.94264	234	1+
339.40456	344	1+
339.79737	234	
339.82919	186	
339.88017	680	1+
340.76979	272	1+
340.95160	248	1+
341.07380	240	1+
341.38154	212	
341.83272	190	
341.96008	156	1+
342.03898	206	1+
343.35018	252	1+
343.76486	266	1+
343.87597	314	
344.00426	296	1+
345.82196	262	1+
345.86205	198	
345.90173	206	
346.41167	254	1+
346.79339	156	1+
347.74663	176	1+
347.89704	522	1+
349.01460	240	1+
349.33306	218	
349.40752	248	1+
349.77262	426	1+
349.95240	344	1+
350.05030	302	1+
350.77772	280	1+
350.82272	262	1+
350.89200	568	
350.95995	216	1+
351.37511	216	1+
351.38392	262	1+
351.86530	296	1+
351.88934	486	
352.01183	178	1+
352.73569	224	
352.77881	336	
352.91434	494	
353.76789	270	1+
353.85276	2062	1+
353.89766	216	
353.90911	234	
353.93248	254	1+
354.27629	198	1+
354.83469	780	1+
354.88047	250	
355.06168	200	1+
355.83709	652	1+
355.86028	436	1+
355.88873	472	1+
356.72461	274	
356.78425	546	1+
356.81328	218	
357.37234	312	1+
357.91878	186	
358.33846	462	1+
358.81409	324	1+
359.27559	288	
359.34087	388	1+
359.71640	422	1+
359.77306	192	
360.42544	220	1+
360.77357	254	
360.90363	268	1+
361.33365	336	1+
361.82766	248	1+
362.84795	318	1+
362.86604	274	
363.29596	238	1+
364.84371	226	
364.90913	244	1+
365.32450	204	
365.71780	186	1+
365.95371	198	1+
366.18423	302	1+
366.83991	2740	1+
366.86511	272	
367.70852	1666	1+
367.88166	268	
368.34958	168	1+
368.78665	610	1+
368.85394	260	
368.89702	362	
369.61292	156	1+
369.71118	396	1+
369.83727	320	
369.86394	510	1+
369.89379	204	
370.04954	304	1+
370.34782	420	1+
370.78285	856	1+
370.83512	516	1+
370.86565	404	1+
371.18951	284	1+
371.72464	386	1+
371.84771	240	
371.90688	204	
372.05268	254	1+
372.17969	386	1+
372.37830	346	1+
372.86321	572	1+
373.18634	252	1+
373.31513	222	1+
373.72027	1030	1+
373.79881	570	1+
373.83245	532	1+
373.90431	226	
374.82872	436	1+
374.84287	340	1+
374.88104	542	1+
375.37156	420	1+
375.42816	174	1+
375.74402	350	1+
375.79870	718	1+
376.07981	164	1+
376.22085	224	
376.86704	546	1+
377.88525	292	1+
378.36737	210	
378.38723	450	1+
379.13452	222	1+
379.38987	370	1+
380.19197	264	1+
380.71254	934	1+
380.85698	262	
381.36474	266	1+
381.71492	686	1+
381.79538	316	1+
381.83946	252	
381.89724	432	1+
382.25949	192	1+
382.86258	664	1+
383.06707	234	1+
383.20877	318	1+
383.71223	558	1+
384.39377	536	1+
384.85146	6866	1+
384.89616	476	
385.15005	138	1+
385.38129	188	
385.87794	242	
386.04578	234	1+
386.61920	244	1+
386.82664	200	
387.72065	604	1+
387.84882	802	1+
388.00696	204	1+
388.79739	532	1+
388.81591	248	
389.16431	164	1+
389.20162	324	
389.71660	280	
390.20124	198	
390.75552	496	1+
390.80117	454	1+
390.84374	2292	1+
391.07095	330	1+
391.75469	336	1+
391.84724	1332	1+
391.99050	172	1+
392.58141	236	1+
392.83126	258	
393.73307	506	1+
393.80158	866	
393.88475	192	
394.78863	606	1+
394.83682	580	1+
395.73375	742	1+
395.79226	360	1+
395.87010	262	
396.15047	208	1+
396.40061	458	
396.48779	148	1+
396.80839	360	1+
398.73305	252	
398.86842	306	
398.90156	446	1+
399.71270	204	
399.81077	310	
399.85659	468	1+
401.67688	158	1+
401.73180	230	
402.05441	220	
402.86597	3378	1+
403.05952	278	1+
403.87110	2206	1+
404.73895	482	1+
405.74325	316	1+
405.78709	198	
405.87357	1114	1+
406.81027	220	
406.86136	296	
407.02721	260	1+
407.38785	196	
407.72769	310	
407.86648	11500	1+
408.35941	202	
408.77004	320	1+
409.07981	388	1+
409.11798	284	1+
409.54740	104	1+
409.72339	356	
409.81365	476	
410.22188	210	1+
410.73429	366	
410.84706	504	
410.91923	182	1+
411.73688	282	
411.80962	1364	1+
412.69058	210	1+
412.72823	820	1+
412.84805	690	
413.66171	152	1+
413.87730	1028	1+
414.85954	212	
414.90690	266	1+
415.86944	928	1+
416.27280	166	1+
416.95406	90	1+
417.82632	290	
418.86028	318	1+
419.83856	212	1+
421.88367	1466	1+
422.72765	356	1+
422.86492	1012	1+
423.87355	594	1+
424.08115	130	1+
424.83642	228	
425.11509	188	1+
425.73789	340	
425.82703	228	
425.88134	484	
425.93603	354	1+
426.81082	218	
426.86274	1362	
427.73434	510	
427.87452	2080	1+
428.74554	674	
428.84688	536	
428.88560	1158	1+
429.73853	1200	1+
429.82565	520	1+
430.74181	806	1+
430.86336	1952	1+
430.90454	202	
431.86949	1404	1+
433.86554	364	
434.11612	220	1+
434.82781	290	1+
434.88644	278	
435.75912	204	1+
435.86416	556	1+
436.11917	226	1+
436.89498	482	1+
439.89487	590	
440.39326	156	1+
440.69544	192	1+
440.86551	254	
440.89709	514	
442.39059	246	1+
443.25439	172	1+
443.69200	240	1+
444.08028	176	1+
444.87402	3474	1+
445.74724	550	1+
445.82977	496	1+
446.65581	184	1+
446.77866	226	
448.01084	180	1+
448.89919	580	
449.87990	802	
450.75122	294	
450.76910	524	1+
450.81896	344	1+
450.88723	682	
451.18675	124	1+
452.77673	184	
453.89861	280	1+
454.72979	268	1+
454.77240	328	1+
457.00453	168	1+
457.90657	1466	1+
458.70254	264	1+
459.88984	256	1+
459.91167	206	
461.65456	270	1+
461.76106	464	1+
462.66056	198	1+
462.76562	400	1+
462.88392	750	1+
463.06401	164	1+
463.81386	194	1+
464.88317	358	1+
465.72449	286	1+
465.93396	284	1+
466.72796	206	1+
466.90475	188	
466.93092	250	1+
467.88946	1974	1+
467.91734	184	1+
468.78085	1126	1+
471.23024	320	1+
473.71910	184	1+
474.71677	316	1+
475.70130	180	1+
477.79826	254	1+
478.66183	146	1+
478.76778	424	1+
479.77006	370	1+
479.87066	204	1+
481.72478	198	
482.77771	424	1+
483.66367	322	1+
483.72561	292	1+
484.18302	172	1+
484.89954	580	1+
485.75202	212	1+
485.90067	490	1+
486.24999	216	1+
486.79334	252	
486.84611	368	1+
487.79075	582	1+
487.89461	326	1+
488.79059	474	1+
491.79500	478	1+
491.85254	260	
492.84609	204	
493.73483	188	1+
494.22175	186	1+
499.73781	734	1+
500.60648	248	1+
500.67632	176	1+
500.76805	138	1+
500.81213	370	1+
501.28995	118	1+
501.60968	162	1+
503.37089	164	1+
503.81170	312	1+
504.80420	264	1+
505.62432	90	1+
505.65333	174	1+
505.74366	340	1+
506.74184	178	1+
507.72291	192	1+
509.28034	272	1+
509.70870	126	1+
509.86259	586	1+
END IONS

###FS:    #m/z: 336.94708 #charge 1+
###MS: 50
###MSMS: 53
BEGIN IONS
TITLE=Cmpd 39, +MS2(336.9471), 28.0-35.0eV, 1.1min #53
RTINSECONDS=66.111
SCANS=50,53
PEPMASS=336.94708	560188
CHARGE=1+
182.86775	454	1+
186.98811	100	
196.88276	122	
198.87981	134	
205.94864	118	
207.97673	198	
208.88109	106	
209.94677	274	1+
210.88489	1266	1+
211.23311	106	1+
211.94458	12608	
211.99727	208	1+
212.03764	118	
212.87878	6770	1+
212.94750	432	
213.41993	172	
213.93966	5814	1+
213.96849	190	1+
214.88686	2498	1+
215.78707	154	
215.88509	2478	1+
215.93774	490	
216.96438	168	1+
217.45409	102	
217.93847	284	
218.84064	114	
219.18419	194	
221.88870	120	
223.96188	1104	1+
224.83109	104	
224.97713	118	
226.89513	234	
226.94569	134	
227.78654	434	1+
227.89473	136	
227.95154	184	
228.89494	1390	1+
229.95546	9668	
229.99397	102	
230.88945	9294	1+
230.95189	116	
231.95133	4236	
232.25038	88	1+
232.82973	166	
232.95717	154	
233.29663	108	
233.82675	142	
233.89704	1018	1+
233.94871	1288	1+
234.82941	482	1+
235.36739	106	
235.87039	210	
235.89480	332	
235.94825	228	
236.56710	136	
236.85310	134	
236.88389	106	
236.99521	166	
237.80930	100	
239.05402	156	
239.07593	102	
240.83693	224	1+
240.94322	116	1+
243.80497	100	
246.16403	100	
246.38402	132	
246.90335	242	1+
246.97662	596	
247.96639	2466	1+
248.58197	128	
248.89987	3618	1+
249.96243	1624	1+
249.99074	262	1+
250.03637	204	1+
250.43116	104	
250.83264	366	
250.95225	390	
251.07290	134	
251.83541	660	1+
251.89663	166	
251.91246	298	
252.91040	218	
252.97182	6496	1+
253.08372	432	1+
253.90686	2244	1+
254.85994	112	
254.96670	2558	1+
255.07634	390	
255.44369	172	1+
255.70260	102	
255.87605	180	
255.94242	100	
256.08011	188	
256.87088	102	
256.91318	198	
256.96503	388	1+
257.37632	116	
257.84020	338	1+
258.35030	104	
258.62667	116	
258.89968	316	1+
260.83864	158	
261.01112	200	1+
261.83242	108	
261.87935	300	1+
263.82895	132	
263.85510	112	
264.39566	120	
264.84657	268	1+
266.07304	100	
267.84245	340	
268.79964	486	1+
268.84096	1160	1+
268.98795	114	
270.79700	142	
270.84904	156	
270.98101	544	1+
271.09664	218	1+
271.78788	128	
271.84907	518	1+
271.87512	168	
271.91471	742	1+
272.03365	152	
272.87650	128	
272.97567	550	1+
273.03214	110	
273.79233	434	1+
273.81235	118	
273.92294	164	
274.00113	106	
274.89619	148	
274.94558	180	1+
276.84456	190	
277.08572	130	
277.79545	152	
277.83318	1474	1+
277.89519	360	1+
278.81730	120	
278.96809	144	
279.10591	156	
279.80220	218	1+
281.85854	450	1+
281.87411	242	
282.88384	108	
282.91103	236	1+
283.78990	514	1+
285.42434	326	1+
285.85139	408	
286.84899	2352	1+
286.87687	102	
287.01684	124	
287.03461	130	
287.79339	122	
288.79802	112	
289.59544	120	
289.80812	360	1+
289.84991	470	1+
290.77076	174	1+
290.78803	116	
290.85383	342	1+
291.41558	188	
291.80771	564	1+
292.43406	206	1+
292.94048	320	1+
293.06425	158	
293.86981	112	
293.99483	362	1+
294.12680	104	
294.85487	142	
294.87371	178	
295.85512	134	
295.97683	162	
296.70292	98	
296.80839	150	
296.89167	128	
296.97118	362	1+
297.01805	186	1+
297.79532	204	1+
297.81845	138	
298.82073	102	
299.87553	376	1+
300.03452	144	
300.82766	114	
300.87956	220	1+
301.02657	122	
301.80343	100	
302.88118	148	
303.64651	118	
303.80693	370	1+
303.85795	284	1+
304.07557	180	1+
304.94606	172	
305.85744	146	
305.87610	448	1+
306.33576	102	
306.63871	102	
306.87962	380	1+
306.94648	106	
306.96569	112	
307.79990	266	
308.82089	224	1+
308.87107	286	
309.32935	166	
309.87021	696	1+
311.71725	118	
312.87412	176	
313.88001	120	
314.81896	608	1+
316.88273	110	
317.87662	106	
318.28350	100	
318.81292	146	
318.82576	132	
320.29846	224	1+
320.79827	222	1+
320.88111	444	1+
321.42360	122	
321.82356	118	
321.88427	330	1+
323.77706	124	
324.89198	592	1+
325.08599	102	
327.70735	118	
328.04523	186	1+
328.88857	560	1+
329.35742	102	
330.01035	130	1+
330.08859	216	1+
330.88942	450	1+
331.70158	122	
332.53391	104	
332.82849	136	
335.89134	154	
336.16924	102	
338.77087	166	1+
338.87219	122	
339.18939	214	1+
339.82643	212	
340.87567	126	1+
341.73080	106	
END IONS

###FS:    #m/z: 340.94144 #charge 1+
###MS: 54
###MSMS: 55
BEGIN IONS
TITLE=Cmpd 40, +MS2(340.9414), 28.0-35.0eV, 1.2min #55
RTINSECONDS=69.783
SCANS=54-55
PEPMASS=340.94144	3847640
CHARGE=1+
189.86346	142	
190.92873	204	
191.96888	128	
192.92566	424	
196.88411	578	1+
199.86543	112	
200.90405	112	
203.88057	168	
203.93163	146	
205.95005	340	
208.88742	116	
208.93284	134	
208.95756	172	
209.94434	120	
210.93808	376	1+
211.88860	214	
212.87808	2072	1+
212.93651	158	
213.87996	1342	1+
213.94027	3496	1+
214.41666	252	1+
214.89610	362	
215.88709	2518	1+
215.93911	752	1+
217.88635	378	
217.93550	134	
218.79346	118	
218.88055	978	1+
222.95335	540	1+
223.88766	136	
224.97740	284	
225.88275	150	
226.89542	312	1+
226.94738	384	
227.79102	112	
228.83227	220	1+
228.94773	396	1+
229.80196	136	
229.91110	204	1+
230.88741	2698	1+
231.88973	1880	1+
231.95062	2720	1+
232.40287	144	
233.39869	194	
233.82792	182	1+
233.89863	812	1+
233.94892	616	
234.78748	150	
234.82624	212	1+
234.98770	224	1+
235.87085	288	1+
235.89294	452	1+
235.94586	272	1+
236.00723	152	
236.05914	124	
236.07242	112	
236.79144	260	1+
237.99205	214	1+
239.78597	198	
239.90320	318	
240.93777	198	
241.79500	134	
241.89067	112	
242.94192	144	
243.83306	138	
243.96493	150	
244.95537	174	
244.98476	114	
246.08887	120	
246.38957	122	
246.80700	152	
246.83323	118	
246.97839	222	
247.07909	138	
247.97928	144	
248.89894	346	
248.91909	124	
249.09112	154	1+
249.78955	226	1+
249.89823	898	1+
249.92913	132	
249.96090	430	
250.02605	320	1+
250.95997	624	1+
251.96042	402	1+
252.40495	146	
253.01443	168	1+
253.83289	298	
253.90260	348	1+
254.93963	114	
254.96741	1440	1+
255.07423	174	
255.63758	122	
255.78462	174	
255.83637	262	1+
255.90832	130	
256.79304	132	
256.90912	214	
256.96418	544	1+
257.79858	220	
257.84364	562	1+
257.85303	142	
257.91979	132	
257.94774	112	
258.84782	474	1+
258.89119	274	1+
258.91120	112	
258.96949	122	
259.95774	352	1+
260.04129	136	
260.85021	132	
261.79580	112	
261.83672	158	
261.84837	134	
262.84886	130	
266.85269	122	
266.96307	136	
267.13797	132	
267.80213	216	
267.94474	252	1+
268.84456	128	
268.87133	128	
269.94433	178	1+
270.80152	292	1+
270.84527	174	
270.89500	172	
270.91276	150	
271.81959	114	
271.84489	390	1+
272.84760	270	1+
272.89596	184	1+
272.93490	164	
272.97632	142	
273.10273	126	
273.79422	484	1+
274.85768	172	
275.80939	328	1+
275.85645	146	
275.99126	176	
276.84882	330	1+
278.84688	448	1+
278.85477	454	1+
279.79847	130	
279.85783	260	1+
280.81384	124	
282.79442	228	
282.86031	116	
282.88895	152	
282.91431	190	
283.03260	132	
283.78918	644	1+
283.86607	242	1+
285.85858	394	1+
286.79545	368	1+
287.79847	312	1+
287.94829	130	
288.81883	122	
288.85886	150	
289.01290	134	
289.78779	384	
289.80701	248	1+
289.88340	134	
290.78596	184	
291.80443	592	1+
291.85858	118	
292.03831	114	
292.43597	230	
292.82641	114	
292.86407	152	
293.87467	244	
294.84763	272	1+
294.86853	728	1+
295.83348	116	
296.81415	174	
297.79086	130	
297.81921	222	1+
297.97472	190	1+
298.01665	220	1+
299.06057	114	
299.79186	708	1+
299.92926	258	1+
300.86134	190	
301.87675	210	
301.90981	198	1+
301.94908	128	
302.85877	152	
303.80794	304	1+
303.87150	120	
304.28223	134	
306.88005	336	1+
307.80015	490	1+
308.87431	128	
309.81835	268	
310.80976	116	
310.87762	946	1+
311.86024	128	
312.80580	652	1+
312.97523	146	
314.81814	116	
315.85966	120	
316.86041	184	1+
317.88581	228	1+
320.82521	160	
322.82071	178	
323.16047	120	
323.75038	118	
324.89349	372	
325.88509	216	
325.90411	192	
326.17320	150	
326.89485	310	
326.95826	152	1+
327.82688	194	
328.03287	232	1+
328.18778	140	
328.82250	338	
328.88888	390	
329.87617	182	
329.89037	228	
330.81845	576	1+
330.88703	118	
331.70658	116	
333.77128	178	1+
335.75372	122	
337.76881	130	
338.78111	272	1+
339.72111	238	1+
339.83303	186	
339.87465	126	
340.82624	138	
341.01303	132	
342.82411	242	1+
342.90841	446	1+
343.91354	292	1+
END IONS

###FS:    #m/z: 363.95751 #charge 1+
###MS: 54
###MSMS: 56
BEGIN IONS
TITLE=Cmpd 41, +MS2(363.9575), 28.0-35.0eV, 1.2min #56
RTINSECONDS=70.555
SCANS=54,56
PEPMASS=363.95751	2836422
CHARGE=1+
178.94825	158	
182.86792	152	
187.86810	604	1+
189.86272	2352	1+
191.85932	3146	1+
192.88574	340	1+
196.88440	636	1+
205.87836	206	
205.94329	136	
206.94541	146	
207.87306	820	1+
207.94930	306	
208.88804	132	
209.87139	586	
209.94437	4656	1+
210.88470	2364	1+
210.91209	120	
211.86647	148	
212.87972	13658	1+
216.41285	192	
218.91327	142	
222.91558	132	
222.95356	2506	1+
224.94978	3244	1+
225.89125	648	1+
226.78755	422	1+
226.89705	444	1+
226.91983	114	
226.94797	20404	1+
227.03418	120	
227.04950	144	
227.20342	156	1+
227.79067	360	1+
227.91919	180	
227.93238	242	
228.33539	118	1+
228.89463	2656	1+
228.94324	24978	1+
229.78477	284	1+
230.06824	120	
230.63563	112	1+
230.88998	17982	1+
231.93120	240	1+
232.88623	2728	1+
233.96398	166	
234.88176	968	1+
235.03538	134	
235.82935	236	1+
235.85018	208	1+
236.42746	130	
237.05623	244	1+
239.02351	252	1+
239.07245	270	1+
239.42726	132	
239.78990	218	
240.07770	186	1+
240.83939	496	1+
240.94127	820	
240.96256	1798	1+
241.94059	2766	1+
242.82468	312	
242.94345	2324	1+
242.96097	1724	1+
243.82002	704	1+
244.43699	126	
244.79326	136	
244.82219	494	1+
244.95833	12072	1+
245.83750	346	1+
245.93902	218	
246.78166	132	
246.85089	288	1+
246.90562	1220	1+
246.95367	12940	1+
247.85205	192	1+
247.97871	304	1+
248.80123	584	1+
248.90061	5824	1+
249.81422	118	
249.94395	292	1+
250.89681	1154	1+
250.97069	402	1+
251.92653	224	1+
252.10251	138	
252.89036	240	
253.83534	220	1+
253.85489	216	1+
253.90574	890	1+
255.83599	172	1+
255.91332	292	1+
257.97007	604	1+
258.38841	218	1+
258.83998	232	
258.85339	396	1+
258.97291	524	1+
260.43957	168	
260.83173	662	1+
260.97014	1022	1+
261.79804	258	1+
263.82844	358	1+
263.84815	244	
263.97986	198	
264.93270	154	
264.96900	938	1+
265.04659	220	1+
265.09184	156	
265.79187	174	
265.82002	238	
266.35139	128	
266.42274	170	
266.81452	316	
266.85892	158	
266.89067	126	
267.35635	146	
267.78771	134	
267.79652	166	
267.81769	196	
267.92646	160	
267.97407	1108	1+
268.81230	186	
268.84901	362	1+
268.95773	334	
269.79741	260	
269.92455	114	
269.96873	2904	1+
270.81512	302	1+
271.09863	146	
271.79450	146	
271.84834	280	
271.91899	904	1+
271.96239	128	
272.85150	164	
273.04692	260	1+
273.79469	472	1+
275.81246	134	
276.35652	136	
276.85519	430	
276.91320	210	1+
277.85288	220	
278.80232	342	
279.10546	152	
279.41400	146	
279.79711	146	
279.85362	170	
280.11818	226	1+
280.37480	204	
280.79193	1730	1+
280.83122	132	
280.91973	298	1+
281.86345	214	
281.96303	144	
281.99073	186	1+
282.81020	164	
283.01576	180	1+
283.09670	138	
283.79072	196	
283.85088	390	
283.96564	124	
283.98347	490	1+
284.78767	370	1+
284.82512	176	
284.85674	182	
284.92899	128	
285.17237	118	
285.42911	374	1+
285.82193	610	1+
285.84659	2576	1+
286.05090	124	
286.79795	458	1+
286.82152	262	1+
286.99500	144	
287.91345	136	
288.86919	118	
288.90144	144	
289.09567	202	1+
290.79017	1072	1+
290.94731	132	1+
291.43738	116	
292.81023	336	1+
293.11764	274	
293.87437	174	
294.06087	214	1+
294.86271	134	
294.88465	116	
295.86973	380	1+
296.01529	240	1+
296.80824	598	1+
296.92052	128	
297.01901	196	1+
297.97061	154	1+
298.80318	2150	1+
298.84951	204	
298.92482	194	1+
299.00371	164	1+
299.13177	120	
299.30710	124	
299.87356	146	
300.80392	554	1+
301.86210	1214	1+
301.91771	348	1+
301.98901	128	
303.11405	268	1+
303.80718	1752	1+
303.85666	4982	1+
304.06539	120	
305.82098	400	1+
306.88390	162	
308.13863	194	
308.28641	96	1+
308.86760	146	
308.88584	194	
308.91844	262	1+
309.87536	140	
310.87693	236	
311.88639	140	
312.82440	458	1+
312.89471	160	
313.86238	142	
314.82049	510	1+
316.81307	214	
316.91732	134	
317.83587	168	
317.88457	166	
318.93867	276	1+
319.82371	510	1+
319.87670	270	
319.99560	120	1+
320.85070	118	
321.81850	1512	1+
321.86876	1392	1+
322.83944	152	
322.88878	170	
322.93065	410	1+
324.88351	128	
325.71501	126	
325.91903	132	
326.87506	1756	1+
326.94901	190	1+
327.71284	156	
328.83323	134	
329.75460	118	
329.83426	136	
329.86941	196	
330.82014	506	1+
330.88629	208	
331.38181	140	
331.90084	136	
333.77092	120	
334.76855	286	1+
335.75201	188	
335.79813	276	1+
336.94396	770	1+
336.96279	118	
337.83630	394	1+
339.83014	1746	1+
339.87931	126	
340.77425	126	
340.94020	284	
341.71969	222	1+
341.77237	130	
342.89503	116	
345.71000	126	
345.72610	134	
347.86000	126	
347.88434	116	
348.73135	268	1+
349.71672	120	
349.76561	514	1+
351.71845	206	1+
352.76999	246	
352.89903	378	1+
353.75778	174	
354.04716	162	1+
355.42095	160	
355.77137	120	
358.71492	312	1+
359.77407	230	1+
359.95687	194	1+
360.85212	130	
361.71493	968	1+
361.78352	132	
362.76535	220	1+
363.73658	186	
365.71685	126	
366.71485	258	1+
366.73503	128	
366.77646	322	1+
367.32785	318	1+
367.42594	118	
368.74926	304	1+
END IONS

###FS:    #m/z: 507.84714 #charge 1+
###MS: 54
###MSMS: 57
BEGIN IONS
TITLE=Cmpd 42, +MS2(507.8471), 28.2-35.2eV, 1.2min #57
RTINSECONDS=71.327
SCANS=54,57
PEPMASS=507.84714	856492
CHARGE=1+
196.01591	602	
199.88847	334	1+
209.94370	204	
210.03347	282	1+
214.88516	444	1+
217.89705	186	
222.97406	182	
224.04720	234	
224.97539	324	
227.88389	194	
227.95517	318	
232.89878	486	1+
238.88999	232	1+
239.85692	234	
239.91342	164	1+
241.85554	258	
242.87209	230	1+
243.89256	316	1+
246.97396	246	1+
248.85525	198	
249.88683	230	1+
250.91114	324	1+
250.97169	784	1+
252.07990	252	
252.79246	202	1+
254.37411	270	1+
254.88698	336	1+
255.89245	236	1+
258.37490	308	1+
259.37796	244	1+
260.86329	290	1+
260.88356	496	1+
261.87107	370	1+
262.16716	196	1+
263.38381	330	1+
265.91304	288	1+
266.02930	250	1+
266.16771	360	1+
266.86562	206	
266.88595	634	1+
267.88812	486	1+
269.07401	110	1+
269.09990	148	1+
269.11334	194	1+
269.32426	176	1+
269.78013	150	1+
269.85540	704	1+
269.96011	256	1+
270.81001	422	1+
270.85818	610	1+
271.81292	362	1+
272.38327	582	1+
272.85525	1530	1+
273.38412	382	1+
273.79769	254	
274.79777	480	1+
274.85223	270	1+
279.37862	188	
279.84714	490	1+
279.95084	254	1+
280.80865	266	1+
280.85085	366	1+
280.89215	226	
281.38114	198	
282.39090	184	1+
283.83998	202	
284.90498	310	1+
285.79538	196	
286.53134	188	
286.79262	368	1+
286.89057	186	
287.85281	832	
288.33400	412	1+
288.82797	372	1+
288.86727	698	
289.33727	292	1+
289.88209	1638	
289.95477	390	1+
290.02623	130	1+
290.86952	2978	1+
291.39930	284	1+
291.89906	490	1+
292.13354	170	1+
292.38764	174	1+
293.87352	8738	1+
296.12892	350	1+
296.36220	440	1+
296.81872	534	1+
296.95272	208	1+
298.33905	202	
298.80807	564	1+
298.86930	318	
299.81683	396	1+
299.85747	1400	1+
299.88544	202	
300.33616	336	1+
300.86208	1178	1+
302.88771	314	
302.93013	192	1+
303.81254	196	
303.86639	598	
304.80968	188	
304.88395	286	
305.79223	252	1+
305.86449	2068	1+
305.89037	192	
306.12541	326	1+
307.89153	1818	
308.13953	856	1+
308.35113	430	1+
308.39510	320	1+
308.53852	98	1+
308.85287	292	
308.87242	3470	1+
309.84906	280	
309.87316	2058	1+
309.88914	1166	
310.15747	806	1+
310.31271	322	1+
310.62094	214	1+
310.84633	264	
310.94328	326	1+
311.31553	210	1+
311.34518	492	1+
311.75118	264	1+
311.83881	262	
311.88457	14378	1+
312.34988	350	1+
312.82082	564	1+
313.82296	396	1+
314.86354	2550	1+
314.94064	466	1+
314.96701	228	1+
315.83172	208	1+
316.75903	316	1+
317.04796	286	1+
317.11857	132	1+
317.81163	414	1+
317.88667	374	
318.81260	286	1+
318.85755	744	1+
318.88079	440	
319.26661	106	1+
319.32257	308	1+
319.89348	384	
320.35721	240	
320.83174	190	
320.87499	196	
320.89244	220	
320.92099	226	1+
321.88990	180	
321.89820	204	
322.85566	1044	1+
322.88903	336	
323.86634	324	
323.98318	402	1+
324.98701	326	1+
325.01315	284	1+
325.38229	364	1+
325.85176	206	
325.90074	564	
326.01412	250	1+
326.32834	216	1+
326.88498	2460	
327.32645	386	1+
327.88049	2050	
328.32761	310	1+
328.37176	208	
328.81539	202	
328.86925	780	
329.89673	684	
329.92010	280	
330.16377	424	1+
330.81263	562	1+
330.82577	548	1+
330.88210	294	
331.81694	542	1+
331.89409	518	
332.87497	2038	1+
332.94692	208	
333.36437	252	1+
333.79405	182	
333.85076	228	
333.95404	414	1+
334.39429	186	
334.89399	658	1+
335.37586	242	1+
335.84381	740	1+
335.86323	192	
336.01084	322	1+
336.39464	406	1+
336.87870	1042	1+
337.88506	784	1+
338.04421	366	1+
338.33016	138	1+
338.92201	222	
339.30604	278	1+
339.40666	470	1+
339.81619	318	1+
339.87794	892	1+
339.93439	238	1+
340.90376	232	
341.17589	136	1+
341.76476	338	1+
342.83238	218	1+
342.91031	418	1+
343.00503	184	1+
343.87420	242	
344.71470	372	1+
344.86902	246	
345.82832	250	
346.71565	256	
346.87635	186	
346.89185	302	1+
347.84808	256	
348.33437	234	1+
348.72367	354	1+
348.89266	520	
349.11553	160	1+
349.76235	396	1+
349.82903	408	1+
350.89239	618	
350.96186	356	1+
351.88502	342	
352.36684	184	
352.77620	668	1+
352.91008	352	
353.85158	1170	1+
353.91539	230	
354.89335	610	1+
355.04732	148	1+
355.36731	468	1+
355.84712	760	1+
356.34302	220	1+
356.73907	184	
356.78078	506	1+
357.36802	338	1+
357.72517	492	1+
357.77844	394	1+
357.82353	288	
357.88837	372	1+
357.91618	390	1+
358.12133	234	1+
358.83741	442	1+
358.86601	470	1+
358.91638	260	1+
359.39676	186	
360.77394	442	1+
360.86587	494	1+
361.71623	452	1+
362.36526	614	1+
362.84754	232	
363.35593	490	1+
364.02111	136	1+
364.83988	214	
364.91821	194	
364.94373	108	1+
365.79092	344	1+
365.83839	226	
365.91969	282	1+
366.05066	154	1+
366.32844	236	1+
366.36362	340	1+
366.79290	290	1+
366.84029	2800	1+
367.16819	178	
367.70903	1870	1+
367.98175	144	1+
368.88913	546	1+
369.78570	662	1+
369.84756	326	
369.89460	318	1+
370.18716	374	1+
370.71516	180	
370.78398	444	1+
370.83101	556	1+
371.18953	316	1+
371.72895	242	
371.85544	194	
372.04577	284	1+
372.28339	250	1+
372.49854	96	1+
372.73208	356	
372.81177	258	
373.72079	872	1+
373.79936	194	
373.84193	290	
373.87886	602	1+
374.80160	540	1+
374.82362	186	
374.84535	308	
374.88304	432	1+
375.78561	188	
375.85908	684	1+
376.07964	170	1+
376.12959	216	1+
376.73692	348	1+
376.86557	474	1+
377.88501	250	
378.78491	246	1+
379.72471	666	1+
380.36227	192	
380.86040	516	
381.36453	272	1+
381.71976	708	1+
381.79646	340	1+
381.84936	1104	1+
382.13752	110	1+
382.85805	778	1+
382.88039	306	1+
383.06636	228	1+
383.89558	616	1+
384.34202	308	1+
384.71512	278	1+
384.85095	6724	1+
385.73875	196	
385.78219	272	1+
386.02264	304	1+
386.73169	180	
386.95059	202	1+
387.16347	256	1+
387.73491	610	1+
387.79351	1398	1+
388.16585	182	1+
388.79512	1166	1+
389.20288	238	
389.36016	202	
389.39614	222	
389.71895	430	1+
390.05742	344	1+
390.19877	184	
390.84358	3020	1+
392.18986	206	1+
392.82153	350	
392.89822	304	1+
393.05123	264	1+
393.79537	1368	1+
393.83338	664	1+
394.83541	458	1+
395.73517	532	1+
395.87007	496	1+
396.40172	214	
396.73341	300	1+
397.39460	348	1+
397.81079	312	1+
397.86490	180	
398.00426	164	1+
398.72819	392	
399.73270	214	
399.81059	372	1+
399.85761	972	1+
400.73972	344	1+
400.86440	666	1+
400.89824	204	
402.81128	278	1+
402.86783	2402	1+
403.39097	226	1+
403.67216	122	1+
403.74080	292	1+
403.87243	1544	1+
405.22778	132	1+
405.78589	248	
405.86885	1342	1+
406.66596	102	1+
406.81991	210	
407.06609	228	1+
407.72655	528	1+
407.81515	278	
407.86691	11986	1+
407.90316	440	1+
407.94202	284	1+
408.75368	250	
409.39668	134	1+
409.72618	968	1+
409.81349	234	
410.83704	350	
410.85509	608	1+
411.72340	916	1+
411.81111	1596	1+
412.73044	734	1+
412.84767	1726	1+
412.87707	246	
412.96259	136	1+
413.07571	198	
413.33212	198	1+
413.81110	232	
413.87794	884	1+
414.64161	134	1+
415.87895	328	
416.87829	234	
417.59759	90	1+
417.81892	308	
417.87458	308	
418.85347	290	
419.91804	200	1+
420.41262	182	1+
420.73863	324	1+
420.88533	200	
421.88235	896	1+
422.82831	364	1+
423.09923	270	1+
423.37851	172	1+
423.86913	482	
424.69108	138	1+
424.87045	442	
425.75216	256	
425.88020	378	
426.75078	190	
426.86657	3874	1+
427.73709	1856	1+
428.03471	188	1+
428.69113	244	1+
428.80096	186	
428.85718	288	
429.69820	172	1+
429.83071	666	
430.22768	242	1+
430.74124	1038	1+
430.85546	282	
430.93488	184	
431.86689	1826	1+
432.75084	250	1+
433.06327	208	1+
433.69396	284	1+
434.82744	202	
434.89054	314	
435.87105	324	1+
439.12890	120	1+
439.69487	378	1+
439.89468	1370	1+
440.64576	190	1+
440.69927	264	1+
444.81845	230	1+
444.87256	4036	1+
444.94932	256	
445.74519	566	1+
445.76233	182	
446.89415	430	1+
448.75974	192	
448.77217	324	1+
448.84560	212	1+
448.88443	1766	1+
449.88084	1034	1+
450.69794	202	
450.75273	250	
450.77430	298	
450.82499	340	1+
451.74880	332	1+
451.77452	220	
451.88267	342	
455.25789	176	1+
457.90715	1158	1+
459.21907	204	1+
461.70158	240	1+
462.88613	1460	1+
464.78955	268	1+
465.90119	168	1+
467.88897	1456	1+
468.68871	352	1+
468.78313	776	1+
469.72664	256	1+
473.71779	342	1+
473.78912	208	1+
477.72992	328	1+
478.95734	112	1+
479.72997	308	1+
480.77986	318	1+
485.90050	1138	1+
486.84441	446	1+
487.79451	376	1+
487.89913	248	
489.90545	218	1+
490.18437	238	1+
491.84711	464	1+
494.73773	370	1+
498.73780	574	1+
499.74010	482	1+
501.79515	178	1+
504.80170	740	1+
506.66836	332	1+
507.67076	254	1+
508.92226	190	1+
509.27627	260	1+
509.85766	608	1+
510.27640	204	1+
510.78266	168	1+
510.80519	158	1+
END IONS

###FS:    #m/z: 340.94152 #charge 1+
###MS: 58
###MSMS: 59
BEGIN IONS
TITLE=Cmpd 43, +MS2(340.9415), 28.0-35.0eV, 1.3min #59
RTINSECONDS=75.0145
SCANS=58-59
PEPMASS=340.94152	3128880
CHARGE=1+
184.87865	222	1+
189.86351	152	
190.93523	130	
192.89131	144	
192.92690	380	
194.89075	150	
195.97995	222	1+
196.88526	126	
203.88167	228	
205.95079	260	
206.10210	114	
207.87492	216	
208.88444	126	
208.95799	138	
209.93749	656	1+
210.88339	174	
212.87670	1912	1+
213.94040	2380	1+
214.89590	124	
215.88765	1022	1+
215.93779	514	
216.38373	104	
217.88131	468	1+
217.93809	436	1+
219.88277	110	
220.89032	400	1+
220.96233	154	1+
221.89236	270	1+
222.95429	160	
223.88782	108	
223.96204	234	
223.99268	102	
224.89736	140	
224.95402	134	
224.97944	156	
225.95045	112	
225.98952	132	
226.39329	216	1+
226.89962	126	
227.78929	102	
228.89667	112	
228.94731	308	1+
229.96940	152	
230.88935	2646	1+
231.95081	2524	1+
232.92124	100	
233.40006	144	
233.89801	1292	1+
233.94939	840	
235.89542	470	1+
236.05153	100	
236.83601	206	1+
236.85499	138	
239.78894	126	
239.88901	132	
239.90243	380	1+
239.99206	100	
241.84818	116	
242.83281	196	
242.94166	144	
243.83909	98	
243.89112	164	
245.83764	232	1+
245.94443	106	
246.97695	440	1+
247.29820	110	
248.01716	104	
248.89941	158	
249.90072	1064	1+
249.96274	714	
250.40725	98	
250.96683	382	
251.25306	112	
251.38531	98	
251.87437	100	
251.96088	426	1+
252.78907	114	
252.92972	254	1+
253.42364	160	1+
253.78639	98	
253.90787	296	
253.98289	122	
254.84523	226	1+
254.90872	252	
254.96651	1504	1+
255.07780	110	
255.12789	222	1+
255.78235	304	1+
255.90846	598	1+
255.95576	136	
255.98577	108	
256.07611	128	
256.81356	116	
256.91132	422	1+
256.96959	210	
257.79784	354	1+
257.87943	106	
257.95972	638	1+
258.84154	232	1+
258.89959	114	
258.96408	444	1+
259.89524	126	
260.83576	136	
261.84965	126	
262.83561	140	
262.89495	144	
264.96466	118	
265.42230	100	
266.11421	110	
267.85015	130	
267.92300	148	
268.04146	136	
268.81510	152	
268.83998	124	
269.80011	198	
270.80628	138	
270.84647	146	
270.94009	136	
271.79863	192	
271.84702	240	
272.80379	122	
272.86528	278	1+
272.93156	348	1+
272.95182	112	
272.97840	416	1+
273.79453	364	
273.90374	174	1+
274.84922	102	
275.81207	180	
276.81230	118	
276.85593	568	1+
277.83944	140	
277.88255	172	
278.10988	162	1+
278.84473	324	1+
279.79538	210	
279.92230	356	1+
279.96456	188	
280.79783	366	1+
280.87581	150	
281.79083	122	
282.86282	156	1+
283.42805	156	
283.78958	280	
284.84174	98	
285.80256	102	
286.80688	132	
286.92262	152	
287.79435	254	
287.90775	126	
287.92361	112	
289.78832	106	
289.81371	102	
289.86096	130	
290.85854	288	
291.80745	698	1+
293.86580	762	1+
294.92465	114	
295.13192	172	1+
295.89210	122	
296.81308	154	
296.84482	142	
297.81690	128	
297.85781	222	1+
298.83307	208	
299.78579	230	
300.87761	226	1+
301.26133	134	
301.85746	138	
302.04149	158	
302.85001	132	
302.91801	144	
302.94609	136	
303.93666	154	
304.88463	122	
304.94581	160	
305.40169	106	
305.87596	128	
306.00723	102	
306.85584	120	
306.92307	102	
307.47378	114	
307.80262	598	1+
307.88899	212	
308.87892	294	
310.82571	146	
310.87737	1024	1+
311.84001	118	
314.81691	658	1+
314.86241	160	
315.05800	136	1+
317.88455	342	1+
320.74693	114	
322.29609	122	
324.75527	114	
324.89417	564	1+
325.81537	98	
325.83430	158	
326.88922	132	
327.83186	246	
327.88328	590	1+
327.90198	220	
328.88941	424	1+
329.87537	304	1+
330.81860	236	1+
330.89247	166	
333.81657	268	1+
335.78515	102	
336.89670	146	
339.83392	142	
344.89804	106	
END IONS

###FS:    #m/z: 363.95765 #charge 1+
###MS: 58
###MSMS: 60
BEGIN IONS
TITLE=Cmpd 44, +MS2(363.9577), 28.0-35.0eV, 1.3min #60
RTINSECONDS=75.7865
SCANS=58,60
PEPMASS=363.95765	2267624
CHARGE=1+
62.10291	150	
84.16891	126	
174.41688	104	
182.86922	240	
185.87043	144	
187.93800	108	
189.86362	1484	1+
191.85905	1164	1+
194.88752	136	
196.88407	500	
205.95358	220	1+
207.87452	648	1+
207.94816	226	
208.94364	108	
209.86895	266	
209.94356	2446	1+
210.01027	138	1+
210.88321	1886	1+
212.87990	8062	1+
215.88260	256	1+
218.91358	142	
219.86464	172	
220.89196	116	
221.86559	100	
222.95226	1772	1+
223.04067	172	1+
224.95014	2608	1+
224.97616	130	
225.89041	390	1+
226.45115	178	1+
226.86238	134	
226.94780	15702	1+
227.00739	104	
227.10943	124	1+
227.92918	116	
228.01198	208	1+
228.79417	114	
228.89484	2210	1+
228.94292	16662	1+
229.39690	134	
230.03516	178	1+
230.79098	310	1+
230.89012	12740	1+
231.01308	104	
231.12998	140	1+
231.92430	232	1+
232.06390	102	
232.88648	1614	1+
233.85810	106	
234.88232	866	1+
235.82578	118	
235.84969	214	1+
237.13503	184	
239.06860	136	
239.78916	236	1+
240.82000	298	1+
240.83644	276	1+
240.94039	1344	1+
240.96272	1718	1+
240.98044	144	
242.09855	102	
242.94195	2058	1+
242.96000	1552	1+
243.04131	162	
243.10447	120	
243.28723	92	1+
243.81967	558	1+
243.87099	146	
244.57921	100	
244.78779	184	1+
244.95807	7424	1+
244.99053	162	
245.01448	190	1+
245.81714	124	
245.94372	268	
246.80993	122	
246.86020	110	
246.90494	750	1+
246.95366	8008	1+
247.97454	152	
248.80736	440	1+
248.90013	4700	1+
250.97047	818	1+
251.07418	280	1+
252.89635	154	
253.84266	220	1+
253.90518	1136	
253.94768	130	
254.81126	266	1+
255.01358	152	
255.34495	168	
256.34800	146	
256.87377	148	1+
256.90701	216	1+
257.13870	142	
258.83398	682	1+
258.97417	226	
259.97946	300	
260.83514	360	
260.97062	1198	1+
261.83203	946	1+
262.79970	190	1+
263.97753	224	
264.82455	156	
264.97272	310	1+
265.08562	128	
265.81168	574	1+
265.84641	318	1+
265.85879	118	
266.81267	414	1+
266.85027	198	1+
267.90333	138	
267.97432	1156	1+
267.99659	142	
268.34527	100	
268.80601	112	
268.85722	252	1+
268.96016	172	
269.80105	172	
269.96987	1758	1+
270.80384	122	
271.91683	812	1+
271.97430	158	
272.80667	100	
275.35950	144	
275.80345	102	
276.07872	136	
276.42068	104	
276.85417	154	
277.83440	220	
277.85506	134	
277.92522	138	1+
278.79611	292	1+
278.85917	132	
279.35104	108	
280.06023	146	
280.13822	104	
280.79131	1654	1+
280.83225	178	
280.84983	332	1+
280.92588	100	
282.88034	104	
283.09732	134	
283.79686	116	
283.85149	478	1+
284.32191	108	
284.82593	128	
284.91834	132	
284.99106	236	
285.81563	128	
285.84641	2062	1+
286.88275	140	
287.58186	102	
288.42589	138	
288.81184	306	1+
289.09056	222	1+
289.43318	278	1+
289.79117	886	1+
289.82887	120	1+
289.88320	178	
290.00179	100	
290.78873	710	1+
292.86085	142	
292.94522	122	
293.87345	220	
294.43946	120	
294.86826	134	
295.87005	120	
296.81160	430	
296.87190	232	
297.03260	124	
297.81109	222	
297.83423	124	
298.80275	1824	1+
298.85335	148	
298.92387	132	
299.11265	104	
299.33338	114	
299.36852	170	
300.15373	110	
300.83203	200	
300.87071	140	
301.02038	112	
301.35093	102	
301.80989	402	1+
301.86315	966	1+
302.88638	98	
303.69942	86	1+
303.80876	1106	1+
303.85634	3228	1+
305.88015	178	
305.93158	328	1+
306.88801	224	
307.89624	156	
308.86456	140	
309.01798	134	
309.88777	190	
310.87901	458	
311.88293	274	
312.05562	114	
312.66489	102	
312.81099	110	
313.82320	150	
313.85611	98	
313.87539	140	
314.81755	530	1+
315.75341	138	1+
316.81678	414	1+
318.81843	334	1+
318.86781	134	
318.88317	260	1+
318.93628	338	1+
321.81791	1182	1+
321.86865	734	1+
322.02819	132	
322.93083	644	1+
323.00937	122	1+
323.76089	192	1+
324.38627	180	
324.88672	134	
325.95525	102	
326.87205	862	1+
328.72847	110	
328.88878	168	
329.15267	106	
329.71562	188	1+
329.82472	166	1+
330.76934	200	1+
330.88143	120	
331.88757	178	1+
333.75192	116	
335.78505	122	
335.89460	138	
336.94425	1092	1+
339.83031	1142	1+
340.04001	152	
340.90964	124	
340.93947	420	1+
341.96445	182	1+
342.89950	156	
343.70212	264	1+
343.82434	144	1+
347.72934	276	1+
347.92116	102	
348.13300	240	1+
348.72946	212	1+
350.90080	224	1+
353.76050	124	
357.72708	128	
357.77675	242	1+
358.71277	328	1+
361.71128	682	1+
361.78722	110	
362.84509	230	
363.72173	206	
364.99172	108	
365.71351	132	
365.73191	234	1+
365.81031	214	1+
366.71445	114	
367.77404	362	1+
368.44983	100	
368.71617	444	1+
368.74764	106	
368.83623	242	1+
END IONS

###FS:    #m/z: 336.94709 #charge 1+
###MS: 58
###MSMS: 61
BEGIN IONS
TITLE=Cmpd 45, +MS2(336.9471), 28.0-35.0eV, 1.3min #61
RTINSECONDS=76.5585
SCANS=58,61
PEPMASS=336.94709	474362
CHARGE=1+
62.90087	88	
150.17750	90	
182.87122	106	
185.90147	92	
196.88846	446	1+
201.93897	100	
207.97226	102	
207.98527	184	1+
208.88510	120	
208.98475	146	1+
210.88400	566	
211.88755	316	
211.94482	7628	1+
212.87931	4544	1+
213.94042	2908	1+
214.02383	148	
215.88716	934	1+
215.93802	380	1+
217.88471	562	1+
217.93734	146	
222.95345	156	
223.96313	356	1+
226.89692	124	
227.78655	92	
227.89091	896	1+
227.94907	84	
228.79237	88	
228.89430	742	1+
229.05799	84	
229.95596	7938	
230.78564	94	
230.88957	7744	1+
230.95548	182	
231.11872	92	
231.95051	4256	1+
232.82894	404	1+
233.89738	610	1+
235.79608	284	1+
235.82406	116	
235.89572	120	
236.72774	102	
236.98437	84	
239.78694	114	
239.90260	242	1+
239.95509	92	
240.83671	150	1+
240.94992	96	
242.79463	86	
243.01833	88	
243.94592	210	1+
246.39257	160	
246.52259	84	
246.89776	144	
246.97586	182	
247.90772	156	
247.96648	1968	1+
248.13662	126	
248.50469	102	
248.90086	2162	1+
248.99852	192	1+
249.82422	104	
249.96130	1130	1+
250.06779	232	1+
250.83214	446	
250.90216	182	
250.92423	212	1+
250.95197	250	
251.03487	276	1+
251.79273	162	
252.83395	136	
252.97163	3654	1+
253.08470	160	
253.83518	238	
253.90520	1424	1+
254.09329	92	
254.79609	88	
254.96601	2008	1+
255.07374	352	1+
256.85630	98	
256.88707	330	1+
256.91635	120	
256.96301	136	
257.83225	90	
257.85139	194	
258.49451	96	
258.80388	138	
258.84237	138	
258.96529	276	1+
259.10183	106	
260.55344	90	
260.70034	84	
260.78862	208	1+
260.82786	194	
260.84965	94	
261.43237	86	
261.83316	170	
262.82665	122	
263.80472	192	1+
263.83040	98	
265.08922	320	
266.34938	118	
266.80026	98	
266.88562	140	
267.01699	96	
267.11246	98	
267.57938	120	
267.83799	1458	1+
267.86849	108	
267.90473	104	
268.84067	1310	1+
269.41806	98	
269.80019	196	1+
269.92130	102	
270.98222	388	
271.05203	230	1+
271.79820	224	1+
271.84929	256	1+
271.91506	544	1+
271.96100	106	
272.82060	138	
272.98099	242	
273.79591	218	
273.91844	110	
274.03366	164	1+
274.88923	394	1+
274.91845	244	1+
275.10145	94	
275.81588	86	
275.85584	416	1+
276.39404	102	
276.85939	300	1+
277.83622	510	
278.80232	122	
278.83389	930	1+
279.05657	88	
279.79937	88	
279.93020	200	1+
280.78999	186	1+
280.80987	210	
281.05708	88	
281.80939	128	
281.85988	426	1+
282.85978	282	1+
283.79386	428	1+
284.42144	104	
285.85418	430	
286.85181	1368	1+
287.41124	140	
288.05038	96	
288.80024	120	
288.85480	154	
289.87887	276	1+
290.85764	184	
291.80742	402	1+
291.84401	146	
291.85926	126	
292.56729	90	
292.85445	238	
292.93113	128	
293.87486	180	
294.43999	92	
294.51372	92	
294.85879	178	
294.87685	84	
295.05735	92	
296.87611	122	
296.97062	200	1+
298.82255	116	
298.87164	190	1+
299.92651	122	
300.92679	94	
302.16764	88	
303.80684	138	1+
303.82631	100	
303.92263	96	
304.37689	104	
304.86232	178	
305.86906	166	
305.88317	470	1+
306.80550	92	
306.88475	272	1+
307.42417	92	
307.96472	86	
307.99041	88	
308.94837	116	
309.03395	138	1+
309.81243	296	1+
309.86861	146	
310.87814	624	1+
312.82108	118	
312.95086	90	
313.87884	164	
314.75794	208	1+
314.82254	182	1+
314.88722	88	
316.45459	112	
316.82724	144	
317.90443	88	
318.81952	166	1+
319.16878	104	
320.93718	98	
322.81987	94	
322.92726	126	
323.30860	90	
324.89527	238	1+
325.88622	304	1+
326.86841	202	1+
327.36615	84	
327.89581	356	1+
327.91510	98	
328.18809	228	1+
328.73371	84	
330.89668	256	1+
332.75733	100	
332.93345	126	
333.17670	88	
335.07372	98	
335.51413	86	
335.78775	140	
335.97532	94	
336.89417	100	
339.96357	142	
341.86889	84	
341.89258	304	1+
END IONS

###FS:    #m/z: 322.93118 #charge 1+
###MS: 62
###MSMS: 63
BEGIN IONS
TITLE=Cmpd 46, +MS2(322.9312), 28.0-35.0eV, 1.4min #63
RTINSECONDS=80.2645
SCANS=62-63
PEPMASS=322.93118	5434900
CHARGE=1+
186.92081	96	
188.98731	146	
189.86020	110	
190.92700	112	
192.89020	344	
193.91186	96	
196.88411	340	
201.04552	162	
201.37244	100	
204.99727	98	
205.94993	454	1+
209.94641	160	
210.90218	268	
212.03798	94	
212.87935	172	
212.89593	186	
213.02100	90	
213.88718	428	1+
214.89238	300	1+
218.89343	160	
219.03221	88	
220.95924	102	
221.94797	168	
222.95128	226	
223.96061	858	1+
224.06141	92	
225.85907	204	1+
226.83972	104	
228.88981	260	1+
228.90981	136	
230.88913	548	1+
230.90483	566	1+
232.94334	88	
233.96032	94	
234.19330	92	
234.88135	104	
235.82468	194	
236.43666	100	
238.80502	90	
238.93911	364	1+
239.08243	116	
239.78801	698	
239.83606	88	
240.82337	190	
240.88312	186	
240.94084	3640	
240.96292	224	
241.12599	118	
241.94217	2066	
242.10745	102	
242.82250	140	
242.94230	6712	1+
243.82161	104	
244.82262	352	1+
244.93969	2244	1+
245.99823	98	
246.84965	372	1+
246.89676	98	
246.97658	594	1+
247.38801	156	
248.90319	164	
249.40946	98	
249.84869	200	
250.96988	358	1+
251.78889	290	1+
251.84141	146	
252.13680	128	
253.78772	152	
253.83179	120	
254.44175	100	
255.78314	92	
256.33331	106	
256.79374	578	1+
256.84808	152	
256.89978	164	
256.92849	100	
257.79555	480	1+
258.83356	330	1+
259.34020	94	
260.13637	102	
260.83202	122	
260.85282	94	
261.35108	100	
261.79313	108	
261.83199	244	
261.97681	124	
262.35849	102	
262.83701	234	
262.92753	132	
263.83101	152	
264.45684	106	
264.84677	248	
264.88239	90	
264.94040	92	
264.98205	336	1+
265.05252	160	
265.09274	126	
265.86237	280	1+
266.02026	160	1+
267.79436	92	
267.93496	134	
268.90656	130	
269.80283	198	
269.84075	126	
269.91732	138	
270.79808	140	
271.36120	196	
271.79767	378	
271.84209	486	1+
272.77840	96	
273.79213	858	1+
275.81194	184	
276.81210	142	
276.85057	336	1+
276.99041	94	
277.80974	136	
277.83144	102	
277.91279	98	
278.01332	94	
278.79730	206	1+
279.09303	490	1+
280.09625	274	1+
280.84990	94	
281.88028	96	
281.89934	136	
282.88540	118	
283.06226	116	
283.78941	284	
283.91612	106	
283.97344	110	
284.29462	308	
284.79314	148	
285.11187	110	
285.78293	116	
285.80436	132	
285.82899	102	
285.85048	104	
286.09507	88	
287.81629	124	
287.95691	96	
288.80267	376	1+
288.97850	106	
289.78870	284	
289.80905	240	1+
289.88192	160	
290.78837	126	
290.85418	186	
291.80320	576	
291.86958	388	1+
292.87610	270	1+
293.08655	104	
293.81230	168	1+
294.30509	94	
294.86148	322	1+
295.35865	108	
295.89192	96	
296.01379	118	
296.09619	120	
296.81002	396	1+
296.87477	144	
296.93360	96	
297.81390	260	1+
299.78762	476	1+
299.86783	90	
305.80836	92	
306.12120	208	
306.80220	1132	1+
306.86442	120	
306.88563	100	
307.89304	288	
308.87956	326	1+
309.91367	136	1+
310.82644	166	
310.87635	170	
311.07775	90	
311.81290	106	
311.88735	122	
312.80791	490	1+
312.87509	158	
314.82498	202	
314.86079	124	
315.82239	100	
318.82945	204	1+
318.85921	92	
319.04696	106	
320.03025	92	
320.75011	104	
321.38529	106	
321.76065	98	
323.23488	182	1+
323.88906	182	
324.89372	98	
324.92882	280	1+
326.76455	96	
326.88240	482	1+
END IONS

###FS:    #m/z: 340.94145 #charge 1+
###MS: 62
###MSMS: 64
BEGIN IONS
TITLE=Cmpd 47, +MS2(340.9415), 28.0-35.0eV, 1.4min #64
RTINSECONDS=81.036
SCANS=62,64
PEPMASS=340.94145	2662632
CHARGE=1+
190.95230	124	
195.89580	118	
196.06018	94	
196.88689	276	1+
203.88008	102	
205.94776	116	
207.93341	192	1+
209.89094	90	
210.94036	326	1+
211.10314	148	
212.87807	1046	1+
212.90071	88	
213.87884	650	1+
213.93969	1782	1+
214.89383	234	
215.86741	86	
215.88961	948	1+
215.93726	312	
216.95114	98	
217.88212	626	1+
217.93552	182	
218.78360	102	
220.00205	96	
220.88990	116	
221.02880	104	
222.98072	86	
223.95779	210	
226.94919	278	
227.58461	100	
227.78565	112	
227.96115	156	
228.80306	148	
228.83393	106	
228.89624	86	
228.93806	132	
228.95216	134	
230.79682	96	
230.88793	2002	1+
231.82630	94	
231.88975	1286	1+
231.95047	1776	1+
233.40275	98	
233.83895	148	
233.89796	836	
233.94794	428	1+
235.89145	508	1+
235.94949	186	
237.79492	92	
238.97349	164	
239.78978	142	
239.90668	110	
239.95222	92	
240.49843	106	
240.79164	106	
241.83987	146	
243.83462	144	
244.83904	220	
245.83652	134	
246.95512	130	
246.97829	392	1+
248.90098	778	1+
248.99777	100	
249.90275	552	1+
249.96181	228	
250.88081	170	1+
250.97382	126	
251.95847	184	
253.09390	118	
253.90636	118	
254.84691	94	
254.96767	698	1+
255.01792	148	
255.78322	276	
256.00483	152	
256.91414	256	
256.96520	238	
257.79802	110	
258.84633	454	1+
258.90204	306	1+
259.85040	272	1+
259.95817	282	1+
260.33771	88	
260.83552	558	1+
261.47432	98	
262.34646	144	
262.92442	122	
264.46079	104	
264.81339	166	
264.83693	92	
266.50761	102	
266.84672	156	
266.99721	94	
267.79605	118	
268.83953	124	
269.07785	98	
269.84080	134	
270.79843	142	
270.84367	250	1+
270.93589	98	
272.93397	394	
273.78919	176	
275.06755	116	
275.81023	202	
276.36555	90	
276.81102	188	1+
276.85676	404	1+
278.84976	360	1+
279.85394	254	1+
280.79627	92	
280.98585	92	
281.35221	100	
281.43476	110	
281.91001	150	
282.97339	134	
283.04388	100	
283.35683	130	
283.79050	124	
284.02020	94	
284.81077	92	
284.87905	122	
285.06167	108	
285.94538	120	
286.87450	144	
286.90967	272	1+
287.56518	94	
287.91296	192	1+
289.78637	202	
289.81304	192	
290.78571	94	
290.80227	394	1+
290.85948	104	
291.80533	344	1+
292.43932	112	
292.93640	136	
293.84370	90	
294.80412	176	1+
294.82202	92	
294.86212	112	
295.86349	180	
296.57173	92	
296.86378	140	
297.81141	100	
297.88522	108	
298.31870	98	
298.80753	206	1+
299.06152	92	
299.78712	156	
300.92033	100	
301.86369	94	
301.88090	162	
302.87598	208	1+
303.94811	272	1+
304.44954	92	
304.80736	96	
305.80220	132	
305.87994	694	1+
306.59382	94	
306.88404	564	1+
307.80447	160	
307.91684	162	1+
308.83002	108	
309.90061	88	
310.81715	98	
310.87753	760	1+
312.80781	156	
312.82970	108	
312.89125	136	
312.95807	112	
314.82560	302	1+
315.90197	88	
317.45373	92	
318.37117	94	
318.84336	90	
322.07051	94	
323.77013	96	
324.89329	448	1+
328.83495	122	
328.88459	92	
329.81902	124	
329.87241	94	
329.88672	154	
330.81311	104	
330.82982	88	
330.84690	92	
331.87510	100	
333.95827	90	
336.75913	88	
337.87611	220	1+
338.77544	90	
341.31459	112	
344.41650	88	
344.79271	122	
345.72326	138	
END IONS

###FS:    #m/z: 363.95750 #charge 1+
###MS: 62
###MSMS: 65
BEGIN IONS
TITLE=Cmpd 48, +MS2(363.9575), 28.0-35.0eV, 1.4min #65
RTINSECONDS=81.8085
SCANS=62,65
PEPMASS=363.95750	1848274
CHARGE=1+
178.42905	108	
178.93308	156	
182.86957	208	
187.86800	144	
189.86338	986	1+
191.85866	1290	1+
193.85436	160	
196.88559	522	1+
203.93144	92	
205.94514	128	
205.99642	104	
207.87353	648	1+
208.88848	200	1+
208.94307	98	
209.12473	92	
209.86738	200	
209.94404	2000	1+
210.88474	1034	1+
211.38408	100	
211.94584	282	1+
212.87950	6428	1+
216.41357	144	
219.86175	142	
221.89061	344	1+
222.44952	98	
222.95207	1714	1+
223.92800	122	
224.95016	2804	1+
224.98333	102	
226.89591	346	1+
226.94774	13722	1+
226.98785	116	1+
227.04728	100	
227.87715	94	
227.93190	204	
228.79730	96	
228.89467	2032	1+
228.94280	13818	1+
229.07390	92	
230.89011	11312	1+
230.98936	220	1+
232.88618	1234	1+
234.88318	686	1+
236.82191	164	
237.05455	96	
237.82061	94	
238.84038	162	
240.81846	116	
240.94052	668	1+
240.96329	738	
241.08456	128	
241.95951	1464	1+
242.82400	176	
242.90119	124	
242.94283	1224	1+
242.96161	1052	1+
243.82245	168	
244.59251	110	
244.95818	6692	1+
245.13512	102	
245.81890	234	1+
245.83730	174	
245.94123	402	
246.43595	104	
246.78902	160	
246.90583	472	1+
246.95371	7912	1+
247.48945	98	
247.80286	414	1+
248.05563	100	
248.34720	94	
248.80598	354	1+
248.85068	108	
248.90077	2698	1+
249.95368	154	
250.40763	130	
250.89913	560	1+
250.94696	232	
250.97225	428	1+
251.55688	100	
253.09139	240	1+
253.57453	108	
253.85115	202	1+
253.90766	638	1+
254.49875	116	
256.62038	104	
257.79901	132	
258.79858	126	
258.83531	362	1+
258.97385	256	1+
260.82966	820	1+
260.96980	750	1+
261.83032	588	1+
262.96928	160	
263.97863	122	
264.08162	378	1+
264.13148	96	
264.81631	330	
264.83725	212	
264.91837	104	
265.00425	96	
265.83661	114	
265.86912	278	1+
265.90288	104	
265.97847	554	1+
266.00284	92	
266.81484	708	1+
267.97401	810	1+
268.34895	94	
268.84277	126	
268.91746	264	1+
268.95394	156	
269.80335	148	
269.96920	1034	1+
270.00096	112	
270.80399	110	
270.83588	266	1+
271.84366	164	1+
271.91745	400	1+
272.52238	118	
272.95250	144	
273.84283	122	
273.91228	288	1+
274.60946	94	
275.08372	226	1+
276.08626	192	1+
276.35341	102	
276.81258	138	
276.85482	96	
277.84555	134	
278.80041	376	1+
278.86509	236	1+
279.10310	266	
279.81824	244	1+
280.10996	246	1+
280.12578	100	
280.79229	1076	1+
280.84785	120	
281.84753	118	
281.86522	184	
282.02536	114	
282.79148	280	1+
282.85028	114	
282.97730	314	1+
283.07095	288	1+
283.84810	610	1+
283.86492	172	
283.94719	92	
284.79275	108	
285.13178	144	
285.80063	374	1+
285.84697	1512	1+
286.16659	146	
287.83003	108	
288.79259	358	1+
288.86974	328	1+
289.87290	254	1+
290.78738	454	1+
291.65429	178	1+
291.81051	128	
291.83928	116	
292.43580	242	
294.85883	366	1+
296.80883	576	1+
298.80341	1286	1+
298.86566	158	
299.87586	116	
300.80347	326	1+
301.76538	120	
301.86167	600	
301.90770	98	
302.79958	94	
302.82357	112	
302.86050	298	
302.88318	114	
303.06290	100	
303.80737	912	1+
303.85630	2984	1+
304.33191	92	
304.44950	194	
307.06276	106	
307.14221	206	1+
307.84514	206	
307.89259	132	
309.87045	144	
310.88167	320	
310.92826	130	
311.87333	180	
312.89188	112	
314.82423	166	
315.31543	94	
315.81549	496	1+
315.85820	162	1+
316.00367	116	
316.81585	348	1+
318.93518	470	
319.06582	106	
319.82125	332	1+
320.93405	128	
321.55590	100	
321.81949	890	1+
321.86791	394	
322.88897	128	
322.93165	166	
324.87614	102	
325.95878	92	
326.87291	914	1+
326.90007	208	
327.75598	148	
328.07725	96	
328.82287	102	
328.89803	112	
329.08022	114	
329.84790	126	1+
330.57764	92	
330.71571	154	
330.81021	184	1+
331.88420	380	1+
332.98425	98	
335.75256	132	
336.94310	264	
337.21273	102	
337.83553	118	
339.82769	740	1+
340.94010	252	1+
341.72948	104	
343.27205	166	
344.27382	96	
344.90196	160	
345.73886	162	1+
350.34644	104	
351.76810	212	1+
355.79479	102	
357.72934	92	
360.87053	98	
361.71934	154	
362.70932	282	1+
362.77578	102	
363.74656	120	
366.95148	106	
367.73865	98	
367.84610	238	1+
368.81374	96	
END IONS

###FS:    #m/z: 322.93130 #charge 1+
###MS: 66
###MSMS: 67
BEGIN IONS
TITLE=Cmpd 49, +MS2(322.9313), 28.0-35.0eV, 1.4min #67
RTINSECONDS=85.5015
SCANS=66-67
PEPMASS=322.93130	5191544
CHARGE=1+
131.90033	150	
140.80176	84	
162.83438	96	
185.40126	98	
187.83182	84	
192.89204	292	
196.88400	164	1+
198.01633	84	
198.03744	138	
198.62356	90	
200.88829	130	
203.87018	94	
205.95031	268	1+
205.97319	122	
207.87116	102	
207.95045	98	
207.97518	266	
210.88417	134	
212.87787	216	
213.88018	90	
214.46969	100	
214.89965	112	
215.13732	90	
215.48516	98	
217.89320	108	
218.85064	178	
219.89278	86	
220.94314	358	1+
223.95935	224	
224.01250	98	
224.96145	128	
225.83769	84	
226.89250	86	
227.33265	104	
227.93318	282	1+
227.96867	198	
228.04993	88	
229.88770	484	1+
229.91538	92	
230.88965	406	1+
230.91038	140	
231.04322	106	
233.91844	92	
234.89272	88	
235.04090	88	
235.82553	364	1+
235.88178	94	
235.96867	88	
237.79456	216	
238.89006	94	
238.94014	254	
239.78654	544	1+
239.89711	96	
239.99584	100	
240.82246	294	1+
240.94147	2528	
240.96276	174	
240.99431	106	
241.94341	1620	
242.13721	122	1+
242.83115	182	
242.94251	6358	1+
243.00813	134	
243.13396	156	1+
243.78676	86	
243.81886	108	
244.82184	474	1+
244.93925	2012	1+
246.97442	668	1+
248.84054	170	
248.85343	130	
248.90142	238	
248.93071	192	1+
248.95393	84	
249.11269	124	
249.96913	256	1+
251.78725	172	1+
252.00189	138	
253.85848	118	
253.89743	86	
254.56701	98	
256.79057	128	
257.79915	460	1+
258.83604	148	
260.83446	160	
261.82935	1182	1+
262.07315	204	1+
262.83179	750	1+
263.79829	84	
263.84844	370	1+
263.98005	88	
264.01396	90	
264.97393	98	
266.64400	84	
267.46306	86	
267.79407	132	
267.90831	184	1+
268.13688	102	
268.35098	84	
269.80058	478	1+
270.83310	86	
270.86184	90	
271.44378	102	
271.81834	128	
271.84494	368	1+
272.86961	174	
273.79343	490	
274.79081	308	
274.81171	100	
274.84963	158	
274.91701	88	
275.80912	262	
276.10842	102	
276.81742	130	
276.85970	136	
278.35320	82	
278.84986	122	
278.91694	86	
279.09416	396	
279.80021	124	
279.81340	216	1+
279.85306	94	
279.91656	84	
280.09092	286	1+
280.17421	162	
280.79243	110	
280.86019	90	
281.36300	166	
281.80002	154	
281.98637	86	
282.00745	104	
282.78710	86	
282.85910	100	
282.94875	92	
282.96837	92	
283.59969	88	
283.78986	850	1+
283.81086	138	
283.84961	174	1+
283.87443	280	1+
284.29387	642	1+
285.86087	290	1+
286.43790	102	
286.79042	118	
286.92371	356	1+
287.79457	182	
288.81107	162	
289.79261	246	
290.81420	94	
290.91216	178	1+
291.80230	586	1+
291.85867	180	1+
292.41441	84	
293.16203	108	
293.82892	86	
294.05275	88	
294.12186	88	
294.82883	102	
294.86082	100	
295.82361	88	
296.80978	126	
297.00516	94	
297.79105	122	
297.92037	84	
299.78416	574	1+
301.88125	104	
303.87669	306	1+
304.78918	126	
304.95332	90	
305.80647	148	
305.89978	86	
306.84632	86	
307.75148	86	
307.80425	602	
307.89307	140	
308.86685	106	
309.79456	108	
311.88387	422	1+
312.80702	128	
312.87348	90	
313.44310	94	
313.81149	92	
314.81975	654	1+
315.82365	446	1+
321.89082	230	1+
323.14513	96	
323.40121	98	
323.84557	96	
324.87789	172	
324.89537	216	
325.87883	114	
325.90228	134	
327.71023	278	1+
327.90838	104	
END IONS

###FS:    #m/z: 507.84762 #charge 1+
###MS: 66
###MSMS: 68
BEGIN IONS
TITLE=Cmpd 50, +MS2(507.8476), 28.2-35.2eV, 1.5min #68
RTINSECONDS=86.2735
SCANS=66,68
PEPMASS=507.84762	511204
CHARGE=1+
196.01560	200	
199.89033	202	
205.89343	190	1+
214.88886	224	
224.11762	158	
224.97622	340	
232.90057	652	1+
238.06560	292	1+
239.85867	162	
241.85269	414	1+
248.85197	332	1+
250.87635	232	1+
258.88146	152	
259.87285	616	1+
260.87773	440	1+
261.44621	96	1+
261.89395	152	
266.09935	310	1+
266.16793	222	
266.86341	188	
267.16802	168	
267.78076	328	1+
267.90726	296	1+
268.86690	168	
268.89241	290	1+
270.85888	228	
270.87450	164	
271.85991	204	
271.95592	194	
272.38616	290	1+
272.85400	886	1+
272.92938	236	1+
276.88062	308	1+
278.39573	388	1+
279.01560	170	1+
281.12073	242	1+
281.37902	666	1+
283.90291	202	
284.79645	306	1+
284.85543	162	
285.80888	236	1+
287.85241	940	1+
288.87085	648	
289.12351	268	1+
289.16496	262	
289.88246	504	
290.12752	216	1+
290.86680	1708	1+
292.86402	260	
292.88569	160	
292.94360	168	
293.87517	4160	1+
295.87643	840	1+
296.85523	184	
298.80150	240	1+
298.85701	164	
298.88104	172	
299.34146	174	
299.84926	716	1+
300.86630	166	
301.84002	242	
301.88763	168	
302.79047	156	1+
302.85882	182	
302.88241	216	
302.95260	180	
303.86750	834	1+
305.83484	156	
305.86370	1422	1+
307.85254	204	
307.89190	644	
308.14409	840	1+
308.80820	428	1+
308.83235	418	1+
308.84136	440	1+
308.87330	2536	1+
310.15803	578	1+
311.62601	140	1+
311.88366	10532	1+
312.40278	208	
314.86689	1138	1+
315.83041	158	
316.88824	242	
317.86254	174	
317.89676	244	
318.85665	454	1+
318.91023	158	
318.93567	342	1+
319.36719	222	1+
320.89808	172	
322.86977	208	
322.88816	478	
323.81319	270	1+
323.85592	220	
323.87702	452	
324.03448	154	
324.08193	156	
324.32592	222	1+
324.39508	330	1+
324.81580	206	1+
324.85953	194	
325.90233	408	
326.88212	3188	1+
327.38922	324	
327.80755	448	1+
328.37538	334	1+
328.84823	390	1+
328.87755	796	1+
329.89758	408	
330.83006	464	1+
330.88432	616	1+
330.93062	206	1+
332.00862	204	1+
332.03260	166	1+
332.36654	162	
332.87457	882	1+
333.76301	202	
333.85095	286	
333.89732	156	
334.86492	174	
334.90194	370	
334.95443	156	
335.84321	164	
335.89073	228	
336.41100	156	
336.85619	196	
336.94423	396	
337.39593	242	1+
337.88295	464	1+
338.02758	154	
339.88185	188	
339.90558	250	1+
340.33690	278	1+
340.37246	152	
341.88321	354	1+
342.04632	184	1+
342.39793	166	
343.83151	150	
343.87498	326	1+
343.98590	146	1+
345.90296	150	
346.89220	150	
347.77563	176	
348.26993	216	1+
348.36101	220	1+
348.78350	190	
348.87334	156	
349.75692	218	
349.88917	156	
350.31297	276	1+
350.77658	534	1+
350.89131	350	
351.08945	186	1+
351.88690	522	1+
352.91069	288	
353.85753	968	1+
353.91680	224	
354.80518	208	
354.89282	434	1+
355.71779	246	1+
356.05203	230	1+
356.72047	174	1+
357.37964	218	1+
357.84238	184	1+
357.87660	270	1+
358.38289	264	1+
359.40876	252	1+
360.83875	258	1+
360.87565	426	1+
361.31444	156	
361.71356	358	1+
361.78747	170	
363.79931	150	
363.84713	384	1+
363.91754	118	1+
366.04408	158	1+
366.18374	304	1+
366.74094	182	
366.78066	522	1+
366.84091	2242	1+
366.97553	170	
367.71125	788	
367.89586	486	1+
368.70963	1048	1+
368.83989	832	1+
368.89823	418	1+
369.73504	244	
369.84277	570	1+
370.18364	308	1+
370.78100	434	1+
371.73240	186	
371.78019	480	1+
372.84520	150	
373.12956	252	1+
373.71923	800	1+
373.74637	200	1+
373.90435	168	
374.83696	170	
374.88822	468	1+
375.37279	178	
377.39842	178	
377.86613	152	
378.12313	210	1+
378.81219	182	
380.39042	188	
380.72152	490	1+
380.85498	532	1+
381.79814	218	1+
382.85465	258	
382.89256	476	1+
383.78019	244	
383.89114	340	1+
384.39207	216	
384.73604	292	1+
384.85173	3770	1+
385.38616	210	1+
385.77593	166	
386.61331	262	1+
386.71895	402	1+
387.78310	214	
388.38899	356	1+
388.91154	280	1+
389.20074	412	1+
389.71525	204	
389.72752	394	1+
389.76124	158	
389.80399	162	
389.84197	274	
389.87878	358	1+
390.05810	154	
390.72758	220	1+
390.84114	482	
391.84400	336	
392.75595	244	1+
392.84225	572	
392.86842	308	
393.80056	786	1+
393.83347	518	1+
393.87375	184	
394.79613	468	1+
396.39770	374	1+
396.73400	404	1+
397.86355	158	
398.72998	526	1+
398.80516	266	1+
398.82709	248	1+
398.87048	260	
399.80987	178	1+
399.86049	508	1+
400.75330	198	1+
402.80160	382	1+
402.86467	464	
403.77037	172	1+
403.87087	1470	1+
404.89877	340	1+
405.77209	270	1+
405.79343	424	1+
405.87236	798	1+
406.34669	222	1+
407.72555	224	
407.74959	310	1+
407.86573	6456	1+
408.38571	160	
408.72808	186	
409.72849	1064	1+
409.81611	174	
410.08516	142	1+
410.40648	174	
410.84742	674	1+
411.71514	186	
411.80990	896	1+
412.73147	814	1+
412.84429	280	
412.86445	210	
413.75242	276	1+
413.87899	732	1+
415.87516	476	1+
417.82538	258	
419.85209	198	
421.75147	178	
421.88023	808	1+
423.82644	334	1+
423.87653	282	
425.18764	166	1+
425.74662	322	1+
425.88101	426	
426.85878	2038	1+
426.94399	280	1+
427.73273	996	
427.88550	160	
428.09619	158	
428.74509	498	
428.88858	588	1+
429.73992	1052	1+
429.82629	342	1+
430.36951	252	1+
430.73884	776	1+
430.86048	848	1+
430.89353	228	
432.24590	152	
432.88926	164	
433.85563	330	1+
433.88568	198	
435.87834	256	1+
438.72602	178	1+
439.89559	456	1+
442.88173	182	
443.74731	240	
444.74463	930	1+
444.87337	1880	1+
445.74638	804	1+
446.70475	456	1+
446.77288	208	
447.19864	208	1+
448.89810	408	
449.74797	670	1+
449.87975	822	1+
450.69491	188	1+
452.77135	230	
456.76420	174	
457.90469	732	1+
458.70080	216	1+
460.22575	254	
462.88407	1044	1+
463.74750	144	1+
464.78758	284	1+
467.71302	170	
467.83693	316	1+
467.88999	1486	1+
468.17441	134	1+
468.78652	328	1+
468.83457	332	1+
469.88095	230	1+
470.71575	226	1+
471.80294	186	1+
475.22376	158	
479.77558	266	1+
481.89890	234	1+
482.73031	166	
484.79147	150	
485.72507	190	1+
485.89878	498	1+
486.24450	284	1+
486.84385	220	1+
487.90856	176	
491.81114	264	1+
494.08745	172	1+
498.69221	220	1+
499.73146	374	1+
501.64909	214	1+
503.20450	200	1+
503.79787	428	1+
508.19974	218	1+
509.28331	196	1+
509.81569	254	1+
509.86058	414	
510.88239	222	1+
END IONS

###FS:    #m/z: 336.94725 #charge 1+
###MS: 66
###MSMS: 69
BEGIN IONS
TITLE=Cmpd 51, +MS2(336.9472), 28.0-35.0eV, 1.5min #69
RTINSECONDS=87.0455
SCANS=66,69
PEPMASS=336.94725	299764
CHARGE=1+
182.86835	90	
185.87197	270	1+
196.88562	128	
200.87757	128	
204.09107	106	
205.93259	106	
205.95005	252	
208.43262	94	
209.94262	164	
210.88454	702	1+
211.94494	8962	
212.87885	4146	1+
212.90321	144	
212.94557	218	
213.94002	4148	
213.98083	100	
214.05672	100	
214.12342	90	
214.89904	102	
215.86534	90	
215.88748	666	1+
215.93735	428	
217.88491	324	1+
217.93548	182	
220.95389	98	
223.37733	104	
223.96494	340	1+
225.01696	96	
225.94628	92	
226.94547	120	
227.90560	184	
228.79472	136	
228.89457	770	1+
229.00010	176	1+
229.04941	138	
229.85898	88	
229.95551	7916	1+
230.88942	7038	1+
231.06413	122	1+
231.91036	140	
231.95064	3532	1+
232.82865	152	
233.83570	106	
233.89735	458	1+
233.95018	696	1+
234.83289	262	
235.39018	160	
235.82324	112	
235.86928	172	
235.90744	102	
235.95060	184	
236.05185	86	
237.79157	148	1+
237.88208	96	
239.09021	108	
240.11004	88	
240.79634	88	
240.83255	162	
241.03357	94	
241.06216	88	
241.82702	216	1+
244.96336	114	
245.90625	388	1+
246.97647	122	
247.02599	92	
247.96675	1490	1+
248.90029	1644	1+
249.45020	102	
249.83391	124	
249.96223	894	1+
250.83734	246	
250.95367	176	
251.08153	104	
251.78561	146	
251.83811	208	
251.90758	148	
251.95333	114	
251.98797	92	
252.79114	94	
252.97177	4450	1+
253.90531	1728	1+
253.95753	114	
254.08713	112	
254.59700	100	1+
254.96569	1894	1+
254.99175	118	
255.07540	250	1+
255.84523	424	1+
256.84953	318	1+
256.91539	210	
258.84584	186	
258.96246	116	
259.34784	108	
259.85450	244	1+
260.83037	284	1+
261.88781	100	
262.83354	146	
263.02118	96	
263.82983	90	
264.37915	92	
265.39224	88	
265.86063	144	
265.88959	134	
267.53083	92	
267.83829	1038	1+
268.05201	98	
268.84082	688	1+
269.79587	140	
269.95844	90	
270.84894	132	
270.91047	98	
270.98235	448	
271.60569	102	
271.91712	364	1+
272.97868	336	1+
273.41759	88	
273.79523	530	
274.03521	94	
274.36454	106	
274.85398	138	
274.93779	108	
276.85518	348	1+
277.83844	122	
278.83663	654	1+
278.92927	174	1+
279.08943	90	
279.80210	104	
280.52509	100	
280.80966	86	
282.81893	200	1+
283.04766	144	1+
283.10123	172	1+
283.78671	522	1+
284.92880	92	
285.60906	110	
285.85674	234	
286.85061	1334	1+
287.59014	94	
288.20072	104	
289.77036	88	
289.88316	94	
290.11540	144	1+
290.85853	96	
291.80195	168	
291.98753	92	
292.40576	98	
292.81537	86	
292.86058	114	
293.88035	98	
293.99501	376	1+
294.86505	366	1+
295.04677	116	
295.40990	88	
295.85610	206	1+
296.24176	136	
296.80557	168	
297.89001	108	
298.80283	88	
298.98808	96	
299.88691	276	
300.86941	408	1+
301.81764	206	1+
304.83447	140	
305.88024	152	
306.78699	120	
306.88422	144	
308.86828	106	
309.87201	760	1+
310.36131	104	
310.83540	138	
311.82730	110	
312.87758	178	
312.95187	92	
313.85846	118	
314.51586	118	
314.79727	90	
314.94488	88	
316.39777	214	1+
316.43721	102	
317.80243	154	1+
321.54689	114	
324.89353	132	
325.59996	100	
325.89779	98	
326.42931	88	
327.29253	100	
328.81495	180	1+
328.90512	94	
329.88817	96	
332.85292	120	
333.81094	118	1+
333.88968	116	
334.39040	88	
335.76533	110	
335.93272	124	
336.39775	144	
338.76661	212	1+
339.82900	184	
339.87876	146	
340.17123	154	
340.42650	94	
341.81612	108	
342.54547	92	
END IONS

###FS:    #m/z: 322.93139 #charge 1+
###MS: 70
###MSMS: 71
BEGIN IONS
TITLE=Cmpd 52, +MS2(322.9314), 28.0-35.0eV, 1.5min #71
RTINSECONDS=90.723
SCANS=70-71
PEPMASS=322.93139	5442052
CHARGE=1+
190.89887	88	
192.88878	168	
193.92701	100	
196.01799	136	
197.00854	112	
197.89199	106	
201.04144	162	
205.94806	142	
207.97396	88	
209.94256	324	
211.89040	82	
212.87972	548	1+
215.85120	86	
218.46771	108	
220.57974	116	
220.87688	250	
220.96474	84	
221.07438	86	
221.87293	192	
221.94485	182	
222.95425	568	1+
223.82123	94	
223.95906	348	1+
226.94505	162	
227.78692	102	
228.05904	82	
229.84185	110	
230.83302	140	
230.89044	622	1+
232.93032	104	
233.82814	106	
235.87830	94	
236.00934	208	
236.83602	176	
236.86345	204	1+
237.48561	92	
237.79194	152	
238.94068	162	
239.78956	480	1+
239.91767	172	1+
240.81914	266	
240.94125	2582	
241.89620	82	
241.94268	1874	
242.82442	180	
242.94161	6262	1+
243.82572	142	
243.86728	118	
243.88247	106	
244.82337	580	1+
244.94078	1460	1+
245.86071	178	1+
246.83499	142	
246.97776	596	1+
247.02585	96	
247.85504	104	
248.83971	104	
248.90560	140	
249.60929	116	
249.96822	98	
250.04958	96	
250.39737	86	
250.84719	142	
251.07249	140	
251.99341	88	
252.13148	86	
253.35140	172	
253.83913	152	
254.92049	92	
255.03128	90	
255.45312	90	
255.77834	140	
255.79959	116	
256.78966	86	
256.84216	98	
257.79831	590	1+
257.82346	82	
258.83443	316	
258.90997	104	
259.96474	220	1+
260.02459	98	
260.83338	302	
261.82943	1196	1+
262.07190	90	
262.11180	100	
262.13782	92	
262.35651	84	
262.83069	758	1+
263.97910	158	
264.07271	104	
264.17054	136	
264.86648	84	
265.13228	98	
265.83273	100	
266.09307	88	
266.84415	88	
266.86231	202	
266.90291	270	1+
266.95582	138	
267.80003	222	
267.86797	120	
268.13991	84	
268.84868	130	
268.91182	92	
269.81381	142	
270.80379	132	
271.79433	160	
271.84653	82	
272.03874	120	
272.34739	152	
272.85196	122	
273.79393	842	1+
275.80967	518	1+
276.85222	132	
277.80687	288	1+
278.53777	82	
279.09328	778	1+
280.58257	84	
280.96506	94	
281.53550	90	
281.87185	166	1+
282.29008	106	
282.90103	98	
283.07146	110	
283.78857	360	1+
284.29473	254	1+
287.80865	82	
288.06499	82	
289.08029	94	
289.78911	756	1+
290.43761	102	
291.01525	86	
291.78529	134	
291.80235	660	1+
292.88118	206	1+
294.86450	190	
295.86994	82	
296.81062	122	
296.86234	430	1+
296.95569	174	
297.79059	196	
297.94505	112	
298.79839	144	
298.82557	88	
298.84843	90	
299.78667	450	1+
300.81403	158	
302.79121	100	
303.80937	82	
303.88490	98	
304.04055	146	
304.37445	86	
304.79888	192	1+
304.87237	82	
305.87355	190	
306.10385	92	
306.88435	554	1+
307.80046	846	1+
307.81783	210	
307.88883	398	1+
307.94105	104	
308.73004	94	
309.09222	176	1+
310.41548	98	
310.86827	158	
310.92203	92	
311.82809	274	1+
311.88478	242	
312.80194	122	
312.87345	146	
312.95637	130	
314.18897	82	
317.89578	88	
318.11859	96	
318.80244	108	
320.83859	134	
323.35927	84	
323.71274	92	
323.81435	122	
324.89499	222	
325.86611	86	
325.89112	90	
326.76974	126	
326.89251	198	
327.90018	154	
END IONS

###FS:    #m/z: 507.84716 #charge 1+
###MS: 70
###MSMS: 72
BEGIN IONS
TITLE=Cmpd 53, +MS2(507.8472), 28.2-35.2eV, 1.6min #72
RTINSECONDS=91.4955
SCANS=70,72
PEPMASS=507.84716	592714
CHARGE=1+
196.01711	276	
197.01926	190	
209.88012	158	
215.89832	202	1+
224.97736	190	
232.89607	542	
234.88333	176	
236.06392	212	1+
236.89527	194	1+
239.85976	194	
240.08113	164	
241.86046	152	
241.89511	196	
250.91115	180	1+
250.94538	204	1+
250.97249	340	
251.87592	148	
252.07794	172	
256.86966	298	1+
259.87507	606	1+
261.00944	246	1+
262.38465	164	
265.09131	148	
266.86265	302	1+
267.78417	234	1+
269.80708	370	1+
269.89131	336	1+
270.85831	230	
270.94069	186	
271.38895	224	1+
271.85047	858	1+
272.85261	744	1+
272.89085	188	
274.41550	174	
274.79399	326	1+
275.85291	418	1+
276.86006	260	1+
276.94144	168	
278.01813	206	
279.78769	140	1+
279.88821	148	
280.37979	158	
282.84724	212	1+
283.84972	150	1+
283.89048	164	
287.85266	1008	
288.87017	320	
289.88086	800	
290.13237	336	1+
290.86561	2092	1+
290.90396	334	1+
290.93848	160	1+
291.95903	216	1+
293.03930	204	1+
293.87350	3590	1+
294.12842	194	
294.80310	150	
295.81553	148	
295.95715	270	1+
296.86650	230	
297.80426	374	1+
298.30736	258	1+
298.86921	228	
299.86001	182	
299.88046	302	
300.85833	936	1+
301.58869	182	1+
302.88794	330	
303.85000	258	
303.86900	270	
304.87860	288	
304.98960	292	1+
305.86222	912	
307.89049	848	
308.14175	1042	1+
308.36186	172	
308.87073	2206	1+
309.84535	168	
309.88846	554	
309.93344	172	1+
310.16007	564	1+
310.79597	234	1+
310.84460	720	1+
311.82254	184	
311.88442	8564	1+
312.60957	88	1+
312.82050	472	1+
313.82366	372	1+
313.92633	166	
314.35332	156	1+
314.86658	1352	1+
316.86368	764	1+
316.88663	198	
318.38067	314	1+
318.89344	190	
320.32039	154	
321.81550	268	1+
321.87564	966	1+
323.35398	196	1+
324.82838	168	
324.86116	242	
325.81221	220	
325.89804	640	
326.81409	204	
326.88354	1978	
327.87599	2396	1+
329.86856	216	
330.83410	242	1+
331.80734	402	1+
331.90101	476	1+
332.80485	438	1+
332.83962	244	
332.87582	1204	1+
333.39296	234	1+
333.84284	174	
333.98391	150	
334.14607	158	
334.77233	150	
334.87848	228	
334.90110	288	
335.39194	210	1+
335.59876	156	
335.84329	392	1+
335.88493	160	
335.90354	286	1+
336.04511	298	1+
336.94681	178	
337.71931	236	1+
337.83898	210	
337.88234	260	
338.89093	216	
339.88167	212	
339.90035	432	1+
340.75985	174	1+
343.86248	350	1+
344.92502	176	
345.36172	242	1+
345.89375	148	
346.78279	324	1+
346.85893	154	
346.88249	278	1+
346.89998	142	1+
346.96505	190	1+
349.87180	150	
350.88485	660	1+
351.85620	160	
352.77795	380	1+
352.88190	242	1+
352.91086	702	1+
353.26085	134	1+
353.85312	602	
354.30693	234	1+
354.63135	168	
354.83811	176	
355.73992	234	1+
355.77308	486	1+
355.87137	152	
355.89560	252	
356.01637	190	
357.84649	236	1+
358.77191	430	1+
358.81109	292	1+
359.77610	360	1+
360.27138	256	1+
361.02040	168	1+
362.36562	290	1+
362.91843	178	1+
364.85287	180	
366.84177	1734	1+
366.88188	180	
367.70807	1814	1+
367.88723	540	1+
368.78072	182	
368.85201	168	
368.89324	392	1+
369.77939	452	1+
369.83661	494	1+
370.15881	186	
370.78526	306	1+
371.71821	180	
372.04911	192	1+
372.72033	412	1+
372.79723	224	
372.85183	154	
373.83242	160	
373.87682	346	1+
373.97541	258	1+
374.77681	214	1+
375.38904	242	1+
376.73401	158	
376.88793	274	1+
378.05528	116	1+
378.81061	172	
379.73179	160	
380.71858	650	1+
380.86136	220	
381.19964	218	1+
381.79725	176	
381.85664	162	
382.38347	274	1+
382.84996	484	1+
383.71684	474	1+
384.79762	350	1+
384.85014	3120	1+
384.89417	410	1+
387.03906	232	1+
387.84581	212	
387.93044	200	1+
388.72816	196	1+
388.79643	446	1+
389.71165	462	1+
390.84368	584	
391.07773	264	1+
391.84025	356	
392.79660	644	1+
392.85725	348	
393.80051	576	1+
393.82783	172	
393.89580	252	1+
394.83601	240	
395.86091	176	
396.40332	388	1+
396.78531	168	
398.72989	432	
398.86702	226	
399.71011	188	
399.72774	208	
399.85033	454	1+
402.86370	524	
402.90306	156	
403.87205	484	
404.76234	330	1+
404.87009	860	1+
405.73305	208	
405.76423	284	1+
405.81467	166	
405.87317	536	1+
406.80948	442	1+
406.85489	214	
407.72809	240	
407.86602	4756	1+
408.72376	736	1+
409.72446	516	1+
409.87209	1318	1+
410.40181	154	
410.77605	286	1+
410.83986	326	
410.86448	340	
411.68671	134	1+
411.73117	688	1+
411.81322	1010	1+
411.86287	262	
412.69536	234	1+
412.73094	438	1+
412.84898	590	
413.87890	192	
415.49608	108	1+
415.87422	644	1+
417.81940	326	1+
417.84852	234	1+
421.88562	304	
422.86535	226	
422.88628	188	
423.81275	258	1+
423.87962	152	
424.86773	276	
425.74589	266	
425.80756	346	1+
425.89166	242	1+
426.74795	172	
426.86282	1582	1+
426.93772	188	1+
427.73697	400	
428.69555	202	1+
428.73962	566	
428.80723	150	
428.84987	524	
428.88909	362	
429.69418	254	1+
429.74048	916	1+
429.82610	278	
429.88686	172	
430.74013	592	1+
430.79898	304	1+
430.86332	832	1+
430.88394	242	
431.67920	278	1+
431.87125	502	1+
432.85685	368	1+
434.88896	380	1+
437.03196	186	1+
438.68810	210	1+
439.69874	232	1+
439.89536	866	1+
440.76627	160	
441.89193	156	
444.87352	2216	1+
445.75157	660	1+
445.80964	202	1+
446.70134	324	1+
446.79980	260	1+
446.83057	156	1+
447.88591	176	
448.89620	370	
449.69098	204	
449.77211	322	1+
449.89397	254	
450.69787	274	1+
450.75113	336	
450.82019	266	1+
450.88722	200	
451.74509	372	1+
453.75834	158	
457.71745	188	1+
457.90567	848	1+
462.88639	760	1+
466.78933	252	1+
467.88951	866	1+
468.76925	162	
468.79040	294	1+
469.88571	226	1+
470.78155	340	1+
471.71877	180	1+
471.74918	250	1+
473.89325	184	
480.73972	170	1+
482.79801	172	1+
485.90091	702	1+
487.80731	194	
488.80198	158	
491.85007	172	
492.73823	120	1+
496.77087	178	1+
499.73974	242	1+
500.73821	162	1+
502.79084	210	
504.70187	156	1+
504.80303	450	1+
509.27610	114	1+
509.66932	130	1+
509.85827	416	1+
END IONS

###FS:    #m/z: 336.94698 #charge 1+
###MS: 70
###MSMS: 73
BEGIN IONS
TITLE=Cmpd 54, +MS2(336.9470), 28.0-35.0eV, 1.6min #73
RTINSECONDS=92.2675
SCANS=70,73
PEPMASS=336.94698	323712
CHARGE=1+
169.41794	90	
182.86811	118	
185.86473	110	
197.87314	324	1+
203.92973	138	
208.88412	100	
208.95797	100	
208.98107	214	1+
209.05191	98	
209.88380	668	1+
209.94724	154	
210.02970	92	
210.88609	494	1+
211.94449	6812	
212.87893	3466	1+
212.94757	244	
213.35884	96	1+
213.93963	3502	1+
215.88934	726	1+
215.93694	362	1+
216.01484	136	
216.83483	232	1+
217.83899	198	1+
217.88136	374	
220.91746	98	
221.50357	94	
222.88560	104	
222.96363	200	
223.96174	184	
224.39480	86	
224.97535	104	
226.89454	150	
226.94222	84	
226.97078	108	
227.43306	124	
227.78396	126	
227.89875	122	
227.92184	106	
227.95571	156	
228.89552	798	1+
229.39432	90	
229.84283	90	
229.92943	100	
229.95588	6472	
229.98741	150	
230.88964	5536	1+
230.91623	242	
230.95762	262	
231.95202	2346	1+
232.73652	100	1+
232.92527	118	
233.52286	106	
233.89886	606	1+
233.94430	230	1+
233.96414	88	
234.82550	280	1+
235.84652	224	1+
235.89465	130	
235.92135	84	
235.94762	362	1+
236.39703	88	
236.93997	86	
237.02104	128	
237.05761	302	1+
237.49526	94	
237.79611	92	
238.01218	88	
238.06127	166	1+
240.79738	94	
240.83732	230	1+
240.96200	116	
240.99355	84	
241.90228	138	
242.19979	104	
243.84211	128	
243.94596	86	
244.95923	198	
245.39483	110	
245.92703	92	
246.38779	104	
246.90443	138	
246.97727	514	
247.42360	84	
247.96672	1940	1+
248.07708	116	
248.87023	84	
248.89920	1836	1+
249.15276	208	1+
249.95879	986	1+
250.83319	524	1+
250.92598	84	
250.99919	214	1+
251.07398	298	
251.83573	372	1+
251.91064	466	1+
252.97063	3048	1+
253.83659	106	
253.90687	1214	1+
253.93742	290	1+
253.99171	124	
254.96617	2224	1+
255.07410	96	
255.85335	282	
255.89825	222	1+
256.80471	212	1+
257.57915	112	
258.83998	98	
258.85788	96	
258.91062	134	
258.96148	146	
259.00213	104	
259.79694	102	
259.96344	166	
260.84871	160	
260.95205	112	
261.38089	88	
261.82896	114	
262.83150	242	1+
264.10236	142	
264.49088	110	
264.86430	84	
265.80455	86	
266.87082	136	
267.84014	236	
268.84266	292	
268.91833	146	
269.83837	692	1+
269.92527	134	
269.96044	88	
270.06386	90	
270.79983	90	
270.86201	186	
270.97998	338	
271.09854	96	
271.54285	86	
271.91453	574	1+
272.79475	442	1+
272.82814	164	
272.86389	152	
272.95477	102	
272.97686	280	
273.79433	312	1+
274.85673	340	1+
276.89643	92	
277.80524	108	
278.75251	92	
278.83485	820	1+
278.93757	92	
279.08502	86	
279.10240	154	
279.46485	92	
282.80824	102	
282.85688	176	
282.91213	166	1+
283.86642	84	
285.85100	340	
286.80399	92	
286.85028	1234	1+
287.74009	96	
287.88081	262	1+
289.85869	270	1+
289.87662	204	1+
290.85982	190	1+
291.80391	270	
292.80437	150	
292.96346	98	
293.10413	144	
293.87765	88	
293.98939	94	
294.00374	84	
294.85486	160	
295.23456	88	
295.87040	98	
296.80036	118	
300.90670	90	
301.04833	98	
301.87827	344	1+
302.41757	84	
302.85110	212	1+
302.88115	250	1+
304.87377	96	
305.87903	344	1+
305.94689	114	
306.88330	290	1+
307.86557	514	1+
308.50811	86	
310.05739	140	1+
310.87623	598	1+
312.81790	110	
313.20189	94	
313.35045	146	
314.82027	156	
317.15839	86	
317.89668	116	
318.20457	98	
318.81795	86	
320.82626	130	
324.89524	304	1+
326.88952	120	
327.08372	96	
328.75404	84	
328.88983	310	
329.87219	158	
330.81450	116	
331.89595	86	
332.03035	154	
332.91004	84	
336.89767	188	1+
338.80283	108	
338.87542	212	1+
339.40761	92	
END IONS

###FS:    #m/z: 340.94149 #charge 1+
###MS: 74
###MSMS: 75
BEGIN IONS
TITLE=Cmpd 55, +MS2(340.9415), 28.0-35.0eV, 1.6min #75
RTINSECONDS=95.933
SCANS=74-75
PEPMASS=340.94149	2844302
CHARGE=1+
45.34074	94	
184.86102	126	
187.93796	88	
189.86186	122	
190.93281	278	
190.94677	150	
192.92669	314	
193.89218	100	
196.88243	186	
205.94739	494	1+
206.89705	114	
208.95720	250	
209.91262	88	
210.92394	104	
210.93909	242	
211.94241	174	
212.87881	860	1+
213.00116	88	
213.88113	616	1+
213.90532	106	
213.94053	2134	1+
214.89714	240	
215.41841	108	
215.88752	1046	1+
215.93738	468	
217.85175	96	
217.88143	166	
218.11470	92	
218.42030	88	
218.88443	106	
220.53247	90	
221.89361	170	
221.94528	138	
222.82274	110	
223.79040	92	
223.96233	388	1+
224.57907	106	
225.79314	92	
226.39135	146	
226.89607	202	
226.97460	144	
227.85991	104	
228.95247	116	
229.54859	92	
230.83331	162	
230.88998	958	
230.95968	98	
231.88725	532	
231.95111	2242	1+
232.00929	86	
232.89173	1178	1+
233.40159	256	
233.89577	856	1+
233.94766	468	1+
235.58263	110	
236.50272	130	
236.89512	262	1+
237.79337	168	1+
239.03993	94	
239.79084	94	
239.84893	114	
240.33259	100	
240.83719	300	1+
240.89986	206	1+
241.88411	86	
242.94210	94	
243.04330	94	
243.83230	140	
243.91291	132	1+
245.01523	98	
246.97530	384	1+
248.89886	672	1+
248.96279	582	1+
249.33229	234	1+
249.90165	422	1+
250.95019	348	1+
251.48865	90	
251.98284	150	
252.79998	130	
253.78838	122	
253.90781	96	
254.01227	124	
254.90335	328	1+
254.96695	920	1+
255.07603	168	
255.78022	136	
256.25854	94	
256.44909	88	
256.59080	86	
256.91306	388	1+
256.96331	328	1+
257.79886	140	
257.88588	190	1+
258.84633	172	
259.84394	170	
259.91187	88	
259.97148	244	
260.33829	108	
260.80444	188	1+
260.83786	144	
261.00768	90	
261.79255	98	
262.42205	94	
262.84912	102	
264.40118	90	
264.64656	96	
264.84994	92	
266.88811	92	
267.80137	112	
268.14324	142	
268.84089	288	1+
269.50272	88	
270.43295	86	
270.82823	184	
271.34457	102	
271.79782	108	
271.84456	240	1+
272.97731	382	1+
273.79524	666	1+
273.86343	146	
275.85049	678	1+
275.86367	92	
276.85481	486	1+
278.81375	164	
278.84240	364	1+
279.45247	90	
279.96557	94	
280.85777	170	
280.87199	168	
282.80430	102	
282.84388	94	
283.42759	266	1+
283.78897	128	
285.47402	92	
285.78877	94	
288.81749	128	
288.86606	126	
289.89788	94	
290.53780	106	
290.81270	114	
291.80528	98	
291.95027	88	
293.83856	106	
293.85351	92	
295.92891	100	
296.81570	230	1+
296.87004	182	
296.91313	138	
297.97797	122	
298.29322	90	
299.78315	218	
301.86467	194	
301.87431	202	
302.04180	98	
302.92108	190	1+
302.94373	402	1+
303.94219	232	1+
303.97177	122	
306.01628	90	
306.79792	88	
306.88471	172	
307.80350	186	
307.89069	202	
308.87816	122	
309.81299	86	
310.87564	266	
310.90379	92	
311.06289	100	
311.51114	92	
311.89038	196	
312.80394	234	
314.72889	112	
316.43293	92	
316.81096	128	
317.53461	106	
318.44521	92	
321.80071	106	
323.98450	86	
324.89910	296	1+
326.10215	114	
326.17424	168	
327.89291	138	
330.81712	314	
331.81477	134	
337.24125	88	
338.77164	266	1+
338.87666	264	1+
339.75010	134	
341.17874	236	1+
342.91148	186	
344.91360	116	
345.01121	86	
345.98278	128	
END IONS

###FS:    #m/z: 363.95766 #charge 1+
###MS: 74
###MSMS: 76
BEGIN IONS
TITLE=Cmpd 56, +MS2(363.9577), 28.0-35.0eV, 1.6min #76
RTINSECONDS=96.7055
SCANS=74,76
PEPMASS=363.95766	1971538
CHARGE=1+
182.86753	224	1+
185.93834	152	
187.86809	124	
188.02211	92	
189.86267	1236	1+
191.51679	94	
191.85724	1314	1+
196.88397	320	1+
198.95338	98	
200.87737	152	
200.95078	144	
205.87851	308	1+
206.94854	440	1+
207.87413	616	1+
207.95013	280	1+
209.87750	1054	1+
209.94405	3198	1+
210.88535	748	1+
211.86639	146	
212.04867	104	
212.87987	7152	1+
212.90246	118	
212.91801	110	
213.98891	98	
214.89778	172	
215.89044	100	
218.88971	152	
222.95428	1448	1+
224.94938	2738	1+
225.06487	110	
225.89190	260	1+
226.89893	152	1+
226.94794	14630	1+
227.18054	118	1+
227.88514	100	
228.49326	116	
228.89463	1644	1+
228.94302	17756	1+
229.06676	244	1+
229.29113	118	1+
230.35290	116	1+
230.89013	10162	1+
231.02536	106	
231.09545	118	
232.88574	1024	1+
233.05961	94	
233.85390	92	
234.88016	984	1+
235.01349	100	
235.82381	184	
235.85263	160	
239.07049	106	
239.96171	108	
240.83572	168	
240.88589	140	
240.94054	612	
240.96263	1548	1+
241.01764	112	
241.39401	100	
241.94159	1450	1+
242.82069	196	
242.85218	248	
242.94439	1022	1+
242.96112	1150	1+
243.81934	500	1+
244.09570	144	1+
244.82121	286	1+
244.95837	7244	1+
245.11689	102	1+
245.94573	358	
246.90617	784	1+
246.95362	8522	1+
247.47559	106	
247.80242	412	1+
248.09978	172	1+
248.80423	350	1+
248.84176	194	
248.90065	3086	
249.89738	112	
249.96489	548	1+
250.80039	308	1+
250.89623	740	
250.94579	212	
250.96929	462	1+
251.07246	232	1+
251.55542	144	1+
251.91442	176	1+
251.94565	134	
252.12947	92	
252.89493	172	
253.13090	126	
253.90808	466	
254.04800	106	
254.95520	108	
256.91365	98	
257.08203	136	
258.83565	172	
258.89534	92	
258.97703	350	1+
260.83758	128	
260.97225	550	1+
261.83218	248	
261.87940	278	1+
262.84180	424	1+
262.96763	170	
263.82918	228	
263.97663	158	
264.81854	200	1+
264.96988	382	1+
264.98802	128	
265.85551	288	1+
265.97599	254	1+
266.03289	116	
266.81383	400	1+
267.78247	250	
267.97397	1590	
268.78334	130	
268.96015	226	
269.80328	148	
269.84561	102	
269.91970	130	
269.96909	1386	1+
271.78945	102	
271.85554	144	
271.91955	204	
272.79846	124	
272.85448	108	
272.94860	98	
273.06078	166	
273.43984	94	
276.35930	120	
276.42701	152	
276.81336	352	1+
276.85604	234	1+
278.80124	134	
278.84627	344	1+
278.86118	102	
278.97001	142	
279.10035	236	
279.79496	204	
279.94138	100	
280.11033	224	
280.79334	1092	1+
280.92418	100	
281.11704	180	
281.15558	114	
282.78968	480	1+
282.86073	134	
283.01639	120	
283.67637	110	
283.84986	514	1+
283.98570	132	
284.82867	150	
284.89404	126	
285.80148	106	
285.84451	1028	1+
285.87822	94	
285.93818	132	
286.00457	96	
286.86593	160	
287.91291	100	
290.78710	356	1+
290.86733	138	
291.40726	96	
291.80502	160	
292.43267	98	
292.81838	194	1+
292.86645	98	
292.92818	232	1+
293.11896	146	
293.43971	98	
293.80883	214	1+
293.87030	354	1+
294.87186	222	1+
294.91184	136	
296.81100	114	
297.08031	116	
297.81164	202	
298.06451	100	
298.80442	1036	1+
299.87335	126	
299.89034	106	
299.99194	136	
300.81065	206	1+
301.86232	808	1+
301.91518	202	
302.80252	648	1+
302.89182	104	
303.11949	104	
303.80546	534	1+
303.85677	3536	1+
304.82384	138	
304.88082	194	1+
306.12197	138	
306.43591	98	
306.91011	118	
307.88808	118	
309.87323	708	1+
310.41775	98	
310.87759	498	1+
311.12450	134	
313.26452	104	
314.82232	134	
315.75970	114	
316.68389	106	
316.81475	256	1+
316.88546	324	1+
318.82118	292	1+
318.93566	264	1+
318.96002	184	1+
321.81616	524	1+
321.86986	292	
322.92898	398	1+
324.88043	124	
325.90003	96	
326.87422	1186	1+
327.91898	98	
328.03742	116	
328.72262	122	
333.76207	138	
333.88329	102	
336.94548	456	1+
339.82771	616	1+
339.95889	120	
340.94410	122	
341.42157	102	
341.93910	114	
342.78890	94	
342.90999	220	1+
343.07561	94	
343.74614	204	1+
343.90549	174	1+
344.71490	130	
345.71238	208	1+
348.09363	136	
348.38775	100	
349.82234	98	
356.76911	142	1+
357.19386	94	
359.94447	96	
360.71633	218	1+
363.72006	108	
363.84432	130	
364.73127	96	
END IONS

###FS:    #m/z: 507.84717 #charge 1+
###MS: 74
###MSMS: 77
BEGIN IONS
TITLE=Cmpd 57, +MS2(507.8472), 28.2-35.2eV, 1.7min #77
RTINSECONDS=97.4775
SCANS=74,77
PEPMASS=507.84717	614264
CHARGE=1+
196.01631	244	
199.88745	182	1+
214.88894	142	
215.87825	254	1+
224.04698	168	
224.94877	152	
230.89124	220	
232.89125	160	
236.04780	218	
237.86159	182	
241.85495	216	
250.97082	392	
251.91834	194	
252.08165	382	1+
253.88879	220	1+
260.88193	406	
261.86816	148	
263.84233	150	
265.88741	222	1+
266.16785	690	
266.86802	314	1+
267.78253	284	1+
272.39003	162	
272.85108	892	1+
275.39069	142	
276.80236	316	1+
277.15688	150	
277.89255	426	1+
278.89668	360	1+
279.37927	208	
279.84276	182	1+
279.86941	142	
281.91346	380	1+
282.38817	222	1+
283.90151	154	
284.87288	304	1+
285.84883	186	
287.85395	602	
288.87035	364	
289.88124	532	
290.86863	1480	1+
291.81424	276	1+
291.83102	248	1+
293.87431	3468	1+
295.91431	146	
298.80593	280	1+
298.85659	276	
299.33843	482	1+
299.84818	828	1+
299.89086	144	
300.34013	410	1+
301.91208	182	
302.85940	770	1+
302.88860	170	
302.94632	174	1+
304.80941	148	
305.86459	1504	1+
306.12862	156	
306.60191	90	1+
306.80109	158	
307.33964	336	1+
307.39072	130	1+
307.86158	276	
307.89069	610	
308.14186	632	
308.37607	268	1+
308.87407	1990	1+
308.93117	290	1+
309.15158	1470	1+
309.82354	168	
309.84608	472	1+
310.15722	1034	1+
310.81256	294	1+
310.87995	364	
311.01488	212	1+
311.07047	160	1+
311.35032	418	1+
311.88385	7756	1+
312.82914	244	1+
312.96826	366	1+
313.96771	224	1+
314.86729	1032	1+
314.93830	186	1+
316.81691	192	
316.86436	344	
317.37251	174	
317.90122	202	
318.83312	166	
318.85989	400	1+
319.35650	198	
320.89138	296	1+
320.96595	228	
321.35751	168	
321.99810	270	1+
322.34695	170	
322.82663	194	1+
322.86710	1098	1+
323.03743	150	1+
323.90006	202	
324.77132	216	1+
325.85869	206	
325.90556	512	
325.92900	226	1+
326.88313	2350	1+
327.13649	150	
327.39008	314	1+
327.82616	162	
327.89549	512	
328.86936	342	
329.38810	232	1+
329.81072	180	
329.86886	156	
329.89300	200	
330.16356	166	
330.88098	458	
330.91692	146	
331.88540	228	
332.35361	144	
332.83459	292	
332.87575	1024	1+
332.90246	302	
333.75686	230	1+
333.81391	160	
334.01626	206	1+
334.39499	160	
334.89727	248	
335.84321	490	1+
335.87743	160	
336.86007	278	1+
337.88461	286	
337.94648	278	
338.82911	178	1+
338.85293	288	1+
338.89237	190	
339.88261	458	1+
340.81258	308	1+
340.86395	436	1+
341.86727	330	1+
342.40040	168	
343.91531	142	
345.40181	260	1+
345.81725	302	1+
346.87891	392	1+
347.77611	286	1+
348.39741	160	
348.75837	404	1+
348.83542	186	
348.91823	276	1+
349.18127	150	1+
349.90328	290	
350.72499	196	
350.83268	156	
350.88783	688	1+
350.95549	280	1+
351.91701	198	
351.95138	172	1+
352.91232	212	
353.85228	608	
355.89391	172	
356.84092	370	1+
357.87535	292	1+
358.78803	152	
359.82953	166	1+
360.41281	142	
361.86797	340	1+
362.72750	162	1+
363.80017	220	1+
364.86803	200	
364.89915	348	1+
366.04382	348	1+
366.15034	164	
366.18865	350	
366.74602	152	
366.83921	1556	1+
367.70976	1486	1+
367.92164	194	1+
369.83743	438	1+
370.78432	294	
371.19637	254	1+
371.79209	158	
371.84557	170	
373.71809	258	
373.83024	476	1+
373.87134	166	
373.89399	146	
374.72347	162	
374.85233	282	1+
375.75553	148	
376.85674	146	
377.72505	196	1+
377.88323	198	
379.87635	150	
380.71836	502	1+
380.77695	312	1+
380.86142	248	
381.84779	618	1+
382.85582	368	1+
383.71424	328	1+
383.77570	186	1+
383.79286	170	
383.90135	158	
384.19608	136	1+
384.85265	1906	
384.89236	218	
385.75016	206	1+
385.85032	1956	1+
387.72587	164	
387.86918	264	1+
387.95690	238	1+
388.71979	404	1+
388.79980	650	1+
389.20110	304	
389.40434	190	
390.00670	102	1+
390.02533	144	
390.84072	442	
390.86479	238	
391.72804	348	1+
391.76312	186	1+
391.83661	866	1+
392.03444	116	1+
392.83445	500	1+
392.87016	480	1+
393.75064	222	1+
393.79988	476	1+
393.87625	314	1+
394.83671	368	
395.72827	274	1+
397.71074	146	
397.86595	400	1+
398.73525	502	1+
399.08384	142	1+
399.19085	252	1+
399.85513	434	1+
399.93588	142	
400.73072	628	1+
402.86775	1720	1+
403.84445	146	
403.87453	1030	1+
404.14526	152	
404.59958	230	1+
405.73084	248	1+
405.79319	338	1+
405.87469	534	
406.86857	308	
407.73544	176	
407.86658	4176	1+
408.74500	202	
408.81098	160	
409.72773	728	1+
409.81352	288	
410.80562	760	1+
410.84530	370	1+
410.86740	456	1+
411.72592	512	1+
411.81325	654	1+
412.84491	522	
412.87916	212	
413.07551	170	
413.87581	424	
414.84032	164	1+
415.73108	372	1+
415.87673	252	
416.69821	144	
416.73177	276	1+
416.88999	166	
420.37822	170	
420.75769	404	1+
421.87963	1108	1+
422.76783	320	1+
423.87771	250	
424.82830	210	1+
424.88120	186	
425.74182	154	
426.76885	442	1+
426.86172	1642	1+
426.93646	354	1+
427.73659	1886	1+
428.84297	150	
428.89085	480	1+
429.36862	250	1+
429.70914	174	
429.82250	250	
430.74085	970	1+
430.86284	694	1+
431.86780	404	1+
433.88285	142	
434.88621	298	1+
435.89016	202	1+
438.83395	200	1+
439.89629	616	1+
440.74508	218	1+
441.88828	144	
443.68568	212	1+
443.74686	198	
444.68227	188	1+
444.76461	166	
444.87423	1954	1+
445.72014	204	
445.74633	392	1+
446.23280	200	1+
448.89706	240	
449.76836	180	
449.88163	752	1+
450.74893	346	1+
451.71250	178	1+
451.77392	194	1+
456.77101	144	
457.66153	164	
457.90579	470	1+
460.22032	146	
462.88491	754	1+
464.71493	148	1+
467.77575	348	1+
467.88779	934	1+
468.77919	298	1+
469.91084	174	
480.18382	166	1+
482.73689	176	1+
485.90095	738	1+
486.84900	226	1+
488.80374	210	1+
489.67178	112	1+
490.18261	144	
490.90334	268	1+
491.84994	298	1+
492.80815	246	1+
496.79980	164	
499.73685	178	
504.22146	164	1+
504.80775	174	
506.81722	240	1+
508.28181	290	1+
509.21846	172	1+
509.85968	456	1+
END IONS

###FS:    #m/z: 340.94173 #charge 1+
###MS: 78
###MSMS: 79
BEGIN IONS
TITLE=Cmpd 58, +MS2(340.9417), 28.0-35.0eV, 1.7min #79
RTINSECONDS=101.144
SCANS=78-79
PEPMASS=340.94173	2171180
CHARGE=1+
183.96118	92	
188.03739	106	
190.05993	94	
190.94944	104	
192.89048	106	
192.92794	214	
195.88998	88	
196.03970	92	
196.88287	182	
197.88048	136	
204.91633	100	
205.94934	138	
206.94975	146	
208.88710	188	
209.94306	128	
212.87763	1822	1+
213.87993	1050	1+
213.94051	1758	1+
214.89707	144	
215.88788	580	
215.94008	212	
217.87990	238	1+
217.93971	292	1+
218.91733	124	
219.87867	136	
219.99499	96	
221.89284	126	
222.06492	104	
222.90203	98	
222.95234	138	
223.96440	240	
224.96031	136	
226.89868	92	
226.94896	88	
228.94402	128	
230.88955	1818	1+
230.94059	122	
231.00211	84	
231.40368	96	
231.95036	1390	1+
232.03356	90	
232.38164	86	
233.41962	122	
233.48165	118	
233.89821	878	
233.94754	94	
234.88884	350	1+
235.56314	100	
235.83298	88	
235.86684	92	
235.89185	244	1+
237.06543	182	
237.72227	92	
239.78980	316	
239.90166	104	
240.00897	90	
240.83346	266	
241.83776	142	
242.89043	308	1+
242.94285	146	
244.16660	90	
245.79714	146	
246.97671	314	
248.90044	462	
248.96216	560	1+
249.09015	204	1+
249.90075	210	
250.83218	152	
250.89525	186	
251.84848	98	
251.95937	144	
252.33640	168	
253.40465	108	
253.83590	258	1+
253.90945	94	
254.90991	138	
254.96585	618	1+
255.07681	118	
256.86335	148	
257.51786	88	
257.80223	98	
257.85626	96	
257.93385	90	
258.08787	86	
258.33789	204	1+
258.50051	180	
258.80064	136	
258.85044	206	
259.85246	172	
259.96013	100	
260.82930	92	
260.84858	110	
260.95866	126	1+
261.83852	90	
261.88673	250	1+
261.90815	98	
261.92504	96	
262.80093	94	
262.83031	282	1+
262.91757	148	
263.80454	90	
263.85757	160	
264.51083	86	
264.91446	142	
266.35331	90	
267.84529	100	
269.79927	284	1+
269.85558	136	
269.97694	94	
270.83850	212	1+
270.93489	126	
271.78572	102	
271.99605	98	
272.44566	86	
272.85736	98	
272.93692	138	
273.79521	272	1+
273.97727	214	1+
274.90871	86	
275.81363	90	
276.43270	88	
276.84876	742	1+
276.91806	110	
278.79079	506	1+
279.79461	352	1+
279.85851	470	1+
279.89380	90	
280.03772	140	
280.81200	100	
282.06871	88	
282.91372	84	
282.94116	206	1+
282.97380	102	
283.78865	236	
287.87326	98	
288.90767	86	
289.55711	102	
289.78884	272	
289.81849	94	
290.81040	108	
290.98622	104	
291.80491	128	
293.78333	100	
294.39747	88	
294.86083	308	
295.97078	86	
296.80980	198	1+
296.87407	88	
297.79537	182	1+
297.88041	244	1+
297.98162	126	
298.48221	88	
298.92111	94	
299.78119	88	
300.85155	110	
301.86286	98	
303.94718	120	
304.44530	84	
305.80537	134	
306.88189	200	
307.79786	96	
308.88464	122	
309.13788	120	
309.81830	364	1+
310.88093	468	1+
312.10734	84	
312.46088	88	
321.45655	86	
321.86264	170	1+
321.88892	186	
322.89451	102	
323.88664	398	1+
324.93579	88	
327.83253	168	
328.81323	118	
329.76785	138	
329.82759	282	
330.86459	138	
331.81906	196	1+
332.24761	90	
338.25925	130	
341.73036	88	
343.99834	116	
344.62385	120	
344.90885	98	
END IONS

###FS:    #m/z: 363.95793 #charge 1+
###MS: 78
###MSMS: 80
BEGIN IONS
TITLE=Cmpd 59, +MS2(363.9579), 28.0-35.0eV, 1.7min #80
RTINSECONDS=101.917
SCANS=78,80
PEPMASS=363.95793	1452620
CHARGE=1+
178.95289	112	
185.47826	96	
187.86702	238	
189.86206	1250	1+
191.85912	1078	1+
196.88430	756	1+
197.95416	120	
207.40757	192	
207.87412	566	1+
207.94740	236	
209.94453	1782	1+
210.88423	1022	1+
211.86756	124	
212.88004	5160	1+
215.88174	228	
216.41213	200	
217.89808	110	
218.90965	146	
219.86193	130	
222.95328	1300	1+
223.89305	132	
224.94793	1812	1+
225.88646	286	1+
226.94785	13866	1+
226.97739	94	
227.88055	146	
227.93205	196	
228.06303	208	1+
228.27349	106	1+
228.89492	1312	1+
228.94285	14686	1+
229.38860	132	1+
230.79356	172	
230.85254	134	
230.88965	9258	1+
232.08847	90	
232.88576	1624	1+
232.90479	162	
233.06459	102	
234.87996	658	1+
234.92502	98	
235.82646	108	
235.85114	136	
236.55575	114	
236.90016	130	
240.82320	338	1+
240.94045	1036	1+
240.96168	874	1+
242.81923	406	1+
242.91114	102	
242.96014	1334	1+
243.02407	106	
243.82083	288	1+
243.94274	212	
244.44651	100	
244.95820	6550	1+
245.10279	156	1+
245.63278	90	
245.80577	98	
246.90345	546	1+
246.95412	7444	1+
247.98252	110	
248.80328	326	1+
248.84814	240	
248.90182	3182	1+
249.06528	98	
250.89725	592	
250.96952	200	
251.00716	96	
251.43205	96	
251.90985	278	
251.97370	336	1+
252.07158	168	
252.88893	160	
253.08862	212	
253.84206	128	
253.90514	754	1+
253.94729	194	
254.85593	130	
258.80783	90	
258.83237	102	
258.97439	216	
259.06713	94	
259.83112	130	
260.83013	314	
260.97006	1350	1+
261.14706	96	
261.83078	1046	1+
262.63513	92	
262.85025	178	
264.15953	100	
264.82648	236	1+
265.05639	102	
265.08850	412	1+
265.84291	336	1+
265.97343	146	
266.81538	372	
266.84595	282	1+
266.97855	134	
267.97414	882	
267.99849	90	
268.80245	396	1+
269.40429	94	
269.80292	272	1+
269.83847	148	
269.86388	92	
269.92252	222	
269.96949	1534	1+
271.84536	106	
271.86845	162	
271.91686	542	1+
271.99231	100	
272.03438	120	
272.11149	98	
273.78860	94	
275.60895	102	
275.79741	230	
276.07566	92	
276.85556	322	
277.33407	98	
277.84427	142	
278.59110	106	
278.79710	230	
278.90455	114	
279.10261	258	
279.79171	1428	1+
279.85268	100	
280.06536	176	1+
280.82639	164	1+
280.85912	380	1+
281.86341	318	1+
282.78479	178	
283.79436	148	
283.85393	260	
283.98648	114	
284.78899	220	
284.82425	202	
284.84462	1280	1+
285.79168	198	
285.84673	1102	1+
286.91211	134	
287.12995	98	
287.33413	100	
287.81302	102	
287.86491	186	
288.87191	438	1+
289.16231	92	
289.94480	234	1+
290.78707	92	
290.86240	120	
291.13056	102	
291.81019	102	
292.43611	90	
292.86498	222	1+
293.11946	312	1+
293.85354	206	1+
294.79192	100	
295.92957	324	1+
296.02357	90	
296.80971	278	
297.11290	112	
297.80708	472	
298.37808	94	
298.80266	1596	1+
299.08906	102	
299.33567	96	
299.87363	110	
301.80792	230	1+
301.86372	462	
302.86671	258	
303.80951	200	
303.85592	2256	1+
304.94801	160	
305.85882	106	
306.03480	118	
307.12717	98	
307.88120	112	
307.89695	128	
310.14019	246	1+
310.35529	136	
310.87103	306	1+
312.94763	94	
314.02045	224	1+
314.82628	130	
316.60091	92	
316.76798	162	
316.81423	446	1+
316.86710	94	
317.45557	92	
318.90549	98	
318.93852	294	1+
319.87219	146	
320.99004	90	
321.73868	118	
321.81987	218	1+
321.86810	252	1+
321.90389	90	
321.97209	90	
322.43027	92	
322.92825	522	1+
323.81748	174	1+
324.02712	172	1+
324.88320	282	1+
326.87665	690	1+
326.94155	154	
328.88599	204	
330.88450	124	
331.88712	220	1+
333.84320	108	
335.40627	92	
336.94456	714	1+
339.82880	738	1+
340.93643	220	1+
343.99491	92	
349.03493	90	
351.77055	104	
357.86383	220	1+
358.06999	194	1+
359.76319	140	
359.78964	200	1+
359.95934	196	
361.05408	222	1+
361.71986	152	
363.71105	192	
363.79862	108	
364.85560	98	
365.14426	92	
367.72744	90	
367.77674	134	
END IONS

###FS:    #m/z: 336.94726 #charge 1+
###MS: 78
###MSMS: 81
BEGIN IONS
TITLE=Cmpd 60, +MS2(336.9473), 28.0-35.0eV, 1.8min #81
RTINSECONDS=102.689
SCANS=78,81
PEPMASS=336.94726	274754
CHARGE=1+
182.86217	208	1+
192.88876	86	
200.87603	86	
205.95526	174	
209.88453	134	
210.88313	1060	1+
210.95039	102	
211.94480	2886	1+
212.87985	4656	1+
213.93966	1688	1+
214.87831	164	
215.88456	948	1+
217.02885	84	
218.89441	94	
219.05955	102	
221.55656	130	
221.90946	94	
223.86919	92	
223.93697	94	
223.96293	148	
225.91136	106	
226.89779	146	
226.94691	140	
226.99533	94	
227.07727	98	
227.95994	118	
228.00531	82	
228.89417	1012	1+
229.39432	84	
229.95571	2392	1+
230.88963	6092	1+
231.95080	1304	1+
232.82954	126	
232.94163	92	
233.05204	84	
233.95156	330	1+
234.82125	86	
234.86866	88	
235.38409	88	
235.82617	144	
235.89748	148	
236.88411	88	
240.84048	132	
240.91330	92	
241.85155	96	
243.06440	92	
243.78491	98	
243.84213	84	
246.02159	88	
246.90706	242	
246.97373	310	
247.39578	162	
247.90428	128	
247.96596	1020	1+
248.89952	1960	1+
248.98948	86	
249.39757	92	
249.88056	220	1+
249.96226	658	
250.63845	94	
250.83126	608	1+
250.91322	194	
250.95042	172	
251.92659	84	
251.93329	92	
251.96746	86	
252.97117	1614	1+
253.08525	166	
253.87977	88	
253.90621	1184	1+
253.93018	132	
254.92335	88	
254.96653	1130	1+
255.94591	82	
256.01874	84	
256.39611	96	
256.89291	172	
256.91663	368	1+
256.96706	190	1+
257.86016	96	
258.08808	94	
258.82582	216	1+
258.84654	118	
259.96006	138	
260.94673	112	
261.83140	232	1+
262.94995	100	
263.36578	88	
263.83289	162	
265.08584	210	1+
265.85597	118	
266.99285	84	
267.35626	92	
267.83958	850	1+
267.99659	86	
268.79579	202	1+
269.86982	88	
270.42090	92	
270.86937	84	
270.98405	296	
271.91573	488	1+
272.82902	84	
272.88015	148	
272.97629	234	1+
273.86485	146	
273.94799	86	
274.79461	118	
275.38452	90	
275.84103	112	
276.85554	390	1+
277.04765	92	
277.09256	106	
277.83727	132	
278.83766	214	
279.84068	212	
280.83063	304	1+
280.85405	180	
280.93628	92	
281.80966	102	
282.88798	138	
282.93827	84	
283.16350	92	
283.79058	210	
285.43077	84	
285.79347	198	1+
285.84967	1540	1+
286.85193	1084	1+
288.84121	92	
289.80324	238	1+
290.85526	148	
290.88341	98	
291.09309	108	
291.43178	94	
292.76912	94	
293.10809	130	
293.84867	142	
293.87711	136	
294.61459	84	
294.77705	84	
294.84997	108	
295.99241	134	
296.97780	104	
299.87349	104	
300.87760	146	
300.96097	86	
303.86345	146	
304.81158	92	
304.83447	130	
304.88240	84	
305.84945	100	
307.88781	154	1+
307.91756	94	
308.87758	92	
308.95484	86	
309.79688	120	
309.87190	484	1+
310.04794	82	
310.87965	464	1+
312.92478	88	
314.84053	92	
314.96219	82	
317.29398	84	
319.20826	100	
319.88958	112	
320.89548	84	
321.82193	88	
322.47891	102	
323.23594	88	
324.89314	260	1+
326.88966	112	
328.84476	156	
328.89282	96	
329.08781	90	
329.84122	82	
329.88569	82	
329.90800	90	
330.81776	122	
331.03688	86	
331.82736	98	
332.40830	96	
332.82860	146	
335.38631	84	
336.73262	94	
336.83151	100	
338.33380	104	
338.76698	144	
341.79627	90	
341.89507	170	1+
END IONS

###FS:    #m/z: 322.93106 #charge 1+
###MS: 82
###MSMS: 83
BEGIN IONS
TITLE=Cmpd 61, +MS2(322.9311), 28.0-35.0eV, 1.8min #83
RTINSECONDS=106.386
SCANS=82-83
PEPMASS=322.93106	5105160
CHARGE=1+
189.87515	202	
190.86654	94	
191.86099	184	
192.88656	360	1+
194.08269	90	
196.88512	126	
201.95815	90	
205.95000	562	1+
206.99919	86	
209.94118	88	
210.83305	116	
210.90136	120	
211.90151	94	
212.87873	866	1+
212.90070	168	
213.40928	94	
213.53932	88	
214.89509	260	1+
215.84934	106	
215.88164	84	
220.86982	112	
220.97032	90	
221.94539	212	
222.95476	838	1+
224.88596	104	
225.12405	92	
225.95407	88	
226.82582	88	
227.38284	88	
227.54953	100	
227.93177	156	
227.95079	144	
228.89403	110	
230.84383	126	
230.88929	666	
232.90530	114	
232.92377	88	
233.53977	98	
233.91822	126	
234.91823	90	
236.39872	96	
237.90609	140	
238.01953	96	
238.94231	212	
239.07177	150	
239.78677	502	1+
239.83784	106	
239.88712	90	
239.97281	88	
240.82311	384	1+
240.94194	1612	
240.96581	158	
241.94321	1428	
242.82221	146	
242.89945	208	1+
242.94208	3878	1+
243.82078	604	1+
243.88263	152	
244.34675	94	
244.93994	858	
245.38608	90	
245.85335	108	
245.90432	100	
246.52040	96	
246.98275	178	
247.86409	92	
247.97947	94	
248.40025	104	
248.85072	198	
248.90049	330	1+
249.08178	86	
249.84892	124	
249.94027	104	
250.93056	86	
250.97143	134	
251.83928	130	
252.50428	100	
253.83400	106	
256.04222	84	
256.89804	210	1+
257.39376	92	
257.79911	164	
257.94990	96	
258.83306	616	1+
258.89873	286	1+
258.97720	124	
259.95539	116	
260.34052	216	
260.80306	130	
260.83008	192	
260.97008	92	
261.83149	972	1+
262.35643	114	
263.04690	88	
263.97782	190	
264.02164	94	
264.85881	186	1+
265.09631	88	
265.24652	168	
267.04318	90	
267.95551	160	
268.79195	90	
268.95789	138	
269.84345	86	
269.87992	94	
270.80508	148	
271.85224	102	
271.91621	142	
272.85337	226	1+
272.93098	98	
273.79239	516	
274.79379	298	
275.81012	446	
276.85459	210	
276.92841	104	
279.09483	734	1+
279.12135	96	
279.85798	108	
280.79580	120	
280.80914	160	
281.05477	130	
282.36047	100	
282.81040	118	
283.79008	686	1+
283.85565	104	
284.29316	294	
284.35909	92	
284.47924	98	
284.87024	164	
285.82517	90	
286.99509	84	
287.79007	292	1+
288.05471	94	
289.88395	202	
291.80377	398	1+
291.99857	92	
293.32248	94	
293.78910	84	
293.83138	140	
293.85730	312	1+
294.51348	106	
295.89371	90	
297.92321	132	
299.42695	110	
299.78455	194	
300.78810	184	
300.99502	92	
301.53838	100	
301.78343	114	
303.87389	262	1+
304.44310	90	
305.34587	98	
306.88300	130	
307.80094	516	
307.89136	274	
308.80017	326	
308.87377	112	
309.09485	94	
309.81857	84	
309.86847	312	1+
309.93751	90	
310.81160	108	
310.90520	90	
311.89893	126	
312.77174	108	
312.80624	96	
313.89555	94	
314.82305	114	
318.88585	134	
319.04406	162	
321.04183	140	
322.86708	94	
322.88685	94	
324.80374	176	1+
324.89068	218	1+
327.71881	116	
END IONS

###FS:    #m/z: 340.94157 #charge 1+
###MS: 82
###MSMS: 84
BEGIN IONS
TITLE=Cmpd 62, +MS2(340.9416), 28.0-35.0eV, 1.8min #84
RTINSECONDS=107.158
SCANS=82,84
PEPMASS=340.94157	1864130
CHARGE=1+
47.77469	108	
173.07838	88	
189.86294	88	
193.86898	98	
197.88241	128	
200.86550	124	
205.94791	130	
207.48015	90	
208.95733	144	
209.94877	148	
210.94881	92	
212.87890	194	
213.87969	198	
213.94009	1196	1+
214.87877	196	
215.88756	772	1+
215.93648	236	
216.91133	92	
217.85904	100	
217.88151	224	
217.92340	90	
217.93812	134	
218.39670	90	
218.87441	84	
219.03597	88	
219.88092	112	
221.86739	84	
222.95521	550	1+
223.95933	348	1+
226.89532	156	
227.90155	148	
227.95260	120	
228.94981	120	
230.88864	1378	1+
230.91951	228	
231.95026	802	1+
232.58968	86	
233.40657	92	
233.89625	308	1+
233.94689	404	1+
237.88852	198	
238.88527	118	
239.88916	110	
240.16712	86	
240.83645	356	1+
240.88219	152	
240.93656	244	1+
241.46461	106	
241.90765	104	
242.88659	90	
243.83095	102	
243.90547	108	
245.80110	230	
245.94588	192	1+
246.97692	94	
247.02668	122	
248.90415	244	
249.90342	378	
249.96714	548	1+
250.51580	94	
250.87075	86	
250.89604	110	
251.88458	108	
252.02312	86	
252.79500	150	
252.97063	92	
253.90481	528	1+
254.93095	132	
254.96629	730	1+
256.01391	232	1+
256.88252	220	
256.96503	118	
258.80639	84	
258.84505	258	
258.90815	152	
259.83064	88	
259.86280	144	
259.91266	150	
259.96095	274	
260.55952	98	
260.64473	86	
260.83423	156	
260.88869	192	1+
263.80464	86	
263.83325	160	
263.85217	118	
264.86561	164	
264.96177	94	
267.01720	96	
267.89266	100	
268.84627	150	
269.80365	130	
269.85410	122	
272.85739	108	
272.93443	138	
273.79622	148	
274.84101	106	
274.91796	118	
274.96809	86	
275.80792	184	
275.82295	132	
275.87167	98	
275.95426	124	
276.85751	550	1+
276.89453	90	
277.51279	144	
277.81459	96	
277.92107	92	
277.97093	112	
278.80152	238	1+
278.84486	180	
279.80522	218	1+
279.88000	230	1+
279.92175	102	
279.96573	92	
280.39124	92	
280.86158	156	
282.35240	86	
282.85637	116	
282.87845	124	
284.03420	84	
284.47920	94	
285.93491	114	
288.47980	148	
288.84095	120	
289.87767	154	
290.78812	128	
290.80836	100	
291.80462	188	
292.85416	182	
292.93959	90	
293.86918	86	
295.90401	96	
296.00088	92	
296.80922	208	
296.88077	92	
297.78539	174	1+
297.84991	112	
298.45263	90	
298.80356	90	
298.86565	90	
298.89819	88	
299.01254	112	
299.42927	84	
299.86889	326	1+
300.85384	194	
301.11354	96	
302.83222	86	
303.04789	94	
304.10056	94	
304.79886	110	
304.95149	92	
305.87560	92	
306.88279	138	
306.93778	100	
307.88995	218	1+
308.33115	94	
310.02175	104	
310.85902	122	
310.87557	286	1+
310.92795	108	
311.42240	100	
312.80841	122	
313.82083	240	1+
316.83402	124	
318.43457	90	
320.57211	102	
326.17623	86	
327.76746	142	1+
328.19340	86	
328.88880	192	
328.94317	244	1+
330.81647	148	
330.88486	98	
331.08667	86	
340.79806	120	
343.45988	84	
344.70788	208	1+
END IONS

###FS:    #m/z: 363.95776 #charge 1+
###MS: 82
###MSMS: 85
BEGIN IONS
TITLE=Cmpd 63, +MS2(363.9578), 28.0-35.0eV, 1.8min #85
RTINSECONDS=107.929
SCANS=82,85
PEPMASS=363.95776	1137762
CHARGE=1+
63.00608	94	
86.84282	94	
186.86580	174	1+
189.86286	1100	1+
191.85937	1052	1+
195.88219	484	1+
196.88465	404	1+
205.87866	102	
207.87344	398	
207.94545	134	
209.86953	398	
209.94468	2032	1+
210.88273	1022	1+
211.95496	146	
212.87940	6886	1+
212.97071	98	
213.10249	102	
214.89426	260	
215.88941	228	1+
216.41424	144	
222.95366	1300	1+
224.94930	2442	1+
224.97343	146	
225.49251	96	
225.88472	124	
226.90195	194	1+
226.94776	11610	1+
226.98125	208	
227.13054	98	1+
228.89529	1600	1+
228.94306	13184	1+
229.11365	104	1+
230.83152	98	
230.88978	8998	1+
231.27949	116	1+
232.81251	140	
232.88548	900	1+
232.90739	158	
234.88084	488	1+
236.82729	128	
236.93341	102	
237.06014	106	
238.02620	138	
238.84377	96	
239.11900	158	
240.82293	422	1+
240.93935	148	
240.96396	1206	1+
241.64992	110	
241.94030	1580	1+
242.81760	150	
242.94218	1044	1+
242.95806	668	
243.82871	452	1+
244.81736	126	
244.95794	5690	1+
245.90042	456	1+
245.93965	258	
246.43964	260	
246.82460	128	
246.90346	392	1+
246.95381	6064	1+
247.93394	94	
248.80386	286	
248.82928	162	1+
248.90064	3382	1+
248.97703	120	
249.80773	130	
250.06329	122	
250.90104	708	1+
250.94297	186	
250.96974	276	1+
251.07776	298	1+
252.89363	110	
253.04093	110	
253.83333	148	
253.90561	646	1+
254.40243	124	
255.01002	96	
255.83681	122	
258.83555	190	
260.83119	242	
260.96957	524	1+
261.56743	98	
261.79480	144	
261.83304	208	
262.42599	96	
262.82950	396	1+
262.84888	140	
263.83251	280	1+
264.01980	110	
264.06560	96	
264.81753	146	
265.05597	132	
265.08840	270	1+
265.97799	310	1+
266.81445	244	
267.81381	196	
267.97429	1048	1+
268.78617	152	
268.81296	134	
268.95705	180	
269.81208	190	
269.96685	982	1+
270.88126	212	1+
270.92208	110	
271.79597	132	
271.91894	426	
273.91492	114	
274.80097	166	
274.85477	148	
275.85654	154	
275.97786	102	
276.85365	136	
277.85515	332	1+
278.05777	134	
278.79867	148	
278.85988	218	1+
279.10326	272	1+
279.79650	102	
280.11769	148	1+
280.79422	1254	1+
280.82744	148	
281.42667	94	
281.73124	92	
281.81799	92	
281.85681	218	
281.98701	136	
282.85056	646	1+
282.98673	118	
283.09407	138	
283.79104	414	1+
283.85226	548	1+
283.96033	132	
283.98362	98	
284.36099	118	
284.82900	120	
285.84632	1346	1+
285.93517	92	
286.33292	106	
286.82103	138	
286.91331	92	
288.79334	104	
288.95356	96	
289.88307	122	
290.09239	112	
290.89648	96	
292.81229	96	
292.84280	114	
293.11753	288	1+
295.93566	96	
296.81036	298	
297.81222	250	
297.88232	122	
298.80104	1826	1+
298.86353	370	1+
299.86795	312	1+
301.16986	146	
301.86002	646	1+
302.88943	96	
303.32788	104	
303.81100	238	1+
303.85741	2298	1+
305.38439	104	
305.85930	126	
307.05577	186	1+
307.14574	168	
308.14341	136	
308.83172	98	
308.86906	144	
309.81700	250	1+
309.87913	94	
310.04812	182	1+
310.59706	110	
310.87834	196	
311.83640	92	
311.86977	148	
311.88820	182	
311.95409	188	1+
312.11885	138	
312.44595	102	
313.84433	176	
316.81394	144	
318.89021	200	1+
318.93115	126	
318.95702	194	1+
319.81817	456	1+
321.86748	268	
322.86969	158	
322.92805	102	
324.87990	116	
326.39398	102	
326.87274	844	1+
330.11118	110	
330.87999	108	
333.13412	94	
334.44678	104	
336.76569	194	1+
336.94656	412	
338.87715	96	
338.94856	146	
339.34627	102	
339.38278	112	
339.82620	236	
340.82736	172	
340.94361	264	
343.90737	212	1+
343.95731	132	
344.95591	146	
345.71055	200	1+
347.72416	242	1+
350.58263	94	
350.83323	94	
350.93158	106	
351.99826	94	
352.89630	160	1+
353.21091	98	
353.54331	106	
359.72872	94	
360.77097	122	
361.72522	346	1+
362.84751	174	
365.05174	128	
365.88403	166	1+
367.77475	144	
END IONS

###FS:    #m/z: 322.93105 #charge 1+
###MS: 86
###MSMS: 87
BEGIN IONS
TITLE=Cmpd 64, +MS2(322.9310), 28.0-35.0eV, 1.9min #87
RTINSECONDS=111.626
SCANS=86-87
PEPMASS=322.93105	4864614
CHARGE=1+
157.12533	86	
185.92489	88	
191.96046	82	
192.89223	122	
193.99821	134	
198.52484	90	
203.95091	94	
204.41047	84	
205.94907	252	
206.94914	156	
207.87469	208	1+
207.97750	122	
208.04991	100	
208.82815	82	
209.92015	144	
210.90267	194	
211.89609	96	
212.87852	122	
212.89276	160	
214.89591	214	1+
220.05668	84	
220.87548	104	
221.90570	92	
221.94369	124	
222.95532	940	1+
223.02920	120	
223.96034	576	1+
224.86599	82	
224.92310	90	
226.40093	94	
226.89858	168	1+
226.95162	78	
227.77372	80	
227.95031	86	
228.83794	110	
229.84189	104	
230.89223	104	
230.91219	138	
231.88875	98	
232.83286	130	
232.99425	90	
233.88148	82	
233.91991	172	
234.91329	80	
235.79891	90	
235.81791	112	
235.87612	98	
237.79561	132	
238.94060	122	
239.78522	514	1+
239.90542	170	1+
240.83009	142	
240.94238	1552	
240.96606	154	
241.02735	138	
241.94042	5660	1+
242.81757	248	
242.94231	3794	1+
243.45690	92	
243.82089	892	1+
244.82308	506	1+
244.91143	100	
244.94197	752	
245.97349	614	1+
247.40056	82	
247.85569	112	
248.85094	78	
248.89965	80	
248.93064	92	
249.48293	102	
250.05543	86	
250.36847	104	
250.45177	88	
250.96846	178	
251.88481	166	
252.20587	108	
254.50212	94	
254.81565	84	
255.79073	92	
256.80732	134	
256.84003	84	
256.95085	160	1+
257.79651	512	1+
257.89569	134	
258.79923	364	1+
258.83181	480	1+
259.09558	180	1+
259.95520	92	
260.33623	124	
260.83657	238	
261.82940	1196	1+
262.05931	160	
262.17348	98	
262.83117	708	1+
262.86596	86	
262.91419	88	
263.02894	144	
263.97702	118	
264.81273	78	
265.85650	78	
265.98879	80	
266.03081	88	
266.42333	82	
268.50002	80	
268.83810	82	
268.99909	84	
269.79918	156	
270.84563	500	1+
271.35656	120	
271.79927	80	
271.84411	352	1+
272.34463	92	
272.77445	212	1+
272.79353	456	1+
273.77619	152	1+
273.83067	82	
274.63538	82	
274.91716	154	
275.79520	114	
275.81390	268	1+
276.84649	200	
276.98113	114	
277.81200	148	
277.88696	108	
278.99694	80	
279.09064	718	1+
280.82765	102	
281.80124	180	
282.00558	92	
282.52133	94	
282.85799	80	
283.79018	712	1+
283.84634	140	1+
283.86221	182	
284.29594	112	
285.29541	200	
285.66312	96	
285.96904	106	
286.79025	124	
286.86816	148	
287.97561	84	
288.51347	96	
289.78921	130	
289.81258	82	
289.86714	88	
290.20750	82	
291.41777	86	
291.80563	422	1+
293.80601	120	
293.82186	112	
294.03319	84	
296.04119	92	
297.05605	96	
298.80158	110	
298.87635	150	1+
299.40974	82	
299.78438	90	
299.92012	80	
300.78372	414	1+
301.78728	260	1+
302.00977	108	
304.87530	270	1+
305.95544	86	
306.88209	334	1+
307.79826	616	1+
308.83373	78	
308.88259	108	
309.81634	126	
309.87667	92	
310.86723	186	1+
310.88132	198	
313.85377	92	
314.03877	86	
314.81846	502	1+
315.16938	82	
315.35463	108	
317.76083	136	
319.89097	184	
320.81007	78	
321.81604	152	
323.88629	140	
323.94695	82	
324.04111	102	
324.89131	120	
324.91297	80	
325.89733	202	1+
326.03471	86	
326.80627	86	
END IONS

###FS:    #m/z: 507.84725 #charge 1+
###MS: 86
###MSMS: 88
BEGIN IONS
TITLE=Cmpd 65, +MS2(507.8472), 28.2-35.2eV, 1.9min #88
RTINSECONDS=112.399
SCANS=86,88
PEPMASS=507.84725	408006
CHARGE=1+
196.01491	462	1+
209.94647	208	
214.88443	158	
224.97905	218	
233.87842	386	1+
234.06494	152	1+
237.06329	274	1+
246.97683	152	
249.06296	176	1+
250.96808	306	1+
251.88314	156	
252.07584	156	
254.09862	224	
259.86871	162	
260.87950	560	1+
266.16887	420	1+
267.01044	236	1+
267.79111	196	
268.97024	176	
269.95092	192	1+
270.80789	130	
271.85901	196	
272.85566	252	
273.85750	200	
275.85487	280	1+
276.79676	132	
277.93567	202	1+
280.98854	314	1+
281.08955	164	
282.78970	146	
282.86766	370	1+
283.86845	250	1+
285.79783	134	
286.86704	162	
287.85258	240	
288.86866	146	
289.88072	476	
290.81562	182	1+
290.86313	1590	1+
290.94418	236	1+
291.88281	544	1+
293.87372	2546	1+
295.89862	208	1+
296.85923	170	
298.40585	144	
298.80673	232	
298.84527	200	
299.00454	174	1+
299.87837	470	1+
300.43683	228	1+
300.85357	166	
303.86934	836	1+
304.86000	136	
305.86108	1112	1+
306.91519	182	
307.13868	922	1+
307.89219	782	
308.88165	1626	1+
310.15662	766	1+
311.15803	500	1+
311.88375	5422	1+
312.06481	170	
312.85512	154	
313.12528	128	1+
313.31338	140	
313.34421	172	
314.86646	1084	1+
316.86571	476	1+
317.82391	212	1+
318.86358	212	
318.87882	266	
318.93757	334	
319.88946	138	
321.13379	158	1+
322.86504	584	1+
322.89050	206	
323.92574	250	1+
325.90163	490	
326.82210	352	1+
326.88303	2460	1+
327.97619	144	
328.38761	162	
328.81297	318	1+
328.87145	328	
329.84560	162	
329.88090	156	
329.89321	142	
329.94829	244	1+
330.15992	136	
330.85413	146	
330.88178	286	
331.88175	200	
332.87668	828	1+
333.32900	244	1+
333.95573	154	
334.82947	160	
334.90778	200	1+
335.84385	472	1+
336.95217	340	1+
337.39373	188	
337.87933	664	1+
338.84144	152	
339.82831	266	1+
339.91272	164	
340.90473	284	1+
341.10303	164	
341.86773	214	
345.82147	136	
345.90196	328	1+
346.96965	148	
347.75876	476	1+
348.82121	200	1+
348.89285	172	
348.91428	190	1+
350.88596	428	
350.96222	134	
351.77181	382	1+
352.91406	164	
353.86064	496	1+
354.04250	136	
354.70989	272	1+
354.84232	464	1+
355.82561	194	1+
355.89073	244	
357.79581	298	1+
357.86152	258	1+
359.27618	188	
359.37273	172	1+
359.85139	136	
360.27279	146	
362.79580	144	
362.86444	130	
363.09278	188	1+
363.36537	290	1+
363.87399	238	
365.13612	222	1+
365.78381	144	
366.18515	142	
366.37712	306	1+
366.74373	140	
366.84286	1238	1+
367.70664	1922	1+
367.77781	174	
368.85120	150	
369.83794	368	1+
370.72872	154	
370.79700	192	1+
372.73589	144	
373.38621	148	
373.71755	176	
373.90457	180	
374.35582	146	
374.71977	496	1+
375.72134	338	1+
376.89301	194	1+
377.73346	212	1+
378.77506	152	1+
380.72273	200	
381.33961	172	
381.72325	260	
381.84804	292	1+
382.73236	152	
382.87368	156	
383.71537	238	
384.85140	2878	1+
384.89639	192	
386.71462	544	1+
387.71929	464	1+
387.89542	146	
388.79539	166	
389.20078	190	
389.71613	248	1+
389.77358	200	1+
389.85790	140	
390.20162	138	
390.83969	970	1+
390.94782	220	1+
392.86865	450	1+
393.34320	306	1+
393.79351	174	
393.82998	202	
394.78496	340	1+
394.80263	152	
394.90999	350	1+
395.86497	144	
396.74219	140	
398.72824	388	
399.36087	196	1+
399.73451	236	
399.81527	182	
399.85091	252	
400.72784	228	
401.72975	146	
402.86705	1792	1+
403.87235	1262	1+
404.80710	338	1+
405.40808	142	
405.72999	200	
405.78074	202	
405.86796	316	
406.86067	222	
407.73075	214	
407.74499	342	1+
407.86506	3626	1+
407.89479	188	
409.72477	470	
409.75002	138	
409.82073	182	
410.31415	142	1+
410.72636	274	
410.83270	392	
411.23982	190	1+
411.72687	158	
411.81431	240	
412.73212	148	
412.84909	174	
413.07540	130	
413.76415	284	1+
413.77824	188	1+
413.80691	134	
413.87608	248	
414.69653	140	
415.85074	158	
416.73326	304	1+
416.88158	250	1+
417.73352	276	1+
417.85934	264	1+
421.73186	222	1+
421.83770	146	
421.88436	490	
422.88425	302	
423.77762	374	1+
423.82235	454	1+
423.87490	184	
424.68075	142	
424.82396	334	1+
425.01907	146	1+
425.75189	554	1+
426.73676	168	
426.78618	264	1+
426.86347	1488	1+
427.73553	724	
428.74270	496	
428.84872	312	
429.73861	944	1+
429.75435	146	
429.82934	216	
430.74313	666	1+
430.85169	142	
431.86892	508	1+
433.84840	200	1+
434.89230	158	
435.88506	196	1+
439.89364	600	1+
441.72190	152	1+
441.78268	222	1+
441.90032	152	
444.87318	1322	1+
445.74514	946	1+
446.87962	458	1+
447.16281	142	
447.71018	256	1+
448.75174	240	1+
449.88084	222	
450.75628	170	
450.82795	198	
450.88767	146	
457.90325	628	1+
460.13170	150	
462.88491	694	1+
466.79200	162	
467.89003	886	1+
468.78116	510	1+
469.09118	162	1+
471.75103	184	1+
479.77146	208	1+
482.86693	142	
485.66763	148	
485.89852	570	1+
487.77049	172	1+
489.78446	156	1+
499.80411	272	1+
503.60405	176	1+
504.80610	148	
505.33304	152	1+
END IONS

###FS:    #m/z: 336.94708 #charge 1+
###MS: 86
###MSMS: 89
BEGIN IONS
TITLE=Cmpd 66, +MS2(336.9471), 28.0-35.0eV, 1.9min #89
RTINSECONDS=113.171
SCANS=86,89
PEPMASS=336.94708	237324
CHARGE=1+
67.93938	118	
69.76642	96	
182.86825	238	
183.86989	100	
185.86705	136	
189.86371	110	
191.78703	80	
193.97677	84	
195.00928	78	
197.88181	82	
199.99461	114	
200.83012	104	
204.05244	86	
205.04464	84	
205.97140	300	1+
206.07304	88	
207.94179	88	
208.89053	80	
209.88372	124	
210.88348	352	1+
211.94487	3160	1+
212.87827	3824	1+
212.90991	138	
213.93999	912	1+
214.02945	80	
215.88532	288	
215.90182	80	
217.85660	88	
217.87873	80	
217.89631	136	
217.93801	188	
218.88615	80	
223.96265	312	
225.95305	90	
226.83690	92	
226.97550	138	
227.59967	82	
228.89441	466	
229.95534	2962	1+
230.88964	7352	1+
231.95035	1576	1+
232.35709	92	
232.49185	94	
232.57238	90	
233.82833	510	1+
233.89489	310	1+
234.38342	88	
236.59908	86	
236.80665	84	
237.01946	128	
237.93438	104	
238.08034	96	
238.95703	94	
238.97534	86	
240.79722	88	
240.90786	80	
243.45115	78	
244.40237	94	
244.79035	84	
245.37080	84	
245.44029	92	
246.90759	178	
246.97571	296	
247.96791	524	1+
248.83091	276	1+
248.89976	2006	1+
249.07567	86	
249.83463	208	1+
249.96440	564	1+
250.02273	114	
250.07056	640	1+
250.95140	276	
251.07165	524	1+
251.85392	144	
252.97139	1726	1+
253.83983	132	
253.90519	1220	1+
253.94818	118	
254.79502	136	
254.84299	84	
254.96766	666	1+
255.12793	114	
255.87931	90	
255.95388	90	
258.84693	228	1+
258.90949	262	1+
258.96039	128	
259.95953	146	
260.83119	134	
260.94619	82	
261.83167	358	1+
266.84629	124	
266.88273	100	
267.00275	134	1+
267.80534	110	
267.84075	188	
267.86356	134	
267.91458	86	
268.84123	892	1+
268.95607	80	
269.94847	92	
270.08572	86	
270.98279	292	1+
271.91479	410	1+
272.05207	110	
272.85100	80	
272.97713	96	
272.99236	148	
273.79832	376	1+
274.30747	94	
274.49406	84	
274.86307	88	
275.28876	106	
276.85657	268	
277.86518	128	
278.48046	90	
278.81057	104	
278.83277	600	1+
279.07078	82	
279.79187	156	1+
279.83350	418	1+
279.95522	96	
280.87041	94	
281.84874	80	
282.93839	106	
283.02299	90	
283.79355	142	
284.80035	90	
284.86387	108	
285.84762	88	
286.85171	1156	1+
286.94268	90	
287.38599	102	
289.87818	374	1+
289.90617	84	
290.42704	94	
290.55050	92	
290.85112	300	1+
292.54036	110	
293.10991	178	1+
293.87792	130	
294.04131	90	
294.85600	138	
294.87592	100	
295.87789	228	1+
295.94196	82	
296.81145	110	
296.88449	152	1+
296.97468	106	
298.80455	116	
299.95837	82	
301.33580	94	
302.87473	80	
302.91699	96	
302.94227	130	
303.40273	102	
303.94421	212	
304.52468	96	
304.85867	98	
306.88019	388	1+
307.88169	266	1+
308.05790	86	
308.80726	142	
309.86868	406	1+
309.89206	82	
310.43491	84	
310.87325	270	1+
310.95222	82	
311.82813	102	
312.97798	78	
313.15935	120	
316.86903	190	1+
318.31373	80	
318.83776	78	
321.89504	82	
321.92141	80	
322.86723	102	
323.89081	98	
324.73887	88	
325.89669	166	
326.88757	350	1+
330.06658	116	
330.85238	82	
331.87807	82	
332.41318	106	
336.08342	88	
336.15548	136	
337.78228	78	
337.85741	80	
339.01190	88	
339.82352	80	
341.83032	92	
341.88939	138	
END IONS

###FS:    #m/z: 322.93110 #charge 1+
###MS: 90
###MSMS: 91
BEGIN IONS
TITLE=Cmpd 67, +MS2(322.9311), 28.0-35.0eV, 2.0min #91
RTINSECONDS=116.845
SCANS=90-91
PEPMASS=322.93110	4620894
CHARGE=1+
78.41819	104	
190.54942	112	
191.87723	84	
192.88953	142	
193.89213	200	
195.99687	80	
200.48645	102	
202.85439	82	
205.94930	172	
209.10153	112	
211.83047	148	
212.61943	110	
212.87553	186	
213.86396	80	
213.88023	90	
214.42271	86	
218.80350	86	
221.01054	84	
221.02326	86	
221.94524	240	
222.91164	84	
222.95497	696	1+
223.96025	500	1+
224.02715	80	
224.94162	84	
226.38779	100	
226.91642	104	
227.93300	80	
229.04471	92	
230.89031	230	
233.83642	78	
234.88903	116	
234.93423	78	
235.88562	92	
236.50267	88	
236.83791	84	
237.03371	162	
237.50842	82	
237.64673	94	
238.83287	212	1+
239.07935	150	
239.48620	84	
239.79292	150	
240.82338	352	1+
240.94094	1556	
241.39015	84	
241.94144	1122	
242.82418	232	
242.94156	3142	1+
243.01455	80	
243.49755	78	
243.64660	84	
243.81979	608	1+
243.96515	88	
244.87656	78	
244.94104	752	
246.81554	78	
246.82901	102	
246.97755	310	1+
247.84731	78	
248.79715	80	
248.85469	126	
248.97001	314	1+
249.04178	88	
249.83426	88	
251.13299	200	1+
251.83456	130	
252.64076	90	
254.81895	148	
254.97888	82	
255.78164	168	
255.84797	100	
256.03213	86	
256.84160	84	
257.79874	350	
257.82563	728	1+
258.79660	208	
258.82865	628	1+
258.90504	78	
259.34212	88	
259.79740	136	
260.33770	314	1+
261.63110	114	
261.83175	1040	1+
263.97853	118	
264.83431	78	
264.94854	88	
264.98157	86	
265.05666	98	
265.84550	348	1+
266.28291	78	
267.79932	80	
267.87622	130	
268.08549	82	
268.11387	80	
268.83814	88	
268.95879	178	
270.91781	88	
271.36183	166	
271.84500	144	
272.34661	96	
272.85654	84	
273.79314	546	
274.86524	120	
275.81516	276	
275.92480	78	
276.81018	136	
276.82110	170	
277.80871	102	
277.84714	140	
277.93549	84	
278.08850	764	1+
278.40568	168	
278.94995	102	
279.09070	652	1+
279.82568	158	1+
280.92421	82	
281.85413	178	1+
282.28395	78	
282.78627	456	1+
283.55615	88	
283.78873	384	1+
283.86229	254	1+
283.99684	104	
284.29418	214	
284.80970	96	
284.84495	346	1+
286.79705	242	1+
288.40054	94	
288.42304	82	
288.87018	80	
289.78504	280	
289.87675	316	1+
290.07158	88	
290.90660	84	
291.80423	310	1+
291.86144	324	1+
291.93616	80	
293.43337	106	
294.13239	80	
294.80402	116	
295.93768	112	
296.86976	196	
297.91680	104	
298.80728	84	
299.78928	92	
299.84473	108	
300.86632	112	
301.80926	98	
303.21488	82	
303.86834	128	
303.92500	112	
304.06394	92	
304.79876	88	
304.88472	84	
306.88422	168	
307.79710	344	1+
308.89276	84	
309.81153	218	
310.80072	136	
310.87780	96	
312.80095	132	
312.88484	154	
313.80512	114	
314.05406	78	
314.81455	100	
316.83041	88	
316.85936	86	
317.76849	86	
320.12963	164	1+
320.75899	96	
323.86957	78	
324.89301	78	
325.77390	94	
325.90049	238	
326.90123	136	
327.89141	98	
328.38444	80	
END IONS

###FS:    #m/z: 507.84729 #charge 1+
###MS: 90
###MSMS: 92
BEGIN IONS
TITLE=Cmpd 68, +MS2(507.8473), 28.2-35.2eV, 2.0min #92
RTINSECONDS=117.617
SCANS=90,92
PEPMASS=507.84729	363708
CHARGE=1+
196.01675	586	1+
199.88864	160	
209.94606	210	
214.02205	138	
214.88037	200	1+
222.97465	184	1+
224.97865	154	
226.06383	124	
227.95411	168	
232.41508	138	
232.89274	130	
236.91596	218	1+
238.06478	262	1+
240.08325	260	
246.90426	144	
248.85167	126	
250.97005	288	
252.08034	246	
254.78953	202	1+
255.89677	128	
256.96356	142	
260.88408	238	
261.87909	184	
266.16517	142	
266.91603	230	1+
267.17109	146	
268.02736	220	1+
268.71744	126	
268.97033	178	
269.88510	228	1+
272.80658	164	
272.85316	594	1+
276.81393	156	
277.12769	156	1+
277.58329	128	
279.82221	152	1+
279.88569	308	1+
279.94099	140	1+
280.39694	156	
284.87119	254	1+
285.79710	178	
286.79010	430	1+
287.85275	306	
288.87369	822	1+
289.85323	124	
289.99730	88	1+
290.12809	268	1+
290.86429	490	
291.86750	248	
291.88199	312	
291.89850	150	
292.86562	194	
293.87346	2492	1+
293.96170	130	
294.78043	230	1+
295.85602	126	
296.45943	130	
296.85793	378	1+
297.91751	172	
298.80345	300	1+
299.74957	102	1+
299.88522	228	
300.11034	126	
300.84876	304	
300.85241	206	
300.99022	174	
301.86053	132	
302.00818	156	
303.80269	170	1+
303.86592	550	1+
303.98370	128	
305.84297	144	
305.86389	984	1+
306.88311	128	
307.89141	486	
308.14246	1174	1+
308.81203	268	1+
308.87345	1388	1+
308.89412	242	
310.15970	384	1+
310.84168	130	
310.87863	210	
310.98299	124	
311.10381	138	
311.34914	266	1+
311.88489	5238	1+
314.86831	1066	1+
316.37720	194	
316.82972	354	1+
316.86931	194	
317.36974	232	1+
317.75011	128	
317.82943	370	1+
317.87067	130	
318.81190	142	
318.85989	128	
318.88012	166	
319.88744	434	1+
320.82206	200	
320.89003	342	1+
321.86565	342	1+
323.88339	136	
324.86073	270	1+
325.00750	126	
325.12721	310	1+
325.90313	286	
326.88209	1430	1+
327.09438	186	1+
327.83273	132	
327.89812	448	
328.83751	140	
328.86951	480	
330.81150	156	
330.84190	160	
330.99086	128	
331.89500	254	
332.87576	812	1+
332.93959	170	1+
334.81815	278	1+
334.88101	294	1+
335.85127	152	
336.14488	138	
336.94622	504	1+
337.88054	306	
338.30668	224	1+
338.82053	254	1+
338.84539	124	
338.88310	156	
339.40753	166	
340.87458	354	1+
341.42656	188	
343.87220	142	
344.91707	164	1+
345.82286	394	1+
346.33895	188	1+
347.08000	202	1+
347.85639	194	1+
348.87794	136	
348.91373	222	
349.75515	128	
349.84173	126	
350.83426	128	
350.86047	226	1+
350.88746	286	
351.86082	150	1+
352.77263	238	
352.90936	340	1+
353.85005	548	1+
354.79057	132	
355.37958	214	1+
355.89496	216	
356.71939	312	1+
356.78325	142	
356.92298	140	
360.87199	256	1+
362.84500	210	
362.87168	206	1+
363.72224	138	
366.18256	204	
366.83830	1242	1+
367.70758	1892	1+
367.76765	186	
367.79287	126	
367.88674	316	1+
369.78277	462	1+
369.83576	398	1+
369.88180	130	
370.74168	338	1+
370.78668	614	1+
371.79472	352	1+
371.86996	130	
372.83789	272	1+
373.72142	328	
373.84512	288	1+
374.38334	224	
374.72689	698	1+
374.82269	330	1+
376.78655	344	1+
378.84313	264	1+
378.87674	212	1+
379.03682	140	
379.36793	154	
381.71875	784	1+
381.80250	160	
382.85764	476	1+
383.13541	142	
384.74119	136	
384.75457	172	
384.85173	2420	1+
386.80046	348	1+
387.72800	144	
387.77643	280	
387.85164	174	
388.73780	288	1+
389.20610	194	
389.71638	170	
389.74232	186	1+
389.83837	794	1+
390.20466	192	
390.84026	676	1+
392.06503	282	1+
392.72694	360	1+
392.75538	210	1+
392.83492	186	
392.85991	180	
392.89342	144	
393.80346	424	1+
393.89561	138	
394.78787	324	1+
394.85314	352	1+
395.74250	148	
397.72054	196	
398.72851	422	
398.89556	288	1+
399.40321	130	
399.72426	550	1+
399.84950	424	1+
402.76342	128	
402.86046	472	
403.86809	586	
404.87596	342	
405.74933	184	
405.86904	448	
407.19918	206	1+
407.72485	256	
407.75050	460	1+
407.86725	3666	1+
409.72154	646	1+
409.81958	220	
409.91314	194	1+
410.83487	350	
411.72086	438	1+
411.80865	620	1+
411.84475	412	1+
412.72639	298	1+
413.74713	162	
413.87610	354	1+
415.84157	166	
415.87628	428	1+
416.76185	136	
416.87933	366	1+
420.79824	212	1+
421.22661	150	
421.82249	202	1+
421.87887	336	1+
422.74779	168	
422.85937	172	
423.71141	166	1+
423.77605	336	1+
423.87084	256	
424.68849	310	1+
424.86709	204	
425.74101	312	1+
426.76671	246	1+
426.86258	1216	1+
427.73516	1242	1+
428.84676	202	
428.85229	174	
428.88447	668	1+
429.73747	228	
429.84378	144	
430.73976	752	
431.86823	436	1+
433.72910	218	1+
433.86392	168	
434.74356	176	1+
434.88687	124	
435.74502	208	1+
439.89074	454	1+
443.80216	194	
444.87449	1558	1+
445.69188	220	1+
445.74293	484	1+
448.13279	144	
448.75384	222	
448.77391	316	1+
449.69498	356	1+
449.77324	228	1+
449.88252	540	1+
450.74682	638	1+
457.90703	468	1+
462.76295	148	1+
462.88404	514	1+
467.89001	768	1+
469.76080	152	1+
471.40413	148	1+
472.85427	130	
473.22378	144	1+
485.78209	344	1+
485.89748	338	1+
490.78872	218	1+
499.67770	136	
501.20110	236	1+
501.61259	178	1+
501.79261	236	1+
504.23929	178	
505.80534	162	1+
507.78334	148	1+
508.85063	386	1+
END IONS

###FS:    #m/z: 336.94717 #charge 1+
###MS: 90
###MSMS: 93
BEGIN IONS
TITLE=Cmpd 69, +MS2(336.9472), 28.0-35.0eV, 2.0min #93
RTINSECONDS=118.389
SCANS=90,93
PEPMASS=336.94717	216876
CHARGE=1+
69.78783	96	
180.87323	90	
182.86456	140	
183.87117	88	
187.59277	98	
193.44011	88	
196.88544	116	
197.88680	124	
198.95423	154	
205.95031	138	
207.45732	86	
208.88156	82	
210.88395	252	
211.88532	122	
211.94545	2878	1+
212.87929	3458	1+
213.94112	1430	1+
215.88585	440	
216.86992	88	
217.88532	256	1+
218.83967	110	
220.83894	86	
222.94630	82	
223.95932	190	
224.97482	104	
226.94494	130	
227.89671	112	
227.95393	136	
228.89457	414	1+
229.95566	2158	1+
230.88962	6762	1+
231.00147	126	
231.94987	966	1+
232.07840	84	
232.82958	90	
233.83119	104	
233.89803	174	
233.95024	86	
234.49365	86	
234.82247	172	1+
234.83524	162	
234.88163	146	
235.89704	86	
235.91541	88	
235.93960	156	
237.03585	92	
238.97913	88	
239.14820	82	
241.84778	120	
242.88826	88	
243.80606	84	
243.87101	122	
244.02072	92	
244.44652	90	
246.83684	86	
246.90709	216	
246.98177	84	
247.90748	98	
247.96486	368	
248.90047	2018	1+
248.96516	162	
249.38234	94	
249.55470	108	
249.96106	154	
250.84325	242	
250.95275	178	
251.07027	148	
251.82626	110	
251.91218	180	
251.95590	108	
252.08229	268	1+
252.82734	154	
252.96949	878	1+
253.87129	84	
253.90542	1206	1+
254.96675	812	1+
255.63980	100	
255.84676	112	
255.86378	182	1+
256.39030	86	
256.90900	130	
257.79626	100	
259.85113	102	
259.98975	94	
260.38905	94	
260.82686	198	
261.83566	86	
263.71449	104	
263.83776	256	1+
264.10376	88	
265.09011	194	
265.13036	94	
266.10487	88	
266.35157	114	
266.86620	116	
267.80409	96	
267.84092	98	
268.83895	1228	1+
269.06354	102	
270.79664	148	
270.91509	116	
270.97899	140	
271.79754	88	
271.84894	132	
271.88645	84	
271.91975	434	1+
272.87505	90	
272.89621	100	
272.97282	170	1+
273.79672	300	1+
274.41762	92	
276.85708	428	1+
276.89055	162	
277.36651	82	
277.84050	106	
277.86114	320	1+
278.83676	262	
279.83743	140	
280.86011	436	1+
281.84592	188	
282.89573	96	
283.81708	84	
284.87578	136	
285.42638	84	
285.85334	412	
286.76824	88	
286.85265	992	1+
288.18591	84	
289.88106	120	
290.86116	138	
291.80939	92	
291.85417	264	1+
293.10660	102	
293.87879	112	
294.85981	82	
295.99675	92	
296.05290	206	1+
296.75805	82	
296.87092	144	
298.00905	84	
298.31153	110	
298.84944	110	
301.81133	82	
301.82752	116	
301.91163	90	
302.86151	338	1+
302.87595	114	
303.80820	106	
305.92751	82	
308.76362	104	
308.84415	118	
308.87218	102	
309.75810	84	
309.81829	128	
309.87116	242	
310.88043	556	1+
311.46555	86	
311.85994	100	
312.35023	158	
312.92556	86	
317.43256	164	
320.43819	84	
320.82057	190	1+
320.97424	162	
322.87393	142	
324.89527	218	1+
325.98276	98	
326.89984	158	
327.05279	92	
327.51030	88	
327.84409	88	
328.00616	90	
328.88779	350	
328.95862	114	
330.87265	90	
330.90189	122	
333.43708	90	
339.18121	86	
339.80998	86	
340.79683	146	
END IONS

###FS:    #m/z: 340.94163 #charge 1+
###MS: 94
###MSMS: 95
BEGIN IONS
TITLE=Cmpd 70, +MS2(340.9416), 28.0-35.0eV, 2.0min #95
RTINSECONDS=122.055
SCANS=94-95
PEPMASS=340.94163	1574472
CHARGE=1+
182.96338	86	
192.89352	78	
192.92705	568	1+
195.06101	96	
196.88432	248	
200.94905	78	
202.94007	90	
204.90056	92	
205.94624	348	1+
206.40977	86	
210.03651	112	
210.93901	332	1+
212.87979	300	
212.89392	84	
213.88065	392	
213.94062	1098	1+
214.86783	88	
214.88659	880	1+
215.88726	618	1+
215.93871	256	
216.41234	82	
217.13370	94	
217.38889	84	
217.53949	86	
217.88293	162	
217.92154	90	
218.88719	80	
220.87597	136	
220.95925	82	
222.88534	92	
226.89498	276	1+
226.95236	152	
227.78753	102	
227.95710	138	
228.00430	116	
228.94649	214	
229.95339	140	
230.01799	92	
230.88823	1506	1+
231.03210	88	
231.89037	886	1+
231.95058	552	1+
233.89966	380	1+
233.94810	132	
235.89186	98	
237.89541	138	
238.83576	160	
238.88135	114	
239.79401	136	
240.84430	334	1+
240.96325	122	
243.37267	106	
243.84969	100	
244.90021	92	
244.95859	144	
246.61523	98	
246.97768	166	
248.89951	460	1+
249.90118	320	1+
249.99318	136	
252.83852	254	1+
252.92566	98	
252.96601	126	
253.91283	82	
254.15386	86	
254.90490	320	1+
254.96530	482	1+
255.83810	104	
255.85043	222	1+
256.09382	116	
256.88533	224	
258.88357	102	
259.34480	150	
259.84834	122	
259.95768	192	
260.33750	96	
260.82862	308	1+
260.85014	94	
261.46918	164	
262.50368	112	
262.92456	144	
263.06514	92	
263.83953	98	
264.85857	98	
264.90468	328	1+
265.96084	84	
266.92195	118	
267.95755	238	1+
268.83631	184	
269.86572	82	
270.00487	92	
270.82887	120	
271.80168	88	
271.84659	298	1+
271.91728	86	
271.95368	102	
272.82596	176	
272.84853	200	1+
272.93438	228	
273.53529	84	
274.85533	112	
275.84497	102	
276.85933	126	
277.80361	78	
277.85749	180	
277.91499	92	
277.95780	108	
278.54337	104	
278.84974	144	
278.90516	230	1+
279.15782	78	
279.41920	162	
279.85894	144	
279.93727	82	
280.92990	84	
280.97876	78	
281.86528	100	
282.35607	96	
282.85293	314	1+
282.87640	92	
283.78763	298	1+
283.85531	190	1+
284.01564	134	
284.60375	88	
285.05312	98	
287.44223	92	
288.82437	318	1+
288.87857	100	
289.06815	96	
289.88425	294	1+
291.79546	156	
291.86009	86	
292.00472	78	
292.43524	86	
293.04464	84	
293.82158	98	
294.06541	190	1+
294.81981	84	
294.85319	204	
295.52998	88	
295.97692	168	
296.85131	190	1+
296.93062	156	
297.11757	80	
298.31453	140	
298.82514	102	
299.78155	114	
299.86642	284	1+
299.98390	100	
300.80540	144	
300.84841	134	
302.10577	92	
302.53736	84	
303.94210	80	
304.83924	94	
304.85875	78	
304.91884	84	
305.88107	306	1+
306.01360	78	
307.79823	264	1+
310.83932	102	
310.87528	284	1+
310.91522	86	
311.92318	82	
312.80572	128	
312.88570	120	
314.82351	116	
314.97955	94	
319.88592	226	
321.90374	84	
323.91177	96	
324.89527	348	1+
327.49703	80	
327.82780	100	
327.90167	86	
328.88685	134	
330.81883	218	
330.92597	88	
330.96831	82	
331.82439	88	
336.01321	104	
336.87122	78	
336.88965	144	
338.88074	112	
345.72204	90	
345.78039	78	
END IONS

###FS:    #m/z: 363.95777 #charge 1+
###MS: 94
###MSMS: 96
BEGIN IONS
TITLE=Cmpd 71, +MS2(363.9578), 28.0-35.0eV, 2.1min #96
RTINSECONDS=122.836
SCANS=94,96
PEPMASS=363.95777	887714
CHARGE=1+
175.10022	104	
182.86866	124	
187.86785	230	
188.96448	118	
189.86320	1562	1+
191.85922	1158	1+
194.88929	184	
196.88891	330	1+
199.10306	88	
200.87831	106	
207.87370	638	1+
207.94885	284	
208.89479	88	
209.87901	822	1+
209.94361	1988	1+
210.88388	696	1+
212.88024	5686	1+
215.41479	98	
222.95219	1564	1+
224.94923	1564	1+
225.97413	352	1+
226.89798	208	
226.94823	11470	1+
227.89108	134	
228.14437	88	
228.89633	1418	1+
228.94305	12326	1+
230.83781	152	
230.89024	7766	1+
232.88670	1010	1+
233.82324	96	
233.85547	190	1+
234.88150	336	
235.82528	148	
235.88154	144	
236.95805	92	
237.13048	104	
239.06838	108	
239.90437	126	
240.81856	156	
240.83721	204	1+
240.88402	226	1+
240.94206	194	
240.96218	940	1+
241.94402	1226	1+
242.91650	114	1+
242.95976	980	1+
243.07604	92	
243.82040	260	
244.81039	382	1+
244.95816	6414	1+
245.06011	98	
245.83754	310	1+
245.93936	94	
246.90426	386	1+
246.95283	6170	1+
247.82129	96	
248.01308	120	
248.80657	122	
248.90137	2368	1+
249.80370	106	
250.79402	112	
250.89601	892	1+
250.94852	92	
250.97208	350	1+
251.06886	118	
251.31331	108	
253.08995	212	
253.90672	594	1+
254.94993	230	1+
255.84594	132	
256.08446	220	1+
256.79921	88	
258.83353	140	
258.85137	144	
258.90736	106	
258.97095	88	
258.99455	114	
259.83696	134	
260.92231	128	
260.97145	920	
261.83201	364	
261.95567	98	
262.83379	216	
263.51135	92	
263.83098	180	
263.98042	226	
264.82102	146	
264.89037	94	
264.96019	280	1+
265.05946	130	
265.90852	98	
266.34757	88	
266.81417	142	
266.83064	98	
266.96636	88	
267.45660	106	
267.78790	106	
267.84753	178	
267.97546	478	
268.84212	160	
268.96238	186	
268.97567	268	
269.86025	116	
269.95191	90	
269.96954	780	1+
270.94897	182	1+
271.15426	88	
271.85136	114	
271.91786	446	1+
273.78958	182	1+
275.93508	98	
276.01434	126	
276.81750	214	1+
276.85366	130	
277.42199	92	
277.84701	120	
279.09992	172	
279.53642	102	
279.80634	202	
280.11300	102	
280.79434	388	
281.79661	414	1+
281.85018	108	
282.83142	114	
283.41775	94	
283.78828	272	1+
283.85390	216	
283.90980	102	
284.02726	104	
284.82496	110	
284.85719	180	
285.49932	92	
285.84654	1238	1+
285.93857	96	
286.79311	194	
288.48629	88	
290.78956	134	
293.65631	100	
294.35325	100	
294.81366	118	
294.92565	190	1+
295.97140	92	
296.88488	110	
296.90023	122	
297.80795	216	
297.95606	158	1+
298.80395	1032	1+
299.86942	100	
300.80244	210	
301.80232	116	
301.85985	646	1+
303.80460	162	
303.85680	2810	1+
304.81102	114	
305.54100	92	
306.32931	102	
306.43475	150	
307.48142	92	1+
307.81570	104	
307.89678	120	
308.88251	164	
310.18175	90	
310.87606	200	
310.88828	322	1+
311.12936	262	1+
312.80875	102	
312.87272	114	
314.82153	102	
314.94068	120	
315.85750	104	
316.43290	90	
316.81062	120	
317.43834	96	
318.81465	116	
318.93380	212	1+
319.87627	276	1+
319.96803	110	
321.81532	538	1+
321.86683	608	1+
322.15704	106	
322.81715	340	1+
322.93229	626	1+
323.07014	94	
323.84087	148	
324.88332	214	
325.90395	106	
326.87263	1224	1+
329.32174	102	
331.44681	102	
331.87558	106	
334.39503	88	
334.94771	90	
335.90577	104	
336.82729	176	1+
336.94797	574	1+
339.82556	296	1+
339.84937	102	
340.73990	154	1+
340.93872	452	1+
343.91266	94	
344.88340	96	
353.75791	224	1+
356.37954	94	
359.66954	98	
359.76278	88	
360.20195	88	
360.71588	94	
362.16562	108	
362.70612	94	
363.18971	92	
364.47330	90	
367.41760	174	
367.85936	88	
END IONS

###FS:    #m/z: 507.84725 #charge 1+
###MS: 94
###MSMS: 97
BEGIN IONS
TITLE=Cmpd 72, +MS2(507.8472), 28.2-35.2eV, 2.1min #97
RTINSECONDS=123.608
SCANS=94,97
PEPMASS=507.84725	347272
CHARGE=1+
196.01604	766	1+
209.94466	190	
224.97520	150	
232.89890	210	
249.01975	166	1+
250.90997	196	
250.96942	150	
251.07654	304	1+
251.14645	172	
252.08373	310	1+
252.37666	172	
253.88454	188	1+
254.12883	174	
258.87556	146	
260.88196	266	
261.12497	198	1+
264.08156	158	1+
264.92471	166	1+
266.16699	252	
268.95586	162	
270.00330	158	
270.85963	160	1+
272.07561	168	
272.80624	228	
272.85375	538	1+
272.96981	206	1+
275.85425	152	
276.80473	158	
279.89322	206	1+
279.97846	138	
280.38810	138	
281.87018	210	
284.40894	150	1+
284.87536	170	
287.85358	508	
287.87558	140	
288.87555	1334	1+
288.88964	234	
289.88019	994	1+
290.13018	200	
290.86790	1162	1+
293.87384	1746	1+
295.81479	162	1+
296.85191	190	
297.85778	244	
298.87819	138	
298.90763	144	
300.85448	404	1+
303.86534	448	
304.87111	230	
305.12120	174	1+
305.37045	142	
305.86270	870	
307.89252	888	
307.97617	158	
308.14107	1012	1+
308.81579	174	
308.87269	1810	1+
309.79317	156	
309.96209	122	1+
310.15844	774	1+
310.34538	220	1+
311.78839	186	
311.88381	4250	1+
312.83942	156	
313.96612	164	
314.86338	682	1+
314.93659	270	
314.96432	198	1+
315.90756	146	
316.81245	250	1+
318.86040	426	1+
319.14045	154	1+
319.88652	196	
320.06444	168	1+
321.85673	430	1+
322.88744	230	
324.86523	254	
325.90759	352	1+
326.82197	162	
326.88488	1342	
327.80649	460	1+
327.88113	702	
328.86985	556	1+
328.90068	552	1+
330.81166	218	1+
330.88063	170	
332.04955	146	1+
332.87541	680	1+
333.80655	170	1+
333.84462	198	
334.39513	166	
335.77698	148	
335.88728	292	1+
336.94230	292	1+
337.87709	234	
338.88573	506	1+
339.88500	314	1+
342.81617	152	
344.89214	156	
344.95072	168	
345.80280	172	1+
345.82827	164	
346.01802	198	1+
346.77997	366	1+
346.96601	206	1+
347.78373	302	1+
347.83260	166	
348.33319	154	
348.90405	184	
349.81742	572	1+
350.01007	244	1+
350.75977	206	
350.89180	262	
351.22236	122	1+
351.77225	332	1+
351.88272	142	
351.92251	288	1+
352.87116	142	
353.75617	186	1+
353.85931	430	1+
355.92110	166	
356.10735	156	
356.85873	156	
357.84457	140	
359.77067	270	1+
359.82645	144	
362.36863	154	
363.38695	244	1+
364.89887	216	1+
365.78727	360	1+
366.71083	234	
366.76280	214	1+
366.84114	958	1+
366.97745	160	
367.14249	152	
367.70802	1688	1+
367.76739	146	1+
369.40785	218	1+
370.71298	210	
370.84825	164	
371.82649	142	
373.71945	450	
373.78388	220	1+
373.84786	176	1+
374.72157	246	
374.87364	156	
376.72467	244	1+
379.39166	146	
380.71933	348	
381.72417	200	
381.85492	444	1+
381.90183	214	1+
383.71607	222	1+
384.76509	142	
384.85144	2222	1+
384.89659	186	
385.11460	110	1+
386.72974	168	
387.39283	160	
387.74602	184	
387.77392	284	1+
388.72466	190	
388.79686	328	1+
389.20185	152	
390.20953	154	
390.80927	160	
390.85751	208	
391.18882	194	1+
391.84655	358	
392.82949	404	
392.87391	260	1+
393.80000	350	
393.82511	258	
394.85170	138	
395.87142	330	1+
396.73851	302	1+
397.81872	216	1+
398.72726	656	1+
398.86938	336	
399.71054	232	
399.84803	138	
399.86239	162	
400.73069	268	
400.75688	140	
402.80161	212	1+
402.86227	320	
403.86994	412	
404.87550	242	
405.73025	206	
405.87187	868	1+
405.90727	330	1+
406.76562	256	1+
407.73373	148	
407.86681	3618	1+
408.70527	148	
409.73127	580	1+
409.85302	314	
410.73795	324	1+
410.84184	252	
411.14062	164	1+
411.81127	222	
411.83906	176	
412.22125	220	1+
412.73054	296	1+
412.84762	558	1+
413.79449	270	1+
413.87235	170	
415.86042	148	
416.87019	298	1+
417.73449	150	
421.38332	146	
421.88607	330	1+
422.86481	184	
423.13083	228	1+
423.77292	140	
423.86699	216	
424.13569	188	1+
424.86398	142	
425.75865	254	
426.86264	1660	1+
426.93620	156	
427.73639	1230	1+
428.85185	252	
428.97741	84	1+
429.71952	168	
429.74752	202	
429.85129	226	
429.88495	284	1+
430.74089	764	
430.85008	144	
430.88556	166	1+
431.86758	358	
432.87486	212	
433.85602	176	
436.85918	176	1+
439.89120	536	1+
444.75102	148	
444.87655	1194	1+
445.74665	300	
446.39524	152	
446.74042	226	
446.87638	214	1+
447.24563	146	
447.71463	260	
447.75177	620	1+
448.04699	168	1+
448.76409	354	1+
448.89792	246	
449.70368	186	1+
449.87831	542	1+
449.88668	230	
450.75230	752	1+
450.77553	380	
452.26466	174	
452.80704	148	
457.90420	494	1+
462.88237	370	
463.88728	202	
467.89109	710	1+
468.77736	376	1+
469.77932	278	1+
471.89698	248	1+
485.90452	156	
487.72224	212	1+
490.90863	144	
503.79970	298	1+
504.80312	244	1+
505.26914	142	1+
506.17156	144	
509.27040	246	1+
509.86063	368	
510.29858	142	
END IONS

###FS:    #m/z: 340.94187 #charge 1+
###MS: 98
###MSMS: 99
BEGIN IONS
TITLE=Cmpd 73, +MS2(340.9419), 28.0-35.0eV, 2.1min #99
RTINSECONDS=127.286
SCANS=98-99
PEPMASS=340.94187	1680926
CHARGE=1+
189.86761	190	1+
190.94698	112	
192.93052	190	
193.93451	98	
195.05916	92	
196.88674	306	1+
198.95039	92	
201.96960	140	
205.94871	366	1+
205.97052	84	
207.00272	86	
207.94886	166	1+
208.88773	202	1+
210.88115	154	
210.94022	378	1+
211.36992	92	
212.40861	88	
212.88018	654	
213.88129	642	
213.94026	1228	1+
214.42832	100	
214.87639	88	
214.89488	338	
214.91963	86	
215.86510	168	
215.88682	578	1+
215.93522	242	1+
217.02155	94	
217.88546	210	
217.93980	130	
221.94237	156	
223.96083	270	
224.87899	86	
224.96512	112	
225.86713	94	
225.94607	212	1+
226.38984	152	
226.89144	118	
227.50048	104	
228.89566	176	
228.94143	226	1+
230.88806	1878	1+
230.94809	92	
231.89016	1130	1+
231.95044	900	
232.91224	344	1+
233.40005	182	
233.82953	94	
233.87640	92	
233.89710	200	
233.91580	266	1+
235.86878	154	
235.90806	136	
235.94807	106	
236.85464	106	
236.89098	170	
237.01354	164	
239.57950	110	
240.91347	98	
240.96470	314	1+
241.78747	130	
241.84478	114	
243.15434	98	
243.82812	90	
244.39494	104	
244.86840	178	1+
246.92809	90	
246.97439	478	1+
248.52972	96	
248.90001	268	
249.82186	84	
249.90407	160	
249.97963	100	
251.14409	84	
251.46322	98	
251.92880	254	1+
251.95575	110	
252.95914	84	
253.85550	116	
253.90828	110	
254.91491	98	
254.96847	536	1+
255.13816	84	
255.94410	92	
256.85183	136	
256.91580	114	
256.96381	286	
258.02467	84	
258.84447	800	1+
259.21348	90	
259.95542	336	
260.33589	86	
262.88178	94	
262.92962	186	
262.96740	96	
264.05573	86	
264.90682	142	
265.51251	102	
265.85636	122	
265.96808	114	
266.35736	84	
267.45074	90	
268.88446	98	
270.82330	104	
270.85972	202	1+
271.84589	366	1+
271.91443	98	
272.91644	142	
272.93592	366	1+
273.79615	154	1+
275.01167	92	
275.85605	122	
276.85611	382	1+
277.80378	154	1+
277.96460	114	
278.84688	480	1+
279.18030	104	
279.85158	290	1+
280.92131	86	
280.99404	94	
281.79666	130	
281.87087	84	
282.35463	128	
282.89335	114	
283.40536	108	
283.79087	140	
283.85847	324	1+
288.01727	90	
288.09039	84	
289.79050	212	
289.92907	92	
291.32738	84	
292.06500	102	
292.85430	154	
292.87435	94	
293.85802	482	1+
293.86890	128	
294.84360	190	1+
294.86242	322	1+
295.48178	100	
296.80735	148	
297.90747	92	
297.98494	110	
298.86418	94	
300.87045	138	
301.86603	214	1+
301.88140	120	
302.18554	126	
304.44545	86	
304.92203	126	
305.15071	96	
305.87538	118	
305.93686	104	
306.05196	108	
306.34865	94	
306.79430	126	
306.87790	440	1+
307.79879	114	
307.88170	370	1+
308.13281	94	
310.87599	302	1+
312.80441	238	
313.76046	178	1+
313.82120	92	
313.87618	96	
314.01483	84	
315.84332	92	
317.87582	132	
318.95234	100	
323.87196	88	
323.88850	118	
324.89015	128	
326.01876	142	
326.89434	116	
327.84826	90	
328.87880	220	
329.39781	86	
330.69150	118	
330.81586	240	
330.87399	92	
331.23196	86	
331.81824	138	
332.77182	176	1+
337.74228	94	
338.01544	90	
339.71872	118	
339.83057	134	
341.90576	92	
343.93101	84	
END IONS

###FS:    #m/z: 363.95805 #charge 1+
###MS: 98
###MSMS: 100
BEGIN IONS
TITLE=Cmpd 74, +MS2(363.9581), 28.0-35.0eV, 2.2min #100
RTINSECONDS=128.059
SCANS=98,100
PEPMASS=363.95805	1012254
CHARGE=1+
185.94136	116	
187.86940	580	1+
187.93291	114	
189.86245	754	
190.86602	356	
191.85733	1404	1+
196.88304	234	
205.95195	210	
207.40796	176	
207.87644	470	1+
207.94622	118	
208.95977	130	
209.86870	260	
209.94452	2402	1+
210.88406	1156	1+
211.86732	128	
212.87930	5960	1+
214.88981	532	1+
216.41255	170	
216.92407	104	
217.93975	100	
218.91347	270	
222.02831	94	
222.95353	1352	1+
224.05056	204	1+
224.95157	1724	1+
224.97588	116	
226.13233	200	1+
226.82251	202	1+
226.88960	92	
226.94821	12056	1+
227.16515	84	1+
227.88042	126	
227.93070	254	
228.89468	990	1+
228.94290	14188	1+
229.05542	94	
229.84271	102	
230.06862	142	1+
230.89017	8072	1+
232.88513	1172	1+
233.02082	92	
234.88243	280	
234.93100	126	
234.98604	126	
235.88258	186	
236.05152	108	
239.07320	164	
240.82924	320	1+
240.88640	306	1+
240.94237	664	1+
240.96174	982	1+
242.48594	102	
242.82084	416	1+
242.86576	94	
242.94094	824	1+
242.96068	986	1+
244.20777	130	1+
244.84757	218	1+
244.95809	6402	1+
245.82846	106	
245.90121	112	
246.90848	208	
246.95350	6632	1+
247.80544	296	1+
248.90017	2734	1+
250.03425	240	1+
250.80233	128	
250.89874	540	1+
250.97156	452	1+
251.00782	92	
251.80051	106	
251.95811	94	
252.08013	132	
252.89815	838	1+
252.94891	146	
253.00207	124	
253.08689	108	
253.90458	520	1+
255.40228	92	
256.83694	100	
256.92058	112	
257.41583	112	
258.83296	204	
258.97309	324	1+
259.83470	162	
259.91029	216	1+
260.83131	338	
260.90799	232	1+
260.96934	858	1+
261.01279	128	
261.83490	184	
262.83349	702	1+
262.96823	142	
263.97901	102	
264.81624	202	1+
264.96496	200	
265.08570	208	
265.97568	132	
266.81419	872	1+
266.90241	216	1+
267.08932	112	
267.78107	164	1+
267.84446	120	
267.97406	944	1+
268.14525	148	
268.81436	262	1+
268.92960	132	
268.95756	122	
269.80483	96	
269.96952	1256	1+
270.86096	112	
270.91394	556	1+
271.10596	104	
271.85404	190	
271.89773	104	
271.91795	480	1+
272.85491	154	
273.79390	172	1+
273.81357	100	
273.91709	132	
274.81954	114	
274.85415	94	
275.35837	106	
275.66148	106	
275.99608	182	
276.81250	142	
276.85667	262	
276.99721	152	1+
277.86626	142	
277.92178	126	
278.79836	204	
278.85135	210	
279.05237	102	
279.10376	166	
279.79769	100	
279.86270	290	1+
279.92504	126	
280.79277	978	1+
280.86359	210	1+
281.11704	120	
281.79399	562	1+
281.81696	118	
281.83666	118	
282.06804	280	1+
282.85599	228	
283.78778	104	
283.84916	250	
283.95799	130	
284.82573	264	
284.86046	194	
285.43296	118	
285.79276	206	
285.84621	1152	1+
285.98789	184	1+
286.82886	110	
286.98907	154	1+
289.87030	178	1+
290.78905	118	
291.42014	92	
291.80670	134	
291.98388	152	
292.85394	442	1+
292.90145	108	
292.92524	156	
293.12267	246	1+
293.85771	424	1+
296.81329	142	
296.88437	118	
297.11633	110	
297.80354	1516	1+
297.84917	152	
298.42902	96	
298.80529	1270	1+
299.86593	104	
300.79858	482	1+
300.86375	664	1+
301.79939	296	1+
301.86623	464	1+
303.80805	162	
303.85701	2666	1+
305.80636	128	
305.99111	108	
306.44531	92	
306.49043	104	
306.88101	102	
307.93105	236	1+
308.84908	114	
308.96904	104	
309.04094	140	
310.88449	312	1+
310.93466	108	
311.86615	100	
312.79306	92	
313.84867	130	
315.05161	94	
316.12451	106	
316.52640	96	
316.81473	428	1+
317.83306	102	
318.11928	96	
318.93561	96	
319.87202	106	
320.94117	124	
321.82253	284	1+
321.86658	348	1+
321.92791	504	1+
322.41303	116	
322.74692	102	
323.88906	306	1+
324.87758	100	
326.77747	124	
326.87536	1050	1+
327.75550	190	1+
334.88038	118	
335.90562	118	
336.94562	342	1+
339.82784	382	1+
340.94780	124	
344.83465	116	
344.89950	110	
345.71710	218	1+
347.37354	94	
351.76757	96	
353.91285	96	
354.08038	148	
358.70709	106	
362.25916	94	
362.70554	170	
362.72434	132	
363.71823	154	
363.74490	114	
363.96138	110	
366.02938	98	
END IONS

###FS:    #m/z: 336.94727 #charge 1+
###MS: 98
###MSMS: 101
BEGIN IONS
TITLE=Cmpd 75, +MS2(336.9473), 28.0-35.0eV, 2.2min #101
RTINSECONDS=128.831
SCANS=98,101
PEPMASS=336.94727	222782
CHARGE=1+
182.86845	282	1+
182.96310	88	
185.86608	140	
189.86390	94	
196.88579	160	
203.08529	84	
205.88286	102	
205.95028	86	
205.97396	84	
207.97677	128	
210.37329	94	
210.88434	596	
211.94410	4232	1+
212.87833	3298	1+
213.94020	1496	1+
214.89791	232	
215.18312	124	
215.88710	560	1+
215.93800	412	1+
219.90315	122	
223.96282	124	
224.84039	96	
225.86533	88	
226.88744	84	
227.83851	94	
228.89536	476	1+
228.92040	88	
229.95557	3438	1+
230.88978	6416	1+
231.95088	1272	1+
232.38143	90	
233.89625	154	
233.94870	366	
234.83369	152	
235.12058	100	
235.82433	136	
235.83939	204	1+
235.89754	120	
237.06569	158	
237.79070	82	
239.07615	86	
239.54340	82	
241.85012	298	1+
243.37830	90	
243.88440	90	
245.79828	112	
246.90554	384	
246.97891	168	
247.89512	92	
247.96544	1080	1+
248.90066	1576	1+
248.98430	166	1+
249.86529	86	
249.96206	498	
250.83010	246	
250.95033	118	
251.07274	198	
251.83671	170	
251.87059	98	
251.91138	202	
252.38151	164	1+
252.83581	96	
252.91800	86	
252.97136	1472	1+
253.02148	96	
253.09185	146	
253.79968	82	
253.83821	202	
253.90523	1418	1+
254.94197	104	
254.96683	926	1+
255.38324	144	1+
255.85190	82	
256.43932	116	
256.96639	114	
257.79998	84	
258.81438	84	
258.83886	106	
258.90544	134	
259.85171	296	1+
260.06882	102	
260.58721	92	
260.94631	90	
260.99391	100	
261.04739	92	
261.06707	82	
261.65268	84	
261.82828	202	1+
263.98262	132	
264.09160	88	
265.09130	118	
265.80441	84	
265.92774	166	
266.12507	82	
266.86990	102	
266.88852	88	
267.84020	306	
268.84339	232	
269.09762	92	
269.84327	438	1+
269.92088	138	
269.97465	588	1+
271.87446	84	
271.91570	424	
272.40731	88	
273.90535	92	
274.90182	108	
274.97725	82	
275.85755	530	1+
275.95429	82	
276.52477	132	
276.85867	388	1+
277.83534	102	
278.08275	88	
278.83503	666	1+
280.80235	114	
280.85053	128	
282.83655	94	
283.79145	130	
283.86739	102	
284.35911	82	
285.85597	100	
286.85437	940	1+
287.84514	262	
288.56948	104	
288.87461	84	
289.17072	102	
289.80578	88	
289.86673	102	
290.41040	86	
292.01542	84	
292.43712	88	
292.80507	138	
292.83617	84	
292.91405	92	
293.10844	148	
293.86576	182	
293.99765	92	
294.11708	100	
294.56179	90	
294.81305	120	
294.86036	146	
294.92659	92	
295.00702	142	1+
295.87222	88	
295.99138	138	
296.80930	154	
296.90357	146	
297.80358	94	
298.86576	126	
299.02738	96	
299.79348	170	1+
300.02907	92	
302.50503	90	
303.94855	102	
304.79688	90	
304.86775	112	
305.43795	92	
305.88031	440	1+
306.05913	202	1+
306.88546	376	1+
308.86389	88	
308.88535	160	
309.88967	406	1+
310.82308	118	
310.87782	168	
311.27908	116	
312.86502	88	
313.73870	86	
314.88622	120	
316.82374	94	
316.93768	102	
318.59456	90	
318.75441	114	
318.93649	88	
319.82286	92	
319.88762	158	
319.97025	90	
320.96146	128	
328.91878	92	
330.94860	158	1+
331.58744	94	
332.03489	86	
332.83080	156	
339.84039	104	
END IONS

###FS:    #m/z: 322.93129 #charge 1+
###MS: 102
###MSMS: 103
BEGIN IONS
TITLE=Cmpd 76, +MS2(322.9313), 28.0-35.0eV, 2.2min #103
RTINSECONDS=132.514
SCANS=102-103
PEPMASS=322.93129	5235732
CHARGE=1+
130.15163	106	
182.03425	98	
183.97441	82	
186.91814	136	
187.86217	118	
191.04121	88	
192.88931	416	1+
194.95471	80	
197.88891	108	
201.04603	156	
203.95450	78	
205.94998	414	1+
205.96885	112	
207.87498	98	
208.93908	86	
211.03084	84	
212.87788	366	1+
212.89212	88	
213.00840	96	
213.03509	78	
213.09078	80	
214.87079	78	
215.41833	106	
219.90371	94	
222.95263	204	
223.95987	452	1+
224.53478	90	
225.90024	94	
225.96059	154	
226.84254	134	
227.88055	106	
228.47285	92	
228.83906	342	1+
228.91271	122	
230.02537	80	
230.82021	148	
230.88849	462	1+
231.96059	80	
232.91530	80	
235.07507	84	
235.82531	126	
236.01417	92	
236.82942	82	
237.05611	174	
238.03527	84	
238.12576	86	
238.83266	118	
238.86189	88	
238.88549	112	
238.94156	208	
239.07363	80	
239.79131	180	
240.82250	94	
240.94040	1388	
241.83098	126	
241.88715	90	
241.94188	1442	
242.79648	82	
242.94212	4176	1+
243.02238	84	
243.82166	836	1+
244.89035	86	
244.94073	852	1+
245.91552	86	
246.39132	80	
246.84729	264	1+
246.97631	532	1+
247.39464	80	
248.80647	82	
249.09910	94	
249.87117	78	
249.89651	86	
250.33336	86	
250.54894	86	
250.95914	86	
251.07808	90	
251.92454	190	1+
252.38725	84	
253.34941	86	
253.82987	242	1+
255.39456	92	
255.78072	106	
255.89167	80	
256.43724	94	
257.80037	154	1+
257.90456	102	
258.83251	618	1+
258.89916	80	
259.34266	190	
260.33582	82	
260.83389	340	
261.78824	196	1+
261.82864	1478	1+
262.82983	1100	1+
263.50533	82	
263.91194	82	
263.97875	166	
264.90944	124	
265.08657	146	
265.14440	84	
265.96078	86	
266.84215	130	
266.87254	80	
267.50893	92	
267.79602	156	
267.97686	84	
268.13434	88	
268.83119	102	
271.81785	78	
271.84964	138	
271.86499	144	
271.94745	82	
272.85171	176	
273.79423	372	1+
273.81796	102	
273.87059	100	
273.95782	84	
274.59042	94	
275.04435	86	
275.81014	474	1+
275.85264	278	1+
275.91893	80	
276.92956	100	
277.80991	78	
278.81470	184	1+
279.09156	1114	1+
280.85814	84	
280.99981	80	
281.85572	184	
282.93000	78	
282.96122	94	
283.02504	80	
283.35578	244	
283.78848	170	
283.83965	114	
284.29489	258	
285.86627	86	
286.09818	140	
286.96606	78	
289.78592	448	1+
289.87992	244	1+
291.37807	82	
291.80253	366	
292.80813	206	
293.37701	86	
293.80080	198	
294.84482	380	1+
295.33512	112	
296.80665	164	
296.88250	88	
297.83448	90	
298.80288	134	
299.78504	140	
299.80753	90	
300.72130	82	
301.07719	100	
301.41501	92	
301.79622	90	
301.83500	88	
301.86363	106	
302.85262	94	
303.85641	104	
305.87532	88	
306.80648	80	
306.88271	430	1+
307.79929	636	1+
309.80049	324	1+
309.87881	130	
310.17332	78	
311.87629	98	
313.77947	166	1+
314.82214	208	1+
315.76353	110	
315.89128	82	
316.17923	80	
318.94452	88	
319.18865	82	
323.82098	90	
323.88435	162	
324.89469	226	1+
325.25023	82	
326.88620	132	
END IONS

###FS:    #m/z: 340.94179 #charge 1+
###MS: 102
###MSMS: 104
BEGIN IONS
TITLE=Cmpd 77, +MS2(340.9418), 28.0-35.0eV, 2.2min #104
RTINSECONDS=133.286
SCANS=102,104
PEPMASS=340.94179	1951250
CHARGE=1+
183.87046	150	
192.92804	112	
196.88565	170	
197.87007	130	
208.88378	128	
208.96182	120	
209.94500	138	
210.93741	136	
211.95222	108	
212.87925	750	
213.88379	448	
213.93941	1774	1+
214.89706	160	
215.88750	488	1+
215.94105	164	
217.88389	330	1+
222.87837	92	
223.96118	382	
226.95824	142	
227.93304	86	
227.95045	132	
228.63425	108	
228.78659	98	
228.93429	124	
230.83233	86	
230.89508	246	
231.85024	120	
231.88771	1090	1+
231.94998	1214	1+
232.90506	116	
233.89496	366	1+
233.94808	532	1+
235.02850	114	
235.79520	86	
235.89548	140	
236.89154	100	
237.05437	84	
237.88321	84	
238.85958	92	
239.78843	146	
239.94254	102	
241.32554	98	
241.58516	98	
243.83349	112	
244.02833	88	
244.36982	108	
244.95951	142	
244.98069	88	
246.97645	146	
247.40434	82	
248.07488	86	
248.89869	300	
249.71792	84	
249.90164	258	
249.95998	158	
250.90440	140	
250.96460	312	1+
251.09554	82	
253.83494	204	1+
253.90447	548	1+
254.48265	110	
254.96634	492	1+
255.85840	118	
256.07571	82	
256.78754	100	
256.91293	354	1+
256.95694	136	
257.57335	100	
257.87871	342	1+
257.96967	82	
258.84948	94	
259.31443	104	
259.76547	108	
259.84522	362	1+
259.95718	434	
261.85670	82	
262.92536	126	
265.85232	166	1+
266.07477	88	
266.90087	92	
267.46269	94	
267.51674	82	
267.83970	122	
269.44643	100	
270.06364	82	
270.84826	138	
271.40702	84	
271.85031	90	
271.91482	172	
272.15818	92	
272.85541	144	
272.93371	230	
273.82593	144	
275.83296	84	
276.85231	198	
277.85723	138	
278.84568	528	1+
278.89213	136	
278.96564	180	1+
280.45506	208	
280.86423	106	
281.39162	84	
281.86416	294	1+
282.84211	148	
282.97926	140	
283.35384	84	
283.76104	82	
284.91645	98	
284.94216	92	
285.17152	84	
285.86212	86	
287.79443	82	
288.86289	84	
290.85045	108	
291.80456	264	
292.44113	172	
294.86893	188	1+
295.01110	86	
296.80436	100	
296.85542	110	
296.97270	118	
297.79079	98	
298.00916	82	
298.80278	82	
298.90861	98	
299.78729	226	
299.87252	132	
300.98223	90	
301.86147	116	
301.87882	108	
302.06529	94	
302.46829	112	
304.82797	92	
307.72631	100	
307.79613	448	
307.88530	142	
308.89961	86	
309.93963	82	
310.80839	88	
310.82634	102	
310.87560	256	
311.88787	172	
312.80438	176	
312.88326	150	
313.87770	130	
313.93006	80	
314.95359	102	
315.86707	88	
316.87392	88	
317.73792	108	
322.59346	104	
322.80568	134	
325.89625	128	
326.40038	86	
326.89105	106	
327.11706	100	
327.89265	92	
328.81773	148	
328.88619	138	
330.81791	348	
331.17830	86	
332.84643	110	
333.85637	96	
337.72638	104	
337.92074	106	
338.81340	206	1+
340.87492	82	
340.92931	90	
342.93644	82	
344.82867	82	
END IONS

###FS:    #m/z: 363.95790 #charge 1+
###MS: 102
###MSMS: 105
BEGIN IONS
TITLE=Cmpd 78, +MS2(363.9579), 28.0-35.0eV, 2.3min #105
RTINSECONDS=134.066
SCANS=102,105
PEPMASS=363.95790	1193506
CHARGE=1+
72.80392	92	
116.91787	100	
185.03361	132	
187.93769	92	
189.86340	900	1+
190.96311	94	
191.85848	1736	
196.88433	696	1+
198.91594	100	
200.94612	134	
201.95121	100	
205.41580	92	
205.95322	264	1+
207.87530	1154	1+
209.86940	256	
209.94424	2010	1+
210.88486	936	1+
212.87965	6362	1+
212.92207	90	
214.89663	368	
221.86138	118	
222.95237	1352	1+
224.83864	92	
224.89350	106	
224.94887	2542	1+
224.99135	106	
225.88307	108	
226.88925	104	
226.90588	98	
226.94809	16012	1+
227.89037	924	1+
228.89443	782	1+
228.94295	16508	1+
229.07038	102	1+
229.66786	100	
229.78914	176	1+
230.89021	7816	1+
232.88544	1084	1+
233.05426	108	
234.04534	190	1+
234.88089	758	1+
234.92774	166	
235.82540	234	
236.85975	92	
237.79567	216	1+
238.01981	88	
238.93737	98	
239.93598	692	1+
240.07721	280	1+
240.82118	288	1+
240.94013	594	1+
240.96487	966	1+
242.94119	842	1+
242.96068	1456	1+
243.82010	474	1+
244.83673	172	
244.95815	6456	1+
245.06801	90	
245.94178	120	
246.90166	516	1+
246.95287	7320	1+
247.02784	96	
247.25412	98	1+
248.08992	92	
248.80322	506	1+
248.90204	2138	1+
248.97726	268	1+
249.78396	120	1+
249.85505	142	
250.89697	466	1+
250.97304	332	
251.96986	174	
252.08558	100	
252.89332	336	
253.00794	104	
253.06548	106	
253.84141	130	
253.90758	416	
253.98743	92	
254.00879	102	
255.16615	112	
255.92397	188	
256.03862	88	
256.34692	94	
256.93907	100	
257.09099	128	
258.83859	436	1+
258.89812	140	
258.97431	144	
260.90305	152	1+
260.97013	530	1+
261.41272	108	
261.83339	340	
262.82904	184	
263.82854	112	
263.86798	94	
264.96249	242	
265.08771	196	1+
265.85969	390	1+
265.97603	246	
266.00272	96	
266.81421	238	1+
266.98399	162	
267.78564	116	
267.84161	256	1+
267.97242	1080	1+
268.80989	148	
268.84658	170	1+
269.81210	120	
269.88380	136	
269.97119	1714	1+
271.79191	174	1+
271.83605	98	
271.85850	120	
271.91625	486	1+
272.04848	200	1+
272.82585	94	
273.31801	88	
273.60328	156	
273.95997	126	
274.86726	94	
275.41899	94	
276.81512	134	
276.83682	98	
276.85944	118	
277.85402	114	
277.87658	176	1+
278.35937	100	
278.45957	98	
278.79343	870	1+
278.84276	128	
279.10775	222	1+
280.06219	86	
280.79287	664	1+
280.86557	204	1+
280.91983	102	
280.94038	88	
281.85692	94	
281.97929	126	
282.82645	104	
283.78873	250	1+
283.86066	148	
283.99066	194	1+
284.05252	196	1+
284.82548	278	
284.85777	118	
284.87896	126	
285.17162	90	
285.84682	1594	1+
285.88075	250	1+
285.93758	200	
286.80429	264	1+
288.68670	116	
288.84733	126	
288.87209	96	
291.10365	96	
291.80109	142	
292.43477	98	
294.00358	88	
294.05122	104	
294.12312	128	
294.86250	488	1+
295.93965	118	
296.59722	92	
296.81046	264	
297.04074	104	
297.80862	328	
298.80361	1508	1+
300.80426	240	
301.01835	94	
301.58517	98	
301.80112	162	
301.86072	532	1+
301.90725	98	
302.80442	128	
302.82625	112	
302.94580	136	
303.80757	430	1+
303.85613	3056	1+
303.94319	104	
305.62909	92	
306.86061	226	1+
307.36618	104	
307.59432	102	
307.88884	228	
310.87624	284	1+
311.86020	92	
311.98167	88	
312.79992	98	
313.73956	118	1+
314.81823	166	
314.87513	88	
316.81586	218	
317.06607	90	
317.81356	534	1+
318.81488	388	1+
318.92927	254	1+
319.87319	164	
321.02735	148	
321.82503	510	1+
321.86565	540	1+
322.74119	90	
322.92949	388	
324.82658	186	1+
325.12824	90	
326.87630	1196	1+
331.88283	118	
332.83404	92	
336.81362	120	
336.94563	156	
337.03873	92	
337.95925	104	
339.82727	402	
339.87592	92	
339.90845	124	
340.91972	98	
340.94528	208	
342.90324	90	
343.13241	120	
343.70961	242	1+
344.58482	94	
345.75045	196	1+
347.18514	190	1+
348.85575	92	
349.72003	132	
351.76929	248	1+
353.75609	116	
361.71869	112	
362.71578	202	1+
363.76441	104	
363.95769	170	1+
366.88586	94	
END IONS

###FS:    #m/z: 322.93132 #charge 1+
###MS: 106
###MSMS: 107
BEGIN IONS
TITLE=Cmpd 79, +MS2(322.9313), 28.0-35.0eV, 2.3min #107
RTINSECONDS=137.767
SCANS=106-107
PEPMASS=322.93132	5409720
CHARGE=1+
176.47277	84	
178.38647	114	
186.54333	94	
187.01169	98	
187.88758	128	
189.86056	172	
192.02019	84	
192.88936	242	
193.89298	96	
196.97503	136	
199.86612	116	
200.83955	90	
201.04444	210	1+
208.94211	180	1+
210.49783	98	
211.88072	560	1+
215.91596	88	
216.88581	86	
218.53290	90	
222.95267	252	
223.79654	118	
223.96014	334	
224.88274	94	
227.93100	140	
227.95693	294	1+
228.83776	216	1+
230.88743	132	
232.53152	88	
232.82712	92	
235.01534	86	
235.82811	122	
235.88091	180	
236.01379	106	
236.89882	202	
237.05690	200	
237.78813	126	
238.02725	104	
238.82823	134	
238.93921	240	1+
239.78912	350	
239.83792	122	
240.82336	280	
240.83875	190	
240.94137	1286	
240.96331	240	
241.82557	230	
241.94218	1272	
242.80228	92	
242.82908	160	
242.94225	3958	1+
242.98739	84	
243.41126	96	
243.82033	648	1+
244.89139	108	
244.94046	1106	1+
245.09553	82	
245.83790	96	
245.97532	102	
246.82614	226	1+
246.85326	464	1+
246.90638	88	
246.92951	92	
246.97769	194	
247.38690	88	
247.82902	194	1+
247.97822	280	
248.59569	92	
248.89861	146	
248.94736	102	
249.85374	94	
249.90795	84	
250.96887	88	
251.06994	82	
251.83285	216	1+
251.92690	88	
252.07657	124	
253.79146	110	
253.83709	182	
254.84979	94	
254.86619	114	
255.78660	162	
256.83232	178	1+
256.86414	94	
257.79809	134	
258.79736	100	
258.83442	570	
258.85966	118	
258.89534	150	
259.83762	322	
259.91373	104	
260.79927	86	
260.84042	198	
260.91747	96	
260.98500	142	
261.33893	122	
261.47952	84	
261.49788	102	
261.82903	992	1+
262.45590	92	
262.82969	610	1+
262.92058	84	
263.98022	214	
264.85425	170	
265.80642	144	
265.86043	124	
266.86673	104	
267.34618	84	
269.80363	220	1+
270.41687	100	
270.85210	128	
271.79220	258	
271.84676	144	
272.34868	106	
272.44207	86	
272.80818	146	
272.85598	126	
273.79405	820	1+
274.06559	102	
274.85198	110	
275.81304	214	1+
276.85083	100	
279.09052	712	1+
279.57147	106	
279.89810	112	
280.36445	82	
281.85791	300	1+
282.35542	212	1+
282.80613	92	
283.09657	158	
283.18815	88	
283.78786	176	
284.78871	238	
284.86118	210	
285.41426	106	
285.43067	88	
285.75829	82	
285.79041	176	
287.79107	128	
288.78314	384	1+
288.79496	90	
289.88951	88	
290.41684	134	
290.81823	224	1+
290.85830	88	
290.88042	94	
290.93583	90	
291.80382	334	1+
292.18536	82	
292.35735	86	
293.52166	106	
293.80394	100	
293.83315	106	
293.86113	134	
294.86257	114	
295.08318	98	
295.85326	86	
296.16369	86	
296.80546	132	
296.83572	252	1+
296.86913	102	
297.42023	100	
297.58952	86	
299.17068	236	1+
299.78798	316	1+
299.83675	150	
299.86559	134	
301.79744	196	1+
301.86555	120	
302.86059	120	
305.82023	88	
305.87241	144	
306.88323	244	
307.79770	326	1+
307.88810	136	
308.81297	480	1+
309.81324	442	1+
309.96168	146	1+
310.81298	274	1+
310.88291	384	1+
311.88478	316	1+
312.80220	256	1+
315.82336	90	
316.06357	94	
318.34004	88	
318.76687	278	1+
319.89363	144	
324.05392	116	
324.74532	88	
324.89531	308	1+
326.89334	330	1+
END IONS

###FS:    #m/z: 507.84738 #charge 1+
###MS: 106
###MSMS: 108
BEGIN IONS
TITLE=Cmpd 80, +MS2(507.8474), 28.2-35.2eV, 2.3min #108
RTINSECONDS=138.539
SCANS=106,108
PEPMASS=507.84738	443882
CHARGE=1+
196.01697	444	1+
222.97571	166	
223.80106	184	
223.97834	274	
224.97735	254	
232.90227	162	
235.92433	134	
236.88861	186	
250.97247	462	
252.07713	410	1+
253.90355	152	
256.86658	234	1+
260.88138	152	
264.84922	160	
265.09162	148	
266.85906	168	
268.89179	322	1+
270.86068	232	
272.85389	608	1+
272.88974	172	1+
273.38478	214	
274.85416	228	1+
276.79826	146	
278.96105	148	1+
279.89683	168	
282.41007	166	
282.89209	252	1+
283.78944	142	
284.79895	348	1+
284.87791	226	
285.86101	474	1+
286.14056	164	1+
287.05100	142	
287.40200	140	
287.85243	708	
287.94225	186	1+
288.89407	218	
289.87859	512	
290.13325	158	
290.79804	246	1+
290.86651	1264	1+
290.92063	190	1+
293.87360	3390	1+
297.85460	314	1+
297.87168	154	
297.89107	208	
297.91574	216	1+
298.87564	632	1+
300.83747	142	
300.86082	328	1+
301.92041	224	1+
302.86347	160	
302.88704	178	
303.87061	514	1+
303.89250	170	
304.79702	220	1+
304.86148	166	
305.79928	192	1+
305.82526	142	
305.86420	796	
306.88010	178	
307.88996	774	
308.14356	674	1+
308.85233	178	
308.87064	1508	1+
309.89067	1034	
310.00745	270	1+
310.15882	646	1+
310.34825	300	1+
310.84564	166	
311.88417	5734	1+
312.81784	154	
312.85352	140	
314.86720	856	1+
314.88202	268	
315.88601	192	
316.12109	138	
316.93946	142	
317.87799	146	
320.87784	162	
321.88605	162	
322.86115	546	1+
322.89640	138	
323.83968	142	
323.86292	390	1+
323.87781	204	
324.00763	174	1+
324.38028	148	
324.92224	236	1+
325.77419	226	1+
325.90169	318	
326.14848	160	
326.78033	156	1+
326.88239	2832	1+
327.81302	360	1+
328.87202	604	1+
329.16757	318	1+
329.38540	158	
329.75733	150	1+
330.87695	164	
331.40892	142	
331.71775	184	1+
331.81103	142	
332.77908	152	
332.80217	262	1+
332.87728	668	1+
332.90071	262	1+
333.38773	170	
335.84391	210	
336.86532	210	
337.71221	236	1+
337.87589	144	
338.88946	262	1+
339.87785	436	1+
342.99691	122	1+
343.89530	136	
344.90831	232	1+
346.88344	174	
347.43924	176	
347.77439	442	1+
348.17078	198	1+
348.88247	136	
349.72923	156	
350.82401	176	
350.89326	304	
350.91517	140	
351.79657	158	
351.81759	276	1+
351.90666	288	1+
352.79054	234	1+
352.85105	708	1+
352.90616	266	1+
353.77176	188	1+
355.83880	212	
355.85251	144	
355.89260	262	1+
356.71927	170	1+
356.83926	198	
357.78869	134	
358.75677	270	1+
360.33948	162	
360.40810	162	
365.79639	378	1+
366.18486	144	
366.80239	236	1+
366.83990	1328	1+
367.70879	958	1+
367.88297	156	
368.78366	144	
369.71329	146	
370.40940	146	
370.77871	194	
370.80146	136	
370.83787	470	1+
371.19328	146	
371.72992	140	
371.83999	284	1+
372.04850	254	1+
372.72350	480	1+
373.72581	408	1+
374.82366	296	
374.88815	160	
375.81062	178	1+
375.95238	146	1+
377.88388	222	
378.89298	140	
379.05135	136	
380.72085	762	1+
381.84102	202	
382.82864	138	
382.85833	384	1+
382.98157	160	
384.85154	2358	1+
385.89268	152	
386.79045	152	
387.77548	330	1+
387.84831	168	1+
388.77839	190	1+
388.79734	326	1+
389.20502	348	1+
389.71525	194	
390.84507	514	
391.74165	160	
391.84220	402	
392.79468	530	1+
392.83092	340	1+
392.86772	288	1+
393.74664	154	
395.73470	142	
395.86357	256	1+
396.73580	198	
396.89805	144	
397.24192	172	
397.73819	156	
398.72822	1188	1+
398.87014	348	
399.71767	768	1+
399.80294	142	
399.84827	552	1+
400.74673	150	
401.84931	168	
402.86643	1562	1+
403.87052	1222	1+
404.77933	390	1+
405.21279	246	1+
405.78371	326	1+
406.56250	242	1+
406.76037	264	1+
407.73034	208	
407.86585	4422	1+
408.72460	936	1+
408.81482	220	1+
409.72599	798	1+
409.74698	158	
410.85377	192	
411.68571	228	1+
411.73455	162	
411.81473	718	1+
412.36467	140	
412.69149	158	1+
412.73480	444	1+
412.79850	376	1+
412.84874	204	
413.80350	264	1+
413.87532	250	
414.74064	140	
414.86784	268	
415.87409	258	
416.87625	188	
420.88283	1008	1+
421.74302	162	1+
421.88519	856	1+
423.77244	154	
423.80595	208	
423.89087	186	
424.74434	534	1+
424.89269	162	
425.75506	264	
426.86346	574	
427.05224	256	1+
427.16152	172	1+
427.73537	1180	1+
427.78475	178	1+
427.86423	286	
427.95992	96	1+
428.84715	756	1+
428.88336	606	1+
429.74904	250	
429.82160	204	1+
430.74383	840	1+
431.86966	800	1+
431.95393	168	1+
433.85411	168	
435.86725	194	
440.84074	204	1+
444.87372	1180	1+
445.74447	744	1+
445.79854	148	
446.87426	236	
448.70477	168	1+
448.75699	314	1+
448.89892	214	
450.68732	154	
450.74662	668	1+
450.88823	322	1+
454.69843	192	1+
457.89974	594	1+
461.77019	156	1+
462.88490	514	1+
464.88659	146	
465.67489	182	
465.77000	200	1+
467.89030	734	1+
467.91555	190	
468.78762	134	
470.89381	154	
471.88580	202	1+
473.69250	140	
476.74250	228	1+
476.77072	190	1+
483.73144	152	
485.89900	734	1+
486.84159	188	
487.80671	164	
489.80470	158	
492.85831	136	
498.80236	136	
504.81357	206	1+
509.28727	224	
509.86030	482	1+
END IONS

###FS:    #m/z: 336.94717 #charge 1+
###MS: 106
###MSMS: 109
BEGIN IONS
TITLE=Cmpd 81, +MS2(336.9472), 28.0-35.0eV, 2.4min #109
RTINSECONDS=139.312
SCANS=106,109
PEPMASS=336.94717	260334
CHARGE=1+
182.86655	272	
188.92226	80	
195.45359	98	
195.99476	104	
196.36450	94	
196.88173	174	
199.01819	86	
205.95059	108	
210.88376	338	1+
211.94447	3668	1+
212.87853	3876	1+
213.51565	108	
213.90351	90	
213.94015	1714	1+
215.88808	550	1+
215.93749	384	1+
217.88053	130	
217.93682	82	
220.83346	126	
222.95218	158	
223.93244	114	
223.96272	132	
226.40426	88	
226.89406	152	
226.96801	96	
227.86260	124	
227.95585	250	
228.04629	90	
228.89338	650	1+
229.95552	4286	
230.89003	5602	1+
230.95451	84	
231.01908	84	
231.95020	1432	1+
232.11623	126	
233.79985	80	
233.82774	344	1+
233.89680	174	
233.94888	420	1+
234.89127	342	1+
235.94611	82	
237.02973	86	
238.80088	92	
240.87897	188	1+
240.92121	94	
241.03361	82	
241.79476	82	
242.93428	82	
242.99370	84	
244.06472	114	
245.39411	84	
245.97078	98	
246.39336	104	
246.85906	132	
246.90555	142	
246.97703	308	
247.96567	1014	
248.90069	2218	1+
248.98922	88	
249.41237	96	
249.83273	248	
249.96171	382	
250.83079	346	
250.89977	226	
250.95248	222	
251.78904	82	
251.83613	190	
251.85298	84	
251.91273	152	
252.05782	90	
252.07811	256	1+
252.83370	368	1+
252.91604	82	
252.97094	2034	1+
253.04511	94	
253.38676	100	
253.90694	664	1+
254.63737	80	
255.03321	94	
255.89484	172	1+
255.95488	96	
256.92280	82	
256.96583	260	
258.79482	200	1+
258.84470	126	
258.85660	326	1+
258.92238	212	1+
258.97612	120	
259.13460	102	
259.82744	300	1+
259.92934	200	1+
260.06036	100	
260.84852	124	
262.02618	98	
263.82990	90	
265.42019	94	
266.91256	94	
267.84207	180	
267.86489	118	
268.57661	86	
268.82113	130	
268.84021	1182	1+
269.11196	94	
269.43422	86	
269.84167	702	1+
269.86419	104	
270.98232	174	
271.05926	86	
271.84378	108	
271.88876	96	
271.91679	238	
272.02256	80	
272.03967	200	1+
272.79619	144	1+
272.91712	128	
274.90221	120	
275.02833	82	
275.35836	84	
275.81583	108	
276.47582	104	
276.86004	158	
277.83750	406	1+
277.86478	106	
278.84006	342	1+
278.90966	308	1+
279.10245	124	
279.83085	126	
280.81176	90	
280.84115	94	
280.93299	84	
281.85967	206	
282.03047	82	
283.79085	100	
283.86615	308	
283.92947	286	1+
284.40668	96	
285.85233	328	
286.84926	1478	1+
287.05956	104	
287.81118	82	
288.79901	82	
288.91703	164	
289.08264	92	
289.48828	100	
289.86246	94	
290.85772	166	1+
291.02036	106	
291.80757	112	
292.07169	232	1+
293.01304	90	
293.10407	102	
293.43545	130	
294.00446	164	
294.02478	92	
295.88973	192	1+
296.34137	82	
296.84115	94	
298.80449	86	
298.87345	226	1+
302.81838	202	1+
302.85535	86	
303.77482	84	
304.44536	98	
304.79668	88	
305.79887	92	
305.87703	292	1+
306.02008	90	
307.39180	80	
308.87660	86	
309.87317	500	1+
310.81772	84	
310.87728	370	1+
311.89628	120	
316.99645	90	
317.86707	192	1+
321.45876	96	
322.40843	118	
322.82752	82	
322.94206	80	
323.89225	490	1+
324.01787	86	
324.89726	418	1+
327.40611	92	
327.89711	80	
328.79841	84	
328.87723	232	1+
328.89119	124	
329.88922	114	
329.98405	88	
330.07082	88	
335.91911	102	
336.03353	100	
339.82903	92	
340.92476	82	
341.85738	80	
END IONS

###FS:    #m/z: 322.93121 #charge 1+
###MS: 110
###MSMS: 111
BEGIN IONS
TITLE=Cmpd 82, +MS2(322.9312), 28.0-35.0eV, 2.4min #111
RTINSECONDS=142.983
SCANS=110-111
PEPMASS=322.93121	5424344
CHARGE=1+
192.88801	142	
196.88216	116	
197.88471	294	1+
203.89450	86	
207.97544	148	
209.94217	118	
212.88066	98	
212.90074	146	
215.06330	88	
216.88808	130	
217.05261	88	
221.89395	150	
222.95334	572	1+
223.95736	366	1+
226.01828	82	
226.83962	96	
226.94706	98	
227.79038	136	
227.93218	136	
228.84554	92	
228.89638	124	
229.00025	108	
230.83551	258	1+
230.85188	140	
230.88927	260	
233.95660	78	
234.34549	80	
235.79973	80	
235.88363	172	
236.82775	114	
236.91886	112	
237.79086	86	
238.78644	420	1+
238.82933	104	
239.07751	96	
239.78843	348	1+
239.90296	180	
240.82109	320	1+
240.85114	98	
240.94151	1744	
240.96616	136	
241.08316	82	
241.60540	104	
241.84304	184	1+
241.94153	1670	
242.79248	80	
242.82038	256	
242.90879	172	1+
242.94164	4694	1+
243.45596	90	
243.81866	734	1+
244.88933	118	
244.94063	924	1+
246.97482	842	1+
247.85189	250	
248.85911	170	
248.89543	140	
249.83919	116	
250.94768	84	
250.96891	80	
251.07265	108	
252.33239	78	
252.96279	80	
253.45923	104	
254.02440	90	
254.84767	92	
255.07431	86	
255.45129	104	
255.78203	174	
256.32902	154	
256.78189	124	
256.89789	80	
256.95271	106	
257.08268	78	
257.79943	672	1+
258.83328	682	1+
258.97196	254	
259.40165	84	
260.43083	82	
260.83747	218	
260.87680	86	
260.93643	82	
261.80028	212	1+
261.83053	1100	1+
262.35721	156	
262.85048	266	1+
262.93307	286	1+
263.96153	108	
263.98082	156	
264.95317	102	
266.79010	266	1+
266.84804	134	
267.79254	190	1+
268.02733	86	
268.84776	108	
268.92281	84	
268.96687	118	
270.79746	100	
271.80054	138	
272.90024	88	
272.93248	94	
273.02370	98	
273.79343	460	
274.40559	100	
274.85124	82	
274.92614	86	
275.81713	182	
276.36762	94	
276.81344	102	
276.88731	118	
277.00063	96	
277.35853	84	
277.81082	92	
277.85192	92	
278.85763	84	
279.04130	182	
279.09051	472	1+
279.84245	78	
280.57029	84	
282.86089	146	
283.38266	78	
283.54783	90	
283.79056	382	
283.85845	114	
284.87895	96	
285.01182	84	
285.21890	78	
285.80514	132	
286.12896	88	
286.41672	110	
286.86374	86	
289.79238	298	1+
289.81095	128	
289.88403	184	
291.80529	604	1+
292.36592	94	
293.40819	88	
293.77027	96	
293.87342	122	
293.93411	78	
295.82591	96	
296.76637	102	
298.80144	96	
298.82644	132	
299.78576	218	1+
302.88504	106	
303.88363	116	
304.07261	108	
305.16539	102	
305.38419	94	
305.80925	108	
305.92963	80	
306.88232	110	
307.79839	590	1+
307.91510	102	
308.88530	98	
309.81519	208	
310.80501	108	
310.87454	140	
311.03431	84	
311.88549	96	
312.80089	178	
314.82209	104	
314.87017	92	
314.94631	126	
318.76250	108	
319.81182	86	
319.98533	94	
320.03736	118	
321.09582	92	
321.82870	80	
323.12695	80	
324.20341	90	
324.89521	206	1+
325.75715	124	
326.82201	84	
327.89329	94	
END IONS

###FS:    #m/z: 507.84708 #charge 1+
###MS: 110
###MSMS: 112
BEGIN IONS
TITLE=Cmpd 83, +MS2(507.8471), 28.2-35.2eV, 2.4min #112
RTINSECONDS=143.755
SCANS=110,112
PEPMASS=507.84708	447070
CHARGE=1+
196.01596	504	1+
199.88573	190	1+
212.88952	132	
213.88044	290	1+
222.97559	260	1+
224.98068	166	
227.95600	174	
228.04165	186	
231.89887	138	
234.88326	138	
239.86201	154	
241.85627	226	
248.85405	244	
250.06535	136	
250.96900	138	
252.07707	196	
255.39039	168	
257.88532	224	1+
259.02972	170	
259.87849	166	
260.87473	312	1+
264.35520	148	
266.16672	158	
266.86427	272	1+
267.78437	350	1+
267.88832	174	
267.92176	210	1+
269.95598	180	1+
270.85889	420	1+
272.02298	196	1+
272.85320	796	1+
274.85149	152	
275.82693	132	
276.85913	160	
277.38263	176	
277.85501	254	1+
279.90207	138	
280.11283	216	1+
281.87671	138	
282.89355	212	1+
283.86897	440	1+
284.36160	198	1+
284.87367	378	1+
287.85173	630	
287.88655	132	
288.87059	386	
289.88001	374	
290.86471	1400	1+
293.87487	2380	1+
294.97033	140	
295.09908	132	1+
295.87929	594	1+
296.85744	256	1+
296.88345	386	1+
297.81392	144	
297.90802	212	
298.84919	150	
299.81335	324	1+
300.85651	266	
300.90645	220	1+
302.36482	262	1+
302.80530	256	1+
303.87001	552	1+
304.04751	200	1+
305.79526	220	1+
305.86206	1072	1+
306.12965	128	
307.89179	740	
308.14162	1010	1+
308.87400	1672	1+
309.79679	136	
309.84319	472	1+
309.88864	756	
310.15812	600	1+
310.84582	274	1+
311.34575	456	1+
311.88469	4842	1+
311.97394	148	
312.16834	148	
312.34708	308	1+
312.80331	162	
312.84222	140	
313.88228	818	
314.37736	242	1+
314.81840	386	1+
314.86759	646	1+
316.87039	210	1+
316.88806	142	
318.84949	166	1+
318.87034	148	
320.36302	222	1+
320.87519	220	
322.33109	140	
322.38076	236	1+
322.86383	318	
323.87518	186	
324.85955	326	1+
324.89513	134	
325.38519	134	
325.90151	522	
326.46115	112	1+
326.88287	1836	1+
327.81439	192	
327.89991	408	
328.81269	158	
328.87258	206	
329.86805	160	
329.90041	358	1+
330.16265	336	1+
330.82223	192	
330.87880	128	
331.88976	200	
332.80704	468	1+
332.87920	548	1+
332.94946	234	1+
333.84879	170	
334.83579	466	1+
334.90082	200	
335.04199	162	
337.88227	392	
338.89787	432	1+
339.87794	162	
342.78843	138	
343.05818	136	
343.86182	298	1+
345.83276	240	1+
346.82974	170	1+
346.88119	132	
348.17365	344	1+
348.91559	184	
349.17531	250	1+
349.80326	138	
349.90260	172	
350.27296	192	
350.39735	250	1+
350.77022	250	
350.78545	148	
350.82789	366	1+
350.88817	476	1+
351.18760	140	
351.77197	134	
352.90901	524	1+
353.01046	200	1+
353.12542	158	
353.85428	530	
353.88772	438	1+
353.90872	306	1+
356.85404	156	
357.72534	170	
357.78180	208	1+
358.82477	296	1+
360.03778	188	1+
360.79377	130	
360.87572	144	
361.19138	132	
361.31356	306	1+
363.89455	152	
364.86081	178	1+
365.72238	150	
366.09682	220	
366.18299	294	1+
366.74067	142	
366.83995	1538	1+
367.38499	204	
367.70809	1846	1+
367.74648	196	
368.73057	134	
368.87293	156	
368.89895	220	
369.81871	134	
369.84131	300	1+
369.89777	136	
370.78275	472	1+
371.18760	268	1+
372.71760	448	1+
372.77764	244	1+
372.85274	192	
373.05581	194	1+
373.85310	140	
374.81605	158	
375.72833	154	1+
375.86594	172	
375.92102	204	1+
376.38899	138	
377.84236	152	
377.88990	148	
380.71547	716	1+
380.86008	208	
382.78251	324	1+
382.85491	182	
383.71427	420	1+
383.87916	194	
384.85067	3282	1+
385.39274	146	
387.39550	144	
387.71465	222	
388.79646	574	1+
388.85300	144	
389.20306	298	1+
389.72091	194	
389.90817	158	
390.84266	856	1+
390.88603	170	
391.73404	162	
392.73956	130	
392.83047	298	1+
392.86525	428	1+
393.73028	160	1+
393.79513	632	1+
394.20784	202	1+
394.79560	452	1+
394.89424	226	
395.72485	390	1+
395.86462	160	
397.81705	144	
397.92875	160	
398.73022	938	1+
398.86593	144	
399.80956	156	
399.85751	418	1+
402.86136	328	
402.87041	144	
403.87327	522	
404.86997	730	1+
405.73032	218	
405.77827	170	
406.80071	412	1+
406.85983	226	
407.72814	616	1+
407.86672	4700	1+
408.92694	182	1+
409.41686	164	
409.72971	1092	1+
409.81356	172	
409.85212	580	1+
410.06790	146	1+
410.85706	428	1+
411.72661	370	1+
411.80934	304	
411.84021	704	1+
412.09789	132	
412.73123	312	1+
412.81537	198	
412.84431	582	1+
412.87099	278	1+
413.81148	128	
414.30653	142	
414.36629	134	
414.87373	376	1+
415.87517	268	1+
416.73434	150	
420.73520	298	1+
421.88654	262	
422.76573	230	1+
422.85690	176	
423.36488	250	1+
423.87535	182	
425.73787	148	
425.75809	180	
425.88521	174	
426.07971	246	1+
426.73401	1528	1+
426.86163	1286	1+
426.93531	208	
427.73625	1322	1+
428.69371	306	1+
428.84590	800	1+
428.88221	326	1+
429.69689	236	1+
429.73615	798	1+
429.82673	184	
430.68832	192	1+
430.73867	592	1+
431.86995	526	1+
434.88641	462	1+
435.75561	176	1+
435.86167	248	
437.80627	200	1+
439.89547	524	1+
443.70105	288	1+
444.87229	1350	1+
445.74544	516	1+
447.74958	462	1+
448.75024	292	1+
449.71633	154	
449.87908	618	1+
450.75128	412	1+
452.83643	202	1+
455.86788	146	
457.90470	464	1+
462.88383	818	1+
467.70559	196	
467.88868	430	1+
468.78507	274	1+
472.68175	152	
475.79256	132	
482.80381	286	1+
485.89807	396	1+
490.66370	186	
503.22057	136	
509.86422	184	
511.19541	212	1+
END IONS

###FS:    #m/z: 336.94681 #charge 1+
###MS: 110
###MSMS: 113
BEGIN IONS
TITLE=Cmpd 84, +MS2(336.9468), 28.0-35.0eV, 2.4min #113
RTINSECONDS=144.527
SCANS=110,113
PEPMASS=336.94681	263464
CHARGE=1+
133.30869	86	
182.86614	98	
196.88615	274	1+
204.03497	94	
205.94964	132	
207.97960	102	
208.88688	90	
209.94707	170	
210.88458	572	
210.97569	88	
211.94450	4952	1+
212.87797	4078	1+
212.91214	100	
213.93890	2112	1+
214.88789	710	1+
215.88750	452	1+
215.93905	292	
218.83392	96	
220.05691	94	
222.95152	94	
223.47061	82	
223.95795	352	1+
224.97687	104	
225.99987	92	
226.97748	116	
227.89896	92	
228.89393	852	1+
228.91473	150	
228.93821	226	
229.95498	4730	
230.88947	5462	1+
230.95820	154	
231.95098	1536	1+
233.94689	350	1+
234.82737	106	
234.84556	94	
235.42034	102	
235.82745	90	
235.94683	258	
236.80492	84	
237.06452	90	
238.82821	120	
238.89092	190	1+
241.84097	276	1+
243.43607	84	
244.33142	80	
245.94261	110	
246.38568	88	
246.95088	154	
246.97734	176	
247.10493	138	1+
247.15728	82	
247.96583	1194	1+
248.85035	100	
248.90093	1910	1+
249.37448	86	
249.96102	456	
250.83644	202	
250.94971	258	
251.02744	98	
251.07024	140	
251.82980	136	
251.88031	86	
251.95799	182	
252.83394	92	
252.95363	306	1+
252.97190	2620	1+
253.09497	98	
253.90390	814	1+
254.83968	106	
254.96910	802	1+
255.34736	92	
255.78246	214	1+
255.86157	80	
255.89175	200	1+
255.94990	90	
256.01870	88	
256.40416	110	
256.83681	80	
256.96672	112	
257.35050	96	
257.94282	114	
258.84931	214	
258.96242	110	
258.97616	86	
259.84852	210	
259.95464	192	
260.03233	82	
260.40303	88	
260.83074	116	
261.82754	112	
262.83393	92	
264.90962	148	
265.08863	128	
266.05494	96	
266.07696	98	
266.30736	96	
266.86315	102	
267.48681	90	
267.84180	1032	1+
269.49892	94	
270.83490	122	
270.85905	260	1+
270.98223	356	
271.50836	90	
271.84321	210	
271.91274	724	1+
271.95968	80	
272.84646	196	
272.97846	350	1+
273.07042	92	
273.79359	150	
274.80144	92	
275.84426	136	
275.88025	220	1+
276.81750	110	
276.85235	220	
277.82001	158	
277.83659	246	
277.87804	238	1+
278.83698	346	
279.82972	206	
280.83440	144	
281.87244	152	
281.89444	82	
282.37911	98	
282.48022	82	
282.86351	210	1+
283.07077	92	
285.85446	240	
286.85143	882	1+
288.09018	90	
288.51560	102	
288.81591	80	
288.85113	226	
289.85519	114	
289.87471	142	
290.78808	118	
290.85229	292	1+
291.79973	114	
292.88475	80	
293.03609	88	
293.99126	214	1+
294.86853	122	
295.80524	158	1+
295.96992	130	1+
296.45119	84	
297.91380	84	
299.36093	82	
300.63939	80	
301.36629	84	
302.85669	136	
303.86840	88	
304.86191	152	
305.86875	96	
307.31659	102	
308.03155	86	
308.13945	82	
308.89441	80	
309.81434	80	
309.87097	448	1+
309.98492	82	
310.87465	280	1+
311.83204	134	
311.90976	82	
312.94535	94	
313.88346	116	
314.60052	84	
314.84211	84	
315.72748	90	
317.32874	86	
318.68203	94	
319.87936	90	
319.89425	84	
321.39046	96	
322.32460	102	
323.88603	136	
324.89626	230	1+
324.90890	88	
328.88629	112	
329.68962	98	
332.21812	100	
334.78360	82	
335.41732	100	
339.20841	82	
341.58717	82	
341.86654	86	
END IONS

###FS:    #m/z: 340.94148 #charge 1+
###MS: 114
###MSMS: 115
BEGIN IONS
TITLE=Cmpd 85, +MS2(340.9415), 28.0-35.0eV, 2.5min #115
RTINSECONDS=148.208
SCANS=114-115
PEPMASS=340.94148	2479694
CHARGE=1+
183.86617	142	
185.10722	92	
185.98197	98	
190.95022	198	
192.89397	162	
192.92852	272	1+
194.92424	84	
198.88313	106	
201.87760	84	
201.97579	86	
203.98770	100	
205.94890	170	
208.88528	250	
208.96182	374	
210.93552	388	1+
212.87797	1236	1+
212.89794	130	
213.88080	756	1+
213.93971	1302	1+
214.89344	138	
215.88757	516	
215.94018	174	
216.88606	476	1+
217.93879	192	
219.53595	94	
219.88015	214	
221.88537	290	1+
221.90945	90	
222.95329	206	
223.96119	190	
224.36738	98	
225.84046	148	1+
226.89314	198	
226.94722	426	1+
228.39684	94	
228.89445	350	
228.99494	90	
229.49479	106	
230.88848	1680	1+
230.95729	88	
231.95010	1860	1+
232.57085	150	1+
232.98114	96	
233.89961	438	1+
233.95176	342	
235.88903	412	1+
237.90581	96	
238.90068	114	
238.92418	98	
239.90128	156	
239.95761	94	
241.84153	134	
242.82781	142	1+
244.85908	86	
244.91721	130	
245.14628	86	
246.02924	106	
246.91208	90	
246.97518	452	1+
248.90028	534	1+
249.96350	456	1+
251.96002	114	
252.87389	216	1+
252.97274	94	
253.41029	94	
253.83170	170	
254.90662	328	1+
254.96692	542	1+
255.13537	100	
255.44936	86	
255.79938	154	
256.96560	260	1+
257.85339	210	
257.89753	372	1+
258.56733	172	1+
258.84695	358	1+
258.92750	126	
258.96460	242	
259.80312	142	
259.95983	136	
260.83720	222	
260.85351	260	1+
261.84162	178	
261.98838	126	
262.38834	98	
262.45196	96	
262.84822	154	
262.93113	118	
264.03716	88	
264.05094	94	
264.90445	86	
264.95836	84	
265.86372	92	
266.01455	90	
266.85013	136	
267.60524	94	
269.11789	86	
269.79925	248	1+
269.84240	134	
270.18268	100	
270.86312	88	
271.35868	86	
271.80649	246	1+
272.93838	426	1+
272.99169	98	
273.42673	114	
273.79675	134	1+
273.81417	90	
274.75728	88	
274.89607	116	
275.81132	156	
275.98907	106	
276.85676	322	1+
277.96748	330	1+
278.84436	254	
279.52402	88	
279.85467	148	
279.92817	110	
280.01300	104	
280.08073	84	
281.79673	174	
282.81447	86	
282.83600	156	1+
282.86338	108	
283.35705	222	1+
283.78842	136	
283.86465	276	1+
287.80924	108	
287.91306	150	
289.79032	124	
289.88111	166	
290.78696	242	1+
290.81212	198	
290.86200	108	
291.93558	84	
293.87452	102	
294.86214	130	
295.86048	324	1+
296.76641	90	
296.86393	396	1+
297.80917	114	
298.01406	104	
298.83004	92	
299.78236	158	
299.95612	110	
300.93070	120	
300.96917	90	
301.81781	152	
302.86335	106	
302.94659	178	
303.36865	86	
303.79716	260	1+
303.94861	148	
304.44937	92	
305.88706	94	
305.94049	86	
306.88268	188	
307.79909	114	
307.89027	112	
308.02074	122	
308.98514	94	
310.87449	188	
311.89039	272	1+
312.80748	138	
314.40899	100	
314.43085	110	
314.81925	158	
316.82583	102	
316.86858	260	1+
317.99941	132	
320.88119	170	
320.92805	106	
321.82210	154	
323.16073	114	
323.88748	396	1+
326.12400	120	
328.39129	90	
328.89035	116	
328.90229	124	
329.87532	116	
330.81377	242	
330.83410	84	
330.88186	140	
334.77037	110	
337.83372	134	
339.82439	138	
340.00952	88	
340.31527	118	
341.07655	84	
341.89208	94	
342.71045	158	1+
343.90961	140	
344.97688	92	
END IONS

###FS:    #m/z: 363.95756 #charge 1+
###MS: 114
###MSMS: 116
BEGIN IONS
TITLE=Cmpd 86, +MS2(363.9576), 28.0-35.0eV, 2.5min #116
RTINSECONDS=148.988
SCANS=114,116
PEPMASS=363.95756	1611536
CHARGE=1+
177.73453	90	
182.86768	230	1+
189.86448	1146	1+
191.85899	1064	1+
191.90440	92	
194.88834	142	
196.88293	378	
200.94846	214	
205.88143	96	
205.95153	174	
206.94277	96	
207.87331	348	
207.94974	140	
207.97224	108	
208.88860	128	
209.86897	316	
209.94384	2324	1+
210.88591	736	1+
210.92034	94	
212.87928	6634	1+
214.89207	730	1+
216.41158	154	
219.86402	128	
220.96771	250	1+
222.95244	1464	1+
223.11249	166	1+
223.81955	90	
224.95034	1654	1+
225.92911	150	
226.89470	116	
226.94787	16288	1+
227.39226	106	
227.78748	294	1+
227.93156	200	
228.11626	98	
228.89477	1438	1+
228.94295	18002	1+
229.01475	152	1+
230.84770	104	
230.89046	9232	1+
230.97079	172	1+
231.00050	88	
232.34675	108	
232.88856	916	1+
233.03894	114	
233.92766	98	
234.88136	784	1+
235.84863	162	
238.06433	472	1+
238.89371	90	
239.07036	288	1+
239.96447	136	
240.82665	124	
240.94691	244	
240.96407	1372	1+
241.08184	340	1+
241.94279	546	
242.82214	112	
242.94293	1128	
242.96217	1008	1+
243.05287	132	1+
244.82032	142	
244.88984	106	
244.95833	8828	1+
245.82342	134	
245.94042	338	
246.90386	478	1+
246.95392	8996	1+
248.80334	518	1+
248.90001	3070	1+
248.97908	94	
250.89797	526	1+
250.97281	510	1+
251.07357	292	1+
251.95006	224	1+
252.89450	348	
253.08987	136	
253.83435	138	
253.90677	364	
256.08221	108	
256.85243	114	
258.83071	264	
258.97324	568	1+
259.15152	110	
259.84517	146	
259.87041	100	
259.89856	220	1+
260.83300	112	
260.96880	1002	1+
261.82882	826	1+
261.85044	128	
262.83046	536	1+
264.84669	120	
264.96079	126	
265.08646	90	
265.78546	264	1+
265.98422	260	1+
266.08601	104	
266.81431	650	1+
267.08925	102	
267.97467	1128	1+
268.84354	112	
268.90757	136	
269.79057	144	
269.96953	1428	1+
270.81694	90	
271.84828	322	1+
271.91491	328	
271.97172	90	
272.91890	206	
273.79545	184
[truncated: 2,126,254 more chars]
