# Supplementary material for: High-Throughput Venomics
Source: J Proteome Res. 2023 Apr 3;22(6):1734–46. doi: 10.1021/acs.jproteome.2c00780 (PMC10243144; doi:10.1021/acs.jproteome.2c00780)
Supplement: Supplementary file 9 — pr2c00780_si_009.zip [file pr2c00780_si_009.zip › Manual files/Calloselasma rhodostoma MGF/210702_Calloselasma_halfplate000088_5.1.201.mgf]

###	D:\Data\Julien\210702_Cr_half_TFA\210702_Calloselasma_halfplate000088.d\ProteinAnalysisResults.mgf
###	D:\Data\Julien\210702_Cr_half_TFA\210702_Calloselasma_halfplate000088.d\analysis.baf
###	210702_Calloselasma_halfplate000088.d
###	Instrument: maXis HD
###	Manufacturer: Bruker
###    PeakWidth 0.30, MiniumIntensity 10, S/N 1Apply threshold 0, Threshold 10
###    Retain Residuals no, Create neutrally no,
###    FullScan Parameters: AdductIon (+)+H (-)-H, LowMass 0, HighMass 8000, MaxCharge charge decon 4, MinPeaks 3
###    Perf. isotope decon yes, Max Charge Istopic decon 6, MW agreement 0.00, Abund. cutoff 2.00, Envelope cutoff 75.00
###    MaxRes   Parameters: AdductIon (+)+H (-)-H, LowMass 0, HighMass 8000 
###    Perf. isotope decon yes, Max Charge Istopic decon 6, Abund. cutoff 2.00
###    MSn      Parameters: AdductIon (+)+H (-)-H, LowMass 0, HighMass 8000 
###    Perf. isotope decon yes, Max Charge Istopic decon 4, Abund. cutoff 0.05
###    Global Charge Limit: no 3, Prefer FullScan Result: yes, Export what: 2 (0=non deconv/1=deconv only/2=mixed), NoMSMSSignals: 150, Intensity threshold: 10, NoMSSignals (deconv): 2, NoMSSignals (non-deconv): 2, NormalizeData: no, SingleCharged: yes
###
COM=210702_Calloselasma_halfplate000088.d
USERNAME=Demo User

###FS:    #m/z: 322.93020 #charge 1+
###MS: 1
###MSMS: 2
BEGIN IONS
TITLE=Cmpd 1, +MS2(322.9302), 28.0-35.0eV, 0.0min #2
RTINSECONDS=1.3595
SCANS=1-2
PEPMASS=322.93020	5239248
CHARGE=1+
189.02251	152	
189.88850	264	1+
191.95408	1170	1+
192.88873	158	
193.95100	278	
194.88673	146	
195.88626	392	1+
195.96087	102	1+
195.97740	140	1+
196.88694	270	1+
197.02148	164	1+
199.88941	176	
201.04325	156	
205.01226	198	
205.94987	1070	1+
206.91898	166	
209.99868	160	
210.18369	140	
211.88950	334	1+
212.89314	242	1+
214.89563	256	
215.88801	794	1+
217.88294	282	
218.00807	246	1+
219.02874	318	1+
219.17526	134	
220.86564	626	1+
220.99452	180	
221.94271	130	
222.07114	234	1+
222.95376	1626	1+
222.98573	130	
223.95812	1030	1+
225.00338	156	1+
226.52249	130	
227.86764	238	1+
227.88212	164	
227.93168	404	1+
227.95703	132	
228.05535	134	
228.85096	150	
228.88188	264	1+
230.82473	142	
230.84759	178	
230.85920	496	1+
230.90508	136	
230.95309	392	1+
231.01513	130	
232.00763	130	
233.04416	232	
233.06906	218	
233.89824	490	1+
233.91704	276	
234.07358	526	1+
234.13503	128	
235.07651	320	1+
235.12233	138	
236.05340	238	1+
237.21059	210	1+
237.95146	190	1+
238.21744	176	1+
238.87725	130	
239.07971	504	1+
239.10898	156	
239.79428	158	
240.00731	138	
240.88166	334	1+
240.96328	872	1+
242.03874	206	
242.18449	134	
242.94357	270	1+
243.04828	168	
243.13207	216	1+
243.88165	1158	1+
243.97704	304	1+
244.03820	854	1+
244.11238	196	1+
245.87768	250	
245.93977	150	
246.78475	152	
246.97546	598	1+
247.00720	200	
247.86006	244	1+
247.96429	372	1+
248.03520	1902	1+
249.04018	1312	1+
249.10236	250	1+
250.92027	286	1+
250.97058	356	
251.05792	246	1+
251.78572	334	1+
252.92415	250	1+
252.97638	342	1+
253.79057	362	1+
254.03105	268	1+
255.06695	160	1+
256.91210	134	
256.99436	218	1+
258.05142	146	
258.91056	230	1+
258.98095	274	1+
259.86197	178	1+
260.01261	166	
260.06681	162	
260.17841	436	1+
260.88648	474	1+
260.95064	136	
261.00569	144	
261.05949	248	
261.89024	398	1+
262.04865	132	
262.79560	164	
262.95435	142	
262.97906	936	1+
263.00096	204	
263.05827	774	1+
263.79831	128	
263.83135	242	
263.88613	166	1+
264.90848	358	1+
265.01643	358	1+
265.06090	312	
266.24705	286	
266.86622	422	1+
266.99787	176	
267.93373	132	
267.97574	144	
267.99806	228	
268.10894	494	1+
268.91315	208	
269.05983	288	1+
269.11307	306	1+
269.17825	228	1+
269.79808	158	
269.85083	130	
269.94839	130	
269.98946	294	1+
270.03363	348	1+
270.27841	412	1+
270.85623	138	
270.96861	202	1+
270.99221	250	1+
271.00325	164	
271.09555	162	
271.15213	166	
271.84349	634	1+
271.87515	132	
271.97195	132	1+
272.84622	540	1+
274.79499	134	
274.90834	184	1+
275.05579	418	1+
275.07887	128	
275.94624	144	
276.07844	142	
276.22593	128	
277.01853	140	
277.07333	376	
277.09490	442	1+
277.90351	234	1+
278.07586	280	
279.06639	318	1+
279.09083	1042	1+
279.11291	136	
279.23384	138	
279.81065	184	
280.14286	1344	1+
280.26387	208	
280.81034	258	
280.91774	204	
281.04742	380	1+
281.22853	144	
281.79471	152	
281.81574	166	
281.99583	380	1+
282.09114	160	
282.10890	134	
282.27835	284	1+
282.86244	160	
282.99938	290	1+
283.01320	132	
283.04257	178	
283.07286	514	1+
283.26146	262	
283.85641	276	1+
283.96815	340	1+
284.05254	184	
284.07865	300	1+
284.29340	1558	1+
285.04382	160	
285.91957	496	1+
286.00132	202	1+
286.04803	156	
286.14948	146	
286.18056	138	
286.76190	106	1+
286.87941	186	1+
286.92226	344	1+
287.01973	240	1+
288.06242	1046	1+
289.08933	148	
289.28764	184	1+
289.87786	492	1+
290.18674	230	1+
290.85708	302	1+
292.01593	312	1+
292.06188	1248	1+
292.81204	178	
292.85929	156	
292.87532	474	1+
294.86126	204	
295.16547	182	1+
295.20539	150	
295.85819	326	1+
296.12110	144	
296.76763	228	1+
296.92472	146	
297.99187	130	
298.07823	170	
299.05964	520	1+
299.09092	262	1+
299.10623	224	1+
299.85072	180	1+
300.94683	212	1+
301.11659	256	1+
301.79419	154	
302.24782	246	
302.88372	152	
303.20349	180	
303.80738	148	1+
303.94686	172	1+
304.10083	204	1+
304.26444	426	1+
304.88799	194	
306.01393	220	1+
306.13718	400	1+
306.27891	286	
306.81289	142	
306.88790	144	
307.03271	286	1+
307.08099	590	1+
307.12611	168	1+
307.28769	346	
307.81723	188	
307.89150	290	
307.95429	108	1+
308.29500	1106	1+
308.88781	178	
309.02976	352	1+
309.08457	144	1+
309.22524	132	
309.82299	230	1+
309.90021	132	
310.31061	490	1+
310.88072	614	1+
311.07400	152	
312.03080	318	1+
312.82612	192	
312.86587	380	1+
312.96250	152	
313.03210	186	1+
313.86749	246	1+
313.89720	140	
314.12429	130	
314.76597	134	
315.16282	442	1+
315.80708	236	1+
316.86678	154	
317.02745	318	1+
317.84910	118	1+
318.08495	140	
319.08455	130	
320.04172	138	
320.19395	146	
321.10003	194	
321.12103	330	
321.22235	170	
321.26686	212	1+
322.06441	248	1+
322.76359	154	1+
323.03057	134	
323.19957	226	
323.23860	5072	1+
323.26710	302	1+
323.30697	298	
323.89242	860	1+
323.99871	184	
324.13659	626	1+
324.16025	136	
324.20805	1652	1+
324.33486	174	
324.93141	242	1+
325.10369	374	1+
325.31789	344	1+
325.93350	150	1+
326.03240	136	
326.05850	142	
326.21798	244	1+
326.37557	258	
326.90179	180	
326.96005	154	1+
327.14758	160	
327.24873	248	
327.26715	488	1+
327.37347	134	
327.82746	142	
END IONS

###FS:    #m/z: 340.94053 #charge 1+
###MS: 1
###MSMS: 3
BEGIN IONS
TITLE=Cmpd 2, +MS2(340.9405), 28.0-35.0eV, 0.1min #3
RTINSECONDS=2.132
SCANS=1,3
PEPMASS=340.94053	2519244
CHARGE=1+
188.95192	316	
189.86338	168	
192.92738	196	
200.01008	190	
205.93347	140	
205.95236	308	1+
208.96300	140	
209.94516	362	
210.90400	130	
211.88956	676	1+
212.87868	988	1+
212.89250	606	1+
212.94629	146	
213.93970	6470	1+
215.88766	1518	1+
215.93696	1378	1+
217.88086	804	1+
217.93777	194	1+
218.03131	254	1+
220.02909	276	1+
223.95907	254	
225.15917	112	1+
226.94883	398	1+
227.05937	150	
227.51967	170	
228.86200	134	
228.93233	388	1+
230.84728	144	
230.88725	790	1+
231.14933	146	
231.95078	5514	1+
233.04657	218	
233.83756	132	
233.89748	1400	1+
233.94752	1716	
235.89206	730	1+
235.94978	310	1+
237.05841	190	
237.08000	134	
238.14304	298	1+
238.83883	166	
239.90320	136	
240.23070	600	1+
240.96309	302	1+
241.00824	200	1+
241.12114	258	
241.86491	130	
242.16109	154	
244.03811	630	1+
244.90208	284	1+
244.95743	308	
245.00471	140	
245.89260	256	1+
246.06269	390	1+
246.22839	250	1+
246.97759	958	1+
247.14150	174	1+
247.94269	918	1+
247.99479	166	
248.03442	1374	1+
248.87907	148	
248.90085	248	
249.18733	184	1+
249.79656	134	1+
249.90396	166	
249.96060	2020	1+
249.98740	268	1+
250.90209	488	1+
252.07751	224	1+
253.19785	230	1+
253.83159	264	1+
254.01600	216	1+
254.11047	142	
254.87460	172	
254.94163	400	1+
254.96525	4686	1+
255.07422	198	
255.13302	270	1+
255.99847	136	
256.05949	190	1+
256.08066	430	1+
256.91457	366	1+
257.08092	296	1+
257.89547	428	1+
258.05748	184	
258.54004	132	
258.88456	178	
258.89921	354	1+
258.96666	148	
258.98524	164	
259.96092	176	
259.99834	146	
260.04548	230	1+
260.06531	190	
261.09128	192	1+
262.07895	250	1+
262.14033	136	
262.96988	276	1+
263.05839	818	1+
264.26655	176	
265.01507	412	1+
265.04274	156	
266.21078	144	
266.25100	220	1+
266.86546	222	
266.93294	204	1+
266.95395	276	1+
266.99165	226	
267.13679	404	
268.03308	232	1+
268.11786	140	
268.15455	190	1+
268.29909	138	
268.96928	258	1+
269.03959	152	1+
269.11738	406	1+
269.85042	142	
269.97557	180	1+
270.08507	138	
270.19794	110	1+
270.94042	152	
271.80365	154	
271.84839	384	1+
272.06573	142	
272.93423	440	
272.94920	322	
272.97707	642	1+
273.79152	210	
273.92457	302	1+
274.92885	224	1+
275.05624	144	
276.42110	204	1+
276.85282	380	1+
276.96686	138	
277.07337	356	1+
277.91621	132	
277.96246	160	1+
278.28085	288	1+
279.95115	400	1+
280.00349	176	
280.11790	366	1+
280.50429	186	
280.93636	136	
281.04929	204	
281.12254	308	1+
281.23680	152	
281.87803	222	1+
282.27584	656	1+
282.49878	136	
282.85823	138	
282.88424	154	1+
283.02626	206	
283.14897	150	
284.02790	180	
284.04375	144	
284.29129	304	1+
284.92314	184	
284.94473	212	
285.12906	176	1+
286.86755	164	
286.91857	156	
287.02034	244	1+
287.81187	148	
288.06365	1460	1+
288.13959	372	1+
288.99704	166	
289.02130	150	
289.14338	276	1+
289.23615	152	1+
289.94572	142	
291.03684	268	1+
291.40729	196	1+
291.81038	174	
292.06412	652	1+
292.43525	250	1+
292.88265	292	1+
292.99617	158	
293.10089	144	
293.31194	304	1+
293.85094	152	
294.85781	218	1+
294.96667	138	
295.20723	130	
295.26661	182	1+
295.90995	132	1+
295.94286	136	
296.04206	136	
296.33074	342	
296.80589	342	1+
296.87184	252	1+
297.02076	214	1+
297.07825	762	1+
297.12036	194	1+
297.22091	174	1+
297.30233	410	1+
297.33345	218	
297.98817	228	
298.08183	466	1+
298.42448	178	
298.58470	136	
298.94330	130	
299.06011	528	
299.78573	220	1+
299.90796	226	1+
300.04741	144	
300.08451	258	1+
300.85813	136	
300.93085	150	
300.94575	132	
301.01422	194	1+
301.06366	182	1+
302.04646	138	
302.17152	228	
302.24910	140	
302.94119	172	
303.13016	254	1+
304.03885	144	
304.77618	152	
304.88256	174	
304.91459	140	
304.94321	364	1+
305.04355	132	
305.27596	648	1+
306.07475	546	1+
306.28069	554	1+
306.79741	354	1+
306.88305	156	
307.15036	258	1+
307.24519	162	
307.80070	300	1+
307.89446	138	
308.29281	630	1+
308.32776	158	
308.82805	172	1+
308.88260	176	
309.31893	138	
310.03133	146	
310.30824	232	1+
310.87852	520	
311.23549	164	1+
311.88356	324	
312.02901	320	
312.06553	272	1+
312.86956	154	
313.02888	322	
313.14155	134	1+
313.17533	134	
314.88458	242	
314.96576	270	1+
315.16368	208	1+
318.04120	154	
319.08715	514	1+
319.89287	256	1+
320.25894	138	
320.96550	148	
321.01543	248	1+
321.22569	212	
321.28684	276	1+
322.22350	154	
323.13734	290	1+
323.15165	162	
323.24042	1530	1+
323.98334	252	1+
324.13860	162	1+
324.16226	144	
324.28984	264	
324.32521	442	
324.70254	182	1+
324.89303	460	1+
325.84620	238	1+
326.17409	196	
326.30087	232	
326.34351	300	
327.04746	142	
327.17590	142	
328.26312	152	
328.89329	170	
330.09270	146	
330.20451	132	
330.85165	190	1+
330.88297	228	1+
331.96718	178	1+
332.08979	1088	1+
332.85305	216	1+
333.06058	212	1+
334.78619	180	1+
335.02379	224	1+
336.83690	268	1+
336.92188	214	1+
336.96877	160	
337.09886	228	
337.27770	270	1+
338.33917	372	1+
338.87703	312	1+
339.06076	198	1+
339.19092	138	1+
339.23263	150	
340.26973	158	
340.39292	512	1+
340.86213	154	
341.24877	722	1+
341.99713	152	
342.14178	294	1+
342.19478	138	
342.20950	532	1+
342.27922	240	1+
342.31415	658	1+
342.90319	426	1+
343.20463	430	1+
343.58518	168	1+
344.09869	226	1+
344.17824	200	1+
344.32470	144	
345.13008	178	1+
345.96538	186	1+
END IONS

###FS:    #m/z: 363.95671 #charge 1+
###MS: 1
###MSMS: 4
BEGIN IONS
TITLE=Cmpd 3, +MS2(363.9567), 28.0-35.0eV, 0.1min #4
RTINSECONDS=2.9045
SCANS=1,4
PEPMASS=363.95671	1515280
CHARGE=1+
189.86300	1090	
189.89273	178	1+
191.85781	902	1+
191.95477	420	
196.88563	220	
199.88700	246	
201.11993	154	
202.85257	198	
205.94760	264	1+
207.87203	402	1+
207.94814	240	
208.88848	260	
208.94208	160	
209.94396	2472	1+
210.88294	962	1+
212.87960	5510	1+
215.17959	152	
216.41177	276	
218.91423	370	
219.85923	302	1+
221.94147	210	
222.95228	4482	1+
222.98028	300	1+
224.20243	176	
224.82996	196	
224.90234	166	
224.94882	4520	1+
226.85825	270	1+
226.89226	156	
226.94785	17102	1+
227.11711	196	1+
227.82721	100	1+
227.86010	234	1+
227.88499	146	
227.91906	204	
227.93179	180	
228.89517	1000	1+
228.94240	16562	1+
229.35439	102	1+
230.88985	7534	1+
232.04681	366	1+
232.88522	1204	1+
232.96281	184	1+
233.04939	304	1+
234.14684	318	1+
234.88339	374	1+
234.91578	268	1+
235.82587	172	
236.06863	152	
236.13435	418	1+
237.06488	264	1+
239.90343	430	1+
240.07899	316	
240.79646	212	
240.96326	2586	1+
241.03634	348	1+
241.06286	146	
241.88283	170	
242.83900	268	1+
242.96081	1290	1+
243.01135	220	
243.15326	160	1+
243.88449	224	1+
244.03816	954	1+
244.95773	7698	1+
245.83414	218	1+
245.94172	686	
245.99603	240	
246.13723	378	1+
246.90425	626	1+
246.95355	8902	1+
247.16972	166	
248.03123	324	
248.85572	220	1+
248.89853	3442	1+
249.04212	582	
249.97294	178	
250.02700	206	
250.07804	146	
250.10448	272	1+
250.22526	198	1+
250.84231	128	1+
250.97112	314	1+
251.94508	194	1+
252.10843	274	1+
252.89852	560	1+
253.07682	250	1+
253.83616	172	
253.90572	384	1+
254.97857	182	1+
256.11386	204	1+
256.15218	256	1+
256.88556	256	1+
257.01760	208	1+
257.04970	186	
257.44455	182	1+
258.02177	142	1+
258.06516	156	
258.15912	222	1+
258.84403	276	1+
258.88223	262	1+
258.97095	504	1+
258.98679	156	
260.96908	1594	1+
261.06286	150	
261.09210	172	1+
261.84127	176	
262.85644	276	1+
263.05662	624	1+
263.99980	310	1+
264.96959	738	1+
265.00260	262	1+
265.84058	236	1+
265.90520	180	
265.97686	516	1+
266.13299	508	1+
266.24489	440	1+
266.86550	148	
267.02755	286	1+
267.04257	212	1+
267.13661	436	1+
267.97488	590	
268.95908	146	
268.96690	1818	1+
269.79761	156	
269.91867	244	
269.96836	1482	1+
270.10636	172	
270.84365	350	1+
271.82288	146	
271.84381	222	1+
271.91356	298	1+
273.80230	290	1+
274.91346	176	
275.00766	242	1+
275.05612	382	1+
275.10570	224	1+
276.07787	160	
277.07452	196	
277.88531	158	
277.94282	142	
278.00265	172	1+
278.02844	176	
278.09492	194	
278.12817	234	1+
278.41645	266	1+
278.82300	200	1+
279.10426	180	
280.79510	248	1+
280.84518	268	1+
280.90894	376	1+
280.94293	364	1+
281.04402	224	1+
281.12126	222	1+
281.22613	154	
281.26830	256	1+
281.98680	188	
282.87002	256	1+
283.02829	248	1+
283.07720	336	1+
283.10006	276	1+
283.84860	240	
283.93775	398	1+
283.98336	350	
284.85217	182	
284.95877	186	
285.79544	242	1+
285.84605	744	1+
285.98067	160	1+
286.02126	276	1+
286.05416	164	
286.08009	192	
286.86595	176	
287.07231	152	
287.09255	184	
288.06431	2822	1+
288.86823	190	
289.01964	186	
289.93454	144	
290.74102	140	1+
290.78500	260	1+
291.11902	588	1+
291.80793	272	1+
291.96954	270	1+
292.05768	182	
292.43842	172	
292.85680	236	1+
293.06420	144	
293.09386	190	1+
293.29118	226	
295.18568	132	1+
295.87471	186	
295.92278	262	1+
296.80694	268	1+
298.08360	158	
298.58081	162	
298.79849	518	1+
298.86299	344	1+
298.97635	154	
299.06753	296	1+
299.11447	180	
299.13311	146	
299.15146	160	
299.90859	228	
299.95964	202	1+
300.92566	332	1+
301.15800	254	1+
301.81843	182	
301.86008	792	1+
302.22524	214	
302.94259	194	
303.13407	212	1+
303.17007	260	1+
303.22443	164	
303.80359	284	
303.85760	2032	1+
303.88380	282	1+
304.10427	164	
304.22303	334	
304.81810	408	1+
305.82399	254	1+
306.10994	148	
306.13078	538	1+
306.27501	176	
306.31485	192	
306.43402	160	
306.80190	648	1+
306.84408	176	
306.88623	510	1+
307.02826	178	
307.13527	372	1+
307.28212	204	
307.31061	204	
307.89043	434	1+
308.29446	886	1+
309.14237	148	
310.15308	148	
310.87638	826	1+
310.90914	286	1+
311.12269	468	1+
311.75913	184	1+
312.12229	426	1+
312.32644	270	1+
312.83749	244	1+
312.94390	144	
313.03026	246	1+
313.88853	538	1+
315.81482	292	1+
317.59814	318	1+
317.75172	162	1+
317.89355	350	1+
318.03307	204	1+
318.84433	152	
318.93205	438	1+
319.08505	908	1+
319.85946	226	
319.87281	178	
319.99488	170	1+
320.11526	254	1+
320.78860	162	
321.11745	218	1+
321.20544	196	1+
321.27373	282	1+
321.30025	228	1+
321.81937	222	
321.86666	344	1+
321.92878	536	1+
322.15119	152	
322.92973	376	1+
323.06440	206	1+
323.10172	248	1+
323.24080	344	1+
323.77065	204	1+
323.87030	188	
324.32689	584	1+
324.45644	206	1+
324.89309	312	
325.07636	274	1+
325.16644	386	1+
325.90096	172	
325.97976	236	1+
326.16976	304	1+
326.87289	1042	1+
327.19737	112	1+
327.84114	184	1+
328.81054	406	1+
328.88886	144	
329.07088	218	1+
329.87508	168	
330.98501	288	1+
331.10457	166	
332.08961	1364	1+
333.13066	222	1+
333.17022	248	
333.86984	420	1+
334.87400	320	1+
335.79953	314	1+
336.06215	180	1+
336.14531	168	
336.94404	872	1+
337.09374	220	
337.30304	190	
337.83645	306	
337.86521	242	1+
338.02685	258	1+
338.10393	274	1+
338.13668	246	1+
338.80066	236	1+
338.95546	194	
339.06634	188	1+
339.14095	154	1+
339.82940	550	1+
340.90585	148	
340.94076	156	
341.35930	174	
341.78338	178	1+
342.08127	388	1+
342.90554	206	
342.95840	164	
343.27459	340	1+
344.19054	192	1+
344.22404	262	1+
344.79433	240	1+
344.92462	172	1+
347.08408	176	
347.16463	176	1+
348.78128	178	
349.32065	698	1+
350.10634	160	
350.90831	304	1+
351.15748	188	
351.23790	154	1+
351.33703	380	
353.12179	150	
353.80793	240	1+
354.19610	216	1+
354.76279	384	1+
354.93106	244	
355.92199	142	
356.81074	278	1+
356.92143	236	1+
357.05810	172	
357.97409	244	1+
359.07952	222	1+
359.18887	516	1+
359.30870	328	1+
361.13026	186	1+
361.16202	166	
361.78853	200	
362.84695	292	
363.03810	220	
363.05831	256	1+
363.10615	266	1+
363.21503	372	1+
363.23503	202	
363.36558	150	
363.77785	198	1+
364.30122	156	
364.34777	472	1+
365.13210	150	
365.21168	216	
365.28689	210	
365.38481	160	
365.77824	246	1+
366.25673	430	1+
366.32539	176	
366.78046	174	1+
367.17755	174	
367.33056	654	1+
368.18994	170	
368.42488	1358	1+
368.76674	254	1+
368.83895	176	
369.00303	144	
369.34278	306	
END IONS

###FS:    #m/z: 322.93026 #charge 1+
###MS: 5
###MSMS: 6
BEGIN IONS
TITLE=Cmpd 4, +MS2(322.9303), 28.0-35.0eV, 0.1min #6
RTINSECONDS=6.6045
SCANS=5-6
PEPMASS=322.93026	5343948
CHARGE=1+
190.94698	150	
191.95506	1206	1+
192.88784	424	1+
195.04786	128	
196.88309	142	
198.01029	130	
199.89661	164	
200.01111	278	
201.04570	124	
202.87069	172	
204.00757	374	1+
205.95111	568	1+
206.91964	160	
210.89935	150	
214.89557	192	
215.88636	794	1+
215.90207	130	
217.86830	200	
217.88576	138	
219.03104	242	
220.86493	500	1+
221.94335	324	
221.96662	148	
222.95047	468	
223.02601	176	
223.95776	638	
224.00883	290	1+
224.97375	224	
226.90122	264	1+
230.08050	200	1+
230.81908	164	1+
230.85861	188	
230.88768	266	1+
230.90411	248	1+
233.04458	250	1+
233.06146	126	
233.89825	754	1+
233.91561	142	
233.93792	310	1+
235.04895	218	1+
235.15717	224	1+
238.15087	160	1+
238.79481	124	
238.87601	282	
239.01848	122	
239.07705	454	1+
239.20102	136	
240.87041	168	
240.90231	232	1+
240.93946	180	
240.96391	702	1+
241.01293	206	1+
241.05042	276	
241.83602	148	
241.94023	126	
242.94127	466	1+
242.96383	178	1+
243.88183	568	1+
244.04117	398	1+
244.82416	132	
244.86255	222	1+
244.97586	124	
245.94273	172	
246.05498	348	1+
246.97478	506	
247.94276	174	
247.97609	574	1+
248.03276	188	
248.85554	144	
249.04189	666	1+
249.07440	130	
250.96970	238	
251.15453	128	
251.78642	354	1+
251.80614	158	
251.92819	170	
252.05564	128	
252.47558	124	
253.19300	168	
253.83341	256	1+
254.02503	178	1+
254.96555	140	
255.11375	128	
255.77917	196	
256.81037	222	1+
257.05708	260	1+
257.79951	146	
257.81424	156	1+
257.86473	128	
257.92286	138	
258.07643	128	
258.89774	258	1+
258.97515	300	1+
259.12313	174	1+
259.98990	150	
260.17277	390	1+
260.80486	170	
260.83970	274	1+
260.99208	130	
261.06421	158	
261.89160	404	1+
262.82715	358	1+
262.94231	142	
263.05576	950	1+
263.97753	374	1+
264.02415	198	
264.87554	144	
265.86875	556	1+
266.01513	160	
266.93897	172	
267.00062	342	
267.04120	170	
267.10291	326	1+
268.00025	146	
268.86713	138	
268.91383	186	
269.00312	328	
269.86525	262	1+
269.91967	142	
270.28226	154	
271.84354	212	
271.96163	142	
271.98793	134	
272.16013	126	
272.79416	628	1+
272.95628	150	1+
272.97979	208	1+
273.00539	150	
273.79488	434	1+
274.05046	138	
275.05456	510	1+
275.80067	276	1+
275.81545	134	
276.09082	464	1+
276.85037	126	
276.88412	124	
277.09368	394	1+
278.25505	138	
279.01521	144	
279.09241	704	
279.15031	138	
279.22893	314	1+
279.83608	180	
280.09425	386	
280.11488	286	1+
280.14228	1160	1+
280.93185	134	
281.04653	238	
281.08015	128	
281.99035	190	1+
282.27880	146	
282.88714	134	
283.02708	134	
283.06109	168	
283.26264	316	
283.28341	198	
283.85948	194	
284.03812	280	1+
284.29333	1518	1+
284.87788	228	
285.07708	124	
285.22784	130	
286.17971	142	
286.91968	178	
287.87225	138	
287.90363	126	
287.92050	250	1+
288.00068	134	
288.06513	646	1+
289.14643	122	
289.16390	148	
289.18376	232	1+
289.80132	202	1+
289.87640	508	1+
291.01437	136	
292.01949	128	
292.05723	346	
293.06462	150	
294.78781	138	
294.81699	142	
294.88358	142	
295.11462	136	
296.12226	130	
297.03163	132	
297.91813	160	
298.05963	430	1+
298.90660	206	1+
299.01286	182	1+
299.04794	144	
299.06198	374	1+
299.11041	134	
299.83895	226	1+
299.86198	176	1+
300.90901	238	1+
300.95194	222	1+
300.99227	134	
301.08413	228	1+
302.04488	128	
302.24752	292	1+
304.02985	268	1+
305.09153	162	
306.19419	138	
306.88012	230	
307.08483	144	1+
307.29016	160	
307.79809	242	1+
307.89590	126	
308.29483	606	1+
309.21903	126	
309.88862	214	
310.06678	158	
310.30907	898	1+
310.87954	652	1+
311.82397	128	
313.03318	414	
314.08114	136	
314.80826	180	
314.87547	226	1+
314.93919	198	
315.06843	176	
316.05490	180	1+
317.19488	214	1+
318.04968	242	1+
318.17431	198	1+
319.07993	156	
319.30605	136	
321.12214	170	
321.29664	162	1+
321.98064	130	
322.12308	124	
322.23547	178	
323.03161	224	1+
323.16578	204	1+
323.23859	3322	1+
324.02668	188	1+
324.07627	218	
324.13907	174	
324.20369	1012	1+
324.89360	342	1+
325.13980	230	
325.32215	216	
326.10549	142	
326.12579	228	1+
326.89308	404	1+
326.96347	134	
327.06335	124	
327.18398	270	1+
327.21088	190	
327.26788	332	1+
END IONS

###FS:    #m/z: 340.94069 #charge 1+
###MS: 5
###MSMS: 7
BEGIN IONS
TITLE=Cmpd 5, +MS2(340.9407), 28.0-35.0eV, 0.1min #7
RTINSECONDS=7.3765
SCANS=5,7
PEPMASS=340.94069	2644086
CHARGE=1+
189.86206	362	
192.88920	140	
192.92431	146	
196.02518	142	
204.90393	126	
205.94839	144	
207.97469	142	
208.96490	176	
209.94265	258	1+
209.99183	220	1+
211.94352	250	
212.90424	138	
212.94845	140	
213.88664	174	
213.90364	164	
213.94015	4918	1+
214.09242	142	
214.87848	146	
215.14368	188	1+
215.88711	1984	1+
215.93868	786	1+
217.88346	464	
217.93871	310	1+
218.85600	124	
218.88659	256	
219.88103	190	
221.89367	144	
222.95224	126	
223.95995	380	
224.97765	130	
225.16616	134	
225.88781	194	
226.94644	142	
226.97020	146	
227.89729	196	1+
229.95995	216	
230.88562	758	1+
230.95840	202	
231.94876	6138	1+
232.37707	96	1+
232.91005	140	
233.04712	132	
233.89773	1086	1+
235.89463	330	
235.97869	186	1+
236.08217	168	
236.82892	128	
236.89471	194	
237.06036	296	
238.02617	142	
238.21490	150	
239.90047	416	1+
240.22904	246	1+
240.96346	288	1+
241.12494	190	
241.63674	92	1+
243.07999	286	1+
244.03494	660	1+
244.45573	168	
245.94446	136	
245.97779	160	
246.03691	146	
246.06327	330	1+
246.97748	566	1+
247.05093	188	
247.94431	480	1+
248.03485	566	1+
248.85629	136	
248.90402	170	
248.98850	262	
249.88921	380	1+
249.90250	294	
249.96115	1542	1+
250.89618	294	1+
250.94667	126	
251.13033	154	
251.95777	486	1+
252.12130	134	
252.92171	190	1+
253.06718	144	
253.15926	132	
254.12533	228	1+
254.96602	2572	1+
255.07311	282	
255.17782	130	
255.78686	164	1+
256.07923	278	
256.91509	304	1+
256.96589	512	
257.04807	128	
258.05925	194	1+
258.59570	134	
258.83238	164	
258.88215	196	
258.91086	230	
258.99210	236	1+
259.01666	206	1+
259.95755	286	1+
259.99418	162	1+
261.47360	194	
262.97005	128	
263.06031	278	1+
265.01240	190	
265.89934	168	
266.97292	140	
266.99868	176	
267.06516	136	
267.13601	364	
267.21782	152	
267.99907	458	1+
268.15061	184	1+
268.79181	312	1+
268.97483	260	1+
268.99918	410	1+
269.11914	182	
270.85896	148	
272.84853	144	
272.93373	408	
272.97952	348	
273.18324	238	1+
273.80577	124	
273.84000	328	1+
274.93768	196	1+
275.04458	130	
275.23528	208	1+
275.84480	390	1+
276.06269	374	1+
276.85085	250	1+
279.05674	136	
279.82195	134	
279.96663	348	1+
280.05026	538	1+
280.87106	132	1+
281.04926	466	1+
281.11782	164	
281.18892	178	1+
281.93054	140	
282.27806	810	1+
282.85864	122	
283.05062	172	
283.94649	264	1+
284.02782	134	
284.29243	200	
284.79096	168	1+
284.87977	236	
285.11363	184	1+
286.02341	258	1+
286.42856	210	1+
288.06587	1044	1+
288.95281	124	
289.03137	164	
289.88401	260	
290.44242	138	
291.07274	148	
291.80237	228	1+
292.05845	130	
292.43798	144	
292.87049	428	1+
293.06717	464	1+
294.26804	140	
295.20544	210	1+
295.87205	302	1+
295.94909	280	1+
295.97514	136	
296.14781	130	
296.91688	136	
297.13485	254	1+
297.78466	150	
297.99086	200	1+
298.08103	260	1+
298.13200	280	1+
298.80008	140	
298.82637	138	
299.05961	134	
299.91721	280	1+
300.05628	366	1+
300.98292	158	
301.05717	248	1+
301.26528	152	
302.17573	414	1+
302.87177	268	1+
303.87180	164	1+
305.22770	284	1+
305.29061	132	
305.81877	122	
305.94613	220	1+
306.07599	360	1+
306.80081	540	1+
306.88405	524	1+
307.29185	516	1+
307.30622	206	
307.79989	364	1+
307.88757	382	1+
308.04978	130	
308.29875	332	1+
308.32511	138	
309.74278	154	
309.92236	264	1+
309.95929	174	
310.17314	130	
310.87739	884	1+
311.02214	150	
311.03644	132	
311.88069	608	1+
312.02802	764	1+
312.85933	190	1+
313.03041	460	1+
314.10734	200	1+
317.01025	166	
317.08117	256	1+
318.59637	142	
319.08694	342	1+
319.93520	232	1+
319.96112	178	1+
320.08962	240	1+
320.88666	140	
322.07037	162	
322.12985	130	
322.30960	162	
323.05847	214	1+
323.23677	378	
323.30612	124	
323.83285	122	
324.24134	434	1+
324.28568	148	
324.31245	344	1+
324.76787	226	1+
324.89434	624	1+
326.17492	194	
326.19987	160	
326.30134	192	
326.96172	184	
327.17515	122	
327.34064	122	
328.01185	290	
328.18712	332	1+
328.89233	268	1+
328.99734	148	
330.88673	188	1+
331.29988	218	1+
332.08953	412	1+
332.30140	186	1+
332.88353	170	
333.02231	170	
333.06875	154	
335.77871	122	
336.08581	354	1+
336.72323	170	1+
337.20695	220	1+
337.31311	150	
338.17328	132	
338.25104	124	
340.16295	124	
340.35716	228	
340.38972	366	
340.89928	496	1+
341.01487	138	
341.39735	162	
341.90117	392	1+
342.12520	388	1+
342.20677	290	1+
342.24209	122	
342.28390	248	
342.31436	192	
343.21328	184	1+
344.17899	126	
345.16059	142	
346.08968	260	1+
346.26060	142	
END IONS

###FS:    #m/z: 363.95685 #charge 1+
###MS: 5
###MSMS: 8
BEGIN IONS
TITLE=Cmpd 6, +MS2(363.9568), 28.0-35.0eV, 0.2min #8
RTINSECONDS=8.1485
SCANS=5,8
PEPMASS=363.95685	1646040
CHARGE=1+
182.86638	122	
185.87048	148	
187.86793	132	
189.86292	752	1+
191.85907	1474	
191.95487	374	1+
196.88266	530	1+
200.94535	130	
205.91265	154	1+
207.40772	164	
207.87193	562	1+
208.88577	138	
208.93862	152	
209.87257	146	
209.94318	2248	1+
210.88582	480	1+
212.87949	3664	1+
212.93486	144	
214.89355	316	1+
216.41249	230	
216.90819	124	
221.13357	174	1+
221.94467	158	
222.13450	208	1+
222.95244	1964	1+
223.88670	122	
224.94829	2860	1+
225.16342	184	1+
225.88278	274	
226.78975	254	1+
226.88360	156	
226.92416	156	
226.94779	11482	1+
227.39040	112	1+
227.93072	346	
228.89387	1202	1+
228.94251	14948	1+
229.15936	160	1+
229.27310	156	1+
229.82432	178	1+
230.88916	5686	1+
230.92603	222	1+
232.05414	122	
232.88505	1242	1+
232.90775	240	
234.84893	226	1+
234.87969	524	
235.82617	154	
235.89060	192	1+
237.09702	162	1+
237.13210	188	
238.01818	234	1+
238.13857	262	
238.87096	130	
239.42857	216	
239.91285	338	1+
239.96921	136	
240.96272	2440	1+
241.93969	126	
242.82220	266	1+
242.95977	1536	1+
243.02529	130	
243.94410	268	
244.03790	332	
244.84321	178	1+
244.95739	6796	1+
245.94313	446	
246.04128	308	1+
246.90518	312	
246.95353	7008	1+
247.13071	162	1+
247.62719	120	1+
248.10674	146	
248.89811	1716	1+
249.03681	218	1+
250.94663	248	
250.97406	226	
251.07589	350	1+
251.95100	274	1+
251.96915	156	
252.19147	152	
252.23220	300	1+
252.88978	230	1+
253.00374	152	
253.83668	308	1+
253.90635	204	1+
254.00581	136	
254.09205	248	1+
258.79963	230	1+
258.84166	144	
258.97496	276	
259.09317	304	1+
259.89817	338	1+
259.97593	150	
260.97072	1612	1+
261.79249	170	1+
261.83601	140	
262.87206	186	1+
262.93071	172	
262.94334	172	
262.97035	366	1+
263.05527	238	
264.08522	174	1+
265.04995	228	1+
265.93449	214	1+
265.97540	210	
266.24663	282	1+
266.86336	130	
267.16970	126	
267.97575	1082	1+
268.05407	250	1+
268.86770	144	
269.01739	180	1+
269.80009	194	
269.92827	150	
269.96917	1168	1+
270.00370	142	
270.10886	124	
270.93754	244	1+
271.84836	350	1+
271.91623	536	1+
272.88136	260	1+
273.02735	230	1+
273.89120	258	1+
274.85482	160	
275.05620	138	
276.04190	132	
276.81042	334	1+
276.85244	336	1+
276.89107	158	
277.08949	146	
277.21749	190	1+
277.91765	152	
278.09823	296	1+
278.88334	148	
279.00175	298	1+
279.78740	362	1+
279.90408	152	
280.10768	310	1+
280.25942	152	
280.78957	306	1+
280.89023	156	
281.85406	134	
281.94691	122	
282.00387	168	1+
282.04479	296	1+
282.91757	150	
283.07661	138	
283.85035	436	1+
283.98459	162	
284.07423	132	
284.79098	258	1+
285.84554	506	1+
285.89130	132	
286.03884	248	1+
286.05747	142	
286.41226	282	1+
286.96028	124	
286.98544	238	1+
287.05776	134	
287.87004	240	1+
287.99504	454	1+
288.06609	1514	1+
288.79711	154	
290.78867	384	
291.11992	350	1+
291.80589	142	
291.87452	156	
291.96681	160	
292.05582	156	
292.86588	134	
294.10994	148	
294.86631	162	
294.92748	144	
295.85296	142	
296.80451	310	1+
297.55583	116	1+
297.90664	198	1+
298.02276	138	
298.80240	270	
299.80359	230	
299.89176	260	1+
300.15252	138	
300.80596	130	
300.95739	142	
301.10023	122	
301.14336	254	1+
301.76956	234	1+
301.85973	524	1+
301.92468	132	
302.22489	304	1+
302.80872	820	1+
303.81015	580	1+
303.85593	2348	1+
303.94650	130	
304.12100	244	1+
304.22493	128	
304.25830	146	
305.08750	134	
305.86793	126	
305.92736	142	
306.07009	130	
306.16637	156	
306.27256	274	1+
306.31285	412	1+
306.79345	282	
307.02733	380	1+
308.29250	712	1+
308.83178	166	1+
308.87780	142	
308.90448	140	
308.95860	186	1+
309.87447	672	1+
310.31012	326	
310.80988	126	
310.87920	502	1+
311.05779	210	1+
311.86297	122	
311.94785	256	1+
313.02929	230	
314.81695	162	
314.96435	314	1+
315.04695	312	1+
317.06296	128	
317.85535	202	
318.86133	412	1+
318.93576	304	
319.09431	156	
319.17872	178	1+
319.82693	164	1+
321.09980	144	
321.43982	160	1+
321.82113	412	1+
321.86661	498	1+
322.75168	160	1+
322.89940	244	1+
322.91918	166	
323.14411	184	1+
324.02896	272	1+
324.24124	196	
324.32599	290	
324.89692	140	
325.30742	170	
326.17849	204	1+
326.80199	128	
326.87168	570	1+
326.89745	142	
328.18688	124	
329.01210	202	1+
329.08941	182	1+
329.32479	174	
329.87501	380	1+
330.97610	190	1+
331.08621	492	1+
331.92291	170	1+
333.18247	304	1+
334.09307	138	
334.99227	126	
336.03942	152	
336.08953	342	1+
336.80419	220	1+
336.94652	742	1+
338.03123	344	1+
338.94885	122	
339.83145	706	1+
340.14631	232	1+
340.17015	124	
340.94615	188	
341.35456	200	1+
342.21115	306	1+
342.27775	642	1+
343.05352	228	1+
343.27937	444	1+
345.18080	238	1+
345.97372	122	
347.24202	124	
348.31126	164	
348.87643	126	
349.31999	544	1+
350.15889	262	1+
351.33258	390	1+
354.30024	210	1+
355.05425	174	
355.80904	212	1+
356.05576	150	
356.08742	122	
356.19126	200	1+
357.05775	204	
358.86250	156	
360.16331	216	1+
360.25211	156	
360.96808	280	1+
361.71834	126	
362.36335	312	1+
363.16069	132	
363.21134	166	
363.95092	142	
365.25099	136	
365.32249	160	
365.38877	204	
366.19320	176	1+
366.24221	158	1+
366.37131	130	
366.90343	180	1+
366.95390	194	1+
367.32991	460	1+
367.84269	218	1+
367.94388	218	1+
368.22528	140	1+
368.42494	604	1+
369.00589	136	
369.18683	126	
END IONS

###FS:    #m/z: 340.94093 #charge 1+
###MS: 9
###MSMS: 10
BEGIN IONS
TITLE=Cmpd 7, +MS2(340.9409), 28.0-35.0eV, 0.2min #10
RTINSECONDS=11.845
SCANS=9-10
PEPMASS=340.94093	2500462
CHARGE=1+
189.86602	118	
192.88656	270	1+
192.92591	236	
197.87559	166	
197.89559	126	
198.88376	202	1+
201.87476	160	1+
202.99863	122	
203.89788	128	
205.95324	156	
206.95570	118	
208.88347	302	1+
208.95714	122	
209.94349	140	
210.89768	158	
210.93939	128	
211.94697	236	
212.87899	316	
213.87933	176	
213.93966	4716	
214.89418	320	
214.93988	184	
214.99267	158	
215.42017	130	1+
215.88561	1490	1+
215.93604	906	
217.85901	122	
217.88251	802	1+
217.93753	306	
219.98175	258	1+
220.88075	158	
221.89169	264	
222.97437	254	1+
223.96184	144	
223.99460	132	
224.92924	128	
226.01994	118	
226.87183	222	
226.89779	312	
228.94965	446	1+
230.84914	116	
230.88853	836	1+
231.89142	588	1+
231.95119	3488	1+
233.89835	858	1+
233.94676	1536	1+
235.89366	530	1+
236.05083	162	
236.15451	176	
236.97443	142	
237.09357	204	1+
238.05679	166	
238.87966	196	1+
238.89959	452	1+
239.01256	132	
239.07298	128	
240.23101	310	1+
241.94780	306	1+
242.89214	216	1+
242.99044	154	
243.82384	226	1+
244.03798	230	
245.03888	158	
246.97944	154	
247.94905	166	
247.97851	154	
247.99759	148	
248.03595	118	
249.03902	416	1+
249.96226	684	1+
250.84964	200	1+
251.78883	276	1+
251.95879	278	
252.97710	226	1+
253.95874	224	
254.94059	118	
254.96785	2244	1+
255.07466	466	1+
255.13701	118	
256.05873	172	
256.91519	342	
256.96124	504	1+
256.99215	166	
257.80102	168	1+
257.92510	146	
258.06051	128	
258.84756	262	1+
258.88625	174	
259.79111	316	1+
259.95655	300	1+
261.85373	154	
263.05472	432	1+
264.05834	266	1+
264.91829	128	
265.01760	304	
265.85725	120	
265.95012	270	1+
266.07536	118	
266.27958	142	
266.84462	172	1+
266.99847	180	
267.13668	178	
267.86502	132	
268.00335	660	1+
268.11427	130	
269.00716	414	1+
269.79967	140	
269.90002	150	
270.80307	144	
270.90390	126	
271.07130	202	1+
271.95947	168	
272.07352	240	1+
272.93602	254	
272.97875	334	1+
273.23289	118	
274.85077	136	
274.97547	192	
276.26745	118	
276.86319	186	
277.88694	422	1+
279.07237	152	
279.20569	134	
279.85411	264	1+
279.96474	320	
280.93283	118	
281.81672	204	
282.05073	152	
282.28107	266	
282.84311	248	1+
282.88512	134	
282.92848	246	1+
283.03219	198	1+
283.07935	246	1+
283.13141	134	
287.20276	136	
287.86241	150	
288.06808	630	1+
288.86895	130	
289.78814	152	
289.88474	436	1+
290.02597	204	1+
292.43418	154	
292.93349	236	1+
294.28265	96	1+
294.81563	134	
295.08128	332	1+
295.10270	128	
295.99983	144	
296.02485	336	1+
296.09450	314	1+
296.97355	152	
297.00465	128	
297.02572	254	1+
297.87451	148	
297.97680	316	
298.07914	332	1+
298.12655	126	
298.80324	238	1+
298.95427	178	1+
299.06431	162	
300.03259	186	1+
300.80854	146	
302.17277	382	1+
302.86406	372	1+
303.78268	248	1+
305.27469	256	1+
305.87511	424	1+
306.27895	176	1+
306.79454	150	
306.87820	284	1+
307.79571	124	
308.29306	284	
308.81093	164	
308.87798	146	
308.90067	136	
308.96551	166	1+
309.14087	126	
309.25415	128	
309.32790	146	
309.81462	294	1+
309.88011	124	
310.85371	270	1+
310.87967	288	
310.94360	122	
311.02507	132	
311.14440	180	1+
311.87468	184	
312.02956	178	
313.03072	254	
313.87353	140	
314.82106	130	
316.05291	126	
317.81830	192	1+
319.88976	142	
319.96309	136	
321.09840	264	1+
321.12685	366	1+
322.12870	264	1+
322.31067	186	
323.01658	152	
323.24191	176	
323.30451	198	
323.98551	120	
324.03527	182	1+
324.28666	204	
324.32645	140	
324.89153	220	
324.96309	162	1+
325.89067	118	
326.16874	116	
326.34017	142	
327.24764	132	
328.12133	190	1+
328.19060	254	
328.82632	208	
328.88880	146	
329.87278	260	
330.81850	168	
330.88067	118	
331.86905	150	1+
332.08938	462	1+
333.77873	144	
334.92461	128	
336.01470	190	1+
338.30380	144	1+
339.19546	120	
339.83691	254	1+
340.26893	140	
340.34933	142	
341.24402	130	
341.39042	138	1+
342.07216	302	1+
342.10259	140	1+
342.31976	130	
342.90628	132	
343.21101	182	
343.27011	126	
345.85992	140	
END IONS

###FS:    #m/z: 363.95710 #charge 1+
###MS: 9
###MSMS: 11
BEGIN IONS
TITLE=Cmpd 8, +MS2(363.9571), 28.0-35.0eV, 0.2min #11
RTINSECONDS=12.617
SCANS=9,11
PEPMASS=363.95710	1505318
CHARGE=1+
183.87463	126	
189.86239	1304	1+
191.85971	1010	1+
191.95471	178	
196.88206	350	1+
199.86361	154	
200.87481	164	1+
205.94950	266	1+
207.87459	406	1+
207.94778	194	
208.95977	240	1+
209.86970	200	
209.94348	2122	1+
210.88323	690	1+
212.87923	3890	1+
213.42476	116	
216.41211	256	
218.91510	228	
220.89131	164	1+
221.00721	232	1+
222.95272	2140	1+
224.94991	2548	1+
225.88049	184	
226.88907	126	
226.90486	166	
226.94773	13168	1+
227.03669	198	
227.78625	214	1+
227.87380	156	
227.93067	408	
228.78918	188	1+
228.89645	1136	1+
228.94288	13688	1+
230.02695	186	1+
230.88989	8072	1+
232.88684	1100	1+
233.92547	220	1+
234.88006	542	1+
235.07896	154	
235.97126	122	
238.07957	206	
239.06318	224	1+
239.11163	120	
240.15506	138	1+
240.96298	1712	1+
241.13227	226	1+
241.94625	136	
242.82234	386	1+
242.88140	260	1+
242.95971	1490	1+
244.03678	158	
244.95807	5594	1+
245.21297	220	1+
245.94305	448	
246.90212	150	
246.95261	7438	1+
246.99165	120	
248.03564	160	
248.79894	228	1+
248.83429	222	
248.90123	1816	1+
249.04364	124	
250.11000	218	1+
250.89779	338	
250.94826	304	1+
250.96936	330	
250.99914	178	1+
252.08114	124	
252.82919	212	1+
252.91947	338	1+
253.90617	834	1+
255.06877	138	
256.07827	164	
258.09658	276	1+
258.83102	296	1+
258.91975	238	1+
258.97221	386	1+
259.11839	118	
259.84525	164	
260.05961	166	
260.85790	136	
260.97053	898	1+
261.00741	138	
261.85377	120	
262.97047	282	
263.05795	122	
263.11150	210	1+
263.96250	338	1+
263.98365	486	1+
264.03691	140	
264.79774	202	
264.90711	154	
264.92777	214	1+
265.26516	152	
265.82966	154	
266.24306	156	
266.81311	378	1+
267.06032	164	1+
267.83239	204	1+
267.92873	146	
267.97319	730	1+
268.78319	150	
268.96385	1064	1+
269.11494	124	
269.80047	468	1+
269.96885	916	1+
270.91417	390	1+
271.86968	116	
271.91738	282	1+
272.09162	192	1+
272.49431	118	
272.93886	128	
273.79833	160	
274.07044	210	1+
274.80474	288	1+
275.83400	118	
275.91431	254	1+
276.85662	426	1+
277.02908	144	
277.08343	150	
278.79348	116	
278.89882	220	1+
279.90052	146	1+
280.79011	286	1+
280.81020	124	
280.94325	128	
280.94674	214	1+
281.86027	176	
282.09001	174	
282.93765	124	
283.07143	194	
283.79070	472	1+
283.80974	152	
283.85439	172	
283.98568	260	1+
284.81627	122	
284.85029	170	
284.87779	146	1+
284.90565	390	1+
285.04151	162	
285.13160	152	
285.84749	956	1+
285.93888	286	1+
287.12504	146	
287.81570	136	
288.06167	478	1+
288.79490	190	1+
288.80961	128	
290.24237	208	1+
290.78598	442	1+
290.91054	150	
291.05256	292	1+
292.05865	196	1+
292.43412	134	
292.86852	232	1+
292.94428	220	1+
293.28604	144	1+
293.79204	118	1+
293.84993	154	
294.85830	296	1+
294.92730	274	1+
295.14858	144	
296.07051	158	
297.09385	160	
297.81312	120	
297.85521	128	
298.10457	126	
298.80070	540	1+
298.99293	150	
299.10768	118	
299.77117	160	
299.86736	122	
299.92213	178	1+
300.01851	226	1+
300.14630	228	1+
301.80705	244	1+
301.86116	954	1+
301.88786	264	1+
302.22101	118	
302.24458	150	
302.80271	480	1+
302.90965	128	
302.94377	134	
303.11743	162	
303.85691	1574	1+
303.96650	164	
304.09101	126	
304.81773	426	1+
305.82602	392	1+
305.97405	330	1+
306.01343	196	1+
306.27710	142	
306.88409	118	
307.08190	166	
307.28794	130	
307.80151	170	
307.86383	140	
307.88755	372	1+
308.29818	606	1+
308.86652	142	
308.92238	164	
309.87207	454	1+
310.13730	258	1+
310.83553	152	1+
312.03056	130	
312.93538	116	
313.98088	212	1+
314.97396	118	
315.89814	128	
316.81034	140	
316.87618	144	
317.45100	122	
317.87954	140	
318.59803	250	1+
318.81649	326	1+
318.93127	122	
319.06257	154	
319.08880	328	1+
319.82157	278	1+
320.06203	120	
320.93678	142	
320.96269	116	
321.15768	220	1+
321.31197	286	1+
321.81783	616	1+
321.86517	456	1+
321.87749	222	
322.03284	128	
322.13067	120	
322.31398	208	1+
322.93044	284	1+
323.03340	176	
323.77400	132	
323.82530	146	
324.01686	226	
324.14632	190	1+
324.26900	152	
324.32444	234	
324.82130	140	
324.90105	136	
325.02468	308	1+
326.87346	826	1+
326.96516	168	
327.08125	214	1+
327.17835	140	
328.80850	146	
329.09303	266	1+
329.89032	162	
330.09569	188	1+
330.59621	116	
330.87256	144	
331.99470	220	1+
333.09510	122	
333.11683	130	
333.89392	272	1+
334.32959	128	
335.87070	194	1+
336.15166	190	1+
336.80299	214	1+
336.94790	914	1+
339.82798	850	1+
339.93684	660	1+
339.99710	198	1+
340.93977	560	1+
341.16259	236	1+
342.25419	158	1+
342.28130	220	1+
342.90304	328	1+
344.29789	150	1+
345.89171	124	
347.07776	148	
347.81214	176	1+
347.91344	152	1+
347.99406	176	1+
348.32562	130	
349.24878	132	
349.32306	476	1+
351.33568	250	
351.92648	128	
352.90064	256	1+
353.87157	190	1+
354.79876	168	
355.05036	164	
356.05505	490	1+
357.05994	472	1+
357.70744	180	
357.94877	268	1+
358.14187	148	
359.86311	212	1+
360.04477	202	1+
360.12270	134	
360.21559	146	1+
360.72374	192	1+
360.91634	142	1+
361.04508	140	1+
361.10629	420	1+
362.35117	122	
362.84622	174	
362.99058	258	1+
363.15956	128	
363.73307	232	1+
364.12306	224	1+
364.19846	190	
365.38706	282	1+
366.25276	118	
366.75531	252	1+
367.33224	258	1+
368.02009	158	
368.42672	478	1+
369.35155	148	
END IONS

###FS:    #m/z: 336.94645 #charge 1+
###MS: 9
###MSMS: 12
BEGIN IONS
TITLE=Cmpd 9, +MS2(336.9465), 28.0-35.0eV, 0.3min #12
RTINSECONDS=13.3895
SCANS=9,12
PEPMASS=336.94645	438198
CHARGE=1+
68.56427	108	
92.49086	102	
185.86923	166	
189.86894	152	
192.97738	100	
205.95181	244	
208.98091	102	
209.88406	132	
209.94477	218	
210.90014	188	
211.94480	16616	1+
211.99000	100	
212.88063	1282	1+
213.89493	122	
213.94038	6080	1+
215.88713	1180	1+
215.93685	944	1+
217.86024	116	
217.88428	388	
217.93688	340	
219.03075	194	
220.89614	120	
221.51091	108	
222.90510	188	1+
222.95402	286	
223.95815	184	
224.93713	118	
224.97515	150	
226.89426	236	
227.89874	162	
228.89487	686	1+
229.95557	15262	
230.11555	102	1+
230.88947	3026	1+
230.95676	544	
231.95117	6890	1+
233.83116	360	1+
233.89650	648	1+
233.94849	806	1+
235.86763	132	
235.89379	618	
235.94700	356	
237.03847	310	1+
238.21511	138	
238.92401	142	
239.90725	102	
240.91789	150	
240.94153	192	1+
241.04932	152	
243.89179	252	1+
244.03694	264	
245.98412	124	
246.04835	112	
246.90649	110	
246.97587	188	
247.96580	3270	1+
248.84939	138	
248.90281	430	
249.04231	476	1+
249.09804	218	1+
249.90095	394	1+
249.96302	1040	1+
250.65494	128	
250.98630	212	1+
251.07221	226	
251.36964	124	1+
251.83774	254	1+
251.93246	162	1+
251.96036	150	
252.22896	80	1+
252.97199	7782	
253.47194	138	1+
253.83442	134	
253.90525	468	1+
253.97562	328	
254.09141	206	
254.20960	106	
254.94188	310	1+
254.96559	4102	1+
255.01339	104	
255.07394	316	1+
256.91535	330	
257.83900	284	1+
257.91480	186	
258.90707	116	
258.96602	294	1+
260.10988	138	
260.12022	176	1+
261.04894	114	
261.06111	114	
261.97556	142	
261.99593	236	1+
262.92625	162	
263.00663	234	1+
263.05667	428	1+
265.03986	100	
265.41423	112	
266.85148	118	
266.99625	170	
267.93594	284	1+
268.05909	348	1+
268.80508	224	1+
268.84065	406	1+
268.86293	276	1+
270.84558	356	1+
270.98330	660	
271.91828	294	1+
272.94828	112	
272.97911	322	1+
273.79604	122	
275.05932	228	1+
276.85152	152	
277.04562	292	1+
277.08263	132	
277.84113	146	
277.96330	104	
278.83546	130	
279.02013	146	
279.96297	156	
280.92654	244	1+
281.11154	148	
281.67549	102	
281.86923	244	
282.11667	294	1+
282.88948	128	
283.15931	108	
283.24531	100	
283.79166	264	1+
283.92199	220	1+
283.99941	422	1+
285.84954	148	
286.07388	118	
286.14572	170	
286.18325	156	
286.84587	660	1+
287.43794	130	
287.80672	128	
287.84617	420	1+
287.91462	124	
288.02296	140	
288.06271	192	
288.09701	188	1+
288.20053	146	
288.37541	104	
289.06343	116	
289.87745	112	
290.08974	322	1+
290.50685	172	
291.81523	170	
292.06132	232	
292.43037	106	
292.94182	314	1+
293.03107	154	
293.06638	350	
293.12392	120	
293.87683	124	
293.99524	480	1+
294.05010	160	
294.26954	100	
294.86166	150	1+
295.01926	122	
295.03852	130	
296.30000	116	
296.81363	234	1+
297.08368	238	1+
297.97647	160	
298.03196	220	1+
299.05999	198	
299.98810	124	
300.12883	104	
301.81165	200	1+
302.85625	170	
303.09849	178	1+
303.18453	114	
303.78341	218	1+
303.86675	152	1+
304.26383	220	1+
305.28138	210	1+
306.05329	110	
306.07094	138	
307.08260	118	
307.91531	146	1+
308.21719	100	
309.29238	108	
309.32525	106	
309.81598	132	
309.87050	148	
310.87704	128	
311.88513	332	1+
312.00616	102	
312.14818	172	1+
312.86149	120	
312.91453	160	1+
313.03080	230	
314.82192	144	
315.90535	106	
316.16638	122	
316.80285	142	
317.82111	212	1+
317.89542	128	
317.94200	102	
318.87532	124	
319.08307	138	
319.95245	122	
321.13028	188	1+
321.73923	172	1+
322.30387	292	1+
322.89495	342	1+
328.30257	146	
328.31538	144	
328.88811	216	
329.05274	106	
329.87326	380	1+
331.17242	112	
332.83003	190	1+
333.17481	216	1+
333.22243	100	
334.27768	134	
334.89123	100	
334.93111	108	
335.67370	106	
336.08329	130	
337.08418	100	
338.28614	144	
339.24722	212	1+
339.33658	126	
339.92694	128	
340.12441	134	
340.39174	106	
340.90441	140	
341.07632	270	1+
341.93616	110	
END IONS

###FS:    #m/z: 507.84677 #charge 1+
###MS: 13
###MSMS: 14
BEGIN IONS
TITLE=Cmpd 10, +MS2(507.8468), 28.2-35.2eV, 0.3min #14
RTINSECONDS=17.0725
SCANS=13-14
PEPMASS=507.84677	541028
CHARGE=1+
191.95591	412	1+
196.01280	266	
197.89089	392	1+
199.88697	664	1+
212.01429	286	1+
213.01888	228	1+
217.89770	588	1+
217.95610	268	1+
222.97550	706	1+
227.19776	186	1+
227.95756	354	
227.99215	250	1+
228.89347	218	
230.03943	200	1+
230.84841	884	1+
232.93269	208	1+
234.88120	508	
235.90895	408	1+
236.01532	340	1+
236.09052	238	1+
238.06068	274	1+
238.13427	210	1+
239.78720	226	1+
239.85971	238	1+
241.83705	282	1+
241.88601	452	1+
242.83946	248	1+
244.03709	286	1+
244.06328	184	1+
245.07242	160	1+
246.08645	188	1+
247.97558	266	1+
248.08693	268	1+
248.85533	760	1+
248.90209	208	
250.96815	574	1+
250.99078	260	1+
252.08440	566	1+
252.79465	198	1+
254.02016	198	1+
254.94047	256	1+
256.90914	340	1+
256.95702	264	1+
257.04966	290	1+
257.85723	446	1+
258.78942	310	1+
259.10356	380	1+
259.89877	224	
260.12051	524	1+
260.88296	202	
264.11492	210	
264.92295	368	1+
265.12474	398	1+
265.96293	396	1+
266.16966	234	
266.86449	400	1+
267.06763	208	1+
267.78488	244	
268.93449	308	1+
269.12337	206	1+
269.39220	220	1+
270.85899	418	
271.87617	1500	1+
272.08875	186	1+
272.85419	2098	1+
273.79977	502	1+
273.94150	212	1+
274.11205	426	1+
274.85434	482	1+
275.11313	326	1+
275.87451	276	1+
275.99075	242	1+
276.85459	298	
277.10250	196	1+
278.86239	254	
279.13367	286	
280.01942	226	1+
280.06072	354	1+
280.10887	260	1+
280.13705	288	1+
280.37718	680	1+
280.85235	330	1+
280.93977	266	1+
281.37949	492	1+
281.73742	108	1+
281.87490	206	
281.96471	214	
282.17967	266	1+
282.88807	416	1+
283.87198	744	1+
284.79554	220	
284.84230	416	1+
285.94249	1296	1+
286.09795	186	1+
286.79064	228	
286.87504	238	
286.88787	574	1+
287.00313	222	1+
287.84500	714	1+
287.88915	354	1+
287.97347	400	1+
288.85005	502	1+
288.87142	620	
288.92912	180	1+
289.88266	2516	
290.24974	270	1+
290.40010	228	1+
290.86731	4652	1+
291.92969	370	1+
292.11510	324	1+
293.38573	348	1+
293.78542	308	1+
293.87410	11672	1+
294.08870	300	1+
294.60591	172	1+
294.80797	206	
294.96252	354	1+
294.98305	266	1+
295.91373	560	1+
295.94675	220	1+
296.04725	342	1+
296.14246	232	
296.86088	862	1+
296.88303	1116	1+
296.97822	438	1+
297.01418	242	1+
297.08302	280	1+
297.81547	700	1+
297.98507	306	1+
298.85281	682	1+
298.87878	1758	1+
298.96395	540	1+
299.81345	340	
299.91872	212	
299.99925	210	1+
300.35796	270	1+
300.81139	220	
300.85942	1546	1+
301.13977	212	
301.35925	198	1+
301.98772	252	1+
302.09011	172	1+
303.01340	208	1+
303.85454	482	1+
303.94953	392	
304.11462	372	1+
304.15000	176	1+
304.88122	454	1+
304.91418	290	1+
304.95278	724	1+
305.85059	226	
306.85092	246	
307.02964	378	1+
307.30249	264	1+
307.85145	216	
307.89112	2700	
308.14230	1060	1+
308.88184	4562	1+
309.88722	2918	1+
310.06626	260	1+
310.15652	1772	1+
310.75829	246	1+
310.78699	354	1+
310.83711	536	1+
311.00672	404	1+
311.18407	284	1+
311.34827	384	1+
311.40706	222	1+
311.88404	21140	1+
311.96917	476	1+
312.16950	308	1+
312.35116	318	1+
312.38035	314	1+
313.07267	328	1+
313.22182	120	1+
313.24947	130	1+
313.78526	286	1+
313.93856	1014	1+
314.02708	204	
314.14080	210	
314.86630	1906	1+
314.89204	2576	1+
314.94290	784	1+
315.07319	180	1+
315.81658	450	1+
315.97503	206	
316.11462	284	1+
316.86937	758	
316.89098	1644	1+
317.26339	108	1+
317.31735	144	1+
317.82248	628	1+
317.85641	1006	1+
317.92872	540	1+
317.99512	250	1+
318.86036	876	1+
318.88809	258	
319.11405	222	1+
320.97317	456	1+
321.04565	236	1+
321.86291	750	1+
321.88721	598	1+
321.92138	254	1+
322.38825	326	1+
322.77831	114	1+
322.92809	170	1+
323.39026	196	1+
323.85551	618	1+
324.83639	232	
324.90002	246	
325.90076	872	
326.14976	272	1+
326.24593	206	
326.88962	526	
326.89554	474	
326.99728	576	1+
327.37566	268	1+
327.88337	1120	
327.89783	1384	
327.99847	454	1+
328.86983	1420	1+
328.98614	286	1+
329.04874	200	
329.72434	126	1+
329.89611	2170	
330.03503	262	1+
330.07690	316	1+
330.16352	296	1+
330.76960	210	1+
330.83450	206	
330.88011	900	
330.95804	760	1+
330.99149	184	1+
331.13663	448	1+
331.36996	132	1+
331.77008	274	1+
331.89556	3410	1+
332.09965	272	1+
332.14363	304	1+
332.17279	594	1+
332.48266	162	1+
332.83451	224	
332.87514	1634	1+
332.94243	540	1+
333.11268	254	1+
333.17769	448	1+
333.39671	266	1+
333.66097	94	1+
333.82857	370	
333.99110	430	1+
334.01847	204	1+
334.08429	236	
334.87889	390	
334.89769	1624	1+
334.99209	316	1+
335.84837	570	1+
336.03809	460	1+
336.17152	208	
336.32882	216	
336.88842	254	
336.94752	446	1+
336.96652	242	
337.13137	326	1+
337.88180	784	1+
337.99259	402	1+
338.10321	314	1+
338.38865	316	1+
338.85903	432	1+
339.17196	206	1+
339.88274	904	1+
340.00132	364	1+
340.02380	210	
340.96974	382	1+
341.12370	352	1+
341.20201	212	1+
341.41476	164	1+
342.09718	280	1+
342.13416	332	1+
342.87754	696	1+
342.96210	396	1+
343.81637	278	1+
343.87975	528	1+
343.90925	212	
343.96679	244	1+
344.28052	256	1+
344.35944	262	
344.91807	278	1+
345.12033	254	1+
345.90075	274	
346.18918	230	1+
346.36296	260	1+
346.88053	468	1+
347.09828	178	1+
347.53245	326	1+
348.17616	282	1+
348.91033	204	
349.83863	226	
349.91610	304	
350.71539	164	1+
350.77853	306	1+
350.83216	306	
350.85895	352	1+
350.88322	1060	1+
350.91749	468	
350.96221	804	1+
350.99742	270	
351.06176	264	1+
351.09317	184	1+
351.37800	278	1+
351.83718	216	
352.16829	232	1+
352.77643	418	1+
352.79618	226	
352.91377	1544	1+
353.07049	294	1+
353.85447	566	
353.90070	268	
353.96747	442	1+
353.99068	484	1+
354.40332	220	1+
354.51929	204	1+
354.79826	216	
354.83961	312	
354.87386	248	
354.91132	234	
354.97165	316	1+
355.06676	316	1+
355.83451	372	1+
355.89316	378	
356.02087	202	1+
356.78956	242	
356.87932	490	1+
356.89486	294	
356.95404	216	1+
358.91158	230	
359.11684	268	1+
359.78346	320	1+
359.89657	220	1+
359.99795	306	1+
360.82085	320	1+
360.84553	206	
361.84705	350	1+
361.90395	224	1+
362.26686	114	1+
363.10906	166	1+
364.01827	288	1+
364.03740	176	1+
364.09381	232	1+
365.01951	210	1+
365.24022	126	1+
365.57464	232	1+
366.18712	402	
366.20795	186	1+
366.78744	806	1+
366.84060	4524	1+
367.57578	256	1+
367.70995	1370	1+
367.78942	540	1+
368.02511	410	1+
368.38511	178	1+
368.57771	174	1+
368.89607	374	
369.01780	318	1+
369.84342	688	1+
369.89884	634	1+
370.08231	232	1+
370.15970	292	
370.19158	420	1+
370.78631	726	1+
371.23303	312	1+
371.72678	560	1+
371.86880	476	1+
372.04452	354	1+
373.14857	240	1+
373.72222	348	
373.85533	288	
373.91999	292	1+
374.05179	258	1+
374.72420	554	1+
374.80736	252	
375.72952	348	1+
375.89690	288	
375.92755	346	1+
375.98141	258	1+
376.15669	264	1+
376.22069	214	
376.45868	120	1+
376.84964	502	1+
376.88333	550	1+
376.93004	220	1+
377.03536	218	1+
377.12361	180	1+
377.73499	446	1+
377.81177	476	1+
377.85498	416	1+
377.88647	384	1+
378.31610	136	1+
378.38018	230	1+
378.74031	300	1+
378.94053	356	1+
380.73720	622	1+
380.78588	532	1+
380.85923	798	1+
381.00847	212	1+
381.11916	286	
381.35063	214	1+
381.79172	318	1+
381.82793	214	
382.03077	206	1+
382.10113	430	1+
382.11482	364	1+
382.85744	886	1+
382.87757	216	
382.92299	418	1+
383.11277	228	1+
384.15679	158	1+
384.19052	284	1+
384.85022	10200	1+
384.89648	740	1+
385.05016	236	1+
385.22206	648	1+
385.39145	314	1+
385.73860	210	
385.95891	158	1+
386.73912	222	
386.79964	160	1+
387.12347	180	1+
387.72150	238	
388.17177	242	
388.79492	988	1+
389.08321	236	
389.20320	546	
389.71292	596	1+
389.87040	240	
390.19011	436	1+
390.37209	202	
390.84336	1202	
390.86560	640	
391.19683	278	1+
391.80560	310	
391.85524	3690	1+
392.46392	226	1+
392.72805	360	1+
392.79496	354	
392.83493	494	
392.86111	2932	1+
392.93136	162	1+
393.19829	486	1+
393.79810	1464	1+
393.95243	170	1+
394.20338	302	1+
394.83092	648	1+
394.90847	256	1+
395.02842	350	1+
395.06364	374	1+
395.27494	244	1+
395.80448	290	
396.80484	464	1+
396.90466	246	1+
397.14767	342	1+
397.86579	358	
398.19796	150	1+
398.72112	556	1+
398.87015	500	
398.98569	182	1+
399.12617	256	1+
399.22009	312	1+
399.72257	344	1+
399.80860	326	1+
399.87321	348	
400.05128	192	1+
400.74966	338	1+
400.86936	214	
401.81224	442	1+
402.77619	354	1+
402.86693	6500	1+
402.97765	162	1+
403.23498	488	1+
403.87157	4850	1+
404.34585	320	1+
404.58898	96	1+
404.81505	342	1+
405.87026	2408	1+
406.09605	366	1+
406.80871	284	
406.83574	266	
407.72270	588	1+
407.82029	208	
407.86612	17218	1+
408.18138	274	1+
408.81054	296	
408.99117	182	1+
409.18531	168	1+
409.47254	262	
409.72846	950	1+
409.81820	644	
410.07825	260	
410.73396	630	1+
410.87605	3208	1+
410.97960	318	1+
411.12131	372	1+
411.30898	212	1+
411.81077	1918	1+
412.02821	266	1+
412.07641	776	1+
412.12374	246	1+
412.40129	218	1+
412.72964	840	1+
412.84727	1352	1+
412.87300	796	
413.18022	262	1+
413.81073	252	
413.88004	626	
414.87104	442	
414.90753	148	1+
414.99600	130	1+
415.87649	346	
416.16827	210	1+
416.22315	284	1+
416.76189	364	1+
416.78805	282	1+
416.88135	514	
416.96907	234	1+
417.05387	240	1+
417.14088	186	1+
417.40661	362	1+
417.81729	528	1+
417.87429	570	1+
418.40801	262	1+
420.14703	356	1+
421.88211	1984	1+
423.58213	132	1+
423.75811	238	1+
423.88102	844	
424.14178	260	
424.77716	440	1+
424.86184	214	
425.15386	234	1+
425.73739	298	1+
425.83029	490	1+
425.86975	5644	1+
425.92608	200	
426.06512	260	1+
426.24465	246	1+
426.69104	226	1+
426.80266	386	1+
426.93715	656	1+
427.11557	236	1+
427.36146	212	1+
427.69275	166	1+
427.73434	478	
428.74499	446	
428.76516	252	
428.88679	4194	1+
429.27955	214	1+
429.74259	340	
429.82869	302	
430.36842	150	1+
430.74023	1312	1+
430.80295	336	1+
430.86328	532	
430.88499	1044	
430.96490	450	1+
431.08349	184	1+
431.86818	986	
432.25010	368	1+
432.86994	606	
433.25228	230	1+
433.87310	1106	1+
434.04879	318	1+
434.82998	240	
436.89866	276	1+
437.15101	358	
437.80702	218	1+
438.08600	144	1+
438.14094	428	1+
439.70325	390	1+
439.89505	2282	1+
440.70666	282	1+
442.15266	580	1+
442.77554	240	1+
443.14224	418	1+
443.70550	314	1+
443.87282	2398	1+
444.14875	282	1+
444.76107	260	1+
444.87360	2046	1+
445.06345	206	1+
445.84561	296	1+
446.00626	220	1+
446.34434	222	1+
446.38604	236	1+
446.81244	464	1+
446.85152	190	1+
446.87896	420	
446.89147	974	1+
448.10507	332	1+
448.74844	318	1+
448.89396	472	
449.17346	302	1+
449.52451	104	1+
449.88536	1862	1+
450.08135	184	1+
451.19971	170	1+
451.23449	280	1+
451.78067	212	1+
452.04237	158	1+
452.75722	248	
454.81161	198	1+
457.90418	2720	1+
460.24680	332	1+
461.91638	416	1+
462.16407	460	1+
462.33785	228	1+
462.88473	846	1+
465.20038	196	1+
465.71799	294	1+
465.85180	204	1+
466.16871	244	1+
466.40314	166	1+
466.69906	182	1+
466.78770	218	
466.91087	236	
467.21417	220	1+
467.88879	1302	1+
468.77599	316	
469.81823	404	1+
469.96522	290	1+
470.09883	126	1+
470.19196	248	1+
470.27452	180	1+
470.77737	390	1+
471.23093	412	1+
471.84903	184	1+
471.86139	196	1+
472.23566	300	1+
473.79907	228	1+
474.25907	200	1+
474.80924	136	1+
475.28287	212	1+
476.23133	176	1+
476.72345	198	1+
476.89053	218	
478.72589	182	1+
478.90014	338	1+
480.90990	394	1+
481.19331	162	1+
481.72809	444	1+
481.79282	360	1+
482.22946	214	1+
483.29348	158	1+
485.12579	262	1+
485.90058	650	1+
485.94894	146	1+
486.38113	210	1+
486.71734	292	1+
486.76193	212	
486.80106	558	1+
487.28408	402	1+
487.47191	290	1+
487.65568	258	1+
487.80073	374	1+
488.24081	216	1+
488.44010	216	
488.70913	170	1+
488.94725	176	1+
489.16722	220	1+
491.16874	226	1+
491.42854	208	
491.85972	230	
491.90424	200	1+
492.80881	280	1+
493.14925	184	1+
495.23409	186	1+
495.91671	162	1+
498.65667	176	1+
498.73744	282	1+
499.74080	238	1+
500.25288	140	1+
501.74243	278	1+
501.77968	282	1+
502.61770	190	1+
502.70867	142	1+
502.77920	182	1+
503.09318	278	1+
503.15437	106	1+
503.35645	3668	1+
503.93570	216	1+
504.12908	178	1+
504.18680	104	1+
504.24388	298	1+
504.28153	434	1+
504.36043	2246	1+
504.45611	578	1+
504.67332	286	1+
504.80932	292	1+
504.93442	144	1+
505.28886	290	1+
505.33048	438	1+
505.40354	410	1+
505.45842	508	1+
505.50407	220	1+
505.64779	268	1+
505.78350	182	1+
506.15113	254	1+
506.50627	166	1+
507.28561	226	1+
507.97307	144	1+
508.19727	148	1+
508.54445	240	1+
508.78395	220	1+
508.89848	114	1+
509.24839	154	1+
509.54825	158	1+
509.57169	150	1+
509.72411	184	1+
509.82006	174	1+
509.85975	586	1+
510.21221	196	1+
510.27419	280	1+
510.31208	328	
510.37632	308	1+
510.45038	190	1+
510.77975	244	1+
511.27593	236	1+
511.31429	260	
511.34560	148	1+
511.37892	256	1+
511.41254	98	1+
511.78313	174	1+
512.80543	152	1+
END IONS

###FS:    #m/z: 336.94648 #charge 1+
###MS: 13
###MSMS: 15
BEGIN IONS
TITLE=Cmpd 11, +MS2(336.9465), 28.0-35.0eV, 0.3min #15
RTINSECONDS=17.845
SCANS=13,15
PEPMASS=336.94648	414942
CHARGE=1+
182.86959	184	
189.86226	266	
190.89499	106	
193.88704	118	
197.87744	144	
200.95960	106	
207.87217	206	
208.88359	120	
209.88606	118	
209.94463	282	
210.88452	256	
211.94486	18294	
212.87906	2514	1+
212.94763	856	
213.07065	160	1+
213.89536	156	
213.93944	8936	1+
215.73792	96	1+
215.88744	1546	1+
217.85874	186	
217.88301	644	1+
217.93670	422	1+
218.83977	198	
221.89055	204	
221.94912	324	1+
224.97254	120	
225.88348	138	
225.89665	128	
226.90643	156	
227.89846	114	
227.95460	266	
228.42984	156	1+
228.89482	276	
229.95546	13810	
230.30790	104	1+
230.88991	3850	1+
230.95882	534	
231.95055	5628	1+
232.88840	148	
233.13813	132	
233.89947	1132	1+
233.94888	656	1+
234.03729	106	
234.06713	104	
234.83491	114	
235.86974	158	
235.89399	390	
235.94578	116	
236.80049	110	
237.06639	148	
238.07962	108	
238.89397	254	1+
239.54698	104	
239.78859	118	
241.04615	160	1+
241.12497	108	
241.80193	180	
241.94654	232	1+
243.90093	140	
244.04058	148	
244.12430	196	1+
244.79188	152	
244.88159	158	
246.16181	108	
246.37952	126	
246.90249	146	
246.97622	292	
247.83694	164	
247.96571	3138	1+
248.03481	666	1+
248.11815	106	
248.90010	918	1+
248.98952	146	
249.04112	482	1+
249.96179	2046	1+
250.56594	114	
250.83319	142	
251.91081	202	1+
251.96007	202	
252.00020	98	1+
252.23143	216	1+
252.85481	164	1+
252.97163	9368	1+
253.08454	220	1+
253.13870	102	
253.42968	216	1+
253.83775	114	
253.90748	340	1+
253.95351	122	
254.44152	260	1+
254.96665	3902	1+
255.08362	234	
255.77860	216	1+
256.87996	106	
256.91625	206	
256.96369	654	1+
257.03824	190	
258.80917	116	
258.85881	112	
258.88400	122	
258.96456	398	1+
260.97656	220	1+
262.39608	106	
263.05351	234	
263.80020	114	
265.01986	116	
266.25677	148	
266.92519	108	
266.99655	232	
267.93177	148	
267.97400	136	
268.83785	504	1+
268.85549	122	
268.98752	112	
269.12018	130	
269.92218	106	
269.93575	188	1+
270.86098	160	
270.93821	162	1+
270.98303	626	1+
271.04102	122	
271.80778	110	
271.91550	662	1+
272.95748	116	
272.97730	250	
273.79185	284	
274.21894	140	
274.79004	180	
274.86687	136	
276.80677	158	
276.85724	196	
276.89153	160	
276.92592	126	
277.07386	128	
277.83635	192	
278.81592	124	
278.83523	208	
278.86211	134	
279.83830	266	
279.96678	128	
280.26457	146	
280.86896	220	1+
281.04912	184	
281.82702	140	
283.02825	248	
283.79053	272	1+
283.86377	420	1+
283.92879	176	
284.03142	114	
284.93366	250	1+
286.07293	128	
286.79882	174	1+
286.84896	128	
287.85062	208	
288.01400	206	1+
288.06762	142	1+
288.85518	140	
288.86448	314	1+
289.14681	148	
289.19772	130	
289.77957	406	1+
290.78603	304	1+
290.86314	302	1+
291.80080	148	
292.06030	286	
292.81594	142	
293.06645	134	
293.11202	120	
293.80902	272	1+
293.85677	256	1+
293.99797	528	1+
294.90451	114	
295.97102	278	1+
295.99592	252	
296.81028	364	1+
296.97407	184	1+
297.86308	106	
297.93538	172	1+
298.82566	114	
298.85498	352	1+
298.95300	212	1+
299.06320	166	
299.30974	198	
300.54182	120	1+
301.83901	322	1+
302.81054	260	1+
303.05673	146	1+
303.88604	268	1+
304.11431	156	1+
304.89074	184	1+
306.88364	286	1+
306.93759	140	
307.08422	116	
307.30556	456	1+
309.87609	752	1+
310.88000	652	1+
311.86304	462	1+
312.86446	342	1+
313.00147	168	1+
313.16887	172	1+
314.00668	212	1+
314.81957	194	
315.07506	104	
317.13547	216	1+
317.87795	104	
318.86159	218	1+
318.97447	130	
319.27322	164	
319.55702	104	
321.43893	112	
322.27492	134	
322.30823	310	1+
322.82591	112	
323.14936	106	
323.24248	180	
323.88981	506	1+
323.99796	132	
324.13982	260	1+
324.86457	120	
326.88661	528	1+
326.96461	148	
327.14334	188	1+
328.28178	106	
328.31998	146	
331.00847	122	
331.82833	196	1+
333.06010	138	
333.29786	132	
334.30573	106	
334.81030	106	
335.34407	204	
337.31874	108	
337.83800	124	
339.82606	104	
340.13173	218	1+
340.88997	108	
341.70498	110	
END IONS

###FS:    #m/z: 359.96232 #charge 1+
###MS: 13
###MSMS: 16
BEGIN IONS
TITLE=Cmpd 12, +MS2(359.9623), 28.0-35.0eV, 0.3min #16
RTINSECONDS=18.617
SCANS=13,16
PEPMASS=359.96232	297712
CHARGE=1+
185.53825	118	
191.93835	116	
196.88716	178	
205.01202	168	
205.94824	126	
207.94824	348	
208.94078	212	
209.94421	2132	1+
212.87928	216	
217.38450	172	
218.91521	156	
219.87425	116	
220.92437	146	
221.89274	128	
222.95264	2916	1+
223.88557	282	1+
224.94830	3382	1+
225.15120	110	1+
225.79209	252	1+
225.97271	346	
226.49384	130	1+
226.89395	508	1+
226.94774	11794	1+
227.17392	100	1+
228.89536	196	
228.94309	12754	
229.02713	112	
229.89231	136	
229.94511	258	
230.01316	260	1+
230.08724	126	
230.89192	274	1+
230.96496	202	1+
231.01616	212	1+
232.84926	122	
232.91611	152	1+
233.84126	258	1+
233.95903	476	
234.95989	274	
235.09278	98	1+
238.02719	118	
238.07057	140	
239.90409	110	
240.96313	1764	1+
241.03183	158	
241.78974	188	1+
242.88635	126	
242.95969	1476	1+
242.99910	146	
243.78356	138	
244.79273	178	1+
244.90999	150	
244.95750	5534	1+
245.04859	200	1+
245.44667	132	
245.94288	214	
245.97696	112	
246.10597	256	1+
246.90598	266	1+
246.95340	5958	1+
248.03456	594	1+
248.80457	334	1+
249.95672	120	
250.84121	132	
250.96905	230	
251.97158	120	
252.23460	118	1+
252.45928	140	
252.79577	126	
253.09152	382	1+
253.83598	204	
256.89951	134	
257.08958	156	1+
257.91647	280	1+
258.08834	182	1+
258.80102	192	
258.88429	118	
258.97392	386	1+
259.80106	152	
260.96903	1424	1+
261.42647	110	
261.79194	140	
263.05568	348	1+
263.97681	236	
265.97337	218	
266.09600	236	1+
266.79194	210	1+
266.81277	138	
266.83861	282	1+
266.86438	170	
266.88726	298	1+
266.91834	340	1+
267.97296	1250	1+
268.85192	114	
269.79850	176	
269.96926	962	1+
269.98872	196	
270.10624	254	1+
270.86455	134	
271.84503	360	1+
272.93534	332	
272.97736	312	1+
273.79303	162	
273.81259	116	
274.85197	146	
275.86837	158	
275.97071	114	
276.81661	128	
276.84818	256	1+
276.89168	202	1+
277.80526	354	1+
277.82313	112	
278.09698	122	
278.98515	116	
279.10480	378	1+
279.85424	176	
280.79507	144	
280.80800	186	
280.87123	156	
280.90845	240	1+
280.93263	262	1+
280.97064	126	
281.99228	210	
282.14191	126	
282.78975	404	1+
283.08076	182	
283.84122	416	1+
283.86530	246	
283.98990	114	
284.87893	182	
284.98761	216	1+
285.00898	134	1+
285.43078	126	
285.80776	232	1+
285.92557	136	
286.79107	158	
286.87937	176	
287.05196	118	
287.73155	110	
288.06379	322	
288.79155	118	
289.87628	272	1+
290.78426	522	1+
290.92915	110	
291.11706	144	
291.78568	378	1+
292.05728	110	
292.81462	132	
292.93914	120	
293.06335	370	1+
293.81928	132	
293.84941	224	
293.88150	304	1+
294.01969	250	1+
294.86319	170	
295.79573	212	1+
295.85227	176	1+
296.87741	132	
297.87689	110	
298.80061	292	
299.10038	122	
299.14476	200	
299.80746	156	
299.87178	214	
299.92012	212	1+
300.82888	110	
300.92501	240	1+
301.81537	346	1+
301.85013	226	
302.83339	240	1+
303.80102	124	
304.21326	268	1+
304.86463	156	
305.91162	166	1+
306.04304	218	1+
306.88376	288	
307.29269	160	
307.87449	124	
308.29949	128	
308.80174	152	
308.88180	120	
309.32487	152	
309.79822	200	
309.92835	234	1+
310.34835	248	
310.79876	350	1+
310.87468	792	1+
311.35005	148	
311.86167	258	
312.05048	152	
312.62946	160	1+
313.00298	114	
313.05925	220	1+
314.80647	186	1+
314.82312	164	
315.76542	312	1+
315.87817	308	1+
318.81768	204	
318.83973	110	
318.93429	520	1+
319.82996	172	
319.86101	190	
320.08255	218	1+
320.79093	140	
320.82705	144	
321.16142	342	1+
321.81812	210	
322.20678	216	1+
322.34436	352	1+
322.76498	164	1+
322.87694	166	
322.93267	354	1+
323.01839	494	1+
324.81938	192	1+
324.89329	154	
325.16078	148	
326.89528	212	1+
327.29688	118	
327.82385	118	
328.77372	234	1+
328.89261	514	1+
329.43988	140	
329.87212	510	1+
330.81589	274	1+
333.12780	222	1+
333.78865	116	
335.06996	148	
335.77012	164	1+
336.94411	686	1+
337.75294	208	1+
337.87350	460	1+
339.34246	128	
340.35945	402	
340.83459	310	1+
340.91457	130	
340.94245	724	1+
341.36214	272	
341.78674	128	
342.75832	200	1+
343.70534	126	
344.18890	138	
344.76635	188	1+
344.89703	144	
347.04463	110	
347.11787	274	1+
347.91427	266	1+
348.78310	158	1+
349.33607	270	1+
350.11293	138	
350.90318	214	1+
352.78619	168	1+
354.92479	210	1+
355.22058	290	1+
356.88989	128	
356.89880	326	1+
357.06059	120	
357.30694	142	1+
357.87342	218	1+
358.04128	182	1+
358.18376	154	
359.95434	294	1+
360.11541	122	
360.77236	114	
361.13804	174	1+
362.73406	394	1+
362.81789	126	
363.11062	132	
363.73829	336	1+
363.78925	166	1+
364.07300	128	
END IONS

###FS:    #m/z: 322.93096 #charge 1+
###MS: 17
###MSMS: 18
BEGIN IONS
TITLE=Cmpd 13, +MS2(322.9310), 28.0-35.0eV, 0.4min #18
RTINSECONDS=22.296
SCANS=17-18
PEPMASS=322.93096	5407224
CHARGE=1+
188.98523	136	
189.02162	108	
189.86512	142	
191.95516	192	
192.88939	650	1+
193.95251	122	
196.88282	114	
197.95785	114	
198.88068	402	1+
201.04282	258	
202.85874	148	
205.95013	732	1+
207.87205	124	
209.91775	214	1+
209.94169	234	
212.89000	174	
213.89272	242	
214.89446	162	
215.88759	676	1+
218.90834	218	1+
220.86523	314	
221.94403	324	
222.95116	556	
223.95811	408	
224.98043	152	
226.89431	250	1+
226.96417	126	
227.10397	130	
228.90545	150	
229.95255	272	1+
230.84451	196	
230.86370	118	
230.88761	260	1+
231.90442	160	
233.89728	286	
236.01726	380	1+
236.05407	326	1+
236.83813	152	
236.92941	110	
237.02260	366	1+
237.79917	216	1+
238.87790	178	
239.08325	344	
239.78501	528	1+
239.84080	122	
239.90597	130	
239.91778	140	
240.87752	108	
240.94078	1350	
240.96271	548	1+
241.03164	120	
241.94325	932	
242.02393	142	
242.42158	108	
242.94259	2674	1+
243.82485	124	
243.88240	726	1+
244.94008	336	
245.37098	102	
245.94421	184	
246.14472	122	
246.94178	116	
246.97552	528	1+
247.84967	148	
248.85315	294	1+
248.92284	102	
248.95210	310	1+
249.04226	116	
249.85643	222	1+
249.89766	216	1+
251.03647	140	
251.78485	326	1+
251.92293	222	
252.97049	156	
253.03550	188	1+
253.92772	120	
254.87558	102	
254.93842	158	
255.09778	110	
255.78489	382	
257.79943	418	
258.83946	160	
258.89812	294	1+
258.97232	202	
260.83159	172	
260.98769	152	
261.83355	176	
261.89430	330	1+
262.83195	132	
262.94647	112	
262.97377	304	1+
263.03027	108	
263.49406	102	
263.83294	118	
264.57579	132	
264.84039	164	
265.06180	310	1+
266.86731	396	1+
266.93491	216	1+
267.14133	148	
267.79818	396	1+
267.99956	124	
268.90987	164	
268.99994	180	
269.12371	140	
269.80083	494	1+
269.91845	120	
271.85169	228	
271.97570	118	
272.82193	130	
272.95067	200	
273.79324	884	1+
273.81755	352	1+
273.84547	124	
274.00938	118	
275.10715	168	
275.80579	372	
276.84211	140	
277.80696	250	1+
277.85891	200	
278.85020	142	
279.09294	496	1+
279.80646	148	
280.03322	118	
280.14072	442	1+
280.84989	302	1+
280.90484	182	1+
281.04289	182	1+
281.25524	132	
281.57244	110	
281.79933	214	
281.92769	210	
283.06388	144	
283.78733	746	1+
283.85402	110	
284.29292	632	1+
284.80345	116	
284.90473	122	
285.96173	198	1+
286.78970	310	1+
286.87106	218	
286.91732	300	1+
286.94695	170	
288.05761	140	
288.20691	196	
289.14172	130	
289.79029	204	
289.80603	126	
289.87843	268	1+
290.78601	116	
290.80015	594	1+
291.80282	516	1+
291.86425	112	
292.05703	184	
293.06509	124	
293.87358	192	
293.89991	272	1+
294.84557	180	1+
294.86811	120	
296.80777	580	1+
297.07107	162	
299.78489	368	
300.95067	130	
302.12054	122	
302.85960	120	
303.88958	104	
304.12184	104	
304.98082	122	
305.80383	158	
305.82090	180	
305.87878	674	1+
306.30734	186	1+
306.80728	102	
307.01003	126	
307.08391	294	1+
307.27903	152	
307.80048	402	
308.29534	226	
308.78388	128	
309.29786	110	
309.81592	370	1+
309.86748	204	
310.30831	400	1+
310.87825	368	
311.02694	242	1+
311.82001	414	1+
311.88738	268	
312.80537	290	
312.82594	286	1+
312.87690	164	
313.03073	402	1+
313.88972	198	
314.80535	104	
314.82941	150	
314.86392	114	
315.27806	116	
316.89227	152	
317.88559	202	1+
319.04821	222	1+
320.29096	194	1+
320.82500	124	
321.76150	112	
323.24080	332	
323.88773	110	
324.13737	110	
324.20525	190	
324.23777	156	
324.72002	198	1+
324.89251	264	
325.22789	126	
325.83685	138	
327.28180	118	
327.84693	144	
328.19370	126	
END IONS

###FS:    #m/z: 507.84709 #charge 1+
###MS: 17
###MSMS: 19
BEGIN IONS
TITLE=Cmpd 14, +MS2(507.8471), 28.2-35.2eV, 0.4min #19
RTINSECONDS=23.068
SCANS=17,19
PEPMASS=507.84709	704416
CHARGE=1+
191.95524	324	1+
196.01706	754	1+
199.88528	974	1+
214.87460	218	1+
217.89522	664	1+
224.97852	212	
226.95051	684	1+
226.97499	204	1+
227.89078	204	1+
229.03663	198	1+
230.84725	424	
231.88374	504	1+
232.88578	430	1+
233.05326	130	1+
235.88987	296	1+
235.90794	376	1+
236.11859	296	1+
236.89833	260	1+
236.91470	246	1+
236.97332	206	1+
239.79077	348	1+
241.85349	252	
242.15037	176	1+
242.95761	170	1+
243.89649	212	
244.04013	196	
244.07007	246	1+
244.89234	418	1+
245.38643	302	1+
247.03879	396	1+
248.85580	222	
250.97309	784	1+
252.08070	270	
252.37725	256	1+
252.89423	482	1+
252.90400	388	1+
252.96976	222	
253.08693	526	1+
253.90617	312	1+
255.94662	210	1+
256.78994	474	1+
257.86562	208	
258.85443	208	
258.90382	284	1+
258.93934	142	1+
259.87842	332	1+
260.85215	206	
260.96083	220	1+
261.05547	238	1+
261.98392	194	1+
263.90713	618	1+
263.94220	340	1+
264.41034	198	1+
265.78825	218	1+
266.08908	212	
266.16933	526	1+
266.86496	646	1+
267.09881	352	1+
267.89946	486	1+
268.02481	200	1+
269.91739	212	
270.01154	364	1+
270.06180	242	1+
270.13479	230	1+
270.85935	510	
270.87807	202	
270.95198	212	1+
271.87380	820	
272.11494	220	1+
272.38975	522	1+
272.80337	382	1+
272.85382	2542	1+
273.11711	188	1+
273.87739	288	1+
274.80559	496	1+
274.90669	380	1+
274.95631	490	1+
275.06950	290	
275.85718	384	1+
276.38291	338	1+
276.79594	604	1+
276.86281	280	1+
277.02230	188	1+
277.14585	306	1+
277.89000	240	
278.83163	322	1+
278.90244	498	1+
279.13146	270	1+
279.51484	124	1+
279.90839	346	1+
280.37730	1074	1+
280.40064	208	
280.85204	222	
280.89292	324	1+
281.37688	780	1+
281.86199	470	1+
281.87661	374	
282.01560	266	1+
284.13081	166	1+
284.37457	272	1+
284.85767	290	
284.87143	614	1+
285.94347	500	1+
285.97827	244	1+
286.13850	288	1+
286.79278	578	1+
286.87096	448	1+
287.05935	218	1+
287.84350	424	
287.97099	286	
288.84875	252	
288.86940	982	
289.02974	338	1+
289.88261	2454	
290.38377	294	1+
290.86563	4112	1+
290.96848	678	1+
291.16137	196	1+
291.40063	272	
291.80650	446	1+
291.93958	318	1+
292.16360	164	1+
292.78641	336	1+
292.81153	386	1+
292.86589	810	
292.88691	356	
292.94555	214	1+
293.11566	266	
293.87441	13824	1+
294.08110	402	1+
294.12777	242	
294.81284	272	
295.04474	214	1+
295.13370	500	1+
295.31978	134	1+
295.39116	204	
295.76815	194	1+
295.96883	608	1+
296.13878	352	1+
296.85628	796	1+
296.87956	974	1+
297.76454	210	1+
297.81738	618	1+
297.92655	324	1+
298.30890	278	1+
298.85341	782	1+
298.87911	1438	1+
298.96892	320	1+
299.04970	268	1+
299.14607	416	1+
299.37198	304	1+
299.54047	92	1+
299.81138	596	1+
299.91838	208	
299.94498	234	1+
300.39312	276	1+
300.48440	254	1+
300.85981	1602	1+
300.89990	538	1+
300.91653	318	1+
301.34545	202	1+
301.84330	414	1+
301.98638	262	1+
302.37276	232	
302.86775	872	1+
302.89270	516	1+
303.14766	264	1+
303.83291	352	
303.85510	426	1+
303.95433	276	
304.93964	426	1+
305.82327	218	
305.86103	326	
305.94392	368	1+
306.12149	272	
306.85216	278	
306.87968	358	
307.13754	1770	1+
307.20464	238	1+
307.28472	268	1+
307.43335	126	1+
307.88988	4352	1+
308.14181	1482	1+
308.33279	422	1+
308.76527	198	1+
308.81280	262	1+
308.87109	3958	1+
309.29833	228	1+
309.33334	308	1+
309.76898	140	1+
309.84230	766	1+
309.87180	2672	1+
309.89023	2178	
310.02822	440	1+
310.15884	2108	1+
310.37888	244	1+
310.42742	98	1+
310.95883	400	1+
310.97118	452	1+
311.18594	202	
311.81071	610	1+
311.88405	28066	1+
311.92328	198	
312.02515	364	1+
312.06485	212	1+
312.19311	356	1+
312.34578	542	1+
312.96987	454	1+
314.08725	220	1+
314.38427	408	1+
314.57874	116	1+
314.86913	876	
314.93971	332	1+
315.00902	356	1+
315.04477	226	1+
315.75188	164	1+
315.83190	866	1+
315.86385	2524	1+
316.81547	836	1+
316.86397	1668	1+
316.88484	2646	1+
317.09038	312	1+
317.44571	172	1+
317.82084	568	1+
318.12650	364	1+
318.86127	1286	1+
319.01002	412	1+
319.08626	348	1+
319.38513	522	1+
319.96036	386	
320.34664	336	1+
321.20958	186	1+
321.88995	482	1+
322.16882	178	1+
322.85785	1076	1+
323.68414	216	1+
324.14278	286	1+
324.97744	278	
325.05763	354	1+
325.45940	248	1+
325.86363	280	
325.90281	1170	
325.93953	234	
326.10884	252	1+
326.33781	212	1+
326.80034	394	1+
326.88235	580	
326.90200	628	
327.03230	274	1+
327.13640	238	1+
327.38161	280	
327.50406	234	1+
327.88181	4796	1+
328.11248	398	1+
328.37273	510	
328.95931	214	1+
329.16082	442	1+
329.70281	132	1+
329.81809	594	1+
329.83926	392	1+
329.87322	412	
330.16301	376	1+
330.95600	240	
331.05065	244	1+
331.39395	372	1+
331.89486	3198	1+
331.96270	346	1+
332.10558	204	1+
332.16825	376	1+
332.45126	206	
332.82732	968	1+
332.87709	1392	
332.95239	486	1+
333.82002	330	
333.83945	562	1+
333.86689	668	1+
334.90079	1554	
335.78698	370	1+
335.84018	1214	1+
335.88616	294	
335.94053	564	1+
336.11863	260	1+
336.32576	206	1+
336.78586	214	1+
336.86727	374	
336.89747	274	
336.94808	540	1+
337.01003	222	1+
337.40244	578	1+
337.61024	276	1+
337.88125	550	
337.98381	346	1+
338.40447	430	1+
338.60994	190	1+
338.87987	1410	1+
339.05004	208	1+
339.23391	152	1+
339.88424	922	1+
340.11780	248	1+
340.63278	98	1+
341.04797	210	
341.37324	296	1+
341.76994	302	1+
342.13434	230	1+
342.72142	350	1+
342.90259	202	
343.02332	370	1+
343.09383	410	1+
343.17452	206	1+
343.87465	378	
343.90524	198	
343.95469	244	1+
344.09193	406	1+
344.71621	424	1+
344.88138	272	
345.18465	294	1+
345.36493	384	1+
345.76543	344	1+
345.88262	210	
346.87546	272	
346.99236	210	1+
347.89732	220	
347.96888	368	1+
348.17427	370	1+
348.38039	554	1+
348.78582	220	
348.87991	268	
348.91678	252	
349.32109	220	1+
349.71866	266	1+
349.90119	332	
350.15404	406	
350.85172	626	1+
350.88842	470	
350.96189	1308	1+
351.06377	356	1+
351.88524	350	
351.89246	372	
352.01967	262	1+
352.77545	1046	1+
352.90852	1672	1+
353.85417	868	1+
354.13156	438	1+
354.19974	168	1+
355.06927	248	1+
355.70914	328	1+
355.73248	326	1+
355.85900	218	
355.88871	686	1+
355.91166	570	1+
355.96554	146	1+
356.17403	302	1+
356.19481	204	1+
356.78536	224	1+
356.84273	526	1+
356.91248	408	1+
357.71056	306	1+
359.27818	224	1+
359.41702	202	
359.79749	374	1+
359.98071	354	1+
360.06551	160	1+
360.77700	408	1+
360.85769	748	1+
360.88508	558	1+
360.95745	452	1+
361.72326	318	1+
361.78098	338	1+
362.07317	232	1+
362.33150	210	1+
362.36005	206	
362.39142	416	1+
363.00706	348	1+
363.14403	244	1+
363.41643	238	
363.88296	298	1+
364.84439	342	1+
365.18424	736	1+
365.36916	290	1+
366.18543	548	1+
366.23557	168	1+
366.36794	194	1+
366.60105	140	1+
366.78819	1016	1+
366.84086	6746	1+
366.95811	338	1+
367.15735	348	1+
367.46744	196	1+
367.70804	1910	1+
367.76549	324	1+
367.79088	648	1+
368.04570	610	1+
368.88363	286	
368.89540	304	
368.95472	290	1+
368.97611	318	1+
369.12280	196	1+
369.83640	944	1+
369.88856	248	
369.93560	204	
369.98292	188	1+
370.42869	268	1+
370.78366	764	
371.04543	362	1+
371.72260	468	1+
371.78451	384	
371.91916	202	
372.18139	522	1+
372.38658	332	
372.79869	274	
372.85120	480	
373.38316	326	
373.71797	808	1+
373.83768	338	
373.90017	268	
374.79151	516	1+
374.89141	254	
375.10221	178	1+
375.15589	264	1+
375.88462	362	
376.15672	148	1+
376.86509	420	1+
376.88844	580	1+
376.91666	214	1+
376.96398	334	1+
377.06573	226	1+
377.99996	148	1+
378.75042	346	1+
378.90896	230	1+
379.34882	526	1+
379.72965	548	1+
380.09803	290	1+
380.35746	330	1+
380.38923	282	
380.76899	362	1+
380.79554	834	1+
380.85852	1202	1+
381.10835	168	1+
381.60888	94	1+
381.71118	624	1+
382.35765	220	1+
382.85902	1420	1+
382.88515	292	
383.11665	238	1+
383.89041	554	1+
383.95539	208	1+
384.37494	352	1+
384.42908	288	1+
384.78907	344	1+
384.85036	11748	1+
385.04004	264	1+
385.22051	270	1+
385.39886	220	
385.48062	96	1+
386.09551	368	1+
386.79807	274	
386.90353	202	
387.10081	230	1+
387.14307	358	1+
387.16391	420	1+
387.39572	468	1+
387.72151	548	1+
387.89168	238	
387.96304	250	1+
388.13009	174	1+
388.70919	848	1+
388.79403	1776	1+
389.19853	870	1+
389.37881	238	
389.71234	718	1+
389.86885	276	
389.89323	370	1+
390.05593	224	
390.09683	226	1+
390.33481	232	1+
390.38941	354	1+
390.50044	150	1+
390.84429	934	
390.86217	798	
390.92147	480	1+
391.28773	172	1+
391.80223	336	
391.84283	962	
391.99643	162	1+
392.11331	528	1+
392.19213	434	1+
392.77931	230	
392.86470	2762	1+
393.09293	326	1+
393.11878	446	1+
393.79959	3144	1+
394.01058	192	1+
394.83630	1072	1+
394.91154	336	1+
395.35472	200	1+
395.68195	302	1+
395.87013	572	
395.97230	266	1+
396.35353	154	1+
396.41052	216	1+
396.73624	500	1+
396.86814	344	
396.90693	254	1+
397.41129	250	1+
397.71867	210	
398.07516	214	1+
398.19749	312	1+
398.82877	438	1+
398.86923	424	
399.10969	264	1+
399.19934	244	1+
399.21844	486	1+
399.72058	320	1+
399.80567	510	1+
399.86525	520	1+
400.03385	210	1+
400.98363	182	1+
401.03018	192	1+
401.90161	412	1+
401.96548	300	1+
402.08322	350	1+
402.86477	5954	1+
403.86929	3928	1+
404.80736	242	
405.73330	488	1+
405.87124	2620	1+
406.80968	384	
406.92255	424	1+
407.24333	236	1+
407.31919	152	1+
407.72661	580	1+
407.76526	354	1+
407.81148	804	1+
407.86662	20198	1+
408.02783	268	1+
408.06726	408	1+
408.15028	190	1+
408.68010	132	1+
408.90732	286	1+
408.98091	156	1+
409.72449	1044	1+
409.92949	264	1+
409.97106	226	1+
410.08594	490	1+
410.49964	120	1+
410.73543	702	1+
410.85413	830	
410.87279	1758	1+
411.80937	4242	1+
412.73234	844	1+
412.84826	2090	1+
412.87413	1618	1+
413.07445	682	
413.17678	250	1+
414.36375	212	1+
414.73980	456	1+
414.85854	296	
414.95602	136	1+
415.05525	248	1+
415.80828	300	1+
415.84281	488	1+
415.87371	1224	1+
415.95940	110	1+
417.12857	206	
417.82019	522	
418.61066	214	1+
418.67466	154	1+
418.86057	508	1+
419.22325	126	1+
419.33830	256	
421.84446	244	
421.88542	1722	1+
422.85293	354	
423.82687	496	1+
423.88043	710	
423.92346	234	1+
424.14151	434	1+
424.86879	456	
424.99307	384	1+
425.14350	368	1+
425.87920	2214	
426.37542	332	1+
426.75050	288	
426.81734	612	1+
426.86441	3372	1+
426.93602	894	1+
427.09278	274	1+
427.19339	258	1+
427.73995	1772	1+
427.77294	224	
427.82407	418	1+
428.09285	186	1+
428.74545	1128	1+
428.85491	624	
428.88763	3350	1+
429.40506	292	1+
429.82304	1128	1+
430.63226	210	1+
430.69281	330	1+
430.74129	1716	1+
430.85563	226	
430.88263	684	
430.93332	244	1+
430.99321	196	1+
431.15941	240	1+
431.86760	1782	1+
432.24749	258	
432.42223	250	1+
433.87853	1280	1+
434.82205	456	1+
434.88725	858	1+
435.15370	218	1+
435.86290	500	1+
436.80350	256	1+
437.13686	162	1+
437.76959	322	1+
437.81049	166	1+
437.92096	170	1+
438.69091	348	1+
438.72368	232	1+
438.74865	230	1+
439.89283	3016	1+
440.10909	190	1+
440.79503	400	1+
440.86922	206	
441.00550	152	1+
442.00549	188	1+
442.15492	392	1+
442.21904	236	1+
442.69871	362	1+
442.73176	170	1+
443.07229	246	1+
443.69836	226	1+
443.88676	268	
444.01425	178	1+
444.07508	202	1+
444.14557	400	1+
444.36374	188	1+
444.87465	4480	1+
445.74664	378	1+
446.20959	210	1+
446.77970	280	
446.80988	284	1+
447.75154	214	
448.70369	308	1+
448.89419	884	
449.29347	128	1+
449.88233	626	
449.96155	192	1+
450.77061	504	1+
450.82399	414	1+
450.84587	182	1+
450.89214	996	1+
452.00339	254	1+
452.13508	218	
452.80908	258	1+
453.00299	186	1+
453.90711	178	1+
454.95957	204	1+
455.70558	468	1+
455.89167	248	
457.90369	1902	1+
459.08347	136	1+
459.20423	296	1+
459.70942	368	1+
459.92495	136	1+
460.16133	262	
460.20661	256	1+
460.71256	230	1+
461.17389	238	
461.78284	204	1+
462.11467	378	1+
462.88289	1518	1+
463.05497	162	1+
463.11633	338	1+
463.16731	278	1+
464.79157	278	1+
466.78257	408	1+
467.26316	200	1+
467.65672	164	1+
467.68393	200	1+
467.82947	262	1+
467.88988	1802	1+
467.96692	336	1+
468.78015	694	1+
468.83902	372	1+
469.91586	364	1+
470.78050	210	
472.75058	152	1+
473.66074	202	1+
475.23698	188	1+
476.72261	380	1+
477.78623	218	1+
478.87130	162	1+
480.72855	446	1+
480.78879	250	1+
480.97815	188	1+
482.78897	340	1+
483.17897	352	1+
485.43176	266	1+
485.72994	222	1+
485.75851	334	1+
485.90456	718	1+
486.76202	212	1+
486.79579	414	1+
486.84959	300	1+
487.17091	226	1+
487.28360	198	
488.72316	524	1+
488.86727	286	1+
488.96090	212	1+
490.37840	210	1+
491.71763	310	1+
491.80442	330	1+
491.84874	314	1+
492.27076	358	1+
492.72427	212	1+
492.79177	178	1+
495.64358	152	1+
495.79316	322	1+
496.70049	214	1+
496.73682	348	1+
499.74120	756	1+
499.98259	198	1+
500.40516	124	1+
500.57464	116	1+
500.66858	192	1+
500.98279	116	1+
501.80530	220	1+
502.11622	234	1+
503.36274	656	1+
504.00202	116	1+
504.21926	352	1+
504.45734	312	1+
504.80360	512	1+
504.84491	218	1+
505.33095	212	1+
505.41597	154	1+
505.45979	206	1+
505.75373	354	1+
506.15692	248	1+
506.65718	254	1+
506.72404	252	1+
506.75975	324	1+
507.07166	130	1+
507.15865	172	1+
507.26572	186	1+
507.49113	208	1+
507.65839	162	1+
507.72976	168	1+
508.79788	336	1+
509.30576	210	1+
509.45857	174	1+
509.72715	314	1+
509.86395	892	1+
509.91815	210	1+
510.06825	128	1+
510.19191	234	1+
510.27155	198	1+
510.31279	256	1+
510.73206	234	1+
511.07673	120	1+
512.15944	124	1+
512.66508	124	1+
512.96578	176	1+
END IONS

###FS:    #m/z: 336.94688 #charge 1+
###MS: 17
###MSMS: 20
BEGIN IONS
TITLE=Cmpd 15, +MS2(336.9469), 28.0-35.0eV, 0.4min #20
RTINSECONDS=23.8405
SCANS=17,20
PEPMASS=336.94688	432030
CHARGE=1+
182.86647	366	1+
189.86277	248	1+
196.88499	354	1+
197.87805	162	
200.88028	132	
200.90954	222	1+
205.94930	452	1+
205.97386	130	
207.98038	270	1+
208.88624	158	
209.94257	118	
210.56359	120	
210.88349	336	
210.92199	132	1+
211.89175	154	
211.94507	18250	
212.80315	162	
212.87908	3186	1+
212.94664	416	
213.02994	136	1+
213.93992	6418	1+
214.89423	256	
215.88721	1718	1+
215.93861	952	
217.88479	992	1+
217.94161	126	
222.95271	164	
223.95916	150	
224.97277	122	
226.01859	176	1+
226.89431	110	
227.78635	216	
227.89474	902	1+
227.95463	124	
229.42097	148	
229.95585	14356	
230.88994	4884	1+
230.95752	386	
231.12550	240	1+
231.95040	6714	1+
232.10334	122	
233.39950	242	1+
233.83243	280	
233.89825	1114	1+
233.94860	1054	1+
234.05034	106	
234.83333	142	
235.36645	142	
235.83282	320	1+
235.87166	132	
235.89474	818	1+
235.94614	244	
237.86582	156	
237.94666	200	1+
239.78975	156	
242.07909	122	
243.78843	122	
244.03650	260	1+
245.89126	120	
246.90638	432	1+
246.97134	278	
247.00617	108	
247.14108	122	
247.79588	148	
247.96630	3250	1+
248.03223	202	
248.90050	1490	1+
248.99125	158	
249.02170	134	
249.04125	498	1+
249.52063	110	1+
249.85249	138	
249.96214	1338	1+
250.79725	140	
250.83490	302	1+
250.89247	118	
250.94310	180	
251.90971	156	
251.92729	172	
251.96267	170	
251.97472	170	
252.04779	134	
252.83679	420	1+
252.87201	168	1+
252.97076	9160	1+
253.80894	202	1+
253.83808	310	1+
253.90832	384	
254.12110	202	
254.32528	178	1+
254.90677	362	
254.96677	3588	1+
255.07377	376	1+
255.09031	148	
255.32948	150	1+
255.78409	246	1+
255.89156	138	
256.83678	126	
256.91432	748	1+
256.96499	694	
257.02487	172	1+
258.82877	126	
258.84131	136	
258.88197	200	
258.90341	148	
259.85709	154	
260.02397	172	1+
260.87381	106	
261.83015	128	
262.83272	310	1+
262.85438	372	1+
263.05896	256	1+
264.04282	274	1+
265.04677	232	1+
266.84650	146	
266.89053	404	1+
266.97724	134	
267.11413	180	
267.84466	262	
268.03315	134	
268.84152	622	1+
268.86750	208	
268.92621	118	
269.06717	130	
269.80052	222	
269.84579	364	1+
270.79684	238	1+
270.95305	314	1+
270.98312	920	1+
271.84585	178	
271.91473	498	1+
272.84397	128	
272.85800	156	1+
272.97756	286	
273.79296	668	1+
273.81259	250	1+
274.04630	330	1+
274.85413	396	1+
274.96481	238	1+
276.96207	342	1+
277.83639	360	
277.85442	140	
278.00821	190	1+
278.83286	654	1+
278.96346	270	1+
279.80719	366	1+
279.83429	464	1+
280.81623	410	1+
281.82098	286	1+
282.06643	120	
282.11461	128	
282.75080	114	
283.02821	114	
283.79130	778	1+
283.86796	130	
284.95024	206	1+
285.81108	222	1+
285.86183	134	
286.84903	844	1+
287.12420	126	
287.85009	452	1+
287.90444	144	
288.81239	204	
289.82451	120	
289.87898	114	
290.06095	154	
290.08348	334	1+
290.17986	130	
290.86382	128	
291.80868	746	1+
291.85418	144	
292.26013	152	
292.27603	170	
292.87283	240	1+
293.06674	216	
293.11096	420	1+
293.81608	218	1+
293.99925	448	1+
294.29227	128	
294.86361	166	
295.84101	124	
295.89434	166	
295.97379	566	1+
296.01077	186	1+
296.80929	478	1+
296.87427	124	
296.97357	402	1+
297.41803	240	1+
298.80560	168	
298.82505	324	1+
299.00829	156	
299.15338	206	1+
300.80910	240	1+
300.87909	158	
300.96309	258	1+
301.05101	136	
301.88859	140	
301.91401	130	
302.25368	248	1+
302.88559	134	
303.80776	346	1+
303.86822	122	
305.87428	148	
306.81526	172	
306.88477	300	
307.07850	124	
307.30959	188	
307.76561	120	
307.88520	276	
308.80371	108	
308.85428	158	
308.86994	272	
309.05549	132	
309.15386	154	
309.82268	136	
309.87251	1246	1+
311.01573	118	
311.82187	138	
312.17814	144	1+
312.82080	136	
312.87771	402	1+
312.92117	110	
313.83910	114	
314.82198	314	
315.82104	272	
315.90643	156	
318.75367	206	1+
318.81997	338	1+
318.95743	114	
319.08768	296	1+
319.81995	212	1+
319.88705	126	
320.95072	110	
321.32656	124	
321.82496	114	
321.88851	254	1+
321.93698	146	1+
322.00637	170	1+
323.24150	190	
324.78808	242	1+
324.89552	284	1+
326.04001	164	1+
326.89502	430	1+
327.71010	152	
328.88929	214	
331.13517	138	
331.77099	152	1+
332.90217	136	
333.10912	130	
334.77559	284	1+
334.86152	110	
335.74471	144	
336.08920	218	1+
336.76592	228	1+
336.87055	132	
337.18578	142	1+
337.33036	148	1+
337.88872	108	
338.00297	118	
338.38997	112	
338.88098	546	1+
340.39198	152	
340.93594	116	
END IONS

###FS:    #m/z: 322.93149 #charge 1+
###MS: 21
###MSMS: 22
BEGIN IONS
TITLE=Cmpd 16, +MS2(322.9315), 28.0-35.0eV, 0.5min #22
RTINSECONDS=27.533
SCANS=21-22
PEPMASS=322.93149	5450828
CHARGE=1+
186.93678	174	
189.86387	208	1+
191.95501	132	
192.88823	120	
196.88679	244	1+
197.95765	138	
198.88162	398	1+
203.95966	148	
205.95069	732	1+
207.46055	118	
209.94428	288	1+
209.96746	124	
210.88370	124	
210.90038	158	
212.87853	344	
213.89382	164	
214.88674	776	1+
215.88714	540	1+
218.88897	116	
220.86647	278	
220.95992	186	
221.89687	110	
221.94413	202	
222.03044	110	
222.90940	160	
222.95521	1290	1+
226.95025	244	1+
226.97080	114	
227.79041	122	
228.60234	108	
228.79217	122	
228.91359	130	
229.89935	338	1+
229.93039	240	1+
230.84854	294	1+
230.86343	250	
230.89112	428	1+
230.95736	126	
231.83407	166	
232.85751	108	
233.83279	166	1+
233.89545	620	1+
234.13832	108	
234.92825	108	
236.01347	150	
236.85694	112	
237.06169	142	
237.79109	114	
238.02541	270	1+
238.07256	172	
238.87659	130	
239.08183	110	
239.78747	808	1+
240.00225	138	
240.07966	164	
240.94054	1804	
240.96354	880	1+
241.93870	6298	1+
242.33354	108	
242.82299	130	
242.88866	194	
242.94058	4830	1+
243.88394	710	1+
245.03918	114	
245.15432	88	1+
245.87712	140	
246.85418	120	
246.97759	240	
247.05012	132	
247.97880	146	
248.91551	124	
248.97151	118	
249.03746	152	
249.84530	122	
249.90067	132	
250.25341	132	
250.89964	358	1+
250.92466	138	
250.94712	120	
250.97263	264	1+
251.16412	152	
251.33766	114	
252.85032	114	
253.83281	108	
254.82728	164	1+
255.10843	216	1+
255.78023	220	
255.80377	216	
255.92269	132	
255.99124	110	
256.00897	278	1+
256.77971	322	
257.79746	1184	1+
257.91281	152	
258.83333	126	
259.90273	150	
260.84474	166	
261.83057	572	1+
262.80252	110	
263.01314	112	
263.35752	166	
263.85358	534	1+
263.90012	116	
263.98074	566	1+
264.98611	368	1+
265.05627	138	
266.05022	130	
266.07002	144	
266.85590	234	
267.01736	142	
267.79364	174	
267.81644	286	1+
267.86027	116	
267.93843	108	
268.95619	200	
269.00482	282	1+
269.79632	330	
270.12531	256	1+
270.79828	156	
270.84479	448	1+
270.86597	142	
270.89087	176	1+
270.94207	214	1+
272.35443	116	
273.79320	1536	1+
273.81554	288	
273.86645	212	1+
275.07589	158	
275.80927	568	1+
276.84787	172	
276.94970	114	
277.07312	150	
277.82346	142	
278.08984	640	1+
278.81385	202	
278.85715	138	
278.91263	172	
279.09247	536	1+
279.79958	202	
280.79447	192	
280.93040	124	
281.80301	162	
281.81858	126	
281.97140	220	1+
282.80999	152	
282.85796	596	1+
282.92590	142	
283.07149	376	1+
283.78843	610	1+
283.86149	472	1+
284.29364	518	1+
285.85376	164	
286.78571	116	
286.80542	326	1+
286.92327	194	
287.01072	156	
288.05961	196	1+
288.87167	122	
289.78906	960	1+
289.81084	394	1+
289.88967	180	1+
291.80309	1064	1+
292.81656	176	
292.85905	126	
293.07163	148	
293.80737	426	1+
293.85922	120	
293.87748	106	
293.97995	132	
294.85633	330	
294.88157	154	
295.82706	142	
296.80929	164	
296.87631	120	
297.78748	150	
297.81114	252	
298.80000	142	
298.82459	132	
299.06335	236	1+
299.78371	768	1+
299.80906	118	
299.88061	118	
299.90254	146	
301.10652	208	1+
301.77969	134	
301.79609	142	
301.87453	184	
303.80747	238	1+
303.83606	184	1+
304.40863	108	
305.27835	326	1+
305.82299	118	
306.88266	728	1+
307.03016	266	1+
307.79937	918	1+
308.29490	114	
308.87399	112	
309.30374	512	1+
309.81409	128	
309.89141	114	
310.23634	126	1+
310.30819	288	1+
310.81085	120	
310.87951	666	1+
311.03782	130	
311.90320	122	
312.02410	374	1+
312.81326	124	
312.85829	114	
313.02841	266	1+
313.88050	146	
314.82164	298	
317.02561	152	
317.72967	186	1+
317.86938	148	
319.28340	238	1+
321.10359	252	1+
322.31391	242	1+
323.24178	192	
323.82878	252	1+
323.88214	234	
324.13394	148	
324.85950	134	
324.89662	146	
325.89068	368	1+
327.70711	178	
327.76633	280	1+
327.82656	136	
END IONS

###FS:    #m/z: 340.94144 #charge 1+
###MS: 21
###MSMS: 23
BEGIN IONS
TITLE=Cmpd 17, +MS2(340.9414), 28.0-35.0eV, 0.5min #23
RTINSECONDS=28.305
SCANS=21,23
PEPMASS=340.94144	4051666
CHARGE=1+
188.95521	158	
189.86409	148	
192.92852	280	
196.88500	542	1+
202.87502	320	1+
205.94928	120	
207.11582	122	
209.94593	326	
210.93956	578	1+
212.87793	1394	1+
213.94039	4222	1+
214.89503	140	
215.88845	2422	1+
215.93643	708	1+
217.85429	144	
217.88438	880	1+
217.93735	188	1+
219.87957	268	1+
222.95253	144	
223.95830	128	
225.42992	114	
225.88606	442	1+
226.94930	124	
227.79021	124	
228.93968	148	
228.95436	136	
229.90615	320	1+
229.95483	126	
230.88705	2538	1+
231.83825	208	1+
231.95137	3904	1+
232.02501	168	1+
233.89892	1774	1+
233.94911	1488	1+
235.86844	250	
235.89419	438	
235.94770	250	1+
236.90260	232	
237.04972	460	1+
237.88049	284	1+
238.21390	140	
238.88372	314	1+
239.79075	670	1+
239.82703	228	1+
240.23198	170	
240.96255	176	
241.04008	134	
242.89972	160	
243.83140	150	
243.88257	218	1+
244.05548	116	
244.44256	224	1+
244.86052	168	
244.95912	198	
246.97438	440	
247.08372	118	
247.87748	276	1+
247.94242	160	
248.85163	226	
248.90004	568	1+
248.93034	144	
248.98487	244	1+
249.03944	192	
249.78948	162	
249.96151	1050	1+
250.01111	352	1+
250.89705	582	1+
251.78861	376	1+
251.88474	144	
251.95614	320	1+
252.84479	122	
253.83492	356	1+
253.97344	122	
254.91726	116	
254.94050	278	
254.96634	2688	1+
255.04917	394	1+
255.07487	202	
255.84400	322	1+
256.07759	118	
256.17583	174	
256.91553	216	
256.96296	928	1+
257.63066	124	
257.79688	356	1+
257.91709	148	
257.93903	118	
258.91159	118	
258.95936	596	1+
259.11618	146	
259.91267	160	
260.85883	172	
260.99853	160	
261.84638	284	1+
261.88571	228	1+
262.92675	150	
262.96725	372	1+
264.96141	152	
265.03156	116	
265.07602	130	
265.81655	172	1+
265.85910	160	
266.93860	148	
267.00212	138	
267.13823	216	
268.14173	128	
268.81593	120	
268.85393	148	
268.95283	188	1+
269.00465	120	
269.80091	268	1+
269.83854	122	
270.94484	138	
270.97013	144	
271.80061	124	
272.79187	1104	1+
272.81431	348	1+
272.84727	192	
272.93702	508	
272.97443	534	1+
273.79405	946	1+
273.81070	416	1+
273.85200	168	
273.92056	220	
274.80864	370	1+
275.84567	414	1+
275.87352	120	
276.84854	308	1+
276.99827	126	
277.26117	128	
279.96707	594	
279.99772	304	1+
280.02034	138	1+
280.91961	122	
281.00027	262	1+
281.86027	290	
281.87646	178	
282.27804	246	
282.85848	206	
283.03767	326	1+
283.78843	362	
283.85777	322	
284.87635	116	
285.85613	116	
286.79033	120	
287.77737	150	
287.79224	128	
287.80834	118	
288.06141	144	
289.78867	520	1+
289.88233	172	
290.00887	266	1+
290.79940	546	1+
290.86058	114	
290.88112	132	
292.05640	128	
292.43543	202	
292.48710	116	
292.86293	116	
293.06496	164	
293.81884	116	
293.85269	580	1+
293.87486	198	
295.07193	120	
295.83986	136	
296.80753	510	1+
297.97628	184	
298.08330	146	
298.80171	302	1+
298.82928	138	
298.85548	126	
299.05830	136	
299.78455	196	
299.84873	120	
300.86148	146	
301.81554	150	
302.17590	210	
302.85654	134	
303.03494	400	1+
303.80450	240	
303.88188	194	
303.94528	146	
304.43863	222	1+
304.78987	146	
304.91851	138	
305.27504	340	1+
306.24204	150	1+
306.88701	326	
307.08645	138	
307.79918	1246	1+
307.81618	324	1+
307.88926	222	
308.29578	702	1+
308.87690	174	
309.11302	186	
309.32985	190	
309.87741	958	1+
310.81574	142	
310.82771	458	1+
310.87723	816	1+
311.02277	366	1+
312.80677	470	1+
314.81389	314	1+
314.95239	330	1+
315.85838	132	
318.81621	124	
318.93176	220	1+
319.10202	122	
320.82986	122	
321.12073	202	1+
321.81995	342	
321.94056	130	
322.27816	318	1+
322.88929	160	
323.24142	262	
324.76288	146	
324.89327	302	1+
325.17748	402	1+
326.15608	124	
326.17717	246	1+
326.88434	114	
326.98421	154	
328.18930	238	
328.81430	362	1+
328.88693	470	1+
328.90795	118	
330.03221	154	1+
330.81712	364	
330.92985	178	
331.81862	496	1+
333.15165	162	
334.30995	142	
336.18733	188	1+
336.77134	124	
337.36526	300	1+
338.87197	582	1+
339.83128	176	
341.31261	138	
342.90414	466	1+
343.06861	118	
344.24694	126	
344.97972	116	
345.72268	216	
END IONS

###FS:    #m/z: 363.95757 #charge 1+
###MS: 21
###MSMS: 24
BEGIN IONS
TITLE=Cmpd 18, +MS2(363.9576), 28.0-35.0eV, 0.5min #24
RTINSECONDS=29.077
SCANS=21,24
PEPMASS=363.95757	2739554
CHARGE=1+
182.86762	774	1+
185.93438	230	1+
186.93851	192	1+
187.87100	420	
189.86405	2372	1+
191.10396	136	
191.85856	2394	1+
194.89330	246	
195.90060	170	
196.88393	728	1+
200.94814	150	
201.11719	142	
201.87911	142	
205.92489	140	
207.40698	352	
207.87491	1428	1+
207.94874	426	
208.94117	4216	1+
209.86975	650	
209.94431	3512	1+
210.88463	2588	1+
211.08180	112	1+
211.86567	182	
212.88007	13604	1+
213.83560	122	1+
214.98102	208	1+
215.41031	518	1+
216.41148	506	1+
217.91270	146	
218.91448	532	1+
219.86449	172	
219.88993	130	
221.86071	154	
222.86410	226	
222.95204	2586	1+
222.97391	146	
223.89128	148	
224.89341	246	
224.94951	4478	1+
225.88740	1008	1+
226.11136	220	1+
226.39792	152	
226.94796	25752	1+
227.03254	144	1+
227.11508	190	1+
227.79151	572	1+
227.88201	216	
227.93293	644	
228.09536	100	1+
228.79806	312	1+
228.89544	3434	1+
228.94303	25968	1+
228.98721	320	1+
230.04052	170	1+
230.79150	732	1+
230.89022	20050	1+
231.99067	118	1+
232.02414	138	
232.88628	2654	1+
233.07792	160	
233.99577	162	1+
234.03781	312	1+
234.88175	924	
235.82696	178	
235.84935	140	
236.12978	374	1+
237.13284	326	1+
238.83941	140	
239.78789	164	
240.79506	130	
240.82535	176	
240.94011	302	
240.96223	1860	1+
241.09805	232	1+
241.39677	166	
241.94183	566	
242.79786	130	
242.83402	200	
242.95991	1390	1+
243.01386	140	
243.83192	496	1+
244.03737	134	
244.86431	158	
244.95804	11006	1+
245.14909	158	1+
245.94222	510	
246.80272	176	
246.90605	436	
246.95395	11254	1+
247.10394	110	1+
247.13385	142	
247.80335	438	1+
247.90715	304	
248.03908	346	1+
248.80579	366	1+
248.82947	234	1+
248.90101	6550	1+
249.14882	132	
250.89534	568	1+
250.97125	870	1+
251.91260	470	1+
252.08520	244	1+
252.78923	134	
252.89410	370	
253.84496	188	
253.90539	1356	1+
253.94313	142	
253.98343	184	
255.03207	312	1+
255.08644	312	1+
255.79612	340	1+
255.87599	132	
255.92466	154	
256.02541	212	1+
256.79740	272	1+
258.41061	286	1+
258.92163	230	1+
258.97324	224	
259.97609	238	
260.97019	1362	1+
261.06190	180	1+
261.83469	212	
262.80072	250	1+
262.83337	130	
262.99204	260	1+
263.83247	200	
263.96973	1034	1+
264.79666	146	
264.82912	182	
264.90594	374	1+
264.97019	756	1+
265.90817	316	1+
266.16201	144	
266.35303	180	
266.81339	308	
266.85694	324	1+
267.24714	128	
267.78109	430	1+
267.92018	132	
267.97220	1652	1+
268.14313	160	
268.99772	284	1+
269.80236	364	1+
269.96850	2558	1+
271.84856	568	1+
271.91657	1078	1+
272.94003	168	
273.05195	228	1+
273.79106	590	1+
273.91081	304	
273.92549	136	
274.85314	192	
275.35874	132	
276.07395	130	
276.80147	152	
276.85214	510	
277.85697	252	
278.25333	138	
278.42139	260	1+
278.79342	1062	1+
278.85170	440	1+
279.01976	132	
279.10142	422	1+
279.13338	224	1+
279.85515	298	1+
280.86062	262	1+
281.00333	278	1+
281.99275	130	
282.03238	186	1+
282.78751	912	1+
282.80606	228	
282.90216	148	
283.07239	296	1+
283.79034	636	1+
283.85111	844	1+
283.90600	178	
283.98811	560	1+
284.80861	232	1+
284.82722	162	
284.87366	216	
284.93455	264	1+
285.50879	206	1+
285.79166	146	
285.84723	2166	1+
285.87470	170	
286.88512	404	1+
287.05674	328	1+
287.81351	184	
287.94328	156	1+
288.79220	296	
288.80979	146	
288.85536	168	
288.99581	134	1+
289.78521	1454	1+
289.87538	138	
290.78795	1214	1+
290.85598	218	1+
290.93487	200	
291.80640	296	
292.41042	224	1+
292.81525	130	
292.85622	146	
293.11829	128	
293.76478	160	
293.87310	540	1+
294.86347	544	1+
295.44070	256	1+
295.90942	166	
296.06211	148	
296.80725	916	1+
296.87455	256	1+
297.05283	198	1+
297.12206	278	1+
297.91227	260	1+
298.80218	2064	1+
299.86714	232	
300.86368	280	
301.12151	142	
301.76471	134	
301.80716	356	
301.86373	1236	1+
301.88850	308	1+
302.22294	180	
302.79863	178	
303.80843	2346	1+
303.85674	4352	1+
304.91113	152	
304.93555	142	
305.39229	168	1+
306.27715	146	
306.80598	186	
306.88410	506	1+
306.93217	154	
307.13586	286	1+
307.87573	176	
308.01838	130	
308.14016	168	1+
308.29812	156	
309.30268	366	1+
310.03510	310	1+
310.30920	202	1+
310.82422	314	1+
310.87549	1108	1+
311.87608	816	1+
313.03312	192	
313.77896	196	1+
314.82123	404	1+
316.08253	268	1+
316.81375	740	1+
317.08906	212	1+
317.10837	194	1+
317.16116	206	1+
318.93419	366	1+
318.99434	302	1+
319.82299	614	1+
319.87411	314	1+
320.83978	130	
321.81843	2298	1+
321.86743	1214	1+
321.97046	162	1+
322.02165	194	1+
322.15845	192	1+
322.93024	1004	1+
324.77489	190	
324.83313	160	
324.88249	242	
325.14580	148	
325.89145	156	
326.87405	1800	1+
327.11574	148	1+
327.72001	406	1+
327.94678	324	1+
328.84569	170	
328.89058	232	
329.82887	144	
329.88242	428	1+
330.71415	438	1+
330.88466	298	1+
330.90479	184	
331.75690	134	
331.83363	130	
332.16064	134	
332.78263	374	1+
333.61150	144	
335.30101	144	1+
335.75435	150	
335.97718	202	1+
336.94728	1230	1+
337.83933	610	1+
337.88805	156	
339.83053	2392	1+
339.88339	344	1+
340.94042	572	1+
341.78589	144	
341.82834	176	
342.70861	392	1+
342.90348	384	1+
343.70883	258	1+
343.78260	158	1+
343.90521	302	1+
344.41764	130	
345.71367	178	1+
347.74196	128	
347.76292	134	
348.32117	682	1+
348.72192	492	1+
348.81780	264	1+
349.10087	226	1+
349.13828	152	
349.32161	454	1+
349.76695	392	1+
351.33562	190	
353.76425	570	
354.80590	134	
354.83605	272	1+
355.71835	130	1+
355.78463	240	1+
357.09535	198	1+
358.72243	316	1+
358.86002	214	1+
358.97648	154	
359.72173	184	1+
359.96124	132	
361.72144	406	
361.76140	300	1+
361.86460	182	
362.71582	326	
362.84096	154	
363.15484	224	1+
363.71695	220	
364.28022	152	1+
364.74062	130	
364.80208	214	1+
365.31510	166	1+
365.71807	222	
365.82736	232	1+
367.33282	730	1+
367.72592	152	
367.85368	220	1+
368.33574	460	1+
368.42214	184	
369.18536	200	1+
END IONS

###FS:    #m/z: 322.93162 #charge 1+
###MS: 25
###MSMS: 26
BEGIN IONS
TITLE=Cmpd 19, +MS2(322.9316), 28.0-35.0eV, 0.6min #26
RTINSECONDS=32.7785
SCANS=25-26
PEPMASS=322.93162	5451774
CHARGE=1+
182.55803	102	
191.95678	126	
192.89044	554	1+
196.88464	780	1+
200.88395	272	
205.94953	718	1+
207.87639	206	
208.90715	146	
209.94327	132	
210.89994	130	
210.94492	110	
211.83697	106	1+
212.87846	590	1+
212.89673	138	
212.96583	110	
215.88974	222	
216.88695	178	
217.87130	208	
218.88688	118	
221.94097	232	
222.95371	1204	1+
225.89154	144	
226.38011	120	
227.88210	208	
227.93175	234	1+
228.84735	104	
228.91318	282	
229.85517	102	
229.90017	186	
230.45353	106	
230.89173	542	
230.92171	116	
231.90708	254	1+
232.86047	266	1+
233.89698	450	1+
235.82684	244	1+
236.00558	166	1+
237.05266	166	
238.90836	134	
239.08136	406	
239.78932	376	1+
239.88520	342	1+
240.90787	166	1+
240.94060	2224	
240.96139	378	
241.94027	5588	1+
242.79449	124	
242.82536	172	
242.94217	3992	1+
243.82302	402	1+
243.88404	846	1+
244.83889	102	
244.94041	1556	1+
245.88742	142	
246.97716	604	
247.97969	286	
248.85398	220	
248.89788	156	
249.04424	256	1+
249.15183	322	1+
249.83744	112	
249.94859	138	
250.33509	102	
250.89763	144	
250.95097	120	
250.96832	218	1+
251.06844	136	
251.22230	222	1+
251.78577	156	
251.92630	122	
252.04144	148	
252.90218	102	
253.13648	112	
253.78813	150	
253.83406	114	
253.92966	136	
254.85186	152	
254.90604	102	
255.78537	312	1+
256.87274	262	1+
256.91683	142	
256.97173	110	
257.79865	1010	1+
258.04277	324	1+
258.83162	234	1+
258.89806	416	1+
258.96932	184	1+
259.04578	262	1+
260.33913	202	
260.83203	246	
261.83378	292	
261.89284	104	
261.93291	104	
261.98225	146	
262.79700	112	
262.83169	480	1+
262.85936	126	
263.05874	152	
263.90127	132	
263.97911	194	
264.97906	132	
265.08276	138	
265.36027	126	
265.82720	122	
265.93540	184	1+
266.24494	132	
266.79640	210	1+
266.85082	122	
266.87440	146	
267.01100	110	
267.84367	470	1+
268.84514	300	1+
268.86899	130	
268.90571	288	1+
268.96321	168	
269.01180	146	
269.79704	434	
270.79699	786	1+
271.79941	526	1+
271.84710	678	1+
271.91757	130	
272.93755	126	
273.79391	1686	1+
273.86162	392	1+
274.81761	182	
275.80722	974	1+
276.82328	118	
276.84540	174	
276.85650	132	
277.80608	242	
277.84364	114	
277.86389	198	1+
278.81848	104	
279.09308	766	1+
279.79812	204	
279.97652	112	
280.07976	130	
280.26038	112	
280.79535	378	1+
280.85467	264	1+
281.04448	114	
281.87875	126	
282.02498	136	
283.02008	132	
283.78980	1236	1+
283.86692	182	
284.15669	240	1+
284.29195	394	1+
284.36096	104	
284.80021	190	
284.85772	458	1+
284.87559	124	
285.79393	532	1+
285.86256	330	1+
286.92085	206	
287.81467	118	
288.06094	168	
288.87149	336	1+
289.78811	576	1+
289.81009	170	
290.88404	298	1+
291.80329	1390	1+
291.90699	140	
291.97324	132	
292.85898	134	
293.79770	132	
293.87767	206	
293.95093	176	
294.81549	224	
294.85849	318	1+
294.98932	122	
296.80831	314	
297.11366	132	
297.79511	336	
297.81100	200	
297.86065	102	
298.80228	166	
298.82517	210	1+
298.86253	230	1+
299.78270	470	1+
300.01821	256	1+
300.72233	142	
301.23000	112	
301.78150	136	
301.87208	132	
301.91886	128	
302.23666	164	1+
303.80446	596	1+
303.86967	202	1+
305.78427	114	
306.28349	134	
306.88419	292	
306.90199	166	
307.28718	266	
307.79854	926	1+
307.89398	286	
308.29579	516	
308.89547	198	
309.15624	154	
309.81656	424	1+
310.30669	362	1+
310.88121	182	
310.94126	126	
311.03123	226	1+
311.83258	136	
311.88140	690	1+
312.15621	178	1+
312.80478	572	1+
314.75583	120	
314.81932	688	1+
314.86804	114	
315.12178	226	1+
317.76776	264	1+
317.83517	152	1+
317.86946	124	
317.89657	120	
318.81020	104	
319.08273	126	
319.90330	120	
320.23800	102	
320.88790	128	
321.75404	140	
321.88529	126	
322.12121	224	1+
322.76226	116	
322.82412	128	
323.24407	142	
323.92178	346	1+
324.89474	752	1+
327.90000	208	
END IONS

###FS:    #m/z: 340.94144 #charge 1+
###MS: 25
###MSMS: 27
BEGIN IONS
TITLE=Cmpd 20, +MS2(340.9414), 28.0-35.0eV, 0.6min #27
RTINSECONDS=33.5585
SCANS=25,27
PEPMASS=340.94144	4060964
CHARGE=1+
182.86562	298	1+
189.86324	748	1+
192.93127	244	
202.98105	130	
205.95433	164	
207.40547	170	
207.87278	170	
207.97125	140	
208.95843	138	
209.94462	168	
210.93744	310	
212.87971	1344	1+
212.94533	130	
213.88295	846	1+
213.94078	3054	1+
215.88631	1798	1+
215.93751	1108	1+
215.99334	132	
217.86144	162	
217.88314	806	1+
217.93671	166	
217.95803	128	
219.87896	374	1+
220.89681	132	
221.88851	254	1+
222.71856	126	
223.95938	542	1+
224.01671	116	
224.83079	132	
224.97992	122	
225.88171	172	
226.97270	144	
228.94220	220	
230.88763	2140	1+
231.88924	1380	1+
231.95038	3998	1+
232.83092	208	1+
233.40086	166	
233.87445	182	
233.89689	1490	1+
233.94848	842	
235.38413	122	
235.79942	164	
235.86804	138	
235.89454	740	1+
235.94839	214	
236.51707	118	
236.78828	198	1+
236.88593	274	1+
239.02479	134	
239.78681	458	
239.89669	184	1+
240.23388	210	
240.83594	168	1+
241.01370	158	
241.94223	252	1+
243.80942	168	
243.83723	122	
243.89803	118	
244.96342	128	
244.98785	136	
245.94285	128	
246.97699	344	1+
248.89865	844	1+
248.97942	190	
249.04197	156	
249.96373	1338	1+
251.91291	134	
251.96448	392	1+
253.01461	140	
253.90381	510	1+
253.95537	162	
254.86653	134	
254.94330	158	
254.96556	2148	1+
255.07216	130	
255.10249	222	
255.35648	164	
255.78208	132	
255.81898	116	
256.06798	304	1+
256.91365	736	1+
257.79812	636	1+
258.88275	174	
258.95609	448	1+
259.95797	294	1+
259.98301	120	
260.33747	138	
260.85802	184	
260.89649	118	
261.83979	240	1+
261.91212	182	1+
262.96787	364	1+
264.84690	166	
265.86242	152	
265.90948	242	1+
266.79041	288	1+
266.85789	290	1+
266.96272	118	
266.99760	256	1+
268.13766	116	
268.34262	218	1+
268.84177	132	
268.86913	148	
269.11180	208	1+
269.80113	340	
269.90685	168	
270.02117	126	
270.80464	182	
270.86663	288	1+
271.77679	144	
271.79527	240	
271.84443	394	1+
271.93324	128	
272.93888	320	
272.98146	248	1+
273.79506	686	1+
273.86216	112	
274.85924	116	
275.81015	590	1+
276.03280	224	1+
276.85343	124	
277.89959	142	1+
277.97060	124	
278.85131	158	
278.99834	208	1+
279.79485	250	
279.81142	352	1+
279.96637	130	
280.93708	144	
281.79219	116	
281.87531	112	
282.89234	114	
282.91708	192	1+
282.97775	132	
283.02637	356	1+
283.26238	134	
283.79029	278	
284.79199	138	
285.01737	202	
286.07426	180	
286.81076	340	1+
286.85323	116	
286.98743	176	
287.79144	148	
287.81092	232	1+
289.78903	342	1+
289.88370	122	
290.92092	114	
291.80429	660	1+
291.85628	348	1+
292.88158	142	
293.18395	144	
295.11419	122	
295.85194	188	1+
295.99605	124	
296.32962	194	
296.81278	162	
296.88039	196	1+
296.91281	134	
296.93131	162	
297.79295	120	
297.81270	224	
297.98990	122	
298.80531	130	
298.82866	158	
298.97116	128	
299.72108	150	
299.78409	698	1+
299.91980	168	1+
301.16748	376	1+
301.80922	118	
301.87799	136	
302.02914	288	1+
302.17059	286	1+
302.85596	138	
302.91989	186	1+
303.81191	232	
303.94800	134	
304.83595	120	
305.16019	164	
305.29271	144	
305.80665	218	
305.87810	182	
305.89563	156	
306.79801	128	
306.82805	126	
306.88424	254	
307.13371	144	1+
307.31202	156	
307.79858	982	1+
307.88927	142	
308.30006	136	
308.88255	132	
310.81432	150	
310.87826	990	1+
311.80636	404	1+
312.80701	296	1+
312.86891	170	
313.02883	292	1+
313.87945	116	
314.09915	118	
314.82234	176	
319.90118	114	
320.01314	222	1+
321.82277	188	1+
322.30515	438	1+
323.30478	260	1+
323.88074	130	
324.89124	838	1+
325.77844	168	
325.91683	158	
326.76025	216	
327.12268	120	
327.80245	150	
327.97242	114	
328.19143	238	1+
328.88201	384	1+
329.81818	158	
329.88385	300	1+
329.95599	268	1+
330.31461	168	1+
330.81394	1134	1+
330.95949	208	1+
332.78735	144	
332.83499	116	
332.86992	218	1+
332.96306	176	1+
333.80326	218	1+
334.99889	146	
335.78020	230	1+
336.87766	134	
337.32125	190	1+
338.91424	142	
339.30462	216	1+
339.71434	132	
339.82712	452	1+
340.91424	118	
341.26170	204	1+
342.90409	138	
342.95156	114	
344.98467	172	
345.18284	186	1+
345.90408	234	1+
END IONS

###FS:    #m/z: 363.95766 #charge 1+
###MS: 25
###MSMS: 28
BEGIN IONS
TITLE=Cmpd 21, +MS2(363.9577), 28.0-35.0eV, 0.6min #28
RTINSECONDS=34.331
SCANS=25,28
PEPMASS=363.95766	2771422
CHARGE=1+
182.86929	448	1+
185.86882	124	
187.86967	408	1+
189.86355	1714	1+
191.85844	3128	1+
191.95693	146	
192.88522	160	1+
196.88415	994	1+
200.94481	140	
203.07219	222	
204.91621	124	
205.88120	340	
206.94933	334	1+
207.87405	838	
207.95382	282	1+
208.89370	122	
209.87222	582	
209.94428	2492	1+
210.88399	2372	1+
212.87975	13240	1+
216.41311	926	
216.88811	298	1+
218.91279	286	1+
219.41543	152	
219.47044	126	
220.89178	270	1+
222.95227	3014	1+
223.03318	276	1+
223.12197	200	1+
224.12665	172	1+
224.94952	4308	1+
225.88505	374	
226.02895	226	1+
226.88972	228	
226.94784	20410	1+
227.05385	138	1+
227.78987	366	1+
227.88063	242	
227.89463	140	
227.92087	308	
227.98397	202	1+
228.71147	132	1+
228.89510	2114	1+
228.94290	23740	1+
229.45717	90	1+
230.79341	168	
230.89028	18326	1+
230.92757	252	1+
231.48649	192	1+
231.94727	122	
232.22451	168	1+
232.88591	1746	1+
233.04622	138	
233.40260	118	1+
234.82254	342	1+
234.88068	620	1+
234.92451	290	1+
235.43630	150	
235.56328	96	1+
235.82514	296	1+
235.85629	134	
237.89844	294	1+
238.21794	216	
240.82121	200	
240.94292	648	
240.96347	2234	1+
241.94029	1254	1+
242.40927	138	1+
242.79611	130	
242.82101	214	
242.94244	894	1+
242.96078	1630	1+
243.83147	174	
243.89366	160	1+
244.78823	148	
244.81868	320	1+
244.95796	8958	1+
245.08806	94	1+
245.94408	232	
246.80859	192	
246.83590	138	
246.90487	768	1+
246.95355	9840	1+
247.00810	138	
247.07519	96	1+
248.03943	214	1+
248.74026	122	1+
248.80228	250	1+
248.90044	4824	1+
248.98463	122	
249.85371	154	
249.88372	144	
250.90090	830	1+
250.94406	374	1+
250.97206	212	
250.99835	160	1+
251.07210	230	1+
251.79524	182	
252.03961	126	
252.89245	264	
253.83167	306	1+
253.90633	1512	1+
255.01449	120	
256.35294	176	
257.90116	162	
258.09743	186	1+
258.44498	190	
258.80797	158	
258.83377	152	
258.97421	528	1+
259.90618	190	1+
260.82882	172	
260.97026	1254	1+
261.09470	148	
261.40744	152	
261.78651	546	1+
262.81042	142	
262.82873	216	
262.84648	560	1+
263.05868	344	1+
263.85046	380	1+
264.04905	182	1+
264.81758	152	
265.79528	162	
265.97552	188	
266.81352	762	1+
266.84923	498	1+
266.86906	264	1+
267.00387	136	
267.13651	164	
267.78624	568	1+
267.92789	192	1+
267.97440	984	1+
268.15359	120	1+
268.83972	242	
268.95480	190	
269.81307	152	
269.84727	154	
269.91894	190	
269.96978	1162	1+
270.79033	138	
270.81027	150	
271.16448	222	1+
271.84396	318	1+
271.91995	754	1+
271.95706	142	
272.81554	136	
272.97808	190	1+
273.79326	272	1+
274.85368	154	
274.87901	202	1+
274.91077	176	1+
276.85243	452	1+
278.35837	150	
278.79614	138	
279.10247	148	
279.79992	324	
279.85121	184	1+
280.11385	126	
280.79207	1108	1+
281.08503	126	
281.81815	362	1+
281.85637	168	
283.01166	122	
283.07126	176	
283.79029	254	
283.85067	268	
283.91981	166	1+
283.99029	176	
284.78693	126	
284.82002	216	
284.85621	238	
284.95647	136	
284.99671	132	
285.43149	260	1+
285.79589	438	1+
285.82210	154	
285.84728	2486	1+
285.87969	426	1+
286.94740	144	
288.41308	152	
288.79486	196	
288.86891	134	
289.02861	152	1+
289.40636	126	
289.80264	166	
289.93030	512	1+
290.78672	644	1+
290.92965	398	1+
291.86358	460	1+
292.06633	140	
292.11048	314	1+
293.11476	246	1+
293.85818	714	1+
294.09017	172	1+
294.41134	172	
294.86305	564	1+
295.81823	152	
295.93044	138	
296.80625	398	
297.14550	172	1+
297.81122	304	
298.01013	146	
298.80392	1442	1+
299.85947	336	1+
300.80287	662	1+
301.80744	560	1+
301.86257	1332	1+
301.91966	276	1+
301.98097	148	
302.24721	122	
302.88466	128	
303.20941	196	1+
303.80867	1104	1+
303.85690	4116	1+
304.04796	108	1+
304.26428	134	
304.40182	160	
304.96480	222	1+
305.82380	160	
306.30685	268	1+
306.79530	370	1+
306.88375	556	1+
306.93644	168	
307.29021	514	1+
307.76518	130	
307.86800	306	1+
308.29578	366	1+
308.82667	122	
308.95407	198	
309.82657	134	
310.30687	122	
310.87821	254	
311.06462	270	1+
311.72155	122	
311.86550	204	1+
311.88402	212	
314.81807	440	1+
314.92741	206	1+
316.81526	554	1+
316.85288	200	
317.86907	264	1+
317.89517	164	
318.77354	348	1+
318.93522	346	
319.09852	150	
319.82275	336	
319.86871	126	
320.01135	280	1+
320.83138	246	
320.85633	130	
321.81751	1188	1+
321.86945	784	
322.92823	798	1+
323.75936	134	
323.84203	218	1+
323.88633	716	1+
324.89009	544	1+
326.87218	1090	1+
327.89335	140	
328.20195	140	
328.77690	146	
328.87946	482	1+
330.82528	218	
332.09428	132	
333.75134	222	1+
336.81887	184	
336.94676	814	1+
337.15754	242	1+
337.83404	568	1+
337.86902	272	1+
337.91087	242	1+
338.10043	162	
338.70634	194	
338.78550	168	
338.91299	170	1+
339.83072	1182	1+
340.76953	154	
340.93919	514	1+
341.71311	154	
341.82914	284	1+
342.10328	190	1+
342.28001	120	
343.27144	132	
344.83273	140	
344.85345	220	1+
345.26544	134	
345.72340	210	1+
345.82572	142	
346.20366	204	1+
346.70508	234	1+
347.72963	142	
349.32368	346	1+
349.76826	310	
351.71563	210	1+
351.76530	210	
351.92235	194	1+
352.89342	310	1+
353.76093	312	
355.77831	152	
356.76851	264	1+
358.71056	194	1+
360.76174	322	1+
360.86534	152	
361.72068	552	1+
362.84474	266	1+
363.36967	132	
363.71793	248	1+
364.32945	222	1+
364.79186	202	
364.92188	240	1+
365.78372	182	
367.33054	182	
367.73346	128	
368.42230	382	1+
368.79076	194	
END IONS

###FS:    #m/z: 340.94151 #charge 1+
###MS: 29
###MSMS: 30
BEGIN IONS
TITLE=Cmpd 22, +MS2(340.9415), 28.0-35.0eV, 0.6min #30
RTINSECONDS=38.018
SCANS=29-30
PEPMASS=340.94151	3547816
CHARGE=1+
189.86561	150	
192.88676	374	1+
192.92854	532	
196.88434	182	
197.88346	462	1+
203.88200	160	
205.94783	258	1+
207.88062	512	1+
208.88566	314	1+
208.94386	190	
208.96033	194	
209.94633	448	
210.93868	226	
212.87596	1644	1+
213.94007	3108	1+
214.89077	226	
215.88743	2322	1+
215.93697	500	
217.88195	1080	1+
217.93696	226	1+
219.88141	142	
221.89316	204	
221.94575	162	
222.95305	168	
223.95947	526	1+
224.95163	118	
225.94558	440	1+
226.94783	388	1+
227.89440	186	
228.89092	156	
230.88795	2274	1+
230.91203	158	
230.94536	222	
231.04304	266	1+
231.95103	3350	1+
233.89899	1284	1+
233.95060	788	1+
235.89024	356	1+
235.95358	152	
236.83436	112	
237.06293	206	
237.79934	160	
238.04095	220	
239.07636	166	1+
239.78979	256	
240.79155	112	
240.96888	140	
241.21285	110	
241.95385	214	
242.00286	158	
243.09518	108	
243.83335	116	
244.96118	200	
245.96156	142	
246.07006	132	
246.40919	250	1+
246.79490	124	
246.97496	594	1+
248.90008	194	
249.90177	900	1+
249.96083	1022	1+
250.49617	110	
250.95276	360	1+
251.79061	146	
252.82950	360	1+
253.07997	112	
253.34674	154	
253.83218	254	1+
253.90587	410	1+
253.95710	164	
254.94349	168	
254.96581	2046	1+
255.73949	108	
255.78468	214	
255.89853	116	
255.99757	108	
256.78429	140	
256.91551	574	
257.06437	108	
257.50812	106	
257.79624	346	1+
257.83139	110	
257.85161	124	
258.83963	126	
258.88479	120	
258.90467	130	
259.82480	170	1+
259.88843	142	
260.01871	126	
260.93586	162	
261.86926	114	
262.91414	186	1+
263.81166	130	
263.82893	250	1+
264.79611	190	1+
264.85528	138	
265.08358	116	
265.96353	108	
266.01068	136	
267.13945	248	1+
268.59459	118	
268.86942	106	
269.15761	126	
269.79869	290	
269.94018	144	
270.79810	120	
270.86286	218	1+
271.84737	386	1+
272.93357	826	1+
272.97722	322	1+
273.79399	448	1+
273.83467	226	1+
273.89952	202	1+
274.86218	134	
274.92683	134	
275.81240	300	1+
275.86339	128	
276.10796	232	1+
276.85561	426	
277.84410	400	1+
278.88878	138	
279.10788	108	
279.96751	124	
280.04988	276	1+
280.80961	108	
280.97018	108	
281.79321	136	
281.97286	202	1+
282.27923	182	
282.86064	466	1+
282.92917	148	
283.79080	318	1+
284.86221	188	1+
285.82888	136	
286.91747	296	1+
287.41109	120	
287.44411	112	
287.79409	194	
287.80918	142	
287.82548	152	
289.78905	550	1+
289.85701	204	1+
289.87994	222	
290.88153	112	
290.90630	122	
290.96368	148	1+
291.80473	498	1+
292.88188	330	
293.54681	108	
293.89104	170	
293.94049	262	1+
294.05137	194	1+
294.28909	128	
294.81102	274	1+
294.86417	340	1+
295.84181	346	1+
295.87046	210	1+
295.97668	348	1+
296.81590	454	1+
298.88825	110	
299.78261	292	
299.87287	162	
300.77269	114	
300.87359	186	
301.78608	132	
301.80914	496	1+
301.87795	108	
301.93970	146	
302.17414	116	
302.87237	160	
303.44417	106	
304.04611	216	1+
304.80904	108	
304.83927	464	1+
304.85628	122	
304.92324	150	
306.27839	142	
306.44287	106	
306.88060	630	1+
307.28860	112	
307.79942	468	
308.29384	200	
308.79950	302	
309.81722	258	1+
309.87303	892	1+
309.93322	136	
310.94696	144	
311.74426	158	
311.80184	622	1+
311.88100	428	1+
311.98148	108	
312.82778	108	
313.03002	252	
313.75151	150	
314.82176	386	1+
315.45938	110	
316.82433	146	
317.88009	114	
318.84359	182	1+
318.87835	130	
319.07005	106	
320.31359	158	
320.82742	116	
321.28962	110	
321.81465	194	
321.93948	120	
322.82978	132	
323.01558	140	
323.88805	146	
324.04853	140	
324.89300	638	1+
325.89293	372	1+
326.17967	126	
327.82981	192	
328.18739	190	
328.81739	174	
328.88830	302	
329.87407	170	
330.81564	620	1+
330.86290	236	1+
330.88506	152	
331.00986	122	1+
331.10799	124	
332.06105	224	1+
332.09507	210	1+
332.82616	138	
332.89671	220	1+
332.94894	132	
334.76731	170	
337.24942	222	1+
338.87326	294	1+
341.31695	134	
342.90873	174	
END IONS

###FS:    #m/z: 363.95763 #charge 1+
###MS: 29
###MSMS: 31
BEGIN IONS
TITLE=Cmpd 23, +MS2(363.9576), 28.0-35.0eV, 0.7min #31
RTINSECONDS=38.7905
SCANS=29,31
PEPMASS=363.95763	2440744
CHARGE=1+
182.86790	224	1+
185.87069	126	
187.86593	274	1+
187.88217	126	
189.86282	2478	1+
190.93236	144	
191.85802	2818	1+
195.89247	130	
196.88442	652	
197.87117	142	
197.95933	118	
205.92548	172	
205.95052	364	
206.40612	190	
207.40668	168	
207.87432	1058	1+
207.94687	740	1+
209.86804	374	
209.94403	3912	1+
210.88366	1912	1+
211.83065	136	
212.87987	11004	1+
212.94249	124	
214.89609	762	1+
215.41372	144	
216.41391	336	
216.91210	226	
218.91509	306	
219.41706	162	
220.92017	162	
222.89545	146	
222.95133	2154	1+
224.94883	3488	1+
225.88607	636	1+
226.06709	174	1+
226.51954	118	1+
226.92204	150	
226.94814	20598	1+
227.78790	142	
227.93355	332	
228.89465	2722	1+
228.94289	20398	1+
229.04493	172	1+
229.10324	172	1+
229.22100	224	1+
230.79064	370	
230.89004	15008	1+
231.98220	182	
232.73535	148	1+
232.88544	1760	1+
232.91666	166	
233.97986	124	
234.88097	1036	1+
236.17053	196	
236.84420	132	
238.94155	140	1+
239.42715	222	
240.82196	124	
240.94458	370	
240.96317	2128	1+
241.91251	142	
241.94152	338	
242.07710	122	
242.83317	120	
242.94173	1254	1+
242.95930	2024	1+
243.82171	206	
244.81833	344	1+
244.87434	128	
244.95797	9784	1+
245.90171	702	1+
245.94378	444	
246.43097	118	
246.90646	584	1+
246.95391	9112	1+
247.04226	136	1+
247.86708	160	1+
248.41435	162	
248.79996	340	1+
248.86642	196	1+
248.90045	5650	1+
249.41185	128	
250.02851	144	
250.06326	202	
250.20115	90	1+
250.89737	424	
250.95165	248	
250.97053	562	1+
251.07316	172	
251.78696	156	
251.83255	516	1+
251.91494	366	1+
252.10974	178	1+
252.89335	206	
253.79134	160	
253.90565	928	1+
254.81255	128	
255.34700	142	
255.82764	162	
255.84617	120	
256.83874	212	1+
256.97808	120	
257.93127	144	
257.94634	274	1+
258.80012	204	1+
258.83323	172	
258.84299	194	
258.97228	452	1+
259.84575	380	1+
259.90336	124	
260.83176	122	
260.93374	310	1+
260.96957	1432	1+
261.01204	170	1+
261.05376	146	
261.80542	242	1+
263.85381	158	
264.79805	118	
264.84225	122	
264.91198	292	1+
264.97581	508	1+
265.08720	166	
265.97835	428	1+
266.13026	236	1+
266.78129	402	1+
266.81428	280	1+
266.84050	130	
266.87063	474	1+
267.13428	198	1+
267.78186	412	1+
267.97330	1408	1+
268.80532	302	1+
268.84428	190	
268.91354	248	1+
269.41608	178	
269.96867	1642	1+
271.84779	208	
271.91733	326	
271.95931	162	
272.92003	168	
272.93173	140	
273.79214	474	1+
273.80748	180	1+
273.84291	118	
274.86097	122	
276.35230	150	
276.44393	148	
276.85690	318	
276.90517	120	
277.85651	170	
277.92030	176	
278.36432	144	
278.79917	216	
278.83673	126	
279.10483	438	1+
279.80116	132	
279.85913	144	
279.89749	202	1+
280.79183	1040	1+
280.81260	172	
280.90078	140	1+
280.92798	118	
282.02242	244	1+
282.83704	126	
282.86047	294	
282.92390	292	1+
283.02209	178	1+
283.79732	244	
283.84915	602	1+
283.98050	562	1+
284.78605	134	
284.79429	590	1+
284.83003	276	
284.87612	150	
285.79199	472	1+
285.84625	2048	1+
286.79266	288	1+
286.85945	394	1+
287.85882	254	1+
287.92418	264	1+
287.95524	292	1+
288.78809	356	1+
288.95823	232	1+
289.87560	142	
290.13703	158	1+
290.78957	898	1+
290.88466	130	
291.86581	192	1+
292.97492	166	
294.00699	264	1+
294.76056	166	1+
294.93529	332	1+
296.80891	812	1+
298.80266	1706	1+
299.73511	112	1+
299.84547	128	
299.87028	124	
299.95921	150	
299.98772	130	
301.80709	298	1+
301.86049	1142	1+
303.01868	164	1+
303.80776	1378	1+
303.85663	5252	1+
303.94478	322	1+
304.23706	124	1+
304.53500	118	
304.87995	132	
306.80663	248	1+
306.88082	346	
307.07879	128	
307.31088	206	1+
307.80384	408	1+
307.86764	426	1+
307.88964	156	
308.29387	346	1+
309.01928	198	1+
309.31757	206	1+
309.89448	142	
310.81342	142	
310.87686	602	1+
310.96848	156	1+
312.87392	262	
312.88782	346	1+
314.81486	186	
314.86030	492	1+
314.95424	276	1+
315.82564	160	
315.86170	414	1+
316.81301	632	1+
318.93586	164	
319.82368	606	1+
319.88287	136	
319.89419	128	
319.92490	118	
320.02870	224	1+
320.77255	164	
320.87455	176	
321.81887	1452	1+
321.86655	1206	1+
322.76950	122	
322.92918	738	
323.17159	146	
324.88215	230	
325.80436	138	1+
326.87295	1750	1+
326.89844	124	
326.93072	126	
327.71248	304	1+
328.87892	656	1+
329.82641	180	
330.72418	280	1+
331.19736	140	1+
331.77491	202	1+
331.81082	270	1+
334.75843	130	
334.87693	174	
336.32723	206	
336.78493	128	
336.94680	622	1+
337.83905	212	
337.87133	302	1+
338.76394	176	1+
338.84544	142	
338.87050	202	1+
339.82927	1176	1+
340.94191	448	1+
342.20694	130	
342.69993	118	
345.72592	126	
346.18696	176	1+
346.85999	132	
348.32393	358	1+
348.72505	360	1+
349.76719	158	
350.83368	204	1+
350.89359	200	1+
351.33623	138	
351.73140	226	1+
351.76419	332	1+
352.19476	262	1+
352.88756	158	
355.78070	148	1+
359.72281	196	
359.75159	236	1+
359.79660	158	
359.86734	178	1+
360.90990	118	1+
361.28703	180	
361.71777	318	1+
361.84204	350	1+
363.71980	120	
363.79382	172	1+
364.15409	228	1+
364.33541	128	
364.74416	190	
365.72320	328	1+
367.32793	384	1+
367.72989	118	
367.74975	178	
367.78605	312	
367.90363	140	
368.73147	558	1+
368.77366	264	1+
368.83872	130	
369.34685	170	
END IONS

###FS:    #m/z: 507.84730 #charge 1+
###MS: 29
###MSMS: 32
BEGIN IONS
TITLE=Cmpd 24, +MS2(507.8473), 28.2-35.2eV, 0.7min #32
RTINSECONDS=39.5625
SCANS=29,32
PEPMASS=507.84730	655212
CHARGE=1+
196.01532	332	1+
198.88694	466	1+
209.94509	564	1+
213.89149	240	1+
217.89595	226	1+
218.88257	242	
222.97690	254	
223.97651	604	1+
226.06451	238	
227.95696	194	
230.84810	266	1+
230.90032	368	1+
234.87995	478	1+
237.03929	240	1+
237.05786	508	1+
238.06305	380	1+
241.85571	384	1+
248.85141	300	1+
249.78922	192	1+
249.89130	184	
250.97213	488	1+
251.01108	226	1+
252.08046	336	
253.78897	188	1+
253.84669	162	1+
253.93294	196	
254.87932	182	
256.79200	482	1+
257.87133	444	
259.10180	286	1+
259.90550	194	1+
260.87882	302	
261.88092	316	
262.13702	440	1+
263.92807	200	1+
265.09177	400	1+
266.09830	332	1+
266.16642	642	1+
266.86687	346	1+
268.88611	472	1+
269.04448	310	1+
270.85802	556	1+
271.87819	418	1+
272.85210	1404	1+
273.88580	218	
273.91594	282	1+
274.80114	276	
275.98946	256	1+
276.80013	466	1+
277.87847	206	
278.85135	246	1+
279.88807	278	1+
280.84867	448	1+
280.91618	180	1+
281.37944	634	1+
281.39891	192	
281.88773	246	
281.96303	376	1+
283.05907	172	1+
283.76866	188	1+
283.79794	206	1+
284.87622	300	
284.94191	572	1+
285.02691	256	1+
285.94199	474	1+
286.79300	200	
286.87126	202	
286.90214	180	
287.81429	308	1+
287.84361	578	1+
288.87054	496	
288.95058	204	1+
289.09960	264	1+
289.85731	198	
289.88134	1194	
290.13115	404	1+
290.86441	3020	1+
292.88854	328	
293.80595	220	1+
293.87536	6552	1+
293.96764	208	
294.12535	246	
295.87711	1418	1+
296.06374	302	1+
296.12093	352	1+
296.14369	258	
296.80723	190	
296.85823	292	
297.81770	354	
297.85446	198	
297.96555	252	1+
298.80386	712	1+
298.85695	740	1+
299.83722	194	
299.88700	352	1+
300.85457	636	
300.99913	320	1+
301.86193	342	
301.87838	346	
302.87719	262	
303.77831	156	1+
303.80926	612	1+
303.85290	232	
303.86386	210	
303.95224	228	1+
303.97173	204	
304.14363	154	1+
304.90192	182	
305.82590	444	1+
305.85286	800	1+
306.40161	112	1+
307.01454	198	1+
307.10352	270	1+
307.89138	1686	
308.06778	232	
308.14299	1360	1+
308.33848	274	1+
308.37553	270	
308.84812	206	
308.87366	3200	1+
309.35811	262	1+
309.51069	200	1+
309.87102	1906	1+
309.88815	1970	1+
310.15962	1012	1+
310.82034	280	
311.88427	15852	1+
311.93258	202	
311.96781	302	1+
312.51750	164	1+
312.82449	458	1+
313.09734	332	1+
313.13619	198	1+
314.61961	98	1+
314.86520	2276	1+
314.93667	286	
315.83213	180	
316.41052	184	
316.81533	764	1+
316.86644	1590	1+
316.88738	514	1+
318.85829	858	1+
318.93646	182	
319.10179	210	1+
319.89183	288	
320.40927	292	1+
320.79804	174	1+
320.88310	662	1+
321.35696	204	1+
321.74473	308	1+
322.74805	228	1+
322.85828	190	
322.98386	172	1+
323.36434	218	1+
323.38939	262	1+
323.87639	246	
324.09354	330	1+
324.85980	272	
325.00945	450	1+
325.90161	882	
326.06233	202	
326.15659	206	
326.34923	178	
326.82423	310	
326.88511	508	
326.89963	504	
327.24734	134	1+
327.36807	288	
327.81163	176	
327.88259	1014	
327.95625	362	1+
328.17727	168	1+
328.37390	202	
328.87030	1176	1+
328.94718	360	1+
329.77253	268	1+
329.89680	594	
329.95325	252	1+
330.12823	170	1+
330.82467	234	
330.84798	196	
330.89057	2066	1+
331.10644	184	
331.89665	1468	1+
332.82268	186	
332.87560	1652	1+
333.39630	180	
333.84530	278	1+
334.39057	418	1+
334.88020	880	1+
334.90149	592	
335.84659	818	1+
336.11267	254	1+
336.20108	92	1+
336.28244	188	
336.94617	248	
337.83318	280	
337.88529	580	
337.95007	244	1+
338.88602	380	
339.36941	210	1+
339.77083	178	
339.82492	646	1+
339.87425	1504	1+
340.13246	278	1+
340.77703	338	1+
340.83108	516	1+
340.90765	372	1+
341.05754	218	1+
341.79864	208	
342.00279	222	1+
342.06072	164	1+
343.37715	300	1+
343.87755	714	1+
343.90587	460	1+
345.73175	218	1+
345.87860	826	1+
347.82779	604	1+
348.32697	294	1+
348.87804	180	
348.91476	468	1+
349.87920	1126	1+
350.73061	176	
350.96197	446	1+
351.16900	226	1+
351.79867	420	1+
351.81365	190	
351.86097	290	
352.77712	412	
352.80386	262	1+
352.90991	780	1+
353.72046	402	1+
353.76670	362	1+
353.84944	1006	1+
354.05525	196	
354.98392	98	1+
355.18085	176	
355.83519	546	1+
355.89572	408	
355.95412	120	1+
356.86073	252	
356.89637	198	
357.99271	276	1+
358.40888	218	1+
358.77110	336	1+
359.27579	376	1+
359.29460	194	1+
359.32711	280	1+
359.77152	248	1+
359.90507	336	1+
360.08098	242	1+
360.33374	198	1+
361.40996	204	
362.15290	250	1+
362.84561	274	
363.71914	530	1+
363.91732	340	1+
363.99828	180	1+
364.08443	312	1+
364.84427	190	
365.03916	228	1+
365.86555	390	
366.79384	230	
366.84092	3422	1+
367.06705	460	1+
367.45272	176	
367.71047	1978	1+
368.06954	356	1+
368.33963	220	1+
368.79312	388	1+
368.87818	700	1+
368.89709	490	1+
369.70732	652	1+
369.72824	246	
369.78056	636	1+
369.83689	374	1+
370.07632	318	1+
370.58533	136	1+
370.78580	542	1+
370.86067	208	
371.21345	232	1+
371.72479	382	1+
372.05062	288	1+
372.38439	444	1+
372.78396	292	1+
373.20517	214	1+
373.72129	1228	1+
373.82150	482	1+
373.87715	334	1+
375.18307	144	1+
375.36661	496	1+
375.79500	304	1+
376.32333	312	1+
376.37148	424	1+
376.73489	178	
376.88568	636	1+
377.40727	220	1+
377.73474	634	1+
377.74841	176	
377.85968	364	1+
377.98041	250	1+
378.73947	434	1+
378.90633	406	1+
379.61372	250	1+
380.39882	298	1+
380.71631	448	1+
380.74499	208	
380.85978	616	
381.38436	310	1+
381.78931	532	1+
381.83671	186	
381.85687	1190	1+
381.89484	202	1+
382.04919	318	1+
382.08462	190	1+
382.10456	252	1+
382.29330	248	1+
382.71716	758	1+
382.85984	832	1+
383.05009	250	1+
383.71669	366	1+
384.78165	202	
384.85042	7900	1+
384.89312	232	
385.79142	410	1+
385.91978	180	
387.72435	228	
388.19681	468	1+
388.79622	492	
388.92938	146	1+
388.99474	332	1+
389.19995	410	1+
389.71497	1038	1+
389.79526	330	
390.03031	260	1+
390.80157	692	1+
390.84283	2150	1+
391.02962	170	1+
391.08542	204	1+
391.79956	468	1+
392.06925	356	1+
392.39776	260	1+
392.83889	426	
392.86360	674	1+
393.11719	270	1+
393.73837	418	1+
393.80117	1784	1+
393.90561	608	1+
394.83742	816	1+
394.91064	454	1+
395.16495	196	1+
395.86631	420	1+
396.73679	454	1+
396.93341	180	
397.18483	170	1+
397.72647	670	1+
397.86155	618	1+
397.87262	416	1+
398.70712	592	1+
398.73458	458	1+
398.80853	380	1+
399.23367	482	1+
399.71876	598	1+
399.81349	224	1+
399.84282	180	
400.36513	240	1+
400.78337	336	1+
400.86740	262	
400.96885	270	1+
401.30093	220	1+
401.81954	524	1+
402.12774	218	1+
402.82168	376	1+
402.86621	3922	1+
403.87125	2496	1+
404.74199	416	1+
404.89516	210	
405.23040	100	1+
405.74567	310	1+
405.82439	184	
405.87142	1534	1+
406.00699	252	1+
406.09426	250	1+
406.81078	264	
406.98103	166	1+
407.72476	490	
407.81738	304	
407.86686	12406	1+
408.73552	296	
408.81949	234	
409.07178	484	1+
409.10660	230	1+
409.73046	754	1+
409.81582	616	
410.08004	412	1+
410.83957	1120	1+
410.85637	538	
411.64053	82	1+
411.80867	1706	1+
411.87367	298	
412.29681	230	1+
412.73083	1110	
412.84716	1504	1+
413.08360	364	1+
413.16460	172	1+
413.74775	306	1+
413.87547	1050	1+
414.22159	190	1+
414.80172	256	1+
414.82259	214	1+
415.36497	266	1+
415.74976	270	1+
415.87307	1174	1+
416.82186	522	1+
416.87628	698	1+
417.03146	278	1+
417.15608	266	1+
417.34281	274	1+
417.82290	434	1+
418.37302	196	
418.75588	178	1+
419.82041	234	1+
421.07054	260	1+
421.77487	194	1+
421.88502	620	
422.86121	232	
422.88226	328	
423.23903	248	1+
423.79263	488	1+
423.88262	684	
424.14238	182	1+
424.18973	144	1+
424.79714	404	1+
424.83308	202	
425.74189	298	
425.76823	478	1+
425.82404	204	
425.88059	636	
425.93633	226	1+
426.23643	218	1+
426.71946	178	
426.76996	278	1+
426.83084	178	
426.86468	2782	1+
427.73542	1902	1+
428.85006	528	
428.88467	1564	1+
429.22174	370	1+
429.81887	486	1+
430.22507	296	1+
430.74270	1756	1+
430.80353	240	1+
430.86411	2118	1+
430.94437	212	1+
431.87269	1818	1+
433.76129	306	1+
434.82615	200	
435.70118	206	
436.89789	170	1+
439.00480	164	1+
439.89257	1454	1+
442.21028	210	1+
442.87255	246	
443.33965	212	1+
444.87400	3360	1+
444.94568	192	
445.67926	254	1+
445.74573	304	
446.76395	210	
446.87591	448	
447.26682	194	1+
447.75109	620	1+
447.89800	184	
448.12355	152	1+
448.78063	212	
448.89484	360	
449.00462	168	1+
449.76370	608	1+
449.87821	1078	1+
449.98455	212	1+
451.17481	188	1+
451.26244	246	1+
452.26150	172	1+
453.11572	188	1+
453.71424	452	1+
453.88918	274	1+
457.90317	976	1+
458.74082	216	1+
461.40879	290	1+
462.18898	294	1+
462.71416	212	1+
462.88459	998	1+
463.67382	156	1+
463.75248	260	1+
463.90647	238	1+
464.09326	174	
464.78376	290	1+
464.99081	130	1+
465.66962	164	1+
465.78506	184	1+
467.88989	1292	1+
467.96478	178	1+
468.78491	340	
469.89040	322	1+
471.80014	220	1+
471.83223	178	1+
473.68521	186	1+
476.71403	274	1+
477.66065	292	1+
478.77620	252	1+
479.72063	188	
479.77662	152	1+
480.08265	142	1+
481.77615	182	1+
484.79640	164	1+
485.43123	178	1+
485.90107	942	1+
486.65816	170	1+
486.74619	176	1+
486.80043	180	
486.84376	574	1+
488.29116	200	1+
488.80464	568	1+
489.80624	334	1+
491.79759	304	
492.72218	184	1+
492.89778	230	1+
493.80389	244	1+
499.65271	250	1+
499.73632	432	1+
500.77813	130	1+
500.80076	244	1+
501.26876	240	1+
501.80507	196	1+
503.11214	322	1+
503.74030	216	1+
504.23889	166	1+
504.28038	202	1+
504.47684	116	1+
504.69859	340	1+
504.80767	246	1+
505.69877	220	1+
506.40599	206	1+
506.59500	170	1+
507.41109	314	1+
508.67897	184	1+
508.90983	210	1+
508.94198	244	1+
509.04706	106	1+
509.27927	362	1+
509.45627	168	1+
509.68399	148	1+
509.86124	696	1+
509.91607	166	1+
510.24404	150	1+
510.28050	278	1+
510.80699	202	1+
END IONS

###FS:    #m/z: 507.84755 #charge 1+
###MS: 33
###MSMS: 34
BEGIN IONS
TITLE=Cmpd 25, +MS2(507.8475), 28.2-35.2eV, 0.7min #34
RTINSECONDS=43.2315
SCANS=33-34
PEPMASS=507.84755	571802
CHARGE=1+
196.01638	762	1+
196.88506	228	1+
199.88587	390	
209.94415	420	1+
210.03387	224	1+
215.88623	690	1+
221.86580	178	1+
223.97461	280	1+
227.95873	202	
230.84653	274	
230.89037	354	1+
234.87796	252	
237.79064	312	1+
238.06591	188	
238.95437	202	1+
239.86134	396	1+
243.77763	216	1+
244.09232	204	1+
248.85859	292	1+
250.06155	184	
250.83667	212	1+
250.97217	692	1+
251.07404	424	1+
252.08244	312	1+
252.86467	204	1+
253.12080	214	1+
254.09006	274	1+
254.81884	232	1+
257.78682	344	1+
258.87612	274	
259.02419	246	1+
259.10126	260	1+
259.86588	180	
260.08443	258	1+
260.87986	226	1+
263.01891	158	1+
264.00667	298	1+
265.05118	202	1+
265.86606	302	1+
266.16898	248	
266.86725	220	1+
267.91768	492	1+
268.87141	182	
268.91920	408	1+
270.86048	420	
271.38776	256	1+
271.87446	328	1+
272.79994	302	1+
272.85264	1738	1+
273.91365	372	1+
274.88857	196	
275.07738	204	1+
275.80595	240	
276.79688	228	
276.84931	234	
276.89908	404	1+
277.87989	278	
278.84368	576	1+
278.88794	202	
278.97022	282	1+
279.40265	298	1+
280.11086	206	1+
280.38021	472	1+
281.89958	238	1+
282.80801	198	1+
282.96742	260	1+
284.78802	614	1+
284.87308	212	
285.38896	292	1+
285.87101	510	1+
286.78910	556	1+
286.87555	356	1+
286.93607	260	1+
287.82157	384	1+
287.84469	308	
288.82705	298	1+
288.87130	872	
289.88155	2204	
289.91709	356	1+
290.38371	202	
290.79426	306	1+
290.86445	3464	1+
290.91949	280	1+
292.81774	278	1+
292.88526	300	
292.90716	428	1+
293.87434	7088	1+
294.03703	272	1+
294.92960	290	1+
295.00598	302	1+
295.03571	326	1+
295.27566	86	1+
295.96022	180	
296.86049	490	
296.88733	322	
296.99336	304	1+
297.75448	210	1+
297.85428	708	1+
298.11358	274	1+
298.33497	310	1+
298.81032	1012	1+
298.87672	592	1+
299.81476	796	1+
299.83899	220	
300.40314	394	1+
300.85777	1026	1+
300.92039	274	1+
301.34440	328	1+
301.87964	782	1+
302.90343	190	
303.54343	202	1+
303.80508	440	1+
303.96982	188	1+
305.85344	528	1+
306.00207	180	1+
306.02867	226	1+
307.05925	214	1+
307.08757	220	1+
307.89152	1586	
308.14295	1030	1+
308.29323	180	
308.80439	282	
308.88191	3078	1+
309.80867	208	
309.84735	452	
309.88729	2096	1+
310.07476	190	1+
310.15762	1266	1+
310.84240	210	
311.12961	190	
311.31712	200	1+
311.88421	16332	1+
311.97344	226	
312.03960	348	1+
312.34964	200	
312.38853	268	1+
312.81229	194	
312.82562	518	1+
312.96752	318	1+
313.26369	202	1+
313.82048	680	1+
313.93078	210	
314.58946	194	1+
314.86577	1536	1+
314.94271	266	
315.78451	238	1+
316.86308	1022	1+
316.89282	308	
317.82480	564	1+
317.88807	1122	1+
318.86256	1056	1+
320.01307	218	1+
320.15319	158	1+
320.81419	460	1+
320.88332	518	1+
321.05837	370	1+
321.07650	222	
321.34971	302	1+
321.81679	406	1+
321.95238	326	1+
322.24457	96	1+
322.31394	358	1+
322.87200	274	
323.04445	320	1+
323.38210	208	1+
323.90939	212	
324.06052	366	1+
324.11475	242	1+
324.86359	386	
325.02234	180	1+
325.23652	332	1+
325.38905	336	1+
325.86798	288	
325.90050	2020	1+
326.23993	284	1+
326.81542	518	1+
327.88253	1154	
328.23077	196	1+
328.37170	432	1+
328.39012	280	1+
328.80051	386	1+
328.87134	792	
328.94618	324	1+
329.80542	318	1+
329.85202	220	
329.89691	1078	
330.16851	298	1+
330.88327	824	
331.13518	306	1+
331.17313	210	1+
331.21922	98	1+
331.83703	206	
331.89529	996	1+
331.97708	190	
332.82131	524	1+
332.87820	704	
332.90204	570	1+
332.95646	282	1+
333.05881	330	1+
333.87660	1100	1+
334.83426	682	1+
334.89421	994	1+
335.84144	478	1+
335.93821	424	1+
336.87094	380	
336.94213	292	1+
337.03237	212	1+
337.78744	316	1+
337.80438	202	
337.88041	1298	1+
338.85623	258	
339.43188	180	
339.76728	200	
339.88121	492	
340.02280	246	1+
340.07057	204	
340.84182	178	
340.88323	286	
340.89397	288	1+
342.39982	270	
342.76602	220	1+
342.98952	306	1+
343.14949	134	1+
343.29206	206	1+
343.35625	458	1+
343.40715	304	1+
343.87433	218	
344.71322	450	1+
344.82226	232	1+
344.89926	508	1+
345.79315	242	1+
345.87647	374	1+
345.89976	380	1+
346.74853	188	1+
347.81649	466	1+
347.84273	444	1+
348.89953	332	
348.91704	472	1+
349.76170	388	1+
350.81717	228	
350.88732	922	1+
350.91777	250	
350.96545	628	1+
351.07433	252	1+
351.11496	278	1+
351.16347	252	1+
351.38452	306	1+
352.17058	176	1+
352.77553	536	1+
352.91092	406	
352.93146	224	
353.33361	288	1+
353.36814	294	1+
353.85240	1166	1+
353.90343	214	
354.40491	250	1+
354.77102	282	1+
354.88562	630	1+
355.03312	310	1+
355.72402	264	1+
355.89223	454	1+
356.01231	190	
356.09488	180	1+
356.30729	446	1+
356.84116	430	1+
356.86547	204	
357.15442	302	1+
357.66374	158	1+
358.54929	130	1+
358.87832	204	
359.77717	322	1+
360.82288	238	
360.98403	206	1+
361.29130	244	1+
361.72164	456	1+
361.88777	424	1+
361.90014	180	
361.98443	170	1+
362.15708	236	
362.72555	296	1+
362.84880	194	
363.05913	208	1+
363.37012	398	1+
363.39740	216	1+
363.83899	392	1+
363.86549	452	1+
364.84256	292	1+
365.36266	334	1+
365.71717	214	
366.18774	470	1+
366.36453	234	1+
366.78867	246	
366.84090	3198	1+
366.87393	208	
366.92486	278	1+
367.19413	268	1+
367.70931	1216	
367.78856	848	1+
367.87723	186	
368.30840	238	1+
368.70973	810	
368.79154	634	1+
368.89790	656	1+
369.05043	166	1+
369.27521	368	1+
369.36120	404	1+
369.71171	510	
369.84067	344	
370.70860	304	
370.73014	266	
370.78197	1160	1+
370.83386	714	1+
371.10812	138	1+
371.52063	142	1+
371.72343	268	
371.87937	246	
371.97577	182	1+
372.18084	324	1+
372.73335	254	
372.82572	538	1+
372.87975	310	
373.35048	220	1+
373.72036	738	1+
373.87807	244	
373.95274	276	1+
374.37713	424	1+
374.79474	424	1+
375.88952	568	1+
376.38291	422	1+
376.73259	424	1+
376.74836	212	
377.88523	740	1+
377.93953	158	1+
378.07605	188	1+
378.81374	200	1+
379.22585	126	1+
380.36250	200	
380.73703	302	
380.77838	274	
380.85854	360	
380.96905	266	1+
381.03837	322	1+
381.72098	290	
381.85594	822	1+
382.15412	228	1+
382.33221	212	
382.64785	120	1+
382.85166	574	1+
383.10350	208	1+
383.25580	244	1+
383.71758	294	
383.77907	272	1+
383.92864	254	1+
384.14744	138	1+
384.20652	158	1+
384.35316	302	1+
384.71459	182	
384.85063	6350	1+
385.20838	180	1+
385.57528	252	1+
385.73573	274	
385.88797	466	1+
386.35001	350	1+
386.72825	536	1+
386.89048	302	1+
387.38379	226	
387.83468	240	
387.86878	186	
388.16162	178	1+
388.39493	392	1+
388.79527	686	1+
389.05448	218	1+
389.07850	334	1+
389.20027	308	
389.39605	244	1+
389.71445	552	1+
390.00919	230	1+
390.10536	212	1+
390.36874	178	
390.84057	2262	1+
390.97036	178	1+
391.80651	410	
392.00854	244	1+
392.82503	284	
392.86748	822	1+
392.89859	392	1+
393.09003	210	
393.67565	298	1+
393.79832	1678	1+
393.90203	338	1+
394.39944	206	1+
394.73836	526	1+
394.78448	318	
394.83440	988	
394.86154	766	1+
395.04463	278	1+
396.73949	486	
396.76743	344	1+
396.90941	280	1+
396.97028	328	1+
397.71331	196	
397.73655	764	1+
397.86061	254	
398.80694	404	1+
398.87032	188	
399.71018	670	1+
399.81146	286	1+
399.87269	382	1+
400.84778	216	
401.37679	220	
401.78009	234	1+
402.86707	3998	1+
403.75689	394	1+
403.87292	2510	1+
404.04721	202	1+
404.79388	396	1+
405.32688	290	1+
405.87295	1204	1+
406.72460	758	1+
406.81178	698	1+
406.86009	234	
406.95233	238	1+
407.11183	276	1+
407.72549	542	1+
407.86650	9444	1+
407.94184	204	1+
408.14599	178	
408.36241	360	1+
409.05376	176	1+
409.12771	308	1+
409.44740	128	1+
409.72769	1022	1+
409.81856	336	
410.81517	218	
410.85121	600	
410.87270	862	1+
411.63423	230	1+
411.81097	2350	1+
411.84651	308	
412.73035	550	
412.84718	910	
413.07854	216	
413.16166	196	1+
413.87592	1058	1+
413.90336	222	1+
414.78431	238	1+
415.09610	210	1+
415.84731	318	1+
415.87566	1018	1+
416.22263	198	1+
417.82344	290	
418.76003	212	
419.73965	294	1+
421.83375	312	1+
421.88418	2110	1+
422.74726	372	1+
423.11172	236	1+
423.77946	224	1+
423.87640	906	1+
424.26605	94	1+
425.74207	292	
425.82571	244	
425.87947	858	
426.08478	232	1+
426.75536	292	
426.80380	412	1+
426.86324	2620	1+
426.93561	396	1+
427.73860	1928	1+
428.74298	1320	1+
428.85374	560	1+
428.88747	702	
429.07499	162	1+
429.39229	290	1+
429.82835	528	1+
430.00061	104	1+
430.74328	1592	1+
430.86249	412	
430.88345	380	
431.86830	1676	1+
432.37241	186	1+
432.82849	334	1+
433.86611	364	
433.88699	526	1+
434.14363	208	1+
434.88967	454	1+
434.95553	208	
435.70352	198	1+
435.83808	210	
435.86995	232	
436.88755	276	1+
438.23325	142	1+
439.71108	196	
439.89471	1404	1+
440.71663	312	1+
441.72451	280	1+
441.89230	180	
443.38697	386	1+
443.65033	242	1+
443.93135	200	1+
444.87272	3084	1+
445.70207	458	1+
445.74851	396	1+
446.70452	322	1+
446.87953	1134	1+
447.71573	296	1+
447.75087	410	1+
448.75426	344	1+
449.82117	542	1+
449.84580	290	1+
449.87754	1328	1+
450.13077	188	1+
450.21547	160	1+
450.75001	406	1+
450.76900	386	1+
450.82766	386	1+
450.84939	250	1+
453.07448	178	1+
455.15475	190	1+
455.95064	132	1+
456.60652	92	1+
456.75673	262	1+
457.32157	212	1+
457.90664	1446	1+
458.69734	244	1+
461.93748	138	1+
462.88357	920	1+
464.13964	222	1+
465.89554	178	
467.89037	1328	1+
468.78164	690	1+
469.88825	322	1+
469.91413	294	1+
470.73414	176	1+
470.75284	324	1+
472.79260	444	1+
473.66002	192	1+
475.71564	352	1+
476.77399	464	1+
476.89940	192	1+
479.72444	258	1+
481.66846	184	
482.73377	180	
483.91207	302	
485.76172	138	1+
485.90345	842	1+
486.84949	250	
487.27764	214	
488.41661	216	1+
488.80935	270	1+
489.73359	296	1+
490.66441	278	1+
491.85108	192	1+
492.78122	186	1+
495.80196	150	1+
496.73996	200	1+
497.79618	306	1+
499.73755	360	1+
500.74004	220	1+
501.26916	194	1+
502.21997	306	1+
502.74371	362	1+
502.80779	198	1+
503.10656	132	1+
503.21232	222	1+
504.18053	166	1+
504.28760	286	1+
504.48237	170	1+
504.65696	214	1+
504.80780	258	1+
505.07873	188	1+
505.16296	232	1+
505.39322	206	
506.27488	228	1+
506.43700	278	1+
506.72634	234	1+
506.86622	190	1+
507.44000	228	1+
507.76652	204	1+
507.86677	162	1+
507.90841	144	1+
508.92053	196	1+
509.13532	146	1+
509.86252	596	1+
511.14314	166	1+
END IONS

###FS:    #m/z: 336.94713 #charge 1+
###MS: 33
###MSMS: 35
BEGIN IONS
TITLE=Cmpd 26, +MS2(336.9471), 28.0-35.0eV, 0.8min #35
RTINSECONDS=44.004
SCANS=33,35
PEPMASS=336.94713	504050
CHARGE=1+
182.86715	472	1+
185.87058	116	
189.86489	174	
192.89107	134	
196.88404	258	
197.88746	234	
203.93025	122	
205.95058	182	
207.87979	108	
209.94521	196	
210.88645	778	1+
211.94508	9218	1+
212.07094	130	
212.09075	102	1+
212.87948	4606	1+
213.94059	4640	1+
214.89461	226	
215.88815	1386	1+
215.92049	186	
215.93889	738	
216.85779	132	
216.87394	102	
217.85510	120	
217.88378	642	1+
217.93425	222	
218.48580	108	
221.89332	116	
222.95833	600	1+
223.96382	394	1+
224.94975	150	
225.79386	118	1+
226.38442	160	
226.89799	144	
227.10440	126	
227.88011	150	
227.89298	1222	1+
228.01673	174	1+
228.81791	120	
229.08538	126	
229.95543	8640	1+
230.22856	128	
230.85153	172	1+
230.88910	8096	1+
231.18765	164	1+
231.95170	4332	1+
232.03142	120	
232.90831	148	
233.82872	532	1+
233.89879	1116	1+
233.95044	466	
235.13940	120	
235.82553	124	
235.87004	104	
235.89300	586	1+
235.95321	222	
236.43814	116	
237.79580	120	
237.83751	120	
238.98941	314	1+
239.78417	120	
239.95650	144	1+
240.82699	258	1+
246.20155	134	1+
246.90528	200	
247.90534	228	
247.96682	1840	1+
248.90033	2392	1+
248.99179	110	
249.00544	114	
249.04157	126	
249.10308	116	
249.96267	1406	1+
250.79085	210	1+
250.83178	328	
250.94546	182	
251.06917	146	
251.23732	132	1+
251.83636	342	
251.91210	160	
251.95503	104	
252.00440	170	
252.17242	98	1+
252.26985	146	1+
252.92204	154	
252.97194	5294	1+
253.04561	166	
253.79538	142	
253.83377	376	1+
253.90582	1388	1+
254.94016	226	
254.96713	2102	1+
255.07240	328	1+
255.78235	116	
255.88288	192	1+
255.90749	160	
256.84815	192	
256.91278	522	1+
256.96408	562	1+
257.83234	144	
258.80453	198	1+
258.84706	136	
258.88753	154	
259.84468	248	1+
259.95700	240	
260.81869	326	1+
260.83331	166	
260.94714	150	
262.83435	284	1+
263.05957	178	
264.94469	104	
266.35004	174	
266.83885	100	
267.80124	102	
267.84103	136	
267.86442	114	
268.41118	102	
268.80950	206	
268.84037	1686	1+
268.95408	128	
268.97490	116	
269.22952	130	1+
269.58074	124	
269.80296	152	
270.98302	502	
271.14997	140	
271.79467	118	
271.84963	354	1+
271.85838	126	
271.91852	446	1+
271.94952	204	1+
272.67884	114	
272.97897	242	1+
273.79546	366	1+
274.81176	388	1+
274.84824	206	
275.51566	136	
275.78929	106	
275.81061	262	1+
275.84961	104	
275.88819	260	1+
275.95108	140	
276.85575	154	
277.83773	198	
277.96704	142	1+
278.83547	722	1+
279.05816	110	
279.97385	108	
280.81070	130	
280.86238	164	
281.01064	112	
281.05359	148	
282.04661	198	1+
282.80600	176	
282.85787	206	
282.87922	278	1+
283.09733	152	
283.93711	106	
285.84917	1978	1+
286.14747	200	1+
286.85183	1562	1+
286.92773	132	
287.81246	122	
287.93556	102	
288.79732	154	1+
289.12472	102	
290.80122	1216	1+
290.85661	128	
291.65454	102	
291.80653	1046	1+
291.86622	382	1+
291.91655	252	1+
291.94228	122	
292.43778	216	1+
293.10898	116	
293.84458	114	
293.87462	202	
293.99669	230	
294.81365	106	
294.85902	182	
294.97031	110	
295.86379	122	
295.89232	134	
296.81322	116	
297.18226	204	1+
297.85385	118	
298.09150	100	
298.81039	226	1+
298.82688	148	
298.84986	238	1+
298.94348	138	
300.07005	168	
300.24865	288	1+
301.80979	184	
302.86133	318	1+
303.80560	194	
303.94383	144	
304.80789	118	
305.80372	254	1+
305.87834	598	1+
306.08276	266	1+
306.10538	258	1+
307.32077	106	
308.81287	290	1+
308.86732	128	
308.88453	146	
308.91283	122	
309.86957	292	
310.87347	222	
311.01320	280	1+
311.88095	724	1+
311.95916	182	1+
314.09756	106	
315.85715	134	
315.89978	104	
316.25669	118	
318.88476	118	
320.83683	116	
321.75830	104	
321.81809	364	1+
322.31946	124	
323.88695	230	
324.78452	314	1+
324.88887	322	1+
324.94139	150	
325.02626	114	
325.89088	212	1+
325.95497	186	1+
326.17524	124	
327.83118	110	
328.63800	106	
328.85857	174	1+
328.88904	290	1+
330.97005	192	1+
331.77084	102	
332.77545	122	
333.31867	300	1+
333.82661	320	1+
334.02311	204	1+
334.74991	210	1+
335.76618	108	
339.83093	140	
340.88959	126	
341.81557	212	1+
341.90018	456	1+
END IONS

###FS:    #m/z: 359.96314 #charge 1+
###MS: 33
###MSMS: 36
BEGIN IONS
TITLE=Cmpd 27, +MS2(359.9631), 28.0-35.0eV, 0.8min #36
RTINSECONDS=44.776
SCANS=33,36
PEPMASS=359.96314	404424
CHARGE=1+
196.88742	298	1+
201.88286	112	
207.94771	342	1+
208.88681	372	1+
209.94485	2136	1+
210.88228	164	
213.41066	288	1+
217.91638	354	1+
220.06751	132	
220.95986	310	1+
221.88941	380	1+
222.95267	3152	1+
223.42238	116	
224.89762	212	
224.94917	3914	1+
225.43484	160	
226.90296	210	
226.94764	12578	1+
226.97444	182	
227.15717	214	1+
227.45194	94	1+
227.97840	242	1+
228.89323	340	
228.94312	13094	
229.11343	106	
229.94451	338	
230.88950	288	
231.37002	124	
231.61687	100	1+
231.88610	136	
232.89006	268	1+
233.89531	192	1+
233.95937	482	
234.93043	260	1+
234.94725	170	
235.82630	198	
235.93401	182	1+
236.80126	108	
236.83044	118	
237.93512	118	
238.97133	148	
239.91266	138	
240.07260	144	1+
240.83260	194	
240.96343	1972	1+
241.79212	306	1+
241.94304	242	
242.78536	224	1+
242.90558	276	1+
242.93452	114	
242.96087	1714	1+
243.85171	226	1+
244.95820	5788	1+
245.78740	136	1+
245.94188	422	
246.02036	166	1+
246.95333	6650	1+
248.80259	108	
248.89715	142	
250.09690	240	1+
250.84463	144	
250.95085	520	
250.97182	164	
251.08823	284	1+
251.93040	118	
251.96745	134	
252.05539	254	1+
252.95629	238	
253.04420	168	
253.83761	252	
253.87060	108	
254.40110	106	
254.83467	114	
254.98673	182	1+
255.37402	272	1+
255.94908	194	1+
257.78131	140	
257.85843	186	
258.85016	190	
258.97341	834	1+
259.15018	164	
259.79866	134	
259.84545	168	
259.89022	230	1+
260.89176	162	1+
260.96839	1374	1+
261.05380	146	
263.03437	244	1+
263.05855	178	1+
263.17092	196	
263.83529	248	1+
263.97893	370	
264.37883	150	
264.91004	110	
265.84434	168	1+
265.97502	184	1+
266.81618	406	1+
266.88253	148	
266.93559	112	
267.13333	148	1+
267.78768	212	1+
267.97575	1178	1+
268.81418	162	
268.83926	116	
269.79627	274	1+
269.84994	154	
269.96926	848	1+
270.08029	132	
270.98958	168	
271.79484	108	
271.84355	266	
272.91932	242	1+
272.93718	114	
273.97105	222	
274.79813	114	
274.85626	264	1+
274.94819	238	1+
275.79496	310	
275.96948	164	
276.81408	142	
277.81242	178	
278.79700	308	
278.84850	220	1+
278.86742	142	
279.79472	1330	1+
279.81964	116	
279.90276	116	
279.91922	274	1+
280.11022	216	1+
280.13604	108	
280.79371	894	1+
280.87097	226	
281.86091	138	
281.98412	154	
282.09849	186	1+
282.86180	192	
283.43978	110	
283.86326	326	1+
283.98501	306	1+
284.92749	246	1+
285.09140	136	1+
285.79555	318	1+
286.87106	118	
287.81952	136	
287.85596	160	
288.03907	108	
288.06922	114	
290.79314	196	
291.78821	352	
291.93334	142	
292.10148	122	
292.44063	234	
293.33869	110	
293.80658	258	1+
293.85673	744	1+
294.86162	558	1+
294.94112	446	1+
295.81009	442	1+
296.56717	106	
296.81035	258	1+
296.83788	144	
297.08677	218	1+
297.20521	150	
297.97156	190	
298.04838	226	1+
298.80446	600	1+
299.03350	112	
299.40680	112	
299.82637	118	
299.86876	178	
299.97413	134	
300.83186	208	
300.93655	186	1+
301.78608	342	1+
301.85301	188	1+
301.88691	128	
302.81746	148	
302.94791	378	1+
303.46477	120	
303.81407	108	
303.94966	322	1+
304.44083	158	
305.81776	114	
305.87162	232	1+
306.28226	286	1+
306.85058	110	
307.13382	202	
307.89079	216	
308.05685	112	
308.79555	1132	1+
308.87433	308	1+
309.02135	156	
309.79835	956	1+
309.88962	112	
310.31129	136	
310.88048	546	1+
313.89524	134	
314.76081	190	1+
314.81835	142	
314.93795	132	
316.81261	492	1+
317.89189	306	1+
318.93690	468	1+
319.75364	192	1+
319.86969	118	
320.87531	132	
321.82091	190	
321.85533	114	
322.31544	132	
322.92846	394	
323.01808	192	
323.84074	120	
324.02023	272	1+
324.89218	170	
325.89832	154	
326.76835	204	1+
326.96491	204	1+
327.81331	140	
328.77340	262	1+
328.80692	138	
328.88934	162	
329.75562	118	
329.77793	182	1+
329.82790	118	
329.87268	110	
333.75362	188	1+
333.81340	354	1+
335.30575	146	
336.05286	148	
336.94769	714	1+
338.94922	140	
339.82507	110	
340.94193	370	
341.71238	134	
342.14126	120	
342.71574	334	1+
342.88156	118	
342.90172	206	
343.07089	108	
343.19335	110	
343.27550	216	1+
343.71693	242	1+
345.70948	244	1+
348.12808	134	1+
348.75111	138	
350.82143	128	
352.02403	284	1+
352.88875	422	1+
353.76075	150	1+
354.81000	146	
355.91587	160	
356.77157	550	1+
358.07847	136	
358.20318	158	
358.76277	340	1+
359.86068	134	
361.72134	152	
362.78415	202	1+
365.06730	138	
END IONS

###FS:    #m/z: 322.93142 #charge 1+
###MS: 37
###MSMS: 38
BEGIN IONS
TITLE=Cmpd 28, +MS2(322.9314), 28.0-35.0eV, 0.8min #38
RTINSECONDS=48.4445
SCANS=37-38
PEPMASS=322.93142	5422816
CHARGE=1+
189.00313	110	
192.89084	244	
194.06389	118	
195.92114	154	1+
195.97149	238	1+
196.01878	102	
196.88688	292	1+
197.06893	114	
200.87958	118	
205.94856	236	
207.54531	98	
207.97287	110	
208.01453	98	
208.93796	276	1+
209.91695	130	
209.94194	236	1+
210.89954	134	
212.88095	378	1+
212.90090	104	
212.93479	140	
214.89171	336	1+
217.93072	118	
218.88993	156	
221.94874	226	
222.00540	166	
222.95279	214	
223.96083	698	1+
224.82531	116	
226.90001	104	
227.79104	206	
227.93359	114	
227.95533	140	
228.79328	110	
228.89385	166	
230.78905	98	
230.88972	568	1+
231.87964	146	
232.89876	178	1+
233.04450	138	
234.93419	104	
235.82705	194	1+
235.87977	146	
236.93622	104	
237.92842	114	
238.02538	208	
238.93980	344	
239.07998	284	
239.79037	442	1+
240.82262	280	1+
240.94167	3106	
241.32171	106	
241.79874	140	
241.94153	2418	
242.81767	528	1+
242.94209	6626	1+
242.98783	96	
243.07785	102	
243.78461	98	
243.88527	430	1+
244.81853	178	
244.90249	162	1+
244.94052	1800	1+
244.97131	104	
245.82628	484	1+
246.85230	232	1+
246.90804	150	
246.97590	698	1+
247.02306	108	
248.90174	166	
249.83686	120	
249.89769	202	1+
249.96812	140	
250.72788	118	
250.83070	332	1+
250.94530	136	
251.79793	128	
252.10626	164	
252.13062	102	
252.79432	142	
253.03675	112	
253.34839	186	
253.83474	124	
253.90476	142	
254.92696	212	1+
255.01512	180	
255.78191	348	1+
255.88503	104	
255.92982	176	1+
256.45680	98	
257.79742	464	
257.91961	102	
258.80082	348	
258.83417	322	1+
258.89485	152	
258.97663	138	
259.88827	104	
260.06356	200	
260.83201	244	
260.94930	146	
261.35743	170	1+
261.82880	1236	1+
262.82864	738	1+
263.07051	114	
263.97989	246	1+
264.85371	116	
264.95229	140	
265.06031	100	
265.27404	98	
265.85673	390	1+
266.86128	248	1+
267.79639	180	
267.84020	96	
267.99663	140	
268.02306	98	
268.79295	124	
269.03442	130	
269.14901	116	
269.80003	224	
269.85037	116	
270.79640	606	1+
270.83116	124	
270.93779	102	
271.08742	102	
271.77737	130	
271.79868	428	1+
271.85023	446	1+
271.91552	106	
273.79331	1080	1+
274.84214	110	
275.80881	824	1+
275.98098	132	
276.85253	654	1+
277.84324	154	
278.81406	262	1+
279.09315	898	1+
279.79594	206	
280.79410	110	
280.85386	262	1+
281.07959	108	
281.72720	98	
281.79385	142	
281.81228	106	
281.92080	142	
281.96608	126	
282.00338	102	
282.41583	100	
282.85924	146	
283.07059	206	
283.35982	102	
283.78963	682	1+
284.29308	404	1+
284.85571	172	
285.79250	152	
285.85949	160	
285.89969	128	
286.80297	98	
286.92079	226	1+
287.86822	152	
289.81405	138	
290.79040	250	
290.87464	132	
291.80540	842	1+
293.80844	134	
293.87531	142	
294.82019	128	
294.86143	306	1+
294.88298	332	1+
296.81096	256	
296.86562	104	
298.02588	182	1+
299.71790	186	1+
299.78364	808	1+
300.97233	112	
301.81403	148	
301.87715	110	
303.01772	98	
303.81122	142	
303.91882	208	1+
304.87209	546	1+
304.88880	118	
304.92558	138	1+
305.80417	152	
305.89334	100	
307.31203	110	
307.79917	960	1+
307.89059	396	
308.29574	174	
308.87497	256	
309.82164	306	1+
309.89047	258	
310.31016	332	1+
310.80011	110	
310.87778	198	
311.88323	202	
312.80198	182	
312.88285	122	
312.90792	144	
312.98326	122	
313.80913	128	
313.89907	146	1+
314.82107	446	1+
315.07783	210	1+
319.97266	96	
321.28082	100	
322.76666	144	
322.86927	144	
323.23923	148	
323.88541	124	
324.34244	122	
324.84958	204	1+
324.89358	856	1+
325.81282	254	1+
327.16108	140	
327.88485	272	1+
END IONS

###FS:    #m/z: 507.84746 #charge 1+
###MS: 37
###MSMS: 39
BEGIN IONS
TITLE=Cmpd 29, +MS2(507.8475), 28.2-35.2eV, 0.8min #39
RTINSECONDS=49.216
SCANS=37,39
PEPMASS=507.84746	534946
CHARGE=1+
196.01568	572	1+
197.88821	406	1+
209.94361	190	
232.89485	246	1+
237.92859	174	
240.03912	220	1+
241.85250	404	1+
241.88685	292	
247.97205	210	1+
248.93770	240	1+
249.03655	210	1+
250.96713	520	1+
251.88720	256	1+
252.07845	476	1+
257.86880	288	1+
258.86598	636	1+
259.87044	552	1+
261.13429	264	1+
261.89151	442	1+
262.38320	328	1+
264.99881	204	1+
266.16693	180	
266.86553	312	
267.78027	260	
268.04198	174	1+
268.11100	272	
268.88478	202	
268.99589	354	1+
270.85722	592	1+
271.87960	288	
272.38616	290	1+
272.80402	200	
272.85189	1350	1+
272.92588	206	1+
273.89492	146	1+
274.80101	348	
275.79959	568	1+
275.83620	214	1+
276.79969	386	1+
277.39925	270	1+
277.88061	240	
278.07556	248	1+
278.84300	354	1+
278.88852	352	1+
278.91541	176	
279.13994	210	
279.54650	132	1+
280.38121	396	1+
280.82004	212	
281.02574	238	1+
281.09097	250	1+
281.24913	116	1+
281.87742	344	1+
281.91116	166	1+
283.78468	216	1+
283.87760	382	1+
285.10987	282	1+
286.13240	194	1+
286.87098	204	
287.02894	188	1+
287.32315	230	1+
287.84831	220	
287.93680	222	1+
288.87121	404	
289.85422	252	
289.87926	1218	
290.86412	2566	1+
293.81721	572	1+
293.87339	6552	1+
293.96044	172	
294.82058	440	1+
294.97571	270	1+
295.95142	180	1+
296.86305	404	1+
297.81546	522	1+
297.89315	190	
298.85534	486	
298.88025	292	
298.92910	178	
299.85276	1158	1+
300.38172	344	1+
300.67641	172	1+
300.85876	918	1+
300.91931	216	1+
301.34128	230	1+
301.84649	302	1+
301.98291	212	1+
302.06248	180	
302.39380	294	1+
302.99890	232	1+
303.80625	184	
303.86066	568	1+
303.95923	258	1+
304.88086	376	1+
305.85857	400	1+
306.12680	172	
306.32919	208	
306.87986	210	
307.36865	242	1+
307.81489	172	
307.89209	2158	
308.05000	228	
308.14196	988	1+
308.80146	356	1+
308.84941	330	
308.87241	2222	1+
309.84674	216	
309.87349	1388	1+
309.89007	1324	
310.15673	1144	1+
310.23377	90	1+
310.30710	208	1+
310.84132	522	1+
311.34045	252	
311.88442	12800	1+
311.98633	172	
312.09088	120	1+
312.18306	152	1+
312.34788	172	
312.81764	298	1+
313.93243	256	1+
313.97132	428	1+
314.05851	232	1+
314.86537	1768	1+
314.97469	288	1+
314.99652	188	1+
315.82758	250	
316.57358	278	1+
316.81570	582	1+
316.86562	452	
316.88979	186	
317.51252	196	1+
317.77014	184	1+
317.82081	428	1+
317.85939	1172	1+
317.88884	174	
318.85922	946	1+
319.89173	236	
319.96975	158	1+
320.37785	312	1+
321.29585	198	
321.88569	230	
322.86406	204	
322.89403	392	1+
323.14441	264	1+
323.31521	186	
323.85723	938	1+
323.87728	206	
323.97421	258	1+
324.32232	274	1+
324.43641	242	1+
324.85979	756	1+
325.90153	1082	
326.12525	352	1+
326.17591	172	1+
326.81303	390	1+
326.88059	2374	1+
327.88184	1698	1+
328.37262	510	
328.86708	706	1+
328.89626	258	
329.89261	490	
330.82361	402	
330.88499	488	
331.38387	192	
331.81622	202	
331.89759	970	1+
332.84115	364	1+
332.87714	1400	1+
332.94756	242	1+
333.21089	190	1+
333.84309	264	1+
334.90143	524	1+
335.81104	272	1+
335.84342	498	1+
336.32425	218	1+
336.87528	304	
336.90271	300	
336.94530	298	1+
337.88174	414	
338.32825	240	1+
338.79847	172	
338.85061	218	
338.88449	234	
339.08167	186	1+
339.40871	182	
339.82618	296	1+
339.87842	498	1+
341.87895	268	1+
343.72176	226	1+
343.87567	390	1+
343.89328	252	
344.55164	172	
345.34477	218	1+
345.84475	216	
345.87409	546	1+
346.13631	238	1+
347.05990	272	1+
349.15485	344	1+
349.30859	248	1+
349.79027	184	
349.89904	200	
350.12675	236	1+
350.73058	310	1+
350.88894	980	1+
350.91702	266	
351.03168	202	
351.86305	218	
352.01213	160	1+
352.77498	502	
352.90990	296	
352.93532	192	1+
353.78242	446	1+
353.85428	906	
353.90900	550	1+
354.03547	198	1+
354.07359	208	1+
354.60763	138	1+
354.72302	220	1+
354.83950	204	
354.87351	402	1+
355.34608	222	1+
355.84051	536	1+
355.89052	448	1+
356.78441	440	1+
357.71551	288	1+
357.89373	188	
358.01272	140	1+
358.05562	314	1+
358.16259	276	1+
358.90588	262	1+
359.27885	474	1+
360.95813	180	
361.78236	382	1+
361.85923	192	
361.92100	188	
362.00546	220	1+
362.40851	170	
362.72637	234	1+
363.80538	324	1+
364.03849	160	1+
366.04655	202	1+
366.10872	268	1+
366.73596	186	
366.84018	3116	1+
367.70929	1824	1+
367.88033	676	1+
368.05402	160	1+
368.89738	228	
368.98971	232	1+
369.39280	260	1+
369.72395	400	1+
369.78290	608	1+
369.83654	606	1+
369.89564	562	1+
370.71738	604	1+
370.87386	176	
371.19539	346	1+
371.28589	274	1+
371.72298	428	1+
371.76224	396	1+
372.84948	292	
373.34969	210	
373.38364	270	
373.72492	1210	1+
373.83694	190	
374.79568	176	
374.82898	364	1+
375.21333	206	1+
375.87065	208	
375.89158	180	
376.87232	192	
377.87703	186	
378.38825	414	1+
379.72337	194	
380.35890	256	1+
380.72694	1164	1+
380.85757	618	1+
381.40754	286	1+
381.72586	810	1+
381.79917	334	
382.85790	312	1+
383.71259	290	
383.78133	554	1+
383.89674	220	
384.37240	244	1+
384.85130	5676	1+
384.89341	696	1+
384.95493	166	1+
385.72649	184	
386.72666	586	1+
387.12435	212	1+
387.84433	588	1+
387.94698	216	1+
388.37395	194	
388.79591	286	
389.12068	186	1+
389.20203	304	1+
389.34801	130	1+
389.71399	442	1+
389.79974	190	
389.87541	204	
390.05947	506	1+
390.80567	384	
390.84327	2744	1+
390.91534	254	1+
390.99760	246	1+
391.39427	260	1+
391.80294	218	
392.79688	202	
392.82946	862	1+
393.19860	290	1+
393.79887	1562	1+
393.86046	448	1+
393.90280	236	
394.84000	382	
394.90923	216	1+
395.30551	194	
396.63073	188	1+
396.73759	608	1+
396.81178	196	
397.78129	244	1+
397.86121	726	1+
398.73245	586	1+
398.89635	330	1+
399.09387	348	1+
399.70418	208	
399.94224	250	1+
400.05859	142	1+
400.86749	466	1+
402.79965	464	1+
402.86454	656	
403.12423	242	1+
403.73609	200	
403.80581	374	1+
403.87213	2060	1+
404.72772	442	1+
405.51909	124	1+
405.73144	314	1+
405.78268	314	1+
405.86877	1098	1+
406.80714	276	
407.07897	376	1+
407.39518	200	
407.72482	522	1+
407.86483	9064	1+
408.93086	252	1+
409.72997	1522	1+
409.81747	230	
410.12303	206	1+
410.26771	138	1+
410.73602	1084	1+
410.84882	722	1+
410.87371	654	1+
411.81291	1600	1+
411.90558	174	
412.00750	244	1+
412.72982	668	1+
412.84964	524	
413.80622	336	1+
413.87717	656	1+
414.47569	150	1+
414.92338	130	1+
415.83146	172	
415.87110	642	1+
416.87333	400	1+
417.81836	368	1+
418.85515	394	1+
418.99317	172	
421.88316	1440	1+
422.86200	230	
423.79530	330	1+
423.82102	632	1+
423.86618	470	
424.74161	194	
424.79667	208	1+
424.82276	506	1+
424.87480	352	
425.73891	298	
425.88346	672	
426.74799	202	
426.86369	2220	1+
426.94784	284	1+
427.73557	514	
428.74588	768	
428.80116	430	1+
428.85113	418	
428.88867	852	1+
429.08368	212	1+
429.74294	482	
429.79528	398	1+
429.83361	584	
429.87314	260	
430.06233	184	
430.74168	1580	1+
430.86224	1728	1+
430.87988	334	
431.86681	1274	1+
431.97298	178	1+
432.37716	320	1+
432.63749	124	1+
432.67656	124	1+
434.83094	226	
434.89151	200	
435.86980	368	1+
439.84685	200	1+
439.89796	796	1+
443.39042	280	1+
443.74342	212	1+
444.32776	192	1+
444.87396	3510	1+
445.74596	312	
446.20536	178	
446.27629	174	
446.73501	294	1+
446.78346	186	
448.75241	300	1+
448.87822	1474	1+
449.87807	1138	1+
450.74988	570	1+
450.77802	508	1+
450.82638	252	
451.02390	262	1+
452.87229	428	1+
453.75545	498	1+
454.65500	206	1+
454.71717	202	1+
454.84463	190	
456.23568	176	1+
457.25446	332	1+
457.90374	1694	1+
458.70933	204	
461.70171	186	1+
461.79250	192	1+
462.88527	1208	1+
464.78900	200	
466.79290	262	1+
467.89021	2158	1+
468.78329	194	
469.77700	586	1+
470.09415	202	1+
472.17341	130	1+
475.22807	206	1+
479.72597	702	1+
480.65655	326	1+
482.79630	198	
483.66675	218	1+
484.31872	196	1+
485.76141	272	1+
485.89854	880	1+
486.11754	236	1+
486.76425	234	1+
486.78848	174	
486.84744	542	1+
487.12295	202	1+
487.27927	294	1+
490.69448	190	1+
490.90718	188	
491.25919	214	1+
491.79679	182	
492.67446	172	1+
492.86817	190	1+
493.73286	274	1+
494.77598	210	1+
497.04134	148	1+
497.73890	174	
499.73706	324	1+
501.74308	340	1+
503.79880	448	1+
504.47838	284	1+
504.80022	386	1+
505.48563	202	1+
506.42577	152	1+
506.72241	152	1+
506.77701	324	1+
507.85961	186	1+
508.66422	178	1+
509.74705	108	1+
509.86200	870	1+
511.69372	174	1+
512.69247	120	1+
512.75376	256	1+
END IONS

###FS:    #m/z: 336.94724 #charge 1+
###MS: 37
###MSMS: 40
BEGIN IONS
TITLE=Cmpd 30, +MS2(336.9472), 28.0-35.0eV, 0.9min #40
RTINSECONDS=49.9885
SCANS=37,40
PEPMASS=336.94724	499486
CHARGE=1+
182.86475	774	1+
189.86280	114	
192.88981	260	1+
196.88336	412	1+
203.93341	126	
205.94887	118	
205.97222	124	
206.97589	150	
207.87289	154	
207.98343	136	
208.88577	164	
209.88089	548	1+
209.94768	168	
210.05977	102	
210.53887	106	
210.88375	466	1+
210.97353	244	1+
211.94504	6962	
212.87923	4854	1+
212.94789	292	
213.94092	3146	1+
214.88030	408	
214.89543	264	
215.88814	1544	1+
215.93754	610	1+
215.95912	102	
217.85653	166	
217.88349	386	1+
219.94738	214	1+
223.96146	150	
224.97112	398	1+
225.47571	100	
225.89048	260	1+
226.50814	138	
226.94851	148	
226.95922	152	
227.78802	154	
227.95680	126	
228.89494	1510	1+
229.95541	6276	
230.88964	7980	1+
230.96132	224	
231.82385	378	1+
231.91880	242	1+
231.95141	3408	1+
233.82472	698	1+
233.89858	1210	1+
233.94952	482	1+
235.86892	160	
235.89241	156	
235.94713	206	1+
236.88341	128	
237.05097	166	1+
238.91119	118	1+
238.94789	144	
240.04821	194	1+
240.88987	174	
243.55268	100	
245.80008	146	
245.93452	248	1+
246.90453	364	
246.97722	478	
247.00368	106	
247.96754	1448	1+
248.03344	142	
248.87857	186	
248.90019	2388	1+
248.99116	160	
249.96188	724	1+
250.09576	210	1+
250.83123	252	
250.90221	350	
250.93096	102	
250.95127	406	1+
250.99666	194	1+
251.02659	222	1+
251.07305	400	1+
251.83171	202	
251.91113	256	
252.08893	110	
252.83552	106	
252.92517	134	
252.97147	4190	1+
253.83574	292	
253.90505	1608	1+
254.94055	132	
254.96879	1224	1+
255.07604	378	1+
255.79218	386	1+
255.84552	130	1+
256.40589	108	
256.91412	274	
256.96529	404	1+
257.89954	154	
258.80626	106	
258.88655	296	1+
258.90936	224	
258.96502	124	
259.87158	118	
259.96145	102	
260.85617	124	
261.83042	504	1+
261.85150	102	
262.80239	178	1+
263.85142	144	
264.96275	136	
265.35101	158	
265.85566	196	
266.73413	112	
267.84489	370	
268.84254	1400	1+
268.96112	136	
269.08694	100	
269.79984	502	1+
269.84764	838	1+
270.98193	448	
271.55063	108	
271.79618	212	
271.85007	248	1+
271.91738	690	1+
272.97974	108	
273.79385	506	1+
273.98214	138	
274.08570	116	
274.88858	138	
274.96614	210	1+
275.51891	108	
275.85020	104	
275.88683	120	
275.92270	100	
275.95744	134	1+
276.85653	268	
277.83865	220	
277.88209	104	
278.83731	850	1+
279.10681	124	
279.85896	140	
279.96368	138	
280.15204	104	
280.83326	140	
280.86397	304	1+
281.07927	140	
281.81875	160	
283.78628	680	1+
283.85378	104	
283.94964	234	1+
284.80448	150	
285.81783	120	
285.85276	472	
286.85091	1766	1+
287.41255	104	
288.80182	286	1+
290.86020	174	
291.80359	334	1+
291.87041	164	
292.10399	292	1+
292.88128	154	
293.05897	130	
293.91100	100	
293.99488	118	
294.01286	154	
294.07561	126	
294.80693	182	1+
294.85166	278	
295.01226	108	
295.86288	132	
295.92783	252	1+
296.43846	100	
296.80954	532	1+
297.84225	194	1+
297.86853	106	
298.90946	124	
299.31332	112	
299.36258	140	
300.06449	136	
300.80020	296	1+
302.00557	102	
302.06278	102	
303.88078	140	
303.95654	100	
305.85876	108	
305.87866	172	
306.10988	148	
306.88158	524	1+
307.80611	118	
307.86855	118	
309.30065	120	
309.32323	194	1+
309.81695	250	
309.84650	244	
309.87508	1604	1+
309.88313	240	
310.80370	176	
310.88020	1234	1+
311.72533	104	
311.75100	112	
312.35017	172	
312.80600	138	
312.93715	118	
313.88206	124	
314.04957	100	
314.82675	288	1+
316.90205	112	
316.91832	124	
319.17295	132	
320.04007	114	
320.87888	156	
321.21896	118	
321.32619	128	
321.81792	164	
321.83718	130	
323.84328	238	1+
323.88841	132	
324.89076	688	1+
328.53563	108	
328.88588	364	1+
329.85950	238	1+
334.77663	196	1+
334.96000	176	1+
338.10667	150	
338.86515	176	1+
339.39136	100	
339.83118	218	
340.71548	240	1+
340.93089	114	
341.14041	112	
341.73045	116	
341.87005	106	
341.89949	110	
END IONS

###FS:    #m/z: 322.93125 #charge 1+
###MS: 41
###MSMS: 42
BEGIN IONS
TITLE=Cmpd 31, +MS2(322.9313), 28.0-35.0eV, 0.9min #42
RTINSECONDS=53.674
SCANS=41-42
PEPMASS=322.93125	5390300
CHARGE=1+
190.89441	106	
192.89135	322	1+
196.88363	304	
198.92543	130	
199.88814	106	
200.87727	100	
203.54576	100	
205.94925	878	1+
207.87524	170	1+
209.94501	354	
210.89925	350	1+
211.96813	100	
212.88067	782	1+
214.89448	204	
215.88418	208	
215.89818	150	
216.88940	130	
218.57477	104	
220.89532	108	
221.89175	106	
221.94591	198	
222.95533	1380	1+
223.88303	204	1+
226.90233	632	1+
227.78749	142	
227.93102	206	
227.95275	160	
228.79647	140	
228.89513	222	
230.88888	822	1+
232.83280	196	1+
233.99810	98	
234.89375	116	
234.91383	138	
235.87941	348	1+
237.89259	114	
238.91204	148	
238.94071	300	1+
239.02643	102	
239.07732	156	
239.78873	620	1+
240.82036	170	
240.94091	3406	
241.86124	84	1+
241.94008	12280	1+
242.94235	8522	1+
243.82234	230	
243.89105	106	
244.82305	482	1+
244.88532	216	
244.94030	2034	1+
245.85670	214	1+
245.89169	126	
246.97718	572	
247.39334	138	
248.90088	552	1+
249.04001	116	
249.83611	146	
250.90031	124	
250.93763	118	
250.95285	142	
251.06913	172	
251.33489	106	
251.79914	120	
251.91603	228	1+
251.92993	110	
252.47480	116	
253.83559	378	1+
253.90308	100	
255.78375	354	1+
255.80166	160	
256.84373	150	1+
257.04146	106	
257.79823	472	
258.79907	218	
258.83750	274	1+
258.87640	134	
258.89389	114	
259.05243	166	
259.80297	140	
259.91589	272	1+
259.95313	102	
260.83642	500	
261.35888	102	
261.82954	1072	1+
262.86298	154	
263.05601	116	
263.09241	144	
263.35083	252	1+
263.80112	120	
264.15500	98	
265.03240	114	
265.05664	114	
265.86059	416	1+
266.04052	174	1+
266.83735	514	1+
267.79235	132	
268.79674	120	
268.87005	142	
268.90756	266	1+
269.79830	570	1+
269.85058	146	
269.86763	104	
270.84251	344	1+
271.78330	228	
271.79774	184	
272.79913	138	
272.87059	114	
272.89579	110	
273.79277	1556	1+
274.84991	164	
274.86887	104	
275.04992	126	
275.80756	1216	1+
276.85090	328	
277.83819	176	
277.98436	120	
278.14263	172	1+
278.86676	176	
278.91990	112	
279.09303	690	1+
279.80175	302	1+
279.86999	118	
280.08811	142	
280.26339	108	
280.82157	224	1+
280.95202	174	
281.01741	274	1+
281.79368	396	1+
282.01850	304	1+
282.27658	132	
282.85711	272	1+
282.88582	172	1+
283.06882	336	1+
283.55615	102	
283.78982	532	1+
283.93785	122	
283.96935	116	
284.29458	478	1+
284.85800	130	
284.89166	166	
285.81378	102	
285.85761	184	
286.85312	122	
286.87815	102	
287.79161	190	
287.81366	206	
288.81384	132	
288.86436	208	
289.78622	1352	1+
289.81571	118	
289.87740	240	
290.86344	260	1+
290.92021	116	
291.80640	586	
292.80617	572	1+
294.86159	112	
294.93677	162	
296.43074	182	
296.80806	1008	1+
297.79730	506	1+
297.87262	198	1+
298.72731	180	
299.78476	784	1+
299.99648	156	
300.72763	102	
300.80670	222	1+
300.87541	176	
301.78348	232	
301.86429	132	
302.78854	118	
302.83447	172	
303.81027	148	
304.10356	170	
304.88201	144	
305.80189	458	1+
305.84437	108	
306.02632	102	
306.88327	400	1+
307.79754	1184	1+
308.29480	218	
309.81688	172	
310.30957	432	
310.81272	290	
310.87425	172	
311.71897	104	
311.80741	616	1+
311.89021	242	1+
312.06150	124	
312.80746	416	1+
312.87009	532	1+
312.92996	130	
313.89135	118	
314.82205	444	1+
314.93283	102	
315.85691	104	
315.96083	104	
319.08747	104	
319.99495	116	
320.07903	100	
320.51073	102	
322.02921	212	1+
322.80712	128	
323.23873	120	
323.75231	120	
323.89212	634	1+
324.12704	124	
324.24953	100	
324.85717	116	
325.38180	180	
325.75836	226	
326.17484	114	
326.76969	114	
326.81320	130	
326.88914	100	
326.93482	102	
327.75049	316	1+
327.88247	266	1+
END IONS

###FS:    #m/z: 340.94161 #charge 1+
###MS: 41
###MSMS: 43
BEGIN IONS
TITLE=Cmpd 32, +MS2(340.9416), 28.0-35.0eV, 0.9min #43
RTINSECONDS=54.4465
SCANS=41,43
PEPMASS=340.94161	2550134
CHARGE=1+
59.73848	114	
179.97574	116	
189.85975	486	1+
192.92724	360	
196.88579	292	1+
197.87245	148	
203.88438	200	1+
205.94913	386	1+
208.88485	146	
208.94544	204	
209.94525	340	
210.89961	132	
210.93683	226	
211.94649	146	
212.87609	2302	1+
213.87837	1622	1+
213.93979	3206	1+
214.89496	286	
215.86233	222	1+
215.88758	1958	1+
215.93811	792	
216.39263	148	
217.88403	948	1+
217.91587	350	1+
217.93751	274	1+
223.00777	244	1+
223.95777	204	
225.88394	206	
226.04583	116	
226.94474	282	
227.78776	228	1+
227.95309	252	
228.89514	400	
228.94008	146	
229.89838	190	
230.88740	3576	1+
231.95109	2936	1+
233.86432	138	
233.89900	1912	1+
233.95035	392	1+
235.82916	140	
235.86907	246	
235.89184	1102	1+
235.95193	252	
236.04385	114	
237.79337	142	
238.03031	176	
238.79056	714	1+
238.88122	246	
239.78737	648	1+
240.22843	162	
240.83751	180	
244.95663	240	
244.98455	140	
245.83323	142	
246.97584	708	1+
248.80682	132	
248.85346	120	
248.90140	560	
249.89943	762	1+
249.96173	1106	1+
250.99300	114	
251.78760	328	1+
251.88547	118	
252.05553	124	
253.78755	138	
253.83222	130	
253.90580	722	1+
254.84310	400	1+
254.88743	114	
254.90796	504	1+
254.96778	1354	1+
255.07412	186	
255.09389	156	
255.78159	144	
255.80555	182	
255.84419	226	1+
255.93697	144	
256.08097	178	
256.91377	618	1+
256.96455	532	
257.79680	162	
258.79284	312	1+
258.88760	200	
258.91311	176	
258.96481	124	
259.55947	122	
259.95677	232	
260.83698	466	1+
260.85397	122	
262.80076	156	
263.80827	116	
263.85006	144	
263.90902	154	
265.33196	114	
267.12994	220	
267.79346	142	
267.84858	140	
267.92025	372	1+
268.81553	172	
269.18914	226	1+
269.80285	376	1+
271.78427	142	
271.80011	684	1+
271.82417	158	
271.84701	298	1+
271.87286	140	
272.34973	144	
272.92974	268	
272.97562	318	1+
273.79453	788	1+
273.82193	166	
273.85704	158	
273.92065	150	
274.85057	150	
274.89383	140	
274.92066	128	
275.80959	424	
275.84420	518	1+
275.89364	114	
275.97037	118	
276.80742	214	
276.84757	330	1+
276.85990	268	
277.80714	356	1+
277.88636	116	
277.96385	172	
278.05530	224	1+
278.13137	130	
278.84185	308	1+
278.94117	126	
280.00044	240	1+
280.79358	318	1+
280.86870	220	1+
282.07998	116	
282.27855	164	
282.83279	192	1+
282.93056	120	
283.14783	172	1+
283.35430	232	
283.78892	638	1+
286.36292	126	
286.87472	128	
287.81485	154	
287.86729	254	1+
288.06501	176	
289.03696	114	
289.78921	382	1+
289.80785	302	
289.89403	172	
290.81471	152	
290.86481	190	
291.80616	524	1+
291.87682	112	
292.00099	216	1+
293.03037	142	
293.82456	178	
293.87036	522	1+
294.82304	128	
294.84769	142	
296.81042	460	1+
296.92412	118	
297.79013	256	
297.84166	122	
298.86391	214	
299.78656	474	1+
299.79681	358	1+
299.85495	150	
299.88631	238	
300.84802	148	1+
300.93696	122	
301.82320	222	1+
302.92158	376	1+
303.17490	132	
303.80577	430	
303.87164	288	1+
303.92719	220	1+
305.88212	444	1+
306.27865	140	
307.79792	408	
307.87709	114	
308.29338	290	1+
308.80244	188	
308.87686	202	
309.88858	118	
310.81004	130	
310.87692	1206	1+
311.83595	114	
312.03168	114	
312.80868	194	
312.83772	130	
313.80628	198	
314.81667	150	
315.82317	128	
315.85659	152	
315.89632	156	
316.81387	214	1+
317.86693	228	1+
318.04850	168	1+
319.81510	250	1+
320.81707	328	1+
320.98400	138	
321.81459	256	1+
321.89506	464	1+
322.83496	168	1+
323.30409	162	
323.87997	150	
324.08905	154	1+
324.29421	202	1+
324.89220	468	1+
325.81024	124	
326.14953	142	
326.18155	116	
326.88849	160	
327.18173	244	1+
327.70615	132	
327.81986	370	1+
328.17054	130	
328.70881	142	
328.81684	316	1+
329.76792	114	
330.81524	1124	1+
333.78782	174	1+
334.91158	170	
339.30235	120	
341.29999	148	
341.77920	132	
341.89400	122	
342.70331	150	
342.77076	254	1+
342.91180	150	
343.70084	120	
343.73268	132	
344.97083	262	1+
345.72822	130	
END IONS

###FS:    #m/z: 363.95781 #charge 1+
###MS: 41
###MSMS: 44
BEGIN IONS
TITLE=Cmpd 33, +MS2(363.9578), 28.0-35.0eV, 1.0min #44
RTINSECONDS=55.2185
SCANS=41,44
PEPMASS=363.95781	1771516
CHARGE=1+
182.86843	490	1+
184.85883	476	1+
189.86343	3092	1+
189.89387	142	1+
191.85849	3516	1+
193.85760	144	
196.88376	1120	1+
200.94816	364	
205.94913	154	
207.40204	128	
207.87327	1362	1+
207.94660	420	1+
208.88745	330	1+
209.86965	378	
209.94461	3234	1+
210.88509	2032	1+
212.87955	13260	1+
214.89548	694	
215.88630	184	
216.41030	488	1+
218.91283	480	
219.86342	174	
220.88884	306	1+
222.95291	2202	1+
224.94946	4026	1+
225.88659	666	1+
226.94793	18498	1+
227.08315	134	
227.13215	98	1+
227.18287	226	1+
227.78693	156	
227.88106	134	
228.41839	160	
228.58111	90	1+
228.78616	166	1+
228.89479	3502	1+
228.94309	24218	1+
229.06071	232	1+
229.08206	128	
230.59976	128	1+
230.70836	88	1+
230.84412	168	1+
230.89023	23348	1+
231.01589	146	1+
231.16908	108	1+
231.75227	96	1+
232.88629	2770	1+
233.95288	146	
234.88178	1604	1+
235.82469	166	
235.84950	348	
235.92517	232	1+
237.12945	174	
238.63736	138	
238.89704	132	
240.07169	174	
240.78973	128	1+
240.82467	162	
240.83151	182	
240.90200	300	1+
240.94208	702	
240.96373	1994	1+
241.94050	2802	1+
242.82063	618	1+
242.94268	1906	1+
242.96014	1648	1+
243.82058	480	1+
243.85851	218	1+
244.79010	148	
244.95814	9746	1+
245.22946	96	1+
245.78303	372	1+
245.83541	184	
245.94084	338	
246.04980	166	1+
246.44323	254	
246.78447	248	1+
246.85640	210	1+
246.90546	1018	1+
246.95364	12456	1+
246.97607	406	
247.07659	154	1+
247.17325	128	1+
248.50421	222	1+
248.80311	382	
248.90102	6918	1+
250.80458	132	
250.86994	242	1+
250.89772	1322	1+
250.95025	144	
250.96994	470	1+
251.06891	160	
251.83851	134	
251.87476	204	1+
252.89304	370	
252.91071	154	
253.09007	296	1+
253.83435	184	
253.90690	1458	1+
254.97604	240	1+
255.34707	144	
256.37253	160	
256.80105	300	1+
256.91231	170	1+
257.08235	148	
258.05512	260	1+
258.83295	148	
258.85106	310	
258.97573	298	
259.10070	236	1+
259.80744	130	
259.84628	232	
259.98036	168	
260.83567	174	
260.85985	132	
260.91438	178	
260.97026	1822	1+
261.83091	700	1+
262.78188	274	1+
262.79745	330	1+
262.97003	144	
263.11675	158	1+
263.21316	148	
264.07339	146	
264.96232	134	
265.09035	588	1+
265.82363	170	
265.84817	148	
265.98100	198	
266.12748	192	1+
266.78835	140	
266.81351	250	
266.85890	198	
267.78318	468	1+
267.84601	382	1+
267.89465	206	1+
267.97350	1150	1+
268.79723	496	1+
268.84557	240	1+
269.08018	162	
269.79758	358	1+
269.96911	1670	1+
270.11037	224	1+
271.84669	540	1+
271.91628	1274	1+
273.41145	184	1+
273.79358	756	1+
274.79650	500	1+
274.85993	150	
275.35636	436	1+
275.84674	398	1+
276.06130	142	
276.27980	100	1+
276.85329	254	1+
277.11006	150	
278.79668	356	
278.85754	146	
279.10503	328	1+
279.80045	266	
279.81740	274	1+
280.79164	1598	1+
280.95041	288	1+
281.07729	138	
281.11854	140	
281.14383	114	1+
281.85664	190	
282.78622	730	1+
283.06945	174	
283.85074	1310	1+
283.98708	322	
284.06524	134	
284.15779	252	1+
284.79182	824	1+
284.82795	172	
284.87775	136	
285.02522	128	
285.23916	208	
285.35929	136	
285.79484	540	1+
285.84546	3466	1+
286.87972	196	
286.92824	188	
286.99437	102	1+
287.86136	218	
288.41408	138	
288.78804	434	1+
288.90243	174	1+
289.32887	172	
290.48876	190	1+
290.78841	1822	1+
290.82315	150	
290.86578	150	
291.11997	134	
291.80667	216	
292.43336	234	1+
292.80606	168	
292.86010	776	1+
292.87184	434	1+
292.93390	170	
293.03115	162	1+
293.12113	258	1+
293.33180	274	1+
294.81817	360	1+
295.78741	144	
295.86716	416	1+
295.93270	130	
296.80893	340	
296.87401	320	1+
297.10847	132	
297.80668	184	
298.80290	2584	1+
298.86207	184	
298.93759	132	
298.95922	134	
299.37089	284	1+
299.86857	248	
300.76924	142	
300.87760	134	
300.93446	136	
301.41892	190	
301.44849	156	
301.81350	360	
301.83317	156	
301.86047	1872	1+
302.80973	272	
302.88125	138	
303.80619	2560	1+
303.85719	5042	
303.94619	404	1+
305.82275	220	
305.89884	188	
306.43517	158	
306.77889	158	
306.88262	1040	1+
307.12391	102	1+
307.28592	144	
307.77724	150	
307.82928	178	
307.88951	520	1+
308.80826	458	1+
308.86841	260	
309.42288	168	
310.88063	812	1+
311.76979	144	
311.82766	162	
311.86224	202	1+
311.90366	214	
314.04949	164	1+
314.09785	194	1+
314.82072	344	
315.81707	170	
316.75330	194	1+
316.81542	688	1+
317.72755	136	
317.94569	196	
318.00339	136	
318.81626	634	1+
318.88090	376	1+
318.93612	540	1+
321.81885	2348	1+
321.86794	990	1+
322.05217	128	
322.23361	92	1+
322.92965	680	1+
323.81617	144	
323.89202	490	1+
324.87865	482	
324.89466	422	1+
325.81954	240	1+
325.97216	218	1+
326.17851	272	1+
326.87376	1928	1+
327.71335	340	1+
328.18717	266	1+
328.88244	852	1+
330.74908	438	1+
331.72060	172	
331.76918	134	
331.91130	170	
332.82696	390	1+
334.77191	150	
335.75538	146	
335.89078	304	1+
336.88874	198	1+
336.94674	1032	1+
337.83751	524	1+
339.11056	142	
339.82860	2322	1+
340.94181	838	1+
341.00769	154	
341.19481	218	1+
343.18052	178	1+
343.27306	198	1+
343.70537	146	
343.97177	184	1+
344.90695	176	1+
345.71362	412	1+
348.32056	284	1+
348.72462	274	1+
349.71488	160	
349.76545	212	
349.78843	168	
350.09828	182	1+
350.76850	536	1+
352.91899	182	
353.75875	214	
354.76579	568	1+
357.71391	220	
357.72356	486	1+
358.72340	330	1+
359.70953	172	
359.96076	240	1+
360.70720	1220	1+
360.79763	146	
360.87613	336	1+
361.73606	144	
361.88136	258	1+
362.71249	920	1+
362.73142	140	
362.84517	688	1+
362.87710	188	1+
363.77613	140	
365.71833	142	
366.71443	136	
367.32600	130	
367.72717	188	
367.79374	268	1+
368.72961	380	1+
END IONS

###FS:    #m/z: 322.93170 #charge 1+
###MS: 45
###MSMS: 46
BEGIN IONS
TITLE=Cmpd 34, +MS2(322.9317), 28.0-35.0eV, 1.0min #46
RTINSECONDS=58.9135
SCANS=45-46
PEPMASS=322.93170	5451770
CHARGE=1+
149.73384	106	
187.86841	124	
191.86056	190	
192.88923	480	1+
196.88712	380	
200.06044	100	
205.94755	780	1+
205.97148	120	
206.97467	140	
209.89381	114	
209.94704	194	
210.90115	262	
211.88772	112	
212.87887	548	1+
212.90104	224	
214.89614	282	
215.89618	200	
216.88774	112	
217.03055	114	
218.88975	250	
219.05036	138	
219.95412	254	1+
221.89637	150	
221.94539	118	
222.04045	230	1+
222.88544	120	
222.95483	1434	1+
223.96100	856	1+
225.09773	106	
225.13016	204	
226.90338	348	1+
227.92481	226	1+
227.95436	140	
228.67903	110	
228.78798	104	
228.84350	118	
228.89498	188	
229.45755	106	
230.43507	102	
230.84602	138	
230.89168	834	1+
235.82398	134	
235.90699	116	
236.01016	132	
236.90852	136	
237.04283	112	
237.05784	114	
237.79217	352	1+
237.91460	156	1+
238.03127	100	
238.87710	214	1+
238.94136	212	
239.08005	280	1+
239.78744	914	1+
239.84135	128	
239.95525	106	
240.82214	460	
240.94157	4352	
240.99875	102	
241.94018	14396	1+
242.81971	246	
242.88806	116	
242.94234	10074	1+
243.02062	132	
243.82294	170	
243.88378	374	1+
244.81903	218	
244.86061	148	
244.94016	2882	1+
245.86039	100	
246.43936	138	
246.82108	364	1+
246.85689	150	
246.97644	1232	1+
247.84737	660	1+
248.04480	148	
248.16375	100	
248.90301	216	
249.00205	118	
249.83217	110	
249.90340	122	
249.92195	284	1+
250.89406	306	1+
250.94986	198	
250.97084	212	
251.07284	222	
251.78757	478	1+
252.11152	146	1+
253.01260	150	
253.83784	130	
254.84512	128	
255.78347	456	1+
256.84525	160	
256.91533	130	
257.79758	622	1+
258.83180	216	1+
258.84858	110	
258.90143	162	
258.98920	124	
259.97717	418	1+
260.34020	362	1+
260.84174	262	
261.83346	120	
262.82847	588	1+
262.84839	112	
262.96337	210	1+
263.01989	224	1+
263.05685	174	
263.82893	504	1+
263.90448	158	
265.05551	146	
265.43812	106	
265.85917	394	1+
266.93776	104	
267.79143	268	1+
268.84404	180	
268.90776	176	
268.96061	242	
269.79763	454	1+
269.84969	126	
270.83474	216	
270.85914	122	
271.78576	188	
271.84584	374	
272.79885	116	
272.84644	266	
273.79413	1718	1+
273.81818	104	
273.86661	148	
275.80864	1388	1+
275.83730	412	1+
276.04543	122	1+
276.84071	354	1+
276.86202	120	
277.13944	110	
277.87878	150	
278.86295	154	1+
279.09254	758	1+
279.79440	140	
280.79814	116	
280.81984	130	
281.79249	194	
281.85169	146	
281.90867	122	
281.96399	166	1+
281.99294	230	1+
282.79072	144	
282.81944	146	
282.86758	186	
283.06782	184	1+
283.78810	1484	1+
283.86890	172	
284.01489	150	1+
284.03738	108	
284.80519	244	1+
284.87108	156	
285.86439	224	1+
285.89199	290	1+
286.18855	294	1+
286.92114	144	
286.93631	100	
287.79526	160	
289.78719	1256	1+
289.80978	166	
289.87198	260	1+
290.09722	110	
291.80275	1482	1+
292.85886	158	
293.87079	150	
294.00813	192	1+
294.09645	112	
294.81705	120	
294.85120	164	
294.87201	102	
296.76080	142	
296.80671	552	1+
296.87536	100	
297.06247	104	
297.78818	248	
297.83706	140	
298.79871	226	
298.82472	220	
299.78397	1218	1+
300.81104	120	
300.86825	390	1+
300.91394	236	1+
302.79034	104	
302.80544	300	1+
302.85864	128	
303.80881	216	1+
303.87606	138	
305.80329	596	1+
305.87445	646	1+
307.72349	104	
307.79936	1548	1+
308.29325	146	
308.86773	316	1+
308.88871	226	
309.75717	144	1+
309.81254	458	1+
309.89524	130	
310.27299	136	
310.30865	162	
310.87777	306	
311.88442	170	
312.80500	340	
314.81963	758	1+
315.39130	100	
315.85398	108	
315.90282	142	
319.08424	134	
319.77651	124	
319.87938	318	1+
320.84551	164	1+
321.82046	122	
322.83351	274	1+
322.90151	112	
323.90118	102	
324.78017	140	
324.89682	760	1+
325.72047	110	
325.81175	306	1+
326.37346	100	
326.78029	212	1+
326.88935	122	
327.05166	134	
327.71458	120	
END IONS

###FS:    #m/z: 340.94148 #charge 1+
###MS: 45
###MSMS: 47
BEGIN IONS
TITLE=Cmpd 35, +MS2(340.9415), 28.0-35.0eV, 1.0min #47
RTINSECONDS=59.6855
SCANS=45,47
PEPMASS=340.94148	3658358
CHARGE=1+
182.86809	292	1+
189.86531	128	
190.93034	128	
192.89031	232	
192.92620	120	
194.92651	152	
196.88276	264	1+
198.89168	186	1+
205.95149	196	
207.87113	108	
208.95836	248	1+
209.11043	112	
209.94233	182	
212.88052	1140	1+
213.94038	2604	1+
214.87903	358	
214.89811	222	
215.88748	2230	1+
215.93679	910	
216.40980	190	
217.86214	190	
217.88317	890	1+
217.90156	138	
217.93945	262	
220.87878	428	1+
221.97006	120	
223.96162	588	1+
226.89110	110	
226.95218	166	
227.95556	198	
228.89815	304	1+
228.94758	236	
230.79541	110	
230.88712	2530	1+
231.34749	148	1+
231.53806	114	
231.88828	1730	1+
231.95116	2952	1+
232.13335	108	
233.89773	1682	1+
233.94718	658	1+
234.46008	114	
235.83178	294	1+
235.86960	284	
235.89551	616	1+
235.94762	258	
236.11533	138	
236.83246	246	1+
237.03730	108	
237.06470	154	
237.88843	118	
238.89686	328	1+
239.09230	116	
239.10730	140	
239.78567	192	
239.90269	182	1+
240.05623	140	
240.80801	144	
240.95891	126	
241.78798	176	1+
242.33071	186	
242.94578	142	
243.83100	330	1+
243.89307	144	
243.90916	200	1+
244.95613	286	1+
245.79847	124	
246.06177	122	
246.92057	202	1+
246.95186	158	
246.98052	372	
248.89880	862	1+
249.89776	732	1+
249.96334	784	1+
251.79182	192	
251.84664	118	
251.95844	162	
252.80067	138	
253.90626	328	
254.90405	204	
254.96648	1744	1+
255.07535	278	1+
255.80396	130	
255.85884	286	1+
255.90636	178	
256.89525	186	1+
256.91587	374	
256.96179	438	1+
257.36282	154	
257.80163	828	1+
258.84341	524	1+
258.96716	206	
259.87821	152	1+
259.90727	182	
259.95960	268	
260.34014	146	
263.05770	116	
265.00937	120	
265.96303	190	1+
266.92060	126	
267.13606	268	1+
267.79543	154	
267.85707	366	1+
268.07348	142	
268.79450	524	1+
268.84654	124	
269.79753	452	1+
269.90637	200	1+
270.00764	144	1+
271.77798	144	
271.79861	230	
272.79544	120	
272.84293	240	1+
272.93292	332	
272.97761	200	
273.07038	130	
273.79184	572	1+
273.81595	108	
273.91885	162	
274.03616	112	
274.94065	144	
275.81447	294	
276.81380	172	
276.85294	194	
277.82333	118	
277.85001	110	
277.96497	122	
277.98919	134	
278.85226	184	
279.80007	254	
279.85648	384	1+
279.93043	174	1+
279.96815	136	
280.79797	128	
282.02182	202	1+
282.85630	140	
282.97645	138	
283.35236	154	
283.43091	114	
283.79095	414	
284.87440	144	
285.92768	236	
286.91333	144	
287.80871	490	1+
287.82759	132	
287.85959	174	
288.06088	280	1+
288.78943	124	
289.78834	524	1+
289.88495	322	1+
290.85582	124	
291.80105	250	
292.81338	290	1+
293.12103	138	
293.80247	142	
293.84808	562	1+
293.87144	392	1+
294.43117	108	
294.85016	394	1+
295.80472	436	1+
295.97179	186	
295.99425	146	
296.80877	372	1+
296.98800	144	
297.78964	234	
297.97507	174	
298.80245	252	
298.87373	190	
299.78318	742	1+
300.86227	204	
300.93516	214	1+
301.81387	116	
302.17206	256	
302.84846	174	
305.80731	332	1+
305.88157	404	1+
306.93131	144	
307.29284	272	1+
307.79901	794	1+
308.87591	210	
309.89311	136	
310.76584	148	
310.80526	154	
310.82505	230	
310.87964	516	1+
311.02583	118	
311.16641	122	
312.76147	194	1+
312.80266	204	
312.82677	136	
313.73653	126	
313.87501	138	
314.81499	168	
314.87695	128	
315.81754	146	
316.81375	246	1+
317.87797	146	
317.90110	134	
319.79397	204	1+
320.94924	152	
321.81716	330	1+
321.86669	170	1+
323.76228	120	
324.76411	288	1+
324.89055	164	
325.80738	280	1+
325.89279	150	
326.16403	114	
327.88340	576	1+
328.18800	110	
328.82385	138	
328.88774	416	1+
329.82418	112	
329.95231	136	
330.81351	588	1+
330.84022	122	
332.81881	132	
333.83714	126	
335.05982	154	
335.88368	144	
337.83708	126	
338.08077	200	1+
338.85744	284	1+
339.07745	220	1+
339.76349	126	
339.82886	154	
340.82871	130	
340.94977	194	1+
340.97556	134	
342.90208	320	1+
345.21322	140	
345.72619	110	
END IONS

###FS:    #m/z: 363.95764 #charge 1+
###MS: 45
###MSMS: 48
BEGIN IONS
TITLE=Cmpd 36, +MS2(363.9576), 28.0-35.0eV, 1.0min #48
RTINSECONDS=60.4575
SCANS=45,48
PEPMASS=363.95764	2725090
CHARGE=1+
182.86873	184	1+
185.86503	156	
187.86778	404	
189.86301	1948	1+
191.85846	1978	1+
193.85579	300	
196.88460	634	1+
204.90224	134	
205.88209	198	
207.40706	184	
207.87764	1210	1+
207.95001	128	
209.86857	386	
209.94426	3230	1+
210.88402	2444	1+
212.40919	282	1+
212.87951	12490	1+
215.41488	194	
216.40870	730	1+
217.89630	150	
218.91341	198	
219.87117	210	
221.86282	160	
221.89214	184	1+
222.95331	2272	1+
224.88950	178	
224.94949	4744	1+
224.97756	140	
225.88537	222	
225.97582	202	
226.90071	300	1+
226.94772	16634	1+
227.04810	120	1+
227.93265	468	
228.58929	104	1+
228.89439	2716	1+
228.94275	18624	1+
229.12859	184	
229.31505	130	
230.89015	20200	1+
231.06550	156	1+
232.88597	2774	1+
233.93619	268	1+
233.97052	130	
234.88100	1144	1+
234.94155	190	1+
235.85394	170	
235.96909	130	
236.97647	160	
237.06049	132	
238.90026	140	
238.93909	136	
239.07002	204	
240.82103	554	1+
240.88988	140	
240.94024	600	
240.96249	1498	1+
241.88858	486	1+
241.93956	2264	1+
242.79452	136	
242.88896	332	1+
242.94136	1624	1+
242.96061	1474	1+
243.01917	132	
243.83087	486	1+
244.46719	102	1+
244.81669	208	1+
244.95793	8748	1+
244.99533	154	1+
245.94138	318	
246.78895	176	
246.80737	138	
246.90744	832	1+
246.95338	10156	1+
247.82178	330	1+
248.03947	240	1+
248.80314	576	1+
248.90048	4748	1+
250.89514	922	1+
250.94535	168	
250.96988	610	1+
252.08987	194	1+
252.79655	188	
252.90206	1576	1+
253.83727	192	
253.90711	1310	1+
254.79423	274	1+
254.84405	360	1+
254.92353	350	1+
255.34795	158	
257.43281	244	1+
257.83839	406	1+
258.84681	354	1+
258.87672	188	1+
258.97615	332	1+
259.07723	174	1+
260.78630	176	1+
260.83159	388	
260.96966	1082	1+
261.83262	206	
262.78442	272	1+
262.80051	152	
262.85165	128	
262.92441	136	
263.80577	208	
263.83238	404	1+
263.84807	214	
263.97832	358	1+
264.90566	430	1+
264.93094	178	
264.96737	628	1+
265.00511	188	1+
265.08787	202	
265.79129	170	
265.82044	168	
265.85805	418	1+
265.90478	272	1+
266.35217	152	
266.78325	534	1+
266.81352	610	1+
266.86171	298	1+
267.94753	146	
267.97350	1224	
268.81074	272	
268.84164	506	1+
268.95761	156	
269.35652	188	
269.79611	146	
269.92452	188	
269.97007	1732	1+
271.00765	246	1+
271.17690	130	
271.84760	220	
271.91700	950	1+
272.84588	138	
272.85850	134	
273.79378	198	
273.81033	146	
273.84541	408	1+
274.80078	266	1+
274.84984	272	1+
275.01960	216	1+
276.43125	288	1+
276.85479	816	1+
277.07206	172	
277.08501	144	
277.85896	614	1+
277.89682	142	
278.79407	180	
279.10326	386	
279.79917	262	
279.91366	184	1+
280.00757	308	1+
280.79197	1444	1+
280.81250	146	
281.11857	330	1+
281.81029	174	
281.97444	172	
282.78812	796	1+
282.82599	236	
282.98363	330	1+
283.78948	464	1+
283.80903	142	
283.85307	594	1+
283.91269	390	1+
284.11173	150	
284.80962	472	1+
284.82613	238	
285.79580	434	1+
285.81359	352	1+
285.84644	2662	1+
285.97964	374	1+
288.79864	364	1+
288.86545	196	
289.36070	302	1+
289.85307	186	1+
290.78873	630	
290.88684	178	
290.91347	248	1+
291.04670	170	
291.40818	166	
291.80525	426	1+
291.99853	144	
292.43915	174	
292.80111	314	1+
292.83186	138	
292.86316	128	
293.11918	390	1+
293.85636	920	1+
293.87853	146	
294.81656	218	1+
294.86233	740	1+
296.80865	738	
296.85442	138	
296.93608	224	
297.80594	358	
297.88146	156	
297.92454	182	
298.80114	1518	1+
299.86429	218	
300.09801	232	1+
300.72413	130	
301.24848	210	1+
301.81045	476	1+
301.83575	204	
301.86097	1130	1+
301.90832	252	1+
302.88613	148	
303.80812	1960	1+
303.85678	4208	1+
303.94549	214	
304.88888	172	1+
305.04673	248	1+
305.94239	180	
306.13036	292	1+
306.90418	132	
307.43676	152	
307.81530	130	
307.87588	150	
307.88668	526	1+
309.81504	130	
309.86690	148	
310.00042	184	1+
310.30834	128	
310.87577	694	1+
311.13061	176	
313.85656	140	
314.81720	296	
315.06150	136	
315.75703	224	1+
315.81627	134	
316.31375	134	
316.81306	808	1+
318.88563	158	
318.93421	668	1+
319.82241	472	1+
319.86878	174	
319.88435	128	
320.10476	166	
320.85450	128	
320.92077	138	
321.30860	190	1+
321.81677	1490	1+
321.86744	1402	1+
322.73560	136	
322.93027	562	1+
323.81729	136	
323.87268	970	1+
324.87717	798	1+
325.14721	208	
325.85940	136	
326.87341	1764	1+
327.81651	136	
329.19807	138	1+
329.87260	564	1+
330.72190	164	
331.77549	156	1+
331.83036	228	1+
333.05818	150	
334.87869	274	1+
335.84019	168	
336.83396	152	
336.86148	382	1+
336.94726	676	1+
337.75686	334	1+
337.77140	132	
337.83614	540	1+
339.82925	1370	1+
339.89403	134	
340.94143	566	
343.70927	286	
343.77416	140	
343.90822	172	1+
344.83175	166	1+
345.72204	230	
346.72866	138	
348.72680	242	1+
348.76350	324	1+
349.32451	150	
349.76602	216	1+
351.76306	144	
352.76077	170	
352.88419	260	
352.91109	170	
353.31686	138	
354.76216	178	
356.77016	336	1+
359.71623	144	
359.78587	180	1+
359.86509	138	
361.72446	676	1+
361.83970	336	1+
362.78764	184	
362.84161	284	1+
363.72138	254	
364.72959	128	
364.76577	228	1+
365.31909	254	
365.71990	196	
365.96858	186	1+
366.74256	128	
367.32858	164	
END IONS

###FS:    #m/z: 340.94166 #charge 1+
###MS: 49
###MSMS: 50
BEGIN IONS
TITLE=Cmpd 37, +MS2(340.9417), 28.0-35.0eV, 1.1min #50
RTINSECONDS=64.153
SCANS=49-50
PEPMASS=340.94166	2939050
CHARGE=1+
179.01495	112	
190.93500	134	
190.94671	148	
192.92853	682	
194.89124	144	
194.92424	170	
196.88613	358	
197.88477	224	
199.86363	136	
199.88517	128	
200.87953	148	
201.97229	196	
202.88676	212	1+
202.97104	142	
203.86075	232	1+
205.94895	292	
207.87731	156	
208.94271	136	
208.95918	224	
209.93835	924	1+
210.93861	606	1+
211.79406	110	
212.87754	648	
212.89556	172	
213.87823	504	
213.94055	2188	1+
214.88110	494	
215.41352	178	
215.88698	1784	1+
215.93796	618	
217.85869	146	
217.88262	706	1+
219.87917	194	
221.89029	432	1+
221.94289	212	
221.96390	102	
222.39361	170	
222.95480	546	1+
224.97520	132	1+
226.39215	168	
226.89304	200	1+
226.95086	406	
226.97092	170	
227.78844	134	
227.87713	162	
227.95273	196	
228.89645	162	
228.90968	210	
228.94997	248	
230.88939	2264	1+
230.96025	148	
231.95106	2218	1+
232.90922	132	
233.09659	162	1+
233.89918	1276	1+
233.95128	536	
234.83875	174	
235.89376	404	1+
235.95482	200	
236.94521	196	1+
236.97425	116	
237.79120	142	
237.88775	112	
237.91041	106	
238.89737	118	
239.78801	250	
239.90326	454	1+
240.23053	128	
240.79111	116	
240.82857	330	1+
240.96269	282	1+
242.00488	104	
242.83290	370	1+
242.89490	318	1+
243.43411	226	1+
243.83330	244	1+
244.95203	120	
245.61729	104	
246.95184	108	
246.97710	386	1+
248.59742	116	
248.89973	1144	1+
249.96013	1228	1+
250.02056	120	
250.78374	470	1+
250.94451	122	
251.01356	120	
251.90689	106	
251.93007	130	
252.86514	138	
253.83660	130	
253.90246	490	1+
254.84945	162	
254.94266	108	
254.96676	1526	1+
255.07710	120	
255.85622	152	
256.04552	156	1+
256.37231	120	
256.89964	410	1+
256.91392	336	1+
256.96499	314	
257.79855	246	
257.85056	104	
258.79739	138	
258.84658	150	
258.88716	184	
259.33850	316	1+
259.82957	242	1+
259.84932	412	1+
259.86798	104	
259.89986	234	1+
259.95911	192	
260.85520	276	1+
260.92690	200	1+
261.83325	280	1+
262.80074	242	1+
263.06835	182	
264.39591	186	
264.85385	264	1+
266.82017	140	
266.83973	116	
266.94408	212	1+
267.13713	202	
267.82230	138	
267.90610	104	
268.84542	118	
269.79943	330	
269.85969	138	
269.91821	110	
270.79744	386	1+
270.82801	152	
270.84774	614	1+
270.89778	208	
270.97508	150	
271.84589	512	1+
272.82599	126	
272.93660	400	1+
272.98284	208	
273.79314	768	1+
274.86236	170	
274.89713	200	
274.91653	138	
275.01831	120	
275.03542	116	
275.17701	120	1+
275.80667	308	
276.13990	110	
276.80107	252	1+
276.85063	432	1+
277.84097	660	1+
278.84788	634	1+
279.91454	116	
280.93631	136	
281.80169	190	
281.82558	152	
282.88628	188	
283.81400	124	
283.85782	226	1+
284.78792	206	
285.79717	110	
286.80621	572	1+
287.80857	624	1+
289.79218	504	1+
290.86306	122	
291.80383	588	1+
292.06738	176	1+
292.43462	144	
292.80712	372	1+
292.86990	202	
293.84803	378	
293.87116	122	
294.86357	356	1+
294.95501	124	
295.97418	178	1+
296.81677	580	1+
296.85247	262	1+
296.87900	228	1+
297.78579	126	
297.86985	296	1+
298.80729	130	
299.78195	146	
299.81321	106	
300.79183	114	
301.81537	124	
301.89143	154	
301.92023	146	
302.86479	388	1+
303.81980	128	
305.80838	120	
306.88573	540	1+
307.80229	988	1+
308.86813	120	
309.87587	114	
310.81768	234	
310.88108	924	1+
312.80477	342	
312.88085	660	1+
313.88438	492	1+
314.00200	196	1+
314.82029	234	
318.87109	206	1+
320.89520	168	
321.10934	198	1+
321.82099	180	
321.84562	108	
323.88941	158	
324.75524	148	
324.89110	270	
325.23460	106	
325.71236	206	1+
325.83225	208	
325.89464	244	
326.17395	202	
326.89574	150	
327.82739	434	1+
328.88864	382	
329.87892	218	
330.81551	858	1+
331.87037	150	
332.61229	106	
333.83388	120	
333.90217	104	
334.05674	174	1+
337.83584	146	
338.82762	328	1+
339.71392	164	
339.83113	280	1+
341.10185	136	
343.72338	146	
345.72600	114	
END IONS

###FS:    #m/z: 363.95777 #charge 1+
###MS: 49
###MSMS: 51
BEGIN IONS
TITLE=Cmpd 38, +MS2(363.9578), 28.0-35.0eV, 1.1min #51
RTINSECONDS=64.925
SCANS=49,51
PEPMASS=363.95777	2143710
CHARGE=1+
182.86611	402	1+
187.86930	350	
187.88890	138	
189.86353	1928	1+
191.85835	2034	1+
193.85267	292	1+
196.88353	678	1+
197.87551	188	1+
203.88029	122	
205.88114	152	
206.40442	268	1+
207.87423	784	1+
207.95222	244	
208.88880	200	
209.86936	312	
209.94401	3142	1+
210.88390	1882	1+
212.87904	11944	1+
214.87882	400	1+
214.89501	540	
216.41042	160	
216.91491	172	
218.91549	206	
219.41308	154	
219.89915	136	
222.95218	2280	1+
224.89636	132	
224.94936	2724	1+
224.97688	226	
225.89054	808	1+
226.89765	532	1+
226.94758	16416	1+
227.37664	118	
227.78976	578	1+
227.88067	124	
227.91740	118	
227.93004	132	
228.08082	118	
228.16246	166	1+
228.84734	138	
228.89513	3038	1+
228.94309	20646	1+
229.11422	200	1+
229.98094	216	1+
230.79198	268	1+
230.88889	19230	1+
231.19502	90	1+
232.57311	114	1+
232.93783	122	
233.83280	214	
234.84331	318	1+
234.88102	972	1+
235.11427	230	1+
235.52799	184	1+
237.90218	174	
238.83009	130	
239.87784	110	
239.92132	122	
240.82108	154	
240.94124	636	
240.96193	1886	1+
241.08657	132	
241.93919	2344	1+
242.83194	410	1+
242.94155	1752	1+
242.95886	1752	1+
243.81948	588	1+
244.95770	8512	1+
245.80289	244	1+
245.90336	1046	1+
245.94171	500	
246.80764	210	1+
246.90604	874	1+
246.95354	8934	1+
246.99025	158	
247.05872	122	
248.80225	714	1+
248.85204	328	1+
248.90018	4402	1+
250.58075	118	
250.89664	1096	1+
250.94733	254	1+
250.97076	320	1+
251.91072	142	
252.89231	222	
253.08860	246	1+
253.90556	1100	1+
254.83392	190	
255.11072	144	
255.34542	278	1+
256.87847	120	
257.93662	134	
258.83583	110	
258.97347	408	1+
259.84294	178	
259.90443	180	
260.82946	194	
260.97018	832	1+
261.83554	182	
262.77657	184	
262.83567	642	1+
263.84299	374	1+
263.91455	432	1+
264.08400	232	1+
264.79327	250	1+
264.82184	156	
264.96986	842	1+
265.02216	144	1+
265.82433	238	
265.85451	142	
266.81127	1004	1+
266.84622	488	1+
267.78130	222	
267.90990	146	
267.97411	1424	1+
268.96504	1114	1+
269.14214	142	1+
269.79127	156	
269.80485	114	
269.96997	934	1+
270.83786	122	
271.84733	418	1+
271.86946	114	
271.91284	770	1+
273.79932	314	1+
273.99308	136	
274.85768	138	
274.91485	296	1+
275.81251	136	
276.35618	136	
276.82011	122	
276.85049	458	1+
277.08486	168	
277.84149	282	1+
278.79929	456	1+
278.84721	208	1+
279.10220	162	
280.79158	1780	1+
281.85722	182	
282.08942	164	1+
282.39331	120	
282.81143	172	
282.82919	214	
282.85631	122	
283.35492	260	1+
283.78811	384	1+
283.82885	132	
283.85056	978	1+
283.98157	242	1+
284.80484	216	1+
284.82328	192	
284.87451	114	
284.98539	150	1+
285.42390	136	
285.79142	144	
285.84641	1660	1+
286.80037	146	
286.89098	156	1+
287.01140	170	
287.82258	208	
288.08904	116	
288.79434	254	
288.81335	170	
288.93357	160	
289.78721	790	1+
289.80760	150	
289.82303	124	
290.05839	158	1+
290.79087	698	1+
290.86767	142	
291.11535	138	
291.99203	112	
292.43556	208	
292.86365	126	
292.87665	138	
293.11537	434	1+
293.83001	134	
293.85522	410	1+
294.85874	266	1+
294.92733	202	1+
295.07295	138	
295.81806	134	
295.93626	238	1+
296.80787	1042	1+
296.87225	116	
298.17266	110	
298.80332	2030	1+
299.86301	184	
300.79935	994	1+
300.84787	112	
301.80097	610	1+
301.81782	234	
301.86441	690	
302.86339	374	
303.80663	1284	1+
303.85740	3944	1+
303.94818	284	1+
304.79335	402	1+
304.82344	456	1+
305.03846	264	1+
305.82454	328	1+
305.94697	128	
306.27445	260	1+
306.43143	174	
306.88597	242	
307.29813	258	1+
307.88985	206	
308.14512	132	
308.87478	180	
308.89216	136	
310.87884	270	
311.86569	160	
313.81809	508	1+
313.85079	256	1+
314.82206	434	1+
315.31511	116	
316.20111	150	1+
316.81642	382	
317.81818	254	
318.90831	236	1+
318.93460	632	1+
318.95586	120	
319.81147	202	
319.82654	274	1+
319.87007	148	
319.88822	112	
321.81739	1640	1+
321.86663	514	1+
322.52199	190	1+
322.93146	360	1+
323.85653	140	
324.87979	218	
324.88543	140	
324.89139	208	
325.04712	130	
325.87713	136	
326.87253	1170	1+
326.95105	136	
327.75318	184	1+
327.90008	124	
328.87758	442	1+
328.90350	142	
329.80871	122	
329.82195	282	1+
330.71408	146	
332.71224	122	
333.77070	310	1+
335.75265	166	
336.94409	496	1+
336.96424	114	
338.87250	226	1+
338.94383	124	
339.82827	1654	1+
340.71942	128	
340.94109	470	1+
340.96136	148	
343.71016	198	1+
344.02421	110	
345.72516	234	
346.72803	114	
347.87651	194	1+
348.72501	136	1+
349.31520	192	
351.76626	138	
352.76828	344	1+
352.78713	128	
352.89297	126	
353.76217	238	1+
355.04031	188	1+
355.42164	142	
355.71053	362	1+
356.77528	194	
357.78007	320	1+
357.92470	154	
358.74418	120	
358.78223	238	1+
359.68902	122	1+
359.91286	158	1+
359.96274	232	
361.71791	230	
361.84267	474	1+
362.71286	148	
362.84468	400	1+
363.72018	194	
363.96098	168	
364.72460	126	
365.71613	182	
365.78597	360	1+
365.95385	198	1+
366.73156	504	1+
367.70709	152	
367.73016	334	1+
368.83710	126	
368.93358	140	1+
END IONS

###FS:    #m/z: 507.84752 #charge 1+
###MS: 49
###MSMS: 52
BEGIN IONS
TITLE=Cmpd 39, +MS2(507.8475), 28.2-35.2eV, 1.1min #52
RTINSECONDS=65.697
SCANS=49,52
PEPMASS=507.84752	678604
CHARGE=1+
196.01611	554	
199.89027	202	
209.94464	246	
214.02886	180	
214.88645	148	1+
217.89373	354	1+
224.12387	174	
227.95635	224	
231.89243	684	1+
233.40509	320	
235.88059	280	1+
237.05896	400	1+
238.06246	294	1+
241.37063	264	1+
241.85901	224	
248.85341	236	
250.97188	614	1+
251.87851	350	1+
252.07544	264	1+
254.09451	182	
259.86882	280	
259.90865	270	1+
260.38070	308	1+
260.88196	182	
264.92924	262	1+
265.80951	206	1+
265.88789	444	1+
266.17120	218	
266.39137	170	1+
267.78241	196	
268.88228	654	1+
270.80946	182	
270.85946	242	
271.86037	192	
271.87638	258	
272.85282	1468	1+
274.00844	200	1+
274.79960	422	1+
274.88117	170	
278.91693	226	1+
279.90028	172	
280.38481	514	1+
280.40893	196	1+
280.85508	438	1+
281.89242	198	1+
282.80177	180	
282.91054	350	1+
282.99197	174	
283.98839	216	
284.87466	296	1+
285.79045	436	1+
285.97742	200	1+
286.86886	176	
287.84817	430	1+
287.89640	432	1+
288.10780	168	1+
288.35716	332	1+
288.86933	568	
289.88066	1252	
290.86460	2594	1+
291.88376	718	1+
293.40102	188	
293.87396	6474	1+
295.80878	328	1+
296.85530	284	1+
298.11482	190	1+
298.80339	302	
298.85377	392	
298.87890	498	1+
299.81065	198	
299.84060	956	1+
300.40078	188	
300.85962	490	
300.90103	168	
301.86076	298	
301.96732	192	1+
302.35930	180	
302.80075	380	1+
302.86548	776	1+
304.29526	186	1+
304.85152	202	
305.86476	1278	1+
306.81121	334	1+
306.88289	312	
307.79803	320	1+
307.81084	320	1+
307.89198	1086	
308.14289	932	1+
308.34420	172	
308.80446	218	1+
308.84926	220	
308.87170	3616	1+
309.37697	472	1+
309.84413	548	1+
310.15845	1002	1+
310.86352	310	
311.03673	218	1+
311.13098	262	1+
311.34339	374	1+
311.88446	13088	1+
312.76353	166	1+
312.84038	176	
314.03188	150	1+
314.86725	1594	1+
314.96004	250	1+
316.86730	586	1+
316.88336	542	1+
318.37943	184	
318.86124	686	1+
318.93604	176	
319.81881	322	1+
319.89063	224	
320.88067	174	
321.13167	218	1+
322.32953	302	1+
322.84967	242	1+
322.88773	670	1+
323.39024	248	
323.86123	574	1+
324.76396	206	1+
324.90161	174	
325.10694	252	1+
325.89235	280	
325.90340	302	
326.15581	156	1+
326.24872	128	1+
326.83490	168	1+
326.88569	1654	
327.80866	298	1+
327.87709	2750	1+
327.89741	730	
328.14442	244	1+
328.37565	454	1+
329.75785	236	1+
329.83080	298	1+
330.82083	232	
330.88261	520	
330.95289	176	
331.89106	542	
332.17657	238	1+
332.87495	1544	1+
332.91039	250	
333.17796	198	1+
333.84026	216	
333.90304	258	
334.90315	360	
335.78723	218	1+
335.80602	442	1+
335.84120	276	
335.88725	552	1+
336.01025	292	1+
336.39638	462	1+
336.72981	178	1+
336.84973	422	1+
336.94264	266	1+
337.88276	564	
338.89694	314	
339.10628	204	1+
339.82716	330	
339.84685	196	
339.88167	530	
340.39110	364	1+
340.90004	190	
340.99574	310	1+
341.87793	222	1+
342.91437	308	1+
343.72007	244	1+
343.87535	426	1+
344.62669	152	1+
344.79096	142	1+
345.87139	178	
345.90519	172	
345.95347	152	1+
346.86443	172	
346.90102	290	
347.84014	186	
348.73191	302	1+
348.89401	438	1+
349.76337	252	1+
349.95813	312	1+
350.88935	876	1+
351.77188	708	1+
351.85039	210	
351.89293	520	1+
352.77375	604	1+
352.84079	206	
352.91371	204	
353.17223	142	1+
353.85119	1570	1+
353.89246	216	
353.91416	214	
353.98190	204	
355.89252	288	1+
356.04362	168	1+
356.37429	402	1+
356.84095	292	1+
357.34900	192	
358.87083	248	1+
359.70658	214	1+
359.76800	502	1+
361.78028	276	1+
361.86426	468	1+
363.83931	492	1+
364.41227	234	1+
364.84084	348	1+
364.86581	390	1+
364.91877	182	
365.71497	170	
365.95222	224	1+
366.84177	2460	1+
366.89964	278	1+
367.03111	176	
367.70978	2718	1+
367.79032	172	
367.95425	222	1+
368.81093	218	
368.89583	282	
369.04897	258	1+
369.07243	264	1+
369.10660	154	1+
369.83551	804	1+
369.85954	174	
369.89396	240	
370.38052	630	1+
370.78998	618	1+
370.80814	202	
371.19037	494	1+
371.38443	498	1+
371.48755	174	
371.82657	204	
371.84490	180	
372.77934	316	1+
372.89920	360	1+
373.00611	222	1+
373.72396	636	1+
373.78175	284	1+
373.83744	568	1+
373.87340	184	
374.84266	372	1+
375.82334	258	1+
375.88409	390	1+
375.97465	194	1+
376.74343	172	
376.78729	194	
377.75332	190	
377.91576	264	1+
378.80520	270	1+
379.85219	828	1+
380.07798	258	1+
380.72089	1022	1+
380.77979	264	
380.85802	582	1+
381.06697	184	1+
382.39992	240	1+
382.85956	544	
383.07221	252	1+
383.40631	166	1+
383.71604	276	1+
383.89822	188	
384.29151	232	1+
384.85141	5432	1+
384.88786	174	
385.18270	298	1+
386.72148	500	1+
386.82131	276	1+
387.13489	92	1+
387.72303	344	1+
387.78986	476	1+
387.84730	702	1+
387.88362	204	
388.49358	134	1+
388.79531	408	1+
388.88577	288	1+
389.05473	364	1+
389.20233	388	1+
389.40077	294	1+
389.42579	248	1+
389.71370	466	
389.73143	464	1+
390.05964	262	1+
390.84362	924	
391.27504	150	1+
391.80574	280	
391.84406	654	
392.07543	318	1+
392.79355	240	
392.83147	490	1+
392.86966	632	1+
393.73933	626	1+
393.79795	1058	1+
393.89897	254	
394.49892	170	1+
394.83965	382	1+
395.80916	180	
395.86984	668	1+
396.73367	208	
396.82953	172	
397.15443	156	1+
397.73213	260	
397.85901	326	
398.23346	188	
398.37242	132	1+
398.72909	434	
398.86553	188	
399.03789	178	1+
399.65722	262	1+
399.72197	648	1+
399.81162	354	
399.84303	262	
399.86402	184	
400.74545	432	1+
401.81627	242	1+
402.72334	438	1+
402.86822	3510	1+
403.72843	254	1+
403.87357	2396	1+
404.81345	358	1+
405.78450	242	
405.87002	1352	1+
407.72881	584	1+
407.81236	276	
407.86545	10214	1+
408.13779	242	1+
408.20590	188	1+
409.72476	200	
409.81234	288	
410.72992	314	
410.84371	656	
411.73408	530	1+
411.81153	1434	1+
411.89432	178	
412.73745	348	1+
412.84363	358	
412.89473	208	
413.81437	262	1+
413.87216	910	1+
414.08450	214	1+
414.73223	156	1+
415.43754	156	1+
415.94221	292	1+
416.22832	140	1+
416.34972	264	1+
416.81652	448	1+
416.87668	650	1+
418.34893	230	1+
419.82792	280	1+
420.87546	1942	1+
421.37705	196	
422.37026	266	1+
422.56611	194	
422.86124	176	
422.93940	184	
423.37417	190	1+
424.23854	216	1+
424.76285	392	1+
424.87143	276	
425.73933	196	
425.87695	444	
426.09998	238	1+
426.86395	2166	1+
426.93851	446	1+
427.10420	190	1+
427.74075	1594	1+
428.39418	356	1+
428.84741	1134	1+
428.88839	582	1+
429.39590	284	1+
429.87037	360	
430.74122	752	1+
430.85867	742	
431.86384	1046	1+
432.08432	154	1+
433.39213	260	
434.74783	202	
434.88247	172	
435.86334	416	1+
436.73046	194	1+
436.89684	204	
437.07787	250	1+
437.79736	194	1+
438.07984	212	1+
439.89460	1226	1+
440.84182	384	1+
440.86448	240	
441.01764	202	1+
441.96653	296	1+
444.87509	3518	1+
445.74665	486	1+
445.79451	196	1+
446.87691	498	
447.88478	314	
448.89592	262	
449.87997	1120	1+
450.74666	290	
450.77685	248	
451.82811	226	1+
451.89599	398	1+
451.98292	194	1+
452.70685	168	
452.77450	444	1+
452.89743	436	1+
453.10487	248	1+
453.88128	198	
454.12463	180	1+
457.90487	1026	1+
457.94000	232	1+
462.72377	278	1+
462.88458	932	1+
463.77974	306	1+
464.88724	214	1+
465.71901	260	1+
467.88837	1904	1+
468.09530	190	1+
468.78890	236	
469.76952	248	
470.27570	198	1+
472.79415	200	1+
474.88083	182	1+
475.71667	182	1+
475.75877	240	1+
476.77854	172	1+
480.08328	238	1+
480.71002	286	1+
480.79073	298	1+
481.08752	146	1+
485.89903	1006	1+
486.79895	350	1+
486.84761	480	1+
488.23916	200	1+
490.27773	168	
491.79853	472	1+
491.84744	312	1+
494.80188	246	1+
495.80511	190	1+
496.73065	258	1+
497.66615	202	1+
498.24665	236	1+
498.68283	346	1+
498.73353	284	1+
498.79571	278	1+
499.73593	192	1+
502.79525	210	1+
504.73770	272	1+
504.80136	464	1+
505.60198	160	1+
507.27868	142	1+
507.58376	140	1+
508.91237	190	1+
509.24591	214	1+
509.86320	816	1+
511.74846	248	1+
512.75181	198	1+
513.06292	124	1+
END IONS

###FS:    #m/z: 507.84725 #charge 1+
###MS: 53
###MSMS: 54
BEGIN IONS
TITLE=Cmpd 40, +MS2(507.8472), 28.2-35.2eV, 1.2min #54
RTINSECONDS=69.3795
SCANS=53-54
PEPMASS=507.84725	678676
CHARGE=1+
196.01626	1060	1+
199.88625	410	1+
209.94379	180	
211.87756	280	1+
215.88385	334	1+
223.97656	506	1+
224.97991	364	1+
232.90017	168	
234.88713	168	
236.88996	562	1+
237.04736	168	
239.07795	444	1+
239.86779	414	1+
240.89315	178	1+
240.93477	228	1+
241.84739	436	1+
248.85031	182	1+
250.97087	476	1+
252.08088	194	1+
255.82394	170	1+
255.90139	324	
255.99092	250	1+
256.03143	178	1+
257.86967	526	1+
260.87714	722	1+
266.16834	436	1+
266.35715	184	
266.39249	178	
266.85704	374	1+
267.90654	192	
269.93153	236	1+
270.46977	140	1+
270.86120	526	1+
271.38798	258	1+
272.85220	1796	1+
272.88174	192	
273.79640	430	1+
274.80276	252	1+
276.79463	204	
276.85830	226	
277.38464	392	1+
277.81283	192	1+
277.84946	258	1+
277.89085	304	
278.89491	170	
280.39361	172	
280.80773	220	1+
280.85344	192	
280.95002	178	1+
281.37866	254	
281.40150	186	
281.87376	276	
282.78975	194	
283.89472	222	1+
284.79746	198	
285.79098	488	1+
285.85441	218	
285.89852	406	1+
286.38719	250	1+
287.11031	196	1+
287.85384	838	
287.94059	172	1+
288.86867	628	
288.97324	252	1+
289.88149	1300	
290.13231	446	1+
290.83168	178	
290.86816	2192	1+
292.86341	516	
292.88472	242	
293.80554	280	1+
293.87397	6912	1+
295.01247	256	1+
295.85815	934	1+
296.81189	194	
297.81569	210	
298.80091	208	
298.85534	192	
298.87629	496	1+
299.80959	486	1+
299.83861	164	
299.91511	342	1+
300.34141	514	1+
300.80234	440	1+
300.86046	460	
300.88986	234	
301.37153	250	1+
301.42241	188	1+
301.84700	240	
302.84418	290	1+
302.88604	188	
303.80430	210	
303.87243	326	
304.10211	164	
304.88003	284	
305.86647	796	1+
307.89024	1690	
307.97932	438	1+
308.06017	178	1+
308.14223	1316	1+
308.80960	206	
308.87192	3276	1+
309.84463	288	
309.88877	880	
310.15746	1226	1+
310.37246	204	1+
311.08384	216	1+
311.31137	276	1+
311.80409	342	1+
311.88395	13892	1+
312.31279	198	1+
312.82800	496	1+
312.95012	222	1+
313.13234	318	1+
314.86825	1734	1+
314.92016	174	
315.32971	174	
315.37729	326	1+
315.83111	330	1+
316.23750	110	1+
316.38162	226	1+
316.81522	180	
316.86554	568	1+
316.89082	320	
316.93493	342	1+
316.97637	300	1+
317.35844	226	1+
317.81707	372	1+
317.89540	360	
318.85533	216	
318.88481	444	1+
319.34718	480	1+
319.86613	312	
320.05887	318	1+
320.11582	172	
320.38341	368	1+
320.89454	176	
321.41132	166	
321.86302	174	
321.88484	216	
322.03791	274	1+
322.89001	418	
323.41628	446	1+
323.53970	180	1+
323.87346	320	
323.91969	230	1+
324.13586	222	1+
324.85976	176	
324.88202	184	
325.03018	220	1+
325.83656	192	1+
325.85246	172	
325.90131	674	
326.88327	3282	1+
327.13244	182	1+
328.32803	170	
328.36957	190	
328.87327	558	
329.38534	196	
329.89364	664	
330.88403	562	
331.71329	192	1+
331.87521	324	
331.89212	500	
332.79287	134	1+
332.87507	1882	1+
332.94917	172	1+
333.17449	238	1+
333.39337	270	1+
334.36425	210	1+
334.83744	684	1+
334.90058	244	
335.33633	262	1+
335.84025	558	1+
335.88922	350	
336.72556	276	1+
336.78064	178	
336.88061	1140	1+
336.90012	206	
336.94432	222	
336.97838	226	
337.88043	1542	1+
337.94589	314	
338.07478	122	1+
338.37778	214	
338.82922	592	1+
339.36907	164	1+
339.83033	420	1+
340.82408	266	1+
340.87266	362	1+
341.01979	236	1+
342.36913	274	1+
342.38726	172	
342.87118	528	1+
343.40315	278	1+
343.87514	448	1+
345.81800	172	
345.90155	370	1+
346.78596	194	1+
346.96181	402	1+
347.16395	230	1+
347.88721	190	
347.96469	334	1+
348.31377	204	1+
348.82500	318	1+
348.89337	278	
348.91642	314	
349.81042	290	1+
349.89880	274	
349.99265	200	1+
350.01035	168	
350.05294	216	1+
350.41581	284	1+
350.72625	228	1+
350.88944	840	1+
350.91176	354	1+
350.95970	390	
351.15289	166	1+
351.77049	434	1+
351.84758	268	
351.88226	268	
352.77661	272	1+
352.85927	190	
352.91204	794	1+
353.85145	1480	1+
353.97195	190	1+
354.12116	250	1+
354.41664	250	1+
354.88738	578	1+
355.33854	248	1+
355.80604	196	
355.89198	394	1+
355.91511	256	1+
356.04165	362	1+
356.79552	230	1+
357.04339	258	1+
357.72415	382	1+
358.08933	212	1+
358.76897	376	1+
358.87723	340	1+
359.77616	254	1+
361.83946	364	1+
362.36633	166	
364.85241	260	1+
365.72268	246	
366.18628	310	1+
366.33925	166	
366.79259	162	
366.84167	1702	1+
367.71082	1462	1+
367.79020	178	
368.02918	262	1+
368.57972	136	1+
368.83118	206	
368.89749	560	
369.71429	434	1+
369.83676	1006	1+
369.88369	264	
370.78241	300	
370.80260	172	
371.10590	212	
371.18830	250	1+
371.72129	768	1+
371.86763	264	
372.35093	386	1+
372.85427	402	1+
372.93046	250	1+
373.83037	212	
373.88105	466	1+
373.91258	236	1+
374.72041	406	1+
375.74271	326	1+
375.81077	474	1+
376.81089	272	1+
376.86058	456	1+
378.01545	186	1+
378.77914	212	
379.85862	538	1+
380.72598	350	
381.71354	168	
381.83922	306	
381.86105	760	1+
382.08531	236	1+
382.20696	312	1+
382.78387	208	
382.86128	556	1+
383.16764	218	1+
383.20925	210	1+
383.71422	288	1+
383.74547	274	1+
384.85097	4814	1+
384.94293	100	1+
385.97889	212	1+
386.73371	390	1+
386.80266	548	1+
387.72356	322	1+
387.77412	174	
387.80682	418	1+
387.84638	826	1+
387.90020	258	1+
388.79635	382	1+
389.07973	224	1+
389.19860	172	1+
389.71323	630	1+
389.86667	296	
390.56207	80	1+
390.84459	2100	1+
392.73727	442	1+
392.83060	390	
393.79832	1188	1+
393.83064	592	1+
393.86835	224	
394.36464	290	1+
395.20960	86	1+
396.73278	1018	1+
396.86825	182	
396.90387	166	
397.86410	258	
398.05547	282	1+
398.84678	430	1+
398.87067	246	
399.73486	252	
399.80831	460	1+
399.85014	362	1+
400.73261	208	
400.88424	196	
400.90127	250	1+
401.07658	152	1+
401.22971	180	1+
402.72556	438	1+
402.86729	3448	1+
403.87159	2450	1+
404.77646	474	1+
405.01230	100	1+
405.87061	1266	1+
406.18627	188	1+
406.75937	138	1+
407.68906	134	1+
407.72385	500	1+
407.86648	9430	1+
407.97102	188	1+
408.38964	212	1+
408.92618	166	
409.12333	298	1+
409.16623	230	1+
409.72928	1764	1+
409.81786	308	
410.04426	148	1+
410.06362	214	1+
410.08864	394	1+
410.12701	236	1+
410.31062	198	1+
410.85509	968	1+
411.09528	236	1+
411.68013	164	1+
411.75991	176	
411.80855	1276	1+
412.07139	516	1+
412.73041	498	1+
412.84957	1292	1+
413.07407	434	1+
413.87165	892	1+
415.19851	176	1+
416.88346	296	
417.81865	354	
417.84986	442	1+
417.86924	190	
418.21543	206	1+
418.85686	302	1+
419.75793	248	1+
419.82307	278	1+
421.88194	1410	1+
422.68690	160	1+
422.82535	436	1+
423.87073	756	1+
425.73994	312	
425.82800	180	
425.87836	434	
426.73537	1280	1+
426.83073	196	
426.86417	2204	1+
426.92687	218	1+
427.73643	1096	1+
427.82553	192	
428.85124	604	
428.88215	1302	1+
429.73963	204	
429.82750	588	1+
429.85101	390	
430.37590	242	1+
430.74011	816	1+
430.85344	220	
431.86931	960	1+
433.80856	176	
433.86621	176	
434.70388	236	1+
434.86077	552	1+
434.88722	658	1+
435.05679	124	1+
435.38526	202	1+
435.79792	200	1+
437.70740	236	1+
438.76546	266	1+
439.21769	150	1+
439.89693	1104	1+
440.84189	192	
440.91592	396	1+
441.89489	268	
444.70971	322	1+
444.87463	3332	1+
445.18965	230	1+
445.74307	438	1+
446.90204	190	
447.88486	164	
448.89239	194	
449.83930	172	
449.87833	910	1+
450.74568	244	
450.77187	416	1+
450.81717	166	
452.14149	198	1+
452.76247	220	1+
452.86859	182	1+
452.89463	222	1+
456.70205	342	1+
456.76651	220	1+
457.65253	272	1+
457.90596	1368	1+
459.89841	300	1+
460.25352	236	
462.88697	1056	1+
463.70793	334	1+
465.17876	244	1+
465.77293	308	1+
466.82271	294	1+
467.34459	128	1+
467.70250	228	1+
467.88783	1708	1+
468.78775	310	
472.23382	288	1+
472.79355	370	1+
473.19136	134	1+
474.66604	240	1+
476.71892	324	1+
476.90452	308	1+
477.79332	232	1+
481.66057	258	1+
481.72959	236	
485.90041	572	1+
486.84760	226	
487.29150	310	1+
487.89936	184	1+
489.78802	262	1+
491.72268	192	1+
492.79856	226	1+
497.58401	242	1+
499.72737	168	
500.80842	328	1+
501.80988	208	1+
503.80485	314	1+
504.80508	244	1+
507.27355	342	1+
507.86348	222	
508.27655	270	1+
509.68129	182	1+
509.86180	798	1+
510.79362	174	1+
END IONS

###FS:    #m/z: 336.94708 #charge 1+
###MS: 53
###MSMS: 55
BEGIN IONS
TITLE=Cmpd 41, +MS2(336.9471), 28.0-35.0eV, 1.2min #55
RTINSECONDS=70.1515
SCANS=53,55
PEPMASS=336.94708	447550
CHARGE=1+
144.51065	90	
180.56428	106	
183.86669	176	
185.87970	92	
189.87249	96	
194.88784	134	
200.88100	134	
206.97397	372	1+
207.88063	210	1+
208.50700	94	
209.91779	90	
209.94384	584	1+
210.88384	604	1+
210.91524	186	1+
211.94482	10048	
212.87892	4518	1+
212.94873	290	
213.10129	146	1+
213.94031	4138	1+
214.91126	94	
215.88732	2106	1+
215.93609	398	1+
217.85625	116	
217.88039	404	1+
217.93720	312	1+
221.89181	234	1+
222.95218	220	
223.96006	186	
223.97745	122	
224.97211	140	
225.96797	108	
226.44111	116	
226.89432	398	
226.94727	324	1+
226.97366	344	
227.83620	110	
227.89217	1024	1+
228.89545	720	1+
228.94449	114	
229.95527	10088	
230.88991	9574	1+
230.95912	346	
231.95156	4004	1+
232.07202	90	
233.39136	102	
233.82786	108	
233.89870	1084	1+
233.94806	822	1+
234.82536	146	
235.36339	96	
235.79722	112	
235.86807	168	
235.89245	482	1+
235.94709	210	
238.91254	202	1+
239.78708	132	
240.83831	108	
241.01365	126	
244.95744	132	
245.44275	150	
246.90498	410	1+
246.97513	414	
247.96585	2622	1+
247.99425	110	
248.89911	2598	1+
249.82524	170	
249.84280	124	
249.96207	822	1+
249.99024	104	
250.00320	220	1+
250.02223	94	
250.82771	804	1+
251.05271	92	
251.07437	130	
251.79481	194	
251.91284	398	1+
251.96402	120	
252.97149	5840	1+
253.37485	92	
253.83607	96	
253.87349	92	
253.90596	1584	1+
253.94257	462	1+
254.94570	336	1+
254.96691	2174	1+
255.07590	226	
255.78066	156	1+
255.83668	124	
255.84780	162	
255.86535	168	
256.11897	98	
256.88418	124	
256.91448	412	1+
256.96192	258	
257.85677	134	
258.82896	118	
259.85629	128	
260.83201	106	
260.85893	100	
261.79383	424	1+
261.83467	164	
262.05602	208	1+
262.30155	100	1+
262.79605	334	1+
262.82785	328	1+
262.94905	126	
263.87412	126	
264.08384	286	1+
265.82653	94	
266.86100	132	
266.98299	192	
267.02562	118	
267.06297	104	
267.84505	208	
267.95474	266	1+
268.84028	1212	1+
269.37577	90	
269.79970	190	
270.38820	96	
270.91185	686	1+
270.98112	1154	1+
271.79546	116	
271.85076	240	
271.91373	744	1+
271.96051	104	
272.84889	254	1+
272.86191	148	
273.79541	286	
273.88138	108	
275.81248	134	
276.06165	96	
276.35305	92	
276.85815	410	1+
276.89414	140	
277.83676	124	
277.86218	248	1+
278.83247	1058	1+
279.09766	108	
279.87715	92	
280.05971	132	
280.42727	148	
280.87012	114	
281.88029	112	
283.01253	148	
283.79179	188	
283.85493	122	
283.86919	162	
284.45428	108	
284.79180	138	
285.09661	100	
285.79036	134	
285.84834	2076	1+
285.92726	118	
286.85051	1924	1+
286.88969	332	1+
287.07076	176	1+
288.81212	198	
289.88266	368	1+
289.90270	110	
289.93663	114	
291.80409	108	
291.85643	116	
291.87447	102	
292.10796	346	1+
292.52946	92	
292.81612	260	1+
293.06134	166	
293.85335	164	1+
293.87172	466	1+
294.00096	182	
294.93881	198	1+
295.00100	96	
295.03597	154	1+
295.99477	286	
296.80676	432	1+
297.97418	100	
298.02767	140	
298.08352	96	
298.42267	116	
299.80263	104	
300.18774	96	
300.82021	142	1+
302.87889	120	
303.81038	94	
304.44081	92	
305.86362	148	
305.88503	120	
306.00347	110	
306.93980	94	
307.89275	150	
308.86774	170	
309.87386	208	
310.87855	852	1+
310.94123	96	
311.80797	124	1+
311.93818	94	
313.87415	176	1+
314.81839	296	1+
315.41109	98	
317.87889	284	1+
317.93895	112	
319.96757	92	
320.75012	136	
323.88375	132	
324.89379	384	1+
326.35639	100	
326.83265	100	
327.01832	176	1+
327.88600	474	1+
328.18950	98	
328.88728	404	1+
329.44873	94	
330.10313	92	
330.88385	200	1+
331.94766	90	
332.71965	134	
337.83753	106	
337.87829	254	1+
338.54572	104	
338.90060	92	
339.39148	92	
339.41625	106	
339.83104	198	
340.26522	92	
340.76577	90	
END IONS

###FS:    #m/z: 359.96309 #charge 1+
###MS: 53
###MSMS: 56
BEGIN IONS
TITLE=Cmpd 42, +MS2(359.9631), 28.0-35.0eV, 1.2min #56
RTINSECONDS=70.9235
SCANS=53,56
PEPMASS=359.96309	369328
CHARGE=1+
56.73529	100	
186.53981	104	
193.09163	106	
205.95135	158	
206.96907	98	
207.95007	256	
208.88477	288	
209.94453	1746	1+
211.03686	110	
212.87912	98	
214.89305	166	
215.41643	98	
216.40992	216	
216.89265	206	1+
220.96165	146	
221.88831	134	
222.95248	3238	1+
223.38425	102	
223.89234	102	
224.94957	3346	1+
225.15401	146	1+
226.12777	100	1+
226.89712	340	1+
226.94828	9304	1+
226.98994	108	1+
227.10624	156	1+
227.92830	156	
228.17898	86	1+
228.89279	312	
228.94320	10582	1+
230.89235	154	
231.88907	114	
232.79743	98	1+
232.82760	198	1+
232.84169	152	
233.96016	378	1+
235.82186	184	
236.04608	186	
236.82360	112	
238.42920	260	1+
238.93851	98	
238.97068	140	
239.90444	146	
240.83608	234	1+
240.93978	294	
240.96422	2072	1+
241.78865	266	1+
241.93918	216	
242.95977	1160	1+
243.77747	158	
244.95799	5674	
245.96178	120	
246.95393	5018	
247.06650	96	
247.32501	100	
247.95534	108	
248.80179	304	1+
249.91097	136	
250.93375	100	
250.95187	438	
250.97113	462	1+
250.99532	170	1+
251.83936	108	
252.95209	202	
253.09051	112	
253.95386	114	
254.10559	160	
254.84948	204	1+
255.37452	114	
255.88207	210	1+
256.91284	96	
257.07862	112	
257.90167	98	
258.84491	236	1+
258.97707	530	1+
259.09452	150	1+
260.89282	120	
260.94745	132	
260.97034	1464	1+
261.53572	112	
261.90474	96	
262.80003	146	
262.95136	146	
263.10170	134	
263.35957	110	
263.87066	104	
263.98222	170	
264.81876	264	1+
264.96452	124	
265.90289	106	
265.97513	214	
266.25289	98	
266.81277	608	1+
266.85007	160	
267.97506	758	
268.95593	164	
268.99591	104	
269.80384	208	
269.84482	102	
269.97070	1450	1+
271.78768	252	1+
271.84701	528	1+
272.81742	174	
272.96912	124	
273.91916	156	
273.96565	98	
275.79037	178	
275.86159	338	1+
275.88783	208	1+
276.39412	106	
276.79288	114	
276.81124	370	1+
276.85066	152	
277.09042	150	1+
278.85802	140	
278.91708	152	
278.96891	162	
279.80182	112	
279.86553	364	1+
279.93141	112	
280.26083	166	
280.79415	1028	1+
280.97354	142	
281.97753	248	1+
283.78967	248	1+
283.85137	352	1+
284.82345	142	
284.87336	104	
285.79962	108	
286.41098	136	
286.51648	102	
286.95219	210	1+
288.80600	354	1+
289.45859	98	
289.78809	96	
289.85615	198	1+
290.78642	376	1+
291.10826	112	
291.78945	264	1+
292.85483	190	
293.11238	218	1+
293.87457	176	
294.86667	264	
295.80895	832	1+
296.81163	680	1+
296.93834	102	
297.92308	138	
297.97206	164	
298.80412	1272	1+
298.92975	114	
299.06601	106	
299.87376	260	1+
300.78243	184	
300.79992	132	
300.81155	152	
300.99053	188	1+
301.16551	200	1+
301.84072	220	1+
301.87313	128	
301.91355	132	
302.48347	98	
302.88153	268	1+
303.80729	170	
303.94890	132	
304.90271	212	1+
305.83698	282	1+
307.81209	106	
307.88035	286	1+
308.79825	136	
309.80299	200	
309.87364	146	
310.41106	126	
310.81883	140	
310.87706	802	1+
311.86009	132	
312.05812	116	
312.97730	100	
313.81706	296	1+
314.89002	196	1+
315.01444	120	
315.96858	96	
316.81670	322	
316.89008	256	1+
317.81862	136	
318.81552	104	
318.93491	456	1+
319.88660	104	
320.96421	130	
321.81845	174	1+
322.84495	100	
322.92902	120	
324.01728	98	
324.36454	118	
324.89599	134	
326.89058	122	
327.39268	102	
328.89219	152	
329.87631	102	
331.83555	96	
331.90308	148	
332.82997	126	
333.87446	210	1+
334.07974	134	
334.87708	178	1+
336.01792	100	
336.94537	870	1+
337.32945	100	
337.83546	100	
338.87155	168	
339.15039	144	
339.82974	424	1+
340.78011	236	1+
340.93981	372	1+
343.28678	168	
343.91423	116	
349.76989	252	1+
353.83547	142	
354.75917	260	1+
355.71337	192	
356.08614	134	
358.76554	118	
359.93476	116	
361.75898	100	
363.92804	202	1+
363.96101	108	
364.71412	184	1+
END IONS

###FS:    #m/z: 322.93128 #charge 1+
###MS: 57
###MSMS: 58
BEGIN IONS
TITLE=Cmpd 43, +MS2(322.9313), 28.0-35.0eV, 1.3min #58
RTINSECONDS=74.5965
SCANS=57-58
PEPMASS=322.93128	5359104
CHARGE=1+
189.86632	106	
192.88782	322	1+
195.96216	92	
196.50210	102	
196.88744	480	1+
200.89084	136	
201.14046	158	
202.89114	86	
205.94861	138	
207.95781	108	
209.94436	116	
210.89963	188	
211.41982	94	
212.88165	88	
212.89916	168	
213.88760	584	1+
218.88846	168	1+
220.87489	128	
220.95734	90	
221.94909	704	1+
223.03794	88	
223.95770	512	1+
224.02902	90	
224.04724	136	
224.82010	92	
225.06104	98	
225.86154	108	
227.47521	84	
227.88290	96	
227.92638	150	
228.79613	128	
228.90867	124	
230.78757	102	
230.83794	476	1+
230.88994	464	
230.91245	106	
233.91859	122	
235.34078	100	
235.93288	92	
236.00712	116	
236.89117	166	1+
237.79751	212	
237.83287	218	1+
238.10583	212	1+
238.92005	84	
238.94470	216	
238.96406	136	
239.07830	178	
239.79136	576	1+
240.82588	322	1+
240.94100	3632	
241.08623	90	
241.90152	86	
241.94250	2152	
241.97923	170	1+
242.01512	228	1+
242.82163	132	
242.94210	8224	1+
243.81873	762	1+
243.85162	382	1+
244.85285	248	1+
244.93971	1730	1+
244.99222	92	
245.39957	98	
246.85606	146	
246.90976	116	
246.97889	516	1+
248.85310	160	
250.94815	194	
251.00223	88	
251.93020	120	
253.26554	90	
253.35107	114	
253.49838	88	
253.83340	302	1+
254.92035	178	1+
254.94664	258	1+
254.98177	86	
255.78272	226	
256.88075	134	
257.79955	766	1+
258.80330	454	1+
258.83176	374	1+
259.34181	134	
259.41101	86	
260.48791	92	
261.82941	434	
261.84929	188	
261.88520	120	
262.07105	340	1+
262.83067	222	
262.90567	138	
262.96923	88	
263.83104	208	
264.87415	88	
264.91894	148	1+
264.97938	120	
265.85092	294	1+
266.79575	218	1+
266.87488	208	1+
267.06353	120	
269.33449	90	
269.79931	270	
270.79664	590	1+
271.35480	148	
271.86041	88	
272.34668	138	
272.52282	90	
272.85030	144	
272.92240	92	
272.98392	166	
273.79535	572	1+
273.81415	234	
273.92114	114	
274.64530	86	
274.84913	206	
274.86476	130	
275.36823	94	
275.80846	522	1+
275.86735	102	
276.01437	90	
276.85545	478	1+
277.82297	86	
277.86397	236	1+
277.93532	86	
278.09518	138	
278.80421	96	
279.09060	580	1+
281.29238	94	
281.79745	230	
281.85538	120	
282.02378	92	
282.85631	108	
283.07098	326	1+
283.36594	98	
283.57687	106	
283.79103	358	
283.82939	228	1+
283.86834	102	
284.29107	154	
285.16470	100	
285.78828	154	
285.80605	188	
285.86144	276	1+
287.79426	118	
287.81137	166	
287.89645	134	
289.78903	298	
290.78950	182	
290.86164	202	1+
290.97112	94	
291.80532	1068	1+
292.88263	112	
293.00090	86	
293.83680	140	
294.11427	116	
294.86500	308	1+
296.80936	196	
297.79793	94	
298.80347	104	
299.78470	506	1+
300.86110	92	
300.88380	98	
301.82827	88	
301.86289	170	
301.91074	100	
302.81806	140	
304.95318	92	
305.87544	136	
306.27889	322	1+
306.77624	84	
306.88168	132	
307.09355	140	
307.79849	532	1+
307.83502	94	
307.88973	654	1+
309.00835	86	
309.81438	98	
309.88976	156	
310.75259	154	1+
310.81141	182	
310.88009	572	1+
311.81196	138	
312.80736	128	
313.51465	92	
314.61548	86	
314.82203	284	
314.86722	150	
314.88348	94	
315.76135	148	1+
315.81950	146	
315.90130	88	
318.86638	176	1+
319.82643	284	1+
319.86764	256	1+
320.77016	88	
320.86831	200	1+
321.22110	84	
321.88879	124	
322.04875	112	
322.89671	130	
323.81477	146	
324.89354	258	1+
326.90460	170	
327.90381	104	
END IONS

###FS:    #m/z: 507.84753 #charge 1+
###MS: 57
###MSMS: 59
BEGIN IONS
TITLE=Cmpd 44, +MS2(507.8475), 28.2-35.2eV, 1.3min #59
RTINSECONDS=75.3685
SCANS=57,59
PEPMASS=507.84753	564112
CHARGE=1+
196.01506	314	
209.94220	178	
217.89855	270	
223.97887	160	
224.98001	258	
232.89938	224	
234.89423	166	
235.88785	184	1+
236.05150	280	1+
241.85525	440	1+
246.97468	142	
250.97606	288	
254.09878	196	
255.09954	170	1+
257.87418	400	1+
259.79407	158	
259.91859	276	1+
261.37672	170	
262.37928	144	
264.38110	288	1+
264.79827	164	
265.38455	230	1+
265.99043	186	1+
266.16592	174	
268.10957	218	1+
269.85929	146	
270.86200	240	
271.39142	316	1+
271.85967	146	
272.85634	524	1+
274.80932	330	1+
274.85150	168	1+
276.38662	220	1+
277.86219	402	1+
278.38905	232	1+
278.89650	176	
280.88982	244	
281.87717	156	1+
281.96726	144	
283.81454	186	1+
284.39350	324	1+
285.85741	144	
287.85157	694	
288.87101	408	
289.03317	244	1+
289.87894	592	
290.05829	222	1+
290.12917	160	
290.86495	1806	1+
291.39775	146	
291.88217	334	
292.81295	248	1+
293.87361	4230	1+
295.81443	290	1+
295.97820	162	
296.86060	240	1+
297.90319	214	1+
298.80564	154	
298.85618	410	1+
299.36091	238	1+
300.39764	180	
300.84021	288	
300.86062	446	
301.85751	250	
302.40769	164	
302.86739	186	
303.86899	628	1+
304.79181	172	
305.81084	324	1+
305.86200	1106	1+
306.27544	166	1+
306.88086	314	
307.89236	1356	
308.14215	1188	1+
308.36886	430	1+
308.87109	2396	1+
308.91182	218	
308.94028	170	
309.41725	154	
309.84146	388	1+
309.89043	1246	1+
310.09119	128	1+
310.15944	752	1+
311.88467	8760	1+
312.96817	230	1+
313.93221	146	
314.86840	920	
314.88945	658	1+
314.91238	156	
315.83463	148	
316.76562	208	1+
316.86578	672	1+
317.81768	384	1+
317.93138	294	1+
318.82117	242	1+
318.85779	190	
318.88236	246	
320.86193	174	
321.36067	148	
321.88726	470	1+
322.86222	640	1+
322.88877	396	1+
323.33727	228	1+
324.06705	274	1+
324.39426	148	
324.76148	150	
324.90141	784	1+
325.85441	166	
325.88502	320	
326.82327	222	1+
326.87951	2870	1+
327.08443	222	1+
328.90498	156	
329.89329	490	1+
330.16371	172	
330.77200	156	
330.83176	244	1+
331.81359	230	
331.88843	256	
332.87511	370	
333.17382	174	
333.86329	264	1+
334.15836	122	1+
334.89249	494	1+
335.00022	180	
335.83838	256	1+
336.29396	206	1+
336.77664	240	1+
336.88153	194	
336.94750	308	1+
337.29675	252	1+
337.40023	158	
337.88262	504	1+
337.97071	224	1+
338.85064	144	
338.86888	524	1+
339.01715	202	1+
339.19314	146	1+
339.33899	148	1+
339.39995	142	
339.72564	214	
339.77079	242	1+
339.82837	448	1+
339.98149	226	1+
340.79367	156	1+
340.90477	152	
342.39799	268	1+
343.39692	180	1+
343.81776	314	1+
345.90108	550	1+
346.99705	302	1+
347.51555	158	1+
347.76817	302	1+
347.96483	168	1+
348.89642	208	
349.89436	144	
350.38589	192	
350.77929	216	
350.82684	234	1+
350.88807	954	1+
351.39085	154	
352.77450	352	
352.81413	276	1+
352.91000	220	
353.09452	288	1+
353.71448	180	1+
353.79132	170	
353.81921	226	1+
353.85406	1034	
355.85008	278	1+
355.89044	570	1+
356.78819	242	1+
356.83721	364	1+
357.72036	194	
358.33493	224	1+
358.86943	180	1+
360.00782	200	1+
360.37982	170	
361.87037	170	
362.72188	144	
363.70423	184	
364.72788	230	1+
366.78408	392	1+
366.81424	512	1+
366.83926	1586	1+
367.71019	964	1+
368.90087	308	
369.70770	478	1+
369.83641	588	1+
369.87646	364	1+
370.21256	218	1+
370.78615	378	1+
370.88100	246	1+
371.02736	252	1+
371.84096	430	1+
372.02994	176	1+
372.71946	362	
372.80221	144	
372.87414	412	1+
373.72463	330	
374.72627	202	
375.84481	192	
375.86573	372	1+
375.88378	438	1+
375.91481	152	
376.04244	196	1+
376.88519	268	1+
377.39913	176	1+
377.79300	284	1+
379.95566	152	
380.38819	168	
380.71350	376	
380.74246	180	1+
380.85730	166	
381.72104	254	
381.84220	270	
382.72754	142	
382.85655	358	
383.71068	292	1+
383.85689	268	
384.74610	416	1+
384.85128	3858	1+
384.89580	166	
385.74935	300	1+
385.82413	142	
387.20766	168	1+
387.72148	248	
387.84473	378	
388.38469	260	1+
388.79492	312	
388.85321	178	
389.20265	440	1+
389.71887	524	1+
389.82507	148	
389.84595	154	
390.07417	176	1+
390.84051	1386	1+
390.85901	646	
391.87684	224	
392.79950	834	1+
392.83328	558	1+
392.86094	192	
393.80288	702	1+
393.87093	166	
393.90238	208	
394.40347	222	1+
394.74065	238	1+
394.78163	156	
394.82493	174	
394.84562	230	
396.73463	304	
396.78882	174	1+
397.73928	198	
397.86715	148	
397.91368	142	
398.73452	794	1+
398.90626	146	
399.72084	474	1+
399.81229	370	1+
399.85282	780	1+
400.74904	166	
401.92728	298	1+
402.04199	142	1+
402.86835	1706	1+
403.74904	240	
403.87308	1098	1+
405.78389	304	1+
405.86894	902	1+
406.75004	166	
407.72741	364	
407.86620	5770	1+
408.10741	170	1+
408.15158	184	1+
408.75114	150	
408.98272	278	1+
409.72652	414	
409.81174	202	
409.98596	188	1+
410.08461	188	1+
410.73984	288	
410.83685	942	1+
410.86256	332	
410.87267	546	1+
411.32986	88	1+
411.73529	164	
411.81072	1002	1+
412.73120	676	1+
412.84730	340	
413.07756	178	
413.87577	502	
415.82760	156	
415.87570	882	1+
416.36161	224	1+
417.75291	226	1+
417.82164	280	1+
418.84925	274	1+
421.80209	168	1+
421.87123	1420	1+
422.94825	138	1+
423.75781	196	
424.82929	278	1+
425.74484	158	
425.88022	298	
426.86586	1078	
427.73885	1536	1+
427.78733	272	1+
427.83078	238	
427.87685	1534	1+
428.23609	258	1+
428.85891	492	1+
429.19501	134	1+
429.82561	274	
430.70103	280	1+
430.74084	1074	1+
430.86198	1660	1+
431.86646	1212	1+
432.88715	300	1+
434.83051	250	
435.72989	152	
435.85710	252	1+
435.88658	268	1+
439.89247	838	1+
440.67570	128	1+
440.70054	282	1+
444.08872	246	1+
444.87286	2210	1+
445.74986	482	1+
446.87544	474	1+
447.69954	316	1+
447.71848	236	1+
447.78480	338	1+
448.75412	356	1+
448.89607	188	
449.87899	1094	1+
452.75425	196	1+
452.81224	170	1+
453.71454	146	
453.75426	132	1+
454.26330	192	
455.19317	212	1+
457.90602	630	1+
459.71789	140	1+
460.21113	200	1+
460.79170	188	1+
462.88361	1012	1+
464.88468	142	
465.71430	200	1+
467.89091	1226	1+
468.75413	150	
468.78390	502	1+
473.72628	210	1+
474.19702	250	1+
476.66683	136	1+
476.71615	174	1+
483.75925	188	1+
485.90154	752	1+
486.83773	192	
487.66747	152	
487.76563	152	
490.84686	284	1+
492.22401	212	1+
495.65837	174	1+
496.65957	144	1+
498.73582	348	1+
499.73671	226	1+
502.70586	118	1+
503.79870	266	1+
504.79908	174	1+
506.81112	176	1+
508.91801	210	
509.85844	370	1+
510.80293	140	1+
END IONS

###FS:    #m/z: 336.94723 #charge 1+
###MS: 57
###MSMS: 60
BEGIN IONS
TITLE=Cmpd 45, +MS2(336.9472), 28.0-35.0eV, 1.3min #60
RTINSECONDS=76.141
SCANS=57,60
PEPMASS=336.94723	365042
CHARGE=1+
182.86765	488	1+
184.86655	84	
189.86273	212	
190.95462	98	
195.53430	84	
203.95429	126	
205.95106	118	
207.97225	218	
209.11582	84	
209.88272	860	1+
209.94783	96	
210.85949	100	
210.88610	708	1+
211.94475	6030	
211.96970	136	
212.87909	4348	1+
212.95231	126	
213.90677	96	
213.94139	2686	1+
214.89643	220	
215.88532	1064	1+
215.93597	366	1+
218.95959	94	
221.92750	96	
223.96158	380	1+
225.94625	92	
226.15500	94	
226.39247	150	
226.94680	134	
227.89442	232	
227.95459	98	
228.89396	880	1+
229.95580	4944	
230.12065	88	
230.89035	6376	1+
230.96128	174	
231.95055	2054	1+
231.97723	92	
232.00553	90	
232.83193	310	1+
232.89209	1242	1+
233.05397	96	
233.89755	858	1+
234.82130	112	
235.79031	136	
235.82494	86	
235.89414	624	1+
235.93082	98	
236.82590	134	
240.83224	150	
240.96118	158	
241.85011	128	
241.95046	98	
244.95747	130	
245.44781	98	
246.47032	86	
246.88661	134	
246.90655	108	
246.97631	334	
247.44079	98	
247.96816	1398	1+
248.89957	2084	1+
249.43721	104	
249.96243	920	1+
250.83176	312	
250.90031	240	
250.94995	256	
251.07312	162	
251.45358	92	
251.83541	200	
251.90780	138	
252.08177	202	1+
252.83588	428	1+
252.91675	136	
252.97098	2250	
253.05853	88	
253.37586	152	
253.79513	156	
253.90505	1586	1+
254.96778	1158	1+
255.07337	182	
255.78632	302	1+
256.91528	336	1+
256.97910	92	
257.84726	106	
258.85663	170	
258.88525	96	
258.90289	180	
261.01730	104	
261.94714	110	
262.91161	104	
263.17645	104	
263.84464	104	
264.87342	98	
265.85663	250	1+
267.84252	234	
268.00894	88	
268.07153	100	
268.84227	1128	1+
269.80093	168	
270.89191	98	
270.97968	370	1+
271.38487	86	
271.79846	120	
271.84489	234	
271.91461	702	1+
272.84983	124	
272.87095	156	
272.98050	188	
273.43366	96	
273.79717	116	
274.38881	88	
274.79560	212	
274.86171	272	
274.89343	98	
275.85319	432	1+
276.01650	88	
276.85448	312	1+
276.88681	182	1+
277.83107	184	
278.01521	88	
278.40038	84	
278.83413	706	1+
279.10327	86	
279.79392	100	
280.81401	204	1+
281.04960	106	
281.79359	168	
282.85993	84	
283.09716	86	
283.13428	94	
283.42551	108	
284.01025	104	
284.86745	184	
285.85095	1364	1+
286.85291	982	1+
288.43821	88	
288.80915	126	
289.88305	328	1+
290.21761	92	
290.85635	320	1+
292.10744	394	1+
292.80623	84	
292.91190	84	
293.80969	200	1+
294.00195	112	
294.82870	92	
295.83622	90	
295.86139	370	1+
296.81627	118	
296.86521	300	1+
298.80230	106	
298.82380	148	
299.96033	90	
300.80832	142	
302.75490	84	
304.81371	108	
306.43676	92	
306.88089	96	
307.87813	88	
308.87925	184	
309.10978	84	
309.87579	128	
310.87810	722	1+
310.92025	152	
311.88209	422	1+
312.45427	88	
312.98195	144	
313.85146	92	
313.87520	86	
314.82772	244	1+
315.95227	84	
319.75489	92	
322.35975	96	
324.45083	100	
324.89231	276	1+
326.89699	106	
327.09036	90	
328.79378	90	
328.81154	126	
328.89825	230	1+
329.07497	98	
329.52024	86	
329.87644	254	1+
329.95422	106	
332.89635	124	
333.14549	86	
333.77748	94	
334.01981	84	
334.10066	84	
334.88036	120	
336.17596	88	
336.37154	92	
337.30429	108	
337.62494	94	
339.08372	104	
339.82361	136	1+
340.42837	106	
END IONS

###FS:    #m/z: 322.93116 #charge 1+
###MS: 61
###MSMS: 62
BEGIN IONS
TITLE=Cmpd 46, +MS2(322.9312), 28.0-35.0eV, 1.3min #62
RTINSECONDS=79.823
SCANS=61-62
PEPMASS=322.93116	5170706
CHARGE=1+
182.93172	100	
183.93286	88	
187.88726	96	
189.85931	128	
190.09885	88	
191.85896	132	
192.89020	204	
196.88198	198	
197.02369	238	1+
197.88472	112	
201.36875	86	
203.90696	100	
205.95048	334	
205.97270	102	
206.95111	220	
208.82799	90	
209.94582	280	
210.89291	88	
212.87988	464	1+
214.89623	296	1+
216.20483	92	
221.94509	164	
222.42002	90	
222.95392	388	
223.81754	86	
223.95956	578	
224.04747	100	
226.86881	96	
227.07729	106	
227.93210	136	
227.95567	196	
228.89665	226	1+
228.91184	96	
230.83701	88	
230.89412	186	
231.89706	86	
233.01824	88	
234.93234	104	
236.84266	108	
237.65382	94	
237.79005	102	
238.02212	180	1+
238.94036	180	
239.07922	148	
239.78812	400	1+
239.95291	154	
240.04755	110	
240.15003	86	
240.82124	452	1+
240.94135	2008	
240.96694	270	
241.94038	9744	1+
242.82315	114	
242.85579	100	
242.94225	6922	1+
243.81752	764	1+
244.89030	96	
244.94047	1492	1+
245.02218	182	1+
245.44541	88	
245.83114	166	
246.02248	194	1+
246.43950	94	
246.85588	98	
246.97325	304	
247.85057	246	1+
248.90723	510	1+
249.94218	272	1+
250.05512	180	1+
250.38964	88	
250.85827	280	1+
250.97730	164	
251.08173	224	1+
251.72803	90	
251.78946	170	
253.35335	92	
253.81681	86	
253.90591	166	
254.91398	174	
255.08305	222	1+
255.78478	184	
257.79661	716	1+
257.89689	112	
258.36197	100	
258.83537	470	1+
258.97610	190	
259.96097	90	
260.82959	866	1+
260.92353	240	1+
261.05284	110	
261.83145	618	1+
262.36035	98	
263.06306	180	1+
263.79974	96	
263.83113	244	1+
265.05723	148	
267.80171	102	
267.86556	152	
268.82416	158	1+
269.79856	530	1+
270.93460	196	1+
271.84568	328	1+
272.34635	236	1+
273.03177	120	
273.05804	92	
273.79471	456	
273.81537	198	
273.91935	94	
274.53724	90	
274.79397	286	
274.85275	186	
275.80694	662	1+
275.93925	100	
276.10227	86	
276.85124	142	
277.50763	96	
277.82861	120	
278.59687	98	
278.85305	166	
279.09161	664	1+
279.91135	100	
280.85006	256	1+
281.04136	90	
281.14841	130	
281.80262	122	
281.89198	88	
281.98682	92	
282.36230	86	
282.88792	170	
283.06918	152	
283.36484	118	
283.41548	86	
283.43223	100	
283.45115	116	
283.79119	292	1+
284.22428	88	
284.29226	322	1+
284.87053	88	
284.92436	166	
286.80744	114	
286.89073	98	
286.95072	212	1+
287.41867	102	
287.81123	142	
288.40032	100	
288.92448	96	
289.79015	254	1+
289.83800	190	1+
289.88419	330	1+
289.89974	166	
290.86499	138	
290.91487	90	
291.80261	726	1+
292.44171	92	
292.87097	336	1+
293.43820	88	
293.80814	410	1+
293.85603	522	1+
293.87743	204	1+
294.85901	450	1+
296.81340	122	
296.88034	104	
297.81038	90	
299.12837	158	
299.78679	404	1+
299.81698	166	
299.88262	110	
300.55166	112	
300.87335	128	
301.83107	170	1+
302.88398	132	
303.79529	90	
303.89413	104	
304.88534	138	
305.80875	168	
306.88717	110	
307.79739	352	
307.88972	450	1+
307.93682	90	
308.80005	218	
309.79569	144	
309.81889	168	
310.87579	152	
311.82097	146	
311.88244	130	
312.80953	332	
313.87198	168	
313.95372	148	
314.82411	140	
315.94353	98	
316.85417	96	
318.88338	96	
320.75590	148	
322.13691	94	
322.82436	132	
322.96596	106	
323.88788	608	1+
324.85947	120	
325.71067	114	
327.37251	104	
328.20638	122	
END IONS

###FS:    #m/z: 340.94173 #charge 1+
###MS: 61
###MSMS: 63
BEGIN IONS
TITLE=Cmpd 47, +MS2(340.9417), 28.0-35.0eV, 1.4min #63
RTINSECONDS=80.5955
SCANS=61,63
PEPMASS=340.94173	1973072
CHARGE=1+
186.86683	92	
189.86271	264	
192.92883	186	
196.88630	134	
205.05868	90	
205.94834	100	
205.97918	114	
206.94870	162	
207.87749	280	1+
208.96231	134	
210.93914	120	
212.87724	736	1+
213.94053	2306	1+
214.02422	136	
215.88796	1178	1+
215.93796	446	
217.88320	664	1+
217.93393	198	
218.92117	148	
219.41943	96	
219.89130	102	
221.00678	120	
221.94905	106	
223.95882	174	
225.95902	100	
226.39724	96	
226.83815	94	
226.94859	118	
227.79034	104	
228.78576	146	
228.94648	320	1+
230.88838	1854	1+
231.95106	2184	1+
232.48828	106	
233.89711	316	1+
233.94841	516	1+
233.96431	160	
235.82978	240	1+
235.89686	362	1+
235.91017	156	
235.94571	172	
236.01809	102	
237.89189	166	
239.78562	270	1+
240.83144	134	
240.90361	116	
240.94049	96	
240.97067	88	
242.94579	94	
243.83158	130	
246.95025	160	
246.97938	322	1+
247.89708	446	1+
247.96279	92	
248.90045	386	1+
248.95999	712	1+
248.98627	178	1+
249.37384	112	
249.40919	96	
250.96074	598	1+
253.83602	98	
253.90868	166	
253.96156	178	
254.90849	134	
254.94075	142	
254.96763	1370	1+
255.07254	102	
255.78515	110	
255.90523	188	
256.91197	172	
256.96203	400	1+
257.94311	174	
258.00670	104	
258.84728	278	
258.88043	130	
258.90805	150	
258.96539	128	
259.84903	496	1+
259.95615	240	
260.34219	172	
260.83956	146	
261.83456	158	
261.90313	130	
262.92489	164	1+
264.84608	248	1+
265.80242	108	
265.91386	214	1+
266.42342	90	
267.79398	134	
269.81103	100	
269.85121	114	
269.94451	98	
270.82875	132	
270.98109	92	
271.80602	118	
271.84644	620	1+
271.91903	238	
272.44567	100	
272.91755	202	
272.93905	120	
272.98142	228	
273.79547	184	
273.91863	134	
274.79969	108	
274.81605	116	
274.85921	126	
275.24163	94	
276.85356	320	1+
277.42020	120	
277.90745	126	
278.84756	382	1+
278.95850	174	1+
279.72712	92	
279.89783	154	
279.97921	104	
280.82118	92	
280.92702	274	1+
281.08842	92	
281.79478	108	
281.82968	126	
282.36222	98	
282.72743	124	
283.78701	136	
283.86744	234	1+
285.79494	228	1+
289.78999	182	
289.86376	122	
290.80118	522	1+
290.87713	100	
291.04215	102	
291.80531	382	1+
292.08222	224	1+
292.43447	178	
292.86158	94	
293.17277	118	
293.86702	108	
294.85614	154	
295.13737	100	
296.98067	128	
297.79073	122	
297.80822	352	1+
297.98047	114	
298.01192	224	
299.78670	240	
299.87479	186	
300.40927	88	
301.86330	136	
302.88361	92	
303.44135	140	
303.51830	102	
303.86162	142	
303.94568	96	
304.85251	134	
304.87324	134	
305.90604	138	
305.94030	100	
305.96600	108	
306.88705	100	
307.79837	480	1+
307.88467	114	
308.07870	128	
308.86351	90	
309.87077	118	
310.82066	216	1+
310.87572	636	1+
311.02976	100	
311.13400	90	
312.80342	404	
314.82032	178	1+
314.95318	88	
319.94996	106	
320.87903	148	
321.03283	190	1+
322.90222	168	1+
322.92429	112	
323.14050	96	
323.88126	212	
324.89047	446	1+
326.78609	90	
327.06076	92	
328.81682	100	
328.88763	252	
328.93811	108	
329.27042	108	
329.89306	124	
330.81584	220	
331.81911	102	
337.06773	92	
337.21874	90	
337.89866	230	1+
337.95895	92	
338.87516	108	
340.35603	92	
340.82947	248	1+
341.76414	92	
342.90356	488	1+
END IONS

###FS:    #m/z: 363.95787 #charge 1+
###MS: 61
###MSMS: 64
BEGIN IONS
TITLE=Cmpd 48, +MS2(363.9579), 28.0-35.0eV, 1.4min #64
RTINSECONDS=81.3675
SCANS=61,64
PEPMASS=363.95787	1313116
CHARGE=1+
89.42605	108	
182.87050	242	
187.86894	280	1+
189.86302	1844	
191.85865	1534	1+
192.88820	118	
196.88458	532	1+
205.42468	100	
205.92487	122	
205.94716	156	
207.40733	96	
207.87628	626	1+
207.95001	438	1+
209.87177	302	
209.94501	1966	1+
210.88456	1390	1+
212.11117	100	
212.87961	7426	
213.41353	98	
213.88671	794	1+
214.51445	100	
214.87904	202	1+
216.41124	194	
222.95255	2130	1+
224.94976	2416	1+
225.88487	710	1+
226.12201	210	1+
226.84019	168	1+
226.94809	14532	1+
227.15800	132	1+
228.79576	108	
228.89444	1896	1+
228.94293	16176	1+
228.98367	126	
229.06325	96	
229.12679	122	1+
229.29629	96	
230.51144	150	1+
230.83544	124	
230.89061	10564	1+
232.88651	1032	1+
233.83448	184	1+
234.00712	98	
234.88250	962	1+
234.93045	266	
235.84909	202	
237.15064	96	
239.88943	96	
240.01674	122	
240.06531	280	1+
240.82276	336	
240.93945	516	
240.96382	1022	
241.82336	240	
241.86881	234	1+
241.89423	160	
241.94384	584	
242.13118	170	1+
242.52002	104	
242.79814	118	
242.82206	308	
242.94274	1498	1+
242.96150	1174	
243.82244	278	
244.82723	492	1+
244.95820	7820	1+
245.94284	234	
246.78362	146	
246.80425	118	
246.85024	126	
246.90499	584	1+
246.95414	7782	1+
247.82245	126	
248.80586	388	1+
248.82597	94	
248.87282	114	
248.90058	3414	1+
249.14880	114	
250.87355	120	
250.89747	470	1+
250.97202	194	
251.07167	180	
251.94998	128	
251.97398	204	1+
252.36934	110	
252.89112	180	
252.95742	154	1+
253.90611	654	1+
254.83958	114	
258.03851	108	
258.13116	234	1+
258.83635	264	
258.97606	282	
259.61076	102	
259.84548	210	
260.83505	150	
260.85372	118	
260.96953	778	1+
261.83256	322	
262.80593	124	
262.83116	234	
262.84853	242	1+
263.02486	104	
263.05174	96	
263.83212	198	
264.82055	102	
264.96557	262	
265.09430	172	
265.85326	218	1+
265.97801	304	
266.02276	102	
266.81195	812	1+
266.96321	116	
267.09549	124	
267.78686	160	
267.97448	1094	1+
268.78254	224	
268.83807	94	
268.85383	94	
268.91257	94	
268.95926	228	
269.80131	184	
269.92217	188	
269.96954	1488	1+
270.80845	144	
271.91506	496	1+
272.10222	132	
273.79858	326	1+
274.43775	98	
275.07118	118	
275.84822	96	
276.05535	96	
276.85721	170	
276.99433	144	
277.85946	148	
278.80130	114	
278.85233	378	1+
279.10201	332	1+
279.85747	262	1+
280.79323	726	1+
280.91503	254	1+
280.93201	98	
281.84954	100	
282.78918	232	
282.84611	598	1+
282.97656	436	1+
283.79453	162	
283.85007	502	1+
283.98075	358	1+
284.80530	98	
284.82700	244	
285.79184	170	
285.82232	140	
285.84567	1744	1+
286.10082	96	
287.11485	192	1+
287.83138	138	
287.91544	108	
289.80680	156	
289.86591	218	
290.78874	222	1+
290.86916	120	
291.11849	208	
291.89025	158	
292.87263	186	
292.94319	144	
293.12157	290	1+
293.87420	108	
294.81475	102	
294.86541	478	1+
295.88429	392	1+
296.81166	316	
297.10809	96	
297.81087	274	
297.84657	102	
298.80099	2812	1+
299.86352	250	1+
300.93726	102	
301.86279	530	
302.80610	190	
302.86115	242	
302.88719	152	
303.80727	818	1+
303.85664	2278	1+
305.05696	174	
305.87712	114	
306.44075	104	
306.88351	272	1+
307.30765	114	
311.86382	206	1+
314.81725	328	1+
315.76604	214	1+
315.95660	110	
316.81434	384	1+
318.82096	424	1+
318.83191	114	
318.93279	196	
319.10860	106	
319.89207	236	1+
320.73469	176	1+
320.76443	138	
320.89472	162	1+
320.93675	158	
321.81895	638	1+
321.86613	666	1+
322.93201	440	1+
324.82233	306	1+
324.89095	132	
325.88675	110	
326.87299	1268	1+
328.88889	314	
329.86660	260	1+
333.76230	132	
334.88104	108	
335.03023	118	
336.94697	598	1+
337.83463	380	
339.82991	720	1+
340.94211	550	1+
341.30791	104	
341.71901	160	1+
342.90424	124	
343.71370	166	
343.91015	96	
344.18162	134	
346.38091	104	
348.36109	166	1+
349.76672	144	
353.76069	188	
354.97612	146	1+
355.42016	156	
357.72793	182	1+
358.86991	118	
359.94371	102	
362.71381	342	1+
365.02547	158	
365.75237	152	
366.76231	120	
367.78847	108	
END IONS

###FS:    #m/z: 322.93129 #charge 1+
###MS: 65
###MSMS: 66
BEGIN IONS
TITLE=Cmpd 49, +MS2(322.9313), 28.0-35.0eV, 1.4min #66
RTINSECONDS=85.065
SCANS=65-66
PEPMASS=322.93129	5378952
CHARGE=1+
171.85456	82	
189.86158	112	
190.91910	84	
191.86004	292	
192.89337	292	1+
193.88618	82	
196.88180	258	1+
199.11002	98	
201.90230	90	
205.94767	474	1+
205.97229	182	1+
206.08849	96	
207.87210	114	
209.89084	178	1+
209.94780	112	
210.41400	88	
212.88030	554	1+
212.89817	228	
214.89854	150	
215.04711	86	
216.02959	100	
216.58956	90	
216.89009	96	
216.98299	90	
221.02309	94	
221.94805	84	
222.95272	888	1+
226.91624	84	
227.79046	92	
227.81819	102	
227.89780	98	
227.93088	284	1+
227.95533	150	
228.91064	86	
229.84208	130	
230.89169	372	1+
232.90498	118	
233.00426	220	1+
233.92817	100	
234.88343	94	
235.82359	122	
235.87071	106	
236.12490	94	
237.05818	176	
239.03531	130	
239.08277	226	
239.78914	364	1+
240.82362	102	
240.82839	90	
240.94072	2600	
240.96783	132	
241.94268	2106	
241.98114	128	
242.82472	286	
242.94214	5876	1+
243.01464	84	
243.78973	82	
243.82291	204	
244.13071	94	
244.79412	80	
244.82273	138	
244.94111	1508	1+
244.98878	138	
245.06615	144	1+
246.82513	90	
246.84635	248	1+
246.92755	84	
246.97731	238	
247.97440	448	1+
248.11741	106	
248.89281	302	1+
250.97474	80	
251.06663	136	
251.24507	92	
251.83905	80	
251.92903	182	
253.89129	94	
254.84584	202	
254.86669	102	
255.77765	108	
257.80119	340	1+
257.84014	156	
258.83275	536	
260.83267	222	
260.86204	224	1+
261.80351	112	
261.83131	1160	1+
262.13950	82	
262.35220	94	
262.83391	802	1+
262.89466	158	
263.91192	92	
264.41887	88	
264.85827	146	
264.93828	96	
265.96339	116	
266.86252	84	
266.96683	196	1+
267.02685	86	
268.91794	200	1+
268.95992	120	
269.80477	162	
270.14510	128	
270.83705	302	1+
273.12500	84	
273.79279	546	1+
274.85669	86	
275.80605	590	1+
276.83861	168	
276.85821	134	
277.82468	126	
277.87823	138	
278.01316	126	
278.83815	374	1+
279.09407	788	1+
280.79223	152	
280.81104	82	
280.82833	90	
281.79415	112	
282.85808	230	
282.88124	98	
283.06681	170	
283.10160	106	
283.42749	80	
283.60179	92	
283.79035	188	
283.85563	344	1+
284.07533	98	
285.78741	326	1+
286.86156	106	
286.96130	82	
286.97917	114	
289.78839	196	
289.80718	152	
289.87478	108	
289.95091	88	
290.78752	84	
290.86099	176	1+
291.09885	82	
291.80715	526	1+
291.93998	138	
292.41813	86	
293.87817	202	
294.81511	114	
294.86037	114	
295.80318	356	1+
295.89006	98	
295.94179	114	
296.93309	82	
298.08309	118	
298.82349	126	
298.97437	82	
299.76448	124	
299.78463	206	
299.87744	118	
300.78721	184	
301.77388	124	
301.82213	184	1+
304.88671	108	
306.08436	98	
306.88103	136	
307.80138	712	1+
307.88915	178	
308.29879	86	
308.88654	142	
310.82912	162	1+
310.87944	190	
310.92592	100	
311.81430	92	
311.86317	88	
311.88278	208	
312.42608	84	
312.80394	376	1+
314.82166	188	
317.87465	124	
318.89448	90	
320.76946	144	
320.87640	306	1+
321.11526	98	
321.15716	82	
321.88030	258	1+
322.79732	136	
322.98950	94	
324.84020	88	
324.89707	638	1+
325.01732	88	
325.17459	178	1+
325.88100	104	
327.05063	84	
327.71217	104	
327.81650	388	1+
328.39107	100	
END IONS

###FS:    #m/z: 340.94172 #charge 1+
###MS: 65
###MSMS: 67
BEGIN IONS
TITLE=Cmpd 50, +MS2(340.9417), 28.0-35.0eV, 1.5min #67
RTINSECONDS=85.837
SCANS=65,67
PEPMASS=340.94172	2257412
CHARGE=1+
183.87192	136	
192.89158	136	
192.92898	124	
196.88179	196	
196.95517	90	
205.95107	122	
207.07869	86	
209.88283	148	
209.94402	156	
210.93794	148	
212.87817	552	1+
213.94025	1506	1+
214.87606	88	
215.88872	420	
215.93668	212	
216.41066	104	
216.88672	198	
217.88297	626	
218.42578	100	
220.43191	114	
221.39386	84	
221.88928	102	
222.94966	88	
223.82735	112	
223.93879	130	
223.96000	256	
224.95312	150	
226.39127	92	
227.95581	124	
227.96726	108	
228.89613	152	
228.93937	178	
230.89119	788	
231.89111	1220	1+
231.94962	1246	1+
231.96810	154	
232.07240	88	
233.95281	86	
235.05829	124	
235.86888	168	
235.89486	454	
235.94840	160	
236.41769	88	
237.82762	224	1+
238.48768	94	
239.89124	142	
239.97074	92	
241.50473	98	
241.84060	134	
241.90695	92	
241.94909	134	
242.82616	216	1+
244.86530	84	
244.95562	152	
245.79428	136	
246.97660	398	1+
248.37088	86	
248.84997	90	
248.90150	196	
249.08946	90	
249.90462	140	
249.95864	652	1+
250.51980	94	
250.90162	108	
250.97273	106	
251.91315	100	
253.09367	94	
253.90449	412	1+
254.96555	1206	1+
255.00444	112	
255.07539	108	
255.47256	98	
255.98326	114	
256.54539	106	
257.79945	182	
257.89645	88	
258.84452	114	
259.95552	246	
260.84025	388	1+
261.89600	140	
262.84309	136	
262.96667	104	
263.84015	100	
264.07943	158	
264.96881	84	
265.03224	84	
265.86257	88	
266.95829	108	
267.13815	118	
267.79007	198	1+
267.96275	100	
268.84194	106	
269.93802	228	1+
270.01959	90	
271.04883	96	
271.79550	464	1+
271.84557	414	1+
272.93477	116	
273.69574	96	
274.89687	114	
275.34558	100	
275.81225	232	1+
275.93484	88	
275.98970	110	
276.85836	168	
277.85321	200	
277.96383	160	
278.84377	204	1+
278.86346	278	1+
279.07693	92	
280.84731	274	1+
281.97478	116	
282.85755	116	
283.35785	90	
283.79430	300	1+
285.42840	90	
286.35256	92	
288.79005	370	1+
288.88030	90	
289.85706	130	
289.94782	100	
291.44766	88	
291.80599	182	
291.86271	124	
291.90509	152	1+
291.94340	86	
292.01927	90	
292.43718	94	
292.80825	94	
292.85642	136	
293.87589	196	
294.87165	162	
294.92550	126	
295.43906	86	
295.86975	86	
297.97995	164	
298.00180	108	
300.39219	96	
300.44961	96	
300.87165	196	
301.79198	90	
301.87798	114	
302.18073	90	
303.13543	94	
304.59307	116	
305.41005	100	
305.87651	116	
306.90217	208	1+
307.79599	250	1+
308.88071	100	
309.87196	92	
310.80709	86	
310.87624	812	1+
312.80368	128	
313.83185	86	
316.81680	92	
317.95000	92	
318.90994	104	
319.87098	118	
320.57149	96	
321.28264	90	
321.80224	102	
321.88520	210	1+
322.85228	94	
324.89919	126	
325.03220	100	
328.88897	222	1+
328.94389	138	
329.82627	102	
330.81875	370	1+
330.88114	96	
331.75598	156	
331.81945	232	1+
333.77460	86	
333.85426	274	1+
336.89655	86	
338.40349	86	
340.51907	100	
340.90369	126	
342.90360	138	
END IONS

###FS:    #m/z: 363.95782 #charge 1+
###MS: 65
###MSMS: 68
BEGIN IONS
TITLE=Cmpd 51, +MS2(363.9578), 28.0-35.0eV, 1.5min #68
RTINSECONDS=86.6095
SCANS=65,68
PEPMASS=363.95782	1480620
CHARGE=1+
183.86543	188	1+
187.86979	310	
189.86330	1478	1+
191.85856	1356	1+
192.88983	130	
195.88368	396	1+
196.88621	332	1+
200.88435	148	
203.93310	142	
205.95298	94	
207.87685	476	1+
207.95011	174	
209.58317	130	
209.87009	166	
209.92273	96	
209.94438	2138	1+
210.60275	102	
210.88530	1034	1+
211.86810	94	
212.87930	7110	1+
212.91552	96	
214.89651	344	
215.88334	156	
216.41565	118	
219.86216	252	1+
222.95216	1202	1+
224.95020	2402	1+
224.97877	98	
225.88182	414	1+
226.94784	13394	1+
227.41949	98	
228.79871	126	
228.81636	164	1+
228.83521	196	1+
228.89651	1630	1+
228.94303	16194	1+
229.89114	94	
230.79137	288	1+
230.86356	102	
230.88983	9250	1+
232.08960	102	
232.71240	98	1+
232.88625	1556	1+
233.41273	102	
233.83042	92	
234.88069	358	
236.92358	170	
237.05525	130	
239.11284	114	
239.42073	230	1+
240.83515	148	
240.94121	532	
240.96373	758	1+
241.89660	128	
241.94083	1506	1+
242.02032	126	1+
242.04688	140	
242.81865	472	1+
242.94312	1238	1+
242.95999	908	
243.98076	102	
244.06960	198	1+
244.85462	118	
244.95839	6286	1+
245.56892	98	
245.94321	412	
246.16496	196	1+
246.90636	360	1+
246.95345	7202	1+
247.98020	128	
248.80198	724	1+
248.85478	128	
248.90097	2624	1+
250.89631	298	
250.97407	282	
251.07609	128	
251.79032	228	1+
252.79426	178	1+
252.89207	186	
253.83540	272	1+
253.90574	606	1+
254.37687	98	
255.52968	104	
255.58547	100	
257.43340	104	
257.82542	92	
258.83263	156	
258.90039	268	1+
258.97058	170	
259.78709	160	1+
260.83583	336	
260.96937	994	1+
261.83397	226	
262.83802	212	
263.13279	100	
263.54490	106	
263.82979	182	
263.97713	148	
264.50176	98	
264.81776	220	
265.81233	866	1+
265.97850	188	1+
266.02474	126	1+
266.81469	738	1+
266.86306	160	
266.91841	94	
267.77577	194	1+
267.87951	144	
267.97385	1012	
268.80836	402	1+
268.84016	258	1+
268.95656	134	
269.96850	1442	1+
270.90799	610	1+
271.85011	150	
272.84640	252	1+
273.81315	118	
273.88483	108	
274.79834	338	1+
276.23062	106	
276.85474	518	1+
277.08032	118	
278.84315	142	
278.91559	148	
279.09905	186	
279.79032	884	1+
279.99224	94	
280.10226	152	
280.78847	982	1+
281.84886	790	1+
281.89310	128	
282.10837	110	
282.82978	114	
282.97124	138	
283.15814	228	1+
284.43715	106	
284.78476	186	
284.82421	112	
284.85255	178	
285.80041	100	
285.84539	1620	1+
286.86562	316	1+
286.91062	256	
289.86897	174	
289.96658	166	
290.78687	232	
290.86263	260	
292.88635	96	
293.11699	210	
293.85342	274	
293.87270	180	
294.86346	190	
295.86371	104	
296.03459	100	
296.80850	426	
296.86904	100	
297.81305	304	
298.36297	98	
298.80389	1766	1+
298.90619	94	
299.82781	94	
299.95476	94	
300.82437	92	
300.91773	158	
301.60651	96	
301.79678	100	
301.81839	122	
301.86191	668	1+
303.80597	522	1+
303.85717	2686	1+
305.02470	270	1+
305.83073	96	
306.83750	242	1+
306.87845	152	
308.10692	98	
308.81518	134	
309.54816	110	
309.87915	440	1+
310.14921	116	
310.66205	94	
311.53477	100	
312.89070	164	
313.88059	150	
315.56795	110	
315.80011	124	
316.81383	654	1+
318.93434	330	1+
319.87662	110	
319.96538	136	
321.81716	950	1+
321.86638	590	1+
322.62215	106	
322.93096	320	1+
324.02006	322	1+
324.87638	250	
325.01786	286	1+
325.87626	108	
326.51574	94	
326.81954	122	
326.87340	702	1+
327.78565	210	1+
328.89114	236	
329.45759	108	
329.87450	288	1+
330.71799	128	
330.97472	100	
332.74347	286	1+
333.74585	218	1+
335.77724	142	
336.94346	554	1+
338.87231	116	
338.94885	170	
339.83195	572	1+
340.93915	268	
341.94442	112	
342.90836	132	
345.75521	136	
348.70314	94	
351.76727	200	1+
352.88806	170	1+
355.79773	112	
358.45001	116	
360.28199	124	
360.72866	100	
360.78216	102	
361.72066	216	
362.70686	114	
362.84257	116	
363.71765	102	
363.74190	128	
364.78150	150	
367.06107	96	
367.77308	108	
368.73064	264	1+
END IONS

###FS:    #m/z: 340.94162 #charge 1+
###MS: 69
###MSMS: 70
BEGIN IONS
TITLE=Cmpd 52, +MS2(340.9416), 28.0-35.0eV, 1.5min #70
RTINSECONDS=90.284
SCANS=69-70
PEPMASS=340.94162	2106848
CHARGE=1+
73.20038	90	
121.37967	92	
183.88057	156	
189.86319	212	
192.89289	142	
192.93481	92	
196.88274	250	1+
197.95924	140	
204.90419	104	
205.95008	292	1+
206.40796	94	
208.88722	304	
208.96025	110	
210.93482	204	
212.87853	424	
213.87880	368	
213.94050	1704	1+
214.88411	202	
215.88765	954	1+
215.94041	454	1+
216.41047	88	
216.91134	86	
217.86195	150	
217.88239	288	1+
218.91403	98	
220.34266	96	
221.80679	106	
221.88999	120	
222.95161	294	1+
224.97470	158	
225.95395	90	
226.05885	90	
226.94655	214	
227.56774	92	
227.89552	138	
227.95349	102	
229.39594	86	
230.88794	1646	1+
230.90534	186	
231.94976	1478	1+
233.40652	102	
233.89799	280	1+
233.94801	394	1+
234.97374	96	
235.89510	296	1+
237.79686	182	
239.84898	130	
240.04718	86	
240.83762	202	
240.86769	88	
240.93794	140	1+
241.84459	172	
241.86958	92	
242.92651	110	
242.97414	118	
243.83284	382	1+
246.06824	90	
246.97773	384	1+
248.90220	434	
249.08569	90	
249.89690	260	1+
249.95972	368	1+
250.01095	130	
250.91545	106	
250.98050	146	
251.88561	130	
251.97026	126	
252.90630	92	
254.96842	1206	1+
255.90699	440	1+
256.96311	284	1+
257.79805	470	1+
257.84781	300	1+
259.04514	132	
259.96123	154	
260.83711	206	
260.89091	180	1+
261.83454	104	
262.83669	218	1+
264.10862	90	
264.90925	144	
265.91026	146	
265.92939	86	
266.83857	180	
266.90847	92	
267.43434	90	
268.84931	88	
268.95700	86	
269.79728	106	
269.84716	98	
269.86584	90	
270.04509	100	
270.97484	124	
271.79079	190	
271.92225	110	
272.34917	112	
272.91625	110	
273.79630	180	
274.36838	94	
274.85228	102	
274.89824	230	
275.35411	96	
275.79415	92	
275.81257	234	1+
275.95766	158	
276.47947	100	
276.85722	538	1+
277.96428	142	
278.85198	116	
278.97405	244	1+
279.85516	230	
280.81209	190	
280.86458	160	
282.79435	114	
282.86020	116	
283.35491	190	1+
283.86330	104	
283.90887	138	
284.87673	98	
285.89116	96	
288.35463	86	
288.81493	114	
288.83120	146	
289.08506	100	
289.78626	198	1+
289.91241	86	
291.13350	138	
291.81523	306	1+
292.79638	92	
293.44166	110	
293.81269	112	
294.86209	148	
296.80816	94	
299.78940	174	
299.81526	186	1+
300.05729	148	
300.92022	88	
301.87655	216	1+
302.40455	98	
302.85028	198	
302.94749	194	
302.96869	86	
303.11824	88	
303.82461	96	
304.36990	132	
304.87169	176	1+
305.81876	114	
305.85211	96	
305.93584	88	
307.42622	86	
307.79860	162	
307.81013	136	
308.44317	108	
308.81607	88	
309.42607	148	
309.81839	140	
310.82097	100	
310.88056	344	1+
311.34615	100	
312.43269	90	
312.80836	180	
312.87352	86	
313.60345	90	
315.80574	146	
315.90604	110	
316.38026	86	
321.93205	110	
322.89884	124	
323.88612	174	
326.58645	96	
328.82817	134	
328.88822	122	
328.91385	98	
328.94524	102	
329.87114	114	
329.89467	168	
330.81618	556	1+
331.76835	86	
337.10816	94	
338.80082	120	
339.83084	182	
341.02233	86	
341.89288	120	
342.90203	116	
345.79221	90	
END IONS

###FS:    #m/z: 363.95777 #charge 1+
###MS: 69
###MSMS: 71
BEGIN IONS
TITLE=Cmpd 53, +MS2(363.9578), 28.0-35.0eV, 1.5min #71
RTINSECONDS=91.0565
SCANS=69,71
PEPMASS=363.95777	1320856
CHARGE=1+
59.42748	102	
123.88446	98	
182.86897	164	
187.86562	222	
189.86333	710	
190.92970	170	1+
191.85901	1432	1+
193.85595	154	
195.98788	96	
196.88406	552	1+
205.87987	98	
206.41493	100	
207.40669	174	
207.87540	956	1+
209.94433	1806	1+
210.88492	1074	1+
211.87443	104	
212.88020	5776	1+
216.43085	120	
217.91613	100	
221.42143	94	
222.95394	1238	1+
224.95020	2772	1+
224.97944	138	
225.88733	494	1+
226.94801	13808	1+
227.18326	100	
227.56460	190	1+
228.79292	164	1+
228.84863	138	
228.89475	1536	1+
228.94292	17006	1+
229.03976	96	
229.23752	88	1+
229.98617	104	
230.79307	110	
230.89045	9454	1+
231.91381	130	
231.94605	172	1+
232.20619	88	1+
232.88670	998	
233.88286	1016	1+
234.92819	106	
237.06702	310	1+
237.38705	112	
238.00608	110	
239.01056	180	1+
240.14007	104	
240.83645	108	
240.88411	144	
240.94103	538	
240.96370	728	1+
241.89735	128	
241.94339	524	
242.94259	1738	1+
242.96109	1174	
243.06627	164	
243.45877	100	
243.81892	332	1+
244.44775	108	
244.52894	98	
244.62319	96	
244.81643	294	1+
244.95821	7100	
245.44114	118	
245.63231	98	1+
245.94210	254	
245.95984	302	
246.90603	420	
246.95356	8246	1+
247.81424	96	
248.10201	104	
248.80305	264	
248.86476	126	
248.90047	3378	1+
248.98677	234	1+
249.80479	148	
250.07674	120	
250.79789	146	
250.89582	300	
250.94616	188	
250.97041	314	1+
251.07181	246	1+
251.22113	84	1+
251.90153	208	
252.82638	208	1+
252.89150	136	
253.90805	912	1+
253.94604	110	
254.37688	92	
255.07426	206	1+
255.89070	100	
257.79867	122	
258.43814	130	
258.84118	222	
258.97570	214	1+
259.83168	142	
259.85806	94	
259.90246	102	
260.43654	94	
260.82963	992	1+
260.96829	1058	1+
263.27791	94	
263.83240	108	
264.81764	142	
264.96802	498	1+
265.09009	94	
265.52417	102	
266.78612	144	
266.81251	830	1+
266.86523	194	
266.92703	202	1+
267.78622	180	
267.97263	1022	1+
268.78278	120	
269.87387	92	
269.91965	120	
269.96998	1706	1+
270.83319	104	
271.84820	112	
271.91556	628	1+
272.14736	144	
273.79079	110	
273.91242	100	
274.50060	106	
274.79394	94	
276.80830	238	1+
276.85758	396	1+
277.40932	92	
277.86051	232	1+
278.00248	136	1+
278.42876	106	
278.79673	202	
278.84414	318	1+
279.10578	274	1+
279.78963	1426	1+
280.79143	1192	1+
280.83433	124	
282.96769	110	
283.07305	130	
283.85049	418	1+
283.98456	330	1+
284.49359	136	
284.82629	162	
285.33907	100	
285.84603	1504	1+
285.88673	184	1+
285.96530	122	
286.08761	116	
286.41427	210	1+
288.65896	92	
289.80994	124	
289.86623	124	
290.78338	236	
290.86082	190	
291.10445	150	
291.90296	232	1+
293.11870	244	
294.11623	154	
295.60589	98	
296.80798	724	1+
297.92382	142	
298.13632	98	
298.80410	1116	1+
299.83895	112	
299.87066	246	1+
300.80386	206	
301.79888	134	
301.86158	654	1+
302.09775	152	1+
302.88548	134	
302.96153	92	
303.80843	676	1+
303.85674	2534	1+
303.94736	196	
304.45545	98	
304.87955	106	
306.30871	190	1+
306.88133	304	1+
307.13566	170	1+
307.88784	184	1+
309.87598	190	
311.85959	262	1+
311.88135	174	
313.81309	184	1+
315.45884	100	
315.93230	98	
316.81731	218	
318.12686	124	
318.81185	196	
318.93276	138	
319.41664	98	
319.82408	250	1+
319.86351	110	
320.81245	100	
321.81765	476	1+
321.86756	514	1+
322.92763	404	1+
322.97033	106	
324.89777	202	
325.87699	140	
326.82950	114	
326.87189	890	1+
327.71180	182	1+
329.32716	170	
329.86887	116	
330.32518	106	
330.89716	100	
331.81294	100	
335.77463	188	1+
336.94563	526	1+
337.83028	116	
338.82339	788	1+
339.82855	668	1+
340.94301	336	
341.75958	106	
341.82855	276	1+
342.90130	136	
343.58041	94	
344.71911	284	1+
344.88787	136	
345.72056	172	1+
346.16369	92	
347.50374	96	
347.72201	96	
347.74442	220	1+
351.06531	112	
351.76866	208	
352.34812	98	
352.88843	266	1+
353.04595	294	1+
353.75793	330	1+
358.77969	110	
359.78514	230	1+
360.72307	134	
363.02472	134	
363.72337	126	
365.46806	94	
365.72033	102	
367.73156	200	1+
368.95538	110	
END IONS

###FS:    #m/z: 507.84712 #charge 1+
###MS: 69
###MSMS: 72
BEGIN IONS
TITLE=Cmpd 54, +MS2(507.8471), 28.2-35.2eV, 1.6min #72
RTINSECONDS=91.8285
SCANS=69,72
PEPMASS=507.84712	450050
CHARGE=1+
196.01586	330	
198.88910	154	
200.88797	182	
214.88499	246	
224.05082	146	
224.97517	234	
236.88904	220	
241.85800	190	
250.83554	228	1+
250.91252	392	1+
250.97239	630	1+
251.91872	262	1+
252.04446	196	1+
252.08066	168	
260.88459	166	
261.05089	210	1+
266.17151	200	
266.38614	152	
266.86364	302	1+
267.17188	148	
268.06957	224	1+
268.91878	238	1+
269.37999	400	1+
270.85954	212	1+
270.87847	198	
271.15143	174	
271.91275	150	
272.80276	308	1+
272.85537	394	
273.35843	216	1+
273.85368	294	1+
275.39090	368	1+
276.39646	292	1+
277.15254	202	
278.83328	220	1+
279.35464	168	
279.40210	170	
279.86059	382	1+
279.90143	398	1+
281.88214	218	1+
284.85961	148	
284.89476	184	1+
285.85801	192	
286.80128	472	1+
286.87457	336	
287.78347	154	1+
287.85253	550	
288.86919	182	
289.87743	614	
290.13345	290	
290.86526	1454	1+
290.88252	462	
290.90381	278	1+
292.86408	340	
293.87410	4876	1+
293.99397	198	1+
295.85342	380	1+
296.80811	198	
296.85452	260	1+
297.81233	194	
297.87815	398	1+
297.91700	164	
298.03410	160	1+
298.86291	162	
298.88196	324	1+
299.85097	602	1+
300.80938	268	1+
301.34634	162	
301.88210	156	
302.86400	236	
302.88479	158	
303.86818	550	
304.88155	426	
305.12019	222	1+
305.86330	1474	1+
306.88041	200	
307.89186	902	
308.14151	1178	1+
308.81186	208	1+
308.84088	890	1+
308.87292	2466	1+
308.93751	352	1+
309.94115	228	1+
310.15732	600	1+
310.82040	292	1+
311.34667	374	1+
311.88325	7236	1+
311.97537	154	1+
312.37695	210	1+
312.95273	264	1+
314.87129	1542	1+
314.93927	268	1+
315.91502	174	1+
316.76159	156	1+
316.86372	182	
317.82715	144	
317.98302	142	
318.12241	176	1+
318.86335	320	
320.66466	134	1+
320.88423	198	
321.90688	218	1+
322.88959	312	
323.87636	942	1+
324.35330	150	
324.86320	386	
324.90078	168	
325.90136	434	
326.88105	3384	1+
326.93532	172	1+
327.00897	200	1+
327.80471	294	1+
328.87266	996	1+
329.89845	318	
331.89062	488	
331.94068	292	1+
332.03404	212	1+
332.87476	662	1+
334.37898	250	1+
334.89982	366	
335.40342	268	1+
335.84297	430	1+
335.88382	230	
336.88035	1124	1+
336.94569	146	
337.88071	784	1+
339.83246	320	1+
339.88482	176	
340.00925	150	1+
342.87493	516	1+
343.36269	242	1+
343.39359	228	1+
343.90614	262	
344.36266	296	1+
348.41210	150	
348.83220	144	
349.90439	150	
350.84414	146	
350.88715	504	1+
351.35788	260	1+
351.76937	438	1+
352.36124	296	1+
352.71540	160	1+
352.77296	312	1+
352.91038	498	1+
353.85170	828	1+
354.90028	176	
355.88835	260	1+
356.83667	204	
357.88271	146	
358.78062	282	1+
359.30999	294	1+
359.90146	220	1+
360.27316	156	
360.31085	232	1+
360.36667	420	1+
360.83127	252	1+
361.36716	316	1+
362.88631	198	
363.71536	294	1+
363.88815	150	
364.38428	178	
364.84227	152	
364.91076	148	
364.94473	182	
365.34561	160	
366.78928	394	1+
366.84076	1010	1+
367.40976	250	1+
367.70936	1826	1+
367.77950	146	
368.83950	182	
368.89974	186	
369.83678	574	1+
369.93003	146	
370.78456	604	1+
371.18795	332	1+
371.72919	294	
371.85582	406	1+
372.72655	200	
373.72248	892	1+
373.82608	150	
374.79745	220	
375.83574	174	1+
375.88960	254	1+
376.73768	148	1+
379.71396	292	1+
379.75121	164	
380.77989	192	
380.85852	196	
381.84208	156	
384.32814	170	
384.72918	248	1+
384.77791	174	
384.85280	2222	1+
384.89661	396	1+
386.41218	146	
386.75641	160	
387.73166	454	1+
387.75045	146	
387.79069	306	1+
387.85303	296	1+
388.73949	286	1+
389.20229	152	
389.71921	254	1+
389.84473	166	
390.05992	144	
390.84261	642	
390.86160	320	
391.70885	156	1+
391.80377	234	
391.84198	368	
392.07536	258	1+
392.83118	226	
392.86526	272	
393.80258	300	
393.84741	196	
393.87257	160	
394.19792	132	1+
394.83588	304	1+
394.85694	162	
394.94778	156	
396.73719	178	
397.40282	230	
397.86192	160	
397.89893	288	1+
398.73142	246	
398.86520	250	
399.71092	218	
399.81539	162	
399.85125	790	1+
400.73538	370	1+
400.83274	158	
402.86474	1694	1+
403.27012	180	1+
403.36913	146	
404.40604	154	
404.73559	282	1+
405.75029	290	1+
405.79043	232	
405.82198	246	1+
405.87406	586	
406.82186	174	1+
406.85836	210	
407.73375	230	
407.86598	4806	1+
407.99863	86	1+
408.93120	256	
409.72511	534	
410.72680	248	
410.86084	252	
411.72542	190	
411.74576	474	1+
411.81175	572	1+
412.72698	382	
412.74983	368	1+
412.78271	136	1+
412.84426	324	
412.86883	312	
412.89552	184	
413.07633	142	
413.88007	452	
414.87061	376	1+
415.77150	146	1+
417.82656	184	
417.85388	174	
417.90355	162	
418.72544	226	1+
418.85002	164	
418.87747	174	
421.87713	1202	1+
422.04873	196	1+
423.71080	142	
423.77214	286	1+
425.75717	338	1+
425.88184	366	
426.73265	186	
426.86306	1604	1+
427.33927	182	1+
427.73328	990	1+
427.84393	668	1+
427.89461	186	
428.21095	260	1+
428.68637	188	1+
428.80113	362	
428.88211	152	
429.05487	116	1+
429.73927	1174	1+
429.83371	272	
429.88829	144	
430.68133	196	1+
430.74209	990	1+
430.85976	256	
431.87516	920	1+
433.86190	396	1+
435.71308	276	1+
439.88994	660	1+
441.88758	430	1+
441.99354	108	1+
444.87383	1820	1+
444.91123	146	
445.74465	640	1+
446.81873	154	1+
446.88344	340	1+
447.71758	248	
448.70721	154	
448.90037	174	
449.78250	156	
449.87977	734	1+
451.41251	94	1+
451.74212	194	1+
451.76452	250	1+
452.89668	256	1+
457.90651	410	1+
460.64606	262	1+
461.64899	206	1+
462.88436	860	1+
467.88958	1424	1+
468.20956	162	1+
468.78168	394	1+
481.73225	182	
485.90331	780	1+
486.84669	230	
489.80863	218	1+
499.74290	184	1+
503.13180	162	1+
504.80629	284	1+
507.79863	186	1+
509.28819	192	1+
509.86329	470	1+
END IONS

###FS:    #m/z: 507.84717 #charge 1+
###MS: 73
###MSMS: 74
BEGIN IONS
TITLE=Cmpd 55, +MS2(507.8472), 28.2-35.2eV, 1.6min #74
RTINSECONDS=95.501
SCANS=73-74
PEPMASS=507.84717	569782
CHARGE=1+
196.01641	626	1+
199.89000	156	
200.89427	150	
209.94220	306	
210.03199	268	
222.97373	610	1+
232.89792	364	
234.89299	190	
241.85837	154	
242.89653	230	1+
248.90124	170	
250.97025	396	
252.07485	196	
252.79420	160	
257.37986	200	1+
260.88738	182	
263.13811	190	
264.90006	214	1+
266.10455	384	1+
266.16930	206	
266.86166	224	
267.10885	288	1+
267.78319	334	1+
267.86981	260	1+
267.88435	330	1+
270.86039	146	
271.86316	168	
272.39129	222	1+
272.85265	696	1+
273.35333	176	1+
276.86418	282	1+
279.90614	154	
280.39411	146	
280.84819	176	
282.80684	158	1+
284.88022	160	
285.79186	160	
286.79680	286	
286.89671	146	
287.85144	552	
288.86946	200	
288.89222	256	
289.03702	166	
289.86368	158	
289.88147	418	
290.13342	282	1+
290.86715	2244	1+
291.89685	294	1+
292.85942	196	
293.39559	224	1+
293.87456	4040	1+
295.94263	158	
296.81941	178	
296.87012	194	
297.83138	160	
297.85186	412	1+
297.87228	310	1+
297.96630	172	
298.80178	250	
298.85557	354	1+
298.87444	216	1+
298.91643	200	1+
299.79577	162	1+
299.81727	186	
300.34092	150	
300.83858	200	
300.85939	510	1+
301.84255	208	
301.89255	156	
302.40985	146	
302.86571	844	1+
302.88668	180	
302.90436	182	
303.80357	172	
304.89469	146	
305.86573	1484	1+
306.03591	170	1+
306.12606	248	1+
307.89078	1250	
308.14196	626	
308.81644	390	1+
308.87390	1152	
309.14810	294	
309.37549	166	
309.84741	288	1+
309.87228	782	
309.88596	1066	1+
310.03072	158	1+
310.05069	124	1+
310.15977	1172	1+
310.35052	220	
310.87006	484	
311.34963	180	
311.79190	276	1+
311.83727	168	
311.88390	9006	1+
312.35472	158	
312.82751	152	
313.29328	128	1+
313.96749	142	1+
314.86406	1028	1+
316.86211	466	1+
316.88441	178	
317.82219	166	
317.89225	184	
318.82964	318	1+
318.90898	170	
319.87035	254	1+
319.88422	152	
321.35098	168	
321.82308	424	1+
322.85710	162	
322.88720	502	1+
323.38811	294	1+
323.87266	186	
324.91256	146	
325.02768	156	1+
325.06790	162	1+
325.90248	524	
326.80961	616	1+
326.88590	2380	1+
328.39686	172	1+
328.87321	718	1+
330.39346	152	
330.81135	240	
330.87770	1218	1+
330.90383	160	
331.83081	164	
332.80896	336	1+
332.87526	1064	1+
333.17183	226	1+
334.39375	230	1+
335.84066	312	1+
336.87323	158	
336.95280	154	
337.02595	206	1+
337.88013	982	1+
340.86550	168	
343.94926	170	
344.37399	162	
347.29888	156	1+
348.76852	256	1+
348.89307	154	
349.82672	354	1+
350.00829	236	1+
350.16063	154	
350.30333	158	
350.88554	644	1+
350.91688	248	
351.00786	160	1+
352.77507	268	1+
352.91239	658	1+
353.76602	146	1+
353.84935	810	1+
354.03170	200	1+
354.89401	336	1+
355.71365	152	
355.81111	148	
356.49984	212	1+
357.78263	372	1+
360.27467	278	1+
362.03595	150	
362.78328	396	1+
362.84946	154	
363.72184	290	1+
363.87740	324	1+
364.70674	206	1+
364.84699	242	
366.84203	1548	1+
367.71024	950	1+
367.78464	248	1+
368.81641	176	
368.83833	778	1+
368.89773	254	
369.70691	224	
369.89639	156	
370.71865	410	1+
370.77965	304	1+
370.82884	336	1+
371.19247	256	1+
371.86427	194	
372.04230	354	1+
372.07588	124	1+
372.79400	240	1+
373.71733	960	1+
373.82013	156	
373.87756	230	1+
374.77688	294	1+
374.81381	580	1+
375.81674	456	1+
375.84886	150	
377.88132	362	1+
378.08791	182	1+
378.74972	210	1+
378.79940	244	1+
380.72197	488	1+
380.77426	506	1+
380.85415	546	1+
381.82213	310	1+
381.84319	514	1+
381.89669	244	1+
382.72345	256	
383.71748	308	1+
383.74402	166	
384.72178	192	1+
384.84993	3614	1+
385.77451	204	
387.81396	240	
388.04151	160	
388.75362	314	1+
388.91468	324	1+
389.20411	614	1+
389.71417	282	
390.71763	332	1+
390.76969	260	1+
390.80684	232	
390.83802	1252	1+
391.74349	272	1+
391.80888	192	
391.83827	816	1+
392.86940	246	
393.79863	330	
394.37615	192	
394.78239	150	
394.80146	198	
394.83951	646	1+
394.89760	330	1+
395.39751	354	1+
395.74339	210	
395.86654	200	
395.89973	330	1+
397.74240	156	
397.86499	272	1+
398.73068	1452	1+
399.84801	246	
399.87390	402	1+
400.72631	526	1+
402.86728	2148	1+
403.05558	108	1+
403.87187	1478	1+
405.76726	176	
405.87437	808	1+
406.86017	192	
407.73344	298	
407.86672	5988	1+
408.07205	222	1+
408.75745	198	
409.72370	704	1+
409.81754	232	
410.13553	136	1+
410.76017	206	1+
410.84297	476	1+
411.81209	1000	1+
412.73063	260	
412.84845	636	1+
413.07749	202	
413.85187	390	1+
413.88055	366	1+
415.87226	378	
416.81556	270	1+
416.87739	400	
418.85398	478	1+
421.73413	172	
421.88430	1018	1+
422.86502	148	
423.87359	610	1+
424.38686	180	1+
424.83038	162	
425.74208	290	
425.88025	316	
426.38781	132	1+
426.74759	222	
426.80069	152	
426.86317	1302	1+
426.94570	222	
427.23560	226	1+
427.73617	2002	1+
427.80443	164	
428.79971	158	
428.85241	282	
428.88708	562	1+
429.10585	160	
429.70318	146	
430.74162	732	1+
430.88639	286	
431.86897	962	1+
434.86217	302	1+
434.89123	314	
435.89475	188	
439.03138	142	1+
439.89440	1104	1+
439.93456	152	
440.87272	264	1+
440.88783	510	1+
441.89987	288	1+
444.76536	322	1+
444.87342	1672	1+
444.90157	184	
445.74239	228	
445.76666	272	1+
446.74794	270	1+
446.89920	188	
447.70586	416	1+
447.81023	162	
448.88368	808	1+
449.88231	560	1+
450.75356	374	
455.89865	166	
457.90684	792	1+
459.91142	216	
462.72236	246	1+
462.88574	728	1+
464.11951	144	1+
465.70929	192	
467.88931	942	1+
468.78642	438	1+
471.76173	150	1+
475.76798	184	1+
476.72066	194	
477.73841	220	
480.92973	204	
482.73004	188	1+
485.89972	528	1+
486.84171	226	
491.79914	180	
495.24307	298	1+
505.64945	176	1+
505.80322	198	1+
506.67573	318	1+
509.86269	398	1+
510.33928	126	1+
END IONS

###FS:    #m/z: 336.94705 #charge 1+
###MS: 73
###MSMS: 75
BEGIN IONS
TITLE=Cmpd 56, +MS2(336.9470), 28.0-35.0eV, 1.6min #75
RTINSECONDS=96.273
SCANS=73,75
PEPMASS=336.94705	290736
CHARGE=1+
182.87269	188	
184.87492	92	
185.87464	84	
185.99513	80	
192.88892	84	
193.88790	82	
205.95154	134	
205.97036	164	1+
206.05325	84	
207.88359	216	1+
209.55116	88	
210.88362	674	1+
211.94493	6998	1+
212.87978	3736	1+
212.98228	124	
213.93959	3178	1+
215.01288	88	
215.88747	594	1+
215.93911	464	
215.97601	152	1+
217.52492	96	
217.88484	314	1+
217.93899	150	
219.83548	94	
222.90004	82	
222.95607	114	
223.01567	92	
223.84153	90	
223.96297	260	
224.98923	80	
226.94617	130	
226.97256	176	
227.90518	122	
227.95300	114	
227.97182	100	
228.89507	864	1+
228.93403	102	
229.95568	7724	1+
230.79269	118	
230.88944	5914	1+
231.08712	94	
231.17374	124	
231.95038	2600	1+
232.05230	88	
233.82418	538	1+
233.89807	634	1+
233.94917	506	
234.00647	122	
234.46744	130	
234.93274	86	
235.89369	536	1+
236.05660	250	1+
238.89365	88	
241.13286	90	
242.00975	118	
246.88150	108	
246.90492	232	
246.97805	192	
247.48532	88	
247.90539	106	
247.96690	1632	1+
248.90055	1442	1+
249.62862	94	
249.83167	208	
249.87266	80	
249.95990	548	1+
250.83531	166	
250.90373	288	1+
250.97282	188	
251.07148	158	
251.43027	146	
251.83920	118	
251.96247	94	
252.97155	3036	1+
253.08793	198	
253.14760	98	
253.86213	96	
253.90707	1138	1+
254.83421	122	
254.85318	88	
254.96628	1770	1+
256.79584	194	1+
256.89566	116	
256.91269	314	1+
257.85871	94	
258.84719	174	
258.88421	128	
258.91146	84	
259.84996	298	1+
259.93970	198	1+
261.78386	94	
261.82973	256	1+
262.93191	200	1+
263.79526	136	
263.83132	128	
265.93061	96	
266.34906	80	
266.46340	80	
267.83955	754	1+
268.17240	96	
268.80940	238	1+
268.84145	550	1+
269.92429	92	
270.57635	96	
270.98262	268	
271.88928	88	
271.91999	240	
272.06906	104	
272.84639	294	1+
272.91490	104	
272.97830	290	1+
273.09852	84	
273.79702	186	
274.97077	86	
275.77962	88	
275.97132	168	
276.64932	96	
276.85894	330	1+
276.99240	90	
277.05740	116	1+
277.83675	322	
277.91489	94	
277.96416	98	
278.83352	576	1+
279.41102	88	
279.83571	354	1+
280.10885	366	1+
280.39725	80	
281.11544	250	1+
281.85758	82	
281.92473	242	1+
282.98377	98	
285.39732	150	
285.85074	320	
286.81586	88	
286.85277	934	1+
286.90135	84	
287.01947	82	
287.85200	616	1+
287.91080	108	
288.98061	88	
289.88931	82	
290.80747	136	
290.85620	444	1+
290.88745	80	
291.81051	182	
292.80530	130	
293.09074	96	
293.43748	86	
293.99579	156	
294.93502	142	
295.87644	126	
296.75972	84	
296.86805	122	
296.89289	80	
296.92045	80	
296.95040	86	
297.13840	120	
297.81557	400	1+
297.92203	118	
298.80176	126	
298.82004	288	1+
299.00943	152	
299.84594	194	1+
299.87189	80	
301.38261	84	
301.87848	114	
302.04609	92	
302.95564	96	
303.94079	88	
304.86369	88	
305.39696	110	
307.50780	82	
308.82687	110	
308.87184	136	
308.88650	106	
309.82331	330	1+
309.88088	168	
310.52555	108	
310.82922	240	1+
310.87826	740	1+
314.81767	144	
314.86076	234	1+
315.79380	212	1+
320.72471	140	
320.84223	90	
322.84681	208	1+
322.96865	90	
324.89623	574	1+
325.83892	82	
326.36880	82	
327.28608	96	
327.75701	86	
328.30839	100	
328.82265	88	
328.88882	142	
329.87481	250	1+
330.81446	86	
333.14984	82	
333.88838	216	1+
336.79732	80	
337.29772	96	
337.73139	168	1+
337.95315	158	1+
339.13626	126	
339.45938	100	
339.82612	124	
339.96990	118	
342.22803	96	
END IONS

###FS:    #m/z: 359.96293 #charge 1+
###MS: 73
###MSMS: 76
BEGIN IONS
TITLE=Cmpd 57, +MS2(359.9629), 28.0-35.0eV, 1.7min #76
RTINSECONDS=97.045
SCANS=73,76
PEPMASS=359.96293	236880
CHARGE=1+
180.86717	94	
183.87318	142	1+
184.88088	172	1+
187.99316	126	
196.88674	94	
198.16687	126	
200.94746	122	
206.94611	456	1+
207.95018	388	1+
209.94444	2996	1+
218.41683	94	
218.91468	242	
221.89085	180	
222.95269	1442	1+
223.89069	94	
224.95128	1856	1+
225.16844	132	
225.88631	118	
225.94708	124	
226.85619	96	1+
226.89873	374	1+
226.94770	15092	1+
228.94322	15098	
229.02582	114	
229.94172	346	1+
230.43536	128	1+
231.05097	102	
232.95578	106	
232.97019	116	
233.95991	468	
234.88249	132	
234.93116	128	
235.83335	100	
237.13368	92	
238.97055	100	
239.90297	128	
240.78424	94	
240.82721	272	
240.94014	368	
240.96308	974	1+
241.79146	294	
241.94143	182	
242.96151	826	
243.70795	116	
243.96147	416	
244.95831	6084	
245.90073	102	
245.94277	128	
245.96089	224	
246.80640	306	1+
246.95341	7646	1+
247.97858	170	
249.80734	166	
250.04664	154	1+
250.61101	98	
250.80298	152	
250.95138	446	1+
250.97193	336	
251.18471	92	
251.97199	160	
252.95481	304	
253.83313	114	
255.40919	108	
255.92181	230	1+
256.43754	92	
256.90310	162	
256.95979	136	
257.15952	102	
258.79182	518	1+
258.83629	162	
258.97349	402	
259.07704	106	
260.96951	1180	1+
261.56552	106	
261.59907	112	
262.82172	128	
262.89142	94	
262.95036	114	
263.83193	138	
264.96620	348	1+
265.91008	100	
266.81254	582	1+
266.85573	150	
267.03433	108	
267.88295	190	
267.97388	1468	1+
268.89262	228	1+
269.38366	106	
269.78823	106	
269.86558	96	
269.92429	92	
269.97021	1214	1+
270.00880	106	
271.02858	108	
271.09530	108	
271.79771	110	
271.84687	332	1+
272.03259	102	
272.96528	304	1+
273.78891	274	1+
274.79307	198	1+
275.42992	102	
275.85825	502	1+
275.97624	96	
276.81438	138	
276.86134	352	1+
277.80509	414	1+
277.82450	284	1+
277.92078	128	
278.84530	116	
279.10380	320	1+
279.50247	156	
279.79092	1486	1+
279.96132	206	
280.06290	100	
280.79351	1266	1+
280.85455	252	1+
280.87884	214	1+
280.91157	92	
281.12039	130	
282.83162	210	
283.00799	96	
283.08100	108	
283.79438	98	
283.85458	108	
283.99195	190	
284.79802	192	1+
284.82826	210	
284.85734	272	1+
284.87689	194	1+
285.03632	96	
285.83129	106	
285.85974	226	1+
287.01917	178	1+
287.85757	186	1+
288.58822	94	
289.08817	166	1+
290.85617	274	1+
290.88106	120	
291.78780	114	
291.80140	130	
291.97922	120	
292.80257	172	
293.11858	164	
293.80576	114	
293.85433	200	1+
296.90583	276	1+
297.76522	98	
298.50309	110	
298.80483	996	1+
299.87017	348	1+
300.80372	134	
301.08395	284	1+
301.78310	232	
301.81254	166	
301.86207	102	
302.80757	108	
303.01558	98	
303.10551	100	
306.59544	92	
306.88319	330	
307.13437	96	
307.88797	158	
308.80547	146	
309.87299	396	1+
310.82514	150	
310.87852	248	1+
311.82741	300	1+
312.75412	106	
312.80683	214	1+
312.87884	142	
313.81036	170	1+
314.89504	238	1+
315.28210	128	
316.30780	92	
316.81207	426	1+
317.87546	98	
318.89677	94	
318.93495	134	
319.95399	208	1+
320.93483	128	
321.82131	130	
321.87901	272	1+
322.76739	200	1+
322.93166	264	1+
325.90414	112	
328.88755	182	
329.83743	156	
329.87480	314	1+
333.11453	126	1+
336.88078	98	
336.94574	700	1+
337.05763	114	
337.83936	106	
339.83110	154	
340.89958	96	
340.93832	326	
342.10135	100	
342.71083	98	
342.90320	104	
343.50716	92	
343.72388	98	
343.78165	132	
347.39641	92	
348.75841	186	
351.75336	122	
352.79048	94	
353.76236	216	
354.77772	128	
356.77650	92	
357.74992	92	
359.70150	114	
360.12149	106	
363.95499	108	
365.28762	102	
END IONS

###FS:    #m/z: 322.93186 #charge 1+
###MS: 77
###MSMS: 78
BEGIN IONS
TITLE=Cmpd 58, +MS2(322.9319), 28.0-35.0eV, 1.7min #78
RTINSECONDS=100.73
SCANS=77-78
PEPMASS=322.93186	5451620
CHARGE=1+
60.23877	88	
177.93572	98	
188.91717	82	
190.00572	98	
192.88740	110	
196.88291	232	
199.88873	90	
205.95053	258	
205.97252	118	
209.41606	86	
210.42136	84	
210.88467	154	
212.88041	136	
214.89378	134	
215.88560	326	1+
218.88879	200	1+
221.42653	104	
222.95350	858	1+
224.05295	114	
224.14116	94	
225.88719	82	
227.95303	106	
229.90845	152	
230.89117	288	
232.37780	92	
233.91868	94	
234.10098	94	
234.82104	94	
235.39516	170	
236.01439	208	1+
238.84071	124	
238.94325	198	
239.07727	114	
239.44407	92	
239.78813	106	
240.08404	128	
240.78513	102	
240.79901	98	
240.82066	400	1+
240.88327	234	1+
240.94135	2076	
240.96176	458	
241.94241	1992	
242.82227	350	
242.85986	90	
242.94204	5998	1+
243.15324	104	
243.82046	762	1+
244.94180	1346	1+
246.85220	118	
246.97382	364	1+
247.39050	156	
247.85468	154	
248.86076	252	1+
249.03578	260	
249.94468	94	
251.06909	138	
251.14199	88	
251.78729	262	
251.92542	108	
252.46708	100	
252.86949	92	
253.83593	142	
254.04107	244	1+
255.78325	176	
256.39575	92	
256.83369	182	
256.89861	172	
257.79929	198	
257.81370	146	
257.83716	92	
257.91217	82	
257.98911	130	
258.80972	84	
258.83554	276	
259.01388	84	
259.83932	172	
259.94345	96	
260.33746	180	
260.82946	298	
260.86686	172	1+
260.94326	110	
261.83072	742	1+
262.47909	136	
262.80333	166	
262.83126	504	1+
262.96330	90	
263.97997	276	1+
265.04096	108	
266.08269	88	
266.84387	294	1+
266.87042	134	
266.90340	82	
267.79163	110	
269.79841	192	
270.79844	86	
270.94782	320	1+
271.79612	154	
272.34971	146	
272.46196	86	
272.81865	130	
272.86978	142	
273.05398	88	
273.79545	194	
273.81633	114	
274.80269	120	
275.80796	238	
276.14092	102	
276.80976	128	
276.99016	104	
277.03124	136	
277.81537	338	1+
277.84642	98	
278.86223	152	
278.91575	130	
279.09224	834	1+
279.80128	98	
279.84383	192	
280.83006	112	
280.89741	84	
281.43036	92	
281.79436	130	
282.80621	110	
282.85963	112	
282.95061	92	
283.07088	146	
283.08908	98	
283.78993	492	1+
283.83347	112	
284.29707	200	
284.86160	272	1+
285.31851	92	
285.88433	102	
286.91883	160	
287.14046	90	
287.79973	92	
288.02542	94	
288.52169	96	
289.79108	124	
289.80584	144	
289.85006	162	1+
290.87823	132	
291.80353	658	1+
291.90824	92	
293.85414	288	1+
293.87739	82	
294.02103	94	
294.81448	228	1+
296.81008	166	
296.87773	120	
297.79097	132	
298.82646	88	
298.97874	90	
299.37791	84	
299.78696	604	1+
301.86592	372	1+
304.44504	114	
305.06026	84	
305.26259	82	
306.87850	214	
307.30330	84	
307.79924	722	1+
307.82893	106	
307.88771	270	
308.61155	106	
308.84633	120	
309.81223	154	
309.90921	84	
310.80761	88	
310.87791	114	
311.88360	266	
312.87259	150	
314.82549	214	1+
316.44987	98	
319.88764	330	1+
323.83849	84	
324.86433	92	
324.89069	378	1+
325.46221	92	
326.89823	120	
327.05048	104	
327.84484	156	1+
327.88539	134	
END IONS

###FS:    #m/z: 507.84762 #charge 1+
###MS: 77
###MSMS: 79
BEGIN IONS
TITLE=Cmpd 59, +MS2(507.8476), 28.2-35.2eV, 1.7min #79
RTINSECONDS=101.51
SCANS=77,79
PEPMASS=507.84762	595214
CHARGE=1+
196.01484	390	1+
209.94398	186	
214.88860	634	1+
224.97718	436	
232.89737	538	1+
234.87991	168	
235.91205	146	
236.88752	394	1+
238.06360	144	
241.09079	152	
241.84991	286	1+
249.87392	212	1+
249.89874	330	1+
250.97239	260	
252.07780	200	
252.89131	218	
255.89595	146	
256.91315	154	
258.87366	200	
260.88637	358	1+
261.87592	162	
263.87768	250	1+
264.87911	304	1+
266.86245	222	
267.78888	282	1+
267.88501	364	1+
270.86438	350	1+
272.85417	422	1+
274.80629	196	
275.89594	262	
276.88540	196	1+
277.38452	172	
280.40732	172	
280.84263	156	
280.85953	292	1+
284.89931	198	
285.85653	186	
286.87070	170	
287.85338	1230	
287.90226	244	1+
288.87128	384	
288.90415	160	1+
289.88198	1010	
290.13062	508	1+
290.81408	312	1+
290.86511	1730	1+
291.78209	212	1+
291.84098	246	1+
291.88054	474	1+
291.89799	242	
291.93199	320	1+
292.78545	156	1+
292.86715	288	
292.93419	188	1+
293.87412	3644	1+
294.12299	296	1+
296.03184	280	1+
296.87987	462	1+
296.97006	144	
298.84284	160	
298.87859	328	1+
299.37149	140	
299.84146	722	1+
299.85409	488	1+
300.39269	230	1+
300.79589	144	
301.91162	150	
301.95878	146	
302.88970	216	
303.87077	684	1+
304.92028	190	
305.37912	382	1+
305.86294	1818	1+
306.13237	154	
306.91623	182	1+
307.89261	668	
308.14290	918	1+
308.87234	2566	1+
309.84820	234	
309.88960	1050	
309.99230	164	
310.15774	900	1+
310.79472	250	1+
310.82004	228	
310.84453	198	
311.88426	8992	1+
313.39538	156	1+
313.81690	386	1+
314.86596	810	1+
315.78548	172	1+
315.89719	192	
316.76114	216	1+
316.86202	354	1+
316.88637	210	1+
317.36926	412	1+
318.84688	330	1+
318.86327	402	1+
320.88300	146	
322.03356	302	1+
322.81789	296	1+
322.88915	222	
323.87748	340	
324.88072	150	
325.84914	290	1+
325.89738	252	
326.88158	3830	1+
327.80738	164	
328.17576	252	1+
329.39872	182	
329.87006	206	
329.88485	1068	1+
330.16253	188	
331.76217	162	1+
331.81043	154	
332.05417	192	1+
332.85803	142	
332.87770	498	
332.90460	288	1+
333.16861	186	1+
333.25692	152	
333.77949	240	1+
333.87797	696	1+
335.38813	282	1+
335.84387	320	1+
335.89752	186	
336.89560	192	
336.94469	190	
336.98249	146	
337.87751	206	
337.90435	176	
338.83395	172	1+
338.88159	616	1+
339.88204	414	1+
341.77663	246	1+
346.88501	200	
347.77410	276	1+
348.40910	160	
348.90792	160	
349.73220	186	1+
349.82276	320	1+
350.15276	144	
350.78352	164	
350.88960	492	1+
352.37847	148	
352.90836	516	1+
353.85151	742	1+
355.41366	158	
355.71318	398	1+
355.80254	142	
355.83778	380	1+
356.83734	268	1+
357.78663	344	1+
360.71172	224	1+
360.77800	384	1+
360.94670	164	1+
361.78245	266	1+
362.69809	190	1+
364.84954	226	
365.78786	220	
366.84105	1360	1+
367.70762	1858	1+
367.86394	188	
367.90862	166	
368.20490	268	1+
368.76444	146	
368.84546	274	1+
369.20656	160	1+
369.87530	146	
369.90023	224	
370.78437	296	1+
370.81321	196	1+
371.18975	264	
371.72460	256	1+
372.79487	266	1+
373.19814	154	
373.38005	192	1+
373.72154	730	1+
373.83099	166	
373.86994	144	
373.88844	168	
374.79457	206	
374.81461	270	
375.86247	434	1+
377.73202	146	
378.86779	194	
380.11665	156	1+
380.71741	908	1+
380.85363	406	
381.35802	244	1+
381.74261	188	1+
381.83960	380	
382.85771	346	1+
383.71094	142	
383.79515	302	1+
383.89771	486	1+
384.39591	368	1+
384.71369	144	
384.85093	4000	1+
384.90254	342	1+
386.80280	266	1+
387.72196	192	
387.85029	490	1+
388.38807	256	1+
388.80628	148	
388.85218	284	1+
388.90479	174	1+
389.11691	140	
389.20138	360	1+
389.36721	146	
389.71612	538	1+
389.77645	202	
390.79843	764	1+
390.84102	756	
390.88040	150	
391.84313	558	
392.73369	194	
392.82939	272	
392.86588	304	
393.02193	96	1+
393.50471	130	1+
393.74971	190	1+
393.82899	600	1+
393.89744	288	1+
394.78719	206	
396.87083	162	
397.36256	146	
397.73668	172	
398.72890	802	1+
398.90986	150	
399.73178	534	1+
399.85234	528	1+
402.86213	532	
402.91537	144	
403.73210	264	1+
403.87384	876	
404.81128	380	1+
404.87350	1336	1+
405.73801	234	1+
406.80100	146	1+
406.82229	198	1+
406.85437	400	
407.41376	192	1+
407.72812	148	
407.86708	5226	1+
408.73491	172	
409.72208	1244	1+
409.81702	290	
410.76751	264	1+
410.84380	270	
410.91261	234	
411.37933	210	1+
411.81014	522	
411.84504	490	1+
412.20227	102	1+
412.81153	274	
412.84802	320	1+
413.08121	206	
413.81530	158	
413.87841	696	1+
414.16355	246	1+
415.87632	604	1+
417.71658	292	1+
417.82596	186	
417.86016	172	
418.84429	238	1+
421.38388	168	
421.88294	376	
421.92310	146	
422.86947	530	1+
423.70210	108	1+
424.83050	192	
425.87856	406	
425.93113	298	1+
426.07343	250	1+
426.74729	184	
426.76596	248	1+
426.86383	1782	1+
427.17512	196	1+
427.73413	1536	1+
427.89776	142	
428.84444	822	1+
428.88671	566	1+
429.70386	162	
429.74849	218	
430.74152	458	
430.86350	886	1+
431.68548	170	
431.86923	576	1+
433.02489	154	1+
433.39028	156	
433.86142	230	1+
434.89077	212	
435.86683	280	1+
439.89559	752	1+
442.88041	160	
443.76004	254	
444.39016	222	
444.74537	550	1+
444.77114	142	
444.87291	1460	1+
445.74243	228	
446.69214	144	1+
446.74380	480	1+
447.32604	164	1+
448.89459	292	
449.71910	152	
449.88107	592	1+
450.74669	228	
450.77609	264	
451.70421	192	1+
451.77204	146	
457.76291	246	1+
457.90049	960	1+
459.20064	148	
462.88605	618	1+
463.77908	240	1+
466.70547	162	1+
467.88919	900	1+
469.76299	256	1+
471.76815	226	1+
472.22530	160	1+
472.71033	264	1+
475.56009	178	1+
476.25331	230	1+
479.77709	194	
480.92354	140	
484.78680	284	1+
485.90174	774	1+
486.68324	198	1+
486.84720	230	
487.65792	178	
489.85568	208	1+
491.80112	252	1+
491.84347	164	1+
499.73294	370	1+
500.99188	186	
502.80897	232	1+
504.79771	264	1+
508.91147	168	1+
510.75750	226	1+
END IONS

###FS:    #m/z: 336.94704 #charge 1+
###MS: 77
###MSMS: 80
BEGIN IONS
TITLE=Cmpd 60, +MS2(336.9470), 28.0-35.0eV, 1.7min #80
RTINSECONDS=102.283
SCANS=77,80
PEPMASS=336.94704	291126
CHARGE=1+
171.60984	88	
182.86730	250	
192.88987	156	
194.88946	124	
204.00661	106	
204.97442	96	
206.03411	116	
207.97444	144	
209.88373	92	
210.12193	92	
210.88502	302	1+
211.00743	90	
211.94467	6306	1+
212.87937	2840	1+
213.94062	2088	1+
214.89875	140	
215.88770	728	1+
215.93762	426	1+
217.88512	388	
217.93874	102	
218.84336	92	
220.88899	218	1+
222.95501	100	
223.96122	152	
224.83477	84	
224.95062	106	
224.97267	448	1+
226.89886	100	
227.03856	86	
227.90019	120	
227.95250	134	
228.89369	658	1+
229.03559	88	
229.95596	6290	1+
230.52059	90	
230.88967	5258	1+
231.95034	3020	1+
232.97657	98	
233.82682	132	
233.89817	482	
234.73830	88	1+
235.03385	94	
235.09209	112	
235.82496	182	
235.86578	142	
235.89745	334	1+
235.94620	104	
240.19741	92	
240.96458	194	
241.84528	224	
241.94623	234	
242.00289	156	1+
242.83261	86	
243.04138	88	
244.39641	102	
244.95727	142	1+
246.39567	158	
246.90496	186	
246.97813	404	
247.96707	1930	1+
248.90099	1590	1+
249.83915	130	
249.96007	950	1+
250.83463	116	
251.83488	174	
251.87991	94	
251.91409	162	
251.92741	120	
251.97622	88	
252.83848	100	
252.97256	2770	1+
253.10712	114	
253.19914	92	
253.90611	1270	1+
254.09048	210	
254.36293	90	
254.96714	1242	1+
255.07161	134	
255.42174	86	
255.47858	88	
255.90805	92	
256.78727	84	
256.96378	192	
257.85294	124	
258.84639	142	
258.91326	100	
259.85469	90	
259.95762	150	
259.97478	86	
261.84543	124	
262.94944	120	
264.87507	116	
265.35437	92	
267.80403	128	
267.84019	140	
268.84179	642	1+
270.95212	100	
270.98251	304	1+
271.91619	486	1+
271.95109	142	
272.98461	104	
273.79510	166	
273.87019	84	
273.91528	164	
274.40719	86	
275.12542	110	
275.81229	102	
275.87976	84	
275.90960	88	
276.85195	158	
276.86058	180	
277.83817	248	
277.86360	114	
277.97581	94	
278.83834	294	
278.87090	100	
278.92714	88	
279.80694	124	
279.83496	214	
280.00087	212	
280.06822	94	
280.83816	112	
282.90107	110	
283.09834	92	
283.79226	116	
283.92018	86	
284.78762	102	
284.89276	150	1+
285.85321	396	
286.85131	410	
286.96773	100	
287.09101	204	1+
287.84933	686	1+
288.81548	180	1+
290.41223	92	
290.86211	242	1+
292.08652	90	
292.61574	88	
292.86095	256	1+
292.94981	102	
293.10548	160	
293.99529	100	
294.86126	236	
294.91980	90	
295.97775	86	
296.81071	94	
297.97770	120	
299.91359	90	
300.80732	114	
303.80618	258	1+
304.86169	104	
305.87810	638	1+
306.08203	84	
307.16559	104	
307.72836	130	
309.87441	748	1+
310.46703	90	
311.80565	84	
311.86720	128	
312.81166	122	
312.84936	98	
312.87751	104	
313.94950	94	
314.45646	98	
314.81869	164	
314.87692	88	
315.06454	88	
316.87175	230	1+
317.82632	108	
320.96820	100	
321.82290	136	1+
322.09316	94	
323.07893	88	
324.02680	188	1+
324.39950	176	1+
324.89110	102	
325.89838	106	
326.88840	160	
327.82612	92	
328.88221	434	1+
329.96147	90	
332.88689	98	
336.02236	92	
336.62161	92	
336.92352	88	
337.83608	116	
339.88925	98	
340.12067	104	
340.84073	94	
END IONS

###FS:    #m/z: 322.93192 #charge 1+
###MS: 81
###MSMS: 82
BEGIN IONS
TITLE=Cmpd 61, +MS2(322.9319), 28.0-35.0eV, 1.8min #82
RTINSECONDS=106.014
SCANS=81-82
PEPMASS=322.93192	5451422
CHARGE=1+
192.89113	216	
193.88833	122	
196.88693	196	
205.95194	216	
207.97007	104	
208.05337	98	
209.94420	80	
210.37658	162	
212.88409	90	
212.89202	106	
213.89816	94	
214.89324	168	
215.88894	282	1+
216.06038	92	
216.57124	100	
218.88487	192	
221.95039	196	
222.95553	796	1+
223.96001	522	1+
228.50251	98	
228.84264	306	1+
228.91003	80	
230.88933	200	
233.84185	90	
233.91740	94	
233.95097	96	
234.37633	118	
235.79309	146	
235.85342	92	
235.88490	168	
236.05103	178	1+
236.83835	112	
237.00697	90	
237.90390	90	
238.08282	144	
238.40976	84	
238.79625	102	
238.94074	230	
239.07808	92	
239.79382	276	
239.90504	120	
240.07956	80	
240.79157	120	
240.82220	362	
240.94122	2598	
240.96136	402	
241.04451	116	
241.94025	8620	1+
242.82018	150	
242.94268	6180	1+
243.15603	88	
243.81736	744	1+
244.81917	486	1+
244.94019	1566	1+
245.89837	84	
246.85412	106	
246.97858	470	1+
247.38884	106	
247.85477	206	
248.84408	114	
248.90012	86	
249.42297	104	
249.90488	108	
249.96991	132	
250.33496	90	
251.83489	234	
252.09575	90	
252.33248	86	
253.42588	80	
253.98724	104	
254.13012	104	
255.33925	84	
255.78667	182	
255.80559	106	
257.13355	92	
257.80102	146	
258.83438	528	1+
259.39924	80	
260.33529	86	
260.44092	186	1+
260.80219	124	
260.83376	234	
261.42020	102	
261.83015	798	1+
262.35652	84	
262.83200	522	1+
262.85049	176	
263.79630	80	
263.90588	192	1+
263.97795	112	
264.36271	98	
264.84886	104	
264.96023	84	
266.38338	80	
267.81117	116	
267.86511	138	
268.13843	172	
268.96267	134	
269.79997	344	1+
271.36839	80	
271.85342	164	
271.89464	86	
272.43552	100	
272.78367	150	
272.85118	228	1+
273.79271	596	1+
273.81632	130	
273.85662	262	1+
274.05684	96	
275.80982	308	
275.92054	82	
276.81699	138	
276.84353	352	1+
277.85237	190	1+
278.81460	134	
279.09228	698	1+
280.04762	86	
280.84118	88	
281.85214	130	
281.97442	92	
282.39128	110	
282.92387	98	
283.79087	336	1+
283.86353	150	
284.29213	176	
284.52860	102	
285.30014	102	
285.80053	214	1+
285.90189	144	
286.29429	82	
286.91999	156	
288.89245	96	
289.78894	416	1+
289.88125	170	
290.42452	84	
290.84351	86	
290.89215	110	
291.80415	724	1+
291.89564	94	
293.82269	82	
293.87977	124	
293.95512	82	
295.80121	82	
295.89161	128	
296.81254	316	1+
297.87140	126	
299.78655	624	1+
302.15156	88	
303.88584	104	
305.06672	80	
305.84106	156	
305.87771	90	
306.88749	92	
307.32038	84	
307.76207	84	
307.80005	744	1+
307.87260	118	
307.88526	450	1+
308.92028	124	
309.38617	82	
309.42100	82	
309.81677	268	
310.00633	90	
310.80655	130	
310.87311	406	1+
312.82265	120	
314.29747	104	
314.81818	262	1+
316.74922	82	
316.81227	88	
316.84995	98	
319.89300	144	
320.78076	80	
321.17900	80	
322.38402	116	
322.79402	134	
323.90351	130	
324.89231	140	
325.79153	80	
325.89033	112	
325.90657	96	
326.87952	122	
327.19718	84	
END IONS

###FS:    #m/z: 340.94179 #charge 1+
###MS: 81
###MSMS: 83
BEGIN IONS
TITLE=Cmpd 62, +MS2(340.9418), 28.0-35.0eV, 1.8min #83
RTINSECONDS=106.786
SCANS=81,83
PEPMASS=340.94179	3353552
CHARGE=1+
182.87178	88	
183.91276	86	
190.92294	94	
192.92861	176	
195.94302	98	
196.88536	260	
198.54386	94	
203.90339	108	
205.95029	154	
206.94996	96	
206.96996	150	
207.88623	234	1+
208.95838	144	
209.94529	108	
210.93927	254	
212.87738	1258	1+
212.93678	100	
213.94078	2104	1+
214.89627	102	
215.88723	468	1+
215.93907	674	1+
217.88490	152	
218.88076	148	1+
219.57050	88	
223.96205	176	
225.10351	86	
225.88781	200	1+
226.92576	90	
226.94614	150	
227.37907	88	
227.95697	144	
228.89657	126	
228.94043	382	1+
230.88752	1448	1+
230.94155	122	
231.95224	2006	1+
232.91192	142	
233.89945	416	1+
233.94833	598	1+
235.89134	262	
235.94919	190	
236.58199	98	
237.01077	94	
237.14870	90	
239.78662	316	1+
239.84224	140	
239.91787	100	
239.95330	94	
240.83947	314	1+
241.84279	216	1+
244.83827	96	
244.95565	156	
244.97986	128	
245.44957	100	
245.88748	100	
246.90644	110	
246.94891	118	
246.97711	330	
248.90098	304	
249.89968	226	
249.96109	752	1+
250.90242	144	
251.88180	182	
252.29541	92	
252.96766	126	
253.98674	172	1+
254.90383	424	1+
254.96454	930	1+
255.41679	100	
255.92543	98	
256.34288	90	
256.89656	106	
256.91790	278	1+
256.94638	126	
256.96380	306	1+
257.85149	140	
258.84339	418	1+
259.14207	108	
259.43462	116	
259.79813	94	
259.91358	254	1+
259.95463	218	
260.84246	98	
261.85237	140	
262.06510	106	
264.97486	86	
265.42026	96	
268.38306	90	
269.79799	226	1+
269.95851	100	
271.78546	138	
271.84415	216	1+
271.88876	196	1+
271.91713	94	
272.34637	100	
272.91859	364	
272.93636	222	1+
272.97835	596	1+
273.05015	104	
273.79264	416	1+
273.85026	88	
273.92240	160	
276.79611	142	
276.85385	522	1+
276.90010	134	
277.97925	142	
278.00525	116	
278.84876	536	1+
279.82161	92	
279.90307	140	
279.91738	148	
280.02308	102	
280.90747	92	
280.92861	140	
281.96817	92	
282.86068	136	
282.97170	214	
283.08925	88	
283.78925	264	
283.86205	92	
284.86542	136	
285.19712	126	
285.54461	88	
287.55453	106	
290.80605	292	1+
291.80816	242	1+
292.01954	88	
292.43646	328	
292.57359	88	
292.94079	218	
293.82028	92	
293.85069	188	1+
294.87358	142	
296.01570	88	
296.10003	104	
296.79553	90	
296.82882	108	
296.85542	196	1+
297.78962	128	
297.89139	110	
297.97351	160	
298.42032	86	
298.44017	104	
299.89640	86	
300.98132	90	
301.81999	100	
301.84794	262	1+
301.86434	90	
301.87965	114	
301.91789	98	
302.17824	154	
302.89187	106	
302.94767	168	
303.80328	160	
303.87358	234	1+
303.94687	130	
304.93968	124	
305.41847	92	
305.80185	108	
307.79975	224	
307.87957	386	1+
308.13804	96	
310.83022	126	
310.87855	370	1+
312.80651	366	1+
312.87474	124	
312.92830	150	
312.96674	88	
314.28013	88	
315.85375	122	
317.44910	92	
317.89585	196	
324.89728	420	1+
325.81417	302	
326.87965	94	
327.90607	90	
328.88965	254	
329.81095	500	1+
329.87251	306	1+
331.81552	292	1+
334.29612	106	
334.89593	88	
334.95644	96	
335.45566	86	
336.40112	94	
337.92704	88	
338.40595	96	
339.38695	86	
339.81240	176	1+
339.83306	118	
341.71369	216	1+
342.88207	92	
343.76258	102	
344.76986	88	
344.97021	92	
346.41269	108	
END IONS

###FS:    #m/z: 363.95791 #charge 1+
###MS: 81
###MSMS: 84
BEGIN IONS
TITLE=Cmpd 63, +MS2(363.9579), 28.0-35.0eV, 1.8min #84
RTINSECONDS=107.558
SCANS=81,84
PEPMASS=363.95791	2369210
CHARGE=1+
182.86780	218	
187.86991	142	
189.86402	1310	1+
191.44524	110	
191.85831	984	1+
193.85516	148	
194.89103	164	
196.88419	538	
207.87471	684	1+
207.94266	126	
209.87903	1416	1+
209.94469	2832	1+
210.11548	134	1+
210.88514	1016	1+
212.87988	7722	1+
212.91444	124	
212.97960	98	
218.91250	140	
221.89005	100	
222.95251	1594	1+
224.88941	392	1+
224.95032	2136	1+
225.12765	106	
225.96653	132	
226.88327	172	
226.94779	21488	1+
227.05786	228	1+
228.37347	106	1+
228.89579	1686	1+
228.94319	23768	1+
229.12529	160	
230.70634	106	1+
230.79159	436	1+
230.82817	132	1+
230.88961	11412	1+
231.12524	102	
232.29277	100	
233.85184	120	
233.88590	122	
233.94285	102	
234.88227	354	
234.92647	98	
235.02912	116	
235.88199	222	
236.05839	258	1+
237.07371	112	
238.21867	110	
239.42521	112	
239.82270	130	
240.07253	130	
240.82379	334	
240.94343	752	
240.96233	1774	1+
241.94030	1764	1+
241.98318	224	1+
242.82610	152	
242.94118	1024	1+
242.96210	1408	1+
243.82948	152	
244.81833	138	
244.95839	10880	1+
246.10225	100	
246.43637	162	
246.80538	154	
246.90310	576	1+
246.95397	10666	1+
248.80427	186	1+
248.90166	2344	1+
249.08233	150	
249.86912	194	
249.95445	98	
250.79299	222	1+
250.83752	142	1+
250.89531	480	1+
250.94999	128	
250.97067	272	
251.91256	108	
251.97060	120	
252.08002	154	
252.88976	148	
253.90707	642	1+
253.98337	118	
256.78919	192	1+
257.91895	106	
258.78958	290	1+
258.82840	260	
258.84695	144	
258.97506	354	1+
260.83410	452	1+
260.96945	518	1+
261.35313	100	
261.84760	142	
262.79924	106	
262.83220	288	
263.83071	176	
263.98195	102	
264.79722	140	
264.81796	124	
265.08848	146	
265.81260	912	1+
266.81450	674	1+
266.90768	144	
267.78474	448	
267.97349	1560	1+
268.00895	194	1+
268.13745	126	
268.95673	102	
269.80026	100	
269.81607	120	
269.96906	1456	1+
271.81335	116	
271.85403	134	
271.91748	802	1+
272.84696	136	
273.79764	356	1+
274.80199	246	1+
274.85709	134	
276.34724	100	
276.85829	232	
277.85701	132	
278.86727	118	
278.99268	116	
279.10116	314	1+
279.40922	106	
279.79888	196	
279.85081	272	1+
279.88145	104	
280.79285	896	1+
280.82775	308	1+
280.92979	156	
281.02116	104	
282.79384	236	
282.86976	136	
283.09243	234	1+
283.79224	140	
283.85022	350	1+
283.98411	188	
284.79278	202	
284.82314	222	
284.97579	196	1+
285.78255	130	
285.84430	1074	1+
288.79206	140	
288.86501	444	1+
290.78636	562	1+
291.15144	108	
291.79959	174	
291.90521	142	
292.30717	110	
292.43569	248	
292.85816	120	
293.11767	262	
294.86392	352	1+
294.92593	182	1+
295.52795	104	
295.86922	292	1+
296.80849	236	
297.80792	256	
298.80443	1324	1+
298.87279	126	
298.92669	336	1+
299.86757	116	
300.80845	242	
301.80452	112	
301.86451	770	1+
302.77863	242	1+
303.80862	434	1+
303.85607	2302	1+
303.95351	170	1+
304.10716	128	
304.44164	278	1+
306.84603	116	
307.35926	96	
307.38739	114	
307.89662	188	1+
307.98823	108	
308.87459	124	
309.85288	98	
309.88989	138	
310.87790	144	
310.94481	130	
311.76510	124	
311.88997	150	
313.87862	126	
313.91112	174	1+
316.81203	210	
317.45434	192	
317.81813	506	1+
318.96672	114	
319.86912	130	
320.93921	110	
321.82183	354	1+
321.86745	670	1+
322.80064	118	
322.93148	664	1+
323.86151	104	
324.87914	298	1+
326.87335	660	1+
327.71089	120	
328.90617	110	
330.71527	198	
330.76321	238	1+
330.80951	266	1+
331.02814	116	
333.75430	114	
335.06175	100	
336.20252	112	
336.95111	784	1+
337.76587	124	
337.83688	126	
339.71600	180	1+
339.74864	114	
339.82747	736	1+
340.94123	534	
341.15654	104	
342.90145	104	
343.70780	108	
345.72445	122	
347.13082	96	
348.41202	132	
348.82159	110	
349.41076	98	
350.90217	100	
352.77265	138	
353.80568	108	
355.42253	96	
355.71183	202	1+
358.77220	126	
361.71818	130	
362.72601	196	
363.72776	186	
363.75810	110	
365.70730	126	
END IONS

###FS:    #m/z: 322.93185 #charge 1+
###MS: 85
###MSMS: 86
BEGIN IONS
TITLE=Cmpd 64, +MS2(322.9318), 28.0-35.0eV, 1.9min #86
RTINSECONDS=111.256
SCANS=85-86
PEPMASS=322.93185	5451676
CHARGE=1+
112.83282	78	
133.74990	80	
185.92835	98	
191.85120	128	
192.88991	146	
193.43993	96	
195.96725	78	
195.98794	78	
196.88336	208	
198.88435	200	1+
198.95910	90	
201.06920	98	
203.89790	86	
203.95764	98	
205.95099	130	
206.95311	138	
207.87466	92	
207.92603	84	
209.89135	324	1+
209.95464	92	
213.05296	82	
213.97146	88	
214.89350	188	
217.00193	78	
220.88997	78	
221.94569	146	
222.95357	986	1+
223.95813	726	1+
224.82142	84	
226.82200	214	1+
227.92937	200	
227.98669	100	
228.89356	298	1+
228.91626	146	
230.81823	214	1+
230.84232	166	
230.88846	226	
230.90516	118	
230.94978	78	
231.12522	82	
231.37012	84	
231.48208	100	
233.16129	94	
235.88271	144	
236.02699	80	
236.34030	100	
236.98617	84	
237.79615	140	
237.91712	92	
238.93878	318	1+
239.03377	104	
239.78806	196	
239.81982	410	1+
240.79352	82	
240.90535	180	
240.94177	2708	
241.05814	90	
241.94263	2434	
242.94240	7442	1+
243.77871	80	
243.82264	296	
244.82133	470	1+
244.85334	174	
244.88655	92	
244.90159	84	
244.94057	1038	1+
245.80100	126	
246.85611	122	
246.97382	576	1+
247.00269	98	
247.38660	80	
248.84977	316	1+
248.90400	166	
249.92272	156	1+
250.35005	82	
250.83204	206	1+
250.97317	240	1+
251.07112	158	
253.34959	94	
254.00581	120	
254.12647	82	
254.78172	388	1+
254.80323	162	1+
255.78339	334	1+
256.04025	132	
257.08052	208	
257.79756	312	1+
257.91601	80	
258.83492	496	1+
260.83119	1140	1+
261.83221	726	1+
262.13753	78	
262.85530	80	
263.06465	192	1+
263.98185	82	
264.85200	404	1+
266.81410	106	
267.03706	86	
267.15344	78	
267.79794	82	
267.87250	198	1+
269.08147	86	
269.40211	90	
269.79786	150	
270.85387	148	
271.79599	282	1+
271.84386	198	1+
272.43551	80	
273.79426	490	
274.39498	92	
274.79554	638	1+
276.84573	126	
277.81082	84	
279.00891	80	
279.07121	82	
279.09109	644	1+
279.31037	102	
280.11563	88	
281.79563	82	
282.35591	204	
282.81680	194	1+
282.85935	232	1+
283.21911	84	
283.78992	140	
283.90783	94	
283.97126	154	
283.99438	96	
284.29272	354	1+
284.78948	90	
285.80220	206	1+
288.04803	86	
288.86292	108	
289.78892	628	1+
289.87955	406	1+
290.08378	78	
290.82024	98	
290.85977	104	
291.80336	716	1+
291.85608	92	
292.44753	90	
292.81513	108	
293.07094	90	
293.82580	92	
293.86062	100	
294.18684	102	
294.82297	90	
294.85445	114	
295.91652	92	
296.81542	340	1+
297.07908	174	
297.11502	86	
297.78621	102	
298.80150	228	
299.78894	170	
299.83465	78	
299.88695	138	
300.03668	80	
300.80438	146	
302.86629	184	1+
302.94498	78	
303.88235	156	1+
304.72571	88	
305.05817	82	
305.17168	78	
305.95295	88	
306.23441	104	
306.82127	84	
306.88422	102	
307.79879	566	1+
307.89013	230	
307.97838	86	
308.14998	94	
308.29224	88	
308.36979	90	
308.89066	142	
309.81434	142	
309.88018	84	
310.05187	78	
311.88727	326	1+
312.80862	160	
312.87121	140	
312.98632	80	
314.82164	380	1+
316.94013	84	
316.96336	78	
317.89101	180	1+
317.95697	88	
318.86250	78	
318.96459	80	
320.75966	150	
322.81886	98	
323.89195	460	1+
326.22043	78	
326.91088	82	
327.72808	106	
327.87703	100	
END IONS

###FS:    #m/z: 340.94164 #charge 1+
###MS: 85
###MSMS: 87
BEGIN IONS
TITLE=Cmpd 65, +MS2(340.9416), 28.0-35.0eV, 1.9min #87
RTINSECONDS=112.028
SCANS=85,87
PEPMASS=340.94164	3318830
CHARGE=1+
70.37587	90	
182.87186	126	
189.86490	86	
190.94789	98	
191.92806	88	
196.88549	106	
197.93162	100	
205.95060	148	
209.94404	166	
210.90222	86	
210.93735	126	
211.93415	174	
212.87948	458	
212.94843	116	
213.88028	526	
213.94030	1610	1+
213.97687	88	
214.88416	938	1+
215.88885	596	1+
215.91943	86	
215.93824	622	
217.88447	504	1+
217.93633	280	
218.87333	100	
219.53612	110	
221.87892	112	
223.95924	516	1+
225.93343	90	
225.94242	444	1+
226.92571	104	
227.89893	130	
230.88806	1680	1+
230.93323	98	
231.89015	1000	1+
231.95008	2614	1+
233.89844	702	1+
233.94982	516	1+
234.79096	94	
235.53110	92	
235.94628	160	
236.92974	88	
237.90422	154	1+
238.06703	92	
239.02079	98	
239.96321	106	
241.84611	166	
244.91374	144	
246.01834	92	
246.94609	188	
246.97391	102	
248.56655	94	
248.90299	364	1+
249.96200	596	1+
250.98423	174	
252.80480	88	
253.41324	210	1+
253.83644	146	
254.07520	98	
254.41421	140	1+
254.96756	1138	1+
255.07824	146	
255.36870	94	
255.45520	92	
255.78230	186	
255.85329	356	1+
255.90272	120	
256.08344	86	
256.80325	100	
256.83427	144	
256.90991	208	1+
256.96148	260	1+
256.99809	110	
257.03142	166	
257.79861	168	
257.83242	110	
257.94264	122	
258.79936	104	
258.84897	488	1+
258.97423	132	
259.84037	150	
259.89449	106	
259.95603	172	
260.05616	94	
260.83519	538	1+
262.00638	86	
262.82901	112	
262.92663	142	
264.84379	128	
265.03198	90	
265.45808	96	
267.45661	92	
267.85849	100	
271.92959	400	1+
272.79106	534	1+
272.93296	336	1+
272.97500	458	1+
273.79368	458	1+
273.81903	162	
274.85597	274	1+
275.83345	306	1+
275.99417	88	
276.11447	92	
276.42846	90	
276.56724	92	
277.79909	96	
277.86666	94	
277.96444	158	
278.81610	86	
278.84639	180	
278.96917	154	
280.90607	206	1+
280.93927	126	
281.12984	106	
282.86195	196	
283.04899	106	
283.78883	106	
284.78959	90	
284.84115	140	
285.42459	92	
286.88221	102	
287.86536	144	
289.86106	214	1+
289.88287	98	
290.42051	164	
291.80766	322	1+
292.43513	150	
293.85809	114	
293.88561	90	
294.43125	104	
295.93726	98	
295.98579	104	
296.80842	172	
296.88037	94	
296.97343	86	
297.41177	92	
297.88212	90	
298.13840	88	
298.30651	142	
298.80591	194	
298.83418	102	
299.78506	152	
299.88593	120	
300.86461	124	
300.91910	128	
300.95015	88	
301.85502	156	
302.17544	108	
302.83334	276	1+
302.92814	92	
302.94616	138	
303.83593	210	1+
303.94917	156	
304.88001	122	
305.80414	156	
307.80176	170	
307.88380	178	
308.44992	90	
308.88714	110	
309.79450	92	
310.87594	170	
311.82634	142	
311.88540	196	
312.80411	304	1+
312.89556	130	
313.85913	88	
314.95447	142	
315.45025	102	
315.59202	122	
316.07218	98	
319.36607	94	
320.08812	98	
322.88365	332	1+
323.09570	86	
325.89690	106	
326.16213	104	
326.18031	100	
326.81303	130	
327.38572	96	
327.88426	276	1+
328.82557	174	
328.88953	198	1+
330.81432	372	1+
331.69477	90	
332.78234	124	
333.79431	98	
339.07849	162	
339.82751	98	
342.84304	92	
343.90932	126	
343.97469	194	1+
END IONS

###FS:    #m/z: 363.95784 #charge 1+
###MS: 85
###MSMS: 88
BEGIN IONS
TITLE=Cmpd 66, +MS2(363.9578), 28.0-35.0eV, 1.9min #88
RTINSECONDS=112.8
SCANS=85,88
PEPMASS=363.95784	2360590
CHARGE=1+
46.02976	94	
178.94016	108	
182.86776	144	
187.86593	130	
189.86344	1012	1+
191.85934	1594	1+
193.85662	204	
196.88338	578	1+
200.94825	240	
205.87994	398	1+
207.87444	804	1+
207.94651	188	
208.94288	134	
209.86870	252	
209.94431	2710	1+
210.88344	1386	1+
212.08717	94	1+
212.87922	8668	1+
214.89431	706	1+
215.88332	118	
216.16671	118	
217.92140	92	
217.97942	94	
219.85781	116	
220.99046	98	
222.95291	1468	1+
224.95104	1890	1+
224.97601	202	1+
225.88979	412	1+
226.06441	92	
226.94789	19584	1+
226.98853	128	
227.09648	98	
227.18780	96	
228.04157	182	1+
228.22188	176	1+
228.85112	104	
228.89577	1902	1+
228.94310	24038	1+
229.15493	132	
229.63596	92	
229.80245	194	1+
230.43990	104	
230.79160	104	
230.82942	108	
230.89012	11992	1+
231.06048	116	
231.32901	96	1+
232.88552	1438	1+
232.98419	98	
234.88394	584	1+
236.04956	96	
236.85191	104	
237.64324	96	
237.84926	102	
238.84066	94	
238.90030	174	1+
239.03756	146	
239.07568	96	
240.82192	280	1+
240.94324	610	
240.96170	1214	1+
241.06413	98	
241.08628	150	
241.94515	370	
242.82541	118	
242.94274	1416	1+
242.96112	1352	
243.82154	406	
243.88880	180	
244.01861	92	
244.82329	416	1+
244.87741	94	
244.95812	11244	1+
245.43713	92	
245.54957	100	
246.06567	128	1+
246.11484	104	
246.37686	108	
246.80920	94	
246.90522	796	1+
246.95374	11136	1+
248.22859	106	
248.48008	152	1+
248.80141	306	
248.90068	3480	1+
248.94913	148	
249.01907	148	1+
249.57129	96	
249.81735	100	
250.72574	106	
250.79980	118	
250.89616	918	1+
250.94908	92	
250.97498	278	
251.04461	92	
251.78906	216	1+
251.91169	98	
252.03789	92	
252.90113	1558	1+
253.49238	108	
253.83812	106	
253.90590	1354	1+
254.35317	100	
255.83010	94	
257.84723	128	
258.82765	722	1+
258.97212	114	
259.01782	100	
259.44492	98	
259.83106	618	1+
260.79686	210	1+
260.96869	548	1+
261.85980	276	1+
262.83067	540	1+
262.96722	118	
263.83358	368	1+
264.82444	130	
264.96614	146	
265.08550	158	
265.97860	128	
266.81730	486	1+
266.85161	344	1+
267.97458	1686	1+
268.81048	120	
268.95464	156	
269.56301	94	
269.88052	240	1+
269.92076	242	1+
269.96861	1538	1+
270.52359	104	
271.91722	624	
273.79579	260	
274.81039	190	1+
276.83006	190	1+
276.85332	514	1+
277.79511	512	1+
277.91004	122	
277.97013	100	
278.37575	94	
278.85091	142	
278.92379	162	
279.09399	258	1+
280.01492	142	
280.07580	174	
280.79240	652	1+
281.86797	316	1+
282.90712	108	
283.79199	108	
283.84942	742	1+
283.88786	234	1+
284.82792	198	
285.10701	96	1+
285.79652	192	
285.84528	1832	1+
287.39014	96	
287.80729	116	
287.96799	106	
289.08589	124	
289.81182	114	
290.79209	280	
290.95688	98	
291.44463	118	
292.32992	106	
292.80855	112	
292.94137	134	
293.87024	528	1+
295.03040	128	
295.06459	202	1+
296.81216	700	1+
296.89698	156	
296.99784	146	
297.97236	128	
298.80424	1294	1+
299.87043	306	1+
300.80493	314	
301.01300	162	1+
301.80522	526	1+
301.86207	950	1+
302.96863	100	
303.85719	2378	1+
303.94691	104	
306.88746	358	1+
307.13279	116	
307.89105	298	1+
309.90300	234	1+
310.87342	196	
311.05831	98	
311.09478	98	
311.88064	118	
312.94665	118	
313.88390	98	
314.88545	160	1+
315.71647	96	
316.81406	450	1+
317.88019	138	
318.80809	146	
318.86709	136	
318.88148	374	1+
318.93445	154	
319.75242	92	
319.82346	122	
319.88221	206	1+
320.14667	148	
320.39045	132	
320.81821	484	1+
320.96245	102	
321.59948	100	
321.86827	826	1+
322.92733	844	1+
324.87733	106	
324.95265	132	
326.00223	110	
326.87372	1060	1+
326.94887	132	
329.87280	140	1+
329.88833	240	1+
334.36800	92	
334.76527	236	1+
336.18690	94	
336.94397	428	1+
337.83611	282	1+
338.77607	226	1+
339.56368	94	
339.82485	510	1+
340.93933	564	1+
341.83448	184	1+
342.70790	472	1+
342.77954	140	1+
342.91261	114	
344.11776	98	
348.76158	142	
351.90461	96	
352.88907	132	
353.75595	104	
354.87143	236	1+
356.77389	192	
360.73677	92	
360.86277	110	
361.72137	114	
362.70729	106	
363.03059	98	
363.72024	124	
364.07916	94	
366.73997	114	
367.73319	212	1+
367.77649	172	
END IONS

###FS:    #m/z: 340.94140 #charge 1+
###MS: 89
###MSMS: 90
BEGIN IONS
TITLE=Cmpd 67, +MS2(340.9414), 28.0-35.0eV, 2.0min #90
RTINSECONDS=116.47
SCANS=89-90
PEPMASS=340.94140	3357524
CHARGE=1+
172.86186	130	
177.93401	92	
182.86690	88	
187.95468	116	
189.49144	106	
190.92750	82	
192.92958	262	1+
196.88219	204	
198.89535	84	
199.88691	140	
206.96164	134	
207.87385	246	1+
208.93675	302	1+
208.95760	328	
210.47975	98	
212.88041	356	
213.88577	252	
213.94015	1962	1+
214.87757	240	
215.85809	90	
215.88738	910	1+
215.93903	284	
217.03793	84	
217.88352	560	1+
217.93970	150	
221.89344	152	
221.97017	114	
223.52206	106	
223.96000	280	
225.94587	586	1+
226.39150	102	
226.89339	370	1+
226.94899	510	1+
226.96886	134	
228.02556	84	
228.39482	98	
228.90996	120	
228.93842	330	
230.07545	108	
230.88887	656	
231.88860	1340	1+
231.94890	2512	1+
234.88721	350	1+
235.07050	90	
235.40275	86	
235.89044	250	1+
235.94805	148	
237.80166	86	
238.90419	308	1+
239.79378	130	
240.78860	106	
240.88108	82	
241.56562	102	
241.83854	218	1+
241.88712	122	
242.54379	98	
242.93947	104	
243.87772	328	1+
244.83939	112	
244.90933	90	
244.98474	98	
245.83578	106	
245.96526	86	
246.92405	116	
246.97422	308	1+
248.54291	98	
248.85286	94	
248.89659	556	1+
249.39966	96	
249.79203	94	
249.89988	344	1+
249.96187	416	1+
249.99173	114	
250.82734	120	
251.83316	104	
251.92867	134	
251.96213	172	
252.84689	176	
253.79157	84	
253.90545	162	
254.94643	134	
254.96593	1196	1+
256.79236	400	1+
256.91242	186	
256.96221	304	
257.85122	116	
258.85367	452	1+
258.91046	186	1+
259.09299	88	
259.95687	426	1+
260.09760	84	
260.83143	188	
260.92574	106	
262.83901	140	
263.98547	98	
264.95524	104	
265.45394	90	
265.87440	84	
266.79309	232	1+
266.83316	90	
266.87181	92	
266.94080	88	
268.84621	120	
269.34328	92	
269.86045	82	
270.93993	84	
271.79876	124	
271.82927	232	1+
271.84620	98	
272.85483	198	
272.91809	146	
272.97983	120	
273.87243	292	1+
273.91775	122	
274.82530	126	
274.90204	180	1+
275.81207	140	
276.36462	124	
276.85910	356	1+
277.96796	112	
278.37544	102	
278.84602	260	
279.80113	84	
279.85969	284	1+
279.96667	124	
280.93014	82	
283.35145	92	
283.79136	236	1+
283.85911	144	
284.86948	114	
285.40162	100	
286.91349	96	
287.00732	102	
287.80339	128	
287.82002	82	
289.87903	114	
290.78587	146	
291.81067	346	1+
291.99083	100	
292.44466	92	
292.93238	94	
293.85004	84	
293.87590	144	
294.86167	244	1+
295.92914	88	
296.80751	124	
297.85601	136	
297.97695	274	1+
298.00909	104	
298.31248	86	
298.40998	90	
298.49462	98	
298.94662	96	
299.45233	82	
299.78544	374	
299.83245	84	
301.03726	84	
301.82960	122	
301.89451	82	
302.85664	272	1+
302.94803	122	
304.90835	92	
305.73860	88	
305.80012	184	
305.81827	140	
305.87436	358	1+
307.79911	182	
308.79933	126	
309.82519	282	1+
309.90343	106	
310.88310	560	1+
310.93029	134	
311.37237	106	
312.86911	116	
313.85129	152	
314.81763	162	
317.82089	118	
318.96452	84	
319.88797	130	
321.52476	92	
324.89229	146	
325.89169	232	1+
328.89081	292	
330.81794	86	
330.85594	88	
332.03932	86	
332.95492	114	
334.96104	84	
339.16221	98	
339.87789	82	
END IONS

###FS:    #m/z: 363.95752 #charge 1+
###MS: 89
###MSMS: 91
BEGIN IONS
TITLE=Cmpd 68, +MS2(363.9575), 28.0-35.0eV, 2.0min #91
RTINSECONDS=117.243
SCANS=89,91
PEPMASS=363.95752	2395160
CHARGE=1+
178.94380	138	
182.86788	334	1+
189.86263	1224	1+
190.63225	94	
190.92369	248	1+
191.85856	1234	1+
193.85298	116	
196.88306	596	1+
205.87607	130	
205.94813	132	
206.95141	134	
207.87661	994	1+
207.95023	208	
207.98242	202	1+
208.94202	146	
209.86841	282	
209.94427	3306	1+
210.88493	1342	1+
211.99139	100	
212.87918	6964	1+
213.08401	96	
213.90172	100	
214.41918	100	
214.90815	170	
218.91051	92	
219.97297	94	
222.95313	1410	1+
223.71836	102	
224.95048	2826	1+
225.88723	154	
226.89389	156	
226.94766	19794	1+
226.97369	186	
227.79196	142	1+
227.88699	142	
227.93216	318	
228.00436	270	1+
228.56724	118	1+
228.89425	1612	1+
228.94310	23528	1+
229.16061	122	1+
229.18681	132	
230.16327	148	1+
230.88977	10848	1+
230.97167	254	1+
231.86170	116	
232.88180	1564	1+
233.96182	128	
233.99722	150	
234.92991	110	
235.41819	92	
235.82456	276	1+
237.99340	270	1+
238.93447	168	
240.82015	220	
240.94021	484	
240.96233	1152	1+
241.06012	96	
241.82599	100	
241.94242	470	
242.82165	250	
242.94220	1592	1+
242.96195	928	
243.81873	478	1+
244.89833	150	
244.95753	9112	1+
244.99771	98	
246.17094	104	1+
246.44195	92	
246.82824	114	
246.85685	136	
246.90671	400	
246.95343	10686	1+
246.99138	150	
247.05848	118	
247.20560	92	
247.90275	178	
248.80343	500	1+
248.89869	3462	1+
250.80082	196	
250.96955	606	
251.04810	106	
251.94645	154	
252.07456	122	
252.59562	92	
252.75400	94	
252.81997	102	
252.89565	106	
253.84730	224	1+
253.90726	752	1+
254.09539	140	
256.79748	226	1+
256.83035	172	
258.41179	106	
258.84007	296	1+
258.97353	342	1+
259.92621	132	
260.11265	122	
260.82816	812	1+
260.96746	718	1+
261.05925	96	
261.41425	100	
261.83005	720	1+
262.02534	132	
263.03903	98	
263.93682	178	1+
263.98136	112	
264.81856	94	
264.96407	208	
264.97880	136	
265.08785	222	1+
265.98117	288	
266.11158	178	1+
266.78659	340	1+
266.81425	436	
266.86943	180	1+
267.78879	500	1+
267.97342	1394	1+
268.84344	178	
269.01094	94	
269.84319	118	
269.91851	102	
269.96932	1726	1+
270.92195	92	
271.84799	376	1+
271.91719	434	1+
273.42238	94	
273.91302	148	
274.81669	132	
275.80751	96	
276.11245	128	
276.85595	466	1+
277.81367	98	
277.83409	144	
277.89481	128	
277.91745	132	
278.79621	410	1+
279.10240	152	
280.79436	646	
281.79894	298	
281.85871	120	
282.79421	252	
282.84652	822	1+
282.93525	104	
283.35238	92	
283.79017	448	1+
283.84990	682	1+
283.98809	264	1+
284.79315	282	1+
284.82095	120	
285.84591	966	1+
285.98665	94	
287.10229	228	1+
288.79377	160	
289.89289	190	
291.89458	154	1+
292.34449	114	
292.80152	208	1+
292.81667	250	1+
292.86543	124	
293.12275	154	
293.85821	112	
294.86064	190	
295.86367	136	
295.93027	310	1+
296.80941	858	1+
296.87528	132	
298.80425	742	
298.96300	92	
299.00452	122	
299.80229	872	1+
299.87432	136	
301.11958	140	1+
301.86222	834	1+
301.91163	142	
303.80653	344	1+
303.85655	2598	1+
305.88840	94	
305.98549	94	
306.34201	98	
306.87454	258	1+
307.01538	118	
307.30753	118	
307.87635	198	1+
308.18620	206	1+
308.35527	112	
308.94741	110	
310.03251	96	
310.87674	398	
312.82332	192	1+
313.39048	96	
313.81996	242	1+
313.87649	204	1+
315.15586	118	
315.81341	736	1+
316.75935	144	
316.81582	636	1+
318.12908	178	1+
318.93156	334	1+
319.82824	220	
321.81866	344	
321.86798	550	1+
321.92670	460	1+
322.82092	164	
322.93181	384	1+
323.76759	100	
323.87515	102	
324.87997	264	
325.77732	96	
326.07848	100	
326.60510	126	
326.87386	408	1+
326.95701	124	
328.11289	100	
328.88974	96	
329.75603	106	
329.89983	108	
333.77155	174	1+
333.81964	180	1+
334.74111	218	1+
336.03398	150	
336.94442	652	1+
337.16648	198	1+
337.83479	104	
338.80542	120	
338.94552	134	
339.82861	452	1+
340.94182	534	1+
342.90584	128	
343.70751	230	1+
344.90486	182	1+
345.19936	96	
345.75702	242	1+
345.98017	108	
348.22534	106	
349.96656	104	
355.78517	216	1+
357.77554	96	
360.87133	104	
361.72138	170	
363.36998	92	
363.71866	146	
365.70975	118	
365.74398	124	
367.78036	124	
368.83236	178	1+
END IONS

###FS:    #m/z: 507.84691 #charge 1+
###MS: 89
###MSMS: 92
BEGIN IONS
TITLE=Cmpd 69, +MS2(507.8469), 28.2-35.2eV, 2.0min #92
RTINSECONDS=118.015
SCANS=89,92
PEPMASS=507.84691	622864
CHARGE=1+
196.01615	492	
199.88694	214	1+
210.03363	184	
214.88145	338	1+
215.88137	226	1+
216.90670	148	
220.87314	190	1+
224.97514	280	
232.89796	396	
234.10577	146	
234.87956	234	
238.06301	258	1+
240.07698	214	
242.85083	160	
246.38469	154	
248.12488	148	
248.90112	204	1+
250.96917	236	
251.07444	190	
252.96215	204	
254.09583	158	
260.88228	334	1+
265.91347	222	1+
266.16590	482	1+
270.85706	208	
272.85310	676	1+
273.89169	238	1+
275.81177	232	1+
275.85311	196	1+
277.82173	204	1+
278.87466	164	
279.37896	186	
281.88723	150	
282.98607	152	
283.35724	238	1+
284.88284	170	
285.79031	304	1+
286.87273	232	
287.85110	494	
288.86901	374	
289.88110	740	
290.13082	166	
290.86673	2226	1+
290.88231	578	
292.86451	172	
293.80379	230	1+
293.87425	4434	1+
294.81556	226	1+
296.03494	156	1+
296.87770	294	
296.90471	164	
297.93278	150	
298.85272	168	
299.30792	174	1+
299.33673	160	
300.86063	386	
301.84357	236	
302.86728	180	
303.86632	524	
305.38211	256	1+
305.82274	178	
305.86243	834	1+
307.89054	1042	
308.14276	674	
308.81225	200	
308.87232	1850	1+
309.15161	1272	1+
309.26185	98	1+
309.81461	302	1+
309.87452	1052	1+
309.88743	758	
310.15728	832	1+
310.32214	160	
311.34695	676	1+
311.88403	6870	1+
312.34821	386	1+
312.81262	218	1+
312.96282	354	1+
314.86801	1110	1+
316.86293	316	1+
316.89086	420	1+
317.07536	144	
317.87668	470	1+
317.99630	150	
318.87906	308	1+
320.32253	156	
320.35755	236	1+
320.38056	174	
320.84051	164	
321.85660	172	
321.88575	332	1+
322.96933	146	
323.83855	156	
323.87433	274	
324.82443	132	1+
324.84645	258	
325.36182	146	
325.90243	428	
326.88451	1780	
327.38755	184	
327.81430	206	
327.87728	1564	1+
328.39274	322	1+
328.81059	294	1+
328.84745	278	1+
330.16271	148	
330.88046	268	
331.88013	190	
331.89633	170	
332.87745	1388	1+
332.95097	376	1+
333.83733	170	
334.82553	158	
334.87127	222	
335.83838	240	
335.90684	466	1+
336.94217	334	1+
337.88349	576	1+
338.79945	200	
338.88702	426	1+
339.40924	270	
339.85710	178	1+
341.31502	196	1+
341.77216	216	1+
343.71931	218	1+
343.86772	550	1+
346.74614	192	1+
346.85278	278	1+
348.91623	256	
349.02283	166	1+
349.18038	146	
349.75650	202	
349.91224	192	
350.08214	176	1+
350.76303	230	
350.82489	226	1+
350.90095	282	
351.85671	312	1+
351.88085	306	
352.77436	362	1+
352.83083	152	
352.91283	546	1+
353.85381	920	1+
354.71261	202	1+
355.70962	246	1+
355.84900	160	
355.89300	420	1+
356.83872	172	
356.89471	254	1+
358.85836	146	
359.27101	328	1+
360.75129	166	
360.77250	238	
360.86565	282	1+
360.95392	206	1+
361.90107	278	1+
361.95876	172	1+
362.36368	262	
362.38471	234	1+
363.90906	256	1+
364.84394	254	
365.71480	180	
365.79404	388	1+
366.18800	146	
366.73715	238	
366.76153	410	1+
366.83850	1782	1+
367.18929	192	
367.70958	1428	1+
367.76210	290	1+
367.83989	1198	1+
367.92004	158	
368.34576	262	1+
369.19661	166	
369.40653	220	1+
369.71264	538	
370.77948	438	1+
371.15794	158	
371.19212	202	
371.73171	146	
372.79072	196	
372.88753	292	1+
373.71937	688	1+
373.82314	214	
374.01278	158	1+
374.74469	162	
375.05387	160	
375.85997	194	
375.89217	152	
376.78735	216	
376.89099	158	
377.88475	194	1+
378.36975	156	
378.38468	190	
378.78066	208	1+
379.38323	266	1+
380.71892	330	
380.77016	196	1+
380.86054	178	
381.36516	164	
381.72368	186	
381.79620	214	
382.71383	438	1+
382.81765	148	
382.85671	470	1+
382.90814	186	
383.73236	148	
384.76029	150	
384.85116	2836	1+
384.89103	680	1+
385.39310	302	1+
386.78151	280	1+
387.82816	154	1+
388.79005	170	
389.20031	448	
389.71925	322	1+
390.06307	220	
390.75173	242	1+
390.78870	196	
390.84366	882	1+
392.82693	210	
393.74938	164	
393.79877	570	1+
393.84846	170	
394.03171	128	1+
394.78449	412	1+
394.83510	362	1+
395.80920	150	1+
396.67079	142	1+
396.73743	210	
396.90241	224	1+
397.07149	186	1+
398.07343	202	1+
398.73049	318	
399.20504	246	1+
399.71376	154	
399.73129	560	1+
399.74930	342	1+
399.81778	338	1+
399.85163	346	1+
400.75044	224	1+
400.87080	180	
402.80269	342	1+
402.86653	2244	1+
402.90012	284	1+
403.76168	240	1+
403.80297	206	1+
403.87183	1562	1+
405.07765	196	1+
405.73483	256	1+
405.78663	176	
405.87341	752	1+
406.43571	112	1+
406.75462	172	1+
407.13767	132	1+
407.72824	316	
407.86543	6276	1+
407.97133	144	1+
408.74306	148	
409.72960	848	1+
409.81510	192	
410.08213	146	
410.83887	474	1+
410.91557	194	1+
411.80918	932	1+
411.87628	286	
412.28198	108	1+
412.73092	282	
412.85205	870	1+
413.87350	386	1+
415.38845	236	1+
415.87597	738	1+
416.39129	144	1+
416.87899	534	1+
417.74710	232	1+
417.82213	334	1+
418.74699	164	1+
418.84727	158	
419.62777	86	1+
419.77855	234	1+
421.88251	1130	1+
423.77242	144	
423.79115	176	
423.87632	530	1+
425.74052	432	1+
425.83023	158	
426.76154	254	1+
426.86194	936	1+
426.93882	306	
427.73520	1664	1+
427.80054	140	1+
427.94096	144	
428.09726	146	
428.85270	432	
429.83955	192	
429.88042	202	
430.74241	634	1+
430.85771	190	
431.86845	972	1+
433.85526	156	
434.72217	230	1+
434.76067	250	1+
434.89622	354	1+
439.39641	204	1+
439.89458	896	1+
441.88433	152	1+
443.67973	176	1+
444.39593	150	
444.87393	1718	1+
445.74800	966	1+
446.87323	472	1+
447.71417	274	1+
448.75592	250	
448.89201	236	
449.88771	282	
450.75417	538	1+
450.87700	162	
456.76056	242	1+
457.76275	162	1+
457.90270	752	1+
461.23093	146	1+
462.88339	652	1+
465.89848	226	1+
467.70605	308	1+
467.88779	590	1+
468.18345	228	1+
471.73007	168	1+
476.71145	182	
481.78768	278	1+
485.90209	418	1+
486.84057	248	1+
488.23232	158	
491.66451	238	1+
491.85021	312	1+
498.79726	164	
503.24621	176	1+
505.81013	224	1+
506.81346	164	1+
509.85943	450	1+
END IONS

###FS:    #m/z: 507.84711 #charge 1+
###MS: 93
###MSMS: 94
BEGIN IONS
TITLE=Cmpd 70, +MS2(507.8471), 28.2-35.2eV, 2.0min #94
RTINSECONDS=121.692
SCANS=93-94
PEPMASS=507.84711	646442
CHARGE=1+
196.01646	442	
209.94157	208	
210.03184	182	
213.88712	260	1+
218.87855	242	1+
223.97520	174	
224.04886	160	
224.97510	238	
232.89856	268	
234.88123	258	
236.08469	150	
236.88864	214	
241.85562	308	1+
241.88620	304	1+
246.97302	224	
247.99659	242	1+
248.11776	236	
248.97291	160	
250.90496	348	1+
252.07647	162	
252.88469	156	
254.90236	280	1+
257.86831	206	
258.10566	218	1+
258.87623	544	1+
259.86920	156	
259.88349	462	1+
263.79282	228	1+
265.09029	414	1+
266.16685	348	1+
267.78285	368	1+
267.91056	160	
268.90320	174	
269.85549	374	1+
269.92403	222	
270.86044	322	1+
270.88563	504	1+
272.85817	204	
273.85477	186	
274.85047	162	
274.89674	222	1+
275.84735	314	1+
276.85013	200	1+
276.87895	216	1+
278.38629	244	1+
278.85697	178	
279.89402	318	1+
283.05087	162	1+
283.82512	254	1+
283.84931	262	1+
284.13132	214	1+
285.88653	236	1+
286.78851	176	
287.84964	1006	1+
288.86924	344	
288.89693	170	
289.83952	246	1+
289.87818	482	
290.86461	1340	1+
291.87976	452	1+
292.09472	132	1+
292.86388	376	
293.87476	3892	1+
294.85508	174	
294.94537	244	1+
296.85339	448	1+
298.95925	240	1+
299.81189	360	1+
299.85358	502	1+
301.84706	204	
302.80435	366	1+
302.86646	904	1+
303.86985	780	1+
304.10793	148	
305.13024	450	1+
305.80284	242	1+
305.86279	1120	1+
306.13009	306	1+
307.85562	186	
307.89061	1330	
308.14381	680	
308.81412	164	
308.83693	204	
308.86978	2116	1+
309.15361	1482	1+
309.78653	182	1+
309.84426	158	
309.87053	1332	1+
309.88864	1166	
310.16058	1014	1+
310.36855	232	1+
310.84389	240	
310.90755	198	
310.96256	238	1+
311.85925	160	
311.88435	8184	1+
311.96561	192	1+
312.07025	174	1+
312.33931	204	1+
313.82185	224	
314.86801	992	1+
314.93974	182	
315.76184	148	
315.84820	326	1+
315.89651	158	
316.81953	516	1+
316.86326	246	
316.89339	256	
317.37014	148	
317.89431	368	
318.86266	284	
318.88093	172	
318.99942	202	1+
319.34119	348	1+
319.87310	448	1+
320.78408	204	1+
322.88584	188	
323.35735	214	1+
323.77990	154	1+
323.82286	154	
323.86324	290	
324.38554	332	1+
324.86045	214	1+
325.90333	490	
326.75885	230	1+
326.81388	454	1+
326.85969	210	
326.88522	1470	
327.87710	1310	1+
328.94690	232	1+
329.39026	174	1+
329.87301	808	1+
329.89294	280	
330.16204	172	
330.88475	508	1+
331.75465	132	1+
331.81620	158	
331.94071	290	1+
332.80563	278	1+
332.87679	852	1+
333.41366	158	
333.84757	142	1+
333.88932	334	1+
334.06635	170	
334.29986	148	1+
335.84260	346	1+
336.35247	330	1+
336.87236	188	
336.89339	190	
337.81089	168	1+
337.86019	158	
337.88299	778	1+
339.34769	220	1+
339.71106	248	1+
340.77049	370	1+
341.77553	318	1+
342.87408	164	
344.82328	264	1+
344.92060	224	1+
347.81909	188	
348.02455	164	
348.77371	366	1+
349.18231	184	1+
349.75675	220	
349.77022	310	1+
350.34760	154	
350.82759	320	1+
350.89025	304	
351.72443	248	1+
352.91089	276	
353.78780	356	1+
353.85259	1058	1+
353.89769	242	
354.13477	248	1+
354.78937	274	1+
354.84112	268	
354.88803	472	1+
355.83376	212	1+
355.89131	416	1+
357.80849	206	1+
358.90420	248	1+
359.27179	402	1+
359.40282	176	
359.71819	196	1+
359.81803	194	
360.49988	198	1+
360.77185	188	
362.37091	418	1+
362.84681	374	1+
363.64680	180	
363.88822	200	
365.37681	210	1+
365.71441	188	
365.86745	166	
366.84090	1354	1+
367.70898	926	
367.76846	280	1+
367.87700	194	1+
368.70956	1060	1+
368.90030	582	1+
369.83548	558	1+
370.03282	304	1+
370.10504	166	1+
370.78007	412	1+
371.72135	160	
371.82969	182	
372.72543	204	
372.79456	338	1+
372.85896	166	
373.71969	154	
374.79795	154	
374.84815	190	
375.84918	170	
375.88938	182	
376.78240	258	
376.93912	172	1+
377.77459	186	1+
377.84854	222	1+
378.11795	164	
378.80282	228	
379.03453	128	1+
379.71902	722	1+
379.91077	338	1+
380.86078	276	
380.88662	166	
381.85930	212	
382.71813	412	1+
382.85882	172	
384.84949	3024	1+
384.90421	172	
385.89407	230	1+
386.80594	168	
386.87763	158	
387.72225	376	1+
388.79687	380	
389.19896	552	1+
389.72339	318	1+
389.80152	196	
390.34374	228	1+
390.78332	226	1+
390.84174	440	
391.39239	290	1+
391.74300	248	1+
391.84422	270	
391.86472	598	1+
392.82693	520	1+
392.86939	430	1+
392.91525	158	
393.80021	762	1+
394.78006	328	1+
394.83379	464	1+
394.91015	170	
395.35970	194	1+
395.78359	220	1+
395.87973	336	1+
396.73565	260	
397.23672	400	1+
398.72887	682	1+
398.86831	330	1+
399.80946	178	
399.84862	450	
400.11312	238	1+
400.72985	274	1+
402.86622	2344	1+
403.76445	324	1+
403.87215	1538	1+
404.93122	182	1+
405.73970	292	
405.87452	364	
406.74007	168	
406.85883	208	
407.72743	460	
407.86597	6340	1+
408.07888	364	1+
408.74611	236	
408.92121	218	1+
409.72776	554	1+
410.81572	160	
410.84052	194	
411.73482	186	
411.80925	656	1+
411.84166	200	
411.86140	224	
411.92128	166	1+
412.73706	412	
412.85574	786	1+
412.86565	170	
412.88689	200	
412.92574	140	1+
413.86241	518	1+
414.40679	222	1+
414.88541	154	
415.86732	430	1+
418.85279	148	1+
421.73951	240	1+
421.78918	152	1+
421.87652	1350	1+
422.82400	578	1+
424.87062	254	
425.75489	234	
425.87577	326	
426.86477	1184	1+
426.90173	152	
427.69272	264	1+
427.73452	1892	1+
427.87821	150	
428.84717	406	
428.88109	620	1+
429.82550	244	
430.74129	750	1+
430.85651	192	
431.87390	200	
431.93449	202	1+
432.87925	400	
433.85943	432	1+
434.88867	614	1+
438.88425	148	
439.25677	162	
439.89531	858	1+
440.23435	150	
441.95084	110	1+
442.68234	300	1+
442.87212	212	1+
444.73881	1064	1+
444.87366	1764	1+
445.74268	930	1+
445.80565	466	1+
446.77709	328	1+
446.88220	200	
448.75054	294	
448.88268	678	1+
449.70149	370	1+
449.88198	502	1+
450.75168	344	
451.76857	348	1+
453.09378	174	1+
454.70639	164	
457.70031	388	1+
457.90426	940	1+
459.90104	188	
462.88473	632	1+
464.89601	184	1+
465.72485	188	
467.78039	368	1+
467.88928	898	1+
468.84525	200	1+
470.76765	284	1+
472.23763	180	
472.72381	184	1+
478.76912	294	1+
480.72392	172	
482.72401	186	1+
485.89890	264	
486.84159	296	
486.90271	170	
491.84599	184	1+
492.80867	126	1+
501.79152	142	1+
509.86004	410	1+
END IONS

###FS:    #m/z: 336.94673 #charge 1+
###MS: 93
###MSMS: 95
BEGIN IONS
TITLE=Cmpd 71, +MS2(336.9467), 28.0-35.0eV, 2.1min #95
RTINSECONDS=122.465
SCANS=93,95
PEPMASS=336.94673	295422
CHARGE=1+
182.86857	138	
192.88822	184	
192.90912	82	
196.88420	200	
205.95095	124	
207.97349	232	
209.90841	82	
209.94480	364	
210.88482	342	1+
211.94529	8292	1+
212.87951	3748	1+
213.94033	2174	1+
214.87571	188	
215.88792	450	
215.93820	456	1+
217.88057	344	1+
217.93828	186	1+
219.38157	88	
220.95358	90	
221.13257	80	
222.97344	104	
223.89459	82	
223.95941	196	
223.97674	124	
225.97145	112	
226.39131	98	
226.94721	170	
226.96933	82	
228.89442	520	1+
229.42970	88	
229.95552	7216	
229.98806	156	1+
230.88968	5128	1+
230.91862	226	
230.95698	250	
231.95012	2596	1+
232.04514	104	
232.89338	1144	1+
232.90422	106	
233.46016	82	
233.82553	158	
233.89876	740	1+
233.94826	428	1+
234.83892	216	1+
234.88783	354	1+
235.38425	96	
235.94882	236	
236.38742	82	
240.83781	256	1+
242.01850	138	
242.56661	110	
242.89585	96	
243.53360	96	
243.83402	142	1+
246.02149	92	
246.07907	84	
246.97652	424	
247.96564	1672	1+
248.90000	1568	1+
248.92641	126	
249.71781	102	
249.96207	888	1+
250.83047	478	1+
250.85612	92	
250.90630	168	
250.95375	196	
251.50001	84	
251.90827	94	
251.95799	90	
252.06455	82	
252.41020	110	
252.83892	270	
252.97165	4042	1+
253.08591	116	
253.78582	84	
253.84081	140	
253.86871	156	1+
253.90699	790	1+
254.45119	106	
254.96599	1736	1+
255.07580	276	1+
255.79102	124	
255.85470	106	
255.90829	106	
255.98945	164	
256.12018	106	
257.85949	94	
258.84729	346	1+
258.96180	322	1+
259.91028	96	
260.00676	82	
260.83017	378	1+
260.85005	118	
260.94587	84	
261.55948	106	
261.83328	266	1+
261.86004	142	
261.95258	88	
261.99659	84	
262.94901	116	
263.00462	114	
264.85156	440	1+
265.08594	164	
265.83448	82	
266.38943	94	
266.51557	118	
267.84119	290	
268.45557	94	
268.84117	744	1+
268.88626	92	
268.95471	92	
269.03254	92	
269.80149	272	1+
270.04698	84	
270.86953	104	
270.97906	400	
271.91479	730	1+
272.84442	124	
272.86931	82	
272.98144	96	
273.79286	210	
273.91296	178	
274.86377	192	
275.81258	86	
276.40208	90	
276.85495	342	1+
276.95837	254	1+
277.81059	90	
277.83722	266	
277.90262	130	
277.92799	156	
277.96002	160	1+
278.83530	534	1+
278.92143	102	
279.61838	84	
280.78678	192	1+
280.86825	100	
281.01780	116	
282.86424	214	1+
284.95584	96	
285.79802	82	
285.85419	276	
286.84898	1398	1+
288.68651	98	
291.70688	80	
291.80909	184	
291.85683	416	1+
291.95830	88	
292.78998	92	
292.85932	348	1+
292.98250	104	
293.10611	332	1+
293.43750	102	
295.81097	182	1+
295.99169	414	1+
296.70462	90	
296.88038	110	
297.81881	240	1+
297.91972	98	
298.30904	130	
300.07339	158	
301.02674	90	
303.87756	128	
304.81459	92	
306.11764	104	
306.88535	110	
307.79145	106	
308.34118	98	
308.91134	124	
309.87966	112	
310.87353	380	1+
310.91770	86	
312.94088	86	
313.87841	88	
313.90154	136	
314.49354	84	
314.90738	106	
315.77749	92	
317.43369	84	
318.05633	124	
323.88810	278	1+
325.05257	116	
325.83580	190	1+
326.07869	84	
327.89797	248	1+
328.74477	84	
328.87774	252	1+
329.38857	102	
329.59142	104	
329.91466	86	
330.82082	142	
332.43545	84	
332.84087	142	
333.84933	90	
334.97022	84	
335.16309	82	
335.19675	106	
336.38270	92	
337.39344	152	
337.85265	82	
337.88021	134	
338.91133	118	
340.79671	130	
END IONS

###FS:    #m/z: 359.96280 #charge 1+
###MS: 93
###MSMS: 96
BEGIN IONS
TITLE=Cmpd 72, +MS2(359.9628), 28.0-35.0eV, 2.1min #96
RTINSECONDS=123.237
SCANS=93,96
PEPMASS=359.96280	224436
CHARGE=1+
185.07526	92	
188.44148	92	
191.10391	100	
193.87562	100	
193.90649	90	
202.05577	92	
205.89823	90	
205.94913	470	1+
206.85968	90	
207.95152	368	1+
208.98423	90	
209.12627	106	
209.94393	1976	1+
214.89401	136	
214.97854	102	
217.86167	104	
218.88289	118	
221.89182	128	
222.56842	100	
222.95252	1822	1+
223.01932	104	
223.88905	264	1+
224.05290	100	
224.94857	2942	1+
225.97469	100	
226.89814	120	
226.94754	15096	1+
226.97426	188	
227.19844	104	1+
227.92959	110	
228.83489	104	
228.89624	150	
228.91217	102	
228.94267	14956	
228.99630	156	1+
229.43544	116	1+
229.94494	586	
230.82073	100	
232.90188	160	
233.82893	98	
233.95148	106	
234.95191	174	1+
235.82521	138	
236.02500	112	
237.80169	120	
237.98763	122	
238.96744	220	
240.82042	174	
240.96296	1542	1+
241.79644	334	1+
241.89690	130	
241.94519	162	
242.55379	96	
242.95963	856	1+
243.02938	198	1+
244.95786	5730	
245.94434	336	
245.95779	238	
246.10405	88	
246.43766	88	
246.80272	436	1+
246.95357	6532	1+
246.98021	138	
249.01972	100	
249.80420	112	
250.84103	120	1+
250.95237	296	
250.97102	252	
251.05094	94	
251.97118	186	
253.83483	444	1+
254.95473	102	
255.99911	96	
257.84659	180	1+
257.90428	124	
258.79595	392	1+
258.83511	276	1+
258.97341	246	
259.79787	268	1+
259.97526	100	
260.94677	94	
260.96772	1096	1+
262.95274	210	
263.83897	150	
264.81958	364	1+
264.86432	96	
265.90856	184	
265.97274	138	
266.81870	282	1+
266.84334	132	
266.85871	102	
267.83150	214	1+
267.97292	1472	1+
268.85159	286	1+
268.95831	134	
269.00008	150	1+
269.80244	94	
269.96827	1388	
270.91133	92	
271.79267	140	
271.84487	172	
272.85341	106	
272.96303	92	
274.79480	146	
274.85873	114	
275.81079	92	
275.84748	370	1+
275.92284	294	1+
275.97195	390	
276.80719	232	
276.84982	316	1+
277.09275	146	
277.14378	100	
277.80853	226	
278.39414	92	
278.79786	122	
278.84983	154	
279.10497	204	
279.79618	174	
279.93303	92	
280.00451	90	
280.79232	866	1+
280.92606	100	
282.93741	142	
283.11600	96	
283.79011	98	
283.98061	274	1+
284.82077	88	
285.06946	98	
290.80865	102	
290.88726	142	
291.11887	158	
291.78725	176	
292.01526	92	
292.43909	92	
292.95614	92	
293.34075	94	
293.82048	184	1+
293.86545	456	1+
294.86303	260	1+
294.96017	100	
296.86309	98	
296.93321	180	
297.41158	106	
297.80481	1198	1+
297.87350	112	
298.80288	810	1+
299.88218	124	
300.04202	216	1+
301.00313	94	
301.78636	358	1+
301.85801	352	1+
302.89150	90	
303.81041	284	1+
303.94339	132	
305.83945	106	
306.88595	276	1+
308.90816	148	
309.02457	90	
309.79890	158	
309.81621	124	
310.04460	208	1+
310.79820	94	
310.87957	110	
316.81431	646	1+
317.72909	118	
317.96554	120	
318.13830	90	
318.82235	158	
319.82477	192	
319.93919	132	
320.14043	110	
320.87996	92	
320.95979	132	
321.85705	202	1+
322.84298	88	
322.88523	116	
322.92690	706	1+
322.95725	96	
323.88979	394	1+
324.89412	334	1+
325.04374	94	
328.88825	380	1+
331.77247	108	
332.80321	90	
334.14420	176	
334.93152	92	
336.94587	486	1+
337.87507	194	1+
338.76242	114	
338.94972	142	
339.83048	118	
340.93730	176	
341.01755	112	
342.89929	204	1+
344.75464	232	1+
345.70742	102	
348.91891	98	
350.03993	238	
350.11825	90	
353.79714	96	
356.77279	144	
357.81564	96	
358.79083	118	
359.82075	166	1+
359.96438	170	
360.72174	138	
362.78065	204	1+
363.71683	220	1+
END IONS

###FS:    #m/z: 322.93133 #charge 1+
###MS: 97
###MSMS: 98
BEGIN IONS
TITLE=Cmpd 73, +MS2(322.9313), 28.0-35.0eV, 2.1min #98
RTINSECONDS=126.915
SCANS=97-98
PEPMASS=322.93133	5451350
CHARGE=1+
118.79082	82	
189.87274	86	
192.89023	370	1+
195.96357	90	
196.88394	100	
197.89539	80	
199.88694	120	
200.89414	132	
201.04166	120	
205.94985	420	1+
209.92160	102	
209.94481	166	
211.49655	102	
211.94688	82	
212.88167	354	1+
215.03926	86	
215.83165	80	
220.02933	80	
220.95984	176	1+
221.38852	92	
221.80126	88	
222.42907	90	
222.87599	94	
222.94745	118	
223.96019	456	1+
225.37986	96	
225.97050	86	
226.95506	88	
227.92861	136	
228.78466	84	
228.91181	158	
229.84382	110	
229.88535	324	1+
230.85129	82	
230.88887	276	1+
230.90933	144	
231.91398	90	
232.89826	158	
232.99006	94	
233.91879	80	
234.88414	86	
235.88005	108	
236.02261	106	
237.05234	94	
237.79855	90	
237.93998	82	
238.03288	86	
238.52737	92	
238.96324	80	
239.78816	522	1+
239.80545	104	
240.00230	106	
240.07309	98	
240.82142	566	1+
240.91131	96	
240.94136	1654	
240.96505	360	
241.94154	1830	
242.07221	82	
242.81854	686	1+
242.94174	5314	1+
243.81984	566	1+
244.34082	82	
244.81922	388	1+
244.85430	82	
244.86821	88	
244.88992	112	
244.93856	1188	1+
245.50380	92	
245.84656	82	
246.85302	114	
246.97581	548	1+
247.07984	114	
247.50484	94	
248.84677	92	
248.85421	100	
248.90154	220	1+
249.05322	114	
250.83063	96	
252.89965	214	1+
253.02706	96	
253.34576	82	
254.84599	116	
254.96074	92	
255.78169	374	1+
255.85347	92	
256.39782	158	
256.80488	84	
257.00189	82	
257.79896	630	1+
258.83419	298	1+
259.79677	190	1+
260.08391	86	
260.34118	160	
260.83085	240	
260.88712	92	
261.82990	1052	1+
261.94226	90	
263.34066	178	
263.97761	104	
264.85494	384	1+
265.05950	84	
268.85612	142	
269.79680	334	1+
270.83957	188	1+
271.17838	80	
271.35443	82	
271.94951	94	
272.45380	96	
272.82875	84	
273.44180	94	
273.79194	694	1+
273.81494	222	
274.82279	160	
274.85142	112	
275.81648	222	
276.79987	80	
276.81742	138	
276.86390	116	
278.09294	94	
278.47804	88	
279.09346	350	
279.42949	86	
279.79405	150	
279.90587	80	
280.10031	354	1+
280.99586	92	
281.79665	208	
282.85549	420	1+
283.06621	94	
283.78991	326	
283.85875	360	1+
283.92018	84	
284.29166	218	
285.29767	92	
285.84676	80	
286.75753	86	
286.92160	176	
287.81871	124	
289.78865	514	1+
289.88231	270	
291.80258	616	1+
292.43692	82	
293.14747	90	
293.80383	222	1+
293.84381	98	
294.85705	116	
295.08672	84	
295.16904	78	
296.02400	78	
296.51645	82	
296.75959	84	
296.81378	132	
297.06667	92	
297.80271	154	
299.78502	146	
299.80919	118	
299.88177	138	
300.15188	88	
300.80048	132	
300.97127	96	
301.82569	212	1+
301.86758	94	
301.87456	284	1+
302.81304	220	1+
304.39166	80	
304.87142	100	
305.80510	106	
305.87563	120	
306.88060	634	1+
307.79914	244	
308.79908	138	
308.91354	84	
309.80737	104	
310.82642	196	
310.87707	514	1+
312.74467	194	1+
312.80816	392	1+
315.89961	160	
317.43139	88	
317.81871	90	
319.82276	136	
319.92125	196	1+
320.01420	96	
321.27794	116	
322.89803	152	
324.88799	178	
325.81245	224	1+
325.90020	118	
326.75511	88	
326.89395	84	
327.82257	260	1+
END IONS

###FS:    #m/z: 507.84668 #charge 1+
###MS: 97
###MSMS: 99
BEGIN IONS
TITLE=Cmpd 74, +MS2(507.8467), 28.2-35.2eV, 2.2min #99
RTINSECONDS=127.695
SCANS=97,99
PEPMASS=507.84668	626550
CHARGE=1+
196.01794	314	
209.94189	226	
214.88707	238	
222.97737	144	
223.97621	144	
224.97611	362	
232.89482	394	1+
238.06409	132	
239.85621	240	1+
241.85366	208	
250.90692	186	1+
250.97156	530	1+
251.07590	154	
251.88524	222	1+
252.08527	374	1+
253.09218	244	1+
258.87446	196	
259.86748	162	
260.84638	164	
260.88032	502	1+
266.16639	266	
266.86269	308	1+
267.37234	288	1+
267.78563	200	
268.89924	146	
268.96319	162	1+
271.85224	514	1+
273.89070	158	
274.38829	370	1+
274.91667	136	
276.00409	182	1+
276.85013	152	
277.85835	204	
279.39431	228	1+
279.89190	154	
280.10076	180	1+
280.79208	242	
280.85835	180	
284.39818	156	
285.85697	316	1+
287.85213	802	
287.92897	244	1+
288.87072	220	
288.89036	204	
289.88044	266	
290.86557	1342	1+
290.97198	182	1+
291.87904	482	
292.04397	208	1+
292.85967	194	
293.87381	3424	1+
295.97930	136	
296.40286	152	
296.85654	238	
297.85553	148	
298.11305	174	
298.85966	206	
298.87424	478	1+
299.96929	164	1+
300.40388	172	
300.76695	252	1+
300.85901	584	
300.90479	168	
301.86320	452	
302.87991	172	
302.90434	368	1+
302.93924	234	1+
303.87259	856	1+
304.38501	158	
305.82388	142	
305.86045	1248	1+
306.12550	294	
306.88290	142	
307.12704	132	
307.85426	136	
307.89160	842	
308.01798	132	1+
308.14239	504	1+
308.81237	410	1+
308.87012	2016	1+
309.88945	1050	1+
310.10739	106	1+
310.15704	1068	1+
310.37187	216	1+
310.84599	134	
311.34746	142	
311.78875	182	1+
311.83629	158	
311.88371	8336	1+
312.81600	292	1+
313.96969	160	
314.86812	742	1+
315.86234	494	1+
316.36587	144	
317.85312	148	
318.86499	152	
319.35290	262	1+
320.89652	158	
321.88863	482	1+
322.89120	278	1+
323.86614	226	
324.85536	386	1+
324.90087	422	1+
324.94144	154	1+
326.88255	2886	1+
326.98462	138	
327.38153	188	
328.87248	894	1+
330.16015	366	1+
330.82626	176	1+
331.89425	708	1+
332.40493	166	
332.87853	314	
333.38324	228	1+
333.87674	544	1+
334.72993	158	1+
334.89730	424	1+
335.80850	140	
335.84017	542	1+
336.87733	990	1+
337.80235	134	
337.84132	412	1+
337.88459	848	1+
340.86627	196	1+
340.92629	188	1+
341.01733	190	1+
341.78510	142	
346.90389	180	
347.39279	166	
347.77254	272	1+
347.89489	430	1+
348.17268	268	1+
348.72097	262	1+
348.92669	168	
349.17403	254	1+
349.75969	384	1+
349.85724	208	
349.93594	164	
350.78039	298	1+
350.88631	330	
351.80976	350	1+
351.88470	232	
352.83050	152	
352.90955	464	1+
353.85029	708	1+
354.88926	296	1+
355.89234	250	1+
356.71678	154	
356.83686	292	1+
357.89028	146	
359.34900	138	
359.87035	184	1+
360.27906	216	
360.80971	234	1+
363.91594	276	1+
366.18132	220	
366.84134	1756	1+
367.70919	1114	
367.89576	444	1+
368.70619	950	1+
368.90017	292	1+
369.83915	276	
370.79460	324	1+
370.84214	314	1+
370.89341	334	1+
371.72346	144	
371.78192	308	1+
372.04032	138	
372.81449	294	1+
373.72014	652	1+
373.78610	224	1+
373.83914	164	
375.36794	300	1+
375.73442	370	
375.80065	148	
375.88589	298	1+
377.13997	186	1+
377.73342	404	1+
378.88692	160	
378.90369	136	
380.72067	330	
380.77867	190	
380.85768	204	
380.88640	226	1+
381.36542	240	1+
381.71785	654	1+
381.80346	142	
381.83643	334	1+
382.72041	416	1+
382.80484	152	
382.85866	458	1+
383.71863	222	1+
384.37335	348	1+
384.85030	3660	1+
385.39447	164	
385.89527	404	1+
386.82132	162	
387.72189	274	
388.72264	134	
388.74355	202	
388.79407	692	1+
389.20321	412	1+
389.71183	408	1+
390.74329	418	1+
390.84577	520	
391.06905	136	
391.84534	664	1+
392.78683	196	
392.85079	428	1+
393.80332	260	
394.78088	184	
394.80585	178	
395.78313	214	1+
395.87420	192	
395.89371	134	
397.73473	198	
398.72637	862	1+
398.84259	432	1+
399.28043	142	
399.92110	228	1+
400.72911	180	
401.74638	300	1+
402.71980	216	1+
402.74788	218	1+
402.86650	1728	1+
403.79535	156	
403.87130	1132	1+
404.83962	146	
405.73387	138	
405.77699	298	1+
405.86657	230	
405.94272	226	1+
406.85569	226	
406.87277	180	
407.72790	514	1+
407.78542	138	
407.80888	150	
407.86719	5406	1+
408.15264	184	1+
408.93103	248	1+
409.15276	228	1+
409.72881	968	1+
409.81725	142	
410.08177	150	
410.84355	388	
410.86575	1030	1+
411.72019	136	
411.80550	568	1+
412.06784	284	1+
412.34146	158	
412.73355	678	1+
412.84439	372	
413.21739	174	1+
414.82596	232	1+
415.87496	332	
416.88050	218	
417.86071	226	
418.71440	276	1+
418.84237	144	
418.87641	140	
421.72144	162	
421.74682	180	
421.88259	650	
422.86669	766	1+
423.77605	180	
423.87247	542	1+
425.14857	240	1+
425.74967	272	1+
425.87473	290	
426.86236	890	1+
426.93847	398	1+
427.73624	1294	1+
427.90517	150	
428.69787	278	1+
428.84912	240	
428.88576	492	1+
429.82732	170	
430.74151	882	1+
430.85751	228	
431.68037	258	1+
431.86666	814	1+
432.88447	140	
434.87559	334	1+
434.89812	324	1+
439.80785	216	1+
439.89399	618	1+
444.08991	140	
444.87381	1664	1+
445.74557	404	
446.74656	464	1+
446.89547	360	1+
447.71496	216	
448.89434	140	
449.69724	314	1+
449.88136	702	1+
450.75096	482	1+
452.85828	140	
452.89556	138	
453.75941	208	1+
457.90356	896	1+
458.72365	176	1+
462.88435	732	1+
464.66736	156	
465.70517	190	1+
466.70781	154	1+
467.88888	312	
468.89176	202	
469.88818	168	
474.78674	218	
479.72883	238	
482.08693	208	1+
485.90020	536	1+
486.79485	144	1+
486.84126	180	
490.80221	224	1+
499.73466	388	1+
505.80039	152	
509.86024	152	
END IONS

###FS:    #m/z: 336.94661 #charge 1+
###MS: 97
###MSMS: 100
BEGIN IONS
TITLE=Cmpd 75, +MS2(336.9466), 28.0-35.0eV, 2.2min #100
RTINSECONDS=128.467
SCANS=97,100
PEPMASS=336.94661	282740
CHARGE=1+
65.86340	116	
119.23975	82	
182.86814	302	
183.87304	128	
199.89217	92	
205.95140	130	
206.94805	104	
207.97067	116	
208.54950	114	
210.88382	442	1+
210.89866	98	
211.94437	6148	1+
212.87818	4288	1+
212.96485	120	
213.93861	3296	1+
213.99356	120	
215.88751	518	1+
217.88012	444	1+
217.93623	148	
218.84125	110	
222.45831	94	
223.96451	126	
223.97956	132	
224.83478	90	
224.93608	108	
225.96882	392	1+
226.89490	218	
226.94670	98	
226.97214	258	1+
227.89328	150	
228.89454	1050	1+
229.95518	5380	
229.98358	122	
230.63096	88	
230.88919	4776	1+
230.96109	176	
231.82702	102	
231.94999	3038	1+
232.82686	326	1+
233.56023	92	
233.89902	234	
233.94669	646	1+
234.03144	98	
234.89730	294	1+
235.02353	102	
239.79800	86	
239.90706	134	
240.82940	188	1+
240.84852	108	
240.96233	118	
242.12342	100	
243.89021	82	
243.96788	200	1+
244.95786	106	
244.98596	84	
245.41690	84	
245.91737	82	
246.90675	454	1+
246.94875	86	
247.96684	1676	1+
248.90109	1622	1+
249.05857	92	
249.09331	92	
249.85720	112	
249.95913	944	1+
250.83126	472	1+
251.07143	222	
251.83506	340	1+
252.12194	84	
252.36956	108	
252.87052	96	
252.97138	4010	1+
253.13832	82	
253.90646	916	1+
253.93939	128	
254.08991	166	
254.10335	94	
254.96745	1082	1+
255.07410	140	
256.85627	96	
256.92172	112	
256.96373	470	1+
257.84775	318	1+
258.84860	204	1+
258.96373	236	
259.94324	92	
259.95782	214	
260.84850	94	
261.79057	134	
261.83204	176	
262.53321	86	
262.80342	116	
262.83851	288	1+
262.87472	142	
262.93146	92	
265.08457	118	
266.08473	108	
266.58348	94	
267.84211	360	
268.43524	88	
268.83859	944	1+
268.96104	82	
269.80010	86	
269.86794	126	
270.98160	586	
271.86000	134	
271.91627	544	1+
272.01210	144	
272.44976	106	
272.81661	92	
272.85379	82	
272.97540	176	
273.86082	120	
273.90001	92	
274.45388	88	
274.79371	148	
274.86794	96	
275.88690	92	
276.38776	106	
276.85464	102	
277.83729	118	
277.86081	176	
277.89548	124	
277.96215	92	
278.16040	88	
278.83502	1082	1+
278.99752	104	
279.96171	88	
280.03261	110	
280.85211	166	
281.93135	82	
283.78724	168	
285.84866	1492	1+
286.80313	176	1+
286.85056	1040	1+
286.88043	98	
288.32341	82	
289.87681	128	
291.01306	150	
291.80244	150	
292.86000	130	
293.10645	192	
293.43524	82	
293.51348	100	
293.99509	230	
294.86617	152	
294.92037	86	
295.99143	148	
296.18874	80	
296.75154	84	
296.81311	176	1+
297.29293	80	
297.84913	222	1+
301.87812	118	
302.43896	82	
302.90651	98	
303.86047	150	
303.98017	86	
304.15381	88	
304.86426	106	
305.84164	104	
306.06403	90	
306.88482	282	1+
307.75568	194	1+
308.45379	90	
308.86903	92	
309.82029	368	1+
309.87791	128	
310.84632	140	
310.87186	224	
310.93279	128	
311.57174	92	
311.88941	146	
312.88384	92	
313.81047	260	1+
314.73698	90	
314.88816	242	1+
320.88699	228	1+
321.88657	274	1+
327.90280	182	
328.88786	144	
329.83662	92	
329.94367	92	
332.89199	96	
333.06705	96	
333.77321	102	
334.02216	84	
336.92564	90	
336.95902	142	1+
337.77797	88	
338.54614	90	
338.81721	86	
339.04769	82	
340.47582	92	
340.80063	164	
END IONS

###FS:    #m/z: 322.93132 #charge 1+
###MS: 101
###MSMS: 102
BEGIN IONS
TITLE=Cmpd 76, +MS2(322.9313), 28.0-35.0eV, 2.2min #102
RTINSECONDS=132.154
SCANS=101-102
PEPMASS=322.93132	5451420
CHARGE=1+
107.66572	88	
115.59665	94	
185.92987	84	
196.01708	130	
200.89512	92	
201.86727	100	
203.95541	218	
205.94800	234	
206.03394	94	
206.94881	114	
208.05521	116	
209.94467	132	
210.03679	84	
210.89313	126	
212.87905	370	
214.89440	230	
215.87900	98	
216.41776	96	
216.87159	108	
216.89219	156	
219.37779	96	
221.07239	82	
221.94599	128	
222.88038	150	
222.95181	678	1+
223.00467	86	
224.96515	150	
224.98100	114	
225.16060	80	
226.97249	118	
227.84974	88	
227.95689	102	
228.85160	110	
228.94804	88	
230.39232	118	
230.83407	116	
230.88826	234	1+
231.11221	92	
232.38128	86	
232.40942	118	
232.90806	102	
233.89071	94	
235.00359	92	
235.82132	106	
236.00965	280	1+
236.38918	82	
236.88361	234	1+
236.89964	82	
237.01294	202	1+
237.79493	324	1+
238.56555	94	
238.82858	112	
238.93747	182	
239.07631	210	1+
239.78718	600	1+
240.06022	82	
240.78935	386	1+
240.82388	658	1+
240.94105	1718	
240.96261	524	1+
241.93930	8464	1+
242.82838	134	
242.94157	6094	1+
243.81830	772	1+
244.09070	114	1+
244.42330	92	
244.88281	80	
244.93981	792	1+
246.97706	434	
247.38881	160	
247.85574	148	
247.89321	86	
248.84561	130	
249.91395	82	
250.93449	96	
250.96853	108	
251.49430	96	
252.81987	88	
252.87148	92	
253.34968	90	
253.79177	146	
253.84585	232	1+
254.82756	300	1+
255.80640	152	
256.78550	244	
257.79732	600	1+
257.84724	152	
257.89951	152	
258.83413	344	1+
258.93470	92	
259.40141	86	
260.83635	282	
261.04516	82	
261.09074	84	
261.13878	80	
261.36087	94	
261.83043	1352	1+
262.83218	842	1+
263.01489	96	
263.97745	110	
264.84226	134	
264.86296	308	1+
265.35414	94	
267.92651	80	
268.91158	202	1+
268.95808	106	
269.79442	274	1+
269.95792	86	
269.98475	90	
271.36025	96	
272.00993	92	
272.34660	86	
273.79436	700	1+
274.85525	170	
275.80965	432	1+
276.83914	144	
276.85998	100	
277.00055	88	
278.41237	82	
278.80998	112	
279.09409	350	
279.16067	98	
279.41742	86	
279.79185	416	1+
279.99849	94	
280.09591	318	
280.92964	114	
281.86386	102	
282.37256	90	
282.85965	162	
283.07243	116	
283.78779	496	1+
283.84890	108	
283.86638	88	
284.29742	122	
284.87302	202	
285.29577	88	
285.84416	160	
286.06358	80	
286.87018	110	
288.99954	84	
289.78841	544	1+
289.80987	150	
289.87664	252	1+
290.86178	106	
291.04049	90	
291.80361	290	
291.91228	80	
292.81143	122	
292.93697	84	
293.87803	140	
295.81715	110	
295.85295	90	
296.37048	88	
296.80982	170	
296.87279	212	1+
297.78627	84	
297.80888	128	
298.51793	84	
299.05015	82	
299.78526	674	1+
299.84346	230	1+
300.12388	90	
301.02016	82	
301.87712	82	
304.87261	166	
305.15270	92	
305.80163	236	1+
305.87592	90	
306.82905	112	
307.80031	418	
307.88810	194	
308.80531	556	1+
310.87786	224	
311.87697	108	
311.90547	82	
312.07234	80	
312.80408	266	1+
312.88630	98	
314.17374	90	
315.82293	146	
320.38936	82	
321.47835	82	
323.09626	82	
323.88323	160	
324.82234	228	1+
324.88921	178	
325.81024	118	
325.90171	288	1+
327.81414	234	1+
END IONS

###FS:    #m/z: 340.94116 #charge 1+
###MS: 101
###MSMS: 103
BEGIN IONS
TITLE=Cmpd 77, +MS2(340.9412), 28.0-35.0eV, 2.2min #103
RTINSECONDS=132.926
SCANS=101,103
PEPMASS=340.94116	3332152
CHARGE=1+
45.28288	88	
188.54778	86	
190.94813	144	
192.92516	294	
193.88846	194	1+
197.88427	128	1+
205.95294	86	
210.93599	112	
212.87751	854	1+
212.92938	90	
213.89589	132	
213.94103	2108	1+
213.99130	140	
215.88807	1102	1+
215.93721	252	
217.88723	184	
217.93503	198	
220.52863	86	
221.89856	94	
223.04453	188	1+
226.82242	240	1+
226.94729	378	1+
226.97073	122	
227.10639	86	
230.88666	1246	1+
230.90985	358	1+
231.02253	90	
231.88891	786	1+
231.95076	3160	1+
233.83990	88	
233.89394	330	
233.95034	706	
235.50270	90	
235.57644	100	
235.89251	282	1+
235.94933	224	
237.06201	98	
237.42997	112	
238.06487	104	
238.83516	134	
238.90365	96	
239.14966	88	
239.91152	100	
240.84642	142	
241.83760	322	1+
242.59182	102	
244.95690	128	
246.36631	96	
246.78460	82	
246.83454	102	
246.93017	96	
246.97353	158	
247.59790	122	
247.90864	98	
247.97536	162	
248.47323	104	
248.89996	226	
248.97477	146	
249.78821	166	1+
249.90112	156	
249.96436	802	1+
250.90080	338	1+
251.94050	106	
251.95897	202	
252.94130	84	
253.06263	94	
253.34981	96	
253.85412	88	
254.52356	84	
254.83905	86	
254.96680	1492	1+
255.78685	136	
256.81681	106	
256.91240	130	
256.96373	342	
257.03343	110	
257.05913	88	
257.39374	90	
257.76839	86	
257.79958	234	
257.84901	130	
258.79443	172	
258.85295	168	
258.91066	280	1+
258.95360	300	1+
259.84987	100	
260.80526	108	
260.82748	144	
260.85028	98	
261.85255	234	1+
262.50344	108	
262.87632	84	
262.92516	128	
264.93614	86	
265.01820	140	
265.59011	92	
265.85968	120	
265.91319	90	
267.06719	92	
267.85661	84	
267.97804	214	1+
268.95854	138	
269.00280	88	
269.80060	108	
269.96851	86	
270.38656	98	
270.92798	110	
271.78692	118	
272.93500	268	
273.04192	92	
273.79352	394	
273.82823	118	
274.87917	136	
274.89711	130	
274.97412	92	
275.85256	86	
276.85541	268	
277.85710	248	
277.97046	124	
278.84416	412	1+
279.32714	98	
279.42127	84	
279.86336	250	1+
279.90324	122	
279.96134	134	
280.02091	90	
282.78614	230	1+
282.91759	124	
282.93407	156	
283.23367	88	
283.78679	214	1+
283.80615	116	
285.84754	280	1+
286.67239	86	
287.01028	82	
287.79637	124	
289.79328	456	1+
289.86559	108	
290.34984	106	
290.81729	132	
291.84093	84	
291.86254	272	1+
292.16211	90	
293.84548	146	
294.36589	148	
295.97044	124	
296.01978	250	1+
296.81972	136	
296.87050	98	
297.79090	86	
297.94745	86	
299.05333	84	
299.88407	106	
300.84812	116	
301.87311	122	
301.94389	280	1+
302.85177	200	
302.94767	240	1+
304.79971	200	1+
304.93331	162	1+
305.88081	288	1+
306.43453	94	
307.42173	90	
307.80000	378	1+
308.88580	128	
310.87612	516	1+
312.80419	120	
313.88610	118	
314.90083	88	
316.38211	104	
316.98892	116	
319.85766	84	
320.90610	88	
324.83931	134	
324.89488	396	1+
326.89801	138	
328.82296	106	
328.88684	86	
328.97723	142	
330.81297	662	
334.43973	92	
337.06561	100	
338.76164	134	
339.83978	102	
339.94126	86	
343.17509	92	
343.24334	92	
344.87611	188	1+
345.22065	92	
END IONS

###FS:    #m/z: 363.95725 #charge 1+
###MS: 101
###MSMS: 104
BEGIN IONS
TITLE=Cmpd 78, +MS2(363.9572), 28.0-35.0eV, 2.3min #104
RTINSECONDS=133.699
SCANS=101,104
PEPMASS=363.95725	2345960
CHARGE=1+
142.25224	94	
176.93119	94	
178.94403	118	
182.87023	382	1+
187.86823	114	
189.86342	1578	1+
191.85804	1862	1+
193.85371	166	
196.88611	492	1+
200.94809	168	
207.87102	860	1+
207.94963	214	
209.94447	2318	1+
210.88363	1094	
212.88005	7284	1+
213.90832	94	
215.88305	186	
216.41257	106	
218.91900	98	
219.41447	180	
222.95141	1164	1+
223.01782	104	
224.95029	2962	1+
225.88416	314	
226.90046	262	1+
226.94790	20176	1+
226.97149	440	
227.01123	92	
227.15281	106	
227.87926	144	
227.93027	96	
228.86464	92	
228.89533	1612	1+
228.94293	21384	1+
229.08251	218	1+
229.14234	94	
229.31355	106	1+
229.39604	168	1+
229.53202	140	1+
230.88961	9846	1+
231.01521	210	1+
231.63931	110	1+
231.83515	98	
231.91096	124	
232.01919	184	1+
232.88605	1612	1+
233.95923	114	
234.46906	174	
234.88182	706	1+
234.92802	128	
235.82970	294	1+
235.85140	140	
238.05985	246	1+
239.90685	234	1+
240.82417	572	1+
240.83738	126	
240.93893	548	
240.96398	618	
241.94038	1726	1+
241.96320	346	
242.82759	98	
242.90092	118	
242.94209	1038	1+
242.96122	1404	1+
243.82040	870	1+
244.95763	10104	1+
245.06076	110	
246.85210	324	1+
246.88511	98	
246.90597	428	1+
246.95296	11234	1+
247.18996	136	1+
247.80516	118	
248.80399	420	1+
248.83622	142	
248.90068	3484	1+
248.97592	154	
250.15483	96	
250.17258	82	1+
250.89445	456	1+
250.97097	392	1+
251.83617	94	
252.00740	116	
252.08121	140	
252.43560	144	
252.95374	112	
253.83981	94	
253.90653	542	1+
254.83490	204	1+
258.83600	270	
258.97270	394	
259.83841	140	
260.83178	470	
260.96796	750	1+
261.06149	214	1+
261.53760	94	
261.83217	292	
262.82802	178	
263.83087	114	
263.98266	130	
264.82326	244	
264.88844	104	
264.96424	202	
265.00390	144	
265.90741	216	
265.97953	332	
266.39746	94	
266.81467	368	
266.86354	158	
267.78200	116	
267.80723	614	1+
267.83958	200	1+
267.97313	1292	1+
268.78242	172	
268.80651	406	1+
268.86823	148	
269.33546	92	
269.87036	96	
269.92946	146	
269.96838	1574	1+
270.40862	158	
270.98486	102	
271.14959	170	
271.79588	108	
271.91628	462	1+
272.84609	108	
272.86982	116	
272.95911	204	1+
273.79325	176	
273.91564	156	
274.91004	104	
275.88805	112	
275.95116	204	1+
276.85403	138	
277.79762	510	1+
277.86104	130	
278.84806	164	1+
279.10487	482	1+
279.82787	96	
279.94609	120	
280.79096	1126	1+
280.92687	200	1+
281.86366	244	1+
282.32293	96	
282.33758	98	
282.81372	256	1+
282.83065	108	
283.85054	162	
283.86769	190	
284.84447	1208	1+
285.79345	112	
285.84622	1048	1+
288.36488	94	
289.00143	96	
289.02952	126	
289.87264	124	
290.78858	360	1+
291.89129	98	
292.44340	118	
292.86209	150	
293.11760	140	
293.44598	94	
293.91314	120	
294.43326	94	
294.82948	132	
294.85996	102	
295.93051	92	
296.80914	258	
297.80867	180	
298.04233	210	1+
298.80452	1410	1+
299.12908	104	
299.87439	128	
300.80188	370	1+
300.87195	126	
301.54655	94	
301.86014	1354	1+
303.81007	300	1+
303.85678	2106	1+
305.34123	106	
306.78481	188	1+
306.83851	210	1+
306.93216	100	
307.88899	278	1+
308.65025	96	
308.86910	234	1+
308.92773	154	
311.15339	102	
312.69746	100	
312.87373	340	1+
314.81447	230	1+
318.93110	112	
319.80177	104	
319.81953	174	
319.87252	292	1+
319.93443	110	
320.82045	182	
321.15489	148	
321.81851	180	
321.87046	566	1+
322.37747	100	
322.82162	156	
322.92851	554	1+
323.86167	166	
323.90319	180	1+
324.76377	176	1+
324.79160	100	
324.89463	366	1+
325.19107	108	
326.82378	96	
326.87473	1232	1+
327.75260	96	
327.82188	120	
328.62468	104	
328.94323	94	
332.76043	284	1+
332.87823	206	1+
334.89150	170	1+
336.94784	304	
337.83501	356	1+
337.97916	116	
339.83415	336	1+
339.88279	214	1+
340.54433	92	
340.94193	146	
341.74812	236	1+
342.70358	194	1+
345.72004	124	
351.77075	196	1+
354.89370	110	
356.69742	118	
358.77581	146	
359.71800	128	
359.79171	126	
359.82700	92	
360.19019	144	
361.72025	124	
361.78981	106	
364.73702	102	
365.09223	94	
367.82739	120	
END IONS

###FS:    #m/z: 322.93142 #charge 1+
###MS: 105
###MSMS: 106
BEGIN IONS
TITLE=Cmpd 79, +MS2(322.9314), 28.0-35.0eV, 2.3min #106
RTINSECONDS=137.386
SCANS=105-106
PEPMASS=322.93142	5451768
CHARGE=1+
150.10836	94	
156.79138	88	
171.86090	78	
174.47226	92	
185.92975	108	
187.93609	84	
189.86157	160	
192.02484	210	
192.88843	202	
193.34430	84	
196.88277	148	
197.88655	268	1+
198.99474	88	
202.87529	92	
203.88322	138	
205.94827	210	1+
208.83331	112	
209.94223	136	
212.88288	110	
212.89880	124	
213.13547	94	
215.02203	82	
216.89073	160	
219.42318	94	
221.04329	92	
221.94358	144	
222.95389	1150	1+
225.86327	116	
226.84097	110	
227.78645	80	
228.64517	90	
228.84421	192	
228.89596	160	1+
230.88973	686	
230.91002	166	
231.07295	88	
231.87524	94	
232.38290	274	1+
232.89720	188	1+
234.55021	84	
234.93963	82	
236.83326	140	
237.88612	158	1+
238.93573	132	
239.07396	170	
239.78603	590	1+
239.84169	138	
240.82174	302	1+
240.94165	2762	
241.93935	7916	1+
242.82279	104	
242.94132	5528	1+
243.36879	140	
243.81787	792	1+
244.04919	120	
244.39455	82	
244.81912	528	1+
244.94069	1746	1+
245.00659	98	
245.43747	102	
245.85637	82	
245.89509	180	1+
246.85239	116	
246.97819	138	
247.39124	164	
247.85534	170	
248.84547	110	
249.37414	96	
250.62075	78	
251.12838	124	
252.13313	80	
252.46897	86	
253.39464	114	
253.93807	100	
254.90695	194	1+
254.98403	92	
255.78446	136	
256.83851	176	
257.02540	102	
257.79773	372	1+
257.90410	78	
257.96918	100	
258.83586	396	
258.97040	160	
260.33942	148	
260.83396	212	
261.82740	1242	1+
261.91096	88	
262.82749	882	1+
263.84451	186	
263.97925	152	
264.07946	82	
265.81870	96	
265.85641	250	1+
266.36108	94	
266.81047	80	
267.43035	108	
267.79327	322	1+
267.95877	84	
268.87785	100	
268.95734	102	
269.84831	176	
269.86915	90	
270.00089	82	
270.48143	84	
270.84693	124	
271.36451	90	
271.79808	98	
271.85189	92	
273.79456	486	
273.82933	94	
273.87841	86	
274.80050	802	1+
274.81218	92	
274.84940	118	
275.41877	78	
275.80766	524	1+
275.82473	118	
275.92661	78	
276.84110	228	1+
278.08822	624	1+
278.81061	132	
278.84504	328	1+
279.09255	532	1+
281.02604	120	
281.06584	78	
281.09672	80	
281.26571	88	
282.27974	82	
282.36003	84	
282.77086	80	
282.87428	102	
283.36991	174	
283.79036	462	1+
283.81395	86	
283.85852	240	
284.05496	88	
284.29311	376	
284.44821	100	
284.86981	142	
285.35582	84	
285.84269	102	
285.87547	94	
286.75734	92	
286.91667	94	
287.81278	118	
288.72378	78	
289.05983	78	
289.11494	166	1+
289.19827	82	
289.78770	754	1+
289.87877	274	1+
290.41422	86	
290.85874	130	
291.80420	466	1+
292.52945	84	
292.72695	102	
292.87619	78	
293.80734	112	
293.82040	82	
297.78969	186	
298.16822	88	
298.82405	128	
299.78515	336	1+
301.08407	80	
301.85995	220	1+
301.90090	90	
303.93965	118	
304.87748	176	1+
305.80393	78	
306.79894	1078	1+
307.80088	926	1+
307.88825	342	1+
308.87446	136	
309.81555	250	
309.87686	400	1+
310.88103	334	1+
312.80204	348	1+
312.87416	204	1+
314.18456	84	
314.82449	150	
314.87089	106	
314.95776	90	
315.39794	86	
316.81845	120	
319.77621	88	
320.15862	84	
322.78789	118	
323.88705	128	
324.26530	78	
324.89368	294	
325.90208	190	
325.95993	206	1+
END IONS

###FS:    #m/z: 340.94130 #charge 1+
###MS: 105
###MSMS: 107
BEGIN IONS
TITLE=Cmpd 80, +MS2(340.9413), 28.0-35.0eV, 2.3min #107
RTINSECONDS=138.158
SCANS=105,107
PEPMASS=340.94130	3185226
CHARGE=1+
187.89058	86	
192.92809	118	
196.88458	250	1+
196.96877	110	
205.97933	92	
206.38662	88	
207.98392	100	
208.95772	104	
209.94690	120	
209.99190	102	
212.87915	646	
213.87920	300	
213.93951	2062	1+
214.87944	162	
215.88765	634	1+
215.93767	542	1+
217.88206	202	
217.97580	108	
221.88987	94	
223.88886	168	1+
223.97840	126	
224.00411	92	
224.97744	140	
226.89287	124	
226.94523	136	
228.79206	88	
228.89404	144	
228.90780	86	
228.93439	186	
229.93576	94	
230.89134	244	
230.95889	110	
231.88861	1354	1+
231.95081	1560	1+
232.04792	104	
232.82834	188	1+
233.94961	440	
235.79392	170	1+
235.94661	108	
236.89299	364	1+
237.90979	88	
239.00355	92	
239.02401	220	1+
240.64468	86	
240.84382	170	1+
241.88363	102	
241.93789	294	1+
242.81797	94	
245.39605	92	
246.94955	142	
248.39798	100	
248.85711	110	
248.89894	254	
249.90096	156	
249.96179	750	1+
250.01557	116	
250.89275	96	
251.79418	110	
251.95863	174	
252.95100	118	
253.08454	178	
254.90222	668	1+
254.96643	838	1+
255.85399	88	
256.84650	96	
256.95977	588	1+
257.09646	94	
257.84336	436	1+
259.80675	90	
259.89725	226	1+
259.92064	100	
259.95775	270	
260.84366	146	
262.92465	248	
263.87392	86	
264.10937	84	
264.91848	92	
265.42211	102	
267.13786	196	1+
267.82133	106	
268.22818	84	
268.84047	364	1+
269.80152	122	
269.84383	280	1+
270.80064	186	
271.79983	134	
271.91619	148	
271.95210	210	
272.79566	90	
272.86601	140	
272.93027	142	
272.97955	136	
273.50890	92	
273.79464	140	
274.79402	194	
274.81911	90	
274.93421	96	
275.80863	126	
275.83396	360	1+
276.85987	146	
278.36532	92	
278.88775	88	
279.85868	172	
279.96011	100	
280.10745	86	
281.05955	88	
281.07605	104	
281.79468	112	
281.84365	98	
282.85761	86	
282.92123	214	1+
283.08961	128	
283.79262	104	
284.32602	92	
284.85967	120	
285.42785	196	1+
285.87770	152	
285.94851	196	1+
287.80738	130	
287.85936	122	
287.91486	92	
288.55505	92	
288.80168	178	1+
289.50475	90	
289.78621	190	
289.87467	94	
290.78792	146	
293.42676	94	
293.87840	92	
294.04549	118	
294.49225	110	
294.85461	96	
294.87027	158	
295.89329	136	
295.99419	152	
296.81298	124	
296.87432	172	1+
297.37966	86	
297.79834	122	
297.89379	124	
298.39721	92	
299.78299	172	
299.84766	118	
300.36884	86	
300.85785	84	
301.89658	98	
302.91381	104	
302.94597	294	1+
303.17182	94	
304.44897	114	
305.42713	94	
305.80505	92	
305.86585	112	
306.72689	92	
306.88291	92	
307.79355	116	
308.88440	116	
309.81839	94	
309.87460	422	1+
310.41748	98	
310.87899	362	1+
311.80455	356	1+
312.80524	250	1+
313.42329	88	
313.75429	160	1+
313.88647	108	
314.39340	94	
315.85840	128	
318.12819	90	
318.59438	122	
319.89696	118	
321.39463	108	
323.89182	302	1+
325.86133	112	
328.89120	280	1+
330.46359	88	
330.81417	502	1+
332.72750	110	
332.81352	110	
332.87413	92	
333.86663	112	
336.90120	92	
337.96116	98	
341.71866	88	
341.92967	100	
342.90440	86	
343.96061	94	
END IONS

###FS:    #m/z: 363.95742 #charge 1+
###MS: 105
###MSMS: 108
BEGIN IONS
TITLE=Cmpd 81, +MS2(363.9574), 28.0-35.0eV, 2.4min #108
RTINSECONDS=138.93
SCANS=105,108
PEPMASS=363.95742	2240454
CHARGE=1+
189.86218	1126	1+
191.85847	1604	1+
196.88369	656	1+
196.91199	96	
198.78089	96	
200.89200	98	
200.94767	148	
207.40595	92	
207.87448	438	1+
207.95031	194	
209.86943	222	
209.90317	106	
209.94399	3172	1+
210.88678	960	1+
211.87293	110	
212.87946	6006	1+
216.41046	108	
221.85913	128	
222.95217	1482	1+
223.89342	148	
224.87477	110	
224.95018	2880	1+
225.88815	304	1+
226.83311	92	
226.86949	210	1+
226.94738	19798	1+
226.99857	108	
227.08634	102	
227.91487	190	
228.03507	88	1+
228.89426	2168	1+
228.94275	18908	1+
229.06877	96	
229.38126	92	
229.51543	122	
230.15126	128	1+
230.47701	128	1+
230.88958	11432	1+
231.28762	84	1+
231.83900	92	
232.05623	190	1+
232.67813	104	1+
232.88635	1562	1+
233.34381	102	1+
233.84721	100	
234.88315	658	
234.92362	200	1+
235.85048	156	
236.49609	90	
237.57259	92	
237.98329	108	
239.03956	102	
239.13803	196	1+
239.96914	120	
240.82138	182	
240.93911	674	
240.96326	1352	1+
241.06980	90	
241.83300	104	
241.94101	1506	1+
242.81975	198	
242.83292	136	
242.90094	94	
242.94138	1116	1+
242.96145	1070	1+
243.81941	594	1+
243.83913	222	1+
244.95731	9028	1+
245.94100	216	
246.08128	166	1+
246.84621	96	
246.85963	180	1+
246.90693	236	1+
246.95333	10590	1+
247.45643	104	
247.48568	124	1+
247.83826	100	
248.00392	274	1+
248.02840	110	
248.80187	472	1+
248.89967	3272	1+
249.00900	224	1+
250.89794	412	1+
250.97277	110	
251.07696	216	1+
251.91362	146	
251.97065	134	
252.83784	102	
252.95873	156	
253.90366	614	1+
253.95652	108	
255.83818	128	
257.90859	120	
258.54374	88	
258.83371	248	1+
258.97487	224	
259.89589	102	
259.97323	112	
260.83927	168	
260.94130	98	
260.96763	684	1+
261.83226	366	
261.84855	248	
261.92755	206	1+
262.56119	92	
262.83062	588	1+
263.90404	96	
263.96823	92	
263.97831	120	
264.96533	134	
265.08876	370	1+
265.80423	134	
265.82363	130	
265.94460	132	
265.97803	376	
266.81210	800	1+
267.78482	162	
267.97280	1410	1+
268.83966	230	1+
268.95444	154	
269.07752	152	
269.79519	118	
269.89983	94	
269.97052	1704	1+
270.90323	88	
271.79178	156	1+
271.84559	156	
271.86922	138	
271.91576	664	
272.84446	250	1+
275.81339	104	
276.80871	110	
276.85881	124	
277.86295	272	1+
278.79809	178	
278.84809	128	
279.10108	364	1+
279.79150	528	1+
280.79371	454	1+
282.78937	584	1+
282.85260	436	1+
283.53952	100	
283.79002	378	1+
283.98181	116	
284.82339	118	
285.16148	108	
285.84545	1074	1+
285.88206	146	
285.93907	196	
286.80396	250	1+
286.90651	244	1+
289.88424	110	
290.78704	116	
291.15563	92	
292.33002	90	
294.09421	96	
294.32988	90	
294.86545	256	1+
294.93360	196	1+
295.10162	96	
295.39267	92	
296.80995	606	1+
298.09584	106	
298.80365	2030	1+
299.86716	142	
301.79901	312	
301.86147	836	
301.91566	258	1+
302.80910	152	
302.82549	128	
302.97494	104	
303.03697	116	
303.80714	534	1+
303.85630	2992	1+
303.94606	156	
304.03470	248	1+
304.87991	122	
306.88620	100	
307.88810	142	
308.14862	154	
309.87371	150	
310.87523	132	
311.13442	102	
311.72532	90	
311.77041	120	
312.86756	96	
312.89342	138	
313.88249	192	1+
313.92939	106	
314.81685	88	
315.82332	92	
315.87649	280	1+
316.45217	92	
316.81118	562	1+
318.93717	156	
319.31983	98	
320.95150	116	
321.12986	134	
321.69870	96	
321.81787	934	1+
321.86628	554	1+
321.89465	144	
322.92994	654	1+
323.87966	366	1+
324.05126	126	
324.80921	98	
325.14191	132	
326.87200	804	1+
329.75392	98	
330.76515	200	
331.43518	104	
332.55601	92	
332.91328	180	
333.02231	110	
335.76960	134	1+
336.94653	434	1+
339.82924	218	
340.93858	466	1+
341.75734	100	
342.76412	94	
344.83084	236	1+
346.72922	140	1+
349.77333	156	
350.76943	98	
350.80792	92	
351.85296	106	
352.75724	212	1+
352.79391	172	1+
352.90094	122	
355.70646	124	
355.78016	96	
356.77711	94	
358.95615	222	1+
360.10038	100	
361.80103	92	
362.70745	150	
363.73045	94	
363.95508	136	
366.96233	102	
END IONS

###FS:    #m/z: 340.94106 #charge 1+
###MS: 109
###MSMS: 110
BEGIN IONS
TITLE=Cmpd 82, +MS2(340.9411), 28.0-35.0eV, 2.4min #110
RTINSECONDS=142.603
SCANS=109-110
PEPMASS=340.94106	3207754
CHARGE=1+
192.88898	124	
196.88380	156	
203.88376	94	
204.41372	110	
204.92441	216	1+
205.95077	174	
208.88536	184	
208.95664	170	
209.94390	204	
210.93712	162	
212.87777	1210	1+
213.93989	1472	1+
215.88829	718	1+
215.93701	256	
217.88209	166	
218.38441	132	1+
218.78707	212	
221.37720	88	
221.89485	120	
223.95893	198	
224.85298	100	
224.95182	142	
224.97832	172	1+
225.95526	150	
226.51331	90	
226.89434	216	
226.94444	188	
228.40580	120	
228.89362	164	
228.94388	188	
230.88947	626	
230.91144	138	
231.39596	100	
231.45194	100	
231.89193	464	
231.95070	1818	1+
232.08199	104	
232.88320	118	
232.99962	88	
233.87502	96	
233.90039	466	1+
233.94690	360	
235.89706	156	
235.94726	288	
237.42690	92	
238.78896	250	1+
238.83008	124	
238.90504	94	
239.90196	218	
240.82891	196	
240.90670	118	
240.96386	140	
241.05636	96	
241.84126	202	
241.98963	94	
242.88426	128	
243.83407	232	
244.83239	138	
244.95724	172	
245.89149	142	1+
246.37210	146	
246.97718	426	
248.89610	664	1+
249.89672	456	1+
249.96144	362	1+
249.98179	122	
251.87682	120	
251.93066	92	
253.78857	142	
253.83333	164	
253.90647	406	1+
254.96685	694	
255.08144	90	
255.99526	160	
256.39775	94	
256.41763	94	
256.45454	144	
257.79816	158	
257.90006	124	
258.84572	122	
258.90801	106	
258.96375	108	
259.84298	476	1+
259.95577	172	
260.33671	124	
260.35324	104	
260.96770	92	
261.35483	98	
261.87772	180	1+
264.85296	128	
266.56773	98	
266.84267	214	1+
268.84706	182	
268.89230	90	
269.79692	136	
270.83452	186	
271.83701	142	
271.95538	94	
272.93485	156	
272.97994	112	
273.79068	270	1+
274.85003	164	1+
274.86572	126	
275.81073	512	1+
275.96137	98	
276.35927	94	
276.85401	212	
277.86165	458	1+
278.84821	144	
279.40483	88	
279.85445	108	
280.81306	234	1+
280.88356	90	
281.86116	224	1+
282.84036	98	
282.93489	98	
283.78378	338	1+
285.01563	102	
285.92923	220	1+
286.33566	88	
287.80109	118	
287.88070	178	1+
288.81686	156	
290.41000	98	
290.50872	106	
290.78640	108	
291.80935	308	1+
292.81343	222	1+
292.86044	148	
292.95459	98	
293.43753	88	
295.84302	132	
295.86437	208	1+
295.88562	138	
296.97087	146	1+
297.03067	184	1+
297.89660	170	
297.91170	98	
298.80242	132	
299.42246	108	
299.78332	148	
300.98760	88	
301.41442	88	
301.86426	94	
302.94676	136	
303.05396	102	
303.94528	98	
304.92316	90	
305.16101	88	
305.87283	104	
306.88492	150	
307.79662	580	1+
307.87782	378	1+
308.88090	268	1+
309.81684	162	
310.42636	156	
310.81292	110	
310.87943	124	
311.88335	126	
311.94443	100	
313.63822	98	
313.80283	130	
313.87890	128	
314.45560	94	
314.81894	148	
315.82308	128	
316.88363	184	1+
317.18655	114	
318.83707	100	
320.93517	102	
321.80424	88	
322.02481	90	
322.15237	88	
324.86454	106	
324.89021	146	
325.90453	140	
326.89474	92	
327.90019	112	
329.41299	102	
329.88152	252	1+
330.81537	394	1+
331.07760	110	
331.97651	88	
332.75558	140	
336.79505	98	
342.30696	92	
342.90122	134	
END IONS

###FS:    #m/z: 363.95715 #charge 1+
###MS: 109
###MSMS: 111
BEGIN IONS
TITLE=Cmpd 83, +MS2(363.9571), 28.0-35.0eV, 2.4min #111
RTINSECONDS=143.375
SCANS=109,111
PEPMASS=363.95715	2236092
CHARGE=1+
182.86813	268	
184.45949	94	
184.95152	92	
189.86296	1066	1+
191.85709	2016	1+
194.88835	228	
195.89155	154	
196.88424	400	1+
200.94403	104	
205.87837	156	
205.94936	114	
207.87305	560	1+
207.94745	398	1+
208.93950	156	
209.45673	94	
209.86647	158	
209.94374	2700	1+
210.88511	864	1+
211.86770	154	
212.87965	6546	1+
212.90279	150	
213.07213	96	
214.87688	130	
216.40709	114	
221.87117	96	
221.89840	132	
222.95168	1060	1+
224.95032	2444	1+
225.88310	274	
226.55380	112	
226.89835	160	
226.94753	18636	1+
227.03442	156	1+
227.87945	166	
227.89591	236	
227.92962	190	
227.98930	256	1+
228.55079	136	
228.81621	124	1+
228.89567	1380	1+
228.94270	21334	1+
229.01804	100	
229.07604	174	1+
229.78317	216	1+
230.85752	98	
230.88972	9576	1+
231.50760	104	
232.79189	98	
232.88437	1206	1+
232.90492	222	
232.94714	208	1+
233.02856	132	1+
233.49277	112	
234.88148	500	1+
234.92563	156	
237.95435	130	
238.83564	138	
239.06724	92	
239.11667	110	
239.42162	150	
240.83377	286	
240.94131	320	
240.96183	1244	1+
241.30564	92	1+
241.83109	154	
241.94111	254	
242.04892	96	
242.94022	1164	1+
242.95850	1164	1+
244.81959	104	
244.85471	128	
244.89968	144	
244.95776	8650	1+
245.32495	90	1+
245.36294	92	
245.40068	136	
245.44627	114	
245.94130	252	
246.90308	302	
246.95286	10688	1+
246.99849	212	1+
247.90668	126	
248.04437	102	
248.80818	158	
248.90053	2278	1+
249.03308	92	
249.08366	90	
249.80248	436	1+
250.89854	814	1+
250.96782	630	1+
251.06877	168	1+
252.83507	286	1+
252.89027	106	
253.90582	374	
254.95248	100	
256.02901	196	1+
256.39815	92	
256.85059	120	
256.97215	90	
257.00788	130	1+
258.97168	118	
259.10448	166	
259.84147	140	
260.83283	456	
260.96797	816	1+
260.99865	102	
261.83060	1064	1+
261.85384	140	
263.78780	200	1+
263.97567	136	
264.07404	224	
264.82118	176	
264.96235	120	
265.97542	106	
266.78970	280	1+
266.81392	640	1+
266.84707	336	1+
267.97364	1244	1+
268.95479	136	
269.97016	1342	1+
270.05229	142	
271.84413	220	
271.91729	232	
274.79396	98	
275.80930	134	
275.86366	94	
276.07080	140	1+
276.69620	102	
276.81979	126	
276.85813	426	1+
278.79915	256	
278.85695	200	1+
279.10302	566	1+
279.80113	138	
280.42586	118	
280.79229	590	1+
280.91774	138	
281.42006	102	
281.85106	166	
281.88817	300	1+
282.98906	94	
283.85011	710	1+
283.90760	106	
284.82500	132	
285.79484	264	
285.84755	1456	1+
285.94074	222	1+
287.43605	94	
287.91509	178	
287.95293	114	
288.79418	128	
288.82612	90	
289.87601	192	
290.93612	94	
291.07608	94	
292.44121	102	
292.86386	156	
292.93404	122	
293.11951	238	1+
294.85983	112	
294.88183	90	
296.80500	140	
296.91631	92	
297.80262	1754	1+
298.18065	92	
298.69202	98	
298.80383	1446	1+
298.91925	90	
298.97870	214	1+
299.05934	196	1+
299.87093	118	
300.80414	142	
301.79190	90	
301.81224	120	
301.86109	1060	1+
303.35979	96	
303.80513	556	1+
303.85730	2586	1+
304.94125	158	
306.90106	138	
307.87636	522	1+
310.87404	532	1+
311.87836	306	1+
311.99638	90	
312.80448	102	
314.82213	160	
316.81504	392	1+
318.88890	158	
318.93455	178	
319.81252	118	
319.88039	140	
319.93401	168	
320.81395	94	
320.86989	584	1+
321.81702	646	1+
321.86919	396	1+
322.10103	220	1+
322.93052	382	
324.88054	222	
325.89841	230	1+
326.87341	912	1+
327.08504	96	
329.87314	206	1+
330.72034	116	
330.83679	228	1+
331.77207	92	
333.36955	94	
334.76146	92	
336.94789	486	1+
337.83354	132	
339.82948	338	
340.83456	156	
340.94452	268	
341.82163	224	1+
342.89944	344	1+
342.95083	92	
343.70858	114	
349.09222	116	
349.16103	118	
352.39660	92	
353.76190	194	
353.84703	114	
354.04305	140	
354.76324	114	
356.77237	168	
359.78428	236	1+
363.62961	100	
363.95552	134	
366.73674	92	
366.81778	194	1+
367.77891	182	1+
368.74153	120	
END IONS

###FS:    #m/z: 507.84661 #charge 1+
###MS: 109
###MSMS: 112
BEGIN IONS
TITLE=Cmpd 84, +MS2(507.8466), 28.2-35.2eV, 2.4min #112
RTINSECONDS=144.147
SCANS=109,112
PEPMASS=507.84661	563264
CHARGE=1+
196.01656	532	
199.88801	156	
222.97622	268	1+
224.11860	146	
224.97394	166	
225.80286	150	
227.95148	160	
228.04674	170	1+
232.89549	172	
234.88035	138	
237.95807	288	1+
239.85587	146	
248.12067	220	1+
248.90019	224	1+
250.96800	242	
252.03259	138	
255.89483	168	
259.88106	166	
260.88818	156	
264.02876	142	
265.78240	204	1+
266.11264	170	
266.16627	520	1+
266.91337	222	1+
267.39054	188	
272.85053	696	1+
276.85354	226	1+
278.83103	190	1+
278.86518	140	
280.38637	244	1+
283.90182	180	
285.39503	148	
287.85339	790	1+
288.89380	162	
289.87624	398	
289.99967	154	1+
290.86489	1766	1+
292.86122	198	
293.87369	3540	1+
294.12714	254	1+
295.82189	142	1+
295.98228	150	
296.86407	320	1+
297.81015	172	
298.84657	196	
298.92563	144	
299.83109	202	
300.85345	452	1+
300.87514	398	1+
302.88238	452	1+
303.85863	152	
305.86146	1050	
306.37313	266	1+
306.88649	1406	1+
307.01653	292	1+
307.80890	384	1+
307.86680	138	
307.89183	986	1+
307.91603	360	1+
308.14151	654	
308.81275	246	1+
308.87805	1834	1+
308.91951	210	1+
309.14646	398	
309.84821	504	1+
309.87182	624	
310.15676	1480	1+
311.00081	278	1+
311.88424	6418	1+
312.37922	230	
313.90801	188	
314.77535	226	
314.86661	648	1+
314.88467	372	
314.96861	138	
315.83144	144	
316.09649	226	1+
316.12892	138	1+
316.86320	276	
316.88468	150	
317.82225	162	
317.88735	192	
318.85817	178	
318.88186	172	
319.87567	148	
319.94247	136	
320.87383	364	1+
320.88687	142	
321.08404	140	
322.78850	146	
322.86381	284	1+
323.38887	142	
324.86347	148	
324.90531	266	
325.39637	184	1+
325.90067	538	
326.08629	144	
326.75355	192	1+
326.81734	258	1+
326.88184	2324	1+
327.89585	618	
328.37214	178	
328.86660	718	1+
329.15988	372	1+
329.80669	252	1+
329.89970	516	1+
330.78241	222	1+
330.88562	160	
332.87490	358	
332.95201	282	1+
333.87038	208	
334.39682	214	
334.81618	144	
335.77020	284	1+
335.84099	236	
335.90228	266	1+
335.93795	162	1+
336.87465	514	1+
337.79648	328	1+
338.71761	196	1+
338.90750	242	
339.38309	368	1+
339.41265	162	
339.45302	148	
339.88555	362	1+
342.89814	362	1+
344.71626	238	
344.87819	148	
345.82711	148	
346.18566	216	1+
346.87151	244	1+
347.81628	440	1+
348.17482	148	
348.82085	328	1+
348.91742	268	1+
349.76484	542	1+
350.88680	284	
351.18509	192	
353.85565	438	1+
353.89364	184	
354.84484	320	1+
355.89231	294	
356.78314	446	1+
356.84264	244	1+
356.89319	184	
358.73419	214	1+
358.81824	266	1+
358.86877	420	1+
359.27621	222	
359.86716	268	1+
363.70454	320	1+
364.70681	260	1+
364.71831	284	1+
364.80745	152	
364.84371	142	
364.89454	256	1+
366.84176	706	
366.87401	144	
367.18729	184	
367.70830	1360	1+
367.76821	196	
367.79144	356	1+
367.84090	362	
368.83897	234	
368.85868	166	
368.89934	152	
369.71089	522	
369.83551	306	
370.41962	206	1+
370.80645	284	1+
371.72507	224	
371.78416	436	1+
371.85347	166	
371.87530	214	
373.72524	698	1+
373.83506	270	
373.89948	162	1+
375.89091	138	
376.77828	152	
380.08686	176	1+
380.39448	240	1+
380.71936	210	
380.85692	186	
381.72228	586	1+
381.85966	466	1+
383.71221	288	1+
383.78313	164	
383.89849	300	1+
384.80006	216	
384.85121	3194	1+
385.07572	234	1+
385.72187	424	1+
386.72683	306	1+
386.79802	232	
387.84773	260	1+
389.19927	410	1+
389.71648	412	1+
390.73755	188	
390.80536	304	1+
390.84232	706	1+
392.67581	166	1+
392.82546	290	
392.84820	226	
392.86492	372	1+
393.79710	266	1+
393.82343	166	
394.84088	474	1+
395.80083	172	1+
395.87042	206	
396.22679	328	1+
396.73662	340	1+
396.90287	214	
397.81955	158	
398.73349	364	
398.86752	556	1+
399.70951	248	
399.79453	190	1+
399.80567	260	1+
399.84690	142	
400.72945	352	1+
400.78015	154	
401.35644	292	1+
402.86522	274	
403.74318	142	
403.86585	1368	1+
405.76947	182	
407.72679	460	
407.86549	5494	1+
409.00710	184	
409.72563	1216	1+
410.84059	508	1+
411.72025	566	1+
411.77008	236	1+
411.81335	634	1+
412.72559	406	1+
412.84468	154	
412.87505	472	1+
413.21358	146	
413.87826	392	1+
414.86433	712	1+
415.87152	478	1+
416.87800	268	1+
417.81652	170	
421.72133	218	
421.88431	760	1+
422.72558	206	
422.85394	204	
423.75438	206	
423.75827	148	
423.76746	252	
424.75994	180	
424.86609	206	
425.67137	200	1+
425.69615	144	
425.73700	376	1+
425.88021	194	
426.86310	1060	1+
427.73221	1548	1+
427.77841	230	1+
427.94814	148	
428.84842	230	
428.88637	212	
428.90839	144	
429.73956	1058	1+
429.85172	144	
430.74054	760	1+
430.86020	802	1+
430.88456	200	
431.86438	610	1+
433.39129	164	
433.88860	190	
434.90217	158	
437.73814	246	1+
439.89434	800	1+
440.75620	202	1+
442.68687	256	1+
442.78019	304	1+
443.25361	138	
444.19550	252	1+
444.87329	1638	1+
445.74471	584	1+
447.70926	160	
447.74527	148	
448.75258	150	
449.16400	234	1+
449.89360	264	
450.70378	152	1+
450.75829	266	
450.87572	194	1+
457.90325	486	1+
458.90625	288	1+
462.88754	926	1+
464.26668	224	1+
464.78566	226	
465.27320	152	1+
466.80075	192	1+
467.81185	204	1+
467.88678	656	1+
468.77805	350	1+
485.90145	168	
488.74115	194	1+
489.13769	150	
489.78606	150	1+
492.18880	138	
500.73746	202	
504.25035	92	1+
505.78561	172	1+
506.79061	114	1+
509.86517	184	
END IONS

###FS:    #m/z: 507.84691 #charge 1+
###MS: 113
###MSMS: 114
BEGIN IONS
TITLE=Cmpd 85, +MS2(507.8469), 28.2-35.2eV, 2.5min #114
RTINSECONDS=147.813
SCANS=113-114
PEPMASS=507.84691	538582
CHARGE=1+
194.88995	166	1+
196.01497	516	1+
209.94208	158	
214.88540	160	
224.97661	240	
225.88498	218	1+
233.86622	148	
234.87891	192	
238.06498	164	
238.89279	172	1+
259.87826	154	
261.89474	138	1+
263.36096	176	
265.08393	156	
266.16585	284	1+
268.10868	156	
268.88505	178	
270.85930	198	
272.85354	524	1+
275.79719	296	1+
275.84126	408	1+
276.84497	340	1+
277.38451	538	1+
278.38643	380	1+
280.87954	278	1+
282.39102	152	
282.82740	152	
283.90145	182	
284.87630	216	
285.79310	176	
287.84902	690	1+
288.81737	344	1+
288.88955	178	
289.78252	168	1+
289.87948	600	
290.13194	168	
290.86456	1104	1+
291.88154	272	
292.86288	314	
293.87430	1938	
294.12697	180	
294.81312	154	
294.87638	1128	
295.56179	190	1+
296.40854	150	
296.85765	246	
297.95512	150	
298.39404	170	
298.85784	442	1+
300.85885	660	1+
303.84320	150	
303.86561	394	
304.81654	464	1+
304.87813	200	
305.78908	264	1+
305.82288	336	1+
305.86252	1108	1+
306.12356	196	
306.91411	172	1+
307.89024	1560	1+
308.14214	1440	1+
308.86959	1760	1+
309.78556	256	1+
309.88965	752	1+
310.15838	1012	1+
310.34398	364	1+
310.38650	158	
310.81854	226	1+
310.97023	330	1+
311.88387	5956	1+
312.03020	184	1+
312.92456	166	
313.80962	206	1+
313.94495	190	1+
314.86528	674	
314.88347	608	1+
315.83719	346	1+
316.81717	392	1+
316.86507	170	
317.82414	250	1+
317.87658	268	1+
318.93741	288	1+
319.85750	172	
321.35427	206	
321.89571	150	
322.89558	158	
323.38052	344	1+
323.85757	168	
324.33353	190	
324.85998	214	
325.90278	552	
326.88447	1300	1+
327.80990	644	1+
327.82313	406	1+
328.87119	472	
329.17680	180	
329.87497	452	1+
329.99265	198	1+
330.16084	154	
330.76894	418	1+
332.80102	240	
332.87381	568	1+
332.95361	174	
332.97974	226	1+
333.70940	104	1+
334.76761	200	1+
334.90104	268	
335.88298	418	1+
335.94204	218	1+
336.94097	248	1+
337.83569	274	1+
337.87997	518	1+
338.82268	314	1+
339.84341	150	
339.88729	182	1+
340.17328	152	
340.90781	158	
344.02422	180	1+
344.36914	268	1+
344.79300	226	1+
346.84596	244	1+
347.77455	176	
348.73108	276	
348.83504	172	
348.91928	214	
349.74780	200	
350.83332	160	
350.88673	152	
351.13341	114	1+
352.83419	158	
352.91087	170	
353.85628	732	1+
353.89891	216	
354.91094	160	
355.84568	186	1+
355.89201	402	1+
358.09381	300	1+
359.77158	252	1+
359.81132	148	
359.88802	280	1+
362.72376	224	
362.87461	226	1+
364.33908	146	
364.80363	166	
364.84990	336	1+
366.37223	224	
366.79010	150	
366.83977	1646	1+
367.19491	266	1+
367.35367	194	1+
367.70873	750	
367.73892	178	
367.76419	194	
368.70869	670	1+
369.83547	610	1+
370.18552	238	1+
370.78102	280	1+
370.80075	196	1+
371.72158	152	
372.38137	244	1+
372.85317	214	
373.72128	584	1+
373.83813	192	
373.87575	180	
374.82919	168	
375.84895	214	1+
375.87704	332	1+
377.38609	170	
377.80111	242	1+
380.16073	164	
380.72163	348	
380.85808	260	
381.72046	156	
381.85364	520	1+
382.72110	152	
382.85601	364	1+
383.17256	146	1+
383.77853	214	
384.85052	2524	1+
385.77407	182	
386.77513	256	1+
387.71898	172	
387.81197	154	
387.84956	196	
388.74049	232	1+
388.80376	166	
389.20055	946	1+
389.71300	322	
390.71481	160	
390.84275	1160	1+
391.80584	272	
392.06832	310	1+
392.76210	194	1+
392.82625	284	1+
392.86672	244	
393.06942	220	1+
393.39652	264	1+
393.79842	768	1+
394.83603	218	1+
395.79336	198	1+
395.87608	194	
396.73805	286	
397.19224	154	
398.73170	500	
398.75026	256	
398.86720	196	
399.70985	292	
399.73225	330	
400.72694	190	
400.86470	230	1+
401.75162	210	
402.72764	174	
402.86752	1916	1+
403.79701	330	1+
403.87323	1298	1+
404.72827	238	
404.80064	272	1+
405.74148	204	
405.87199	342	
406.86844	178	
407.72965	528	
407.86839	2014	
408.75419	248	1+
408.86792	2084	1+
409.36029	208	1+
409.72718	972	1+
410.83688	566	1+
411.81070	516	1+
412.72956	570	1+
412.84580	300	
412.86569	182	
413.77294	148	
413.86326	174	
413.87381	440	1+
416.74799	152	
417.87951	226	
421.88264	656	
422.74026	370	1+
422.86749	174	
423.70619	266	1+
423.74504	218	1+
423.77517	178	
423.86873	194	
424.86754	256	
425.74351	186	
425.88144	206	
426.86357	1108	1+
427.73745	1792	1+
428.68232	322	1+
428.84849	522	1+
428.88844	164	
429.82253	150	
429.86912	146	
430.73873	1152	1+
431.10877	202	1+
431.86864	694	1+
432.87115	400	1+
437.05252	244	1+
438.83628	172	
439.89348	658	
440.78170	196	1+
440.89528	328	
441.67995	312	1+
442.68060	202	1+
443.74723	150	
444.80054	170	
444.87236	776	1+
444.90323	204	
445.74316	984	1+
445.79577	204	1+
445.87544	442	1+
447.71157	406	1+
447.88190	148	
448.75421	238	
449.87636	214	
450.74491	840	1+
451.76678	268	1+
457.90715	550	
458.90634	316	
459.90736	214	
460.22371	176	
462.88228	308	1+
464.78292	212	1+
467.88824	602	1+
468.78362	158	
470.73131	188	
470.85513	152	
485.89587	274	
486.84947	164	
487.79312	192	
501.15493	180	
501.28516	200	1+
502.23570	162	1+
503.72980	136	1+
503.80137	350	1+
509.85987	282	
END IONS

###FS:    #m/z: 336.94679 #charge 1+
###MS: 113
###MSMS: 115
BEGIN IONS
TITLE=Cmpd 86, +MS2(336.9468), 28.0-35.0eV, 2.5min #115
RTINSECONDS=148.593
SCANS=113,115
PEPMASS=336.94679	256504
CHARGE=1+
197.87693	234	1+
198.95484	122	
201.91613	82	
203.93151	100	
205.95297	116	
206.97250	94	
207.44275	94	
207.97153	122	
209.94167	138	
210.88448	448	1+
211.90173	136	
211.94451	5670	
212.87872	3076	1+
212.94543	108	
213.93929	2688	1+
214.89950	86	
214.95353	94	
215.07401	116	
215.88784	196	
215.90675	88	
215.93810	282	
216.70858	114	
216.89188	136	
217.88385	234	
218.82339	100	
220.97746	86	
221.94699	126	
223.95883	186	
224.97092	208	
225.56453	108	
225.88899	98	
225.97542	168	
226.94365	218	1+
226.97617	94	
227.03278	82	
227.89072	678	1+
227.94774	146	1+
227.96625	88	
228.84912	88	
228.89246	480	1+
229.95482	5714	
230.88927	4320	1+
230.95848	198	
231.94952	2608	1+
232.39387	178	1+
232.82270	194	1+
232.89093	1016	1+
233.89534	650	1+
234.82383	220	1+
235.84808	154	1+
235.86614	106	
235.95124	252	
235.98821	90	
237.85423	146	1+
237.95308	92	
238.91255	98	
240.91912	108	
241.84104	396	
242.88547	136	
243.86715	84	
243.90077	84	
245.44407	152	
246.39121	144	
246.90719	162	
246.97491	332	
247.96577	1156	1+
248.05757	102	
248.53942	100	
248.89909	1778	1+
249.05604	120	
249.07573	94	
249.82642	318	
249.96230	624	1+
250.82929	742	1+
250.95039	144	
251.07372	480	1+
251.83080	538	1+
251.87898	126	
251.91063	208	
252.97208	2724	1+
252.99438	154	
253.90547	1184	1+
253.94439	86	
253.95931	146	
254.96718	1342	1+
255.84290	92	
255.86920	84	
255.99470	110	1+
256.96611	114	
257.79697	124	
257.81576	130	
257.85505	84	
258.02073	98	
258.84582	118	
259.82255	84	
259.94931	102	
260.48213	98	
260.82975	298	1+
260.84563	302	1+
260.94832	110	
263.88184	94	
264.01969	90	
264.96001	98	
267.84222	188	
268.83797	1196	1+
269.79685	98	
269.95027	106	
270.79784	208	1+
270.98362	122	
271.16369	84	
271.76100	82	
271.91528	230	
272.01020	106	
272.97825	174	
273.79204	274	1+
273.85601	90	
273.86713	112	
275.40679	94	
275.85318	338	1+
276.89404	124	
277.06811	90	
277.83083	206	
278.83526	726	1+
280.10130	140	
280.79634	104	
280.83226	108	
281.93120	82	
282.92725	108	
282.97526	132	
284.85882	186	
285.01147	82	
285.85113	424	
286.78603	96	
286.85059	314	
286.93302	102	
287.85012	980	1+
288.08164	92	
289.02000	86	
291.39447	106	
291.80601	136	
292.80256	154	
293.10845	144	
293.87405	160	
293.99804	174	
294.85510	122	
295.98978	118	
296.87268	108	
296.88780	90	
298.80133	110	
299.88058	178	1+
300.78807	100	
303.17571	86	
303.86022	146	
304.86608	240	
306.66870	84	
306.88059	156	
307.38183	128	
307.55726	90	
307.88522	144	
308.86816	208	
309.81737	92	
309.86957	94	
310.87757	164	
311.79244	260	1+
312.87597	168	1+
312.96938	102	
315.45041	84	
316.75685	88	
318.08389	88	
319.89293	96	
319.97220	82	
320.94379	82	
321.04710	94	
321.81840	86	
322.18802	86	
323.77450	92	
323.85603	84	
323.89043	138	
324.11680	96	
324.89163	186	
325.83130	142	
326.89116	122	
328.16840	82	
328.88898	198	
330.07730	88	
333.75973	84	
337.83458	114	
340.83047	94	
END IONS

###FS:    #m/z: 359.96268 #charge 1+
###MS: 113
###MSMS: 116
BEGIN IONS
TITLE=Cmpd 87, +MS2(359.9627), 28.0-35.0eV, 2.5min #116
RTINSECONDS=149.365
SCANS=113,116
PEPMASS=359.96268	215448
CHARGE=1+
166.80686	88	
187.87044	94	
200.94544	154	
201.09193	112	
207.40783	120	
208.98772	108	
209.94306	1452	1+
210.88445	172	
212.88544	212	1+
213.42156	132	
221.88775	360	1+
222.95139	1322	1+
224.94874	2382	1+
225.94476	144	
226.39317	104	
226.89838	130	
226.94798	11764	1+
226.97575	186	
227.16238	92	
227.23094	104	1+
227.89296	132	
228.08293	120	
228.54966	100	
228.94258	12314	1+
229.00957	94	
229.42757	100	
231.79955	94	
232.88828	126	
233.96512	306	1+
234.93409	100	
235.84346	112	
236.85851	88	
239.06823	100	
239.37007	90	
240.08787	174	
240.82226	238	
240.83687	396	1+
240.88294	136	
240.94215	394	
240.96239	1514	1+
241.78560	342	
241.90159	110	
241.94562	208	
242.90037	190	
242.95980	1470	1+
243.23044	98	1+
243.87460	96	
243.99544	136	
244.36793	94	
244.49346	118	
244.90123	110	
244.95786	5880	1+
245.84990	214	1+
246.81165	120	
246.95376	5872	1+
248.80638	480	1+
248.83355	98	
249.01754	108	
250.95062	484	
250.97216	230	
251.84083	100	
251.97028	140	
252.04767	102	
252.83192	94	
252.95012	298	1+
252.96734	102	
254.01252	88	
254.42162	90	
254.87425	88	
256.83850	144	
258.83476	364	1+
258.97206	196	
259.79559	222	
259.97707	92	
260.97093	770	1+
261.88478	98	
262.09162	98	
263.84165	150	
263.98087	154	
264.04084	142	
264.78227	94	
265.08423	100	
265.82576	122	
265.97523	214	
266.37528	102	
266.41863	312	1+
266.81138	888	1+
266.86537	132	
267.78341	138	
267.92657	116	
267.97361	668	
268.08562	90	
268.81621	132	
268.84790	110	1+
269.79867	132	
269.96996	1140	
271.85270	194	
272.84335	120	
273.81470	386	1+
273.96499	128	
274.03099	202	1+
274.43866	90	
274.81960	264	1+
274.86590	98	
275.42411	88	
275.96910	266	1+
276.80974	124	
276.85808	156	
277.80796	412	
277.85230	116	
277.86964	110	
278.39184	164	
278.80093	234	
278.85381	88	
279.02162	94	
279.10486	318	1+
279.42946	98	
279.79609	144	
279.96024	140	
280.79522	888	1+
280.86135	130	1+
280.88698	102	
281.35607	94	
281.84191	92	
281.98233	124	
282.14255	136	
282.79014	304	1+
283.98475	344	1+
284.82213	168	
285.78129	88	
285.82416	124	
285.84550	94	
288.95532	102	
289.51498	102	
289.85381	278	1+
290.87627	254	1+
291.78395	116	
291.97715	154	
293.11616	230	
293.56779	96	
293.80976	108	
294.86419	138	
294.93092	368	1+
295.65208	94	
295.85638	176	1+
295.89103	92	
296.81007	388	1+
296.97009	234	1+
298.80234	1070	1+
299.88852	124	
299.98805	106	
300.87350	226	1+
307.88986	132	
308.79695	94	
309.79840	242	
311.53046	90	
311.56068	88	
311.87382	340	1+
312.87425	224	1+
315.87883	140	
315.89622	154	
316.81409	282	
318.13190	222	1+
318.38829	96	
318.82663	126	
318.93238	258	1+
318.95807	104	
319.82030	98	
320.14232	284	1+
321.82118	200	
322.11590	138	
322.82916	102	
322.93100	388	1+
323.88747	102	
324.75124	162	1+
325.01202	114	
327.01474	94	
328.88781	182	1+
331.76281	92	
332.81920	148	
332.83660	114	
334.07846	122	
334.82028	112	
335.54104	94	
335.88550	92	
336.94841	242	
337.95807	142	
340.94061	434	
342.43428	88	
342.87960	104	
342.89742	136	
348.08652	112	
353.70867	222	1+
353.90232	124	
357.85772	110	
363.36987	100	
363.68796	88	
363.71988	230	1+
363.75358	90	
364.05384	100	
END IONS

###FS:    #m/z: 322.93111 #charge 1+
###MS: 117
###MSMS: 118
BEGIN IONS
TITLE=Cmpd 88, +MS2(322.9311), 28.0-35.0eV, 2.6min #118
RTINSECONDS=153.072
SCANS=117-118
PEPMASS=322.93111	5449842
CHARGE=1+
180.99954	86	
185.92683	90	
187.86863	80	
188.91385	82	
191.85831	84	
192.88621	272	1+
196.88368	294	
197.88748	162	
200.83921	98	
201.89105	142	
204.45236	80	
205.94822	254	1+
206.03390	80	
207.00612	82	
207.88471	94	
209.84990	124	
209.94178	226	
210.90013	190	
212.87842	362	1+
212.90124	204	1+
214.89415	92	
215.76066	98	
215.89049	136	
216.09451	98	
218.38751	98	
218.88616	184	
219.38113	94	
221.88631	80	
221.94168	92	
222.95497	812	1+
223.01951	96	
223.54394	92	
223.81584	196	1+
223.93709	88	
225.81716	218	1+
225.94444	92	
226.76271	80	
226.90143	80	
227.95334	82	
228.02748	86	
228.89844	80	
228.91182	140	
229.89670	126	
230.10070	102	
230.88904	576	
230.91264	134	
231.87637	114	
232.90426	80	
234.88886	86	
235.88129	272	
236.83105	188	1+
236.89709	98	
237.01941	142	
237.79449	164	
238.80443	96	
238.94124	194	
239.78576	526	1+
240.82167	426	
240.89175	200	1+
240.93996	2024	
241.93889	5874	1+
242.81884	242	
242.94090	4046	1+
243.82085	892	1+
243.92059	88	
244.94181	996	1+
246.11186	92	
246.90541	146	
246.94123	240	
246.97633	228	
247.39187	146	
248.85275	120	
249.81488	90	
249.97002	92	
250.95010	110	
251.05307	100	
251.07893	86	
251.39310	80	
251.83524	114	
251.96765	102	
252.07275	88	
255.81897	80	
255.84846	210	1+
255.91858	80	
256.90382	102	
256.95661	86	
257.03146	104	
257.79976	318	
258.44488	110	
258.79887	150	
258.83373	666	1+
258.92693	90	
259.97104	84	
260.83138	184	
260.84597	242	1+
261.79160	84	
261.82815	1424	1+
262.36436	130	
262.83002	862	1+
263.34164	80	
263.85897	236	1+
263.98251	118	
264.35692	82	
265.01288	96	
265.08699	134	
266.84041	86	
266.90264	186	1+
267.79227	200	1+
268.14177	80	
268.34282	86	
268.85460	114	
269.79709	136	
269.84463	138	
270.78942	88	
270.83148	110	
271.79697	260	1+
271.84188	302	1+
272.93034	80	
273.36037	98	
273.79416	504	1+
273.90305	104	
275.81075	556	1+
275.99613	96	
276.88977	88	
277.36818	106	
277.79841	100	
277.82115	96	
278.84395	114	
279.09133	676	1+
279.82585	82	
280.80888	82	
280.85796	80	
280.91359	94	
281.35183	282	1+
281.55608	110	
281.96023	154	1+
282.18489	92	
283.02491	90	
283.07227	120	
283.78932	428	1+
283.86406	124	
284.29407	98	
284.86800	112	
285.84854	104	
286.91974	86	
287.02164	80	
287.80765	174	
289.78850	528	1+
289.86764	144	
290.84671	80	
291.80089	288	
292.80448	126	
292.82577	86	
293.80397	406	1+
294.85317	248	1+
294.91596	88	
298.36333	84	
298.47128	90	
298.82086	194	
299.78395	442	1+
300.87556	80	
302.86669	418	1+
303.80494	116	
303.94468	128	
304.91684	124	
305.79538	80	
306.87480	208	
307.79884	736	1+
307.88377	102	
308.00790	102	
308.86484	150	
308.88103	142	
310.88199	112	
312.80330	508	1+
313.37100	104	
313.88215	100	
315.17985	80	
315.44362	86	
316.81924	248	1+
319.81518	148	
320.14318	92	
321.72288	84	
321.92755	100	
323.90026	86	
324.03067	84	
324.89756	174	
325.81002	122	
325.89103	222	1+
326.92616	94	
END IONS

###FS:    #m/z: 507.84654 #charge 1+
###MS: 117
###MSMS: 119
BEGIN IONS
TITLE=Cmpd 89, +MS2(507.8465), 28.2-35.2eV, 2.6min #119
RTINSECONDS=153.844
SCANS=117,119
PEPMASS=507.84654	499546
CHARGE=1+
196.01456	964	1+
209.94491	144	
214.89034	138	
215.88487	230	1+
222.97421	144	
224.97639	156	
227.95364	144	
232.89744	186	
234.09788	144	
238.02933	254	1+
240.07939	238	
241.85748	170	
250.96892	254	
251.07765	362	1+
251.97848	156	
259.86732	140	
260.85779	152	
260.88440	140	
261.37609	224	1+
265.08980	358	1+
266.16737	418	
266.35032	136	
267.79071	292	1+
270.85868	400	1+
272.80667	342	1+
272.85574	294	
274.84687	182	1+
278.83408	372	1+
278.89287	150	1+
279.09245	198	
279.11419	260	1+
280.83934	294	1+
280.88786	138	
281.84235	248	1+
282.06462	192	1+
284.40240	156	
285.39894	390	1+
285.85503	156	
286.78906	348	1+
287.00951	262	
287.84890	718	1+
288.86790	264	
289.87929	700	
289.95141	206	1+
290.13162	166	
290.86721	1426	1+
291.77734	260	1+
291.90196	134	
292.10422	282	1+
292.36872	158	
292.87496	208	
293.87516	2322	1+
294.81763	188	1+
295.80889	194	1+
295.81714	216	1+
297.84279	236	1+
298.81410	148	
298.89379	308	1+
299.78204	154	
300.80044	198	1+
300.83920	136	
300.86011	286	
301.11200	134	
301.85037	166	
303.85935	202	
304.34741	158	1+
305.82067	152	
305.86414	952	1+
307.89285	742	
308.14124	1068	1+
308.87043	1910	1+
308.89492	472	
309.33222	186	
309.84392	288	1+
309.88881	584	
310.15659	1402	1+
311.34791	262	1+
311.84243	188	
311.88434	4530	1+
313.88345	1144	1+
313.91551	158	
313.96724	196	1+
314.81424	206	1+
314.86658	484	1+
315.37234	322	1+
316.86788	650	1+
317.89539	152	
318.04845	206	1+
318.86124	582	1+
318.97951	222	1+
320.88648	140	
321.01650	244	1+
321.97339	176	
322.88842	144	
322.91792	140	
323.87466	318	
324.86288	346	1+
325.90224	156	
326.88464	828	
327.88355	650	
328.87205	178	
329.87792	602	1+
330.82157	176	
331.39325	254	1+
331.89449	140	
332.26915	162	1+
332.83690	234	1+
332.87239	688	1+
332.99614	142	1+
333.95023	198	
334.91017	140	
335.35106	168	
335.84096	390	1+
335.90129	144	
337.40240	152	
337.86306	166	
338.86818	380	1+
339.14483	230	1+
339.82479	210	
339.90391	296	1+
340.00242	280	1+
342.76328	192	1+
346.87978	172	
347.77639	304	1+
348.36746	140	
348.72814	170	
348.91511	194	1+
349.14337	146	
349.75783	196	1+
349.80807	152	
350.89074	164	
352.72444	140	
353.85188	468	1+
353.91171	152	
354.92152	260	1+
357.85441	224	1+
357.88993	216	
358.73026	160	1+
358.77988	150	
358.97835	138	
360.27382	174	
362.89752	168	
363.88241	134	
363.90830	132	
364.77269	218	1+
364.84770	188	
366.73652	158	
366.84206	1226	1+
367.70811	1362	1+
367.78445	160	1+
367.82687	442	1+
368.89902	402	1+
369.16920	244	1+
369.70983	262	
370.69814	206	
370.71486	162	
370.78273	182	
371.72074	976	1+
371.79081	486	1+
372.04852	180	
372.85044	164	
372.88264	152	
373.86923	242	1+
374.37816	156	
374.79659	522	1+
374.81957	134	
375.73021	392	1+
375.75630	184	
375.77711	252	1+
376.38823	148	
377.88647	146	
379.03571	156	1+
379.06951	132	1+
379.73001	160	
379.85141	682	1+
380.71659	896	1+
[truncated: 2,362,747 more chars]
