# Supplementary material for: High-Throughput Venomics
Source: J Proteome Res. 2023 Apr 3;22(6):1734–46. doi: 10.1021/acs.jproteome.2c00780 (PMC10243144; doi:10.1021/acs.jproteome.2c00780)
Supplement: Supplementary file 9 — pr2c00780_si_009.zip [file pr2c00780_si_009.zip › Manual files/Calloselasma rhodostoma MGF/210702_Calloselasma_halfplate000089_5.1.201.mgf]

###	D:\Data\Julien\210702_Cr_half_TFA\210702_Calloselasma_halfplate000089.d\ProteinAnalysisResults.mgf
###	D:\Data\Julien\210702_Cr_half_TFA\210702_Calloselasma_halfplate000089.d\analysis.baf
###	210702_Calloselasma_halfplate000089.d
###	Instrument: maXis HD
###	Manufacturer: Bruker
###    PeakWidth 0.30, MiniumIntensity 10, S/N 1Apply threshold 0, Threshold 10
###    Retain Residuals no, Create neutrally no,
###    FullScan Parameters: AdductIon (+)+H (-)-H, LowMass 0, HighMass 8000, MaxCharge charge decon 4, MinPeaks 3
###    Perf. isotope decon yes, Max Charge Istopic decon 6, MW agreement 0.00, Abund. cutoff 2.00, Envelope cutoff 75.00
###    MaxRes   Parameters: AdductIon (+)+H (-)-H, LowMass 0, HighMass 8000 
###    Perf. isotope decon yes, Max Charge Istopic decon 6, Abund. cutoff 2.00
###    MSn      Parameters: AdductIon (+)+H (-)-H, LowMass 0, HighMass 8000 
###    Perf. isotope decon yes, Max Charge Istopic decon 4, Abund. cutoff 0.05
###    Global Charge Limit: no 3, Prefer FullScan Result: yes, Export what: 2 (0=non deconv/1=deconv only/2=mixed), NoMSMSSignals: 150, Intensity threshold: 10, NoMSSignals (deconv): 2, NoMSSignals (non-deconv): 2, NormalizeData: no, SingleCharged: yes
###
COM=210702_Calloselasma_halfplate000089.d
USERNAME=Demo User

###FS:    #m/z: 322.93090 #charge 1+
###MS: 2
###MSMS: 3
BEGIN IONS
TITLE=Cmpd 1, +MS2(322.9309), 28.0-35.0eV, 0.0min #3
RTINSECONDS=1.878
SCANS=2-3
PEPMASS=322.93090	5271750
CHARGE=1+
206.94092	11590	
208.94627	20028	1+
211.94491	56326	1+
213.94078	47526	1+
215.88873	6278	
215.93915	11278	1+
217.94168	28782	
218.44340	4384	
220.95784	3758	
222.95279	116902	1+
224.95168	26216	1+
226.94774	401920	1+
227.19884	4486	
228.94350	861792	1+
229.45518	5422	
230.88990	5200	
231.95267	30268	1+
232.88601	4322	
233.89932	3736	
233.94965	5436	
234.97038	5640	
234.99836	5128	
235.12886	3412	
237.12996	5216	
238.14895	5634	
238.45571	17748	
238.95581	3620	
239.14725	9034	
239.98202	5266	
240.96314	39364	1+
241.46333	4520	
242.96286	12790	1+
243.23070	3778	
243.46594	4054	
243.88285	6690	
244.91371	3500	
244.95814	172722	1+
245.63197	10076	
245.87803	3634	
245.94410	7372	
246.95351	201362	1+
248.03274	5030	
248.97529	3708	
249.91138	21774	1+
249.97244	139858	1+
250.94748	51976	1+
250.99812	6108	
251.91096	11792	1+
252.47079	4090	
252.63882	4880	
252.94796	21022	
252.97214	1985578	1+
253.21419	4714	
253.90594	70712	1+
254.94288	322734	1+
254.96760	677362	1+
255.23062	5056	
255.64806	12354	
256.14955	3532	
256.26211	3810	
256.91402	16452	1+
256.96524	92728	1+
258.18541	3428	
258.88513	10684	
258.91086	5922	
258.96432	24872	1+
260.16230	4288	
260.19567	26928	1+
260.97858	6242	
261.98270	16516	
262.96961	6438	
263.05599	9698	
263.13473	3694	
263.97971	342902	1+
265.64764	3314	
265.90822	5230	
265.97747	33350	1+
266.15082	6128	
266.48035	4956	
267.64590	5606	
267.97450	134348	
268.90929	5204	
268.96031	20258	
269.97398	52968	1+
271.87518	5250	
271.91656	9658	1+
272.67481	12366	
272.88224	16938	1+
272.95309	51302	1+
272.97735	10376	
273.17741	4714	
274.09123	17728	1+
274.27297	5664	
274.65215	4308	
277.07235	3668	
278.13194	22860	1+
278.63306	5906	
279.09299	3576	
279.23118	3490	
281.24659	7204	
281.99007	4730	
282.17509	3908	
282.27791	13670	1+
283.17428	9010	
283.26122	10720	1+
283.94758	12026	
283.98825	4308	
284.12797	5028	
284.29355	5482	
285.94274	248754	1+
285.98374	57942	1+
287.25650	4402	
287.62006	15940	1+
287.66030	6660	
288.06562	5320	
288.12214	4990	
288.16036	10718	1+
288.20358	12246	1+
288.25279	5906	
288.66293	3434	
289.65914	6868	
289.88492	5176	
290.16099	4370	
290.26781	22970	1+
290.89258	10978	1+
291.19773	3834	
291.97462	13010	1+
292.06002	16512	1+
292.10205	27084	1+
293.21077	4086	
293.97634	36538	1+
293.99840	86110	1+
294.93662	19560	1+
295.12908	4506	
295.22636	4974	
295.91951	3448	
295.96939	13540	1+
295.99365	36432	1+
296.66633	4416	
297.08008	4110	
297.24122	6300	
297.90591	4094	
297.99243	5152	
298.08510	3430	
298.27317	3782	
298.96910	4822	
299.13018	11964	
299.63130	4296	
300.28876	4656	
302.17336	12678	1+
302.30463	14060	1+
302.94635	14206	
303.21260	4170	
303.41773	4536	
303.66936	3912	
303.95298	51104	1+
303.99591	25474	1+
304.18677	5180	
304.28402	5494	
304.92532	11058	
305.26818	4152	
305.95278	6032	
306.07424	3356	
306.90576	8802	
307.08303	5852	
307.24729	52344	1+
308.14194	12314	1+
308.21640	4308	
308.87215	28082	1+
309.25796	4818	
309.67428	6224	
310.15971	4872	
310.30966	13742	1+
311.22128	3352	
311.27565	3908	
311.67224	5394	
311.87049	80196	1+
311.93578	20286	
311.98712	25948	1+
312.17425	4500	
312.32473	7488	1+
312.80548	13542	1+
312.90179	12902	
312.94828	11080	
313.21900	3922	
313.29045	10814	1+
313.70190	11960	
313.86645	32538	1+
313.93041	448660	1+
314.09822	5030	
314.20159	8310	1+
314.89381	11946	1+
315.81279	3552	
315.86531	5020	
316.28386	12440	1+
316.32041	4902	
316.86502	4174	
316.89032	4152	
316.94096	13802	
317.21763	43906	1+
317.87182	4794	
318.30070	34024	1+
318.93601	297310	1+
320.17015	7054	
320.67224	4104	
320.93564	683906	1+
321.17256	3626	
322.19487	4658	
322.70735	16192	1+
322.87941	25118	1+
322.90521	14634	
322.93101	11993172	1+
323.11507	18178	
323.17695	37928	1+
323.35594	28456	
323.37986	60278	
324.13708	4262	
324.28958	4234	
324.32486	4534	
324.87832	36314	1+
325.25500	25650	1+
325.28941	3660	
325.90132	7444	
326.17432	5810	
326.20222	3550	
326.30374	4438	
326.87335	330102	1+
326.96969	14594	1+
327.00734	7648	
327.20020	8430	1+
327.27055	36710	1+
328.31944	5078	
END IONS

###FS:    #m/z: 340.94145 #charge 1+
###MS: 2
###MSMS: 4
BEGIN IONS
TITLE=Cmpd 2, +MS2(340.9415), 28.0-35.0eV, 0.1min #4
RTINSECONDS=2.651
SCANS=2,4
PEPMASS=340.94145	2236526
CHARGE=1+
183.86834	148	
185.06997	136	
189.86330	258	
190.86231	282	
192.89216	186	
206.12648	158	
208.95887	324	
213.88618	180	
213.94090	5512	1+
213.99383	142	
214.89403	166	
215.41651	262	1+
215.88734	1642	1+
215.93843	1752	1+
216.41913	182	1+
217.06157	136	
217.88343	860	1+
217.93873	378	
219.03096	222	1+
222.95479	498	1+
223.00628	148	
224.97757	280	
225.02438	134	
226.87055	254	
226.94362	258	
228.19823	140	
228.89182	234	
229.15741	138	
230.08115	134	
230.84985	380	1+
230.89267	420	1+
231.95207	4940	1+
232.00223	152	
232.11917	222	1+
233.89830	1228	1+
233.94992	1268	
234.12801	274	1+
235.89324	456	1+
235.95219	498	
236.08814	172	
236.98519	286	1+
237.03009	210	1+
237.06462	326	1+
238.90091	218	1+
240.23247	462	1+
240.96197	146	
241.94787	294	
243.01383	286	1+
243.05906	288	
243.89394	148	
244.04049	658	1+
244.96124	284	
245.44119	288	1+
246.05226	134	
246.97473	342	
247.83902	134	
247.94426	622	1+
247.98056	274	
248.03619	420	
248.90483	374	1+
248.98934	190	
249.03870	316	
249.96238	1668	1+
250.04624	196	
250.14014	150	
250.42454	242	1+
250.98828	182	
251.04484	358	1+
251.10119	154	
251.84233	244	1+
251.96191	278	1+
251.98220	166	
252.10783	148	
252.26908	176	
253.08995	152	
253.12396	322	1+
253.21565	176	
253.78536	234	1+
253.96436	262	
254.03628	142	
254.86690	188	
254.90935	168	
254.94319	266	
254.96620	3854	1+
255.01441	220	1+
255.07641	690	1+
255.88292	174	1+
256.05937	280	1+
256.19653	140	
256.91409	382	
257.01195	298	1+
257.80570	172	1+
258.01574	300	1+
258.05157	138	
258.18468	216	1+
258.83866	210	1+
258.95612	288	1+
258.98328	386	1+
259.90875	148	
259.98713	316	1+
260.08239	182	1+
260.88366	214	1+
260.92178	194	1+
261.91040	206	1+
262.96422	226	
262.98482	180	
263.00205	150	
263.03665	148	
263.05746	672	1+
263.10645	146	
263.95828	448	1+
263.98765	146	
264.07497	412	1+
264.11305	154	
265.01932	308	1+
265.16667	208	1+
265.89934	248	1+
266.28815	222	
266.86251	152	
266.99779	432	1+
267.11294	312	1+
267.13810	714	1+
268.04945	150	
268.18105	196	1+
268.79080	164	
269.79768	454	1+
270.14841	270	1+
270.98919	134	
271.17191	136	
271.85265	178	
272.85221	148	
272.93518	638	
272.97484	348	
272.99028	154	
273.00580	150	
273.79506	152	
273.92619	164	
274.13173	142	
274.21695	226	1+
274.81592	124	1+
274.92904	178	
276.85382	226	1+
277.00313	234	1+
277.02064	136	
277.06902	186	
277.08980	152	
277.19915	170	1+
277.96300	396	1+
278.00824	176	1+
278.05813	238	1+
278.28165	438	1+
281.05169	478	1+
281.08756	376	1+
281.11609	512	1+
281.22769	220	1+
282.11914	430	1+
282.27965	856	1+
282.84316	148	
282.86322	194	1+
283.03158	316	1+
283.15224	208	
283.17101	146	
283.60763	166	
284.97382	288	1+
285.02670	408	1+
285.09492	202	1+
285.15319	220	1+
285.85747	208	1+
285.88442	270	1+
285.99871	300	1+
286.18704	386	
286.91842	300	1+
286.93752	302	1+
288.06430	1450	1+
288.20183	254	
289.01024	270	
289.14606	136	
289.88411	140	
290.09214	148	
290.87321	226	1+
291.07020	264	
291.86035	340	1+
292.06303	138	
292.28405	250	1+
292.43411	192	
292.79027	136	
292.80678	158	
293.06562	550	1+
293.08405	232	1+
293.11722	138	
293.19726	212	1+
293.28480	234	1+
293.83096	238	1+
294.43381	142	
294.86618	252	
295.04494	182	1+
295.09478	294	1+
295.14555	304	1+
295.25946	236	1+
296.32878	534	1+
296.98447	144	
297.03209	142	
297.08015	498	1+
298.08658	360	1+
298.30740	294	
298.58462	310	1+
299.05882	584	1+
299.78616	164	
300.04825	172	
300.08858	424	1+
300.18537	174	
300.81808	156	
300.91566	160	
301.03353	292	1+
301.43787	218	1+
302.86567	160	1+
302.94856	140	
303.14356	168	
303.21369	250	
304.26345	338	1+
304.88929	260	1+
304.93866	316	1+
304.98075	152	
305.27369	232	1+
305.94429	216	1+
306.03820	160	
306.78909	404	1+
307.08136	214	
307.24181	402	1+
307.29051	814	1+
307.89360	156	
308.12490	380	1+
308.33174	316	
308.81662	280	1+
308.86924	172	
308.88246	140	
309.10630	158	
309.14689	206	
309.92294	156	1+
310.06545	152	
310.31216	398	1+
310.80327	272	1+
310.88150	830	1+
311.02591	394	1+
311.42281	138	
311.88800	520	1+
311.96961	256	1+
312.10346	146	
312.97279	218	1+
313.03410	146	
315.01407	152	
315.45224	320	
317.00479	136	
318.59705	228	
318.96352	134	
319.04931	346	1+
319.21554	236	1+
319.28138	134	
319.98206	200	1+
321.13535	420	1+
321.46140	102	1+
321.89896	204	1+
322.02127	194	1+
322.13365	334	1+
322.23535	996	1+
322.27657	314	1+
322.29411	436	1+
322.32122	150	
322.97305	220	1+
323.11357	166	1+
323.24025	832	1+
323.28099	246	1+
323.32110	528	1+
324.32437	448	1+
324.90023	258	
325.00053	168	1+
325.11444	222	1+
326.17582	218	
326.30257	152	
326.33917	208	1+
326.96998	142	
327.13635	198	
327.15582	372	1+
327.96334	134	
328.01603	298	
328.15746	294	1+
328.18966	502	1+
328.31329	336	
329.82116	264	1+
330.82197	184	1+
332.09434	440	1+
332.20746	238	1+
333.14051	162	
333.98180	142	
335.75887	134	1+
336.11476	216	1+
336.81220	158	
337.09744	194	
337.14338	232	1+
337.19415	344	1+
337.25376	192	
337.35603	304	
337.94964	266	1+
338.06184	244	1+
338.24522	186	
338.34392	248	1+
338.87299	194	
339.07719	272	1+
339.23863	562	1+
339.82840	256	1+
339.88275	274	1+
340.39293	430	1+
341.09114	270	1+
341.31198	606	1+
342.90695	298	1+
343.20710	252	
343.24882	154	1+
344.18379	174	
344.21500	200	
346.32952	158	
END IONS

###FS:    #m/z: 363.95774 #charge 1+
###MS: 2
###MSMS: 5
BEGIN IONS
TITLE=Cmpd 3, +MS2(363.9577), 28.0-35.0eV, 0.1min #5
RTINSECONDS=3.423
SCANS=2,5
PEPMASS=363.95774	1450198
CHARGE=1+
187.86701	268	1+
189.86300	764	1+
191.86010	348	
191.95488	240	
192.86165	152	
192.93004	212	
194.10138	164	
194.89367	348	1+
195.08790	212	
195.89988	236	1+
196.04023	158	
196.88508	206	
199.01906	200	1+
200.94311	250	
201.12371	386	1+
207.87622	868	1+
207.94979	186	
208.94323	156	
209.86884	256	
209.94400	1964	1+
210.88480	548	
212.87997	3794	1+
213.12294	196	1+
218.91441	420	
219.05287	162	
219.14835	182	
221.89437	150	
222.95426	2528	1+
223.42068	154	
224.94946	3680	1+
224.97677	150	
225.09752	924	1+
226.89752	190	
226.94808	12504	1+
228.81457	140	1+
228.89528	962	1+
228.94343	13564	1+
229.11769	234	
229.17262	174	1+
229.30415	112	1+
230.10377	230	1+
230.85160	234	1+
230.89077	5094	1+
230.96936	326	1+
231.45987	226	1+
231.79102	196	1+
231.94469	224	1+
232.33609	146	1+
232.88699	824	1+
233.04729	466	1+
233.98300	150	
234.88343	226	
235.11933	452	1+
235.25769	120	1+
235.83474	226	1+
236.00313	242	1+
237.05400	218	
237.17079	268	1+
237.95413	208	1+
238.06382	152	
238.07853	370	1+
238.17601	202	1+
239.05962	326	1+
239.43141	214	1+
239.90692	168	1+
240.92760	202	1+
240.96407	2350	1+
241.04434	362	1+
241.12701	340	1+
241.88173	154	
242.04677	242	1+
242.96074	1146	1+
243.07926	276	1+
243.78980	212	1+
244.03844	860	1+
244.88378	150	
244.95850	6866	1+
244.99213	242	1+
245.12207	226	
245.44272	212	
245.90334	480	1+
245.94192	298	
246.04457	270	1+
246.07216	224	1+
246.09904	1810	1+
246.18279	324	1+
246.90725	352	1+
246.95456	7178	1+
248.03530	756	1+
248.89940	1938	1+
248.99123	222	1+
249.04130	498	1+
250.03119	260	1+
250.89775	414	1+
250.94959	402	
250.97165	220	
251.10436	168	
252.01610	156	
252.04996	218	1+
252.82831	224	1+
252.98358	196	
253.03552	238	1+
253.16266	168	
253.90701	438	1+
254.12897	396	1+
255.96742	208	1+
257.96831	422	1+
258.06066	270	1+
258.09751	1034	1+
258.88091	162	1+
259.99734	230	1+
260.19333	228	1+
260.92241	160	
260.97128	1908	1+
261.05918	154	
261.42489	130	1+
261.85985	174	
261.99746	332	1+
263.05720	332	
263.15010	264	
263.80453	172	1+
263.92913	262	1+
263.97932	328	
264.04854	168	
264.08147	382	1+
265.04699	460	1+
266.24873	192	
266.86172	252	1+
266.90093	156	
266.99926	660	1+
267.07335	290	1+
267.09641	182	
267.14504	208	
267.97499	946	1+
268.12943	212	
268.30191	200	1+
268.80400	224	1+
269.00218	390	1+
269.11936	262	1+
269.92954	178	
269.96945	1892	1+
270.04522	188	1+
270.14581	150	
270.24062	208	1+
271.17658	1256	1+
271.84598	296	1+
271.91505	266	
272.08469	156	
272.79836	186	
273.11078	336	
274.09244	626	1+
274.89000	200	1+
275.05874	168	
276.06164	534	1+
276.09204	462	1+
276.85260	376	1+
277.07232	316	1+
277.09693	390	1+
277.84460	366	1+
277.91913	150	
279.10355	526	1+
280.07282	304	1+
280.25774	270	1+
280.79471	176	
280.93369	310	1+
280.95492	268	1+
281.88788	200	1+
282.13722	170	
283.06804	226	
283.14803	386	1+
283.85489	388	
283.95923	156	
283.98545	430	1+
284.06627	150	
284.12997	424	1+
284.56804	184	
284.93403	156	
285.13131	308	1+
285.84494	1068	1+
285.89065	294	1+
286.02173	278	1+
286.07820	190	
286.09432	270	
286.18650	192	
286.91758	176	
287.02542	236	1+
287.07075	158	
287.81182	274	
288.06492	1890	1+
288.20324	1090	1+
288.42651	206	1+
288.94611	182	
289.88090	166	
290.18352	218	1+
290.78861	418	1+
290.92701	250	
291.06602	170	
291.11963	4786	1+
291.16313	186	1+
291.32973	80	1+
291.99430	282	1+
292.10199	650	1+
292.30315	198	
292.43379	246	
292.86698	218	
292.94008	162	
293.03195	190	
293.06684	402	1+
293.17610	196	1+
294.13308	200	1+
294.86334	292	1+
294.95870	462	1+
295.86439	196	1+
295.91939	172	
296.01173	230	1+
296.08926	592	1+
296.11667	230	1+
297.19078	152	
297.43046	202	
298.18464	246	
298.80468	346	1+
299.08336	438	1+
299.15054	216	
299.18639	150	
299.88451	256	1+
300.07960	422	1+
300.92605	268	1+
301.03816	158	
301.81795	208	
301.85687	368	
301.95100	590	1+
302.00490	162	
302.17531	178	1+
302.22417	226	
302.85791	1712	1+
303.12131	802	
303.21110	174	1+
303.22606	158	
303.80636	710	1+
303.85920	1408	1+
304.10244	238	
304.88972	164	
305.21349	188	1+
305.95620	394	1+
306.13078	398	1+
306.27935	250	1+
306.79393	332	
307.03055	216	
307.05306	248	1+
307.08197	238	
307.17475	154	
307.79909	200	
307.85870	298	1+
307.88953	170	
308.29544	824	1+
308.31832	186	
309.12957	462	1+
309.89555	190	
310.31103	262	
310.32599	212	
310.88153	168	
311.08070	216	1+
311.14453	352	1+
311.88092	266	1+
313.03517	164	
313.04987	148	
314.09763	158	
314.14835	162	
315.06919	290	1+
315.96410	160	
316.04699	182	1+
316.20843	266	1+
316.81502	194	
316.85215	150	
316.87489	288	1+
317.10698	254	
317.13318	156	
317.27682	240	1+
317.93381	602	1+
318.11917	388	1+
319.04772	234	
319.08477	302	
319.82175	294	1+
320.08632	194	
321.06461	214	1+
321.10201	154	
321.12867	1434	1+
321.17232	238	
321.30641	174	
321.81842	506	1+
321.86885	352	
321.96099	194	
322.02018	260	1+
322.16480	166	
322.93407	752	1+
323.23781	270	1+
323.28587	284	1+
323.83997	174	1+
324.01906	266	1+
324.32623	438	1+
324.89160	268	
324.91202	400	1+
325.02179	172	1+
325.17422	480	1+
326.07874	378	1+
326.87256	1052	1+
326.97079	218	
327.08081	336	1+
327.14389	178	
327.18718	400	1+
327.94580	238	1+
328.16256	172	
328.80721	306	1+
328.91112	270	1+
328.97040	202	1+
329.89243	246	
329.91566	234	1+
330.10155	360	1+
330.28821	178	1+
330.87060	208	1+
331.20480	230	1+
331.90205	174	1+
332.05999	158	1+
332.09362	2010	1+
332.13249	178	
332.20710	156	1+
333.16615	168	1+
335.09193	522	1+
335.12984	192	1+
335.32782	358	1+
335.80231	196	1+
335.88375	128	1+
336.94602	1156	1+
338.15120	210	
338.48162	190	1+
338.74043	150	1+
339.13982	700	1+
339.83071	308	
339.89258	348	1+
340.12617	190	
340.82791	502	1+
340.89415	264	1+
340.94179	468	1+
341.15411	232	1+
342.05018	186	1+
342.20166	200	
342.27389	518	1+
343.10120	260	1+
343.27382	358	1+
343.76718	176	1+
344.05584	222	1+
344.17053	182	
344.97843	198	1+
345.14346	238	1+
345.19825	410	1+
345.26110	184	1+
345.89594	242	1+
346.23968	220	1+
346.30709	420	1+
347.27268	242	1+
348.09286	198	1+
348.17973	216	1+
348.32126	1000	1+
348.82631	356	1+
349.02867	162	1+
349.08778	238	1+
349.32566	852	1+
349.83116	208	1+
350.90469	296	1+
350.99672	206	1+
351.11868	172	1+
351.23792	230	1+
351.28471	168	1+
351.33301	528	1+
353.20726	232	1+
355.00429	250	1+
355.05323	292	1+
355.17224	284	1+
356.84080	150	
357.06190	172	
358.05619	218	1+
358.16252	392	1+
359.16829	246	1+
359.18898	514	1+
359.24825	246	1+
359.95560	164	1+
361.16285	202	
361.20009	286	
361.37587	164	
362.01566	268	1+
362.11005	298	1+
362.20717	470	1+
362.28349	208	1+
362.33872	224	1+
362.79169	154	
363.16066	182	
363.21252	288	1+
363.37198	160	
364.17386	244	
365.11926	160	
365.17268	242	
365.28407	180	
365.31484	206	
365.38288	288	1+
366.17041	162	
366.32166	176	
366.92953	322	1+
367.17092	324	1+
367.33112	722	1+
368.11673	162	1+
368.42647	1118	1+
368.83498	174	
END IONS

###FS:    #m/z: 322.93113 #charge 1+
###MS: 6
###MSMS: 7
BEGIN IONS
TITLE=Cmpd 4, +MS2(322.9311), 28.0-35.0eV, 0.1min #7
RTINSECONDS=7.12
SCANS=6-7
PEPMASS=322.93113	5252274
CHARGE=1+
191.95581	996	
196.88428	144	
201.04443	272	1+
202.85257	174	
205.08749	166	
205.95012	628	1+
207.08921	224	1+
209.94530	206	
210.89993	190	
212.03949	198	1+
213.13444	136	
215.01285	130	
215.88819	1002	1+
217.88554	136	
219.17336	270	
220.86466	446	1+
221.07191	216	1+
221.89079	198	
221.94368	188	
222.95524	1348	1+
223.02036	206	
224.93087	416	1+
224.97706	384	
225.09584	246	1+
227.88397	144	
227.93014	148	
228.08739	148	
228.91199	186	
229.90152	142	
230.84865	298	
230.86276	278	
231.12875	282	1+
232.94979	212	1+
233.04318	292	
233.06885	242	
233.89701	848	1+
234.91975	210	
235.07738	174	
236.01332	500	1+
236.93023	138	
237.01836	346	1+
237.06070	134	
237.08773	250	1+
237.11229	284	
239.08225	348	
240.08288	196	
240.94502	290	
240.96383	410	1+
241.08823	134	
241.12706	272	1+
241.16278	268	1+
242.13095	224	1+
242.94311	620	1+
243.82193	138	
243.88256	986	1+
244.03753	668	1+
245.11520	152	
245.44335	160	
245.98216	210	
246.09986	276	1+
246.97573	620	1+
247.06013	158	
247.87047	172	1+
248.03729	1310	1+
248.10995	176	
248.15991	164	
248.85563	174	
248.94776	184	
248.97516	130	
248.99148	146	
249.04258	800	1+
249.13293	130	
250.54876	130	
250.90639	394	1+
250.92958	298	1+
250.95011	220	
250.96776	162	
250.99107	186	
251.06889	158	
251.79005	342	1+
252.08446	154	
253.06735	144	
253.16377	894	1+
253.95132	186	
255.21809	136	1+
257.80355	114	1+
257.87252	172	1+
258.09709	220	
258.97624	140	
259.08338	230	
259.65221	158	
260.18151	142	
260.94132	158	1+
260.99182	194	1+
261.88935	330	1+
262.04204	156	
262.06293	160	
262.09755	416	1+
263.05690	514	1+
263.97729	284	
264.11397	232	1+
264.23090	132	
264.88099	130	
264.97487	242	
265.01973	198	1+
265.09559	150	
265.23863	190	1+
266.06050	140	
266.87567	134	
266.99432	262	
267.00839	264	
268.00334	512	1+
268.06212	158	
268.16923	134	
268.90517	132	
268.96173	128	
269.00693	346	1+
269.16089	438	1+
269.80121	462	1+
270.13023	352	1+
270.19379	156	
270.28331	132	
270.87561	220	1+
272.10504	144	
272.93942	148	
274.05705	280	1+
274.09359	182	1+
275.01917	302	1+
275.45725	128	
275.80534	178	
275.98332	202	1+
276.17218	132	
276.84443	236	1+
276.86849	290	1+
277.07404	226	
277.09359	146	
277.79525	218	1+
278.89707	228	1+
279.09401	1010	1+
279.23091	314	1+
280.06127	294	
280.14270	724	1+
280.26501	136	
280.28930	156	
280.99117	454	1+
281.01710	176	
281.04443	446	1+
281.05202	154	
281.19662	152	
281.21979	230	1+
281.99472	328	1+
282.07162	396	1+
282.27806	178	
282.86211	146	1+
283.02850	164	
283.07469	340	1+
283.10900	238	1+
284.25284	132	1+
284.29409	1412	1+
284.90867	154	
284.92753	166	
284.98111	140	
285.05196	142	
285.22517	162	
285.92663	178	
286.06893	174	
286.18553	836	1+
286.88577	302	1+
286.91622	356	1+
287.99946	244	1+
288.06402	916	1+
288.20198	2468	1+
289.08477	186	
289.88005	160	
289.91478	152	
290.92689	130	
291.08491	164	
291.11946	624	
291.80544	128	
291.92800	158	1+
292.05673	216	
292.10366	252	1+
292.26164	280	1+
293.06813	686	1+
294.86002	194	1+
295.23912	170	
295.69087	166	1+
296.18316	186	1+
297.86022	278	1+
297.88603	214	1+
297.99798	132	
299.06373	142	
299.11865	136	
300.08448	302	1+
300.88026	448	1+
301.03305	162	
301.09070	314	1+
301.84128	162	1+
301.88165	374	1+
301.93751	210	1+
302.17280	210	
302.90957	172	1+
302.95038	264	1+
303.04560	134	
303.12581	236	1+
303.16434	232	1+
303.21421	612	1+
303.24577	196	
304.02104	170	1+
304.18699	152	
304.26417	202	
305.10871	188	
305.27200	138	
305.87757	508	1+
307.08199	172	
307.13248	262	1+
307.30836	160	
307.88523	198	
308.01804	162	1+
308.25426	262	1+
308.29430	1524	1+
308.79809	172	
308.88505	148	
308.89634	190	
309.11436	262	
309.21993	144	
310.09587	250	1+
310.31112	614	1+
310.87499	146	
311.03061	384	
311.87121	356	1+
311.88806	220	
312.02996	236	
313.03130	150	
313.82463	140	
314.92791	230	1+
315.15779	148	
316.05373	310	1+
316.11216	164	1+
317.13289	140	
319.11624	142	
320.25980	166	
321.03536	222	
321.13029	140	
321.29997	266	1+
321.32394	134	
323.16498	200	
323.23949	2310	1+
323.71774	156	
324.05154	138	
324.13422	476	1+
324.20580	1644	1+
324.89560	598	1+
325.32350	178	
326.11292	166	
326.24318	158	
326.37765	150	
326.89423	178	
326.91088	154	
326.98467	130	
327.13978	180	
327.25028	340	
327.27178	288	1+
327.87490	134	
END IONS

###FS:    #m/z: 336.94731 #charge 1+
###MS: 6
###MSMS: 8
BEGIN IONS
TITLE=Cmpd 5, +MS2(336.9473), 28.0-35.0eV, 0.2min #8
RTINSECONDS=7.8925
SCANS=6,8
PEPMASS=336.94731	459608
CHARGE=1+
189.86240	124	
196.03749	124	
198.86201	144	
204.01167	294	1+
205.95508	200	
210.88250	200	
211.08925	208	1+
211.88559	130	
211.94524	20686	
211.99945	134	
212.88006	1856	1+
212.94802	910	
213.89488	176	
213.94064	7830	1+
214.02625	224	1+
214.87781	140	
215.17969	110	1+
215.88885	1210	1+
215.93868	912	1+
217.88189	324	
217.93962	224	
219.02839	172	
222.07628	174	1+
222.89859	190	1+
223.96311	532	1+
223.99616	146	
224.09493	164	1+
225.95363	310	1+
226.89588	138	
227.93132	134	
228.89528	240	
229.06976	146	
229.90429	224	
229.95627	17772	
230.07387	126	
230.09206	184	1+
230.88969	2016	1+
230.95957	764	
231.02937	192	
231.82930	158	
231.90292	210	
231.95159	8232	1+
232.04124	524	1+
232.98302	174	1+
233.04595	428	1+
233.89858	1232	1+
233.94962	742	1+
234.12246	200	
234.88435	152	
235.03177	134	
235.08492	238	1+
235.89481	542	1+
235.94893	254	
236.32534	128	1+
238.95691	126	
238.98257	148	
239.90492	292	1+
239.95764	508	1+
240.00305	238	1+
240.86851	238	1+
240.89831	134	
240.96246	354	1+
241.04775	124	
242.06219	200	
242.63041	164	
244.04054	326	
244.18930	176	1+
245.02288	218	1+
245.04162	372	1+
245.13406	130	
245.91228	266	1+
246.09406	266	1+
246.39134	198	
246.79100	300	1+
246.97515	270	
247.96671	4208	1+
248.01020	162	
248.03643	1876	1+
248.14173	134	1+
248.88414	166	
248.90007	790	1+
248.99028	212	
249.04106	1308	1+
249.96211	2028	1+
250.09917	124	
250.14131	234	1+
251.00665	136	
251.01998	224	
251.06573	344	1+
251.78918	222	
251.95927	422	
252.04032	192	
252.06909	290	1+
252.07311	168	
252.97151	10922	1+
253.51460	134	1+
253.87193	232	1+
253.90832	536	1+
254.09215	130	
254.19350	138	1+
254.96659	3412	1+
255.05239	160	
255.07651	404	
255.78252	166	
256.07403	372	1+
256.91860	124	
256.96165	594	1+
257.84035	146	
257.90380	182	1+
258.94618	146	
258.96744	170	
259.00885	194	
259.07338	138	
259.10340	140	
259.99693	224	1+
260.16747	142	
261.88692	138	
263.00330	146	
263.05875	798	1+
263.07867	138	
263.16935	264	1+
263.91031	154	1+
264.10697	132	
265.00164	228	
265.02082	262	1+
265.07380	182	
265.85822	170	
266.94356	160	
267.00607	158	
267.08580	180	
267.10318	234	
267.13859	298	1+
268.02794	142	
268.83687	576	1+
269.80279	376	1+
270.92290	270	1+
270.98331	1044	1+
271.14073	186	
271.17339	142	
272.89567	126	
272.95525	182	1+
272.97806	428	
273.79409	314	1+
273.84183	164	
273.92844	260	1+
274.09376	152	
275.00746	226	1+
275.05743	476	1+
275.07962	138	
276.97185	140	
277.06643	238	
277.21752	152	
277.85831	128	
277.96005	302	1+
279.07467	128	
279.10403	272	1+
279.27291	154	1+
279.83276	136	
280.81589	160	
280.89014	168	
281.04968	334	1+
281.16011	256	1+
282.80811	188	1+
282.86385	338	1+
283.02369	194	
283.98734	228	1+
284.99120	160	1+
285.08260	228	1+
285.92132	252	1+
286.18665	322	1+
286.85245	146	
287.81165	128	
287.87273	210	1+
288.06615	758	1+
288.14568	350	1+
288.20006	494	1+
289.97466	148	
290.01399	258	1+
290.08658	152	
290.40365	130	
290.86409	412	1+
291.07456	134	
291.12004	398	1+
291.80659	270	
292.06147	1278	1+
292.81187	156	
292.86636	474	1+
292.91692	132	
292.97368	128	
293.13031	148	
293.17648	130	
293.87623	310	1+
293.99980	458	1+
295.06641	132	
295.96952	434	1+
295.99585	278	1+
296.03564	126	
296.13008	460	1+
296.19880	236	1+
296.25308	162	
296.80998	202	
296.97079	274	1+
297.13489	338	1+
298.08262	148	
298.30815	126	
298.86982	366	1+
299.02634	134	
299.06266	154	
299.95088	240	1+
301.03805	260	1+
301.05995	218	
302.87687	188	1+
303.03227	308	1+
303.21026	496	1+
303.94614	154	
304.10529	140	
305.89019	140	
305.94579	184	
306.08120	402	1+
306.79769	148	
307.08752	254	1+
307.31095	232	
307.80169	298	1+
307.88483	350	1+
308.30602	142	
309.32657	266	
309.87818	744	1+
310.31064	128	
311.02704	214	
311.92681	134	
312.04572	146	
312.87396	202	1+
312.98076	156	
313.78518	174	1+
314.81877	276	1+
315.04652	224	1+
315.15944	456	1+
315.88442	258	1+
316.08242	196	1+
317.11277	254	1+
317.72776	134	
318.81161	178	1+
319.03965	272	1+
319.08305	272	
319.97915	206	1+
320.07949	146	
320.87879	158	
321.09643	130	
321.22466	442	1+
322.12506	348	1+
322.18022	136	1+
322.30841	364	1+
323.11051	144	
323.23804	178	
323.88944	390	1+
324.09592	128	
324.28619	260	1+
325.10479	186	1+
325.12559	150	
325.89385	440	1+
326.96938	222	1+
327.79896	166	
328.03022	124	1+
328.81369	180	
328.89115	242	
329.07269	142	
329.89948	208	
330.99131	134	
331.11434	190	1+
331.20602	154	1+
332.08593	258	1+
334.09642	500	1+
334.23822	168	1+
334.28132	134	
334.30711	158	
336.08941	664	1+
337.06005	146	
337.08746	426	1+
337.25051	150	
337.33295	134	
337.82537	188	1+
337.88451	152	
338.15311	190	
338.17161	130	
339.02161	146	
339.09124	196	
340.14191	358	1+
340.18965	196	
340.39413	350	1+
340.90169	282	1+
END IONS

###FS:    #m/z: 507.84791 #charge 1+
###MS: 6
###MSMS: 9
BEGIN IONS
TITLE=Cmpd 6, +MS2(507.8479), 28.2-35.2eV, 0.2min #9
RTINSECONDS=8.665
SCANS=6,9
PEPMASS=507.84791	451424
CHARGE=1+
191.95548	418	1+
196.01507	646	1+
199.88468	404	1+
213.98878	190	1+
216.89242	550	1+
217.89725	464	1+
217.95778	762	1+
224.97814	256	1+
227.95821	212	
230.84586	906	1+
231.94418	186	1+
232.02848	310	1+
232.07089	404	1+
233.02724	346	1+
234.14049	462	1+
234.88057	480	1+
234.90736	290	1+
236.01452	258	1+
236.05696	478	1+
238.02856	212	1+
240.37634	274	1+
241.85771	418	1+
241.98988	192	1+
243.12786	384	1+
243.78850	186	1+
243.90174	212	
244.04323	210	
244.13008	278	1+
245.08810	556	1+
246.88379	412	1+
246.97399	404	1+
247.08176	458	1+
248.03483	218	
248.15994	710	1+
248.86197	644	1+
248.94870	246	1+
249.03885	350	
249.88947	454	1+
249.97013	810	1+
250.91637	502	1+
250.97314	688	1+
251.11713	404	1+
251.90021	416	1+
251.92320	392	1+
252.07987	440	
252.15897	322	1+
252.92708	236	1+
253.08947	788	1+
254.09660	430	1+
254.96417	284	1+
255.79286	214	1+
256.79550	150	1+
256.98904	200	1+
257.05316	262	
257.08838	404	1+
257.94850	164	1+
258.09395	254	1+
258.59752	186	1+
258.86161	214	1+
258.94098	276	1+
259.00646	498	1+
259.06632	270	
260.24676	130	1+
260.80079	260	1+
260.87704	250	1+
261.97148	262	1+
262.10317	478	1+
262.13617	1028	1+
263.05243	424	1+
263.10770	310	1+
263.13718	720	1+
263.91557	416	1+
264.04066	214	
264.08709	526	1+
264.40293	260	1+
265.09065	432	1+
266.16829	314	1+
266.86475	728	1+
267.39313	322	1+
267.89856	280	1+
268.11339	462	1+
268.22207	186	1+
268.86333	308	
268.97681	334	1+
269.18233	314	1+
269.86165	896	1+
269.91836	412	1+
269.96342	390	1+
271.87824	942	1+
272.03519	368	1+
272.08546	226	1+
272.85439	2708	1+
272.95292	304	1+
273.11348	428	1+
273.16702	178	1+
273.95951	206	1+
274.11761	366	1+
274.79978	676	1+
275.86522	374	
276.00791	322	1+
276.56508	250	1+
276.79996	454	1+
276.86184	394	
277.07258	212	
277.15913	406	1+
277.79258	320	1+
277.86190	244	
277.88986	438	1+
277.90951	244	
278.12980	736	1+
278.81782	268	1+
278.92589	338	1+
279.13204	482	1+
279.85478	330	1+
280.11159	508	
280.80302	220	1+
280.85499	236	1+
280.87735	420	1+
280.99014	286	1+
281.07939	276	
281.11190	242	
281.37741	320	1+
281.88045	258	1+
281.91414	226	1+
282.08872	258	
282.94121	596	1+
283.01959	302	1+
283.04238	344	1+
284.87560	610	1+
285.03853	476	1+
285.40071	254	1+
285.85320	232	
285.94262	1920	1+
286.12103	222	
286.40548	328	1+
286.79981	256	1+
286.87681	642	1+
287.01590	274	1+
287.11109	474	1+
287.84240	272	
287.96813	326	1+
288.06678	580	1+
288.38271	422	1+
288.87275	406	
289.88377	3118	
290.13166	212	
290.17242	200	1+
290.86689	5176	1+
291.88289	1260	
292.06009	252	
292.15037	516	1+
292.81543	252	
293.04077	210	
293.06628	442	1+
293.11298	394	1+
293.87456	12876	1+
294.42888	132	1+
295.09721	412	1+
295.14126	658	1+
296.14534	514	1+
296.20062	234	1+
296.85643	678	1+
296.88348	2044	1+
296.93079	384	1+
297.00949	366	1+
297.43974	232	1+
297.81968	230	
298.05478	224	
298.55283	222	1+
298.80473	334	
298.85303	1126	1+
298.87980	1976	1+
299.81345	292	
299.91542	370	
300.04672	474	1+
300.79957	248	
300.85623	1304	1+
300.93010	332	
301.17406	312	1+
301.39290	334	1+
301.88186	970	1+
301.95922	214	
302.44076	176	1+
302.80902	300	1+
302.86622	408	
302.88704	640	1+
302.90795	378	1+
302.91947	326	1+
302.99867	322	1+
303.14171	360	1+
303.26311	218	1+
303.36735	160	1+
303.85816	954	1+
303.95087	708	1+
304.08184	610	1+
304.87998	310	
305.05895	414	1+
305.08567	396	1+
306.16658	230	1+
306.79194	282	1+
306.83875	320	1+
307.09664	342	1+
307.13815	1338	1+
307.29495	692	1+
307.81319	344	1+
307.89277	3086	
308.14176	1128	1+
308.17704	306	1+
308.29583	492	1+
308.88244	4510	1+
308.93800	332	1+
309.10643	386	1+
309.31125	274	1+
310.12219	590	1+
310.15861	1554	1+
310.26563	316	1+
310.31354	182	1+
310.77628	212	1+
311.01412	542	1+
311.03732	252	
311.19235	320	1+
311.72520	130	1+
311.88494	23610	1+
311.93324	252	
311.98312	726	1+
312.11875	410	1+
312.16992	252	
312.82075	264	
312.92292	230	
312.98628	590	1+
313.08372	518	1+
313.16251	446	1+
313.38856	276	1+
314.86827	2430	1+
314.89298	2714	1+
315.14127	226	
315.81499	296	
315.82835	330	
315.96412	244	1+
316.07217	570	1+
316.10023	416	1+
316.38005	356	1+
316.82774	234	
316.86496	2150	1+
316.88968	2688	1+
317.92983	370	1+
318.03452	296	1+
318.86022	1132	1+
318.88617	1154	1+
319.07688	568	1+
319.96157	338	1+
320.11286	154	1+
320.37960	242	1+
320.93944	268	1+
321.79383	340	1+
321.85884	322	1+
321.88571	834	1+
321.99490	546	1+
322.26623	148	1+
322.99521	432	1+
323.03585	264	
323.12704	444	1+
323.26477	170	1+
323.32324	216	1+
323.96539	210	
324.12868	318	1+
324.86507	444	
325.03989	326	1+
325.86288	320	
325.87992	232	
325.90331	1298	
325.99701	648	1+
326.24340	388	1+
326.41900	172	1+
326.87724	256	
326.89994	1268	
326.93146	432	1+
327.00036	532	1+
327.03783	338	1+
327.10453	554	1+
327.37446	422	1+
327.87807	2084	1+
327.89677	978	
328.11234	366	1+
328.18739	456	1+
328.89852	698	
329.15868	796	1+
329.80418	370	1+
329.89525	3066	1+
329.94965	534	1+
330.12266	392	1+
330.16633	790	1+
330.35350	236	1+
330.82580	326	1+
331.39908	354	1+
331.52649	164	1+
331.89821	3378	1+
331.95282	602	1+
332.39762	218	1+
332.87677	1534	1+
332.90469	2120	1+
332.95013	506	1+
333.17641	958	1+
333.82525	248	1+
334.00360	358	1+
334.15606	336	
334.89898	2314	1+
335.27128	210	1+
335.80095	240	
335.96978	492	1+
336.12533	538	1+
336.31734	98	1+
336.87156	478	
336.94416	724	1+
337.03146	218	
337.14952	248	1+
337.17942	282	1+
337.88630	654	
338.01154	386	1+
338.05520	416	1+
338.07638	326	1+
338.15202	176	1+
338.87945	1662	1+
339.01454	270	1+
339.87970	1180	1+
339.91176	536	1+
340.13727	374	1+
340.35397	236	1+
340.76678	148	1+
340.82530	224	1+
340.95079	364	1+
341.88675	244	
342.04953	216	
342.12869	234	1+
342.32244	316	1+
342.97996	182	1+
343.78057	236	1+
343.87462	700	1+
344.10129	418	
344.55096	162	1+
344.91129	242	
345.06816	244	1+
345.13222	214	1+
345.82941	280	1+
345.89443	340	
346.20091	220	
346.37825	274	1+
347.07733	430	1+
347.81138	364	1+
347.88595	522	1+
347.91570	502	1+
347.96958	338	1+
348.17781	458	1+
348.20359	264	
348.99950	500	1+
349.14586	694	1+
349.91175	842	1+
350.02640	204	1+
350.10895	248	
350.33297	296	1+
350.83869	866	1+
350.89505	440	
350.91381	702	1+
350.96065	932	
351.12885	348	1+
351.33626	218	1+
351.82672	210	
351.84291	612	1+
351.88389	348	
351.98374	338	1+
352.16602	352	
352.37295	202	1+
352.77817	646	1+
352.86935	214	
352.91187	1394	1+
352.93781	268	
353.11678	308	1+
353.17447	264	
353.81327	324	1+
353.84934	260	
354.07062	220	
354.78884	444	1+
354.84547	392	1+
354.91236	436	
355.06731	218	
355.10556	308	1+
355.18375	430	1+
355.89620	354	
355.91717	428	
356.00410	232	1+
356.07807	404	1+
356.14783	224	
356.22986	250	1+
356.79501	242	1+
356.89261	728	1+
357.08436	276	1+
357.34482	322	1+
357.36668	352	1+
357.91440	310	1+
358.03559	368	1+
358.20617	316	1+
359.01614	222	1+
359.26169	252	1+
359.78469	198	1+
359.84892	478	1+
360.02753	306	1+
360.06898	358	1+
360.71960	212	1+
360.84785	306	1+
360.95653	264	
361.04463	282	1+
361.79845	234	1+
361.87372	680	1+
361.98842	242	1+
362.15283	444	1+
362.84793	220	
363.10890	302	
363.86830	500	1+
363.93482	520	1+
364.01391	370	1+
364.37178	468	1+
364.84766	352	1+
364.87401	334	1+
364.95757	286	1+
365.14429	278	1+
366.10846	300	1+
366.79053	262	
366.84058	5056	1+
367.05026	498	1+
367.33825	478	1+
367.70699	346	1+
367.77833	430	1+
367.79011	636	1+
367.99813	462	1+
368.25576	178	1+
368.90016	518	
369.89557	428	
370.13648	542	1+
370.16128	286	
370.21489	274	1+
370.62789	182	1+
370.72237	258	1+
370.78801	702	1+
370.89236	242	
370.92049	210	
370.97430	278	1+
371.08217	396	1+
371.18891	688	1+
371.34127	228	1+
371.90397	780	1+
372.03131	258	
372.79220	256	
373.00750	230	1+
373.17757	224	
373.82150	472	1+
373.89378	680	1+
374.79320	368	1+
374.94001	208	
375.28480	292	1+
375.88911	700	1+
376.04870	368	1+
376.21965	492	1+
376.36160	296	1+
376.39496	170	1+
376.80811	604	1+
376.84237	390	1+
376.89794	664	1+
376.96404	148	1+
377.14610	286	1+
377.46010	246	1+
377.80729	430	1+
377.87961	230	
379.14228	458	1+
379.36509	220	1+
379.53304	220	1+
379.73257	412	1+
379.79834	442	1+
379.84347	262	
379.94524	332	1+
380.77703	416	1+
380.86057	682	
380.91729	464	1+
380.94656	254	1+
381.10415	452	1+
381.85687	1050	1+
381.91636	430	1+
382.75086	260	1+
383.04596	398	1+
383.08447	498	1+
383.11938	526	1+
383.15398	422	1+
383.71996	270	1+
383.79025	278	1+
384.10874	522	1+
384.13118	456	1+
384.13964	398	1+
384.25038	254	1+
384.78763	182	1+
384.85177	10570	1+
385.05932	364	1+
385.11041	362	1+
385.18525	458	1+
385.22428	538	1+
385.88659	716	1+
385.97448	172	1+
386.09287	224	
387.39148	308	1+
387.80820	218	
387.85764	920	1+
388.16559	518	1+
388.79419	1104	1+
389.04818	472	1+
389.09963	496	1+
389.20289	636	1+
389.26320	196	1+
389.37821	536	1+
389.81092	336	
389.86646	510	
390.02214	352	1+
390.18293	442	1+
390.33303	274	1+
390.37572	360	1+
390.84496	1532	1+
390.92805	326	1+
391.19721	786	1+
391.80202	916	1+
392.07812	548	1+
392.19719	620	1+
392.74103	260	1+
392.78898	278	
392.83564	368	
392.86719	4854	1+
392.90637	220	
393.16292	348	1+
393.79958	1506	1+
393.83014	302	
394.40415	406	1+
394.78881	402	
394.83641	1126	1+
394.86160	1322	1+
395.06493	276	
395.13170	296	1+
395.68913	272	1+
396.68638	156	1+
396.74541	682	1+
396.80229	214	
397.89708	426	1+
398.25565	332	1+
398.60552	270	1+
398.86658	656	
398.90444	272	1+
399.22469	410	
399.86701	774	1+
400.12689	580	1+
400.20799	586	1+
400.42029	142	1+
401.03324	318	1+
401.13097	380	1+
401.81598	396	1+
402.31819	180	1+
402.86608	5298	1+
403.09500	292	1+
403.23228	888	1+
403.55920	182	1+
404.10325	312	1+
404.74305	230	1+
405.11286	332	1+
405.21307	352	1+
405.87316	2484	1+
406.80701	280	
406.91448	228	
406.97276	146	1+
407.16271	436	1+
407.29511	220	1+
407.79050	252	
407.81330	920	1+
407.86763	17438	1+
407.95069	256	1+
408.21777	572	1+
408.26686	242	1+
409.13397	266	
409.35653	186	1+
409.92771	268	
410.03999	302	1+
410.07967	462	1+
410.36083	230	1+
410.72977	280	
410.85348	928	
410.87670	4110	1+
411.29111	216	
411.44001	300	1+
411.60266	196	1+
411.81176	2278	1+
412.25062	216	1+
412.44371	210	1+
412.72815	418	1+
412.80895	964	1+
412.84858	2642	1+
412.87388	1614	1+
412.93490	214	
413.07960	1004	1+
413.17563	576	1+
413.78660	354	1+
413.81718	952	1+
413.91853	252	1+
414.75265	190	1+
415.19446	730	1+
415.35241	292	1+
415.36436	282	1+
415.77381	230	1+
415.87558	322	
416.23239	230	1+
416.30007	258	
416.40233	230	1+
416.81412	334	1+
416.87601	1308	1+
417.13676	850	1+
417.31974	352	1+
417.40369	198	1+
417.84756	582	1+
418.23407	220	1+
419.00815	196	1+
419.95344	192	1+
421.07834	304	1+
421.23823	260	1+
421.33281	258	1+
421.37370	318	1+
421.88513	2316	1+
422.79128	258	1+
422.82622	276	1+
423.13726	702	1+
423.58370	102	1+
423.88176	526	
424.14441	514	1+
424.78703	346	1+
424.87406	450	
425.11177	446	1+
425.46174	150	1+
425.83130	208	
425.88305	2370	
425.93440	848	1+
426.05236	200	1+
426.11324	268	1+
426.14472	496	1+
426.86527	2974	1+
426.93727	724	1+
427.01665	240	1+
427.08554	430	1+
427.23052	204	1+
427.71759	222	
428.02624	206	1+
428.05969	266	1+
428.10794	268	1+
428.12651	256	
428.63708	214	1+
428.74525	216	
428.85507	908	1+
428.88585	8082	1+
429.21100	438	1+
429.36563	162	1+
429.79646	392	1+
429.82659	356	
430.15317	216	
430.74298	800	1+
430.86330	2756	1+
430.97227	210	1+
431.04790	266	1+
431.87038	1958	1+
431.97378	174	1+
432.24666	676	1+
432.72299	188	1+
432.89628	246	
433.20772	508	1+
433.36069	176	1+
433.43215	206	1+
433.54493	150	1+
433.74951	116	1+
433.88847	882	1+
434.04807	406	1+
434.72197	312	1+
435.14864	454	1+
435.72408	244	1+
435.86125	912	1+
436.07743	232	1+
436.19290	290	1+
436.77892	308	1+
437.15047	712	1+
437.18590	232	1+
437.89403	246	1+
439.01568	308	1+
439.15289	354	1+
439.20321	372	1+
439.89517	2750	1+
440.15535	232	1+
440.85960	552	1+
441.22789	468	1+
441.86485	404	1+
442.15575	500	
443.15125	1434	1+
443.31329	222	1+
443.69614	350	1+
444.15097	1226	1+
444.20511	394	1+
444.39124	224	
444.69856	252	1+
444.87478	3946	1+
444.95134	442	1+
445.28492	188	1+
445.39051	370	1+
446.06712	250	1+
446.80593	384	1+
446.84150	142	1+
446.89647	1228	1+
447.25036	292	
447.31187	276	1+
447.77908	214	1+
448.19800	512	1+
448.31452	226	1+
448.70579	344	1+
448.89582	804	
449.03976	320	1+
449.10495	390	1+
449.19250	402	1+
449.88169	680	
450.46334	164	1+
450.82464	316	1+
450.89575	774	1+
451.82807	190	1+
452.11713	410	1+
452.22174	382	1+
452.29401	224	1+
452.39828	198	1+
452.78706	422	1+
453.16383	304	1+
453.87726	258	
453.90044	266	
454.04508	184	1+
454.71444	306	1+
454.80584	244	1+
455.24016	264	1+
455.42389	192	1+
455.85075	262	1+
455.94305	190	1+
457.14282	428	1+
457.90493	1966	1+
458.41957	218	1+
458.97702	388	1+
459.30870	166	1+
459.77653	308	1+
460.16815	1088	1+
460.42918	218	1+
460.70877	258	1+
460.82159	222	1+
460.87938	196	1+
461.71311	222	1+
462.16503	462	1+
462.88685	950	1+
462.90879	444	1+
463.05418	218	1+
464.23847	260	1+
464.78443	320	1+
465.16685	410	1+
465.35482	134	1+
465.41750	354	1+
466.83580	286	1+
466.95535	290	1+
467.37756	232	1+
467.88936	1432	1+
468.17483	620	1+
468.27016	342	1+
468.78448	580	1+
469.01941	274	1+
469.10274	194	1+
469.20016	312	1+
469.71943	172	1+
469.91603	564	1+
470.35324	242	1+
470.94972	218	1+
471.16035	252	1+
471.35253	180	1+
471.83919	208	1+
472.16496	214	1+
472.20329	212	1+
472.22899	274	1+
472.86005	282	1+
473.86301	200	1+
474.09887	256	1+
474.44364	216	1+
475.24140	372	1+
475.27558	212	1+
477.82756	336	1+
482.66476	220	1+
483.30112	246	1+
483.42908	194	1+
483.84646	400	1+
485.90417	662	
485.99842	214	1+
486.10900	180	1+
486.69680	258	1+
486.79660	492	1+
486.90133	696	1+
487.28357	446	1+
487.69925	218	1+
488.41407	330	1+
488.44694	208	
488.64236	208	1+
489.71134	284	1+
490.17504	260	1+
490.36816	302	1+
490.75858	270	1+
491.18899	466	1+
491.85597	296	1+
492.19642	366	1+
492.78507	288	1+
492.86241	222	1+
493.37965	176	1+
493.68556	160	1+
494.04337	262	1+
494.15228	278	1+
495.16349	262	1+
495.76143	316	1+
495.80108	412	1+
495.84521	214	1+
495.99353	178	1+
496.80169	324	1+
496.89019	258	1+
497.25395	294	1+
497.85078	238	1+
497.89399	216	1+
497.99858	166	1+
499.11052	184	1+
499.80746	322	1+
500.26184	164	1+
500.74229	244	
501.95094	262	1+
502.21242	244	1+
502.70123	150	1+
502.82930	300	1+
503.05322	194	1+
503.30902	418	1+
503.35584	11138	1+
503.49459	330	1+
503.60512	136	1+
503.70621	106	1+
503.74093	162	1+
503.83832	204	1+
504.10979	258	1+
504.12967	356	1+
504.27218	1250	1+
504.42838	560	1+
504.45985	590	1+
504.65435	190	1+
504.80549	256	
504.88924	160	1+
505.22913	316	1+
505.40323	260	1+
505.46761	390	1+
505.52513	234	1+
505.65652	126	1+
505.80707	434	1+
506.19768	516	1+
506.33764	252	
506.74067	382	1+
507.12101	200	1+
507.19883	344	1+
507.33271	252	
507.43893	630	1+
507.47590	736	1+
507.57714	242	1+
507.67205	172	1+
507.73868	234	1+
507.92618	210	1+
508.24477	280	1+
508.44612	460	1+
508.47737	498	1+
508.54938	176	1+
508.80716	168	1+
509.08641	218	1+
510.31502	1044	1+
510.46952	328	1+
510.98861	130	1+
511.09291	250	1+
511.22812	134	1+
511.39145	440	1+
511.51043	350	1+
511.71299	166	1+
511.72903	218	1+
512.09318	174	1+
512.12856	182	1+
512.14946	290	1+
512.19381	336	1+
512.28931	278	1+
512.39110	294	1+
513.02114	164	1+
513.14698	206	1+
513.42449	116	1+
END IONS

###FS:    #m/z: 322.93122 #charge 1+
###MS: 10
###MSMS: 11
BEGIN IONS
TITLE=Cmpd 7, +MS2(322.9312), 28.0-35.0eV, 0.2min #11
RTINSECONDS=12.347
SCANS=10-11
PEPMASS=322.93122	5124070
CHARGE=1+
184.86053	142	
191.95606	752	
192.89014	466	1+
196.88616	234	
197.86933	110	
201.04470	136	
201.11948	118	
204.00571	130	
205.94981	518	1+
207.08468	112	
210.89761	276	1+
211.96500	204	1+
212.88358	134	
213.90052	140	
214.89448	272	
215.88865	840	1+
218.00387	144	
220.86692	258	
221.94331	134	
222.95524	1224	1+
224.97625	166	
226.88239	256	1+
228.91748	124	
229.85832	322	1+
230.82385	140	
230.84822	184	1+
230.89244	288	1+
232.11567	126	
232.99894	118	
233.04370	128	
233.06815	264	
233.89859	882	1+
233.95521	168	
234.08745	148	
235.82985	134	
236.00282	272	1+
236.88298	148	
238.90866	188	1+
239.08127	572	1+
239.95502	116	
240.82255	134	
240.94435	372	
240.96160	604	
241.80315	136	
241.94126	1194	1+
242.94380	788	1+
243.07555	188	
243.43573	118	
243.88339	830	1+
244.03951	338	1+
244.81986	140	
244.94156	476	1+
245.83923	130	
245.87844	114	
246.09679	294	1+
246.97822	462	1+
248.02968	132	
248.90030	118	
248.98974	128	
249.03981	496	
249.05688	160	
250.14055	130	
250.90046	172	
250.94847	238	
251.11272	112	
251.25649	168	1+
251.93004	230	1+
252.10515	140	
252.97439	276	1+
253.00814	158	
253.16537	412	1+
253.83633	138	
253.97620	212	1+
256.03851	232	1+
256.81238	124	
256.90666	144	
257.93900	244	1+
258.09301	218	
258.85164	120	
258.88202	140	
258.97477	288	1+
259.99778	112	
260.79906	192	1+
261.47496	176	
261.89429	316	1+
262.83332	176	
262.98069	854	1+
263.05589	500	1+
263.89343	138	
263.91960	130	
263.97891	552	1+
264.26291	268	1+
265.06048	200	
265.13544	116	
266.00702	132	
266.86479	178	
266.91043	136	
266.99688	154	
267.93879	106	
268.00215	542	1+
268.18062	146	
269.00535	456	1+
269.04548	114	
269.16109	188	1+
269.80074	118	
270.19717	124	
271.17413	274	
271.80174	146	
272.79273	516	1+
272.85482	174	
272.89279	256	1+
272.91971	254	1+
273.00696	110	
273.79276	362	1+
273.81320	126	
275.05394	130	
275.80525	132	
276.74499	108	
276.85700	296	1+
277.07475	132	
277.09269	232	1+
277.14415	208	1+
278.81206	128	
279.04781	186	
279.09160	346	
279.17473	240	1+
279.23490	128	
279.86361	118	
279.98001	206	1+
280.06712	278	1+
280.09827	262	
280.14460	814	1+
281.04560	360	1+
281.94248	200	1+
282.14212	108	
282.27638	150	
282.85440	160	
282.89107	152	
283.07174	206	
283.25915	120	
284.06094	338	1+
284.29394	1190	1+
284.78720	192	1+
284.87469	262	
285.20124	150	
285.85706	252	1+
285.94687	136	
286.09267	270	1+
286.18529	258	
286.20289	166	
286.92012	292	
287.22228	122	
287.80958	134	
288.06658	286	
288.20276	1000	1+
289.06379	118	
289.78834	248	1+
289.88140	256	
290.96556	116	
291.12205	542	1+
291.80838	272	1+
292.06223	656	1+
292.10212	156	
293.01577	154	
294.87887	112	
295.03590	142	
295.13190	122	
295.98506	166	
296.78166	188	1+
297.81055	184	
297.86612	152	
298.13030	140	1+
299.01102	140	
299.88375	130	
300.07081	110	
301.86978	130	
301.88399	308	1+
303.12799	150	
303.21434	342	1+
303.25634	110	
303.87206	274	1+
304.26024	274	
304.92823	132	
305.02879	182	
306.27715	298	1+
306.88512	398	
307.08497	286	
307.24856	128	
307.30915	294	
307.88221	500	1+
308.06977	142	
308.10502	148	1+
308.29526	726	1+
308.80855	186	
308.90239	130	
309.81589	174	
310.31213	704	1+
310.87678	130	
311.02998	178	
311.13928	162	
311.89165	202	
312.03282	176	
312.81992	148	
312.86967	292	1+
313.03028	636	1+
313.07113	118	
313.79793	108	
314.82019	480	1+
315.87341	274	1+
316.23068	112	
316.87579	224	1+
318.85911	132	
318.88625	172	1+
320.99457	170	
321.08944	136	
321.13709	192	
322.12084	246	
322.32385	146	
322.89760	108	
323.06146	308	1+
323.23820	2388	1+
323.30350	216	1+
323.89151	530	1+
324.10257	120	
324.14094	336	1+
324.20493	862	
324.89440	498	1+
325.22233	122	
326.10817	188	
326.17194	112	
326.37861	144	
327.13431	130	
328.07007	164	1+
328.11597	136	
END IONS

###FS:    #m/z: 507.84799 #charge 1+
###MS: 10
###MSMS: 12
BEGIN IONS
TITLE=Cmpd 8, +MS2(507.8480), 28.2-35.2eV, 0.2min #12
RTINSECONDS=13.119
SCANS=10,12
PEPMASS=507.84799	507168
CHARGE=1+
191.95492	462	1+
196.01686	412	1+
197.89321	310	1+
215.90496	272	
216.88233	230	1+
220.88121	192	
224.98084	318	
227.95604	434	1+
229.01692	184	1+
230.85155	638	1+
230.88396	264	1+
234.14270	480	1+
234.96410	200	1+
235.14483	408	1+
235.91190	318	1+
235.94077	194	
237.05386	468	1+
238.05591	346	1+
238.10168	192	
241.06485	358	1+
244.13031	256	1+
244.91317	208	1+
245.95773	222	
246.09257	222	
246.58641	304	1+
247.89875	320	1+
247.95474	254	1+
248.03370	248	
248.90513	220	1+
250.05130	278	1+
250.87192	298	1+
250.96996	890	1+
251.87424	216	1+
252.08022	202	
252.11453	220	
255.09259	168	1+
255.15989	192	
256.79248	306	1+
256.90771	292	1+
257.85814	284	1+
258.79111	420	1+
259.02095	248	1+
259.44224	180	1+
259.86729	278	1+
259.88316	268	1+
259.95839	202	1+
261.03553	360	1+
261.93667	218	
262.13475	556	1+
263.89110	216	1+
263.97985	202	1+
264.40936	212	1+
265.24868	166	1+
265.93894	236	1+
265.99413	288	1+
266.09828	274	1+
266.16572	516	1+
266.86925	1014	1+
266.94547	158	1+
267.06387	218	
268.81068	152	1+
268.86405	262	
269.15485	268	1+
269.92197	374	1+
270.09216	312	1+
270.17227	232	1+
270.85845	506	
270.98957	224	
271.87674	638	
272.80886	218	
272.85541	1674	1+
273.08344	242	
273.66221	230	1+
273.89463	262	1+
273.90810	304	1+
273.95299	288	1+
274.01343	222	1+
274.11924	208	
274.80237	492	1+
274.85343	584	1+
275.06523	356	1+
275.86585	226	
276.04555	218	1+
276.80152	300	
276.84471	196	1+
277.09040	200	1+
277.15502	242	
277.96344	192	1+
278.94131	216	
279.10650	186	1+
279.13652	264	
279.15692	394	1+
279.26650	182	1+
279.79124	276	1+
280.01493	202	1+
280.80959	234	1+
280.85404	544	1+
281.37733	328	1+
281.99924	212	1+
283.04140	274	1+
283.07711	244	1+
283.90450	302	
284.12634	314	1+
284.87506	270	
284.96297	278	
285.86146	236	
285.94392	1074	1+
286.18262	178	1+
286.79706	326	
286.88046	208	
286.89220	812	1+
287.00275	220	1+
287.84176	348	
287.89189	526	1+
288.02858	456	1+
288.05581	204	
288.87049	766	
289.09012	424	1+
289.88298	2612	
290.40650	208	1+
290.86633	4448	1+
291.87910	1140	
292.07110	460	1+
292.14689	194	
292.95772	336	1+
293.08423	194	
293.12724	606	1+
293.87505	9362	1+
294.06511	562	1+
294.13152	544	1+
294.17344	170	1+
294.80473	448	1+
294.96072	482	1+
295.03128	470	1+
295.08501	232	
295.80687	250	1+
295.96490	356	1+
295.97848	430	1+
296.10405	178	1+
296.60298	222	1+
296.81638	592	1+
296.85819	350	1+
296.88354	1554	1+
296.92992	358	1+
297.00010	582	1+
297.34607	196	
298.07038	188	1+
298.81217	798	1+
298.86003	662	1+
298.88046	1608	1+
299.91763	482	1+
300.10859	214	1+
300.37815	136	1+
300.85856	1572	1+
300.94887	224	1+
301.88795	768	1+
301.99018	266	
302.91210	206	
303.04349	200	
303.14184	330	1+
303.85665	508	1+
303.87542	254	
303.95450	526	1+
304.39094	202	1+
304.42250	210	1+
304.50893	142	1+
304.85048	574	1+
304.87989	548	1+
305.85576	490	1+
305.92525	302	1+
305.96703	338	1+
306.12876	338	
306.16407	224	
306.20273	200	
307.03433	272	1+
307.28851	462	1+
307.79180	392	1+
307.89348	2572	
307.98650	374	1+
308.04195	162	1+
308.14291	742	1+
308.18575	198	
308.79633	282	1+
308.81658	340	1+
308.88200	4446	1+
309.08905	294	1+
309.39343	202	
309.84732	236	
309.88918	2866	1+
309.93905	272	1+
310.04348	312	1+
310.15889	1506	1+
310.38393	310	1+
311.07842	364	1+
311.88465	22786	1+
311.96145	622	1+
312.22549	254	1+
312.79048	248	1+
312.94340	242	
312.96427	466	1+
313.02401	308	1+
313.04649	258	
313.12155	304	1+
313.82342	220	
314.24992	174	1+
314.86832	2142	1+
314.94069	524	1+
315.82826	730	1+
316.06796	268	1+
316.11195	484	1+
316.86717	1700	1+
316.89037	1556	1+
317.43471	190	1+
317.82777	744	1+
317.94960	218	1+
318.86219	1188	1+
318.88667	440	1+
318.89878	242	
318.93539	406	1+
319.13812	332	1+
319.63440	212	1+
321.35442	148	1+
321.89070	734	1+
321.93624	254	
322.15474	274	1+
322.28213	216	1+
323.03952	200	
323.13517	408	1+
323.41504	154	1+
323.97299	204	
324.01267	214	
324.02875	576	1+
324.82207	322	1+
324.86595	654	1+
325.90235	1034	
325.95183	218	1+
326.13652	476	1+
326.24218	592	1+
326.89473	2070	1+
327.82067	266	
327.88212	958	
327.89595	1446	1+
327.95131	300	1+
328.18482	300	1+
328.80726	440	1+
328.87147	640	
329.12933	386	1+
329.15053	390	1+
329.81222	346	1+
329.89836	1242	
330.88023	654	
330.89765	618	
331.87249	296	
331.89807	2690	1+
332.09182	168	1+
332.88099	1628	1+
332.90384	1712	1+
332.94985	530	1+
333.17426	810	1+
333.39030	310	1+
333.82712	408	1+
334.42363	320	1+
334.77967	218	1+
334.87795	304	
334.89789	2268	1+
334.98452	254	1+
335.25458	106	1+
335.93850	664	1+
335.99015	152	1+
336.01736	210	
336.09161	328	1+
336.78255	142	1+
336.83473	220	1+
336.87374	200	
336.92114	310	1+
336.94918	458	1+
337.11568	316	1+
337.15776	322	1+
337.88144	720	1+
338.05654	216	
338.14917	436	1+
338.19419	252	1+
338.90718	480	1+
338.93814	278	1+
339.69224	224	1+
339.88058	974	1+
340.18009	246	1+
340.38834	296	1+
340.53699	174	1+
340.90962	400	1+
341.01518	508	1+
341.04897	318	1+
341.69118	200	1+
341.89498	516	1+
342.06989	164	1+
342.20196	200	1+
342.96101	358	1+
343.14947	408	1+
343.16056	390	1+
343.76402	304	1+
343.87617	1108	1+
344.71788	300	1+
345.00656	336	1+
345.05732	210	
346.40086	306	1+
347.00993	352	1+
347.17873	278	1+
347.32038	258	1+
348.03004	344	1+
348.04615	536	1+
348.84829	264	1+
349.76843	240	1+
349.89067	972	1+
350.38417	216	1+
350.91551	956	1+
350.96199	436	1+
351.12407	362	1+
351.37936	166	1+
351.84146	272	1+
352.05412	364	1+
352.17901	372	1+
352.78248	1130	1+
352.91233	1574	1+
353.18110	200	1+
353.77258	272	1+
353.85088	646	1+
353.89624	272	
353.98799	604	1+
354.13848	378	1+
355.06338	208	
355.13948	272	1+
355.89602	300	
356.86993	206	
357.19143	220	
357.79762	196	
357.81199	224	
357.83132	274	1+
358.22600	198	1+
358.73163	206	
359.31192	134	1+
361.03602	304	1+
361.78772	166	1+
362.72808	366	1+
362.85310	310	1+
362.86721	346	
363.11882	548	1+
363.21993	136	1+
363.35269	358	1+
363.39398	220	1+
363.89557	234	1+
364.35335	216	1+
364.84836	518	1+
365.04406	396	1+
365.18163	516	1+
365.37385	674	1+
366.01483	250	
366.08980	466	1+
366.18581	342	1+
366.75353	234	1+
366.78762	442	1+
366.84075	3978	1+
366.89101	278	1+
367.24575	214	1+
367.33192	260	1+
367.71040	1244	1+
368.05594	382	1+
368.13125	348	1+
368.16802	316	1+
368.21148	324	1+
368.89995	248	
368.94626	286	1+
369.08918	336	1+
369.15520	312	1+
369.21454	234	1+
369.78484	790	1+
369.83904	566	1+
369.98648	190	1+
370.78595	668	1+
370.90510	370	1+
371.18946	496	1+
371.83676	264	1+
372.00384	274	1+
372.78519	450	1+
372.87251	468	1+
373.00154	244	1+
373.04202	200	1+
373.20054	316	1+
373.72258	372	1+
373.78716	352	1+
373.90176	216	
374.81784	258	1+
375.12877	338	1+
375.36061	220	1+
375.85866	462	1+
375.90248	198	
375.92211	278	1+
376.07261	276	1+
376.22099	252	
376.29575	130	1+
376.67399	308	1+
376.83771	560	1+
377.38288	218	1+
377.67683	262	1+
377.73625	376	1+
377.84031	422	1+
377.88751	504	1+
378.19099	226	1+
378.74095	266	1+
379.03967	196	
379.13355	348	1+
379.72985	464	1+
379.82483	206	1+
380.06260	284	1+
380.14256	312	1+
380.73459	402	1+
380.78987	280	1+
380.85847	426	
381.09980	322	1+
381.79445	166	1+
381.85671	784	1+
382.04337	258	1+
382.11964	598	1+
382.38661	278	1+
382.85871	536	1+
383.01600	256	1+
383.08739	516	1+
383.11652	324	1+
383.14820	156	1+
384.85137	7982	1+
384.89260	254	1+
385.09757	470	1+
385.40293	216	1+
386.79719	296	
386.99094	322	1+
387.89842	240	
388.16771	220	
388.27574	244	1+
388.40138	280	1+
388.71460	380	1+
388.79859	836	1+
388.84972	302	
388.99769	330	1+
389.20467	378	
389.25262	368	1+
389.71507	260	1+
389.87014	244	
390.04314	236	1+
390.14181	292	1+
390.18210	236	
390.84144	1474	1+
391.19434	542	1+
391.39962	204	1+
391.80833	292	
391.89731	230	
392.06707	334	
392.36164	260	1+
392.79521	1402	1+
392.84166	382	
392.86625	2926	1+
393.79990	1196	1+
394.10251	460	1+
394.74586	198	
394.83783	660	1+
394.86481	638	1+
394.95595	206	1+
395.06319	226	1+
395.41953	262	1+
395.80363	352	
396.39433	284	1+
396.74107	440	1+
396.81165	568	1+
396.85370	214	
397.16169	238	1+
397.74506	340	1+
397.86667	226	
398.87007	528	
399.12946	494	1+
399.21802	352	1+
399.85740	542	1+
400.57341	98	1+
400.80409	656	1+
400.86170	340	1+
401.02640	224	1+
401.12928	634	1+
401.80376	470	1+
401.94865	214	1+
402.65987	102	1+
402.75812	188	1+
402.86762	4714	1+
402.97309	206	1+
403.22951	224	
403.55143	152	1+
403.87251	3282	1+
403.94522	314	1+
404.06402	214	
404.09222	368	1+
404.90573	466	1+
404.94798	390	1+
404.98885	178	1+
405.40956	204	
405.73490	282	1+
405.87453	1364	1+
405.90770	300	1+
406.16251	250	1+
406.85868	200	
406.86688	266	
407.03663	416	1+
407.73524	272	
407.82186	292	
407.86765	16924	1+
407.91052	498	1+
408.03791	326	1+
408.14890	342	1+
408.69233	110	1+
409.10278	222	
409.81823	272	
410.09524	400	1+
410.19469	450	1+
410.94694	226	1+
411.31462	214	1+
411.73305	694	1+
411.81143	2256	1+
412.13530	198	1+
412.20700	470	1+
412.85313	2198	1+
412.92080	638	1+
413.07659	1088	1+
413.87748	574	
413.92914	380	1+
414.99376	192	1+
415.05971	226	1+
415.19388	476	1+
415.81474	470	1+
416.16513	274	1+
416.22972	310	1+
416.29881	238	
416.41727	350	1+
416.77720	406	1+
416.87789	782	1+
417.13923	244	
417.64122	146	1+
417.93067	204	1+
418.20248	330	1+
419.13761	344	
420.13301	202	
420.42420	214	
421.14828	398	1+
421.73466	204	1+
421.88535	1872	1+
421.97882	176	1+
422.86449	336	
422.93962	168	1+
423.80572	200	
423.88654	570	
424.14890	234	
424.79225	220	
424.86812	340	
425.14803	222	
425.74319	212	
425.88271	1622	
426.22975	332	1+
426.37432	284	1+
426.42665	152	1+
426.76177	208	
426.80626	214	
426.86658	2260	1+
426.94351	446	1+
426.99306	218	1+
427.01718	250	1+
427.06361	196	
427.10037	202	1+
427.16706	566	1+
427.73480	354	
427.84414	802	1+
428.26039	384	1+
428.74250	272	
428.81300	496	1+
428.85049	582	1+
428.88815	5464	1+
429.82188	336	1+
429.99654	94	1+
430.74264	738	
430.78866	460	1+
430.86467	1932	1+
430.88592	750	
431.87151	1066	1+
432.11034	382	1+
432.24906	658	1+
432.27486	164	1+
432.31948	234	
432.41782	204	1+
432.49038	150	1+
433.02077	316	1+
433.08778	280	1+
433.88483	320	
434.14704	586	1+
434.40850	140	1+
434.47084	132	1+
434.56528	146	1+
434.83020	240	
434.89049	360	
434.92108	326	1+
435.09384	238	1+
435.28549	202	1+
435.87122	236	
436.06538	294	1+
436.94590	248	1+
437.15130	238	
437.16899	350	1+
437.22972	200	1+
438.20877	260	1+
439.14735	430	1+
439.21510	174	1+
439.68818	254	1+
439.89372	1492	1+
440.05416	172	1+
441.10342	342	1+
441.19359	194	
442.10798	298	1+
442.15266	922	1+
442.87591	210	
443.24487	646	1+
444.16420	576	1+
444.38596	436	1+
444.87407	3248	1+
444.93855	324	1+
445.16558	508	1+
445.30114	278	1+
445.35653	252	1+
446.05749	156	1+
446.10085	170	1+
446.89603	804	1+
447.20900	332	1+
447.82576	458	1+
447.96782	182	1+
448.01993	306	1+
448.09978	296	1+
448.76430	226	
448.90119	212	
448.95272	212	1+
449.02453	264	1+
449.88425	820	1+
450.77376	260	
451.09161	182	1+
451.27873	154	1+
451.90659	586	1+
451.98826	156	1+
452.21808	174	1+
452.23214	208	1+
452.76434	338	1+
453.14636	224	1+
453.37639	150	1+
453.87074	286	1+
453.90739	250	1+
455.19903	204	1+
456.16280	310	1+
457.90575	2000	1+
458.31773	260	1+
460.01695	260	1+
460.05115	224	1+
460.16435	324	1+
461.01999	202	1+
461.05481	188	1+
462.17734	266	
462.88480	1244	1+
463.77782	278	1+
464.16499	420	1+
464.75285	300	1+
464.84264	550	1+
465.84755	494	1+
466.15645	196	1+
466.40943	548	1+
467.07591	332	1+
467.11894	314	1+
467.89074	1442	1+
468.20411	268	1+
468.78486	372	1+
468.83572	552	1+
469.91324	396	
470.72996	278	1+
470.78317	242	
470.91888	416	1+
471.14009	262	1+
471.36190	378	1+
471.76514	326	1+
473.17260	94	1+
473.77591	410	1+
474.32062	214	1+
475.24318	272	1+
477.24603	178	1+
477.28954	206	1+
477.89839	178	1+
478.19731	178	1+
479.15213	392	1+
479.20799	218	1+
479.71590	258	1+
480.24884	198	1+
482.13474	196	1+
483.71863	162	1+
485.90163	742	1+
486.06238	182	1+
486.84619	312	1+
487.28416	428	1+
487.80064	276	1+
488.91692	242	1+
491.09838	196	1+
491.72575	280	1+
491.80070	318	1+
491.88043	232	1+
494.30430	412	1+
495.30435	276	1+
495.79657	208	1+
497.74265	164	1+
497.86870	194	1+
499.10894	238	1+
500.27133	178	1+
501.78605	384	1+
501.96109	194	1+
502.78985	272	1+
503.12682	260	1+
503.35662	6332	1+
503.71026	166	1+
503.76011	170	1+
503.89057	206	1+
504.12462	224	1+
504.28249	382	1+
504.35987	3878	1+
504.52568	190	1+
505.18256	194	1+
505.23406	408	1+
505.33645	226	
505.39261	290	1+
505.47318	390	1+
505.52635	230	1+
506.23559	316	1+
506.47448	276	1+
506.78650	154	1+
506.81693	260	1+
507.02466	146	1+
507.29252	224	1+
507.66553	112	1+
507.76599	198	1+
507.82052	182	1+
508.04841	108	1+
508.15385	136	1+
508.28713	150	1+
508.36079	548	1+
508.46940	428	1+
509.36236	368	1+
509.40451	266	1+
509.46955	252	1+
509.67086	190	1+
509.81303	124	1+
509.86381	514	1+
510.21082	206	1+
510.30900	660	1+
510.50691	234	1+
510.93466	200	1+
511.46238	308	1+
511.51118	174	1+
512.25319	202	1+
512.34713	312	1+
512.76598	320	1+
512.81026	212	1+
513.12727	256	1+
513.23917	194	1+
513.29941	278	1+
END IONS

###FS:    #m/z: 336.94735 #charge 1+
###MS: 10
###MSMS: 13
BEGIN IONS
TITLE=Cmpd 9, +MS2(336.9474), 28.0-35.0eV, 0.3min #13
RTINSECONDS=13.891
SCANS=10,13
PEPMASS=336.94735	425866
CHARGE=1+
189.86466	288	
197.88243	128	
200.96450	110	
205.11330	108	
205.94809	250	
205.97078	208	1+
209.88654	234	1+
211.94540	15054	
212.80936	88	1+
212.87916	1602	1+
212.90111	158	
212.94585	414	
213.94081	6232	1+
214.20886	100	
215.88702	1362	1+
215.93710	1028	1+
217.88244	538	1+
218.02537	240	1+
219.82518	126	
221.01199	234	1+
222.95111	162	
224.08077	140	
227.89627	650	1+
229.95606	12512	1+
230.10978	122	
230.89008	2410	1+
231.95160	5122	1+
232.15044	148	1+
232.20711	106	
233.22921	106	
233.89851	810	1+
233.95114	524	1+
234.50491	102	
234.83585	108	
235.20249	166	1+
235.94766	172	
236.14669	102	
238.04794	152	
238.21743	124	
239.90025	142	
240.94022	130	
241.19328	114	
241.99701	140	
244.03887	300	1+
244.98145	120	
245.22543	184	
246.12046	204	1+
246.90657	160	
246.97409	166	
247.07979	136	
247.96680	2776	1+
248.02558	194	
248.04843	124	
248.56601	102	
248.90200	552	1+
248.98951	138	
249.04119	790	1+
249.96265	1080	1+
250.13390	118	
250.49615	106	
251.01757	168	
251.07309	162	
251.84296	142	1+
251.92856	116	
251.96386	276	
252.79671	216	1+
252.97178	6468	1+
253.02605	104	
253.09086	444	1+
253.14225	176	1+
253.16576	106	
253.90318	338	1+
254.00091	106	
254.07026	308	1+
254.09373	342	1+
254.14144	144	1+
254.86194	114	
254.90667	240	1+
254.94601	272	
254.96800	2386	1+
255.12082	180	1+
255.78509	136	
256.05365	148	
256.91491	102	
256.96451	554	1+
258.90971	132	
258.96561	226	
259.02862	190	1+
260.93344	274	1+
261.84294	214	1+
263.00856	104	
263.05709	464	1+
263.99747	126	
264.98611	194	1+
265.02484	120	
265.26448	118	
266.08765	134	
266.84342	120	
267.10529	174	
267.17618	146	
267.84128	238	
268.85175	124	
269.79883	204	
270.85685	154	
270.94122	144	1+
270.98019	596	1+
271.09067	190	1+
271.13055	196	
271.60499	110	
271.86506	120	
271.91574	180	
272.97670	586	1+
273.06710	112	
273.79766	294	
273.90472	164	1+
274.06381	150	
274.19755	114	
274.21840	156	1+
274.79272	132	
274.84868	152	
275.05672	118	
275.42299	142	
275.97586	202	
275.99581	146	
276.82502	128	
276.85751	200	
276.88983	346	1+
277.06694	246	1+
278.09130	218	1+
278.83446	246	1+
278.85999	206	1+
278.96668	122	
279.80535	118	
279.96644	116	
280.95034	128	
281.05280	140	
282.27658	134	
283.02535	280	1+
284.88016	132	
285.85088	496	1+
286.19069	226	
286.88107	154	1+
288.06617	286	1+
288.20371	656	1+
288.98325	160	1+
289.03691	152	
290.86696	146	
291.11951	340	
291.18265	104	
291.81119	218	1+
292.06052	458	1+
292.10627	118	
292.94132	178	
293.10575	246	
293.94231	102	
293.99930	396	1+
294.03476	254	1+
294.08872	244	1+
294.85739	234	
295.08939	212	1+
295.87748	116	
295.93213	222	1+
295.98048	226	
296.00186	120	
296.11847	152	1+
296.97777	158	
297.18258	100	
297.97334	108	
299.05942	442	1+
299.87451	210	1+
300.02809	212	1+
300.06199	290	1+
300.11375	140	
300.89726	102	
300.97846	132	
302.92575	126	
303.21451	208	1+
303.94521	190	1+
304.28792	102	
304.86238	132	
304.87680	144	
305.78034	124	
305.87788	500	1+
306.79435	152	
306.85961	116	
308.80993	464	1+
309.03244	132	
310.04459	106	
310.87723	802	1+
310.90692	116	
312.99636	146	
313.04287	116	
313.81412	218	1+
314.18179	162	
315.89422	108	
317.12000	114	
318.10057	212	1+
319.07379	104	
319.82330	184	1+
319.87951	152	
320.17539	120	
321.12741	128	
322.08489	130	
322.12714	246	1+
322.23456	274	1+
322.42259	150	
322.94962	180	1+
323.24055	228	1+
323.30371	228	
323.88953	140	
324.40620	108	
324.89227	242	
325.90347	148	
328.19291	104	
328.31826	172	
328.65326	104	
328.88542	150	
329.87514	150	
330.10168	238	1+
330.15405	106	
331.10197	162	1+
332.05771	256	1+
333.09386	102	
333.11383	120	
333.16793	138	
333.33152	160	
334.11543	104	
334.18430	204	1+
335.34383	164	
336.13453	112	
337.19352	406	1+
337.36081	206	
338.10313	122	
339.23353	168	
339.29980	158	
340.30352	198	
340.40448	144	
340.82717	144	
341.46822	110	1+
END IONS

###FS:    #m/z: 340.94229 #charge 1+
###MS: 14
###MSMS: 15
BEGIN IONS
TITLE=Cmpd 10, +MS2(340.9423), 28.0-35.0eV, 0.3min #15
RTINSECONDS=17.567
SCANS=14-15
PEPMASS=340.94229	2334992
CHARGE=1+
189.86228	144	
190.86292	194	
191.95843	140	
192.89215	188	
199.86196	142	
199.88982	256	
203.99112	142	
205.95085	156	
205.97288	296	1+
207.87552	184	1+
208.96104	194	
210.94092	538	1+
212.88010	680	1+
213.88974	232	
213.94058	3306	1+
214.89754	176	
215.88807	1150	1+
215.93949	384	1+
216.41107	224	
217.88551	154	
217.93604	266	
221.89550	226	
222.95121	252	
224.96872	200	
224.97720	194	
225.94705	512	1+
226.04207	136	1+
226.88891	242	1+
226.94970	446	1+
227.78621	118	
229.95724	152	
230.12080	238	1+
230.84684	186	
230.89381	344	
231.12086	140	1+
231.89112	290	
231.95150	3514	1+
232.83541	124	
232.88908	188	
233.89935	758	1+
233.94915	796	1+
234.09824	142	
235.86746	174	
235.89238	386	1+
235.95070	226	
235.97771	124	
236.85873	124	
237.89457	272	
239.10116	204	1+
239.78560	174	
239.90718	206	
240.23072	342	1+
240.79898	320	1+
240.85355	230	1+
240.96393	164	
242.89086	116	
243.01982	132	
243.89788	244	1+
243.93878	154	
244.04180	378	1+
244.94195	250	1+
244.95626	126	
246.98036	398	1+
247.06183	124	
248.03508	650	1+
248.90530	238	1+
248.98824	124	
249.03816	454	1+
249.09514	150	
249.96150	874	1+
250.89463	126	
251.93350	148	1+
251.96011	402	1+
252.78799	140	
253.98539	176	
254.96802	2592	1+
255.04037	168	
256.91761	206	
256.96630	530	1+
257.79982	214	
257.98327	118	
258.83365	122	
258.91903	160	1+
259.89343	142	
259.92054	194	1+
259.95880	382	1+
260.16020	256	
261.84444	118	
262.05187	270	1+
262.80063	208	
262.96815	172	
263.83505	170	
265.02002	394	1+
266.24689	142	
266.83330	116	
266.86374	138	
266.99669	272	1+
268.10447	126	
268.13346	124	
269.00626	126	
269.07985	168	
269.79732	222	1+
269.85418	156	
271.84872	220	1+
271.87226	146	
272.83909	232	1+
272.93586	582	1+
272.97520	292	1+
273.79330	188	
274.79978	120	
275.05642	240	1+
276.17491	150	
276.85269	204	
277.80824	132	
277.85960	122	
277.96411	198	
278.05327	132	
278.97952	196	1+
279.01369	198	1+
279.15661	240	1+
279.96446	146	
280.07290	140	
281.05092	202	
282.05067	120	
282.27877	362	
282.85932	238	1+
282.92983	164	
283.79412	172	
285.01226	306	1+
285.83743	190	
286.87527	144	
288.06629	124	
289.51291	166	
289.78563	118	
289.87988	138	
290.85419	236	1+
291.80720	704	1+
292.09363	158	
292.13594	260	1+
292.44010	178	
292.67627	118	
292.93622	162	
293.85027	134	
293.88162	180	
294.94745	138	
295.20781	168	
295.97927	146	
296.33246	142	
296.96069	148	
296.97696	166	
297.92012	248	1+
297.97931	146	
298.36744	214	1+
298.95829	238	1+
299.78049	206	
299.87730	136	
300.81269	132	
301.05653	278	1+
301.07547	272	1+
302.07938	216	1+
302.81892	120	
302.88299	160	
303.12781	122	
304.94852	152	
305.21763	146	
307.10407	118	
307.30845	260	
307.80052	134	
307.89012	118	
308.29474	716	1+
308.32555	148	
308.80710	122	
308.89497	144	
309.83426	288	1+
310.12733	138	
310.87579	166	
312.03482	200	
312.80502	124	
312.82649	130	
312.89754	244	1+
313.03270	178	
314.18329	200	
314.82066	120	
319.86025	158	
320.29367	132	
321.10242	118	
321.32809	126	
323.01610	174	
323.03988	164	
323.23910	330	
323.88808	158	
324.02014	160	
324.24353	182	
324.28909	146	
324.32869	368	1+
324.89645	154	
326.17814	138	
326.30253	166	
327.42325	156	
327.89979	128	
328.18940	160	1+
328.82577	172	
328.88596	172	
329.13209	164	
330.88790	242	1+
331.07694	126	
331.20526	128	
332.09124	240	1+
337.08844	126	
338.25063	118	
340.91061	180	
341.15494	136	
342.25828	124	
342.31644	144	
343.90437	162	
344.21923	166	
END IONS

###FS:    #m/z: 363.95848 #charge 1+
###MS: 14
###MSMS: 16
BEGIN IONS
TITLE=Cmpd 11, +MS2(363.9585), 28.0-35.0eV, 0.3min #16
RTINSECONDS=18.3395
SCANS=14,16
PEPMASS=363.95848	1346544
CHARGE=1+
182.86957	180	
189.86353	656	1+
190.93029	118	
191.86026	596	1+
196.88625	306	1+
201.12039	150	
207.87326	276	
208.88329	124	
208.94228	178	
209.87923	1102	1+
209.92402	252	1+
209.94507	1718	1+
210.88405	928	1+
212.87990	3764	1+
214.88972	576	1+
216.41344	312	
221.86215	270	1+
222.95302	1382	1+
224.95129	1906	1+
225.09801	346	1+
225.88311	130	
226.06493	148	
226.88789	238	
226.94873	10792	1+
227.88488	140	
227.93413	236	
228.89565	1614	1+
228.94378	9132	1+
228.98262	142	
229.07231	234	1+
230.04658	272	1+
230.07733	166	1+
230.79357	128	
230.89035	8384	1+
232.88855	974	1+
233.11614	214	1+
234.88105	530	1+
234.90086	134	
234.99243	138	
235.85026	136	
239.06726	124	
240.96328	1124	1+
241.13216	446	1+
242.83586	210	1+
242.94119	242	
242.96177	1152	1+
243.13395	214	1+
243.81767	122	
243.88544	188	1+
243.94046	152	
244.03808	198	
244.95962	6102	1+
245.01861	128	
245.94223	238	
246.09742	516	1+
246.13765	142	
246.78775	190	
246.90785	392	
246.95423	5476	1+
248.80399	512	1+
248.85780	152	
248.90198	3166	1+
249.04538	148	
249.56354	120	
249.95356	128	
249.96910	412	1+
250.04069	136	
250.89680	470	
250.92474	120	
250.94788	162	
251.07131	186	
252.89071	202	
253.04194	132	
253.84057	116	
253.87538	124	
253.90778	724	1+
254.88835	120	
257.13423	134	
258.09968	806	1+
258.97661	414	1+
259.92705	384	1+
260.88592	376	1+
260.93369	254	1+
260.97148	882	1+
261.83675	182	
262.79362	126	
262.82844	194	
262.93136	142	
262.96602	262	
263.06042	332	1+
263.07470	162	
263.82860	156	
264.78886	170	1+
264.90420	326	1+
264.97202	438	1+
265.84087	120	
265.88311	222	
266.95654	166	
267.10812	132	
267.84009	126	
267.97539	1308	1+
268.91488	118	
268.96001	176	
269.12619	178	1+
269.16133	140	
269.96964	630	
270.07346	150	
271.17459	464	1+
271.84597	462	1+
271.92085	172	
271.97194	148	1+
274.08928	142	
274.47892	142	
274.99615	212	1+
275.08661	142	
275.41769	200	
276.07885	150	
276.84928	214	
279.10216	346	1+
280.08258	146	
280.79428	260	1+
280.81314	176	
280.92517	126	
281.02463	120	
281.85559	154	
282.94274	350	1+
282.98258	330	1+
283.10250	142	
283.79387	136	
283.85216	174	
283.91484	136	
284.14611	166	1+
284.85344	118	
285.84614	1266	1+
286.91247	226	1+
286.93283	132	
287.82032	240	1+
288.06105	204	
288.20321	226	1+
288.79199	258	
289.08123	146	
290.78737	534	1+
291.07336	126	
291.12025	1908	1+
291.82205	200	
291.85858	354	1+
292.10442	332	1+
292.81560	122	
292.93477	240	1+
293.02977	122	
293.13484	204	
293.43419	144	
293.85610	402	1+
294.13303	138	
294.86036	346	1+
294.89471	124	
295.13173	128	
295.16365	174	
295.18898	260	1+
298.02375	156	
298.07653	214	1+
298.13838	264	1+
298.80630	472	
298.96783	128	
299.11037	276	1+
299.80364	270	
299.86922	126	
299.89808	228	1+
299.94717	190	1+
300.79883	484	1+
300.81620	234	1+
301.86052	636	1+
301.88176	128	
302.22024	166	1+
302.95742	246	1+
303.09210	158	
303.11725	160	
303.80932	568	1+
303.85818	1858	1+
304.12617	204	
304.77375	198	
305.77436	284	1+
305.80332	122	
305.81729	206	1+
307.29075	542	1+
307.79749	158	
307.86790	312	1+
307.89116	344	1+
308.07240	166	1+
308.83876	126	
309.02483	196	1+
309.96642	134	
310.87432	402	1+
311.13024	172	1+
311.87558	270	1+
311.93389	156	
312.93521	168	1+
313.02889	160	
313.87682	232	1+
314.81904	172	
315.06866	130	
316.01451	208	1+
316.10639	260	1+
316.81550	344	
317.08462	156	
317.13700	126	
318.86273	134	
318.93483	122	
319.81993	192	1+
321.10007	120	
321.12799	816	1+
321.18410	200	1+
321.32381	196	1+
321.81935	564	1+
321.86673	500	1+
322.23977	322	1+
322.27193	246	1+
322.93221	262	
323.02093	376	1+
323.24585	254	1+
323.89967	390	1+
323.92894	130	
323.99595	170	1+
324.73092	172	1+
324.87718	304	1+
325.08662	188	1+
326.17086	118	
326.79618	140	
326.87347	968	1+
326.97573	144	
327.82879	198	1+
328.89628	236	1+
328.93632	148	
330.86506	240	1+
331.17493	118	
332.09354	130	
333.77024	142	
334.81192	138	
335.79491	138	
335.89372	164	1+
336.94768	672	1+
337.09150	134	
338.87537	498	1+
339.14177	188	1+
339.82875	736	1+
340.70686	226	1+
340.94081	520	1+
343.02508	138	
343.14549	120	
343.26297	364	1+
343.93377	186	
343.97666	202	1+
344.17583	268	1+
347.30331	294	1+
348.16627	138	1+
349.32640	178	
349.78967	122	
349.83893	172	
349.88794	252	1+
350.32486	144	
351.20878	140	
351.30688	168	
352.23327	124	
353.77031	120	
355.00813	176	
355.80256	116	
356.78435	152	
357.89845	198	1+
359.22985	122	
359.71644	288	1+
359.96876	146	
360.11894	140	
360.85593	176	
361.15606	214	1+
362.34365	332	1+
362.71083	128	
362.83592	142	
363.73278	186	1+
364.17138	122	
365.15437	128	
365.38983	150	
366.18191	224	1+
366.91294	246	1+
367.33197	406	1+
368.41882	154	1+
369.06081	162	
END IONS

###FS:    #m/z: 507.84841 #charge 1+
###MS: 14
###MSMS: 17
BEGIN IONS
TITLE=Cmpd 12, +MS2(507.8484), 28.2-35.2eV, 0.4min #17
RTINSECONDS=19.112
SCANS=14,17
PEPMASS=507.84841	412246
CHARGE=1+
191.95622	260	
198.88770	488	1+
202.89241	212	1+
209.94431	298	1+
215.89943	328	1+
224.12164	204	
226.95596	322	1+
230.07040	136	1+
230.85032	436	1+
230.88894	330	1+
234.03418	268	1+
238.06170	360	1+
238.88740	332	1+
242.07699	206	1+
245.12475	274	1+
247.03308	478	1+
248.85716	244	
248.97707	216	
249.05857	206	1+
249.09327	338	1+
250.97070	440	
251.90237	196	1+
253.91390	242	1+
254.89776	198	
255.09730	294	1+
255.89358	480	1+
256.06378	268	1+
256.96310	256	1+
257.12437	204	1+
259.87380	726	1+
260.79686	252	
260.87942	504	1+
263.17290	192	
266.16758	568	1+
266.82719	150	1+
266.86360	396	1+
267.10124	368	1+
267.13391	300	1+
268.10462	266	1+
268.93845	304	1+
269.87927	292	
270.85803	370	
270.98593	238	1+
271.87691	592	
272.80306	504	1+
272.85404	1518	1+
273.05528	444	1+
274.80170	280	1+
275.07476	364	1+
275.90420	172	1+
276.07941	262	1+
276.38512	222	1+
276.79749	620	1+
276.85732	302	1+
276.93238	356	1+
276.95989	186	1+
277.16035	420	1+
277.93349	256	1+
278.39533	292	1+
279.10707	450	1+
279.13535	394	1+
280.07788	192	
280.11181	382	1+
281.09382	362	1+
281.38079	600	1+
281.87446	206	
284.12886	336	1+
284.87953	202	
285.06398	220	1+
285.79140	578	1+
285.84673	728	1+
285.87275	578	1+
285.94284	928	1+
286.78910	342	1+
288.04437	374	1+
288.12524	478	1+
288.87090	560	
288.89611	222	
289.13131	400	1+
289.40267	194	
289.79931	202	
289.88360	2312	
290.86891	3286	1+
290.97423	190	
291.24621	124	1+
292.81172	452	1+
292.88235	294	
292.98760	204	1+
293.04970	224	1+
293.12064	526	1+
293.34878	322	1+
293.39911	276	1+
293.87432	8516	1+
294.34839	202	1+
295.22063	136	1+
295.30213	198	
295.59587	86	1+
295.81895	422	1+
295.97671	204	
296.15210	242	1+
296.85835	362	
296.88322	1424	1+
296.98241	424	1+
297.81793	502	1+
297.91710	232	1+
297.95446	190	
298.80670	730	1+
298.85716	444	
298.87890	948	1+
299.81318	536	1+
300.05362	394	1+
300.86206	1074	1+
300.89403	184	
301.01864	258	1+
301.84571	386	1+
301.88689	486	1+
302.09237	256	1+
302.16629	156	1+
302.42409	180	1+
302.95331	484	1+
302.97854	406	1+
303.80609	248	
303.85852	552	1+
303.95331	344	1+
304.12316	326	1+
304.88594	450	1+
304.95165	244	1+
305.85693	616	1+
306.88450	304	
307.03091	236	1+
307.13964	194	
307.79711	394	1+
307.89182	1804	
307.91161	326	
308.00931	546	1+
308.03251	152	1+
308.14491	528	
308.29480	246	
308.34798	372	1+
308.88080	4022	1+
308.93786	342	1+
309.01396	438	1+
309.14785	316	
309.37197	226	1+
309.88642	2366	1+
310.06817	210	1+
310.15535	960	1+
311.52133	334	1+
311.81526	204	
311.88630	14990	1+
311.93457	366	1+
312.03686	426	1+
312.10316	312	1+
312.17026	202	
312.81889	258	
312.95317	198	
312.97038	212	
313.37090	268	1+
313.83106	234	
313.88698	3626	1+
314.82015	552	1+
314.86913	1186	
314.95789	196	1+
315.02036	196	
315.82044	406	1+
315.91920	208	
316.04496	322	1+
316.15114	222	1+
316.86661	1220	
316.89030	1268	1+
317.82280	524	1+
318.13806	218	1+
318.82576	314	1+
318.86034	1154	1+
318.88621	242	
319.57243	198	
321.82261	480	1+
321.97294	222	1+
322.13073	182	1+
322.82714	398	1+
323.35640	270	1+
323.94669	194	1+
324.08644	200	
324.80975	386	1+
324.86805	230	
324.95053	286	1+
325.87785	194	
325.90112	1202	1+
326.00471	210	1+
326.24032	348	
326.38968	238	
326.88371	310	
327.88633	1270	
327.92470	204	
328.19279	236	1+
328.37196	214	
328.64766	204	1+
328.87142	1080	
328.91888	228	
329.05040	210	
329.20007	248	1+
329.75927	152	1+
329.80736	256	
329.89698	1854	1+
329.94995	518	1+
330.13320	236	1+
330.82385	908	1+
330.87809	400	
331.82479	658	1+
331.84719	196	
331.89937	2058	1+
331.93246	250	1+
332.85184	286	
332.87678	1200	1+
332.90521	1430	1+
334.77791	208	1+
334.87936	274	
334.90322	710	
335.84631	396	1+
335.88779	368	
335.90279	602	1+
336.18036	186	1+
336.87457	332	
337.00759	412	1+
337.05024	214	
337.41897	204	1+
337.87963	1190	1+
338.03718	262	1+
338.77135	250	1+
338.95447	230	1+
339.12030	232	1+
339.71681	274	1+
339.83728	266	1+
339.87988	1188	1+
340.01218	344	1+
341.01591	264	1+
341.29337	258	1+
341.70869	238	1+
341.94923	242	1+
342.08901	210	1+
342.15510	218	1+
342.41257	138	1+
343.80900	500	1+
343.87613	784	1+
344.05851	398	1+
344.83856	238	
345.56788	302	1+
346.14648	290	1+
346.18853	358	1+
346.38596	196	
346.88439	734	1+
347.32957	180	1+
347.84611	376	1+
347.91155	438	1+
348.06073	362	1+
348.16032	514	1+
348.33216	304	1+
348.91474	302	1+
349.30671	256	1+
349.79487	308	1+
349.82659	238	
349.99273	228	
350.31104	220	1+
350.88615	762	1+
350.90976	414	
350.96377	356	
351.06628	248	1+
351.77674	982	1+
351.84266	306	
351.90658	1656	1+
351.95689	448	1+
352.91085	1470	1+
353.04080	202	
353.35410	254	1+
353.71636	240	1+
353.80359	256	1+
353.84906	544	1+
353.98279	318	1+
354.01896	190	
354.88419	868	1+
355.06548	486	1+
355.88901	646	1+
355.92051	348	1+
355.97886	302	1+
356.02176	186	
356.06750	318	1+
356.09633	312	1+
356.18575	224	1+
356.79657	256	1+
356.83126	248	1+
356.85867	208	
357.91969	362	1+
358.01274	458	1+
358.81147	220	1+
358.82870	274	1+
359.01527	392	1+
360.72547	212	
360.85863	200	
361.80032	336	1+
361.86756	184	
362.54988	280	1+
362.84611	340	
363.36069	236	1+
363.55381	194	1+
363.84410	276	
364.79207	304	1+
364.85010	232	
365.07145	590	1+
365.36825	242	1+
365.87388	898	1+
366.04624	254	1+
366.07760	440	1+
366.84042	2866	1+
367.02012	174	1+
367.70950	808	1+
367.78755	576	1+
367.97695	308	1+
368.78894	354	1+
368.89652	554	1+
368.95522	356	1+
369.71046	426	1+
369.83923	494	1+
369.92850	192	1+
369.99045	258	1+
370.18758	528	1+
370.73268	404	1+
370.78471	926	1+
371.18562	568	1+
371.22829	216	1+
371.38074	250	
371.71457	348	1+
371.73492	280	1+
371.87299	202	
372.05406	192	
372.40813	264	1+
372.89739	458	1+
372.95879	188	
373.55143	192	
373.72792	610	1+
373.83736	606	1+
373.87858	754	1+
373.90428	296	1+
373.93060	202	1+
374.35431	394	1+
374.44375	162	1+
374.79926	264	1+
375.22790	310	1+
375.73191	382	1+
376.12102	190	1+
376.22680	210	1+
376.67563	232	1+
376.73430	266	1+
376.81237	408	1+
377.04406	238	1+
377.81084	270	1+
377.88513	582	1+
378.86433	296	1+
378.88648	368	1+
379.11698	458	1+
379.73147	308	1+
380.11892	304	1+
380.78698	696	1+
380.85707	532	
381.11364	514	1+
381.39886	400	1+
381.85868	374	
381.92167	286	1+
382.74064	328	1+
382.82245	210	
382.85681	300	
382.99941	310	1+
383.09736	194	
383.17449	252	1+
383.71675	316	1+
384.00085	244	1+
384.14925	156	1+
384.21350	394	1+
384.23906	316	1+
384.85142	7830	1+
384.90037	208	
385.21652	298	1+
386.79309	194	
386.89124	576	1+
386.93065	232	1+
386.99132	100	1+
387.17264	584	1+
387.35794	332	1+
387.89375	494	1+
388.55607	208	1+
388.73975	460	1+
388.79740	1220	1+
388.81708	194	
389.13015	262	
389.20461	774	1+
389.71883	596	1+
389.84714	218	
389.87143	278	
389.90381	188	1+
390.02740	206	1+
390.04189	186	
390.07819	688	1+
390.11573	238	1+
390.85058	596	
391.19976	230	1+
391.80592	342	
391.84312	662	
392.75133	202	
392.86660	2336	1+
393.08399	254	
393.23611	220	1+
393.25889	160	1+
393.80201	1596	1+
393.99432	232	1+
394.35777	354	1+
394.78359	246	
394.84134	806	1+
395.39844	348	1+
395.79342	274	
395.99335	226	1+
396.27657	266	1+
396.74220	260	
396.80976	404	1+
396.98419	228	1+
397.16368	452	1+
397.81413	254	1+
397.86790	1142	1+
398.06111	202	
398.76967	238	1+
399.71554	358	1+
400.84833	216	
401.04402	238	1+
401.13016	336	1+
401.20983	228	1+
402.86782	3940	1+
403.12940	352	1+
403.14685	242	1+
403.87228	2526	1+
404.02123	318	1+
404.50896	210	1+
405.73636	358	1+
405.87515	834	
405.90316	208	
406.87556	474	
407.23346	322	1+
407.72488	536	1+
407.86745	14388	1+
408.07097	224	1+
408.75339	214	
408.81332	1098	1+
408.93286	250	1+
409.02831	310	1+
409.72972	272	
410.73397	890	1+
410.84856	632	
411.40516	270	1+
411.77071	136	1+
411.81267	1322	1+
412.15505	288	1+
412.40699	232	1+
412.73050	580	1+
412.84721	1348	
412.94916	218	
413.08037	492	1+
413.14432	238	1+
413.87276	1072	1+
414.81288	412	1+
414.83863	350	1+
415.06765	188	
415.19586	272	
415.83983	206	1+
416.14812	208	1+
417.72789	206	1+
418.75533	264	1+
418.87449	186	
419.14686	286	1+
419.75817	192	1+
420.23585	288	1+
420.74125	182	1+
421.04821	318	1+
421.36567	248	1+
421.88506	1324	1+
422.70759	232	1+
422.81985	194	
423.13261	344	1+
423.88072	546	
423.91292	266	1+
424.17309	184	
424.88094	360	
424.97710	234	1+
425.24621	266	1+
425.88149	2086	
425.94340	428	1+
426.11785	282	1+
426.15591	164	1+
426.21538	222	1+
426.82065	336	1+
426.86537	2146	1+
426.94200	378	1+
427.06241	274	1+
427.73575	1146	1+
428.10085	270	
428.85875	510	
428.88626	4032	1+
429.09818	268	
429.81933	206	
430.74075	1150	1+
430.82315	452	1+
430.86264	1852	1+
431.19731	196	1+
432.24573	684	1+
432.62986	154	1+
433.24858	448	1+
434.22886	140	1+
434.77033	272	1+
434.87101	274	
434.89028	520	1+
435.35523	250	1+
435.86544	240	
438.02838	276	1+
438.06745	202	1+
438.69153	206	1+
439.79426	322	1+
439.89662	1432	1+
441.18211	376	1+
441.51362	238	1+
441.69852	218	
441.89340	420	1+
442.15719	238	
442.80532	202	
443.06773	232	1+
444.15077	300	1+
444.80438	388	1+
444.87579	1982	1+
444.90364	316	
445.12269	210	1+
445.75158	210	
446.22531	236	1+
446.89760	452	1+
446.94058	350	1+
447.22618	188	1+
448.89665	646	
449.74257	306	1+
449.88317	1208	1+
450.01240	190	1+
450.76292	554	1+
450.83207	328	1+
451.77018	602	1+
453.15226	154	1+
453.34566	336	1+
453.87330	342	1+
453.89384	338	1+
454.29417	140	1+
454.70947	174	1+
454.85177	202	1+
456.12577	182	1+
457.23999	370	1+
457.90559	1434	1+
459.13590	220	
460.16632	238	
461.78491	344	1+
462.88485	904	1+
463.16019	364	1+
464.65113	282	1+
464.76023	226	1+
464.81368	288	1+
465.74069	228	1+
466.74732	184	1+
466.97230	188	1+
467.89209	1044	1+
468.15459	200	
468.38285	140	1+
468.79789	246	1+
469.77386	224	
470.26542	158	1+
471.78366	350	1+
475.17654	240	1+
475.82219	194	
476.17893	190	1+
476.24148	324	1+
476.66656	174	1+
476.71049	202	1+
479.76564	250	1+
480.71987	490	1+
481.72353	398	1+
482.74661	258	1+
484.09795	158	1+
485.75398	334	1+
485.90440	628	1+
486.75988	282	1+
486.85051	234	
488.45043	174	1+
488.75892	208	
489.04967	218	1+
489.24499	152	1+
489.42602	360	1+
489.90383	260	1+
490.42965	288	1+
490.70915	256	1+
490.90413	218	1+
491.79040	342	1+
491.85858	198	
494.38588	188	1+
495.27537	190	1+
495.74550	280	1+
497.22512	270	1+
498.22833	324	1+
498.26973	278	1+
498.74206	356	1+
498.79168	308	1+
499.01697	192	1+
499.73618	294	1+
502.68469	182	1+
502.77302	144	1+
503.09126	180	1+
503.23669	344	1+
503.35665	1212	1+
503.40845	108	1+
503.80600	386	1+
504.11212	254	1+
504.24004	282	1+
504.44107	350	1+
504.80524	258	1+
505.27257	326	1+
505.33632	292	1+
505.43928	250	1+
505.47336	640	1+
505.53834	96	1+
506.27627	208	1+
506.47355	506	1+
506.66342	132	1+
507.85883	186	
508.05271	220	1+
508.12396	170	1+
508.22972	286	1+
508.31374	222	1+
509.23846	202	1+
509.42575	222	1+
509.44463	320	1+
509.49430	168	1+
509.86470	276	1+
510.14564	240	1+
510.32211	204	
511.05963	198	1+
511.14990	186	1+
511.28003	230	1+
511.63971	170	1+
511.80540	202	1+
512.02987	172	1+
512.81117	132	1+
513.13250	140	1+
513.24468	124	1+
END IONS

###FS:    #m/z: 340.94233 #charge 1+
###MS: 18
###MSMS: 19
BEGIN IONS
TITLE=Cmpd 13, +MS2(340.9423), 28.0-35.0eV, 0.4min #19
RTINSECONDS=22.7805
SCANS=18-19
PEPMASS=340.94233	2902362
CHARGE=1+
189.86052	226	
189.87178	170	
192.89150	160	
192.92809	264	
196.88589	196	
205.95040	254	
207.87862	164	
208.88536	148	
208.95866	382	
209.94973	210	
210.52233	126	
210.94188	314	1+
212.88070	492	
213.87887	466	
213.89489	308	
213.94071	3858	1+
214.89535	254	
215.88859	1224	
215.93838	1274	1+
217.86257	130	
217.88285	1490	1+
217.94062	322	
221.89471	192	
221.94404	130	
223.95828	266	
224.97628	160	
225.87385	268	1+
226.89514	378	1+
226.95007	168	
227.95808	168	
228.91661	122	
228.96843	154	
229.95609	130	
230.89074	1422	1+
231.95162	2890	1+
233.89952	1112	1+
233.94881	588	1+
235.09591	118	
235.81968	156	1+
235.86607	138	
235.89446	648	1+
235.94869	188	
237.13381	206	
238.03278	126	
238.06289	134	
239.78818	160	
239.90480	252	1+
240.23521	150	
242.88250	132	
243.82431	142	
244.79347	320	1+
244.88531	288	1+
244.95868	122	
245.09563	182	1+
246.06396	172	
246.97560	520	1+
246.99106	182	
247.94502	224	
248.03115	216	
248.85493	236	1+
248.88801	326	1+
248.90079	570	1+
248.92551	292	1+
249.04153	324	
249.96069	754	1+
251.88356	314	1+
251.96231	140	
253.79864	146	
253.95446	120	
254.91154	142	
254.96768	2310	1+
255.07786	268	
255.09970	124	
255.78450	172	
255.90410	184	
256.84504	486	1+
256.96383	584	1+
257.79807	192	
257.84892	434	1+
258.07070	114	
258.79264	280	1+
258.88406	130	
258.91083	120	
258.96211	532	1+
259.97992	228	1+
261.84568	192	1+
262.92816	152	
262.95485	224	1+
262.97188	154	
262.98907	162	
263.06316	120	
263.84278	406	1+
263.85792	146	
263.93277	118	
264.04714	144	
265.95313	192	1+
266.88507	114	
267.16666	160	
267.80322	162	
267.96938	162	
268.00529	216	1+
268.07444	128	
269.08207	244	1+
269.80260	206	
270.80149	514	1+
271.41880	114	
271.84537	556	1+
272.93801	192	
273.79506	474	1+
273.81621	144	
274.60852	114	
275.04929	244	1+
275.81037	142	
275.95203	116	
276.05135	170	1+
276.86040	242	
276.97987	150	
278.84284	238	1+
279.82153	128	
279.91407	118	
279.93567	232	1+
279.96509	336	
280.08191	200	1+
280.23147	134	
280.76337	122	
280.87167	228	
281.04803	202	1+
282.80313	236	
283.78920	218	1+
284.01231	120	
284.93418	132	
285.85533	120	
287.80422	130	
289.16703	132	1+
289.79059	254	
289.88552	264	1+
290.79129	188	
290.80490	132	
290.85932	174	
290.87533	122	
290.94965	132	
291.81008	398	
292.81806	192	
292.86956	248	1+
293.08055	128	
293.29006	120	
294.02394	292	1+
295.83274	232	1+
295.87259	136	
295.98498	250	
296.81182	344	1+
296.87751	168	
296.97436	730	1+
297.86297	158	
297.97724	414	1+
298.79293	124	
298.80536	144	
298.93599	122	
299.05931	314	1+
299.14806	148	
299.78258	278	1+
299.85257	184	
300.82251	120	
302.17010	274	1+
302.99079	122	
303.80755	440	1+
303.94369	136	
304.21794	114	
304.84314	138	
306.88635	270	
307.04461	288	1+
307.29260	418	1+
307.80084	754	1+
307.89836	210	
308.29420	318	1+
308.76441	116	
308.88758	208	1+
309.14938	190	
309.81686	176	
310.81101	136	
310.87733	550	1+
311.02912	132	
312.80656	220	
312.95480	224	1+
313.03036	144	
313.15589	130	
313.81328	134	
313.85530	274	1+
313.88679	392	1+
313.90818	212	
314.81897	446	1+
314.89205	222	1+
316.81664	130	
317.87346	150	1+
318.84181	210	1+
319.98925	126	
320.29577	136	
321.94083	132	
322.13534	134	
322.30624	304	1+
323.23907	306	
324.89609	250	1+
325.01914	128	
325.86246	130	
325.96137	140	
326.17725	320	1+
326.88247	128	
327.79369	156	
327.89924	172	
328.18592	400	1+
328.82522	182	
328.86272	230	1+
328.88938	158	
328.93958	198	1+
329.32486	140	
329.86519	164	1+
329.88932	150	
330.81428	510	1+
331.06994	126	
331.94558	192	1+
335.90171	116	
336.82137	200	1+
336.94215	168	1+
337.77248	116	
337.84158	134	
338.73810	134	
338.87334	178	1+
339.82468	268	1+
340.78515	282	1+
340.90927	162	
341.25392	164	
341.27946	188	1+
342.73365	138	
342.90162	266	
343.90274	210	
344.90640	172	
END IONS

###FS:    #m/z: 363.95852 #charge 1+
###MS: 18
###MSMS: 20
BEGIN IONS
TITLE=Cmpd 14, +MS2(363.9585), 28.0-35.0eV, 0.4min #20
RTINSECONDS=23.553
SCANS=18,20
PEPMASS=363.95852	1732432
CHARGE=1+
182.87383	308	1+
187.87079	174	
189.86357	1898	1+
191.85937	2160	1+
191.95580	192	
196.88438	564	
200.94656	136	
201.12161	230	
205.41650	160	
205.94919	172	
205.96323	134	
206.94841	492	1+
207.09686	150	
207.87421	748	
208.07339	218	1+
208.89291	196	
208.94062	134	
209.86815	222	
209.94468	2338	1+
210.88473	1578	1+
211.10579	188	
212.88019	9134	1+
214.89533	514	
218.91590	224	
222.95283	2274	1+
224.11073	148	
224.94955	4080	1+
224.97243	136	
224.99404	188	1+
225.09703	476	1+
225.79278	196	1+
225.88608	144	
225.97598	176	
226.94841	16756	1+
227.03669	296	1+
227.88472	188	
228.03369	236	1+
228.79381	232	1+
228.89488	2836	1+
228.94325	19872	1+
229.15563	176	1+
229.30222	88	1+
229.31128	100	1+
229.62333	98	1+
229.64540	134	1+
230.78840	300	1+
230.83274	242	1+
230.89072	13018	1+
231.83702	200	1+
232.88688	1748	1+
234.02704	234	1+
234.88039	684	1+
234.93193	150	1+
236.05304	300	1+
236.85575	196	1+
237.88218	132	
238.99275	160	
239.79207	262	1+
239.93564	556	1+
240.82114	246	
240.90375	178	
240.94037	410	1+
240.96410	2058	1+
241.12464	184	1+
241.89417	352	1+
242.79543	150	
242.94217	784	1+
242.96118	1748	1+
243.83270	180	
244.03987	166	
244.82133	138	
244.95871	7696	1+
245.11881	254	1+
246.06088	220	1+
246.09943	468	
246.80490	172	
246.90569	728	1+
246.95418	8596	1+
248.00711	132	1+
248.03116	200	1+
248.11262	158	
248.80575	196	
248.90146	4022	1+
248.97931	372	1+
249.81236	138	
250.89985	188	
251.07456	194	
251.10928	134	
251.90841	146	
252.85032	144	
252.88832	140	
253.16309	256	
253.90510	836	1+
254.11981	292	1+
254.96157	146	
256.02665	206	1+
257.15833	146	
257.79558	190	1+
258.09864	390	1+
258.83441	136	
258.97380	644	1+
259.03657	186	1+
259.92776	224	1+
260.96958	1576	1+
261.84185	192	
261.88222	308	1+
262.77779	150	
262.83638	144	
263.80814	138	
263.83199	362	1+
263.84838	220	
264.13455	196	1+
264.96097	160	
265.79683	316	1+
265.97943	378	1+
267.02949	294	1+
267.97377	922	1+
268.14032	246	1+
269.12381	230	1+
269.79373	146	
269.92447	248	
269.97002	1756	1+
270.18302	156	
270.79302	400	1+
270.92740	136	
271.17813	556	1+
271.81431	146	
271.84389	258	1+
271.91732	558	1+
273.84472	148	
273.91169	280	1+
274.85443	186	
274.88230	340	1+
275.06789	242	1+
275.85305	132	
275.98509	190	1+
276.42385	288	1+
276.84555	258	
277.85992	188	
278.79573	190	
278.84141	418	1+
278.92075	148	1+
279.10657	344	
279.14393	134	
279.16048	166	
279.79319	134	
280.03714	150	
280.26730	138	
280.79234	988	1+
280.85669	290	1+
280.95176	132	
281.08487	214	
281.93039	142	
282.08986	142	
282.70005	136	1+
282.97836	136	
283.79022	148	
283.85134	786	1+
283.99010	302	
284.78851	208	
285.79504	516	1+
285.84724	1756	1+
285.92159	248	1+
286.09189	158	
286.19122	138	
286.42700	160	
287.86281	148	
288.06414	382	
288.81013	168	
288.93976	240	1+
289.86052	148	
289.87498	158	
289.95695	196	1+
290.06555	218	1+
290.79166	392	
291.04842	168	1+
291.12017	2118	1+
291.78678	176	
292.10475	336	
292.87125	136	
293.13725	348	
293.87661	134	
294.13256	176	
294.78669	140	
294.87292	204	
294.93090	534	1+
295.87395	430	1+
296.07527	164	
296.19294	328	1+
296.80644	346	1+
296.96927	274	1+
297.02620	146	
297.86901	132	
297.92080	138	
298.06971	254	1+
298.80340	1396	1+
298.82693	160	
299.07581	224	1+
299.09562	144	
299.86367	160	
301.16760	212	
301.80766	224	
301.86230	694	1+
302.22491	162	
302.24628	150	1+
303.11564	512	1+
303.19123	154	1+
303.80753	1540	1+
303.85676	3098	1+
303.91571	166	1+
303.94658	190	
304.02584	164	1+
304.96003	142	
305.12662	202	1+
305.81129	496	1+
306.06305	308	1+
306.08725	132	
306.28817	208	
306.33083	128	1+
306.82042	348	1+
306.88045	442	1+
307.79425	146	
307.86685	148	
308.29514	352	
308.81270	196	1+
309.13414	170	
310.88021	840	1+
311.14570	144	
311.86066	206	
311.88262	552	1+
312.01784	216	1+
312.44300	226	1+
313.09487	136	
313.87650	324	1+
314.82334	180	
315.31731	150	
315.86631	238	1+
316.81620	648	1+
317.10710	300	
317.13365	216	1+
318.04995	176	1+
318.82368	550	1+
318.93813	602	1+
319.82673	312	1+
319.86840	176	
320.89282	142	
321.13132	526	1+
321.29062	144	1+
321.82037	896	1+
321.86799	862	1+
321.92727	592	1+
322.76988	368	1+
322.93038	580	1+
323.08205	328	1+
323.32830	216	1+
323.81613	132	
324.87936	134	
324.89878	172	
325.04034	268	1+
325.89836	216	
326.80032	220	1+
326.87428	1662	1+
327.15637	140	
329.81530	210	1+
330.71570	342	1+
332.08772	300	1+
333.03939	238	1+
333.75668	366	1+
333.78480	282	1+
335.82233	138	
336.94903	466	
337.81416	170	
337.83450	242	
337.94896	616	1+
338.10448	306	1+
338.33740	224	1+
338.83641	196	
338.87079	244	1+
339.14096	436	1+
339.77224	206	1+
339.82972	1716	1+
340.94090	612	1+
341.83140	278	1+
341.89396	240	1+
342.79366	372	1+
343.27621	174	
343.70972	138	
343.79866	418	1+
343.91179	200	1+
344.18421	162	
344.89067	164	
345.29189	136	
346.20175	206	1+
346.73290	144	
346.91945	328	1+
347.14423	222	1+
347.20377	144	1+
347.71943	298	1+
348.88800	138	
349.32356	340	1+
350.90930	188	1+
351.33571	270	
351.76672	210	1+
352.23632	252	
353.18713	340	1+
353.83345	196	1+
357.06068	136	
357.19309	172	1+
357.26229	168	1+
357.85505	150	
358.74159	306	1+
359.86189	136	
360.71486	220	
361.19895	374	1+
361.71799	190	
362.20489	220	1+
362.70620	164	
362.84127	368	1+
362.95866	166	1+
363.28163	138	
363.74494	190	1+
365.31968	152	
366.18180	198	1+
366.34817	132	
367.20602	290	1+
367.33354	174	
367.72494	138	
368.20597	216	1+
368.33172	316	1+
368.75324	154	
368.79656	322	1+
368.83577	178	
END IONS

###FS:    #m/z: 336.94786 #charge 1+
###MS: 18
###MSMS: 21
BEGIN IONS
TITLE=Cmpd 15, +MS2(336.9479), 28.0-35.0eV, 0.4min #21
RTINSECONDS=24.325
SCANS=18,21
PEPMASS=336.94786	411014
CHARGE=1+
182.87090	268	
189.86250	310	1+
196.88168	364	1+
197.12797	168	1+
203.93233	120	
205.94993	238	
207.87517	222	1+
209.88273	916	1+
209.94833	208	
211.94547	11924	1+
212.04823	128	
212.87904	3738	1+
213.67660	100	1+
213.94117	4124	1+
215.86261	134	
215.88669	1380	1+
215.90746	116	
215.93841	762	1+
217.88334	508	1+
217.93711	234	1+
221.95044	244	1+
224.05253	102	
224.96277	136	
225.95209	110	
226.39288	102	
226.89338	222	
226.97330	114	
227.79277	188	1+
227.89452	204	
227.95653	324	
228.89595	672	1+
229.95685	9556	
229.98958	244	
230.06434	138	
230.89019	4032	1+
230.95890	352	
231.95132	4284	1+
232.00842	140	
232.05432	228	1+
232.85955	206	1+
233.09966	108	
233.89955	1102	1+
233.94737	848	1+
234.82756	114	
234.83520	116	
235.08284	270	1+
235.86922	202	
235.89280	672	1+
236.84375	120	
237.03313	132	
238.21491	188	1+
240.80152	116	
242.97529	104	
242.99903	112	
243.05478	104	
243.91681	110	
244.96769	272	1+
245.79917	102	
245.88655	200	1+
246.10508	406	1+
246.90390	146	
246.97611	290	
247.91214	108	
247.96573	2740	1+
248.03209	202	
248.82738	268	1+
248.84822	118	
248.90103	1670	1+
248.98936	490	1+
249.00657	224	
249.04182	186	
249.96306	1472	1+
250.21927	126	
250.90234	232	
250.93875	102	
251.04129	232	1+
251.07060	320	
251.90970	158	
251.96641	142	
252.84872	450	1+
252.92512	146	
252.97238	6810	1+
253.16588	128	
253.83225	216	1+
253.90812	720	1+
253.94449	144	
254.86796	150	
254.96627	2602	1+
255.01800	108	
255.04965	196	1+
255.07525	386	1+
255.78076	114	
256.79480	412	1+
256.91664	386	1+
257.85760	166	1+
257.88539	476	1+
258.83142	130	
258.88784	362	1+
258.90795	120	
259.66828	132	
259.90945	144	
260.82659	234	1+
261.06124	270	1+
261.90891	186	1+
262.80648	446	1+
263.38937	104	
263.81118	370	1+
263.82919	142	
263.98521	114	
264.01219	134	
264.85193	362	1+
265.01810	140	
265.95168	174	1+
265.98114	112	
266.06655	126	
267.10210	138	
267.83986	1046	1+
268.84262	814	1+
269.07977	116	
269.35128	108	
269.53497	108	
269.79407	298	1+
269.95442	160	
270.94839	224	1+
270.98123	700	
271.03799	124	
271.16756	130	
271.84731	156	
271.88707	262	1+
271.91574	594	1+
272.97667	276	
273.16050	186	
273.79522	516	1+
273.92743	102	
274.19242	110	
274.97575	246	1+
275.05945	206	
275.19865	104	
276.00379	236	1+
276.84879	216	
277.81847	336	1+
277.83513	590	1+
277.89406	106	
277.95980	208	1+
278.25263	108	
278.79161	360	1+
278.83433	390	1+
278.97609	140	
280.93604	116	
281.01961	198	1+
281.06308	162	
281.82199	204	1+
282.85652	152	
283.78783	462	1+
283.84235	150	
284.79089	280	1+
284.87470	128	
285.85425	236	
285.87666	126	
286.18690	154	
286.80858	250	1+
286.84940	860	1+
286.93850	106	
287.57928	170	
287.90031	188	1+
288.06503	118	
288.20381	382	1+
289.06343	228	1+
289.15204	226	1+
289.51073	102	
290.80142	672	1+
291.01299	128	
291.16413	210	1+
291.80436	592	1+
292.06249	158	
292.82801	104	
292.86274	136	
292.91353	208	1+
292.95712	204	1+
293.06748	188	
293.82417	232	1+
294.00034	248	
294.80978	144	
295.96746	128	
295.99262	150	
296.01048	148	
296.80394	348	1+
296.89221	104	
297.96989	104	
298.07803	162	
299.06071	250	
299.87125	106	
300.15386	162	1+
300.88332	186	
301.91749	116	
302.75138	142	
302.92353	156	
303.03447	290	1+
303.80969	424	1+
304.22075	126	
305.07833	108	1+
305.78527	200	
305.80292	124	
305.87901	404	1+
307.90094	426	1+
308.87880	132	
309.81459	152	
309.87091	208	
310.82826	128	
310.88049	678	1+
312.74827	112	
314.81983	314	1+
315.82351	190	1+
315.88459	102	
315.92121	110	
315.96709	142	
317.13518	118	
318.09223	110	
318.59628	128	
318.87947	108	
320.75869	130	
321.82955	120	
323.24132	240	
323.76236	110	
323.89037	166	
324.87741	148	
325.92441	144	1+
326.80391	270	1+
326.89067	120	
327.31221	160	
327.80737	196	1+
328.88836	486	1+
329.82579	256	1+
332.82970	128	
333.06356	194	1+
333.16701	144	
335.15951	106	
335.90531	122	
336.12446	194	1+
336.81719	108	
336.88853	190	1+
337.09483	124	
337.18170	226	1+
337.25830	124	
337.83961	132	
338.86896	184	
338.96154	146	
339.11314	142	
339.83319	180	
340.39448	124	
341.76071	126	
341.83115	142	
END IONS

###FS:    #m/z: 322.93183 #charge 1+
###MS: 22
###MSMS: 23
BEGIN IONS
TITLE=Cmpd 16, +MS2(322.9318), 28.0-35.0eV, 0.5min #23
RTINSECONDS=27.992
SCANS=22-23
PEPMASS=322.93183	5366584
CHARGE=1+
184.40913	100	
191.95600	172	
192.89100	130	
196.88349	98	
197.86871	124	
198.88203	200	1+
201.04457	148	
203.95664	132	
204.00760	138	
205.01182	152	
205.94830	594	1+
207.87285	134	
209.12606	130	
209.94173	110	
210.90065	166	
212.88179	220	
214.89564	142	
215.88891	482	1+
217.97300	174	1+
220.86537	228	
221.99344	118	
222.95532	920	1+
223.82839	102	
223.95967	536	1+
224.97897	208	
225.09686	234	1+
226.83457	208	1+
226.88693	112	
226.94318	166	
227.95186	108	
227.96434	102	
228.91266	202	
230.85476	132	
230.89038	582	1+
233.89906	470	1+
234.83317	148	
235.82164	108	
237.80609	120	
238.01912	366	1+
238.46491	116	
238.78789	654	1+
238.87875	146	
238.93769	262	
239.08413	108	
239.78829	572	1+
239.90335	262	1+
240.08101	120	
240.87753	470	1+
240.94059	1334	
240.96227	440	
241.94105	4066	1+
242.01918	104	
242.94331	2752	1+
243.82194	294	1+
244.94009	1430	1+
244.97152	102	
245.85218	116	
245.88084	154	
246.85386	178	
246.97530	646	1+
248.83766	104	
248.86129	108	
248.90017	178	
248.96913	286	1+
249.04480	214	
249.13172	134	
249.85946	134	
250.46495	98	
250.90046	222	1+
250.94753	274	
251.07470	148	
253.16562	264	
253.35207	114	
253.78880	174	
253.83635	242	1+
255.78335	326	1+
255.80715	212	1+
256.84285	170	1+
257.79967	446	1+
257.92180	154	
258.09837	120	
258.80185	304	1+
258.97648	130	
259.83058	128	
260.08621	178	1+
260.85382	114	
260.89149	494	1+
261.79391	234	1+
261.83264	190	
261.89494	358	1+
262.23804	100	
262.82943	844	1+
262.85028	112	
263.05694	206	
263.12036	196	
263.83021	502	1+
263.98276	198	
264.03679	226	1+
264.44045	102	
265.05772	172	
265.35987	178	
265.98257	288	1+
266.83650	138	
266.86616	130	
266.88984	104	
267.11795	116	
267.40743	192	1+
267.79694	100	
267.87708	102	
268.00461	118	
268.03498	100	
268.05617	126	
268.17555	314	1+
268.79679	446	1+
268.91218	120	
268.95817	150	
269.34292	256	1+
269.79940	386	1+
269.84932	114	
270.84635	372	1+
271.77527	148	
271.84914	306	1+
272.88097	220	1+
273.79394	816	1+
274.41895	118	
275.00407	114	
275.80904	172	
276.80847	260	
276.86163	118	
277.84838	294	1+
277.89710	130	
278.99143	98	1+
279.07419	144	
279.09252	808	1+
279.13894	328	1+
279.91906	102	
280.29921	150	
280.73435	102	
281.05521	116	
281.06988	106	
281.79797	120	
281.87808	120	
282.74687	174	
282.87987	272	1+
283.07055	336	
283.78908	306	
284.29505	290	1+
284.78883	158	
284.85376	130	
285.80044	222	1+
285.94011	140	
286.14501	112	
286.18909	304	
286.91669	174	1+
286.99449	146	
288.20229	1144	1+
289.78985	264	
289.85784	134	
289.88343	266	1+
290.78789	108	
290.81545	108	
291.11906	332	1+
291.28336	150	1+
291.80648	732	1+
292.05961	142	
292.09559	180	1+
292.88653	154	
293.81941	130	
293.86311	340	1+
296.89060	108	
296.93309	150	
297.85927	148	
299.78462	440	1+
299.84259	240	1+
300.82454	106	
300.90673	102	
302.82498	124	
303.11465	132	
303.21404	506	1+
303.80337	330	1+
303.88880	114	
304.88149	248	
305.87502	106	
306.07588	188	1+
306.28310	144	
306.77439	140	
306.88400	170	
307.79851	882	1+
307.89693	292	
308.29562	624	1+
308.36954	98	
308.89127	218	
310.31007	204	
310.82605	414	1+
310.87709	264	
311.12729	114	
311.82466	242	1+
311.88299	506	
312.00732	140	
312.80412	294	
313.03358	342	1+
313.88364	138	
314.81674	572	1+
316.07952	108	
317.04268	106	
318.86803	112	
318.98799	126	
319.14543	120	
319.31086	256	1+
319.88916	100	
320.15398	100	
320.83681	122	
321.12495	126	
321.82885	120	
323.23889	478	1+
323.76991	114	
323.88462	150	
324.14468	110	
324.20039	150	
324.89446	184	
325.80897	140	
327.88120	126	
328.20179	134	
END IONS

###FS:    #m/z: 340.94226 #charge 1+
###MS: 22
###MSMS: 24
BEGIN IONS
TITLE=Cmpd 17, +MS2(340.9423), 28.0-35.0eV, 0.5min #24
RTINSECONDS=28.7645
SCANS=22,24
PEPMASS=340.94226	3016370
CHARGE=1+
189.86252	254	1+
192.88802	218	1+
192.92714	356	
197.88897	122	
205.94920	124	
207.87440	142	
208.96102	134	
209.94941	136	
210.93531	120	
212.87777	492	
213.88108	248	
213.89465	220	
213.94030	3276	1+
214.17675	118	
214.87824	204	
215.86347	210	
215.88776	2116	1+
215.93788	864	
217.38705	156	
217.86038	128	
217.88244	1554	1+
217.93701	192	
221.94228	128	
222.95062	170	
223.95839	264	
224.97663	166	
225.89073	246	1+
226.94609	324	
227.01097	172	1+
227.95517	152	
228.94270	252	
230.02577	150	
230.78916	146	
230.88957	1950	1+
231.95157	3650	1+
233.89948	1314	1+
233.94784	1074	1+
233.99349	280	1+
235.08526	276	1+
235.87076	160	
235.89430	588	1+
235.94861	126	
236.83536	216	
237.88875	242	1+
238.04800	140	
238.21718	170	
239.79177	262	
239.95162	254	1+
240.23236	162	
240.79767	164	
243.89452	120	
244.84613	128	
244.95855	240	
245.94529	254	1+
245.97976	128	
246.10213	126	
246.97605	328	
248.83679	140	
248.90114	166	
249.90329	124	
249.96470	1022	1+
250.90424	408	1+
250.94717	182	
251.78945	180	
251.90961	300	1+
251.95968	362	
252.07585	242	
252.96803	220	
253.12044	132	
253.78846	116	
253.90667	164	
253.96367	198	
253.99675	270	1+
254.02150	152	
254.09457	132	
254.34715	168	
254.89173	352	1+
254.91029	186	
254.94280	184	
254.96728	2248	1+
256.08369	234	1+
256.81180	176	
256.91511	278	1+
256.96447	842	1+
257.80033	396	1+
258.85368	228	
258.88071	204	1+
259.96082	504	1+
260.33831	166	
261.79402	226	1+
262.84190	118	
263.35850	140	
263.98149	184	
264.05527	130	
264.14058	130	
264.82551	126	
264.84793	138	
264.97316	156	
265.02037	508	1+
265.79940	126	
265.85166	276	1+
267.00306	142	
267.13697	230	1+
267.83461	132	
269.06833	138	
269.79818	550	1+
271.92165	124	
272.80946	374	1+
272.93545	792	1+
272.97969	468	1+
273.79387	756	1+
273.84999	144	
275.80848	474	1+
275.87246	124	
275.90806	124	
276.84387	286	
276.98717	126	
278.86308	298	1+
278.96630	132	
279.80174	146	
279.96430	266	
280.79534	244	
280.85418	304	1+
280.92027	124	
280.93887	156	
280.97127	140	
281.04664	124	
281.85802	258	1+
281.87530	142	
282.82636	196	
282.94771	142	
283.78994	238	
283.92390	156	
284.83723	146	
287.79299	208	
287.81286	118	
287.86253	154	
289.79417	372	1+
289.81899	278	1+
289.88069	126	
289.95766	210	1+
290.19800	242	1+
290.95848	220	1+
291.16145	142	
291.80383	446	1+
292.06525	338	1+
293.06607	242	1+
294.85356	120	
294.86404	126	
295.80704	304	1+
296.00066	154	
296.81155	216	1+
296.87924	218	1+
296.96711	120	
297.78941	188	
297.92342	136	
297.97880	366	1+
299.00727	120	
299.78276	280	1+
299.83055	128	
299.88719	180	
301.05009	196	1+
301.82592	176	
302.17389	146	
304.26307	118	
304.83397	146	
304.85109	298	1+
304.89836	146	
305.29051	214	1+
305.81062	122	
305.94858	178	
305.97146	118	
306.27916	146	
306.88582	332	
307.30961	130	
307.80106	646	1+
307.88392	502	1+
308.29764	636	1+
309.32813	124	
309.81526	190	
309.95598	238	1+
310.83111	336	1+
310.87872	438	
311.88302	202	
312.02842	134	
312.81184	128	
312.87513	192	
313.03748	122	
313.87577	120	
313.91750	154	
313.96355	140	
314.82145	394	1+
315.81125	320	1+
316.81548	274	1+
317.87962	194	
319.88508	136	
320.75307	124	
320.86030	280	1+
321.81466	120	
322.30488	250	1+
322.99718	122	1+
323.11697	194	1+
323.24210	182	
323.81452	126	
323.89501	202	
324.90298	244	
325.89230	138	
326.89276	162	
327.95421	124	
328.82223	270	1+
328.88427	856	1+
329.17157	218	1+
330.81760	606	1+
334.79679	132	
337.83970	122	
338.87508	194	
339.29735	162	
339.82791	166	
339.89979	126	
340.77261	132	
340.87229	162	
341.76349	258	1+
342.90908	152	
343.27847	160	
345.12571	156	
345.83449	204	1+
346.15022	130	1+
END IONS

###FS:    #m/z: 363.95850 #charge 1+
###MS: 22
###MSMS: 25
BEGIN IONS
TITLE=Cmpd 18, +MS2(363.9585), 28.0-35.0eV, 0.5min #25
RTINSECONDS=29.545
SCANS=22,25
PEPMASS=363.95850	1860504
CHARGE=1+
180.87300	136	
182.86748	174	
187.87010	322	1+
189.86411	2062	1+
191.85903	1924	1+
196.88387	464	1+
200.88407	138	
200.94552	162	
201.12205	210	
207.40724	146	
207.87585	966	1+
209.87127	222	
209.94500	3372	1+
210.88494	1230	1+
212.88023	9984	1+
212.90415	238	
213.08881	142	
213.15658	136	
214.89390	550	1+
216.41350	168	
219.86383	134	
222.95370	2302	1+
223.41623	244	1+
224.04975	176	1+
224.95008	3798	1+
225.09648	310	
225.88664	868	1+
225.91244	214	1+
226.94823	16802	1+
227.79207	544	1+
228.33521	92	1+
228.79792	320	1+
228.89594	2734	1+
228.94319	20336	1+
228.99069	330	1+
229.03361	290	1+
229.71438	162	1+
230.79178	262	
230.89059	16034	1+
230.99222	216	
231.79359	144	
231.91808	144	
232.88634	1434	1+
232.93339	182	
233.20864	110	1+
234.88294	704	1+
235.82870	294	
235.85049	138	
237.88598	254	1+
239.79013	304	1+
239.88632	434	1+
240.88893	338	1+
240.94019	428	
240.96297	1778	1+
241.05833	220	1+
241.94110	1158	1+
242.06815	190	1+
242.18250	148	1+
242.82712	444	1+
242.94388	822	1+
242.96013	1472	1+
243.13488	144	
243.83173	298	1+
243.86898	136	
244.95878	10210	1+
245.05581	144	
245.09518	676	1+
245.94563	314	
246.07195	152	
246.09922	574	1+
246.80448	174	1+
246.90781	530	1+
246.95398	8858	1+
246.98740	268	1+
247.82481	318	1+
248.90203	4458	1+
250.84083	148	1+
250.89812	728	1+
250.94625	212	
250.97120	280	
251.12179	140	
251.95297	150	
252.78150	214	1+
252.89459	214	
253.09072	154	
253.90641	986	1+
253.95297	196	
254.83794	146	
255.09112	238	1+
255.83293	198	1+
255.85125	344	1+
255.92346	142	
257.15725	194	
257.80085	132	
257.91939	228	1+
258.09853	464	1+
258.97458	224	
259.86602	144	
260.80406	238	1+
260.85122	314	1+
260.89835	336	1+
260.97134	1292	1+
261.83398	240	
262.83364	222	
262.96952	576	1+
262.99440	286	1+
263.83306	142	
264.12505	226	1+
264.92731	194	1+
265.08883	170	
265.86001	350	1+
266.16949	128	
266.24680	162	
266.81597	204	
267.78678	310	
267.86856	250	1+
267.91400	190	1+
267.97445	1356	1+
268.12932	396	1+
268.78971	208	
268.84238	310	1+
268.95737	138	
269.00327	146	
269.97043	1706	1+
271.17511	742	1+
271.84577	248	
271.91825	1056	1+
272.85312	152	
273.79517	448	1+
274.86825	160	
275.02440	360	1+
275.85621	184	
275.87566	134	
276.15313	204	1+
276.84642	206	
276.93714	210	1+
277.12238	180	1+
277.86768	146	
278.02758	308	1+
278.79634	518	1+
279.07696	192	1+
279.92446	448	1+
280.08154	162	1+
280.11517	408	1+
280.79322	802	1+
280.81266	210	
281.85561	164	
281.89145	498	1+
281.98715	218	
282.80566	366	1+
282.82568	186	
282.85234	170	
283.06989	194	
283.78628	476	1+
283.85227	510	1+
283.98683	382	1+
284.03375	132	
284.81058	188	
285.84564	2188	1+
285.93372	142	
285.98410	162	
286.02361	310	1+
286.10976	356	1+
287.86437	236	
288.06422	330	1+
288.20234	240	1+
288.79276	230	
288.87451	500	1+
289.78764	164	
289.80901	376	1+
289.87981	366	1+
289.99656	184	
290.78742	1088	1+
290.86482	380	1+
291.06568	364	1+
291.11766	1774	1+
291.80537	608	1+
291.82416	154	
292.06088	180	1+
292.93775	220	
293.43682	164	
293.98291	242	1+
294.02762	138	
294.86681	412	1+
295.14916	148	
295.92516	318	1+
296.05289	132	
296.80767	228	
296.84347	194	1+
297.14792	140	
297.95206	156	1+
298.80326	1208	1+
298.86850	164	
299.15308	158	
299.87639	148	
300.86106	144	
300.92606	140	
301.81435	242	
301.86160	1330	1+
302.80082	340	
302.81923	168	
302.92646	150	
303.12002	160	
303.20248	110	1+
303.80846	1556	1+
303.85755	3932	1+
303.89668	320	1+
304.92300	180	1+
305.25989	218	1+
305.81121	206	
306.05531	180	1+
306.80655	324	1+
306.86658	140	
306.88652	128	
307.09658	136	
307.29019	128	
307.31022	164	
307.43881	140	1+
307.84567	212	1+
307.89195	260	
307.94564	306	1+
308.01879	280	1+
308.29392	290	
308.87303	174	
309.30512	212	
309.86918	184	
309.89709	256	
310.08924	180	1+
310.31234	208	
310.87887	712	1+
313.02428	322	1+
313.87867	180	
314.88734	134	
315.76384	182	
315.82019	158	
315.85296	152	
315.98803	128	
316.81480	810	1+
316.83975	128	
316.98280	142	1+
316.99643	90	1+
317.10762	322	1+
317.86897	320	1+
318.93758	352	1+
319.03080	174	1+
319.82317	478	1+
320.12821	524	1+
320.94578	170	
321.81956	1614	1+
321.87014	792	1+
322.11319	166	
322.30801	134	
322.32239	138	
322.93323	542	1+
323.16016	150	
323.41861	130	
323.87273	174	
324.88544	268	
324.93680	314	1+
325.88038	220	
325.90841	308	1+
326.87432	1596	1+
328.14914	148	
328.19106	176	
328.89135	312	1+
329.87517	232	1+
330.72089	240	
330.81663	158	1+
330.88594	208	1+
330.90680	146	
331.76594	134	
332.09216	228	
333.78631	224	1+
333.84364	134	
334.88097	296	1+
336.74593	194	1+
336.92470	148	
336.94283	922	1+
337.03774	180	
337.30705	150	
337.83055	584	1+
337.90784	196	
337.98912	194	1+
338.87485	130	
339.05317	128	
339.13798	438	1+
339.75458	270	1+
339.83012	3160	1+
340.72805	158	1+
340.77666	272	1+
340.94052	666	1+
342.20559	126	
342.89671	224	1+
343.27022	160	
343.71240	220	
344.80323	228	1+
344.88679	132	
345.73351	180	
346.89191	172	
347.14887	166	1+
348.32759	154	
349.32516	420	
350.03713	102	1+
350.35169	258	1+
350.93456	148	
351.76394	148	
351.88928	206	
352.23484	208	1+
352.86115	260	1+
353.76557	442	1+
353.91273	158	1+
355.05942	140	
356.02736	204	1+
357.70973	148	
357.80442	146	1+
358.20448	220	1+
361.72415	254	
361.78505	204	1+
361.98180	142	1+
362.72885	154	
362.84492	510	1+
363.31215	206	1+
363.36066	170	1+
364.17356	270	1+
364.83349	184	1+
366.31827	132	
366.73624	234	
367.33506	174	
367.70819	202	1+
368.33483	166	
368.73801	352	1+
368.91485	272	1+
END IONS

###FS:    #m/z: 322.93201 #charge 1+
###MS: 26
###MSMS: 27
BEGIN IONS
TITLE=Cmpd 19, +MS2(322.9320), 28.0-35.0eV, 0.6min #27
RTINSECONDS=33.248
SCANS=26-27
PEPMASS=322.93201	5450014
CHARGE=1+
187.93784	112	
189.86440	138	
191.86082	198	
191.92283	110	
193.09247	162	
193.88770	300	1+
194.10394	142	
196.88396	384	1+
199.88504	334	1+
201.04572	166	
203.96094	108	
205.95058	282	
207.91101	110	
209.94565	292	
212.89394	250	
213.89823	164	
214.89810	246	
215.88559	466	1+
220.90311	212	1+
222.95144	322	
223.96182	960	1+
224.19776	132	
224.89604	158	
225.97001	126	
226.87860	222	1+
226.89269	134	
226.91504	142	
226.95274	236	1+
227.93356	258	
228.91539	164	
229.84492	258	
229.95629	144	
230.82232	192	1+
230.86461	138	
230.89063	864	1+
231.04770	152	
232.89256	120	
233.07121	142	
233.70829	108	
233.89918	168	
233.92032	156	
233.95423	126	
235.82310	138	
236.84186	106	
236.99981	192	1+
237.04804	282	1+
237.79035	160	
237.92517	136	
239.79015	682	1+
239.88652	218	1+
240.14323	218	
240.81660	128	
240.94156	1530	
240.96507	370	
241.78883	118	
241.94432	1456	
241.96919	210	
242.82157	804	1+
242.94248	4328	1+
243.00924	126	
243.15958	134	
243.80035	152	
243.88240	444	1+
244.11778	166	1+
244.79211	190	1+
244.94098	1146	1+
245.82620	132	
245.87233	160	
245.90182	126	
246.09936	226	
246.97904	650	1+
247.09339	124	
247.94430	114	
248.85782	118	
249.02415	184	
249.86085	140	
249.90416	152	
249.92072	364	1+
250.51923	184	1+
250.90035	132	
250.92252	294	1+
250.94639	152	
250.97598	166	
251.79116	414	1+
253.16226	352	1+
253.35129	116	
253.83754	176	
254.84679	150	
255.78543	236	
255.79902	226	
255.83171	250	1+
257.79643	694	1+
258.06247	112	
258.42113	108	
258.83309	176	
258.84876	136	
258.97094	370	1+
259.08534	134	1+
260.04929	226	1+
260.33932	194	
260.83853	134	
261.83116	110	
261.84018	126	
261.88612	356	1+
262.35634	216	
262.82937	310	1+
262.85363	200	1+
263.97957	192	
264.81915	186	
265.06202	246	
266.04874	238	1+
266.24879	160	
266.84263	200	
266.86538	126	
267.13509	134	
268.17827	140	1+
268.79514	908	1+
268.86529	188	
268.91442	292	1+
268.95983	170	
269.15907	110	
269.79856	778	1+
270.36153	232	1+
271.79938	374	1+
271.84690	226	
272.85030	122	
273.79449	910	1+
273.91043	172	
274.81802	108	
275.04751	162	
275.80773	672	1+
275.85977	120	
276.06843	106	
276.20498	146	
276.84624	170	
277.06723	334	1+
277.84787	128	
277.88157	138	
278.82873	132	
278.86759	142	
279.09301	1030	1+
279.41906	142	
279.80750	112	
280.14230	130	
280.81140	394	1+
281.08756	128	
281.98784	224	1+
282.01470	162	
282.86413	172	
283.07044	284	
283.09730	226	1+
283.78959	764	1+
284.03703	112	
284.29402	360	
284.81570	314	1+
284.88067	202	
285.29974	162	
285.87289	144	
286.19006	354	
286.87291	120	
286.92154	276	
287.86589	112	
288.20232	862	1+
288.78794	628	1+
289.79049	532	1+
289.88216	464	1+
290.08992	134	
291.11752	508	1+
291.80485	1044	1+
291.88004	190	
292.93643	184	1+
293.03827	238	1+
293.87206	222	
293.90895	118	
294.85702	366	1+
294.94770	112	
296.81016	476	
297.08545	176	
297.78976	118	
298.81238	130	
298.82048	190	1+
299.78564	378	
300.42381	170	
300.80441	106	
300.87529	228	1+
301.97852	236	1+
302.87764	212	1+
302.94652	222	1+
303.21394	146	
303.25157	108	
304.92682	124	
305.80809	162	
305.88943	122	
306.88550	1034	1+
307.80063	1108	1+
307.88969	616	1+
308.04510	152	
308.29517	330	
308.76795	126	
309.29881	160	
309.81343	290	1+
309.84629	154	
309.89280	184	
310.30961	266	
310.88030	314	
311.82090	108	
311.88136	470	1+
312.80426	502	1+
313.02749	142	
313.86064	162	1+
314.82115	648	
315.83899	220	
316.82253	188	1+
317.72613	110	
319.05469	174	1+
320.16577	126	
321.13030	250	1+
321.81615	188	
321.88792	152	
322.81920	242	1+
323.23960	346	
323.82313	158	1+
323.90455	162	
324.13109	222	1+
324.19378	170	
324.89348	690	1+
325.21331	146	
327.71557	166	
END IONS

###FS:    #m/z: 507.84816 #charge 1+
###MS: 26
###MSMS: 28
BEGIN IONS
TITLE=Cmpd 20, +MS2(507.8482), 28.2-35.2eV, 0.6min #28
RTINSECONDS=34.02
SCANS=26,28
PEPMASS=507.84816	722780
CHARGE=1+
196.01614	532	
199.89063	306	
213.88431	520	1+
214.88562	326	1+
217.89713	652	1+
223.97290	588	1+
224.05600	132	1+
228.99918	226	1+
229.88372	244	1+
230.84604	218	
230.93474	128	1+
234.88335	286	
235.90934	222	
236.89078	288	1+
238.02930	236	1+
239.87891	188	1+
241.85346	342	1+
241.95192	224	1+
242.88097	192	
242.89631	266	1+
243.98992	172	1+
244.05292	282	1+
244.78736	164	1+
245.89057	376	1+
247.04206	286	1+
247.96365	214	
248.85730	392	1+
248.89982	238	
249.01113	246	1+
250.90632	406	1+
250.97183	864	1+
251.10832	258	1+
251.89047	510	1+
252.08292	208	
252.97161	244	1+
253.87561	274	1+
255.01368	156	1+
256.89713	302	1+
256.94174	224	1+
257.00703	168	1+
257.10403	262	1+
257.87445	430	1+
258.78642	254	1+
258.80720	220	1+
258.93272	242	1+
260.03357	220	1+
260.85470	220	
260.88101	716	1+
261.03530	246	1+
261.38217	206	
262.14122	386	1+
262.90338	250	1+
262.97550	168	1+
263.39163	198	1+
265.09228	404	1+
265.88399	328	1+
266.09687	294	1+
266.13357	140	1+
266.17192	250	1+
266.86413	424	1+
268.09251	364	1+
268.11368	236	1+
268.78774	186	1+
268.86664	394	
268.98029	396	1+
269.02728	266	
269.09673	284	1+
269.88390	208	
270.86711	1592	1+
270.95597	302	1+
271.36301	210	
271.87385	980	1+
271.95413	168	1+
272.39184	214	
272.80077	254	
272.85511	1624	1+
273.79646	468	1+
273.93513	270	1+
274.80000	316	1+
274.85881	192	
275.89684	410	1+
276.79752	254	
276.86024	228	
277.07713	200	1+
277.15569	216	
277.84288	264	1+
277.87417	360	1+
278.39258	216	
279.10974	292	1+
279.13781	508	1+
280.85431	386	1+
280.88280	232	1+
281.08069	172	1+
281.38269	1262	1+
282.04120	250	1+
282.88124	376	1+
283.79150	328	1+
283.86714	538	1+
283.99920	236	1+
284.87644	602	1+
284.97334	238	
285.94235	194	
286.12814	330	1+
286.79274	534	1+
286.86961	386	
286.98596	206	1+
287.85498	370	
287.89412	214	
287.91595	264	1+
288.03069	232	1+
288.35777	266	1+
288.84324	316	1+
288.86852	1012	
288.95865	224	1+
289.80501	252	1+
289.88177	1896	
290.12940	626	1+
290.39149	446	1+
290.86514	4432	1+
291.95475	246	
292.00513	240	1+
292.68947	102	1+
292.88494	496	
292.98639	156	1+
293.00725	192	1+
293.12537	578	1+
293.77801	270	1+
293.87496	9320	1+
293.90882	264	
294.12751	494	1+
294.96053	624	1+
295.82632	206	
296.14145	644	1+
296.88147	826	1+
296.94156	406	1+
297.43493	148	1+
297.47643	86	1+
297.81967	330	
298.04852	270	1+
298.80487	572	1+
298.83772	310	
298.85851	932	1+
298.87899	710	1+
299.72376	134	1+
299.77857	356	1+
299.80626	400	1+
299.91289	226	
299.97227	246	1+
300.34486	254	1+
300.37133	284	1+
300.86131	1814	1+
300.92580	272	1+
300.99557	206	1+
301.02338	276	1+
301.09821	298	1+
301.88885	234	
302.10167	270	1+
303.06371	306	1+
303.87634	398	
304.84380	192	
304.88699	240	
304.94247	204	1+
305.82241	306	
305.84966	620	1+
305.92281	264	1+
306.01155	174	1+
306.40896	428	1+
306.88378	236	
307.10355	198	1+
307.30756	202	
307.33034	134	1+
307.51295	122	1+
307.70462	134	1+
307.89241	2414	
308.14262	1198	1+
308.29568	204	
308.80001	256	
308.87366	3924	1+
309.87511	2514	1+
309.89040	1660	
310.15931	1474	1+
310.31241	278	1+
311.03003	286	1+
311.34975	778	1+
311.81377	244	
311.88505	19548	1+
312.16713	316	1+
312.19290	176	1+
312.35270	484	1+
312.36986	514	1+
312.84600	194	
312.96670	890	1+
313.07971	356	1+
313.13134	294	1+
313.54414	262	1+
313.82910	202	
313.97137	726	1+
314.86618	1696	1+
314.94279	300	
315.11671	316	1+
315.34285	230	1+
315.82454	806	1+
315.88683	1366	1+
316.01975	366	1+
316.40645	244	
316.62785	162	1+
316.86570	1246	1+
316.88991	1166	1+
317.01939	232	1+
318.00328	194	1+
318.86138	902	1+
318.88438	306	
318.93484	558	1+
319.36784	204	
319.38554	548	1+
319.89444	388	
320.03087	316	1+
320.18587	182	1+
320.88658	622	1+
321.12334	226	1+
321.14986	276	1+
322.31359	264	1+
322.42883	394	1+
322.85239	276	
323.04111	336	1+
323.39558	438	1+
323.80865	222	1+
323.86047	1048	1+
323.88414	202	
324.09609	216	1+
324.28609	200	1+
324.38373	222	1+
324.89507	244	
325.14881	482	1+
325.90221	952	
325.99323	282	1+
326.03216	210	1+
326.49855	138	1+
326.81502	350	
326.87797	4362	1+
327.37467	634	1+
327.82157	582	1+
327.88034	3706	1+
327.93158	302	1+
327.97313	480	1+
328.03655	210	1+
328.19133	390	1+
328.37544	468	1+
328.75626	230	1+
329.13596	362	1+
329.34035	154	1+
329.85557	728	1+
330.27221	182	1+
330.37799	136	1+
330.85516	502	1+
331.81828	640	1+
331.89595	1706	1+
332.09508	366	1+
332.17323	334	1+
332.87682	1886	1+
332.95296	276	
333.13128	246	1+
333.17697	230	1+
333.32141	304	1+
333.79794	204	
333.99901	222	1+
334.04534	362	1+
334.39595	434	1+
334.89936	598	
335.09097	204	
335.81986	382	1+
335.84422	724	1+
335.88429	442	
336.34860	254	1+
336.79379	272	1+
336.89740	248	
336.94873	722	1+
337.36565	304	1+
337.54971	132	1+
337.71726	370	1+
337.79945	230	1+
337.88460	788	1+
338.01093	206	
338.05418	476	1+
338.87733	1026	1+
339.40664	250	1+
339.88156	852	1+
339.90598	200	
340.77922	248	1+
340.95667	468	1+
341.13905	196	1+
341.87609	354	
342.00095	262	1+
342.04832	596	1+
342.08912	192	
343.05729	240	1+
343.40551	204	1+
343.87841	1080	1+
344.18216	336	1+
344.77166	154	1+
344.79898	168	1+
345.19430	310	1+
345.86782	230	
346.16183	562	1+
346.85996	352	1+
347.16133	400	1+
347.77524	432	1+
347.83673	280	1+
347.89670	194	
348.71966	280	1+
348.88859	258	
348.91889	262	
349.01318	262	1+
349.13631	266	1+
349.88850	1234	1+
350.89037	846	1+
350.96355	412	1+
352.10161	294	1+
352.19805	236	1+
352.77528	1676	1+
352.91457	372	
353.01155	312	1+
353.51073	182	1+
353.79359	588	1+
353.85208	1148	1+
353.91531	618	1+
354.04154	178	1+
354.88742	1074	1+
354.96478	266	1+
355.17159	198	1+
355.84462	208	
355.89039	876	1+
356.01628	208	
356.83859	642	1+
357.34719	164	1+
357.78914	348	1+
357.93385	218	
358.14495	230	1+
358.81763	360	1+
358.87999	306	1+
359.34194	296	1+
359.36542	138	1+
359.71038	290	1+
359.77570	666	1+
359.83803	214	1+
359.88415	180	1+
360.01490	170	1+
360.30829	266	1+
360.74193	196	1+
360.78016	602	1+
360.95710	230	
360.98044	310	1+
361.15151	200	1+
361.31302	162	1+
361.86373	590	1+
362.72483	264	
362.92006	280	1+
362.99562	214	1+
363.05378	194	1+
363.78201	492	1+
363.92143	240	1+
364.09106	270	1+
364.72657	292	1+
364.84813	492	1+
365.22416	162	1+
366.04565	210	1+
366.15583	294	1+
366.36429	218	
366.78754	574	1+
366.84168	3758	1+
367.70763	2224	1+
367.80043	430	1+
368.18639	594	1+
368.80061	304	1+
368.88829	288	1+
369.83577	822	1+
370.78540	860	1+
371.37949	376	1+
371.72629	848	1+
372.09989	282	1+
372.17391	276	1+
372.88771	308	1+
373.37221	430	1+
373.72265	780	1+
373.79172	414	1+
373.84284	586	1+
373.87624	380	1+
374.04190	194	1+
374.19703	230	1+
374.37678	316	1+
374.79953	288	1+
374.85208	364	1+
374.95555	270	1+
375.08660	290	1+
375.73449	550	1+
375.82421	192	
375.93818	326	1+
376.22645	344	
376.34125	186	1+
376.89071	378	
377.38160	338	1+
377.73590	196	
377.81531	268	
377.86290	594	1+
378.08096	310	1+
378.78894	176	1+
379.61022	244	1+
380.72806	226	
380.78964	204	
380.85861	756	1+
381.80040	270	
381.95438	184	1+
382.05359	196	1+
382.07968	252	1+
382.23064	222	1+
382.37150	456	1+
382.72372	458	1+
382.80581	208	
382.85683	1164	1+
382.93574	304	1+
383.37308	358	1+
383.71446	604	1+
383.79003	208	
384.10966	252	1+
384.85149	8772	1+
384.89294	572	1+
384.97464	236	1+
385.19654	278	1+
386.89406	196	
387.15663	376	1+
387.35002	276	1+
387.73037	264	
388.03501	288	1+
388.06681	246	
388.60093	94	1+
388.72411	250	
388.79609	826	1+
389.12654	192	1+
389.20182	536	1+
389.38078	246	1+
389.67617	330	1+
389.71624	750	1+
389.84661	292	
389.90383	252	1+
390.18277	216	1+
390.74292	448	1+
390.84859	1044	
391.80921	412	
391.84513	682	
391.88082	196	
392.07538	548	1+
392.20738	180	1+
392.83122	588	
392.86511	1880	1+
393.03545	216	
393.08131	384	1+
393.80005	1552	1+
393.94857	206	1+
394.83844	720	1+
395.04704	416	1+
395.10176	238	
395.78438	246	1+
395.86755	200	
395.90710	432	1+
396.16190	384	1+
396.40085	774	1+
396.69732	216	1+
396.73488	284	
396.99979	226	1+
397.11515	204	
397.16332	444	1+
397.40336	466	1+
397.73526	232	
397.86120	240	
398.73442	416	
398.84298	652	1+
398.86958	324	
399.33986	210	1+
399.58615	272	1+
399.71632	294	1+
399.84718	472	1+
400.24154	268	1+
400.74719	310	1+
401.21288	520	1+
401.33510	208	1+
401.72799	402	1+
402.68671	144	1+
402.86496	6454	1+
403.12914	276	1+
403.86861	4780	1+
404.04989	324	1+
404.80389	202	
404.93549	202	1+
404.99324	218	1+
405.05358	256	1+
405.26320	194	1+
405.74329	374	1+
405.78406	232	
406.18024	238	1+
406.44456	136	1+
406.71691	598	1+
406.81195	418	1+
407.07960	524	1+
407.33899	226	1+
407.72749	430	1+
407.81826	308	1+
407.86714	12814	1+
408.34330	182	1+
408.93190	460	1+
409.13956	242	
409.28195	122	1+
409.72244	288	
409.82195	342	
409.98447	244	1+
410.11129	276	1+
410.73456	436	
410.85162	930	
410.87542	1164	1+
411.20751	228	1+
411.73804	252	
411.75900	204	
411.81097	2138	1+
412.12032	296	1+
412.73130	1014	1+
412.84974	1596	
412.87088	1278	1+
412.96565	234	1+
413.07728	418	1+
413.81637	214	
414.82150	222	
415.02459	156	1+
415.87415	1130	1+
416.98095	216	1+
417.76344	442	1+
417.81607	290	
418.02368	122	1+
418.76481	318	1+
418.85558	656	1+
420.14208	330	1+
420.22027	208	1+
420.73579	372	1+
421.36083	342	1+
421.88350	1796	1+
422.02603	172	1+
422.94013	284	1+
423.12473	264	1+
423.34178	188	1+
423.86808	400	
423.93946	170	1+
424.09272	202	1+
424.72388	294	
424.81933	402	1+
424.86973	312	
425.35716	232	1+
425.74473	262	
425.88216	1234	
425.91690	200	
426.86661	1282	
426.93869	312	1+
427.08475	444	1+
427.09535	430	1+
427.20205	362	1+
427.73883	1718	1+
427.86505	1632	1+
428.01325	132	1+
428.05572	150	1+
428.09540	296	1+
428.57564	166	1+
428.81919	874	1+
428.88681	1756	1+
429.14269	224	1+
429.37951	350	1+
429.82402	534	1+
430.05211	216	1+
430.37758	218	1+
430.74474	914	1+
430.86232	1600	1+
430.88514	618	
432.12156	168	1+
432.24643	406	1+
432.42188	202	
432.86873	956	1+
432.89480	220	
433.38014	276	1+
433.75250	242	1+
433.94146	230	1+
434.00638	358	1+
434.19208	310	1+
434.43657	182	1+
434.75593	204	1+
434.82889	440	1+
435.86680	334	
436.15128	268	1+
436.72166	222	1+
436.88974	304	1+
437.07826	222	1+
437.72540	196	1+
439.14354	206	1+
439.89767	608	
440.75307	478	1+
440.87064	256	
440.89399	288	
441.10544	198	1+
441.25890	140	1+
441.86929	502	1+
441.89090	252	
442.78020	224	1+
443.07110	344	1+
443.24083	192	1+
443.70287	388	1+
443.82678	210	1+
444.67644	196	1+
444.70760	270	1+
444.87426	3680	1+
444.94809	196	1+
445.58710	222	1+
445.75999	376	1+
445.97100	190	1+
446.80230	324	1+
448.35511	154	1+
448.75365	290	1+
448.89738	392	
449.07551	214	1+
449.21781	152	1+
449.69400	210	1+
449.87884	1804	1+
450.65849	198	1+
450.74743	344	
450.76506	800	1+
450.82219	214	
452.06577	274	1+
452.15592	196	1+
452.26212	230	1+
452.69772	216	1+
452.78845	168	1+
452.87314	418	1+
453.02749	100	1+
453.76632	258	
454.76811	212	
457.90482	1624	1+
458.76940	254	1+
459.71778	166	1+
459.90649	214	
460.10954	294	1+
461.07551	276	
461.10481	232	1+
462.68275	174	1+
462.88551	808	1+
463.71777	306	1+
464.15398	240	1+
465.78236	416	1+
466.05815	302	1+
466.10991	242	
466.78768	282	1+
466.94536	160	1+
467.03966	216	1+
467.89122	1540	1+
468.78534	378	
469.78414	404	1+
471.72509	340	1+
472.72892	228	1+
472.77975	418	1+
472.89650	366	1+
473.23687	250	1+
473.64205	136	1+
473.89568	244	1+
474.43218	150	1+
475.77440	206	1+
475.79246	288	1+
476.72455	344	1+
476.90154	192	1+
477.68169	372	1+
478.25966	252	1+
478.78198	348	1+
480.92742	362	1+
481.73116	312	1+
482.79940	224	
483.63851	216	1+
484.79460	342	1+
485.73029	244	1+
485.76426	434	1+
485.84286	398	1+
485.90166	528	1+
486.76364	274	1+
486.84535	334	1+
487.90643	242	
488.44984	400	1+
488.73863	484	1+
489.04063	178	1+
489.67359	214	1+
489.79820	306	1+
491.85063	310	1+
494.18123	252	1+
494.73974	298	1+
495.87977	220	1+
496.21998	132	1+
497.73785	290	
498.73024	300	1+
501.81684	326	1+
502.15553	162	1+
502.72549	262	1+
502.81971	216	1+
503.70265	162	1+
503.75129	158	1+
504.28504	202	1+
504.40305	382	1+
505.40440	320	1+
505.47845	298	1+
507.20987	304	1+
507.73397	218	1+
508.10784	134	1+
508.14711	200	1+
508.28769	204	1+
508.79414	284	1+
509.28827	126	1+
509.40795	180	1+
509.61671	142	1+
509.86160	650	1+
510.67417	320	1+
511.28362	198	1+
511.67689	246	1+
511.77639	148	1+
511.80653	212	1+
512.30602	228	1+
512.74671	382	1+
513.02796	206	1+
END IONS

###FS:    #m/z: 336.94776 #charge 1+
###MS: 26
###MSMS: 29
BEGIN IONS
TITLE=Cmpd 21, +MS2(336.9478), 28.0-35.0eV, 0.6min #29
RTINSECONDS=34.792
SCANS=26,29
PEPMASS=336.94776	558068
CHARGE=1+
180.87243	174	
182.87149	126	
183.97439	168	
189.86567	440	1+
192.89229	192	
194.89098	134	
195.89200	140	
196.88339	380	1+
202.07867	136	
205.94970	366	1+
207.87543	110	
207.95057	156	
208.88580	374	1+
210.42813	114	
210.88509	376	
210.92819	112	
211.88717	214	
211.94536	12048	1+
212.06751	118	1+
212.87947	4254	1+
213.94008	5254	1+
214.89505	330	
215.88592	2924	1+
215.93860	716	1+
217.86099	168	
217.93980	266	
218.12441	190	1+
218.88276	112	
219.02837	118	
219.60583	124	
221.89219	254	1+
222.94939	158	
223.95858	444	1+
225.88702	178	
225.95150	124	
226.89381	236	
226.97654	140	
227.10986	114	
227.78931	240	1+
227.89719	304	
227.95758	112	
228.89581	1066	
229.95644	10226	1+
230.04462	92	1+
230.89080	6838	1+
231.95096	4412	1+
232.03103	172	
232.89281	1614	1+
233.04403	120	
233.83104	254	
234.83553	156	
234.94421	164	
235.06579	200	1+
235.87222	500	1+
235.89518	344	1+
235.95175	126	
236.04574	152	
236.10976	110	
236.80106	178	
237.90410	156	1+
239.02448	206	1+
239.98142	140	
240.80086	112	
240.85254	296	1+
240.96325	182	
240.98108	128	
241.04720	190	1+
241.87892	120	
242.07206	174	1+
244.83357	166	1+
244.95278	124	
245.79708	112	
246.90641	138	
246.97797	408	
247.96773	2096	1+
248.03462	298	1+
248.11009	180	1+
248.90097	2068	1+
248.94113	154	
249.03969	170	1+
249.40740	116	
249.82955	214	
249.96232	940	1+
250.82682	124	
250.90106	454	1+
250.94965	152	
251.07054	180	
251.78780	248	1+
251.83314	634	1+
251.92853	346	1+
251.96131	160	
251.98200	156	
252.81777	316	1+
252.97141	5946	
253.82213	244	1+
253.90556	1240	1+
253.93768	148	
253.97330	208	
254.80665	138	
254.96547	2112	1+
255.01260	228	1+
255.07644	356	
255.78478	236	
257.07349	160	1+
257.34637	170	
257.85415	148	
257.91810	142	
258.09507	128	
258.91069	130	
258.95895	152	1+
258.97738	222	1+
259.84793	356	1+
260.06833	200	1+
260.82900	148	
262.82559	280	1+
263.05727	160	
263.81421	176	1+
263.95186	242	1+
264.80563	192	1+
265.08421	112	
266.35022	192	
266.91127	248	1+
267.83820	162	
268.84045	422	
268.95789	118	
269.79702	786	1+
269.84558	470	1+
270.39361	298	1+
270.98424	704	1+
271.39440	318	1+
271.89705	130	
271.91845	554	1+
272.78277	286	
272.98191	396	1+
273.79437	830	1+
274.84866	124	
275.06334	134	
275.89066	230	1+
276.84420	180	
276.85844	170	
277.06607	144	
277.83542	762	1+
277.96114	146	
278.90945	128	
279.04245	202	1+
279.79412	134	
280.36615	114	
280.66226	122	
280.79736	298	1+
280.87212	170	
280.95824	190	1+
281.02749	144	
281.36223	118	
281.88631	208	1+
283.79009	310	
283.86549	194	
284.03507	118	
284.81101	160	
284.86305	146	
284.87440	136	
285.78950	240	1+
285.84627	196	
286.18604	162	1+
286.85194	1354	1+
287.66055	126	
288.20190	240	1+
288.75600	174	1+
289.03351	190	1+
289.87572	238	1+
290.82059	178	
290.85246	426	1+
291.11192	204	1+
291.26032	128	
291.80253	620	1+
291.93983	184	
292.26346	166	1+
292.88036	142	
293.42874	128	
293.86539	252	1+
293.99713	168	
294.17351	134	
294.83276	112	
294.92946	312	1+
294.95050	322	1+
295.80686	346	1+
295.97822	196	
296.12054	132	
296.81460	442	1+
298.80807	366	1+
298.88101	116	
298.91412	114	
299.01165	120	
299.86947	118	
300.05032	288	1+
300.98936	118	
301.84933	138	
302.05306	246	1+
302.85754	132	
303.73388	124	
303.80777	116	
303.92428	208	1+
303.93813	232	1+
304.58398	122	
304.86825	424	1+
305.16249	148	1+
306.04483	214	1+
306.79702	184	
306.88248	550	1+
307.29178	324	1+
307.80178	236	
308.82096	116	
309.33091	154	
309.97543	180	1+
310.13866	110	
310.83167	138	
310.87938	574	1+
311.83365	146	
311.91685	186	1+
312.28389	168	
313.16451	214	1+
314.82266	432	1+
315.75744	128	
315.89035	398	1+
316.18768	178	
316.76237	148	
316.87581	166	
318.13748	196	1+
319.07170	142	
319.87389	166	
320.17074	122	
320.25565	116	
320.75810	120	
320.95831	126	
321.02255	192	
321.81891	142	
321.85125	140	
322.13348	172	
322.31132	154	
322.87607	110	
323.23734	218	
323.30962	158	
324.89398	154	
325.76835	232	1+
326.89361	134	
327.31114	160	
327.71270	204	1+
327.88325	126	
328.89028	372	1+
328.97483	196	
330.82431	134	
337.88028	310	1+
338.40283	222	1+
338.90957	154	
338.97926	130	
339.06563	148	1+
339.83120	118	
341.89607	386	1+
END IONS

###FS:    #m/z: 322.93180 #charge 1+
###MS: 30
###MSMS: 31
BEGIN IONS
TITLE=Cmpd 22, +MS2(322.9318), 28.0-35.0eV, 0.7min #31
RTINSECONDS=38.4825
SCANS=30-31
PEPMASS=322.93180	5440726
CHARGE=1+
177.93387	180	
187.93701	156	
189.85900	216	1+
192.89255	424	1+
196.88553	516	1+
196.94627	118	
199.88617	130	
201.88941	136	
205.94938	682	1+
207.88286	290	1+
207.97094	110	
208.98761	106	
209.85311	124	
209.89821	274	1+
209.94465	214	
211.56070	116	
212.88659	184	
212.89981	110	
213.41912	136	
214.89557	312	
215.88774	412	1+
217.88007	246	1+
220.86463	180	
221.89429	246	1+
221.94685	144	
222.95362	1374	1+
222.97038	142	
224.82702	148	
226.85524	128	
226.89301	144	
227.10866	128	
227.93196	204	
227.96081	126	
228.78900	136	
228.84800	116	
228.91088	164	
230.01852	114	
230.89143	614	1+
231.79076	136	
233.45188	106	
233.90071	202	
234.12808	216	1+
236.01126	180	
236.98588	110	
237.06027	118	
237.79410	174	
238.02608	188	
238.21832	114	
238.87932	148	
238.94395	148	
238.96521	126	
239.08081	266	1+
239.13494	108	
239.78609	418	1+
240.06445	150	1+
240.09940	114	
240.94205	2138	
240.95930	754	1+
241.89013	144	
241.94357	1756	
242.88207	460	1+
242.94236	5970	1+
243.03560	134	
243.05044	122	
243.82394	318	
244.78744	136	
244.82380	216	
244.94125	1408	1+
245.01765	140	
246.09490	192	
246.92522	112	
246.97622	840	1+
246.99804	182	
248.85224	140	
248.90130	128	
248.92047	238	1+
248.97907	130	
249.03795	108	
249.90385	110	
250.09880	118	
250.21548	178	1+
250.85287	136	
250.94809	210	
251.78916	164	
251.87855	106	
251.99305	232	1+
252.47449	164	
252.62084	120	
252.78976	270	1+
253.16550	248	
253.83643	166	
254.84010	110	
255.79132	136	
255.81028	132	
256.88342	138	
256.90850	202	
257.78538	166	
257.79684	866	1+
257.85134	278	1+
257.97169	380	1+
258.02136	202	1+
258.83380	276	
258.97525	272	1+
259.13640	108	
259.34018	146	
260.83743	216	
261.48014	224	1+
261.83452	822	1+
261.91183	158	
262.09682	146	
263.04292	112	
263.11564	274	1+
263.82726	236	
263.85138	154	
263.89889	130	
263.92516	252	1+
263.97731	288	1+
264.23176	206	1+
264.82980	120	
265.05986	136	
265.85629	172	
266.84437	118	
266.86285	410	1+
267.79576	184	
267.85064	140	
267.99956	320	1+
268.17584	300	
268.56586	108	
268.79279	264	
268.84436	110	
268.91106	170	
268.95947	170	
269.79850	1230	1+
270.08712	142	1+
270.93544	274	1+
270.98577	140	
271.84717	418	1+
271.97345	106	
272.98859	124	
273.07047	114	
273.79320	1268	1+
275.36534	264	1+
275.80910	792	1+
276.10394	108	
276.84914	254	1+
277.80628	170	
278.86611	126	
279.09204	984	1+
279.79382	130	
279.85178	200	
280.79602	414	1+
282.85673	214	
283.07170	210	
283.78768	966	1+
283.85959	192	
284.29293	324	1+
284.81346	126	
284.85419	130	
284.88240	294	1+
285.05777	142	
285.12650	134	
285.17867	464	1+
285.94349	142	
286.18339	394	1+
286.91915	324	
287.81146	134	
287.86421	110	
288.20204	724	1+
289.79008	940	1+
289.80874	300	1+
289.85736	220	1+
289.88296	194	1+
291.12064	332	
291.80692	668	1+
291.82915	144	
291.85890	130	
291.89670	108	
293.80646	488	1+
294.81361	286	1+
294.85898	256	1+
295.83592	118	
296.80778	566	1+
296.86838	118	
296.89490	402	1+
298.80324	186	
298.82517	298	1+
298.97582	174	1+
299.78524	378	
300.78339	166	
301.87434	222	
302.26956	106	
302.86871	300	1+
302.89100	118	
303.06115	170	
303.83167	292	1+
304.77221	176	1+
305.80726	182	
305.87919	150	
306.80092	1044	1+
306.88291	242	
307.80317	902	1+
307.81825	188	
307.88934	168	
308.29402	156	
308.31186	156	
309.79420	126	
310.31362	490	1+
310.81319	276	1+
310.83047	184	
310.88270	550	1+
312.03133	160	1+
312.80799	218	
312.91950	116	
313.90139	138	1+
314.82378	542	1+
315.76202	138	
315.89831	110	
316.30178	140	
317.42870	180	
319.83588	204	1+
319.91359	162	
320.16025	168	
322.73073	136	
324.12791	218	
324.19985	184	1+
324.23760	242	
324.89567	710	1+
324.98178	210	1+
325.81679	138	
325.89955	456	1+
327.88124	120	
END IONS

###FS:    #m/z: 507.84801 #charge 1+
###MS: 30
###MSMS: 32
BEGIN IONS
TITLE=Cmpd 23, +MS2(507.8480), 28.2-35.2eV, 0.7min #32
RTINSECONDS=39.2545
SCANS=30,32
PEPMASS=507.84801	677440
CHARGE=1+
196.01450	478	1+
199.88771	692	1+
208.88007	176	1+
212.88319	162	1+
215.88109	252	
222.97581	244	1+
224.97398	322	1+
227.88776	290	1+
229.04745	202	1+
231.86567	198	1+
231.89854	368	1+
232.02925	212	1+
232.90141	238	1+
234.10685	168	1+
234.87973	304	1+
238.06452	336	1+
239.85927	246	
239.90858	284	1+
240.04987	286	1+
240.08127	344	1+
240.99401	208	1+
241.04623	246	1+
241.85482	260	
241.87787	196	
242.03382	228	1+
242.38328	354	1+
242.89921	314	1+
243.85058	224	
247.37074	292	1+
247.96945	98	1+
250.97138	924	1+
251.87882	330	1+
252.96876	322	1+
253.91415	486	1+
254.87084	224	1+
254.91811	418	1+
255.38589	212	1+
258.78542	206	1+
258.85441	202	
258.92786	220	1+
259.87471	296	
261.87870	396	
262.91206	386	1+
263.13749	314	1+
263.39494	252	1+
263.88112	222	1+
264.10161	236	1+
266.17169	510	1+
266.87002	232	
267.78045	228	1+
268.08327	306	1+
268.11010	236	
268.94546	174	1+
269.08725	222	1+
269.14710	192	1+
269.88722	200	
269.89537	318	1+
269.92430	240	
270.85842	266	
270.88151	278	
271.12869	164	1+
271.87917	692	1+
272.81741	264	1+
272.85434	1678	1+
272.92707	316	1+
273.14654	190	1+
273.79654	492	1+
273.92396	268	1+
274.10678	246	1+
275.87688	436	1+
276.04320	276	
276.14846	270	1+
276.79873	342	1+
277.05976	206	1+
277.99141	230	1+
278.83514	198	
278.86493	448	1+
279.12878	280	1+
280.13128	224	1+
281.37854	514	1+
281.87521	222	
281.95194	356	1+
282.81199	242	1+
282.86659	190	1+
283.89626	470	1+
284.05847	150	1+
284.87979	384	1+
285.85429	324	1+
285.94134	440	1+
286.93410	168	1+
287.03460	234	1+
287.81477	164	1+
287.84310	550	1+
288.38266	260	1+
288.87025	856	
288.88923	288	
289.07121	146	1+
289.33229	306	1+
289.38462	218	1+
289.39752	336	1+
289.88106	1898	
289.92929	336	1+
290.13273	330	1+
290.86459	3436	1+
290.93478	228	1+
292.43857	154	1+
292.88437	550	
293.39549	532	1+
293.81271	346	1+
293.87460	8982	1+
294.25750	88	1+
294.96087	276	1+
295.36845	262	1+
295.78681	254	1+
295.81307	528	1+
295.93892	250	1+
296.00120	198	
296.02551	204	1+
296.35231	270	1+
296.38493	260	1+
296.85895	540	1+
297.14871	266	1+
297.32968	216	1+
297.91747	198	1+
298.83414	196	
298.85209	824	1+
298.87947	998	1+
299.81283	628	1+
299.92411	208	
300.01241	200	1+
300.32104	256	1+
300.85998	1034	1+
301.34369	336	1+
301.88322	200	
301.99211	202	
302.85519	1052	1+
302.89135	262	
303.82674	214	1+
303.85542	796	1+
303.95101	214	
304.89216	410	1+
305.86191	422	
306.84199	276	
306.92791	350	1+
306.94951	314	1+
307.89081	2612	1+
308.14284	1560	1+
308.38163	442	1+
308.87304	2692	1+
309.03415	406	1+
309.84559	294	
309.88940	1098	
310.15976	1068	1+
311.35567	200	
311.41200	410	1+
311.55537	260	1+
311.68764	162	1+
311.84961	210	
311.88437	18174	1+
312.20225	252	1+
312.41487	264	1+
312.80323	248	1+
312.93623	502	1+
313.12642	490	1+
313.93753	394	1+
314.37127	528	1+
314.86715	2030	1+
315.04334	298	1+
315.37058	382	1+
315.46257	230	1+
315.83072	234	
315.88940	322	
315.96352	154	1+
316.02371	282	1+
316.80838	292	
316.86703	882	1+
316.88777	396	
317.40492	294	1+
317.82757	202	
317.85622	1082	1+
317.88416	1180	1+
317.94025	288	1+
318.56769	144	1+
318.82761	478	1+
318.86450	1000	1+
318.88523	936	1+
320.35105	436	1+
320.37447	244	
320.88126	286	1+
320.94005	366	1+
320.99213	462	1+
321.85129	550	1+
321.94393	308	1+
321.99525	378	1+
322.05202	206	1+
322.15969	202	1+
322.82929	222	
322.89026	316	1+
323.37690	476	1+
323.86037	760	1+
324.03805	436	1+
324.86353	544	1+
325.04235	490	1+
325.90036	694	
325.98522	326	1+
326.82020	292	1+
326.88705	584	
327.88247	1594	
328.16412	386	1+
328.37173	264	
328.83182	460	1+
328.87382	834	
328.89694	442	
329.19592	274	1+
329.30993	358	1+
329.89288	610	
330.88355	426	
330.95750	194	1+
331.13083	378	1+
331.16848	340	1+
331.44002	234	1+
331.88979	634	
332.00567	148	1+
332.23908	100	1+
332.82386	222	
332.87558	1848	1+
332.90539	280	
332.95313	214	
333.09088	250	1+
333.17963	368	
333.37861	256	
333.84821	312	
334.39436	628	1+
335.02314	220	1+
335.32645	432	1+
335.74765	214	1+
335.84140	690	1+
335.88433	402	
336.08719	358	1+
336.20764	116	1+
336.87261	680	1+
336.89206	254	
336.94877	446	1+
337.05553	398	1+
337.09386	208	1+
337.49430	168	1+
337.79711	242	1+
337.87824	452	1+
337.90735	276	
338.06102	310	1+
338.38543	478	1+
339.38507	302	1+
339.40776	224	
339.88628	670	1+
340.43298	342	1+
340.95111	278	1+
341.10651	208	1+
341.37047	218	1+
341.76743	206	1+
341.91563	168	1+
342.17669	178	1+
342.20206	218	1+
342.72002	324	
342.85575	198	
343.87455	436	1+
344.33803	326	1+
344.83151	558	1+
345.65058	130	1+
345.90101	294	
346.88183	356	
347.40210	362	1+
347.89815	280	
348.17950	302	1+
348.89189	242	
348.92071	270	
348.98294	224	1+
349.81017	366	1+
350.73729	234	1+
350.85588	506	1+
350.88911	622	
350.91382	264	
350.95944	366	1+
351.38810	242	
351.88785	338	
352.13793	292	1+
352.77717	868	1+
352.89605	224	
352.91342	636	
353.05798	436	1+
353.31725	290	1+
353.85283	1072	1+
353.91360	388	
354.06094	400	1+
354.90700	260	
355.25845	108	1+
355.89279	350	
355.91778	282	1+
356.73543	280	
356.79241	250	
356.85200	246	1+
356.90367	212	
357.19777	182	1+
357.46059	160	1+
357.71992	248	1+
357.88399	284	1+
358.02249	264	1+
358.27013	412	1+
359.13599	138	1+
360.19349	242	1+
360.83895	212	
360.85543	468	1+
360.95559	322	
361.79769	206	
361.88777	208	
362.04712	312	1+
362.30412	204	1+
362.89419	434	1+
362.91703	216	1+
363.37625	360	1+
363.79403	362	1+
363.84800	766	1+
364.34298	310	1+
364.84910	566	1+
365.37283	236	1+
365.87701	524	1+
366.79110	778	1+
366.84104	3962	1+
367.59563	232	1+
367.70840	2574	1+
367.88987	814	1+
368.33670	148	1+
368.60125	130	1+
368.89525	614	1+
369.40938	234	1+
369.83969	844	1+
370.05362	380	1+
370.16206	402	1+
370.18619	414	1+
370.72137	752	1+
370.78474	884	1+
371.18930	368	1+
371.87044	456	1+
372.71798	892	1+
372.80456	248	
372.90738	250	
373.06517	368	1+
373.54367	196	1+
373.78460	988	1+
373.83865	668	1+
374.07161	256	1+
374.37717	392	1+
374.54817	166	1+
374.79132	794	1+
375.73604	214	
375.81911	218	
375.87724	794	1+
376.73653	530	1+
377.04948	206	1+
377.20768	286	1+
377.88610	662	1+
378.86020	222	
379.16807	150	1+
379.72753	800	1+
379.79645	224	
379.85630	736	1+
380.85648	514	1+
380.96152	158	1+
381.12854	182	1+
381.33206	168	1+
381.79767	356	
381.92643	376	1+
382.29100	298	1+
382.36265	412	1+
382.39541	222	1+
382.41777	398	1+
382.85899	894	1+
382.98943	204	1+
383.03306	344	1+
383.71402	466	1+
383.77618	354	1+
384.85089	8446	1+
384.89258	360	
385.21338	400	1+
385.33336	346	1+
386.82416	432	1+
387.03931	346	1+
388.04032	234	1+
388.12819	266	1+
388.79391	382	
388.85206	574	1+
388.94286	224	1+
388.97451	192	1+
389.08076	330	1+
389.20512	406	
389.40090	232	1+
389.71496	672	1+
389.74372	254	1+
389.79844	274	
390.05527	434	1+
390.18216	206	
390.80329	234	
390.84411	954	
390.89556	248	
391.01689	116	1+
391.73221	252	1+
391.80588	484	
391.84421	776	
392.83260	568	
392.86917	968	1+
393.08336	312	1+
393.74235	394	1+
393.80063	1670	1+
393.89963	682	1+
394.11654	234	1+
394.20368	184	1+
394.35531	282	1+
394.55158	210	1+
394.79257	1170	1+
394.83671	788	
394.90242	498	1+
394.96496	310	1+
395.36018	192	1+
395.73644	808	1+
395.86440	278	
396.73850	694	1+
397.32330	242	1+
397.63749	338	1+
397.86520	354	
398.14873	200	1+
398.32276	162	1+
398.73286	244	
398.87998	230	
399.71042	220	
399.81234	372	1+
399.85316	504	1+
401.05308	258	1+
401.37731	226	1+
402.07173	254	1+
402.10375	330	1+
402.48695	258	1+
402.75459	522	1+
402.86254	994	
403.21722	180	1+
403.73352	244	
403.87371	1864	
404.73279	530	1+
404.86990	2968	1+
405.04788	330	1+
405.73462	350	1+
406.04768	312	1+
406.35733	218	1+
406.80393	248	
406.97733	304	1+
407.26415	330	1+
407.72302	574	1+
407.82038	212	
407.86835	11604	1+
408.15763	524	1+
408.23591	170	1+
408.79382	196	
408.93359	210	
409.16061	468	1+
409.68465	216	1+
409.72751	1080	1+
409.81687	520	
409.90790	292	
410.33217	226	1+
410.73190	658	1+
410.83772	860	
410.85697	742	
410.87390	968	1+
411.00985	260	1+
411.24672	258	1+
411.36728	492	1+
411.81106	1618	1+
411.86144	404	
412.18427	156	1+
412.24714	156	1+
412.36941	398	1+
412.73186	1084	1+
412.84826	1024	
413.07505	408	1+
413.64247	130	1+
413.81117	314	1+
413.88075	576	
414.86350	350	
415.33491	394	1+
415.87612	942	1+
416.74008	248	1+
416.82079	648	1+
417.63916	190	1+
417.82361	472	1+
418.23465	136	1+
418.86011	196	
418.92767	174	1+
419.01521	204	1+
421.88572	798	
422.66981	256	1+
422.83166	204	
422.88613	458	
423.87060	370	
424.39371	190	1+
424.59666	192	1+
424.83836	238	
424.95120	176	1+
425.10045	218	1+
425.75157	392	1+
425.88280	670	
426.69728	200	1+
426.86525	2754	1+
426.94592	522	1+
426.99740	280	1+
427.18576	220	1+
427.36301	364	1+
427.73321	954	
427.75669	284	
427.99817	162	1+
428.74662	596	
428.85257	402	
428.88991	1220	1+
429.74554	442	
429.82535	484	1+
429.85441	258	
430.09894	318	1+
430.74252	1266	1+
430.86548	2022	1+
431.10466	266	1+
431.87150	1402	1+
432.24825	252	1+
432.98080	172	1+
433.11619	240	1+
433.34858	196	1+
433.81507	280	1+
434.81841	210	1+
434.88655	348	
434.94852	290	1+
435.01864	212	
435.14462	262	1+
435.74338	324	1+
436.70898	160	1+
437.78060	288	1+
438.77982	260	1+
439.35816	214	
439.86315	276	
439.89501	1612	1+
439.96726	292	1+
440.12519	220	1+
440.97521	208	1+
441.73831	348	1+
441.88290	464	1+
443.38741	204	1+
443.81671	290	1+
444.39240	170	1+
444.87489	4272	1+
445.10803	238	1+
445.75282	488	1+
445.81413	266	1+
447.74736	262	
447.77515	338	1+
447.87526	350	
448.76006	322	1+
449.65984	206	1+
449.86051	508	1+
449.88460	504	
449.91150	212	
449.93826	150	1+
450.77387	240	
450.82307	518	1+
450.88811	302	
451.07035	290	1+
451.80919	206	1+
452.87076	246	1+
453.20869	290	1+
453.89863	298	1+
454.83570	220	1+
455.12385	124	1+
455.24776	294	1+
457.75913	208	
457.90556	1430	1+
458.62522	170	1+
460.70737	260	1+
461.18131	276	1+
461.70944	184	1+
462.88564	1174	1+
463.70637	218	1+
464.70845	180	1+
464.79252	248	1+
465.66827	318	1+
465.89316	198	
466.81583	204	1+
467.77990	598	1+
467.83745	260	1+
467.89270	1416	1+
469.23325	198	
469.71696	250	1+
470.23552	254	1+
471.86520	148	1+
471.91588	344	1+
472.70590	150	1+
472.92054	276	1+
473.01822	138	1+
473.42097	150	1+
473.77686	320	1+
474.77752	220	1+
476.72084	228	
476.76463	272	1+
476.90107	248	1+
477.24382	180	1+
480.83678	386	1+
485.67267	222	1+
485.84425	676	1+
485.90063	1032	1+
486.44199	236	1+
486.79628	402	1+
486.84543	574	1+
487.27624	296	1+
488.77449	272	1+
488.81037	292	1+
489.64784	162	1+
491.16238	190	1+
492.40911	166	1+
494.73620	472	1+
494.79810	194	1+
495.02919	150	1+
495.29253	180	1+
497.08227	218	1+
497.30133	156	1+
498.08621	178	1+
499.73562	450	1+
501.12889	170	1+
501.16678	184	1+
501.23321	196	1+
501.78616	224	1+
502.23871	142	1+
503.45741	126	1+
504.28791	214	1+
504.30096	264	1+
504.65812	182	1+
504.76364	248	1+
504.80242	282	1+
504.85464	284	1+
504.90197	218	1+
504.93621	126	1+
505.24497	240	1+
505.42612	110	1+
505.74394	156	1+
505.85639	220	1+
506.22340	158	1+
506.24030	242	1+
506.50378	218	1+
507.58614	126	1+
507.80149	226	
507.86006	138	1+
507.96498	100	1+
508.91633	306	1+
509.02087	106	1+
509.45420	224	1+
509.66886	228	1+
509.86216	878	1+
510.14619	132	1+
510.25851	306	1+
510.31158	190	1+
510.42634	138	1+
510.51598	110	1+
511.26621	180	1+
511.31337	146	1+
511.80863	202	1+
END IONS

###FS:    #m/z: 336.94761 #charge 1+
###MS: 30
###MSMS: 33
BEGIN IONS
TITLE=Cmpd 24, +MS2(336.9476), 28.0-35.0eV, 0.7min #33
RTINSECONDS=40.027
SCANS=30,33
PEPMASS=336.94761	560082
CHARGE=1+
178.84728	256	
182.86986	324	1+
185.86868	130	
186.86922	148	
189.86643	198	
192.89241	136	
193.89159	180	1+
196.88012	348	1+
200.88348	116	
205.94849	282	
206.09908	144	
206.97983	166	
207.87689	346	1+
207.88699	210	1+
209.94735	162	
210.88502	740	1+
210.89879	152	
211.94537	10104	
212.87963	5800	1+
212.94862	416	
213.94063	5154	1+
214.88180	130	
215.88726	1928	1+
215.93868	488	
217.85895	230	
217.88455	674	1+
218.84036	326	
221.94517	148	
221.97495	198	1+
222.95578	624	1+
223.89224	120	
224.87691	110	
224.91941	120	
225.88827	146	
225.94894	286	1+
227.78765	276	1+
227.89733	350	
228.89610	934	1+
229.09349	156	1+
229.95597	8840	1+
230.88993	8756	1+
231.07898	128	
231.95212	3726	1+
233.82248	236	1+
233.89920	1290	1+
233.94928	492	1+
235.08142	120	
235.86754	114	
235.89421	736	1+
235.94632	430	1+
236.85297	122	
236.87898	110	
237.09820	210	1+
239.43826	120	
239.78890	114	
239.90060	294	1+
240.48833	156	
241.78829	262	1+
242.88782	128	
243.04888	114	
243.89680	116	
243.95969	156	
244.79467	246	1+
244.91244	180	
245.80064	156	1+
246.03668	204	1+
246.90598	378	1+
246.97769	278	
247.96644	2142	1+
248.85337	110	
248.90196	2432	1+
249.03627	360	1+
249.96389	1006	1+
250.06422	142	
250.54853	116	
250.82975	370	1+
250.90208	234	
251.07457	118	
251.78947	390	1+
251.83164	256	1+
251.91382	154	
251.92923	184	
251.97544	212	
252.16162	396	1+
252.91903	132	
252.97125	5460	1+
253.08592	182	
253.80027	238	1+
253.90611	1334	1+
254.04050	158	
254.78516	284	1+
254.94410	158	
254.96807	2276	1+
255.07686	434	1+
256.91816	280	
256.96522	128	
257.79894	392	1+
258.09544	278	1+
258.83141	342	1+
258.84795	116	
258.88339	148	
258.91352	140	
258.92909	124	
259.85366	174	
259.96287	118	
260.15425	132	1+
260.85213	140	
261.83542	254	
262.83298	438	1+
263.05945	294	1+
263.84651	148	
264.81614	140	
265.01370	156	
265.80096	144	
266.34847	144	
266.84411	144	
266.86305	292	1+
267.13801	110	
267.84242	298	
268.84190	468	
269.38284	156	
269.79952	382	1+
269.83947	256	
269.92832	124	
270.18921	244	1+
270.84213	148	
270.85484	428	1+
270.98165	408	
271.00606	176	1+
271.80002	362	1+
271.87824	400	1+
271.91544	664	1+
271.95774	214	
272.09353	112	
272.90714	126	
272.97791	366	1+
273.79520	866	1+
273.85966	184	
274.84828	110	
274.92374	108	
275.35803	360	1+
275.97793	146	
276.85682	142	
276.87124	202	
276.95772	208	1+
276.97148	126	
277.07206	250	1+
277.80986	136	
277.83447	322	
278.04124	212	1+
278.81822	152	
278.83669	1314	1+
279.79744	298	1+
279.96324	128	
280.26144	124	
280.36242	120	
281.00540	230	
281.79064	162	
281.86101	402	1+
281.87503	270	1+
282.27986	132	
283.35940	230	1+
283.79178	174	
283.81840	108	
284.02537	294	1+
284.87724	252	1+
285.02753	174	1+
285.85608	324	
286.15740	110	
286.85018	1186	1+
286.93501	156	
287.81092	134	
287.85296	740	1+
288.20155	314	
288.80960	130	
288.92492	136	
289.85644	124	
289.88348	140	
290.78639	192	
290.85638	148	
291.11870	112	
291.80417	382	
291.86722	196	
292.26612	258	1+
292.80824	226	
292.86132	402	1+
292.93495	112	
293.10538	234	1+
293.81002	330	1+
293.95882	178	1+
293.99987	654	1+
295.88833	122	
295.91070	150	
296.80770	130	
296.94092	150	
296.98362	290	1+
297.14734	118	
297.80880	142	
298.58902	144	
298.81206	196	
299.80404	124	
300.80139	320	1+
300.85066	124	
301.04162	218	1+
301.91492	232	1+
302.85448	158	
303.21885	128	
303.81322	172	
303.94475	208	1+
304.80454	130	
304.86060	114	
305.11069	138	
305.87943	160	
306.81611	202	1+
306.98268	136	
307.31051	430	1+
307.80380	302	1+
307.88986	180	
308.87329	210	
309.82478	178	1+
309.87433	866	1+
309.88974	114	
311.86288	412	1+
312.80404	144	
312.88258	130	
313.15489	262	1+
313.84428	226	1+
314.15724	200	1+
314.82116	612	1+
315.80610	112	
316.87178	130	
318.76665	212	1+
319.82140	110	
320.16415	202	
320.22235	144	
321.82329	112	
322.27439	226	1+
322.89183	122	
323.30911	238	1+
324.03886	220	1+
324.89446	234	
326.90716	176	
327.88315	366	1+
328.88553	298	1+
328.95887	244	1+
331.82750	138	
331.88781	146	
332.14535	172	
332.83640	128	
333.87902	128	
335.08511	212	1+
336.32170	130	
337.06426	118	1+
337.83023	208	
339.87489	154	
341.14799	190	1+
342.06508	264	1+
END IONS

###FS:    #m/z: 340.94217 #charge 1+
###MS: 34
###MSMS: 35
BEGIN IONS
TITLE=Cmpd 25, +MS2(340.9422), 28.0-35.0eV, 0.7min #35
RTINSECONDS=43.7155
SCANS=34-35
PEPMASS=340.94217	2897072
CHARGE=1+
182.86877	218	1+
189.86319	346	1+
192.92575	246	
196.88559	488	1+
203.88249	142	
204.90380	150	
205.94809	200	1+
208.95543	210	
209.94367	174	
210.93871	550	1+
212.87816	1186	1+
213.87991	744	1+
213.93990	2710	1+
214.89623	352	
215.88755	1478	1+
215.93700	640	1+
216.91298	208	1+
217.85709	174	
217.88376	1010	1+
217.93629	312	
219.88184	388	
220.89625	154	
221.89272	596	1+
221.94504	154	
222.94831	156	
223.96185	186	
224.98049	122	
225.89270	586	1+
226.39194	208	
226.95230	210	
226.97196	174	
227.78907	322	1+
227.95700	136	
228.83362	118	
228.89630	232	
228.94559	294	1+
230.88925	1666	1+
230.94586	120	
231.95188	2320	1+
232.08025	110	
233.40442	222	
233.83684	116	
233.89897	1346	1+
233.94925	708	1+
235.89378	764	1+
235.94720	142	
237.79247	120	
237.89070	152	
238.79575	132	
238.83801	166	1+
239.11833	138	
239.78523	382	1+
239.90273	206	
240.23612	142	
240.80423	114	
240.85706	240	1+
240.96493	114	
241.83211	172	1+
242.94258	158	
243.89698	134	
244.79350	124	
244.84278	132	
244.96038	156	
244.98118	192	
245.96676	124	
246.37006	250	1+
246.97819	826	1+
248.90054	502	1+
249.90593	638	1+
249.95838	650	1+
250.97327	160	
251.06982	116	
251.78759	522	1+
253.34935	184	
253.83703	178	
253.90663	190	
253.92616	336	1+
253.96521	1494	1+
253.99060	132	
254.90266	348	1+
254.91640	146	
254.96920	1316	1+
255.07876	332	
255.78800	208	
256.80522	144	
256.87219	122	
256.96426	172	
257.80287	542	1+
257.85191	348	1+
258.88462	162	
258.91537	166	
259.91365	146	
259.95933	152	
260.34027	148	
260.80769	148	
260.84120	188	
261.40677	118	
261.84226	194	
262.01230	148	
262.84529	182	
262.91124	340	1+
262.96644	120	
263.32001	160	1+
263.83188	124	
264.96278	168	1+
265.85910	444	1+
265.90196	150	
266.84552	146	
266.86330	322	1+
266.89113	220	1+
268.85577	134	
268.95634	116	
269.79908	160	
269.85215	136	
270.80578	186	
270.82664	126	
270.84553	526	1+
270.88888	210	1+
271.55456	126	
271.84768	458	1+
271.91416	330	1+
272.93423	184	
272.98053	164	
273.79475	418	
273.81458	272	1+
274.80387	644	1+
275.01848	118	
275.81022	452	1+
275.90525	136	1+
276.85333	584	1+
276.89600	226	1+
277.79800	130	
277.83447	158	
277.97068	198	
278.03520	114	
278.84264	146	
278.90011	122	
279.82318	252	1+
279.91837	110	
280.09788	142	
280.25999	186	
280.79145	176	
281.09567	132	
281.80329	216	1+
282.85255	112	
282.88283	158	
283.78715	136	
285.03636	148	
286.93886	128	
287.79536	152	
287.92416	124	
288.40444	200	
288.81951	284	1+
289.79108	312	
290.78835	198	
290.88570	220	1+
291.80379	164	
292.04001	138	
292.80902	126	
293.82792	136	
293.86300	296	1+
296.01215	138	
296.82345	274	1+
296.85930	142	
296.87808	174	
297.79439	222	
297.84780	142	
298.01844	112	
298.80244	216	
299.78954	272	
299.95397	166	1+
300.78492	150	
301.05298	148	
301.80913	278	1+
302.17398	164	
302.88906	140	
303.18620	152	
304.81079	144	
305.83935	196	1+
305.87354	116	
306.88171	250	1+
307.79739	618	1+
307.82213	144	
308.29297	278	1+
308.82185	120	
309.81426	168	
310.82557	256	
310.87663	416	
311.88227	184	
312.80618	648	1+
314.95385	176	
320.76344	182	1+
321.34900	134	
321.81629	448	1+
323.00792	116	
323.24412	136	
324.25168	110	
324.30045	206	1+
324.89382	282	
325.83231	128	
325.89762	156	
326.17433	156	
326.23855	120	
326.89685	154	
328.19244	116	
328.81872	174	
328.89261	234	
329.56220	116	
329.85139	160	
329.87528	322	1+
330.81594	712	1+
330.96187	150	
331.75181	280	1+
331.88239	136	
334.03022	110	
336.94680	148	
336.98258	124	
338.76307	114	
338.82114	298	1+
339.83070	208	1+
340.92806	130	
341.20130	238	1+
342.91067	116	
343.27140	120	
343.97020	156	
344.72479	320	1+
344.90633	222	1+
END IONS

###FS:    #m/z: 363.95844 #charge 1+
###MS: 34
###MSMS: 36
BEGIN IONS
TITLE=Cmpd 26, +MS2(363.9584), 28.0-35.0eV, 0.8min #36
RTINSECONDS=44.4875
SCANS=34,36
PEPMASS=363.95844	1880958
CHARGE=1+
178.95095	132	
182.86561	536	
187.86946	334	
189.86402	2432	1+
191.85900	2848	1+
193.85495	348	1+
194.89048	142	
196.88428	664	1+
199.88912	246	1+
205.87803	218	1+
205.95059	200	
207.87600	616	1+
207.94775	556	1+
209.87261	418	
209.92136	160	
209.94532	2580	1+
210.88546	1678	1+
212.88029	10422	1+
214.89672	454	
216.41003	504	
218.91362	420	1+
222.95347	1778	1+
224.20695	148	
224.95091	4420	1+
225.09796	388	1+
225.88830	786	1+
226.90780	148	
226.94830	14732	1+
227.78996	148	
228.02223	146	
228.89538	2514	1+
228.94330	16642	1+
228.98949	166	
229.11959	168	
229.78728	348	1+
230.84779	136	
230.86175	138	
230.89079	17704	1+
230.97877	234	1+
231.10931	160	
232.13032	144	
232.45654	170	1+
232.88665	2306	1+
233.03080	124	
233.13637	178	1+
233.92830	322	1+
234.88071	1066	1+
235.82669	190	
236.84965	122	
238.02380	174	1+
238.08934	158	
240.09201	228	1+
240.82858	294	1+
240.94016	600	
240.96425	1852	1+
240.99601	152	
241.94110	2310	1+
242.79703	188	
242.94267	1372	1+
242.95996	1488	1+
243.78293	196	1+
243.82616	578	1+
244.31696	126	1+
244.90377	130	
244.95828	7534	1+
245.94365	324	
246.09621	570	1+
246.26177	108	1+
246.80679	276	1+
246.85895	168	
246.88445	128	
246.90668	794	1+
246.95396	8226	1+
247.11408	180	1+
247.14540	132	1+
247.78280	144	
248.80108	236	
248.90108	4670	1+
248.97771	178	
249.61476	80	1+
249.80947	162	
250.52900	136	
250.89784	716	1+
250.94430	302	1+
250.97080	368	
251.07296	176	
252.07702	188	
252.79519	254	1+
252.83496	516	1+
252.90027	1112	1+
252.95025	126	
253.16079	240	1+
253.83707	432	1+
253.90703	926	1+
254.07513	168	1+
254.95548	180	
255.87864	142	
256.54263	196	1+
256.86588	200	1+
257.79952	346	1+
258.10036	506	1+
258.83161	358	1+
258.84987	204	
258.97515	594	1+
259.94772	176	
260.04525	180	
260.82778	212	
260.96849	1062	1+
261.15845	202	1+
261.82740	186	
261.93857	132	
262.78337	130	
262.83336	150	
263.81500	248	1+
263.83308	124	
263.97869	474	
264.02121	156	
264.79698	278	1+
265.35248	246	1+
265.90711	274	1+
265.97548	410	
266.81468	566	1+
267.01507	208	1+
267.78696	454	1+
267.97324	958	1+
268.81803	188	
268.95751	226	
269.08266	214	1+
269.80112	506	1+
269.92353	136	
269.96958	1552	1+
270.91311	794	1+
271.17804	748	1+
271.91670	682	1+
272.80638	128	
272.84517	460	1+
273.10225	174	1+
273.79749	180	
273.91289	562	1+
274.79544	122	
274.85878	158	
275.12498	126	
275.99090	228	1+
276.10941	410	1+
276.85268	282	
277.85116	146	
277.88287	150	
277.92115	194	
278.00239	256	1+
278.14038	140	
278.79581	238	
278.84894	142	
279.10516	252	
279.80513	146	
279.82446	128	
279.85456	138	
279.96680	184	
280.79314	1510	1+
280.92931	148	
281.06367	162	
281.13176	168	1+
281.86110	198	
281.98626	598	1+
282.82968	172	
282.88293	276	1+
282.98811	470	1+
283.07040	266	
283.85197	876	1+
283.94602	172	
284.36992	188	
284.82464	308	
284.91465	364	1+
285.04670	132	
285.79652	178	
285.84750	1718	1+
286.79197	424	1+
288.03263	236	1+
288.20215	358	1+
288.82419	284	1+
288.89689	172	
288.94473	224	1+
290.78755	924	1+
290.86588	168	
291.11936	1220	1+
293.12003	402	1+
293.85835	594	1+
294.13328	130	1+
294.85948	418	1+
294.92510	274	1+
295.05798	184	1+
295.42175	262	1+
296.11343	136	
296.81085	980	1+
296.88345	158	
297.80488	140	
297.92593	142	
298.80323	2164	1+
300.99292	122	
301.03470	236	1+
301.08990	224	1+
301.80040	192	
301.81908	146	
301.86185	1176	1+
302.00261	160	
302.09528	146	1+
303.12047	300	
303.80741	1416	1+
303.85774	4292	1+
303.94589	136	
304.09887	154	
304.11659	204	
304.44694	174	
304.78808	138	
305.11522	124	
306.43287	176	
307.29120	164	
308.02229	282	1+
308.29656	574	1+
308.87824	456	1+
309.12772	132	
309.14883	178	
309.81250	456	1+
310.46707	182	
310.87752	814	1+
310.90226	142	
312.95427	320	1+
313.85288	278	1+
313.88500	122	
314.17437	174	
314.82311	324	1+
314.89502	230	1+
314.93486	130	
316.81476	314	
316.84817	136	
317.10814	128	
317.80647	132	
317.95206	178	
318.73773	132	
318.81935	762	1+
318.88232	124	
318.94004	446	1+
319.82508	498	1+
319.87290	288	
320.32195	164	1+
320.41299	220	1+
320.87615	176	
320.89101	214	1+
320.93697	132	
321.12985	274	
321.82032	1616	1+
321.86811	636	1+
322.13167	122	
322.92871	198	
323.77518	236	1+
323.87266	548	1+
324.19195	128	
324.87786	458	1+
324.89533	292	
325.90830	242	
326.87390	1494	1+
327.03013	250	1+
327.71329	140	
327.79731	134	
327.89371	156	
328.20056	178	1+
329.87328	402	1+
329.90873	128	
330.75640	328	1+
332.04178	236	1+
332.71204	196	1+
332.82961	196	
335.77153	242	1+
336.94599	966	1+
337.83860	600	1+
338.87897	584	1+
339.14292	246	
339.76898	252	1+
339.83076	1864	1+
339.88195	374	1+
340.94107	260	
341.76847	168	1+
342.20524	182	
342.90626	236	1+
343.18843	310	1+
343.27495	138	
343.71223	396	1+
345.77956	170	1+
346.71940	138	
348.73508	176	
348.76413	338	1+
349.32289	258	
350.33820	140	
351.26676	196	1+
351.33474	240	
351.76289	122	
352.88650	354	1+
353.75753	214	
354.76143	246	
356.77118	162	
357.71980	302	1+
357.78686	138	
357.80322	156	
358.20172	194	
358.81366	178	
359.10938	168	
361.72164	152	
361.79177	124	
362.71483	868	1+
362.84849	476	1+
363.71741	606	1+
365.37191	170	1+
365.84864	146	1+
366.77313	386	1+
367.32968	306	1+
END IONS

###FS:    #m/z: 507.84821 #charge 1+
###MS: 34
###MSMS: 37
BEGIN IONS
TITLE=Cmpd 27, +MS2(507.8482), 28.2-35.2eV, 0.8min #37
RTINSECONDS=45.26
SCANS=34,37
PEPMASS=507.84821	578728
CHARGE=1+
196.01626	714	1+
199.88945	252	1+
209.94484	192	
214.87959	220	1+
216.88484	334	1+
217.90947	156	1+
224.97906	240	
230.89392	302	1+
232.88230	188	1+
235.88374	188	
239.85874	262	1+
240.08226	336	1+
241.85423	332	
241.88692	358	1+
241.91505	340	1+
244.89198	318	1+
246.40281	164	1+
249.89103	402	1+
250.97140	688	1+
251.84165	228	1+
251.88113	254	1+
252.08055	196	
252.16612	202	1+
255.08579	168	1+
257.39446	242	1+
257.91171	204	1+
258.88276	262	1+
261.87638	446	1+
266.10067	384	1+
266.16840	264	
266.86807	334	
266.89041	460	1+
267.10525	276	1+
268.86555	200	
268.91876	570	1+
269.92685	546	1+
270.85855	188	
271.87409	274	
272.03434	194	
272.39363	314	
272.85219	1970	1+
273.82804	358	1+
273.85259	1390	1+
274.80478	288	
275.79517	686	1+
276.79819	502	1+
276.86461	216	
277.15073	260	
278.02007	158	1+
278.15754	226	1+
278.86289	248	1+
279.38072	206	
280.07463	222	1+
280.11088	156	1+
280.85507	536	1+
280.89676	328	1+
281.38035	652	1+
281.39545	234	
281.82791	274	1+
281.87644	322	1+
282.38433	456	1+
283.83379	336	1+
283.87741	790	1+
284.88095	674	1+
284.89204	488	1+
285.00484	212	1+
285.79372	206	
286.88129	226	
287.08725	296	1+
287.39636	240	1+
287.84946	334	
288.84833	246	
288.86796	240	
289.33427	378	1+
289.79765	356	1+
289.88251	1714	
290.32547	212	1+
290.37091	244	
290.86734	2448	1+
290.93543	328	1+
291.05089	216	1+
292.88506	354	
293.11925	294	1+
293.54057	232	1+
293.78739	170	1+
293.87514	7468	1+
294.12325	248	1+
295.09570	314	1+
295.36528	224	
295.40840	222	1+
296.81054	256	
296.85986	610	1+
296.88138	488	1+
297.82557	286	
298.33653	214	
298.39640	228	1+
298.81147	192	
298.85050	834	1+
298.87933	328	
298.99897	128	1+
299.81023	552	1+
299.88862	446	1+
300.00267	100	1+
300.04547	236	1+
300.86035	1200	1+
301.12693	230	1+
301.87635	200	
301.96012	190	
302.04339	204	1+
302.16821	104	1+
302.88814	272	
303.35891	274	1+
303.86395	306	
303.95770	280	1+
304.36206	220	1+
304.88473	248	
305.02465	188	1+
305.82659	306	
305.85961	658	1+
306.56274	136	1+
307.37432	286	1+
307.89338	1320	
307.92210	246	1+
308.14250	828	1+
308.80917	194	
308.88518	2406	1+
309.11418	282	1+
309.81408	418	1+
309.84691	642	1+
309.87184	1336	1+
309.88997	1670	1+
309.98005	294	1+
310.03385	308	1+
310.11508	214	1+
310.15890	1102	1+
310.19249	202	1+
310.34597	706	1+
310.42723	198	1+
310.84748	368	1+
311.34753	454	1+
311.76972	162	1+
311.88504	14716	1+
311.93588	286	1+
312.01131	184	1+
312.08435	354	1+
312.40708	358	1+
312.80670	742	1+
313.82916	208	
314.16776	384	1+
314.25674	156	1+
314.82414	498	1+
314.86689	2148	1+
315.38122	382	1+
315.89083	894	1+
316.09474	264	1+
316.81156	292	
316.86689	1074	1+
317.10026	192	1+
317.82319	446	1+
318.86170	368	1+
318.88062	218	
319.13246	146	1+
319.28678	202	1+
319.89444	340	
320.87201	312	
320.89039	224	
320.91262	194	
321.35450	370	1+
321.83714	260	
321.86613	770	1+
322.03062	242	1+
322.34323	226	1+
322.89118	352	
323.39423	252	
324.04137	248	1+
324.86436	412	
324.89717	1482	1+
325.86320	252	
325.89958	1284	1+
326.09251	234	1+
326.15093	196	1+
326.24329	384	1+
326.81951	266	
326.88172	450	
327.01023	174	1+
327.04209	156	1+
327.37329	214	
327.88213	1202	
328.19426	130	1+
328.37682	224	
328.81104	182	1+
328.87395	492	
328.88822	1856	1+
329.15602	382	1+
330.03591	130	1+
330.16298	240	1+
330.82034	292	1+
330.84516	312	1+
331.89980	1150	1+
331.99009	134	1+
332.82553	280	
332.87421	1798	1+
332.90557	818	1+
333.12708	228	1+
333.17614	346	1+
333.34030	314	1+
334.36316	274	1+
334.83415	830	1+
334.90211	796	
335.07836	206	1+
335.84109	580	1+
335.88439	292	
336.11478	242	1+
336.39330	376	1+
336.87948	1302	1+
336.94863	744	1+
336.98225	170	1+
337.04845	190	1+
337.11775	170	1+
337.71343	342	1+
337.83657	504	1+
337.88500	942	1+
338.01453	284	1+
338.29405	342	1+
339.36223	270	1+
339.85477	200	
339.87854	532	1+
340.38016	230	1+
340.80557	332	1+
340.86243	244	
340.96834	156	1+
341.80767	196	1+
341.84086	182	1+
341.88542	212	
342.88628	210	
343.87576	1034	1+
345.36232	260	1+
345.90709	510	1+
346.40158	340	1+
347.79850	270	1+
347.84388	330	1+
347.88998	218	
349.95802	486	1+
350.83139	518	1+
350.88809	874	1+
350.96295	408	1+
352.77604	556	1+
352.86998	226	
352.88911	380	
352.91251	426	
352.97308	220	1+
353.28214	152	1+
353.71648	554	1+
353.85614	1044	1+
353.90146	286	
354.11723	264	1+
354.71464	314	1+
354.84637	646	1+
354.91593	362	1+
355.88718	800	1+
356.08171	320	1+
356.78435	412	
356.88864	526	1+
357.02394	198	1+
358.14594	324	1+
358.41739	254	1+
358.64859	278	1+
359.72582	354	1+
359.77489	518	1+
359.86592	584	1+
360.72990	208	1+
362.84752	294	1+
362.89649	194	
363.71966	332	1+
364.00242	256	1+
364.31519	328	1+
364.84844	380	1+
365.04767	200	1+
366.18070	358	1+
366.27781	232	1+
366.77225	476	1+
366.84042	3662	1+
366.92437	282	1+
367.14767	230	1+
367.70919	2450	1+
367.89322	448	1+
368.34543	480	1+
369.34798	386	1+
369.83699	744	1+
370.54277	238	1+
370.70958	242	
370.73640	270	
370.78458	954	1+
370.85656	256	
371.72423	246	
371.87898	560	1+
372.17776	376	1+
372.79732	234	1+
372.84957	288	
372.92159	208	1+
373.72170	480	1+
373.78625	338	1+
374.06202	196	
374.10652	234	1+
374.82009	218	1+
374.86894	210	
374.95956	138	1+
375.89015	256	
376.13179	244	1+
376.79858	236	
376.87130	1062	1+
376.89279	726	1+
376.92202	190	
376.99621	216	1+
377.37354	326	1+
377.89267	462	1+
379.11553	232	1+
380.35968	190	1+
380.38922	426	1+
380.71985	252	
380.73868	270	
380.79541	206	
380.82643	270	1+
380.85827	438	
380.95037	132	1+
381.02933	332	1+
381.71680	210	
381.77948	218	
381.85463	1006	1+
381.88990	534	1+
382.70820	268	1+
382.73799	196	
382.85771	666	1+
382.89495	360	1+
382.92081	222	1+
383.15335	208	1+
384.85107	7198	1+
384.88796	274	
385.42018	208	1+
385.89086	202	
386.15720	256	1+
386.22146	148	1+
386.39703	324	1+
386.80069	250	
387.78044	276	
388.79703	920	1+
389.20344	350	1+
389.39203	460	1+
389.71487	488	1+
389.96513	220	1+
390.05837	198	1+
390.39919	356	1+
390.84824	3290	1+
391.36309	190	
391.60736	198	1+
391.73499	462	1+
391.80334	460	
391.92813	356	1+
392.83196	398	
392.83824	304	
393.75154	324	1+
393.80180	1692	1+
393.87971	448	1+
394.78726	542	1+
394.83507	760	1+
395.22116	250	1+
395.26848	202	1+
395.87041	302	
396.40358	188	1+
396.73383	706	1+
396.81262	196	
396.86607	436	
397.86300	1230	1+
397.89988	206	
398.44150	210	1+
398.73050	984	1+
398.74908	248	
398.86765	780	1+
398.91125	188	
398.94780	186	
399.23198	252	
399.64124	132	1+
399.81047	422	1+
400.86559	186	
401.21567	546	1+
402.75935	342	1+
402.86579	3512	1+
402.93193	292	1+
403.29315	214	1+
403.75257	234	1+
403.87069	2162	1+
404.07997	312	1+
404.53998	130	1+
405.73634	192	
405.78807	190	
405.87230	838	
405.91111	308	1+
406.13315	274	1+
406.82344	262	
406.85471	294	
407.11942	194	1+
407.20891	158	1+
407.72698	312	
407.77570	378	1+
407.81364	256	
407.86717	10832	1+
408.47312	122	1+
408.74733	198	
409.72129	398	
409.81008	216	
410.73420	522	
410.85237	774	
410.87046	868	1+
411.67334	124	1+
411.73815	306	
411.81132	2030	1+
411.83744	420	
412.73184	828	1+
412.84890	1394	
412.92585	238	
413.07473	566	1+
413.69985	200	1+
413.87293	346	
413.97707	244	1+
414.14323	154	1+
414.33217	110	1+
414.74618	166	1+
414.85801	208	
414.88283	218	
415.87531	1038	1+
417.81944	472	1+
417.93345	238	1+
418.06774	248	1+
418.19714	136	1+
418.85850	352	
419.34592	212	
419.81242	396	1+
419.88228	160	1+
420.14805	238	1+
420.77133	142	1+
420.82507	386	1+
421.22175	238	1+
421.88513	1440	1+
422.07101	192	1+
423.87130	446	
424.79745	246	1+
424.83026	204	
424.87418	300	
425.08022	354	1+
425.73836	404	1+
425.88155	544	
425.90789	324	1+
426.14458	170	1+
426.69862	166	1+
426.76402	216	
426.86376	2854	1+
426.93617	218	
427.05543	228	1+
427.36034	232	1+
427.73408	918	
428.09666	390	1+
428.64005	144	1+
428.74299	660	
428.85140	494	
428.86514	592	
428.88758	1072	1+
429.74166	386	
429.77564	418	1+
429.82613	398	1+
430.74375	1064	1+
430.86376	2000	1+
430.88590	446	
431.86848	1484	1+
432.24812	396	1+
433.38692	206	
433.82334	356	1+
433.85493	192	
434.04441	266	1+
434.89183	460	1+
435.75806	212	1+
435.86394	596	1+
437.20992	154	1+
438.50134	140	1+
438.89258	1444	1+
439.63361	166	1+
439.74067	388	1+
439.83904	300	1+
439.89501	1278	1+
441.96333	162	1+
442.87977	188	
443.94354	414	1+
444.29095	238	1+
444.39444	304	1+
444.70018	262	1+
444.87426	3228	1+
444.94945	340	1+
445.06772	146	1+
445.74763	214	
446.17266	190	1+
446.73507	488	1+
446.87940	732	1+
447.73951	388	1+
448.14377	192	1+
448.82730	188	
448.89485	228	
449.39992	224	1+
449.87955	1348	1+
450.66012	176	1+
450.76835	374	
450.82624	318	1+
450.97231	170	1+
451.07350	230	1+
451.70052	176	1+
451.76791	254	
452.17113	182	1+
452.77153	190	
453.97478	166	1+
455.14362	140	1+
455.69279	154	1+
455.85850	100	1+
456.79037	254	1+
457.62796	152	1+
457.69947	398	1+
457.90655	1308	1+
457.96195	178	1+
458.70619	290	1+
459.77536	328	1+
459.88277	214	1+
462.88550	1366	1+
464.67748	196	1+
465.90048	416	1+
467.08894	222	1+
467.66121	166	1+
467.70359	242	1+
467.89084	2056	1+
468.60804	266	1+
468.78115	876	1+
469.23936	330	1+
469.32554	224	1+
469.61071	222	1+
470.32594	154	1+
472.87283	234	1+
474.80160	222	1+
475.18677	162	1+
476.71907	190	
476.77127	352	1+
477.72908	584	1+
480.92240	286	1+
482.79609	196	
483.85619	202	1+
484.79855	468	1+
485.90267	1362	1+
486.18269	354	1+
486.76759	160	1+
486.80181	406	1+
486.84579	188	1+
487.27811	254	1+
487.72724	204	1+
488.34620	234	1+
488.84572	166	1+
491.79546	364	1+
491.84972	216	
495.78761	278	1+
499.10894	170	1+
499.73556	572	1+
500.08912	288	1+
501.09130	224	1+
501.24902	180	1+
501.86077	180	1+
503.17838	192	1+
503.39277	132	1+
503.80181	374	1+
504.67601	320	1+
504.79469	244	1+
504.82008	394	1+
505.08132	246	1+
505.67966	240	1+
507.78206	214	1+
507.86742	296	1+
508.44151	290	1+
509.86405	998	1+
510.65618	234	1+
512.77945	184	1+
512.81192	294	1+
END IONS

###FS:    #m/z: 340.94206 #charge 1+
###MS: 38
###MSMS: 39
BEGIN IONS
TITLE=Cmpd 28, +MS2(340.9421), 28.0-35.0eV, 0.8min #39
RTINSECONDS=48.9295
SCANS=38-39
PEPMASS=340.94206	2936234
CHARGE=1+
187.87112	242	
187.89381	128	
189.86332	190	
192.92765	448	
196.88161	312	
197.89388	244	
203.88340	138	
205.94541	414	1+
207.87470	126	
208.94280	140	
208.95716	134	
209.94423	120	
210.93661	468	1+
211.87676	962	1+
213.94064	2278	1+
214.12543	148	
214.89559	404	
215.41503	252	1+
215.88781	2726	1+
215.93860	542	1+
217.88304	808	1+
221.89322	340	
222.95229	128	
223.96161	510	1+
225.04832	214	1+
225.88621	124	
225.91194	236	1+
226.94854	358	1+
227.78672	306	1+
227.89468	196	
228.89357	178	
228.91195	128	
228.94884	396	1+
230.88822	2798	1+
231.00463	136	
231.95066	3130	1+
232.83277	184	1+
232.85676	162	
233.40506	254	
233.87558	122	
233.89834	1602	1+
233.94962	668	1+
234.91029	122	
235.87022	138	
235.89592	290	
235.94816	388	1+
236.87599	130	
236.89354	528	1+
237.12725	130	
238.02498	134	
238.81620	214	1+
239.78768	274	1+
239.99962	150	
240.14389	136	
240.96327	196	
241.94028	260	1+
243.83461	284	1+
244.04051	122	
244.91296	220	1+
246.97834	476	1+
248.85390	124	
248.89982	1078	1+
248.97656	176	
249.90150	728	1+
249.96279	1050	1+
250.95433	166	
251.78913	420	1+
251.87943	226	1+
252.11133	132	
252.97387	196	
253.80312	136	
253.84108	148	
253.91141	130	
254.05099	120	
254.90495	504	1+
254.96670	1810	1+
255.02391	166	1+
255.07445	294	
255.10672	184	
255.93072	196	1+
255.94875	144	
256.91283	254	
257.79676	688	1+
257.91208	138	
258.88897	416	1+
258.95626	540	1+
259.34471	152	
259.84652	126	
259.95942	438	1+
260.84675	120	
262.82274	138	
262.92911	122	
263.38044	170	
264.84365	124	
264.96655	118	
266.84041	128	
266.92422	136	
267.13415	148	
267.45407	126	
267.78886	248	
267.80462	208	
268.46730	120	
268.81266	130	
268.95625	146	
269.07290	166	
269.73634	126	
269.79769	726	1+
269.85129	204	
271.80026	144	
271.84425	718	1+
271.88997	144	
272.39164	212	1+
272.91577	394	1+
272.93770	382	
272.97777	236	1+
273.79520	864	1+
273.81697	224	
273.86405	120	
274.14166	140	
275.80866	206	
275.84388	126	
275.86135	152	
276.06286	154	
276.85930	142	
277.03579	130	
277.82676	128	
279.80580	138	
280.07683	232	1+
280.26147	138	
280.87172	184	
281.79534	130	
281.81082	122	
281.85168	548	1+
281.91068	122	
282.28229	200	
282.93174	150	
282.97414	122	
283.43258	156	
283.78803	482	1+
283.88476	132	
284.04295	146	1+
285.93380	124	
286.80081	176	
287.81235	248	
287.87624	148	
288.03036	220	1+
288.81641	188	
289.78976	226	
289.81228	122	
289.87585	378	1+
290.79175	190	
290.86021	252	1+
291.80473	716	1+
292.86213	156	
292.94180	210	
293.85210	210	1+
293.87391	120	
295.98056	136	
296.80831	486	1+
297.97729	236	
298.80140	128	
299.03840	264	1+
299.78783	478	1+
299.86868	342	1+
300.81628	342	1+
301.81866	204	1+
302.15507	176	1+
303.80938	142	
303.94642	118	
304.80986	214	
304.83723	154	
304.92442	178	
305.03415	144	
305.08592	144	
305.80380	198	
305.88718	342	1+
306.79807	176	
306.88813	242	1+
307.07342	228	1+
307.26438	108	1+
307.79943	432	
308.07605	190	1+
308.80325	232	
308.83130	156	
308.90565	158	
308.96250	126	
309.31415	134	
310.81213	156	
310.82437	168	
310.88184	1258	1+
311.86637	226	
311.88652	762	1+
312.29800	134	
312.80722	916	1+
312.94932	144	
313.83505	122	
314.88443	192	1+
314.95930	192	1+
315.85919	132	
316.81869	188	
320.93822	218	1+
321.83153	130	
322.17516	164	
322.31034	124	
323.18570	146	
323.82494	160	
323.89168	600	1+
324.89632	434	1+
326.17877	332	1+
326.82732	130	
326.89613	224	1+
326.91690	120	
327.71279	130	
327.83280	246	
328.18773	390	1+
328.89213	390	1+
330.81517	1044	1+
330.88328	158	
332.87826	148	
332.90802	138	
335.80315	132	
335.89611	146	
338.87667	126	
339.05817	200	1+
339.82700	372	1+
340.77716	190	1+
340.91688	158	
341.97924	136	
342.11461	140	
342.24443	186	
342.90122	132	
344.25979	136	
345.91127	158	
END IONS

###FS:    #m/z: 363.95832 #charge 1+
###MS: 38
###MSMS: 40
BEGIN IONS
TITLE=Cmpd 29, +MS2(363.9583), 28.0-35.0eV, 0.9min #40
RTINSECONDS=49.702
SCANS=38,40
PEPMASS=363.95832	1975770
CHARGE=1+
182.86833	556	1+
185.86638	140	
187.86841	496	
189.86278	2248	1+
191.85899	2224	
193.85043	162	
196.88499	734	1+
200.94777	190	1+
201.00315	146	
201.12180	144	
205.95846	134	
206.94522	368	1+
207.87341	1124	1+
207.94875	234	1+
207.97237	234	
208.88874	198	
209.86864	448	
209.94448	2592	1+
210.88509	2568	1+
211.86657	182	
212.05907	154	1+
212.87983	10202	1+
212.91644	180	
214.89440	1004	1+
216.41512	172	
216.91099	174	
218.91457	330	
222.95202	2828	1+
224.94929	3664	1+
225.09891	206	1+
225.80131	182	1+
225.89072	780	1+
225.97262	182	
226.15142	194	1+
226.83286	170	
226.94830	16322	1+
227.26620	108	1+
227.93269	544	
228.30135	170	1+
228.89531	3350	1+
228.94343	16616	1+
229.06755	134	
229.17124	148	1+
229.55340	110	1+
230.17434	118	1+
230.79463	262	1+
230.89033	16616	1+
231.05249	382	1+
231.11022	132	
231.82058	212	1+
232.08227	248	1+
232.12270	210	1+
232.88612	2344	1+
233.93585	146	
234.45201	98	1+
234.88087	898	
234.91981	242	1+
235.82439	256	1+
237.05469	420	1+
237.16036	138	
237.79789	216	1+
240.82129	192	
240.94099	706	
240.96194	1820	1+
241.83251	286	1+
241.93990	3254	1+
242.94240	2086	1+
242.96121	1530	1+
243.20023	88	1+
243.82028	166	
244.15481	144	1+
244.78739	170	
244.82053	154	
244.87327	150	
244.95873	9226	1+
244.99633	166	1+
245.78941	140	
245.80247	210	
245.83555	450	
245.94427	506	
246.09602	602	1+
246.43625	158	1+
246.78570	134	
246.80111	200	
246.85599	248	
246.90820	540	
246.95363	8272	1+
247.38187	176	1+
247.40709	270	1+
247.80482	470	1+
247.90809	266	
248.11260	202	1+
248.80585	332	1+
248.90130	5468	1+
248.98237	402	1+
250.80327	150	
250.89754	916	
250.97233	626	1+
251.07163	266	1+
251.91388	138	
251.94874	158	
252.79728	196	
252.89245	278	
252.92958	248	1+
253.79295	226	
253.90587	1536	1+
254.77950	260	1+
256.79564	310	1+
258.09834	412	1+
258.83146	332	1+
258.90095	300	1+
258.97635	332	
259.84520	150	
259.90396	220	1+
259.97421	196	
260.04872	278	1+
260.83912	356	1+
260.96999	1216	1+
261.35768	284	1+
261.84251	218	1+
261.95486	146	
262.79692	242	1+
262.83381	378	1+
263.85054	192	
263.98154	344	
264.79653	454	1+
264.82668	148	
264.96439	206	
265.83285	216	
265.97667	356	
266.35379	168	
266.81595	444	1+
266.85983	268	1+
266.90523	144	
266.92359	160	
267.78352	286	1+
267.97559	1410	1+
268.80663	144	
268.83766	158	
268.95718	382	
269.12463	148	
269.79960	270	
269.85891	248	
269.96936	1358	1+
270.79936	158	
271.17561	758	1+
271.84747	556	1+
271.91584	602	
273.79314	448	1+
273.91846	216	1+
274.04199	134	
274.09265	156	
274.81760	158	
275.07549	144	
275.50297	126	1+
275.80257	384	1+
275.84522	506	1+
276.10738	280	1+
276.84888	432	1+
278.25651	214	1+
278.80416	160	
278.84773	534	1+
278.93385	214	1+
279.06262	136	
279.10776	348	1+
279.91400	138	
280.79265	1382	1+
280.96616	236	1+
281.81173	160	
281.85212	140	
281.93146	252	1+
282.12194	144	
282.80782	142	
283.10538	134	
283.80087	206	
283.85401	376	
284.79285	586	1+
284.82641	314	
284.85177	226	
285.84692	2232	1+
285.89999	172	
285.93498	252	1+
287.10720	168	1+
288.20032	208	
288.79411	306	
288.88377	328	1+
289.20760	170	
289.81294	170	
289.85890	266	1+
290.79041	1160	1+
290.80838	132	
290.86625	176	1+
291.11825	1096	1+
291.93429	372	1+
292.10363	308	1+
292.43833	424	1+
292.86318	494	1+
293.06770	186	
293.12620	168	
293.15969	240	1+
294.85886	472	1+
294.92926	154	
295.01308	138	
295.88860	162	
296.80580	362	
297.80045	1702	1+
297.91934	282	1+
298.80305	1482	1+
299.14880	132	
300.79983	986	1+
300.86172	1734	1+
301.80103	736	1+
301.86290	1436	1+
302.90622	140	
302.95161	158	
303.05687	156	
303.12051	574	1+
303.80882	1890	1+
303.85676	4586	1+
303.94772	144	
304.74491	194	
304.88701	158	
305.91932	306	1+
306.03034	166	
306.12338	194	
306.43865	136	
306.89275	144	
306.91968	354	1+
307.28702	274	
307.80217	160	
307.85208	152	
308.81300	178	1+
308.87941	234	
309.01994	198	1+
309.87245	196	
309.89387	134	
309.95946	186	1+
310.87810	716	1+
312.17919	186	1+
313.43485	178	
313.86022	162	
314.82414	208	
314.89170	232	1+
314.92439	150	
315.81280	862	1+
316.10973	234	1+
316.81233	604	1+
317.88038	194	
318.81722	494	1+
318.93791	262	1+
319.82425	354	1+
319.87527	394	1+
320.16637	168	1+
321.13134	162	
321.81845	2160	1+
321.86680	1266	1+
322.03399	176	1+
322.93130	634	1+
323.85648	164	
324.88150	272	
324.89442	174	
325.15566	164	1+
325.87639	140	
326.81007	258	1+
326.87569	1276	1+
328.06534	146	
328.81860	354	1+
328.88727	218	
329.80345	268	1+
329.84190	150	
329.88388	232	
330.71746	372	1+
332.84113	156	1+
333.88339	226	1+
334.76839	276	1+
335.75171	196	1+
336.00245	192	1+
336.94475	978	1+
337.74792	220	1+
337.77182	152	
337.83589	202	
338.15820	140	
339.14271	218	
339.82926	2312	1+
340.07484	144	
340.13511	254	1+
340.94072	582	1+
341.18382	140	
341.76375	244	1+
342.71011	460	1+
342.74164	220	1+
343.76945	256	1+
343.79792	236	1+
344.88491	272	1+
347.76924	272	1+
348.90745	160	
349.31367	132	
349.76742	134	
349.82439	194	
350.32639	148	
350.72128	240	1+
351.76943	138	
353.76011	238	
354.76149	154	
354.83087	138	
356.71556	186	
356.77946	204	
356.90513	136	
357.71261	138	
358.86416	298	1+
358.95170	606	1+
361.13957	218	1+
361.71641	532	1+
361.83957	404	1+
362.19972	140	
362.74883	360	1+
362.84218	244	1+
363.17567	176	1+
363.70715	350	1+
363.98866	172	1+
364.73754	172	
365.18342	214	1+
366.73209	160	
366.92813	132	
367.77694	288	
367.79961	178	
368.21806	240	1+
END IONS

###FS:    #m/z: 336.94752 #charge 1+
###MS: 38
###MSMS: 41
BEGIN IONS
TITLE=Cmpd 30, +MS2(336.9475), 28.0-35.0eV, 0.9min #41
RTINSECONDS=50.474
SCANS=38,41
PEPMASS=336.94752	544240
CHARGE=1+
182.86737	506	1+
184.86602	316	1+
189.86337	238	
192.89040	160	
196.88227	398	1+
198.88572	260	1+
198.95300	138	
205.88339	214	
205.94990	256	
206.97440	312	1+
207.87263	108	
209.88901	190	
209.94166	122	
210.88423	688	1+
211.09373	136	1+
211.94522	12334	
212.05337	84	1+
212.14254	136	1+
212.18550	116	1+
212.87996	5388	1+
212.94844	566	
213.13891	134	1+
213.37372	80	1+
213.94074	4242	1+
214.88401	282	
214.89221	280	
215.88743	1708	1+
215.93982	372	
217.88443	642	1+
218.84015	110	
218.91564	108	
220.89213	534	1+
221.89498	460	1+
221.94488	276	1+
221.96688	174	
223.96460	358	1+
226.89702	236	
227.89879	154	
228.78717	174	
228.89459	1548	1+
229.92740	124	
229.95638	9214	1+
230.04170	160	1+
230.89018	9402	1+
231.06346	142	
231.95172	4314	1+
232.82688	150	
233.03702	136	
233.82580	128	
233.89767	1646	1+
233.94756	726	1+
235.45730	106	
235.86882	540	
235.89587	998	1+
237.91515	146	
238.86121	112	
239.06897	128	
239.89666	302	1+
240.96202	130	
243.79190	262	1+
243.86780	166	
244.05294	208	1+
245.44645	162	
246.90698	180	
246.97916	214	
247.89078	132	
247.96720	2634	
248.90076	2770	1+
249.04173	142	
249.83308	296	
249.96255	1588	1+
250.83294	124	
250.90103	522	1+
250.94914	110	
251.38013	182	
251.43747	108	
251.83640	600	1+
252.12623	208	1+
252.23093	112	
252.97149	5266	1+
253.08724	132	
253.20378	152	1+
253.34373	166	
253.83566	308	1+
253.90545	1220	1+
254.15991	134	
254.94445	280	
254.96699	1954	1+
255.07462	524	1+
255.10500	118	
255.78985	154	1+
255.85635	122	
255.91120	952	1+
256.01745	258	1+
256.34557	154	1+
256.91522	700	1+
256.96320	146	
257.34389	204	1+
257.79869	314	1+
257.93959	158	
258.87452	124	
258.91281	188	
258.96574	152	
259.08157	166	1+
259.95767	126	
260.82636	360	1+
260.93353	138	
261.70319	138	1+
261.82931	236	1+
262.79658	170	
263.11077	220	1+
263.80300	122	
263.82243	162	
263.83430	120	
263.85026	108	
264.05859	132	
265.85694	176	
266.34896	180	
266.86174	194	
266.94215	108	
266.98603	110	
267.35484	158	
267.80442	146	
267.84065	426	
267.88932	142	
268.79961	108	
268.84293	976	1+
268.87316	124	
269.80089	398	1+
269.91275	120	
270.07020	118	1+
270.98054	766	1+
271.79959	134	
271.84675	134	
271.91652	630	1+
271.96798	344	1+
272.85085	466	1+
272.87633	140	
273.79358	1012	1+
274.04468	138	1+
275.92926	150	
276.84465	156	
276.89706	140	
276.94843	234	1+
277.84176	118	
278.81900	134	
278.83542	1034	1+
279.10431	120	
279.80257	146	
280.86528	296	1+
281.36399	146	
281.81662	142	
282.04960	122	
282.81101	108	
282.85383	150	1+
282.93932	114	
282.97929	130	
283.78738	720	1+
283.82006	168	
285.84929	1896	1+
286.18563	204	
286.85164	1414	1+
286.88851	134	
287.79719	164	1+
287.81347	138	
287.93330	106	
288.20335	178	
289.19373	106	
289.21207	134	
289.88437	198	
290.79094	122	
290.85809	166	
291.11876	108	
291.80520	438	
292.44490	158	
292.81437	326	
292.95894	270	1+
292.99200	524	1+
293.10932	278	1+
293.80014	180	
293.86944	144	
293.91686	118	
294.83228	148	
294.86585	460	1+
294.93492	128	
295.80212	162	
296.06420	108	
296.81262	272	
296.85174	106	
296.96454	260	1+
297.81780	494	1+
297.87170	166	
298.05240	210	1+
299.85056	148	
301.38969	106	
302.87450	108	
303.21222	160	
303.81041	274	1+
303.86189	416	1+
304.88682	144	
305.81749	134	
305.83827	162	
307.79896	182	
307.88899	122	
308.87942	306	
309.81886	338	1+
309.86893	242	
309.91650	202	
310.83665	120	
310.87518	834	1+
311.93461	342	1+
312.82708	246	1+
314.82735	162	
315.82097	130	
315.86447	144	
315.98599	204	1+
319.89465	410	1+
321.81742	196	
321.87876	242	1+
322.83264	316	1+
323.02066	136	
323.77179	150	1+
324.29085	112	
324.80904	112	
324.89236	228	
324.90965	142	
325.90432	146	
327.78819	144	
328.13495	120	
328.82241	166	1+
328.88757	280	1+
330.71045	212	1+
330.88503	148	
331.84247	110	
332.95582	110	
333.90687	142	
334.02626	112	
336.76908	112	
337.16794	210	1+
337.76766	258	1+
338.37838	110	
338.82885	660	1+
338.87629	204	
338.93711	226	1+
339.82906	622	1+
339.85803	134	
340.79764	108	
END IONS

###FS:    #m/z: 322.93171 #charge 1+
###MS: 42
###MSMS: 43
BEGIN IONS
TITLE=Cmpd 31, +MS2(322.9317), 28.0-35.0eV, 0.9min #43
RTINSECONDS=54.1475
SCANS=42-43
PEPMASS=322.93171	5278210
CHARGE=1+
187.93791	224	
189.07222	122	
192.88894	682	1+
196.01840	166	
196.88437	268	
197.88374	144	
200.88799	178	
203.89429	100	
205.94819	570	1+
205.97483	106	
206.97483	170	1+
208.93911	322	1+
209.94205	236	1+
210.83743	98	
210.90009	230	
211.41970	126	
212.41875	100	
212.87947	118	
213.41863	148	
213.88692	590	1+
216.89606	110	
217.01765	108	
217.88539	228	1+
219.94568	108	
220.01570	122	
220.07457	100	
220.88652	144	
221.07083	160	
222.95616	932	1+
223.95978	570	1+
225.88274	146	
225.93220	292	1+
225.97504	230	1+
226.85069	218	1+
226.97934	136	1+
227.78689	116	
227.95643	106	
228.09105	210	1+
228.91093	394	1+
229.91371	294	1+
230.83479	124	
230.89186	494	1+
232.09096	200	1+
233.89909	98	
233.92997	326	1+
235.08358	142	
235.83796	100	
235.88550	124	
237.79368	124	
238.89555	156	
238.94287	284	1+
239.07662	162	
239.78812	1064	1+
239.88811	146	
240.08603	124	
240.33701	150	
240.82277	302	1+
240.94166	3594	
241.05054	104	
241.93991	10246	1+
242.82273	180	
242.91362	126	
242.94232	7386	1+
243.81744	626	1+
243.88487	390	1+
244.88427	258	1+
244.90958	192	1+
244.93967	2442	1+
245.18974	100	
245.44365	100	
246.11529	170	1+
246.80361	248	1+
246.85201	342	1+
246.97459	620	1+
248.90701	166	
249.57788	112	
249.86716	178	
250.04302	212	1+
250.05813	100	
250.84750	324	1+
251.01029	120	
251.78762	134	
252.11307	162	
252.14823	230	1+
253.79038	162	
253.83410	260	1+
253.92449	134	
254.80947	116	
255.77927	196	
255.85185	136	
255.92594	180	
256.78396	134	
256.80391	170	
257.03911	280	1+
257.12758	96	
257.79740	444	1+
257.90108	284	1+
258.04296	238	1+
258.83306	516	1+
260.33919	220	
260.83077	894	1+
261.79975	372	1+
262.17714	104	
262.85732	408	1+
262.90365	138	
262.97906	134	
263.83278	134	
263.97749	156	
264.79693	110	
265.06160	138	
265.09197	94	
266.97813	114	
267.79633	120	
268.34417	250	
268.79845	334	1+
269.80271	284	1+
269.84609	154	
269.89782	102	
271.18181	148	
271.80130	422	1+
271.84691	200	
271.88655	104	
272.34951	150	
272.91224	102	
272.92986	98	
273.79385	1210	1+
275.80857	464	
275.83700	284	1+
276.81290	304	
276.85434	188	
277.08343	116	
278.42227	114	
278.76447	104	
279.09166	462	
279.79374	610	1+
279.88740	110	
279.90682	198	1+
280.09481	232	
280.86270	162	
281.04393	108	
281.79325	170	
281.86992	98	
282.79337	188	
282.86255	564	1+
283.07208	98	
283.78999	910	1+
283.99256	98	
284.29114	154	
285.29907	158	
285.82056	124	
285.85149	116	
286.18762	236	
286.92226	144	
287.79986	228	
288.12003	260	1+
288.20086	654	
288.45870	96	
288.80501	430	1+
289.79370	502	1+
289.88026	268	
291.11814	320	1+
291.80551	378	
291.85817	110	
292.10089	104	
292.80653	280	
292.94269	118	
293.81755	212	
293.83144	202	1+
293.87849	186	
294.04264	116	
294.85352	204	1+
294.87624	136	
295.87726	118	
296.80865	454	1+
296.87137	166	
297.78929	124	
298.82804	460	1+
298.96092	152	1+
299.71868	126	
299.78576	222	
299.88880	126	
300.78074	170	
301.80196	206	
301.86530	198	
302.81878	114	
302.86042	140	
302.87862	156	
303.11871	188	
303.81512	94	
303.87594	424	1+
304.22205	112	
305.80680	362	1+
306.89132	226	
307.75094	94	
307.79920	1274	1+
307.89212	210	
308.16249	98	
308.29586	134	
308.87526	760	1+
309.79419	136	
310.31053	300	1+
310.81286	104	
310.82965	102	
311.93771	98	
312.17131	116	1+
312.80612	176	
312.82245	134	
313.80982	138	
313.90461	140	
313.93171	182	1+
314.82075	528	1+
316.81911	164	
317.87957	158	1+
318.73766	132	
319.10278	98	
319.83983	100	
320.88890	100	
321.82083	138	
323.75369	114	
323.77187	100	
324.89196	604	1+
325.89572	372	1+
326.17271	206	1+
326.76587	136	
326.81395	146	
327.88765	368	1+
END IONS

###FS:    #m/z: 340.94225 #charge 1+
###MS: 42
###MSMS: 44
BEGIN IONS
TITLE=Cmpd 32, +MS2(340.9423), 28.0-35.0eV, 0.9min #44
RTINSECONDS=54.9195
SCANS=42,44
PEPMASS=340.94225	2357038
CHARGE=1+
182.86740	106	
185.87590	174	1+
187.87266	110	
189.86317	176	
192.89057	214	1+
192.92813	336	
196.88458	534	1+
197.98568	134	
207.87537	126	
207.97505	198	
208.94298	104	
209.95455	134	
210.88443	186	
211.42129	102	
212.87664	1422	1+
213.94036	2694	1+
215.88706	1980	1+
215.93920	642	1+
216.90057	116	
217.85673	106	
217.88299	860	1+
217.93714	112	
218.95031	106	
219.87316	232	1+
219.88593	272	1+
221.94539	276	1+
223.96144	516	
223.98527	134	
224.07094	106	
224.98042	126	
226.89188	148	
226.94621	218	1+
230.88806	2382	1+
231.95103	3088	1+
233.89855	1422	1+
233.94828	586	
235.11409	98	
235.79954	156	
235.87132	350	
235.89160	784	1+
235.94902	118	
238.10255	262	1+
238.54234	98	
238.58417	108	
239.79186	272	
239.83970	150	
239.90824	100	
240.83291	252	
240.96272	192	
241.78964	118	
242.05415	98	
243.89577	206	1+
244.95823	270	1+
246.98125	188	
247.95602	100	
247.97489	182	
248.87934	164	
248.89909	248	
249.40751	218	1+
249.90020	722	1+
249.96240	624	1+
250.06480	106	
250.34263	100	
250.76626	100	
251.96137	380	1+
252.23951	112	
252.83534	192	1+
252.88445	134	
253.16129	114	
253.35404	106	
253.37878	98	
253.78728	144	
254.90776	344	
254.94062	108	
254.96502	1162	1+
255.14546	120	
255.84504	412	1+
255.91128	678	1+
256.81540	112	
256.84903	366	1+
256.91699	482	1+
256.96462	928	1+
257.80093	186	
257.94161	124	
258.79512	120	
258.91053	158	
259.83665	266	1+
260.81643	186	1+
260.84231	418	1+
262.36014	110	
262.56554	104	
263.05618	120	
263.25386	110	
263.98190	292	1+
264.07911	98	
264.83224	122	
265.00488	156	
265.09572	100	
267.80199	98	
268.13899	168	
268.29627	106	
268.71506	104	
268.79690	322	1+
268.84977	242	1+
269.08843	140	
269.89376	106	
269.98165	100	
270.84880	492	1+
271.81316	264	1+
271.85164	388	1+
272.78732	150	
272.91672	176	
272.93526	254	
272.97695	140	
273.79441	500	
274.42915	102	
274.91060	104	
274.97644	168	1+
275.35611	120	
275.80850	292	1+
275.83785	160	
275.89596	100	
276.85464	910	1+
277.80736	126	
277.96904	98	
278.05797	100	
278.81180	138	
278.92596	116	
279.02556	182	1+
280.25925	190	
280.98871	142	
282.91147	126	
283.37406	104	
283.78720	408	1+
283.90250	238	1+
284.05626	180	1+
284.36060	100	
285.03538	162	
286.80574	158	
286.86837	144	
286.91478	304	1+
287.78962	112	
289.78817	564	1+
289.85744	262	1+
291.80809	436	1+
292.43900	98	
292.86616	108	
292.93714	134	
293.79534	220	1+
293.87218	106	
294.03798	238	1+
294.28281	130	
294.85622	168	
295.00848	106	
296.80892	196	
296.84855	138	
296.88367	440	1+
297.89050	268	1+
297.97813	98	
298.81923	132	
299.15783	180	1+
299.78303	180	
299.85099	114	
299.89917	116	
300.91464	106	
301.69346	102	
301.88085	156	
302.07280	176	1+
302.89107	222	1+
303.77702	104	
304.26071	100	
304.80579	182	
305.15250	140	
306.88338	270	
307.79707	372	
307.88466	200	
308.29232	126	
308.79601	200	
308.81512	98	
308.88922	116	
309.32574	114	
309.81281	108	
309.87383	426	1+
310.80842	240	1+
310.87744	368	1+
311.02782	144	
311.97521	184	1+
312.81878	192	
312.88152	570	1+
313.03262	140	
313.61635	114	
315.81764	98	
316.81032	128	1+
317.42703	114	
317.72708	238	1+
317.87733	146	1+
320.17059	104	
321.82185	132	
322.31323	134	
322.82701	120	
322.88810	118	
323.80921	238	1+
323.88950	418	1+
324.94178	122	
326.17277	210	
326.89594	270	1+
327.87203	100	
328.19070	228	
328.82959	300	1+
328.89053	246	
329.31012	100	
329.87815	412	1+
330.81601	598	1+
333.76464	220	1+
335.83879	98	
337.09870	190	
338.18093	132	
338.88054	158	
339.40862	102	
339.82805	182	
340.95350	126	
341.26455	170	1+
341.73199	124	
341.90513	390	1+
END IONS

###FS:    #m/z: 363.95841 #charge 1+
###MS: 42
###MSMS: 45
BEGIN IONS
TITLE=Cmpd 33, +MS2(363.9584), 28.0-35.0eV, 1.0min #45
RTINSECONDS=55.6915
SCANS=42,45
PEPMASS=363.95841	1542680
CHARGE=1+
117.75713	124	
182.86894	412	1+
187.86993	116	
189.86398	1594	1+
191.85901	1822	1+
194.88917	380	1+
196.88338	594	
200.89659	148	
203.87894	274	1+
206.88127	176	
207.08470	246	1+
207.40687	122	
207.87509	1210	1+
207.94919	148	
207.96103	100	1+
209.88053	1938	1+
209.94502	2402	1+
210.88581	1598	1+
211.86617	188	
212.88010	9856	1+
216.41184	428	
218.91730	360	
222.95287	1554	1+
224.02706	240	1+
224.94955	3044	1+
225.09724	422	1+
225.53731	90	1+
225.88150	218	
226.89752	230	
226.94845	13976	1+
227.03480	212	1+
227.79000	114	
227.88253	140	
228.79129	456	1+
228.84438	142	
228.89410	1550	1+
228.94368	14524	1+
228.97871	248	1+
230.14275	118	1+
230.89069	14146	1+
232.88643	1974	1+
232.90616	164	
234.14695	130	
234.88309	642	
235.82241	244	1+
235.84945	152	
235.96065	112	
236.01625	222	1+
237.07379	214	1+
237.39098	112	
238.82824	236	1+
238.94571	118	
239.42786	266	
239.61348	114	
239.78381	110	
240.82155	138	
240.94261	814	
240.96471	938	1+
241.82178	376	1+
241.89591	146	
241.94060	1884	1+
242.88375	132	
242.94218	1228	1+
242.96262	1134	1+
243.78401	212	1+
244.81897	212	
244.89240	138	
244.95864	5558	1+
245.02671	196	1+
245.11448	208	
245.94316	562	
246.09653	526	1+
246.49320	104	1+
246.83524	126	
246.90392	430	1+
246.95389	7292	1+
247.01191	112	
247.85365	246	1+
248.04471	190	
248.80512	466	1+
248.90102	3938	1+
250.89915	866	1+
250.94785	268	
250.97043	274	
251.07099	226	1+
251.79814	124	
251.95200	134	
251.97131	176	
252.03374	112	
252.79564	182	
252.89430	158	
252.99897	128	
253.79132	112	
253.83643	444	1+
253.90584	998	1+
253.94478	194	1+
253.97478	216	1+
254.81544	120	
254.86706	216	1+
257.99192	142	
258.83473	138	
258.94638	112	
258.97715	452	1+
260.84342	208	
260.96993	1120	1+
261.15092	162	1+
261.79617	194	1+
261.83487	140	
261.93855	122	
262.83266	496	1+
262.84449	428	1+
263.83549	326	1+
263.97977	656	1+
264.81919	138	
264.96433	174	
265.91977	166	
265.97359	118	
266.35061	238	
266.78271	344	1+
266.81255	812	1+
266.85386	140	
267.35796	110	
267.85288	194	
267.97467	1086	
268.79111	410	1+
268.96403	1138	1+
269.79546	324	1+
269.96993	758	1+
270.15319	128	
271.17324	444	1+
271.85296	400	1+
271.91900	558	1+
273.10773	144	
273.79947	298	1+
273.91784	250	
274.09067	148	
274.85159	126	
275.84390	124	
276.10967	134	
276.35766	210	
276.85494	210	
277.09144	146	
277.85817	140	
278.79755	248	
279.10377	350	1+
279.85937	130	
280.79491	1492	1+
280.92164	138	
280.99259	112	
281.85238	162	
281.92922	176	
282.08819	230	1+
282.92964	218	1+
283.09099	162	1+
283.79299	202	
283.85135	660	1+
284.79851	356	1+
284.82475	112	
285.84663	1736	1+
285.87589	170	1+
285.94630	150	
286.82937	144	
286.91873	150	
287.82778	126	
288.20213	572	1+
288.79672	108	
289.80850	148	
289.87884	142	
290.78817	736	1+
290.86190	146	
290.92919	202	1+
290.95859	220	1+
291.11878	2080	1+
292.10429	176	
292.17977	118	
292.78619	126	
292.80602	358	1+
292.81600	216	
292.85739	140	
293.85772	368	1+
293.89000	150	
296.00983	270	1+
296.80779	314	
296.88235	146	
297.11516	150	1+
297.80684	210	
297.97291	148	
298.08018	196	1+
298.80122	2286	1+
299.87165	264	1+
299.98775	114	
300.41666	198	1+
301.86202	1386	1+
301.88213	252	
302.10904	484	1+
302.16841	190	1+
302.95595	244	1+
303.80713	1428	1+
303.85770	3178	1+
303.92800	320	1+
305.00645	108	
306.04825	138	1+
306.12092	144	
306.15413	136	
306.81495	138	
306.88579	524	1+
307.33561	108	
307.88815	338	1+
308.29256	128	
309.87304	450	1+
311.86584	144	
311.88631	132	
312.86878	168	
315.82094	120	
316.81819	732	1+
317.76007	170	
317.88194	116	
319.82452	448	1+
319.87680	156	
319.92947	122	
320.03182	118	1+
321.12930	184	
321.81946	1394	1+
321.86959	926	1+
322.13066	118	
322.93287	598	1+
323.33333	162	
323.78193	144	
323.81975	174	
324.76672	180	1+
324.89410	522	1+
324.96847	344	1+
325.02210	170	1+
325.18150	108	
325.81992	396	1+
326.82306	336	1+
326.87496	1480	1+
327.17545	212	1+
328.81385	322	1+
329.87673	256	1+
330.15972	204	1+
330.71562	154	
331.20757	130	
331.75296	320	1+
332.91548	142	
334.87709	150	1+
336.80157	172	
336.94584	796	1+
337.83362	446	1+
338.87153	146	
339.14383	116	
339.82931	1300	1+
340.74803	260	1+
340.80524	176	
340.94152	512	1+
341.78338	122	
342.82801	346	1+
344.60738	130	
344.70755	120	
345.20300	108	
346.90430	204	1+
347.70687	132	
348.04411	140	
348.31324	398	1+
348.73197	132	
350.76893	132	
351.14822	114	
351.75966	238	
352.76669	130	
352.89300	140	1+
353.76352	456	1+
354.76610	452	1+
356.03750	116	
358.73227	108	
358.80629	200	1+
360.77721	262	1+
361.72018	290	
361.84318	208	1+
362.71710	656	1+
362.76236	142	
363.33008	200	1+
363.37612	178	1+
363.72140	450	1+
364.32435	334	1+
365.05286	160	
365.18264	140	
365.32396	258	1+
365.71381	314	
366.20799	126	
368.74474	154	
368.81354	116	
369.35086	196	
END IONS

###FS:    #m/z: 322.93171 #charge 1+
###MS: 46
###MSMS: 47
BEGIN IONS
TITLE=Cmpd 34, +MS2(322.9317), 28.0-35.0eV, 1.0min #47
RTINSECONDS=59.387
SCANS=46-47
PEPMASS=322.93171	5302116
CHARGE=1+
181.70609	100	
189.86246	154	
191.85901	158	
192.89086	192	
196.88681	454	1+
198.62665	96	
202.85236	92	
204.00409	144	
205.95024	574	1+
207.12551	138	
209.89144	96	
210.89993	120	
212.88061	278	
212.89748	264	
213.08647	130	
214.89451	174	
215.90470	244	1+
216.89255	214	
217.89060	94	
218.87115	336	1+
220.03650	104	
222.92361	92	
222.95503	826	1+
223.46132	100	
225.88768	174	
227.93435	252	1+
227.96028	162	
228.89703	152	
228.90746	172	
228.97187	200	1+
229.83865	190	1+
229.88794	720	1+
230.86065	110	
230.91621	98	
231.83591	196	1+
232.49911	94	
233.10070	102	
237.06426	154	
237.78964	164	
238.02866	110	
238.89679	166	1+
238.93950	390	
239.06515	272	1+
239.08434	196	
239.15175	106	
239.55397	154	
239.78868	638	1+
240.82516	166	
240.94190	2820	
241.78598	154	
241.94321	2946	
242.32864	176	
242.82711	240	
242.88122	366	1+
242.94239	9100	1+
243.78302	122	
243.82096	622	1+
244.82344	356	1+
244.83962	136	
244.91687	94	
244.94002	1944	1+
245.11821	100	
245.88710	204	1+
246.09438	280	1+
246.85108	186	
246.97797	722	1+
248.89688	220	1+
249.96967	122	
250.19117	98	
250.83431	128	
250.94652	132	
250.97310	208	
251.00097	156	1+
252.79160	120	
253.14621	96	
253.80687	138	
254.35393	96	
254.82914	118	
254.91016	334	1+
255.48433	94	
255.78172	372	1+
255.94624	92	
256.03546	254	
256.86509	92	
257.79974	796	1+
258.09985	118	
258.11540	118	
258.58492	102	
258.83116	244	1+
259.07977	158	
260.33310	104	
260.82960	796	1+
261.89269	122	
261.92428	102	
262.13991	102	
262.35517	156	
262.85713	254	1+
263.83382	210	
263.97700	312	1+
265.04110	120	
265.85612	136	
266.89699	218	
266.91597	140	1+
267.79875	180	
267.87319	152	
268.13766	104	
268.81184	226	
268.85274	96	
268.86546	162	
268.94091	92	
268.95694	164	
269.15966	116	
269.34582	156	
269.80066	528	1+
271.40878	92	
271.84754	482	1+
272.83152	206	1+
272.92513	132	
273.79277	550	
274.05924	130	
274.11524	102	
274.79262	264	
274.93528	98	
275.80932	818	1+
275.86985	134	
276.85199	122	
276.96973	92	
277.00726	168	
277.79498	118	
277.85848	114	
279.03525	106	
279.09387	548	1+
279.81514	132	
280.81916	120	
281.79163	154	
282.03038	142	
282.85812	450	1+
283.06981	344	
283.78921	1002	1+
284.29514	406	1+
285.01427	194	1+
285.87138	204	
286.19174	116	
286.86758	152	
286.91704	130	
287.20051	542	1+
287.86805	148	
288.78601	818	1+
288.89269	168	
289.78821	702	1+
289.80970	238	1+
289.88175	168	
289.92648	116	1+
290.85872	114	
291.12048	448	1+
291.80380	1016	1+
291.85575	126	
291.87847	190	1+
294.27605	112	
294.86278	356	1+
295.01264	92	
295.75777	94	
295.80058	208	
297.87041	148	
298.80446	120	
298.82126	246	1+
299.78437	820	1+
299.85253	302	1+
302.24980	184	1+
302.88413	114	
302.91432	98	
303.11817	130	
303.21318	372	1+
303.25194	218	1+
304.29048	102	
304.81006	144	
304.87155	102	
305.80604	196	
306.11165	250	1+
306.80180	98	
306.88469	248	
307.76238	124	
307.80047	814	1+
307.88868	224	
308.29714	120	
308.89723	120	
309.80008	150	
309.81813	100	
309.93380	106	
310.03437	106	
310.31022	292	
310.82200	174	
310.87605	594	1+
311.87758	682	1+
312.80331	286	
313.75134	96	
313.81327	664	1+
314.76774	130	
314.81609	518	1+
315.16013	100	
316.20056	98	
316.95870	92	
320.82534	118	
321.16086	122	
321.81665	152	1+
323.71876	112	
323.88442	148	
324.06422	188	1+
324.89292	256	
325.06718	160	1+
325.78339	104	
325.80906	122	
325.89038	418	1+
326.73799	144	
326.87328	378	1+
327.71168	168	
327.73182	270	1+
END IONS

###FS:    #m/z: 507.84829 #charge 1+
###MS: 46
###MSMS: 48
BEGIN IONS
TITLE=Cmpd 35, +MS2(507.8483), 28.2-35.2eV, 1.0min #48
RTINSECONDS=60.159
SCANS=46,48
PEPMASS=507.84829	478808
CHARGE=1+
196.01675	292	
199.88742	232	1+
214.89124	166	
224.97722	216	
238.12937	160	1+
239.86339	244	
244.97015	252	1+
245.97332	184	1+
247.90236	140	1+
248.85661	174	
249.16026	192	
250.36398	244	1+
250.97105	728	
251.83591	184	1+
251.87738	286	1+
251.98841	254	1+
252.96479	264	1+
253.90100	178	
255.79730	186	1+
256.50624	174	
259.88564	402	1+
259.91919	140	1+
260.88501	476	1+
261.88629	340	1+
262.04682	262	1+
262.13707	212	
264.14151	218	
266.16898	638	1+
267.10309	174	
267.78653	178	
268.11364	176	
270.86092	176	
271.06411	234	1+
272.38520	418	1+
272.85258	1018	1+
274.07306	206	1+
275.80048	348	1+
276.86030	228	1+
277.09469	220	1+
277.15437	202	
277.35146	234	1+
280.02798	208	1+
281.00912	340	1+
281.38399	486	1+
281.97911	206	1+
282.38495	380	1+
282.89246	394	1+
283.08738	222	1+
283.79386	182	1+
283.97599	222	1+
284.94538	232	1+
285.84977	168	
286.79405	204	
287.79914	254	1+
287.85062	368	
288.33334	254	1+
288.38672	216	1+
288.84882	212	
288.86901	334	
288.89413	602	1+
289.34765	246	1+
289.83560	178	
289.87905	1054	
290.12879	224	1+
290.86448	2576	1+
291.87946	902	
292.00727	170	1+
292.36931	204	1+
292.41639	200	
292.81272	184	
293.85148	176	1+
293.87435	5676	1+
293.91582	222	
294.05417	198	1+
294.13159	214	1+
294.39005	298	1+
295.90753	172	
295.97034	214	1+
296.86389	206	
296.94320	166	1+
297.13865	214	1+
297.81852	188	
297.88114	258	
298.33750	286	1+
298.85565	402	1+
299.80765	430	1+
300.40598	306	1+
300.86056	936	1+
301.34092	368	1+
301.86620	614	1+
301.89450	190	1+
303.86227	446	
303.97873	294	1+
304.39777	270	1+
304.86507	276	
304.88720	176	
305.33677	184	1+
305.86273	188	
306.00512	206	1+
306.12592	198	
306.81272	172	
307.06370	200	1+
307.13323	180	
307.89238	1182	
308.14234	858	1+
308.85150	204	
308.88186	2370	1+
309.41010	314	1+
309.87214	776	
310.00089	180	
310.15853	752	1+
310.84507	254	
310.98184	184	1+
311.05977	140	1+
311.56670	208	1+
311.88455	10942	1+
312.18701	162	1+
312.34548	392	1+
312.84705	288	
313.82860	400	1+
313.93910	416	1+
314.86645	1790	1+
315.85098	192	
315.97327	232	1+
316.11713	148	1+
316.16953	134	1+
316.37232	486	1+
316.81873	332	1+
316.86474	808	
316.93378	276	1+
317.01321	180	
317.12936	214	1+
317.88105	392	
317.89748	282	1+
318.16213	204	1+
318.86090	238	
319.53826	124	1+
319.86714	174	
320.88543	640	1+
320.92373	284	1+
321.85152	376	1+
321.86573	204	
321.88727	508	1+
321.92789	212	1+
322.07707	186	1+
322.31970	344	1+
324.14331	190	1+
324.86041	286	
324.89645	210	
325.35055	174	
325.90413	554	
326.81442	322	1+
326.88975	544	
326.89519	432	
327.88506	1102	
328.06364	180	
328.87190	688	
328.98126	124	1+
329.38730	226	
329.82440	186	
329.89619	422	1+
329.93596	234	1+
330.16198	246	1+
330.82329	214	
330.88141	374	
331.10381	318	1+
331.89264	708	
331.94789	352	1+
332.87477	1392	1+
332.90471	378	
333.01960	276	1+
333.04174	138	1+
333.41780	174	
334.80730	228	1+
334.89888	748	1+
335.84416	652	1+
336.87656	1014	1+
336.94544	396	1+
337.85681	170	
337.88218	620	1+
339.79326	388	1+
339.88373	266	
340.79344	376	1+
340.86424	176	
341.08464	228	1+
342.40286	250	1+
342.75400	254	1+
343.12640	134	1+
344.37725	186	
344.71569	228	1+
345.86865	226	
345.88823	204	
346.88230	224	
347.76367	172	
347.81314	238	1+
347.89756	176	
348.37621	228	1+
348.57972	170	1+
348.72939	262	1+
348.90289	226	
348.91697	356	1+
350.78871	434	1+
350.83535	224	
350.85613	500	1+
350.89069	420	
350.96239	188	
351.06708	398	1+
351.37457	192	
351.79232	276	1+
351.85776	350	1+
351.88561	332	
352.77260	526	1+
352.90854	592	1+
353.50230	144	1+
353.84867	978	1+
354.77150	300	1+
355.35554	236	1+
355.76928	286	1+
355.89150	588	1+
356.71376	530	1+
356.84556	180	
357.14415	284	1+
358.06783	208	1+
358.27802	336	1+
358.81911	238	1+
359.38218	210	
359.82275	194	1+
359.90632	208	1+
359.97429	156	1+
362.04578	218	1+
362.84587	174	
363.31136	88	1+
363.87628	538	1+
364.73205	356	1+
364.88128	426	1+
365.40556	224	1+
365.71326	216	
365.73356	292	1+
365.98257	180	1+
366.03929	186	
366.21260	176	
366.35892	214	1+
366.84147	1520	1+
367.70919	1580	1+
367.79058	182	
367.84391	888	1+
367.87103	212	
367.90948	438	
368.89754	312	
369.70991	304	1+
369.78520	488	1+
369.84124	286	
369.90307	184	
370.78628	326	1+
371.72594	296	
372.13572	170	1+
372.19631	216	
372.38080	180	
372.71993	670	1+
372.80047	310	1+
372.85541	334	1+
372.88246	184	
373.00826	230	1+
373.83030	178	
373.90361	238	1+
374.12668	106	1+
374.72692	668	1+
374.81501	254	1+
374.87305	234	
375.73863	350	1+
375.85224	386	1+
375.89242	214	
376.36163	232	1+
376.89025	250	
377.82152	260	1+
377.89400	180	
378.77945	188	
379.72609	562	1+
379.80690	466	1+
379.85899	474	1+
379.88214	394	1+
380.21201	214	1+
381.41209	206	1+
381.54962	192	1+
381.71581	380	
381.79706	330	1+
382.41658	136	1+
382.71490	244	
382.73578	416	1+
382.86272	442	1+
383.71575	206	
383.79163	208	1+
384.85260	4088	1+
384.89179	202	
385.15062	120	1+
385.77783	208	
387.71526	262	1+
387.84992	840	1+
388.16503	278	1+
388.79559	536	1+
389.20189	298	1+
389.71505	672	1+
389.93910	352	1+
390.76072	174	
390.84185	1052	
390.94313	316	1+
391.21729	174	
391.40251	174	
391.81038	232	
391.84415	830	
392.40163	188	
392.77201	198	
392.82887	740	1+
392.86791	840	1+
393.80127	980	1+
393.85721	1024	1+
394.78172	562	1+
394.83516	264	
394.86300	764	1+
394.91259	186	1+
395.03443	158	1+
396.07400	264	1+
396.40496	194	
396.73561	728	1+
398.73111	566	1+
398.81507	412	1+
399.81908	286	1+
400.57721	92	1+
400.86569	226	
401.21799	270	1+
401.80877	220	1+
401.87652	178	
402.01479	292	1+
402.74850	238	
402.86725	2630	1+
403.72912	236	1+
403.77307	138	1+
403.87171	2040	1+
405.81467	404	1+
405.89782	364	1+
406.14863	100	1+
406.71380	220	1+
406.86374	354	
406.95357	228	1+
407.00942	166	1+
407.71773	194	1+
407.86668	7980	1+
407.92489	442	1+
409.81993	300	
410.16022	184	1+
410.73920	364	
410.85570	666	
411.69529	174	
411.72881	882	1+
411.81197	1180	1+
411.87013	386	
411.89232	182	
412.19871	156	1+
412.36877	174	1+
412.73079	618	1+
412.80345	402	1+
412.84702	938	1+
413.07771	258	
413.81107	232	1+
413.87346	1102	1+
413.91597	356	1+
414.98669	164	1+
416.10085	186	1+
416.87711	532	1+
417.82039	426	1+
418.86799	250	1+
419.67957	182	
421.11584	312	1+
421.88140	1078	1+
423.68285	226	
423.87012	826	1+
424.82045	456	1+
425.13522	230	1+
425.73911	300	1+
425.87868	538	
426.23863	134	1+
426.81985	296	1+
426.86514	2118	1+
426.93656	290	1+
427.08699	242	1+
427.73657	826	
427.92831	216	1+
428.74737	576	
428.84617	736	1+
428.88932	850	1+
429.74042	1142	1+
430.74327	804	1+
430.81286	200	1+
430.86278	1566	1+
430.87877	212	
431.24307	380	1+
431.34731	302	1+
432.12084	226	1+
433.81616	218	1+
433.87145	222	
435.72711	328	1+
435.86417	186	
439.89399	618	1+
440.22482	306	1+
440.74453	172	1+
443.81194	200	
444.87384	3382	1+
446.81259	348	1+
446.89447	802	1+
447.75216	396	1+
447.87876	226	
449.87790	944	1+
450.75207	200	
450.77479	440	1+
450.82422	192	
450.89618	240	
451.88076	168	1+
451.90180	398	
453.69820	188	1+
453.87322	240	1+
455.76244	216	1+
456.76800	162	1+
457.90776	574	1+
458.06165	182	
458.70270	208	1+
458.90672	378	1+
460.31206	202	1+
461.31511	158	1+
461.82514	228	
462.88428	952	1+
464.16756	282	1+
464.73947	140	1+
464.78677	244	1+
465.17413	260	1+
467.89083	1396	1+
467.93900	168	1+
468.71031	242	1+
468.78011	614	1+
469.78205	380	1+
469.89041	264	1+
471.76934	184	1+
476.23346	104	1+
477.72121	176	1+
478.07080	156	1+
480.91847	170	1+
481.72776	240	
485.89827	688	1+
486.79238	186	
486.84866	360	1+
491.67807	154	1+
491.80657	262	1+
491.85175	308	1+
498.78868	286	1+
499.26212	206	1+
499.73606	576	1+
500.08867	118	1+
500.81104	90	1+
502.10742	288	1+
503.45645	138	1+
503.80253	450	1+
504.36112	164	1+
504.80440	390	1+
507.61448	200	1+
507.67544	214	1+
508.91865	168	
509.27913	224	
509.86018	578	1+
510.25368	104	1+
512.30551	294	1+
END IONS

###FS:    #m/z: 336.94784 #charge 1+
###MS: 46
###MSMS: 49
BEGIN IONS
TITLE=Cmpd 36, +MS2(336.9478), 28.0-35.0eV, 1.1min #49
RTINSECONDS=60.9315
SCANS=46,49
PEPMASS=336.94784	418502
CHARGE=1+
182.86850	364	1+
185.86904	188	1+
189.86178	130	
193.87282	98	
194.88649	132	
196.88973	122	
197.88150	154	
205.95162	470	1+
206.97605	116	
207.97887	106	
209.88299	546	1+
209.94780	136	
210.88484	328	1+
211.94543	9256	1+
212.87955	4454	1+
213.10801	118	1+
213.62034	100	
213.94118	3766	1+
214.88303	446	
214.89951	324	
215.86557	144	
215.88810	1676	1+
215.93803	882	1+
217.88128	830	1+
217.93486	144	
219.02296	92	
219.92191	120	
220.89325	100	
220.95817	116	
221.90080	146	
222.42360	120	
222.95381	126	
223.96130	208	
224.87840	110	
224.92083	100	
224.96624	128	
225.08390	124	
225.37067	96	
226.89491	260	1+
226.94875	120	
227.78498	128	
228.00286	96	
228.89576	676	1+
229.95562	8716	
229.98941	122	
230.01394	166	1+
230.88967	7350	1+
230.95954	274	
231.33973	94	
231.95103	3412	1+
232.82296	530	1+
233.68899	112	
233.89924	536	
233.95034	646	1+
233.98341	150	1+
234.00877	98	
234.07941	100	1+
234.89328	834	1+
234.92464	106	
235.79447	100	
235.82541	128	
235.91377	100	
235.94654	198	
237.06255	102	
237.88080	310	1+
238.79294	320	1+
238.88350	244	1+
239.01669	98	
239.33598	98	
240.93654	164	
241.53285	106	
243.06980	98	
243.60391	102	
243.86781	160	
244.95366	226	1+
245.83938	190	
246.10194	166	1+
246.90728	536	1+
246.98151	212	
247.96629	1938	1+
248.86161	94	
248.90036	3038	1+
249.05715	142	
249.95949	796	1+
250.83156	120	
251.07365	128	
251.83983	182	
251.93021	240	1+
252.08096	330	1+
252.66400	100	
252.78670	116	
252.83612	610	1+
252.97139	4312	
253.16134	108	
253.53073	98	
253.83655	380	1+
253.86460	160	1+
253.90539	1188	1+
253.97572	142	
254.04938	242	1+
254.79772	96	
254.88146	208	1+
254.96672	2550	1+
255.07310	104	
255.90376	130	
256.91526	222	
256.98676	146	
257.79338	104	
257.85459	162	
258.82975	94	
258.90478	100	
259.44441	96	
260.57126	102	
260.89270	256	1+
261.13123	106	
261.80161	100	
262.81319	120	
263.02724	240	1+
263.84283	166	
265.41985	98	
265.86010	132	
265.90549	138	
265.97389	210	1+
266.34865	132	
267.02692	158	
267.84130	118	
268.84257	588	1+
268.86365	182	
268.96137	130	
269.08147	96	
269.80098	300	1+
269.93091	126	
270.86086	122	
270.98106	620	1+
271.79703	254	1+
271.91789	332	1+
272.85356	154	
272.94880	128	1+
272.97883	252	
273.79326	288	1+
273.85746	118	
273.91999	140	
274.85455	388	1+
275.80558	122	
277.54222	108	
277.79978	194	
277.83793	148	
277.85949	122	
278.81249	128	
278.83732	436	1+
278.92375	126	
279.79560	152	
280.06420	98	
280.36379	154	
280.45783	108	
280.79887	248	1+
280.83420	144	
281.09655	104	
281.85822	360	1+
283.79103	270	1+
283.89930	96	
285.81109	118	
285.85264	364	
286.19200	206	
286.47062	98	
286.85118	1516	1+
286.88156	290	1+
287.19787	114	
287.81405	112	
288.20573	192	
288.79857	236	1+
288.86982	222	1+
291.11030	196	1+
291.80411	244	
292.80461	262	1+
292.86307	110	
293.41622	96	
293.99319	112	
295.44312	96	
295.99028	374	1+
296.80809	238	1+
297.09600	96	
298.87043	192	1+
299.80565	208	1+
300.03754	196	
301.49959	126	
301.86058	118	
302.02847	152	
302.21439	188	1+
302.95101	106	
303.44074	102	
303.81060	212	1+
304.86861	690	1+
304.95265	134	
306.29477	108	
307.89341	124	
308.29737	182	
308.87449	168	
309.86655	236	
309.96006	198	1+
310.87233	634	1+
310.92625	188	
311.86181	96	
313.81310	300	1+
314.57603	94	
314.75765	272	1+
316.41585	158	
317.89223	144	
319.85982	100	
320.96066	94	
321.81939	316	1+
322.94162	96	
324.89151	424	1+
325.29073	136	
325.52651	104	
326.81440	226	1+
327.71244	168	
327.88259	426	1+
332.39032	102	
332.83456	118	
333.92749	154	
337.31535	96	
338.76406	134	
338.91818	94	
339.75760	94	
339.82923	386	1+
340.07237	124	
END IONS

###FS:    #m/z: 322.93168 #charge 1+
###MS: 50
###MSMS: 51
BEGIN IONS
TITLE=Cmpd 37, +MS2(322.9317), 28.0-35.0eV, 1.1min #51
RTINSECONDS=64.6055
SCANS=50-51
PEPMASS=322.93168	5266428
CHARGE=1+
190.64054	88	
190.86299	92	
191.92469	86	
192.89040	182	
196.40904	100	
196.88590	360	1+
197.96237	152	
203.01501	106	
203.95659	108	
204.63485	92	
205.94951	258	1+
205.97713	298	1+
206.93296	86	
209.93905	112	
212.87993	334	
212.89604	230	1+
214.89474	278	
215.89341	114	
217.06668	90	
219.09953	102	
220.98093	100	
221.94342	172	
221.96402	100	
222.95504	1142	1+
223.03181	90	
223.57490	96	
227.10904	98	
228.84788	114	
229.91001	200	1+
229.93364	90	
230.82199	268	1+
230.86959	86	
230.88982	326	1+
233.87529	120	
233.89861	222	1+
234.03847	156	1+
235.07693	96	
235.34429	106	
236.83154	102	
236.89742	86	
237.79532	294	1+
237.93442	224	1+
238.85506	108	
239.07396	112	
239.79163	432	1+
239.82715	446	1+
240.08532	108	
240.82959	376	1+
240.94145	3322	
240.96536	526	
241.12778	102	
241.94031	10944	1+
242.17682	102	
242.82440	202	
242.94258	7918	1+
242.97034	128	
243.06743	162	1+
243.82178	170	
243.88397	152	
244.82260	92	
244.94075	2352	1+
245.82453	122	
246.09630	244	
246.80609	96	
246.86857	148	1+
246.97674	716	1+
247.57037	106	
247.89482	112	
248.83317	136	
248.85437	230	
249.43822	90	
250.85565	116	
250.96884	106	
251.04332	98	
251.07271	134	
251.83430	222	1+
251.92600	228	
252.40446	96	
252.50191	134	
252.79284	86	
253.16891	142	
253.62379	102	
253.91476	88	
256.84729	140	
257.14157	92	
257.79782	492	1+
258.83711	252	1+
259.80470	312	1+
260.80428	280	1+
260.83638	300	1+
260.88832	90	
261.39828	88	
261.79753	248	1+
261.88580	466	1+
262.00664	138	1+
262.36238	116	
262.82921	350	
262.97313	372	1+
263.35341	192	
263.83035	150	
264.07311	222	1+
265.79728	168	
266.51728	86	
267.24124	100	
267.40223	92	
267.79788	286	1+
267.83991	366	1+
267.92047	86	
267.95804	90	
268.78929	122	
269.00800	86	
269.79946	200	
270.79733	488	1+
271.17437	144	
271.84800	442	1+
271.96963	90	
272.18211	96	
272.34885	136	
272.82038	94	
273.79301	446	
273.81164	150	
274.79539	212	
275.80858	730	1+
275.92857	86	
276.85644	198	1+
277.75291	100	
278.53730	90	
278.86233	98	
279.01695	122	
279.09383	216	
279.80795	162	
280.09610	128	
280.79590	308	1+
280.81331	158	
280.85417	92	
281.83284	142	
282.06714	100	
282.85437	158	
283.14544	94	
283.79061	400	1+
283.84221	198	1+
283.90755	102	
284.29573	152	
284.87079	350	1+
284.94890	88	
285.87475	276	1+
285.94813	94	
286.82788	104	
286.92462	202	
287.21824	168	
288.20243	538	1+
288.87405	332	1+
289.78930	516	
289.81073	114	
290.78920	250	
290.82407	134	
290.92204	132	
291.12070	208	1+
291.40895	102	
291.80633	508	1+
292.86201	108	
292.94332	106	
293.80233	136	
294.86042	112	
294.88531	100	
295.82502	140	
296.80899	226	
296.87643	88	
297.78599	138	
297.80743	94	
299.78510	576	1+
299.80485	108	
299.83643	182	1+
300.37271	94	
300.92943	136	
303.21545	110	
304.07208	100	
304.80409	506	1+
305.09655	106	
305.87937	90	
306.87739	142	
306.89219	150	
307.27508	88	
307.80037	1258	1+
307.82114	134	
307.89106	122	
308.17325	112	
308.29321	254	
308.89124	112	
309.05587	88	
309.79532	102	
310.30949	256	1+
310.87889	246	
311.87790	704	1+
312.80412	504	1+
312.87645	438	1+
313.76201	132	
315.18389	90	
315.76946	112	
316.81801	104	
317.88200	86	
318.88005	214	1+
319.63153	86	
320.16172	132	
323.89076	466	1+
324.89343	332	1+
325.39591	86	
326.84804	196	1+
327.89787	158	
END IONS

###FS:    #m/z: 507.84822 #charge 1+
###MS: 50
###MSMS: 52
BEGIN IONS
TITLE=Cmpd 38, +MS2(507.8482), 28.2-35.2eV, 1.1min #52
RTINSECONDS=65.3775
SCANS=50,52
PEPMASS=507.84822	441120
CHARGE=1+
196.01769	308	
199.89330	210	1+
209.94724	194	
224.97798	158	
232.89983	196	
234.88980	180	1+
238.06545	236	
240.09960	178	
241.85655	162	
241.89339	198	
249.16187	154	
249.87993	214	1+
249.89041	228	1+
250.97138	592	
251.07481	404	1+
252.08157	278	1+
252.89764	158	
252.97635	254	
257.86606	182	
259.79859	154	1+
259.86958	322	1+
262.14024	234	
263.38338	214	
265.09171	212	1+
266.16562	274	1+
266.38861	166	
266.86505	284	
267.91366	318	1+
269.09870	274	1+
270.80688	406	1+
270.86220	240	
271.85147	1598	1+
271.89188	198	
272.85249	1420	1+
273.09829	274	1+
274.06386	234	1+
275.98906	190	1+
276.90199	188	
278.36744	252	1+
279.85180	246	1+
280.37638	438	1+
280.39526	186	
280.85863	286	1+
280.99209	154	
281.37995	342	1+
282.97624	240	1+
283.09261	228	1+
283.35925	266	1+
284.80104	166	
284.87689	242	
284.92226	314	1+
285.40536	232	1+
285.79327	532	1+
286.79488	348	1+
286.87895	224	
287.85201	528	1+
288.87044	178	
289.88050	934	
290.86628	1744	1+
291.87927	282	
291.90256	214	1+
292.11450	198	1+
292.87939	274	
293.87446	5418	1+
295.81563	714	1+
296.85905	534	1+
296.97074	186	1+
297.80004	432	1+
297.88474	158	
298.08317	234	1+
298.11765	270	1+
298.80513	362	1+
298.85766	376	
298.88008	196	
299.33471	244	1+
299.84239	232	
299.88537	758	1+
300.86051	478	1+
301.92501	162	
303.81351	174	
303.86360	520	1+
303.91623	296	1+
304.14405	174	1+
304.39780	256	1+
304.43505	246	1+
304.78932	172	
305.80783	590	1+
305.86036	568	
307.89254	1292	
308.14402	904	1+
308.39341	168	
308.85087	292	
308.87618	592	
308.91149	158	
309.84769	168	
309.88911	1048	1+
310.08619	170	
310.15556	800	1+
310.87254	244	
311.05305	230	1+
311.81640	202	
311.88505	7982	1+
312.22910	180	1+
312.34579	280	1+
312.85440	174	
312.96770	198	
313.72922	166	1+
313.82746	194	
313.88374	1888	1+
313.96028	192	1+
314.83662	192	
314.86668	1496	1+
316.38828	166	
316.86592	632	1+
317.52353	168	
318.81183	346	1+
318.85880	536	
319.86047	250	
320.98673	210	
321.01254	250	1+
321.35779	306	1+
322.85848	894	1+
322.88817	160	
322.90857	200	1+
323.39241	154	
323.99411	154	
325.88146	222	
325.90368	310	
326.32346	160	
326.38729	428	1+
326.81689	316	1+
326.88257	2482	1+
327.05656	200	1+
327.38841	262	1+
327.88291	1602	1+
327.97641	314	1+
328.30022	182	1+
328.86983	388	
330.37271	224	1+
330.82211	612	1+
330.84852	222	
330.88127	378	
331.34350	272	1+
331.82500	464	1+
331.89225	252	
332.87728	876	1+
333.17774	314	1+
334.04940	290	1+
334.88323	866	1+
334.90171	160	
335.09347	186	1+
335.40685	158	
335.71720	184	
335.84042	946	1+
335.99546	156	
336.87632	724	1+
336.90984	196	
336.94670	192	
338.40397	258	1+
338.91368	272	1+
339.04650	168	
339.88446	388	
340.79379	238	1+
340.90323	260	1+
341.65275	272	1+
341.87753	304	1+
343.71210	144	1+
343.82441	294	1+
343.87384	214	
344.05135	166	
344.98270	302	1+
345.09266	220	1+
345.40422	250	1+
345.98195	196	1+
346.88884	464	1+
347.17047	184	1+
347.87435	278	1+
348.81600	264	1+
348.84178	304	1+
349.81930	220	1+
349.89241	612	1+
350.02669	228	1+
350.05496	170	1+
350.16879	194	
350.89424	524	1+
351.39850	308	1+
351.77392	400	1+
351.85758	196	
352.37311	164	
352.77563	274	1+
352.87772	358	1+
352.91127	698	1+
353.02601	182	1+
353.85305	674	
354.24444	114	1+
354.83732	158	
354.88587	428	1+
354.91118	180	
356.36990	190	
356.83795	164	
357.84292	358	1+
357.89104	282	1+
358.87701	264	1+
360.27433	286	
360.72133	196	1+
361.31379	164	
361.34740	500	1+
364.78978	212	1+
365.86306	202	
366.60628	168	
366.84102	2234	1+
366.88595	208	
367.14942	270	1+
367.71045	1816	1+
367.76129	184	
367.78935	174	
368.89702	242	
369.03048	358	1+
369.35586	212	1+
369.83472	386	1+
370.03461	272	1+
370.78746	336	
371.72643	206	
371.78341	542	1+
371.86796	358	1+
371.89480	352	1+
372.37496	160	
372.72043	810	1+
372.84097	262	
372.95878	232	1+
373.74404	158	
373.96355	194	1+
374.08441	242	1+
374.39419	284	1+
374.79756	298	1+
374.82160	208	
375.37590	412	1+
375.73952	158	
375.86264	500	1+
376.37839	326	1+
376.72438	484	1+
376.88681	366	1+
379.85732	166	
379.91054	190	1+
380.02697	152	
380.71696	656	1+
380.79989	250	1+
380.85562	242	
380.87818	164	
380.91156	214	1+
381.71986	470	1+
381.77142	200	1+
381.80356	180	1+
381.84121	172	
382.05784	226	1+
382.10818	178	1+
382.39190	174	
382.85913	300	
383.38023	212	1+
383.72352	214	1+
383.77435	324	1+
383.81936	178	
383.85639	164	
384.85204	4088	1+
384.89330	348	
387.35702	242	1+
387.88942	424	1+
388.39442	246	1+
388.72496	158	
388.79772	880	1+
389.19582	590	1+
389.39933	204	1+
389.71242	608	1+
390.08568	364	1+
390.84499	652	
391.84342	438	
391.91433	302	1+
392.34463	166	
392.73103	168	1+
392.79894	882	1+
392.84107	288	
392.86683	928	1+
393.80396	754	1+
393.84840	206	
394.78415	550	1+
394.83692	734	1+
394.86730	586	1+
395.89980	204	1+
396.73455	470	1+
396.81773	248	
397.40688	288	1+
397.87027	172	
398.73482	230	
398.87742	170	
399.57122	168	
399.71656	330	1+
399.81019	366	1+
399.85238	600	1+
400.76907	300	1+
401.21155	202	
402.86640	458	
403.16818	182	1+
403.74190	174	
403.87304	926	
403.91359	294	1+
404.87234	1582	1+
405.72886	448	1+
406.80437	200	
407.24541	170	
407.81511	486	1+
407.86636	7186	1+
407.90456	192	
408.06865	232	1+
408.23552	110	1+
409.14593	244	1+
409.72878	930	1+
409.90748	208	
410.73411	550	1+
410.84095	610	
411.81271	1122	1+
411.86486	258	
412.73219	586	1+
412.84653	452	
412.91662	258	1+
413.80713	224	1+
413.88027	290	
415.87090	522	1+
415.93030	172	1+
416.73851	280	1+
417.81800	456	1+
417.85387	292	1+
418.85754	206	1+
421.69615	210	1+
421.88356	1262	1+
424.82953	296	1+
424.87744	236	
425.74035	308	
425.88177	420	
426.86320	1714	1+
427.73593	1574	1+
428.85514	468	
428.88983	1040	1+
429.84487	260	
430.74232	876	1+
430.86381	1674	1+
431.86906	1208	1+
432.85097	432	1+
432.92598	148	1+
433.85446	292	1+
433.88769	572	1+
434.76958	162	
434.83325	376	
434.89403	342	1+
435.86255	228	
436.12150	154	
436.68912	246	1+
437.09228	290	1+
438.21735	278	1+
438.73671	268	1+
439.89701	810	1+
440.70152	238	1+
441.80371	208	1+
441.90175	270	1+
442.29171	160	1+
442.33298	162	1+
442.77357	202	1+
442.87390	234	
443.20811	166	1+
443.40092	172	
443.70499	176	1+
443.84218	190	
444.87587	2622	1+
445.74597	746	1+
446.77722	262	1+
446.88162	764	1+
447.69630	162	1+
449.00821	256	1+
449.87811	896	1+
450.74957	256	1+
450.77443	458	1+
451.20423	218	1+
451.90627	362	1+
453.08807	208	1+
453.71507	180	1+
453.87887	182	
457.90622	1288	1+
461.18243	156	
462.65444	220	1+
462.88495	960	1+
463.71693	228	1+
464.78835	232	
465.90969	228	
466.20955	176	1+
467.89223	1148	1+
468.77956	652	1+
469.71512	320	1+
469.85341	188	1+
469.90740	314	1+
471.03080	200	1+
471.22557	206	
471.75113	190	1+
473.78850	232	1+
476.72068	298	1+
481.72854	272	1+
483.90699	174	
485.90227	800	1+
486.79204	314	1+
486.84726	178	
487.79522	230	1+
489.72572	216	1+
491.84353	286	1+
492.63195	224	1+
492.74107	258	1+
492.79220	258	1+
499.73428	380	1+
500.60276	256	1+
500.81582	234	1+
501.23196	180	1+
501.60792	202	1+
504.80377	362	1+
506.66811	240	1+
507.36915	154	1+
508.67290	186	1+
509.86329	564	1+
511.68170	158	1+
511.75519	200	1+
511.79127	228	1+
512.79215	184	1+
513.29752	160	1+
END IONS

###FS:    #m/z: 336.94773 #charge 1+
###MS: 50
###MSMS: 53
BEGIN IONS
TITLE=Cmpd 39, +MS2(336.9477), 28.0-35.0eV, 1.1min #53
RTINSECONDS=66.1495
SCANS=50,53
PEPMASS=336.94773	379598
CHARGE=1+
185.86839	236	
196.88086	340	1+
200.88467	120	
205.01520	128	
205.94999	260	1+
205.97310	106	
207.97470	110	
208.94416	140	
209.88698	220	
209.94322	156	
210.88505	550	
211.94561	8598	1+
212.08102	110	1+
212.87993	4264	1+
213.37239	100	1+
213.94129	4018	1+
213.98322	120	
215.88669	1050	1+
217.85525	168	
217.88280	664	1+
217.93895	276	
218.76442	98	1+
222.95168	130	
223.95063	132	
223.96010	116	
224.95603	130	
224.98601	100	
226.89878	190	
226.94858	184	
227.89578	278	
228.89606	778	1+
229.95607	8484	1+
230.89014	5548	1+
231.95122	3046	1+
232.82290	118	
232.86378	182	1+
233.82772	220	
233.89616	934	1+
233.94784	498	
234.83019	132	
235.83546	216	
235.94743	182	1+
236.82782	116	
236.89604	108	
237.89161	134	
239.98405	100	
240.79555	282	1+
241.85904	242	1+
243.84487	140	
243.97408	100	
245.37053	102	
246.02158	106	
246.90810	284	
246.97787	410	
247.89179	96	
247.96644	2362	1+
248.90092	2206	1+
248.93328	180	
249.00686	132	
249.79030	144	
249.96327	672	1+
250.33674	108	
250.83078	170	
251.04263	98	
251.83595	168	
251.90718	202	
251.98069	102	
252.61500	102	
252.91745	96	
252.97261	5118	1+
253.09253	140	
253.90672	1248	1+
254.09470	302	
254.86184	110	
254.96729	2084	1+
255.07584	264	
255.16432	156	1+
255.78769	182	
255.91095	234	
256.91714	114	
256.96330	318	1+
257.01932	96	
257.08453	118	
257.79821	124	
257.91798	186	
258.79806	218	1+
258.84488	106	
258.89961	164	
259.84902	138	
260.94598	122	
261.83245	194	
262.84415	162	
263.17548	106	
263.86094	130	
264.05503	138	
265.08867	96	
266.35220	142	
266.84135	142	
266.86468	108	
267.84393	166	
268.41300	100	
268.84123	658	
269.79982	286	1+
269.84148	330	
270.38629	114	
270.84869	184	
270.91505	638	1+
270.98598	282	
271.91762	540	1+
271.98559	152	
272.84587	134	
273.79340	138	
273.84242	308	1+
273.89747	284	1+
273.98206	142	
274.09187	100	
274.79865	108	
274.84854	216	1+
274.86318	96	
274.97547	104	
275.79467	164	
276.81615	130	
276.85751	426	1+
276.98602	130	
277.83249	1112	1+
278.83451	756	1+
279.04383	104	
279.10789	218	1+
279.79270	120	
281.50624	106	
281.78991	142	
281.99549	138	
283.79427	178	
284.09331	232	1+
285.14452	100	
285.85091	296	
286.78773	326	1+
286.79887	136	
286.85128	368	
287.84967	448	1+
288.19819	194	
288.60261	112	
288.76703	142	
290.86896	128	
291.12171	104	
291.80177	212	
292.75355	106	
292.80742	104	
293.11346	286	1+
293.12331	118	
293.18326	118	
293.79685	122	
293.81400	146	
293.85704	142	
293.87517	144	
293.99920	122	
294.86210	128	
296.81228	484	1+
298.86359	114	
299.08651	160	
299.86134	122	
300.82172	362	1+
301.87585	164	
302.40201	98	
302.71470	114	
303.76684	174	
303.86132	114	
303.92110	240	1+
303.94610	110	
304.79372	172	1+
304.83457	142	
304.89178	154	
305.09882	98	
306.88371	272	1+
307.84782	100	
308.87824	592	1+
309.81739	120	
309.86746	122	
311.81026	96	
311.87746	204	
312.87563	110	
314.82247	438	1+
317.12195	110	
318.86365	104	
319.88880	212	
320.55869	112	
320.91405	110	
322.03701	158	1+
324.16479	132	
324.89581	200	
326.89387	120	
327.97046	132	
328.83722	284	1+
328.88665	164	
330.75674	106	
330.88674	298	1+
332.76572	204	1+
333.12286	104	
333.88974	148	
334.88352	110	
337.36080	98	
339.56754	108	
340.75512	176	1+
341.87505	112	
END IONS

###FS:    #m/z: 340.94230 #charge 1+
###MS: 54
###MSMS: 55
BEGIN IONS
TITLE=Cmpd 40, +MS2(340.9423), 28.0-35.0eV, 1.2min #55
RTINSECONDS=69.83
SCANS=54-55
PEPMASS=340.94230	2489994
CHARGE=1+
182.08531	100	
187.86583	140	
190.94821	92	
192.92810	608	1+
194.89009	176	
196.88147	126	
197.87739	92	
199.97545	204	
201.87831	124	
203.88071	194	
205.94846	520	1+
208.08782	112	
209.93787	562	1+
210.90046	314	
210.93840	350	1+
212.87729	1412	1+
213.87922	978	1+
213.94079	2572	1+
214.89682	130	
215.81169	136	
215.88898	1522	1+
215.93803	582	
217.88421	422	1+
217.93322	160	
218.85578	122	
219.89629	114	
220.88158	170	
221.89390	374	1+
221.94578	108	
222.95295	120	
223.95878	410	1+
224.97692	128	
225.95792	150	
226.89525	310	1+
226.94463	124	
226.97229	192	
227.79785	142	
227.95685	112	
228.89278	242	
228.94303	222	
230.88793	3338	1+
231.89074	2538	1+
231.94990	2016	1+
231.98695	94	
232.83354	116	
235.86995	160	
235.89520	386	1+
235.95016	180	
236.44194	110	
236.83011	228	1+
236.98969	96	
239.01306	104	
239.78740	394	1+
239.80121	118	
239.81861	236	1+
239.90200	128	
239.96305	102	
240.96588	234	
242.94189	96	
243.96578	172	
244.43914	100	
244.83484	356	1+
244.98410	98	
246.95149	258	1+
246.97609	358	1+
248.85400	128	1+
248.89528	260	
249.06876	136	
249.89986	634	1+
249.96374	408	1+
250.87820	134	
250.90011	570	1+
251.96854	238	1+
253.97194	160	
254.03344	108	
254.83930	118	
254.90727	284	
254.96769	1084	1+
255.04354	106	
255.07587	98	
255.09081	92	
255.48608	94	
255.82282	216	1+
256.91092	216	
256.96062	378	1+
257.79806	194	
257.84708	364	1+
257.90994	324	1+
260.35115	96	
260.84982	98	
261.83354	228	1+
261.88304	94	
262.79813	176	
262.92706	262	1+
263.85758	118	
264.85887	102	
264.96001	104	
265.92716	214	1+
266.02326	122	
266.10383	184	1+
267.79476	136	
267.82840	114	
267.87099	144	
267.89640	122	
268.84853	304	
269.80049	252	
270.80386	136	
271.09399	102	
271.36416	92	
271.79331	96	
271.84670	416	1+
271.86348	136	
272.55911	92	
272.93790	222	
272.95676	160	
273.79417	338	1+
273.92148	292	1+
273.98782	106	
274.89922	126	
274.94006	106	
275.32906	110	
275.80745	484	1+
276.85811	910	1+
277.65887	94	
277.92142	124	
278.96425	256	1+
279.88336	92	
280.02040	260	1+
280.79890	154	
281.02316	214	1+
281.38289	112	
281.79659	120	
282.00914	94	
282.81266	110	
282.86520	258	1+
282.88382	100	
282.92293	100	
282.94865	142	
283.35741	156	
283.78800	232	
283.86809	172	1+
284.79352	100	
285.85895	280	1+
286.18382	122	
286.48092	94	
286.93832	174	
287.80357	96	
289.78821	154	
289.80784	144	
290.78839	240	
290.80650	138	
291.80991	134	
292.41803	140	
292.80738	260	1+
292.84721	314	1+
295.89363	94	
295.96926	250	1+
296.80935	150	
297.83650	290	1+
298.88286	130	
299.18465	98	
299.42646	100	
299.78443	310	1+
300.80844	336	1+
300.86682	652	1+
300.94568	92	
301.94517	98	
302.16838	240	1+
304.01301	94	
304.82947	102	
304.88638	242	1+
305.86989	128	
306.85353	102	
307.80139	222	
307.88658	454	1+
308.81091	382	1+
308.88408	226	1+
309.81463	244	1+
310.74735	114	
310.87581	116	
311.84852	106	
311.88262	326	
312.80603	100	
312.81394	130	
312.87033	150	
314.82240	304	1+
314.88586	122	
314.94314	110	
315.97405	250	1+
317.84390	144	
319.05618	92	
319.88876	174	
321.81539	170	
321.87047	122	
323.88651	124	
324.89192	476	1+
327.82853	238	
328.18930	278	
328.82510	114	
328.89348	122	
329.86942	148	
330.82127	162	
331.81958	336	
332.42146	94	
332.77337	98	
333.36266	98	
333.86630	238	1+
335.88515	144	
336.87469	126	
338.87340	144	
339.72502	106	
339.82907	156	
341.01703	138	1+
342.90138	130	
343.20672	94	
END IONS

###FS:    #m/z: 363.95851 #charge 1+
###MS: 54
###MSMS: 56
BEGIN IONS
TITLE=Cmpd 41, +MS2(363.9585), 28.0-35.0eV, 1.2min #56
RTINSECONDS=70.602
SCANS=54,56
PEPMASS=363.95851	1633224
CHARGE=1+
73.69156	110	
182.87154	128	
189.86311	1334	1+
191.85927	1288	1+
193.85697	234	
194.88555	120	
196.88409	770	1+
197.09647	122	
199.90935	130	
201.12297	150	
202.07918	116	
205.87987	126	
205.94854	228	
207.87707	1080	1+
207.95092	216	
208.44852	106	
208.94489	152	
209.86784	268	
209.94506	1942	1+
210.88520	924	1+
210.90920	122	
212.88056	7160	1+
212.92729	114	
215.41022	316	1+
218.91827	168	
219.86771	164	
222.95518	1240	1+
224.95024	2578	1+
224.97573	142	
225.09884	164	
225.88388	188	1+
225.97609	198	
226.90179	252	
226.94876	11554	1+
227.88064	162	
227.90823	114	
227.93189	312	
228.23633	112	1+
228.79822	112	
228.89559	1980	1+
228.94362	13892	1+
229.09471	110	
229.98011	106	
230.11094	106	
230.76971	102	1+
230.79351	154	
230.83075	174	
230.89069	10746	1+
231.47405	132	1+
231.59025	118	
232.02376	184	1+
232.09985	120	
232.88503	1044	1+
232.90752	106	
234.88017	698	1+
234.92842	170	
235.83225	106	
235.84916	158	
235.93250	108	
240.81803	188	
240.85214	146	
240.94086	464	
240.96509	1132	1+
241.83096	144	
241.94329	462	
242.81978	292	1+
242.90722	124	
242.94481	1586	1+
242.95905	1036	
243.37428	116	
243.93726	232	
244.44513	104	
244.82744	212	
244.83497	548	1+
244.91393	268	1+
244.95901	6026	1+
245.82081	114	
245.94347	206	
246.09733	526	1+
246.27831	104	1+
246.61918	118	1+
246.90402	938	1+
246.95419	7114	1+
247.81571	114	
248.14155	154	1+
248.78058	100	1+
248.80317	724	1+
248.90127	3666	1+
248.95254	440	1+
250.89963	396	
250.97549	368	1+
251.04277	202	1+
251.07373	392	1+
251.79962	182	1+
251.85333	110	
251.91191	272	
251.94765	154	
252.89274	310	
253.15625	250	1+
253.83002	176	
253.90708	984	1+
256.00365	262	1+
256.91078	118	
257.09598	472	1+
257.85940	124	
258.09757	390	1+
258.83360	326	
258.97312	262	1+
259.84555	148	
260.83357	208	
260.96965	1248	1+
261.83237	178	
262.83231	468	1+
262.97311	132	
263.83655	312	1+
263.85032	372	1+
264.35677	112	
265.74017	112	
265.81837	146	
265.97553	300	
266.38305	106	
266.81312	546	1+
267.78803	274	1+
267.97331	700	1+
267.99760	210	
268.95651	128	
269.09610	82	1+
269.80118	212	
269.81801	150	
269.97132	1236	1+
270.82623	222	
271.17654	444	1+
271.84925	184	
271.91701	426	1+
272.62174	118	
272.87908	190	1+
273.79290	250	1+
273.90718	106	
275.85140	420	1+
275.90426	204	1+
276.12818	176	1+
276.81111	128	
276.85637	354	1+
278.80309	122	
278.85349	226	
279.10584	308	
279.79907	246	
279.84715	136	
279.91874	142	
280.01826	166	1+
280.79246	1300	1+
281.05973	218	1+
281.11498	106	
281.85583	270	1+
282.98469	206	1+
283.85161	810	1+
284.78392	136	1+
284.82574	424	
284.96693	236	1+
285.08783	146	1+
285.84621	1326	1+
285.97085	160	1+
286.09996	164	1+
286.81771	148	
287.16117	114	
287.81294	224	1+
288.20515	340	1+
288.33562	108	
290.78703	668	1+
291.11942	1704	1+
291.80438	138	
292.10517	192	
292.44234	298	
292.80344	112	
292.94021	126	
293.10646	148	
293.85515	176	
295.10236	160	1+
295.86130	142	
295.93000	154	
296.81163	522	1+
297.80061	128	
298.80440	1656	1+
300.19700	210	1+
300.86394	158	
301.81367	260	
301.86360	1052	1+
302.79970	222	
302.88610	136	
303.09742	172	1+
303.12154	456	1+
303.80737	558	
303.85649	2384	1+
303.94639	306	1+
304.39565	112	
304.44458	130	
304.80818	362	
304.89630	162	
304.95249	192	1+
306.77773	168	1+
306.81461	148	
306.87651	416	1+
307.04318	158	
308.38692	106	
309.12539	124	
309.90808	182	
309.97661	140	
310.87927	308	1+
311.14643	108	
312.82014	126	
312.88925	250	
314.81882	124	
314.88850	114	
315.81745	664	1+
316.10417	140	
316.81997	562	1+
318.81906	120	
318.93949	262	
319.82651	248	
319.93660	148	
320.82549	154	
320.93405	106	
321.82038	1034	
321.87003	526	1+
322.93152	364	1+
324.37840	148	1+
324.88304	258	1+
325.41379	126	
326.87547	968	1+
327.40503	254	1+
328.87229	656	1+
329.74743	318	1+
329.87253	514	1+
330.03483	104	
330.40661	264	1+
330.71575	174	
331.80841	106	
334.76528	186	1+
334.89571	304	1+
336.85929	140	
336.94371	594	1+
337.83636	116	
338.06167	166	1+
339.13913	248	
339.77748	116	
339.82875	752	1+
340.14056	118	
340.94091	528	1+
342.75099	128	
345.74071	122	
346.75857	202	1+
349.73654	194	
350.77149	388	1+
350.83981	106	
351.77628	258	1+
352.06064	178	1+
353.77228	234	1+
358.95456	104	
359.72712	104	
359.77613	194	1+
359.86263	120	
361.11890	134	
361.75892	122	
362.71172	244	1+
363.75592	108	
364.79351	108	
366.32908	166	
366.74653	120	
367.73661	204	1+
END IONS

###FS:    #m/z: 507.84828 #charge 1+
###MS: 54
###MSMS: 57
BEGIN IONS
TITLE=Cmpd 42, +MS2(507.8483), 28.2-35.2eV, 1.2min #57
RTINSECONDS=71.3745
SCANS=54,57
PEPMASS=507.84828	473234
CHARGE=1+
196.01665	576	1+
210.03322	168	
213.88487	286	1+
232.89679	314	
236.88959	162	
239.85824	298	1+
240.91127	150	
241.85232	166	
241.89453	206	1+
245.89498	154	
247.87782	168	1+
248.85468	238	
250.96972	434	1+
251.14869	150	
260.88119	214	
261.36843	242	1+
262.88433	170	
266.16793	426	1+
266.86069	218	
267.78037	282	1+
269.80479	262	1+
269.92548	246	
270.39672	188	
272.38773	158	
272.85333	704	1+
275.85786	184	1+
276.79989	162	
278.83708	326	1+
278.85888	182	
278.91871	202	
281.07878	254	1+
281.80746	306	1+
281.85613	166	
282.81252	218	1+
283.87159	332	1+
284.40624	152	
284.83673	292	1+
284.87535	242	1+
286.82932	152	
286.88098	184	
287.84924	680	1+
288.86890	444	
288.89043	156	
289.88059	900	
289.97680	216	1+
290.86780	1624	1+
292.80945	204	
292.86747	314	
293.87434	3292	1+
294.80583	306	1+
295.00461	202	1+
295.88882	204	
296.86024	366	1+
298.80701	370	1+
298.85774	418	1+
300.33464	160	
300.40352	150	
300.85742	204	
301.84956	206	
302.37057	176	
302.88688	340	
302.98444	202	1+
303.87038	424	
305.82521	160	
305.86240	870	1+
306.97054	198	1+
307.89322	916	
308.14360	588	1+
308.17625	228	1+
308.88209	2138	1+
309.04438	150	1+
309.81224	478	1+
309.87289	408	
309.88983	1222	1+
310.15797	430	1+
310.87472	296	
310.94147	156	1+
311.88511	6978	1+
312.12684	262	1+
312.34943	208	
312.36547	174	
314.81898	262	1+
314.86415	1550	1+
315.16236	274	1+
315.71353	108	1+
315.88745	202	
315.94997	402	1+
316.00405	196	
318.86195	274	1+
319.92513	200	1+
320.36792	262	1+
320.80258	202	1+
320.82919	194	1+
320.87822	190	
321.32518	162	
321.86955	170	
322.89062	332	
323.08638	224	1+
323.87528	218	
323.90787	180	
324.86158	274	
324.97881	238	1+
325.18272	136	1+
325.90129	676	
326.88418	1434	
327.77928	170	1+
327.88169	1316	1+
329.38288	170	
329.96851	286	1+
330.81637	446	1+
330.88066	554	1+
331.01611	178	1+
331.20135	174	1+
331.37966	254	1+
332.17336	212	1+
332.71564	136	1+
332.87669	538	
332.95362	278	1+
333.79256	162	
333.88261	272	
333.93578	230	1+
334.87180	168	
334.90347	344	
335.36154	242	
335.84124	532	1+
335.88870	464	1+
336.94739	190	
337.88792	372	
338.86291	184	
339.26586	192	1+
339.77829	200	1+
339.88422	486	1+
340.08906	150	1+
340.78683	214	1+
340.86687	214	
341.86031	150	
341.91118	272	1+
343.38664	164	
343.88730	228	1+
344.71009	144	1+
344.82622	166	
345.37384	318	1+
345.76861	218	
345.86846	188	
346.82976	372	1+
346.90370	158	
347.88928	464	1+
348.77994	360	1+
348.86421	158	1+
348.89603	310	1+
349.78731	312	1+
349.91557	246	1+
350.88805	362	
351.17129	170	
351.90224	166	
352.77612	696	1+
352.91870	266	1+
353.16208	164	1+
353.85295	716	
354.83957	488	1+
354.90568	226	
355.88830	630	1+
356.06049	164	
356.35698	152	
356.86015	188	
360.81105	164	
361.17390	322	1+
361.86581	370	1+
362.77632	168	
362.84781	164	
363.03512	356	1+
365.79149	214	1+
365.87689	504	1+
366.08271	140	1+
366.19141	200	
366.73783	166	
366.84166	1618	1+
366.87858	334	1+
366.95461	194	1+
367.70711	2614	1+
368.92867	198	
369.73301	168	1+
369.83741	358	1+
370.78304	518	1+
370.90873	188	1+
371.19060	224	
371.84070	204	
372.73758	174	
372.84602	176	
373.72087	620	1+
373.90428	340	1+
374.81890	354	1+
375.76426	244	1+
375.86114	206	
376.06367	200	1+
376.79758	214	
377.72709	212	1+
379.89442	370	1+
380.71924	242	
380.85895	414	
380.89616	262	1+
381.39024	308	1+
381.71798	252	
381.84716	196	
382.71518	478	1+
382.86210	366	
383.89906	158	
384.85370	2676	1+
384.88878	224	
385.88420	158	
386.81231	186	
386.85246	664	1+
387.72039	152	
387.75121	354	1+
387.77922	180	
388.39911	234	1+
388.75877	344	1+
388.79436	394	1+
388.89270	298	1+
389.20064	314	1+
389.37084	158	
389.71552	312	1+
389.84475	160	
390.10091	140	1+
390.27293	164	
390.84607	804	
391.84227	430	
392.07549	170	
392.71849	160	
392.74633	212	1+
392.82848	338	
392.86616	412	1+
393.35965	136	1+
393.79886	552	1+
393.83182	680	1+
393.92240	244	1+
394.79332	324	1+
394.83770	602	1+
395.87043	204	
396.89694	328	1+
397.73564	168	
398.39982	210	1+
398.73094	674	1+
398.76149	142	1+
398.87180	172	
399.71241	256	1+
399.81825	158	
399.85801	498	1+
400.79854	210	1+
401.73621	164	
402.86514	3048	1+
403.79524	160	
403.86898	2272	1+
403.90593	162	
404.35909	156	
405.73320	284	
405.78290	356	1+
406.84394	196	
407.72856	284	
407.81616	244	
407.86604	5258	1+
407.93186	364	1+
408.03613	158	1+
409.72244	448	
410.17570	184	1+
410.84156	492	
411.34650	252	1+
411.81254	160	
411.84230	1066	1+
411.88080	206	
412.06559	348	1+
412.73236	538	1+
412.81178	214	
412.84973	748	1+
413.91771	244	1+
414.88933	206	
415.71296	192	1+
415.73731	206	1+
415.87744	170	
416.81576	394	1+
417.81898	286	1+
418.22801	194	1+
418.85344	264	
420.93291	326	1+
421.74920	224	1+
421.88471	1010	1+
422.86699	846	1+
423.75554	184	
423.82953	158	
423.87182	476	1+
424.74845	336	1+
425.73479	208	
425.87752	292	
426.64659	224	1+
426.86374	2082	1+
426.94055	156	
427.03100	132	1+
427.18238	220	1+
427.64870	148	1+
427.73762	1038	1+
427.90093	186	
428.74249	712	1+
428.85014	688	1+
428.88908	554	
429.77240	192	1+
429.82778	568	1+
430.74271	824	1+
430.86184	1530	1+
431.10487	306	1+
431.86655	1180	1+
432.24476	268	
433.91185	160	
434.88824	424	1+
439.89371	912	1+
441.87832	220	1+
443.80473	172	1+
444.87421	3104	1+
445.15464	186	1+
445.38998	154	
445.74702	180	
446.75312	186	
447.71894	308	1+
448.89251	216	
449.88069	954	1+
450.75125	194	
450.77411	198	
450.83000	168	
451.04868	104	1+
451.32969	104	1+
451.77260	180	
452.70183	204	1+
454.29893	248	1+
457.90450	1150	1+
460.22422	150	
462.88597	1322	1+
467.89222	838	
468.09405	192	1+
468.78446	816	1+
468.88826	700	1+
471.77136	254	1+
473.09423	184	1+
474.88311	154	
482.91119	220	1+
485.90320	502	1+
487.79638	374	1+
491.79877	184	
496.78401	326	1+
500.61042	206	1+
501.61187	192	1+
504.79994	298	1+
505.80495	224	1+
506.31618	140	1+
507.27113	220	1+
508.91494	170	
510.69232	120	1+
513.27333	164	
END IONS

###FS:    #m/z: 340.94224 #charge 1+
###MS: 58
###MSMS: 59
BEGIN IONS
TITLE=Cmpd 43, +MS2(340.9422), 28.0-35.0eV, 1.3min #59
RTINSECONDS=75.0445
SCANS=58-59
PEPMASS=340.94224	1628526
CHARGE=1+
57.54185	108	
192.92525	412	
194.89058	124	
196.88482	374	1+
203.88608	128	
204.07310	96	
205.95043	94	
207.40747	90	
209.57577	94	
210.50278	90	
210.89171	176	
210.93757	402	1+
212.87985	628	
213.88235	316	
213.90379	96	
213.94027	1568	1+
214.87776	160	
214.89341	296	
215.88832	1044	1+
215.93920	124	
216.41557	90	
217.88323	226	1+
218.91211	92	
221.95020	596	1+
221.98096	104	
226.89638	116	
226.91763	136	
226.94676	118	
227.64378	124	
229.88894	126	
230.79374	138	
230.88913	1654	1+
231.89135	910	1+
231.95138	1180	1+
233.89964	678	1+
233.94638	196	
234.95078	110	
235.89221	252	1+
236.04000	98	
238.01731	104	
238.04775	120	
239.78836	174	
239.88055	224	1+
239.89553	146	
239.90952	190	
239.95169	126	
240.02857	102	
240.23219	102	
240.96239	198	
241.62861	98	
242.50543	94	
243.63476	108	
243.82817	362	1+
244.84321	136	
244.95989	140	
245.79570	122	
245.94546	224	1+
246.89650	96	
246.97431	208	
247.02573	92	
247.11125	188	
247.38778	124	
247.91036	102	
248.90300	192	
249.90698	182	
249.95976	234	
250.95210	402	1+
250.96726	144	
253.34572	100	
253.83834	134	
253.85277	146	
254.90557	236	1+
254.96789	792	1+
255.07252	142	
255.77758	196	1+
256.05603	156	
256.07347	108	
256.91572	300	1+
257.80073	362	1+
257.96493	150	
258.01040	186	
258.84605	260	
258.90418	120	
258.97002	96	
259.85104	120	
260.83782	434	1+
261.90175	112	
262.35494	110	
265.01802	130	
265.95516	246	1+
267.03615	148	
267.79039	120	
267.85709	136	
268.84422	150	
269.80316	176	
269.83069	530	1+
270.03500	106	
270.38648	222	1+
270.85912	94	
271.78957	126	
271.81441	128	
272.80126	96	
272.94072	102	
273.80252	288	1+
273.92283	108	
276.85790	130	
276.92678	138	
277.52382	92	
277.86529	206	
277.89109	204	1+
277.91380	270	1+
278.84739	288	1+
279.00827	104	
279.96509	210	
280.81208	104	
280.85729	140	
280.88403	158	
280.97295	150	
282.35578	96	
282.89872	222	1+
282.93580	104	
283.04046	100	
283.79087	130	
284.81435	148	
284.87488	348	1+
284.92604	100	
285.15429	100	
286.09227	100	
286.49764	92	
289.78958	226	
290.78845	108	
290.86562	96	
290.89106	172	
290.93310	94	
291.75901	130	
291.80605	338	1+
292.87269	210	1+
293.85681	96	
294.85592	94	
296.08946	108	
296.81033	380	1+
296.84377	238	
296.87628	134	
297.97992	118	
299.78412	472	1+
300.01533	92	
300.89037	96	
301.30580	94	
301.73630	92	
302.75758	122	
303.17293	94	
303.21115	108	
303.83039	216	1+
304.39362	94	
305.80163	118	
305.88223	140	
306.88303	126	
307.79856	488	1+
307.89544	92	
308.29738	110	
310.39822	100	
310.83380	104	
310.87508	348	1+
311.87801	264	1+
311.90515	106	
312.41071	114	
312.80343	400	1+
312.86818	180	1+
312.97099	90	
313.04931	182	1+
314.82810	134	
314.89395	90	
314.91811	92	
315.89750	166	
317.81172	208	1+
319.88917	136	
320.37809	122	
320.98310	102	
323.28159	106	
324.43523	112	
324.81814	266	1+
326.22019	94	
327.80620	114	
328.92930	90	
330.81779	128	
331.88590	102	
334.09835	94	
336.88596	116	
338.02614	108	
338.87759	98	
339.83089	108	
340.83432	114	
342.90495	138	
END IONS

###FS:    #m/z: 363.95843 #charge 1+
###MS: 58
###MSMS: 60
BEGIN IONS
TITLE=Cmpd 44, +MS2(363.9584), 28.0-35.0eV, 1.3min #60
RTINSECONDS=75.8165
SCANS=58,60
PEPMASS=363.95843	916302
CHARGE=1+
182.86979	184	
187.86959	118	
188.87140	92	
189.86418	1312	1+
191.85932	872	1+
193.85429	154	
195.30252	96	
196.88243	322	1+
201.12266	140	
205.87910	396	1+
206.21343	100	
207.08679	148	
207.87591	282	
207.95003	264	1+
209.86686	200	
209.94536	1748	1+
210.88348	912	1+
210.93716	118	
211.13961	108	
211.94203	226	1+
212.87989	5580	1+
214.89548	452	1+
216.41567	114	
218.91630	172	
221.94491	124	
222.95300	1326	1+
224.95031	1716	1+
225.88895	346	1+
226.86178	98	1+
226.89374	238	1+
226.94834	9942	1+
226.98794	232	1+
227.08071	106	
227.87885	98	
227.93138	262	
228.46536	96	
228.89578	856	1+
228.94340	9832	1+
230.00381	210	1+
230.79976	160	
230.82959	142	1+
230.89080	7774	1+
232.18831	90	1+
232.88719	606	1+
233.10430	100	
233.81153	92	
234.88150	648	1+
235.43289	92	
237.00497	92	
237.05413	140	
240.44282	92	
240.82441	118	
240.94261	398	
240.96320	1214	1+
241.13254	96	
241.89694	260	1+
241.94043	1614	1+
242.94241	1040	1+
242.95892	920	1+
243.82057	328	1+
243.84838	136	
244.95832	4896	1+
245.80464	254	1+
245.94179	260	
246.01897	216	1+
246.07713	100	
246.09682	518	1+
246.85833	208	
246.90612	498	1+
246.95407	4828	1+
248.80269	426	1+
248.90219	2884	1+
249.15118	94	
249.81776	266	1+
250.82068	234	1+
250.89918	486	1+
250.94771	120	
250.97175	396	
251.16355	112	
252.80141	116	
253.83831	250	1+
253.90521	578	1+
254.03859	202	1+
255.83081	172	
256.89842	196	1+
257.42697	106	
258.09578	182	
258.45245	124	
258.83917	164	
258.97901	138	
259.10790	114	
259.41080	94	
260.42446	94	
260.83721	150	
260.96947	962	1+
261.83672	440	1+
262.64457	128	
262.79949	118	
263.97904	242	1+
264.11127	152	
264.41266	96	
264.85532	238	1+
264.96985	338	1+
265.09185	208	
266.78934	106	
266.81308	634	1+
267.11119	224	1+
267.55452	92	
267.77963	130	
267.79861	102	
267.97657	800	1+
268.85382	94	
268.95967	258	
269.80255	122	
269.83160	232	1+
269.91889	118	
269.97182	790	1+
270.14400	98	
270.36147	92	
270.79726	216	1+
271.17697	376	
271.91567	378	1+
272.12734	144	
273.91267	180	
275.79701	148	
275.81336	128	
276.36527	102	
277.64648	92	
277.84810	464	1+
278.04132	104	
278.79523	216	1+
278.85129	398	1+
279.10250	112	
279.99087	210	1+
280.12911	234	1+
280.79417	1060	1+
280.83824	108	
280.86424	448	1+
281.07823	170	1+
281.86663	298	1+
282.79027	554	1+
282.84997	344	1+
283.48157	94	
283.85198	292	1+
283.98787	98	
284.82416	232	
284.87507	124	
285.84678	830	1+
286.79479	118	
286.88540	92	
286.92181	92	
287.85595	122	
287.92372	162	
288.20353	296	
288.22721	106	
288.47322	136	
288.87036	418	1+
289.18106	92	
289.83229	92	
289.87764	288	1+
290.09157	176	1+
290.78948	498	1+
291.11986	954	1+
292.10271	112	
292.36963	92	
292.43813	156	
293.84756	184	
293.87575	100	
294.11707	160	
294.86108	422	1+
296.80624	180	
297.80592	154	
297.93026	146	
298.80585	1596	1+
300.08850	106	
300.83464	214	
300.87740	98	
301.81278	114	
301.86266	1256	1+
302.79946	136	
302.97908	102	
303.11938	142	
303.80507	558	1+
303.85644	2204	1+
303.94788	236	
304.92985	98	
306.12690	186	1+
306.43568	144	
307.89091	190	
308.29014	100	
308.62211	92	
309.81073	140	
309.87427	542	1+
310.87698	476	1+
314.31424	356	1+
314.81688	156	
315.43704	116	
315.48290	94	
316.81739	562	1+
316.86964	128	
317.93451	318	1+
318.81429	126	
318.88107	142	
319.00383	110	
319.81381	128	
319.87236	110	
320.75862	92	
321.13370	340	1+
321.17693	240	1+
321.81807	380	1+
321.86873	550	1+
321.99147	98	
322.93108	404	
323.81895	186	1+
324.27833	96	
324.88986	186	
325.29594	108	
326.87371	1090	1+
327.16242	100	1+
330.72929	108	
331.72635	164	
331.75690	114	
333.89355	330	1+
335.70472	94	
336.15284	178	1+
336.94598	448	1+
337.83453	132	
337.98498	148	1+
338.28151	92	
338.73543	106	
338.87241	232	1+
339.14221	330	1+
339.76345	246	1+
339.82949	406	1+
340.07036	94	
340.91306	92	
340.94442	282	
343.02503	106	
344.16286	102	
344.70398	102	
345.70554	96	
346.76548	164	1+
350.76644	140	
351.76872	162	
351.88459	122	
354.76274	438	1+
360.18257	106	
362.70575	124	
363.71563	158	
364.17627	132	
364.74312	264	1+
365.39464	92	
367.72471	126	
367.78411	140	
367.92871	104	
368.76839	160	1+
END IONS

###FS:    #m/z: 336.94772 #charge 1+
###MS: 58
###MSMS: 61
BEGIN IONS
TITLE=Cmpd 45, +MS2(336.9477), 28.0-35.0eV, 1.3min #61
RTINSECONDS=76.589
SCANS=58,61
PEPMASS=336.94772	265398
CHARGE=1+
182.86808	266	
189.33928	104	
189.86327	144	
205.10073	92	
205.94840	160	
206.97778	128	
207.97801	138	
208.88425	196	
209.94558	114	
210.88524	724	1+
211.94530	4710	1+
211.96316	90	
212.88009	3502	1+
213.94123	2054	1+
214.87833	162	
215.88759	972	1+
215.93647	446	1+
216.03068	96	
217.88364	296	
218.84907	98	
218.88556	138	
220.57424	108	
223.37842	86	
223.96583	246	1+
224.39488	88	
224.45713	96	
225.93871	126	
225.95297	98	
225.97231	144	
226.01067	90	
226.89511	214	
226.94400	88	
227.78924	156	
227.89689	202	
227.95577	122	
228.89595	648	1+
229.00935	86	
229.95592	4134	1+
230.89011	5768	1+
231.94968	1968	1+
232.50675	88	
232.82929	330	1+
233.89756	664	1+
234.02938	110	
235.83659	104	
235.89437	460	
235.92010	104	
236.13424	162	
236.15118	104	
239.10409	98	
240.84065	132	
240.95568	124	
241.46257	94	
243.87921	88	
244.94967	88	
245.94439	88	
246.39461	92	
246.90924	232	
246.98150	176	
247.96654	808	1+
248.41093	122	
248.90132	1482	1+
249.00965	126	
249.82886	126	
249.96348	720	1+
250.82836	400	1+
250.88725	206	1+
250.95223	134	
251.07075	164	
251.91357	238	
251.96070	168	
251.97414	122	
252.03794	100	
252.97161	2684	1+
253.01321	98	
253.08466	162	
253.83613	178	
253.90596	870	1+
253.93108	130	
254.08959	166	
254.85648	106	
254.96762	1070	1+
255.07388	90	
255.78597	130	
255.90463	132	
256.03421	98	
256.09297	102	
256.78345	112	
256.85243	146	
256.91770	300	1+
256.97447	128	
259.85490	128	
259.95981	196	
261.83477	252	1+
261.85312	114	
262.95167	92	
263.83383	92	
263.92407	126	
266.01042	88	
266.07460	132	
267.84920	158	
268.26635	88	
268.59622	102	
268.84213	734	1+
268.95037	100	
269.79295	126	
269.91610	94	
270.98249	302	
271.86872	100	
271.91817	596	1+
272.05462	96	
272.38884	92	
272.43960	100	
272.85096	128	
272.97642	306	
273.16761	92	
273.54325	102	
273.86612	106	
274.82609	104	
274.85447	142	
275.95094	88	
276.38944	166	
276.84227	184	
276.86109	538	1+
278.80812	182	
278.83613	604	1+
278.88161	86	
279.80439	126	
279.94491	102	
280.86877	112	
281.05617	108	
281.82051	140	
282.82650	100	
285.85053	1222	1+
286.05478	96	
286.85308	780	1+
287.18598	86	
287.91072	100	
288.20615	132	
288.34390	102	
289.08905	110	
289.79787	296	1+
290.85761	104	
291.12640	184	1+
291.85688	366	1+
292.11269	114	
292.81088	120	
293.87982	144	
293.99925	212	
294.84988	108	
294.86863	132	
294.90629	110	
295.84172	182	1+
295.87153	102	
295.99681	96	
298.85717	154	
298.88212	216	1+
299.06560	116	
300.81992	304	1+
301.80999	190	1+
302.65208	92	
303.20962	128	
303.90508	92	
304.84186	186	
304.87776	92	
305.93987	96	
306.88455	134	
307.81070	108	
307.88977	118	
308.87997	278	1+
309.81687	194	1+
309.98117	90	
311.89114	218	
312.88183	144	
314.82429	158	
315.90012	118	
316.82119	90	
317.82373	96	
321.26020	98	
322.89779	140	1+
322.99687	106	
324.89388	274	1+
327.59668	96	
328.88763	108	
329.16763	92	
329.75647	116	
329.88305	206	
331.88990	242	1+
334.76304	116	
336.40519	106	
337.36074	90	
END IONS

###FS:    #m/z: 322.93178 #charge 1+
###MS: 62
###MSMS: 63
BEGIN IONS
TITLE=Cmpd 46, +MS2(322.9318), 28.0-35.0eV, 1.4min #63
RTINSECONDS=80.255
SCANS=62-63
PEPMASS=322.93178	5315604
CHARGE=1+
82.46298	94	
185.94140	88	
185.99993	86	
192.88672	194	
202.07852	100	
205.94853	890	1+
207.87325	184	
207.97467	130	
209.89158	122	
209.94910	98	
212.83064	86	
212.88276	202	
212.89638	192	
214.89975	160	
216.88357	188	1+
217.99564	106	
221.09760	88	
221.94665	252	
222.95611	534	1+
223.39861	102	
225.88646	116	
227.10303	130	
227.78673	112	
227.93321	116	
227.96103	122	
228.03222	240	1+
230.84515	84	
230.89097	248	1+
230.90599	222	
232.83239	96	
232.89880	108	
233.90549	94	
235.82499	148	
236.01066	134	
237.79215	110	
238.82661	90	
238.89128	114	
238.93867	198	
239.03977	114	
239.78503	330	1+
240.78706	228	1+
240.82400	186	
240.94152	3800	
241.12501	84	
241.94375	2456	
241.98143	120	
242.82429	88	
242.94261	6710	1+
243.82347	404	1+
244.82449	256	1+
244.94132	1736	1+
246.14257	102	
246.85412	98	
246.90818	118	
246.97716	696	1+
247.04863	92	
247.38279	100	
248.90123	84	
248.95749	94	
249.79357	134	
250.09607	98	
250.97158	128	
251.06976	128	
251.10674	86	
251.96962	94	
253.16236	142	
254.06064	114	
254.91038	136	
255.78453	116	
256.02714	112	
256.89630	152	
257.79742	458	1+
257.91382	90	
258.80033	312	1+
258.83272	350	
260.34922	84	
260.81107	88	
260.83369	390	
261.80043	116	
261.83048	1148	1+
261.86098	94	
262.35419	178	
262.80440	84	
263.98004	258	1+
264.85210	86	
264.85830	140	
267.79219	114	
267.85341	186	
268.17825	112	
268.85574	96	
268.91830	88	
269.16194	260	1+
269.34327	92	
269.79567	454	1+
270.19659	114	
270.89391	164	1+
271.86270	148	
272.33819	86	
272.81045	86	
273.79405	268	
273.85968	156	
274.09268	128	
274.79674	282	
274.85046	88	
274.91357	100	
275.80892	390	1+
276.83850	144	
276.85353	134	
276.97167	92	
278.84642	312	1+
279.09138	422	1+
279.10796	172	
279.35321	94	
279.79805	300	1+
281.88363	114	
282.06742	84	
282.14763	104	
282.36202	84	
282.79579	136	
282.85845	142	
283.00965	198	1+
283.79121	284	
283.83651	144	
283.86159	180	
283.96955	112	
284.28765	186	
284.79371	236	
284.84904	302	1+
284.87052	116	
285.18640	294	1+
288.20423	226	
288.36929	130	
288.80615	126	
288.85505	98	
288.96387	88	
289.74265	86	
289.78798	310	1+
289.81750	88	
289.87775	442	1+
290.80764	332	1+
290.87837	274	1+
291.03002	160	
291.11940	304	1+
291.16574	86	
291.80895	284	1+
291.83458	86	
292.85676	128	
293.80634	180	1+
293.85962	524	1+
294.86254	388	1+
296.81067	146	
297.79336	152	
297.81786	88	
298.79992	168	
299.78626	178	
299.88364	182	
300.93833	94	
302.10792	88	
302.92361	88	
303.13186	104	
303.43229	126	
304.87282	84	
305.81003	324	
305.88239	146	
306.88242	126	
307.37857	96	
307.80149	218	
307.89004	176	
308.38243	96	
308.75080	102	
308.80164	142	
308.88937	88	
310.87673	182	
310.89819	216	
311.86039	84	
311.89555	86	
312.87393	104	
313.81247	290	1+
319.89196	108	
321.12990	156	
321.94482	90	
323.75938	94	
323.80933	86	
324.89487	230	
325.89764	184	
326.90279	126	
END IONS

###FS:    #m/z: 340.94219 #charge 1+
###MS: 62
###MSMS: 64
BEGIN IONS
TITLE=Cmpd 47, +MS2(340.9422), 28.0-35.0eV, 1.4min #64
RTINSECONDS=81.027
SCANS=62,64
PEPMASS=340.94219	2261926
CHARGE=1+
115.67957	96	
188.52721	96	
189.86881	110	
192.92946	206	
193.92507	120	
196.88565	178	
205.95023	220	
209.39611	90	
210.94455	138	
212.87822	798	1+
213.88627	418	1+
213.94052	1116	1+
215.54964	94	
215.88870	602	
215.93755	366	1+
217.88168	268	
217.89707	92	
218.03001	94	
220.88437	88	
223.86845	96	
224.97357	174	1+
226.48541	108	
226.89912	98	
226.94587	128	
227.78461	126	
227.95432	152	
228.94170	204	
230.88830	1200	1+
231.02819	92	
231.52488	96	
231.89036	776	1+
231.95202	1818	1+
232.50849	104	
233.86056	94	
233.89977	296	
233.94879	412	
234.89982	230	
235.87206	90	
237.79595	138	
238.45537	88	
239.78839	304	1+
239.90236	144	
240.36809	100	
240.91218	142	
240.96122	112	
242.88934	360	1+
243.00242	88	
243.83089	174	
244.96204	126	
246.16360	102	
246.90511	138	
246.97279	352	1+
248.09255	88	
248.86263	90	
248.90192	212	
248.99480	108	
249.96403	566	1+
250.82932	100	
250.89602	138	
250.99178	118	
251.92479	102	
251.96001	206	
252.10942	106	
252.13708	92	
253.84943	128	
253.90625	114	
254.96476	1520	1+
255.07305	162	
255.38246	110	
256.85598	96	
256.91396	140	
257.04272	110	
258.84856	118	
258.96680	120	
259.90125	144	
259.95771	420	
260.34064	146	
260.83518	288	1+
261.96045	196	1+
262.01202	94	
262.35767	132	
262.39376	94	
262.81587	92	
262.84943	98	
263.39835	114	
263.83162	106	
264.97455	214	1+
264.99608	140	
265.79918	122	
265.85517	158	
266.70210	96	
266.86734	122	
267.14159	112	
267.84975	94	
268.84817	176	
268.95865	92	
269.45428	88	
269.84442	90	
270.84748	388	1+
271.79771	148	
272.08280	92	
272.79339	500	1+
272.91792	134	
272.94484	150	
272.97763	304	
273.02305	216	1+
273.84895	106	
274.04885	100	
275.08448	92	
275.80755	244	1+
275.82441	98	
276.85421	530	1+
278.84604	374	1+
279.54231	106	
279.58123	90	
280.86939	110	
282.88572	116	
283.35623	156	
283.79154	130	
285.86988	148	
285.93497	296	1+
287.44390	88	
288.33603	102	
289.78395	150	
289.82840	104	
289.88600	182	
290.78490	110	
290.80619	92	
290.86511	92	
291.59125	90	
292.10404	128	
292.84621	92	
292.95784	92	
294.85526	102	
295.40501	88	
296.81236	132	
297.85831	142	
297.87563	120	
297.98985	94	
299.01172	116	
299.42941	92	
299.78006	108	
300.86939	134	
302.17389	264	1+
303.43841	112	
303.95450	114	
304.80569	260	1+
305.44635	102	
305.87658	108	
305.89499	88	
306.88353	126	
306.95900	90	
307.79796	180	
307.88698	100	
309.08373	90	
309.88151	266	1+
310.82925	122	
312.25676	100	
312.87499	168	
313.80256	98	
314.03406	132	
321.42093	96	
321.88772	128	
323.90147	222	
324.17173	100	
324.89286	218	
326.17512	98	
326.90519	156	
328.82460	150	
328.89290	128	
329.69808	96	
330.81367	240	
332.89646	102	
337.09444	108	
341.23294	92	
341.90221	406	1+
345.24330	102	
END IONS

###FS:    #m/z: 363.95852 #charge 1+
###MS: 62
###MSMS: 65
BEGIN IONS
TITLE=Cmpd 48, +MS2(363.9585), 28.0-35.0eV, 1.4min #65
RTINSECONDS=81.7995
SCANS=62,65
PEPMASS=363.95852	1347628
CHARGE=1+
187.86897	138	
189.86421	1310	1+
191.86014	1096	1+
193.85655	136	
196.88338	376	
201.11765	104	
202.91031	98	
203.87813	100	
204.42231	106	
207.40570	94	
207.87418	874	1+
207.94794	210	1+
209.87290	292	
209.94482	1754	1+
210.88451	888	1+
211.94668	122	
212.44226	100	
212.87948	5898	1+
214.89849	166	
216.41407	142	
222.95221	1742	1+
224.89337	100	
224.94966	2856	1+
225.09667	180	
225.49053	96	
225.89547	92	
226.83792	106	
226.89645	136	
226.94877	10662	1+
227.93344	280	
227.98443	108	
228.04783	98	
228.77342	100	
228.89530	1382	1+
228.94323	14810	1+
229.09530	98	
229.11584	148	1+
229.84334	126	1+
230.89056	7930	1+
232.88727	1326	
233.14625	148	1+
233.52817	92	
234.09516	96	
234.88331	358	1+
234.92966	164	
235.08282	124	
236.93894	104	
237.47084	116	
237.90118	98	
240.94364	428	
240.96309	1216	1+
241.82892	188	
241.94359	556	
242.83061	96	
242.94374	1684	1+
242.96042	1020	1+
243.81998	576	1+
244.95793	6892	1+
245.10459	98	
245.84183	252	1+
246.10070	378	1+
246.65518	102	
246.85780	124	
246.90943	426	1+
246.95449	7678	1+
247.01195	210	1+
247.38704	98	
247.81104	512	1+
248.90128	2578	1+
248.97191	382	1+
249.80165	146	
249.95333	140	
250.79369	198	1+
250.89688	634	1+
250.91906	154	
251.97398	240	1+
252.50567	94	
252.90008	1052	1+
252.93462	114	
252.97849	190	1+
253.16157	92	
253.90614	782	1+
254.11238	112	
254.83700	104	
256.80487	146	
257.15873	134	
258.08142	198	1+
258.10206	164	
258.83300	182	
258.97367	296	1+
259.14793	106	
259.85608	278	1+
259.91148	106	
260.83131	716	1+
260.97179	292	
261.96840	136	
262.81257	236	1+
262.85132	136	
262.97453	338	1+
264.91204	106	
264.95858	140	
264.97671	444	1+
265.08515	198	1+
265.57985	92	
266.06044	102	
266.78420	154	1+
266.81556	924	1+
266.85232	118	
266.97071	98	
267.97495	1052	1+
268.42794	154	
268.81124	96	
268.84454	118	
268.96008	188	
269.41189	380	1+
269.80006	270	1+
269.84417	108	
269.91661	376	1+
269.96873	1092	1+
271.17360	396	
271.78649	114	
271.84490	288	1+
272.73356	98	
272.92042	206	1+
273.10853	140	
276.80710	146	
276.85358	138	
276.95948	96	
277.11522	108	
278.80440	148	
278.84683	100	
279.09935	112	
279.86387	120	
280.79431	948	1+
280.83588	102	
281.84901	128	
281.86410	228	1+
283.09572	98	
283.79320	160	
283.83151	232	
283.85233	214	
283.99124	118	
284.82699	208	
284.85782	126	
284.86905	146	
285.79410	342	
285.84630	1460	1+
285.93543	126	
286.27405	172	1+
287.61860	104	
287.81336	120	
288.20511	132	
289.78922	372	1+
289.84669	124	
290.79225	312	1+
291.12095	782	
291.26145	94	1+
292.10372	204	
292.86345	114	
293.11822	144	
293.33850	132	
293.83632	226	1+
293.86066	364	1+
295.93724	114	
296.07227	98	
296.81269	252	
296.91079	120	
298.15090	96	
298.80435	1340	1+
300.80842	362	
301.80216	156	
301.86355	908	1+
303.03641	98	1+
303.11907	122	
303.80679	472	1+
303.85711	2446	1+
303.94364	116	
304.12268	102	
305.07812	106	
306.43598	184	
307.81061	192	1+
308.88103	272	1+
309.12800	236	
309.50688	106	
309.55028	102	
309.81444	188	1+
310.11190	104	
311.13038	136	
312.46931	94	
312.87686	258	1+
316.10017	428	1+
316.81582	226	
317.10715	288	1+
317.81691	126	
318.81534	410	1+
319.81939	352	1+
320.13841	246	
320.83368	100	
320.93455	262	1+
321.13091	148	
321.81989	622	1+
321.86848	542	1+
322.15242	98	
322.93203	250	
323.32822	96	
324.80666	96	
324.89597	132	
326.87477	404	
327.88394	364	1+
328.43284	110	
328.72335	98	
328.80807	180	1+
329.87292	142	
330.03734	92	
330.61285	92	
330.86775	222	1+
334.75400	112	
336.94696	472	
336.99634	122	
339.14024	230	1+
339.83119	310	1+
340.94225	166	
344.87954	190	1+
345.17367	96	
345.72265	126	
348.74303	140	
349.65406	96	
350.90802	116	
352.89224	118	
354.76239	114	
355.87404	134	
356.74652	156	1+
357.78880	164	
361.31954	100	
364.16937	150	1+
366.73096	184	1+
368.74036	162	1+
368.80361	96	
END IONS

###FS:    #m/z: 322.93194 #charge 1+
###MS: 66
###MSMS: 67
BEGIN IONS
TITLE=Cmpd 49, +MS2(322.9319), 28.0-35.0eV, 1.4min #67
RTINSECONDS=85.4805
SCANS=66-67
PEPMASS=322.93194	5262544
CHARGE=1+
70.74095	92	
182.48160	84	
189.86324	126	
190.01379	100	
192.34171	100	
194.89434	90	
195.87444	90	
196.88453	124	
197.86761	162	
201.04457	108	
203.09749	100	
204.01163	244	1+
205.08318	100	
205.94899	100	
205.97629	96	
207.87285	112	
209.94568	192	
210.88516	106	
210.90106	154	1+
212.88100	234	
218.89301	138	
218.91418	94	
219.88710	112	
221.94084	98	
222.40500	88	
222.95401	378	
223.96113	432	
224.04697	94	
224.90620	90	
224.94928	110	
225.68235	100	
227.10403	188	1+
227.93120	140	
228.90889	266	1+
229.84342	162	
229.85959	118	
230.88852	146	
232.63397	94	
235.52536	92	
235.82962	132	
235.91568	94	
237.87145	92	
238.78676	530	1+
238.94033	388	1+
239.03999	112	
239.78740	522	1+
239.96680	106	
240.81864	244	
240.84273	110	
240.94126	2858	
241.82730	124	
241.94350	2546	
242.82275	734	1+
242.94241	7378	1+
242.98975	118	
243.01166	114	
243.85043	162	1+
244.94057	1578	1+
244.98697	132	
245.03714	114	
245.44587	174	1+
245.82072	158	
246.09674	100	
246.86170	90	
246.87700	130	
246.97447	768	1+
247.85371	564	1+
248.85543	330	1+
248.90413	170	
249.97816	256	1+
250.83426	86	
251.33080	94	
251.79217	94	
252.40045	90	
252.47459	86	
252.90021	92	
253.16659	296	1+
255.78438	248	1+
255.85546	114	
256.54891	96	
257.80084	172	
258.83613	602	1+
259.82635	102	
259.88789	90	
260.83349	200	
261.09485	92	
261.35645	96	
261.43006	104	
261.83077	1476	1+
261.97754	90	
262.35740	186	
263.98019	122	
264.86009	110	
265.06181	188	
265.45316	94	
265.80229	110	
265.85708	122	
266.83846	126	
267.08890	100	
267.79052	602	1+
267.93435	94	
268.79331	508	1+
268.85867	126	
268.95755	118	
269.34538	138	
270.19305	258	1+
270.83314	110	
271.17224	100	
271.78669	114	
271.81069	118	
271.84976	150	
272.84463	156	
273.79509	328	
274.09379	84	
274.79348	226	
274.86351	108	
275.81047	178	
276.14674	164	
276.44065	94	
276.80059	88	
276.84809	140	
277.85187	88	
278.12940	112	
278.81870	188	1+
279.05635	114	
279.09296	718	1+
281.85267	98	
282.78910	548	1+
282.86438	124	
282.93466	142	
283.07082	124	
283.16309	88	
283.35866	328	1+
283.79088	462	1+
283.80755	94	
283.84566	84	
284.29599	214	
284.78352	116	
284.87695	234	1+
285.31256	96	
285.80081	370	1+
285.93035	104	
286.18681	192	
286.80488	390	1+
286.91700	192	
288.20288	282	
289.43169	104	
289.78812	442	1+
289.85795	102	
289.87801	86	
291.12126	436	
291.80858	176	
291.86370	104	
292.81601	92	
292.86530	86	
294.85947	362	1+
295.10795	92	
296.80676	104	
297.69920	92	
297.79286	108	
297.81349	90	
299.78571	258	
302.78007	92	
302.81723	198	
302.88176	92	
303.86767	168	
303.90288	102	
304.81329	96	
305.87541	158	
306.88778	142	
307.80026	334	1+
307.89055	98	
310.87881	280	1+
311.85990	250	1+
312.80991	124	
314.82373	186	
316.81871	118	
319.89071	166	
321.03343	98	
324.20520	160	
324.37762	90	
324.89982	154	
325.90218	136	
326.75507	84	
326.89069	270	1+
326.94595	158	
327.71480	84	
END IONS

###FS:    #m/z: 507.84856 #charge 1+
###MS: 66
###MSMS: 68
BEGIN IONS
TITLE=Cmpd 50, +MS2(507.8486), 28.2-35.2eV, 1.5min #68
RTINSECONDS=86.2525
SCANS=66,68
PEPMASS=507.84856	269930
CHARGE=1+
196.01450	168	
209.94569	142	
214.88835	302	1+
222.97567	236	1+
224.97864	258	
227.95365	220	
230.90204	150	
232.89577	300	
234.88007	306	1+
236.88612	180	
238.06223	160	
240.08696	186	1+
241.85447	216	
245.88450	146	
247.92866	150	
248.97114	138	
250.97043	478	1+
255.91807	148	
257.78781	204	1+
258.88142	216	
259.87327	194	
260.88105	176	
263.14259	196	1+
267.78275	244	1+
269.93035	330	1+
270.86111	228	
272.11857	204	1+
272.38787	214	
272.85267	300	
273.85604	258	
274.79648	148	1+
275.85549	194	
282.88354	202	
283.90114	148	
285.79745	162	
286.79002	206	1+
287.79606	230	1+
287.84310	312	
287.85455	412	
288.78119	140	
288.87013	252	
289.88084	426	
290.13086	176	
290.86620	1210	1+
291.81113	274	1+
293.10401	146	
293.87462	2014	1+
293.96507	160	1+
294.89717	164	
294.93742	148	
295.82404	140	
295.86748	428	1+
296.85343	234	
297.11769	220	1+
298.79942	144	
298.86741	216	
299.33936	282	
299.83196	210	
300.85699	606	1+
302.88707	176	
303.81991	178	
303.86816	308	1+
305.81433	168	
305.86333	932	1+
307.89301	564	
308.14423	604	1+
308.87204	1748	1+
309.81230	246	1+
309.83527	274	1+
309.89033	1124	1+
309.96569	252	1+
310.15694	660	1+
311.34421	140	
311.81665	356	1+
311.88586	3950	1+
311.91305	148	
313.35329	168	
313.41252	124	1+
314.09233	348	1+
314.82749	228	1+
314.86456	1458	1+
316.38304	166	
316.94223	154	
317.79974	154	
317.88436	354	1+
318.31431	214	1+
318.85619	266	1+
318.88640	242	1+
320.82574	158	
322.35184	144	
322.86110	572	1+
322.88869	196	
323.88509	288	
324.38162	268	1+
324.90105	202	
325.90168	486	
326.15260	148	
326.88447	2706	1+
327.81152	146	
328.87627	208	
330.80862	716	1+
330.88666	174	
331.89575	144	
331.95605	286	1+
332.87886	842	1+
333.17169	274	1+
333.85167	150	
334.53790	144	
334.89278	142	
335.84173	528	1+
335.90166	162	
336.87650	142	
337.88087	652	1+
338.90189	266	1+
339.08955	164	
340.86669	370	1+
340.90594	338	1+
341.39314	256	1+
341.83016	146	
343.91298	212	
344.41335	140	1+
344.83916	150	
345.87560	146	
345.90663	182	
347.85254	216	1+
348.90061	168	
349.91936	174	
350.88732	632	1+
350.92087	156	
350.96204	166	
351.13837	198	1+
351.85755	144	
352.79585	154	
352.91379	256	
353.85436	518	
353.89857	150	
354.84438	246	1+
355.89714	300	1+
356.93862	166	1+
360.27358	152	
361.84640	174	
362.76450	174	1+
363.67936	120	1+
363.88471	272	1+
364.85345	290	1+
365.98628	132	1+
366.38943	160	
366.76739	260	1+
366.84052	528	
366.86838	174	
367.71135	806	
367.77423	262	1+
367.84396	446	
367.91201	194	
368.32451	136	1+
368.70830	852	1+
368.87851	142	
368.89818	314	1+
369.19899	142	
369.53043	162	
369.83954	588	1+
370.78738	396	1+
372.02868	170	
372.38195	154	
373.38461	308	1+
373.72074	396	1+
373.82884	142	
373.90089	240	1+
374.88195	216	
376.78758	290	1+
377.88501	302	1+
378.47747	208	1+
379.05598	174	1+
380.72111	346	
380.86458	164	
381.71682	170	
381.84184	398	1+
381.86604	154	
382.71981	470	1+
382.89711	242	1+
384.85199	1790	1+
385.77796	178	
386.14619	182	1+
387.72496	278	1+
387.85333	326	1+
388.74551	192	
388.79356	226	1+
389.20430	498	1+
389.72273	384	1+
390.05906	178	
390.84434	1266	1+
391.72845	174	
391.84753	790	1+
392.82806	532	1+
392.85968	248	
393.80115	242	
394.74184	396	1+
394.78732	144	
394.83848	444	1+
395.74130	258	1+
395.78517	148	
396.91417	146	
397.72568	1334	1+
397.76315	280	1+
397.85818	140	
398.72982	1218	1+
399.71397	254	
399.84839	358	1+
402.07391	210	1+
402.75166	174	
402.79117	142	
402.86609	1058	1+
403.72923	290	1+
403.87219	612	1+
404.76524	318	1+
405.79412	392	1+
405.86858	386	
406.85812	194	
407.72616	344	
407.86861	1902	
408.07018	166	
408.74947	146	
408.85946	1554	1+
409.72744	264	
410.74192	532	1+
410.84043	202	
411.77611	154	
411.81148	778	1+
411.86452	152	
412.73335	788	1+
412.84734	856	1+
413.87724	312	1+
416.88345	156	
417.86268	148	
420.15144	162	
421.88763	388	1+
422.86928	562	
423.87123	760	1+
424.77382	284	1+
425.74044	162	
425.75321	448	1+
426.86497	666	
426.93104	164	
427.25363	88	1+
427.37697	244	1+
427.73627	746	
427.86605	380	
427.98285	226	1+
428.25381	96	1+
428.74903	402	
428.85847	506	1+
428.98641	200	1+
429.23373	366	1+
429.73895	1070	1+
429.76858	174	
429.82356	404	1+
430.74170	702	1+
430.85441	260	
431.87236	426	
432.87674	332	
433.85979	294	1+
439.89458	514	
440.69527	216	1+
440.89618	360	
441.88182	160	
442.88182	254	
444.87566	1922	1+
445.75087	522	1+
446.81849	140	
447.69890	376	1+
447.71436	186	1+
448.75571	190	
449.88217	348	
450.75797	424	1+
450.87846	486	1+
452.09416	186	1+
453.16635	110	1+
457.90569	444	1+
458.92499	190	
459.57836	130	1+
462.88411	574	1+
465.72552	240	
467.89336	1036	1+
468.78201	334	1+
469.89698	166	1+
471.65276	232	1+
475.72115	150	1+
475.78379	142	
480.92135	154	
485.78089	140	
485.90594	440	1+
486.83465	380	1+
488.89608	174	
500.66697	252	1+
501.67272	176	1+
508.91783	148	
509.86549	262	1+
END IONS

###FS:    #m/z: 336.94792 #charge 1+
###MS: 66
###MSMS: 69
BEGIN IONS
TITLE=Cmpd 51, +MS2(336.9479), 28.0-35.0eV, 1.5min #69
RTINSECONDS=87.0245
SCANS=66,69
PEPMASS=336.94792	253026
CHARGE=1+
137.44725	114	
189.86504	136	
191.50971	84	
194.88922	92	
196.88063	408	1+
206.02852	120	
206.97398	570	1+
209.94640	106	
210.88661	298	1+
211.94520	2516	1+
212.87913	3064	1+
213.57276	86	
213.94164	1100	1+
214.89035	208	
215.88737	576	
215.93613	164	
217.88285	92	
217.93584	126	
222.65428	100	
222.99534	106	
223.96108	274	1+
226.95677	86	
226.97511	84	
227.89852	92	
227.91235	86	
227.94953	138	
228.89623	682	1+
228.91446	92	
229.05377	90	
229.21253	84	1+
229.95605	3370	
229.98636	144	1+
230.88998	5318	1+
230.91774	84	
231.95098	1576	1+
232.98259	100	
233.82543	272	1+
233.89843	300	1+
233.95006	240	
235.47068	90	
235.89367	234	1+
236.08162	84	
238.41151	84	
239.82278	186	1+
240.96139	136	
243.86875	86	
246.90818	272	1+
246.97761	128	
247.38688	90	
247.96626	882	1+
248.90064	2088	1+
249.96150	288	
250.34679	96	
250.83610	288	1+
250.97312	198	
251.07171	180	
251.88363	146	
251.90688	142	
251.93044	84	
251.97220	184	
252.11273	222	1+
252.82779	86	
252.85109	200	1+
252.97159	2050	1+
253.90720	906	1+
254.83111	84	
254.94509	112	
254.96775	848	1+
255.07331	126	
255.10194	98	
256.85294	94	
256.96309	104	
257.83973	128	
257.85548	126	
257.91289	98	
258.19007	100	
258.84684	168	
258.90479	90	
259.03279	86	
259.85914	92	
259.89309	124	
260.09769	90	
260.95368	124	
261.40095	158	
261.82943	446	1+
261.90281	104	
264.51234	106	
264.74203	86	
264.85618	88	
264.97398	194	1+
265.07507	118	
266.08414	116	
266.43128	92	
266.80882	138	
266.86813	92	
267.96442	86	
268.84378	1126	1+
269.98269	438	1+
270.98632	394	1+
271.02876	90	
271.40073	90	
271.84528	144	
271.91968	424	1+
272.84917	96	
272.92210	278	1+
272.95260	84	
272.97398	132	
273.80389	174	
273.98640	164	
274.86056	90	
275.85677	338	1+
276.50985	86	
276.98938	138	
277.83793	200	
277.97360	114	
278.12563	84	
278.81279	138	
278.83741	310	
278.86433	136	
279.83333	202	
280.85331	106	
282.86233	100	
283.67595	88	
283.78982	138	
285.15635	90	
285.84855	1308	1+
286.03546	138	1+
286.12964	90	
286.80135	88	
286.85139	1148	1+
288.20319	122	
290.80690	306	1+
290.86661	106	
291.11840	188	
291.85961	126	
292.85230	478	1+
293.10435	140	
293.85447	388	1+
293.99892	154	
294.11296	86	
294.40767	84	
295.02291	116	
295.96996	110	
296.87369	86	
297.33302	144	
298.86411	110	
299.06100	86	
299.42851	94	
299.90480	86	
302.12040	88	
302.86289	220	1+
303.12146	112	
303.21325	230	
303.56477	88	
303.72976	88	
303.86616	182	1+
304.47046	88	
305.94423	88	
306.75005	102	
306.88097	116	
307.61097	86	
307.89478	88	
308.87134	148	
308.95033	86	
309.31270	90	
309.86416	140	
309.88460	112	
310.34380	84	
310.87933	360	1+
311.89667	150	
314.84834	86	
314.95519	88	
316.87341	130	
317.45505	88	
319.88821	278	1+
320.83446	126	
320.92912	152	
320.95371	150	
323.87571	86	
323.96643	86	
324.89427	204	
326.40662	84	
326.88902	184	
327.68336	114	
327.99694	94	
328.53736	114	
328.93916	148	
331.79713	94	
332.35915	84	
335.40136	92	
338.91649	92	
340.04288	98	
340.99024	98	
END IONS

###FS:    #m/z: 322.93171 #charge 1+
###MS: 70
###MSMS: 71
BEGIN IONS
TITLE=Cmpd 52, +MS2(322.9317), 28.0-35.0eV, 1.5min #71
RTINSECONDS=90.71
SCANS=70-71
PEPMASS=322.93171	4437686
CHARGE=1+
94.42927	98	
191.86069	88	
192.03677	86	
192.89076	360	1+
192.97211	90	
196.88685	94	
200.89311	82	
201.04410	152	
202.85587	98	
205.91907	82	
205.94820	182	
206.95314	86	
207.97427	172	
208.94502	88	
209.88056	200	1+
209.99908	88	
212.88230	180	
213.85495	80	
213.87791	82	
221.03990	128	
221.93857	112	
221.99321	80	
222.38315	92	
222.52239	100	
222.95643	628	1+
223.07785	82	
225.93271	124	
227.90483	90	
227.93269	146	
227.99387	78	
229.45528	114	
229.91437	112	
230.89042	506	1+
232.91710	94	
233.93548	80	
235.15040	116	
238.94541	118	
239.08085	118	
239.51078	100	
239.79033	176	
240.78745	88	
240.82613	442	1+
240.94187	2054	
240.96918	86	
241.91880	80	
241.94025	5860	1+
242.00073	228	1+
242.81876	664	1+
242.91011	218	1+
242.94244	4262	1+
243.44507	102	
243.88340	142	
244.48275	78	
244.94029	1234	1+
244.96417	98	
244.99540	128	
245.81999	132	
245.89310	200	1+
246.44026	160	
246.81396	80	
246.85663	122	
246.97783	170	
248.15029	88	
248.42659	84	
248.90369	118	
249.83771	108	
249.89581	86	
250.02981	90	
250.89307	84	
250.96881	120	
251.92977	140	
252.94073	114	
253.16454	124	
253.83894	342	1+
253.91226	82	
253.95527	194	1+
255.78142	186	
255.92041	134	
256.02831	80	
256.78148	128	
257.79812	386	1+
258.09823	124	
258.83481	214	
258.98376	90	
259.06090	88	
259.09442	80	
259.83024	132	
260.04409	94	
260.34315	92	
260.44600	82	
260.83121	86	
261.83069	928	1+
261.95639	316	1+
262.83283	648	1+
263.35040	78	
264.84699	456	1+
265.00781	82	
265.06467	122	
265.93288	246	1+
266.95640	80	
267.03689	86	
267.96937	112	
269.85145	102	
270.80146	352	1+
271.52601	78	
271.85089	174	
272.84651	126	
273.02941	94	
273.79329	390	1+
275.01413	84	
275.80958	454	1+
276.37093	80	
278.04551	172	1+
278.13567	90	
278.41215	94	
279.09211	558	1+
279.82346	80	
280.83120	114	
280.99366	88	
281.58045	84	
282.81019	188	1+
283.07352	172	
283.09497	90	
283.79222	306	1+
283.85770	82	
283.91369	78	
284.29483	282	
284.87768	122	
284.93001	88	
286.18590	104	
286.41635	92	
287.86289	90	
287.94378	100	
288.20330	416	
289.11661	110	
289.78786	148	
289.80176	94	
290.87588	280	1+
291.11469	190	1+
291.80678	276	
292.83126	110	
294.18231	120	
294.41167	100	
294.85667	134	
295.87060	90	
296.81830	146	
296.98802	86	
299.18847	80	
299.78374	176	
299.99608	88	
300.79847	98	
301.86524	122	
302.68182	80	
302.75009	84	
302.81365	228	1+
302.88908	82	
303.21672	138	
303.87140	174	
304.87430	178	1+
304.96393	80	
307.79961	326	
308.80281	192	
309.78990	120	
309.82457	280	1+
309.88735	124	
311.88234	88	
311.89514	84	
312.80004	124	
312.81310	142	
313.12960	78	
314.82198	140	
315.82513	78	
316.84573	130	
317.84703	98	
318.05056	114	
320.15179	100	
321.38600	82	
321.84804	94	
322.38328	78	
323.00347	80	
325.81233	252	1+
325.89554	90	
326.34237	116	
END IONS

###FS:    #m/z: 507.84838 #charge 1+
###MS: 70
###MSMS: 72
BEGIN IONS
TITLE=Cmpd 53, +MS2(507.8484), 28.2-35.2eV, 1.6min #72
RTINSECONDS=91.4815
SCANS=70,72
PEPMASS=507.84838	213490
CHARGE=1+
196.01720	150	
214.88629	278	
224.97798	186	
232.89618	182	
236.88698	124	
250.97399	182	
251.07390	210	
261.12634	148	
262.14702	136	
266.09054	130	
266.16940	256	1+
266.86650	304	1+
267.01827	146	
272.85452	338	1+
274.79943	148	
277.39090	172	
277.88192	162	
281.37757	166	
282.87293	216	1+
285.79445	284	1+
285.87108	182	1+
285.95121	142	
287.85029	376	
288.86838	262	
289.80588	156	
289.88599	392	
290.86394	348	
291.86823	310	
293.87448	1658	1+
293.96386	244	1+
296.05048	156	
296.81782	128	
296.85422	282	1+
298.11373	126	
298.37251	122	
298.89475	232	
300.84792	430	1+
303.86949	286	
304.87438	178	
305.86147	1262	1+
307.89221	364	
308.14209	452	1+
308.88269	652	1+
309.87464	144	
310.15826	656	1+
311.02953	142	
311.88480	2386	1+
312.81958	130	
312.85175	136	
313.93089	144	
314.86529	714	1+
315.78176	130	
316.80745	134	
316.86689	164	
318.31545	132	
318.86137	188	
318.88410	124	
321.96667	214	1+
322.82885	126	
323.87120	436	1+
324.05316	190	1+
324.38532	260	1+
325.90221	350	
325.98072	148	
326.14220	130	
326.20898	186	1+
326.82818	242	1+
326.88533	1672	1+
328.87722	502	1+
329.80831	130	
329.89900	186	
329.98562	138	
330.83660	202	1+
330.87765	324	
331.81230	202	1+
331.89244	230	1+
332.87706	482	1+
333.85916	136	
334.18007	132	
336.90743	156	
336.94401	224	1+
337.88068	150	
339.83269	166	1+
339.93610	162	
340.92599	122	
343.87551	136	
345.90419	122	
346.78568	148	
346.88457	140	
346.90636	266	1+
348.17485	132	
348.73120	138	
348.83770	162	
349.41308	140	
350.82355	168	
352.77517	184	
352.89295	184	
352.92309	212	
353.78834	146	1+
353.85366	312	
356.14196	128	
357.72282	130	
357.84791	138	
358.77560	136	
359.73488	230	1+
359.77002	336	1+
360.77506	250	1+
361.80610	276	1+
362.28901	144	
363.32557	214	1+
363.70000	124	
366.73976	302	1+
366.84325	418	1+
366.90043	216	
367.70920	1226	1+
367.76972	244	
368.89882	240	
369.70801	170	
369.83703	398	1+
370.70924	168	
371.70526	128	
371.72471	298	1+
372.85757	134	
373.72058	128	
374.79859	184	
374.82013	186	
375.74115	148	
377.13902	124	
377.88981	146	
378.77415	128	
378.86094	214	
379.71806	668	1+
381.71387	568	1+
382.85871	178	
382.87886	142	
384.74902	314	1+
384.78644	236	1+
384.85587	744	
384.89914	152	
385.85316	380	
386.74718	124	
387.72008	272	1+
387.85122	424	1+
389.71607	368	1+
389.75129	150	
390.79494	134	
390.85216	382	
391.84148	620	1+
393.74977	128	
393.80830	132	
394.79174	162	1+
394.83628	126	
396.74259	264	1+
396.90454	154	
397.71952	128	
398.72897	1012	1+
399.84838	214	
401.62774	150	
402.87066	880	1+
403.87473	704	1+
405.73526	184	
405.78418	252	
406.74519	132	
406.77811	200	1+
406.81062	132	
407.72870	230	1+
407.86839	1006	
407.93077	254	1+
408.85971	1152	1+
409.72128	266	
409.75513	210	
410.73623	546	1+
410.84137	274	
411.81017	302	1+
411.84225	336	
412.68638	196	1+
412.73077	180	
412.78181	164	1+
412.84810	326	
413.73067	126	
413.88395	134	
417.86374	204	1+
421.88829	156	
422.86984	224	
422.88989	200	
423.74093	142	
423.87274	278	
424.82423	262	1+
424.86673	160	
425.74735	216	
425.78263	174	1+
425.88747	146	
426.73389	196	
426.75514	122	
426.86611	812	1+
426.93816	130	
427.73889	1084	1+
428.85584	436	1+
428.88869	300	
429.88248	140	
430.22515	182	1+
430.74618	702	1+
430.85563	170	
431.86879	236	
432.87211	234	
433.85766	140	
434.10188	128	
439.89521	366	1+
440.38980	134	
440.68688	130	
440.84274	148	1+
441.88470	130	
444.87449	1430	1+
445.74685	468	1+
445.79272	164	1+
446.87838	330	
447.71341	166	
448.76270	368	1+
449.87932	710	1+
450.75089	504	1+
452.75054	250	1+
457.90788	222	
458.19989	144	1+
458.90838	142	
462.88730	276	
465.90157	208	
467.70067	196	1+
467.88910	784	1+
468.78332	126	
474.74114	122	
476.78712	122	
479.76807	130	
484.80221	164	1+
485.89706	362	1+
495.80588	172	1+
506.80279	172	1+
507.85840	132	
509.29361	302	1+
END IONS

###FS:    #m/z: 336.94782 #charge 1+
###MS: 70
###MSMS: 73
BEGIN IONS
TITLE=Cmpd 54, +MS2(336.9478), 28.0-35.0eV, 1.6min #73
RTINSECONDS=92.254
SCANS=70,73
PEPMASS=336.94782	197368
CHARGE=1+
136.51312	90	
182.87985	84	
185.97333	88	
189.02511	90	
189.86242	130	
193.89611	94	
193.95426	78	
196.88094	168	
197.10482	86	
197.88154	80	
198.95576	100	
204.02228	80	
204.88099	106	
205.44218	100	
205.95227	190	
205.98254	84	
206.97210	202	1+
208.88577	116	
210.88419	558	1+
210.96594	86	
211.94461	2196	
212.87910	1718	1+
213.93994	598	1+
214.89730	150	
215.88919	488	1+
215.93683	180	
216.89360	210	1+
217.88444	286	1+
223.96385	130	
224.95960	78	
225.10188	102	
226.89780	90	
227.89713	102	
227.95553	104	
228.89597	264	
228.94243	88	
229.95593	920	
230.88978	4246	1+
231.95135	732	
232.88909	340	
232.93563	82	
233.89774	368	
233.95378	168	
235.87158	154	
237.90665	158	
238.10849	80	
239.08327	88	
240.89436	82	
243.83166	254	
245.01098	74	
245.94223	76	
246.90561	182	
246.97545	232	
247.39052	74	
247.96562	348	1+
248.01168	74	
248.11211	166	
248.90071	1372	1+
249.83135	186	
249.96119	142	
250.50418	78	
250.83436	138	
250.87926	104	
250.90921	298	1+
250.95217	246	
250.97434	124	
251.11026	80	
251.83252	78	
251.96756	194	
252.01840	78	
252.10613	78	
252.83555	106	
252.97310	752	1+
253.08568	152	
253.16680	166	
253.84417	92	
253.90678	1024	1+
254.09045	90	
254.87633	102	
254.96958	652	1+
255.07431	362	1+
256.46036	92	
256.85753	168	
258.84177	108	
258.88716	80	
259.84567	146	
260.83228	334	1+
260.93684	82	
261.17771	82	
261.87314	84	
262.02777	76	
262.94828	120	
263.14829	76	
265.01693	80	
267.53852	80	
267.83995	90	
268.84261	512	
269.84263	234	
269.92802	82	
270.98361	220	
271.91501	316	1+
273.10263	74	
273.86435	138	
273.97606	74	
273.99012	78	
274.09369	98	
276.79405	86	
276.83775	562	1+
277.09843	84	
277.85979	92	
278.18877	88	
278.83745	412	1+
278.96847	112	
279.80967	74	
279.86504	132	1+
281.05351	76	
281.11327	94	
281.44241	78	
285.85200	188	
286.18566	150	
286.43103	96	
286.77823	106	
286.85543	684	1+
286.94612	120	
288.18567	90	
288.20235	148	
288.48574	76	
289.87824	114	
290.85263	114	
292.43718	90	
292.81202	196	1+
292.86980	82	
293.10906	120	
293.32782	100	
293.44036	198	
293.86035	220	1+
293.88257	82	
294.03986	90	
294.11245	108	
294.93246	76	
297.58929	100	
297.86463	78	
298.85097	80	
299.89189	104	
300.02381	88	
300.08757	86	
300.51972	78	
301.52292	138	
301.91544	90	
301.94469	250	1+
302.88447	132	
302.98779	92	
305.22072	82	
305.91861	76	
306.88448	494	1+
308.04008	84	
308.86066	116	
309.88082	112	
310.88237	76	
312.81432	88	
312.92744	84	
313.35565	78	
313.81807	286	1+
314.73460	86	
319.88837	124	
321.75363	80	
322.96455	100	
323.88644	382	1+
327.08888	110	
327.88717	226	1+
330.71359	86	
330.88522	134	
332.86773	88	
334.05575	294	1+
336.12152	78	
337.88642	76	
337.95199	76	
338.65412	82	
340.76332	80	
END IONS

###FS:    #m/z: 340.94248 #charge 1+
###MS: 74
###MSMS: 75
BEGIN IONS
TITLE=Cmpd 55, +MS2(340.9425), 28.0-35.0eV, 1.6min #75
RTINSECONDS=95.928
SCANS=74-75
PEPMASS=340.94248	990886
CHARGE=1+
192.92506	166	
194.92667	88	
196.88491	110	
208.88665	272	
208.95769	94	
209.44247	84	
209.94745	90	
210.93898	264	1+
210.99166	100	
212.40824	96	
212.87982	808	1+
213.90309	82	
213.94111	264	
214.94644	132	
215.88741	1024	1+
215.93715	218	
217.02310	88	
217.10636	86	
221.88060	96	
223.04651	84	
223.93677	86	
223.96115	212	
225.05580	88	
225.89330	200	1+
225.97763	86	
227.10475	82	
228.58961	104	
228.89554	120	
228.94834	116	
229.89634	132	
230.88947	814	
231.89120	1132	1+
231.95150	142	
232.10350	154	
233.39295	216	
233.87491	200	1+
233.95504	138	
235.01497	88	
235.89500	182	
235.97396	154	
237.08237	90	
237.95859	102	
237.99270	130	
238.40199	80	
238.83641	82	
238.90883	86	
239.79186	112	
240.00506	86	
240.23524	100	
240.93972	94	
241.84514	160	
243.39725	112	
244.01051	86	
245.85935	98	
246.97757	134	
248.42094	112	
248.88425	82	
248.90078	146	
249.84943	84	
249.89948	382	1+
249.96435	82	
250.95878	92	
253.90573	128	
254.85053	100	
254.96670	548	1+
255.50002	106	
255.90586	148	
256.50370	92	
256.84657	324	1+
256.88931	84	
256.91346	204	
257.80231	204	1+
257.85014	270	1+
257.94348	86	
259.33785	94	
259.79541	108	
259.84034	190	
259.95960	182	1+
260.15711	94	
260.34109	82	
260.85071	204	
261.40604	84	
261.83713	204	
261.92059	92	
262.80556	98	
264.86502	132	
265.93640	94	
267.36594	82	
267.79119	222	1+
268.84352	188	1+
269.79672	210	1+
269.97321	142	
270.05456	140	
271.65957	90	
271.84983	202	
272.93261	176	
273.79456	112	
273.85982	80	
274.86250	98	
275.42457	90	
275.81375	172	
275.86452	194	
276.85493	350	1+
277.13697	84	
277.96766	178	
278.01432	224	1+
278.12936	100	
278.84630	986	1+
279.96999	116	
279.99220	112	
280.87425	116	
281.85831	106	
281.87724	92	
282.81889	96	
283.43001	94	
283.85799	88	
287.84160	82	
287.93609	116	
288.20421	84	
288.81664	136	
290.79276	156	
291.80230	164	
292.87817	156	
294.02657	80	
294.86429	102	
295.02525	108	
295.85893	86	
295.97743	82	
296.00913	90	
297.79205	112	
298.12787	128	
299.78382	98	
299.87720	106	
300.79329	116	
300.85597	90	
302.88644	84	
302.95548	96	
304.39319	82	
304.83939	80	
304.96867	90	
306.86548	82	
306.88219	100	
307.13293	80	
307.80071	188	1+
307.97529	84	
308.88090	100	
309.41862	88	
310.80851	230	1+
310.82851	130	
311.87329	218	1+
313.39689	118	
315.93864	82	
317.87653	108	
318.01782	84	
320.93221	88	
321.88565	86	
322.02009	88	
324.86646	82	
325.89988	124	
326.89674	252	1+
330.22458	84	
334.76500	80	
334.84830	86	
335.15840	92	
337.81414	84	
337.89450	82	
339.14237	116	
339.83841	92	
341.09436	84	
342.31789	80	
342.90377	92	
342.97279	80	
END IONS

###FS:    #m/z: 363.95866 #charge 1+
###MS: 74
###MSMS: 76
BEGIN IONS
TITLE=Cmpd 56, +MS2(363.9587), 28.0-35.0eV, 1.6min #76
RTINSECONDS=96.7
SCANS=74,76
PEPMASS=363.95866	424578
CHARGE=1+
49.63151	90	
165.77899	218	
182.86903	166	
187.86883	150	
189.86373	746	
191.85926	734	1+
193.85374	166	
195.88253	632	1+
196.88403	524	1+
206.90176	100	
207.87807	132	
207.94783	160	
209.87062	128	
209.94353	1438	1+
210.88709	382	
211.88531	240	
212.87965	4130	1+
212.90123	144	
214.89471	420	1+
215.14257	90	
218.99043	104	
222.95264	1594	1+
223.81905	128	
223.89180	120	
223.96996	292	1+
224.04761	232	1+
224.95052	1274	1+
225.83979	112	
225.88278	126	
226.88781	96	
226.94846	7312	1+
226.97204	198	
227.04121	114	1+
227.87975	140	
227.89552	128	
228.89563	1020	1+
228.94324	7786	1+
228.98512	120	
230.89085	5454	1+
231.96829	112	
232.01629	114	
232.88628	554	1+
233.96943	88	
234.87990	496	
235.82654	90	
238.43257	138	
240.08152	224	1+
240.82584	136	
240.94110	864	1+
240.96419	572	
241.13191	346	1+
242.82552	132	
242.94144	972	1+
242.95892	688	1+
243.83216	318	1+
244.95869	3774	1+
245.81964	222	1+
246.09718	374	1+
246.49891	106	
246.90591	516	1+
246.95459	3864	1+
247.85547	90	
247.93872	90	
247.97779	140	
248.11147	176	
248.80272	692	1+
248.90173	1286	1+
250.06969	138	1+
250.85390	90	
250.89484	344	
250.94834	150	
250.97123	168	
251.10065	232	1+
251.89613	150	
251.91371	276	
252.89000	108	
252.98787	134	
253.02143	212	1+
253.83601	128	
253.90711	214	
254.11326	132	
254.45229	92	
254.90491	130	
256.56469	88	
258.10140	106	
258.83709	504	1+
259.97472	88	
260.83394	226	
260.92805	100	
260.97019	542	1+
261.82971	804	1+
261.99434	92	
263.09164	192	1+
263.97434	204	1+
265.05478	138	
265.79197	104	
266.04160	104	
266.07433	96	
266.59731	96	
266.81477	600	1+
266.97389	128	
267.78583	100	
267.92744	218	1+
267.97350	362	
268.14479	150	1+
269.79716	282	1+
269.85124	106	
269.97086	748	1+
270.05961	96	
271.17713	178	
271.84456	100	
271.91698	470	1+
272.06657	88	
272.18293	102	
273.91035	114	
274.85145	112	
275.85904	94	
276.96625	106	
277.86085	112	
278.08399	108	
278.19120	96	
278.42274	102	
278.79919	194	
278.84425	198	1+
279.10319	176	
279.50154	110	
279.79323	1166	1+
280.10905	136	
280.51632	104	
280.79527	860	1+
280.94431	92	
281.12675	88	
281.80967	302	1+
281.85489	230	1+
282.84009	498	1+
283.80229	134	
283.98576	230	1+
284.79188	138	
284.82494	204	
285.07603	162	1+
285.78671	136	
285.84812	834	1+
285.93009	128	
286.88932	120	
287.43370	100	
287.89400	92	
288.20232	478	1+
288.87195	118	
289.81947	114	
289.88241	98	
291.11418	700	1+
292.81035	98	
294.86864	236	1+
296.81109	106	
296.93927	170	
297.12757	100	
297.81104	188	
298.11252	126	
298.80465	1226	1+
298.84235	92	
299.15050	94	
300.08830	346	1+
300.80065	654	1+
301.86434	382	1+
301.91544	98	
303.11917	334	1+
303.33925	194	
303.80772	168	
303.85829	1440	1+
303.94864	154	
304.81869	100	
305.03103	92	
305.92267	88	
306.30957	116	
306.43158	128	
306.89043	172	
307.03289	128	
307.87437	104	
307.89205	116	
308.87018	126	
309.22387	100	
309.91744	110	
313.14902	106	
315.81908	266	1+
316.09133	96	
316.86963	244	1+
317.06161	88	
318.93365	348	1+
319.02378	108	
319.93362	202	1+
321.13221	106	
321.81700	136	
321.86851	372	
322.33014	88	
322.93072	370	1+
323.38084	90	
323.44039	106	
324.88998	208	
325.72582	94	
326.87460	948	1+
327.98085	178	1+
330.04722	112	
330.82689	92	
334.88055	146	
336.94778	374	
337.75634	172	1+
337.94424	184	
338.83191	212	1+
340.94033	476	1+
342.55896	92	
344.75430	100	
346.71096	140	
349.72641	108	
352.23696	98	
359.31725	88	
359.43148	98	
359.82295	88	
360.94176	88	
361.71823	146	
365.33119	100	
367.09590	96	
END IONS

###FS:    #m/z: 336.94771 #charge 1+
###MS: 74
###MSMS: 77
BEGIN IONS
TITLE=Cmpd 57, +MS2(336.9477), 28.0-35.0eV, 1.7min #77
RTINSECONDS=97.472
SCANS=74,77
PEPMASS=336.94771	152690
CHARGE=1+
182.86860	262	
183.86920	134	
191.95673	78	
192.90898	80	
196.02219	92	
196.88345	106	
197.87651	100	
205.94929	430	1+
208.88300	162	
208.94506	80	
209.03386	80	
209.88306	588	1+
209.94044	80	
210.88361	426	1+
211.94563	1868	
212.87983	2340	1+
213.93894	862	1+
213.97326	88	
215.88433	432	1+
220.84592	100	
221.02288	94	
221.97525	84	
223.35472	84	
223.96255	154	
224.96287	108	
226.62405	78	
226.89572	84	
226.94648	144	
226.96870	104	
227.94091	86	
227.95315	94	
228.89457	532	1+
229.90806	98	
229.95596	1340	1+
230.88998	4832	1+
231.95073	378	1+
231.99397	82	
232.60775	92	
232.82434	314	1+
233.05000	86	
233.82633	264	1+
233.89655	502	1+
233.94960	164	
233.97696	84	
234.88674	90	
235.46127	82	
236.56287	84	
237.89278	212	1+
238.51021	104	
239.84146	88	
239.95158	96	
241.07909	78	
242.79498	132	
242.84208	96	
243.14841	98	
244.08363	78	
244.79582	84	
245.15253	90	
246.01930	84	
246.09947	92	
246.86090	96	
246.90601	192	
246.97796	292	
247.39432	90	
247.90060	88	
247.96577	544	1+
248.89977	1656	1+
248.93425	80	
249.09699	94	
249.96073	474	1+
250.83639	138	
250.90925	118	
250.94503	112	
251.83407	132	
252.83749	154	1+
252.97076	932	1+
253.01140	184	1+
253.08326	88	
253.90717	852	1+
253.94637	126	
254.16691	82	
254.82730	82	
254.96794	494	
255.90779	320	1+
256.63391	116	
256.85017	80	
256.91021	198	1+
256.96185	116	
257.94350	88	
258.84430	164	
258.96333	116	
259.94870	168	1+
262.83708	316	1+
262.94509	82	
263.34531	96	
263.83906	206	1+
263.85252	198	1+
264.77610	88	
265.18999	80	
266.04174	156	
266.39712	86	
267.84250	276	
268.84191	832	1+
268.92638	80	
269.08549	132	
269.16390	88	
269.48852	94	
269.54504	98	
269.84534	508	1+
271.91879	256	
272.85279	134	
272.92277	128	
272.94264	120	
272.97688	106	
273.00527	100	
273.80217	146	
274.85807	130	
274.90230	124	
275.39816	92	
276.85222	124	
277.86892	152	
278.83443	486	1+
278.87086	110	
279.04750	86	
279.83639	282	1+
280.10391	78	
280.18920	86	
280.44825	92	
281.80616	142	1+
281.88750	80	
282.90075	82	
285.85158	280	
286.84997	1248	1+
287.14669	78	
288.20455	256	
288.96543	140	
290.37841	78	
291.87964	96	
292.87074	116	
293.03119	78	
293.06729	78	
293.10923	324	1+
293.85877	154	1+
294.44558	78	
294.99993	78	
295.91828	80	
295.97204	134	
296.00066	86	
296.85866	84	
297.01770	78	
297.33951	86	
297.97388	82	
299.00666	114	
302.79963	98	
303.86451	126	
304.88877	92	
305.88209	258	1+
306.97155	94	
307.01905	98	
308.42791	90	
308.80768	78	
309.87459	120	
311.88306	130	
313.04034	84	
313.86823	80	
317.67420	106	
317.84693	84	
318.83281	78	
319.88412	116	
320.06420	86	
320.60913	84	
320.89379	98	
321.13136	158	
321.19203	90	
322.90186	100	
323.87963	96	
325.35787	92	
325.44214	82	
326.12730	92	
328.93139	100	
330.88755	130	
334.74270	86	
334.87535	80	
338.45991	82	
338.90721	82	
340.17451	80	
END IONS

###FS:    #m/z: 340.94228 #charge 1+
###MS: 78
###MSMS: 79
BEGIN IONS
TITLE=Cmpd 58, +MS2(340.9423), 28.0-35.0eV, 1.7min #79
RTINSECONDS=101.144
SCANS=78-79
PEPMASS=340.94228	931282
CHARGE=1+
145.07224	78	
190.94743	172	
191.95190	98	
194.89108	104	
196.08410	80	
196.88189	100	
197.87996	78	
198.96077	100	
206.41450	84	
206.58928	90	
206.95309	88	
207.08209	88	
207.95669	108	
208.00179	92	
209.94027	86	
211.94480	78	
212.87762	1002	1+
213.88024	694	1+
213.93939	588	1+
215.88922	246	
215.94025	152	
217.88382	284	1+
219.60480	92	
219.89449	98	
222.92530	90	
222.95655	150	
223.96510	178	1+
225.90344	212	1+
228.93871	84	
229.07432	76	
230.88926	1252	1+
231.95294	600	1+
233.88815	160	
233.94688	128	
234.87942	102	
235.57620	80	
235.89438	160	
235.93994	90	
235.97381	132	
236.44000	88	
237.89917	178	1+
238.05363	96	
239.79065	106	
241.13056	80	
241.84430	142	
242.16116	80	
242.83941	114	
243.83264	212	
244.82845	122	
244.95371	82	
245.96534	92	
246.39103	86	
246.97873	284	1+
248.17118	88	
248.61847	94	
248.90094	498	1+
249.56977	84	
249.96379	558	1+
250.01236	78	
250.06270	84	
250.91991	76	
251.92838	102	
252.96444	80	
253.83798	250	1+
253.90499	88	
254.88972	76	
254.90470	122	
254.93904	90	
254.97010	290	
255.38805	112	
255.80031	78	
255.82395	92	
257.94340	140	
258.50383	102	
258.84547	562	1+
258.88683	84	
259.95968	142	
260.33928	76	
260.83535	400	
260.87042	92	
260.91197	132	
261.91669	106	
262.48119	86	
262.85933	90	
263.83411	108	
266.07448	78	
266.87089	86	
268.18781	78	
269.79990	118	
269.83836	92	
269.94827	96	
270.85053	76	
271.42879	82	
272.12737	86	
272.35626	80	
273.79661	324	1+
274.13636	84	
275.12749	80	
275.84896	142	
276.85722	458	1+
277.93086	84	
277.99263	92	
278.82525	76	
278.84834	692	1+
279.93147	110	
280.86925	276	1+
281.89583	78	
283.85784	136	
284.01937	90	
285.16483	82	
285.51521	92	
285.82860	92	
286.90315	124	
287.86022	84	
287.88672	132	
288.84268	84	
289.87216	124	
289.88651	178	
289.93151	86	
290.15458	80	
291.12786	92	
291.35206	106	
291.43811	84	
291.86165	84	
293.85199	214	1+
293.87720	154	
294.83764	86	
294.87973	78	
295.82323	210	1+
296.86011	110	
297.96344	78	
298.02653	154	
298.08292	96	
300.77104	96	
300.86686	144	
301.16494	98	
301.79830	80	
301.87693	80	
302.85083	106	
302.96174	196	1+
303.45380	78	
303.86864	76	
303.90737	76	
304.10419	94	
304.88839	76	
305.80643	150	
306.89547	82	
308.04641	94	
309.93701	86	
310.88342	176	
311.88160	160	
312.98758	110	
314.08404	102	
314.78072	84	
317.43532	90	
318.57448	78	
319.56984	80	
319.94230	140	
321.15891	86	
322.42362	80	
322.90810	130	
323.88469	224	1+
324.57249	94	
326.96375	82	
327.02787	88	
327.90118	90	
330.81509	234	1+
330.83231	84	
331.89569	86	
336.06522	80	
340.13373	82	
342.91106	84	
345.56995	80	
END IONS

###FS:    #m/z: 363.95843 #charge 1+
###MS: 78
###MSMS: 80
BEGIN IONS
TITLE=Cmpd 59, +MS2(363.9584), 28.0-35.0eV, 1.7min #80
RTINSECONDS=101.917
SCANS=78,80
PEPMASS=363.95843	379032
CHARGE=1+
89.09792	86	
182.86715	166	
183.86739	96	
187.86782	98	
189.86268	314	1+
191.86239	388	1+
196.88627	142	
197.95598	84	
200.25149	88	
200.94540	110	
205.95000	124	
207.87526	416	1+
209.94405	1482	1+
210.88328	642	1+
212.87979	2742	1+
213.01334	90	
213.41707	84	
214.89434	162	
215.89569	102	
216.41373	90	
221.42467	110	
222.95198	1060	1+
222.98788	90	
224.83456	94	
224.94985	1506	1+
226.94823	4512	1+
227.06341	98	
227.10338	86	
227.89407	144	
227.93081	154	
228.81415	84	
228.89666	1018	1+
228.94300	6354	1+
230.39924	86	
230.88988	4634	1+
231.91612	148	
232.88521	632	1+
232.91150	94	
234.88334	190	
235.10694	84	
237.33958	86	
237.43312	98	
240.82479	158	
240.89076	248	1+
240.94379	164	
240.96406	622	1+
241.82253	156	
241.94493	286	
242.13395	182	1+
242.81842	120	
242.94223	794	1+
242.96108	552	1+
243.82256	552	1+
244.95855	3804	1+
245.44190	88	
245.82053	204	1+
246.09762	112	
246.11478	126	
246.90740	348	
246.95446	3782	1+
247.81187	270	
248.80643	432	1+
248.90180	2450	1+
250.89916	198	
250.97045	174	
251.14877	200	1+
251.82375	124	
251.84885	130	
251.90881	120	
252.17020	92	
253.90820	330	
254.08269	88	
256.02216	86	
257.48641	96	
258.09549	126	
258.83338	264	
258.84609	524	1+
258.86903	116	
258.97077	278	1+
260.83200	224	
260.97161	610	1+
261.83467	144	
261.95812	98	
262.38582	86	
262.80560	86	
262.82637	474	1+
263.07450	86	
263.84966	168	
263.97879	110	
265.08999	94	
265.97412	112	
266.36085	84	
266.66352	88	
266.78920	96	
266.81278	382	
267.77852	138	
267.97464	660	1+
268.80767	218	1+
268.91664	210	1+
268.96565	874	1+
269.08909	152	1+
269.84628	98	
269.96975	738	1+
271.17761	100	
271.85488	194	
271.91631	384	
272.25732	102	
272.42535	92	
272.84479	256	1+
273.79886	84	
274.08976	108	
276.53255	124	
276.85815	104	
276.91075	90	
277.08681	82	
277.79786	460	1+
278.88172	84	
279.10277	154	
279.83994	88	
279.85534	138	
280.24700	102	
280.35165	88	
280.79569	480	
280.86036	200	1+
281.79301	524	1+
281.82234	228	1+
281.92299	172	
282.97029	232	1+
283.85429	366	
283.93295	114	
284.82664	374	
284.84493	1370	1+
284.87810	122	
285.78944	90	
285.84631	1152	1+
286.79938	122	
288.85006	214	1+
290.79293	108	
290.91224	84	
291.12150	338	1+
292.10990	332	1+
292.43695	86	
292.89133	126	
293.11409	286	1+
293.13431	120	
293.85401	88	
294.98949	104	
295.81459	114	
295.87090	110	
296.81088	214	
297.80295	1588	1+
298.80566	1422	1+
298.89007	84	
298.93656	84	
299.00924	110	
299.86614	154	
300.97101	84	
301.86377	226	
302.80572	100	
302.86759	180	
303.80593	130	
303.85705	1082	1+
306.31180	96	
306.87689	218	1+
308.00556	126	1+
309.85017	230	1+
309.86860	108	
315.00724	106	
315.81847	214	1+
316.81746	192	1+
316.94573	88	
317.88145	112	
320.93013	118	
321.13447	102	
321.81820	178	
321.87180	252	1+
322.93323	146	
323.14927	128	
324.88512	94	
326.27841	106	
326.87345	472	1+
328.18613	88	
328.89752	106	
330.94550	86	
334.14968	110	
334.58336	124	
336.94987	192	
337.94237	102	
339.13795	210	
339.44760	86	
339.82816	110	
340.94452	124	
341.90428	194	1+
348.20198	92	
351.21409	90	
353.76476	130	
353.89844	98	
355.57524	100	
357.96207	82	
358.67062	92	
360.19546	100	
360.85639	164	
362.04836	92	
362.70759	118	
362.72974	122	
363.15913	94	
363.96189	84	
368.83665	100	
END IONS

###FS:    #m/z: 359.96351 #charge 1+
###MS: 78
###MSMS: 81
BEGIN IONS
TITLE=Cmpd 60, +MS2(359.9635), 28.0-35.0eV, 1.8min #81
RTINSECONDS=102.697
SCANS=78,81
PEPMASS=359.96351	102200
CHARGE=1+
131.39993	96	
197.03245	92	
200.94958	110	
209.94420	482	
218.91584	82	
222.52969	82	
222.95467	466	
223.94931	884	1+
224.95023	636	1+
225.09678	154	
225.89539	268	1+
226.83480	94	
226.94790	4520	1+
226.97922	94	
227.93346	228	
228.94290	3398	1+
230.84910	100	
231.05966	80	
232.59266	78	
233.95994	202	
234.04680	200	1+
234.94251	132	
235.95306	92	
237.79803	92	
237.89776	134	
238.97117	156	
239.07065	82	
240.00709	90	
240.82388	186	
240.93840	324	1+
240.96449	826	
241.78675	322	1+
242.96019	534	
243.96387	294	
244.06032	78	
244.95802	1882	1+
245.44386	80	
245.52274	104	
245.84361	82	
245.89885	114	
246.09818	132	
246.84613	96	
246.95434	1948	1+
247.80197	464	1+
248.04575	88	
248.10939	90	
248.40925	88	
249.05621	78	
250.83875	122	
250.95356	326	
251.87975	92	
252.08068	82	
252.11958	82	
252.95360	482	1+
253.83596	108	
253.97579	84	
254.83088	80	
255.45440	86	
256.98085	86	
258.09810	280	1+
258.83671	406	1+
258.97303	278	1+
259.13602	78	
259.79748	116	
260.94701	196	
260.97269	596	1+
262.89152	90	
264.04728	84	
264.82248	146	
265.81742	178	
265.97235	108	
266.13833	192	1+
266.30512	92	
266.81454	742	1+
266.84623	112	
267.97453	232	
267.99589	162	
268.86585	118	
268.96367	154	
269.09155	200	1+
269.96967	526	
270.11772	80	
270.26301	92	
271.17686	150	
271.84209	174	1+
273.96570	122	
274.80357	116	
275.97815	118	
276.81252	160	
276.85654	208	
277.79483	366	1+
277.92355	142	
278.34680	102	
278.85262	206	1+
279.10128	80	
279.79336	900	1+
280.79542	752	1+
281.12259	118	
282.58486	82	
282.83660	92	
283.86940	232	1+
284.58012	84	
284.82266	402	1+
285.03200	86	
285.15000	82	
286.26061	84	
286.41629	92	
288.20601	140	
289.82827	182	1+
291.11812	818	1+
291.79924	114	
292.10136	152	
292.81074	80	
292.87811	80	
293.04606	84	
293.43527	86	
294.82323	132	
294.87403	128	
294.97097	82	
296.17557	82	
296.81093	206	
297.81387	92	
297.82877	98	
297.98343	84	
298.41154	78	
298.45176	90	
298.80482	1076	1+
298.90596	88	
299.78704	134	
299.87261	186	
300.08120	108	
301.78358	132	
302.85614	210	1+
303.11896	144	
303.94910	138	
304.10467	124	
306.88497	108	
309.13141	110	
309.80143	154	
310.80205	82	
310.99110	80	
312.87589	90	
313.43373	92	
313.74457	86	
314.28863	92	
314.51715	90	
314.82031	176	
316.82099	186	
317.11257	122	
317.12906	96	
319.93012	336	1+
320.91030	102	
320.92748	216	1+
321.12420	368	1+
321.82221	112	
322.15866	92	
322.36375	86	
322.52906	102	
323.90027	190	1+
326.15190	94	
327.90028	84	
328.39043	90	
328.88844	108	
329.81788	80	
329.88540	88	
330.95426	80	
332.81435	204	1+
333.39400	88	
334.63239	102	
336.90530	78	
336.94882	442	1+
337.85018	88	
337.96984	84	
339.13912	348	1+
340.14649	212	1+
340.41449	80	
342.32466	90	
344.41818	104	
344.95626	88	
345.05206	86	
346.14076	80	
346.87433	88	
347.21517	106	
347.63151	80	
350.35444	82	
352.89431	82	
356.77170	216	1+
358.90816	92	
362.16269	86	
END IONS

###FS:    #m/z: 322.93162 #charge 1+
###MS: 82
###MSMS: 83
BEGIN IONS
TITLE=Cmpd 61, +MS2(322.9316), 28.0-35.0eV, 1.8min #83
RTINSECONDS=106.376
SCANS=82-83
PEPMASS=322.93162	2711434
CHARGE=1+
189.85992	142	
189.87184	78	
194.02609	78	
194.89081	144	
195.95665	74	
199.88852	118	
205.95109	162	
205.97561	72	
207.94943	132	
207.96647	82	
207.98949	74	
208.07465	80	
208.94872	72	
209.12444	90	
209.40681	74	
209.99378	82	
210.91104	72	
212.57644	90	
212.87869	158	
212.89693	144	
212.92206	82	
219.88337	74	
221.94730	334	1+
223.79166	86	
223.96283	172	
224.38909	106	
224.79605	84	
224.83257	84	
226.01250	84	
227.96220	104	
228.89105	104	
230.01571	92	
230.83931	72	
230.88992	174	
233.89141	78	
236.84638	72	
237.03063	82	
238.00248	76	
239.79120	254	
239.84343	78	
239.94788	102	
240.07933	74	
240.82379	350	1+
240.94266	898	
241.94374	818	
242.15918	72	
242.82195	190	
242.94218	3596	1+
243.46420	78	
243.82383	120	
244.82111	478	1+
244.94077	814	1+
245.87876	80	
246.82247	178	1+
246.84611	90	
246.86564	72	
246.89054	106	
246.97509	370	1+
249.15903	96	
249.83211	98	
250.94745	114	
251.00373	102	
251.92587	204	1+
253.17559	108	
253.85192	72	
256.13039	86	
256.89743	84	
257.80175	102	
258.09897	102	
258.83587	246	
259.02147	84	
259.83696	124	
260.83011	860	1+
261.33666	76	
263.06467	86	
263.16633	82	
264.05148	272	1+
264.83125	92	
264.85086	238	1+
264.95809	72	
265.00411	82	
266.12281	80	
267.80274	120	
268.80327	72	
268.84155	72	
269.80212	138	
269.85196	72	
269.86819	92	
271.17600	88	
271.79775	154	
271.81351	80	
271.84596	128	
272.85050	214	1+
272.98291	86	
273.03903	84	
274.80208	422	1+
274.93166	72	
276.36700	76	
277.82863	78	
277.87987	72	
277.93306	78	
279.09452	576	1+
279.87096	74	
279.91628	72	
280.06343	106	
280.84808	108	
280.86623	88	
281.35390	80	
281.80003	86	
281.85773	226	1+
282.79745	84	
282.85985	224	1+
283.79365	126	
284.13503	74	
284.29727	312	1+
285.78727	72	
286.18762	136	
286.84973	72	
288.21491	86	
288.55469	96	
288.89684	82	
289.20161	72	
289.45214	96	
289.88178	146	
290.78958	116	
290.94970	74	
291.80993	106	
292.93693	78	
293.80983	136	
293.87086	92	
294.92830	70	
295.86729	72	
297.18709	98	
297.79267	76	
298.99100	76	
299.78855	174	
300.85642	106	
301.88770	82	
301.96478	80	
303.88359	90	
304.88850	76	
305.80936	146	
305.82807	94	
305.87551	72	
307.79933	274	1+
307.88916	134	
308.76444	70	
308.88958	78	
309.88649	114	
311.71864	84	
311.88991	132	
311.90741	72	
312.80564	130	
312.99035	80	
313.83394	84	
318.03532	98	
318.85844	122	
320.77486	96	
320.87548	76	
321.88028	124	
322.00469	90	
322.83112	72	
323.88785	198	
324.89612	128	
324.93775	72	
325.90207	206	
325.92746	158	
326.81464	72	
END IONS

###FS:    #m/z: 340.94227 #charge 1+
###MS: 82
###MSMS: 84
BEGIN IONS
TITLE=Cmpd 62, +MS2(340.9423), 28.0-35.0eV, 1.8min #84
RTINSECONDS=107.148
SCANS=82,84
PEPMASS=340.94227	923560
CHARGE=1+
102.88443	82	
136.16040	82	
190.90010	80	
192.05033	96	
196.88879	110	
200.86522	78	
202.57962	92	
209.94899	88	
210.93710	322	1+
212.88004	410	
213.85652	86	
213.88081	388	
213.93944	232	
214.87826	236	
214.94607	150	
215.88618	170	
215.93916	146	
217.88313	292	1+
217.94311	76	
219.88445	136	
223.95875	126	
225.88864	78	
225.97189	76	
226.06423	140	
226.94468	104	
228.40574	78	
229.95411	76	
230.88890	298	
230.95875	76	
231.89044	438	
231.91329	78	
231.95296	486	
232.94415	76	
233.83059	96	
233.89860	362	
233.94780	134	
234.55021	94	
234.90635	136	1+
237.05042	82	
238.88593	98	
239.11458	144	
240.88843	78	
242.91563	78	
242.96668	76	
243.33990	84	
244.04717	82	
245.46859	82	
245.60925	118	
245.83630	84	
246.04958	92	
246.86271	122	
246.97659	344	1+
248.90117	488	1+
249.37807	78	
249.92627	90	
249.95830	90	
250.97247	78	
251.01517	78	
251.88272	110	
253.10325	88	
253.90315	396	1+
253.95914	554	1+
254.02207	78	
254.09076	102	
254.14602	80	
256.80081	82	
256.85095	168	
257.13175	84	
257.25359	84	
257.83833	88	
257.84647	102	
258.24728	118	
258.84669	272	
258.96219	96	
259.84710	176	
259.90636	210	1+
259.95678	140	
260.83621	198	
260.85460	140	
260.95964	76	
261.83267	112	
262.36014	90	
262.83961	78	
263.34767	92	
265.41583	84	
266.86007	80	
267.89831	86	
268.84365	78	
270.84099	120	
271.84772	144	
272.13142	76	
272.93914	304	
272.98603	76	
273.79897	102	
273.81519	78	
274.86128	94	
274.90213	142	
275.81687	140	
275.85403	226	1+
276.81885	132	
277.84150	290	1+
279.86313	162	
280.00445	92	
280.11725	82	
282.84607	136	1+
283.95522	84	
285.42399	98	
287.79397	86	
289.34369	106	
289.78867	114	
289.88076	86	
291.80918	84	
293.43729	108	
294.67117	78	
294.81455	118	
294.93890	106	
295.47879	88	
295.86888	126	
296.01990	80	
296.26268	88	
296.44007	88	
296.81161	104	
297.33498	90	
297.86408	116	
298.88692	80	
299.01034	78	
299.05778	126	
299.92385	82	
301.74071	76	
301.87526	122	
302.17643	104	
302.85928	80	
302.95640	140	
303.54997	84	
303.81551	84	
306.14427	84	
306.88355	82	
306.99317	100	
308.83330	76	
309.05777	80	
309.81490	152	
310.87590	124	
311.82295	82	
311.96181	90	
312.80513	142	
312.83835	102	
313.51641	86	
314.87883	112	
315.75979	78	
316.66591	106	
316.88012	80	
324.89363	272	
326.17294	82	
327.41437	80	
327.90671	150	
330.43207	106	
331.21384	84	
334.67301	100	
342.18153	76	
342.38610	86	
345.15914	92	
END IONS

###FS:    #m/z: 363.95857 #charge 1+
###MS: 82
###MSMS: 85
BEGIN IONS
TITLE=Cmpd 63, +MS2(363.9586), 28.0-35.0eV, 1.8min #85
RTINSECONDS=107.92
SCANS=82,85
PEPMASS=363.95857	389386
CHARGE=1+
93.59945	124	
182.86932	140	
189.86353	830	1+
191.85883	612	1+
193.85684	94	
196.88147	340	1+
197.05663	90	
202.00322	106	
202.87161	84	
203.07797	102	
205.87712	148	
207.87549	488	
208.96006	168	
209.87126	144	
209.94357	962	1+
210.03645	100	
210.88616	784	1+
212.87952	3496	1+
212.93632	94	
216.41043	204	
216.64888	88	
222.95213	1168	1+
224.89613	106	
224.94850	1034	1+
225.10106	264	1+
225.88605	216	
225.96128	160	
226.84862	122	
226.89745	234	
226.94778	6180	1+
228.89534	438	1+
228.94349	6780	1+
230.08099	88	
230.89049	5540	1+
232.88602	976	1+
234.10418	102	
234.88208	258	
234.98846	96	
235.08640	90	
235.88524	146	
237.99776	204	1+
238.08087	146	
238.15569	84	
238.93974	108	
239.07077	204	1+
239.14987	86	
240.82336	350	1+
240.94060	264	
240.96307	600	1+
241.08194	110	
241.80197	102	
241.94009	780	1+
242.48622	92	
242.94305	650	1+
242.96067	526	1+
243.82087	650	1+
243.89669	130	
244.95831	4038	1+
245.94447	260	
246.09985	180	
246.90366	240	1+
246.95423	2908	1+
247.51518	114	
248.29603	92	1+
248.80168	318	1+
248.90129	2014	1+
249.40700	86	
249.80361	224	1+
250.11603	88	
250.90023	208	
250.94551	148	
250.97149	178	
251.80024	266	1+
251.97404	132	
252.08038	278	1+
252.89993	422	1+
253.83702	234	1+
253.90736	284	1+
254.93867	118	
255.90630	122	
257.94536	98	
258.01439	84	
258.83230	244	
258.97119	398	
260.80289	110	
260.83517	218	
260.96883	626	1+
261.83224	234	
262.83153	740	1+
263.81155	210	1+
263.98057	126	
264.79229	84	
264.96527	494	1+
265.43605	86	
266.81607	258	
266.91221	138	
266.92642	194	1+
267.78159	132	
267.81873	118	
267.97142	798	1+
269.12471	122	
269.82200	114	
269.91916	116	
269.97117	424	
270.10937	100	
270.80583	102	
270.91340	92	
270.96928	246	
271.17591	128	
271.84477	108	
271.85644	312	1+
271.91728	90	
273.44566	116	
275.06216	96	
275.33530	90	
276.81172	184	
276.85888	138	
277.07191	84	
277.81556	156	
277.85751	142	
278.79891	268	
279.09931	204	1+
279.79145	1100	1+
279.85838	116	
280.46680	106	
280.79311	926	1+
281.84676	108	
281.98155	138	
282.52494	102	
282.78997	142	
282.82219	94	
283.10542	92	
283.78819	100	
283.85378	234	
283.99027	144	
284.82730	172	
284.84339	1178	1+
284.99220	92	
285.15632	90	
285.79481	104	
285.84616	1032	1+
286.14197	92	
288.81728	88	
289.02983	98	
289.87604	340	1+
290.37835	104	
290.78462	86	
291.12232	570	1+
292.16366	96	
293.43516	84	
294.63521	122	
294.85751	266	1+
295.93161	92	
296.81146	462	1+
297.88194	296	1+
298.08057	244	1+
298.80375	2052	1+
299.15742	92	
300.97147	90	
301.86500	338	
302.86052	168	
303.12359	122	
303.80872	114	
303.82671	118	
303.85652	1644	1+
306.49218	90	
308.84044	88	
310.54918	84	
310.84784	84	
310.87487	86	
311.92899	88	
312.40404	86	
312.92304	90	
313.82730	92	
314.45644	86	
316.81642	142	
317.81213	210	
318.81601	360	1+
318.93647	158	
319.82024	252	1+
319.86845	102	
320.13879	100	
321.00931	88	
321.12702	328	1+
321.82122	262	1+
321.86745	264	
322.06289	102	
322.87770	136	
322.92899	212	
323.93321	124	
324.88428	116	
326.87216	340	1+
327.07674	100	
328.90234	112	
335.02787	100	
336.94792	368	1+
337.06281	88	
342.77033	84	
342.88153	94	
346.41727	120	
350.04878	148	
350.12495	84	
355.42017	90	
355.89264	86	
358.71249	86	
361.71132	110	
363.71740	112	
365.73267	86	
366.47036	100	
367.89264	86	
END IONS

###FS:    #m/z: 322.93149 #charge 1+
###MS: 86
###MSMS: 87
BEGIN IONS
TITLE=Cmpd 64, +MS2(322.9315), 28.0-35.0eV, 1.9min #87
RTINSECONDS=111.589
SCANS=86-87
PEPMASS=322.93149	3074774
CHARGE=1+
55.82883	156	
80.37655	80	
144.47507	80	
181.87498	90	
190.90342	84	
192.88818	138	
200.89250	86	
201.00806	82	
201.04658	92	
202.87350	100	
205.94963	376	1+
206.93177	108	
207.97380	78	
209.95267	86	
211.87796	308	1+
212.88030	218	1+
217.06297	78	
219.41964	76	
220.87488	74	
221.02091	82	
221.94204	140	
221.95862	80	
222.95316	472	1+
223.95712	312	1+
223.97913	152	
224.88234	90	
225.17147	82	
225.85946	88	
227.82074	138	
227.95719	112	
228.89587	94	
229.84352	146	
230.36777	74	
230.60621	80	
233.92034	78	
237.81670	86	
237.90483	180	1+
238.94244	116	
239.08059	202	1+
239.79007	74	
240.82260	346	
240.94212	1106	
241.82605	176	
241.86301	74	
241.94109	1186	
242.79586	98	
242.83381	144	
242.94221	3210	1+
243.82238	258	
244.82405	200	
244.94045	624	
244.95739	188	
244.98989	80	
245.82385	134	
246.17897	76	
246.82470	88	
246.85854	136	
246.89640	104	
246.97525	80	
246.99643	92	
247.87256	102	
248.83141	78	
249.81058	86	
249.89972	100	
251.11651	102	
251.40167	82	
251.83126	76	
251.87389	76	
253.06417	74	
254.10223	122	
254.57830	84	
255.96936	86	
256.84280	86	
256.90216	88	
258.83384	390	1+
258.95201	82	
259.34180	88	
260.08391	84	
260.33942	78	
260.83264	182	
261.83036	916	1+
261.88492	78	
262.02602	76	
262.47891	120	
263.90647	90	
264.07943	86	
266.07626	78	
266.54318	84	
266.81216	90	
266.86452	96	
267.85338	116	
268.17600	86	
270.87197	172	
271.35805	82	
271.80144	182	
271.84650	272	1+
271.86842	76	
273.79690	76	
273.85385	76	
274.79744	134	
274.85202	80	
275.79093	160	1+
275.81425	128	
275.90489	106	
275.92305	102	
276.36708	90	
276.81057	208	1+
276.82496	76	
276.86132	100	
277.10644	120	
278.11939	92	
278.85071	76	
279.09216	782	1+
279.11548	76	
279.94885	80	
281.37260	102	
281.85833	312	1+
282.13696	90	
283.44224	92	
283.79194	160	
283.93236	80	
284.29444	130	
284.79583	92	
284.84958	174	
284.91680	152	
285.29650	78	
285.86874	244	1+
286.18784	92	
286.56206	76	
288.18558	92	
288.20542	240	1+
289.76585	80	
289.79203	122	
289.87942	128	
291.22008	90	
291.80738	122	
292.86240	140	
293.88179	104	
295.40737	98	
295.84194	82	
295.87174	84	
296.82718	86	
298.80337	78	
301.62084	76	
302.88476	88	
303.21203	92	
303.90069	90	
307.80030	186	
308.36109	92	
308.79960	78	
308.90230	76	
309.81470	106	
309.88719	78	
310.40403	98	
310.59676	78	
311.92685	76	
313.70969	90	
314.88344	86	
315.14486	74	
315.82319	84	
316.82111	76	
317.13604	74	
320.16268	112	
321.81942	76	
324.38200	80	
324.89678	448	1+
325.48418	84	
325.83440	84	
326.88362	202	1+
END IONS

###FS:    #m/z: 336.94744 #charge 1+
###MS: 86
###MSMS: 88
BEGIN IONS
TITLE=Cmpd 65, +MS2(336.9474), 28.0-35.0eV, 1.9min #88
RTINSECONDS=112.361
SCANS=86,88
PEPMASS=336.94744	125078
CHARGE=1+
59.99301	84	
182.86724	374	1+
195.00898	98	
195.90179	120	
196.88362	220	
209.88850	88	
209.94563	214	
210.88503	394	1+
211.94553	2038	1+
212.87980	3154	1+
213.89895	106	
213.93902	510	
214.87838	96	
215.88786	438	1+
215.93679	156	
217.85775	98	
217.88135	136	
221.02092	102	
221.95299	84	
222.39420	84	
223.91897	76	
223.95632	208	
223.96933	170	1+
224.29908	78	
225.39081	100	
226.94204	78	
227.88818	80	
228.89436	306	1+
229.95680	2260	1+
230.89131	2300	1+
231.95233	1210	1+
232.89262	708	1+
233.83290	142	
235.82428	96	
236.40034	84	
236.85752	84	
237.80522	78	
238.85684	176	
238.94861	78	
239.07548	84	
239.17818	98	
239.84512	96	
240.88650	120	
240.93062	86	
241.16470	92	
241.49847	76	
242.84025	84	
243.90516	88	
244.87239	156	
246.90550	132	
247.96668	568	1+
248.90005	944	1+
249.96273	338	
250.83352	98	
250.95013	194	
251.82542	150	
251.84129	268	1+
251.96881	130	
252.93350	78	
252.97279	1418	1+
253.90714	640	1+
254.09835	82	
254.42144	80	
254.86183	142	
254.94437	90	
254.96887	450	1+
256.45283	80	
256.84792	76	
256.89204	216	1+
256.97072	84	
257.34444	90	
257.45085	84	
258.86535	82	
259.01344	88	
260.40464	92	
260.85473	140	
260.94671	200	
262.83562	76	
262.88956	126	
262.95885	90	
263.07023	138	
265.01611	76	
265.08797	84	
267.03090	80	
267.84545	200	
267.86552	256	1+
268.66432	100	
268.84017	976	1+
270.03896	82	
270.79860	92	
270.85566	114	
270.98528	140	
271.09745	114	
271.91618	198	
271.95521	80	
272.94722	90	
272.98189	142	
274.22592	92	
274.84487	240	1+
274.89750	80	
275.79597	76	
275.95353	80	
276.27322	118	
276.89221	86	
277.84420	170	
277.86161	138	
278.12341	76	
278.84054	144	
278.86525	86	
279.14393	78	
279.83362	338	
279.85868	150	
280.92784	116	
281.86298	118	
283.09465	130	
284.86543	116	
285.85439	116	
286.75957	100	
286.81157	90	
286.85030	1212	1+
288.04349	90	
288.12510	84	
289.40447	94	
289.79056	80	
289.86068	108	
289.88128	84	
290.05852	78	
290.88742	114	
291.85859	130	
292.81695	128	
292.83435	80	
294.85670	98	
294.87281	82	
295.82634	120	
295.88023	84	
296.14831	86	
297.17416	78	
298.86160	80	
299.81773	96	
300.87287	82	
301.17135	78	
301.82990	88	
301.86625	78	
302.05005	80	
302.14601	80	
304.76408	112	
305.15038	82	
305.99797	82	
307.89434	118	
308.89172	84	
309.86999	224	
310.87609	144	
311.05549	82	
313.05978	78	
315.44557	78	
317.92809	86	
318.88974	86	
319.12230	76	
321.04901	92	
321.94503	130	
322.01734	92	
322.74085	80	
323.00555	100	
324.88704	104	
324.99468	84	
330.81158	86	
332.87982	76	
333.31083	78	
333.90074	76	
338.91833	88	
339.81532	136	
341.10090	118	
END IONS

###FS:    #m/z: 507.84793 #charge 1+
###MS: 86
###MSMS: 89
BEGIN IONS
TITLE=Cmpd 66, +MS2(507.8479), 28.2-35.2eV, 1.9min #89
RTINSECONDS=113.133
SCANS=86,89
PEPMASS=507.84793	117458
CHARGE=1+
196.01739	272	
209.94432	132	
214.88667	232	
223.97622	130	
224.97593	304	
227.95567	128	
232.89891	136	
234.88067	222	
250.97269	228	
251.91149	124	
256.08911	214	
256.79387	122	
259.86626	134	
260.88327	196	
266.17051	166	
267.79496	200	1+
268.10917	122	
269.11573	120	
272.85474	254	
274.80336	264	1+
275.80625	224	1+
278.84791	150	
279.13578	128	
284.87629	182	
285.79573	120	
286.79878	160	
287.85495	334	1+
289.38916	226	1+
289.87626	182	
290.86724	212	
293.87514	1218	1+
294.81000	266	1+
296.86036	138	
296.89039	140	
297.84915	354	1+
298.11895	132	
299.78485	192	
301.84617	132	
303.84646	134	
303.86092	306	1+
304.96031	206	1+
305.86283	336	
306.82562	146	
307.88662	1132	1+
307.97715	130	
308.14254	658	1+
308.87351	698	1+
310.15872	552	1+
311.82508	170	1+
311.88391	2358	1+
314.01901	156	
314.87270	280	
315.87310	258	
318.85337	128	
318.93377	148	
321.86724	156	
323.86924	156	
324.86164	256	
324.90391	160	
325.88354	1424	1+
326.27904	124	
326.88652	1320	1+
327.81510	154	
330.16626	132	
330.87539	146	
330.99537	164	
331.80921	312	1+
331.87529	368	
332.87986	426	1+
333.75370	170	
333.84264	128	
334.08481	120	
336.94369	238	
337.36532	164	
338.01406	240	1+
340.90034	192	
344.78123	228	1+
345.81636	196	1+
345.89067	128	
346.88169	150	
347.77877	438	1+
348.16716	244	1+
348.78029	300	1+
349.37942	162	
349.89627	122	
350.75708	148	
350.89035	166	
352.17948	210	1+
353.85568	152	
354.85783	126	
355.72675	148	
355.79978	142	
355.89728	258	
356.71881	380	1+
356.87757	178	
358.80455	122	
359.78545	198	1+
359.86991	300	1+
362.88356	138	
364.80449	132	
365.78674	172	1+
365.84617	164	
366.84247	132	
366.86663	282	1+
367.70949	1624	1+
369.79331	122	
369.83604	444	1+
371.18910	132	
371.70586	148	
371.72725	170	
372.73483	146	
372.80771	134	
373.71965	222	
373.85920	124	
374.72347	266	1+
375.75088	168	
376.89075	180	
377.87558	242	1+
379.73109	166	
380.72550	284	
380.76024	132	
381.12734	134	
381.41481	222	
381.71439	242	
381.89391	150	
382.71691	218	
382.79348	148	
383.72039	138	
383.77546	122	
383.88863	492	1+
384.85241	606	1+
384.89322	420	1+
386.87309	150	
387.72193	140	
388.77393	192	
389.19685	208	1+
389.71464	434	1+
389.89385	220	
390.04209	176	
390.84322	442	
390.94226	126	
391.84514	222	
392.83259	476	1+
393.73689	268	1+
394.78500	138	1+
394.83702	160	
395.83333	144	1+
397.73097	882	1+
398.76801	176	1+
399.71259	266	
399.72720	222	
400.79150	196	1+
401.72262	120	
402.86136	288	
403.73147	224	
403.87497	582	1+
404.86284	418	1+
405.72872	266	1+
405.76488	176	
405.86855	288	1+
406.82042	198	
407.73810	262	1+
407.86914	900	
408.85660	1222	1+
408.92583	136	
409.72429	570	1+
409.78700	124	
409.86038	678	1+
410.11304	136	1+
410.83923	312	
411.76174	132	
411.83166	156	
411.86878	402	1+
412.72987	736	1+
412.85218	270	1+
413.76200	386	1+
421.88831	346	1+
422.82464	398	1+
423.77431	282	1+
425.75668	292	
425.87039	170	
426.75287	156	
426.86333	862	1+
427.73613	1580	1+
427.77183	238	1+
428.74853	360	
428.79815	186	1+
428.84602	490	1+
429.09970	194	1+
429.38389	144	
429.74146	984	1+
430.74237	634	1+
430.86298	270	
431.86993	170	
432.24630	128	
432.69579	124	
432.82245	216	1+
432.87311	152	
433.85380	174	
434.88914	242	1+
437.69599	134	
439.89513	202	
440.71596	128	
440.89136	140	
442.67804	194	
443.68880	178	
443.74823	146	
444.74945	362	1+
444.87260	1088	1+
445.71921	190	1+
446.68890	258	1+
446.88747	166	
447.09839	128	
448.75666	232	
448.80111	126	
449.88300	530	
450.20737	196	1+
450.70900	180	
450.75497	474	1+
450.77914	204	
450.88515	274	
451.86550	132	
457.90835	222	
458.90351	164	
462.88633	702	1+
463.88632	402	1+
465.10209	178	1+
467.89295	514	1+
468.77794	150	
477.26215	150	
478.13831	132	
485.90236	228	
486.90911	134	
509.84857	124	
END IONS

###FS:    #m/z: 322.93168 #charge 1+
###MS: 90
###MSMS: 91
BEGIN IONS
TITLE=Cmpd 67, +MS2(322.9317), 28.0-35.0eV, 2.0min #91
RTINSECONDS=116.805
SCANS=90-91
PEPMASS=322.93168	3222988
CHARGE=1+
108.35329	96	
189.06699	78	
189.85448	72	
191.01722	84	
192.49841	108	
192.88939	102	
196.88444	74	
198.09049	92	
200.88163	76	
201.90194	92	
203.95390	72	
205.94995	208	
206.95484	92	
209.89040	78	
212.87894	88	
212.89336	230	1+
213.85283	78	
213.96946	72	
217.04845	76	
220.83313	72	
222.95437	132	
224.81766	160	
224.96029	130	
226.84329	146	
227.77555	74	
228.82929	84	
228.89402	86	
230.83957	84	
230.89037	236	
231.03917	72	
232.05937	102	
233.83903	80	
233.93390	76	
233.95227	74	
234.82483	80	
235.56287	74	
237.12770	86	
237.37949	102	
238.94148	164	
239.01594	122	
239.07605	104	
239.94413	76	
240.78641	72	
240.82321	284	1+
240.94291	1040	
241.46439	78	
241.94383	926	
241.97197	88	
242.82243	200	
242.94122	3298	1+
243.81810	496	1+
244.85918	82	
244.94133	730	
244.98039	74	
245.02313	150	
245.50707	94	
245.89398	76	
246.06929	102	
246.85634	96	
246.97651	386	1+
248.82581	84	
249.87011	190	1+
249.97538	110	
250.97018	72	
251.02097	100	
253.16088	148	
255.00481	82	
256.03226	80	
256.84465	312	1+
256.89326	100	
256.98383	76	
257.79951	150	
258.09932	104	
258.83534	364	1+
259.14370	80	
259.34157	72	
260.34046	156	
260.38872	80	
260.83115	232	
261.49363	92	
261.83010	846	1+
261.88267	80	
261.91653	84	
261.96858	72	
262.35589	80	
263.51874	76	
263.85940	114	
265.85755	116	
266.85476	166	
267.06665	74	
267.99250	84	
268.17174	78	
268.85990	132	
268.95841	98	
268.99707	106	
269.33711	76	
269.91364	76	
270.03627	74	
270.47883	90	
271.36206	76	
271.86340	152	
273.79802	110	
274.79935	222	1+
274.93202	72	
275.80371	190	1+
276.85225	116	
277.40310	78	
278.02327	76	
278.81025	96	
279.09322	808	1+
280.35367	76	
280.83158	232	
281.86322	72	
282.79720	292	1+
282.92542	72	
283.35428	172	
283.87655	78	
284.29795	296	1+
285.32036	74	
285.87415	80	
286.91756	134	
287.02139	74	
287.86882	126	
288.14604	82	
288.20267	254	1+
288.77988	76	
289.78684	370	1+
289.87795	254	1+
291.81175	78	
291.88062	118	
291.93723	82	
292.43675	86	
293.88360	82	
295.13503	86	
297.78812	84	
297.83725	74	
301.86254	128	
302.80994	72	
303.06889	94	
303.41100	96	
304.36989	78	
305.92510	80	
307.80293	102	
308.88544	112	
309.80707	160	
309.86604	74	
310.08256	74	
310.82378	86	
311.87838	78	
314.17530	84	
314.81572	100	
315.96041	78	
316.03689	72	
316.39729	94	
316.93684	84	
318.34613	110	
318.86372	74	
318.94026	74	
321.82405	78	
321.86780	88	
322.83280	74	
324.84875	80	
324.89409	212	
324.93066	88	
325.02813	164	
327.29886	84	
327.71211	90	
END IONS

###FS:    #m/z: 336.94751 #charge 1+
###MS: 90
###MSMS: 92
BEGIN IONS
TITLE=Cmpd 68, +MS2(336.9475), 28.0-35.0eV, 2.0min #92
RTINSECONDS=117.576
SCANS=90,92
PEPMASS=336.94751	134460
CHARGE=1+
143.74987	78	
182.86556	138	
183.86592	72	
185.97665	72	
197.85051	80	
207.87090	80	
208.88505	158	
209.88689	100	
210.89236	210	
211.94495	1684	1+
211.99694	84	
212.87941	1914	1+
213.94040	944	1+
214.89720	232	1+
215.88807	150	
216.89983	122	
217.89382	78	
222.47279	82	
222.97308	74	
223.96138	548	1+
226.97337	90	
227.46757	80	
227.55268	86	
227.88395	84	
227.95716	148	
228.06948	142	1+
228.89352	342	1+
228.95178	78	
229.54276	104	
229.95575	1910	1+
230.49062	104	
230.80765	88	
230.89010	4436	1+
231.95207	798	1+
233.37064	100	
233.95350	172	
234.34887	92	
234.83242	74	
237.87139	72	
239.89455	76	
239.91756	84	
240.59137	84	
240.83879	298	1+
240.85967	108	
241.13611	92	
241.36726	94	
241.84212	260	1+
241.94919	78	
242.85351	74	
242.97629	76	
244.88430	86	
245.87658	84	
246.91156	106	
247.16278	84	
247.96715	458	1+
248.04773	92	
248.90095	1026	1+
248.92885	146	
248.99163	212	1+
249.96092	374	1+
250.95471	154	
251.12032	100	
251.34597	82	
251.83577	116	
251.85116	122	
252.97392	918	1+
253.90593	1046	1+
253.94378	74	
254.88998	76	
254.96751	364	1+
255.50982	94	
256.07715	76	
256.96663	136	
257.90223	92	
259.45346	72	
259.85290	92	
260.11929	80	
260.84117	136	
261.84102	100	
261.89285	98	
261.90890	74	
262.08869	184	1+
262.37206	90	
263.87787	94	
264.94189	82	
266.87022	74	
267.36976	98	
267.79764	78	
267.84325	200	
268.40898	90	
268.84551	484	
268.87384	84	
269.84460	314	
270.53568	106	
270.84492	208	
271.42505	92	
271.91692	580	1+
272.93901	140	
273.38654	92	
273.86983	74	
274.86010	118	
276.46921	92	
276.79395	78	
276.86781	158	
277.84005	102	
277.86457	242	
278.83342	136	
278.84720	272	1+
278.94129	76	
279.10027	164	
279.56300	84	
279.61395	104	
279.83175	260	1+
280.91829	114	
283.79145	84	
285.85648	120	
285.89912	86	
286.85290	1066	1+
286.94241	72	
288.20268	138	
288.97425	76	
289.05568	102	
289.88223	152	
290.09038	84	
290.86215	118	
291.11976	182	
291.85899	192	
292.81101	96	
292.85074	74	
293.88759	156	
294.86081	72	
295.84859	102	
296.89897	92	
298.80259	80	
299.90480	72	
301.46318	74	
301.83215	90	
302.12046	74	
304.44708	74	
304.86890	74	
305.22534	84	
305.87120	80	
306.88347	132	
308.96287	80	
309.86587	180	
309.91348	74	
310.87266	142	
311.04249	100	
311.14466	74	
311.59973	88	
311.88275	140	
311.96152	72	
312.03990	88	
315.98687	76	
316.49344	86	
319.94333	74	
322.73205	80	
323.30149	94	
323.89546	72	
324.40182	82	
324.89736	86	
325.41971	80	
327.09768	86	
329.43967	84	
331.85088	78	
331.89441	108	
332.08125	72	
332.77735	80	
332.85829	74	
336.75647	76	
337.78911	72	
339.07231	74	
340.93118	78	
340.95391	102	
END IONS

###FS:    #m/z: 507.84806 #charge 1+
###MS: 90
###MSMS: 93
BEGIN IONS
TITLE=Cmpd 69, +MS2(507.8481), 28.2-35.2eV, 2.0min #93
RTINSECONDS=118.348
SCANS=90,93
PEPMASS=507.84806	124344
CHARGE=1+
196.01689	118	
214.88930	126	
222.97528	188	
224.97331	208	
234.10556	154	
238.06880	206	1+
240.85115	190	1+
246.97640	174	
249.90466	204	1+
250.97211	134	
252.07874	198	
254.90204	142	
258.87893	118	
267.10743	198	1+
267.78586	136	
270.80701	186	
272.85484	354	1+
274.81036	142	
276.09930	224	1+
276.85661	134	
278.90407	168	1+
279.82863	142	
287.85389	240	
288.88025	150	
289.84788	174	
289.88125	446	
290.87243	130	
291.87978	264	
293.80607	128	
293.87388	980	1+
295.87316	148	
295.91695	126	
296.82313	134	
299.79798	130	
301.91659	126	
303.86520	230	
304.87975	130	
305.86432	216	
306.12792	124	
307.89193	428	1+
308.14337	246	
308.87413	656	1+
309.14989	1004	1+
309.84730	254	1+
309.88785	170	
310.15496	748	1+
311.00121	142	
311.88624	814	
312.88666	604	
312.99721	228	1+
313.87575	142	
313.93087	132	
314.86494	146	
315.86487	196	
316.86344	124	
316.89333	188	1+
318.87554	142	
319.85769	124	
321.96442	242	1+
323.89836	350	1+
324.87446	130	
324.93192	166	1+
326.15010	160	
326.81620	148	
326.88904	672	
327.80648	354	1+
327.88760	312	
328.15613	116	
328.87036	464	1+
329.89874	182	
330.42244	122	
330.82547	124	
330.88459	332	1+
331.79851	130	
332.87476	382	1+
332.97472	136	
333.84519	132	
335.77475	118	
336.87956	364	1+
336.94243	294	1+
340.90192	200	
342.14545	190	1+
346.15457	118	
347.73030	180	
347.78401	138	
347.84378	200	1+
349.75543	206	
350.77121	116	
350.82118	136	
351.19057	188	
351.77511	122	
351.87444	252	1+
352.89747	146	
353.85532	278	1+
355.09207	116	
355.89589	188	
356.88815	160	
357.85114	158	
360.76340	124	
362.90193	202	1+
366.73851	204	
366.76565	442	1+
366.84051	582	1+
367.70796	2034	1+
367.84334	398	1+
367.88467	150	
368.89775	162	
369.73652	196	
370.03333	126	
371.19152	184	
371.72651	240	1+
372.90503	330	1+
373.71891	434	1+
373.90864	216	1+
374.74388	160	
374.82134	142	
374.83819	130	
376.88948	158	
377.78352	124	
380.71923	858	1+
380.85904	140	
383.71570	122	
384.85366	522	1+
384.89137	372	
385.72832	186	1+
385.78523	158	
387.40437	150	
387.84939	298	1+
388.19916	414	1+
388.78773	178	
389.20246	350	1+
389.72177	188	
390.84315	508	1+
391.72960	136	
392.83533	192	
393.72352	182	1+
395.82181	222	1+
396.90765	116	
397.72349	142	
397.76558	146	1+
398.73018	996	1+
398.87175	288	1+
399.70400	238	
399.85011	182	
401.73331	130	
401.78787	168	
402.86346	160	
403.72385	124	
403.86871	302	
404.01935	148	1+
404.86908	206	
405.78827	326	1+
405.86705	132	
407.74860	142	
407.82007	132	
407.86763	730	
407.89973	166	
408.74046	276	
408.85368	612	
409.16894	146	
409.72217	420	
409.86937	248	
410.73513	238	
410.84377	426	1+
411.72828	776	1+
411.81069	190	
412.73145	648	1+
412.84371	160	
413.85434	132	
413.88111	128	
416.72389	118	
416.87767	340	1+
417.86018	152	
417.88179	288	1+
421.88466	414	
422.69923	204	1+
422.86748	120	
423.86558	426	1+
424.78718	118	
425.19382	132	
425.74064	200	
425.75699	520	1+
425.82958	154	
426.86368	1304	1+
427.73426	916	
427.79571	152	
428.73713	498	
428.84713	478	1+
428.90005	126	
429.74887	288	
430.74243	668	1+
431.86786	394	
432.25330	210	
433.85834	136	
433.86810	116	
434.68846	126	
439.74055	146	
439.89840	128	
441.69744	230	1+
441.88547	310	1+
442.74692	276	1+
444.87737	1354	1+
444.90649	224	
445.74634	340	
446.53957	116	1+
446.74048	216	
446.87585	300	1+
447.72003	224	
447.75518	426	1+
448.76211	274	1+
449.69522	138	
449.88296	166	
450.75957	434	1+
451.88159	152	
456.76796	118	
457.90946	292	
459.90978	128	
462.88363	740	1+
467.89347	592	1+
468.77117	146	
468.78981	204	
485.90480	388	
486.80153	258	1+
486.90274	190	
487.78372	196	1+
508.79720	96	1+
END IONS

###FS:    #m/z: 340.94229 #charge 1+
###MS: 94
###MSMS: 95
BEGIN IONS
TITLE=Cmpd 70, +MS2(340.9423), 28.0-35.0eV, 2.0min #95
RTINSECONDS=122.028
SCANS=94-95
PEPMASS=340.94229	933578
CHARGE=1+
183.86441	78	
192.92817	134	
193.93215	78	
194.00224	94	
194.92181	78	
195.07485	80	
196.88626	392	1+
197.87279	74	
200.88097	80	
204.49252	78	
204.90892	82	
205.94778	256	1+
208.88733	136	
209.94285	142	
210.88391	132	
210.93868	102	
212.88007	456	
213.88166	250	
213.90148	76	
213.94130	670	1+
214.87813	226	
214.89326	90	
215.88650	190	
216.89091	112	
217.88490	84	
219.01048	92	
219.88165	268	1+
222.95030	210	
223.96373	150	
226.89151	254	1+
227.65307	92	
227.95513	76	
228.93815	212	
228.96200	108	
230.88706	1092	1+
231.88975	782	1+
231.95063	542	1+
233.89890	184	
233.95031	116	
234.90376	158	
238.83368	138	
238.96160	84	
239.91344	78	
241.94896	372	1+
243.82609	280	1+
245.40496	104	
246.97328	156	
247.97982	76	
248.90048	464	1+
249.04246	106	
249.96208	364	1+
250.90277	156	
251.96348	230	1+
253.84547	206	1+
253.90816	142	
254.45677	78	
254.90670	156	
254.96705	352	1+
255.07645	172	
255.09298	116	1+
256.91318	76	
256.96473	126	
257.80117	154	
257.85293	150	
257.94291	80	
258.05177	74	
258.84543	224	
259.34935	114	
259.83207	88	
259.84906	142	
259.86735	134	
260.34514	98	
260.54126	82	
260.83757	244	1+
260.89990	146	
260.96158	134	
261.43777	92	
261.47983	98	
261.81743	78	
261.85509	82	
262.87517	100	
263.93371	82	
264.83145	202	1+
264.96583	82	
265.85718	100	
265.99822	78	
267.13337	80	
268.14442	142	
268.83758	118	
269.49020	78	
269.81298	78	
271.91080	74	
272.10912	82	
272.84794	218	
272.94423	84	
274.86761	130	
275.84861	422	1+
275.86513	106	
276.81977	218	1+
276.85684	744	1+
276.93487	82	
278.84666	476	1+
279.40877	78	
280.02497	84	
280.45031	76	
280.85146	122	
280.92617	76	
282.11881	78	
282.88157	92	
283.03404	132	
283.36180	82	
285.35738	86	
285.80242	94	
285.89721	88	
286.20863	76	
286.85832	76	
288.04600	86	
288.81677	84	
289.78952	200	
289.86141	118	
290.85369	120	
290.87439	78	
291.81354	76	
291.85410	76	
292.81358	82	
293.38483	76	
293.86987	152	
294.51082	82	
296.12723	90	
297.87080	146	
299.78579	110	
299.87434	106	
300.04331	76	
300.06494	84	
300.79622	80	
302.94498	144	
303.89866	92	
303.94793	80	
304.06146	78	
304.85623	78	
305.14338	112	
305.44416	90	
305.81804	116	
305.87140	78	
307.08997	82	
307.79863	116	
307.89337	140	
309.83775	88	
310.02250	162	
311.88062	158	
314.89214	92	
315.03783	100	
323.36566	88	
325.91467	92	
326.18627	136	
326.88799	88	
327.89553	108	
328.85111	76	
329.00960	82	
330.96550	86	
333.29957	100	
333.89401	148	
334.82688	106	
334.90658	86	
336.04587	136	
336.95026	78	
341.58437	90	
342.71083	86	
344.18579	82	
344.60029	76	
345.43758	82	
346.20450	76	
END IONS

###FS:    #m/z: 363.95840 #charge 1+
###MS: 94
###MSMS: 96
BEGIN IONS
TITLE=Cmpd 71, +MS2(363.9584), 28.0-35.0eV, 2.1min #96
RTINSECONDS=122.799
SCANS=94,96
PEPMASS=363.95840	373658
CHARGE=1+
187.87161	92	
189.86149	388	1+
191.85905	378	
196.88596	364	1+
207.87439	196	1+
207.94616	108	
209.94498	786	
210.88482	708	1+
212.44541	102	
212.87950	3420	1+
215.89291	134	
218.94879	82	
219.89785	94	
222.95286	468	
223.84314	102	
223.95886	260	
224.05626	122	
224.95123	968	1+
224.97300	194	1+
226.84914	118	1+
226.88393	92	
226.89647	136	
226.94799	5184	1+
227.90484	86	
228.89336	488	1+
228.94335	5518	1+
230.89039	4062	1+
232.88592	336	1+
232.91020	148	
233.97131	224	1+
234.88150	316	1+
235.85061	134	
238.99031	82	
240.81944	242	
240.94147	292	
240.96100	564	1+
241.08273	102	
241.84327	188	
241.93946	882	1+
242.82530	258	
242.94201	550	1+
242.95753	480	
243.06789	84	
243.81969	396	1+
244.95847	2790	1+
246.09635	210	
246.80549	144	
246.85082	84	
246.90759	138	
246.95416	2576	
247.09299	102	
247.97285	148	
248.80055	490	1+
248.89821	1916	1+
248.96154	206	1+
249.84748	86	
250.04184	88	
250.06405	120	
250.52524	100	
251.03042	88	
252.07734	104	
252.14672	90	
252.80032	96	
253.16771	98	
253.83761	136	
253.85956	84	
253.90459	554	1+
255.34900	102	
255.93450	94	
256.94852	90	
257.09200	260	1+
258.35963	106	
258.83407	284	
258.96587	94	
259.57291	92	
259.83948	124	
260.83414	184	
260.96935	400	
261.57094	86	
261.83878	272	
262.82844	360	
262.96692	110	
263.82981	162	
263.84198	134	
264.83421	106	
265.08905	150	
265.11783	90	
265.81991	116	
266.81311	722	1+
267.90988	122	
267.97302	682	1+
268.01872	102	
268.79216	230	1+
269.84341	202	
269.97084	774	
271.17523	238	
271.84698	178	
273.80024	86	
273.91183	134	
274.09531	88	
276.11363	242	1+
276.76128	88	
276.81357	120	
277.15354	94	
277.85584	138	
278.08575	92	
278.10021	394	1+
278.83960	120	
279.85709	224	1+
280.79542	1056	1+
281.00990	108	
283.78936	210	
283.85754	154	
284.42088	82	
284.71273	94	
284.82269	434	1+
284.84473	232	
284.98231	88	
285.43022	102	
285.84724	748	1+
285.87585	214	1+
286.03221	120	
288.11005	110	
289.80185	152	1+
289.87412	112	
291.12093	152	
292.10326	270	1+
292.12336	176	
292.88242	100	
294.54040	108	
296.80801	376	
296.86129	138	
297.80648	168	
298.42457	92	
298.80355	1590	1+
298.84282	94	
299.16103	84	
300.12145	90	
300.82628	80	
301.53170	98	
301.86250	136	
302.08326	102	
302.86340	130	
303.56953	100	
303.85720	1246	1+
303.93842	104	
303.95420	112	
304.44197	116	
306.00867	96	
307.09026	90	
307.83857	148	
308.76858	92	
308.84380	116	
310.88968	150	
311.27652	96	
311.42831	90	
312.89362	144	
315.90351	88	
316.81212	336	1+
318.80002	88	
319.81443	98	
319.86376	92	
320.14211	156	
321.12866	164	
321.82294	180	
321.86789	242	1+
322.16382	90	
322.92151	96	
322.96376	82	
324.35749	92	
324.89319	106	
325.01019	100	
326.87568	346	1+
328.55305	106	
330.99834	84	
332.84631	86	
334.05559	94	
335.15185	108	
336.94762	170	
339.13999	192	
339.83248	138	
341.71607	88	
352.01385	82	
352.55992	100	
355.92598	92	
356.84529	92	
361.84228	148	1+
365.08954	84	
366.61857	98	
366.73714	112	
366.92896	92	
367.05709	194	1+
367.72417	100	
368.45247	86	
END IONS

###FS:    #m/z: 336.94751 #charge 1+
###MS: 94
###MSMS: 97
BEGIN IONS
TITLE=Cmpd 72, +MS2(336.9475), 28.0-35.0eV, 2.1min #97
RTINSECONDS=123.572
SCANS=94,97
PEPMASS=336.94751	123784
CHARGE=1+
53.33146	74	
116.35140	94	
188.03529	78	
202.06083	94	
205.95835	150	
209.99541	90	
210.88494	436	
211.03588	92	
211.94558	1038	1+
212.00194	84	
212.11986	106	
212.87921	1608	1+
213.93909	620	1+
214.88087	518	1+
214.89530	78	
215.88641	352	1+
215.93827	212	
217.88479	222	
219.83413	82	
220.90967	76	
221.94194	82	
222.96047	88	
223.91854	76	
223.96847	86	
227.95668	76	
228.16635	84	
228.89463	358	1+
229.95543	832	
230.88922	3104	1+
231.82565	76	
231.95150	102	
232.82722	78	
233.82629	104	
233.91388	124	
234.89256	106	
235.37656	84	
235.64200	82	
235.82488	100	
235.90215	82	
237.86977	76	
240.79905	78	
240.95498	82	
241.96458	158	
242.00086	76	
242.07902	98	
242.95123	78	
243.09280	74	
243.82885	74	
243.84067	178	
245.84394	88	
245.95576	72	
246.03646	82	
246.90782	148	
246.97967	192	
247.03715	80	
247.96639	368	1+
248.89966	1554	1+
249.01552	84	
249.95366	108	
250.83501	440	1+
250.95372	392	
250.96976	116	
251.08297	122	
251.97303	74	
252.10191	84	
252.86084	74	
252.97117	460	1+
252.99095	82	
253.16586	90	
253.90755	760	1+
254.02610	84	
254.08865	72	
254.96642	576	1+
255.35851	92	
255.90456	82	
256.03598	78	
256.80772	136	
257.90003	84	
258.84573	124	
259.86395	80	
259.96028	208	
260.85380	80	
260.95976	116	
261.83327	82	
262.94768	142	
263.85178	82	
264.98595	88	
265.85390	114	
266.42100	102	
267.10348	130	
267.83934	172	
267.97971	132	
268.17635	148	
268.79594	198	1+
268.84069	836	1+
269.41287	238	1+
270.11862	126	
270.41573	166	1+
270.93750	94	
271.91599	334	
272.82253	176	
273.79687	170	
274.92172	78	
276.85641	282	
278.29336	78	
278.40667	104	
278.83526	664	1+
278.86405	136	
279.04976	86	
279.10083	190	1+
279.58734	100	
280.78797	76	
280.80867	116	
283.90418	86	
284.86364	80	
284.96549	72	
285.84894	912	1+
286.85182	742	1+
287.85087	418	1+
288.20204	128	
289.17016	80	
291.04443	108	
291.85535	84	
291.89419	78	
292.00871	104	
292.99359	84	
293.54866	108	
293.85874	252	1+
293.96118	80	
294.11332	74	
294.88605	74	
294.93863	90	
295.05677	72	
296.01725	102	
296.18243	88	
296.29202	74	
296.91784	190	1+
297.22086	86	
298.02350	86	
298.98052	92	
299.87485	120	
300.01933	82	
300.82185	74	
302.80797	74	
303.21628	84	
303.44503	128	
304.86081	92	
305.86407	124	
307.88662	82	
308.87414	78	
309.82236	72	
309.87094	114	
309.91744	84	
310.86283	260	1+
310.93526	188	1+
312.13513	92	
313.40339	92	
314.07308	102	
314.90711	164	
320.76032	100	
320.96113	76	
321.43825	84	
321.81950	74	
321.89045	218	1+
322.03311	90	
323.89324	238	1+
324.98811	74	
326.77254	106	
327.40102	86	
328.88789	190	1+
328.94240	88	
333.80664	76	
334.20396	78	
335.49569	86	
335.75891	84	
336.05807	88	
337.90862	84	
338.80771	78	
340.93108	100	
END IONS

###FS:    #m/z: 340.94208 #charge 1+
###MS: 98
###MSMS: 99
BEGIN IONS
TITLE=Cmpd 73, +MS2(340.9421), 28.0-35.0eV, 2.1min #99
RTINSECONDS=127.245
SCANS=98-99
PEPMASS=340.94208	724092
CHARGE=1+
182.86846	86	
184.86638	74	
192.92685	172	
196.25413	80	
206.06525	100	
206.95149	80	
207.87611	74	
208.88353	110	
208.95655	136	
209.88861	78	
210.87977	122	
212.87990	340	
213.87922	468	1+
213.93964	380	1+
214.90144	138	
215.94120	78	
217.88226	178	
217.89945	112	
221.51250	72	
222.95479	86	
223.96329	144	
224.89173	72	
224.95891	122	
226.89406	306	1+
226.95573	94	
227.79090	148	
227.92286	80	
228.89581	72	
228.93883	74	
230.89000	778	1+
231.91361	72	
231.95423	92	
233.90273	396	
233.94882	92	
234.39588	88	
234.93751	72	
235.89491	78	
237.90375	98	
239.78999	150	
241.83973	134	
243.83061	94	
244.96085	78	
245.43985	72	
245.84388	102	
248.90057	120	
249.04460	104	
249.90138	130	
250.09382	72	
250.96864	78	
251.96166	76	
252.17428	76	
253.00186	82	
253.91528	88	
254.08675	80	
254.90715	234	
255.07153	190	
255.79069	78	
256.90006	114	
256.94848	104	
256.96608	102	
257.85775	208	
258.84627	500	1+
259.91916	108	
259.95736	96	
260.85851	142	
261.84926	100	
263.84387	154	
263.88471	140	
263.89977	84	
263.98726	74	
264.07724	74	
264.92603	96	
264.95994	154	
265.86075	152	
265.91832	80	
266.84904	174	
267.94663	100	
268.09928	84	
268.61602	94	
268.83698	134	
269.13766	94	
270.92362	82	
271.73670	86	
271.90662	88	
272.79239	98	
272.80810	74	
272.84081	104	
272.90153	86	
273.14106	86	
273.39886	78	
273.92301	78	
274.07535	98	
274.83514	74	
274.86082	88	
275.84026	78	
275.85255	430	1+
275.87925	80	
276.38576	100	
278.03073	96	
278.84656	190	
279.01475	80	
279.84812	126	
281.86082	132	
283.39473	76	
285.93040	94	
286.02801	76	
288.05234	102	
289.11392	76	
289.78666	72	
289.89117	82	
291.79883	72	
291.94360	78	
292.11771	76	
292.35077	106	
292.81235	112	
293.00431	74	
293.87326	72	
293.99070	90	
295.96982	136	1+
296.85551	90	
296.96735	154	1+
297.15539	80	
297.81179	236	1+
297.95591	80	
297.96957	166	1+
299.31363	86	
300.78589	80	
300.80685	76	
300.87910	104	
302.84746	84	
303.30833	82	
303.44490	90	
306.89977	138	
307.67363	86	
309.35380	82	
309.86727	84	
309.92191	90	
310.10801	92	
310.88314	124	
311.89422	88	
312.81090	138	1+
312.90568	104	
314.08405	76	
314.76111	82	
315.02484	86	
316.58524	102	
318.40320	92	
321.78636	80	
324.15877	82	
324.82007	128	
324.89724	216	1+
326.05149	98	
326.21586	88	
329.87197	76	
330.81650	98	
331.89778	72	
333.77840	98	
338.58849	100	
338.85168	86	
340.80124	118	
341.26436	76	
342.62244	100	
END IONS

###FS:    #m/z: 363.95827 #charge 1+
###MS: 98
###MSMS: 100
BEGIN IONS
TITLE=Cmpd 74, +MS2(363.9583), 28.0-35.0eV, 2.2min #100
RTINSECONDS=128.018
SCANS=98,100
PEPMASS=363.95827	283070
CHARGE=1+
189.86299	448	1+
189.97147	84	
191.85722	264	
193.86200	92	
196.87912	216	
197.88521	84	
199.03633	84	
207.87751	98	
209.94477	716	1+
210.03625	86	
210.88686	426	1+
211.87948	100	
211.95193	82	
212.87911	2736	1+
222.95170	294	
223.95289	170	
224.95047	1186	1+
225.09592	88	
225.83350	82	
225.88612	178	
226.89751	142	
226.94767	3520	1+
227.89124	712	1+
227.92338	84	
228.89478	608	1+
228.94295	4432	1+
230.89026	4040	1+
232.65474	86	
232.88723	340	
232.91292	84	
233.11131	90	
233.99734	100	
234.79844	104	
234.88373	132	
235.88161	84	
238.06045	202	1+
240.64086	112	
240.82046	168	
240.93971	340	
240.96343	794	1+
241.93977	226	
242.94316	402	
242.96061	566	1+
243.60808	92	
243.82145	282	
244.82108	172	
244.95876	1720	
245.83715	124	
245.94837	140	
246.09787	126	
246.85335	236	1+
246.90608	448	1+
246.95419	1754	1+
247.80678	106	
248.57576	82	
248.80372	330	
248.90090	1156	1+
250.07064	276	1+
250.83544	128	
250.89799	298	
250.94521	134	
251.90840	128	
253.11289	94	
253.38634	92	
253.90833	170	
254.00883	132	
254.86150	90	
256.01042	82	
256.90117	106	
257.97119	84	
258.10005	106	
258.83330	310	
260.06376	84	
260.83015	1048	1+
260.97078	656	
261.83206	812	1+
263.08275	86	
264.10522	88	
264.39455	86	
264.90203	92	
264.91794	210	1+
265.43589	86	
265.97675	98	
266.81485	620	
266.84843	100	
267.97476	658	1+
268.80648	144	
269.88566	86	
269.90981	92	
269.96888	444	
271.45133	84	
271.91525	336	1+
271.95931	168	
273.12282	84	
274.57997	92	
276.81121	518	1+
276.85376	150	
277.10756	110	
278.80548	156	
278.84862	186	
279.10335	142	
279.79986	186	
279.84418	86	
280.79423	794	1+
281.86077	140	
282.79537	146	
282.83452	148	
282.92562	106	
283.07143	154	
283.12858	228	1+
283.42158	98	
283.85168	290	
283.92160	124	
283.98317	142	
284.78056	210	
284.82547	170	
284.84236	128	
284.92661	114	
285.16766	192	1+
285.84759	512	1+
286.98621	110	
287.03813	98	
287.54601	92	
288.20137	208	
288.90526	84	
288.95943	90	
289.41137	150	
289.87760	112	
290.87233	270	1+
291.12049	598	1+
291.79960	138	
292.10283	226	1+
292.92849	84	
293.07126	82	
293.12379	92	
293.94886	82	
295.94791	88	
296.58618	100	
296.80994	246	
297.80930	278	
298.80369	1464	1+
299.42237	90	
299.87312	102	
300.85598	86	
300.88629	150	1+
301.14571	92	
301.41872	100	
301.79678	116	
301.86338	252	
302.79495	84	
302.80932	114	
302.86175	112	
303.80596	190	
303.85824	816	1+
304.10334	84	
305.85687	294	1+
305.89701	104	
306.36969	86	
307.42172	92	
307.89428	120	
309.69289	90	
310.57069	106	
311.12865	86	
312.95325	84	
313.01862	96	
313.87524	182	1+
315.81278	314	1+
316.81545	264	1+
317.10957	90	
318.94789	84	
319.82135	158	
319.83764	84	
321.13629	92	
321.38139	84	
321.76284	192	1+
321.86619	184	
321.95836	98	
322.00022	82	
322.92580	220	
324.88653	86	
326.87159	528	1+
327.15250	100	
328.88921	88	
331.87327	106	
336.94533	296	1+
338.92536	90	
339.13951	134	
340.94265	110	
344.96071	86	
346.89278	92	
360.72221	204	1+
368.94995	92	
END IONS

###FS:    #m/z: 507.84757 #charge 1+
###MS: 98
###MSMS: 101
BEGIN IONS
TITLE=Cmpd 75, +MS2(507.8476), 28.2-35.2eV, 2.2min #101
RTINSECONDS=128.79
SCANS=98,101
PEPMASS=507.84757	89678
CHARGE=1+
196.01573	142	
209.94383	226	1+
222.97340	392	1+
232.89766	130	
239.89944	202	
251.91475	174	
254.09167	124	
266.89112	144	
267.78362	112	
268.79994	178	1+
272.85541	322	1+
274.89516	180	
278.83770	124	
285.85819	114	
287.85139	442	
288.39724	138	
289.88056	218	
289.89703	148	
290.13593	118	
290.78025	142	
290.86150	234	1+
291.88474	214	
293.87473	622	1+
295.87267	188	
296.80870	116	
296.84186	130	
296.86189	154	
297.91324	136	
299.84332	208	1+
300.86512	114	
301.93787	166	
303.80770	116	
303.86326	120	
305.85815	140	
307.89196	310	1+
308.14283	362	
308.87550	210	
309.14387	268	
309.87003	206	
309.89802	166	
310.15670	248	
310.87421	150	
311.88446	870	1+
312.81880	164	
312.88724	622	1+
313.97239	166	
314.86456	350	
314.89621	144	
315.82794	202	
317.76383	206	1+
322.89606	120	
323.14268	122	
323.75744	142	
325.86030	130	
325.90366	172	
326.83155	118	
326.88386	362	
327.88515	578	1+
327.90427	248	
328.86796	210	
329.81914	146	
332.87679	314	1+
335.80556	262	
336.76221	110	
336.95224	328	1+
338.88992	120	
340.82157	152	1+
343.78317	118	
345.10652	152	
345.87896	224	1+
346.82771	274	1+
349.75156	160	
350.89100	192	
351.76822	124	
351.87530	126	
351.89462	116	
354.84727	216	1+
356.77047	194	1+
358.84669	112	
362.79027	136	
365.89506	208	1+
366.18285	174	1+
366.79088	118	
366.85157	166	
367.71166	800	
367.76329	292	1+
367.84330	128	
368.04746	128	1+
368.70882	450	
368.90102	130	
369.70684	444	1+
369.84820	134	
370.83443	112	
371.19207	166	1+
371.72549	190	
371.81384	156	
372.04353	210	1+
372.28221	120	
372.89616	112	
373.71608	346	1+
375.73680	112	
377.74762	216	1+
379.71684	788	1+
379.91185	220	1+
380.71953	666	1+
380.86297	128	
382.71339	216	
383.71099	186	
383.78322	202	1+
384.71736	130	
384.77633	166	1+
384.85595	336	
385.75314	162	
385.85403	214	
386.03827	180	1+
386.79815	144	
386.85743	152	
387.72313	136	
387.84608	214	1+
387.88082	208	1+
389.71476	362	1+
390.05749	130	
390.76774	224	1+
390.79506	326	1+
390.84601	404	
391.74203	116	
391.84719	482	1+
392.36135	136	
392.82642	474	1+
392.87300	164	
394.73770	128	
395.87253	226	1+
398.72744	1022	1+
399.70926	134	
399.75245	224	
402.86826	132	
403.87249	392	
404.87346	212	
405.40924	112	
405.76480	168	
405.78939	254	1+
405.85994	178	
405.87952	116	
406.82147	180	
407.63533	114	
407.72821	584	
407.80064	190	1+
407.87087	320	
407.93640	260	1+
408.85537	474	
409.72285	490	
409.85536	280	
410.72618	292	
410.83635	420	1+
411.73462	186	
411.75103	126	
412.73837	184	
412.84715	182	
414.76564	114	
414.82264	154	1+
415.74139	192	1+
417.87840	142	
418.75954	164	
420.88239	356	1+
421.79049	132	
421.88669	298	1+
422.74354	134	
422.80576	136	
422.82304	110	
422.86295	372	1+
423.77330	226	
424.77314	146	
424.78950	124	
425.75277	346	
426.07862	134	
426.75532	244	
426.82456	126	
426.86326	360	
426.93002	148	
427.73285	972	1+
427.85989	242	
428.74644	318	
428.84620	446	1+
428.88214	122	
428.91158	116	
429.70542	190	
429.74002	1090	1+
430.69450	122	
430.74102	782	1+
431.86952	274	
432.85360	112	
433.38863	146	
434.86245	212	1+
439.89269	118	
442.88042	132	
443.75510	274	1+
444.08868	128	
444.68006	162	
444.87598	880	1+
445.74690	344	
446.74983	298	
446.90045	136	
447.75658	418	1+
448.78097	178	
449.88091	440	
450.74954	726	1+
457.90463	346	1+
458.74153	140	
462.88315	278	
463.88682	144	
467.88803	646	1+
471.13572	142	
471.76754	112	
485.89955	476	1+
486.90191	310	1+
END IONS

###FS:    #m/z: 322.93134 #charge 1+
###MS: 102
###MSMS: 103
BEGIN IONS
TITLE=Cmpd 76, +MS2(322.9313), 28.0-35.0eV, 2.2min #103
RTINSECONDS=132.451
SCANS=102-103
PEPMASS=322.93134	1742990
CHARGE=1+
110.66238	80	
188.94204	72	
189.49961	88	
190.06966	80	
191.00383	78	
191.10376	74	
192.89101	164	
199.49966	74	
204.99348	84	
206.93178	92	
209.91974	80	
209.99724	72	
210.89849	148	
211.02693	90	
212.82892	82	
212.89467	210	1+
218.88775	72	
218.89941	108	
219.08655	78	
220.87501	74	
220.90238	74	
220.99347	74	
222.95374	490	1+
227.81953	80	
227.95500	98	
230.07138	72	
230.85053	80	
230.88881	184	
231.84049	148	
233.95412	78	
235.08055	80	
235.82319	82	
236.13785	72	
238.06639	70	
238.83334	120	
238.93991	160	
239.07574	180	
239.42688	76	
239.79044	110	
240.82697	118	
240.94179	840	
241.94222	644	
241.95872	108	
242.82034	234	
242.94315	1880	1+
243.81991	524	1+
244.37518	86	
244.82163	300	1+
244.85318	82	
244.93985	428	
245.63411	84	
245.89972	90	
245.99032	80	
246.39498	76	
246.97886	194	1+
247.84608	74	
247.93139	78	
248.00702	84	
249.07927	86	
249.97153	112	
251.07982	130	
253.34940	196	
253.97691	78	
254.13950	110	
254.19234	88	
254.86640	74	
254.95352	162	
255.95358	82	
256.33483	108	
256.91298	98	
257.79806	124	
258.83474	568	1+
260.33731	90	
260.83607	474	
260.90626	90	
261.79948	78	
261.82997	996	1+
263.42516	74	
264.98978	72	
266.42115	98	
266.85449	104	
267.02059	76	
267.80677	74	
267.90812	78	
268.80341	76	
268.96265	90	
269.80093	210	
269.87350	84	
269.92177	100	
270.19109	130	
270.84864	72	
271.84089	86	
272.09273	72	
272.19610	106	
272.39501	72	
272.84781	112	
272.98149	114	
274.04885	74	
274.43532	80	
274.79865	124	
274.82746	128	
274.85213	76	
276.55904	84	
276.97166	84	
277.92052	92	
278.81173	270	1+
279.09267	406	
279.22838	106	
279.91605	84	
279.95496	74	
281.84775	90	
282.79932	126	
282.96872	74	
283.79159	226	
283.85334	92	
284.29221	328	1+
284.90694	94	
284.92885	80	
285.85188	126	
286.18607	302	1+
286.86978	106	
287.88561	74	
288.20505	126	
289.20042	112	
289.87854	72	
290.87775	110	
291.10061	80	
291.40441	86	
291.86396	72	
293.10293	70	
293.89999	86	
294.85945	72	
295.07379	86	
296.04274	78	
296.85041	82	
298.83390	86	
298.87425	88	
299.04205	72	
299.38632	78	
302.85918	84	
305.54470	78	
305.80572	124	
305.88846	80	
306.05811	86	
306.87299	100	
307.53147	98	
308.16078	72	
308.39309	92	
309.88066	92	
310.08438	72	
312.15479	80	
312.88585	128	
314.87664	90	
317.11603	76	
317.13402	80	
319.88397	74	
321.43622	72	
322.76294	72	
324.39767	76	
325.90086	112	
327.89910	118	
END IONS

###FS:    #m/z: 340.94205 #charge 1+
###MS: 102
###MSMS: 104
BEGIN IONS
TITLE=Cmpd 77, +MS2(340.9420), 28.0-35.0eV, 2.2min #104
RTINSECONDS=133.223
SCANS=102,104
PEPMASS=340.94205	604936
CHARGE=1+
76.50090	94	
94.82332	86	
118.12499	76	
182.87247	84	
184.54082	80	
190.52705	94	
199.97881	78	
204.88093	82	
205.05483	92	
205.94852	156	
208.88304	82	
208.95543	82	
210.93437	134	
211.15196	86	
212.87611	560	1+
213.87777	372	1+
214.94066	122	
215.88888	448	1+
217.88496	72	
218.85792	72	
218.89227	74	
218.91216	72	
223.37664	90	
223.82826	86	
224.02519	72	
226.38369	86	
226.94680	166	
227.90301	80	
228.94060	72	
228.95525	70	
230.05842	80	
230.88760	1340	1+
231.95210	238	1+
233.94671	98	
234.92055	84	
235.87034	72	
236.86687	70	
239.82819	304	1+
239.90412	70	
240.84670	200	1+
243.89870	126	
245.83419	72	
246.44311	86	
246.97390	142	
247.91417	76	
247.98188	114	
248.13457	82	
248.90043	196	
249.89966	284	1+
249.96513	80	
250.47445	80	
250.83624	70	
251.92738	128	
253.01700	84	
254.11614	82	
254.90449	228	
255.90838	114	
256.89761	90	
256.93653	90	
258.06190	78	
258.84868	200	
259.85171	184	
259.96284	82	
260.84006	72	
260.88764	294	1+
261.82664	112	
261.84702	134	
261.98426	76	
262.85540	84	
263.06662	84	
264.87991	72	
265.39601	102	
265.94235	100	
266.84552	120	
267.82603	72	
268.16109	92	
268.84591	120	
268.86988	70	
269.40631	70	
272.80637	72	
272.87532	84	
272.89835	80	
273.10848	78	
273.62236	114	
273.83952	78	
273.85704	112	
273.93311	70	
274.06708	70	
274.87723	72	
275.85076	76	
276.14042	74	
276.16912	94	
276.85627	306	1+
277.92470	86	
278.84694	484	1+
278.87132	172	
279.81346	78	
279.92591	70	
280.94006	70	
282.04646	70	
282.75205	72	
282.84078	84	
282.86062	110	
283.02660	84	
286.54119	76	
286.81804	108	
286.87498	272	1+
287.19410	92	
287.49829	84	
289.83479	94	
290.95756	86	
291.12592	72	
291.93293	82	
292.03805	88	
292.86477	116	
293.44770	76	
293.98881	104	
295.37320	88	
295.43662	94	
295.86881	134	
296.16954	80	
296.85237	90	
297.02797	94	
299.87045	182	
299.98748	78	
300.87751	80	
300.98830	74	
302.81633	76	
302.85469	130	
302.86859	138	
303.03660	96	
304.37187	84	
306.80246	120	
306.93491	72	
308.93044	76	
309.02743	82	
311.05559	86	
311.86807	94	
312.80135	72	
313.05360	74	
314.63680	72	
314.91814	76	
315.41489	74	
318.30472	106	
322.01976	74	
323.89010	124	
328.83757	84	
328.89136	112	
330.79834	74	
331.38363	80	
332.08104	72	
332.99705	82	
333.30650	106	
334.78857	132	
334.95825	96	
338.38980	78	
339.40686	92	
339.89906	160	1+
340.00432	78	
340.76337	70	
341.06728	72	
344.02164	70	
346.52219	86	
END IONS

###FS:    #m/z: 363.95809 #charge 1+
###MS: 102
###MSMS: 105
BEGIN IONS
TITLE=Cmpd 78, +MS2(363.9581), 28.0-35.0eV, 2.3min #105
RTINSECONDS=133.995
SCANS=102,105
PEPMASS=363.95809	240016
CHARGE=1+
54.85413	84	
156.30432	92	
182.86819	110	
187.86718	96	
189.86503	274	
191.85955	674	
191.93804	84	
194.40067	86	
197.96081	90	
207.88203	430	1+
207.95230	82	
209.86918	122	
209.94348	434	
210.87925	106	
212.87908	2300	1+
216.43587	108	
222.95232	702	1+
223.82525	104	
223.88387	300	1+
224.94812	932	1+
225.09409	122	
226.91932	88	
226.94758	3340	1+
226.96709	168	
227.93128	166	
227.98810	82	
228.09398	88	
228.89320	556	1+
228.94293	3050	1+
229.50023	88	
230.10496	92	
230.79346	92	1+
230.83329	184	
230.89020	3288	1+
231.09234	106	
231.91994	136	
232.01432	108	
232.88565	570	1+
234.82294	90	
235.15781	92	
236.03233	100	
236.95379	86	
237.05396	244	1+
240.82418	504	1+
240.94268	898	1+
240.96499	256	
242.82684	352	
243.82197	334	
243.97174	82	
244.82033	276	
244.94154	178	
244.95689	1734	1+
245.07067	90	
245.82062	202	
245.94240	96	
245.96725	128	
246.10532	242	1+
246.80795	280	1+
246.90489	174	
246.95373	1194	1+
247.90587	86	
248.58530	96	
248.80487	104	
248.90074	1514	1+
249.80864	112	
250.79998	150	
251.07232	146	
251.98697	92	
253.01537	86	
253.50970	174	
253.90562	350	1+
253.94829	86	
253.98290	86	
255.87879	96	
257.89999	94	
258.09907	96	
258.83517	340	1+
258.97302	268	
260.83083	142	
260.96770	598	1+
261.83121	1142	1+
262.83265	800	1+
263.47486	106	
264.82408	218	
264.96532	132	
265.81683	178	
265.84471	100	
265.95015	88	
266.81388	800	1+
266.87166	152	1+
267.78598	92	
268.80683	126	
268.82055	116	
268.84379	82	
268.87182	94	
269.96764	226	
270.81018	214	
270.84262	80	
271.17955	100	
271.91709	214	
274.82120	120	
274.86920	94	
275.81145	164	
276.86020	92	
278.79803	322	1+
278.85523	142	
279.37504	86	
279.87962	116	
279.96739	88	
280.47495	88	
280.79557	508	1+
280.98928	160	1+
281.85789	92	
282.63421	90	
282.79210	292	
282.83458	82	
283.07122	114	
283.09685	106	
283.78650	160	
283.82933	140	
283.85399	196	
283.99032	240	1+
284.16007	102	
284.79289	120	
284.82416	440	1+
284.86207	206	
285.84892	650	1+
286.82901	118	
286.88779	104	
287.89123	136	
287.92137	98	
288.85503	84	
289.87932	130	
290.94762	96	
291.11689	476	1+
291.86805	82	
292.31915	92	
292.43902	88	
292.81112	88	
293.84140	100	
293.87886	156	
294.86261	296	1+
296.76584	96	
296.80486	150	
297.80924	278	
297.92809	82	
298.80550	1180	1+
299.86560	138	
300.80335	350	1+
300.87514	174	
301.85900	260	1+
303.41942	94	
303.86009	480	
304.11034	136	
304.14075	86	
305.87641	226	1+
306.05600	88	
306.63169	92	
308.87801	120	
309.93708	178	1+
309.97633	84	
311.02293	90	
311.91823	106	
312.88359	106	
313.53170	100	
315.01603	86	
315.76200	100	
316.51744	96	
316.81299	484	1+
317.81524	292	1+
319.20110	82	
320.14780	114	
320.87078	94	
321.82343	192	
322.94571	90	
323.89323	200	1+
324.89672	170	1+
326.86873	324	1+
328.11678	82	
329.13877	106	
332.90300	86	
335.77340	96	
336.94497	302	
337.09200	92	
340.94003	116	
340.95461	144	
343.17803	224	1+
343.91005	196	1+
344.34979	104	
344.41554	86	
345.56776	92	
351.35054	82	
365.91109	112	
366.62307	96	
367.78052	98	
368.00469	82	
END IONS

###FS:    #m/z: 322.93126 #charge 1+
###MS: 106
###MSMS: 107
BEGIN IONS
TITLE=Cmpd 79, +MS2(322.9313), 28.0-35.0eV, 2.3min #107
RTINSECONDS=137.655
SCANS=106-107
PEPMASS=322.93126	1344772
CHARGE=1+
182.52152	84	
191.01226	72	
194.88951	76	
197.10119	74	
201.04558	122	
202.04717	74	
205.48931	94	
206.38820	80	
206.94756	68	
207.93457	70	
210.83781	92	
210.89310	100	
211.83233	74	
212.89917	110	
214.11340	72	
217.10263	76	
221.80115	72	
221.89253	76	
221.94754	82	
222.80995	80	
222.95422	122	
223.88151	80	
223.96062	240	
224.80676	70	
224.82709	74	
224.89993	108	
226.97314	150	
228.89620	82	
229.83862	80	
229.90194	76	
230.83089	72	
231.08188	94	
231.92842	74	
236.01720	68	
236.04570	68	
237.05787	78	
238.82558	72	
239.78963	124	
240.82448	258	
240.94115	526	
241.82424	170	
241.94036	1756	1+
241.96244	78	
242.79983	76	
242.82283	288	
242.94333	1236	1+
243.82313	556	1+
244.94005	698	1+
244.98577	70	
246.01579	72	
246.58758	84	
246.87110	72	
246.97540	304	1+
248.92618	80	
248.95139	82	
249.05604	76	
249.07166	116	
250.90281	84	
251.07644	120	
251.23329	82	
251.91277	70	
252.96238	70	
253.16329	188	
253.83707	72	
254.02397	76	
256.85577	92	
257.79936	126	
257.91005	92	
258.83267	328	
259.84025	168	
260.80344	142	
260.83243	340	
260.92774	78	
261.82979	980	1+
261.94073	70	
262.05761	84	
262.07778	78	
262.44176	84	
264.03728	70	
264.85185	132	
264.98391	74	
265.79816	70	
265.88421	72	
266.06067	76	
266.85561	126	
266.86613	118	
267.88004	100	
267.92038	80	
268.87600	72	
269.79894	78	
269.85115	88	
270.19029	146	
271.77702	90	
271.84435	120	
272.79023	80	
272.91977	96	
273.79637	426	1+
274.76097	84	
275.09470	88	
278.81175	78	
278.84659	152	
278.88361	92	
278.99646	68	
279.09196	742	1+
279.84419	90	
280.85716	70	
280.99164	76	
282.27950	70	
282.82440	100	
282.86086	120	
282.86843	88	
283.19212	70	
283.79774	84	
283.85436	78	
284.29441	172	
284.45377	94	
284.88635	90	
284.95324	74	
286.18180	74	
286.54332	76	
287.91239	72	
288.21240	70	
288.91776	72	
289.79084	122	
289.87570	88	
290.58140	84	
290.87217	138	
291.01913	70	
291.79991	114	
292.88205	76	
295.01462	92	
295.54428	90	
296.80371	72	
296.86835	98	
296.89886	76	
297.12132	70	
300.82188	76	
301.04759	82	
303.21207	98	
303.95228	108	
305.92735	76	
307.88132	82	
308.29414	76	
308.40012	84	
308.79815	108	
308.87988	74	
308.94749	76	
309.13115	82	
309.86565	74	
309.88846	120	
311.89414	76	
312.87083	238	1+
314.86327	72	
321.89437	80	
321.93614	90	
322.12120	70	
322.73959	114	
324.89272	106	
327.70555	70	
END IONS

###FS:    #m/z: 336.94681 #charge 1+
###MS: 106
###MSMS: 108
BEGIN IONS
TITLE=Cmpd 80, +MS2(336.9468), 28.0-35.0eV, 2.3min #108
RTINSECONDS=138.427
SCANS=106,108
PEPMASS=336.94681	115896
CHARGE=1+
79.36918	86	
158.06998	78	
167.82313	88	
174.85968	72	
184.87803	74	
185.87124	84	
194.00034	72	
201.04114	74	
205.95083	72	
206.93929	92	
206.95127	74	
208.88323	146	
208.97533	80	
210.88481	198	
211.94427	460	
212.87782	2186	1+
213.07900	78	
213.93911	120	
214.93697	86	
215.88765	268	
215.90121	94	
217.83951	72	
217.88134	94	
219.83669	108	
222.95111	72	
222.99145	72	
223.96796	94	
228.89168	482	1+
229.95570	300	1+
229.97632	72	
230.88902	3892	1+
231.83298	74	
231.94918	574	1+
232.96347	82	
233.82255	362	1+
233.94851	126	
234.01072	100	
234.04471	88	
234.83994	126	
235.00337	96	
235.44235	92	
237.04256	84	
238.85588	130	
238.95402	70	
240.84539	140	
240.86728	74	
241.84405	164	
242.84206	112	
243.06777	92	
243.91460	84	
243.94560	88	
244.38503	88	
246.39690	102	
246.85007	72	
246.90624	160	
246.94625	78	
247.11455	72	
247.57392	118	
247.96270	78	
248.83152	72	
248.90088	1304	1+
249.08310	90	
249.40685	70	
249.95808	74	
250.83329	314	1+
250.95671	160	
251.82532	72	
251.95490	474	1+
252.83623	320	1+
252.97249	262	1+
253.04046	76	
253.08929	360	1+
253.56455	102	
253.90647	550	1+
254.93100	72	
254.97291	254	
255.86477	80	
256.89078	94	
258.09330	76	
258.84906	604	1+
259.96009	120	
260.48401	90	
260.80096	78	
260.84142	112	
261.82924	92	
262.95406	120	
263.83374	180	
263.97757	154	
265.12576	90	
267.84054	274	
268.02552	180	1+
268.14962	86	
268.84069	1194	1+
268.97055	96	
269.92172	76	
270.88902	76	
271.91667	130	
272.84706	86	
273.89672	88	
273.92124	116	
274.83924	112	
275.85809	110	
276.36305	94	
276.81798	90	
276.85962	164	
277.83469	164	
277.86350	110	
278.84430	234	
279.82033	88	
279.83677	324	
280.40674	78	
280.57763	94	
280.68077	92	
281.80504	72	
282.85873	184	
285.84859	962	1+
286.84952	628	1+
286.88157	72	
288.20235	172	
288.84830	96	
289.21195	76	
290.94407	176	1+
291.11862	114	
291.34364	88	
291.53406	106	
291.81972	70	
291.84282	106	
291.85994	110	
292.12423	86	
292.43668	92	
292.86072	142	
292.97288	82	
293.99644	104	
294.11494	82	
294.43117	80	
294.87147	72	
295.87097	140	
295.92440	90	
296.87565	78	
297.37325	74	
298.86875	104	
299.88333	78	
300.87586	148	1+
302.17364	94	
303.79176	90	
305.87758	104	
305.95907	72	
307.87666	466	1+
309.77692	72	
311.88674	108	
312.13300	72	
315.39116	92	
315.86895	74	
316.40372	76	
317.86924	72	
318.93588	86	
319.89326	98	
322.87333	74	
324.89384	126	
325.90339	98	
326.88795	78	
328.19684	90	
333.15407	86	
333.88094	72	
334.91783	78	
336.14123	78	
338.96387	88	
339.77945	170	1+
340.19898	78	
340.83624	74	
341.76351	74	
341.89350	136	
END IONS

###FS:    #m/z: 412.73215 #charge 1+
###MS: 106
###MSMS: 109
BEGIN IONS
TITLE=Cmpd 81, +MS2(412.7321), 28.0-35.0eV, 2.4min #109
RTINSECONDS=139.2
SCANS=106,109
PEPMASS=412.73215	100798
CHARGE=1+
60.28167	86	
97.91907	100	
189.86113	248	1+
191.85725	384	1+
196.88648	430	1+
199.93401	252	1+
207.87067	166	
209.87155	154	
210.02018	96	
211.95581	146	1+
212.87890	2366	1+
214.87781	294	
214.89539	342	
217.88317	92	
220.12975	102	
222.95123	1446	1+
223.90082	116	
224.94938	1804	1+
230.89022	4506	1+
232.83294	114	
232.88738	1984	1+
234.82647	90	
234.88010	648	1+
235.84972	142	
235.95310	104	
237.95844	148	
238.86918	88	
239.79176	122	
239.94907	210	
239.96504	146	
240.79269	116	
240.96377	1398	1+
242.95874	862	1+
246.97671	128	
248.90056	1560	1+
250.89560	502	1+
252.83954	126	
252.89431	206	
253.90340	698	1+
253.97563	110	
255.11736	88	
255.90632	122	
256.91911	86	
257.96582	350	1+
258.81036	146	
259.80549	94	
260.06114	118	
260.96944	1014	1+
261.88536	86	
262.14933	282	
264.09731	98	
267.84389	134	
267.88607	96	
268.13880	150	
268.38885	96	
268.53352	86	
268.94133	96	
269.91292	112	
269.94394	112	
270.84860	196	
271.85354	280	1+
271.91696	652	1+
275.80408	116	
275.82402	162	
276.92419	90	
277.40023	106	
277.80688	126	
277.83670	216	1+
277.90659	150	
279.57371	88	
279.89476	1208	1+
281.85347	272	
281.93487	100	
281.98388	252	1+
283.04230	88	
284.78949	436	1+
285.79225	380	1+
285.84715	1826	1+
286.02788	90	
286.81085	142	
287.91447	92	
288.86347	226	1+
289.79144	226	1+
289.88620	484	1+
290.16087	126	
290.81167	108	
290.86340	248	1+
290.88677	306	1+
291.15942	104	
292.80165	294	1+
292.81920	96	
293.80402	236	1+
293.82672	100	
293.94859	138	
295.05813	94	
295.91686	552	1+
295.96261	206	
296.09991	92	
296.16488	90	
297.79044	94	
297.86758	118	
297.90502	2524	1+
299.78474	152	
299.80048	130	
300.80845	120	
300.96241	166	
301.78643	88	
301.88186	122	
302.88254	92	
302.90690	130	
303.85649	2024	1+
303.95191	96	
304.81095	148	
305.80536	192	1+
306.12546	194	1+
306.81415	88	
306.90075	134	
307.79863	726	1+
308.87400	106	
308.89591	104	
309.13887	90	
309.94174	90	
309.97026	138	
310.37587	90	
310.79061	142	
310.80311	120	
310.83405	188	1+
310.85752	150	1+
311.93008	156	
312.80747	520	1+
312.88385	146	
313.82746	90	
313.92989	1956	1+
314.80028	136	
315.88000	170	
316.78331	90	
316.87303	448	1+
316.93896	236	
317.81539	120	
317.87618	306	1+
318.29559	94	
318.82364	272	1+
318.93559	4220	1+
319.86415	92	
319.99580	92	
320.91802	118	
320.93957	374	1+
321.81272	122	
321.86886	378	1+
322.84968	162	1+
324.57008	98	
324.77795	96	
325.12383	142	1+
326.22676	98	
326.79973	148	
326.87248	2142	1+
327.80544	1990	1+
327.98392	98	
328.18483	92	
328.82088	242	
329.18096	100	
329.40407	118	
329.82530	160	
330.14967	98	
330.81595	1040	1+
330.89045	130	
331.86868	94	
332.80688	226	
332.87478	1112	1+
334.14876	364	1+
334.89805	112	
334.95034	544	1+
335.13135	90	
336.02964	100	1+
336.82651	116	
336.94635	11816	1+
336.99869	92	
337.80126	948	1+
338.00565	96	
342.03655	110	
342.14068	120	
343.85763	106	
344.88675	306	1+
345.64967	88	
345.82155	836	1+
345.94069	384	1+
346.94382	326	1+
347.81238	100	
348.76237	346	1+
348.83066	228	
349.76710	220	1+
349.83525	172	
350.82173	836	1+
350.88141	100	
352.15955	654	1+
353.94672	94	
359.95986	740	1+
361.90350	94	
362.04565	94	
364.18818	116	
367.78100	88	
367.96923	162	
369.83669	116	
372.98219	98	
374.79768	106	
376.71563	86	
377.11501	90	
377.17748	88	
381.02159	98	
382.08463	108	
383.79149	140	
386.63118	94	
391.38090	122	
397.21700	92	
400.21468	176	
401.05345	110	
402.86573	108	
409.13611	102	
410.74967	94	
END IONS

###FS:    #m/z: 322.93125 #charge 1+
###MS: 110
###MSMS: 111
BEGIN IONS
TITLE=Cmpd 82, +MS2(322.9312), 28.0-35.0eV, 2.4min #111
RTINSECONDS=142.864
SCANS=110-111
PEPMASS=322.93125	1173296
CHARGE=1+
151.91888	114	
182.87151	90	
193.89960	70	
198.03329	72	
198.14577	72	
200.83926	134	
201.04286	114	
203.91014	76	
204.13118	72	
205.94973	220	
209.89238	70	
213.53326	90	
215.08298	100	
215.97155	84	
215.98439	70	
218.89025	90	
218.92133	90	
220.93508	110	
221.88178	104	
221.94313	142	
221.96566	132	
222.95106	74	
223.00976	88	
223.14004	86	
223.96312	298	1+
224.75525	96	
225.09607	68	
227.48983	102	
228.90686	68	
230.83312	90	
230.85243	110	
230.89043	84	
231.02508	120	
233.85845	78	
234.09723	90	
235.79282	84	
236.01361	136	
236.82167	92	
236.83834	70	
237.03327	70	
238.05945	142	
239.33572	76	
239.78880	98	
239.90406	80	
239.94201	68	
239.97474	68	
240.79221	164	1+
240.82585	348	1+
240.94256	754	
241.41267	90	
241.89753	68	
241.94252	466	
242.82145	186	
242.85337	72	
242.94192	1670	1+
243.01428	70	
243.81900	998	1+
243.97254	74	
244.81998	596	1+
244.93933	402	
245.02062	94	
246.09281	102	
246.82537	280	1+
246.89454	88	
246.97591	334	
247.10269	74	
247.97933	226	
248.85736	116	
249.85708	90	
252.82376	88	
252.84527	70	
253.04044	80	
253.83525	72	
256.04388	84	
256.91533	70	
258.84067	150	
258.86342	70	
258.91447	70	
259.83205	142	
259.98653	80	
260.83166	448	
261.83092	884	1+
261.88267	72	
264.78996	106	
265.01209	76	
266.83120	70	
266.84423	318	1+
267.79378	72	
267.86797	152	
269.05704	84	
269.11583	70	
269.34394	138	
269.84312	70	
269.90074	120	
271.84667	292	1+
271.95115	82	
273.86204	90	
273.88824	68	
274.84554	152	
275.79454	74	
275.80902	158	
275.85119	206	1+
279.09421	846	1+
280.25925	72	
280.86598	78	
281.04536	76	
282.05449	80	
282.88007	150	
283.07114	108	
284.29362	160	
284.34012	72	
284.86390	148	
284.91965	68	
285.29346	80	
285.84710	92	
285.87421	72	
285.98017	70	
286.18686	106	
286.80325	126	
286.97773	78	
287.90431	76	
288.20092	206	
288.79372	114	
290.01644	74	
290.13792	86	
291.06910	80	
291.09664	70	
291.80178	282	1+
292.21223	92	
292.88228	92	
293.85514	74	
293.87690	104	
295.88250	88	
296.04061	72	
296.86929	72	
296.91798	70	
299.45849	82	
299.78580	204	1+
300.84554	68	
303.12652	88	
303.75976	78	
305.87583	70	
306.88349	126	
306.94829	78	
307.79747	210	
307.89523	76	
308.39546	70	
309.86770	82	
310.30679	92	
311.83029	74	
311.88885	216	1+
312.95983	68	
313.76203	86	
314.01644	72	
314.76565	74	
318.75840	70	
318.85475	84	
321.42512	80	
322.08386	70	
322.87595	82	
324.01068	88	
324.80884	84	
325.04561	68	
325.90075	104	
328.07268	68	
END IONS

###FS:    #m/z: 336.94710 #charge 1+
###MS: 110
###MSMS: 112
BEGIN IONS
TITLE=Cmpd 83, +MS2(336.9471), 28.0-35.0eV, 2.4min #112
RTINSECONDS=143.637
SCANS=110,112
PEPMASS=336.94710	110604
CHARGE=1+
182.86852	72	
184.06093	106	
196.88478	96	
205.95006	84	
208.88645	124	
209.94520	136	
209.95707	84	
210.88608	292	
211.94355	574	
212.87837	2402	1+
213.89760	74	
213.93782	262	1+
214.88480	204	
214.95134	74	
215.88817	106	
217.88693	96	
218.88496	86	
221.96624	86	
223.96419	96	
224.95722	80	
224.97533	92	
227.89744	90	
228.89299	166	
229.95505	478	
230.05660	84	
230.89083	3026	1+
231.01843	76	
231.95549	160	
232.83460	112	
232.95029	88	
233.48890	72	
233.55270	112	
233.82525	246	1+
233.90039	232	
238.96147	76	
239.79333	84	
239.84833	76	
239.98665	118	
240.83468	170	
240.96284	72	
241.39184	100	
241.83107	84	
241.84784	96	
242.09434	74	
246.44305	92	
246.90657	72	
246.91611	88	
246.97668	222	
247.96863	110	
248.67831	90	
248.90087	1058	1+
249.83104	144	
249.84928	92	
249.96559	340	1+
250.83853	78	
250.88586	114	
250.94885	426	
251.06834	190	
251.83383	358	1+
251.91471	82	
252.10795	76	
252.84743	138	
252.97072	404	
253.16000	74	
253.90270	694	1+
254.80719	84	
254.96863	244	
257.84886	160	
257.87414	198	1+
258.40118	110	
258.84665	214	
259.95540	100	
260.85137	136	
260.90024	88	
261.84930	102	
262.83959	78	
265.91619	76	
266.08328	88	
266.13658	92	
267.39823	96	
267.84008	146	
268.41284	98	
268.84237	488	1+
269.15812	78	
270.84667	86	
270.98082	88	
271.10114	86	
271.92222	156	
271.98766	78	
273.98614	74	
274.01643	74	
274.85974	124	
275.50438	72	
275.85468	88	
275.95917	100	
276.85465	284	
276.87238	78	
277.83695	110	
277.86409	178	
277.97993	72	
278.12334	72	
278.47760	84	
278.81191	76	
278.83395	708	1+
279.10608	136	
279.86487	118	
280.26127	72	
280.99175	76	
282.89030	72	
284.02947	112	
285.79703	76	
285.85120	930	1+
286.18994	128	
286.85366	592	1+
287.21736	72	
287.85365	78	
287.92718	92	
288.19659	152	
288.85476	206	
289.81797	92	
289.85714	214	1+
289.87771	110	
290.01422	78	
291.11116	74	
291.16568	86	
292.05263	84	
292.43688	80	
292.87248	202	1+
292.94524	76	
293.10573	206	
294.10865	132	
294.86146	116	
295.81882	90	
296.84628	88	
297.08767	82	
297.22265	112	
297.93438	76	
298.33114	76	
298.86696	74	
299.40093	84	
299.48590	76	
299.80468	78	
299.86757	116	
300.86022	80	
300.88391	72	
301.46524	100	
301.60184	72	
301.92165	94	
302.86687	114	
302.90853	74	
303.90522	88	
304.15806	72	
304.44670	136	
309.86912	144	
310.86824	196	1+
318.17313	76	
319.10896	84	
321.74207	72	
325.36001	84	
326.89236	74	
331.77306	154	1+
331.86436	72	
334.32518	72	
335.76086	72	
337.61756	84	
339.44067	72	
339.56524	78	
341.90418	240	1+
END IONS

###FS:    #m/z: 412.73222 #charge 1+
###MS: 110
###MSMS: 113
BEGIN IONS
TITLE=Cmpd 84, +MS2(412.7322), 28.0-35.0eV, 2.4min #113
RTINSECONDS=144.409
SCANS=110,113
PEPMASS=412.73222	100756
CHARGE=1+
65.33726	100	
175.95247	106	
182.87005	116	
185.87131	122	
189.86767	350	1+
191.86070	134	
196.88386	464	1+
199.93619	102	
201.92653	140	
207.87449	188	
209.86789	104	
212.87951	3400	1+
214.87690	374	
214.89896	148	
215.89367	216	1+
217.94946	102	
220.98996	92	
222.95263	1588	1+
223.63052	122	1+
224.94783	2392	1+
230.82526	88	
230.89010	4542	1+
232.09719	114	
232.88601	2278	1+
234.88162	920	1+
235.60542	94	
235.95396	190	
236.14842	142	
237.95343	120	
239.79188	396	1+
239.94951	316	
240.79392	252	1+
240.96290	1094	1+
241.03589	128	
242.96004	580	1+
245.83994	146	
245.89388	104	
246.93291	98	
248.90115	1892	1+
249.83083	146	
250.80199	138	
250.83737	114	
250.89592	884	1+
251.83287	92	
252.89754	1138	1+
252.93504	88	
253.88780	128	
253.90519	642	1+
253.96414	180	
254.96593	102	
255.14103	110	
256.88352	92	
257.80275	222	1+
257.96813	558	1+
258.39714	98	
258.97497	312	1+
259.50578	88	
260.59858	92	
260.96968	698	1+
261.88471	260	1+
262.14960	564	1+
263.98112	240	1+
265.84138	216	1+
265.98297	164	
267.78195	398	1+
267.90832	100	
267.93646	312	1+
268.93982	270	1+
270.84651	130	
271.77504	132	
271.91419	894	1+
272.98581	138	
273.79321	130	
275.13342	90	
275.81328	314	
276.04483	92	
276.81667	240	
276.84661	254	1+
278.98211	216	1+
279.89525	888	1+
280.03613	94	
280.84795	96	
281.03874	92	
281.85376	130	
282.80968	210	
283.79206	124	
283.98470	150	
284.88121	114	
285.79016	360	1+
285.80744	90	
285.84619	1676	1+
285.87743	198	
287.84084	116	
287.86315	218	1+
288.80694	504	1+
288.89957	174	
289.79411	576	1+
289.86543	206	1+
289.89001	108	
290.15883	98	
292.83861	192	1+
293.87459	94	
294.81925	220	1+
295.91875	876	1+
295.95809	278	1+
297.90430	1378	1+
297.93932	100	
298.78697	100	
298.83393	90	
299.78388	124	
299.86271	318	
299.90384	96	
300.78887	116	
300.81886	288	1+
302.03279	106	
302.90679	162	
303.82138	114	
303.85765	2284	1+
303.88877	238	1+
303.91072	102	
305.80765	132	
305.85681	384	
305.93362	118	
307.12653	112	
307.78119	90	
307.80059	256	
308.14331	118	
308.86878	642	1+
308.91414	104	
309.79689	450	
310.81740	170	
311.81139	158	
311.87214	402	1+
311.89413	110	
311.93792	166	
312.80979	634	1+
312.94940	126	
313.12310	126	
313.79897	396	1+
313.83630	112	
313.93147	1118	
314.80060	270	1+
317.82026	132	
317.87201	116	
318.18493	134	1+
318.93652	3492	1+
319.77801	114	
320.58500	88	
320.82467	96	
320.92696	378	1+
321.24684	96	
321.81842	132	
321.87351	434	1+
323.91800	100	
323.94071	120	
324.89090	116	
325.39800	98	
325.89840	120	
326.80528	154	
326.81712	186	
326.87291	2814	1+
327.80846	1980	1+
327.90359	90	
328.94057	96	
329.01009	102	
329.77656	118	
329.79997	212	
330.81547	1098	1+
331.39301	164	1+
332.87559	968	1+
333.83543	96	
334.15338	270	1+
334.82655	220	1+
334.95049	418	1+
336.16843	90	
336.94575	12098	1+
336.98091	204	
337.15600	88	
337.80326	1244	1+
338.87560	92	
339.80009	108	
339.83121	128	
340.12689	108	
340.42864	136	
341.79750	110	
341.89154	438	1+
342.69283	100	
344.40443	114	
345.81992	1496	1+
345.88185	112	
346.94044	162	
347.82850	154	
347.95237	126	
348.82812	114	
349.79879	88	
349.82284	202	
349.90659	90	
350.82535	590	1+
350.88110	108	
352.16099	398	1+
352.82719	148	
353.79329	120	
353.82989	472	1+
356.02187	102	
359.96215	1208	1+
361.17803	94	
361.84076	100	
361.96064	124	
367.77896	228	1+
367.83712	94	
367.89873	188	
368.83353	106	
371.84171	102	
372.88230	246	1+
379.73230	92	
383.78364	124	
384.39173	88	
388.26758	98	
388.84973	212	1+
397.86053	136	
400.21489	158	
407.09699	88	
409.23496	160	
416.92177	92	
417.24395	138	
END IONS

###FS:    #m/z: 340.94201 #charge 1+
###MS: 114
###MSMS: 115
BEGIN IONS
TITLE=Cmpd 85, +MS2(340.9420), 28.0-35.0eV, 2.5min #115
RTINSECONDS=148.082
SCANS=114-115
PEPMASS=340.94201	395748
CHARGE=1+
195.00380	84	
195.07754	84	
196.88248	200	
198.87427	84	
200.85331	84	
205.68474	106	
208.84748	84	
208.95875	122	
210.95357	78	
212.87955	190	
213.87881	878	1+
213.93846	184	
214.42782	78	
214.94083	90	
217.88762	248	
217.97573	96	
218.13526	94	
218.88560	146	
219.98162	80	
222.95496	86	
223.43547	78	
223.95976	122	
225.12353	78	
225.86291	80	
225.95142	74	
226.94896	96	
227.89370	82	
229.78863	76	
230.89021	1022	1+
231.84619	72	
232.01822	78	
233.89644	158	
233.94999	84	
234.91676	74	
239.00924	94	
239.02710	102	
239.87503	78	
240.83697	144	
241.84447	418	1+
243.97460	226	1+
245.96509	72	
246.07685	76	
246.09834	88	
246.90457	84	
248.93230	82	
248.98829	76	
249.90130	134	
249.91221	202	1+
250.89820	130	
252.85525	82	
254.91013	156	
254.96794	134	
255.91439	106	
257.56287	90	
257.83295	196	
257.87226	84	
258.03214	88	
258.85029	186	
259.43655	86	
259.85158	84	
260.83579	408	1+
262.34606	88	
262.81547	86	
263.07455	114	
264.58418	76	
264.81014	76	
264.88012	80	
266.86562	72	
267.05471	96	
267.10856	86	
267.41806	82	
267.93315	88	
268.83758	228	
268.90812	74	
269.03120	116	
269.15789	104	
269.83993	118	
270.83127	122	
272.82885	78	
272.84470	136	
272.94094	78	
273.91276	88	
275.01554	74	
276.85577	972	1+
277.94154	104	
278.01074	82	
278.84326	108	
278.86256	120	
279.85154	186	
280.10148	146	
280.86280	90	
280.91338	86	
280.96738	98	
281.05699	80	
281.86166	134	
282.35642	156	
282.84925	76	
282.97698	88	
283.35743	96	
284.39346	78	
284.44132	78	
284.93452	78	
286.05676	72	
289.81220	132	
289.85759	82	
291.88467	88	
292.11542	82	
292.80557	74	
292.87134	108	
293.87037	84	
295.16869	76	
295.87025	158	
296.81220	84	
296.91386	78	
296.93303	86	
297.16783	104	
297.41752	194	
298.28863	88	
298.86602	266	1+
299.18616	118	
299.91821	78	
301.85766	98	
301.89176	84	
303.86875	74	
305.87536	76	
307.14602	80	
307.79585	116	
307.86092	78	
307.89551	76	
309.83305	104	
309.88859	172	
310.65284	74	
312.03943	74	
312.08296	88	
314.86990	80	
316.39934	78	
318.05918	82	
318.77138	72	
319.10266	86	
322.89738	76	
322.97419	86	
325.38899	82	
327.04115	76	
328.34592	104	
328.89346	78	
332.78856	78	
334.08497	76	
334.43264	76	
334.63916	74	
335.21907	74	
336.90293	84	
338.01821	136	
339.78269	78	
340.17181	74	
341.91130	94	
342.02048	90	
342.90860	80	
343.80297	78	
END IONS

###FS:    #m/z: 363.95801 #charge 1+
###MS: 114
###MSMS: 116
BEGIN IONS
TITLE=Cmpd 86, +MS2(363.9580), 28.0-35.0eV, 2.5min #116
RTINSECONDS=148.855
SCANS=114,116
PEPMASS=363.95801	156672
CHARGE=1+
99.92310	96	
189.86386	758	1+
191.85876	514	1+
196.88665	142	
202.04339	92	
205.95264	84	
207.95393	140	
209.94477	188	
210.88407	264	1+
212.87888	2000	1+
214.89657	142	
217.49182	100	
222.95316	956	1+
224.89137	98	
224.95123	754	1+
225.92383	106	
226.90017	208	1+
226.94686	1974	1+
226.98452	84	
227.92725	92	
228.89570	510	1+
228.94298	2764	1+
230.84787	194	
230.88961	3046	1+
232.08163	128	
232.88360	170	
234.87995	222	
236.10605	86	
237.05578	112	
237.13228	100	
237.89034	98	
240.82277	252	
240.83712	128	
240.94070	248	
240.96448	706	1+
241.83685	146	
241.94664	122	
242.52438	100	
242.82351	176	
242.94341	416	1+
242.96284	370	1+
243.82007	546	1+
244.85151	80	
244.93779	106	
244.95813	952	1+
246.85613	126	
246.90447	96	
246.95460	1122	1+
247.80535	120	
247.82580	126	
247.90054	82	
247.97964	126	
248.80426	578	1+
248.85709	132	
248.90012	1272	1+
248.92643	86	
249.19574	86	
250.95122	200	
250.97114	188	
251.07086	96	
251.81917	84	
251.91538	178	
252.07178	118	
252.37703	116	
252.89120	156	
253.06600	82	
253.90469	266	1+
258.09426	98	
258.84450	184	
258.97347	102	
259.15481	226	1+
259.84316	108	
260.33917	82	
260.96969	444	1+
261.83449	438	
262.83381	226	
263.74420	94	
263.84258	130	
264.58818	106	
264.82138	238	
264.94156	96	
265.79398	98	
265.82085	130	
265.85220	88	
265.97261	162	
266.79146	82	
266.81161	788	1+
267.78478	98	
267.97324	214	
268.02688	82	
268.95971	140	
269.92688	104	
269.96892	416	1+
271.17514	300	
271.91820	206	
272.84094	84	
273.52873	86	
276.80819	114	
276.84304	84	
276.88391	88	
277.85427	300	1+
278.79592	170	
278.84348	296	1+
278.85837	212	1+
279.09681	88	
279.79756	118	
280.03291	88	
280.10281	166	
280.79517	772	1+
280.82762	98	
281.97418	100	
282.79161	526	1+
282.86821	206	1+
283.06187	86	
283.85585	160	
283.98484	140	
284.35479	80	
284.82805	310	1+
284.93664	102	
285.11511	100	
285.84788	718	1+
285.90333	80	
285.98001	112	
286.80492	228	
286.82270	212	1+
287.51884	108	
287.59995	88	
287.79380	82	
288.19575	108	
288.45676	82	
289.04542	82	
289.20580	84	
289.87054	98	
290.05403	86	
290.93103	90	
291.11795	388	
291.41310	94	
292.10335	166	
295.88212	88	
296.11017	80	
296.64957	114	
296.80775	92	
297.10857	86	
297.79455	84	
297.81630	138	
298.80557	964	1+
299.00390	204	1+
299.87473	98	
300.80225	328	1+
300.88377	98	
301.85989	460	1+
303.80782	130	
303.85761	970	1+
303.92695	86	
306.42299	92	
308.00309	90	
308.84420	98	
308.88288	86	
309.86729	196	1+
310.58379	88	
311.13137	94	
314.21231	86	
314.81554	90	
315.81956	200	
316.81038	360	1+
316.91489	94	
318.93513	174	
319.02922	132	
320.17376	84	
321.82334	144	
321.86871	146	
323.16523	88	
323.46243	100	
323.88908	96	
324.87992	266	1+
326.15679	82	
326.87263	120	
327.90675	156	
329.87204	94	
330.89199	132	
332.13057	126	
333.89165	86	
334.90667	116	
336.94962	100	
345.91906	94	
350.63957	90	
351.77038	176	
352.18413	84	
355.09845	94	
362.16512	86	
368.18166	82	
END IONS

###FS:    #m/z: 336.94720 #charge 1+
###MS: 114
###MSMS: 117
BEGIN IONS
TITLE=Cmpd 87, +MS2(336.9472), 28.0-35.0eV, 2.5min #117
RTINSECONDS=149.627
SCANS=114,117
PEPMASS=336.94720	110176
CHARGE=1+
56.38150	78	
182.87003	100	
191.95684	78	
193.89303	78	
196.88470	226	
196.98941	72	
198.85502	78	
201.54444	92	
202.01899	116	
205.95212	122	
206.54152	72	
210.88744	206	1+
211.94389	680	1+
212.06417	74	
212.87861	1860	1+
213.93787	166	
214.99842	78	
215.88430	174	
220.97171	96	
221.46125	76	
223.56931	102	
223.99189	74	
224.84555	78	
224.96242	120	
226.89777	348	1+
226.97074	148	
227.35450	96	
227.95134	78	
228.89545	500	1+
229.95799	416	
230.85063	72	
230.89011	2766	1+
231.94908	240	
231.98064	82	
232.82611	152	
232.88885	154	
233.82873	80	
233.89968	134	
235.82513	82	
236.08508	74	
236.90294	86	
237.79382	102	
237.89045	74	
239.83686	188	
239.87960	86	
240.02390	74	
240.28451	84	
240.63703	82	
240.84472	70	
241.84492	340	1+
241.88442	76	
242.79236	78	
242.94730	84	
247.96612	334	
248.90096	1086	1+
248.98447	76	
249.83192	156	
250.83066	132	
250.95078	236	
251.07414	108	
251.16689	86	
251.83822	120	
252.42979	100	
252.84351	322	1+
252.95411	256	
252.97286	218	
253.00121	72	
253.09532	80	
253.90501	820	1+
253.97817	84	
254.05138	76	
255.08974	82	
255.78856	72	
256.05955	80	
256.80944	106	
256.88458	164	
257.08437	94	
257.40528	76	
257.92956	90	
257.99416	76	
258.05989	84	
258.84611	164	
259.84794	72	
259.95983	116	
260.80597	90	
260.83396	446	1+
260.96367	160	
261.16980	82	
262.45553	80	
262.94982	94	
264.83196	96	
264.92221	74	
265.82392	76	
265.86909	128	
266.12629	120	
266.35073	72	
266.84765	72	
266.94426	72	
267.84493	156	
268.84253	854	1+
268.86970	98	
268.92426	82	
269.86363	86	
270.19129	140	
271.91315	156	
271.99551	84	
272.84477	74	
272.98490	120	
273.79505	72	
274.85431	336	1+
274.92762	74	
274.97679	76	
275.94452	108	
277.83165	848	1+
278.83469	770	1+
279.83365	458	1+
279.99925	104	
282.53717	82	
282.86336	74	
284.54092	76	
284.77689	70	
285.85056	190	
286.85298	1058	1+
287.91254	112	
288.19887	146	
288.84876	80	
289.09294	86	
290.82416	74	
290.88074	96	
291.93935	96	
292.86822	124	
292.89905	72	
293.06287	76	
293.10900	172	
293.85416	72	
294.86770	368	1+
295.18366	74	
296.17797	70	
296.93079	72	
297.52547	108	
299.87597	282	1+
301.83650	80	
303.05588	78	
304.79841	134	
304.99157	78	
306.05374	84	
306.42325	88	
307.87154	74	
307.91679	90	
308.54613	82	
308.87930	186	
309.87215	232	
310.67251	106	
310.87117	120	
311.88784	80	
312.01064	88	
314.88328	72	
314.90079	102	
314.95490	78	
315.77077	82	
316.94318	80	
322.80814	150	
330.76460	70	
331.88580	108	
339.07900	78	
339.18547	74	
339.88885	96	
339.90703	80	
341.30076	76	
END IONS

###FS:    #m/z: 340.94186 #charge 1+
###MS: 118
###MSMS: 119
BEGIN IONS
TITLE=Cmpd 88, +MS2(340.9419), 28.0-35.0eV, 2.6min #119
RTINSECONDS=153.3
SCANS=118-119
PEPMASS=340.94186	385894
CHARGE=1+
78.98353	86	
183.87248	76	
183.95907	76	
190.92744	88	
191.95170	74	
192.92874	126	
196.88502	82	
199.14771	94	
201.87928	92	
202.04677	98	
202.58678	104	
205.95185	138	
208.88670	72	
210.88428	88	
210.93892	122	
211.00567	74	
211.84274	72	
211.97172	78	
212.87637	858	1+
212.97750	72	
213.87892	654	1+
214.89216	100	
215.89931	74	
217.88364	72	
218.83934	118	1+
223.96086	92	
223.98262	80	
224.84916	82	
225.87634	104	
225.88776	74	
226.89615	136	
226.95340	124	
227.95298	124	
228.84408	80	
228.89108	154	
228.94743	150	
230.53179	92	
230.89177	244	
231.89287	224	
231.94900	144	
232.89027	174	
232.90654	150	
233.89609	92	
233.92978	76	
234.88105	76	
235.43666	76	
238.84401	78	
238.95226	76	
240.49582	98	
240.88278	198	
241.06578	76	
241.08872	74	
241.12473	78	
241.84147	102	
242.64288	86	
243.83517	126	
246.97628	194	
248.89999	630	1+
248.98580	170	
249.90376	424	1+
251.85246	76	
252.02988	86	
252.35939	84	
253.95563	82	
253.98304	74	
254.91126	192	
255.84731	362	1+
256.91658	72	
257.83259	108	
258.01825	78	
258.40319	100	
258.79999	116	
258.84634	596	1+
259.02713	78	
259.43847	90	
259.92131	92	
259.99830	84	
260.14494	84	
260.80105	78	
260.97157	76	
261.84288	216	
264.01689	244	1+
267.05274	82	
267.79704	92	
268.83886	116	
268.95255	154	
269.81089	72	
269.84335	74	
269.90174	82	
269.93203	76	
271.83501	72	
271.92064	154	
273.90244	100	
274.78947	76	
274.84687	80	
275.86727	72	
276.85710	358	
277.86508	322	
278.84211	180	
278.87433	136	
279.79455	78	
279.84539	142	
279.93224	72	
280.84801	86	
280.93403	148	
281.22195	74	
281.86501	86	
281.98240	100	
282.03385	78	
282.96689	86	
283.43168	80	
284.90633	130	
285.15203	80	
286.38103	74	
287.15881	72	
289.86027	76	
291.14044	102	
293.87942	122	
294.79739	72	
294.89883	78	
296.86289	86	
296.93701	72	
298.01700	72	
298.52398	76	
300.87312	158	
301.84065	82	
301.86705	118	
302.17358	134	
303.04718	84	
303.10826	94	
303.80874	86	
303.87102	94	
304.44471	76	
306.04999	84	
306.44451	76	
307.89093	128	
309.75307	76	
309.89381	116	
310.88655	132	
311.18326	80	
316.40134	94	
316.81144	96	
317.87478	136	
318.11833	84	
319.38133	94	
319.97378	80	
322.87751	76	
323.90009	96	
324.89091	84	
326.16909	72	
332.03663	84	
332.10131	88	
335.94567	78	
337.91084	78	
340.79727	78	
340.85183	78	
342.90670	108	
345.18869	84	
END IONS

###FS:    #m/z: 363.95795 #charge 1+
###MS: 118
###MSMS: 120
BEGIN IONS
TITLE=Cmpd 89, +MS2(363.9580), 28.0-35.0eV, 2.6min #120
RTINSECONDS=154.072
SCANS=118,120
PEPMASS=363.95795	160578
CHARGE=1+
189.86407	270	
191.85834	390	
195.01064	100	
196.88423	134	
197.88480	84	
205.87870	86	
207.87526	156	
207.94869	142	
208.10314	104	
209.94324	328	1+
210.89059	124	
212.87961	1440	1+
212.91386	94	
214.89472	144	
216.40683	96	
222.95273	588	1+
224.94907	1044	1+
224.97590	134	
225.11065	82	
225.88605	152	
226.15283	86	
226.94815	2168	1+
226.96875	98	
227.12161	88	
227.93440	98	
228.89099	130	
228.94296	2552	1+
230.83568	102	
230.89073	3280	1+
232.88455	446	1+
234.88128	180	
235.81935	198	1+
235.85506	92	
235.88253	140	
239.39837	92	
240.82773	456	1+
240.94220	336	1+
240.96432	168	
241.96459	140	
242.81817	592	1+
242.95595	640	1+
243.82048	428	1+
244.34257	82	
244.95819	1094	1+
245.83396	96	
245.94280	320	
246.82050	92	
246.90840	170	
246.95335	1362	
246.97944	226	
247.80573	498	1+
247.96890	138	
248.90091	1026	1+
248.95346	82	
250.79356	120	
250.86039	88	
250.90184	82	
250.94155	120	
251.89434	132	
251.94030	102	
253.90374	84	
254.04358	84	
254.88381	82	
257.36971	92	
258.83582	690	1+
258.85061	172	
258.97899	98	
259.45045	90	
260.83118	168	
260.97192	448	1+
261.83287	146	
262.33606	86	
262.83098	668	1+
263.84922	268	1+
263.91542	94	
264.78906	92	
265.08979	88	
265.81353	846	1+
266.35898	102	
266.59151	88	
266.81418	616	1+
266.85247	266	
267.78551	94	
267.95780	104	
267.97495	284	
268.84215	282	1+
268.86775	84	
268.97258	168	
269.08140	82	
269.92749	194	
269.97139	112	
270.80582	100	
271.17197	136	
271.91929	274	
271.99381	92	
272.17885	130	
272.35612	84	
272.85357	106	
273.40478	82	
273.84306	280	1+
276.81079	104	
277.10346	108	
277.85828	122	
277.94914	100	
278.02302	82	
278.86231	102	
278.93104	82	
279.17214	86	
279.79658	138	
279.83898	276	1+
280.79109	848	1+
281.87571	132	
282.82758	92	
283.85309	156	
284.78482	182	1+
284.82289	122	
284.84392	658	1+
285.84403	622	1+
289.88395	126	
290.77306	88	
291.11521	236	
292.11025	168	
293.11749	264	
293.91851	142	
294.86060	238	1+
296.37469	106	
296.81037	320	
296.96476	82	
297.81049	330	
298.49450	88	
298.80196	2130	1+
299.87149	260	1+
300.82129	132	
301.80017	138	
301.86144	400	1+
303.12016	128	
303.81311	134	
303.86023	328	
303.94673	178	
304.17697	106	
304.48549	92	
304.80984	120	
305.16716	98	
305.84854	108	
306.02599	84	
306.25130	92	
307.43417	96	
307.88075	192	
308.91102	98	
309.13116	116	
311.38052	92	
314.94842	82	
315.81634	570	1+
316.00831	94	
317.86018	88	
318.93407	106	
319.87142	224	
319.93915	114	
320.13470	132	
321.09862	94	
321.82525	220	
321.87086	282	
322.92832	86	
324.88096	138	
325.15855	94	
325.89723	118	
326.87364	252	1+
328.72647	90	
330.90980	124	
331.89333	108	
334.00636	84	
335.07979	82	
335.42575	82	
336.49056	92	
336.94577	234	
337.83210	88	
337.94691	100	
339.81443	100	
341.07377	82	
346.78284	84	
346.99778	94	
354.07384	84	
356.88685	92	
356.96570	96	
357.72476	92	
358.71231	180	1+
367.73110	214	1+
368.06598	104	
END IONS

###FS:    #m/z: 412.73237 #charge 1+
###MS: 118
###MSMS: 121
BEGIN IONS
TITLE=Cmpd 90, +MS2(412.7324), 28.0-35.0eV, 2.6min #121
RTINSECONDS=154.845
SCANS=118,121
PEPMASS=412.73237	103432
CHARGE=1+
189.86070	446	1+
191.85738	172	
194.89417	86	
196.88475	622	1+
199.93966	132	
201.93265	184	
201.94576	116	
207.87428	192	
207.88931	174	
209.13321	94	
211.95754	116	
212.88066	3806	1+
214.89310	426	1+
215.88105	130	
217.94610	278	1+
219.50304	110	
222.95423	1586	1+
224.94882	1792	1+
226.89389	170	
227.13717	148	
229.87934	122	
230.88980	3602	1+
232.82613	106	
232.88642	1714	1+
233.55988	102	
234.88077	688	1+
234.96262	104	
235.95475	208	
236.87773	122	
237.00196	124	
238.94212	248	
238.97315	122	
239.95650	1308	1+
240.79682	158	
240.96146	1096	1+
242.01992	100	
242.85332	88	
242.95956	576	
243.92987	110	
248.90127	1424	1+
249.14916	98	
249.83184	256	1+
250.89699	500	1+
251.00739	94	
252.39650	100	
252.89912	920	1+
252.95803	118	
253.90616	590	1+
255.95644	108	
257.41337	100	
257.80154	176	
257.91308	108	
257.95807	118	
260.56292	100	
260.96859	582	1+
262.14845	348	
263.15220	176	
263.91343	86	
263.98004	148	
264.49255	118	
264.98207	132	
265.96971	162	
267.78816	122	
267.84359	108	
267.85068	126	
268.78320	280	1+
269.00158	110	
269.92109	128	
271.87004	84	
271.91658	380	1+
273.57358	94	
273.79255	208	
273.85284	174	
275.80744	206	1+
275.85310	288	1+
275.91622	244	1+
276.07507	90	
277.82281	192	
279.02517	92	
279.89396	744	1+
279.91851	108	
280.11397	180	1+
281.71017	98	
281.84836	322	1+
282.80374	118	
283.79141	190	1+
283.88964	140	
283.96309	100	
283.98745	198	
285.79085	258	1+
285.84549	1724	1+
285.92005	276	1+
287.79235	146	
288.08735	86	
288.96779	84	
289.78992	300	1+
289.88099	250	1+
290.39989	132	
290.43542	390	1+
290.86564	262	1+
293.79924	90	
293.93107	138	
293.96021	128	
294.80276	178	
294.94323	100	
295.03905	118	
295.82030	168	
295.91949	600	1+
296.83768	90	
297.06662	86	
297.90320	1576	1+
298.96332	108	
299.78485	290	
299.86024	166	
300.81552	334	1+
301.87999	198	1+
302.10351	138	1+
303.80521	446	1+
303.85632	2560	1+
303.93463	220	1+
305.89059	108	1+
305.91487	146	
306.81811	94	
307.80057	402	1+
307.97080	90	
308.78327	126	
308.87438	178	
309.80386	360	1+
309.87638	122	
309.89372	142	
311.87644	144	
312.80211	668	1+
312.87588	282	1+
312.94589	340	1+
313.01360	92	
313.93138	1196	1+
314.98757	90	
315.87877	210	
315.90991	142	
316.81664	172	1+
316.94213	222	
317.87853	158	
318.80941	324	1+
318.82616	200	
318.93594	4184	1+
318.96419	132	
319.81258	202	1+
320.92151	398	
321.41192	96	
321.42958	84	
321.86469	530	1+
323.91983	134	
326.41860	86	
326.80304	2758	1+
326.87237	2148	1+
327.80709	2410	1+
328.87059	290	1+
330.81319	1108	1+
330.88258	90	
331.06407	224	1+
332.81736	182	
332.84469	92	
332.87233	210	
332.90981	210	1+
333.80216	304	1+
333.82273	94	
333.87808	462	1+
334.14856	144	
334.37189	88	
334.95585	262	
336.03994	104	
336.78784	84	
336.87645	88	
336.89882	160	
336.94646	10328	1+
337.80340	742	1+
338.98160	122	
339.79991	330	
340.37138	86	
340.82435	88	
344.88842	134	
345.81807	890	1+
346.94480	132	
347.48982	84	
347.82019	180	1+
347.87397	316	1+
348.79239	130	
348.87635	240	1+
349.17532	122	
349.82435	924	1+
349.84750	86	
350.82787	586	1+
351.97254	196	1+
351.99549	84	
352.15887	160	
352.82902	262	
352.85242	88	
352.87762	232	1+
353.16909	140	
353.41334	92	
353.91700	84	
354.08016	112	1+
354.95350	184	1+
355.40597	84	
355.86750	94	
359.96048	1058	
360.14904	106	
361.09801	98	
361.71661	84	
366.90394	192	1+
368.85706	218	1+
368.87255	102	
369.38156	152	
370.79470	228	1+
371.00687	94	
371.89125	120	
372.87755	140	
376.44077	100	
377.17946	134	
384.07390	92	
386.71366	92	
392.42377	104	
401.80238	88	
402.95283	92	
406.93374	96	
407.96476	92	
416.22337	92	
416.95255	88	
END IONS

###FS:    #m/z: 322.93145 #charge 1+
###MS: 122
###MSMS: 123
BEGIN IONS
TITLE=Cmpd 91, +MS2(322.9315), 28.0-35.0eV, 2.7min #123
RTINSECONDS=158.512
SCANS=122-123
PEPMASS=322.93145	1039470
CHARGE=1+
182.93456	76	
188.91701	82	
190.94102	90	
192.17445	70	
192.89324	140	
195.92079	92	
195.98590	78	
196.88448	66	
198.84121	84	
199.86075	80	
201.04492	92	
205.95218	246	
206.97402	80	
208.55637	78	
211.14104	76	
212.88066	72	
214.88985	96	
214.98738	70	
215.88704	76	
216.85517	70	
221.94679	318	1+
222.86666	94	
223.49227	106	
223.93493	96	
223.96262	208	
224.03579	66	
225.88900	76	
226.95152	68	
229.83857	72	
230.10312	78	
230.83281	98	
230.88970	74	
230.91399	88	
232.06506	74	
233.91289	142	
235.02974	78	
235.43650	76	
235.89089	80	
235.97775	80	
238.88970	68	
239.08066	88	
239.78883	114	
240.01667	74	
240.82651	248	
240.94236	868	
241.94355	784	
242.55905	84	
242.81846	916	1+
242.89439	66	
242.94194	1984	1+
243.04666	76	
243.81998	668	1+
244.14098	94	
244.87665	72	
244.94035	426	1+
244.96420	80	
245.01496	86	
245.52446	76	
246.97794	138	
247.04096	88	
247.90460	70	
247.97731	74	
249.15323	72	
249.92685	88	
250.92222	68	
251.07201	118	
251.80784	78	
251.92834	66	
253.83889	138	
255.46608	82	
255.91610	70	
256.90310	74	
257.80021	120	
258.80196	68	
258.83261	414	1+
259.34154	88	
259.84986	92	
259.86776	76	
260.82735	1360	1+
260.85052	144	
261.80373	68	
263.17977	72	
263.98150	108	
264.85993	76	
265.01987	78	
265.18005	94	
265.22970	80	
266.06440	66	
266.84808	92	
266.87084	68	
266.93461	92	
266.95663	74	
267.13491	68	
267.79344	88	
268.84985	74	
269.11129	72	
269.36953	80	
271.47236	84	
271.84739	120	
272.84639	86	
273.11691	78	
273.80903	228	1+
274.08785	66	
274.87812	154	1+
275.58562	68	
279.09466	734	1+
279.13993	66	
279.85707	92	
280.81279	114	
280.84067	184	1+
281.01228	74	
281.92672	104	
282.00907	72	
283.35102	70	
283.86382	216	1+
284.29184	190	
284.81848	66	
285.82635	66	
285.84938	98	
286.18500	148	
286.30204	72	
286.91317	70	
287.81559	108	
290.41592	84	
290.82307	70	
290.88062	82	
291.10290	94	
291.11745	74	
291.79954	82	
291.89093	104	
292.10919	78	
292.13253	66	
294.86685	178	
296.91387	84	
296.95177	82	
296.97729	98	
297.82526	140	
298.03827	68	
298.83657	72	
298.85069	84	
299.80824	96	
300.89023	74	
301.78958	92	
303.21464	162	
304.93576	80	
306.98707	80	
310.36125	88	
310.93837	66	
311.41957	82	
311.74675	74	
311.79665	68	
314.84470	228	1+
317.11164	68	
317.82485	72	
318.35720	84	
320.39792	72	
321.24251	76	
321.39879	70	
322.16965	92	
322.91308	82	
323.01453	72	
323.76735	174	1+
324.89509	68	
327.10344	68	
END IONS

###FS:    #m/z: 340.94200 #charge 1+
###MS: 122
###MSMS: 124
BEGIN IONS
TITLE=Cmpd 92, +MS2(340.9420), 28.0-35.0eV, 2.7min #124
RTINSECONDS=159.284
SCANS=122,124
PEPMASS=340.94200	373974
CHARGE=1+
125.37710	72	
133.18927	76	
192.92620	150	
198.02830	86	
203.88823	126	
206.88969	72	
208.88645	106	
208.96294	84	
209.94741	78	
212.87875	726	1+
213.93890	112	
215.88811	136	
216.01269	80	
217.88431	142	
221.88150	72	
222.85773	106	
223.88735	70	
223.96081	78	
227.96001	68	
228.80471	74	
228.84200	80	
229.89789	120	
229.94286	74	
230.08658	76	
230.88842	794	1+
231.89125	476	1+
231.95453	186	
233.89640	164	
234.91864	90	
234.99089	94	
235.11446	82	
235.86999	90	
237.89240	70	
238.83686	80	
238.86865	72	
238.88209	78	
240.42768	74	
240.84035	162	
241.84332	256	
243.79371	74	
243.84149	158	
244.83092	124	
246.16375	92	
246.85743	98	
247.52006	78	
247.96064	78	
248.03037	100	
248.89954	656	1+
249.08897	84	
249.90185	396	1+
249.97546	88	
250.80680	72	
250.96891	68	
251.00539	86	
254.90365	72	
254.97428	82	
255.14882	94	
255.90400	70	
256.38594	74	
256.85483	166	
256.90966	102	
257.81935	92	
258.90688	80	
258.95151	270	1+
259.85150	226	
260.14686	78	
260.80967	100	
260.84111	196	
260.86006	88	
261.83361	74	
261.98638	88	
263.36314	76	
264.07722	158	
264.10542	90	
265.85610	74	
265.92209	70	
266.83803	248	1+
267.14265	76	
267.85806	74	
267.87184	70	
269.43586	96	
269.83902	84	
270.97220	72	
271.14577	84	
271.91450	78	
272.86665	116	
272.89134	86	
272.92576	78	
274.45143	82	
274.85860	116	
275.36978	98	
275.39197	78	
276.85936	606	1+
276.91468	72	
277.95117	78	
278.11912	86	
278.84431	626	1+
278.99432	78	
280.79623	74	
280.93786	92	
281.54959	74	
284.00853	102	
286.86357	68	
288.84048	76	
288.87810	92	
289.87867	78	
293.05028	70	
293.44743	80	
293.58444	78	
293.85216	154	1+
296.81039	74	
297.86424	206	1+
297.89204	86	
300.11509	68	
300.85122	120	
300.99419	96	
301.81297	74	
302.57327	82	
302.74825	76	
302.84966	134	
303.74871	82	
306.88133	84	
307.42560	108	
307.89023	266	1+
307.98576	76	
309.02358	72	
310.87254	112	
311.87540	178	
314.95264	166	
317.93876	74	
320.86835	90	
321.04874	68	
321.38995	90	
322.07052	86	
323.88495	84	
324.89255	114	
325.21829	78	
325.89718	94	
326.17194	152	1+
326.40438	74	
327.79222	68	
328.88879	98	
329.05649	78	
329.87216	74	
329.97017	74	
330.05495	72	
330.20006	70	
330.47190	94	
331.08628	72	
332.05213	88	
332.35877	78	
332.81009	92	
334.90051	78	
335.79689	74	
335.86668	68	
336.22055	100	
338.28130	90	
339.28526	78	
342.07037	70	
343.72988	72	
344.90839	74	
345.35252	76	
345.78457	76	
END IONS

###FS:    #m/z: 363.95818 #charge 1+
###MS: 122
###MSMS: 125
BEGIN IONS
TITLE=Cmpd 93, +MS2(363.9582), 28.0-35.0eV, 2.7min #125
RTINSECONDS=160.056
SCANS=122,125
PEPMASS=363.95818	145232
CHARGE=1+
186.04523	110	
189.86451	422	1+
191.85800	212	
192.85940	84	
192.91220	100	
196.88610	80	
207.87331	138	
209.94575	316	
210.88317	476	1+
212.88038	1344	1+
213.19675	78	
214.89423	126	
215.88327	128	
220.57024	92	
222.95216	978	1+
224.89242	176	
224.94906	940	1+
225.88561	126	
226.89505	104	
226.94716	2820	1+
228.12739	80	
228.89464	454	1+
228.94282	1970	1+
228.96896	146	
229.20635	90	
229.84703	146	
230.88985	2566	1+
232.09138	86	
232.88772	436	1+
235.07314	130	
235.99657	90	
239.07692	196	1+
240.43118	102	
240.82627	234	1+
240.93784	372	1+
240.96294	652	1+
241.96641	420	1+
242.81849	476	1+
242.94812	208	
242.99902	86	
243.81992	306	1+
243.88805	96	
243.95964	192	
244.92447	82	
244.95818	1738	1+
245.82437	134	
245.85586	84	
245.94412	128	
246.10957	82	
246.14034	80	
246.80956	94	
246.90798	84	
246.95307	1530	1+
247.80940	100	
248.80559	286	
248.85577	110	
248.90061	960	1+
250.89485	114	
250.95553	102	
251.16105	94	
252.01022	80	
252.95128	78	
253.83610	82	
253.90600	170	
256.40344	114	
256.85791	92	
258.00462	112	
258.43852	96	
258.83335	428	1+
258.97226	102	
259.07090	90	
260.82683	186	
260.85058	126	
260.97001	464	1+
261.08418	104	
261.50127	88	
261.83186	692	1+
262.08719	84	
262.83349	432	1+
264.82698	138	
264.97757	110	
265.03373	156	
265.97826	90	
266.81282	964	1+
267.06855	138	1+
267.15305	92	
267.97260	382	
268.96127	272	1+
268.99000	96	
269.80279	124	
269.82322	80	
269.86715	98	
271.16915	132	
271.84985	182	
271.91873	308	1+
272.65225	84	
273.91885	82	
274.14254	82	
276.80996	198	1+
276.85659	90	
276.91046	90	
276.98787	84	
277.86134	174	
278.79714	324	
278.84304	142	
278.92058	82	
279.57943	78	
279.79068	710	1+
280.01274	82	
280.79196	524	1+
280.87096	142	
281.86449	222	1+
282.00326	92	
283.09700	86	
283.20646	86	
283.79101	84	
283.85093	144	
283.93521	96	
284.79858	116	
284.82471	224	
284.98209	96	
285.15910	88	
285.84666	642	1+
285.95945	86	
286.82394	140	
287.66262	98	
288.20063	88	
288.87265	244	1+
289.82319	120	
290.86317	130	
291.12138	192	
291.42769	100	
292.09905	102	
292.19763	80	
292.86756	80	
293.11535	146	
293.85487	204	1+
295.28213	118	
295.93715	82	
296.80802	568	1+
297.01767	90	
297.04075	84	
298.59195	88	
298.80372	1492	1+
299.14739	106	
300.38525	92	
300.80418	420	1+
301.86043	254	1+
302.88370	174	
303.85941	630	1+
304.10569	160	
304.21124	90	
306.88822	100	
307.88579	116	
309.16770	90	
309.47446	82	
309.90666	78	
311.07723	104	
311.13012	96	
311.42380	78	
311.47622	78	
316.81103	794	1+
316.96738	84	
319.99045	92	
320.11223	80	
321.12899	148	
321.15036	142	
321.82299	82	
321.86666	168	
321.89136	126	
322.11245	80	
322.15865	104	
322.87311	130	
322.95903	102	
323.81485	124	
325.38445	92	
325.89911	116	
326.87079	400	1+
329.83620	82	
329.87095	110	
334.01497	84	
336.94861	194	
339.16255	92	
347.54475	84	
351.88912	78	
355.89018	88	
357.42981	92	
357.62973	78	
362.77296	84	
365.16470	100	
366.82757	88	
366.87499	106	
END IONS

###FS:    #m/z: 322.93142 #charge 1+
###MS: 126
###MSMS: 127
BEGIN IONS
TITLE=Cmpd 94, +MS2(322.9314), 28.0-35.0eV, 2.7min #127
RTINSECONDS=163.716
SCANS=126-127
PEPMASS=322.93142	943704
CHARGE=1+
182.55951	110	
185.09340	78	
186.18104	68	
193.88929	122	
201.04342	188	
205.02709	68	
205.94930	126	
206.94607	144	
207.97177	144	
211.83398	132	
214.07033	72	
215.03411	70	
217.42660	100	
218.84695	70	
221.07051	70	
221.80658	70	
222.94564	72	
223.96216	138	
225.81865	72	
225.88688	68	
225.96669	68	
227.82533	72	
227.95877	72	
228.26293	110	
230.89372	78	
231.00741	74	
232.82869	82	
232.86619	72	
233.00307	78	
233.96170	78	
234.09237	96	
237.05946	100	
237.79376	90	
238.05132	92	
238.63717	90	
238.83263	86	
238.89376	82	
240.12838	98	
240.82447	284	1+
240.94223	626	
241.00333	68	
241.93844	2502	1+
242.82080	264	
242.84737	84	
242.94043	1748	1+
243.81975	928	1+
243.87620	68	
245.50126	78	
245.89401	72	
245.94293	220	
246.97306	356	1+
247.84070	156	
247.87222	84	
248.84981	70	
249.49806	68	
250.96889	106	
252.02206	78	
252.93318	108	
253.16539	68	
254.90364	98	
254.99158	106	
255.52920	94	
255.87688	90	
256.78912	114	
256.84836	74	
257.80722	70	
257.86241	94	
258.09354	68	
258.43292	68	
258.83353	546	1+
259.89735	84	
260.16860	70	
260.83388	276	
261.83286	814	
261.97834	90	
262.80289	140	
262.83155	830	1+
262.89131	72	
263.85056	162	
263.97125	72	
265.09007	70	
266.85434	120	
268.85572	68	
269.38728	72	
270.80930	132	
271.79961	70	
271.84127	114	
272.85237	68	
272.91992	72	
274.05369	74	
274.81805	70	
274.98792	72	
275.79791	76	
275.83762	74	
275.96085	68	
278.84894	108	
279.09218	816	1+
280.02390	102	
280.04149	76	
280.84890	184	1+
282.36597	78	
283.35735	80	
283.85167	84	
284.29644	398	1+
284.36673	86	
284.43142	78	
284.82466	78	
284.87892	72	
285.85984	68	
286.87307	98	
287.00460	74	
288.20626	316	
288.40459	90	
289.86794	80	
289.88062	72	
289.89701	92	
290.87757	102	
291.81177	158	
291.87531	72	
292.10312	70	
292.43884	72	
292.93876	154	
293.85078	138	
293.90103	118	
293.96202	118	
294.02008	78	
294.81312	124	
294.85673	214	1+
295.52747	84	
297.80963	118	
297.82702	94	
299.42619	94	
300.78491	68	
300.79711	98	
300.86728	260	1+
303.11776	70	
305.35175	106	
306.06008	74	
306.93930	92	
306.97623	70	
307.79964	250	1+
307.88431	218	1+
310.02313	76	
310.92552	82	
311.78375	78	
312.42363	80	
312.83411	108	
312.87305	108	
313.09055	92	
318.01089	78	
318.22564	76	
320.16301	76	
320.91898	80	
321.16211	110	
321.84863	108	
323.41182	70	
323.88254	168	1+
323.92223	92	
324.97750	70	
325.43749	74	
325.90507	70	
326.77196	76	
326.92569	70	
327.89661	70	
328.20568	68	
END IONS

###FS:    #m/z: 336.94741 #charge 1+
###MS: 126
###MSMS: 128
BEGIN IONS
TITLE=Cmpd 95, +MS2(336.9474), 28.0-35.0eV, 2.8min #128
RTINSECONDS=164.488
SCANS=126,128
PEPMASS=336.94741	115096
CHARGE=1+
191.93815	78	
196.88127	278	1+
197.12736	78	
198.13550	102	
198.95197	78	
200.83043	88	
200.87919	72	
207.97077	74	
209.94575	72	
210.88802	106	
211.94582	130	
212.87973	1800	1+
213.97134	98	
215.88842	132	
215.94223	90	
216.88751	74	
218.07174	72	
227.88993	84	
228.89575	534	1+
229.95362	250	
230.10261	74	
230.89028	3216	1+
231.02792	78	
231.51686	84	
231.95146	318	
231.98829	70	
232.82299	210	1+
233.88582	156	1+
233.90911	96	
236.55316	76	
236.86117	74	
238.88193	70	
239.04891	72	
240.80447	80	
241.38622	90	
241.84149	178	
242.05986	88	
242.90904	86	
245.44181	82	
246.90639	170	
246.97628	144	
247.87726	92	
247.91208	96	
248.19857	96	
248.90198	1082	1+
248.98504	190	1+
249.95970	112	
250.01428	78	
250.85173	98	
250.95357	154	
250.97405	96	
251.07116	82	
251.82777	234	1+
251.93004	142	1+
252.03544	102	
252.11943	72	
252.57037	88	
252.91283	130	
252.95196	274	
252.97069	270	1+
253.09331	82	
253.16384	70	
253.84653	72	
253.90539	490	1+
255.07565	74	
255.85459	118	
257.93342	90	
258.12311	98	
258.84721	482	1+
258.89988	136	
259.89140	78	
259.92137	84	
260.01037	76	
260.83129	78	
261.01520	72	
261.42802	74	
261.83403	108	
262.83170	74	
262.93327	104	
262.95256	112	
263.80768	72	
263.97755	82	
264.01337	76	
265.82206	72	
266.84685	128	
266.91643	90	
267.11091	82	
267.83353	164	
267.96454	122	
268.84180	836	1+
269.92495	186	
270.83923	222	1+
270.96770	72	
271.92013	248	
272.03413	80	
272.88350	70	
273.93708	82	
273.96771	72	
274.89274	196	1+
275.89261	218	1+
276.81836	72	
276.85731	252	
277.63842	82	
277.83556	112	
277.86019	182	
278.09656	80	
278.83607	174	
278.92861	96	
279.09491	72	
279.31668	70	
279.83379	114	
279.85958	134	
280.07050	72	
283.04917	80	
283.16505	80	
283.36976	80	
284.93222	80	
285.21032	80	
286.85068	1418	1+
286.87805	92	
287.88345	76	
288.08101	74	
288.20658	76	
289.99558	80	
290.88293	122	
291.11983	168	
291.80719	158	
291.86368	72	
292.10079	88	
292.83158	72	
293.10715	94	
294.52336	102	
294.86490	124	
295.88588	122	
297.63984	104	
297.91740	78	
299.12254	96	
299.92032	108	
301.28858	74	
301.80656	82	
303.21623	98	
303.87518	72	
304.46605	102	
304.66542	76	
304.86529	134	
306.82086	84	
306.86621	74	
309.87458	148	
310.63125	90	
310.87470	156	
311.87945	210	1+
313.18563	72	
314.89149	90	
319.97393	70	
323.89578	92	
325.21190	78	
325.39773	78	
325.91182	86	
326.13610	70	
326.89251	74	
327.96557	72	
328.88229	72	
329.84744	72	
332.32964	80	
335.01674	74	
335.23494	76	
337.88608	74	
339.85058	100	
341.34640	94	
END IONS

###FS:    #m/z: 412.73230 #charge 1+
###MS: 126
###MSMS: 129
BEGIN IONS
TITLE=Cmpd 96, +MS2(412.7323), 28.0-35.0eV, 2.8min #129
RTINSECONDS=165.261
SCANS=126,129
PEPMASS=412.73230	106588
CHARGE=1+
182.86839	132	
189.86340	372	
191.86019	162	
196.88445	550	1+
199.93766	112	
203.93665	90	
209.00894	90	
209.87064	288	1+
212.87959	2384	1+
214.88212	320	
214.89405	470	1+
215.88903	148	
222.95318	1458	1+
223.93507	96	
224.50196	116	
224.94718	1608	1+
226.89007	100	
230.89050	4900	1+
231.12673	120	
232.88678	1440	1+
234.82647	90	
234.84784	202	1+
234.88377	498	
235.66452	98	
235.95727	352	1+
239.00144	98	
239.78707	92	
239.95687	856	1+
240.96183	624	1+
241.85284	126	
242.95794	632	1+
244.13911	134	
245.85307	296	1+
245.92015	122	
246.08457	120	
248.46538	100	
248.87493	108	
248.89989	1676	1+
249.42843	226	
250.89684	1102	1+
251.84493	122	
251.96850	142	
252.90103	420	1+
252.94202	216	1+
252.97380	348	1+
253.90488	298	1+
254.99768	90	
255.90742	114	
256.89846	300	1+
257.96114	246	
258.40306	104	
258.80544	106	
258.97567	256	
260.96868	910	1+
261.88223	124	
262.14886	470	1+
262.79660	158	
263.98297	164
[truncated: 2,287,065 more chars]
