# Supplementary material for: High-Throughput Venomics
Source: J Proteome Res. 2023 Apr 3;22(6):1734–46. doi: 10.1021/acs.jproteome.2c00780 (PMC10243144; doi:10.1021/acs.jproteome.2c00780)
Supplement: Supplementary file 9 — pr2c00780_si_009.zip [file pr2c00780_si_009.zip › Manual files/Calloselasma rhodostoma MGF/210702_Calloselasma_halfplate000090_5.1.201.mgf]

###	D:\Data\Julien\210702_Cr_half_TFA\210702_Calloselasma_halfplate000090.d\ProteinAnalysisResults.mgf
###	D:\Data\Julien\210702_Cr_half_TFA\210702_Calloselasma_halfplate000090.d\analysis.baf
###	210702_Calloselasma_halfplate000090.d
###	Instrument: maXis HD
###	Manufacturer: Bruker
###    PeakWidth 0.30, MiniumIntensity 10, S/N 1Apply threshold 0, Threshold 10
###    Retain Residuals no, Create neutrally no,
###    FullScan Parameters: AdductIon (+)+H (-)-H, LowMass 0, HighMass 8000, MaxCharge charge decon 4, MinPeaks 3
###    Perf. isotope decon yes, Max Charge Istopic decon 6, MW agreement 0.00, Abund. cutoff 2.00, Envelope cutoff 75.00
###    MaxRes   Parameters: AdductIon (+)+H (-)-H, LowMass 0, HighMass 8000 
###    Perf. isotope decon yes, Max Charge Istopic decon 6, Abund. cutoff 2.00
###    MSn      Parameters: AdductIon (+)+H (-)-H, LowMass 0, HighMass 8000 
###    Perf. isotope decon yes, Max Charge Istopic decon 4, Abund. cutoff 0.05
###    Global Charge Limit: no 3, Prefer FullScan Result: yes, Export what: 2 (0=non deconv/1=deconv only/2=mixed), NoMSMSSignals: 150, Intensity threshold: 10, NoMSSignals (deconv): 2, NoMSSignals (non-deconv): 2, NormalizeData: no, SingleCharged: yes
###
COM=210702_Calloselasma_halfplate000090.d
USERNAME=Demo User

###FS:    #m/z: 322.93075 #charge 1+
###MS: 2
###MSMS: 3
BEGIN IONS
TITLE=Cmpd 1, +MS2(322.9307), 28.0-35.0eV, 0.0min #3
RTINSECONDS=1.87
SCANS=2-3
PEPMASS=322.93075	5075828
CHARGE=1+
206.94096	10918	
208.94632	17606	1+
211.94486	50086	1+
213.94072	41880	1+
215.88817	5860	
215.93891	10776	1+
217.94135	25692	
218.44269	4468	
222.95256	103700	1+
223.61873	4026	
224.95121	22324	1+
226.94761	355946	1+
227.19913	4550	
228.94333	738502	1+
229.45545	5434	
230.62543	3384	
230.89105	5012	
231.95244	28822	1+
233.94967	4922	
234.64264	3440	
234.97025	5722	
234.99834	5172	
235.12983	3434	
237.12983	4990	
237.63269	3006	
238.14889	6900	
238.45519	18138	
239.14729	12492	
239.98246	4204	
240.96290	34546	1+
241.46316	3860	
242.96282	11872	1+
243.15659	3378	
243.23118	4666	
243.63347	3104	
243.88317	7338	
244.95791	176704	1+
245.63244	12974	1+
245.87858	3400	
246.13522	3502	
246.95343	188338	1+
248.03288	6600	
248.97478	3772	
249.04023	3692	
249.91105	19964	1+
249.97199	133164	1+
250.94738	46658	1+
250.99780	4396	
251.19920	3438	
251.91024	9936	1+
252.47146	4288	
252.63915	5408	
252.94766	22402	
252.97205	1800542	1+
253.14000	4058	
253.21407	3088	
253.90585	62346	1+
254.94266	297656	1+
254.96743	625464	1+
255.22963	4322	
255.64796	12554	
256.15009	4926	
256.26264	3562	
256.91428	15108	1+
256.96489	88824	1+
258.88505	12610	1+
258.91076	5390	
258.96433	25104	1+
259.14413	3022	
260.16165	6360	
260.19564	27060	1+
260.97920	5306	
261.98283	15158	
262.96904	6406	
263.05637	14808	1+
263.97964	293646	1+
265.64776	5230	
265.90794	4604	
265.97718	30222	1+
266.14988	5812	
266.47953	5596	
267.64657	5810	
267.97390	139482	1+
268.14781	4990	
268.90988	3868	
268.95967	17592	
269.97412	53034	1+
271.87533	3996	
271.91776	5140	
272.67506	11642	
272.88247	14260	1+
272.95303	50150	1+
272.97706	10122	
273.17696	4682	
274.09104	23002	1+
274.27270	5368	
274.65229	4360	
277.07140	4026	
278.13173	23378	1+
278.63321	6580	
279.16961	2928	
281.15566	3516	
281.24684	8174	1+
281.65882	3440	
281.98966	4380	
282.17214	17814	1+
282.27820	8564	
283.17404	12068	1+
283.26169	8616	1+
283.94745	10954	
283.98899	3800	
284.12837	5026	
284.29379	4894	
285.94266	221248	1+
285.98436	51648	1+
287.25707	6184	
287.61980	19724	1+
287.65933	13102	1+
287.98112	3786	
288.06539	6326	
288.12183	5818	
288.16056	10614	
288.20264	8956	
288.25306	6268	
289.65865	10918	1+
289.88651	3814	
290.15965	4758	
290.26788	17710	1+
290.89202	9220	1+
291.97422	11196	1+
292.06040	22308	1+
292.10180	32098	1+
293.97574	32106	1+
293.99837	80106	1+
294.17887	2982	
294.93646	19084	1+
295.12883	4986	
295.22549	4232	
295.91978	3250	
295.96982	10456	
295.99251	40140	1+
296.66546	5430	
297.08251	3092	
297.16636	2940	
297.24121	5190	
297.90849	3080	
298.08565	2938	
298.27294	2998	
298.96916	4820	
299.13012	12542	
299.63228	4018	
300.28849	4244	
302.17296	10878	1+
302.30406	11152	1+
302.94607	13884	
303.21310	3716	
303.41759	5810	
303.67033	3138	
303.95231	52538	1+
303.99560	25086	1+
304.18676	6038	
304.28383	5068	
304.58788	3172	
304.92400	11702	1+
305.26810	5250	
306.07484	4432	
306.90557	8378	
307.08328	7060	
307.24730	47026	1+
307.89216	3280	
308.14201	10856	1+
308.21566	4232	
308.87194	26532	1+
309.27586	3520	
309.67354	9640	1+
310.17435	5706	
310.30950	10390	1+
311.16567	2998	
311.22146	3210	
311.27425	3738	
311.67167	6234	
311.87030	74112	1+
311.93891	26608	1+
311.98690	23816	1+
312.17429	4146	
312.32481	7454	1+
312.80497	13658	1+
312.90190	11756	
313.28991	5314	
313.70128	13748	
313.86621	29742	1+
313.93031	405942	1+
314.09768	4522	
314.20273	5088	
314.89316	10446	1+
315.86461	4470	
316.28384	11190	1+
316.31982	3830	
316.86469	4132	
316.89031	3960	
316.94062	11476	
317.21734	45416	1+
317.87190	4066	
318.29983	25806	1+
318.93588	268324	1+
320.09507	3046	
320.16916	12054	1+
320.67149	4454	
320.93541	617736	1+
321.09916	3214	
322.15731	3200	
322.19314	3828	
322.27701	3128	
322.70691	16688	1+
322.87980	23034	1+
322.90573	14086	
322.93080	11476032	1+
323.11489	16524	
323.17712	37648	1+
323.27208	3142	
323.35542	20268	
323.37958	48328	
324.10535	3140	
324.13458	3976	
324.29029	3520	
324.32522	4706	
324.87832	34032	1+
325.25466	20964	1+
325.28788	2996	
325.90224	6650	
326.17360	8708	1+
326.20056	4368	
326.30384	3148	
326.87306	293196	1+
326.97039	12698	1+
327.00697	4550	
327.19952	13218	1+
327.27047	30920	1+
328.31996	3834	
END IONS

###FS:    #m/z: 340.94143 #charge 1+
###MS: 2
###MSMS: 4
BEGIN IONS
TITLE=Cmpd 2, +MS2(340.9414), 28.0-35.0eV, 0.1min #4
RTINSECONDS=2.643
SCANS=2,4
PEPMASS=340.94143	2170494
CHARGE=1+
123.25639	134	
192.92813	132	
201.02276	150	
204.00843	198	1+
205.87880	170	
205.94924	282	
207.11840	126	
208.98033	128	
209.94992	258	1+
210.89704	214	
210.93501	184	
211.10720	238	1+
212.87679	140	
213.88136	274	
213.94089	5566	1+
214.02536	138	
215.88891	966	1+
215.93704	1842	1+
217.88289	472	1+
217.93695	306	1+
218.91844	236	
219.88208	204	1+
221.89248	132	
223.95975	422	1+
224.13479	144	1+
224.97335	188	1+
225.09494	134	
226.06057	210	
226.94734	356	1+
229.91101	136	
229.93606	138	
230.88857	142	
231.03288	144	
231.07979	214	1+
231.89104	516	1+
231.95110	6564	1+
233.04359	378	1+
233.90041	854	1+
233.94895	1752	1+
234.02935	206	1+
235.13147	214	1+
235.89564	514	1+
235.94920	464	1+
236.06569	228	1+
236.08537	196	
237.89160	244	1+
238.04334	222	1+
238.11839	164	
238.97581	226	1+
239.01981	232	1+
240.23304	994	1+
240.96495	230	
241.06085	168	
242.88018	214	1+
243.04849	218	
244.04042	838	1+
244.79057	174	
244.85727	132	
244.96054	264	1+
246.00108	246	1+
246.03698	136	
246.95697	160	
246.97405	248	
247.02225	130	
247.94336	272	
248.01142	184	1+
248.03185	214	
248.11105	136	
249.04003	786	1+
249.85094	136	1+
249.90331	202	
249.96044	1864	1+
250.90221	172	
251.01506	138	
251.04077	574	1+
251.11983	244	1+
251.14967	322	1+
251.17597	246	1+
251.47444	140	
251.95961	424	
252.01265	126	
252.03908	492	1+
252.52418	134	1+
252.97731	152	
253.10392	306	1+
253.22854	276	1+
253.98169	126	
254.16861	164	
254.92390	248	1+
254.94272	252	
254.96631	2938	1+
255.04399	196	
255.07170	428	1+
255.13904	128	
255.96001	940	1+
256.96474	788	1+
257.09065	234	1+
257.15628	126	
258.96392	262	1+
258.99454	136	
259.07042	192	
259.95184	330	1+
260.00800	188	
260.11328	150	1+
260.14342	228	1+
260.19416	246	1+
261.96884	368	1+
262.05043	998	1+
262.10025	228	1+
262.85834	194	1+
262.97078	310	1+
263.00362	154	
263.05432	772	1+
264.01151	396	1+
265.01524	262	1+
265.18184	276	1+
266.24646	262	1+
266.28295	178	
266.92902	142	
267.11116	442	1+
267.87881	138	1+
267.99542	150	
268.04002	166	1+
268.14304	198	
268.60349	90	1+
268.99974	240	
269.16240	262	1+
269.79655	446	1+
270.85442	190	
271.07165	148	
272.13476	266	
272.79685	352	1+
272.93561	760	1+
272.97753	274	
273.02006	266	1+
273.07771	488	1+
273.99656	136	
275.05642	298	1+
276.24353	252	1+
276.26871	334	1+
276.90817	148	
276.93488	152	
277.02617	208	1+
277.07385	258	1+
277.09860	348	1+
278.96652	140	
279.08733	450	1+
279.11085	152	
279.56893	158	
279.93094	126	
280.03966	128	
280.07219	174	
280.08778	352	1+
280.16360	196	
280.26017	162	
280.86824	128	
281.00099	148	
281.51025	144	
281.98983	358	1+
282.05404	186	
282.15793	130	
282.28130	702	1+
282.85614	210	1+
283.02094	316	1+
283.07228	168	
283.14112	286	1+
283.23992	138	
284.14446	280	1+
285.04588	174	
285.20494	142	
285.26528	128	
286.81233	168	
286.91537	278	1+
287.07288	176	
288.06605	1632	1+
288.86816	346	1+
289.00792	136	
289.23276	256	1+
290.09893	130	
290.13566	184	1+
290.80151	226	1+
291.13949	214	1+
292.06249	748	1+
292.11987	168	
292.43838	248	1+
292.93128	304	1+
293.02877	134	
293.06867	468	1+
293.85314	210	
293.87528	192	
294.31193	138	
294.99475	146	
295.87486	238	
296.17112	154	
296.33079	488	1+
296.98723	138	
297.10889	328	
297.86721	138	
297.97258	442	1+
298.08410	236	
298.58438	156	
298.99286	134	
299.05917	206	
299.08798	162	
300.06704	170	
300.75684	150	1+
300.92816	158	
301.26370	276	1+
302.11340	246	1+
302.17112	456	1+
302.31023	134	
302.92959	170	
303.21670	402	1+
304.03203	208	1+
305.78309	210	1+
306.01131	150	
306.28931	156	
306.52524	148	1+
306.88385	414	1+
307.03246	144	
307.08161	596	1+
307.11500	218	1+
307.25196	204	1+
307.31414	152	
307.80462	492	1+
307.86745	140	
307.95887	154	
308.29562	500	1+
308.32971	180	
308.88027	202	
309.13834	300	1+
309.27022	168	
309.32310	140	
309.82070	240	1+
309.88046	744	1+
310.07758	432	1+
310.09984	134	
310.22431	178	1+
310.31024	280	
310.85673	188	
311.71641	132	
311.86752	502	1+
311.94495	426	1+
312.03224	178	
312.80823	398	1+
313.03192	566	
313.12494	222	1+
313.70111	184	
313.86508	296	1+
313.97488	142	
314.18451	338	1+
314.20426	154	1+
315.04796	138	
315.10894	216	1+
315.16736	298	1+
316.15560	134	
316.17269	212	1+
316.96409	236	1+
318.05564	218	1+
318.59608	170	
318.97814	128	
319.08393	160	
319.09572	428	1+
320.26453	140	
321.22605	426	1+
321.77648	188	1+
321.97435	174	1+
322.00962	146	1+
322.13441	224	
323.13614	152	
323.23979	774	1+
323.30340	228	
324.06820	286	1+
324.13337	140	
324.28980	132	
324.89735	310	1+
325.13590	258	1+
325.19548	136	
325.28083	174	1+
326.34082	352	1+
326.95457	220	1+
327.04863	188	1+
327.80008	208	
328.19142	198	
328.80391	170	
328.89136	222	
329.87560	140	
330.05600	164	1+
330.81590	262	1+
330.88002	178	1+
331.13449	128	
332.09106	1126	1+
332.17176	290	1+
333.17602	248	1+
333.81788	204	1+
334.05053	198	1+
335.30422	174	
335.82625	172	1+
336.09492	128	
336.34978	336	1+
337.08781	156	
337.19883	132	
337.21734	136	
337.25458	570	1+
338.10859	294	1+
338.19433	138	
339.23125	144	
340.16065	274	1+
340.19269	380	1+
340.38868	166	
340.78780	160	1+
341.07088	280	1+
341.16241	218	1+
341.25399	444	1+
341.39069	138	
342.28304	282	1+
342.31416	428	1+
342.90228	402	1+
343.21351	350	1+
345.05923	178	1+
END IONS

###FS:    #m/z: 363.95766 #charge 1+
###MS: 2
###MSMS: 5
BEGIN IONS
TITLE=Cmpd 3, +MS2(363.9577), 28.0-35.0eV, 0.1min #5
RTINSECONDS=3.4145
SCANS=2,5
PEPMASS=363.95766	1318376
CHARGE=1+
189.86293	634	1+
191.85958	648	
191.95765	258	1+
194.10292	342	
194.88868	144	
195.08735	214	
196.88478	244	
200.94597	184	
201.12194	208	1+
202.08020	198	
205.01236	144	
206.94955	352	1+
207.08474	218	
207.40886	152	
207.95139	246	1+
208.87512	178	
209.86886	178	
209.94449	1680	1+
210.03496	172	
210.88519	670	1+
211.96120	148	1+
212.88004	3004	
213.15950	168	
214.02968	142	
216.41363	220	
219.03319	330	1+
221.85519	152	1+
221.94447	174	
222.07678	290	1+
222.95350	2132	1+
224.94878	2678	1+
225.05262	158	
225.09749	1096	1+
225.14830	266	1+
225.88901	292	1+
225.89771	416	1+
226.13977	196	1+
226.94861	13106	1+
227.93118	444	
228.89550	652	1+
228.94298	12696	1+
229.01394	132	1+
229.06918	374	1+
229.11619	214	
230.04388	240	1+
230.07398	282	1+
230.89022	6864	1+
230.93184	128	1+
231.09350	212	
232.12209	158	
232.88449	460	1+
233.04504	190	1+
233.06602	280	1+
233.96382	232	1+
234.88431	308	1+
235.82751	226	1+
237.03503	314	1+
237.12962	294	1+
238.01434	158	
238.22580	176	
239.07164	184	
239.15225	144	
239.48978	144	
240.07939	180	
240.96345	1688	1+
241.04398	150	
242.96064	1722	1+
243.01310	160	
243.88039	288	1+
244.03976	1180	1+
244.95854	7048	1+
245.13727	274	1+
245.80402	244	1+
245.94122	362	
245.97635	714	1+
246.04428	470	1+
246.09755	1506	1+
246.90819	156	
246.95327	7968	1+
246.97841	514	1+
247.04417	318	1+
248.11155	274	1+
248.85222	284	1+
248.90138	1890	1+
249.03873	420	1+
249.23258	192	1+
249.96918	536	1+
250.89465	258	
250.94551	324	1+
250.97198	364	1+
251.07269	174	
251.91175	306	
252.02723	286	1+
252.08722	412	1+
252.23084	192	
252.88932	298	
253.16733	156	1+
253.56760	178	
253.90854	308	
253.99087	160	
254.05934	194	1+
254.12783	272	
254.90511	146	
255.46283	240	1+
256.07995	148	
256.13269	192	1+
257.05539	156	1+
257.14938	256	1+
257.61798	186	
258.07050	160	
258.09773	1612	1+
258.97521	518	1+
260.11545	172	1+
260.97163	844	1+
262.11630	236	
262.89586	220	1+
262.92595	280	1+
262.97443	966	1+
262.98522	156	
263.04154	252	
263.06675	366	1+
263.97828	800	1+
264.10462	264	1+
265.04719	282	1+
266.04634	166	1+
266.24815	158	
266.87075	346	1+
266.99206	174	
267.10775	320	1+
267.97496	862	1+
268.06616	278	1+
268.96166	246	
268.99985	186	
269.10628	376	1+
269.41318	150	
269.97102	916	1+
270.06922	330	1+
270.18812	218	
271.17437	1740	1+
271.91854	312	
272.02138	186	1+
272.80796	146	
272.93511	362	1+
273.10903	204	
274.09451	168	
274.79101	234	1+
274.85807	166	
275.06240	142	
275.14022	312	1+
275.85699	298	1+
275.91428	154	
275.98700	224	1+
276.10836	504	1+
276.83644	204	1+
276.88631	180	1+
277.08326	160	
277.91186	318	1+
278.18557	276	1+
278.38997	220	1+
278.93231	168	1+
278.99954	274	1+
279.09740	156	
279.85795	260	1+
280.09132	154	1+
280.13301	216	
280.25966	152	
280.86368	210	1+
281.02923	184	
281.06091	448	1+
282.01362	146	
282.92175	516	1+
283.11596	304	1+
283.26895	140	
283.28435	146	
283.85223	218	
283.98413	408	1+
285.04946	146	
285.06226	448	1+
285.16343	146	
285.84776	1068	1+
285.93760	214	
286.41537	140	
286.86224	250	1+
286.92042	144	
287.80991	544	1+
288.06404	2376	1+
288.20210	1322	1+
289.03678	140	
289.87972	294	1+
290.43160	172	1+
290.78805	212	
290.85549	212	
290.94752	204	1+
291.01463	168	
291.11981	6190	1+
291.25219	230	1+
291.90227	144	
292.06061	522	1+
292.58041	228	1+
292.82422	160	
292.86600	156	
292.93471	192	
293.06425	398	1+
293.09310	176	
293.10786	420	1+
293.85557	486	1+
293.99391	158	
294.08591	162	
294.16522	164	
294.83278	200	1+
295.14251	442	1+
295.91901	198	1+
296.14954	284	1+
296.17265	290	1+
296.96208	202	1+
297.01760	260	1+
297.58254	242	1+
297.90516	200	1+
298.79967	306	1+
299.14894	648	1+
300.07711	228	
300.09139	412	1+
300.11327	264	1+
300.23229	194	
300.88174	370	1+
300.97786	184	
301.11318	150	1+
301.85660	528	1+
301.93780	460	1+
302.17216	160	
302.83032	140	
303.01461	426	1+
303.11911	1122	1+
303.77031	214	1+
303.80909	694	1+
303.85739	1226	1+
304.10101	452	1+
304.23012	208	
304.58882	200	1+
305.09066	140	
305.16034	260	1+
305.26522	144	
306.12000	174	
306.18548	196	1+
306.27891	262	
306.88317	548	1+
307.13644	200	
307.28315	226	
307.31001	202	
307.99850	188	1+
308.05373	232	1+
308.11682	396	1+
308.16981	248	1+
308.25354	200	1+
308.29199	750	1+
308.79704	202	
308.94710	142	
309.13049	608	1+
310.30887	518	1+
310.87803	582	1+
311.02710	716	1+
311.07053	170	
311.88026	408	1+
312.85677	268	1+
313.16841	460	1+
314.08073	218	1+
314.82602	142	
315.00017	170	1+
315.80997	332	1+
315.88395	262	1+
316.81442	282	1+
316.88696	212	1+
316.98648	210	1+
317.05900	154	
317.10977	462	1+
318.07593	394	1+
318.16528	160	
318.93374	466	1+
319.08025	336	1+
320.13006	842	1+
320.81782	166	
320.98594	256	1+
321.13280	704	1+
321.15946	168	
321.18147	200	1+
321.86635	504	1+
322.30092	292	1+
322.83623	350	1+
322.93359	450	
322.96917	374	1+
323.04142	224	1+
324.01851	436	1+
324.12918	274	1+
324.18838	294	1+
324.36111	190	1+
324.87535	160	
325.13319	228	1+
325.78205	152	
325.89614	442	1+
326.15854	292	
326.33719	150	
326.87681	670	1+
326.89602	272	1+
326.96992	148	
328.04431	142	
328.82071	240	1+
328.87688	388	1+
328.95412	204	
329.06861	236	1+
329.97300	340	1+
330.10071	230	
330.95820	140	
331.20647	276	
332.09267	1342	1+
332.77357	124	1+
333.88732	226	1+
334.29420	160	
335.08956	140	
336.08647	748	1+
336.94624	928	1+
337.09297	568	1+
337.33360	248	1+
338.05241	148	1+
338.34347	282	1+
338.82562	584	1+
339.14277	992	1+
339.82897	500	1+
340.93867	276	
341.00787	218	1+
342.33603	148	
342.90878	154	
343.00746	216	1+
343.14333	358	1+
343.28170	248	
343.70528	144	1+
344.12727	236	1+
344.18246	200	1+
344.29291	150	
344.97611	150	
346.33360	164	
347.21288	314	1+
347.23232	262	1+
348.32295	264	
349.09265	256	1+
349.12129	338	1+
349.18296	148	1+
349.28909	324	1+
349.32143	790	1+
350.26504	212	1+
350.29088	190	1+
351.33627	368	
352.20874	234	1+
352.84102	158	
353.88867	188	
354.14958	248	1+
354.20420	220	1+
355.05347	168	
356.05172	288	1+
356.92957	158	
357.05551	194	1+
357.13866	150	
359.19221	268	
359.96426	230	1+
360.10642	162	
360.80349	146	1+
361.19773	254	
361.22285	592	1+
361.28048	142	
361.33838	362	1+
361.86168	168	1+
362.04871	184	1+
362.20942	510	1+
362.90048	244	
363.21396	444	1+
363.35670	262	1+
363.62666	162	
364.01301	166	
364.13244	190	1+
364.17398	712	1+
364.28770	160	
364.35594	254	1+
365.28827	566	1+
365.31178	206	
365.38906	174	
366.05329	192	1+
366.12364	504	1+
366.14008	298	1+
366.32062	148	
367.10600	224	1+
367.13053	286	1+
367.33360	890	1+
368.19329	156	
368.38978	190	
368.42728	844	1+
368.83427	196	
END IONS

###FS:    #m/z: 322.93100 #charge 1+
###MS: 6
###MSMS: 7
BEGIN IONS
TITLE=Cmpd 4, +MS2(322.9310), 28.0-35.0eV, 0.1min #7
RTINSECONDS=7.1035
SCANS=6-7
PEPMASS=322.93100	4983680
CHARGE=1+
189.03841	124	
189.95695	144	
191.95486	788	1+
192.09649	186	1+
192.89207	138	
196.01349	150	
196.86827	200	1+
197.89495	120	
200.85913	130	
201.97440	144	1+
202.10270	178	
202.85316	154	
203.15304	158	
204.00654	140	
205.01535	140	
205.95069	436	1+
209.13000	144	
210.89627	224	1+
214.89567	138	
214.99599	216	1+
215.88804	510	1+
217.88096	132	
219.02969	286	
220.35499	116	
220.86524	210	
222.86447	150	
222.95602	1560	1+
222.97520	248	
223.02512	170	
223.96124	1066	1+
225.09587	300	
225.93475	132	
226.02264	406	1+
226.90770	130	
227.10467	288	1+
228.90903	164	
230.84767	160	
230.86123	380	1+
231.12271	156	
231.83232	144	
231.84945	140	
232.09207	192	1+
233.04879	454	1+
233.90007	586	1+
234.07392	346	1+
234.98784	122	
235.82734	144	
235.89446	172	
236.01212	186	
237.06085	142	
237.87539	446	1+
238.02961	192	
238.08318	148	
238.87745	328	1+
239.07896	484	1+
240.94105	158	
240.96355	786	1+
241.05961	180	
241.88216	132	
241.93857	166	
241.98387	120	
242.94283	524	1+
243.88289	818	1+
243.95667	316	1+
244.03878	766	1+
244.95639	174	1+
245.87866	170	
245.94343	120	
246.04816	130	
246.09858	480	1+
246.97633	648	1+
247.04850	154	
247.13318	136	
248.03610	1456	1+
248.15907	174	1+
248.86176	118	
248.97670	144	
249.02582	200	
249.04322	808	1+
249.10391	128	
249.93828	136	
249.95802	320	1+
250.94701	126	
251.14639	138	
252.89128	148	
253.06580	300	1+
253.08948	130	
253.16660	600	1+
253.83419	140	
254.95915	130	
255.10300	266	1+
255.92531	236	1+
256.85802	264	1+
257.08327	194	
258.09879	414	1+
259.01302	294	1+
259.06153	168	
259.08028	160	
259.84593	192	1+
260.01435	236	1+
260.09041	126	
260.17760	310	
260.79480	100	1+
261.83515	116	
261.89355	342	1+
261.97814	146	
262.04977	974	1+
262.14294	124	
262.17260	280	1+
262.95220	228	1+
263.05440	732	1+
263.84823	184	1+
265.64878	88	1+
265.98214	138	
266.02363	140	
266.04285	156	1+
266.93639	180	1+
266.99906	334	
267.10218	120	
268.00308	310	
268.01743	116	
268.05962	118	
268.51527	130	
268.91056	204	
268.96107	282	1+
269.00320	718	
269.12173	202	
269.15699	258	
269.80069	226	
270.19212	170	
270.20916	136	
270.91720	230	1+
271.17406	168	
271.84449	242	1+
271.87695	126	
273.07382	142	
273.17490	186	
273.92449	126	
275.06142	360	1+
276.15728	214	1+
276.85800	124	
277.09410	168	
277.26536	126	
278.07892	120	
278.25257	134	
278.80641	224	1+
279.09586	906	1+
279.15968	450	1+
279.23440	156	
279.26531	126	
280.14160	620	
280.99714	134	
281.05095	198	
281.85692	426	1+
281.91488	246	1+
281.98223	268	1+
282.25286	122	
282.86102	286	1+
283.07308	358	1+
283.16949	254	1+
283.26131	198	
284.05228	144	
284.13895	136	
284.26547	188	
284.29439	1102	1+
284.85850	176	
284.89351	124	
285.10033	154	
285.11439	140	1+
286.10069	126	
286.18717	986	1+
286.88498	122	
286.92244	236	1+
288.06464	960	1+
288.20224	1830	1+
289.00114	160	
289.25303	126	
289.88243	250	
290.88537	168	
291.11815	1050	1+
292.06264	936	1+
292.10155	136	
292.86930	252	1+
293.06595	562	1+
294.09011	268	1+
294.17099	316	1+
294.28030	148	
296.81298	224	1+
296.87318	124	
296.94225	308	1+
297.06256	138	
297.94289	292	1+
298.80525	190	1+
299.06264	360	1+
300.03150	352	1+
300.13966	122	
300.22654	152	1+
300.98260	142	
301.15999	266	1+
301.39472	166	1+
301.88109	122	
301.93079	126	
302.91883	126	
303.21554	752	1+
303.81135	128	
304.10522	354	1+
304.26719	256	1+
304.83351	136	
304.95147	168	
305.13229	128	
305.88137	130	
306.07701	378	1+
306.27772	330	1+
307.02209	212	1+
307.12881	186	
307.14856	116	
307.80492	200	
307.88727	372	1+
308.06149	150	1+
308.29423	984	1+
308.90526	220	1+
309.87922	136	
310.30815	622	
310.87961	612	1+
311.03053	330	
311.11719	140	
312.02864	916	1+
312.97747	220	1+
313.03172	622	1+
314.88775	184	1+
315.07684	120	
316.04231	218	1+
318.30938	122	
319.08261	134	
319.17096	134	
319.20794	194	1+
319.29647	282	1+
320.09981	316	1+
320.15485	146	
320.16947	158	
320.26035	134	
321.03745	266	1+
321.10614	216	1+
321.12837	166	
322.16114	144	
323.24014	3446	1+
324.00569	240	1+
324.06857	122	
324.10698	124	
324.13640	462	1+
324.17516	136	
324.20495	1226	1+
324.80694	206	1+
324.89149	204	
324.95476	160	
325.15236	130	
325.81431	174	1+
325.89367	152	
326.10712	146	1+
326.13482	214	1+
326.20105	140	
326.37578	148	
327.21612	278	
327.24972	298	
328.09981	132	
END IONS

###FS:    #m/z: 336.94721 #charge 1+
###MS: 6
###MSMS: 8
BEGIN IONS
TITLE=Cmpd 5, +MS2(336.9472), 28.0-35.0eV, 0.2min #8
RTINSECONDS=7.8755
SCANS=6,8
PEPMASS=336.94721	414110
CHARGE=1+
185.87357	120	
189.86313	176	
192.88554	276	1+
196.88855	168	
199.87864	196	1+
203.88399	128	
203.93187	202	1+
205.01518	362	
205.92231	190	1+
205.94881	250	
205.97130	380	1+
206.97241	366	1+
207.87775	202	1+
210.88424	358	1+
210.90469	148	
211.00519	260	1+
211.48028	124	
211.94563	19780	1+
212.14996	124	
212.87867	1090	1+
213.43666	82	1+
213.80360	182	1+
213.94115	7402	1+
214.87696	312	
215.88733	1178	1+
215.93806	772	1+
215.95766	176	
217.01623	120	
217.88307	496	1+
217.93802	452	1+
219.02881	250	
221.89534	164	
222.02333	220	
222.95656	266	1+
226.89807	196	
227.08422	138	
227.89602	140	
228.13027	160	
228.54455	180	1+
228.89306	522	1+
229.15309	236	1+
229.95635	16608	
230.04787	122	
230.06761	130	
230.88966	2138	1+
230.95753	634	
231.25990	94	1+
231.95136	8652	1+
232.00247	124	
233.04499	428	1+
233.90049	546	1+
233.94795	992	1+
233.98248	242	1+
234.09843	162	
234.11160	232	1+
234.29180	98	1+
235.81879	128	
235.86883	256	
235.89343	398	1+
236.90593	250	1+
237.03235	144	
238.14698	148	
239.01158	224	1+
239.15779	120	
239.90239	408	1+
239.95403	190	
240.07634	126	1+
240.94779	214	1+
242.18815	192	1+
242.88810	332	1+
243.85463	274	
243.89059	298	1+
243.92627	186	1+
244.04113	154	
244.05426	350	1+
246.04064	246	
246.09977	130	
246.79641	242	1+
246.95681	164	
246.97623	278	
247.04350	138	
247.85318	286	1+
247.96632	3692	1+
248.01362	120	
248.03585	2528	1+
248.89919	1074	1+
249.03988	1744	1+
249.96250	1850	1+
250.06235	298	1+
250.34011	94	1+
250.82773	264	1+
251.96285	396	
252.10772	198	
252.97171	10270	1+
253.08663	194	
253.16464	244	
253.90661	546	1+
254.01888	166	
254.07532	858	1+
254.10133	164	
254.94286	250	
254.96735	3992	1+
255.05188	140	
255.07672	716	1+
256.05869	122	
256.91229	294	
256.96046	676	1+
257.02310	118	
257.04536	122	
257.91450	286	1+
258.07512	150	
258.10205	198	1+
258.18138	250	1+
259.06531	178	
259.14289	126	
259.18161	156	1+
259.24084	152	
259.83852	120	
259.89014	138	
260.06299	316	1+
261.88854	164	
262.00140	310	1+
262.95777	160	
263.05648	984	1+
264.85004	152	1+
265.09076	182	1+
265.96215	120	
266.99594	120	
267.86922	296	1+
268.01689	140	
268.12658	198	1+
268.84386	300	1+
268.94407	160	
269.79713	296	1+
270.98293	1182	1+
271.13813	152	
271.17747	128	
271.91631	380	1+
272.12153	232	1+
272.97810	402	1+
273.79790	118	
274.01071	142	
274.96949	122	
275.05506	568	1+
275.94851	124	
276.11621	236	1+
276.84180	164	
276.96235	276	1+
277.06961	234	1+
277.21420	124	
278.92127	164	
279.07511	156	
279.80597	148	
279.83537	148	
280.00659	230	1+
280.09189	392	1+
280.13008	284	1+
280.81429	156	
280.85780	136	
280.96883	148	
281.05511	340	1+
281.93497	232	1+
282.86325	446	1+
283.03224	132	
283.06973	178	
283.86771	322	1+
284.06197	268	1+
285.04223	238	1+
285.88074	146	
286.18505	142	
287.06973	124	
287.85383	134	
288.06397	720	1+
288.20115	824	1+
289.00885	246	
289.14294	312	1+
289.88638	218	
290.01458	136	
290.79816	226	1+
291.11778	214	1+
292.05744	290	
292.09835	470	1+
292.85926	394	1+
292.87752	128	
293.06356	672	1+
293.10770	238	1+
293.45006	172	
293.99711	548	
294.90410	170	
295.02213	154	
295.28472	136	
295.85806	282	1+
296.06972	174	
296.17020	160	
296.29879	212	1+
296.91730	118	
297.79617	224	1+
297.97667	124	
298.08200	150	
298.94412	120	
299.05940	152	
299.08686	130	
299.87155	130	
300.06305	130	
300.80685	128	
301.03907	124	
302.97566	178	1+
303.21488	142	
303.91296	126	
304.14536	202	
304.75544	178	1+
304.79932	278	1+
304.88209	128	
306.88742	212	
307.07849	434	1+
307.30859	302	1+
307.88486	430	1+
309.12987	170	
309.29610	146	
310.87554	214	
311.02463	240	1+
311.17227	166	
311.89062	156	
312.14554	140	
312.87682	466	1+
313.03239	222	
313.82058	124	
314.84834	216	1+
315.16062	404	
315.82093	352	1+
315.97638	194	1+
316.16062	226	
316.18751	238	1+
317.94979	152	
318.95351	162	
319.08114	230	
320.16006	116	
321.09884	262	
321.18943	162	
321.22467	162	
322.07353	120	
322.76266	138	1+
323.23873	328	
324.12942	124	
324.28626	138	
324.89358	454	1+
326.12457	138	
326.80766	252	1+
326.97084	172	1+
327.05062	148	1+
327.39205	124	
327.71212	178	
328.88905	242	1+
329.02216	222	1+
331.88522	178	1+
332.09439	274	
332.83449	126	
333.16924	126	
334.25109	198	1+
334.31708	132	
335.31622	344	1+
335.87492	206	1+
336.08988	132	
336.21643	436	1+
337.05706	176	
337.09424	344	1+
337.28629	120	
337.83223	168	1+
338.17065	182	
338.26923	214	1+
339.09933	156	
339.22911	144	
340.14654	286	1+
340.16897	192	
340.31151	210	1+
340.38996	212	
341.06505	120	
341.25350	128	
342.28262	136	
END IONS

###FS:    #m/z: 507.84788 #charge 1+
###MS: 6
###MSMS: 9
BEGIN IONS
TITLE=Cmpd 6, +MS2(507.8479), 28.2-35.2eV, 0.2min #9
RTINSECONDS=8.6555
SCANS=6,9
PEPMASS=507.84788	411132
CHARGE=1+
191.95306	398	1+
196.01569	396	1+
199.88689	406	1+
202.04130	234	1+
209.94827	262	
217.89846	450	1+
217.95605	392	
220.00694	156	1+
223.91741	220	1+
224.12234	304	1+
229.88009	320	1+
229.95469	298	1+
230.84880	810	1+
233.89133	228	
233.99963	238	
235.14294	646	1+
236.94821	156	1+
237.85137	200	1+
238.06760	314	1+
239.03428	188	1+
239.93241	384	1+
240.93673	252	1+
241.96465	190	1+
242.07551	342	1+
242.90361	376	1+
244.03658	776	1+
244.12899	330	1+
246.09119	408	1+
246.40611	264	1+
248.15701	518	1+
248.85824	440	1+
248.90458	196	1+
248.98564	312	1+
249.15809	424	1+
250.13861	154	1+
250.97280	676	1+
252.03827	232	1+
252.07834	434	1+
252.11225	224	
252.38755	234	1+
253.11774	484	1+
253.84971	234	1+
253.90004	414	1+
253.94945	146	1+
254.00639	164	1+
254.07484	418	1+
254.86832	306	1+
254.90392	292	1+
255.22819	220	
257.85962	514	1+
258.05061	506	1+
258.91237	338	1+
259.36640	430	1+
260.10739	214	
260.84472	214	1+
260.89814	318	1+
262.13773	2002	1+
262.92404	330	1+
263.05745	500	1+
265.09544	556	1+
266.12955	158	1+
266.16750	692	1+
266.38668	190	1+
267.90953	218	
267.95583	244	1+
268.98850	268	1+
269.08191	434	1+
269.12119	460	1+
269.97160	216	1+
270.01951	228	
270.08874	300	1+
270.85829	638	
270.87368	1306	1+
271.16394	224	1+
271.38190	332	1+
271.87650	918	1+
272.85419	2052	1+
272.92445	224	
272.95365	654	1+
273.79768	576	1+
273.95727	588	1+
274.12254	214	
274.79983	496	1+
276.79751	228	
276.86709	226	
277.15337	476	1+
278.09236	326	1+
278.12681	658	1+
278.17310	238	1+
278.89487	340	1+
279.04045	334	1+
279.13186	410	1+
279.80107	226	1+
280.17297	236	1+
280.89830	442	1+
280.93486	370	1+
281.38376	550	1+
281.85873	210	
281.87544	478	1+
281.90240	316	1+
281.99699	286	
282.06277	338	1+
282.12986	410	1+
282.98090	290	1+
283.01928	282	1+
283.15534	338	1+
283.94887	382	1+
284.01495	356	1+
284.88177	424	1+
284.97668	754	1+
285.81685	348	1+
285.84801	284	
285.94181	1720	1+
285.97856	630	1+
286.13513	334	1+
286.79224	410	1+
286.87274	354	1+
286.89267	260	
287.00799	248	
287.10848	244	1+
287.92743	168	1+
287.97171	302	1+
288.06306	390	1+
288.87197	856	
288.89664	220	
288.95940	472	1+
289.88338	3198	
289.93901	504	1+
289.96231	352	1+
290.03458	502	1+
290.06477	214	
290.08807	262	
290.86390	5228	1+
290.94150	378	1+
291.11888	216	
291.88074	1696	1+
292.07229	510	1+
292.15047	236	
292.40931	174	1+
292.99035	252	
293.05401	286	1+
293.15662	346	1+
293.21508	320	1+
293.38590	448	1+
293.43549	228	1+
293.87433	11776	1+
293.92809	272	1+
293.99519	392	1+
294.05705	182	1+
294.12643	574	1+
294.81243	314	
294.96138	682	1+
295.55555	296	1+
295.81582	218	
296.04516	214	1+
296.13894	240	
296.88277	2696	1+
296.96137	862	1+
297.11994	272	
297.81394	620	1+
298.14062	398	1+
298.85352	610	
298.87901	3002	1+
300.00698	510	1+
300.04849	502	1+
300.85926	2272	1+
300.98218	466	1+
301.05172	314	1+
301.13024	520	1+
301.36160	186	1+
301.98836	344	1+
302.25330	306	1+
302.33360	114	1+
302.88536	540	
303.85710	730	1+
303.89158	386	
303.95969	524	1+
304.02479	384	1+
304.08812	328	1+
304.14667	232	
304.88114	284	
304.92390	344	1+
305.06325	248	
305.15371	422	1+
305.84096	352	1+
305.92708	208	1+
306.08309	448	1+
306.16116	370	1+
306.43009	358	1+
306.81223	236	
306.88206	276	
307.09446	730	1+
307.28966	526	1+
307.78531	464	1+
307.80146	534	1+
307.89119	3690	
308.10109	526	1+
308.14240	1392	1+
308.42186	172	1+
308.80326	332	1+
308.88181	5138	1+
308.94188	434	1+
309.08235	414	1+
309.88768	3624	1+
309.94655	368	1+
310.01033	490	1+
310.15982	1828	1+
310.28674	156	1+
310.30664	358	
310.40263	256	1+
310.83962	240	1+
310.93151	280	1+
311.52271	142	1+
311.88437	25548	1+
311.93793	200	1+
311.99783	566	1+
312.02804	664	1+
312.22902	320	
312.65189	114	1+
312.97427	252	
312.99966	478	1+
313.03251	488	1+
313.23429	210	
313.93317	464	1+
313.96611	410	1+
314.10683	190	1+
314.13220	414	1+
314.16759	366	1+
314.87056	1806	1+
314.89429	2358	1+
315.07495	392	1+
315.43618	248	1+
315.82538	668	1+
316.04437	388	1+
316.26001	144	1+
316.86522	2194	1+
316.89104	2676	1+
317.04804	298	1+
317.15644	212	1+
317.22221	184	1+
317.82393	536	1+
318.11230	348	1+
318.86159	1198	1+
318.88380	1528	1+
318.94150	218	
319.36628	294	1+
319.79957	202	1+
319.82146	286	1+
320.01011	322	1+
320.14538	598	1+
321.07416	218	
321.58319	232	1+
321.94150	242	1+
322.02637	326	1+
322.85075	614	1+
322.93220	278	1+
323.13883	362	1+
323.85411	502	1+
324.19403	238	
324.90002	1738	1+
324.98514	622	1+
325.16102	428	1+
325.31997	244	1+
325.90265	1490	1+
326.14024	298	1+
326.24427	758	1+
326.88564	316	
326.96557	602	1+
327.08677	332	1+
327.14022	188	1+
327.21338	378	1+
327.37372	424	1+
327.89116	798	
328.19079	366	1+
328.21702	318	1+
328.27892	238	1+
328.52250	258	1+
328.86537	472	
328.89599	762	
328.93743	384	1+
328.96081	382	1+
329.01017	558	1+
329.56269	226	
329.89615	1048	
329.98359	446	1+
330.08357	222	
330.38630	238	1+
330.88261	800	
331.04916	330	1+
331.12666	248	1+
331.21132	158	1+
331.28961	292	1+
331.59914	214	1+
331.89846	3334	1+
332.85107	286	
332.87813	1638	
332.90373	2370	1+
332.94630	278	
332.98563	394	1+
333.02222	310	1+
333.17840	1502	1+
333.79263	344	1+
333.83683	294	1+
334.12110	276	1+
334.15582	182	1+
334.45476	288	1+
334.82755	450	1+
334.89865	2704	1+
334.96361	196	1+
334.99984	546	1+
335.08949	460	1+
335.93855	354	1+
336.00208	444	1+
336.13891	222	
336.17953	430	1+
336.87870	1300	1+
336.94332	256	1+
336.96673	466	1+
337.05617	654	1+
337.17870	390	1+
337.88748	908	1+
337.96958	394	1+
338.05961	468	1+
338.09021	314	1+
339.06017	306	1+
339.87811	1284	1+
340.00749	232	
341.05325	842	1+
341.14127	538	1+
341.19184	226	
341.23651	288	1+
341.97552	312	1+
342.17554	320	1+
343.23039	186	1+
343.87834	814	1+
343.90668	218	
344.10979	234	
344.18583	292	1+
344.20956	290	1+
344.80476	244	1+
345.00845	308	1+
345.04867	178	1+
345.19191	168	1+
346.12619	324	1+
346.84703	322	1+
346.88298	208	
347.90766	938	1+
348.03951	364	1+
348.33225	178	1+
348.41176	318	1+
348.77274	238	1+
348.84320	486	1+
348.87585	300	1+
350.11336	520	1+
350.15797	752	1+
350.36437	228	1+
350.88954	418	
350.91009	446	
350.95098	398	1+
351.19730	270	1+
351.83937	634	1+
351.88181	546	
352.01180	488	1+
352.40728	238	1+
352.81482	328	1+
352.91086	2238	1+
352.96435	356	1+
353.04280	226	
353.20163	264	1+
353.78386	706	1+
353.84949	534	1+
354.05633	498	1+
354.06766	600	1+
354.41593	308	1+
354.79063	480	1+
355.01367	430	1+
355.06362	502	1+
355.14320	252	
355.17871	216	
355.34918	218	1+
355.42341	174	1+
355.85745	646	1+
355.89352	350	
355.91631	442	1+
356.03575	462	1+
356.09905	314	1+
356.16699	218	
356.36349	270	1+
356.78989	262	
356.84316	236	
356.86376	390	1+
357.18371	422	1+
357.31541	352	1+
357.84557	224	
357.89232	384	
357.98843	160	1+
358.15267	262	
358.78425	384	1+
358.91266	314	1+
358.93162	224	1+
360.03529	332	1+
360.73155	230	1+
360.96096	292	
361.18026	218	
361.37609	298	1+
361.89080	720	1+
362.09755	392	1+
363.00089	294	1+
363.02441	258	1+
363.35263	246	1+
364.83979	622	1+
365.15084	252	
365.17936	742	1+
365.93304	372	1+
365.99565	344	1+
366.04843	520	1+
366.08960	308	1+
366.18226	538	1+
366.20668	226	1+
366.78814	332	
366.84054	4868	1+
367.70903	674	1+
367.72592	274	1+
367.88054	286	
368.09395	248	
368.14259	552	1+
368.15960	524	1+
368.57725	212	1+
368.60459	268	
368.72826	242	1+
368.91155	390	1+
368.97539	332	1+
369.04622	208	
369.08376	298	1+
369.88782	876	1+
370.78682	540	
371.04223	620	1+
371.19830	282	
371.78484	252	
371.85018	416	1+
371.97526	384	1+
372.04443	538	1+
372.12588	468	1+
372.38828	372	1+
372.78701	488	1+
372.91200	330	1+
373.06210	394	1+
373.47020	210	1+
373.75497	136	1+
373.82208	430	1+
374.56015	220	1+
374.82310	310	1+
374.88595	218	
374.97650	516	1+
375.14448	322	1+
375.19091	260	1+
376.01780	360	1+
376.22096	488	
377.22668	306	
377.37067	260	1+
377.73197	310	1+
377.78871	242	1+
377.80235	224	1+
377.89258	280	
378.11234	440	1+
379.02801	256	
379.07801	380	1+
379.20257	244	1+
379.55064	202	1+
380.23328	222	1+
380.85530	2094	1+
380.89251	226	
381.11982	302	
381.38191	478	1+
381.72757	504	1+
381.91891	418	1+
382.00621	208	
382.06321	234	
382.70634	158	1+
383.11004	836	1+
383.18472	214	
383.26952	368	1+
383.38464	438	1+
383.63452	190	1+
384.34067	236	1+
384.37117	654	1+
384.85138	9188	1+
385.21679	472	1+
385.24646	264	1+
385.34620	162	1+
385.79845	450	1+
385.88718	208	
385.97266	440	1+
386.12426	382	1+
386.80125	316	1+
387.16077	552	1+
387.90091	368	1+
388.00755	290	1+
388.05048	486	1+
388.20150	252	
388.69374	206	1+
388.79325	834	1+
388.85127	214	
389.10891	312	1+
389.17431	510	1+
389.20899	288	
389.24782	308	1+
389.28068	238	1+
389.76880	246	1+
389.86394	234	
390.11924	200	1+
390.19841	278	
390.35509	284	1+
390.84282	1032	
390.86866	582	
390.92301	452	1+
391.80812	424	1+
391.84600	702	
392.11031	238	
392.63032	212	1+
392.73897	210	1+
392.83627	668	
392.86315	5742	1+
393.12728	382	1+
393.15059	344	1+
393.20265	240	
393.63231	168	1+
393.79950	1682	1+
393.90876	362	1+
394.83687	632	
394.90617	212	1+
395.09829	232	
395.34420	210	1+
395.78956	222	
396.40644	268	1+
396.80705	916	1+
396.98197	216	1+
397.01236	308	1+
397.12152	704	1+
397.16440	320	1+
397.24335	350	1+
397.39742	364	1+
397.73131	522	1+
397.86381	252	
398.73256	410	1+
398.86597	1094	1+
398.90704	660	1+
398.93603	226	
399.22624	630	1+
400.16951	204	1+
400.21100	602	1+
400.30321	148	1+
400.77674	176	1+
400.80024	202	1+
401.08098	216	1+
401.13035	402	1+
401.21298	406	1+
402.77939	196	1+
402.86779	6036	1+
403.00115	218	1+
403.13897	300	1+
403.21148	510	1+
403.23339	234	
403.81777	324	1+
403.87300	4266	1+
404.40731	270	1+
404.81399	192	1+
405.02132	330	1+
405.17470	366	1+
405.22114	358	1+
405.87110	2218	1+
406.02240	206	1+
406.16711	316	1+
406.80910	552	1+
407.86743	18060	1+
407.93116	612	1+
408.10624	224	
408.13360	716	1+
408.19402	326	1+
408.81919	414	
408.90903	218	
409.16369	682	1+
409.51067	262	1+
409.81500	510	
410.65705	308	1+
410.73444	280	1+
410.87769	3872	1+
411.66101	276	1+
411.71655	374	1+
411.81084	2698	1+
411.84226	290	
411.84889	2940	1+
412.04366	380	1+
412.07080	240	
412.20841	224	1+
412.85004	2510	1+
412.92217	396	1+
412.98590	208	1+
413.07611	1098	1+
413.87728	870	
413.96463	290	1+
415.16891	240	
415.19957	870	1+
415.81556	280	1+
415.87612	1668	1+
416.01082	208	1+
416.05142	148	1+
416.14028	194	1+
416.29786	406	1+
416.87902	1126	1+
417.17533	286	1+
417.21881	364	1+
417.36318	252	1+
417.79763	148	1+
418.21991	302	1+
418.40776	146	1+
418.76041	256	1+
418.93369	208	1+
419.08579	290	1+
419.13449	816	1+
420.79396	266	
421.16601	394	1+
421.88532	1850	
422.71270	204	1+
422.88703	984	
423.08182	260	1+
423.19496	236	1+
423.36005	246	1+
423.81682	406	1+
423.87914	696	
424.14425	1450	1+
424.86706	444	
425.31230	226	
425.88209	2552	
425.93368	736	1+
425.96861	334	1+
426.37500	290	1+
426.86669	2204	1+
426.93617	626	1+
426.97654	236	1+
427.25780	266	1+
427.38009	196	1+
427.74089	638	1+
428.19231	272	1+
428.74852	398	1+
428.79484	308	
428.88748	7150	1+
428.96369	350	1+
429.18063	384	1+
429.26275	344	1+
429.80993	524	1+
429.99710	184	1+
430.67961	162	1+
430.75064	562	1+
430.77294	420	1+
430.86461	764	
430.87557	2466	1+
431.04121	240	1+
431.11521	458	1+
431.68215	202	1+
431.90737	222	
432.24602	1368	1+
432.42347	336	1+
433.21002	568	1+
433.77851	296	1+
433.86250	430	
434.04540	280	1+
434.18104	192	1+
434.88927	796	1+
435.86282	552	1+
436.23725	476	1+
436.62050	162	1+
437.24548	312	1+
437.70352	168	1+
437.86552	202	1+
437.88339	248	1+
438.08877	196	1+
438.13343	310	
438.16110	278	
438.82929	284	
438.95976	198	1+
439.15571	286	
439.70551	176	1+
439.84433	254	
439.89524	2538	1+
440.16020	236	
441.80372	230	1+
442.15764	894	1+
442.22927	340	1+
442.27985	290	1+
442.75584	162	1+
443.08742	280	1+
443.23478	206	1+
443.82881	332	1+
443.88222	340	
444.15446	440	1+
444.83327	242	1+
444.87659	4366	1+
444.94835	384	1+
446.23423	414	1+
446.36328	254	1+
446.75187	332	1+
447.03258	346	1+
447.06015	262	1+
447.39703	282	1+
447.80880	448	1+
448.88479	2136	1+
449.22191	232	1+
449.40699	438	1+
449.88184	1400	1+
449.91437	262	
450.21757	214	1+
450.34312	132	1+
450.41818	318	1+
450.77446	284	
450.82893	194	1+
451.03739	214	1+
451.07911	290	1+
451.87182	296	1+
451.90277	970	1+
453.24361	274	1+
453.71282	162	1+
453.83518	366	1+
453.88196	388	1+
454.16348	304	1+
455.08118	164	1+
456.66957	220	1+
457.16003	446	1+
457.21683	324	1+
457.87143	478	1+
457.90704	2602	1+
458.73313	136	1+
458.88004	440	1+
459.16265	962	1+
459.44734	186	1+
460.16557	810	1+
460.23772	352	1+
461.03364	254	1+
461.40087	270	1+
462.88405	818	1+
463.33089	190	1+
463.95665	266	1+
464.26128	262	1+
464.72936	172	1+
465.15177	436	1+
465.24177	348	1+
465.72983	206	1+
466.40972	496	1+
466.45803	164	1+
466.94209	280	1+
467.88986	1494	1+
468.10225	208	1+
468.17414	458	1+
468.32864	156	1+
468.78728	396	1+
469.29892	192	1+
469.84273	152	1+
469.91582	304	
470.08512	164	1+
471.45868	218	1+
471.79674	438	1+
471.88613	288	1+
471.95302	160	1+
472.05880	232	1+
472.11682	252	1+
472.24116	162	1+
472.78191	278	1+
472.88846	336	1+
473.33572	184	1+
474.66497	142	1+
475.28295	254	1+
476.02093	230	1+
477.16012	314	1+
478.78943	322	1+
479.05374	154	1+
480.11084	152	1+
480.20454	196	1+
480.91993	268	1+
481.38247	276	1+
481.95274	236	1+
482.71977	234	1+
482.95562	202	1+
484.28407	304	1+
484.96471	296	1+
485.32879	180	1+
485.90129	686	1+
486.25773	322	1+
486.97384	316	1+
487.48147	302	1+
487.87236	208	
487.91021	202	1+
488.40428	286	1+
488.49409	252	1+
489.21290	208	
490.36314	310	1+
491.80469	430	1+
491.84949	388	1+
492.11896	186	1+
492.18061	232	1+
492.44299	238	1+
492.74049	252	1+
493.03842	132	1+
494.22481	320	1+
495.23580	206	1+
496.89378	216	1+
497.01784	202	1+
498.20662	448	1+
499.73988	462	1+
500.37007	168	1+
501.15688	246	1+
501.77356	220	1+
501.80096	570	1+
502.84942	150	1+
503.13118	304	1+
503.35612	16922	1+
503.42495	440	1+
503.54717	132	1+
503.63279	136	1+
503.74221	228	1+
503.94276	150	1+
503.99508	282	1+
504.03053	214	1+
504.12892	184	1+
504.22195	344	1+
504.27042	1312	1+
504.35935	10144	1+
504.42843	334	1+
504.46926	536	1+
504.51423	218	1+
504.68411	410	1+
504.77119	220	
505.03372	338	1+
505.09200	212	1+
505.33548	1020	1+
505.40341	284	1+
505.67929	210	1+
505.85161	176	1+
506.09191	140	1+
506.43630	234	
506.72864	328	1+
506.76915	168	1+
506.99619	210	1+
507.41292	342	1+
507.49418	278	1+
507.73098	260	1+
507.92369	450	1+
508.22071	240	1+
508.24531	456	1+
508.43707	200	1+
508.70538	258	1+
508.88400	380	1+
508.92734	402	1+
509.13002	220	1+
509.24947	364	1+
509.31116	832	1+
509.50114	292	1+
509.70882	192	1+
509.86171	526	1+
509.88916	270	1+
510.11530	250	1+
510.17954	592	1+
510.31113	590	1+
510.39318	374	1+
510.96097	180	1+
511.39741	244	1+
511.47978	398	1+
511.83787	338	1+
511.87213	172	1+
512.00288	236	1+
512.21816	212	
512.48252	264	1+
END IONS

###FS:    #m/z: 322.93097 #charge 1+
###MS: 10
###MSMS: 11
BEGIN IONS
TITLE=Cmpd 7, +MS2(322.9310), 28.0-35.0eV, 0.2min #11
RTINSECONDS=12.3525
SCANS=10-11
PEPMASS=322.93097	5088242
CHARGE=1+
177.48040	112	
190.06102	114	
191.95790	248	
192.88879	260	
193.88971	118	
193.94876	140	
195.02955	102	
197.96312	108	
201.12108	138	
205.95129	432	1+
206.03003	104	
206.10380	172	1+
209.12605	130	
209.94628	122	
209.99254	212	1+
210.89594	376	1+
211.89766	270	1+
214.93795	106	
215.88837	622	1+
216.54382	112	
218.89017	106	
220.86672	172	
222.01412	132	
222.95482	1098	1+
224.97840	256	
226.90132	212	1+
228.00842	106	
228.13751	118	
228.86692	106	
229.09924	124	
230.84350	230	1+
232.89262	476	1+
233.03117	138	
233.06491	276	
233.94398	140	
235.07713	156	
236.13209	118	
237.79140	374	1+
238.06678	340	1+
238.09764	126	
238.87808	208	
239.09658	122	
240.00494	170	
240.88834	138	
240.94159	558	
240.96200	540	1+
241.12383	240	1+
241.93916	1780	1+
242.94140	1128	1+
243.08418	262	1+
243.88256	830	1+
244.03805	264	1+
244.12750	132	
244.93978	456	1+
245.87778	228	
245.97474	556	1+
246.09545	192	
246.97765	494	1+
246.99751	130	
247.04199	110	
248.03179	174	
248.11568	122	
248.16339	172	
248.85839	122	
248.97105	130	
249.04032	756	1+
249.96340	380	1+
250.90186	176	
250.94586	184	
251.13365	130	
252.05534	404	1+
252.10627	124	
253.16538	598	
253.83276	136	
254.92044	184	
255.29951	256	
255.95152	142	
256.79611	140	
256.90975	288	1+
257.89691	124	
258.09445	146	
258.81161	104	
258.97449	104	
258.98997	282	
260.02003	154	
261.08083	104	
261.87485	116	
261.89065	152	
262.05351	402	1+
263.02444	154	
263.05592	270	1+
263.90385	152	
263.97966	130	
265.06818	266	1+
265.93767	192	1+
266.84883	150	
266.86466	334	1+
266.97070	164	
267.00369	160	
267.10415	110	
267.88985	104	
268.06412	116	
268.14599	114	
268.17991	110	
268.90895	166	
268.95692	284	1+
269.00590	522	
269.79958	292	1+
270.14512	208	1+
270.19069	128	
271.13286	192	
271.14931	140	1+
271.17376	258	1+
271.84643	408	1+
272.79447	504	1+
272.82492	140	
273.03055	166	1+
273.81591	134	
273.88813	136	
274.09245	202	
274.82746	108	
274.99250	108	
275.05763	284	1+
275.61003	108	
275.81154	120	
276.81720	124	
276.85198	238	
277.07227	150	
277.09859	166	
277.15187	254	1+
277.25469	180	1+
278.10172	194	
278.80777	308	1+
278.98047	108	
279.01930	106	
279.09179	524	1+
279.11095	106	
280.14509	328	
281.05840	264	
281.09837	286	1+
281.13880	262	1+
281.25529	250	1+
281.95301	138	
282.80919	124	
282.84893	238	1+
283.07181	188	
283.78901	252	
283.86489	188	1+
284.29432	672	1+
284.92523	112	
285.19897	134	
286.18616	760	1+
286.86246	136	
286.91819	256	
286.93948	102	
287.07747	148	
287.80700	106	
288.06508	406	1+
288.20193	1296	1+
288.78799	292	1+
288.80890	138	
288.87776	140	
289.01555	122	
289.25625	128	
289.55017	102	
290.86683	166	
291.04942	126	
291.11970	572	1+
291.80624	128	
292.02270	144	
292.06188	440	1+
292.10448	114	
292.80393	202	
293.06774	278	1+
293.81329	128	
294.80988	108	
294.93638	124	
294.98783	114	
296.80510	196	
297.88036	146	
297.89820	152	
298.18812	224	
298.80924	130	
298.92492	102	
301.02915	236	1+
301.79779	134	
302.07850	122	
303.21441	374	1+
303.82301	130	
305.10783	110	
306.12997	148	1+
306.27760	300	1+
306.88300	146	
307.08310	232	1+
307.31030	158	1+
307.79894	436	1+
307.88975	316	
308.05127	118	
308.29327	386	
308.80191	314	1+
309.81862	122	
310.31250	352	
310.82986	134	
310.88184	130	
311.02740	242	
311.88254	232	
312.02803	1014	1+
313.03066	580	1+
313.88256	206	
313.89890	114	
314.82597	162	
315.06257	200	1+
315.82736	168	1+
319.81047	206	1+
323.23760	1442	1+
323.33961	118	
323.43248	86	1+
323.88566	136	
324.13017	400	1+
324.21141	510	1+
324.89580	222	
325.90945	102	
326.04913	236	1+
326.20818	250	1+
326.76878	120	
327.05003	134	1+
327.24966	120	
327.88320	220	1+
END IONS

###FS:    #m/z: 507.84779 #charge 1+
###MS: 10
###MSMS: 12
BEGIN IONS
TITLE=Cmpd 8, +MS2(507.8478), 28.2-35.2eV, 0.2min #12
RTINSECONDS=13.125
SCANS=10,12
PEPMASS=507.84779	499860
CHARGE=1+
191.95605	306	
196.01864	442	1+
199.88849	832	1+
209.02217	264	1+
209.94523	290	1+
215.88560	274	1+
217.83464	164	1+
217.89268	348	1+
217.95450	304	
218.89228	318	1+
222.86332	202	1+
223.87220	260	1+
227.95643	426	1+
228.13207	208	
230.84932	598	1+
232.83348	214	1+
234.13955	562	1+
234.88423	206	
235.03990	220	1+
235.14269	486	1+
235.91016	198	
236.96493	248	1+
238.00849	182	1+
239.06491	196	
240.05187	226	1+
241.92454	172	1+
242.09831	320	1+
243.95371	238	1+
248.85416	980	1+
249.15858	202	1+
250.13089	214	1+
250.97246	868	1+
252.08181	448	1+
252.97511	184	1+
254.95002	248	1+
255.02379	270	1+
255.10409	246	1+
256.02775	224	1+
256.89708	374	1+
257.86110	294	
258.10298	388	1+
258.78457	358	1+
258.85589	194	
258.90205	376	1+
258.93968	464	1+
261.16186	274	1+
261.87495	278	1+
262.13718	606	1+
263.10124	288	1+
263.13996	370	1+
264.93188	282	1+
264.97696	294	1+
265.16572	474	1+
265.95884	368	1+
266.09421	330	1+
266.14752	260	1+
267.06383	204	1+
267.13489	270	1+
267.94398	206	
268.03562	308	1+
268.93049	234	
268.98333	232	
269.97101	220	1+
270.38288	204	1+
270.86156	430	
270.87516	644	1+
271.80061	226	1+
272.85285	2502	1+
273.95958	354	1+
274.21701	156	1+
275.02404	244	1+
275.85028	288	
276.19923	204	1+
276.79773	266	
277.09534	202	1+
277.15318	872	1+
277.88920	340	1+
278.12958	392	1+
279.13278	336	1+
280.08159	478	1+
280.85403	200	
280.97408	386	1+
281.12016	348	1+
281.38126	322	1+
281.87895	230	
281.95351	340	1+
282.03830	488	1+
282.07502	198	1+
282.38459	280	1+
282.79697	320	1+
283.36518	194	1+
284.13927	210	
284.19744	268	
284.84772	424	1+
284.94017	1210	1+
284.96255	336	1+
284.98771	186	1+
285.01763	226	1+
285.14155	330	1+
285.84702	288	1+
285.94278	1018	1+
285.96684	240	1+
286.07299	236	1+
286.18811	244	1+
286.39985	186	1+
286.79671	340	1+
286.87386	374	
286.92755	368	1+
287.89086	204	
287.90403	190	
287.93215	240	1+
288.87006	574	
289.38401	608	1+
289.43204	180	1+
289.88413	2236	
289.98403	316	1+
290.04813	570	1+
290.47728	126	1+
290.86377	3712	1+
290.98837	252	1+
291.01694	310	1+
291.77750	162	1+
291.87988	1138	
291.93690	414	1+
292.81292	344	1+
292.94355	248	1+
293.76105	184	1+
293.87415	10842	1+
294.16571	252	1+
294.76360	156	1+
294.94463	380	1+
294.97082	196	
295.13125	646	1+
295.91732	378	1+
295.94842	236	1+
296.13567	442	1+
296.91792	238	1+
297.07928	358	1+
297.82332	260	1+
297.98604	546	1+
298.01474	444	1+
298.85611	1018	1+
298.88118	1376	1+
298.93129	404	1+
299.01747	304	1+
299.84298	214	
300.81451	194	
300.86113	684	
301.08949	264	1+
301.12470	396	1+
301.85921	330	
301.91322	320	1+
302.38827	286	1+
302.80408	328	1+
302.85203	500	1+
302.96491	260	
303.20990	158	1+
303.85094	316	1+
303.95287	358	
303.98235	256	1+
304.02410	260	1+
304.14682	230	1+
304.61410	140	1+
304.77396	348	1+
304.96401	242	
305.52318	144	1+
305.85127	232	1+
305.96404	202	
306.83281	550	1+
307.07827	304	1+
307.13777	1650	1+
307.29074	550	1+
307.86920	192	
307.89253	2492	
308.10826	160	1+
308.14232	1400	1+
308.29721	420	1+
308.88038	800	
309.21928	168	1+
309.87273	1364	1+
309.89194	2468	1+
309.95409	532	1+
310.15852	1056	1+
310.95986	320	1+
311.02355	204	
311.88536	14608	1+
311.93882	242	
311.97604	522	1+
312.17234	418	
312.83652	236	1+
312.94349	200	
312.97746	354	1+
313.88689	4012	1+
314.00629	200	
314.13910	320	1+
314.38109	294	1+
314.82061	612	1+
314.87283	722	
315.10272	226	
315.37798	286	1+
315.80877	258	1+
315.86697	424	
316.86544	1336	1+
316.89108	1472	1+
317.49227	170	1+
317.82501	406	1+
317.99801	196	
318.16262	286	1+
318.52578	146	1+
318.86012	1186	1+
318.88566	514	1+
319.14034	284	
319.84473	200	1+
319.98198	380	1+
320.02344	282	1+
320.14390	450	1+
320.40990	158	1+
320.88352	238	
321.84432	296	1+
321.87891	452	1+
321.93092	410	1+
322.04903	320	1+
322.07257	250	1+
322.88288	302	1+
323.86017	698	1+
323.97321	300	1+
324.34407	160	1+
324.86048	496	1+
325.09515	454	1+
325.90008	1616	1+
326.05823	340	1+
326.11595	234	1+
326.24371	566	1+
326.39231	236	1+
326.79481	246	1+
326.99764	356	1+
327.77308	196	1+
327.88212	1264	1+
327.89812	710	
327.97341	496	1+
328.03555	222	
328.37268	310	1+
328.80620	498	1+
328.87230	330	
328.97771	390	1+
329.05998	468	1+
329.40129	196	1+
329.80855	374	1+
329.89680	1960	1+
330.06447	294	1+
330.16497	202	
330.88249	582	
331.20032	272	
331.89780	2986	1+
332.09735	306	1+
332.82412	568	1+
332.87511	1966	1+
332.90302	2138	1+
332.95127	658	1+
333.17730	660	1+
333.29381	116	1+
333.83136	388	1+
334.03191	366	1+
334.89792	1534	1+
335.12574	198	
335.84188	592	1+
336.77082	202	1+
336.87613	914	1+
336.89784	314	
336.94635	354	1+
337.03606	282	1+
337.10635	196	
337.12773	214	
337.38184	346	1+
337.64773	132	1+
338.10759	292	1+
338.15413	300	1+
338.72977	212	1+
339.40139	412	1+
339.82528	214	1+
339.88211	634	
340.32442	182	1+
340.86951	238	
340.90135	398	1+
341.09469	172	1+
341.13216	456	1+
341.22054	214	1+
341.83308	210	1+
341.94214	300	1+
342.01292	464	1+
342.81308	234	1+
342.87168	300	1+
343.06482	336	1+
343.09638	286	1+
343.81454	186	1+
344.18542	436	1+
345.08676	308	1+
345.16145	168	1+
345.89134	406	
346.00034	224	1+
346.13130	276	1+
346.88033	240	1+
347.20385	318	1+
347.91191	470	1+
348.84708	268	
348.97907	398	1+
349.86191	262	
350.09396	420	1+
350.15293	254	1+
350.77619	192	1+
350.88795	492	
350.91434	530	
350.96262	882	1+
351.07028	350	1+
351.09782	342	1+
351.12704	352	1+
351.83930	270	
351.88318	238	
351.98658	424	1+
352.16868	660	1+
352.77516	850	1+
352.91107	1154	1+
353.55420	310	1+
353.85465	386	1+
354.20284	400	1+
354.36135	240	
354.51122	124	1+
354.90935	882	1+
354.96520	234	
355.05557	300	1+
355.16179	238	1+
355.20174	248	1+
355.84683	198	
355.89846	316	
356.25461	198	1+
356.84224	306	
357.08105	220	1+
357.20023	278	1+
358.15215	268	
358.80099	318	1+
358.85666	284	1+
358.96107	172	1+
359.16624	176	1+
359.48922	220	1+
360.09096	300	1+
360.95359	334	1+
361.00898	346	1+
361.04579	322	1+
361.06099	262	1+
361.78340	222	1+
361.87797	246	
361.98364	200	1+
362.00691	228	1+
362.20700	286	1+
362.84560	628	1+
363.34418	232	1+
364.02610	266	1+
364.18938	218	1+
364.20791	306	1+
364.34484	194	1+
364.90339	212	
364.92192	190	
366.38431	230	
366.79168	248	1+
366.84009	3248	1+
367.22220	194	1+
367.70875	770	1+
367.87605	218	
367.96250	200	1+
368.08231	230	1+
368.13014	198	1+
368.18572	224	1+
368.78820	230	
368.87891	320	1+
368.90072	326	
369.71285	386	1+
369.78212	748	1+
369.85009	482	1+
369.90488	302	
369.99588	344	1+
370.78469	644	1+
370.91451	562	1+
370.97068	258	1+
371.02609	354	1+
371.04975	398	1+
371.13135	280	1+
371.18868	220	
371.72851	308	1+
372.04942	276	1+
372.24634	180	1+
372.37905	516	1+
372.79211	424	1+
372.85523	366	1+
373.72173	286	
373.83488	200	
373.90465	324	
374.81544	210	
374.86860	192	
376.22111	276	
376.71288	210	1+
376.87715	430	1+
377.00671	244	1+
377.08825	204	
377.22374	210	
377.80986	192	
378.99454	202	1+
379.08763	266	1+
380.04749	502	1+
380.11274	222	
380.74010	564	1+
380.86214	206	
381.04809	432	1+
381.86031	928	1+
382.34538	238	1+
382.72066	414	1+
382.79680	352	1+
382.86403	684	1+
382.91566	312	1+
383.02012	216	1+
383.09870	196	
383.26576	330	1+
383.45205	112	1+
384.10522	350	1+
384.85208	7314	1+
384.90158	540	1+
384.96198	292	1+
385.05419	576	1+
385.18403	286	1+
385.22072	262	
385.46399	98	1+
385.73682	274	1+
385.77908	200	
386.41596	218	1+
387.16577	322	1+
387.24816	128	1+
387.84754	390	
387.86108	544	1+
388.05668	314	1+
388.35363	492	1+
388.79655	1150	1+
389.19827	1020	1+
389.35777	410	1+
389.53547	98	1+
389.72012	226	
389.86978	322	
389.93453	282	1+
390.11560	246	1+
390.22611	200	
390.84393	1010	
390.91099	290	1+
391.09572	176	1+
391.80622	378	
391.84271	602	
391.87100	274	
392.01621	172	1+
392.78217	256	
392.79883	1674	1+
392.86736	2292	1+
393.80028	1698	1+
394.83782	534	1+
394.86572	884	1+
394.91517	324	1+
395.18373	220	1+
395.91629	234	1+
395.99995	238	1+
396.04731	330	1+
396.73810	452	1+
396.78256	160	1+
397.09680	198	
397.86347	222	
398.86873	270	
399.13261	280	
399.71530	286	1+
399.81515	244	
399.87036	208	
400.18615	336	1+
400.82776	222	
400.92237	162	1+
401.01075	274	1+
401.19253	198	1+
401.21571	304	1+
401.32497	288	1+
401.45306	184	1+
401.79413	196	
402.01355	162	1+
402.82201	208	
402.86295	932	
403.16535	234	1+
403.87326	3388	1+
403.96643	158	1+
404.90628	216	
405.80510	428	1+
405.87220	1944	1+
406.68508	98	1+
406.80672	362	1+
407.04738	440	1+
407.27884	246	1+
407.37586	250	1+
407.86836	10786	1+
407.91987	396	1+
408.06678	552	1+
409.16791	206	
409.81514	408	
410.01070	202	
410.09764	492	1+
410.73957	200	
410.84112	1086	1+
410.87409	3212	1+
410.91596	250	
411.72763	668	1+
411.81110	2156	1+
412.57650	86	1+
412.84922	1364	1+
412.91974	426	1+
413.07576	638	1+
413.23369	234	1+
413.87846	502	
414.18855	388	1+
414.81382	482	1+
415.19410	282	1+
415.80198	226	
415.87620	234	
415.93671	196	
415.98132	288	1+
416.15134	426	1+
416.88028	802	1+
416.95701	136	1+
417.14870	368	1+
417.22230	228	1+
418.81267	162	1+
419.40985	238	1+
420.12901	628	1+
420.26646	122	1+
420.86276	226	
421.88443	2346	1+
422.86554	252	
423.08246	256	1+
423.18169	252	1+
423.21937	380	1+
423.79939	204	1+
423.87376	464	
423.94511	172	1+
424.14342	202	
424.22278	326	1+
424.87353	298	
425.14284	364	1+
425.31615	304	1+
425.59049	112	1+
425.83118	376	1+
425.88098	2452	
426.86495	2072	1+
426.93805	474	1+
427.05961	212	
427.22246	254	1+
427.36952	170	1+
427.87577	492	
428.08831	278	1+
428.14138	296	1+
428.19548	210	
428.26451	358	1+
428.74622	586	1+
428.88725	4638	1+
429.68173	138	1+
429.73812	766	1+
429.82238	524	1+
429.94609	320	1+
430.38760	188	1+
430.74032	544	1+
430.86438	2240	1+
430.88653	854	
431.08853	256	1+
431.17422	200	1+
431.60631	158	1+
431.87025	1612	1+
432.24395	760	1+
432.88560	232	
434.82270	392	1+
434.83814	186	1+
435.73242	200	1+
435.75902	278	1+
435.86280	352	
437.15048	370	1+
437.66057	134	1+
438.08289	298	1+
438.32560	232	1+
439.08635	200	1+
439.24181	326	1+
439.89845	1498	1+
440.15633	326	1+
440.83418	248	1+
441.87742	190	
442.15776	616	1+
442.87551	244	
443.19407	310	1+
443.24764	586	1+
443.70020	278	1+
443.78317	186	1+
444.14953	450	1+
444.88080	3276	1+
445.01584	204	1+
445.38174	250	1+
446.80944	324	1+
447.55542	120	1+
448.77755	256	1+
448.89109	1292	1+
449.06367	230	1+
449.20550	236	1+
449.40939	310	1+
450.40933	232	1+
450.83405	234	1+
451.09150	208	1+
451.23902	386	1+
451.31374	248	1+
451.91193	500	
452.86673	380	1+
452.89508	320	1+
453.08653	200	1+
453.81573	294	1+
453.86943	274	1+
454.82317	202	1+
454.92259	188	1+
456.27745	114	1+
457.78155	214	1+
457.90576	2018	1+
458.75376	298	1+
460.16679	430	1+
460.25928	196	
461.12447	300	1+
462.05953	156	1+
462.16523	212	
462.88652	546	1+
464.25613	306	1+
464.78755	266	1+
464.89291	380	1+
465.17443	176	1+
465.25940	260	1+
467.00897	172	1+
467.78350	192	
467.89049	1820	1+
468.78493	342	
469.78266	262	
469.86857	150	1+
471.05310	174	1+
471.13066	282	1+
471.22473	194	1+
471.73715	238	1+
472.41704	164	1+
472.45409	168	1+
474.42132	194	1+
474.67033	246	1+
475.84297	254	1+
476.89687	346	1+
478.76676	456	1+
479.06860	222	1+
479.68088	126	1+
479.73861	172	1+
480.00812	196	1+
481.20845	212	1+
481.24771	300	1+
481.27783	210	1+
481.80794	166	1+
484.48603	308	1+
485.15251	170	1+
485.90242	858	1+
486.24238	196	1+
486.80568	420	1+
487.10261	156	1+
487.81156	276	1+
487.90258	288	
488.19376	148	1+
488.45380	234	
489.15817	212	1+
489.36568	192	
490.57360	150	1+
490.79422	408	1+
491.05596	178	1+
491.79388	272	1+
491.84697	160	1+
491.88043	168	1+
492.09251	242	1+
492.26197	188	1+
492.39524	164	1+
493.23616	118	1+
494.85990	212	1+
496.86768	174	1+
497.01451	180	1+
497.21330	210	1+
497.47901	198	
497.73880	294	1+
498.25856	250	1+
498.91164	324	1+
499.19859	160	1+
499.80868	234	1+
499.90654	220	1+
501.44344	244	1+
502.61664	166	1+
503.12235	118	1+
503.35635	5746	1+
503.39375	258	
503.75073	246	1+
504.09947	310	1+
504.27927	460	1+
504.39863	510	1+
504.47854	440	1+
504.94590	128	1+
505.10940	194	1+
505.28045	326	1+
505.33770	538	
505.48749	294	1+
506.23090	130	1+
506.24939	338	1+
506.43654	392	1+
506.74661	170	1+
506.81231	474	1+
507.25155	276	1+
507.28909	468	1+
507.47902	484	1+
507.81497	376	1+
508.18675	256	1+
508.37788	254	1+
508.47340	338	1+
508.64210	262	1+
508.76995	200	1+
509.15945	214	1+
509.19165	194	1+
509.47118	198	1+
509.51926	262	1+
509.64599	276	1+
509.86463	576	1+
510.78156	242	1+
510.85610	172	1+
511.36892	230	1+
511.71238	230	1+
512.18597	254	1+
512.30673	244	1+
512.42565	226	1+
512.47947	274	1+
512.96453	208	1+
513.07093	326	1+
513.18195	262	1+
513.24729	110	1+
END IONS

###FS:    #m/z: 336.94713 #charge 1+
###MS: 10
###MSMS: 13
BEGIN IONS
TITLE=Cmpd 9, +MS2(336.9471), 28.0-35.0eV, 0.3min #13
RTINSECONDS=13.8975
SCANS=10,13
PEPMASS=336.94713	384932
CHARGE=1+
205.97037	102	
206.11062	200	1+
209.88238	678	1+
211.05188	102	
211.94532	13062	1+
211.97728	172	
212.87849	1624	1+
213.94065	5026	1+
214.89649	268	
215.88746	830	1+
215.93858	770	1+
217.88201	454	1+
217.93939	134	
219.03288	126	
220.77621	118	
221.03216	162	
221.94198	130	
222.95431	198	
224.96134	128	
224.98080	102	
225.04056	100	
225.96752	158	1+
226.38151	100	
226.94545	134	
227.78927	146	
227.91204	210	1+
228.89326	452	1+
228.91229	136	1+
229.95594	10930	1+
230.88976	1934	1+
231.02749	114	
231.11453	126	
231.21966	118	
231.82466	110	
231.95085	5544	1+
232.88917	240	
233.89711	674	1+
235.82626	118	
235.86833	350	1+
235.90198	176	
235.94551	138	
236.88815	216	1+
237.90914	134	
238.22016	164	
238.96703	246	1+
240.08188	136	
240.23520	106	
241.00204	122	
241.09014	110	
242.54548	106	
243.00780	260	1+
243.06917	108	
243.95480	276	1+
244.03735	438	1+
244.13609	160	
246.10252	126	
246.15776	120	
246.97913	256	
247.60262	100	
247.96666	2676	1+
248.03561	620	1+
248.04764	144	
248.90243	356	
249.04073	448	1+
249.86205	120	
249.96203	1334	1+
249.98539	98	
250.91397	298	1+
251.07310	160	
251.13694	116	
251.79234	100	
252.97220	6806	1+
253.00906	158	
253.16930	144	
253.30751	112	1+
253.46624	120	
253.90680	300	1+
254.94356	136	
254.96693	2856	1+
255.07612	146	
256.06750	124	
256.08418	332	1+
256.90991	302	1+
256.96525	306	1+
257.01523	118	
258.88877	286	1+
258.98639	182	
259.95869	120	
260.85887	102	
262.41753	120	
263.05717	238	
264.05945	178	
264.18028	112	
265.02036	320	1+
265.80013	218	1+
266.86684	190	
266.90135	128	
267.00308	156	1+
267.84170	160	
267.91991	98	
268.85464	268	1+
269.15631	190	
269.80187	190	
269.83651	158	
270.03318	242	1+
270.98297	974	1+
271.17686	170	
272.44113	102	
272.97954	434	1+
273.57952	104	
273.79677	226	1+
274.03637	214	1+
274.09024	110	
276.84434	118	
277.09253	208	1+
277.83303	166	
277.96614	234	1+
278.83512	140	
278.85353	338	1+
278.93550	162	
279.05145	100	
279.16992	140	
279.83016	136	
279.88043	104	
279.93131	168	1+
280.97370	128	
281.01974	110	
281.06434	170	
281.99522	248	1+
282.05793	176	1+
282.92357	100	
282.96505	180	
283.02776	190	
283.87193	356	1+
285.15385	198	1+
285.85228	490	1+
286.18320	332	
287.11820	118	
287.97472	108	
288.06717	204	
288.09795	198	1+
288.20276	544	1+
288.85810	182	1+
289.00954	156	1+
289.07364	150	
290.15187	128	
290.18675	254	1+
291.11834	360	1+
291.85782	134	
292.06054	294	
292.10203	184	
292.28514	204	1+
292.43862	136	
293.03823	130	
293.06660	134	
293.08976	158	
293.12271	316	1+
293.85791	114	
293.99456	256	
294.94626	144	
294.97584	124	
296.80973	120	
296.87566	150	
296.97536	430	1+
297.88646	104	
298.03263	144	1+
298.06211	410	1+
298.81866	122	
299.00314	126	
299.06596	346	1+
301.51303	150	
301.88488	176	
303.13152	192	1+
303.21369	296	1+
303.87176	116	
304.10493	130	
304.83429	106	
306.88111	220	
306.93669	158	
307.08214	254	
307.89100	126	
309.31227	100	
309.86997	222	
309.92290	150	
310.82600	192	
310.87732	230	
311.88847	200	
312.02939	192	
313.03251	126	
314.17857	234	1+
315.16403	116	
316.85064	216	1+
317.08508	212	1+
317.43485	116	
318.13575	132	
318.93013	148	
320.16820	220	1+
320.91901	100	
321.10141	224	
322.77171	290	1+
322.89547	152	
323.24558	120	
323.30710	168	
323.89092	100	
323.94335	212	1+
324.89291	138	
326.63251	100	
326.89331	230	
328.89066	390	1+
332.92250	130	
333.05171	122	
333.17135	254	1+
333.29384	126	
335.05248	138	
335.34108	126	
336.08736	416	1+
336.19432	156	
336.33701	100	
337.20111	134	
337.83777	102	
338.80005	104	
339.87714	190	1+
340.00322	100	
340.54550	100	
341.04179	114	
341.24920	112	
341.72113	100	
END IONS

###FS:    #m/z: 340.94220 #charge 1+
###MS: 14
###MSMS: 15
BEGIN IONS
TITLE=Cmpd 10, +MS2(340.9422), 28.0-35.0eV, 0.3min #15
RTINSECONDS=17.595
SCANS=14-15
PEPMASS=340.94220	2406346
CHARGE=1+
189.86232	164	
190.05678	144	
190.93732	124	
192.93103	134	
196.88522	320	
203.88202	106	
204.86648	118	
204.99975	254	1+
205.95089	170	1+
208.86317	134	
208.95933	242	1+
208.97871	124	
209.09064	106	
210.88531	294	1+
210.93755	192	
212.15724	144	
212.87791	182	
212.95035	126	
213.88460	130	
213.94086	3848	1+
214.89532	324	
215.88609	1280	1+
215.93791	1088	1+
216.41097	154	
218.87992	304	1+
219.88058	198	1+
221.94915	132	
222.89580	150	
222.95688	504	1+
222.97449	146	
223.96002	322	1+
223.97816	268	1+
225.88562	122	
226.38898	106	
226.92724	260	1+
226.95318	132	
228.82902	114	
228.91177	112	
228.94964	190	
228.99422	152	
229.87572	116	
229.90952	276	1+
230.03727	106	
230.83671	242	1+
230.88718	1268	1+
231.88893	906	1+
231.95156	3058	1+
232.98917	188	1+
233.89830	960	1+
233.94849	566	
234.91295	194	1+
235.05049	254	1+
235.87139	152	
235.89067	252	
235.94973	212	
238.83346	124	
238.93714	110	
239.78954	240	
239.90601	156	
240.23042	280	1+
240.96397	302	1+
242.97430	202	1+
243.07756	188	1+
243.91271	212	1+
243.93766	138	
244.04000	122	
244.88558	138	
244.95650	220	
246.97644	582	1+
247.05619	128	
248.89642	106	
249.04228	206	
249.10214	148	
249.90304	110	
249.96224	1014	1+
250.10332	222	1+
250.99122	184	1+
251.15437	134	
251.79004	106	
252.23115	208	1+
252.90189	106	
252.93409	180	1+
253.16362	120	
253.97771	138	
254.88041	214	1+
254.96847	1552	1+
255.07631	490	1+
256.96471	578	1+
258.01233	132	
258.14828	234	1+
258.51948	118	
258.88409	264	1+
258.97919	128	1+
259.95617	136	
260.84019	256	1+
261.90970	138	
262.09129	132	
262.94355	166	1+
262.96709	138	
263.04322	108	
263.05860	168	
263.99182	116	
264.99779	158	
265.02085	124	
265.15682	220	1+
265.43949	108	
266.95434	180	
266.96894	214	1+
267.00264	464	1+
267.13157	352	1+
267.80258	148	
268.85288	244	1+
268.86779	188	1+
269.79917	224	
269.95006	334	1+
270.79560	146	
270.97244	226	1+
271.79574	190	
272.85262	200	
272.90813	108	
272.93690	528	1+
273.79793	174	
273.90034	216	1+
274.02322	148	
274.81778	158	
274.85272	142	
274.97600	202	
275.80651	132	
276.84766	174	
277.06792	110	
277.82103	222	1+
277.97342	168	
278.86187	126	
278.96202	240	1+
279.18041	160	1+
279.79891	166	
280.81055	122	
281.11732	118	
281.98132	220	1+
282.02690	140	
282.06254	174	
282.27798	134	
283.85272	366	1+
286.18528	250	
288.06534	566	1+
288.20109	176	
289.78870	212	
289.88331	166	
290.01421	130	
290.80016	122	
291.11682	188	
292.43880	132	
292.81616	228	
293.03116	138	
293.85345	182	
293.86166	700	1+
293.90007	198	1+
294.43652	106	
294.86207	458	1+
295.97184	106	
295.99629	124	
296.85729	184	
296.92321	246	1+
296.97155	558	1+
298.08189	152	
298.25036	122	
299.05632	144	
299.85753	124	
300.06250	164	
300.80823	286	1+
300.87934	256	1+
301.22849	118	
302.94166	130	
303.76779	130	
303.95363	372	1+
304.84856	106	
305.01601	112	
305.08539	134	
305.16195	112	
305.79657	140	
305.87524	134	
306.00843	194	1+
306.27994	118	
306.88088	166	
307.31257	302	1+
307.80130	200	
308.29589	442	
308.89448	124	
309.16292	118	
310.88103	588	1+
311.02065	174	
312.03047	136	
312.87014	274	1+
313.03034	432	1+
313.80129	174	
314.82298	140	
315.82718	120	
318.87662	254	1+
319.08143	182	1+
320.31370	204	
321.82302	190	1+
322.13931	114	
322.30642	278	1+
323.01793	280	
323.24112	148	
323.88865	344	1+
324.28694	106	
325.14644	120	
325.25480	298	1+
325.90012	236	1+
326.18134	128	
328.18634	118	
328.81224	144	
328.88713	364	1+
329.82661	316	1+
330.81295	180	
330.83193	208	1+
330.88875	138	
331.89486	110	
332.09393	312	1+
332.41666	114	
333.78163	136	
333.97528	124	
336.77232	138	
337.31858	134	
338.88568	134	
339.10275	124	
339.71313	260	1+
341.90269	316	1+
342.20316	118	
342.90480	262	1+
343.03903	126	
343.27374	140	
344.29323	118	
344.90559	232	1+
345.14773	130	
END IONS

###FS:    #m/z: 363.95835 #charge 1+
###MS: 14
###MSMS: 16
BEGIN IONS
TITLE=Cmpd 11, +MS2(363.9583), 28.0-35.0eV, 0.3min #16
RTINSECONDS=18.3665
SCANS=14,16
PEPMASS=363.95835	1406854
CHARGE=1+
182.86908	312	
187.86647	164	
189.86323	848	1+
190.93143	154	
191.86049	1008	1+
192.85599	148	
195.90329	180	
196.88445	370	
197.89279	184	
206.10648	206	
207.40553	176	
207.87440	666	1+
207.95373	302	1+
208.94385	126	
209.87956	774	1+
209.94559	1644	1+
210.88438	638	1+
210.93791	316	1+
212.88010	6234	1+
213.93465	86	1+
218.91398	156	
221.14849	126	
222.95301	1376	1+
223.89677	158	
224.89209	150	
224.95105	2242	1+
225.09774	512	1+
225.88650	272	
226.89021	146	
226.94824	11576	1+
227.92995	138	
228.79605	242	
228.89500	1054	1+
228.94351	11912	1+
229.11526	410	1+
230.79342	122	
230.89089	7030	1+
232.00133	126	
232.88757	1212	1+
232.90992	146	
234.05449	170	1+
234.09499	148	
234.88236	372	
235.82568	186	
236.01449	110	1+
237.06622	350	1+
238.89691	154	1+
239.42626	142	
240.02774	138	
240.94370	286	
240.96462	878	1+
241.05631	142	
241.81826	408	1+
241.87780	174	1+
242.82000	346	1+
242.90651	122	
242.94264	504	1+
242.96129	1544	1+
243.00100	274	1+
243.03669	320	1+
243.13831	256	1+
243.83630	128	
244.00579	242	1+
244.81925	270	1+
244.95826	4674	1+
245.94281	186	
246.09631	1326	1+
246.80580	134	
246.90769	332	
246.95455	5444	1+
247.12016	192	
247.31274	102	1+
247.44054	132	
247.85177	264	1+
247.90719	172	
247.97792	182	
248.38361	128	1+
248.90109	2878	1+
249.02132	200	1+
249.03831	228	
249.80647	254	1+
250.89551	332	
250.94654	236	
250.96844	402	1+
251.07170	300	1+
251.78879	180	1+
251.91157	174	
252.90171	720	1+
252.91254	130	
253.09232	292	1+
253.90525	620	1+
256.90601	240	1+
257.03228	156	
257.94249	230	1+
258.09847	712	1+
258.84276	212	
258.97841	186	
259.02205	146	1+
260.97132	654	1+
261.13692	212	1+
261.79046	122	
261.82935	314	
262.83890	138	
262.85327	196	
262.89626	232	1+
263.05627	376	1+
263.98032	156	
264.11291	388	1+
265.78118	204	1+
265.98416	130	
266.86407	408	1+
267.14052	198	
267.81458	124	
267.97548	1020	
268.84307	218	1+
268.96472	150	
269.78377	124	
269.92801	140	
269.97027	1360	1+
270.10985	132	
271.17750	966	1+
271.92187	370	1+
272.84974	174	
273.11193	206	1+
273.79256	340	1+
273.83812	328	1+
273.91895	176	
276.10961	124	
276.44503	132	
276.80918	214	1+
276.86143	256	
277.85530	376	1+
278.79623	138	
278.91312	156	
278.97778	260	1+
279.79271	458	1+
279.92508	152	
280.09910	230	1+
280.79494	384	1+
281.88851	134	
282.80054	160	
283.03473	154	
283.78950	218	
283.85597	238	
283.98873	250	
284.07365	128	
284.85424	208	
285.79833	524	1+
285.84573	1172	1+
285.87093	248	1+
285.93618	202	1+
286.03506	222	1+
286.09139	388	1+
286.80358	396	1+
287.38636	228	1+
288.06209	550	1+
288.20223	602	1+
289.01550	138	
289.88395	332	1+
289.91573	128	
290.11319	130	
290.27805	116	1+
290.79227	180	
290.91288	226	1+
291.11987	1834	1+
291.55964	146	
292.10242	236	
293.13452	328	1+
293.27088	302	1+
293.87827	220	
294.15286	138	
294.84772	144	
294.86889	280	1+
295.87742	162	1+
295.93284	134	
296.81081	242	
296.95513	150	
297.79380	124	
297.94144	126	
298.12199	212	1+
298.80293	1788	1+
299.03499	120	
299.09952	134	
299.15135	234	1+
299.87259	140	
299.97558	148	
300.87331	158	
301.14154	254	1+
301.86164	804	1+
303.12177	472	1+
303.21481	208	1+
303.81149	714	1+
303.85742	2058	1+
303.94797	144	
304.91466	198	1+
305.81933	192	1+
306.23807	148	1+
306.79062	122	
306.96263	138	
307.29067	644	1+
307.81338	406	1+
308.29387	382	1+
308.88029	132	
309.13617	164	
309.97830	130	
310.09555	158	
310.31852	156	
310.87750	252	
310.89758	224	1+
311.13165	126	
311.87731	128	
312.02250	132	
312.05476	122	
312.12949	126	
312.86807	126	
313.81920	184	1+
315.81310	546	1+
315.94767	256	1+
316.81571	480	1+
316.88776	190	
317.11089	140	
318.93294	204	
319.82014	152	
319.96958	184	1+
320.88266	126	
321.12902	756	1+
321.81761	1094	1+
321.86784	276	
322.93338	704	1+
323.89140	130	
323.98745	250	1+
324.02640	246	1+
324.19302	144	
325.03007	174	1+
325.08148	172	1+
325.90289	154	
326.17330	192	
326.87512	838	1+
328.32076	220	1+
329.32506	158	1+
330.75616	122	
330.88632	122	
332.09264	140	
333.76208	238	1+
333.97524	174	
334.88276	322	1+
335.14803	142	
335.34356	134	
336.33880	140	1+
336.94595	362	
336.97769	144	
337.83415	288	
338.03263	178	1+
338.16546	146	
339.14274	748	1+
339.75295	166	1+
339.82977	746	1+
340.93671	242	
341.78057	196	1+
341.83172	134	
341.90740	138	
342.20051	392	1+
342.27384	216	1+
343.98769	306	1+
344.83094	212	1+
345.16763	186	1+
346.71358	178	1+
348.17882	150	
349.12528	200	
349.32048	472	1+
349.76991	132	
350.10772	196	1+
350.85079	168	
351.33706	210	
351.76538	246	1+
356.05547	156	
356.81290	170	1+
357.05706	158	
357.72210	214	1+
359.11743	206	1+
359.79568	124	
360.89105	142	
362.22424	152	
362.84740	150	
363.13981	144	
363.80551	134	
363.95890	206	1+
364.17682	186	1+
364.28243	136	1+
364.83282	194	
365.31563	128	
365.78564	166	
367.02735	130	
367.07564	170	1+
367.33043	390	1+
367.33523	122	
367.77654	200	1+
368.42367	192	
END IONS

###FS:    #m/z: 507.84836 #charge 1+
###MS: 14
###MSMS: 17
BEGIN IONS
TITLE=Cmpd 12, +MS2(507.8484), 28.2-35.2eV, 0.4min #17
RTINSECONDS=19.1385
SCANS=14,17
PEPMASS=507.84836	427194
CHARGE=1+
191.95571	418	1+
196.01741	342	1+
209.94563	228	
212.87835	204	1+
216.89941	372	1+
217.89989	236	1+
223.05684	166	1+
223.97353	222	1+
224.11868	386	1+
230.84307	230	1+
232.89859	354	1+
233.07287	280	1+
233.84040	268	1+
234.88413	436	1+
235.14150	382	1+
235.90505	212	
237.86511	204	
239.85788	208	
240.07709	322	1+
241.03514	200	1+
241.85836	216	
241.88060	344	1+
243.77987	204	1+
245.10383	178	1+
248.85561	658	1+
249.15859	238	
250.97272	304	1+
252.08083	456	1+
252.37821	248	1+
252.92855	260	1+
254.06424	288	1+
254.09683	196	
254.90433	376	1+
255.88919	208	1+
256.09516	180	1+
256.79517	222	
257.85933	232	
258.85914	198	
258.96039	272	1+
259.00885	200	
260.79584	266	1+
260.88100	244	1+
261.45542	220	1+
261.85595	280	
261.90793	222	
261.95820	220	1+
262.10002	460	1+
262.13624	756	1+
263.10406	336	1+
263.13837	492	1+
263.92059	256	
263.97869	310	1+
264.97681	174	1+
265.94001	414	1+
266.16669	452	1+
266.86470	904	1+
267.03093	310	1+
267.10272	280	
267.89813	238	
268.11699	430	1+
268.88644	392	1+
268.92348	260	1+
268.97230	348	1+
269.12191	312	1+
269.52258	210	1+
269.92483	180	1+
269.98144	218	1+
270.85734	522	
271.87648	1038	1+
271.94162	352	1+
272.85403	2636	1+
273.03206	482	1+
273.90995	350	1+
273.95467	300	1+
274.79974	330	1+
275.86883	238	
276.09105	176	1+
276.79431	538	1+
276.89354	330	1+
277.15327	480	1+
277.39234	336	1+
277.89500	194	1+
277.96767	234	1+
278.86383	402	1+
278.93720	304	1+
279.10773	400	1+
279.13221	220	
279.49769	232	1+
279.89789	364	1+
280.15076	438	1+
280.22017	212	1+
280.26422	194	1+
280.39448	222	
280.85496	364	1+
281.38014	602	1+
281.92905	468	1+
282.03395	218	
282.09875	310	1+
282.90428	416	1+
282.99187	194	
283.10124	268	1+
283.35221	310	1+
283.79512	478	1+
283.82256	210	1+
284.12718	276	1+
284.87548	358	
284.91737	228	1+
285.79717	420	1+
285.89811	250	
285.94058	656	1+
286.03687	214	1+
286.05985	230	
286.38990	256	1+
287.85329	248	
287.89060	526	1+
287.91631	448	1+
288.11519	324	1+
288.13028	194	
288.20368	210	1+
288.87708	3382	1+
288.98390	284	1+
289.13228	362	1+
289.16945	216	1+
289.88263	2772	1+
289.97754	304	1+
290.12752	466	1+
290.78891	384	1+
290.86591	4156	1+
291.00549	256	1+
291.81240	302	1+
292.37267	378	1+
292.81616	218	1+
292.86828	544	
292.95804	210	
293.55422	188	1+
293.87476	8664	1+
293.92503	228	1+
294.12799	402	1+
294.55808	198	1+
294.80862	382	
294.95849	242	
295.40463	378	1+
295.82023	206	
296.10192	256	
296.86068	446	
296.88225	1042	1+
297.15178	198	
297.81604	600	1+
297.87490	1222	1+
298.06230	214	
298.15833	194	
298.85784	904	1+
298.87940	1004	1+
299.81266	456	1+
299.91923	478	1+
300.08641	316	1+
300.85792	1130	1+
301.05237	194	
301.39388	232	1+
301.41629	244	1+
301.88713	560	1+
301.95379	444	1+
302.86573	206	
303.01464	296	1+
303.14455	262	1+
303.85708	316	
303.87819	330	
304.87462	234	
305.33243	120	1+
305.82294	462	1+
305.85100	390	
305.86576	264	
306.05743	452	1+
306.12731	618	1+
306.16148	540	1+
306.37890	220	
306.79104	620	1+
306.87553	212	
306.99921	220	1+
307.10017	348	1+
307.89194	3242	
308.14175	1070	1+
308.36331	246	1+
308.57414	230	1+
308.85362	212	
308.88178	4162	1+
309.02953	514	1+
309.88754	2562	1+
309.98544	220	1+
310.16000	1586	1+
310.25979	162	1+
310.91024	208	
311.22012	446	1+
311.88468	20716	1+
312.09350	304	1+
312.16857	328	1+
312.22530	382	1+
312.34359	194	1+
312.41112	244	1+
313.06354	280	1+
313.83001	290	
313.93691	424	1+
314.13951	316	1+
314.82605	724	1+
314.86863	1770	1+
314.97083	490	1+
314.98642	196	
315.83052	546	1+
315.91964	234	1+
316.81797	612	1+
316.86617	1930	1+
316.89096	1756	1+
317.82410	442	1+
318.03046	296	1+
318.04932	168	1+
318.86273	1042	1+
318.88909	230	
319.00545	312	1+
319.06980	238	1+
319.81840	414	1+
319.89175	278	
319.93972	228	
320.88592	304	
320.99984	126	1+
321.30929	238	1+
321.81780	380	1+
321.86529	322	
321.88412	748	1+
321.92002	228	
322.52706	264	1+
322.85560	382	
322.88554	438	1+
323.09403	190	1+
323.38583	352	1+
323.41617	198	1+
323.79781	396	1+
323.86229	350	
323.92591	312	1+
324.86160	278	
324.90732	202	
324.93201	294	1+
325.14684	240	
325.90510	882	
326.09435	204	
326.16740	380	1+
326.24464	558	1+
326.28149	166	1+
326.88286	2358	1+
327.04044	188	1+
327.08005	298	1+
327.20163	238	1+
327.76721	154	1+
327.82588	316	
327.88543	1610	1+
327.89342	1096	
328.20447	206	1+
328.37453	514	1+
328.83616	202	
328.86949	1116	1+
329.78710	180	1+
329.82391	634	1+
329.89353	2068	1+
330.16889	314	1+
330.20293	328	1+
331.08267	164	1+
331.20078	334	1+
331.38249	214	
331.89604	2158	1+
332.36749	372	1+
332.82139	558	1+
332.87569	1464	1+
332.94153	600	1+
333.08389	334	1+
333.10310	250	1+
333.17451	864	1+
333.84231	202	
334.08629	212	1+
334.40001	194	
334.75333	254	1+
334.90162	1386	
335.71164	164	1+
335.84189	688	
335.88576	890	1+
336.78414	338	1+
336.93020	338	1+
336.94826	290	
337.12656	266	1+
337.88365	1100	1+
337.93488	208	1+
337.99758	302	1+
339.13450	180	1+
339.71301	282	1+
339.74817	240	1+
339.81800	328	1+
339.88255	330	
339.90665	442	1+
340.85351	244	1+
340.89118	284	1+
341.00914	262	1+
341.04927	198	
341.98631	584	1+
342.88821	248	
342.94445	338	1+
343.04436	332	1+
343.15651	242	
343.40101	248	
343.87410	910	1+
344.33959	226	1+
345.12522	264	1+
345.34373	154	1+
345.63935	280	1+
345.88872	198	
346.64169	212	1+
346.78967	352	1+
346.88081	222	
346.91409	236	1+
347.88585	694	1+
348.14982	420	1+
348.17478	302	1+
348.35880	238	1+
349.05869	240	1+
350.78436	196	
350.82943	376	1+
350.83390	398	1+
350.88771	926	1+
350.90645	632	1+
350.96147	340	1+
351.01658	218	
351.44319	278	1+
351.76710	740	1+
351.83249	250	1+
352.08030	218	
352.17034	412	1+
352.77576	696	1+
352.91162	1252	1+
353.06863	300	1+
353.16232	210	1+
353.17955	246	1+
353.76951	414	1+
353.82833	442	1+
353.85409	758	1+
354.87898	206	
355.71049	332	1+
355.98544	362	1+
356.07544	206	
356.13509	180	1+
356.41537	252	1+
356.82998	622	1+
356.91411	328	1+
357.01797	286	1+
357.37101	388	1+
358.04333	212	1+
358.72495	354	1+
358.78383	250	
359.00986	216	1+
359.04784	146	1+
359.26063	216	1+
360.73066	552	1+
360.78250	440	1+
360.82284	428	1+
360.84858	316	1+
360.96359	214	
361.05997	196	1+
361.87268	464	1+
362.15708	172	1+
362.86802	302	1+
363.03301	462	1+
363.08026	468	1+
364.03519	342	1+
364.08221	402	1+
364.18208	330	1+
364.33570	248	1+
364.84994	502	1+
364.90190	280	
365.37522	322	1+
365.94069	254	1+
366.01052	262	1+
366.18581	338	1+
366.79376	212	
366.84074	3646	1+
367.12272	602	1+
367.22740	248	1+
367.70913	620	
367.89967	212	
368.15709	230	1+
368.70857	782	1+
368.78927	554	1+
368.89746	916	1+
368.92307	196	
369.02421	486	1+
369.10281	268	1+
369.21005	202	1+
369.84269	344	
370.02868	412	1+
370.78320	384	
370.84588	562	1+
371.36658	382	1+
371.78265	222	
371.84664	376	1+
371.91373	246	1+
371.98903	292	1+
372.72592	258	
372.87762	554	1+
373.33289	208	1+
373.72637	700	1+
373.79373	486	1+
373.87556	350	1+
373.90512	246	1+
373.97405	408	1+
374.10010	258	1+
374.38514	290	1+
374.82470	224	
375.06762	376	1+
375.18346	294	1+
375.38499	188	1+
375.98342	288	1+
376.18874	224	1+
376.22661	186	1+
376.79267	236	1+
376.87677	604	1+
377.88627	324	1+
378.79778	210	
379.73764	602	1+
379.85374	888	1+
379.86307	196	
379.95975	222	1+
380.11869	286	1+
380.85903	748	1+
380.99460	222	1+
381.12082	208	1+
381.72003	218	
381.99937	160	1+
382.33582	262	1+
382.85903	874	1+
382.87903	256	
383.11308	316	1+
383.36798	396	1+
383.76635	316	1+
383.80165	398	1+
384.38768	396	1+
384.80334	284	1+
384.85186	9072	1+
384.90213	652	1+
385.04034	248	1+
385.11300	362	1+
385.73934	424	1+
385.98749	324	1+
386.96623	226	1+
387.51455	224	1+
387.72128	224	
387.73816	196	
387.77533	258	
387.89906	202	
388.04321	332	1+
388.15871	226	1+
388.73864	422	1+
388.79595	1426	1+
388.84603	548	1+
388.90960	580	1+
389.20061	794	
389.36656	220	
389.71197	686	1+
390.80274	976	1+
390.84345	1838	1+
390.97287	254	1+
391.01369	368	1+
391.14547	370	1+
391.18300	440	1+
391.22079	140	1+
391.75194	348	1+
391.80517	842	1+
392.07238	468	1+
392.15332	350	1+
392.39700	236	1+
392.83779	428	
392.86707	1844	1+
392.90029	446	1+
392.99261	156	1+
393.04453	240	1+
393.07310	306	1+
393.19671	178	1+
393.33934	134	1+
393.74106	434	1+
393.80114	1108	
393.84329	232	
393.90093	260	1+
394.30276	156	1+
394.78998	770	1+
394.83665	882	1+
394.94001	238	1+
395.39852	440	1+
395.86480	580	1+
395.91721	210	1+
396.04493	452	1+
396.31365	210	1+
396.40129	394	1+
396.73208	264	
396.80481	474	1+
396.97389	246	1+
397.86631	654	1+
398.30015	194	1+
398.87070	436	1+
398.92421	192	1+
399.08574	366	1+
399.12697	322	1+
399.74171	206	
399.81171	440	1+
399.84758	214	
400.86722	436	1+
400.93992	210	1+
401.16754	234	1+
401.21801	198	1+
402.35594	330	1+
402.77798	186	1+
402.86852	4542	1+
403.22943	372	1+
403.87391	3128	1+
404.04422	350	1+
405.75976	322	1+
405.86967	1988	1+
405.98867	344	1+
406.08299	272	1+
406.20664	440	1+
406.31306	262	1+
406.73557	198	
406.81222	226	
407.31696	182	1+
407.38453	258	1+
407.72447	568	1+
407.81503	938	1+
407.86787	14426	1+
408.27149	276	1+
408.95685	132	1+
409.21903	392	1+
409.27343	226	1+
409.72484	418	
409.81759	624	1+
410.09696	194	
410.74693	314	
410.85373	770	
410.87706	1724	1+
410.90485	278	
411.04169	204	1+
411.76114	220	
411.81217	2128	1+
412.32773	270	1+
412.59464	92	1+
412.73145	568	
412.84802	1802	1+
413.07851	512	
413.23881	310	1+
413.32823	174	1+
413.45283	216	1+
413.81818	294	
413.87844	836	
414.62795	182	1+
414.78732	348	1+
415.20624	462	1+
415.87385	1162	1+
416.07221	186	1+
416.15182	198	
416.21740	248	1+
416.71603	314	1+
416.95591	212	1+
417.19110	190	1+
417.24245	226	1+
417.36603	304	1+
417.72395	264	1+
417.76093	284	1+
417.82179	212	
418.09566	174	1+
418.13641	456	1+
419.17447	252	1+
419.34913	248	1+
420.79478	192	1+
421.27542	196	1+
421.76717	412	1+
421.88549	1962	1+
421.96728	180	1+
422.06946	222	1+
422.86136	202	
423.88845	670	1+
423.92554	604	1+
424.14287	406	1+
424.21690	210	1+
424.73775	414	1+
424.81971	780	1+
425.24814	182	1+
425.81980	516	1+
425.88139	1476	
426.86424	1978	1+
426.93303	308	1+
427.09839	504	1+
427.22353	486	1+
427.73601	356	
428.10223	350	1+
428.22514	376	1+
428.27661	134	1+
428.74451	474	
428.81001	546	1+
428.85270	696	
428.88687	2642	1+
429.17128	298	1+
429.64827	196	
429.74589	350	
429.81477	418	1+
430.03299	202	1+
430.74418	1380	1+
430.85909	490	
430.88284	364	
430.94905	194	1+
431.87008	1542	1+
432.20154	424	1+
432.21088	444	1+
432.24719	822	1+
432.88078	888	1+
433.14600	444	1+
433.84976	214	
434.75796	322	1+
434.82470	244	
435.03795	244	1+
435.86813	506	1+
436.88550	450	1+
437.12960	230	1+
438.70136	310	1+
438.78436	316	1+
439.14284	462	1+
439.19099	188	1+
439.89403	1930	1+
440.07775	216	1+
440.19026	268	1+
440.22513	376	1+
440.82442	288	1+
440.86974	320	1+
441.23006	306	1+
441.82816	194	1+
442.15461	216	
443.15564	522	1+
444.87430	3904	1+
445.74333	316	1+
446.24863	256	1+
446.31201	190	1+
446.45016	138	1+
446.77987	320	1+
446.90135	398	
447.09228	324	1+
447.25536	168	1+
447.70993	310	1+
448.16081	224	1+
448.22521	164	1+
448.75576	264	
448.89717	586	
449.07076	246	1+
449.43224	184	1+
449.57990	172	1+
449.82158	420	1+
449.88152	680	
450.74843	260	
450.77524	490	1+
450.82417	352	1+
450.88970	1152	1+
450.89700	360	
450.99793	184	1+
451.91628	226	1+
452.85943	418	1+
453.16725	170	1+
453.73235	350	1+
453.76095	274	1+
453.77874	252	1+
455.22312	346	1+
455.71763	192	1+
455.80147	400	1+
455.98372	220	1+
457.71069	366	1+
457.90484	1650	1+
458.10357	168	1+
458.76014	328	1+
459.09474	214	1+
459.16022	486	1+
459.21658	314	1+
460.22738	212	1+
462.17305	392	1+
462.76756	168	1+
462.78308	408	1+
462.88641	1140	1+
464.15019	268	1+
465.15797	254	1+
465.75842	180	1+
465.82864	194	1+
466.66944	200	1+
466.70636	122	1+
466.93413	260	1+
467.11923	160	1+
467.73127	332	1+
467.83821	400	1+
467.89049	1258	1+
468.00147	218	1+
468.09235	224	1+
468.26098	250	1+
468.53125	160	1+
468.77509	260	
468.84131	326	1+
469.77817	208	
470.18917	218	1+
470.23344	240	1+
470.77922	498	1+
471.78040	338	1+
472.29972	154	1+
472.72306	244	1+
473.21330	200	1+
473.43347	198	1+
473.86334	206	1+
474.17082	238	1+
474.93312	276	1+
476.16017	230	1+
476.30425	186	1+
476.72843	248	
477.77108	362	1+
479.92275	260	1+
480.86454	274	1+
481.72446	348	1+
482.78014	192	1+
485.90096	1280	1+
486.27133	280	1+
486.46582	202	1+
486.76312	196	
486.84814	366	1+
487.01334	166	1+
487.19226	244	1+
487.51970	142	1+
487.72062	314	1+
488.05363	298	1+
488.79629	154	1+
488.89138	246	1+
490.41852	196	1+
490.67986	188	1+
490.79168	234	1+
491.10732	198	1+
491.46884	190	1+
491.81820	172	1+
491.85075	270	1+
492.27622	240	1+
493.74904	164	1+
494.50720	222	1+
496.65183	256	1+
496.98107	352	1+
497.20837	240	1+
498.80622	506	1+
499.29736	292	1+
499.41869	154	1+
499.81133	400	1+
500.30061	220	1+
502.87064	256	1+
502.92520	180	1+
503.05807	178	1+
503.35881	1638	1+
503.42314	182	1+
503.48957	334	1+
503.75941	260	1+
503.79588	540	1+
504.23938	126	1+
504.27656	330	1+
504.36243	902	1+
504.39454	252	1+
504.45739	576	1+
504.76552	184	1+
504.79906	412	1+
505.28159	194	1+
505.33267	204	
505.52983	156	1+
505.65658	174	1+
506.44748	206	1+
506.73608	214	1+
507.47114	350	1+
508.11301	168	1+
508.42881	288	1+
508.50370	162	1+
508.80293	232	1+
509.10134	142	1+
509.15423	278	1+
509.67887	128	1+
509.74603	202	1+
509.85965	742	1+
509.90599	284	1+
510.17982	246	1+
510.38694	262	1+
511.14592	266	1+
511.18261	160	1+
511.39468	198	1+
511.66875	124	1+
512.80002	284	1+
513.30645	172	1+
END IONS

###FS:    #m/z: 340.94213 #charge 1+
###MS: 18
###MSMS: 19
BEGIN IONS
TITLE=Cmpd 13, +MS2(340.9421), 28.0-35.0eV, 0.4min #19
RTINSECONDS=22.825
SCANS=18-19
PEPMASS=340.94213	3184444
CHARGE=1+
189.86424	216	
192.92912	300	
195.89805	146	
196.88477	292	1+
196.97028	126	
198.87923	200	1+
202.86000	140	
204.86826	138	
205.95016	274	
208.96005	120	
209.94606	130	
210.93896	466	1+
212.88038	664	
212.94850	230	
213.88212	480	
213.93983	3780	1+
214.89603	188	
215.88793	1542	1+
216.41134	174	1+
217.85768	160	
217.88226	662	1+
217.93717	220	1+
218.86328	266	1+
219.88556	214	
221.89139	270	1+
222.95552	200	
223.95928	656	1+
225.88334	184	
226.94756	198	
226.96859	144	
227.95133	130	
227.98071	162	
229.95775	124	
230.00617	156	
230.88836	910	1+
231.90274	162	
231.95067	2964	1+
232.01696	118	
232.88670	234	
233.04300	166	1+
233.14261	170	1+
233.82609	182	1+
233.89962	812	1+
233.94931	1040	
234.14566	144	1+
234.85221	212	1+
234.86468	408	1+
235.08022	162	
235.78987	124	
235.86832	364	1+
235.89228	846	1+
235.95143	162	
235.97344	118	
236.83351	124	
238.95186	196	1+
239.05554	138	
239.78842	130	
239.91314	138	
240.22730	140	
240.95775	152	1+
242.80351	126	
242.88705	208	
243.89837	116	
244.03725	338	
244.95854	396	
244.98824	140	
246.04761	118	
246.98147	276	
247.94252	142	
247.97924	218	
248.03667	136	
248.83030	124	
248.85640	156	1+
248.89726	644	1+
248.93282	144	
248.97231	120	
249.03631	132	
249.79472	240	
249.93286	146	
249.96318	784	
250.95399	126	
251.79148	150	
251.91146	130	
251.95920	352	1+
252.96437	212	1+
252.99544	146	
253.08542	166	
253.90350	326	1+
253.94755	134	
254.84542	160	
254.96684	1842	1+
255.00866	150	
255.05400	300	1+
255.07390	338	1+
255.80565	158	1+
256.14139	144	1+
256.91755	288	
256.96557	222	
257.79602	384	1+
257.85881	220	1+
257.94002	116	
258.88238	120	
259.95879	290	
260.11288	148	
260.83512	136	
260.90952	132	
263.83622	302	1+
264.87020	190	1+
264.98456	160	
265.01630	154	
266.99781	152	
267.13539	154	
267.85171	208	1+
268.05198	260	1+
268.38938	130	
268.96071	222	
269.00725	156	
269.14713	186	1+
269.80131	608	1+
270.78982	128	
271.13663	212	1+
271.84226	120	
272.03635	188	1+
272.93565	282	
272.98163	166	
273.79757	640	1+
273.86479	282	1+
276.84911	168	
277.81832	196	1+
277.89869	122	
277.92865	134	
277.96165	262	1+
278.78809	266	1+
278.86276	224	
279.11211	122	
279.80663	130	
279.90560	120	
279.92803	118	
280.01460	216	1+
280.11158	122	
280.81289	128	
280.89465	128	
281.05822	152	
281.85465	206	1+
281.90967	156	
281.95673	140	
281.99060	166	
282.27592	506	1+
282.80927	160	
282.82938	236	1+
283.79326	304	1+
284.93396	176	1+
285.86541	164	
286.17552	246	1+
287.79382	138	
287.81182	308	1+
287.85351	200	1+
288.11211	352	1+
288.20223	218	
288.78717	540	1+
289.07002	134	
289.88792	156	
290.18623	134	
290.87214	136	
291.11473	156	
292.06285	124	
292.80807	396	1+
292.86327	180	
293.07206	144	
293.85597	406	1+
295.16252	186	1+
295.21712	174	
296.13278	226	1+
296.80839	176	
296.88113	162	
297.92272	128	
297.97738	274	1+
298.81568	176	
299.03105	148	
299.06658	188	
299.78695	250	
300.80452	136	
300.86986	172	
301.85721	350	1+
302.80835	122	
302.94836	132	
302.96875	132	
304.83911	140	
304.93217	140	1+
305.28351	618	1+
306.28693	526	1+
306.88706	586	1+
307.32362	176	1+
307.80446	592	1+
307.88967	348	1+
309.13215	146	
309.30133	134	
309.81894	126	
310.32352	158	
310.87605	608	1+
311.82840	236	1+
312.80484	512	1+
312.88099	132	
313.02539	158	
313.89003	130	
314.03076	134	
314.88389	320	1+
319.09938	374	1+
321.02906	158	1+
321.82453	280	1+
322.06613	130	
323.01714	348	1+
323.30593	228	
323.89164	780	1+
324.32318	152	
324.89576	530	1+
325.00473	178	1+
325.98257	160	1+
326.17679	298	
327.04265	144	
327.80087	154	
327.83126	222	
328.19340	440	1+
328.31909	202	1+
328.81369	156	
328.89132	202	
330.81569	448	1+
330.87463	134	
332.77473	132	
333.88163	234	1+
334.77138	128	
335.88461	140	1+
336.82954	290	1+
337.36260	266	1+
337.83247	198	1+
337.89817	122	
339.82994	168	
341.15840	406	1+
341.32283	134	
341.39322	120	
341.81903	118	
342.16146	350	1+
342.28241	124	
342.90170	372	1+
345.72543	152	
345.75912	202	
END IONS

###FS:    #m/z: 363.95831 #charge 1+
###MS: 18
###MSMS: 20
BEGIN IONS
TITLE=Cmpd 14, +MS2(363.9583), 28.0-35.0eV, 0.4min #20
RTINSECONDS=23.5975
SCANS=18,20
PEPMASS=363.95831	1950272
CHARGE=1+
187.86768	280	
189.86376	1500	1+
189.88326	144	
191.85942	1516	1+
196.88445	476	1+
201.12456	166	
207.87346	720	1+
207.94828	214	1+
208.88555	218	
209.87120	268	
209.94445	2130	1+
210.19745	92	1+
210.88635	1154	1+
211.93845	134	
212.87963	7846	1+
213.91108	180	
214.89641	396	
216.41152	146	
218.91646	198	
222.95296	2636	1+
223.88883	130	
223.97659	226	1+
224.95042	2886	1+
225.09950	358	
225.14957	122	
225.88609	234	
226.14912	164	1+
226.88782	240	
226.89978	246	
226.94821	12946	1+
226.99829	150	
227.89896	148	
227.93094	414	
228.89597	1438	1+
228.94353	13220	1+
228.99199	164	
229.03893	276	1+
229.13951	102	1+
230.89049	10810	1+
231.91398	214	1+
232.82768	234	1+
232.88735	1064	1+
232.91945	246	1+
233.00558	132	
233.20287	120	
234.07608	158	
234.88269	868	1+
234.99028	160	
235.82447	202	
235.85252	192	
236.15545	162	
236.82286	162	
236.83568	138	
237.00942	214	1+
237.06633	226	1+
237.90854	302	1+
239.93245	160	
240.51940	152	
240.83789	122	
240.94103	766	1+
240.96319	1588	1+
241.12715	130	
241.89820	232	
242.79848	128	
242.95952	1090	1+
243.13546	184	
244.03731	168	
244.81913	302	1+
244.95860	6458	1+
245.85802	140	
245.94288	284	
246.02559	160	
246.10244	542	1+
246.90562	426	1+
246.95452	6386	1+
248.80292	130	
248.90109	2864	1+
249.04158	410	1+
249.08215	370	1+
249.80576	164	
250.14428	116	1+
250.84380	144	
250.89356	866	1+
250.94677	186	
250.96924	540	1+
251.85818	146	
251.96191	300	1+
252.08002	134	
252.23688	122	
252.87627	298	1+
253.03393	122	
253.39109	140	
253.83635	266	
253.90758	648	1+
254.41157	142	
254.83464	138	
255.08447	210	1+
255.91988	144	
256.61780	124	
256.84636	272	1+
258.09858	252	
258.79968	182	1+
258.90052	310	1+
258.97496	178	
258.99364	128	
259.05939	214	1+
259.09938	128	
259.83204	392	1+
259.96678	926	1+
259.99141	122	
260.96896	774	1+
262.13693	120	
262.83408	340	1+
262.84514	260	1+
262.89081	152	
263.06736	122	
263.80013	398	1+
263.83606	224	1+
263.98410	270	1+
264.92728	122	
264.97032	442	1+
265.13143	212	1+
265.92590	268	1+
265.97509	324	1+
266.24656	124	
266.78389	146	
266.81402	260	
266.88164	128	
267.81341	164	
267.85063	478	1+
267.97499	890	1+
268.84415	292	1+
268.96046	196	
269.79667	246	
269.92779	142	
269.97031	1242	1+
270.04613	122	
270.41807	182	1+
270.81595	118	
271.10950	148	
271.17590	638	1+
271.82120	142	
271.91850	584	
272.10066	208	1+
272.93673	360	1+
273.79542	156	
273.91306	306	1+
274.05757	174	1+
274.79241	126	
275.10609	486	1+
275.86858	416	1+
276.12289	356	1+
276.87186	346	1+
276.92136	290	1+
277.08302	194	
277.86050	264	1+
278.80564	182	
279.10665	490	1+
279.85728	160	1+
280.11137	378	1+
280.40408	150	
280.79281	514	
281.79031	236	
281.85813	246	
281.89767	166	
282.78796	436	1+
282.85354	650	1+
282.88617	228	1+
282.91819	128	
283.06618	368	1+
283.09908	130	
283.89120	160	1+
284.81292	352	1+
284.90973	246	1+
284.98597	118	
285.13774	154	
285.84618	1830	1+
287.81863	238	1+
288.20011	578	1+
288.92525	180	1+
289.88376	260	
290.79130	676	1+
291.11861	2284	1+
292.86719	134	
293.85428	592	1+
294.85973	440	1+
295.87422	390	1+
296.13799	178	1+
296.81037	768	1+
298.00406	124	1+
298.04721	134	1+
298.80313	1008	1+
298.95326	188	1+
299.86366	138	
299.87930	302	1+
300.14441	176	1+
300.82320	150	
300.99493	202	1+
301.30830	132	
301.81041	410	1+
301.86246	1014	1+
301.90976	208	1+
302.02820	130	1+
302.05104	138	
302.97085	130	
303.11868	794	1+
303.14477	130	
303.80805	1264	1+
303.85626	3052	1+
304.77887	170	
305.14070	124	
305.22331	136	1+
305.83112	144	
306.28049	208	
306.43765	212	
306.77729	178	
306.79516	648	1+
306.88659	374	1+
307.28947	122	
307.89430	234	1+
308.16508	118	
308.29481	498	1+
309.04790	238	1+
309.14144	178	
309.87396	180	
310.87753	654	1+
311.08063	214	1+
311.86549	676	1+
311.90603	140	
312.87285	518	1+
314.82793	160	
316.10634	260	1+
316.81691	184	
317.10978	170	1+
317.13881	142	
317.86958	226	1+
318.73697	180	1+
318.82554	300	1+
318.93391	290	1+
319.82665	252	1+
321.13061	456	1+
321.81653	1346	1+
321.86579	638	1+
321.88358	202	
322.06164	262	1+
322.75518	234	1+
322.92869	258	1+
323.16279	186	1+
324.02412	306	1+
324.77345	250	1+
324.89631	386	1+
325.10366	138	
325.86416	130	
326.87263	834	1+
327.03302	170	1+
327.71603	134	
327.81146	190	1+
328.88903	380	1+
329.08772	216	1+
330.71690	168	
330.88038	138	
332.08834	322	1+
332.92287	136	
334.09126	200	
334.87102	202	1+
336.79630	226	1+
336.83027	492	1+
336.94945	864	1+
337.09891	164	
337.83229	416	1+
339.13910	300	
339.75410	132	
339.77613	128	
339.82887	1214	1+
340.14801	128	
340.94106	282	1+
341.75197	254	1+
342.20563	350	1+
343.27718	258	
343.71226	202	
344.17210	336	1+
344.28258	242	1+
344.40420	176	
344.71657	330	1+
346.06849	146	
346.96928	142	
347.30278	118	
347.80007	124	
348.31828	470	1+
348.84963	180	1+
349.77381	180	
349.80110	156	
349.83056	118	
350.35678	236	1+
350.78909	146	
350.89885	152	
350.96516	118	
351.33629	398	
351.85350	202	1+
353.89677	120	
354.81113	134	
356.16837	254	1+
357.72274	210	1+
357.99919	120	
360.19985	190	
361.10628	300	1+
361.72230	140	
362.71551	282	1+
362.84711	144	
363.77016	224	1+
363.84683	138	
363.90621	278	1+
364.81924	118	
365.17481	126	
365.23989	164	
365.38859	230	1+
366.78722	118	
367.75864	160	
368.34028	390	1+
368.42358	322	1+
368.94045	202	1+
368.98315	288	1+
369.07623	226	1+
END IONS

###FS:    #m/z: 336.94765 #charge 1+
###MS: 18
###MSMS: 21
BEGIN IONS
TITLE=Cmpd 15, +MS2(336.9477), 28.0-35.0eV, 0.4min #21
RTINSECONDS=24.3695
SCANS=18,21
PEPMASS=336.94765	450552
CHARGE=1+
92.14498	110	
182.86977	130	
189.86333	492	1+
190.92625	118	
191.85883	134	
196.87871	212	1+
203.88532	122	
204.00294	146	
204.95107	116	
205.95095	184	
205.97112	146	
207.97505	186	
208.91571	266	1+
209.88681	230	
209.91849	218	1+
210.88835	134	
211.00059	190	1+
211.88525	124	
211.94505	13816	1+
212.87996	3594	1+
213.94097	4960	1+
214.89449	266	
215.88753	1008	1+
215.93888	286	
217.03961	144	1+
217.88436	410	1+
217.93812	190	
223.96793	182	
224.97656	186	
225.96877	144	
226.89563	178	
226.97175	244	
227.78755	264	1+
227.89394	1008	1+
228.82820	164	1+
228.89569	694	1+
229.95628	10988	
230.02999	184	1+
230.42441	122	
230.89123	4334	1+
230.95981	376	
231.95122	3846	1+
233.04786	140	
233.08100	158	
233.82508	150	
233.89836	726	1+
233.95035	468	1+
234.04733	114	
234.12703	142	
234.81916	326	1+
235.08424	140	
235.11253	186	1+
235.46454	106	
235.87233	350	1+
235.89667	532	1+
235.95077	366	
236.06337	172	
237.29766	114	
237.89415	180	
237.93799	104	
238.06481	122	
238.22381	130	
239.78714	140	
239.90486	136	
240.96941	124	
241.04743	304	1+
241.94835	144	
241.96733	230	1+
242.89491	266	1+
243.56128	116	
244.09319	212	1+
245.03558	390	1+
245.96508	130	
246.03801	306	1+
246.05463	142	
246.43649	160	
246.90624	228	1+
246.97888	218	
247.09955	118	
247.96672	2874	1+
248.10572	134	
248.90038	1560	1+
249.03846	458	
249.83778	214	
249.93424	120	
249.96323	1630	1+
250.83255	462	1+
251.09588	120	
251.91134	190	1+
251.96546	262	
252.08286	172	
252.97177	6452	
253.04470	298	1+
253.08089	198	
253.11723	200	
253.16832	160	
253.90574	1222	1+
254.08894	152	
254.86810	154	
254.91966	134	
254.96622	3634	1+
255.02595	184	1+
255.07623	228	
255.37056	238	1+
255.78212	386	1+
256.84028	144	
256.91225	252	
257.79867	160	
257.91415	196	
258.86857	182	
258.88502	130	
258.90159	128	
259.05773	272	1+
260.85785	112	
261.79741	270	1+
261.83016	200	1+
262.07346	260	1+
262.09240	116	
262.85253	186	1+
263.05633	206	
265.01624	148	
265.24305	246	1+
265.85365	128	
265.97678	142	
266.04134	108	
267.84018	186	
267.85501	156	
268.02827	204	1+
268.83901	592	1+
269.79919	116	
270.83223	182	
270.84927	244	1+
270.98236	776	1+
271.79635	324	
271.91901	268	
272.06584	124	
272.91996	112	
272.92605	170	
272.97774	398	1+
273.79286	260	
273.91028	136	
274.38222	118	
274.97370	152	
275.81029	108	
275.84640	372	1+
275.97405	148	
276.80273	298	1+
276.99595	122	
277.83512	278	1+
279.04640	106	
279.79145	394	1+
279.83325	164	
280.36779	128	
280.81575	310	1+
281.05496	130	
282.85873	174	
283.86373	116	
285.42167	106	
285.85021	1232	1+
285.91580	122	
286.85206	1040	1+
288.06755	112	
288.18301	104	
288.20206	504	1+
288.80046	110	
288.81787	106	
288.84159	162	1+
288.87280	272	1+
288.95079	194	1+
291.11889	162	
291.80556	536	1+
291.85704	112	
292.05837	546	1+
292.08077	130	
292.81043	358	1+
292.93783	190	
293.88328	146	
293.99779	332	1+
294.27689	126	
294.85391	300	1+
294.87285	114	
295.81026	740	1+
295.97520	242	
295.99713	132	
296.80917	506	1+
296.97377	380	1+
297.04813	266	1+
297.99574	150	
298.80505	124	
298.89010	148	
299.82486	120	1+
299.84571	118	
299.85885	136	
300.87674	402	1+
301.01875	128	
301.26471	140	
301.71581	140	
303.21618	160	
303.86546	122	
303.92944	342	1+
304.12529	134	
304.81463	246	1+
305.87624	202	
306.27568	114	
306.79236	104	
306.88703	270	1+
307.12552	124	
308.12228	206	1+
308.29972	346	1+
309.82541	284	1+
309.89309	124	
310.32746	152	
310.82971	222	1+
310.87791	610	1+
311.02713	112	
311.15913	112	
311.85777	384	1+
312.10615	136	
313.08607	100	1+
314.82191	488	1+
315.16854	212	1+
315.90067	144	
316.75285	218	1+
317.88413	184	1+
318.81606	126	1+
318.95465	106	
319.08556	488	1+
321.10432	152	1+
321.13211	106	
321.22791	174	1+
323.09172	202	1+
323.30655	156	
324.01596	202	1+
324.30352	130	
324.89609	390	1+
325.29649	110	
326.82846	194	1+
329.32326	206	
329.82475	300	1+
329.89512	136	
329.93867	176	1+
333.07888	354	1+
333.21437	236	1+
333.76034	268	1+
335.10891	138	
336.16850	180	
337.04634	200	1+
337.09941	138	
338.43233	110	
338.76277	126	
339.03008	136	
339.24635	118	
339.82860	112	
342.08376	164	1+
END IONS

###FS:    #m/z: 322.93189 #charge 1+
###MS: 22
###MSMS: 23
BEGIN IONS
TITLE=Cmpd 16, +MS2(322.9319), 28.0-35.0eV, 0.5min #23
RTINSECONDS=28.0615
SCANS=22-23
PEPMASS=322.93189	5438026
CHARGE=1+
191.95526	214	
192.89071	238	
193.89071	134	
196.88401	212	
197.89272	162	
198.03173	132	
198.88331	202	1+
200.00864	110	
204.00254	136	
205.95188	500	1+
209.94220	122	
210.90130	148	
211.94623	104	
212.88207	206	
212.89758	354	1+
214.88875	574	1+
216.00878	110	
217.88144	102	
219.09367	120	
219.86465	414	1+
220.90135	132	
221.03341	222	1+
221.09742	112	
221.94357	232	
221.96565	144	
222.95478	1404	1+
222.98378	172	
223.10693	102	
223.95895	940	1+
224.93248	122	
224.97520	308	1+
225.09668	116	
225.11795	128	
225.15085	110	
227.86666	120	
228.80280	134	
228.91039	144	
230.88641	516	1+
232.07956	106	
232.88973	202	
232.90873	488	1+
233.04783	108	
233.11838	164	
234.89642	262	1+
235.82367	238	
237.05700	150	
238.83619	122	
238.94289	188	
239.78990	374	1+
240.94103	1430	
240.96520	322	
241.78920	108	
241.94394	1092	
242.81383	116	
242.94277	3560	1+
243.82510	190	
243.88061	292	
244.82165	136	
244.86018	142	
244.88439	326	
244.91604	138	
244.93952	826	1+
244.95921	120	
244.99328	128	
245.79919	138	
245.97365	858	1+
246.09988	330	1+
246.88660	240	1+
246.97712	732	1+
247.48283	104	
248.03780	122	
248.11183	352	1+
249.03789	180	
249.06344	282	1+
249.84152	118	
249.91135	146	
250.21229	104	
250.94720	206	
251.78813	166	
251.83544	116	
252.11821	204	1+
253.83906	186	
255.03935	158	1+
255.10258	142	
255.78195	118	
255.80292	126	
255.88974	224	1+
255.92399	122	
256.83234	210	1+
256.91674	110	
256.94770	296	1+
257.80003	454	1+
257.83123	370	1+
257.90706	274	1+
258.00162	120	
258.08155	108	
258.10045	152	
258.83241	302	1+
258.97779	238	1+
259.92480	264	1+
260.80501	152	1+
260.90804	368	1+
261.82900	140	
261.89147	122	
262.83937	114	
263.17532	156	
263.83026	174	
263.98726	154	
264.79932	162	
264.85574	172	
264.93844	120	
265.06412	144	
265.86012	142	
266.91583	214	
267.13969	150	
267.79536	170	
267.85079	300	1+
267.95125	246	1+
268.17625	152	
268.21550	106	
268.26045	122	
268.95169	174	1+
269.00085	126	
269.18076	104	
269.80069	796	1+
269.92233	140	
271.17474	110	
271.84440	116	
271.91623	128	
272.79579	124	
272.86737	254	
273.02712	234	1+
273.79662	1670	1+
274.22083	118	
274.82019	208	
275.07079	192	1+
276.85832	374	1+
276.88511	134	
277.85993	284	1+
278.84315	128	
279.09145	1004	1+
279.15089	232	1+
279.27261	174	1+
279.80150	186	
280.13900	156	
280.79517	450	1+
281.07561	104	
281.98942	136	1+
282.78577	702	1+
282.82804	128	
283.01707	140	
283.78990	632	1+
283.86352	216	
284.29364	444	1+
284.80484	124	
284.86240	370	1+
284.93174	250	
286.18300	112	
286.29910	130	
286.91533	298	1+
287.59606	170	
287.79692	288	1+
287.81540	174	1+
287.91489	180	1+
288.13893	114	
288.20172	964	1+
288.85720	106	
289.34745	110	
289.78869	902	1+
290.86485	512	1+
291.11916	580	1+
291.80653	638	1+
291.87024	386	1+
292.05851	140	
292.95435	132	
294.75757	148	
294.81064	162	
294.85763	416	
294.96441	126	
295.12406	128	
296.18410	108	
296.80935	168	
297.81783	156	
298.82333	206	
298.86536	266	1+
299.18664	110	1+
299.78312	494	1+
300.02259	106	
300.72379	122	
301.70865	114	
301.86186	116	
302.59606	110	
302.85581	168	
303.21386	390	
303.23353	104	
303.80995	114	
304.26036	106	
305.81330	282	1+
306.29197	146	
306.88241	154	
307.29165	524	1+
307.80301	1164	1+
307.89042	378	1+
308.13771	122	
308.29555	446	1+
309.03332	270	1+
310.31235	266	
310.83239	298	1+
310.88122	482	1+
311.01693	110	
311.05197	192	1+
311.81018	122	
312.10829	108	
312.80589	278	
312.87358	210	1+
313.80371	130	
313.82327	484	1+
314.82509	392	1+
315.85619	128	
316.76877	176	1+
317.85799	262	1+
317.90019	146	
319.81783	130	
319.89356	268	1+
320.83245	148	
321.16967	108	
321.81826	420	1+
323.04937	128	
323.24322	586	1+
323.90076	110	
324.14018	326	1+
324.20339	222	1+
324.89286	210	
325.89205	370	1+
327.76537	108	
END IONS

###FS:    #m/z: 340.94213 #charge 1+
###MS: 22
###MSMS: 24
BEGIN IONS
TITLE=Cmpd 17, +MS2(340.9421), 28.0-35.0eV, 0.5min #24
RTINSECONDS=28.8335
SCANS=22,24
PEPMASS=340.94213	3421388
CHARGE=1+
189.86421	326	
192.92721	320	
196.88901	176	
197.87737	118	
198.88002	142	
203.93112	208	
205.95156	302	1+
206.97973	156	
207.87455	242	
208.88238	200	
209.94629	138	
210.94019	446	1+
211.95429	248	1+
212.05059	126	1+
212.87680	1140	1+
213.87884	702	1+
213.89449	180	
213.94092	2966	1+
214.89523	320	
215.88826	1920	1+
215.93639	868	1+
217.85661	158	
217.88316	626	1+
219.88307	130	
222.95240	368	1+
223.97784	114	
224.50781	126	
225.94584	482	1+
226.94787	400	1+
227.00894	184	1+
227.79198	266	1+
228.89510	292	1+
228.91779	160	
228.94178	186	
229.95612	196	
230.89082	712	
231.89072	588	
231.92740	116	
231.95207	3100	1+
232.89328	1282	1+
233.89909	804	1+
233.94922	626	1+
235.79233	168	
235.87068	172	
235.89206	618	1+
235.94802	264	
236.86852	206	
238.48731	112	
238.90658	360	1+
238.99687	136	
239.78778	448	1+
239.88732	150	
239.90641	402	1+
240.22969	184	
240.78927	292	1+
240.96198	170	
241.23133	142	
241.83342	190	1+
244.84888	118	
244.88474	152	
244.95670	302	1+
245.89084	132	
246.90437	122	
246.97415	352	1+
247.94240	142	
248.03641	200	1+
248.90298	508	1+
249.09429	206	1+
249.96093	928	1+
250.09906	144	1+
250.89965	114	
251.90935	282	
251.95984	420	
252.22869	124	
252.87926	120	
254.91052	152	
254.94734	132	
254.96771	1638	1+
255.00038	208	1+
255.07485	352	1+
255.09715	144	
255.11144	138	
255.78284	132	
255.85793	136	
255.91161	622	1+
255.95038	118	
255.98765	126	
256.96325	468	1+
257.80146	412	1+
257.90688	326	1+
258.88302	252	1+
258.97444	144	
259.96109	124	
260.92283	226	1+
260.96207	188	
262.13931	172	
263.05638	144	
263.34522	120	
263.83389	134	
264.08089	118	
264.81652	134	
264.85585	118	
264.96141	156	
265.00124	124	
265.13718	168	1+
265.80827	166	1+
267.13606	178	
267.99875	228	1+
268.93124	148	
269.11217	126	
269.58901	116	
269.80176	338	
269.86037	166	1+
270.07412	126	
270.80193	178	
271.82398	150	
271.84910	304	1+
272.05398	148	
272.93419	318	1+
272.98122	154	
273.79448	856	1+
273.81795	170	
273.84438	148	
273.91780	232	1+
273.97546	192	1+
275.84221	148	
276.12052	196	1+
276.80502	304	1+
276.85720	118	
277.96555	148	
278.09455	124	
279.96270	128	
280.08111	114	
280.10714	126	
280.26077	174	
280.81980	308	1+
280.89477	116	
280.91588	264	1+
282.05266	132	
282.10284	158	1+
282.86638	146	
282.97547	184	
283.36545	278	1+
283.78956	408	1+
283.86857	136	
283.92623	274	1+
284.14604	286	1+
284.37014	212	1+
284.95097	192	1+
286.02074	208	
286.79677	304	1+
286.86399	156	
286.91528	130	
287.00970	138	
288.20595	200	1+
288.94131	166	
289.79263	708	1+
289.86216	152	
290.85509	306	1+
290.94212	386	1+
292.06076	128	
292.44207	134	
292.93242	120	
293.88795	140	
294.05246	128	
294.81996	204	
294.85744	626	1+
294.87530	128	
295.51924	148	
295.97489	114	
295.99397	202	
296.11971	120	
296.32792	162	
296.80641	144	
296.94928	314	1+
296.97420	534	1+
297.84756	140	
297.86494	168	
297.97646	346	1+
298.82574	228	1+
299.78635	686	1+
300.05165	166	
301.87949	128	
301.95201	214	1+
302.17450	156	
302.82157	128	
302.87230	178	1+
303.17779	124	
303.41026	208	1+
303.82679	242	1+
304.41415	236	1+
304.80270	210	1+
305.27505	186	1+
305.87573	150	
306.02201	226	1+
306.11803	136	
306.79573	762	1+
306.88179	192	
306.96020	126	
307.80276	756	1+
307.81430	246	
307.87480	362	1+
307.89115	270	
308.29485	242	
308.66526	168	
308.78913	248	1+
309.29612	112	
309.93347	180	
310.81522	138	
310.87697	1252	1+
311.02736	154	1+
313.04182	156	
314.82873	148	
315.13335	166	1+
315.80786	220	1+
318.88705	128	
320.96041	122	
322.82596	116	
323.30632	144	
324.89498	248	
325.29742	120	
325.90104	144	
326.17816	130	
326.89970	134	
327.15764	146	
328.18976	114	
328.31262	124	
328.75313	236	1+
328.88629	308	
329.31619	166	
329.87879	362	1+
330.81498	1200	1+
332.97621	138	1+
335.10995	122	
335.29993	112	
336.15959	132	
337.83728	134	
337.89049	146	1+
338.03066	176	1+
338.78611	136	
338.87141	214	
340.04186	158	1+
342.15948	174	
342.77464	136	
342.90404	126	
344.13163	214	1+
345.16111	134	
345.89429	216	1+
END IONS

###FS:    #m/z: 363.95834 #charge 1+
###MS: 22
###MSMS: 25
BEGIN IONS
TITLE=Cmpd 18, +MS2(363.9583), 28.0-35.0eV, 0.5min #25
RTINSECONDS=29.6055
SCANS=22,25
PEPMASS=363.95834	2180858
CHARGE=1+
182.86940	176	
183.11424	174	
187.86770	250	
189.86309	1602	1+
191.85919	1430	1+
192.92806	150	
193.85622	176	
196.88563	724	1+
202.91087	160	
207.87385	618	1+
207.94688	390	1+
208.88675	146	
209.87018	244	
209.94462	2472	1+
210.88456	1350	1+
212.88002	9314	1+
215.89486	226	
215.92006	144	
216.40874	246	
217.89647	140	
218.87158	158	1+
218.91531	262	
222.95360	1794	1+
224.89621	156	
224.94962	3070	1+
225.09718	246	1+
225.16402	134	
225.80115	208	
225.88270	132	
226.89321	220	
226.94881	14482	1+
226.99429	144	
227.88473	202	
228.85291	280	1+
228.89532	2346	1+
228.94335	16064	1+
229.19687	120	1+
230.10060	186	1+
230.20990	124	1+
230.29127	124	1+
230.79333	382	1+
230.89082	12150	1+
231.82648	292	1+
232.88696	1942	1+
234.03590	154	
234.20709	94	1+
234.88357	426	1+
235.08112	258	1+
236.14145	162	
238.84572	148	
239.04045	292	1+
239.10759	174	1+
239.43210	348	1+
239.90981	136	1+
240.82710	216	1+
240.93944	226	
240.96359	1318	1+
241.12806	136	
241.94514	182	
242.12800	314	1+
242.79882	170	
242.82527	442	1+
242.94252	614	
242.95963	1642	1+
244.82956	284	1+
244.95844	6920	1+
244.99785	172	
245.86936	228	1+
245.94366	192	
246.09849	936	1+
246.90703	996	1+
246.95393	7332	1+
246.98535	252	
248.11499	414	1+
248.79983	494	1+
248.90130	4232	1+
249.12988	226	1+
250.04822	230	1+
250.08992	132	
250.89668	1076	1+
250.94851	288	
250.97001	190	
251.07344	138	
251.11564	240	
251.97320	144	
252.08074	286	1+
252.12200	244	1+
252.89271	362	
252.95436	176	
253.84022	258	
253.90656	1150	1+
254.84537	138	
255.08240	134	
255.92273	238	
257.17217	118	1+
257.87080	142	1+
258.10096	138	
258.84579	204	
258.97267	590	1+
259.83831	144	
260.02364	198	1+
260.18903	192	1+
260.83500	206	
260.97027	1290	1+
261.83203	362	1+
261.84946	162	
262.83391	258	1+
262.97410	274	1+
264.79048	136	
264.81771	404	1+
265.08708	200	
265.80086	170	
265.85144	146	
265.97370	354	1+
266.24182	132	
266.78525	360	1+
266.84832	340	1+
266.86381	144	
267.34964	180	
267.78587	252	1+
267.81503	202	1+
267.97491	1610	1+
268.11033	320	1+
268.93015	164	
268.95979	144	
269.41923	184	1+
269.85446	160	
269.97014	1072	1+
270.99838	296	1+
271.17645	946	1+
271.84379	460	1+
271.91772	666	1+
273.79274	262	1+
273.90857	130	
274.09371	142	
274.85417	188	
275.12493	150	
275.99453	168	
276.81309	136	
276.85792	256	
276.92911	178	1+
276.98028	126	
277.85479	254	
278.05795	224	
278.10015	376	1+
278.79619	180	
278.85272	454	1+
279.80338	200	
279.85341	304	1+
280.26401	134	
280.79429	1234	1+
280.91942	274	1+
281.14309	174	
281.86608	128	
282.07543	206	1+
282.79383	572	1+
282.82742	128	
282.88340	244	1+
282.98359	498	1+
283.41027	142	1+
283.79433	372	1+
283.85159	880	1+
283.98688	420	1+
284.82151	248	
285.03260	220	1+
285.21423	172	1+
285.79879	286	1+
285.84684	1598	1+
286.10277	200	
286.41849	180	
286.52110	154	1+
288.06318	322	1+
288.20380	634	1+
288.87471	146	
289.88060	188	1+
290.78849	620	1+
291.11907	1612	1+
291.95068	130	
292.44569	186	
292.80810	238	1+
292.86720	234	
292.99223	140	
293.11915	168	
293.85062	142	
293.87701	192	
294.86207	142	
295.85393	362	1+
296.80843	288	
296.93081	162	
297.81274	168	
298.05442	154	1+
298.59135	170	
298.80279	962	1+
298.91441	142	
298.96595	206	
299.86880	260	
300.86842	226	
301.27742	198	1+
301.81378	600	1+
301.84314	216	
301.86077	1238	1+
302.10192	138	
302.24586	126	
302.28017	238	1+
303.12033	346	
303.25791	170	1+
303.80817	2022	1+
303.85774	2932	1+
303.88403	136	
304.09361	194	1+
304.93275	216	1+
305.06978	236	1+
305.82679	228	
305.87742	360	1+
307.29587	534	1+
307.37886	128	1+
307.79832	130	
307.84808	140	
307.94423	196	1+
308.79392	206	
308.87150	156	
309.13234	326	
309.87426	884	1+
310.31625	184	
310.87987	620	1+
311.75464	156	1+
311.83354	130	
311.86377	130	
312.03172	160	
312.18028	188	1+
312.87756	570	1+
313.75868	130	1+
313.88149	368	1+
314.81938	162	
315.05433	148	
315.81875	444	1+
315.93961	156	
316.76074	136	
316.81530	254	1+
316.86287	314	1+
316.89142	270	1+
318.17192	164	
318.83486	142	
318.93678	256	1+
319.82515	280	
320.12887	700	1+
320.29119	218	1+
320.83140	166	
321.06024	262	1+
321.13148	586	1+
321.81881	1236	1+
321.87052	592	1+
322.75139	196	1+
322.81143	326	1+
322.93310	460	1+
322.96366	144	
324.88234	150	
326.00783	172	1+
326.13986	208	1+
326.17268	136	
326.87443	966	1+
326.89739	134	
327.71171	194	
328.80543	126	
328.87467	646	1+
329.65700	116	1+
329.83010	202	
329.87559	510	1+
330.76409	412	1+
331.98088	196	1+
332.09579	334	1+
332.83001	208	1+
332.90361	132	
335.83350	154	
336.94648	1000	1+
337.83450	284	1+
337.98820	168	1+
338.87651	134	
339.13905	472	1+
339.82962	1434	1+
340.91405	164	
340.93952	488	1+
341.75890	250	1+
341.84210	140	
342.11223	238	1+
342.20873	148	1+
343.91087	342	1+
343.96641	136	
344.06497	146	
345.13375	176	1+
345.73015	152	1+
345.87237	150	1+
346.97136	152	1+
347.76101	196	1+
348.03906	176	1+
348.14811	214	1+
348.72670	152	
349.12306	162	
349.31967	274	
350.11415	178	1+
350.33022	372	1+
350.34757	140	
350.80883	144	
354.76820	204	
354.84241	128	
354.88717	226	1+
355.33159	130	
356.19375	176	1+
356.98338	136	
357.72839	134	
358.90752	186	1+
359.85960	192	1+
360.71156	148	
360.75635	172	1+
360.78324	128	
363.33564	154	
363.71996	282	
363.74939	170	
365.21408	198	1+
365.38345	176	1+
365.73199	348	1+
366.00215	176	1+
366.17298	288	1+
367.33063	340	1+
367.70993	162	1+
367.81045	138	
367.89747	130	
368.42998	138	
368.74443	248	1+
368.84223	208	
END IONS

###FS:    #m/z: 322.93176 #charge 1+
###MS: 26
###MSMS: 27
BEGIN IONS
TITLE=Cmpd 19, +MS2(322.9318), 28.0-35.0eV, 0.6min #27
RTINSECONDS=33.2895
SCANS=26-27
PEPMASS=322.93176	5341324
CHARGE=1+
159.32900	116	
191.85947	124	
191.95378	134	
192.89140	388	
196.88429	462	1+
197.89364	136	
199.86196	114	
200.88333	206	1+
205.95083	432	1+
207.97351	192	
208.88159	140	
210.90091	272	
212.88433	136	
212.89814	136	
213.08821	128	
214.89463	176	
215.88695	418	1+
218.52693	118	
220.86884	158	
221.94728	248	
222.95284	616	
223.96197	598	1+
225.81992	114	
227.63928	152	
227.78964	136	
227.88989	418	1+
227.93356	132	
228.84551	136	
228.86423	144	
230.84950	156	
230.88757	262	
231.12478	156	
231.89632	274	
232.90405	208	
233.89736	178	
233.91580	134	
234.09516	148	
234.83216	148	
234.90199	116	
234.93865	138	1+
235.33650	108	
235.82754	160	
237.87881	120	
238.94186	156	
239.78713	518	1+
239.89339	130	
240.08391	164	
240.82112	162	
240.88114	230	1+
240.94216	1614	
240.96461	320	
241.05543	146	
241.94365	1314	
241.96739	156	
242.82054	138	
242.94205	4138	1+
243.81893	420	1+
243.88040	332	1+
243.89601	214	1+
244.03571	154	
244.94114	928	1+
245.00599	134	
245.05865	112	
245.87350	128	
246.03148	116	
246.09688	162	
246.88011	154	
246.97406	736	1+
247.22420	110	
247.97646	446	1+
248.95407	150	
249.00831	116	
249.05527	160	
249.90260	230	1+
249.93725	112	
250.04231	140	
250.89540	110	
250.95220	152	
251.14461	110	
251.79032	112	
251.92263	348	1+
252.79637	118	
253.16474	230	
253.35102	142	
253.79411	108	
253.84670	126	
254.02432	198	1+
254.04367	154	1+
255.78256	268	1+
255.80241	224	
257.79847	576	1+
258.09727	194	
258.83276	136	
259.06353	134	
259.83655	122	
259.90099	110	
260.10317	196	1+
260.83117	560	1+
262.13588	188	1+
262.82974	494	1+
262.89616	136	
263.02353	166	
263.84573	280	1+
263.97923	110	
264.05427	314	1+
264.86982	124	
266.85515	200	
267.79272	286	1+
267.85882	146	
268.09315	122	
268.84388	274	1+
268.90916	254	
268.95410	124	
269.00003	114	
269.80025	318	1+
269.88699	114	
269.96871	122	
271.79726	192	
271.84642	414	1+
272.79452	130	
273.79543	870	1+
273.82612	110	
274.04749	318	1+
274.08973	154	
274.81917	138	
275.01704	224	1+
275.81061	626	1+
275.95319	138	1+
276.83531	214	1+
277.09237	166	
279.09314	960	1+
279.95130	128	
280.93133	168	
281.79181	540	1+
282.05343	236	
282.08616	250	1+
282.96914	396	1+
283.08968	190	1+
283.78923	656	1+
284.29342	578	1+
284.92888	200	
285.79647	478	1+
286.18971	248	
286.91774	162	
287.45635	112	
288.20375	840	1+
288.79903	162	
288.93968	266	1+
289.07233	150	
289.79050	398	
289.88554	218	
290.08827	144	
290.78924	216	
291.12096	446	1+
291.80508	1090	1+
292.96381	120	
293.06517	178	
293.12247	110	
293.47026	112	
293.85164	490	1+
293.87637	496	1+
294.85521	418	1+
295.12507	172	
295.60967	118	
296.10243	138	
296.80912	544	1+
296.84898	256	1+
296.91372	178	
296.94392	116	
298.82735	208	1+
298.97224	204	
299.78778	470	1+
299.89391	128	
300.06606	114	
300.72931	116	
302.86664	130	1+
303.21532	278	1+
303.80896	358	1+
303.91035	126	
304.07426	138	
304.26021	190	
304.89020	114	
305.87966	156	
305.96748	268	1+
306.27497	142	
306.88245	158	
307.03629	212	1+
307.28684	148	
307.79809	298	
307.89435	396	
308.29502	556	
308.80403	252	
308.87689	128	
308.91962	108	
309.81581	394	1+
310.30814	312	
310.87630	212	
310.89795	306	
311.80187	364	1+
311.88278	428	
312.80410	312	1+
312.84040	110	
312.88069	322	1+
314.81978	472	1+
314.89017	206	1+
318.15561	114	
318.88304	120	
319.91531	194	1+
320.15070	122	
320.29918	120	
323.11927	146	1+
323.24103	326	1+
323.39621	110	
323.89064	136	
323.95303	128	
324.20842	144	
324.89235	226	
325.18058	176	
325.89964	120	
326.12708	120	
326.95762	122	
327.89390	254	1+
END IONS

###FS:    #m/z: 507.84815 #charge 1+
###MS: 26
###MSMS: 28
BEGIN IONS
TITLE=Cmpd 20, +MS2(507.8482), 28.2-35.2eV, 0.6min #28
RTINSECONDS=34.062
SCANS=26,28
PEPMASS=507.84815	543776
CHARGE=1+
196.01794	412	
199.88815	316	
213.88560	204	
216.88331	304	1+
223.11114	204	1+
224.94726	194	
227.03619	242	1+
229.88759	234	1+
234.88396	276	1+
234.91210	192	1+
235.14327	444	1+
237.06482	344	1+
238.06810	290	1+
238.10309	176	1+
239.85891	202	
240.07988	356	1+
241.85400	202	
241.90195	228	1+
243.38929	202	1+
247.10864	236	1+
248.10874	214	1+
248.85256	380	1+
248.89921	174	1+
249.15625	350	1+
250.96886	768	1+
252.07739	568	1+
252.89199	206	1+
254.89845	398	1+
255.89940	396	1+
256.88534	234	1+
257.77473	220	1+
257.95352	228	1+
257.98768	228	1+
258.79691	198	
258.95180	310	1+
259.12273	250	1+
260.88311	278	1+
260.95165	268	1+
262.13778	652	1+
264.07148	188	1+
265.01064	230	1+
265.89645	192	
266.01522	194	1+
266.10297	210	
266.16614	528	1+
266.86649	322	
268.03160	208	1+
268.05908	232	1+
268.91713	242	1+
270.09352	280	1+
270.80646	226	
270.85923	252	
271.09848	168	1+
271.38479	450	1+
271.87949	356	
272.85563	1406	1+
272.88613	538	1+
273.79852	350	1+
274.80104	294	1+
274.85391	566	1+
275.07759	232	1+
276.03685	206	1+
276.79674	494	1+
277.79626	324	1+
278.00279	200	1+
278.09958	428	1+
278.13319	246	1+
280.85223	262	1+
280.88058	478	1+
281.38110	684	1+
282.93767	242	1+
283.36428	250	1+
283.86654	898	1+
283.89619	306	1+
284.94198	720	1+
285.91707	272	1+
285.94431	612	1+
286.79130	270	1+
286.83649	662	1+
286.87433	304	1+
286.97839	296	1+
287.84034	444	1+
287.95879	294	1+
288.86917	658	
288.88960	204	
289.88295	1144	
289.95118	154	1+
290.22793	112	1+
290.39056	224	
290.81071	296	1+
290.86438	3026	1+
291.11781	236	
291.88028	822	
292.06014	148	1+
292.80340	196	
292.90772	458	1+
293.87420	7516	1+
294.37292	202	1+
294.99593	318	1+
295.95582	446	1+
295.97416	204	1+
296.86032	332	1+
296.88318	388	
297.82009	338	1+
297.88443	270	
297.89772	360	1+
298.85812	480	1+
298.87507	334	
299.81990	424	1+
299.97778	280	1+
300.33691	438	1+
300.85867	1098	1+
300.89288	282	
300.98442	176	1+
301.09849	210	1+
301.23505	156	1+
301.34138	344	1+
301.51205	138	1+
302.80577	310	1+
302.85179	320	
302.88631	228	
303.86692	336	
304.35884	182	1+
304.87734	240	
305.41417	364	1+
305.77569	246	1+
305.85893	262	
305.89690	200	1+
306.12690	190	
306.41758	284	1+
307.28983	386	1+
307.89239	1710	
308.14234	1546	1+
308.29271	280	1+
308.88155	2924	1+
309.84525	428	1+
309.87327	990	
309.92321	484	1+
310.11619	212	1+
310.15932	820	1+
310.35668	238	
310.41292	208	1+
310.80463	204	
311.88449	14124	1+
312.19194	258	1+
312.34618	356	1+
312.98406	448	1+
313.83060	216	
313.93559	364	1+
313.98556	298	1+
314.02227	282	1+
314.08704	170	1+
314.86820	1216	1+
314.93814	316	1+
315.12868	236	1+
315.37926	398	1+
315.81219	580	1+
316.37844	258	1+
316.83024	194	
316.86652	772	
316.88791	1006	1+
316.94093	244	
317.34568	240	1+
317.86399	1390	1+
318.82154	588	1+
318.86046	774	1+
318.88868	410	
318.94561	332	1+
319.17830	214	1+
319.89373	358	
319.98198	254	1+
320.81157	202	1+
320.89727	596	1+
321.86794	252	
321.97815	262	1+
322.79179	270	1+
322.85488	216	
322.88628	234	
323.38623	374	1+
323.85659	204	
324.86184	830	1+
324.88632	250	
325.00876	240	
325.78685	214	
325.90298	620	
326.13406	286	1+
326.24435	548	1+
326.81864	200	
326.88192	582	
326.89738	2052	1+
327.88031	2720	1+
327.90006	1428	1+
327.94528	388	1+
328.04543	264	1+
328.36968	690	1+
328.41847	290	1+
329.78210	370	1+
329.81052	192	1+
330.78647	294	1+
330.85163	200	
330.88988	480	
331.00181	298	1+
331.49098	222	1+
331.81779	538	1+
331.83248	292	
331.89615	1304	1+
332.11138	276	1+
332.87452	1834	1+
333.17775	888	1+
333.32207	152	1+
333.84159	240	
334.84172	672	1+
334.90265	340	
335.06946	218	1+
335.13348	306	1+
335.78063	204	1+
335.84063	450	1+
335.88496	594	1+
336.95023	340	1+
337.40240	312	1+
337.88667	242	
338.79292	270	1+
338.84994	252	
338.89856	330	
338.96294	204	1+
339.38535	730	1+
339.88044	570	1+
339.91645	362	1+
339.97394	224	1+
340.08328	336	1+
340.19684	308	1+
340.91569	228	1+
341.01730	430	1+
341.04930	228	1+
341.69614	116	1+
341.84798	442	1+
341.87902	270	1+
342.84989	314	1+
343.17912	262	1+
343.87696	522	1+
344.10402	294	1+
344.71670	468	1+
344.76506	240	1+
344.84607	220	
344.92740	298	1+
345.86897	236	
346.03696	220	1+
346.14457	156	1+
346.86806	198	
346.87463	204	
346.88660	230	
347.12673	194	
347.83656	286	1+
347.89176	198	
347.91111	600	1+
348.17735	192	1+
348.82843	472	1+
349.08819	216	
349.77009	434	1+
349.83363	390	1+
350.30557	476	1+
350.41081	228	1+
350.88952	1238	1+
350.96324	250	
351.02253	334	1+
351.12368	308	1+
351.31046	340	1+
352.15289	236	
352.27897	244	1+
352.41064	200	1+
352.77251	472	1+
352.79837	264	1+
352.90963	700	1+
353.28354	208	1+
353.36780	164	1+
353.85543	540	
353.89357	392	1+
353.99177	240	1+
354.09274	430	1+
354.12784	302	1+
354.84016	392	
355.01410	176	1+
355.09621	306	1+
355.13354	254	1+
355.73888	172	1+
355.84892	274	
355.89607	480	1+
356.20502	192	
356.78990	338	1+
356.83688	522	1+
356.88045	230	1+
356.92062	192	1+
357.27691	308	1+
357.72355	260	1+
358.15316	218	
358.37220	356	1+
358.77717	406	1+
358.96281	212	1+
359.09008	194	1+
359.33149	246	1+
359.91171	210	1+
360.14395	270	1+
360.81680	330	1+
360.94208	232	1+
361.14660	232	1+
362.86760	632	1+
363.09522	240	1+
364.02094	284	1+
364.72087	464	1+
364.90712	228	
365.79636	464	1+
365.84033	386	
365.85794	262	
365.94961	248	1+
366.36593	410	1+
366.41007	378	1+
366.78745	428	1+
366.84188	1750	1+
366.86811	246	
366.92006	294	1+
367.02100	258	1+
367.13893	208	1+
367.70785	2018	1+
367.99096	180	1+
368.09012	190	
368.38451	256	1+
368.84111	802	1+
368.89656	718	1+
369.05597	214	
369.11356	228	1+
369.78136	808	1+
369.90078	542	1+
369.91717	200	
370.78246	696	1+
370.84776	228	
371.28270	286	1+
371.72189	1566	1+
371.80618	436	1+
371.87659	228	
372.05007	262	1+
372.09387	246	1+
372.16929	306	1+
372.32514	198	1+
372.41444	194	1+
372.85378	268	
373.83515	346	
374.06455	220	1+
374.79578	334	
375.18224	262	1+
375.81250	216	
375.84908	194	
376.22344	764	1+
376.38826	220	
376.73865	202	
376.78838	390	1+
376.85036	366	1+
376.87677	508	1+
377.54324	312	1+
377.81834	442	1+
377.87761	352	1+
378.05074	182	1+
378.37218	246	1+
378.74867	214	
379.92307	230	1+
380.11503	246	
380.13604	214	
380.85786	446	
381.71969	322	
381.74210	190	
381.80261	474	1+
381.84442	224	
382.01652	270	1+
382.04814	276	1+
382.72210	302	
382.86081	918	1+
382.94601	256	1+
383.01694	218	1+
383.05043	248	1+
383.07923	158	1+
383.23366	332	1+
383.71412	266	
383.77543	238	
383.87700	190	
384.10636	218	1+
384.73085	204	
384.85173	5490	1+
384.89895	292	
384.91990	244	1+
385.07759	142	1+
385.39211	222	
385.48715	102	1+
385.78516	254	
386.73846	274	
387.73499	468	1+
387.85143	996	1+
387.89083	210	
388.16652	256	1+
388.79658	386	
389.09466	188	
389.21106	296	
389.71710	562	1+
389.80338	312	
389.95378	208	
390.05534	582	1+
390.33581	300	1+
390.81527	190	
390.84192	1904	1+
391.74890	370	1+
391.85908	242	
392.83965	914	1+
392.86597	600	
393.79812	1232	1+
393.89311	300	1+
394.12335	154	1+
394.42814	208	1+
394.83852	626	1+
394.86448	300	
395.78468	208	
395.86884	336	
396.07167	196	1+
396.11612	194	
396.31167	200	1+
396.73924	254	
396.79521	636	1+
396.86473	188	
396.91134	322	1+
397.01875	98	1+
397.73714	200	
397.87822	504	1+
397.94996	130	1+
398.38961	234	1+
399.06432	240	1+
399.70978	298	
399.85163	322	
400.22124	460	1+
400.86928	280	
400.90623	400	1+
401.19891	166	1+
401.21960	272	1+
402.11128	300	1+
402.42940	190	
402.86828	3582	1+
403.81207	178	1+
403.87274	2612	1+
404.12101	248	1+
404.65515	98	1+
404.72135	304	1+
405.87342	1172	1+
406.09804	198	
406.57708	258	1+
406.82176	284	
407.72612	482	1+
407.86696	11136	1+
408.17446	230	1+
408.28091	216	1+
408.76902	278	1+
409.17780	144	1+
409.38242	190	1+
409.72836	910	1+
409.81868	448	
410.84555	526	
411.81241	1848	1+
411.86034	504	
412.07705	308	1+
412.73298	1312	1+
412.84747	1720	
412.87439	1466	1+
412.92021	236	1+
413.08063	262	1+
413.80608	252	
413.87655	1086	1+
414.90515	266	1+
415.16761	182	1+
415.38236	240	1+
415.87501	820	1+
416.06513	280	1+
416.82197	314	1+
417.84728	326	1+
418.14486	476	1+
418.82311	338	1+
418.84791	242	1+
418.88126	184	1+
419.14840	420	1+
420.72015	286	1+
421.37069	212	1+
421.87944	1736	1+
423.32627	220	1+
424.14935	366	1+
424.82971	206	
425.30991	360	1+
425.84384	190	
425.88230	810	
426.86459	2988	1+
426.93475	220	
426.99136	240	1+
427.19491	188	1+
427.73830	1790	1+
427.82703	210	
428.70038	144	1+
428.74350	1088	1+
428.85788	440	
428.88425	1860	1+
429.28500	164	1+
429.83604	398	
430.39433	214	1+
430.74094	1398	1+
430.86433	1976	1+
431.24062	756	1+
431.64576	142	1+
431.87001	1420	1+
432.07731	210	1+
432.24598	652	1+
432.76769	202	1+
434.33654	116	1+
434.89146	290	
435.06688	200	1+
435.86975	452	1+
436.02581	210	1+
436.70689	336	1+
437.02886	178	1+
438.08333	264	1+
439.22644	188	1+
439.89184	1756	1+
441.87826	544	1+
442.16218	216	1+
442.20623	166	1+
442.69478	250	1+
442.76972	390	1+
442.95915	164	1+
443.77312	302	1+
444.81551	264	
444.87432	3382	1+
444.94863	266	
445.74597	334	1+
445.99823	166	1+
446.04544	116	1+
446.89392	382	1+
447.01894	186	1+
447.14581	254	1+
448.89447	364	
449.37356	200	1+
449.82372	202	1+
449.87797	1240	1+
450.75058	570	1+
450.77133	452	1+
450.98046	96	1+
451.12567	230	1+
451.22787	180	1+
451.90701	200	
452.05245	240	1+
452.66287	162	1+
453.06118	200	1+
453.23093	194	1+
453.87295	280	1+
454.71420	216	1+
455.14173	256	1+
455.30701	88	1+
457.86959	256	1+
457.90684	1218	1+
458.65736	216	1+
459.70102	198	1+
459.77045	332	1+
460.17505	198	
460.22367	190	
461.21735	182	1+
462.69977	216	1+
462.77699	310	1+
462.88457	1492	1+
463.33737	402	1+
464.34097	318	1+
465.78349	362	1+
466.01217	162	1+
467.26880	250	1+
467.88885	1902	1+
468.08435	188	1+
468.78414	1010	1+
469.07062	258	1+
469.20323	246	1+
470.39677	222	1+
470.47403	104	1+
470.76727	270	
471.67157	150	1+
473.77244	266	1+
475.29583	202	1+
476.77864	304	1+
477.73374	336	1+
479.03847	208	1+
479.08422	136	1+
479.16475	194	1+
481.73179	246	1+
482.80224	150	1+
485.90145	916	1+
486.43475	168	1+
486.79856	494	1+
486.84832	336	1+
487.12047	170	1+
489.66624	218	1+
489.73189	196	1+
489.79836	212	
490.02822	190	1+
490.21459	180	1+
491.26366	264	1+
491.79767	240	
491.85082	310	1+
493.79537	356	1+
493.94317	246	1+
495.05516	216	1+
495.19312	218	1+
495.22491	204	1+
498.40018	130	1+
498.66516	254	1+
499.25720	278	1+
499.74229	540	1+
500.03674	210	1+
500.34692	102	1+
500.81269	182	1+
501.72981	154	1+
503.35626	266	1+
503.65981	194	1+
504.12008	184	1+
504.22251	208	1+
504.24110	234	1+
504.28152	374	1+
504.38855	192	1+
504.79660	196	
505.28540	230	1+
505.82457	304	1+
506.21046	318	1+
506.48024	180	1+
506.78355	262	1+
507.44455	170	1+
507.56647	164	1+
507.78732	184	1+
508.28664	322	1+
508.85946	586	1+
509.28592	250	1+
509.74058	170	1+
509.86088	506	1+
510.00823	160	1+
510.08587	234	1+
510.26685	258	1+
510.46536	286	1+
510.74392	126	1+
511.01211	124	1+
511.09032	198	1+
512.79780	190	1+
END IONS

###FS:    #m/z: 336.94779 #charge 1+
###MS: 26
###MSMS: 29
BEGIN IONS
TITLE=Cmpd 21, +MS2(336.9478), 28.0-35.0eV, 0.6min #29
RTINSECONDS=34.834
SCANS=26,29
PEPMASS=336.94779	481818
CHARGE=1+
185.86720	258	1+
186.06687	108	
189.86487	330	
196.88437	110	
203.93180	168	
205.87506	114	
205.95080	358	1+
207.97649	260	1+
208.88997	144	
209.88586	118	
209.94237	122	
210.88410	392	
211.88620	248	
211.94536	8986	
212.87967	4846	1+
212.94939	208	
213.93892	4158	1+
214.88314	338	
215.88753	1392	1+
215.95787	168	
217.85743	156	
217.88166	604	1+
217.93854	298	1+
222.95069	362	1+
223.97497	136	
224.98308	216	
225.88645	114	
226.04579	122	
226.92859	132	1+
227.78421	128	
227.89360	346	
228.89691	942	1+
229.79140	112	
229.95614	7110	
230.89006	7492	1+
230.95899	298	
231.91182	120	
231.95150	2490	1+
232.27639	82	1+
232.83107	284	1+
233.89770	1274	1+
233.94935	658	1+
235.14084	146	
235.86991	318	
235.89618	650	1+
238.43455	170	
238.80231	192	1+
238.98585	200	1+
239.91406	122	
241.06957	132	
242.79570	352	1+
243.78678	320	1+
243.88422	206	1+
244.79129	272	1+
244.91924	152	
245.84105	118	
246.09843	196	
246.95206	124	
246.97740	300	
247.91854	126	
247.96685	2158	1+
248.88002	138	
248.89992	2768	1+
249.13053	250	1+
249.96325	1104	1+
250.06250	162	
250.83421	194	
250.92328	168	
250.95241	266	
250.98942	138	
251.78689	122	
251.80384	132	1+
251.82751	174	
251.91036	490	1+
251.95706	162	
252.04407	190	1+
252.11062	218	1+
252.83238	132	
252.97236	5638	1+
253.08446	228	
253.16428	130	
253.90542	1470	1+
254.09177	148	
254.50353	106	
254.96731	2528	1+
255.07479	316	1+
255.65269	106	
255.78627	206	
256.96889	296	
257.06181	144	
257.34479	146	
257.84509	386	1+
257.96930	126	
258.84938	278	1+
258.88569	120	
261.83282	278	1+
262.80191	268	1+
262.92908	224	1+
262.95176	134	
264.90709	244	1+
265.02319	108	
266.09955	134	
266.79534	374	1+
266.86117	116	
266.94627	158	
267.84180	1184	1+
267.86053	142	
268.84504	1034	1+
269.92194	124	
269.94937	110	
270.01347	190	1+
270.75299	188	1+
270.98351	498	1+
271.79629	128	
271.91762	572	1+
272.87558	194	
272.97722	376	1+
273.79547	714	1+
275.35303	266	1+
275.94643	246	1+
276.85522	214	
277.15507	394	1+
277.83153	912	1+
277.85901	130	
278.83286	640	1+
279.04147	112	
279.09761	130	
279.79648	388	1+
279.80649	338	1+
279.85854	118	
280.04487	432	1+
280.87478	128	
281.84954	128	
282.97804	230	1+
283.78998	336	1+
283.80728	156	
283.85924	230	1+
284.06434	184	1+
284.43289	156	
286.18798	118	
286.80432	386	1+
286.85143	1080	1+
288.20289	734	1+
288.78876	314	1+
289.50835	128	
289.88441	158	1+
289.95894	184	1+
290.79718	684	1+
290.86368	106	
291.11239	188	1+
291.80209	574	1+
291.86129	118	
291.99795	114	
292.43354	176	
292.86207	204	
293.05400	202	1+
293.07140	178	
293.81493	250	1+
293.85768	170	
293.99919	140	
294.86378	114	
294.92312	228	1+
295.86134	488	1+
295.97167	110	
296.81239	192	
297.07715	162	1+
297.81235	132	
297.97842	228	1+
298.02755	196	1+
298.41982	106	
298.82127	194	
299.02551	244	1+
299.05848	142	
299.80982	264	
299.90786	126	
300.98155	118	
301.91394	146	
302.13053	128	
302.83547	114	
303.81544	178	
304.48737	116	
304.85952	128	
305.28358	116	
305.68619	116	
305.73125	130	
305.89571	118	
306.80239	120	
306.88437	354	1+
306.96113	138	
307.07684	138	
307.29611	308	1+
307.81210	508	1+
307.88759	296	1+
308.87170	156	
309.13626	118	
309.84577	152	
309.87222	878	1+
310.85051	114	
310.87797	562	1+
310.89210	374	
311.62076	128	
311.90173	160	1+
311.97309	140	
312.87752	454	1+
314.82002	394	1+
318.08397	178	1+
318.81670	120	
318.85636	188	
318.87926	106	
319.34366	114	
320.26700	122	
320.75073	168	
321.02910	108	
323.31199	110	
324.76007	112	
324.89464	312	
325.05089	116	
325.20986	188	1+
325.28623	146	
325.89129	574	1+
326.04685	214	1+
326.32877	106	
326.71370	120	
327.54185	210	
327.88742	812	1+
328.31207	132	
328.37249	122	
328.89021	602	1+
328.98133	144	
329.01839	208	1+
329.84325	174	1+
330.62597	140	
330.87158	122	
331.70645	158	
332.39668	166	
332.77643	186	
333.03958	154	
334.84360	136	
335.15565	334	1+
336.04593	132	
336.09395	132	
336.83401	226	1+
336.95665	114	
337.87282	150	1+
338.68972	118	
338.76454	132	
338.95630	182	1+
339.38401	162	
339.83403	164	
340.42773	116	
341.82128	112	
341.90307	374	1+
END IONS

###FS:    #m/z: 322.93159 #charge 1+
###MS: 30
###MSMS: 31
BEGIN IONS
TITLE=Cmpd 22, +MS2(322.9316), 28.0-35.0eV, 0.7min #31
RTINSECONDS=38.5025
SCANS=30-31
PEPMASS=322.93159	5332780
CHARGE=1+
183.55616	106	
191.92102	100	
192.89051	486	1+
196.88504	324	1+
196.96088	130	
205.95129	562	1+
208.03199	102	
208.88420	120	
210.90557	198	
211.10338	100	
211.14180	146	
211.89932	144	
212.89616	134	
213.89187	504	1+
214.89415	428	1+
216.89368	150	
217.86992	104	
222.95179	702	
223.96039	454	
225.86226	122	
225.90872	100	
227.93116	138	
227.95414	126	1+
228.17371	116	
228.91067	122	
229.85502	158	1+
230.88899	230	
231.89632	146	
233.39281	106	
233.89698	372	1+
237.57215	102	
238.02807	146	
238.79943	118	
238.94035	110	
239.08054	166	
239.78961	654	1+
240.08458	146	
240.82158	262	
240.88014	154	
240.94165	2414	
241.94132	6290	1+
242.82166	622	1+
242.89541	110	
242.94353	4378	1+
243.02047	102	
243.05861	94	1+
243.11266	100	
243.79962	98	
243.82169	424	1+
243.88133	240	
244.94016	1548	1+
245.56803	224	1+
246.09869	148	
246.97927	776	1+
248.02747	122	
248.05122	110	
248.90323	136	
249.04329	150	
249.22955	242	1+
249.38548	124	
249.96699	100	
250.71572	100	
250.89921	230	
250.92945	138	
250.94724	152	
250.97458	172	
251.95984	122	
252.01604	96	
252.10926	166	1+
253.16699	208	
254.86990	104	
254.92022	176	1+
255.78543	538	1+
256.41481	172	
257.80235	360	
257.82208	160	
258.11873	96	
258.80605	158	
258.83245	626	1+
258.91715	212	1+
258.97548	110	
260.06642	144	
260.11520	106	
260.80459	272	1+
261.83260	266	
261.89298	120	
262.09363	138	
262.84216	184	
262.89720	224	1+
263.83015	166	
263.85002	566	1+
263.98197	130	
266.07503	104	
267.79171	264	1+
267.86139	138	
268.14030	110	
268.17423	162	
268.85122	260	1+
268.86967	142	
268.92804	186	1+
268.95796	208	1+
269.17920	120	
269.80141	104	
270.79984	656	1+
271.84574	578	1+
273.08016	102	
273.79664	444	
273.92219	196	1+
274.17650	100	
275.01666	116	
275.81096	744	1+
276.85048	196	
277.42128	128	
277.80783	326	1+
277.95315	96	
278.25226	210	1+
278.86068	128	
278.98446	152	
279.09463	398	
279.80484	120	
279.90958	96	
280.14000	140	
280.80396	138	
282.80832	140	
282.85875	198	
283.78740	1106	1+
283.81915	234	1+
283.86458	232	
283.96196	114	
284.14407	108	
284.29210	422	1+
284.78956	612	1+
284.87507	168	
285.86632	206	1+
286.09243	140	
286.18743	608	1+
286.92222	344	1+
288.20360	726	1+
289.00729	130	
289.78909	432	
289.81187	230	
289.88165	162	
290.79097	224	
290.81060	216	
290.88062	130	
291.11778	452	1+
291.13415	174	
291.80501	930	1+
293.81657	212	
294.82257	134	
294.85642	508	1+
295.01379	156	1+
295.08342	96	
295.89155	164	
296.81048	264	
296.88084	124	
297.80987	220	
298.26899	118	
298.79858	118	
299.78672	492	1+
300.81297	102	
301.08834	180	1+
301.87873	118	
302.85090	118	
303.25040	132	
303.48341	98	
303.81094	294	1+
303.87222	322	1+
304.49810	108	
305.16580	186	
305.76468	198	1+
305.91766	98	
306.21901	104	
306.27757	164	
306.81036	212	
306.88642	1026	1+
307.27938	96	
307.80149	852	1+
308.29525	270	
309.07504	140	
309.81289	122	
310.20844	156	1+
310.26927	152	
310.29987	128	
310.31317	122	
310.81485	198	
310.87700	1094	1+
311.82252	138	
311.87987	706	1+
312.02929	110	
312.33798	92	1+
312.80922	256	
312.83172	124	
313.02911	108	
314.81613	574	1+
314.84367	98	
314.86311	108	
316.42767	102	
316.87410	164	
317.89755	98	
317.99970	96	
318.88795	102	
318.93649	120	
319.04775	160	1+
319.11765	100	
319.17775	240	1+
320.89030	212	1+
322.82169	114	
323.23885	144	
323.89326	162	
324.02572	156	
324.14607	158	1+
324.20532	154	
324.80075	336	1+
324.89663	546	1+
327.88614	180	
END IONS

###FS:    #m/z: 507.84803 #charge 1+
###MS: 30
###MSMS: 32
BEGIN IONS
TITLE=Cmpd 23, +MS2(507.8480), 28.2-35.2eV, 0.7min #32
RTINSECONDS=39.2745
SCANS=30,32
PEPMASS=507.84803	524244
CHARGE=1+
192.02072	198	1+
196.01637	628	1+
215.88475	432	1+
221.89832	238	1+
222.97445	496	1+
224.12414	232	
227.95192	252	1+
230.89194	268	1+
232.84273	178	
232.89433	248	1+
234.88135	244	1+
235.14085	244	1+
236.11383	232	1+
237.99496	244	1+
240.07753	164	1+
241.85528	196	
241.88362	218	
242.97756	194	1+
244.09060	290	1+
244.13052	172	
245.09353	278	1+
247.88976	366	1+
248.14876	258	1+
248.85487	232	1+
249.15338	180	1+
250.97253	954	1+
253.08930	474	1+
253.93714	214	1+
254.12849	332	1+
254.40945	176	1+
254.90396	348	1+
257.10457	162	1+
257.12763	194	
259.86482	232	
260.84776	230	1+
261.87781	302	1+
262.13982	546	1+
262.95148	180	
263.37608	174	
264.04661	340	1+
264.11361	288	1+
264.88025	356	1+
266.10471	390	1+
266.16591	298	1+
266.86469	234	
267.90630	272	
269.00913	328	1+
269.11812	214	1+
269.88406	220	
269.98652	338	1+
270.86103	568	
270.99045	270	1+
271.87481	384	
272.13313	216	1+
272.38893	214	
272.85552	1056	1+
273.97454	254	1+
274.80564	540	1+
274.89162	348	1+
275.04411	202	1+
276.80085	300	1+
276.88366	468	1+
277.05236	280	1+
277.15565	300	1+
277.38111	230	
277.84804	244	
278.05808	194	1+
278.37996	416	1+
279.13201	330	1+
279.96623	208	1+
280.85862	334	
281.37805	214	
281.85270	404	1+
281.87370	330	
282.06564	332	1+
283.00128	268	1+
283.89764	728	1+
284.19826	186	1+
284.87434	474	1+
284.89931	516	1+
285.80722	182	
285.85325	212	
286.79399	362	1+
286.98169	194	1+
287.85731	254	
287.94407	372	1+
288.06550	206	1+
288.08021	220	1+
288.39775	260	1+
288.86819	468	
288.96259	254	1+
289.78595	412	1+
289.88264	1726	
290.11401	206	1+
290.12974	324	1+
290.86634	1932	1+
291.88111	834	1+
291.90684	382	1+
292.86676	392	
293.38948	284	1+
293.87401	6606	1+
294.09080	178	
294.29577	262	1+
294.80097	190	
294.95600	450	1+
295.08748	222	1+
295.29363	146	1+
295.94388	228	
295.98499	210	1+
296.36708	210	1+
296.81528	624	1+
296.85539	670	1+
297.14659	176	1+
297.36487	248	1+
297.82110	388	1+
297.87327	946	1+
298.02922	158	1+
298.80489	182	
298.92044	380	1+
299.03257	172	1+
299.05435	300	1+
299.81751	678	1+
299.86239	204	
300.33466	384	1+
300.86208	1066	1+
301.91089	346	1+
301.99059	222	1+
303.14208	286	1+
303.37925	208	1+
303.85529	578	1+
303.87768	182	
304.39632	190	
304.97461	272	1+
305.15662	166	1+
305.35111	268	1+
305.86738	544	1+
305.97849	230	1+
306.33421	254	1+
306.84860	312	1+
307.89168	1936	
308.03968	188	
308.14357	916	1+
308.17987	222	
308.87533	3432	1+
309.24072	124	1+
309.34837	176	
309.37672	222	1+
309.84750	244	
309.88705	1556	
310.15967	1314	1+
310.41717	156	1+
310.81711	330	1+
310.87043	266	
311.05454	272	1+
311.88465	12860	1+
312.01523	148	1+
312.34549	218	1+
312.58557	132	1+
312.80480	218	
312.92468	260	1+
313.81327	642	1+
313.83364	384	1+
313.98941	280	1+
314.14250	252	1+
314.81537	480	1+
314.86812	1338	1+
314.94010	202	
314.96469	174	
314.99310	216	1+
315.14661	204	1+
315.72221	182	1+
316.26696	150	1+
316.81271	196	
316.86522	880	1+
316.88966	358	
317.82341	306	
318.08241	198	
318.35209	248	1+
318.81753	600	1+
318.86169	818	1+
318.88425	566	1+
319.16935	170	1+
319.88831	382	1+
320.99269	352	1+
321.80302	184	
321.88767	446	1+
322.03038	274	1+
322.14211	264	1+
322.35379	172	
322.51401	168	1+
323.37684	546	1+
323.80474	414	1+
323.86017	808	1+
323.93646	262	1+
325.10302	204	1+
325.34738	206	1+
325.76809	322	1+
325.79587	266	1+
325.90102	754	
326.13836	188	1+
326.24314	372	1+
326.80218	252	1+
326.88656	894	
327.37277	878	1+
327.88202	1658	
328.37148	572	1+
328.87137	1262	1+
329.05727	258	1+
329.10169	358	1+
329.17185	228	1+
329.89134	1228	1+
330.05913	186	1+
330.20847	228	1+
330.31165	184	
330.39114	186	1+
331.33648	246	1+
331.81643	524	1+
331.89438	1278	1+
331.95028	300	1+
332.10296	252	1+
332.34269	174	1+
332.77005	280	1+
332.82175	400	1+
332.87877	1520	1+
333.10905	208	1+
333.17636	520	1+
333.39313	624	1+
333.85036	274	1+
334.08641	202	1+
334.11823	162	1+
334.14567	270	1+
334.66710	110	1+
334.87576	176	
335.44098	246	1+
335.84174	444	1+
335.88752	394	
335.95238	224	
336.06725	172	
336.44013	156	1+
336.77936	196	
336.87487	782	1+
336.89807	386	
337.16684	282	1+
337.83895	320	1+
337.88287	950	1+
338.07541	212	1+
339.93286	280	1+
340.71507	264	1+
340.83358	242	1+
340.87201	500	1+
341.09141	254	1+
341.38057	362	1+
343.71027	656	1+
343.81663	254	1+
343.87644	380	
344.87811	208	
345.87581	778	1+
345.92064	460	1+
346.50131	128	1+
346.82433	346	1+
346.88195	454	1+
348.80669	216	
349.08341	254	1+
349.32995	306	1+
349.71321	182	
349.91719	188	
350.08520	174	1+
350.78671	276	
350.81160	324	1+
350.88756	878	1+
350.96092	214	
351.18817	272	1+
351.85927	402	1+
351.98148	228	1+
352.36780	178	
352.77607	332	
352.89109	248	
352.91681	472	
353.59697	272	1+
353.78087	204	
353.85423	1150	
353.90957	264	
354.27771	184	1+
354.84529	316	1+
354.93408	316	1+
355.17993	180	1+
355.37343	216	
355.41966	294	1+
355.77831	240	1+
355.89399	778	1+
355.93864	220	1+
356.78165	164	1+
356.84470	530	1+
357.72404	196	
357.85283	332	1+
358.20066	184	
358.27798	206	
358.91888	318	1+
358.94181	208	
359.04820	202	1+
359.09059	278	1+
359.30020	252	1+
359.89094	284	1+
360.27497	368	1+
360.80268	188	
361.36647	376	1+
361.72032	344	1+
361.81520	202	
361.86590	188	
362.72395	288	1+
362.86722	190	
363.02186	286	1+
363.87517	260	
363.89647	344	1+
364.84295	194	
364.89966	228	1+
365.05863	218	
365.34998	120	1+
365.37853	316	1+
365.72236	230	
365.79097	576	1+
366.38219	218	1+
366.79237	460	1+
366.84261	1952	1+
367.10143	226	
367.54534	246	1+
367.71251	732	
367.92700	182	1+
368.70843	1048	1+
368.83851	314	
368.89765	258	
368.95371	210	1+
369.10498	254	1+
369.15440	302	1+
369.72985	364	1+
369.84121	712	1+
370.23260	194	1+
370.69536	390	1+
370.78647	814	1+
371.01382	204	1+
371.05494	334	1+
371.18913	286	
371.72603	214	
371.82209	406	1+
372.05949	234	1+
372.19459	302	1+
372.84861	448	
373.38812	198	
373.72224	344	
373.79413	382	1+
373.87586	176	
373.89963	570	1+
373.92324	156	1+
374.72699	578	1+
374.79906	330	1+
374.85146	186	
375.73059	384	1+
376.05952	418	1+
376.32796	216	1+
377.85827	356	1+
377.88611	244	1+
378.13106	372	1+
378.33726	220	1+
378.74140	214	
378.78382	398	1+
379.13487	344	1+
379.52281	142	1+
379.72701	196	
379.89574	192	
379.93713	158	1+
380.39184	278	
380.73745	332	
380.86059	330	
381.03911	144	1+
381.36757	182	
381.41553	190	1+
381.72007	182	
381.74644	450	1+
381.85763	542	1+
382.71552	362	1+
382.86245	378	1+
383.71774	256	1+
383.77087	408	1+
383.79181	354	1+
384.85226	5552	1+
384.98474	232	1+
385.20575	208	1+
385.74000	212	1+
385.79910	348	1+
386.67085	206	1+
386.93321	210	1+
387.10051	168	1+
387.71961	352	
387.85894	522	1+
388.36525	246	1+
388.73596	600	1+
388.79775	326	
388.82504	182	
389.12714	148	1+
389.20427	176	
389.71471	672	1+
389.73794	390	1+
390.62479	182	1+
390.79393	256	
390.84482	2094	1+
391.07396	460	1+
391.71509	162	1+
392.07719	364	1+
392.76298	206	
392.82663	590	1+
392.86467	860	1+
393.04762	212	1+
393.80033	1456	1+
394.78613	610	1+
394.83523	762	
394.86527	908	1+
394.91532	248	
395.86819	654	1+
396.12842	270	1+
396.35065	262	1+
396.73818	286	1+
396.91763	188	
397.14567	250	1+
397.25550	174	
397.40352	348	1+
397.86167	182	
397.99252	212	
398.40082	190	1+
398.73731	328	
398.81005	554	1+
398.86639	486	
398.90953	222	1+
399.27024	182	1+
399.71255	432	1+
400.87745	396	1+
401.81484	274	1+
402.86688	2970	1+
403.78225	242	1+
403.87198	2014	1+
403.95138	240	1+
404.19889	196	1+
404.56423	282	1+
405.01001	242	1+
405.87004	926	1+
405.90143	406	1+
406.40141	378	1+
406.81138	698	1+
407.10631	216	1+
407.73637	338	1+
407.81429	518	1+
407.86590	10172	1+
408.16243	400	1+
408.50269	122	1+
409.16674	290	1+
409.72705	622	1+
409.81673	366	
409.92749	192	
410.01045	160	1+
410.08283	222	
410.73347	370	1+
410.85495	558	
410.87409	1178	1+
411.08553	186	
411.49762	170	1+
411.80729	1750	1+
412.07796	526	1+
412.73303	1390	1+
412.84806	1142	
412.87356	964	1+
413.08020	402	1+
413.87692	710	1+
415.25964	204	1+
415.32533	154	1+
415.54625	204	1+
415.70569	218	1+
415.81223	180	
415.87512	516	
416.23439	212	1+
416.87609	312	
416.92005	188	1+
417.68104	232	1+
417.82258	218	
418.21338	288	1+
418.84804	320	1+
419.21845	206	1+
420.09685	252	1+
421.82950	494	1+
421.88383	1566	1+
422.73050	214	1+
422.86128	236	
423.34468	366	1+
423.87758	326	
424.73917	462	1+
424.79504	190	
424.87350	322	
425.74445	382	1+
425.79074	182	
425.87960	730	
425.96324	272	1+
426.01054	142	1+
426.19466	206	1+
426.86572	1852	1+
426.93885	234	
427.08570	308	1+
427.73614	2156	1+
428.77666	310	1+
428.86016	1034	1+
428.88427	926	1+
429.82697	614	1+
430.22938	222	1+
430.74316	1806	1+
430.86401	1488	1+
431.86789	1076	1+
432.24444	560	1+
434.83405	278	1+
434.89065	422	
435.86502	460	
435.88910	298	
436.89469	188	
438.07557	376	1+
438.75493	404	1+
438.79334	332	1+
439.07789	276	1+
439.75637	288	1+
439.79840	226	1+
439.89416	1642	1+
440.70673	390	1+
440.86816	190	
441.91703	238	1+
442.38233	186	1+
444.24931	226	
444.68730	310	1+
444.79156	246	1+
444.87334	3848	1+
445.30681	112	1+
445.75144	462	1+
446.03006	244	1+
446.90336	230	
447.65772	106	1+
448.31985	128	1+
448.77305	354	1+
448.88025	1496	1+
449.06233	256	1+
449.22925	212	1+
449.87832	1076	1+
450.13665	178	1+
450.75688	424	1+
450.82502	208	1+
451.88515	210	
452.14673	212	1+
452.76556	530	1+
454.40726	258	1+
457.90699	970	1+
458.89912	594	1+
459.22394	330	1+
459.75417	186	1+
460.17072	248	1+
462.17160	224	
462.19173	158	1+
462.88502	1214	1+
467.89121	1618	1+
468.19636	220	1+
468.76162	212	
468.78228	914	1+
469.73486	204	
469.89375	268	
469.96808	200	1+
472.17806	212	1+
472.24119	160	1+
472.97598	264	1+
475.24501	216	1+
476.72098	328	1+
478.61594	190	1+
478.76956	176	1+
479.65121	158	1+
480.72272	256	1+
481.60648	254	1+
482.16399	380	1+
482.84928	166	1+
483.04939	140	1+
485.89976	1120	1+
486.76530	472	1+
486.78993	264	
486.84977	386	1+
487.27543	232	1+
487.40663	246	1+
487.80204	278	1+
488.23846	182	
489.30972	192	1+
489.86538	160	1+
490.24422	292	1+
491.79661	410	1+
492.73376	240	1+
493.67265	218	1+
494.15456	186	1+
495.22180	196	1+
496.27409	154	1+
498.61916	156	1+
498.73527	436	1+
499.73753	346	1+
500.79272	186	1+
500.80609	384	1+
501.12501	160	1+
504.17410	160	1+
504.25835	244	1+
505.11371	202	1+
505.48033	188	1+
505.65801	176	1+
506.48229	164	1+
507.66514	194	1+
507.81028	334	1+
508.44892	144	1+
508.91406	188	1+
509.21426	148	1+
509.85823	854	1+
511.17736	224	1+
511.36353	192	1+
511.78915	134	1+
512.26819	276	1+
513.26994	202	1+
END IONS

###FS:    #m/z: 336.94760 #charge 1+
###MS: 30
###MSMS: 33
BEGIN IONS
TITLE=Cmpd 24, +MS2(336.9476), 28.0-35.0eV, 0.7min #33
RTINSECONDS=40.047
SCANS=30,33
PEPMASS=336.94760	507884
CHARGE=1+
45.91808	106	
189.86498	324	1+
196.88948	132	
198.88779	102	
199.95762	98	
205.06955	104	
207.87260	190	
207.97297	158	
208.88961	130	
208.98193	102	
209.88360	240	
209.94527	112	
210.88403	472	
211.94556	9640	1+
212.03174	128	
212.87953	4840	1+
212.91967	146	
212.98783	104	
213.93962	2812	1+
214.16638	108	
214.88700	2048	1+
215.42110	172	1+
215.88854	1714	1+
215.93845	446	
216.00925	110	
217.85903	242	
217.88268	590	1+
217.93634	156	
219.03027	122	
222.89150	222	1+
223.96440	702	1+
225.88101	132	
226.83627	102	
226.90004	224	
226.97164	168	
227.89569	256	
228.79282	122	
228.89602	956	1+
229.95602	7172	1+
230.03121	122	
230.88993	6662	1+
231.95105	2514	1+
232.83096	114	
233.82913	286	
233.89859	808	1+
233.95202	502	1+
234.82898	138	
235.08094	170	1+
235.82293	118	
235.86816	384	1+
235.89494	606	1+
235.95123	130	
238.96239	158	
239.98680	130	
242.94142	100	
245.96127	150	
246.09449	194	1+
246.47778	106	
246.79571	116	
246.90703	192	
246.93011	190	1+
246.97580	356	
247.05895	184	1+
247.96615	2030	1+
248.61363	158	
248.82817	546	1+
248.90052	2840	1+
249.00936	144	
249.03925	330	1+
249.79299	118	
249.96318	1076	1+
250.10621	168	1+
250.90123	762	1+
250.95099	132	
251.06879	124	
251.15613	108	1+
251.49756	100	
251.79106	310	1+
251.83739	106	
251.87628	106	
251.95604	242	
252.97216	4382	1+
253.83586	252	1+
253.86469	208	1+
253.90551	898	1+
254.09681	138	
254.94431	110	
254.96800	1264	1+
254.99287	118	
255.07566	330	1+
255.90971	342	1+
256.96250	304	1+
257.01404	222	1+
257.34824	104	
258.84457	170	
258.91085	368	1+
258.95083	218	1+
260.92869	142	
261.79486	200	
261.82727	246	1+
262.63341	112	
262.80351	116	
263.05847	294	1+
263.12992	120	
263.85165	100	
265.01875	104	
265.08992	222	
266.34958	154	
266.89594	102	
267.84505	218	
267.89920	116	
268.02477	100	
268.84355	360	
268.96927	102	
269.79820	174	
269.83925	712	1+
270.79916	462	1+
270.84050	480	1+
270.98444	430	1+
271.16490	130	
271.91898	626	1+
272.84456	220	
273.03266	106	
273.75198	144	
273.79418	562	1+
273.85369	162	
273.95992	166	
273.97833	160	
274.85117	126	
274.97037	120	
275.05480	104	
275.82801	108	
276.81540	144	
276.84917	168	
277.83446	1124	1+
277.88971	112	
278.44153	114	
278.79981	142	
278.83654	794	1+
278.86218	136	
279.09691	102	
279.11313	112	
279.39844	114	
279.80139	286	1+
279.89904	116	
280.86047	146	
283.78908	118	
283.80911	270	1+
284.86108	156	
284.95493	164	1+
285.85162	320	
286.18442	244	
286.80866	616	1+
286.81997	154	
286.85054	1622	1+
288.19948	262	
288.79208	130	
288.85699	292	1+
289.87978	116	
291.80796	854	1+
292.79604	172	1+
292.85852	122	
293.10419	190	
293.85132	258	1+
293.94427	108	
294.00642	106	
294.07109	132	
294.10009	114	
294.12364	240	1+
295.20845	110	
295.56537	106	
295.82003	122	
295.90568	308	1+
295.97297	192	
296.17144	172	
296.81023	216	1+
296.97426	210	1+
297.00427	122	
298.80482	128	
298.83017	206	1+
298.85997	198	
298.93387	220	1+
299.81896	214	1+
300.86773	308	1+
302.76388	162	
302.86891	266	1+
303.22033	156	
303.92068	162	1+
305.89289	144	
306.81906	134	
306.88567	186	
307.30295	328	1+
307.79915	126	
307.89531	170	
308.66866	178	
308.88036	112	
309.81743	166	
310.08878	140	
310.82533	222	1+
310.87968	1124	1+
311.86817	388	1+
313.90248	134	
314.38193	102	
314.82098	476	1+
315.08545	276	1+
315.90083	112	
316.87010	198	1+
317.85071	222	1+
318.81329	248	1+
319.38726	258	
319.41806	104	
319.89325	112	
320.83460	148	1+
321.19359	234	1+
321.82114	260	1+
321.89523	180	1+
322.32400	132	
322.76688	148	1+
324.83122	154	1+
324.88905	312	1+
325.29443	150	
326.49480	102	
326.89525	162	
328.89350	496	1+
328.91766	114	
329.83962	112	
329.87802	130	
330.73097	132	
330.88716	182	
332.78645	124	
336.33920	112	
336.90940	102	
337.18706	244	
339.87983	130	
340.05687	144	1+
340.13942	158	1+
341.62040	106	
341.76315	158	
341.89194	144	
342.21895	104	
END IONS

###FS:    #m/z: 340.94219 #charge 1+
###MS: 34
###MSMS: 35
BEGIN IONS
TITLE=Cmpd 25, +MS2(340.9422), 28.0-35.0eV, 0.7min #35
RTINSECONDS=43.7155
SCANS=34-35
PEPMASS=340.94219	2665524
CHARGE=1+
192.89090	276	
192.92656	230	
194.88974	110	
194.93039	106	
196.88576	408	1+
197.09788	106	
197.96083	110	
205.95142	218	
208.01410	140	
208.88199	310	1+
209.94738	130	
210.90294	130	
210.94106	290	1+
212.10211	116	
212.87779	1556	1+
213.08737	112	
213.89782	226	
213.93917	2354	1+
214.90128	124	
215.88738	2118	1+
216.41086	114	
217.85902	134	
217.88228	602	1+
217.93626	130	
219.87932	198	
221.89519	122	
222.95282	338	
223.96028	166	
224.96168	240	
225.88726	114	
226.12145	134	
226.39457	162	
226.89506	234	
226.94982	504	1+
228.79344	124	
228.89472	146	
230.82052	146	
230.88825	2374	1+
231.95168	1978	1+
233.82792	126	
233.89860	1520	1+
233.94864	504	1+
235.82633	266	1+
235.86656	276	
235.89063	230	
235.94907	154	
236.00701	190	1+
236.89165	608	1+
237.04083	120	
239.78698	546	1+
239.89175	244	1+
239.90603	302	
240.12963	200	1+
240.89667	198	1+
241.11070	144	
241.88620	222	1+
241.94039	132	
242.32920	106	
242.81919	142	
242.89005	174	1+
242.90246	194	1+
243.13990	212	1+
243.82977	146	
244.95986	126	
246.06892	138	
246.97509	526	1+
248.89938	674	1+
249.37455	144	
249.96430	256	
250.03808	130	
250.90015	116	
250.96323	486	1+
251.96655	358	1+
252.07836	126	
252.78854	146	
253.26522	122	
253.83631	232	
254.90722	306	1+
254.96790	1372	1+
255.07213	210	
255.10059	124	
256.08544	190	
256.91303	518	1+
256.96551	318	
257.79866	176	1+
258.85558	116	
258.88581	176	1+
258.91555	170	
259.95888	238	1+
261.84711	152	
262.35572	180	
262.96492	114	
264.09263	204	1+
264.79820	252	1+
264.85506	142	
264.90164	238	1+
264.99576	188	1+
265.97024	224	1+
266.97279	156	1+
267.13581	286	1+
267.22729	106	
267.81382	144	
268.79793	126	
268.80971	132	
269.01832	108	
269.11543	138	
269.79955	486	1+
269.82836	240	1+
270.80270	282	1+
271.35889	172	
271.79186	144	
271.84464	416	1+
272.80194	124	
272.84106	226	1+
272.93367	276	
273.79253	516	1+
274.90992	108	
275.04133	136	
275.80889	542	1+
275.84422	152	
276.84850	244	
277.07159	134	
277.96970	126	
278.84348	220	
279.79449	144	
279.80455	460	1+
279.85780	118	
279.97066	112	
280.79411	340	
281.79443	222	
281.83931	246	1+
282.01481	124	
282.27455	188	
282.97169	110	
283.03709	298	1+
283.21670	106	
283.78936	232	
283.82022	132	
284.08411	144	
284.79457	126	
284.87108	140	
286.18641	108	
287.80833	124	
288.06749	228	1+
289.00511	176	1+
289.79096	302	
289.86141	130	
290.80243	536	1+
290.86755	208	
290.90753	128	
291.80648	368	1+
292.08856	202	1+
292.86192	124	
293.14458	184	1+
293.81755	286	1+
293.86594	492	1+
294.27794	170	
294.86654	350	1+
295.21599	152	
295.97086	164	
296.80981	394	
296.86311	260	1+
297.82011	426	1+
297.97476	160	
298.00235	170	1+
299.20728	156	1+
299.78631	428	1+
300.80575	152	
300.87385	410	1+
301.84240	186	1+
301.87987	254	1+
302.92453	128	
302.94338	128	
303.21195	274	1+
304.88589	304	1+
305.80330	146	
306.26995	106	
306.31139	104	
306.79680	1010	1+
306.88324	242	
306.91778	144	
307.28894	144	
307.79866	852	1+
307.88576	444	1+
307.94327	110	
308.29375	418	1+
308.82022	124	
309.80807	132	
310.08775	188	1+
310.87692	846	
311.88661	500	
312.80613	554	1+
312.83570	140	
312.87748	416	1+
312.90970	110	
313.85220	144	
314.81998	232	1+
315.85315	156	
316.80125	106	
319.09790	116	
320.89929	234	1+
321.81605	228	
323.31873	116	
324.29399	114	
324.89218	572	1+
324.97773	110	
325.04100	188	
325.14230	190	1+
325.17150	230	1+
325.28068	104	
325.91141	204	
326.17542	146	1+
326.89292	140	
327.12522	120	
327.20101	230	1+
327.87886	114	
328.18171	156	1+
328.73567	160	
328.81703	154	
328.88740	344	
328.90812	116	
329.88027	208	
330.81681	866	1+
333.78295	146	
334.15277	134	
337.19482	154	1+
337.35360	104	
337.44351	104	
338.75308	138	
338.87787	170	
339.01545	136	
339.08254	228	1+
339.71410	130	
339.83298	262	
341.26250	116	
341.73202	122	
342.44027	106	
342.90558	326	1+
343.22184	298	1+
346.04428	166	1+
END IONS

###FS:    #m/z: 363.95837 #charge 1+
###MS: 34
###MSMS: 36
BEGIN IONS
TITLE=Cmpd 26, +MS2(363.9584), 28.0-35.0eV, 0.8min #36
RTINSECONDS=44.4875
SCANS=34,36
PEPMASS=363.95837	1749388
CHARGE=1+
187.86899	312	1+
189.86334	2054	1+
191.85957	2398	1+
192.94367	128	
193.85074	342	1+
194.10274	134	
195.01139	212	1+
196.88337	632	1+
200.89149	130	
200.94807	142	
201.11968	240	
205.95033	144	
207.40881	150	
207.87488	1234	1+
207.94822	174	
208.95696	150	
209.87215	484	
209.94534	2254	1+
210.88576	1506	1+
212.87996	10346	1+
214.04788	140	1+
214.89729	694	
215.88607	498	1+
216.41060	300	
216.42864	128	
218.91508	196	
218.95480	210	1+
222.95305	1732	1+
224.95060	3128	1+
225.09786	190	
225.88403	456	1+
226.87024	332	1+
226.92263	190	
226.94854	14246	1+
227.93395	212	
228.09369	96	1+
228.89586	2634	1+
228.94369	14014	1+
229.79471	154	
230.34494	132	1+
230.43731	176	1+
230.79295	396	
230.88975	19114	1+
230.93732	140	
231.02056	264	1+
231.82376	152	1+
232.02455	162	1+
234.09893	154	
234.88084	1160	1+
234.96599	198	1+
235.82633	144	
235.84834	180	
236.13580	130	
237.13355	132	
237.80720	134	
238.06174	238	1+
239.00019	150	
239.92893	124	
240.83213	136	
240.94111	662	
240.96279	1676	1+
241.12589	282	1+
241.94155	2000	1+
242.94290	1324	1+
242.96015	1390	1+
243.10961	136	
243.82855	202	
243.88389	212	1+
244.04475	146	
244.09483	142	
244.78880	190	
244.83054	678	1+
244.95837	7804	1+
245.83715	450	1+
246.09735	450	1+
246.90676	696	1+
246.95469	8374	1+
247.07881	500	1+
247.97244	474	1+
247.99635	178	1+
248.80586	236	
248.90110	5212	1+
249.06026	174	
249.94817	216	1+
250.46092	130	
250.90034	916	1+
250.98694	144	
251.06672	138	
251.79494	234	1+
252.23625	168	
252.39984	428	1+
252.90191	1016	1+
253.08073	128	
253.84027	150	
253.90738	826	1+
254.00607	152	
255.34664	168	
255.83450	128	
256.10233	146	
256.91299	202	1+
257.09289	536	1+
258.09909	388	1+
258.80547	242	1+
258.84167	242	1+
258.88745	222	1+
258.97794	260	
259.87057	136	
259.96778	1756	1+
259.99926	148	
260.18961	126	1+
260.79276	136	1+
260.97018	1532	1+
261.83523	198	
262.14227	132	
262.84097	172	
263.82930	190	1+
263.98146	228	
264.79820	196	1+
264.98026	148	
265.05005	154	1+
265.82214	160	
265.84067	126	
265.90574	240	
265.97296	166	
266.10605	222	1+
266.81318	214	
266.84839	176	
267.08449	198	1+
267.52862	162	
267.78014	240	1+
267.79923	212	
267.85462	156	
267.93189	136	
267.97203	1276	1+
268.95694	246	
269.04397	130	
269.86545	134	
269.97076	1470	1+
270.01042	130	
271.17612	624	1+
271.79390	294	1+
271.85035	292	
271.91865	954	1+
272.84828	136	
273.79150	156	
274.08813	250	
274.79033	292	1+
274.84830	126	
275.10877	292	1+
275.81046	126	
275.85187	510	1+
275.92770	124	
276.06504	218	1+
276.85426	428	1+
278.80015	474	1+
278.85457	272	1+
279.09981	204	
279.85348	156	
279.96298	132	
280.09540	130	
280.79412	912	1+
281.86047	216	
281.98793	190	
282.08542	190	
282.85486	126	
282.86817	316	1+
282.88026	184	1+
283.01205	144	
283.79409	246	
283.85353	918	1+
283.98832	156	
284.07062	252	1+
284.78599	140	
284.81113	132	
285.79612	534	1+
285.84708	1750	1+
286.13795	182	1+
287.86942	144	
288.06080	200	1+
288.20473	292	
288.79223	268	
288.81150	472	1+
289.83825	162	1+
289.86706	196	
289.87859	196	
289.90732	174	1+
289.93729	184	1+
290.78595	752	1+
290.86667	196	
291.12109	1932	1+
291.80371	292	1+
292.43655	218	
292.86251	246	
292.93958	132	
292.96974	210	1+
293.12226	614	1+
293.85499	136	
293.87494	192	
294.81294	252	
294.85912	480	1+
294.86879	128	
295.85419	380	1+
295.93029	184	
296.80646	326	
297.00069	172	1+
297.80959	226	
298.08147	280	1+
298.80379	1530	1+
298.93600	128	
299.86893	336	1+
300.80449	628	1+
301.86160	1582	1+
301.88504	308	1+
302.04940	218	1+
303.05562	266	1+
303.11711	540	1+
303.80797	2000	1+
303.85781	3954	1+
303.94618	220	1+
304.26803	260	1+
305.12649	186	1+
305.44395	234	
305.82312	404	1+
307.28919	506	1+
307.75963	128	
307.80018	322	1+
307.84755	136	
308.29170	336	1+
308.88780	240	
308.91299	136	
309.87528	158	
310.31160	422	1+
310.82347	262	1+
310.88108	624	1+
312.04849	148	
312.14389	226	1+
312.92188	190	1+
314.81960	302	1+
316.81844	310	
317.82168	150	
317.88103	160	
318.82518	342	1+
318.93767	324	1+
319.87150	492	1+
320.13143	494	1+
320.81401	218	
321.12720	362	1+
321.82027	1560	1+
321.86879	650	1+
322.11409	160	
322.92993	498	
323.18840	148	1+
324.82454	140	
324.88104	192	
325.89722	246	
326.79443	178	
326.87526	1602	1+
327.71585	260	1+
327.81530	136	
328.15725	126	
328.71694	258	1+
328.81526	254	1+
329.87733	218	
330.11560	230	1+
330.88466	266	1+
332.20699	190	1+
333.76253	146	
334.89688	178	
335.04857	162	1+
335.58662	220	1+
335.76068	152	
336.32112	346	1+
336.59275	148	1+
336.94522	906	1+
337.83879	412	1+
337.87024	126	
337.97089	178	1+
338.04990	240	
338.77685	212	1+
339.14047	448	1+
339.82951	1832	1+
340.94310	636	1+
341.82836	304	1+
341.87811	142	
343.04756	124	
344.02276	130	
344.83855	132	
344.88313	140	
346.71382	136	
347.30498	124	
348.72572	298	1+
349.16869	154	
349.32519	252	
349.72648	194	1+
351.33548	138	
351.76776	320	1+
353.75763	144	
353.85619	244	1+
355.30165	190	1+
355.90438	178	1+
356.76012	262	1+
356.80020	132	
357.70570	444	1+
359.27873	292	1+
360.19420	210	1+
361.08894	138	1+
361.71718	414	
362.15753	156	
362.71417	740	1+
362.85236	210	1+
363.74610	278	1+
363.79230	142	
363.83001	206	1+
365.28951	172	1+
365.31934	172	
365.71526	136	
365.89368	156	
366.29487	202	1+
366.73226	130	
368.17194	188	1+
END IONS

###FS:    #m/z: 507.84820 #charge 1+
###MS: 34
###MSMS: 37
BEGIN IONS
TITLE=Cmpd 27, +MS2(507.8482), 28.2-35.2eV, 0.8min #37
RTINSECONDS=45.2595
SCANS=34,37
PEPMASS=507.84820	502122
CHARGE=1+
196.01654	564	1+
197.89147	180	
199.88774	260	
209.94231	252	1+
210.03139	204	
214.88297	374	1+
215.88591	284	1+
215.90231	238	
222.97121	222	1+
227.87818	280	1+
227.95343	252	
232.88449	208	1+
232.89677	176	
234.88301	246	1+
235.09098	198	1+
235.14696	178	
236.02514	182	1+
238.79160	176	1+
239.86383	176	
240.08069	232	1+
241.85507	368	1+
248.85732	398	1+
250.87991	404	1+
250.91206	340	1+
250.97335	882	1+
252.08264	498	1+
254.06413	152	1+
257.90070	292	1+
258.00073	198	1+
258.79103	234	
258.87867	354	1+
258.90491	214	1+
258.92418	180	1+
259.85684	192	1+
259.87931	276	1+
260.41097	270	1+
262.13640	698	1+
262.90550	284	1+
263.13591	380	1+
263.79952	214	1+
266.09705	196	
266.17215	428	1+
266.86373	186	
266.97068	252	1+
267.79123	242	1+
267.80534	172	
267.86678	168	
270.07380	284	1+
270.86115	512	
270.87389	636	1+
272.85441	1424	1+
273.02391	210	1+
273.38518	198	1+
274.93453	300	1+
275.89644	204	
276.35128	120	1+
276.82180	282	1+
276.89200	182	
277.89007	466	1+
278.80414	262	1+
279.13148	232	
279.39253	234	
280.02860	282	1+
280.38158	612	1+
281.04269	214	1+
281.38004	378	1+
281.79802	304	1+
281.88331	560	1+
281.90150	222	1+
282.13090	180	
284.79971	612	1+
284.97513	148	1+
285.04234	204	
285.84862	398	1+
286.38256	234	1+
286.87718	212	1+
287.03210	268	1+
287.04574	208	1+
287.08197	276	1+
287.79027	390	1+
287.84194	172	
287.85689	352	
288.08533	224	1+
288.35323	242	1+
288.86971	378	
289.12957	442	1+
289.35288	160	1+
289.88127	1374	
290.10319	186	1+
290.13238	374	1+
290.39583	206	
290.86462	2508	1+
291.88277	776	1+
291.94338	280	1+
292.39191	400	1+
293.78328	190	
293.87461	6562	1+
294.12648	298	1+
294.80889	188	
295.81172	480	1+
296.07923	152	1+
296.77556	222	1+
296.81067	274	1+
296.85432	1298	1+
297.85413	938	1+
298.81230	216	
298.87844	684	1+
299.30876	410	1+
300.40019	228	
300.81260	440	1+
300.85719	1222	1+
301.34623	244	1+
301.36567	246	1+
301.94098	188	1+
302.88295	562	1+
303.82795	224	
304.14968	232	1+
304.85011	644	1+
304.86418	578	1+
305.36667	220	1+
306.12760	202	
306.88739	284	
306.90493	210	
307.28942	414	1+
307.89287	1586	
308.04176	212	1+
308.14372	1102	1+
308.29438	268	1+
308.79331	258	1+
308.81306	190	
308.84405	808	1+
308.87220	2746	1+
309.34546	414	1+
309.87381	1784	1+
309.88871	1172	
310.15935	820	1+
310.32269	370	1+
310.84043	672	1+
310.96228	442	1+
310.99110	268	1+
311.69319	136	1+
311.88359	13248	1+
312.22352	252	1+
312.81686	384	1+
313.03571	202	1+
313.40324	264	1+
314.34238	244	1+
314.37618	384	1+
314.82466	196	
314.86705	1654	1+
315.82915	184	
316.38172	306	1+
316.86562	984	
316.88689	546	1+
316.90302	228	
318.82382	240	1+
318.86230	582	1+
318.88636	830	1+
319.36525	194	
319.88927	620	1+
320.94864	176	1+
321.14179	208	1+
321.32949	374	1+
321.38537	336	1+
321.90828	174	
322.35184	208	
322.85803	270	
322.89069	220	
323.42327	180	1+
323.55000	270	1+
323.82459	316	1+
323.86229	178	
323.91786	336	1+
323.97698	210	1+
324.00195	228	1+
324.85999	622	
324.89535	1268	1+
325.86498	298	
325.89913	1320	1+
326.05737	172	1+
326.24570	546	1+
326.88058	3134	1+
327.36744	488	1+
327.38338	310	1+
327.81035	310	1+
327.88054	2692	1+
328.12363	224	1+
328.36916	308	1+
328.81242	206	1+
329.01996	316	1+
329.15595	312	1+
329.35312	314	1+
330.16261	206	1+
330.35769	218	1+
330.82130	196	
330.85154	198	
330.88796	398	
331.78862	164	1+
331.89368	644	
332.84274	448	1+
332.87680	2246	1+
333.06613	242	1+
333.17484	312	1+
333.36940	312	
333.84501	274	1+
334.39762	198	
334.87235	284	
334.89870	488	
335.00417	212	1+
335.84130	572	1+
335.89519	332	
336.89314	194	
336.94265	276	1+
337.88554	332	
337.98635	202	
338.38997	196	
338.84806	200	
338.88244	758	1+
339.71376	220	1+
339.82794	184	
339.84621	180	
339.88526	458	1+
340.03281	202	1+
340.07763	188	1+
340.86850	410	1+
341.00864	206	1+
341.05183	206	1+
341.91294	220	1+
342.58853	170	
342.77808	180	1+
342.97130	294	1+
342.98692	242	1+
343.14710	204	1+
343.90827	250	1+
344.08639	188	
344.38969	214	1+
345.71655	188	
345.77661	458	1+
345.81078	240	1+
345.88015	510	1+
345.90065	172	
346.31172	274	1+
346.70126	256	1+
346.87709	346	1+
346.95340	216	
347.02562	180	
348.03690	132	1+
348.11250	322	1+
348.41572	206	
348.47441	248	1+
348.85447	190	
348.91341	386	1+
349.14505	196	1+
349.36686	206	1+
349.80336	350	1+
350.09607	250	1+
350.32475	262	
350.72650	228	1+
350.88689	1166	1+
351.21845	186	1+
351.85989	188	
352.07733	224	1+
352.19381	304	1+
352.37534	236	1+
352.77457	512	1+
352.91004	996	1+
353.03608	264	1+
353.07962	140	1+
353.85299	1150	1+
354.05806	178	1+
354.13240	432	1+
354.78353	498	1+
355.00821	358	1+
355.74767	156	1+
355.89253	414	
356.83999	366	1+
356.89912	222	
357.16447	214	1+
357.72284	420	1+
357.77570	458	1+
357.81308	234	
358.77484	418	1+
358.80567	312	1+
358.86893	718	1+
359.27128	474	1+
359.31709	394	1+
359.37744	308	1+
360.01556	316	1+
360.27348	402	1+
360.71388	416	1+
360.95721	408	1+
361.08728	204	1+
361.71908	306	1+
361.83208	222	1+
361.91014	230	1+
362.36533	526	1+
362.38678	200	
363.14066	180	1+
363.22737	318	1+
364.00370	244	1+
364.84835	414	
364.88107	450	1+
365.72684	234	
365.89380	388	1+
366.15650	244	1+
366.18679	428	1+
366.36685	578	1+
366.84188	3160	1+
367.37229	406	1+
367.71093	1622	1+
367.76836	244	
368.90045	336	1+
369.70576	516	1+
369.84092	512	1+
370.02456	192	1+
370.18923	480	1+
370.39424	302	1+
370.78502	596	1+
371.19167	414	1+
371.72733	222	
371.73163	298	1+
371.90721	342	
372.04497	188	1+
373.72297	1148	1+
373.74899	224	1+
373.83327	386	
373.88500	260	1+
373.90950	284	1+
373.96393	276	1+
374.06376	342	1+
374.36173	198	1+
374.81659	468	1+
375.14858	222	1+
375.21586	284	1+
375.33985	172	
375.86145	672	1+
375.88442	558	1+
376.21947	238	1+
376.79119	362	1+
376.88681	468	1+
377.36397	294	1+
377.86678	478	1+
378.36796	202	1+
378.74193	184	
379.00115	106	1+
379.72629	730	1+
380.11467	264	1+
380.72666	558	1+
380.85674	312	
381.71479	192	
381.79845	348	1+
381.85612	788	1+
381.90799	368	1+
382.11920	312	1+
382.20491	184	
382.40057	248	1+
383.12448	216	1+
383.26848	194	
383.72347	194	
384.85289	5988	1+
384.89690	214	
384.95845	182	1+
385.07372	172	1+
385.22654	182	1+
385.31472	192	1+
385.37062	178	
385.74330	184	
385.89596	460	1+
386.39338	182	
386.72811	630	1+
386.81824	300	1+
387.72489	490	1+
388.17227	154	1+
388.79586	538	1+
388.85800	280	
388.91945	326	1+
389.06383	214	1+
389.19692	366	1+
389.71489	376	1+
389.85751	200	
390.84024	2620	1+
390.95137	262	1+
391.80778	360	
391.84131	1638	1+
392.07729	390	1+
392.78934	266	
392.86746	762	1+
393.19021	362	1+
393.80068	1034	1+
393.89757	216	
394.43285	244	1+
394.83680	614	1+
394.91484	220	
395.11036	266	1+
395.74158	238	
395.78069	332	1+
395.87147	358	1+
395.98799	250	1+
396.40234	206	
396.73701	806	1+
396.80078	618	1+
397.71714	912	1+
397.86143	546	1+
397.90470	468	1+
398.05900	176	1+
398.23616	582	1+
398.35419	432	1+
398.72232	676	1+
398.86410	382	1+
398.90860	384	1+
399.00225	192	1+
399.17130	122	1+
399.38040	174	1+
399.74324	416	1+
399.85016	176	
400.43325	170	1+
401.80210	420	1+
402.22108	170	1+
402.86654	3068	1+
402.91821	170	
403.14575	196	1+
403.73612	530	1+
403.87190	2044	1+
404.43748	214	1+
405.86960	1274	1+
405.89999	296	
406.00482	258	1+
406.06213	170	
406.09405	224	1+
406.81220	1038	1+
407.73171	472	1+
407.86778	8842	1+
407.98479	172	1+
408.12606	286	1+
408.16872	238	1+
408.20696	354	1+
408.91069	240	1+
409.12511	170	1+
409.73047	1160	1+
409.81836	260	
410.35984	200	1+
410.73716	816	1+
410.83784	594	
410.85895	666	
410.87894	466	
411.76581	190	1+
411.81231	1728	1+
411.88046	244	
411.90784	214	
412.73203	864	1+
412.84802	898	
413.07926	212	
413.87283	760	1+
414.08578	342	1+
415.36937	314	1+
415.77034	304	1+
415.87370	1004	1+
416.20555	176	
416.87666	698	1+
417.21529	284	1+
417.35528	334	1+
417.74834	240	1+
417.81872	394	1+
419.13686	174	1+
421.88420	982	
421.91796	240	
422.84699	194	
422.88548	530	
423.87218	454	
424.08699	192	1+
424.82284	718	1+
424.86731	374	
425.74215	200	
425.82268	420	1+
425.88258	498	
426.79685	350	1+
426.86315	2516	1+
426.93713	338	1+
426.98746	268	1+
427.01790	140	1+
427.08909	200	
427.67329	226	1+
427.73293	472	
428.74153	368	
428.84828	742	
428.88646	896	1+
429.03504	220	1+
429.22867	240	1+
429.73422	226	
429.75157	168	
429.82843	524	1+
430.22921	154	1+
430.74111	1076	1+
430.86352	1856	1+
430.88384	648	
431.82727	218	1+
432.24793	310	
433.86974	326	
434.14265	134	1+
434.49319	150	1+
434.86165	610	1+
434.89089	388	
435.86592	506	1+
436.83719	190	1+
436.89714	220	
437.13227	186	1+
437.78724	254	1+
437.82447	212	1+
438.67202	190	1+
438.69900	232	1+
439.89397	1078	1+
440.74312	278	1+
441.87997	396	1+
442.40151	192	
443.15581	262	1+
443.80133	220	1+
444.87639	2430	1+
445.73787	486	1+
446.02424	168	1+
446.86558	270	1+
446.89150	366	1+
447.94816	226	1+
448.81879	426	1+
449.88004	980	1+
449.96727	310	1+
450.75206	582	1+
451.08153	194	1+
451.82624	390	1+
451.88164	578	1+
451.90944	302	
454.98710	314	1+
456.25740	244	1+
457.75998	210	
457.90576	1394	1+
458.72779	216	1+
460.22550	240	
462.16020	232	1+
462.65791	154	1+
462.88357	776	1+
463.14260	190	1+
465.74920	252	1+
465.79103	212	
465.82247	224	1+
467.89092	1910	1+
468.06621	182	1+
468.77860	540	1+
468.82876	190	
469.89455	232	
470.05746	206	1+
470.78158	216	
471.05282	174	1+
471.72567	374	1+
471.74090	380	1+
471.82256	186	1+
473.73857	368	1+
474.18134	104	1+
474.77023	214	1+
475.24902	248	1+
476.72176	188	
476.94229	126	1+
478.73321	194	
478.78914	212	1+
480.80330	216	1+
481.67760	196	1+
482.67524	184	1+
483.12754	226	1+
483.79481	184	1+
485.90227	924	1+
486.84302	306	
487.27411	174	
487.90178	540	1+
488.12862	170	1+
488.25116	316	1+
488.30014	378	1+
488.39881	158	1+
489.30640	250	1+
489.79169	172	
490.79504	182	
491.80522	376	1+
491.85150	276	1+
492.62998	186	1+
494.08366	182	1+
494.21754	184	
495.79117	274	1+
496.73501	284	1+
497.74146	180	1+
498.96137	222	1+
499.16137	202	1+
499.73938	610	1+
503.46771	342	1+
503.74712	432	1+
503.80320	546	1+
504.29348	314	1+
504.43080	310	1+
505.29533	188	1+
506.26686	280	1+
507.83979	132	1+
508.66901	266	1+
508.80768	262	1+
508.92219	258	1+
509.31865	142	1+
509.81285	200	1+
509.86489	646	1+
510.63917	148	1+
510.79051	116	1+
511.62483	170	1+
511.75259	138	1+
END IONS

###FS:    #m/z: 340.94211 #charge 1+
###MS: 38
###MSMS: 39
BEGIN IONS
TITLE=Cmpd 28, +MS2(340.9421), 28.0-35.0eV, 0.8min #39
RTINSECONDS=48.9685
SCANS=38-39
PEPMASS=340.94211	2771892
CHARGE=1+
188.95304	130	
189.86099	292	1+
190.00948	152	
190.93219	170	
192.92610	708	
196.88198	490	1+
198.02919	142	
203.88678	246	1+
205.94908	698	1+
208.87398	146	
208.94174	226	
208.95798	272	
209.88843	144	
209.94489	122	
210.88264	130	
210.93763	530	1+
212.87791	846	
212.94746	190	
213.88001	694	
213.93934	3046	1+
214.01438	140	
214.89411	448	
215.88745	2650	1+
217.85695	172	
217.88228	892	1+
218.91137	160	
219.88287	184	
220.88347	134	
221.89470	588	1+
223.96036	192	
225.88741	476	1+
225.95992	128	
226.94864	228	
227.89188	626	1+
227.95464	172	
228.91049	146	
228.94705	234	
229.39200	164	
230.84590	142	
230.88860	1964	1+
230.95759	128	
231.95063	1698	1+
231.97560	238	
232.00587	146	
233.89803	950	1+
233.94873	458	
234.93198	164	
235.44475	146	
235.89270	668	1+
236.83294	188	1+
237.06107	146	
238.90149	120	
239.03146	118	
239.79031	634	1+
239.90295	470	1+
240.83607	250	1+
240.96256	290	1+
240.98638	178	
241.88987	246	1+
241.93561	222	1+
242.89513	202	1+
244.46323	128	
244.82878	242	
244.95792	236	
245.39977	246	1+
245.99901	264	1+
246.80341	260	1+
246.91150	124	
246.97777	364	
247.07754	206	1+
248.89916	390	1+
249.96241	578	
250.94768	198	
250.96130	642	1+
251.03074	148	
251.33426	188	
251.79142	308	1+
251.88621	138	
251.90801	130	
251.92391	170	
252.12270	122	
252.90555	314	1+
253.00849	134	
253.79282	182	
253.80944	158	
254.96662	1528	1+
255.78667	192	
255.91039	186	
256.03412	218	1+
256.88811	238	1+
256.91428	336	
256.96512	242	
257.80035	444	1+
257.84944	140	
257.96601	148	
258.88504	306	
258.90256	156	
258.97797	126	
259.95753	260	
261.83268	128	
263.83275	128	
264.85832	144	
265.99000	176	1+
266.24547	158	
266.84054	450	1+
267.13779	308	
267.81020	228	1+
269.09714	146	
269.79636	758	1+
269.89017	202	1+
270.93937	192	
271.84951	474	1+
271.87014	130	
272.90852	312	
272.93109	460	1+
272.98490	200	
273.79224	214	
273.88374	168	
274.79839	372	1+
274.82523	162	
274.85093	176	
275.03605	276	1+
275.80389	252	1+
275.84025	136	
275.86908	128	
276.85681	274	1+
278.11496	120	
278.24757	196	
278.81734	122	
278.86003	228	
279.79766	122	
279.85186	124	
279.91696	228	1+
280.01988	382	1+
280.11929	138	
280.25890	120	
280.79608	450	1+
280.83188	126	
281.84274	180	1+
281.86157	498	1+
282.86299	364	1+
283.78667	236	
284.79644	274	1+
284.86714	202	1+
286.19161	144	
286.90601	206	1+
287.79220	160	
289.78932	530	1+
289.80887	134	
290.86036	242	
291.80580	292	
291.93930	122	
291.99858	138	
292.08967	196	1+
292.81571	280	
292.86373	194	
293.85104	144	
293.88002	194	
294.86239	750	1+
295.84030	272	1+
296.81349	178	
296.94014	136	
297.81183	128	
297.89325	120	
297.97478	160	
298.06054	152	
298.83065	150	
299.00640	316	1+
299.78311	690	1+
299.85934	118	
299.87690	134	
300.80282	176	
301.71682	102	1+
302.89134	152	
303.44999	120	
303.77432	152	
303.81249	290	1+
303.86178	288	1+
305.80442	204	1+
306.88158	120	
307.29367	294	1+
307.80006	680	1+
307.88854	218	
308.77687	124	
309.82061	532	1+
309.90043	156	
310.80850	134	
310.87959	656	1+
312.03798	130	
312.80584	308	
313.79191	224	1+
314.82023	222	
315.89352	278	
319.06915	126	
319.87486	150	
320.92628	192	
321.82471	250	1+
321.89685	348	1+
322.15615	130	
322.31003	212	
322.90355	206	1+
323.30643	118	
323.83140	434	1+
324.77666	234	
325.81371	128	
325.90078	180	
326.17288	214	1+
326.88655	526	1+
328.03829	96	1+
328.14796	238	1+
328.18956	254	
328.82283	138	
329.15187	206	1+
329.31906	144	
329.37739	130	
329.83680	120	
329.87116	186	
330.81383	986	1+
330.87180	354	1+
333.77086	122	
333.80737	272	1+
336.78752	226	1+
337.33658	138	
338.87378	298	
339.72427	128	
339.82826	170	
341.71797	128	
341.77383	278	1+
342.90146	166	
343.05663	132	
344.79132	124	
344.92835	196	
345.73221	120	
346.07444	126	
END IONS

###FS:    #m/z: 363.95823 #charge 1+
###MS: 38
###MSMS: 40
BEGIN IONS
TITLE=Cmpd 29, +MS2(363.9582), 28.0-35.0eV, 0.9min #40
RTINSECONDS=49.7405
SCANS=38,40
PEPMASS=363.95823	1810902
CHARGE=1+
178.94702	130	
182.86928	318	1+
187.86951	322	
189.86457	2574	1+
191.85870	2258	1+
192.93289	128	
196.88362	676	1+
198.88946	140	1+
200.95416	204	1+
205.88864	134	
206.94226	372	1+
207.40808	252	
207.87749	944	1+
209.87005	272	
209.88409	154	
209.94466	2764	1+
210.88493	1704	1+
211.86562	194	
212.88063	10210	1+
212.91630	138	
216.40789	228	
218.91499	366	
219.53889	208	
219.86393	192	
221.94547	128	
222.95291	3076	1+
224.95021	2944	1+
225.09594	156	
225.88883	176	
226.20504	88	1+
226.89252	260	
226.94816	15684	1+
227.31436	136	1+
227.79019	362	1+
227.87926	194	
227.93081	470	
228.03344	358	1+
228.09147	124	
228.82368	130	
228.89578	2022	1+
228.94337	15832	1+
229.03708	324	1+
229.89029	158	
230.10941	160	1+
230.31767	142	1+
230.79386	258	1+
230.89047	17426	1+
231.94971	132	
232.01499	180	1+
232.86341	148	
232.88594	2522	1+
233.85387	190	
234.88027	1156	1+
235.79368	280	1+
235.82386	216	
236.82386	128	
239.78796	218	1+
239.92969	144	
240.82430	188	
240.91015	152	
240.94282	434	
240.96312	1656	1+
241.13266	166	
241.94405	2148	1+
242.94186	1398	1+
242.96111	1604	1+
243.00147	160	
243.34278	170	1+
243.78848	264	1+
243.82189	416	1+
243.83837	168	
243.91085	170	
244.06391	180	1+
244.95853	7146	1+
245.94176	382	
246.09907	716	1+
246.12071	200	1+
246.78825	212	
246.80831	154	
246.90593	838	1+
246.95392	7550	1+
247.80242	540	1+
247.93913	138	
248.80350	384	1+
248.90100	6172	1+
249.11475	130	
250.02884	138	
250.82201	144	1+
250.89690	666	
251.09953	124	
251.85526	140	1+
251.91042	388	1+
251.93839	146	
251.97211	134	
252.79614	238	1+
252.90179	1112	1+
253.83723	316	1+
253.90680	932	1+
253.94057	212	
255.25414	152	1+
255.34696	160	
255.88278	228	1+
256.90649	320	1+
258.09665	432	1+
258.83134	142	
258.84784	184	
258.89915	144	
258.97365	570	1+
259.09820	334	1+
259.84560	130	
260.83544	248	
260.96955	962	1+
261.01379	218	1+
261.84333	262	
262.78354	174	
263.81029	222	1+
263.94092	128	
263.97753	140	
264.96797	154	
265.03861	134	
265.08809	182	1+
265.97812	198	
266.02086	244	1+
266.34746	124	
266.58139	126	
266.81312	844	1+
266.85590	194	
266.95085	368	1+
267.35410	134	
267.78722	482	1+
267.97663	478	
268.83692	182	1+
268.89828	180	1+
269.96991	1788	1+
270.80660	430	1+
271.17543	736	
271.84284	144	
271.91560	864	1+
272.85253	202	1+
272.86697	270	1+
273.01249	150	1+
273.18105	186	1+
274.09136	220	
276.05158	188	
276.35586	300	1+
276.85812	204	
277.10894	182	
277.85688	158	
278.05363	126	
278.80051	236	
278.85949	144	
279.10180	294	1+
279.80770	426	1+
279.85621	126	
280.26578	172	1+
280.79189	1056	1+
280.92668	136	
281.85600	170	
282.06628	168	1+
282.80791	224	
283.78988	180	
283.85042	550	
283.96186	136	
283.98432	240	1+
284.01079	128	
284.79371	468	1+
284.82672	252	
284.84606	2358	1+
285.03985	250	1+
285.79691	320	1+
285.84746	1958	1+
285.94023	230	1+
286.08780	186	
286.87063	154	
288.20109	598	1+
288.78881	182	
289.88123	152	
289.91977	138	
290.78657	982	1+
291.11888	1350	
291.86583	256	1+
292.10374	360	
292.20143	154	1+
292.44005	160	
293.12403	252	1+
293.85545	952	1+
294.11449	226	1+
294.80864	340	1+
294.85996	842	1+
296.81182	506	
297.14480	210	1+
297.80801	534	
298.80387	2214	1+
298.91018	132	
299.00165	200	1+
299.09580	232	
299.86303	180	
300.08468	328	
300.82457	150	
300.87352	140	
301.26292	140	
301.80976	408	1+
301.85998	1190	1+
301.89646	134	1+
303.12036	184	
303.34113	168	
303.47256	168	
303.80920	1234	1+
303.85702	4110	1+
303.94001	130	
304.88425	212	1+
305.83426	278	1+
306.12870	238	1+
306.31231	132	
306.80861	242	1+
307.09852	134	
307.29140	454	1+
307.78705	252	1+
307.89344	408	
308.29629	306	1+
308.88948	192	
309.81606	194	1+
309.87665	950	1+
310.12388	290	1+
310.13340	398	1+
310.27228	146	
310.30649	126	
311.03001	124	
311.87191	346	1+
313.76602	156	
314.82314	296	
315.31554	146	
315.82265	136	
316.80895	308	
317.10492	142	
317.81872	210	
318.93528	370	1+
319.72971	138	
319.82492	412	1+
319.91000	150	1+
321.12944	484	1+
321.81754	1506	1+
321.86794	922	1+
322.11179	164	
322.15953	340	1+
322.92715	340	1+
324.89130	156	
325.88756	132	
325.98080	182	1+
326.16939	290	1+
326.87247	1138	1+
327.71235	124	
327.82828	252	1+
327.88717	218	1+
330.18463	160	
330.71939	360	1+
330.77684	192	1+
330.81261	138	
330.83360	166	1+
331.20657	144	
331.75273	222	1+
331.78028	134	1+
333.07937	134	
333.87353	316	1+
334.87883	198	1+
335.77385	356	1+
336.32019	148	
336.75295	408	1+
336.94875	570	1+
337.83340	210	
338.08230	110	1+
338.18256	220	
338.84139	210	
339.13783	284	1+
339.82907	1662	1+
340.93943	488	1+
341.76098	246	1+
341.84128	128	
342.83351	136	
342.90664	222	
343.71639	308	1+
345.07530	168	1+
348.73182	192	
349.32160	492	1+
349.72015	186	
352.76824	408	1+
352.88988	216	
353.71210	134	
353.88998	134	
355.18377	222	1+
355.72165	200	
355.95334	182	1+
356.77670	306	1+
358.04729	126	
358.75991	222	1+
360.71184	126	
361.71736	370	
362.27207	152	
362.71696	754	1+
362.73217	144	
362.84776	192	
363.81291	126	
363.98840	132	
366.32558	330	1+
366.74166	262	1+
366.76266	226	1+
367.33291	200	1+
367.78544	140	
368.84105	134	
END IONS

###FS:    #m/z: 336.94760 #charge 1+
###MS: 38
###MSMS: 41
BEGIN IONS
TITLE=Cmpd 30, +MS2(336.9476), 28.0-35.0eV, 0.9min #41
RTINSECONDS=50.5125
SCANS=38,41
PEPMASS=336.94760	500510
CHARGE=1+
67.19534	100	
182.86974	348	1+
185.86881	146	
189.85989	190	
190.03072	110	
196.88240	224	1+
196.89563	218	
197.04769	106	
198.88098	118	
200.88179	104	
205.95089	264	
206.97131	194	
207.97676	160	
208.88689	178	
209.94303	162	
210.88631	702	1+
210.90022	186	
211.94504	9686	1+
212.47919	102	1+
212.88012	4776	1+
213.94054	3920	1+
214.88367	2324	1+
214.89622	268	
215.86188	110	
215.88755	1976	1+
215.93858	430	1+
217.85981	284	1+
217.88272	578	1+
217.93898	140	
221.90081	120	
223.95085	102	
223.96354	286	1+
225.82082	204	1+
225.88378	198	
226.89721	132	
227.03362	114	
227.78749	192	
227.89956	286	
227.95561	134	
228.89611	908	1+
229.04299	128	1+
229.95604	9240	1+
230.89007	8260	1+
231.95199	3712	1+
233.82804	190	
233.89849	1402	1+
233.94923	604	
234.39128	120	
234.82742	140	
235.57019	102	
235.86806	330	1+
235.89430	726	1+
236.08248	122	
236.10013	102	
236.82906	140	
237.02543	150	
237.36324	136	1+
240.79581	122	
240.96119	260	
241.80471	118	
242.88938	124	
243.83401	150	1+
244.04269	278	1+
245.88598	146	
246.90578	532	1+
246.97742	278	
247.45972	176	
247.96681	2314	1+
248.00144	198	1+
248.03541	192	
248.12614	148	
248.85236	108	
248.90079	2410	1+
248.92507	110	
249.03192	302	1+
249.96312	812	1+
250.83220	238	
251.06910	208	
251.78772	108	
251.83232	448	1+
251.91257	204	
251.96168	246	
252.90632	158	
252.97276	4846	1+
253.02721	114	
253.08849	412	1+
253.16205	144	
253.90789	1496	1+
254.09142	306	1+
254.15368	138	1+
254.63273	102	
254.94299	264	1+
254.96642	1626	1+
255.07515	400	1+
255.79196	120	
255.90513	124	
256.21431	102	
256.44354	172	
256.88651	136	
256.91457	396	1+
256.96027	138	
257.86101	128	
258.88329	114	
259.95668	310	1+
260.82920	112	
261.05331	150	
261.57457	100	
261.83641	144	
262.82956	212	1+
262.91676	258	1+
263.43094	106	
263.97917	218	
265.08487	128	
265.16570	100	
266.11892	276	1+
266.35279	100	
267.04198	166	
267.11490	218	1+
267.83901	1640	1+
267.85660	122	
268.80996	132	
268.84219	1454	1+
268.87957	160	
269.00556	122	
269.79740	500	1+
270.45901	102	
270.98576	604	1+
271.79816	184	
271.91728	706	1+
271.95378	142	
272.49755	106	
272.81302	202	1+
272.84931	290	1+
272.94137	242	1+
272.97979	368	
273.79241	664	1+
274.16482	204	1+
274.86310	144	
274.89968	168	
275.81074	356	1+
275.87158	332	1+
276.85340	146	
277.83968	232	
278.83605	1008	1+
279.92492	228	1+
280.81372	130	
282.80976	196	1+
282.86459	310	1+
283.79235	594	1+
285.18453	208	1+
285.79061	128	
285.84900	2122	1+
285.92785	102	
286.18760	148	1+
286.85175	1614	1+
286.88000	146	
287.71030	106	
287.88622	164	
288.08280	116	
288.20361	480	1+
288.77736	192	1+
289.88653	102	
290.44521	102	
291.12260	204	1+
291.80379	272	
291.85757	170	
292.05782	236	1+
292.36871	148	
292.43363	538	1+
292.80189	492	1+
292.95591	190	1+
293.10856	132	
293.86492	140	
293.89027	212	1+
293.94011	100	
293.99713	146	
294.02473	158	
294.12359	132	1+
294.28051	150	
294.85264	220	1+
295.99078	190	
296.80808	338	1+
297.43865	100	
297.82641	132	
298.01565	108	
298.80217	298	
300.81650	104	
300.86270	164	
302.83276	310	1+
302.94883	194	1+
303.14353	106	
303.21449	120	
303.80682	320	1+
304.02907	116	
304.86464	110	
305.78072	102	
305.94205	238	1+
306.87960	216	
307.89021	222	
308.86896	178	
309.81231	190	
309.87144	118	
309.90318	146	
310.80171	124	
310.87749	802	1+
310.97261	124	
311.06102	110	
311.81566	362	1+
313.41816	104	
313.44229	100	
315.81836	100	
315.83833	142	
318.93457	160	
319.05105	128	
319.82101	126	
320.95405	162	
321.04199	158	
321.28847	130	
321.82880	120	
322.88196	128	
322.90145	142	
323.16102	124	
323.30658	154	
323.89017	798	1+
323.97706	116	
324.92737	108	
326.81190	300	1+
326.89839	132	
326.93432	104	
327.88162	520	1+
327.95412	104	
328.84249	244	1+
330.88139	116	
331.20673	116	
332.83329	104	
336.41291	104	
336.77158	168	1+
336.88462	290	1+
337.83693	232	1+
339.82817	242	
340.75942	110	
END IONS

###FS:    #m/z: 322.93163 #charge 1+
###MS: 42
###MSMS: 43
BEGIN IONS
TITLE=Cmpd 31, +MS2(322.9316), 28.0-35.0eV, 0.9min #43
RTINSECONDS=54.211
SCANS=42-43
PEPMASS=322.93163	5122870
CHARGE=1+
93.72057	140	
180.87442	102	
192.00591	98	
192.89015	186	
193.09482	100	
193.89280	298	1+
196.88623	288	
205.85571	94	
205.94877	784	1+
205.97545	124	
206.03706	96	
207.87308	132	
207.97710	96	
209.94081	140	
212.88064	188	
214.90500	160	
215.88469	488	1+
217.04821	94	
222.95496	156	
223.96040	868	1+
225.57701	94	
225.88151	124	
227.86302	106	
227.92983	254	1+
227.95445	214	1+
230.00431	116	
230.89007	454	1+
230.90511	152	
231.83850	100	
231.95814	162	
232.90684	264	1+
233.91810	94	
234.93734	116	
236.02093	158	
236.70760	98	
238.82993	232	1+
238.90058	368	1+
238.93868	266	
238.99749	108	
239.07367	124	
239.09371	154	
239.78889	668	1+
240.04550	94	
240.94133	3220	
241.16419	116	
241.94297	2522	
242.83104	98	
242.91022	188	1+
242.94268	7336	1+
242.98360	144	
243.79168	120	
243.87924	156	
243.97207	136	
244.82942	146	
244.88601	136	
244.93989	1436	1+
245.83752	122	
245.95875	126	
246.09698	164	
246.85855	134	
246.90536	216	1+
246.97616	588	1+
247.10136	94	
248.15826	242	1+
248.80338	126	
248.85279	106	
248.89632	118	
249.00175	132	
249.08994	110	
249.83731	100	
250.46477	94	
250.92228	170	1+
250.96865	182	
252.82378	116	
253.00634	146	
253.03679	242	1+
253.16534	290	
253.83828	466	1+
253.88674	96	
253.90749	168	1+
254.86787	218	1+
255.01904	126	
255.78247	336	1+
256.42891	102	
256.80334	124	
256.92262	106	
256.95723	102	
257.07845	210	1+
257.79839	878	1+
258.81235	172	
258.83262	520	1+
259.34248	138	
260.00766	120	
260.96156	100	
261.83656	318	
261.89630	104	
262.79780	108	
262.83308	512	1+
263.81175	116	
263.85365	140	
263.98324	180	
265.05825	198	
265.52154	108	
266.86828	212	
267.15473	104	
267.79514	294	
267.82203	234	
268.00994	130	1+
268.13611	130	
268.91495	204	1+
268.95886	136	
268.99570	126	
269.34320	276	1+
269.79921	654	1+
270.45462	122	
270.86858	94	
271.17594	198	
271.20292	98	
271.80837	144	
271.84354	172	1+
271.98543	108	
273.79467	758	
273.81523	322	1+
274.80226	1196	1+
275.18351	114	
276.94706	100	
277.85656	188	1+
278.18531	110	
279.09310	180	
279.28139	162	
279.80235	120	
280.09571	126	
280.92025	148	1+
281.79538	154	
281.85124	146	
282.13471	102	
282.85460	294	1+
283.07052	294	1+
283.78984	914	1+
284.29279	274	
284.80575	104	
285.05294	100	
285.85028	136	
285.87104	134	
285.92314	146	
286.18901	218	
286.91982	182	
287.80743	308	1+
287.88845	104	
288.11043	144	
288.20183	518	1+
289.78734	306	
289.81126	124	
289.88020	254	1+
289.92352	198	1+
290.78970	242	
290.87030	102	
291.80636	1406	1+
291.89768	130	
292.03187	212	1+
292.16925	128	
292.78744	100	
295.07180	94	
295.93978	140	
296.05000	172	
296.06879	218	1+
296.17138	98	
296.81227	614	1+
296.87668	260	1+
297.79424	256	1+
299.78529	578	1+
299.80616	336	1+
299.86635	150	
300.13668	112	
301.40526	94	
301.83085	190	
301.88877	116	
302.92202	96	
303.11528	174	1+
303.21537	150	1+
303.80670	146	
303.85702	94	
304.10553	110	
304.80836	132	
304.87330	218	1+
304.89301	100	
305.80483	104	
306.94559	98	
307.29688	98	
307.79920	666	1+
307.89285	256	
308.29709	294	1+
308.88684	446	1+
309.82238	520	1+
309.87283	110	
310.31030	366	1+
310.92497	148	
311.88727	214	
312.80509	608	1+
312.87506	270	
313.88673	122	
314.81959	318	
315.46040	138	
315.76719	128	
316.08468	102	
316.82300	160	
318.81400	270	1+
318.89330	198	1+
319.27332	94	
319.81713	216	1+
320.23023	224	1+
321.19735	178	1+
321.87727	190	1+
323.81673	208	
323.89111	376	1+
324.89271	322	1+
325.80709	130	
326.89096	116	
327.88301	272	1+
END IONS

###FS:    #m/z: 340.94226 #charge 1+
###MS: 42
###MSMS: 44
BEGIN IONS
TITLE=Cmpd 32, +MS2(340.9423), 28.0-35.0eV, 0.9min #44
RTINSECONDS=54.9835
SCANS=42,44
PEPMASS=340.94226	2191188
CHARGE=1+
189.86133	98	
192.10317	98	
192.92602	262	
193.95411	104	
196.87702	128	
205.95240	136	
207.40509	158	
207.87610	116	
207.97745	124	
208.83325	98	
208.95725	120	
210.93905	274	
212.87770	1496	1+
213.94062	2266	1+
214.89576	242	
215.88750	1226	1+
215.93754	326	1+
216.08031	98	
217.88279	948	1+
217.93660	144	
217.94832	124	
219.89230	296	1+
221.52122	112	
222.44893	110	
223.96149	164	
224.97991	138	
226.39111	140	
226.95582	228	
226.97588	146	
228.94903	430	1+
230.88712	2752	1+
230.95483	128	
231.88932	1894	1+
231.95057	2254	1+
232.57385	108	
233.89910	1558	1+
233.95159	334	1+
234.43514	100	
235.87146	126	
235.89450	378	
235.94627	110	
236.89058	436	1+
237.89076	270	1+
239.79259	258	
239.90501	168	
240.83051	100	
240.88315	190	1+
241.05389	98	
242.83267	378	1+
242.94274	106	
242.98699	144	
243.18446	116	
244.89653	176	
244.95681	154	
246.97977	274	
248.90140	442	
249.09117	96	
249.10417	106	
249.90318	232	
249.96077	1062	1+
250.10422	186	1+
250.89863	178	
251.33605	102	
251.90947	98	
253.83103	138	
254.90607	458	1+
254.96832	1416	1+
255.07558	326	1+
256.81080	122	
256.91544	302	
256.96669	276	1+
257.79681	238	
257.89568	98	
258.79819	122	
258.81410	154	
258.96295	336	1+
259.89419	128	
260.33984	134	
260.85101	222	
261.00891	104	
261.85421	150	
261.89748	118	
262.35734	160	
264.04372	126	
264.08526	144	
264.92359	106	
265.85011	148	
266.00304	314	1+
266.04421	106	
266.81473	98	
266.93433	98	
267.13496	218	
267.34962	278	1+
267.39795	100	
268.85030	100	
270.01645	114	
270.79842	118	
270.84442	228	1+
271.79498	142	
272.56322	128	
272.89175	198	1+
272.93712	114	
272.97763	184	
273.79596	356	1+
274.08982	246	1+
274.11168	132	
274.42482	100	
274.44732	104	
274.97462	178	
275.14092	102	
275.40641	100	
275.80779	206	
275.84600	144	
275.93309	102	
276.82042	248	1+
276.85589	328	
277.85449	608	1+
277.90161	146	
277.94916	156	1+
279.81668	104	
279.96318	258	
280.81032	130	
280.86491	304	1+
281.79696	252	1+
282.89650	102	
283.05621	220	
283.78861	492	1+
283.84707	150	
285.81274	196	1+
285.87340	154	
286.87122	112	
287.80106	144	
287.91283	174	
288.20341	206	
289.81672	158	
289.86584	180	
289.88616	126	
290.78579	168	
290.85996	150	
291.80568	450	1+
291.95987	98	
292.81536	264	1+
292.84067	108	
293.05568	122	
293.85543	176	1+
294.80700	158	
296.81114	110	
296.82991	262	1+
297.18866	114	
297.78974	196	
298.80307	168	
298.98449	192	1+
299.78516	438	1+
302.40634	106	
302.85730	106	
303.80672	340	1+
303.88454	136	
303.98215	100	
304.41042	100	
304.99104	102	
305.83189	234	1+
306.88586	154	
307.80022	714	1+
308.30029	120	
308.89282	110	
309.81868	300	1+
309.95827	98	
310.70234	106	
310.88007	166	
311.88408	248	
312.04153	108	
312.79998	282	
312.81903	136	
313.80506	168	
314.82079	154	
315.86896	144	
316.82057	106	
320.15905	130	
321.86278	98	
322.81691	102	
322.89853	100	
324.28767	112	
324.89495	100	
324.90807	110	
325.89863	198	
326.17442	302	1+
327.00181	106	
327.41525	140	
327.80548	116	
328.19208	120	
328.81865	192	
330.81828	598	1+
331.87516	324	1+
336.21188	108	
336.33250	128	
338.87742	322	1+
339.82691	138	
340.15252	146	
341.90187	344	1+
342.90859	214	1+
343.28244	122	
345.72107	152	
END IONS

###FS:    #m/z: 363.95842 #charge 1+
###MS: 42
###MSMS: 45
BEGIN IONS
TITLE=Cmpd 33, +MS2(363.9584), 28.0-35.0eV, 1.0min #45
RTINSECONDS=55.756
SCANS=42,45
PEPMASS=363.95842	1447054
CHARGE=1+
85.61923	170	
182.86946	162	
187.86264	134	
189.86467	1168	1+
189.90942	126	
191.85971	1188	1+
193.85652	146	
196.88454	614	1+
201.95179	130	
202.87919	206	1+
207.87389	1076	1+
207.97572	116	
208.83380	116	
208.89085	162	
209.86697	140	
209.94521	1764	1+
210.88541	1268	1+
212.88022	9090	1+
215.41136	172	
216.41226	290	
217.91555	180	
222.95303	926	
223.79604	124	
223.94737	2896	1+
224.94938	2454	1+
225.88556	118	
226.89643	158	
226.94816	10748	1+
227.13317	84	1+
227.21178	110	1+
227.78942	222	1+
227.89177	226	
227.92925	166	
228.79506	156	1+
228.89604	1742	1+
228.94365	10354	1+
229.09599	304	1+
230.22410	88	1+
230.79632	120	
230.84114	156	
230.86573	112	
230.89029	12846	1+
232.01487	118	
232.83950	126	1+
232.88630	1260	1+
232.95263	226	1+
234.88014	564	1+
235.07140	194	1+
235.82575	186	
237.05701	370	1+
238.78659	164	1+
238.83270	130	
239.04218	150	
239.42526	118	
240.94185	630	
240.96233	1346	1+
241.94407	582	
242.82857	206	
242.89501	296	1+
242.94319	1564	1+
242.96070	934	
243.82225	528	1+
244.03493	158	1+
244.79450	114	
244.83145	498	1+
244.95817	5996	1+
245.44773	142	
245.93750	134	
246.09628	934	1+
246.53210	166	1+
246.90488	854	1+
246.95444	4584	1+
246.97913	180	
247.80722	216	
248.10955	176	1+
248.80479	212	
248.90145	4204	1+
249.80443	152	
250.02782	114	
250.90085	828	1+
250.95262	196	
250.97234	408	1+
251.52483	208	1+
251.89324	118	
252.89945	1244	1+
253.84329	274	
253.90555	820	1+
254.83739	132	
254.87430	112	
255.07980	388	1+
256.90268	170	1+
258.09961	396	
258.83966	412	1+
258.97329	498	1+
259.90511	120	
260.83360	286	
260.96982	936	1+
261.79366	162	
261.83261	172	
261.85031	130	
262.83145	234	
262.97316	410	1+
263.10168	290	1+
263.82801	118	
263.84257	128	
263.97922	298	1+
264.79726	128	
264.83172	214	
265.91090	218	1+
265.97720	376	1+
266.81397	764	1+
267.97207	694	
268.96052	256	
269.12349	202	1+
269.80051	214	
269.95203	114	
269.97286	736	1+
270.83656	138	
271.17539	528	1+
271.84189	262	
271.91738	644	1+
272.85048	142	
274.09187	140	
275.12570	212	1+
275.81363	188	
275.85056	404	1+
276.81225	216	1+
276.85425	340	1+
277.10649	114	
277.96458	116	
278.79809	264	
278.84689	246	1+
279.10065	142	
279.79741	120	
280.10683	192	
280.13342	212	1+
280.79348	922	1+
281.81301	226	
281.84878	122	
281.86260	154	
281.98966	196	
282.89542	314	1+
283.11646	152	
283.79038	246	
283.85110	554	1+
283.98313	118	
284.07233	194	
284.53441	114	
284.80547	524	1+
284.86230	120	
285.79572	140	
285.82578	246	
285.84755	1690	1+
285.90821	218	1+
285.98354	124	
286.88326	152	
288.12915	148	
288.20235	130	
288.84878	112	
289.88682	174	
290.00233	276	1+
290.78661	380	1+
290.85916	156	
290.93920	120	
291.11999	1362	1+
291.16073	220	1+
291.88303	196	1+
292.44120	132	
292.80818	264	1+
292.86124	198	
293.03852	120	
293.85069	202	
293.85893	162	
294.15105	210	1+
294.85574	112	
295.81579	160	
295.93448	138	
296.80827	574	1+
296.87119	186	1+
297.41736	112	
297.91497	222	1+
298.80388	1356	1+
299.04401	126	
299.98889	128	
300.85679	142	
301.05217	172	1+
301.81055	154	
301.86266	1636	1+
303.80901	1162	1+
303.85748	2362	1+
305.42932	194	1+
305.90328	130	
305.93945	244	1+
306.31448	164	
306.88280	268	
307.27879	148	
307.88970	138	
308.87105	134	
309.80815	148	
309.88140	120	
310.87809	392	1+
311.89980	202	1+
312.89831	226	1+
314.82322	296	1+
315.84451	126	
316.81239	566	1+
318.93437	118	
319.82209	138	
319.87230	190	
320.83209	126	
320.91857	136	
321.12752	334	
321.81793	1042	1+
321.86782	800	1+
321.92809	408	1+
323.18280	166	1+
324.81545	132	
324.89504	182	
325.75918	170	1+
325.81967	122	
326.87432	1458	1+
328.19002	200	
328.71817	148	
328.81470	258	1+
330.71170	144	
330.87768	118	
331.75356	222	1+
333.78851	126	
334.77262	184	
335.75413	128	
336.94522	612	1+
337.83633	298	
338.15781	120	
338.76273	164	
339.14039	284	1+
339.82962	1220	1+
340.76480	198	1+
340.94213	160	
342.22218	116	
343.18387	116	
343.83418	284	1+
343.88135	258	1+
344.04673	200	1+
344.79400	130	
347.14508	122	
348.35280	118	
348.73074	112	
348.89764	182	1+
349.32790	180	
349.76179	316	1+
351.33612	128	
352.72583	220	1+
353.76613	150	
354.15398	194	1+
359.86199	126	1+
359.95749	128	
360.09320	132	
361.71907	666	1+
362.82314	126	
364.17505	168	
364.28717	162	1+
364.84639	144	
365.73448	212	1+
365.77700	124	
366.33255	230	1+
367.33084	156	1+
367.77658	120	
368.83931	146	
369.18980	126	
END IONS

###FS:    #m/z: 322.93156 #charge 1+
###MS: 46
###MSMS: 47
BEGIN IONS
TITLE=Cmpd 34, +MS2(322.9316), 28.0-35.0eV, 1.0min #47
RTINSECONDS=59.425
SCANS=46-47
PEPMASS=322.93156	5074312
CHARGE=1+
177.93226	96	
182.07013	106	
190.06778	90	
194.88028	88	
195.12659	198	1+
196.88957	212	
197.90705	88	
199.88566	90	
201.04578	152	
204.97642	134	
205.94960	382	
207.87236	92	
207.97447	106	
209.95348	102	
210.89830	208	
212.88258	270	1+
214.89698	128	
215.89853	250	1+
220.94982	94	
221.94482	208	
222.95484	794	1+
223.89595	100	
223.96061	516	1+
225.46989	96	
225.96799	150	
226.38360	94	
226.43729	106	
227.90686	122	
227.95826	172	
228.57640	90	
228.80122	100	
228.89580	220	
229.91154	220	
230.89561	474	1+
230.91825	182	
233.01969	88	
233.89656	202	1+
234.92781	126	
235.09750	106	
235.83281	180	1+
237.09181	90	
237.43201	112	
237.92735	124	
238.79773	198	
238.94113	254	
239.07900	432	1+
239.78955	498	1+
239.82374	658	1+
240.82527	546	1+
240.94138	2960	
240.96659	280	1+
241.94215	2414	
242.19865	96	
242.66386	106	
242.81960	552	1+
242.88462	254	1+
242.94228	7804	1+
243.20587	92	
244.07166	136	
244.91643	116	
244.94033	2088	1+
245.97538	528	1+
246.10300	298	1+
246.97894	458	1+
247.45370	88	
249.06002	92	
249.91832	162	1+
250.22373	100	
250.95056	208	
250.96776	368	1+
251.02297	256	1+
251.79393	120	
252.82658	124	
253.01290	98	
253.16350	166	
253.81005	128	
253.85924	286	1+
254.52535	124	
255.78357	202	
255.80821	172	
256.83732	142	
256.95275	140	
257.79747	640	1+
257.83245	406	1+
258.09912	152	
258.68334	90	
259.99423	116	
260.33944	152	
260.83107	1182	1+
261.83179	858	1+
263.11776	108	
263.97683	436	1+
264.04711	90	
264.79777	92	
264.84333	108	
265.05951	178	
266.06088	132	
266.86456	242	1+
268.10119	88	
268.34829	92	
268.85587	218	1+
268.95569	142	
269.79905	178	
271.18087	116	
271.35591	94	
271.80029	104	
271.85097	136	
272.79264	522	1+
273.79481	446	1+
273.86018	152	
274.76865	90	
274.82339	110	
275.81310	260	
276.03953	90	
276.81090	118	
276.84672	184	1+
277.06685	132	
277.94444	92	
278.20915	90	
278.85738	222	1+
279.09159	324	
279.19507	90	
279.80619	92	
279.90147	100	
280.11033	114	
280.14186	208	1+
280.89885	184	1+
282.80402	138	
282.85858	376	1+
283.07017	128	
283.78947	836	1+
283.97223	112	
284.29713	302	1+
284.81003	142	
285.12997	104	
285.85333	114	
286.18545	240	1+
286.36000	120	
286.92575	142	
287.80449	148	
288.10176	92	
288.20093	666	1+
288.24336	92	
288.79198	134	
289.79022	390	
289.86072	108	
289.87809	520	1+
290.78623	176	
291.11906	328	
291.78356	96	
291.80296	972	1+
292.10754	138	
292.17197	142	
292.86205	208	1+
294.81758	172	
295.86122	154	
295.91553	212	1+
296.81228	380	1+
296.91706	192	1+
297.37520	90	
297.78759	130	
298.80403	340	1+
298.82736	146	
299.42814	88	
299.78522	460	1+
299.82593	126	
300.86844	106	
301.78477	168	1+
301.87678	152	
302.88562	136	
303.11708	118	
303.21252	134	
303.86449	118	
303.88821	194	1+
304.36120	104	
305.29556	102	
305.76887	132	
305.87459	318	1+
306.12113	148	
306.82130	152	
307.28415	302	1+
307.80174	364	
307.89095	562	1+
308.39743	92	
308.52682	106	
308.79988	178	
308.89089	352	1+
309.22155	116	
309.75818	172	1+
309.81309	492	1+
310.27540	88	
310.87797	194	
311.02333	254	1+
311.64690	92	
311.88749	130	
312.76627	94	
312.80566	480	1+
312.84119	202	1+
312.88731	114	
314.82191	334	1+
314.86236	156	
314.89183	378	1+
315.07568	100	
315.12681	106	
319.01334	142	
319.81849	110	
320.79901	164	
320.81861	200	1+
321.28736	262	1+
321.88967	214	1+
323.89264	378	1+
324.79569	92	
324.86392	102	
324.88324	136	
324.89675	296	1+
325.81156	308	1+
326.88373	146	
327.76645	150	1+
327.90151	168	
328.30999	98	
END IONS

###FS:    #m/z: 507.84830 #charge 1+
###MS: 46
###MSMS: 48
BEGIN IONS
TITLE=Cmpd 35, +MS2(507.8483), 28.2-35.2eV, 1.0min #48
RTINSECONDS=60.197
SCANS=46,48
PEPMASS=507.84830	386860
CHARGE=1+
199.88698	282	1+
209.94206	216	
214.88576	176	1+
225.01924	258	1+
228.89132	172	
232.89930	170	
235.14188	266	
238.06056	208	
239.07155	304	1+
239.86073	186	
239.98912	182	
241.85674	164	
244.40106	170	
244.89608	356	1+
246.03348	160	
246.98259	158	
248.05830	204	1+
249.90482	320	1+
250.90220	294	1+
250.97147	486	
254.79370	166	
257.86960	340	1+
259.87042	182	
259.88497	158	
260.87999	526	1+
262.14025	158	
264.85096	552	1+
265.08948	160	
268.78337	178	
268.93647	222	1+
269.85631	666	1+
270.85989	568	1+
271.87653	248	
272.35795	164	
272.85268	1430	1+
272.91440	202	1+
275.10480	220	1+
275.81517	184	1+
275.88830	292	1+
279.13394	162	
279.97563	188	1+
280.02469	160	
280.92195	164	1+
281.03673	186	1+
281.39825	182	
282.12077	134	1+
283.81476	290	1+
285.79468	352	
285.91689	238	1+
286.79377	182	
286.84675	568	1+
287.11920	244	1+
287.85072	494	1+
287.89315	334	1+
288.00469	286	1+
288.86854	464	
289.79423	184	
289.88134	836	
290.86699	1794	1+
291.39424	196	
291.79630	214	1+
291.92983	220	
292.86896	378	
293.38983	328	1+
293.80628	250	1+
293.87538	3800	1+
293.91075	174	
294.84899	200	1+
296.82758	178	
296.97010	298	1+
297.81858	162	
297.87448	576	1+
298.10267	162	
298.80335	216	
298.85403	284	
298.89016	576	1+
299.84625	162	
300.79289	188	
300.86032	328	
300.99378	194	1+
301.34912	160	
301.75825	164	1+
301.84760	208	
302.88605	264	
302.97717	202	1+
303.86562	458	
304.86363	220	
305.82437	268	1+
305.86344	430	
305.90779	280	1+
305.92382	304	1+
306.12390	242	1+
306.85757	220	
306.87947	278	
307.89178	1034	
308.14311	754	
308.87311	2302	1+
309.02788	174	
309.14534	364	
309.88987	798	
310.15687	650	1+
310.36789	276	1+
310.75153	158	1+
311.35021	162	
311.51227	210	1+
311.88502	9348	1+
312.04785	304	1+
313.04603	304	1+
314.35633	184	
314.86544	1534	1+
314.93982	186	
314.96530	198	
315.37526	442	1+
315.44923	164	
315.82264	516	1+
316.10389	248	1+
316.37897	274	1+
316.40677	216	1+
316.86822	948	1+
317.89158	438	1+
318.82024	180	1+
318.86040	1064	1+
318.89347	304	1+
320.01031	192	1+
320.20925	132	1+
320.88108	206	
321.38768	266	1+
321.88525	168	
322.36071	232	1+
322.85862	158	
322.88836	212	
323.87627	176	
324.82757	324	1+
324.86043	190	
325.15079	238	1+
325.90128	470	
325.94508	218	
326.24849	172	
326.81602	426	1+
326.88515	552	
327.12924	282	1+
327.82054	356	1+
327.86503	926	1+
327.88451	586	
328.37572	242	1+
328.86988	796	1+
328.90064	836	1+
330.81435	182	
330.85942	158	
330.88515	340	
331.37010	210	1+
331.88891	404	
332.40108	236	1+
332.84227	292	1+
332.87487	1474	1+
332.94576	434	1+
333.17821	498	1+
333.84806	192	1+
334.89675	424	
335.84371	648	1+
335.88680	450	
335.94386	630	1+
336.01744	298	1+
336.94747	546	1+
337.88239	884	1+
338.40786	266	1+
338.84772	400	1+
342.08453	210	1+
342.87024	406	1+
343.05219	198	1+
343.76191	252	1+
343.87400	288	1+
344.11040	252	
345.30536	234	1+
345.70319	232	1+
345.87513	604	1+
345.90338	158	
346.30743	166	1+
348.72649	232	1+
348.89866	222	
349.82037	286	
349.91790	162	
350.88824	886	1+
350.91878	290	
350.96375	172	
351.00303	284	1+
351.83547	178	
352.76750	198	
352.78311	170	
352.91033	548	1+
353.32362	162	
353.72003	200	1+
353.77126	214	1+
353.85429	1098	1+
353.91277	336	1+
354.04718	192	
355.89224	512	1+
356.78258	538	1+
356.84032	212	
356.85829	432	1+
359.27677	252	
359.34279	206	
360.77022	190	
361.53627	184	1+
361.86449	384	1+
362.35859	192	1+
362.37360	374	1+
362.86797	332	1+
363.69963	172	
364.20419	222	1+
366.84168	1578	1+
366.88385	184	
367.05321	226	1+
367.70921	1684	1+
367.88786	712	1+
367.92836	272	1+
367.94655	168	1+
368.89425	508	1+
369.42296	154	1+
369.83683	682	1+
370.03066	196	1+
370.14430	220	1+
370.37850	274	1+
370.78523	456	1+
370.89622	330	1+
371.19365	194	
372.79863	576	1+
373.01419	252	1+
373.29320	200	1+
373.37869	170	
373.72367	580	1+
373.83938	356	1+
373.87593	164	
374.01301	156	1+
375.88749	226	
376.21783	362	1+
376.74110	346	1+
376.86641	208	
376.88493	364	1+
377.79155	270	1+
377.88635	236	1+
379.72836	218	
380.02820	198	
380.71916	886	1+
381.24334	92	1+
381.79598	214	1+
381.83941	346	
382.71222	338	1+
382.83644	186	
383.29333	308	1+
383.77462	178	
383.86430	174	
383.89413	616	1+
384.85166	2980	1+
384.89305	454	1+
385.80560	166	
386.08500	166	1+
386.19495	126	1+
386.71911	510	1+
387.85100	226	
387.90377	226	1+
388.79438	202	
389.05479	198	1+
389.20217	298	
389.39533	256	1+
389.71800	606	1+
389.80285	362	
389.85635	238	
390.12602	234	1+
390.84096	1256	1+
390.96845	146	1+
391.21131	272	1+
391.74778	194	
391.81128	230	
391.86517	876	1+
392.79468	194	
392.82887	682	1+
392.87398	524	1+
393.03458	148	1+
393.80236	1288	1+
394.38572	182	
394.74636	202	
394.83602	660	1+
394.87227	200	
394.93062	244	1+
395.73820	400	1+
395.87349	210	
395.90337	162	
396.16016	298	1+
396.80811	200	
396.82207	458	1+
397.16389	176	1+
397.82229	282	1+
397.86351	410	1+
398.40029	210	1+
398.70261	198	1+
398.73294	726	1+
399.23950	194	1+
399.84898	184	
400.45158	164	
402.86239	372	
403.86960	2362	1+
404.19032	210	1+
405.73414	230	
406.09701	226	1+
407.72660	286	
407.86656	5596	1+
407.92232	482	1+
408.06809	162	
408.10057	214	1+
408.81259	456	1+
408.92779	340	1+
409.72546	176	
410.01470	250	1+
410.73424	280	
410.84548	556	1+
410.87674	942	1+
411.75741	216	
411.81185	1140	1+
412.72976	576	1+
412.85038	1270	1+
413.23384	224	1+
413.87842	256	
414.80381	354	1+
414.87723	188	
415.87384	916	1+
417.82000	252	1+
418.86096	246	
420.77443	178	1+
421.73233	246	1+
421.88327	810	1+
423.79854	280	1+
423.87334	276	
423.96112	210	1+
424.86448	170	
425.20624	168	1+
425.74992	266	
425.88343	318	
426.74854	176	
426.86929	2772	1+
426.93839	516	1+
427.73411	894	
428.11235	180	
428.38299	262	1+
428.74794	500	
428.85437	874	1+
429.73835	1146	1+
429.78713	144	1+
429.82278	438	1+
430.74060	794	1+
430.86607	1728	1+
431.87064	1382	1+
432.82855	342	1+
433.85463	174	
434.51684	92	1+
434.89685	210	1+
435.86298	232	1+
439.89435	756	1+
440.86092	210	
441.69828	180	
442.13706	208	1+
442.83773	258	1+
444.87444	3198	1+
445.74721	240	
446.84472	316	1+
446.89001	300	
448.10925	268	1+
448.75346	306	
449.87758	1274	1+
449.90264	186	
450.02717	204	1+
450.75700	202	
451.24910	186	1+
452.70916	148	1+
453.86772	262	1+
454.27361	182	1+
456.69506	254	1+
457.90766	646	1+
459.21382	182	1+
461.66964	204	1+
462.76662	158	1+
462.88785	1062	1+
464.71366	218	1+
464.84266	228	1+
467.70328	200	1+
467.88978	1444	1+
468.70852	204	1+
468.78099	428	1+
468.81351	190	1+
468.84350	336	1+
469.89028	208	1+
470.78349	174	
471.88341	154	1+
473.15744	178	1+
473.65302	196	1+
474.77211	246	1+
476.72558	182	
482.78768	280	1+
485.90139	742	1+
486.19372	164	1+
486.85334	206	1+
487.20079	132	1+
487.80358	354	1+
490.80323	306	1+
490.91305	168	1+
495.08199	206	1+
496.61755	224	1+
497.78946	200	1+
498.58214	134	1+
498.73769	596	1+
499.74037	530	1+
500.07828	216	1+
500.68645	170	
502.70022	198	1+
502.76669	110	1+
503.70023	138	1+
504.22488	266	1+
504.79985	350	1+
505.80105	270	1+
506.45212	202	1+
506.67063	152	1+
506.72543	230	1+
507.23395	232	1+
507.30543	114	1+
509.86197	534	1+
511.62187	218	1+
512.62569	162	1+
512.74831	190	1+
512.80543	186	1+
END IONS

###FS:    #m/z: 336.94768 #charge 1+
###MS: 46
###MSMS: 49
BEGIN IONS
TITLE=Cmpd 36, +MS2(336.9477), 28.0-35.0eV, 1.1min #49
RTINSECONDS=60.969
SCANS=46,49
PEPMASS=336.94768	382070
CHARGE=1+
182.86935	330	1+
184.86645	178	1+
192.89097	136	
196.88459	228	1+
198.91897	104	
202.47114	100	
205.95138	250	
206.88942	102	
207.87411	112	
209.88847	112	
210.88410	252	
210.90257	118	
211.88125	122	
211.94496	7546	
212.87923	4696	1+
212.94608	276	
213.94034	2200	1+
214.87725	102	
215.88711	1130	1+
215.93731	222	
217.84158	180	1+
217.88331	246	
217.93881	392	
221.94181	290	1+
223.96974	98	
224.00241	100	
224.96269	106	
224.97670	96	
226.39043	176	
226.78951	198	1+
226.89786	184	
226.98692	114	
227.89328	100	
228.89432	686	1+
229.91809	254	1+
229.95608	7126	1+
229.99584	142	1+
230.89009	6686	1+
230.92325	166	1+
230.97578	134	
231.73439	92	1+
231.95104	3318	1+
233.89756	962	1+
233.94967	556	1+
234.82381	238	
235.82864	188	
235.86872	188	
235.89232	356	1+
235.94951	192	
236.55878	100	
236.98791	94	
239.78842	170	
239.90040	102	
240.78703	116	
240.83235	204	1+
241.09167	104	
241.95081	98	
243.89328	148	
244.88977	138	
245.38561	98	
246.90602	330	
246.97636	468	
247.96752	1656	1+
248.90046	1618	1+
249.96143	1162	1+
250.83410	580	1+
250.90595	572	1+
250.95099	230	
250.99204	110	
251.07093	180	
251.15745	104	
251.44815	168	1+
251.91065	328	1+
251.96263	164	
252.30831	86	1+
252.97211	3162	1+
253.01582	172	1+
253.08853	196	1+
253.17287	134	
253.26265	118	1+
253.64422	96	
253.90518	1634	1+
254.96529	2378	1+
255.07569	218	
255.17949	92	
255.40868	94	
255.78673	142	
255.89262	320	1+
256.92038	186	
257.34508	186	1+
257.80581	248	1+
258.68727	92	
260.82975	298	1+
260.98012	112	
261.79972	96	
264.80124	182	
265.08870	316	1+
266.36280	122	
267.80352	104	
267.83845	1182	1+
267.86196	102	
268.84172	926	1+
268.90988	102	
268.98627	180	
269.80019	206	1+
269.92339	158	
269.95602	108	
270.91200	112	
270.98225	478	
271.84907	288	1+
271.91582	876	1+
272.85614	176	1+
272.89095	188	
272.97762	206	
273.79428	260	
274.79824	138	
275.79281	116	
275.88085	94	
275.97338	102	
276.05664	100	
276.68726	106	
276.85080	104	
276.90571	264	1+
277.84070	142	
277.86099	164	
278.09566	154	1+
278.83514	974	1+
278.86344	304	1+
278.97493	142	
279.25243	100	
280.78917	114	
282.06282	92	
282.46107	184	1+
282.80916	148	1+
282.97905	102	
283.79034	130	
283.85974	124	
284.02299	118	
284.78726	208	1+
284.83907	96	
285.42987	154	
285.84842	1314	1+
285.91997	240	1+
286.05482	100	
286.18690	182	
286.84968	866	1+
287.79484	154	
288.20045	230	1+
288.85094	150	
288.95051	162	
289.81729	142	
289.85850	160	
289.88261	460	1+
290.78750	136	
291.12442	128	
291.80688	144	
292.17036	110	1+
292.81339	206	
292.83063	160	
292.88604	182	
293.86217	166	
294.04779	126	
294.85821	208	
295.00385	94	
295.82603	178	1+
295.86221	140	
295.88732	144	
296.80752	134	
296.87852	214	
296.97792	96	
298.27088	112	
298.86792	160	1+
298.92848	158	
298.97155	200	1+
299.41352	100	
299.43451	98	
299.78850	120	
301.58905	100	
301.87779	184	
303.21594	114	
304.23464	98	
304.86085	138	
306.79722	320	1+
307.03602	104	
307.88514	278	1+
309.82248	240	1+
309.86775	146	
310.88087	830	1+
311.16772	104	
311.31555	98	
313.21826	100	
313.81379	276	1+
313.87650	234	
314.18084	128	
314.38737	100	
316.05840	100	
317.42364	204	1+
317.75964	134	
317.87888	112	
319.07929	122	
319.31067	98	
319.88546	130	
320.75615	128	
322.89868	92	
323.06963	108	
323.89046	134	
325.89112	182	
328.32428	100	
328.89179	164	
329.89237	116	
331.20635	174	
331.87341	180	1+
331.97664	118	
332.93630	92	
335.86976	202	1+
336.42506	94	
336.97942	120	
339.82884	182	
340.12877	102	
340.89862	206	1+
340.96924	94	
END IONS

###FS:    #m/z: 322.93161 #charge 1+
###MS: 50
###MSMS: 51
BEGIN IONS
TITLE=Cmpd 37, +MS2(322.9316), 28.0-35.0eV, 1.1min #51
RTINSECONDS=64.637
SCANS=50-51
PEPMASS=322.93161	5033916
CHARGE=1+
190.89578	104	
192.89219	198	
192.90248	108	
194.11485	100	
194.89727	134	
196.88349	318	1+
198.07146	112	
199.88725	202	
201.09657	102	
205.95119	220	
206.95917	110	
207.07484	94	
207.97536	104	
208.94179	310	1+
209.94492	266	1+
212.88073	246	
213.92103	94	
214.89972	152	
215.89178	98	
218.10063	92	
218.98451	102	
220.89317	98	
221.94569	142	
222.95588	844	1+
224.79852	142	
225.90954	130	
225.96632	96	
227.53110	102	
227.78986	110	
227.93360	130	
227.95256	120	
227.97083	100	
228.91406	122	
230.83616	96	
230.89129	422	1+
231.09674	92	
231.12663	100	
231.90954	174	1+
232.39788	100	
233.87328	112	
236.83712	274	1+
237.79466	154	1+
238.02896	148	
238.93988	172	
239.04124	118	
239.07817	322	1+
239.78637	1040	1+
239.84491	94	
239.96196	108	
240.82240	376	1+
240.94126	3358	
240.96173	310	
241.43570	98	
241.84391	128	
241.91111	92	
241.94333	2778	
242.12722	108	
242.94237	8840	1+
243.10121	114	
243.82323	362	
244.04923	92	
244.82238	236	
244.94051	1840	1+
245.34703	100	
246.09617	134	
246.97702	528	1+
247.85069	300	1+
248.87863	106	
248.90113	156	
248.95607	126	
249.01571	148	1+
249.04301	124	
250.33614	134	
251.93478	94	
252.85690	168	
253.16079	126	
253.92007	106	
254.79193	102	
254.83244	102	
255.13491	96	
255.78673	186	
256.78743	160	
256.80724	140	
256.83810	126	
257.07911	128	
257.80050	470	1+
258.00622	104	
258.09723	96	
258.83365	376	
260.34105	146	
260.93340	108	
261.83103	782	1+
262.10512	98	
262.35386	100	
262.83467	604	1+
262.96801	100	
263.81486	122	
263.85228	220	1+
263.95624	176	1+
265.06256	110	
265.08473	286	1+
265.15560	126	
266.08537	182	1+
267.15575	142	
267.80302	226	1+
267.83286	122	
267.96941	126	
268.00737	244	1+
268.05993	110	
268.87557	122	
269.10523	98	
269.16079	246	1+
269.85563	102	
270.27992	92	
271.17632	366	1+
271.56898	138	1+
271.85085	338	1+
272.79388	704	1+
273.11017	92	
273.86368	96	
274.84898	136	
275.80951	142	
276.81108	194	
276.83610	198	1+
276.86023	110	
277.80478	112	
279.09179	1010	1+
279.81143	248	1+
279.85846	134	
280.46215	108	
280.81711	168	1+
281.08701	104	
281.61948	178	
281.89451	100	
282.78602	514	1+
282.81171	162	
282.87627	292	1+
283.78779	366	1+
283.84701	112	
284.29432	348	1+
284.83484	94	
285.79907	194	
286.18453	344	
286.83255	226	1+
286.86119	134	
286.91604	154	
287.22520	98	
287.80779	354	1+
287.91025	100	
288.20331	458	
289.79303	276	
289.86079	126	
289.88054	376	1+
290.78926	318	
290.84390	148	
290.86270	172	
291.11900	280	1+
291.80587	790	1+
292.81998	144	
292.83817	104	
292.87812	124	
293.87906	92	
294.86743	182	
295.88182	398	1+
295.93834	114	
296.81074	124	
296.92093	132	
298.80058	110	
298.81978	96	
299.78343	598	1+
300.13406	96	
300.78385	342	1+
300.79867	200	
300.86349	228	1+
301.19931	124	1+
301.87665	300	1+
302.81964	94	
303.00119	94	
303.01564	122	
304.80432	312	1+
305.00394	212	1+
305.88226	162	
307.28561	160	
307.80139	480	1+
307.83677	92	
307.88249	362	1+
308.29719	116	
309.79875	100	
309.86560	108	
309.92584	202	1+
310.87867	552	1+
311.83132	124	
311.88269	368	1+
312.80728	96	
313.81330	280	1+
314.20133	92	
318.86397	98	
319.89755	108	
320.08338	130	
320.75714	132	
321.13905	130	
322.81461	110	
323.23503	126	
324.89203	186	
325.89834	184	
326.90851	122	
327.81844	92	
END IONS

###FS:    #m/z: 507.84812 #charge 1+
###MS: 50
###MSMS: 52
BEGIN IONS
TITLE=Cmpd 38, +MS2(507.8481), 28.2-35.2eV, 1.1min #52
RTINSECONDS=65.4095
SCANS=50,52
PEPMASS=507.84812	370288
CHARGE=1+
196.01788	534	1+
199.88968	222	
209.94654	218	
227.95502	184	
229.88596	330	1+
234.91163	352	1+
238.06391	326	
240.08871	274	1+
241.85675	270	
248.05070	192	1+
248.85687	224	
250.06832	278	1+
250.96984	704	
254.10047	200	
255.79360	188	
259.82367	218	1+
259.88144	160	
259.89969	170	1+
260.88187	554	1+
262.13873	184	
264.39204	190	
266.16836	252	
266.86182	560	1+
267.78370	178	1+
268.11327	172	1+
268.89005	292	1+
270.85731	294	1+
272.85549	818	1+
275.84987	178	
275.98252	218	1+
276.79855	314	1+
277.14992	192	
278.13503	200	1+
278.88999	302	1+
280.39723	318	1+
283.10572	158	
283.79013	300	1+
283.89691	420	1+
283.98127	152	1+
284.89833	380	1+
284.93191	182	1+
286.79377	506	1+
287.85311	374	
288.87024	346	
289.88083	886	
290.38686	306	1+
290.86691	1712	1+
291.80405	438	1+
291.83647	178	
292.88633	272	
293.87355	3458	1+
294.94013	226	1+
295.03609	168	
295.99706	266	1+
296.80756	342	1+
296.88387	398	1+
297.13142	240	1+
298.87492	440	
299.86005	784	1+
300.04103	276	
300.84506	354	
300.86351	666	1+
301.84746	198	
302.00779	138	1+
303.87026	380	
304.88264	262	
305.37652	214	
305.86510	760	
306.12950	248	1+
306.85373	180	
306.88223	270	
307.89190	1396	
307.96293	122	1+
308.14520	1336	1+
308.87262	1996	1+
308.99385	244	1+
309.84376	656	1+
309.87342	1186	1+
309.88880	1652	1+
310.36536	240	
310.84518	432	1+
311.16815	198	
311.35280	370	1+
311.53201	196	1+
311.76137	130	1+
311.88587	6596	1+
312.83576	160	
313.04387	208	1+
313.88616	1438	
313.96013	402	1+
314.11195	154	
314.16090	228	1+
314.84612	182	
314.86819	1584	1+
315.37236	364	1+
315.83049	304	1+
315.93137	180	
316.12418	186	
316.81092	226	
316.87017	1072	1+
316.89152	180	
316.92063	250	1+
317.92917	294	1+
318.01512	200	1+
318.08354	186	
318.37822	304	1+
318.85856	324	
319.06526	168	1+
320.32833	178	
320.86553	178	
321.88717	590	1+
323.09642	158	
323.37181	172	
323.86871	478	1+
324.92912	260	1+
325.32960	128	1+
325.77470	162	
325.90170	574	
326.24350	156	
326.85452	164	
326.88077	2840	1+
327.81054	246	
327.88056	1640	1+
328.37254	226	
329.83936	424	1+
329.89828	344	
330.16216	268	
330.36679	170	1+
330.84485	312	1+
330.88294	384	
331.47684	82	1+
331.88695	242	
332.03131	158	
332.05507	160	1+
332.81927	334	1+
332.83415	154	
332.88014	832	1+
332.92576	242	1+
333.17334	384	1+
334.88071	212	
334.89785	532	1+
335.07510	224	1+
335.35823	198	1+
335.84424	238	
335.97951	236	1+
336.84639	172	
337.81428	166	
337.83999	158	
337.88547	224	
338.38800	188	1+
339.88058	460	1+
340.35175	258	1+
340.86092	224	1+
341.26586	150	1+
341.30035	330	1+
341.90105	184	
342.38799	174	
342.74990	208	1+
342.87361	302	1+
343.09978	226	1+
343.79157	198	1+
343.87602	222	1+
344.10605	158	1+
344.91110	198	1+
345.76832	262	1+
345.87546	344	1+
345.96331	174	
347.10777	134	1+
347.16694	320	1+
347.82428	198	
348.16860	230	1+
348.73034	292	1+
348.89098	266	
349.82215	182	1+
350.89038	542	
351.00874	178	
351.77033	650	1+
351.85713	176	
351.91035	244	
352.57004	318	1+
352.71749	106	1+
352.89731	166	
353.37290	206	1+
353.85439	910	1+
354.33439	154	1+
355.01109	252	1+
355.86465	248	1+
355.89655	454	1+
356.19078	312	1+
356.78887	158	
357.81894	162	
358.73016	312	1+
358.87335	172	
359.40334	322	1+
362.85293	226	
362.89818	170	
363.84561	484	1+
363.87947	196	
363.91070	268	1+
366.35149	238	1+
366.84197	1428	1+
366.88869	260	1+
367.71114	1542	1+
368.85663	168	
368.86913	446	1+
369.72757	300	
369.83602	646	1+
369.89772	410	1+
370.41476	200	1+
370.73017	162	
370.78041	338	1+
370.90178	300	1+
371.35266	326	1+
371.73008	258	
371.86822	202	
372.32211	268	1+
372.89785	442	1+
373.72245	734	1+
373.82308	516	1+
374.05168	306	1+
375.89378	180	
376.78955	204	
376.86316	380	1+
377.88870	172	
377.95618	154	
378.39436	182	
378.74932	172	
378.81242	152	
379.14260	286	1+
379.28975	194	1+
379.88884	514	1+
379.91204	252	1+
380.71994	528	1+
380.74711	206	1+
380.77173	176	
380.85579	658	1+
380.89577	346	1+
382.72206	706	1+
383.38928	524	1+
383.77761	224	1+
384.33018	158	
384.39462	408	1+
384.84988	4660	1+
384.89578	350	1+
384.92993	352	1+
385.08647	236	1+
385.77563	168	
385.82460	156	
387.71783	226	1+
388.80085	158	
389.17778	366	1+
389.38133	168	
389.39510	452	1+
389.72174	340	
389.98177	210	1+
390.06041	162	
390.15426	196	1+
390.84209	662	
391.09004	276	1+
391.81012	152	
391.84560	400	
391.91889	328	1+
392.82870	334	
392.86405	302	
392.98646	124	1+
393.15003	240	1+
393.39918	204	
393.79781	686	1+
393.86792	262	
393.89838	260	1+
394.04080	154	1+
394.85038	202	
395.77965	216	1+
395.86875	500	1+
396.40167	366	1+
396.74089	188	
397.36297	258	1+
397.74125	168	
397.79251	240	1+
398.73589	866	1+
398.82234	328	1+
398.86440	326	
399.73991	630	1+
399.82474	234	1+
399.85264	194	
400.90453	274	1+
400.94237	244	1+
402.04225	202	1+
402.86705	1642	1+
403.87136	1180	1+
403.93567	262	1+
405.73847	214	
405.87078	950	1+
406.74485	166	
407.68864	120	1+
407.73061	242	
407.81970	164	
407.86640	7376	1+
408.93101	176	
408.99967	152	
409.05540	202	1+
409.16198	414	1+
409.72538	896	1+
409.92576	152	
410.83833	422	
411.81219	984	1+
411.85688	274	
411.87701	242	
412.72949	430	1+
412.84970	560	
412.87702	690	1+
413.07856	240	
413.87799	498	1+
415.87501	218	
416.88271	186	
416.89780	170	
417.75410	212	1+
417.82097	250	
417.88165	308	1+
418.21868	196	1+
418.85797	222	1+
420.87553	752	1+
421.71757	170	1+
421.74781	388	1+
422.15283	198	1+
422.79576	390	1+
423.80290	236	1+
423.87828	550	
424.87023	372	
424.90704	296	1+
425.75861	396	1+
425.88045	350	
425.92673	402	1+
426.86353	2372	1+
427.01080	130	1+
427.73666	1774	1+
428.01591	100	1+
428.85243	608	1+
428.88817	570	1+
429.35286	192	1+
429.83313	384	
430.39079	202	1+
430.69342	164	
430.74296	878	1+
430.86203	1070	1+
430.88022	240	
431.09106	152	
432.24357	324	1+
434.83054	222	1+
434.89091	258	
435.86652	318	
437.85638	170	
439.76543	210	1+
439.89472	990	1+
441.87776	244	1+
443.39104	258	1+
444.39561	164	1+
444.87323	1664	1+
445.74640	532	1+
445.97705	176	
446.87924	520	1+
448.89999	324	
449.87953	1038	1+
450.76844	602	1+
451.12552	214	1+
451.77094	366	1+
452.62158	104	1+
454.20904	140	1+
454.77439	174	1+
455.16085	220	1+
455.64619	166	1+
457.90490	546	1+
458.70337	180	
458.78672	280	1+
462.72667	174	1+
462.88546	484	
463.89620	482	1+
464.63866	178	1+
464.79205	160	
467.02001	186	1+
467.77939	474	1+
467.89029	1564	1+
468.78338	404	1+
468.84258	260	1+
470.79054	266	1+
474.07385	188	1+
478.72307	158	1+
482.10988	176	1+
485.90023	784	1+
486.80752	156	
486.84757	320	1+
487.36464	172	1+
487.80119	154	
488.29898	186	1+
491.80003	154	
491.84116	156	1+
492.78456	286	1+
498.74031	340	1+
500.03668	126	1+
501.78791	302	1+
502.79121	236	1+
503.93182	102	1+
504.74533	244	1+
504.79820	168	
506.72784	168	1+
507.35146	280	1+
507.67082	176	1+
507.80351	402	1+
508.85967	328	1+
509.86281	282	1+
510.27742	136	1+
512.66708	102	1+
END IONS

###FS:    #m/z: 336.94783 #charge 1+
###MS: 50
###MSMS: 53
BEGIN IONS
TITLE=Cmpd 39, +MS2(336.9478), 28.0-35.0eV, 1.1min #53
RTINSECONDS=66.182
SCANS=50,53
PEPMASS=336.94783	350590
CHARGE=1+
98.36911	104	
180.87701	112	
183.86978	154	
186.87331	104	
189.86381	110	
196.88178	178	
197.88656	138	
198.96132	160	
200.87932	128	
203.87914	348	1+
205.95020	216	1+
207.87889	206	1+
209.94465	124	
210.88399	562	1+
211.39781	92	
211.94514	9112	
212.87875	4056	1+
212.94898	352	
213.93959	4214	1+
214.03107	90	
215.88820	1070	1+
217.88460	670	1+
217.94285	96	
218.85188	102	
219.98533	102	
220.87198	230	1+
221.13587	98	
222.88493	234	1+
222.95742	98	
223.96685	536	1+
224.84423	134	
226.90344	108	
227.78580	386	1+
228.89476	690	1+
229.01275	168	
229.95581	7490	
229.98694	104	
230.89031	7040	1+
230.96199	270	
231.95115	2890	1+
233.82614	112	
233.89815	860	1+
233.94843	546	1+
234.07700	114	
235.82719	196	
235.89671	552	1+
236.12280	94	
237.78904	196	1+
237.89003	100	
238.04920	104	
240.06725	94	
244.51737	136	1+
246.87700	102	
246.90450	512	1+
246.97551	206	
247.08811	92	
247.35345	96	
247.91986	96	
247.96659	2152	
248.03812	140	
248.09904	270	1+
248.55422	102	
248.90055	2292	1+
248.95495	104	
248.98870	130	
249.04963	152	
249.84450	100	
249.96407	892	1+
250.83043	684	1+
250.84841	118	
250.95250	200	
250.99813	102	
251.59120	98	
251.91133	104	
251.99866	94	
252.45328	98	1+
252.83551	546	1+
252.97200	4392	1+
253.16901	122	
253.80465	92	
253.90673	1352	1+
254.81943	102	
254.96653	1356	1+
255.07582	290	1+
255.63105	104	
256.97370	172	
258.84658	158	
258.97021	172	
259.07512	140	1+
259.85239	168	
260.83217	284	1+
260.85433	150	
260.94842	136	
261.83655	190	1+
261.89675	94	
262.94271	242	1+
263.79553	162	
263.83256	124	
263.84610	100	
265.10761	112	
265.83779	120	
265.86395	90	
267.84516	184	
268.84235	712	1+
268.95909	272	
269.80061	456	1+
270.43637	94	
270.98291	624	1+
271.84473	270	1+
271.91453	496	1+
272.58105	116	
272.97459	388	1+
273.16925	94	
273.79400	432	1+
274.82977	110	
275.08110	150	
275.45952	94	
275.86145	112	
276.85701	328	
277.84334	128	
278.82300	492	1+
278.83422	114	
278.97996	98	
279.14998	118	
281.81979	290	
281.84870	112	
281.87784	180	1+
282.86162	130	
282.92189	92	
283.03878	92	
283.79001	156	
284.79546	158	
284.89634	92	
285.81980	108	
285.85136	120	
286.18436	120	
286.20442	100	
286.81944	128	
286.85191	892	1+
286.93176	96	
287.41037	118	1+
288.20789	176	
289.88760	128	
290.86622	170	
290.89149	96	
291.12281	138	
291.80277	288	1+
292.03765	112	
292.83295	116	
293.84957	146	
293.87745	122	
293.99944	138	
294.86347	126	
296.81149	142	
297.90709	120	
298.80539	192	1+
298.82087	152	
299.11691	120	
301.85707	226	1+
301.87486	154	
302.88504	122	
304.87027	144	
305.42643	106	
306.88355	164	
306.93383	92	
307.80318	146	
308.89667	112	
309.81458	198	
310.83005	104	
310.87721	956	1+
310.91252	100	
312.01618	114	
314.76541	130	
314.82384	316	1+
315.36673	98	
315.86455	212	1+
318.55640	102	
319.88111	124	
320.81662	328	1+
321.13346	138	
321.75238	120	
321.82080	276	1+
322.12335	92	
323.88882	116	
324.00259	138	
324.75795	186	1+
324.89259	132	
325.88839	308	1+
325.90680	104	
326.89152	212	1+
327.64960	102	
327.84966	92	
329.89445	152	
331.20754	114	
331.89253	216	
332.52400	96	
333.86223	114	
333.92969	94	
334.19888	92	
334.75216	106	
334.88179	164	1+
336.06970	120	
336.10386	98	
338.89316	98	
339.37974	112	
339.76301	132	
339.89565	98	
342.46512	96	
END IONS

###FS:    #m/z: 340.94221 #charge 1+
###MS: 54
###MSMS: 55
BEGIN IONS
TITLE=Cmpd 40, +MS2(340.9422), 28.0-35.0eV, 1.2min #55
RTINSECONDS=69.8705
SCANS=54-55
PEPMASS=340.94221	2061372
CHARGE=1+
171.04686	92	
186.03526	108	
192.92589	222	
196.88564	262	1+
199.86940	104	
204.90360	94	
206.97315	128	
208.90761	120	
209.92635	110	
209.94781	114	
210.93803	610	1+
212.87957	356	
213.88111	480	
213.93967	2044	1+
214.42950	130	
214.88266	1142	1+
214.89685	258	
215.85879	112	
215.88742	842	1+
215.93751	420	
217.88370	366	1+
219.88114	280	1+
220.81667	102	
221.51437	104	
221.87618	94	
222.95038	260	
223.96158	186	
224.97693	228	
225.43113	96	
225.88653	102	
225.95032	384	1+
226.89560	300	
226.95148	220	1+
228.89092	240	1+
228.94590	166	
229.95936	94	
230.88847	1682	1+
231.95123	1080	1+
232.40072	174	
232.85768	254	1+
233.02688	120	
233.89794	494	1+
233.94625	590	
235.89592	506	
235.94963	208	
237.79730	132	
237.83975	96	
237.89220	100	
238.04715	126	
238.40372	98	
238.83661	100	
239.90460	166	
239.95582	114	
240.83158	134	
241.96235	114	
242.94373	98	
243.41638	140	
243.82811	404	1+
244.83173	288	1+
244.95452	206	
245.12428	102	
246.80557	104	
246.97785	296	
247.98276	210	
248.87637	132	
248.90153	224	
249.85008	134	
249.90138	274	
249.96094	292	1+
250.90016	148	
251.07249	220	
251.64973	130	
251.83576	94	
251.96141	132	
252.09976	98	
252.47238	110	
252.84622	100	
253.07562	98	
253.90424	264	1+
254.96659	1032	1+
255.08001	150	
255.90906	388	1+
256.89131	106	
256.91132	274	1+
257.07981	106	
257.79825	310	1+
258.09690	102	
258.84886	462	1+
259.90276	118	
259.95787	324	
260.34676	104	
260.85715	320	1+
261.09749	122	
261.83892	212	
262.00918	174	
262.84427	132	
263.40694	110	
263.89852	182	1+
264.86036	210	1+
264.96565	166	
267.13563	106	
267.42198	100	
268.79306	120	
268.81154	144	
269.80041	368	1+
270.52503	134	
271.85067	96	
272.35217	106	
273.79180	210	
274.09454	268	1+
274.79392	254	
275.80926	180	
276.42703	150	
276.82795	132	
276.85157	202	
276.86557	198	
277.03683	100	
277.80802	154	
277.85385	210	
277.88510	216	
277.97197	144	
278.84706	960	1+
278.96863	138	
279.97814	100	
280.10207	108	
281.83709	188	1+
282.35760	112	
282.80094	96	
282.86336	94	
283.78310	194	1+
284.03536	98	
284.87518	132	
285.86586	162	
286.79581	196	
286.88147	152	
287.77268	112	
287.81073	110	
289.80873	200	
289.88522	112	
290.78885	178	
290.87492	134	
291.80633	366	1+
291.92210	94	
292.55217	92	
292.87025	98	
294.85670	262	1+
295.81291	220	1+
296.84714	116	
297.97974	110	
298.80630	112	
299.10744	106	
299.78749	222	
299.87360	124	
302.85654	242	1+
303.21669	92	
303.94116	170	
304.03316	94	
305.80470	156	
306.06152	210	1+
307.11565	98	
307.42661	140	
307.80240	188	
307.88630	242	1+
309.91498	94	
310.88070	796	1+
311.80300	492	1+
311.88462	500	1+
312.37473	104	
312.80567	424	1+
313.88040	220	1+
314.82015	154	
315.86758	242	1+
316.11506	94	
318.88090	132	
321.82227	94	
323.23853	106	
324.89250	562	1+
327.13817	100	
328.88743	394	
329.84190	138	
329.87479	264	1+
329.91362	110	
330.81918	516	1+
331.20223	136	
333.77577	154	
333.87034	138	
334.82949	134	
334.87158	168	
335.01770	108	
338.47545	102	
339.83927	140	
340.19085	128	
340.84718	98	
342.90865	160	
344.91007	100	
345.74867	132	
END IONS

###FS:    #m/z: 363.95839 #charge 1+
###MS: 54
###MSMS: 56
BEGIN IONS
TITLE=Cmpd 41, +MS2(363.9584), 28.0-35.0eV, 1.2min #56
RTINSECONDS=70.6425
SCANS=54,56
PEPMASS=363.95839	1318086
CHARGE=1+
46.98593	116	
182.87046	116	
186.93531	100	
189.86329	1418	1+
191.86016	1048	1+
194.88890	130	
196.88564	282	
196.90494	110	
201.12304	214	
205.94943	268	
206.10144	126	
207.87416	434	1+
207.95054	100	
209.87156	306	
209.94411	1764	1+
210.88427	1094	1+
212.87947	5500	1+
214.89605	370	1+
216.88056	112	
219.41280	100	
220.81999	122	
221.85946	118	
222.95341	1860	1+
224.94882	1992	1+
225.09756	218	1+
225.54180	98	
225.88651	156	
225.96390	138	
226.89084	134	
226.94848	10264	1+
226.99934	126	
227.53979	106	
228.79297	102	
228.89394	1788	1+
228.94360	10536	1+
228.97698	108	
230.84637	204	1+
230.89034	7812	1+
230.91811	124	
232.09882	284	1+
232.88711	832	1+
233.10329	192	1+
234.13118	120	
234.88317	420	
234.92977	104	
235.82469	136	
238.94333	250	
239.07386	132	
239.96687	128	
240.94451	330	
240.96257	1102	1+
241.89657	138	
241.94322	370	
242.82999	232	
242.94472	952	
242.96013	1628	1+
243.11111	198	1+
243.82266	468	1+
244.82687	324	1+
244.91560	142	
244.95779	6138	1+
245.03230	98	
245.94703	188	
246.09742	660	1+
246.81002	98	
246.90726	514	1+
246.95432	6530	1+
246.97886	310	1+
247.01916	102	
247.46429	102	
248.00704	134	
248.11285	128	
248.38232	276	1+
248.80368	604	1+
248.85983	104	
248.90049	3118	1+
248.98891	100	
249.14628	168	
249.96188	482	1+
251.06854	280	1+
251.79210	162	
251.93102	136	
252.00519	108	
252.07170	234	1+
252.89380	128	
253.90748	608	1+
254.03288	258	1+
254.20013	146	
254.64256	120	
254.92391	138	
255.34414	108	
257.08691	130	
258.09602	446	1+
258.83469	286	
258.97223	344	1+
259.45014	102	
259.90862	128	
260.83495	288	
260.96991	534	1+
261.83746	292	
261.93077	98	
262.82839	534	1+
262.97651	428	1+
263.85039	238	1+
263.98221	300	1+
264.96243	228	
265.09171	170	
265.53565	98	
265.78612	246	1+
265.82221	130	
265.97748	106	
266.81720	240	
266.91058	138	
267.81986	192	
267.97433	1126	1+
268.14112	118	
268.96470	982	1+
269.80111	294	1+
269.92663	136	
269.96926	840	1+
270.53928	108	
270.80584	322	1+
271.12348	114	
271.17385	244	
271.84475	212	
271.91982	494	1+
272.17499	214	
272.84709	110	
273.11397	148	
273.78935	196	1+
274.09212	310	1+
275.81182	484	1+
276.85427	698	1+
277.02032	102	
277.85444	520	1+
277.91921	172	
279.84253	120	
280.79257	736	1+
280.92702	142	
281.06011	168	1+
281.85837	124	
281.95012	124	
282.81396	120	
283.07553	112	
283.78767	218	
283.80490	126	
283.85081	678	1+
283.98750	104	
284.79529	308	1+
284.82451	190	
284.88646	250	1+
285.82095	100	
285.84721	1544	1+
285.97820	116	
286.09210	120	
286.86480	408	1+
287.94785	116	
288.79053	150	
288.93194	176	
289.79123	368	1+
289.92664	114	
290.85700	322	1+
291.11922	1132	1+
292.10288	130	
292.43720	220	
292.87851	192	1+
292.96374	102	
293.13487	274	1+
294.10616	266	1+
295.05444	264	1+
295.94703	114	
296.81004	114	
297.37813	104	
297.80209	2562	1+
298.80278	2002	1+
299.86792	272	1+
300.14568	106	
300.89191	98	
301.12042	146	
301.86395	812	1+
302.81574	102	
302.85149	140	
302.88751	156	
303.11845	490	1+
303.80602	568	1+
303.85691	2286	1+
303.94803	156	
304.95086	118	
306.88315	180	
307.13037	202	1+
307.83780	106	
307.85435	98	
307.89210	106	
308.29289	130	
308.82877	124	
309.11866	152	1+
309.82121	146	
309.87147	438	1+
310.19177	120	
310.87638	318	1+
311.03172	130	
311.07931	106	
313.88265	138	
314.83225	140	
315.50845	98	
315.85606	212	1+
315.94365	216	1+
316.81647	588	1+
317.10239	124	
318.87760	268	1+
318.93616	140	
320.03094	100	
320.81732	1096	1+
321.13024	202	
321.82069	932	1+
321.87358	286	
322.12578	120	
323.81219	254	1+
324.87669	136	
324.93174	132	
325.87736	110	
326.87561	644	1+
328.77351	138	1+
328.89178	196	
335.88197	230	1+
336.75339	186	1+
336.88522	190	1+
336.94636	500	1+
337.83648	138	
338.83234	102	
338.94255	104	
339.14127	290	
339.83272	828	1+
340.14224	126	
340.93860	346	1+
343.71154	308	1+
344.91606	180	
344.94768	182	1+
346.72598	186	1+
347.08140	104	
350.54731	106	
350.72727	114	
353.94916	148	1+
357.75689	200	1+
357.78869	176	1+
361.19602	182	
361.72391	138	
361.75618	152	
362.04664	108	
362.71502	278	1+
363.72197	264	1+
363.84638	148	
366.29401	100	
END IONS

###FS:    #m/z: 507.84823 #charge 1+
###MS: 54
###MSMS: 57
BEGIN IONS
TITLE=Cmpd 42, +MS2(507.8482), 28.2-35.2eV, 1.2min #57
RTINSECONDS=71.4145
SCANS=54,57
PEPMASS=507.84823	365864
CHARGE=1+
196.01794	374	
197.88828	136	
199.81705	246	
214.88290	150	
217.90167	376	1+
223.97390	500	1+
229.89138	196	1+
232.89514	254	
234.89389	200	
235.87981	172	
248.85399	248	
249.88730	202	
250.90424	140	
250.97207	564	
257.86633	176	
261.11404	150	
262.13905	662	1+
265.85287	164	
269.17485	166	
270.85916	428	
272.85505	574	1+
277.15001	198	
279.98296	150	
281.79354	340	1+
281.87196	238	
282.80735	284	1+
283.87916	342	1+
286.79378	350	
286.81425	254	1+
287.85294	706	1+
288.33127	188	1+
288.87000	400	
289.88250	624	
289.96190	92	1+
290.12945	232	
290.86657	1532	1+
291.93603	236	1+
293.87382	2174	1+
295.87631	400	
296.13287	148	1+
296.82085	200	
296.85285	216	
296.87907	178	
297.85660	332	1+
298.04799	160	
298.91893	270	1+
299.31352	204	1+
299.33726	156	
299.88223	286	1+
300.85816	512	1+
302.88879	148	
303.80443	210	
303.86847	432	1+
304.37157	150	
305.86417	438	
305.94927	138	
306.04698	142	
306.84204	308	1+
307.13681	476	1+
307.89302	1052	
308.37568	178	1+
308.79317	172	1+
308.88183	1816	1+
309.87146	544	1+
309.88904	1022	1+
309.99470	218	1+
310.15954	428	
311.14765	166	
311.80858	518	1+
311.88582	4716	1+
312.95064	302	1+
313.88323	698	
314.86777	1104	1+
316.04391	228	1+
316.86227	550	1+
316.88296	746	1+
317.81973	168	
317.88581	634	1+
317.92461	282	1+
320.89580	204	
321.82267	280	1+
322.86117	184	
322.89461	144	
322.96850	220	
323.86292	552	1+
324.00042	202	1+
324.36868	310	1+
324.86162	346	1+
325.18154	158	1+
325.23590	368	1+
325.82412	274	1+
325.89889	654	
326.88545	1488	1+
327.40067	176	
327.88027	286	
328.37206	156	
328.39952	160	
328.88447	152	
329.87996	144	
329.89810	228	
330.82954	422	1+
330.88229	322	
331.88759	178	
332.82806	160	
332.87933	532	
332.92529	226	1+
333.17867	364	1+
333.37180	262	1+
333.87838	544	1+
334.40011	242	1+
334.90612	348	1+
335.84408	156	
336.94891	320	1+
337.05206	160	
337.88030	540	1+
338.39307	184	
339.82604	146	
339.86496	374	1+
339.88052	144	
341.89911	190	
342.89548	162	
343.86864	230	
344.06735	140	
344.90912	312	1+
345.87800	366	1+
346.00836	208	1+
346.02918	168	1+
346.83588	332	1+
348.17292	214	1+
348.72569	150	
348.92828	226	1+
349.06821	184	1+
349.80161	158	
349.91322	294	1+
350.79848	244	1+
350.88764	626	1+
351.86075	146	
352.91078	298	1+
353.35541	148	
353.77771	170	
353.81971	164	
353.85152	738	1+
354.43102	154	
355.80534	140	
355.89088	148	
356.83728	184	
356.89174	176	
357.72984	146	
357.93216	244	1+
358.87587	240	1+
362.79096	206	1+
362.89428	324	1+
365.81166	298	1+
366.74583	160	
366.84269	864	1+
367.71087	1106	
367.76921	282	1+
368.70841	1100	1+
368.89812	248	1+
369.83723	532	1+
370.73338	524	1+
370.78907	188	
371.73430	382	1+
371.78457	188	
371.85531	138	
372.80102	146	
372.83328	174	
373.71811	332	
373.82989	260	
373.90566	150	
374.73122	394	1+
374.81346	328	1+
374.88018	152	
376.21955	158	
376.34528	168	
378.86320	220	
378.89536	250	1+
379.81502	410	1+
379.88063	170	
380.72377	182	
380.85643	208	
381.71878	304	
381.84933	172	
382.71961	280	
383.71543	170	
383.78198	292	
383.89625	734	1+
384.18827	168	
384.77124	300	1+
384.85143	2224	1+
384.89806	618	1+
386.72545	254	1+
386.80572	252	1+
387.74228	240	1+
387.85077	274	1+
388.79491	258	1+
389.20710	146	
389.71668	344	1+
390.05757	454	1+
390.84274	532	1+
392.14464	164	
392.80930	206	
392.83133	664	1+
393.14984	180	1+
393.62936	162	1+
393.74366	240	1+
393.79935	180	
393.87765	304	1+
395.40562	156	
395.78761	206	
396.75345	160	
397.31388	150	
397.73912	266	
398.73053	1200	1+
398.87411	138	
399.02650	192	1+
399.85380	278	1+
400.80777	360	1+
401.21656	318	1+
402.86694	1546	1+
403.87290	1122	1+
405.19624	196	1+
405.86941	412	
405.91637	346	1+
406.07403	314	1+
406.85754	296	
406.88654	178	
407.77226	150	
407.81578	378	1+
407.86675	4286	1+
407.97320	152	
409.73011	630	1+
409.85909	278	
410.08427	330	1+
410.67333	248	1+
410.84012	596	
411.81070	796	1+
411.87918	166	
412.13100	136	
412.21653	138	
412.73109	442	
412.84642	476	1+
413.88031	194	
414.01780	116	1+
414.86375	168	
414.88129	142	
415.70810	194	1+
415.86772	202	
416.75408	186	
416.77776	232	1+
416.88520	158	
416.92086	140	
418.85369	360	
421.74370	342	1+
421.88231	744	1+
422.75640	212	1+
422.82912	180	1+
423.86778	806	1+
424.79696	140	
425.74368	374	
425.82667	394	1+
425.88768	180	
426.75421	240	
426.86322	1352	1+
427.08155	290	1+
427.13099	166	
427.73507	944	1+
428.86031	788	1+
428.89268	450	1+
429.94680	224	1+
430.74374	1000	1+
430.86200	1272	1+
430.87965	196	
431.86977	818	1+
432.32952	126	1+
433.86712	232	
434.89749	336	1+
435.86466	264	
437.76048	264	1+
439.89238	612	1+
440.90789	146	
443.70415	312	1+
443.79098	212	1+
444.87329	1844	1+
445.74812	710	1+
447.70752	244	1+
448.75101	182	
449.88113	868	1+
450.76296	256	
451.76120	640	1+
451.78020	208	
453.20378	222	1+
455.91053	144	
457.90631	1036	1+
460.72448	198	1+
462.88092	586	1+
464.78399	334	1+
464.88303	256	
467.66885	188	
467.88974	1448	1+
468.78424	172	
471.25044	252	1+
477.73225	190	1+
478.76426	168	1+
485.90455	264	
486.28902	220	1+
486.79460	138	
486.90156	170	
487.16475	178	1+
487.88317	156	1+
487.90518	234	
489.72608	166	
500.73741	264	1+
500.81089	168	1+
501.66894	384	1+
502.11456	196	1+
503.20564	256	1+
504.79875	276	1+
505.84328	172	1+
507.92503	150	1+
509.28924	236	1+
509.64714	174	1+
509.86438	432	1+
511.73360	366	1+
512.14286	234	1+
END IONS

###FS:    #m/z: 340.94240 #charge 1+
###MS: 58
###MSMS: 59
BEGIN IONS
TITLE=Cmpd 43, +MS2(340.9424), 28.0-35.0eV, 1.3min #59
RTINSECONDS=75.1045
SCANS=58-59
PEPMASS=340.94240	1714766
CHARGE=1+
66.39056	102	
174.90663	88	
190.92893	96	
192.89202	154	
192.92870	326	1+
194.04121	106	
194.11824	98	
196.88362	248	
196.97210	94	
200.86329	110	
201.09838	94	
202.89934	94	
203.95800	140	
204.19592	88	
205.94778	198	
207.87259	116	
208.93480	100	
208.95790	148	
210.88336	88	
210.93811	292	
212.87966	184	
213.88190	276	
213.93945	1504	1+
214.08092	92	
214.88063	754	1+
214.89400	174	
221.81200	86	
221.95976	88	
222.41577	98	
223.98729	114	
224.94925	190	1+
224.97211	276	
225.51979	96	
226.12204	134	
226.95125	198	
227.94886	264	1+
227.98455	90	
230.82808	100	
230.86177	90	
230.89140	352	
231.89162	242	
231.95183	1570	1+
231.99809	96	
232.89214	430	1+
233.87307	96	
233.94945	174	
235.66278	106	
235.89504	348	1+
239.95690	194	1+
241.84313	158	
242.88415	108	
242.94279	248	1+
243.82730	148	1+
243.92114	114	
244.34635	98	
246.00755	88	
246.08560	196	1+
246.37525	94	
246.82929	146	
246.87663	92	
246.97808	582	1+
248.83413	102	
248.84926	120	
248.90199	296	
249.90475	138	
249.96123	178	
250.10041	138	1+
250.96900	364	1+
251.03988	128	
251.92558	146	
252.92369	106	
253.79161	120	
253.91166	286	1+
254.96509	1050	1+
255.01686	184	1+
256.78991	162	
256.89665	104	
256.91361	182	
257.79813	244	
258.59266	98	
258.85376	186	
258.88751	94	
258.91475	92	
258.97201	136	
259.85781	138	
259.87743	102	
260.83514	402	1+
260.93170	108	
261.36016	88	
261.85164	164	1+
261.95068	102	
264.84372	92	
266.54092	98	
267.80077	116	
267.84855	130	
268.03205	142	
268.46508	94	
268.83889	362	1+
268.91584	128	
269.87731	100	
269.89336	90	
270.80230	104	
270.82714	218	
270.84074	438	1+
270.86252	86	
270.89303	92	
270.91708	92	
270.99783	98	
272.92788	140	
272.97626	152	
273.04158	92	
273.79517	270	1+
273.91605	190	1+
274.11398	122	
274.91856	208	1+
275.80845	116	
275.85500	608	1+
276.80786	102	
278.81563	212	1+
278.84636	610	1+
280.80249	208	1+
280.87070	124	
281.31677	108	
281.57221	100	
282.39477	92	
282.92906	108	
284.85006	138	
285.95307	92	
286.03837	90	
286.18570	142	
286.80715	90	
288.78847	290	1+
288.98019	88	
289.81239	142	
290.40973	106	
290.86017	142	
290.87922	314	1+
290.94770	104	
291.12082	102	
291.80682	332	1+
293.80715	252	1+
293.87791	244	1+
294.85550	390	1+
297.43835	94	
297.88139	122	
297.92653	244	1+
297.97657	140	
298.08276	108	
299.78368	292	
299.87102	90	
299.89154	200	1+
300.78215	158	
301.36937	100	
301.87846	152	
302.86969	298	1+
303.01929	90	
303.44806	150	
305.80306	174	
305.99120	100	
307.80690	102	
307.83229	108	
307.89259	110	
308.79582	96	
309.89281	200	1+
310.87854	522	1+
311.17442	100	
311.88366	342	1+
312.80640	152	
312.89940	90	
314.82032	222	
314.97870	100	
320.15844	88	
325.29338	86	
325.81613	90	
325.90127	116	
326.61936	108	
326.89159	208	
326.98552	136	
329.55289	98	
329.81227	268	1+
329.87373	90	
332.99445	92	
333.77926	98	
334.02354	168	1+
335.88439	146	
336.86652	142	
340.93206	162	
341.08540	94	
341.90863	90	
342.31755	126	
342.71971	86	
343.19487	86	
344.90650	188	1+
346.39614	92	
END IONS

###FS:    #m/z: 363.95851 #charge 1+
###MS: 58
###MSMS: 60
BEGIN IONS
TITLE=Cmpd 44, +MS2(363.9585), 28.0-35.0eV, 1.3min #60
RTINSECONDS=75.8775
SCANS=58,60
PEPMASS=363.95851	955644
CHARGE=1+
182.87004	162	
183.87080	174	
189.86307	918	1+
191.85760	1306	1+
194.88977	118	
196.88509	512	1+
199.94555	96	
200.94661	96	
201.12050	104	
203.43679	104	
205.95415	136	
206.94487	272	1+
207.87770	552	1+
209.88919	138	
209.94465	1420	1+
210.88521	678	1+
212.88026	5186	1+
213.01068	108	
214.89690	366	
215.88127	98	
216.41185	106	
217.91437	168	
218.91723	170	
218.94924	224	1+
221.86027	132	
222.87753	102	
222.95263	1202	1+
224.95002	1850	1+
224.97790	100	
225.09525	340	
226.89659	150	
226.94803	10308	1+
226.97622	176	1+
227.89542	120	
227.93227	330	
228.00253	142	1+
228.80393	100	
228.89479	1182	1+
228.94338	12624	1+
228.97370	174	
229.14780	172	1+
230.76672	82	1+
230.88937	8770	1+
231.02630	108	
231.40006	94	1+
234.88378	616	1+
234.93194	98	
235.97004	132	
236.92707	106	
237.89978	96	
240.82192	132	
240.94166	770	
240.96301	934	
241.08401	106	
241.82668	102	
241.83129	122	
241.94098	2320	1+
242.63158	98	
242.94321	1630	1+
243.82357	410	1+
244.95894	6012	1+
245.94097	330	
246.09850	584	1+
246.83537	122	
246.85595	170	
246.90586	542	1+
246.95380	5542	1+
248.04949	100	
248.11092	114	
248.80416	440	1+
248.90156	2810	1+
249.88503	164	
250.78918	256	1+
250.89519	290	
250.97122	380	1+
251.04251	102	
252.89876	98	
253.90704	534	1+
254.11492	120	
256.84109	136	
258.09691	130	
258.33554	160	1+
258.83226	418	1+
258.84700	320	1+
258.96994	136	1+
259.10197	128	
260.83628	252	
260.91912	188	1+
260.96981	504	1+
261.83394	242	
262.09253	204	1+
262.83215	226	
262.93432	178	1+
262.97373	196	1+
263.83243	128	
264.01455	146	
264.85899	98	
265.08694	164	
265.80596	150	
265.83404	200	
265.86034	200	1+
265.98199	142	
266.78966	122	
266.81292	562	1+
267.83860	328	1+
267.97465	1028	1+
268.95960	112	
269.07941	104	
269.52443	96	
269.79579	348	1+
269.97203	1266	1+
270.08076	152	
270.73858	144	1+
271.17644	736	1+
271.84508	258	1+
271.91504	658	1+
274.10247	260	1+
275.80602	308	1+
275.92071	248	1+
276.85645	520	1+
277.88641	150	
278.79902	388	1+
279.04548	100	
279.10438	406	1+
279.15816	100	
279.85221	130	
279.98960	102	
280.02433	104	
280.79549	1110	1+
280.92401	384	1+
281.82356	118	
281.84733	112	
282.53503	102	
282.88797	118	
282.96174	110	
283.12937	104	
283.46240	106	
283.79349	164	
283.85471	468	1+
283.99206	226	
285.79036	160	
285.84799	1150	1+
287.14337	136	
287.82897	102	
287.88243	114	
288.20381	208	
289.21030	172	
289.42709	102	
289.80991	104	
289.87836	392	
290.63755	108	
290.78409	208	
290.86532	114	
291.11884	832	
291.78526	104	
291.93509	402	1+
292.10299	190	
292.43876	172	
292.86353	154	
293.13074	132	
293.43041	264	1+
293.85989	288	1+
294.86461	282	1+
295.84200	104	
296.80950	370	
296.89686	124	
297.81211	240	
298.80625	890	1+
299.14460	138	
299.87009	142	
300.80152	712	1+
301.86587	270	
302.24683	100	1+
302.81401	426	1+
302.86559	182	
302.93392	278	1+
303.11303	454	1+
303.85669	2120	1+
303.88663	96	
304.80567	278	1+
305.82732	156	
307.13079	106	
307.84085	102	
307.89483	158	
308.29402	128	
309.07394	148	
309.12734	190	
311.15138	124	
311.88501	98	
312.12783	154	
315.82059	204	
316.81652	776	1+
316.97393	98	
317.10992	272	1+
318.93238	160	
319.78491	132	
319.82879	102	
319.87224	134	
319.93548	150	
320.80967	98	
320.93212	138	
321.13190	266	1+
321.81939	368	1+
321.86520	308	1+
322.77553	124	
322.92892	532	1+
323.04300	126	
323.94257	96	
324.81755	140	
324.88461	130	
324.97008	116	
326.04067	102	
326.71012	168	1+
326.87331	996	1+
326.98732	202	1+
327.98391	232	1+
330.82359	104	
334.87722	128	
335.89372	136	
336.94635	464	1+
337.83722	152	
337.88139	96	
338.94024	108	
339.13857	178	
339.46560	98	
339.78270	110	
339.82995	134	
340.74960	112	
341.94130	156	
342.90328	180	1+
345.72337	110	
351.80330	98	
353.15570	220	1+
353.75846	116	
356.13300	96	
357.75949	98	
366.89919	112	
END IONS

###FS:    #m/z: 336.94782 #charge 1+
###MS: 58
###MSMS: 61
BEGIN IONS
TITLE=Cmpd 45, +MS2(336.9478), 28.0-35.0eV, 1.3min #61
RTINSECONDS=76.65
SCANS=58,61
PEPMASS=336.94782	251042
CHARGE=1+
91.59784	90	
182.86885	132	
183.86945	172	
185.99500	84	
189.86644	84	
195.08442	94	
196.39335	88	
196.88830	144	
200.88064	94	
201.43459	100	
205.95241	168	
208.88571	136	
208.97775	120	
209.12426	120	
209.94445	246	
210.88752	156	
211.88831	140	
211.91885	92	
211.94551	4832	1+
212.47235	102	
212.87942	3894	1+
213.94075	1856	1+
215.88897	176	
215.93720	352	
216.86927	84	
216.88539	486	1+
217.93489	180	
219.83943	90	
222.13234	90	
222.95450	86	
223.97111	98	
224.97580	168	
225.97867	138	
226.89722	168	
227.89906	160	
227.95886	170	
228.89701	402	1+
229.95635	5544	1+
230.89018	5210	1+
231.95151	3130	1+
231.97242	144	
232.47662	100	
232.53095	94	
232.82936	150	
232.99733	90	
233.82911	248	1+
233.95016	576	1+
233.97210	222	1+
235.10499	96	
235.38547	98	
235.89395	150	1+
235.94562	224	
237.60613	110	
238.83801	86	
240.00305	98	
240.79255	198	
240.83777	176	
240.93854	132	1+
240.96123	86	
241.98143	92	
242.10755	112	
242.78706	122	1+
243.39351	86	
243.86703	86	
244.52505	86	
245.92073	88	
246.09974	116	
246.97121	206	
247.12568	84	
247.96721	1144	
248.84877	84	
248.90078	1338	1+
249.18917	144	
249.91855	262	1+
249.96080	626	1+
250.47061	86	
250.83585	146	
250.99451	132	
251.79855	150	
251.85470	116	
251.91147	344	
251.96234	146	
252.63036	102	
252.97125	3420	
253.03647	88	
253.59541	92	
253.86584	84	
253.90580	1384	1+
253.95765	136	
254.96819	998	1+
255.07574	138	
255.78448	154	
257.08201	86	
257.74020	100	
258.84618	198	
259.02796	134	
259.84490	140	
259.96373	214	
261.83174	166	
261.91267	84	
261.93623	92	
262.92851	116	
266.90409	84	
267.48601	96	
267.83930	102	
268.83844	588	1+
269.79954	306	1+
269.85143	128	
269.92104	126	
270.86244	100	
270.98285	356	1+
271.91905	716	1+
272.85217	86	
272.97889	126	
273.79287	220	
274.05673	90	
274.96412	222	1+
275.41017	94	
275.86063	148	
275.88624	144	1+
276.85569	106	
277.35985	90	
277.80049	154	1+
277.83942	170	
278.83588	820	1+
279.10275	92	
280.00647	130	
281.03144	230	1+
281.95043	162	
282.88640	126	
282.92290	110	
283.78542	132	
285.55632	100	
285.85562	306	
286.85071	708	1+
287.42074	90	
287.49180	90	
288.79959	120	
288.83306	166	
289.05720	158	1+
289.38318	90	
289.86047	194	1+
289.88276	106	
290.10209	274	1+
292.81751	116	
292.89832	214	1+
293.87510	202	1+
293.92869	90	
294.00093	334	1+
294.43277	84	
295.87767	202	1+
296.16715	92	
299.87150	108	
300.09365	84	
300.31188	110	
300.83222	88	
303.86815	124	
304.09551	94	
305.89898	84	
308.43540	86	
308.87902	316	1+
309.61490	90	
309.64049	94	
309.91836	92	
310.03987	84	
310.87655	438	1+
310.90316	144	
311.83270	178	1+
311.91780	98	
313.16831	86	
313.44871	108	
314.18792	102	
314.92235	138	
318.74359	96	
318.86197	136	
320.09658	84	
320.18888	142	
320.94328	88	
321.96478	104	
322.82446	88	
323.88416	92	
324.89344	320	1+
326.88207	134	
327.88440	134	
328.89169	118	
330.38096	96	
330.88462	94	
333.31542	86	
335.46149	90	
340.08343	84	
END IONS

###FS:    #m/z: 322.93175 #charge 1+
###MS: 62
###MSMS: 63
BEGIN IONS
TITLE=Cmpd 46, +MS2(322.9318), 28.0-35.0eV, 1.4min #63
RTINSECONDS=80.3345
SCANS=62-63
PEPMASS=322.93175	5122274
CHARGE=1+
178.95877	90	
189.86468	82	
189.93079	96	
191.85638	124	
192.88910	202	
193.89077	84	
197.10649	86	
200.94426	146	
201.12211	110	
205.94911	524	1+
210.90021	146	
211.97574	142	
212.88030	202	
212.89948	158	
219.86875	88	
221.94427	304	
222.95569	982	1+
223.96008	550	1+
226.85301	80	
227.00102	102	
227.10458	100	
227.64343	94	
227.88465	312	1+
227.93062	110	
228.01982	92	
228.88769	194	1+
229.84371	206	
229.88404	294	1+
229.95774	88	
230.83528	116	
230.88894	248	1+
231.12103	128	
233.95784	84	
235.00715	86	
236.02083	96	
236.56439	82	
237.79450	106	
237.85425	82	
238.93847	252	
239.06579	102	
239.08168	264	1+
239.78937	326	
240.82171	454	1+
240.84234	82	
240.94155	2816	
241.02002	86	
241.94392	2364	
242.89364	124	
242.94261	6372	1+
243.82069	216	
243.84548	88	
244.81769	272	1+
244.91235	152	1+
244.94100	1600	1+
245.12817	88	
246.09716	202	
246.97404	594	1+
247.85292	142	
248.06859	100	
248.79109	96	
249.33331	92	
249.83388	432	1+
249.96431	270	1+
250.05922	84	
250.83522	310	1+
251.04219	84	
251.06538	130	
251.33797	100	
252.40397	90	
253.16456	162	
253.92336	156	
253.96992	102	
254.98971	96	
257.00540	100	
257.80346	190	
257.82510	152	
258.82997	156	
258.85754	110	
259.83580	144	
260.15567	106	
260.34299	316	1+
260.80473	116	
260.83745	222	
260.95361	84	
261.66614	90	
261.83263	190	
261.91864	98	
262.21493	80	
262.79545	82	
262.83064	186	
263.83605	130	
263.97653	124	
264.80483	118	
266.85252	108	
266.86855	404	1+
266.94438	94	
268.17550	268	1+
268.95743	88	
269.34598	148	
269.79855	120	
270.79998	160	
270.83939	82	
271.84858	118	
272.79405	84	
272.85039	370	1+
273.79435	352	
274.80885	510	1+
275.79073	128	
275.81026	374	1+
276.11606	108	
276.98402	80	
277.06141	92	
277.45186	100	
278.84920	328	1+
279.05975	206	1+
279.09175	606	1+
281.52248	88	
281.79369	166	
281.82603	200	1+
282.27921	144	
282.82052	90	
282.85999	326	1+
282.95441	82	
283.79400	88	
284.08327	86	
284.29356	376	
284.88660	362	1+
285.20045	80	
285.42983	82	
285.85451	110	
286.18632	126	
286.41352	104	
286.87158	120	
287.18680	128	
287.79456	98	
287.81780	200	1+
288.20286	392	
289.13899	90	
289.20308	228	
289.79105	424	1+
289.81306	138	
289.88223	214	
291.11950	272	
291.80791	510	1+
292.12451	120	
293.85906	160	1+
294.47049	90	
294.88280	118	
295.37968	88	
296.81503	102	
297.80205	290	1+
297.95767	92	
299.09481	84	
299.78288	240	1+
299.86827	80	
300.81002	96	
301.79615	118	
302.80432	200	1+
304.03781	94	
304.44436	94	
304.86955	196	1+
304.88736	134	
304.95764	90	
305.02737	86	
306.28793	92	
306.81430	96	
306.90683	84	
307.79511	180	
307.89293	94	
308.29822	100	
310.86376	110	
310.87879	290	1+
312.80670	128	
313.07480	84	
313.28351	94	
314.82102	100	
316.81978	186	1+
321.12860	82	
322.73196	90	
323.37425	92	
323.73610	84	
323.88444	190	
324.31966	86	
324.89540	144	
325.80981	86	
325.90169	98	
326.18898	98	
326.75311	82	
327.07587	82	
END IONS

###FS:    #m/z: 340.94235 #charge 1+
###MS: 62
###MSMS: 64
BEGIN IONS
TITLE=Cmpd 47, +MS2(340.9424), 28.0-35.0eV, 1.4min #64
RTINSECONDS=81.1065
SCANS=62,64
PEPMASS=340.94235	1999816
CHARGE=1+
93.18767	88	
158.38037	182	
192.92546	120	
195.07885	90	
197.88084	138	
198.55560	88	
203.88202	92	
207.88487	96	
207.97516	142	
210.93768	160	
212.87684	1184	1+
213.93910	1008	1+
214.89747	218	
215.88863	638	1+
215.93813	384	
216.60157	86	
217.89196	192	
219.87954	156	
224.97982	130	
226.94480	128	
227.50273	94	
228.02315	98	
228.94610	260	
230.89091	1122	1+
231.12419	164	1+
231.95176	1152	1+
232.89193	230	
233.89802	658	
233.94937	358	
235.10858	96	
235.89605	160	
236.83272	112	
236.89468	156	
237.89274	96	
238.87609	154	
239.78866	174	
240.83008	152	
240.96341	140	
241.83539	92	
241.85050	146	
241.90374	108	
241.94731	98	
242.04633	88	
243.54250	104	
243.83896	162	
243.88778	122	
243.89942	102	
244.82816	174	1+
244.88579	140	
244.95837	136	
245.06811	198	1+
245.44513	90	
245.84353	86	
246.94841	142	
246.97635	316	1+
248.90079	190	
249.40868	98	
249.89917	312	
249.96398	334	1+
251.39844	100	
251.96062	150	
252.47241	88	
253.09500	106	
253.84918	236	1+
253.94642	92	
254.00850	110	
254.96522	444	
255.95720	192	1+
256.91096	94	
257.79627	120	
257.90033	136	
258.80379	116	
258.85022	230	
258.98580	150	
259.83281	516	1+
260.83559	438	1+
260.85648	98	
260.96031	112	
267.13576	144	
267.15490	92	
267.53432	104	
268.84203	178	
269.92576	98	
270.85536	152	
271.82811	126	
272.86307	106	
272.92529	100	
272.98144	168	
273.61008	98	
273.79395	192	
273.81713	128	
274.80354	112	
274.86338	130	
275.81295	106	
276.85608	198	
277.41502	102	
277.86068	140	
277.96471	188	
278.81375	116	
278.84651	194	
279.37588	96	
279.84895	158	
280.85638	222	1+
281.32107	234	1+
281.34757	116	
281.94704	92	
282.32690	152	1+
283.04715	174	
283.47925	90	
283.79044	248	
283.86044	224	1+
284.78764	118	
284.88038	96	
286.86867	174	
289.79172	312	1+
289.87842	114	
289.92185	104	
291.41060	116	
291.80286	92	
292.80297	114	
294.88259	88	
295.85114	112	
297.97645	102	
298.83170	126	
299.78430	164	
302.85681	98	
302.88389	128	1+
304.82839	92	
306.88414	182	
307.80554	128	
307.88688	86	
308.28835	104	
308.77697	92	
309.29501	90	
309.80061	98	
309.88369	116	
310.87110	130	
311.88444	146	
312.80235	112	
312.95092	92	
313.89101	136	
314.82332	214	
315.45207	106	
316.87096	92	
316.93236	92	
316.94975	104	
318.88517	108	
319.04513	100	
319.51930	88	
321.17173	96	
321.44913	96	
323.11566	88	
324.90085	266	
325.39310	90	
326.12901	100	
326.17874	112	
326.87854	110	
328.29241	122	
328.88785	128	
329.87553	108	
330.81546	136	
331.21465	118	
331.81953	122	
332.83432	122	
333.79081	96	
337.78168	124	
339.92973	108	
342.43102	86	
343.17038	102	
343.89957	324	1+
345.04914	92	
END IONS

###FS:    #m/z: 363.95852 #charge 1+
###MS: 62
###MSMS: 65
BEGIN IONS
TITLE=Cmpd 48, +MS2(363.9585), 28.0-35.0eV, 1.4min #65
RTINSECONDS=81.8785
SCANS=62,65
PEPMASS=363.95852	1182456
CHARGE=1+
187.86966	150	
189.09054	92	
189.86348	838	1+
191.85897	560	1+
192.88972	108	
194.88779	102	
196.88777	218	
198.10632	190	1+
200.94963	134	
201.12280	128	
207.87579	378	1+
208.96438	92	
209.94503	1232	1+
210.88678	420	
210.93699	200	
211.88178	274	
211.94554	158	
212.87978	6348	1+
214.98199	94	
215.88492	170	
218.43436	102	
218.89375	98	
222.95336	834	1+
224.94923	1848	1+
225.09742	210	1+
226.05959	102	
226.88620	240	1+
226.94861	8190	1+
227.93096	210	
227.99804	132	1+
228.89481	1372	1+
228.94369	10272	1+
229.16337	92	
230.03952	142	
230.78874	148	
230.83240	124	
230.89044	6336	1+
232.52275	136	
232.88542	1078	1+
234.88175	214	
236.79647	146	1+
236.82324	122	
239.07054	168	
240.12625	272	1+
240.82512	336	1+
240.94106	362	
240.96269	584	1+
241.89262	144	
241.94202	1408	1+
242.51942	98	
242.81969	600	1+
242.88367	208	1+
242.94465	920	1+
242.96143	754	1+
243.83508	194	
243.98476	336	1+
244.23402	132	1+
244.86287	98	
244.95802	4610	1+
245.82436	140	
245.94281	130	
246.09497	264	1+
246.16724	132	1+
246.81443	108	
246.85770	124	
246.90706	368	1+
246.95365	6202	1+
247.03532	136	1+
247.85590	104	
248.09165	94	
248.80254	390	
248.90129	1900	1+
248.97152	110	
249.82364	120	
249.98740	202	1+
250.80026	140	
250.89784	248	
250.94783	178	
250.96855	198	
251.92292	96	
252.04438	136	
252.89931	848	1+
253.08730	136	
253.90496	618	1+
254.14935	116	
254.95005	114	
256.91855	246	1+
257.84686	148	
258.09481	124	
258.83505	354	
258.90462	96	
258.97173	166	
259.83779	162	
260.83388	98	
260.85029	158	
260.96834	386	1+
261.83695	162	
262.82794	510	1+
262.84567	130	
263.98065	320	1+
265.09186	202	1+
265.87577	220	1+
265.97875	92	
266.35741	184	1+
266.81409	704	1+
267.78599	336	1+
267.97333	996	1+
268.06016	194	
268.35419	104	
268.90696	212	1+
268.95433	128	
269.97034	980	1+
270.86908	258	1+
270.91195	458	1+
270.93141	104	
271.17326	348	1+
271.84293	100	
271.91547	384	1+
272.80201	96	
274.09212	212	1+
275.06609	122	
275.79859	134	
275.90853	128	
276.39938	106	
276.81328	178	
276.85680	510	1+
277.38810	106	
278.79935	350	1+
278.84598	148	
278.91762	208	1+
279.10137	142	
279.83255	98	
280.11041	254	1+
280.79608	300	
281.79523	148	
281.85450	134	
282.79364	836	1+
282.84906	282	1+
282.88221	198	1+
282.92485	96	
283.07184	126	
283.09833	228	1+
283.70246	106	
283.83398	128	
283.99575	138	1+
284.06478	116	
284.82265	120	
285.04713	114	
285.79195	116	
285.84555	1424	1+
288.13506	114	
288.20322	146	
288.83937	136	
290.01331	128	
290.78678	182	
291.11983	934	
291.24133	100	
292.10844	126	
292.16769	114	
292.86551	286	1+
292.93403	96	
293.03420	134	
293.09290	96	
293.11459	106	
294.81041	110	
294.86145	204	
295.00613	98	
295.34459	174	
296.23278	94	
296.81079	154	
297.80576	142	
298.80426	1462	1+
298.84599	102	
298.96897	226	1+
299.84486	98	
299.91729	96	
300.79837	760	1+
301.80001	486	1+
301.86283	696	1+
302.88169	128	
303.12200	160	
303.80991	322	1+
303.85680	1526	1+
303.94215	148	
304.08498	94	
305.82908	140	
306.15646	94	
307.13725	108	
307.84468	184	1+
310.87297	154	
310.90865	232	1+
311.88781	102	
312.95208	162	
314.82389	106	
314.88286	98	
315.75989	246	1+
315.81177	400	1+
316.81327	330	1+
317.31676	208	1+
318.13042	96	
318.87835	124	
318.93923	194	
320.04421	94	
320.13084	494	1+
320.49460	102	
320.81553	440	1+
320.98806	122	
321.13018	358	1+
321.81762	384	1+
321.87065	594	1+
322.93424	174	
323.58151	104	
324.89264	110	
325.04968	96	
325.73802	172	1+
325.85626	94	
326.87186	1040	1+
328.89207	222	1+
330.71296	138	
330.81809	104	
331.10345	96	
336.94835	204	
337.83480	250	1+
338.94886	136	
339.51524	102	
339.82539	286	1+
340.93494	256	1+
342.91335	134	
343.70598	106	
343.91578	92	
344.83830	92	
345.70990	92	
349.83003	114	
350.76461	126	
351.90354	140	
358.78665	98	
360.96637	172	
361.18638	102	
361.72512	414	1+
361.86065	290	1+
362.70471	156	
END IONS

###FS:    #m/z: 322.93153 #charge 1+
###MS: 66
###MSMS: 67
BEGIN IONS
TITLE=Cmpd 49, +MS2(322.9315), 28.0-35.0eV, 1.4min #67
RTINSECONDS=85.5445
SCANS=66-67
PEPMASS=322.93153	4323890
CHARGE=1+
99.03989	84	
181.47782	76	
187.93414	94	
192.89076	124	
195.87080	82	
200.95094	120	
201.04574	116	
205.94944	98	
206.88225	78	
206.95249	96	
207.37177	82	
209.13664	78	
211.90179	114	
212.89034	124	
214.89549	122	
215.00007	80	
221.88710	84	
222.95480	88	
223.96106	262	
224.96070	114	
225.81522	96	
227.11929	82	
227.24543	80	
227.81698	246	1+
227.92971	126	
227.95288	128	
228.78236	78	
228.84818	122	
228.91317	152	
230.82717	216	1+
230.88696	120	
231.08361	78	
234.37122	84	
234.93203	80	
235.10865	116	
235.60220	86	
235.79513	132	
237.15782	146	
238.93878	180	
239.78679	436	1+
240.94159	2016	
240.96393	236	
241.01778	82	
241.82666	82	
241.94056	6430	1+
241.99685	84	
242.01803	82	
242.65805	80	
242.82423	148	
242.94269	4612	1+
243.11720	96	
243.36063	78	
243.81998	132	
244.82388	448	1+
244.94140	664	
245.96905	118	
246.02479	84	
246.09211	90	
246.48405	84	
246.85689	142	
246.97745	594	1+
248.02411	84	
248.44405	92	
248.85263	142	
248.90118	128	
249.38537	78	
249.96998	328	1+
250.54475	76	
250.89853	132	
250.95162	116	
251.07161	84	
251.33422	90	
251.42959	78	
252.13674	76	
252.80220	96	
253.16633	122	
253.34722	168	
253.83237	80	
256.50157	86	
256.59031	100	
256.79747	292	1+
256.83689	90	
257.71469	96	
257.79956	248	1+
258.83405	398	1+
258.89789	86	
260.33720	78	
260.83211	146	
261.48332	92	
261.83169	808	1+
262.36971	86	
262.53869	94	
263.98630	90	
264.85300	218	1+
267.89212	102	
267.95851	84	
268.17796	80	
268.35036	102	
268.81323	84	
269.80597	234	1+
271.03838	92	
271.85522	90	
271.97735	108	
272.79902	136	
272.85889	216	1+
273.00940	122	
273.78965	114	
273.81801	160	
274.42508	94	
274.81179	90	
275.09244	106	
277.82757	94	1+
278.80895	194	1+
279.09045	106	
279.91241	130	
280.20136	82	
280.86410	270	1+
281.79259	88	
281.96157	82	
282.37420	96	
283.06870	182	1+
283.57825	88	
283.78940	180	
283.85951	92	
284.29427	438	1+
284.86272	144	
285.15091	182	
285.19784	86	
285.80400	92	
286.18557	444	
287.55616	96	
287.80981	118	
287.88750	88	
288.20415	298	1+
288.78837	344	1+
288.94453	76	
289.14906	82	
289.78708	208	1+
289.87903	202	1+
290.81187	84	
291.10412	118	
291.11855	262	1+
291.80310	710	1+
293.13321	144	
293.85667	290	1+
295.21074	102	
295.81026	78	
296.17348	76	
296.80686	148	
298.81569	88	
299.49428	86	
299.78672	386	1+
300.09168	82	
301.91313	140	
302.88566	146	
303.21491	104	
304.79731	280	1+
305.01491	98	
306.88313	156	
307.83893	170	1+
307.89938	156	
308.03956	86	
308.81276	232	1+
308.86838	86	
308.89712	104	
309.81459	210	1+
311.03791	130	
311.21768	100	
313.75733	86	
314.09016	94	
314.81649	124	
314.83955	82	
315.07047	78	
316.81839	84	
320.74300	90	
320.89025	96	
323.88853	218	1+
323.89720	78	
325.76306	128	
325.80974	124	
325.86520	82	
327.72506	100	
328.25908	92	
END IONS

###FS:    #m/z: 336.94765 #charge 1+
###MS: 66
###MSMS: 68
BEGIN IONS
TITLE=Cmpd 50, +MS2(336.9476), 28.0-35.0eV, 1.5min #68
RTINSECONDS=86.317
SCANS=66,68
PEPMASS=336.94765	198886
CHARGE=1+
181.54703	92	
182.86788	428	1+
185.87165	140	
190.06116	90	
196.89952	78	
205.92955	82	
205.94896	80	
206.95464	86	
207.96831	78	
209.94348	84	
210.88308	410	1+
211.94472	2166	1+
212.88006	2820	1+
212.90681	82	
213.94061	782	1+
214.87757	86	
215.88388	508	1+
215.94083	232	
217.93576	88	
221.88407	112	
223.96139	152	
224.97849	148	
225.09578	80	
225.90708	82	
226.83026	172	1+
226.95686	104	
226.97073	118	
227.95836	118	
228.89450	470	1+
229.95641	3022	
230.88996	4258	1+
230.95823	98	
231.95361	1144	1+
232.63583	78	
232.82582	152	
232.93229	100	
233.82739	128	
233.90104	328	
233.94747	250	
235.08158	80	
235.82631	216	1+
235.89465	126	
235.94763	134	
235.99265	82	
236.87421	98	
237.51716	80	
238.01932	92	
238.87415	76	
239.85354	96	
239.90571	88	
239.96653	82	
240.60039	84	
242.82469	76	
242.84244	230	1+
242.89881	88	
242.97998	86	
243.87984	78	
244.78982	86	
245.31815	116	1+
246.89414	96	
246.97754	160	
247.07346	82	
247.96652	384	
248.90079	1362	1+
248.99773	88	
249.09126	228	1+
249.83479	200	
249.95596	630	1+
250.83932	536	1+
250.95601	362	1+
251.07118	116	
251.83978	354	1+
252.07453	80	
252.13454	82	
252.97166	1312	1+
253.63450	90	
253.83274	128	
253.90552	934	1+
254.86613	86	
254.96453	650	1+
257.91764	76	
258.84335	192	
258.86545	90	
258.95794	78	
259.85849	108	
260.39045	94	
260.86669	148	
260.94700	78	
261.06480	78	
261.61535	92	
261.83171	284	1+
263.92935	82	
265.08590	164	
265.93221	98	
266.79103	96	
266.99176	102	
267.06894	88	
267.84909	116	
268.17507	172	1+
268.84181	764	1+
268.86950	86	
269.80254	94	
269.87928	98	
269.93741	92	
270.76145	86	
270.86244	92	
270.98457	120	
271.36185	82	
271.91790	294	1+
272.03375	84	
272.82832	76	
272.84359	186	1+
272.97511	402	1+
275.92022	78	
276.85844	250	
277.83684	532	1+
277.88010	104	
277.95531	98	
278.01668	86	
278.81392	110	
278.83843	326	1+
279.09056	78	
279.80591	78	
280.26498	92	
280.79851	136	
281.84654	136	1+
281.86070	80	
281.88184	236	1+
283.00791	78	
284.13100	78	
284.43279	86	
285.85100	312	
285.90935	86	
286.19013	76	
286.82000	94	
286.85127	1018	1+
287.85506	658	1+
287.89320	100	
288.94987	124	
289.79881	76	
289.85566	130	
289.87938	120	
290.91012	98	
291.86186	240	
292.86146	226	
292.94060	80	
292.96246	220	1+
293.10754	142	
293.85168	108	
293.88306	92	
294.86787	236	
294.90080	84	
295.01022	78	
295.75522	98	
295.84314	212	1+
296.22022	86	
297.17401	100	
298.81006	96	
300.84103	82	
302.94661	92	
303.16642	94	
303.97340	94	
304.36941	88	
304.87003	82	
305.03353	156	
305.39003	126	
307.89103	82	
309.87774	514	1+
310.92961	114	
311.88865	238	1+
311.92235	76	
313.45459	116	
314.80595	248	1+
317.86962	110	
317.97380	80	
318.80321	104	
319.88446	236	1+
321.53514	90	
323.23938	80	
323.88900	412	1+
324.82181	76	
324.89275	354	1+
326.66382	76	
326.90020	124	
327.82967	130	
328.81554	80	
328.86436	84	
328.88720	194	
331.05667	80	
333.88702	94	
334.06220	84	
339.43599	84	
END IONS

###FS:    #m/z: 507.84805 #charge 1+
###MS: 66
###MSMS: 69
BEGIN IONS
TITLE=Cmpd 51, +MS2(507.8480), 28.2-35.2eV, 1.5min #69
RTINSECONDS=87.0895
SCANS=66,69
PEPMASS=507.84805	196938
CHARGE=1+
196.01854	256	
209.94902	142	
222.97367	462	1+
228.87203	128	
232.89929	380	1+
238.87057	130	
241.85742	172	
249.00171	122	
250.97019	210	
252.97582	194	
256.08828	120	
256.89812	140	
261.88451	176	
266.16818	218	
267.78132	140	
269.89348	124	
272.85345	188	
274.79818	124	
276.08798	230	1+
276.86059	134	
283.80764	142	
285.81694	130	
286.79773	122	
287.81319	204	1+
287.85073	322	1+
289.87946	248	
290.86555	288	
291.87248	190	
291.91074	186	1+
292.87868	132	
292.94178	154	
293.81394	210	1+
293.87495	1550	1+
295.10855	152	
298.85801	156	
299.83965	144	
300.85775	442	1+
302.82068	152	
303.80611	156	
303.86925	428	1+
303.98238	234	1+
305.86403	656	1+
307.89434	590	
307.97402	148	
308.14458	330	
308.87618	484	
309.15137	512	1+
309.88728	364	
310.87435	126	
311.88605	2708	1+
312.84063	134	
314.86621	738	1+
315.85561	544	1+
315.98202	120	
316.95600	122	
321.89334	176	
323.82512	156	
323.86231	424	1+
323.87536	274	
324.90377	404	1+
326.23777	118	
326.80765	202	1+
326.88338	1338	1+
327.00057	148	1+
327.90167	310	
328.86535	320	
328.88960	306	1+
329.81943	122	
330.88177	450	1+
330.91278	130	
331.84456	142	
332.87582	658	1+
332.89944	358	1+
333.17249	178	1+
333.85013	148	
334.01138	120	
334.36302	148	
334.82733	152	
335.80388	126	
335.85245	202	
335.88573	130	
336.39406	154	
336.95176	120	
337.88033	474	
338.85386	382	1+
339.82744	232	1+
339.88180	220	1+
344.10397	126	
344.36764	246	1+
346.87995	170	
348.92199	180	
351.07058	174	1+
351.78282	188	
351.88309	124	
351.90718	120	
353.01837	128	
353.85580	348	1+
354.77961	142	
354.80339	198	
355.13745	126	
355.89517	200	
356.02038	120	
357.01887	150	
357.72222	120	
357.82224	132	
357.89402	244	
358.78614	176	1+
362.79609	166	
362.84492	156	
366.70785	866	1+
366.74424	168	
366.83876	528	1+
367.71077	730	1+
367.77852	284	1+
367.93135	154	
368.53451	194	
368.89670	498	1+
369.34515	222	1+
369.71088	542	1+
369.83556	362	1+
370.03458	190	1+
370.28846	144	
371.79351	290	1+
373.71789	278	
373.74126	288	
374.73051	338	1+
374.79356	132	
374.81738	132	
375.80767	202	1+
375.88308	120	
378.86123	148	
379.85981	386	1+
380.72174	480	1+
380.86057	280	1+
381.83572	122	
383.89920	150	
384.85169	950	1+
384.89332	194	
385.74796	138	
385.78178	188	
385.90135	152	
386.02959	422	1+
387.83924	296	1+
387.87692	248	1+
389.20294	170	
389.39135	216	1+
389.71645	434	1+
389.74788	178	1+
390.84186	1054	1+
390.86362	196	
391.20985	128	
391.74417	246	1+
391.90509	134	
392.82335	156	
392.84310	220	1+
393.77850	138	
393.88859	140	
394.78273	290	1+
394.83258	370	1+
397.16272	166	
397.86375	116	
398.72944	970	1+
398.86433	350	1+
399.84451	150	1+
399.86561	242	1+
399.97669	146	
402.80580	168	
402.86705	266	
403.73126	168	
403.80422	120	
403.82700	226	1+
403.87313	502	
404.87987	384	
405.76460	136	
405.87359	212	
406.86194	158	
407.72428	478	1+
407.86854	806	
408.85970	1316	1+
409.73044	572	1+
410.73682	350	1+
410.83915	434	
410.89424	208	1+
411.80904	538	1+
412.72933	292	
412.80923	332	1+
412.84523	168	
413.73426	156	
415.86862	126	
416.74173	166	1+
416.88538	160	
417.81985	118	
421.88346	164	
422.88056	316	
423.75173	182	1+
423.80769	144	
423.82936	160	
423.87508	406	1+
425.75596	194	
426.75963	136	
426.82208	134	
426.86405	706	1+
427.08461	120	
427.70532	140	
427.73580	1052	1+
428.84933	592	
429.83342	130	
430.74185	520	1+
431.86810	690	1+
434.85814	144	1+
434.88948	308	1+
435.06414	122	
439.89725	498	1+
441.89409	162	
442.87982	198	
444.74993	346	1+
444.87413	1824	1+
444.93046	126	
445.75347	294	1+
447.70976	162	
447.88473	158	
448.75284	200	
449.70109	188	
449.88098	244	
450.74738	376	1+
450.77300	236	1+
450.88776	180	
452.21060	116	
452.87879	128	
457.90548	286	
461.75487	122	
461.88375	870	1+
462.88562	744	1+
465.72361	146	
465.78688	362	1+
466.79225	234	1+
467.10240	118	
467.88916	1406	1+
468.78303	138	
472.64970	120	
482.80535	128	
485.90025	720	1+
486.90235	464	1+
488.81011	188	1+
491.86536	134	
507.23569	172	1+
510.29168	204	1+
END IONS

###FS:    #m/z: 322.93164 #charge 1+
###MS: 70
###MSMS: 71
BEGIN IONS
TITLE=Cmpd 52, +MS2(322.9316), 28.0-35.0eV, 1.5min #71
RTINSECONDS=90.7715
SCANS=70-71
PEPMASS=322.93164	3037434
CHARGE=1+
51.94518	96	
185.92599	86	
189.15470	78	
191.85629	78	
195.97564	78	
196.06999	84	
197.89860	92	
199.88294	84	
201.13661	96	
205.95042	364	
206.89314	96	
209.10300	86	
212.87924	118	
212.89870	120	
214.99804	106	
215.92259	76	
220.94513	506	1+
220.97322	78	
221.94766	428	1+
223.95904	614	1+
226.11581	84	
226.79410	90	
227.79171	88	
227.81610	88	
227.93138	158	
227.95424	174	
228.91258	136	
229.84221	138	
229.89993	144	
229.93158	88	
230.88896	310	1+
230.91424	130	
231.14153	82	
231.90747	78	
232.07957	84	
232.98965	84	
233.39856	88	
233.91480	184	
234.03950	112	
235.38733	80	
235.88125	78	
236.52853	78	
237.05489	140	
237.16934	96	
237.78984	90	
237.88656	78	
237.90624	160	
238.90426	116	
238.94207	284	
239.58063	78	
239.78728	78	
239.93541	134	
240.82455	376	1+
240.91310	102	
240.94286	1290	
241.90213	268	1+
241.94073	4858	1+
242.94307	3336	1+
243.45259	100	
243.82078	840	1+
244.94157	946	1+
245.50725	88	
246.09781	136	
246.11129	80	
246.97711	210	1+
247.09286	80	
247.89637	96	
248.84975	132	
248.90188	130	
249.04058	148	
251.84056	88	
252.08038	78	
252.14025	84	
252.45679	98	
252.88046	78	
253.93040	110	
257.79449	188	
258.83192	540	1+
259.93698	96	
260.33813	322	1+
261.83984	162	
261.94623	104	
262.38554	78	
262.80945	92	
262.83352	180	
262.85064	202	
263.07609	82	
263.33735	102	
263.98139	84	
264.85938	162	1+
265.09358	84	
266.84052	110	
267.79277	182	
267.84908	114	
268.95648	122	
269.79810	134	
270.12768	90	
270.92336	94	
271.78485	104	
271.93879	82	
272.16520	78	
273.66263	84	
273.79515	300	1+
273.84116	122	
274.86035	140	
276.36277	88	
276.81744	96	
276.84545	250	1+
277.81287	118	
278.45846	182	1+
279.06170	78	
279.09252	858	1+
279.80412	120	
279.85401	232	1+
280.79168	108	
281.03050	80	
281.09952	112	
281.79103	368	1+
282.48982	96	
283.08218	92	
284.07049	98	
284.29309	228	
284.79034	144	
285.05897	92	
286.17585	78	
286.19059	140	
286.89634	78	
286.91714	134	
288.20062	282	
288.80665	82	
289.78956	270	1+
289.90159	116	
290.06443	78	
290.15642	108	
290.81963	88	
290.88457	84	
290.93084	80	
291.12106	352	
291.80776	342	1+
292.04301	88	
292.89085	102	
293.40545	84	
293.87863	104	
294.90486	86	
296.81338	88	
297.05534	92	
298.86545	84	
299.78420	100	
300.17445	98	
300.81686	220	
302.10724	88	
303.17299	104	
303.88582	218	1+
304.14250	100	
304.21512	78	
304.87582	206	1+
305.80657	154	
306.18037	86	
307.80140	322	
307.88387	488	1+
308.80314	328	1+
310.88260	112	
311.18755	80	
313.58570	98	
314.81776	120	
314.89590	78	
315.82918	78	
315.86424	80	
316.04308	78	
316.88144	144	
321.13152	92	
321.29536	88	
323.88361	86	
324.90076	98	
325.88812	138	
326.36387	80	
END IONS

###FS:    #m/z: 336.94779 #charge 1+
###MS: 70
###MSMS: 72
BEGIN IONS
TITLE=Cmpd 53, +MS2(336.9478), 28.0-35.0eV, 1.6min #72
RTINSECONDS=91.5435
SCANS=70,72
PEPMASS=336.94779	152406
CHARGE=1+
106.87810	94	
174.69869	98	
182.87035	158	
189.13976	88	
205.94938	186	
207.94317	78	
207.97418	156	
209.95070	98	
210.88486	556	
211.94505	1342	1+
212.05111	164	
212.87917	2432	1+
213.90292	80	
213.93978	692	
214.89697	118	
215.88595	286	1+
215.93758	114	
217.38452	82	
217.88209	314	1+
219.09562	82	
222.90322	84	
223.89445	82	
224.97789	80	
225.58264	78	
227.95384	146	
228.89645	652	1+
229.95725	1732	1+
230.50729	86	
230.88981	4930	1+
231.95417	650	1+
232.82738	110	
233.80218	80	
233.89437	580	1+
233.94679	214	1+
234.83726	130	
234.98060	100	
235.86917	170	1+
236.82894	104	
237.08397	92	
238.61432	82	
239.85814	82	
240.82609	148	
241.06150	78	
241.84360	128	
242.79217	166	
242.90315	82	
244.05090	106	
244.49223	92	
244.88190	112	
244.96078	198	
244.98189	90	
245.02308	112	
245.83983	96	
246.90573	256	1+
246.97741	206	
247.39041	84	
247.81721	78	
247.96940	370	1+
248.84450	94	
248.90196	1142	1+
249.80063	92	
249.82910	198	
249.96317	290	
250.45107	92	
250.56015	96	
250.83705	168	
250.97077	184	
251.07363	202	1+
251.78880	94	
251.82602	120	
251.84004	100	
251.90958	254	
251.95971	188	
252.95590	640	1+
252.97217	1052	1+
253.14807	100	
253.16468	130	
253.36088	86	
253.38028	80	
253.90755	890	1+
254.03175	78	
254.94793	152	
254.96813	526	
255.07945	302	1+
255.95793	84	
256.83399	78	
256.85233	222	1+
256.93270	90	
257.03880	92	
257.91066	88	
257.99467	82	
258.01056	98	
259.82773	410	1+
259.95981	124	
260.05982	96	
260.76718	94	
260.94199	84	
260.95533	132	
265.02841	82	
265.09381	86	
266.92807	92	
267.84479	170	
268.34244	86	
268.39663	96	
268.84084	642	1+
269.42747	100	
270.98318	150	
271.10183	122	
271.79426	80	
271.84443	108	
271.91415	216	
272.85370	138	
272.92356	86	
273.03529	78	
274.48816	84	
275.86754	302	
275.99750	80	
276.02620	86	
276.85176	148	
276.96104	78	
277.83754	182	
277.86702	218	1+
277.97563	78	
278.13348	78	
278.83938	156	
279.84117	350	
280.00429	92	
280.87604	78	
285.84770	1514	1+
286.18520	256	
286.37306	84	
286.65932	94	
286.85036	1302	1+
288.20094	100	
289.00940	90	
289.55466	78	
293.10863	126	
293.87670	134	
294.86417	196	
295.93138	124	
297.79526	82	
298.09333	86	
298.18132	90	
298.85902	114	
299.87243	124	
300.98552	78	
302.04097	78	
302.93148	88	
303.21065	102	
304.95293	160	
305.05191	120	
305.87487	278	1+
307.44046	84	
307.89535	226	1+
308.87098	344	1+
309.87005	302	1+
310.94488	78	
313.00099	106	
314.21022	116	
315.39301	80	
315.91303	82	
316.80525	108	
316.87072	214	1+
317.37437	102	
317.43963	88	
319.20559	94	
321.43461	96	
322.55762	88	
324.71644	78	
324.88731	200	1+
325.91155	82	
326.75926	82	
328.02765	98	
328.88687	138	
330.15275	78	
330.81386	180	1+
333.90273	88	
334.39443	86	
335.85774	88	
336.91046	102	
339.40521	166	
340.40545	86	
END IONS

###FS:    #m/z: 507.84796 #charge 1+
###MS: 70
###MSMS: 73
BEGIN IONS
TITLE=Cmpd 54, +MS2(507.8480), 28.2-35.2eV, 1.6min #73
RTINSECONDS=92.316
SCANS=70,73
PEPMASS=507.84796	145160
CHARGE=1+
196.01855	238	
222.97349	176	
224.97811	242	
230.88762	146	
232.89796	150	1+
236.88932	128	
239.81822	122	
241.85687	154	1+
246.07455	136	
246.97578	122	
250.90227	116	
262.13674	184	
263.13902	114	
264.07811	170	
266.16721	114	
268.89402	126	
272.85446	136	
274.80285	122	
278.83072	188	
279.58312	116	
281.79452	254	1+
282.89531	134	
287.79089	126	
287.85274	304	
288.86831	118	
289.88111	434	
289.91578	180	
290.13015	162	
290.86937	260	
291.87054	118	
292.95530	206	1+
293.87255	388	
294.08973	114	
294.82465	146	
294.86101	218	
295.89130	112	
296.93056	238	1+
298.80888	292	1+
300.85942	172	
303.85673	238	
303.87071	134	
305.11968	146	
305.86560	418	
306.12968	116	
306.86946	208	
307.84339	122	
307.89007	616	
308.14388	520	1+
308.81065	162	1+
308.87379	954	1+
309.03207	164	
309.89273	272	
310.16090	422	1+
310.87026	128	
311.86307	326	1+
311.88616	1518	1+
312.86735	280	1+
313.97437	212	1+
314.82425	144	
314.86681	586	1+
315.91491	230	1+
316.87120	136	
318.86150	238	1+
318.88423	190	
318.93258	124	
321.81464	266	1+
322.88880	156	
323.86073	466	1+
325.82099	188	1+
325.90163	254	
326.24425	252	1+
326.88504	702	
327.88161	446	
327.90111	328	
328.16479	210	1+
328.80279	170	
328.87652	222	
329.76195	218	1+
329.86114	146	
330.88324	130	
331.89258	196	
332.87752	602	1+
333.17232	130	
334.15710	126	
334.87912	182	
337.88033	146	
339.84677	130	
341.08534	112	
344.89729	124	
346.18867	188	1+
346.89097	142	
347.88772	202	1+
348.16231	180	1+
348.76219	248	1+
349.41168	120	
350.81398	188	1+
350.88897	552	1+
352.18052	130	
352.77699	172	1+
352.91195	114	
352.92669	132	
353.71128	126	
353.85709	178	
355.71607	136	
355.89036	332	1+
356.85141	182	1+
357.77538	188	1+
365.71021	150	
365.86342	202	1+
366.70792	1066	1+
366.74127	172	
366.84396	376	1+
367.94842	152	1+
368.38907	130	
368.70809	536	1+
368.84613	118	
368.90133	298	1+
369.83948	320	1+
370.14043	124	
370.80920	138	
371.71321	134	
373.72086	560	1+
373.82542	114	
374.81692	168	
374.83787	144	
375.15135	152	
375.76978	162	
377.87969	220	1+
379.82119	218	1+
380.62123	132	
380.72049	724	1+
380.82317	172	1+
381.13205	116	
381.78505	164	
383.77836	128	
384.85434	636	1+
385.77437	166	
386.82312	130	
387.84657	210	
387.86338	172	
388.71893	158	
388.74296	118	
388.80058	148	
389.19895	332	1+
389.71708	262	1+
389.75661	116	
389.86761	164	
390.84502	284	
391.78615	126	
391.84374	248	
392.50725	144	
392.83100	144	
393.81239	118	
394.74310	256	1+
394.79695	170	
394.83670	158	
394.88932	314	1+
398.73064	710	1+
399.80848	128	
399.84910	246	
400.83699	158	
400.88021	170	
401.86528	942	1+
402.86889	886	1+
403.23352	120	
403.81145	170	
405.73590	460	1+
405.86814	228	
407.72410	182	
407.86927	766	
408.85301	1054	1+
408.91585	118	
409.72592	630	1+
410.84161	588	1+
411.81079	150	
412.21740	204	1+
412.73287	314	
413.80821	176	
414.84694	198	1+
416.74374	130	
417.86378	114	
421.73933	192	
421.88280	252	
422.88732	298	
423.77772	282	
423.86526	438	1+
424.82431	140	
425.74799	220	
425.88948	270	1+
426.76150	256	
426.79923	122	
426.86269	830	1+
426.89429	166	1+
427.73835	1536	1+
428.84556	124	
428.88171	226	
429.69637	142	
430.74016	666	1+
430.80815	132	1+
430.85266	164	
431.87039	374	1+
432.24639	318	1+
433.85639	192	
433.88510	318	1+
439.89599	418	1+
443.68498	124	
443.75923	298	1+
443.88346	160	
444.87469	1850	1+
445.74141	484	1+
446.74116	276	1+
448.73537	178	
448.75879	220	1+
448.87497	498	1+
449.87898	368	1+
450.74864	268	
450.77219	134	
451.74991	344	
457.90345	542	1+
462.88827	272	
462.91206	140	
463.88734	162	
466.79208	152	
467.89146	764	1+
469.69746	140	
471.76523	184	
480.13490	128	
482.79484	118	
485.89981	904	1+
487.81014	138	
491.77949	122	
END IONS

###FS:    #m/z: 340.94249 #charge 1+
###MS: 74
###MSMS: 75
BEGIN IONS
TITLE=Cmpd 55, +MS2(340.9425), 28.0-35.0eV, 1.6min #75
RTINSECONDS=95.9965
SCANS=74-75
PEPMASS=340.94249	869696
CHARGE=1+
187.56053	92	
189.86141	78	
190.92985	128	
190.94785	100	
191.94112	84	
192.89432	82	
192.92765	92	
195.12199	90	
196.88246	172	
197.92953	80	
199.88472	82	
202.86447	82	
205.94921	266	1+
208.88369	126	
208.95571	164	
210.93775	262	
211.94608	122	
212.87921	854	1+
213.88222	604	1+
213.94046	876	1+
214.89830	206	
214.92067	76	
215.88852	638	1+
215.94082	142	
217.88234	202	
218.88829	102	
221.94475	232	1+
223.99343	82	
225.88864	434	1+
226.94703	146	
228.01236	88	
230.88772	1348	1+
231.89054	910	1+
231.94928	442	1+
233.89486	132	
233.91091	76	
233.95043	164	
234.92412	76	
235.88332	170	1+
236.94618	92	
237.83347	76	
238.15740	76	
238.98799	86	
239.10765	100	
239.78835	106	
239.93517	176	
240.78930	76	
241.96999	76	
242.48594	90	
242.84445	98	
243.00641	100	
243.17694	80	
243.83247	90	
244.79353	92	
244.91942	114	
245.78413	80	
245.99612	76	
246.85545	74	
246.94512	240	
246.97646	300	1+
247.88688	78	
248.89866	172	
250.90145	438	1+
251.97325	86	
254.96990	244	
255.78231	100	
255.84331	74	
256.79090	128	
256.84013	82	
256.89022	202	
256.96267	98	
257.79916	90	
258.84950	542	1+
259.60052	98	
260.83247	206	
261.10047	76	
261.83666	84	
262.82921	240	
264.40237	80	
264.79788	74	
264.91581	74	
266.05211	78	
266.14617	94	
266.83267	124	
266.87205	92	
267.12290	78	
268.83818	152	
269.85378	78	
270.15583	90	
270.42042	76	
271.08880	80	
271.92286	132	
272.86280	80	
272.93308	112	
273.79262	214	
273.84458	108	
274.42688	76	
275.85469	604	1+
276.00596	76	
277.96589	124	
278.84562	498	1+
279.08662	78	
279.96830	130	
280.47498	80	
281.86608	96	
282.21306	78	
282.35745	80	
282.86316	92	
282.97676	78	
283.05136	84	
283.35699	82	
283.79907	82	
284.42894	102	
284.61529	120	
284.87840	90	
285.43427	80	
286.80358	190	1+
286.90898	84	
287.38350	80	
287.61421	92	
288.58159	96	
289.06990	84	
289.21011	76	
290.86972	82	
291.80803	118	
292.93540	122	
293.00449	110	
293.05199	80	
293.87465	82	
293.93995	88	
294.07034	94	
294.86358	174	
294.92940	96	
295.90391	258	1+
296.90830	218	1+
297.84118	82	
301.86146	116	
303.03414	80	
303.33985	118	
305.09180	92	
305.80634	78	
305.88054	108	
307.88984	134	
308.87905	178	
309.89382	88	
309.95840	100	
310.87504	188	
311.86931	122	
312.92277	106	
314.40585	84	
316.89495	86	
317.77243	78	
317.82038	90	
318.19474	86	
323.88509	162	
324.86398	88	
325.81154	108	
326.01773	184	1+
326.06683	86	
327.35881	90	
328.19040	82	
329.88399	90	
332.80211	150	
332.83140	90	
333.88933	82	
334.96477	82	
340.15268	108	
340.83152	80	
340.84700	82	
341.89742	82	
END IONS

###FS:    #m/z: 363.95859 #charge 1+
###MS: 74
###MSMS: 76
BEGIN IONS
TITLE=Cmpd 56, +MS2(363.9586), 28.0-35.0eV, 1.6min #76
RTINSECONDS=96.7685
SCANS=74,76
PEPMASS=363.95859	355344
CHARGE=1+
189.86319	944	1+
191.85946	596	1+
207.87279	594	1+
207.95032	86	
208.96255	92	
209.94360	676	
210.03429	108	
210.88378	460	1+
212.83588	148	
212.87984	3284	1+
214.89600	222	
215.88288	140	
221.94944	106	
222.36278	92	
222.95181	948	1+
224.95042	744	1+
226.90756	100	
226.94794	6352	1+
226.99210	86	
227.22106	98	
227.88214	252	
228.09776	104	
228.12889	90	
228.89677	544	1+
228.94312	6764	1+
229.07182	164	
230.89032	4768	1+
231.02922	92	
231.79843	114	
232.88556	538	1+
233.03959	118	
233.91489	86	
234.88263	106	
235.84940	112	
237.04625	84	
240.82255	220	
240.94186	434	
240.96352	718	1+
241.94052	278	
242.82257	212	
242.90023	140	
242.94332	1018	1+
242.96320	272	
243.81765	774	1+
244.81886	530	1+
244.95781	3414	1+
245.94371	128	
246.09553	294	1+
246.39839	114	
246.90630	248	
246.95302	3536	1+
247.43984	114	
247.80156	652	1+
247.85586	128	
247.90425	138	
248.11463	192	
248.90038	1522	1+
248.92816	104	
249.13490	114	1+
249.14676	102	
250.16772	102	
250.80380	86	
250.89289	112	
250.94803	90	
251.90826	138	
252.06496	190	1+
253.01945	96	
253.09183	118	
253.79232	186	1+
253.83597	122	
253.90735	274	
254.97184	84	
258.10059	88	
258.82839	256	1+
258.84713	200	
258.97852	122	
259.02114	94	
260.84579	218	1+
260.97176	360	1+
261.83096	184	
262.09635	102	
262.83272	266	
263.83011	162	
263.97924	194	
264.85147	112	
264.96543	130	
264.98117	120	
265.81700	150	
266.09737	148	
266.57622	172	
266.81515	678	1+
266.84895	86	
267.97458	618	1+
268.81622	192	
268.95926	266	
269.13961	92	
269.41564	84	
269.87840	124	
269.96900	682	1+
270.09305	102	
270.81088	140	
270.83138	254	1+
271.17483	270	
271.85564	106	
271.91949	152	
271.97917	88	
273.11325	140	
273.85168	202	1+
276.81456	234	1+
278.09833	134	
278.42706	248	1+
278.80180	126	
279.80068	104	
280.17672	88	
280.79337	938	1+
280.83362	98	
281.00974	162	1+
282.79182	340	1+
282.81128	156	
282.83261	178	1+
282.85409	158	
283.07284	98	
283.11170	92	
283.79415	230	1+
284.82504	224	
284.84669	158	
284.86040	126	
285.84652	604	1+
285.89712	98	
286.41218	98	
286.81002	114	
289.20537	90	
290.20101	140	1+
290.80408	268	1+
290.86212	230	1+
291.12108	364	1+
291.44417	98	
292.05628	112	
292.85390	172	1+
293.49360	88	
293.90952	170	
294.04926	88	
296.80870	534	1+
296.96649	90	
297.11448	120	
298.80528	1158	1+
299.87561	124	
300.13116	200	
300.79893	660	1+
301.86307	230	
302.80139	116	
302.85973	154	
303.81073	120	
303.85998	1430	1+
303.94778	92	
304.44657	158	
305.92230	104	
306.44901	88	
306.85743	84	
309.12664	144	
310.87744	134	
310.91594	88	
311.86269	130	
312.87328	108	
314.75896	84	
314.82823	148	
315.81674	114	
316.14689	126	
316.81875	112	
318.81587	196	1+
318.93173	98	
319.88146	110	
321.81896	282	1+
321.86719	310	1+
323.83793	142	
324.89144	92	
325.88128	96	
325.89945	124	
326.15134	202	1+
326.87443	520	1+
329.17865	90	
329.89947	100	
332.02601	130	
336.94858	176	
337.94799	102	
338.99284	84	
339.14230	132	
339.31644	88	
339.43388	102	
340.94265	284	1+
343.16637	158	
343.24283	120	
343.32242	88	
343.83901	88	
343.88923	88	
344.11253	86	
344.15329	94	
344.88158	118	
344.91473	86	
346.25689	90	
352.05934	84	
352.23112	102	
353.08288	114	
356.92141	86	
364.17719	110	
END IONS

###FS:    #m/z: 336.94754 #charge 1+
###MS: 74
###MSMS: 77
BEGIN IONS
TITLE=Cmpd 57, +MS2(336.9475), 28.0-35.0eV, 1.7min #77
RTINSECONDS=97.5405
SCANS=74,77
PEPMASS=336.94754	136494
CHARGE=1+
66.89677	82	
183.87149	80	
199.96625	80	
205.06893	80	
205.95023	124	
209.12804	96	
209.94288	96	
210.88394	222	
211.94546	1658	1+
212.87872	2576	1+
213.93978	622	1+
214.89695	164	
215.02503	96	
215.93055	84	
216.88854	102	
217.87788	170	
220.09990	80	
221.94642	138	
221.96730	84	
222.45095	96	
222.95039	128	
223.84645	82	
223.96010	100	
224.97827	84	
226.89210	122	
226.97464	106	
228.89798	370	
228.94572	80	
229.95561	1964	1+
230.88976	3832	1+
231.08209	258	1+
231.95008	606	1+
232.08491	194	1+
232.56957	98	
233.83389	78	
233.89956	464	1+
233.94875	82	
234.82588	162	
235.88520	86	
235.90432	94	
239.78795	110	
240.82137	78	
240.83096	90	
244.83594	102	
244.94981	342	1+
245.92845	94	
246.15942	98	
246.80071	88	
246.90447	158	
246.96908	568	1+
248.78735	116	
248.90121	1186	1+
249.85707	78	
249.96687	228	
250.56365	80	
250.83300	394	1+
250.95068	160	
251.98086	92	
252.97046	522	1+
252.99533	94	
253.16402	144	
253.90754	840	1+
254.47618	94	
254.83467	86	
254.96819	280	1+
255.07210	174	
255.90622	94	
256.11646	78	
256.84876	126	
256.91548	106	
256.96449	192	
258.84958	644	1+
260.83475	184	1+
260.94397	118	
262.15014	78	
262.94869	154	
264.14311	84	
264.38612	100	
265.85103	108	
265.92618	82	
267.83639	1014	1+
268.83954	874	1+
268.99639	82	
269.08216	132	
269.41932	98	
269.50421	94	
269.86278	134	
270.19796	92	
270.98430	150	
271.84618	124	
271.91565	204	
271.93213	236	1+
271.95107	92	
272.97601	108	
273.39032	78	
273.85892	246	1+
273.91952	124	
274.86246	174	1+
275.84913	528	1+
276.00587	88	
276.05653	80	
276.87481	94	
276.91442	78	
277.41087	78	
277.83886	122	
278.02310	84	
278.84245	214	
278.86905	90	
279.83580	112	
279.91808	208	1+
279.98183	82	
281.04069	78	
281.86267	92	
282.75782	100	
283.02568	82	
283.46887	96	
283.51820	92	
284.79586	114	
284.81839	78	
285.85147	242	
286.18532	162	
286.85078	1300	1+
286.90461	96	
287.04429	134	
287.09101	138	
288.03109	78	
288.20502	84	
289.05307	86	
289.87853	92	
291.42766	82	
291.85814	104	
292.40502	116	
293.11524	80	
294.87225	202	
295.89348	122	
296.00699	174	1+
296.81193	82	
296.86445	116	
297.08205	120	
297.83899	108	
298.85800	156	
299.87504	302	1+
300.91321	84	
301.41839	86	
301.54856	90	
304.86267	114	
306.88791	96	
308.88197	82	
308.96483	82	
309.86756	122	
309.89829	92	
310.86534	120	
311.78982	82	
311.86247	162	1+
314.10513	84	
314.81542	82	
316.60871	80	
316.66560	90	
317.49667	102	
317.80310	78	
318.62418	100	
319.83301	90	
320.38672	84	
323.88446	78	
324.13831	94	
324.89474	170	
326.89451	78	
327.06525	100	
329.82731	82	
329.88069	100	
331.88626	84	
333.32166	82	
335.36266	88	
338.20222	80	
338.94978	90	
339.82396	80	
340.21925	90	
340.27593	82	
341.07584	90	
END IONS

###FS:    #m/z: 340.94235 #charge 1+
###MS: 78
###MSMS: 79
BEGIN IONS
TITLE=Cmpd 58, +MS2(340.9423), 28.0-35.0eV, 1.7min #79
RTINSECONDS=101.217
SCANS=78-79
PEPMASS=340.94235	1009214
CHARGE=1+
57.13178	94	
80.67409	104	
182.86745	84	
182.87970	92	
189.86412	142	1+
190.93048	88	
191.95993	86	
192.92806	202	
196.88157	150	
206.94887	216	1+
208.88284	88	
208.93460	82	
210.93920	126	
212.89132	82	
213.88050	520	
213.94080	306	
214.89267	170	
215.85964	78	
215.88607	264	
217.89321	90	
218.88514	86	
219.88183	138	
221.94966	448	1+
224.95741	88	
226.88041	92	
226.89976	110	
226.94691	96	
226.97088	114	
227.43408	98	
227.79908	90	
228.85130	98	
228.94307	108	
230.88848	882	1+
231.95081	458	1+
233.89760	410	1+
233.94873	108	
235.89281	192	
235.95684	128	
235.98685	84	
236.89326	86	
237.03120	98	
237.06164	80	
237.82594	80	
240.83494	126	
240.89960	92	
241.13249	78	
241.84555	114	
242.14951	106	
243.89179	80	
245.88457	80	
246.49103	102	
246.97461	274	
248.89950	386	1+
248.98808	82	
249.96291	152	
250.94793	82	
251.85016	78	
251.96066	158	
253.83609	152	
253.90464	148	
254.45294	102	
254.96778	206	
255.00520	98	
255.07777	82	
255.81560	86	
255.83627	124	
256.88944	78	
257.03294	94	
257.13554	80	
257.80123	106	
257.91825	126	
257.94323	82	
258.02199	78	
258.84413	302	
258.90147	84	
259.85212	284	
259.95927	154	
260.61246	80	
260.83980	194	
260.92569	96	
260.95163	106	
261.83528	130	
264.86075	276	1+
265.47365	94	
266.37463	94	
266.88596	82	
266.97022	78	
269.15553	118	
269.79791	234	
269.84153	176	
271.36804	92	
271.80403	158	
271.81807	204	1+
272.93434	104	
273.85623	598	1+
273.98561	162	
274.40068	78	
274.43716	80	
274.85980	488	1+
275.14342	80	
275.84412	112	
275.95346	138	
276.85736	102	
276.94477	78	
277.84505	134	
277.86552	126	
277.92811	144	
277.96362	238	1+
278.03526	82	
278.84899	304	
279.86600	122	
279.96393	142	
280.85435	94	
282.85935	92	
283.42729	126	
285.16222	78	
286.18538	92	
286.86724	96	
287.85790	170	1+
289.79520	114	
290.25290	90	
290.49962	116	
290.85820	116	
292.55615	80	
293.93778	130	
294.01421	102	
294.43682	138	
295.94334	84	
296.81313	100	
296.83745	98	
296.85527	86	
296.86873	234	1+
296.98947	90	
297.86846	134	1+
298.41566	94	
298.92941	80	
299.95358	84	
300.14043	96	
301.49505	82	
302.04466	140	
302.85405	124	
303.18163	92	
303.44263	92	
306.88100	126	
307.79624	140	
307.81308	100	
311.86091	232	1+
311.87814	108	
312.88553	86	
315.73535	104	
317.03404	126	
319.78045	122	
320.82052	98	
323.88710	132	
324.97689	86	
325.80297	92	
325.82075	90	
326.15767	92	
327.24542	100	
327.83219	100	
328.82650	84	
330.81832	92	
330.86799	84	
331.41900	104	
339.75307	132	1+
341.73827	94	
344.86461	80	
END IONS

###FS:    #m/z: 363.95845 #charge 1+
###MS: 78
###MSMS: 80
BEGIN IONS
TITLE=Cmpd 59, +MS2(363.9584), 28.0-35.0eV, 1.7min #80
RTINSECONDS=101.988
SCANS=78,80
PEPMASS=363.95845	409012
CHARGE=1+
171.85324	138	
189.86337	782	1+
191.85789	584	
207.87351	340	1+
207.95099	110	
208.55448	96	
208.88969	100	
208.93795	126	
209.86983	110	
209.94440	772	1+
210.88472	206	
210.90115	96	
211.89295	108	
212.88030	2728	1+
221.01164	94	
222.95162	1066	1+
223.03335	90	
224.94858	1088	1+
225.88612	160	
226.09906	88	
226.89637	98	
226.94809	4282	1+
228.89648	640	1+
228.94396	5756	1+
230.07853	90	
230.82493	102	
230.89039	3376	1+
232.01991	140	
232.88658	956	1+
234.88268	396	1+
236.06787	148	
237.12951	94	
239.04270	94	
239.83978	102	
240.82163	308	1+
240.88654	92	
240.94467	172	
240.96391	706	1+
241.84396	144	
241.89957	138	
241.94129	644	1+
242.82212	272	1+
242.94421	444	1+
242.96121	952	1+
243.83409	126	
243.85832	178	1+
244.16817	128	1+
244.82289	200	
244.95835	2968	1+
245.93975	86	
246.09569	114	
246.80925	88	
246.90308	150	
246.95425	3870	1+
248.80629	136	
248.82185	160	
248.90007	1762	1+
248.97369	220	
250.06025	140	
250.80985	110	
250.89543	196	
250.94445	222	
251.06496	242	1+
252.79704	126	
252.88934	188	
253.09167	86	
253.84201	118	
253.90390	592	1+
255.05232	124	
255.95530	108	
256.00650	98	
256.41141	90	
256.85614	136	
257.07860	92	
257.79538	90	
257.97278	86	
258.09688	120	
258.83504	236	
258.97627	128	
259.09736	204	
259.84910	154	
259.96676	606	1+
260.04955	126	
260.83921	152	
260.97123	514	1+
261.83235	540	1+
263.98938	158	
264.81676	242	1+
264.84755	138	
266.07603	98	
266.50494	118	
266.81287	548	1+
267.97403	584	1+
268.96445	866	1+
269.01281	94	
269.41955	94	
269.80929	128	
269.96901	710	1+
270.95304	228	1+
271.17627	290	1+
271.48538	90	
271.85443	92	
271.91524	348	1+
272.80239	84	
273.85397	120	
274.02823	92	
274.09733	100	
275.12676	122	
275.40026	88	
275.99926	84	
276.07726	146	
276.85761	84	
277.85609	86	
278.80347	296	1+
279.09773	182	
280.79520	892	1+
280.83810	190	
280.85623	380	1+
280.93147	90	
281.43186	86	
282.79065	382	1+
282.83249	142	
283.06990	202	
283.82642	160	
283.85295	86	
283.95385	164	
284.82942	278	
285.84774	444	1+
286.17742	88	
286.82199	250	1+
288.10904	120	
288.20212	202	
289.05502	92	
289.20722	86	
290.79054	146	
290.87504	110	
291.11703	356	1+
291.23546	102	
291.95278	142	1+
292.03140	94	
292.17406	92	
292.87234	166	
293.08989	84	
294.86458	180	
294.88224	122	
295.67505	98	
296.81174	140	
297.81044	192	
298.80485	1698	1+
298.87379	86	
299.00158	86	
301.45015	88	
301.86210	484	1+
302.89608	84	
303.12015	344	1+
303.85742	1058	1+
303.94968	90	
304.81044	114	
305.92588	140	
306.13519	100	
306.43589	88	
307.18008	142	
307.64958	86	
307.84004	114	
307.88777	152	
308.87222	84	
312.13410	250	1+
312.51238	96	
312.81558	120	
316.81481	334	
318.11808	90	
319.18809	106	
321.12905	320	1+
321.81983	366	1+
321.87307	188	
323.88438	104	
324.88004	288	1+
326.87047	666	1+
331.47732	92	
331.71172	124	
333.61342	90	
335.75863	122	
336.41091	98	
336.94911	116	
339.15262	158	
339.83454	84	
340.94168	94	
341.94713	158	
342.32900	98	
342.82876	96	
346.80881	218	1+
347.29744	122	
350.15898	86	
350.77296	86	
352.35903	86	
352.41684	88	
355.91079	92	
357.71029	222	1+
357.80340	86	
358.30990	90	
359.61763	96	
359.79775	126	
360.87122	120	
363.26855	92	
363.78662	184	1+
367.89460	154	
END IONS

###FS:    #m/z: 507.84770 #charge 1+
###MS: 78
###MSMS: 81
BEGIN IONS
TITLE=Cmpd 60, +MS2(507.8477), 28.2-35.2eV, 1.8min #81
RTINSECONDS=102.761
SCANS=78,81
PEPMASS=507.84770	110090
CHARGE=1+
196.01374	216	
222.97337	212	
223.97451	114	
224.97842	180	
232.89662	182	
234.88271	196	
236.88951	124	
238.06403	146	
250.96999	374	
252.07723	338	1+
258.10841	202	
263.14627	136	
264.85472	200	1+
265.08381	130	
265.35160	116	
267.78500	124	
268.86574	160	
268.97013	124	
269.96807	142	
272.85638	266	1+
274.80373	122	
275.05600	142	
275.84808	210	1+
277.81107	120	
277.85399	314	1+
278.91639	112	
285.02995	120	
286.87479	144	
286.89199	124	
287.85164	302	
288.86882	298	
289.88479	186	
290.87679	154	
291.86386	380	1+
291.88281	148	
292.44067	138	
292.92570	200	1+
293.87338	1006	1+
296.83933	336	1+
296.85755	296	1+
298.80329	112	
299.91700	130	
300.80142	140	
301.84939	120	
303.86261	190	
305.86515	586	1+
307.89213	400	
308.14299	468	1+
308.79605	310	1+
308.87021	646	1+
309.88822	380	
310.15216	626	1+
310.88918	168	
311.12674	148	1+
311.88404	2054	1+
312.00448	200	1+
314.86657	696	1+
320.88183	410	1+
322.35141	152	
323.86530	188	
324.86845	182	
324.90041	404	1+
325.90490	268	1+
326.24421	234	1+
326.81954	120	
326.88694	850	1+
327.81891	126	
327.86575	470	1+
328.81138	142	
328.97025	124	
330.88948	300	
330.95377	114	
331.89109	178	
332.87556	494	1+
332.94685	226	1+
333.17511	182	
333.83432	144	
333.85259	124	
334.81901	128	
335.84380	154	
335.88487	228	1+
336.86818	132	
336.94597	224	
337.88364	362	
338.01052	154	
340.89676	158	
341.99258	152	1+
342.84837	136	
344.40939	132	
344.82892	112	
348.73091	138	
348.88967	130	
349.76135	162	
350.89217	162	
350.91210	342	1+
352.17209	142	
353.85143	140	
355.72961	136	
355.85597	136	
356.73962	124	
356.78323	126	
356.83622	256	1+
356.86114	236	1+
357.72457	176	1+
358.77264	178	
359.83026	112	
360.79436	188	
361.75807	158	1+
362.90200	146	1+
366.72032	128	
366.84410	246	
367.70758	1142	1+
367.76625	384	
367.94155	220	1+
368.94886	272	1+
369.84318	324	1+
370.79185	194	
371.12883	172	
372.78442	338	1+
373.69630	144	
373.71948	194	
373.83047	450	1+
375.73627	130	
376.22109	208	
376.81484	152	
376.87477	114	
377.78901	230	
379.39089	140	
379.72611	126	
380.71733	948	1+
382.90031	198	
383.78075	258	1+
384.74010	130	
384.85232	514	1+
385.89951	134	
386.84655	190	
387.84490	332	1+
389.11233	144	
389.20133	518	1+
389.71489	364	
389.74850	112	
390.76411	332	1+
390.84200	600	1+
391.97703	118	
392.83140	222	1+
393.74838	226	
393.79862	118	
394.08136	144	
394.83810	116	
396.40645	144	
396.73931	130	
398.73134	246	
399.22208	164	
399.73154	556	1+
399.76563	124	
399.87869	142	
402.76409	118	
402.86785	478	1+
405.18970	160	
406.85617	364	
407.01536	206	1+
407.73640	530	1+
407.77021	120	
407.86895	844	
408.77407	126	
408.85302	940	1+
409.72413	288	
409.87751	174	
410.73741	402	
410.83957	234	
410.88073	134	
411.73016	764	1+
412.72958	490	1+
412.84346	148	
412.85989	156	
413.07493	130	
413.87086	328	1+
414.87225	204	1+
415.84787	130	
416.74136	268	1+
417.81749	120	
420.84756	114	
421.88562	398	
422.88100	226	
423.73070	138	
423.85435	218	
424.09665	142	
424.76612	166	
424.82828	326	1+
424.87132	258	
425.35663	156	
425.73749	274	
425.75878	290	
426.76014	452	1+
426.87160	460	
426.93410	178	1+
427.73576	1788	1+
427.86481	294	
428.80645	292	1+
428.85350	582	1+
429.80907	214	1+
430.73840	486	1+
430.78674	162	1+
430.84617	116	
431.87427	186	1+
432.24715	156	
432.82501	112	
435.82168	234	1+
438.80895	146	
439.89396	310	1+
440.68711	146	
443.68638	164	1+
443.80268	192	1+
444.87557	1060	1+
445.19683	116	
445.74611	1090	1+
446.87367	122	
449.88311	386	1+
450.76479	274	
454.70302	300	1+
455.70529	244	1+
457.73612	138	
457.91037	420	1+
462.88800	144	
467.89063	838	1+
470.78903	114	
471.77137	178	1+
486.28325	246	1+
488.18590	174	1+
490.90398	182	
491.80296	140	
493.81436	138	
508.91918	148	
509.28819	152	1+
END IONS

###FS:    #m/z: 322.93148 #charge 1+
###MS: 82
###MSMS: 83
BEGIN IONS
TITLE=Cmpd 61, +MS2(322.9315), 28.0-35.0eV, 1.8min #83
RTINSECONDS=106.432
SCANS=82-83
PEPMASS=322.93148	2569732
CHARGE=1+
87.88477	88	
180.55437	96	
186.40193	86	
190.89670	92	
196.88416	90	
198.87415	80	
201.04627	158	
205.95114	276	1+
205.97177	72	
209.88481	378	1+
209.92394	72	
210.82652	332	1+
212.95396	84	
219.04276	72	
219.62465	98	
222.82994	78	
222.95383	218	
222.96725	72	
223.95940	306	
225.00004	74	
226.81410	88	
227.93040	78	
230.06606	82	
230.84065	98	
230.89100	250	1+
230.90842	70	
231.43661	110	
231.81992	86	
232.07992	72	
232.37333	70	
235.09733	82	
236.88867	268	1+
237.06450	174	1+
239.78597	72	
240.82462	180	
240.93955	1314	
241.82675	78	
241.94432	998	
242.17619	94	
242.81991	206	
242.94266	2812	1+
243.46538	84	
243.81967	516	1+
244.04496	70	
244.94108	734	1+
244.98419	74	
245.36852	78	
245.92262	72	
246.04395	76	
246.09313	156	
246.80725	82	
246.97621	494	1+
247.85573	72	
248.37054	74	
248.85328	136	
248.86995	92	
248.89525	76	
249.79877	84	
252.41224	74	
253.34911	70	
253.84093	90	
253.93191	80	
254.03162	72	
254.79251	186	1+
255.82374	80	
255.91820	72	
256.82614	70	
256.84293	100	
256.90683	70	
257.80028	162	
258.80193	124	
258.83119	182	
258.84776	102	
258.89718	150	
259.80424	74	
259.83418	72	
260.12966	74	
260.34480	88	
260.83237	170	
261.83818	256	
262.06737	78	
262.83264	884	1+
262.86180	74	
264.12873	70	
264.79782	72	
264.86216	134	
264.98174	76	
265.85642	90	
265.92400	76	
266.86058	72	
268.07075	100	
268.17737	70	
268.35449	114	
268.42476	80	
268.95839	96	
269.79644	248	1+
269.93969	72	
270.57580	84	
270.84508	302	1+
270.87142	78	
271.35935	70	
272.34864	106	
273.48808	88	
273.79226	406	1+
274.09748	112	
275.79736	88	
275.87908	96	
276.81729	98	
277.87577	74	
278.06192	70	
278.11261	78	
278.85803	80	
279.09254	814	1+
279.12266	74	
279.85190	106	
280.85743	90	
281.79467	290	1+
281.95719	84	
282.28220	80	
283.06981	108	
283.84562	72	
284.29466	192	
284.85108	198	
284.87242	138	
284.92737	84	
285.43201	78	
285.85644	148	
286.18673	180	
287.19641	446	1+
288.97620	82	
289.78569	140	
289.81181	98	
290.10838	70	
290.61880	72	
290.79911	428	1+
291.11640	160	
291.80550	296	1+
291.85728	72	
292.09990	140	
294.14202	76	
294.43265	78	
294.86052	220	1+
296.10784	112	
297.81772	110	
298.88871	74	
299.15434	70	
299.78934	134	
299.87469	108	
301.87678	96	
302.08992	68	
302.95091	96	
303.14036	78	
304.44883	88	
304.91808	114	
306.88650	100	
307.42139	88	
307.89318	138	
308.80159	116	
309.12683	74	
311.08997	76	
311.86905	162	
311.89272	116	
313.80977	70	
314.92667	74	
320.11234	72	
320.17870	198	1+
322.82899	74	
322.98469	150	
325.73673	78	
325.77434	84	
325.80768	88	
326.61924	80	
END IONS

###FS:    #m/z: 340.94222 #charge 1+
###MS: 82
###MSMS: 84
BEGIN IONS
TITLE=Cmpd 62, +MS2(340.9422), 28.0-35.0eV, 1.8min #84
RTINSECONDS=107.205
SCANS=82,84
PEPMASS=340.94222	880176
CHARGE=1+
189.86646	84	
192.88752	90	
195.88930	78	
196.88639	134	
205.08809	78	
205.94563	74	
208.95748	182	
208.97175	86	
212.84650	74	
212.87996	864	1+
213.88204	528	1+
213.93973	470	1+
215.88836	348	
216.88935	176	
217.88917	126	
219.92135	104	
221.94006	84	
222.87756	84	
226.83666	80	
226.94628	78	
228.84369	72	
228.86247	80	
228.93843	82	
229.86074	76	
230.88881	766	1+
231.13411	84	
231.84770	74	
231.95005	484	1+
232.89479	416	1+
233.69511	90	
233.94498	96	
235.88298	90	
236.56658	82	
237.79223	78	
237.82796	78	
241.70289	114	
241.84328	246	1+
243.83607	76	
244.96076	78	
245.84174	128	
245.89959	78	
245.99968	76	
246.97558	260	
247.04283	80	
248.90356	258	
249.79681	78	
249.90144	300	
249.96506	84	
250.90597	170	
251.37881	90	
251.94372	76	
251.95949	82	
252.81384	78	
252.98397	74	
254.90992	124	
254.96630	188	
254.99344	74	
255.81757	76	
255.84970	296	1+
255.89817	80	
255.97053	132	
256.81234	74	
257.01906	78	
257.79365	72	
258.38326	86	
258.85363	124	
259.11450	98	
259.85447	306	
259.95864	260	
260.83457	106	
260.85353	264	
261.84317	82	
263.88176	74	
265.86988	76	
266.14834	78	
266.41491	82	
266.94423	84	
268.84230	110	
268.92380	84	
269.14141	76	
270.83806	72	
271.58852	82	
271.78881	72	
271.91638	172	
273.54460	72	
273.96517	76	
273.97386	80	
274.40438	82	
274.79480	74	
275.85655	524	1+
276.85780	392	1+
276.89581	78	
277.92946	160	
278.84518	310	
279.84349	142	
279.91151	76	
280.98547	90	
281.86438	106	
282.09764	100	
282.81580	100	
282.86390	158	
282.88001	140	
283.44605	88	
283.57845	96	
284.86379	80	
284.91162	80	
285.85111	78	
286.37050	76	
287.81434	78	
289.78855	148	
289.88039	134	
290.87857	80	
291.86151	78	
292.85685	102	
293.85790	74	
295.10301	124	
295.86937	78	
295.90474	126	
296.80941	92	
296.86710	74	
297.85169	86	
298.87842	94	
299.78450	166	
300.00215	76	
301.43448	94	
301.85324	86	
301.86822	78	
303.14213	140	
305.82360	74	
306.87912	74	
307.13513	82	
307.79741	74	
307.88075	308	1+
307.89572	120	
307.94659	74	
308.88592	182	1+
310.87820	108	
311.36529	74	
312.75791	84	
313.96870	102	
315.96022	78	
316.56502	100	
316.89497	80	
318.05459	76	
318.12041	76	
318.43591	86	
318.95757	146	
321.19192	74	
322.18922	74	
323.24396	74	
323.93276	84	
324.89343	344	1+
324.96350	90	
325.09424	90	
326.74112	90	
326.87940	106	
328.07636	96	
328.09445	86	
329.88191	106	
330.81542	278	1+
330.90799	176	1+
331.25355	100	
333.28808	106	
333.94539	82	
339.42244	76	
END IONS

###FS:    #m/z: 363.95844 #charge 1+
###MS: 82
###MSMS: 85
BEGIN IONS
TITLE=Cmpd 63, +MS2(363.9584), 28.0-35.0eV, 1.8min #85
RTINSECONDS=107.976
SCANS=82,85
PEPMASS=363.95844	369376
CHARGE=1+
90.45198	98	
189.86439	594	1+
191.85901	704	1+
195.89133	88	
205.87849	178	
207.87308	518	1+
207.95066	90	
209.94308	468	1+
210.88787	550	
211.41924	94	
212.87962	1894	1+
219.86569	126	
221.85938	86	
221.93086	106	
222.95140	920	1+
224.94904	914	1+
225.10162	84	
225.97561	82	
226.90337	146	
226.94824	4562	1+
228.89534	590	
228.94415	4332	1+
230.85012	118	
230.89072	3186	1+
231.03511	86	
232.01797	166	1+
232.88543	588	1+
232.90403	148	
234.88131	128	
234.89503	108	
234.93370	82	
236.44931	96	
238.99190	82	
240.82478	260	
240.93898	300	
240.96515	666	1+
241.83604	108	
241.93953	780	1+
242.82598	166	
242.94196	544	1+
242.96051	358	
243.82187	580	1+
243.83702	102	
244.93978	208	
244.95845	2576	1+
245.81775	88	
245.83119	92	
245.94189	116	
246.10078	126	
246.91372	88	
246.95352	2356	1+
246.98413	158	
247.97991	138	
248.04779	96	
248.49236	90	
248.80557	184	
248.90183	1822	1+
248.97937	118	
250.80111	144	
250.89436	234	
250.94904	86	
251.09894	84	
251.91369	114	
252.89438	168	
252.95256	82	
253.79316	128	
253.90659	202	
254.14926	98	
255.01307	108	
255.11501	104	
256.02201	88	
256.45639	88	
256.87341	84	
258.09997	126	
258.49758	104	
258.83916	92	
259.84465	110	
259.91344	88	
260.82680	672	1+
260.97024	468	1+
261.82766	476	1+
261.89685	88	
261.91660	84	
265.08883	146	
265.80811	738	1+
265.84724	114	
265.97024	110	
266.87115	232	1+
267.85285	142	
267.97551	304	
268.81594	198	
268.97789	138	
269.80197	250	1+
269.96998	376	
271.17476	210	1+
271.84886	112	
271.86038	124	
271.91458	142	
272.91552	82	
274.35963	104	
275.12305	84	
275.86079	84	
276.81837	110	
276.85869	340	1+
278.79892	252	
278.84665	424	1+
279.10002	112	
279.79229	1156	1+
280.09714	112	
280.79353	798	1+
282.78786	362	1+
283.79004	238	1+
283.84928	186	
283.98339	120	
284.82638	240	
285.16644	94	
285.42768	82	
285.79821	132	
285.84595	438	1+
286.82155	118	
286.93602	130	
291.11787	620	
292.10512	94	
292.13432	150	
293.13831	92	
293.84911	124	
293.93975	80	
294.12333	120	
295.43103	128	
295.92566	140	
296.81196	190	
296.88575	222	1+
297.80949	266	
298.80573	1198	1+
299.87134	182	
300.51923	94	
300.79665	570	1+
300.87417	82	
301.79851	460	1+
301.86447	214	
302.86255	118	
302.93827	218	1+
303.12418	184	1+
303.20724	88	
303.85869	736	1+
303.90436	82	
305.16041	90	
307.04672	86	
307.53580	86	
307.83923	126	
309.12775	136	
315.33192	92	
315.81416	84	
316.81268	350	1+
319.80817	84	
319.87430	106	
320.58668	92	
320.92322	86	
321.13029	266	
321.32802	86	
321.79926	96	
321.82094	252	1+
321.86941	310	1+
322.92919	124	
324.19154	96	
325.90286	126	
326.00477	84	
326.49710	96	
326.87470	392	1+
327.46951	92	
331.39454	88	
332.41445	116	
335.88445	88	
335.99269	88	
336.94473	386	1+
338.15707	86	
338.76250	82	
338.94597	118	
339.14204	88	
339.82888	124	
340.94767	122	
343.13807	84	
346.13323	80	
353.15487	86	
353.88411	92	
355.91885	104	
355.98256	82	
356.77345	84	
357.87786	96	
359.36594	94	
359.77793	86	
363.71475	102	
363.85619	84	
366.31268	84	
366.62082	80	
END IONS

###FS:    #m/z: 322.93145 #charge 1+
###MS: 86
###MSMS: 87
BEGIN IONS
TITLE=Cmpd 64, +MS2(322.9315), 28.0-35.0eV, 1.9min #87
RTINSECONDS=111.643
SCANS=86-87
PEPMASS=322.93145	1582866
CHARGE=1+
179.87015	82	
185.91623	92	
185.99640	74	
187.89542	74	
187.92748	82	
191.08174	78	
195.97021	118	
198.96050	74	
205.94785	244	
205.97204	72	
211.15721	106	
211.90159	86	
212.87977	108	
216.88385	78	
223.87793	90	
223.96002	226	
224.07816	72	
224.85264	82	
226.82886	76	
227.86379	80	
227.93002	78	
229.43668	72	
230.04776	86	
230.85241	72	
230.89512	76	
230.90812	74	
231.88497	72	
232.83244	72	
236.01344	74	
236.39636	88	
237.05376	78	
238.00025	92	
238.03999	80	
238.89521	102	
238.94344	82	
239.07947	72	
239.51979	94	
239.78880	290	1+
240.82547	152	
240.94232	1076	
241.14551	78	
241.54609	92	
241.94201	656	
241.96222	164	
242.82797	112	
242.94142	2020	1+
243.13300	78	
243.81863	816	1+
244.94167	316	
245.94211	174	
246.98091	232	
247.85775	78	
248.85026	138	
248.92226	112	
249.04358	88	
249.14546	106	
249.85117	98	
250.94561	78	
252.79880	92	
253.01713	80	
253.17519	82	
253.79104	78	
254.80904	70	
254.91784	80	
255.77801	94	
256.03595	76	
256.82426	94	
256.87183	70	
257.79637	88	
257.85444	80	
258.83422	120	
258.97177	72	
259.10246	126	
260.80871	148	
260.83552	374	
260.94728	80	
261.83400	628	1+
263.82677	82	
263.86469	70	
263.97727	148	
265.83997	86	
265.86000	134	
266.83286	172	
266.85158	238	1+
266.94810	90	
268.89357	84	
268.96209	76	
269.05683	78	
269.42370	102	
270.11725	70	
271.38232	74	
271.84760	162	
272.15727	72	
272.80429	72	
273.79266	112	
274.04843	98	
276.14451	72	
276.84514	210	1+
277.39666	94	
277.81403	74	
278.12115	84	
278.81506	82	
279.09348	666	1+
279.12122	76	
279.91798	100	
280.11692	72	
280.83748	116	
280.91698	80	
282.14917	142	
282.35129	78	
283.79540	82	
283.85335	76	
284.29791	234	1+
284.79917	142	
284.86484	186	
285.16884	130	
286.87159	148	
286.91198	130	
287.11893	80	
287.16072	72	
288.20056	342	1+
289.79159	274	1+
289.89986	76	
290.97283	70	
291.03136	78	
291.11971	124	
291.89096	78	
292.90932	74	
292.92391	92	
292.94257	74	
293.84964	142	1+
294.92381	80	
295.16874	74	
295.89266	76	
299.78738	142	
300.11072	78	
301.35867	74	
302.94881	78	
303.87382	80	
304.39733	86	
304.90732	86	
305.13557	72	
305.87513	126	
306.12682	70	
306.80136	128	
306.89397	102	
307.80116	260	
307.83467	70	
307.89026	262	
309.87170	120	
310.05374	80	
310.18531	72	
311.87968	218	
312.80093	80	
316.82076	76	
318.48626	78	
318.79748	72	
319.69059	80	
322.03296	114	
324.89402	102	
327.76086	78	
END IONS

###FS:    #m/z: 336.94739 #charge 1+
###MS: 86
###MSMS: 88
BEGIN IONS
TITLE=Cmpd 65, +MS2(336.9474), 28.0-35.0eV, 1.9min #88
RTINSECONDS=112.415
SCANS=86,88
PEPMASS=336.94739	112412
CHARGE=1+
182.87252	152	
185.86997	140	
196.88153	118	
196.97363	96	
198.95887	96	
209.89371	92	
210.88393	308	
211.94353	746	1+
211.97660	72	
212.87858	2506	1+
213.94432	226	
215.89072	90	
216.88655	76	
217.88407	112	
218.46185	112	
219.09403	78	
223.95867	194	
224.01192	78	
224.84544	80	
224.96040	116	
226.15984	114	
226.89573	72	
226.94741	74	
228.89614	522	1+
228.91318	88	
229.51302	80	
229.95577	958	1+
230.08471	76	
230.89040	3018	1+
231.87048	74	
231.95004	586	1+
233.01886	86	
233.82834	72	
234.89890	122	
235.89353	126	
236.44925	100	
240.85007	78	
242.83207	216	1+
244.95685	82	
246.85375	104	
246.95792	90	
246.97511	86	
246.99460	78	
247.96673	414	1+
248.90168	1076	1+
248.92671	114	
249.00925	80	
249.04229	84	
249.96173	186	
250.13348	122	
250.83298	140	
250.95506	218	
250.97111	136	
251.06654	108	
251.82741	72	
251.92704	160	
252.97016	850	1+
253.09311	78	
253.45197	84	
253.83565	160	
253.90257	638	1+
255.56427	112	
256.87547	88	
257.85227	328	1+
257.91170	76	
258.04597	92	
259.00708	86	
259.94377	162	1+
260.81496	90	
260.82742	454	1+
261.39213	126	
261.79903	74	
261.84969	92	
262.79575	80	
262.92113	76	
263.64827	102	
264.99181	80	
266.01896	116	
267.00051	170	
267.11488	96	
267.84241	148	
268.84108	986	1+
269.34902	78	
269.41536	102	
269.79981	72	
269.86519	74	
270.80893	78	
270.98158	96	
271.91711	352	1+
272.39460	86	
273.32353	86	
273.97755	88	
274.09043	168	
274.14858	74	
274.86275	202	
275.86476	76	
276.85665	204	
277.08579	78	
277.83321	474	1+
277.86411	118	
278.83558	396	1+
278.95939	94	
279.38381	92	
280.11915	108	
280.77111	78	
281.05485	74	
281.94923	92	
283.09883	218	
283.35913	78	
285.85502	132	
286.50971	124	
286.84997	1072	1+
288.20097	198	
288.80409	82	
288.92361	96	
289.08040	80	
289.20741	76	
290.84926	94	
290.87448	80	
290.90155	80	
291.03792	98	
291.12182	92	
291.80142	144	
291.85752	92	
291.93506	106	
291.99153	78	
292.86421	140	
294.86472	308	1+
295.34382	78	
295.37316	114	
296.80802	80	
296.86899	152	
298.85962	78	
301.42233	86	
301.87771	180	
302.85545	252	1+
302.88971	100	
303.15607	82	
303.39135	80	
305.86045	146	
305.90741	72	
307.00160	72	
307.78945	88	
308.86971	76	
309.11781	76	
309.86632	164	
310.80448	88	
310.88034	176	
311.87110	116	
313.80075	100	
314.80439	84	
317.07674	74	
321.82887	104	
321.88525	138	
323.88662	132	
325.04342	78	
325.81856	80	
327.34317	94	
327.71204	78	
328.88610	194	
328.91321	84	
329.35690	92	
329.88599	96	
330.09028	76	
331.81943	100	
334.80088	76	
336.47488	80	
336.76718	80	
338.29322	144	
340.76782	72	
340.98075	104	
END IONS

###FS:    #m/z: 412.73238 #charge 1+
###MS: 86
###MSMS: 89
BEGIN IONS
TITLE=Cmpd 66, +MS2(412.7324), 28.0-35.0eV, 1.9min #89
RTINSECONDS=113.188
SCANS=86,89
PEPMASS=412.73238	84182
CHARGE=1+
182.86911	114	
189.86276	314	1+
191.85837	372	
194.86402	142	
196.88176	144	
197.88418	132	
199.93811	186	
207.87371	470	1+
212.87936	3100	1+
212.90115	206	
214.87995	326	
214.89517	406	1+
222.39415	94	
222.95207	1284	1+
223.79338	132	
224.94920	1650	1+
224.97771	106	
227.11160	94	
230.89032	6360	1+
232.88654	1324	1+
233.82344	134	1+
234.88103	778	1+
235.95894	114	
237.13157	280	
237.79947	98	
238.95034	142	
238.97640	166	
239.49909	108	
240.11107	100	
240.79277	284	1+
240.96372	1174	1+
242.96177	832	1+
244.01716	120	
245.12683	154	
245.92080	108	
246.97531	126	
248.90140	2026	1+
249.02237	130	1+
249.85886	94	
250.89938	988	1+
252.40193	102	
252.88418	116	
253.90550	816	1+
254.97990	96	
255.96292	102	
256.96136	496	1+
257.80215	646	1+
257.85851	98	
259.07239	92	
259.97893	120	
260.40626	102	
260.50603	120	
260.97031	820	1+
261.51511	100	
262.15091	530	1+
262.64013	100	
265.51762	102	
265.78983	118	
265.97828	144	
266.02397	112	
267.78838	308	
268.10800	120	
268.80466	208	
268.87348	98	
269.78252	112	
270.51905	100	
270.80004	122	
270.84999	120	
271.80193	128	
271.88781	110	
271.91727	180	
272.48162	94	
272.85486	166	
272.92143	300	1+
275.80823	94	
276.81918	158	
276.85334	140	
276.87432	148	
276.92846	104	
277.81701	152	
278.85628	130	
279.07228	98	
279.86022	120	
279.89458	910	1+
280.18088	132	
281.85174	386	1+
282.81008	196	
283.80933	136	
284.81654	120	
285.79322	130	
285.84737	1418	1+
286.79045	98	
286.96099	138	1+
287.85162	114	
288.81242	124	
289.88769	168	
290.15812	236	
290.85968	176	
291.79334	242	1+
292.43886	136	
292.85836	314	1+
293.92993	108	
294.81604	142	1+
294.93562	106	
295.91973	540	1+
295.94285	196	
297.44500	92	
297.80859	154	
297.90428	1700	1+
298.78207	200	1+
298.82356	100	
298.86516	526	1+
299.00040	122	
299.78107	184	1+
299.96469	156	
300.81208	152	
302.90993	252	1+
302.97428	94	
303.80392	282	
303.85699	3310	1+
304.80149	140	
305.80212	204	
306.80925	116	
306.89726	94	
307.79860	344	1+
308.86630	298	1+
309.80720	308	1+
310.18762	94	
310.79495	158	
310.87098	216	1+
311.15111	96	
311.80441	702	1+
311.87706	150	1+
311.91177	96	
311.93834	174	1+
312.80396	504	1+
312.85295	250	1+
313.93127	1252	1+
313.96861	366	1+
314.01123	126	
314.80158	220	1+
315.82475	108	
316.78039	100	
316.91300	168	
316.93881	224	1+
317.78309	158	
317.87949	342	1+
318.82803	180	
318.93629	5316	1+
319.82641	144	
320.38117	132	
320.88270	104	
320.92416	258	
321.81111	156	
321.82644	140	
321.86792	346	1+
321.88835	98	
322.85616	108	
324.81575	330	1+
325.80844	130	
326.80017	164	
326.87323	2840	1+
327.00871	134	
327.80794	1810	1+
328.18995	126	
328.82319	232	
329.81415	212	
330.81407	1392	1+
331.70656	100	
331.94133	158	
332.87893	624	
333.02405	96	
333.87862	1258	1+
334.15027	648	1+
334.95251	404	
336.94699	10264	1+
336.99809	224	1+
337.10103	94	
337.13262	108	
337.32203	108	1+
337.80226	798	1+
338.94571	782	
339.80077	260	
340.42992	260	1+
340.80289	158	
341.13859	284	1+
342.14031	186	1+
345.81674	506	1+
346.93747	186	
348.82398	306	
349.82058	928	1+
350.82212	734	1+
351.85019	116	
351.88534	346	1+
352.16302	458	1+
353.83384	92	
353.89392	234	1+
354.84818	180	
354.96929	132	
355.75604	94	
357.85692	136	
359.83841	94	
359.96317	544	
360.91566	94	
364.90945	100	
368.90299	100	
370.90726	96	
371.77910	112	
372.84444	96	
375.09693	122	
377.17304	182	1+
383.20646	98	
384.91627	92	
388.32570	92	
391.85566	158	1+
395.47711	94	
395.73944	166	1+
397.80125	92	
400.21135	100	
402.21235	96	
404.42793	94	
406.02373	130	
406.79217	122	
406.86021	108	
END IONS

###FS:    #m/z: 322.93165 #charge 1+
###MS: 90
###MSMS: 91
BEGIN IONS
TITLE=Cmpd 67, +MS2(322.9316), 28.0-35.0eV, 2.0min #91
RTINSECONDS=116.85
SCANS=90-91
PEPMASS=322.93165	1419226
CHARGE=1+
190.93720	80	
194.09252	84	
198.89127	76	
205.95025	82	
205.96836	78	
206.92989	80	
206.95112	140	
208.83125	74	
209.02295	72	
209.94881	82	
211.14080	74	
221.94916	100	
223.91997	80	
223.96214	330	1+
224.99066	80	
225.09870	166	
226.94755	86	
228.79745	80	
229.85330	106	
230.88717	108	
231.12503	146	
233.96356	82	
234.03618	164	1+
234.82066	72	
237.01615	78	
237.88276	88	
239.07935	72	
239.80412	138	
239.83338	76	
239.89855	76	
240.77842	78	
240.82390	124	
240.94067	1208	1+
241.16287	78	
241.50437	82	
241.82186	94	
242.09041	82	
242.38470	78	
242.81821	756	1+
242.94231	1348	1+
243.82136	552	1+
244.85522	78	
244.94048	170	
244.97790	72	
245.94075	104	
246.97012	130	
247.85115	138	
248.46903	80	
248.84935	98	
248.90117	72	
248.95512	84	
249.13355	76	
250.84744	114	
250.97036	94	
251.07131	284	1+
251.14370	74	
251.78993	120	
252.80812	78	
252.82564	76	
253.15864	84	
253.18871	76	
254.88006	72	
254.91909	78	
255.80400	80	
255.84460	124	
256.03350	78	
257.39145	100	
258.83329	530	1+
260.83368	204	
260.88222	72	
261.78787	88	
261.83346	206	
262.83153	620	1+
262.86110	92	
263.84968	82	
264.87768	80	
264.97182	78	
265.01370	70	
265.85062	206	1+
265.90990	78	
266.08413	76	
266.89604	82	
266.98431	72	
267.10459	72	
267.80001	86	
268.40255	76	
268.97038	102	
271.17104	106	
271.38641	108	
271.84556	174	1+
272.54858	90	
272.94005	74	
272.98454	82	
276.84286	72	
276.86119	92	
277.96340	76	
278.09847	72	
278.35248	82	
278.81350	88	
278.84950	76	
279.09367	912	1+
280.79185	186	1+
280.84508	92	
281.83270	82	
281.92045	74	
281.99254	78	
282.81815	84	
283.22288	82	
283.35698	76	
283.78503	74	
283.85477	144	
284.29034	230	
284.84552	116	
285.06366	80	
285.30425	80	
285.52337	102	
285.79726	102	
285.87025	84	
286.18214	114	
286.20625	78	
288.19828	110	
288.22062	80	
288.41664	80	
288.90472	98	
289.01851	76	
289.49791	78	
289.80960	132	
291.12181	184	
291.80439	252	1+
291.85737	72	
292.11771	78	
292.85652	76	
293.84504	78	
293.87988	108	
294.86162	208	
296.45243	76	
296.78599	184	1+
296.81385	126	
296.87012	172	
296.88861	74	
296.92398	78	
297.18897	82	
297.85728	252	1+
299.83200	74	
301.98358	90	
302.88826	98	
303.21646	152	
304.12300	72	
304.18100	78	
305.11335	80	
305.92454	84	
307.80770	158	
307.87577	82	
308.87132	108	
311.88657	114	
312.87820	86	
314.82833	84	
314.84706	82	
318.67478	106	
321.03987	78	
321.22700	90	
321.88202	232	1+
321.97361	76	
325.77659	92	
325.80948	94	
326.89886	76	
327.89801	82	
END IONS

###FS:    #m/z: 336.94742 #charge 1+
###MS: 90
###MSMS: 92
BEGIN IONS
TITLE=Cmpd 68, +MS2(336.9474), 28.0-35.0eV, 2.0min #92
RTINSECONDS=117.622
SCANS=90,92
PEPMASS=336.94742	112106
CHARGE=1+
136.78286	74	
144.35391	70	
182.86775	168	
182.87929	156	
185.86931	82	
192.88845	88	
198.95811	94	
199.15301	84	
200.88149	112	
207.95587	82	
210.88361	208	
211.94540	390	1+
212.87871	1806	1+
213.94155	322	1+
214.38642	112	
215.88591	154	
219.38082	78	
220.57566	92	
223.00792	84	
223.95775	154	
224.95002	68	
226.97548	70	
228.89435	352	1+
229.00142	84	
229.95757	680	1+
230.88966	3148	1+
231.95015	194	
232.93879	76	
233.89630	142	
234.89790	70	
235.08250	82	
236.88935	92	
237.84468	104	
238.83804	96	
239.47241	78	
239.79432	134	
239.84453	154	
240.83819	406	1+
240.84757	104	
240.96460	110	
241.03512	82	
241.39544	84	
241.84263	344	1+
243.86472	84	
246.16523	72	
246.44293	80	
246.90880	148	
246.98072	70	
248.90252	1164	1+
248.94735	84	
249.02497	84	
249.06430	82	
249.83161	80	
250.06635	98	
250.16006	68	
250.83494	272	
250.95251	134	
251.83196	112	
251.98379	98	
252.83786	104	
252.95477	232	
252.97295	450	
253.09183	110	
253.12440	90	
253.84003	164	
253.88291	76	
253.90848	514	1+
253.93961	86	
254.12163	78	
254.99236	78	
255.06947	90	
255.86512	168	1+
255.90609	104	
256.81064	92	
257.83669	72	
258.84601	504	1+
259.95481	94	
260.82833	268	1+
261.49139	70	
262.94882	72	
263.01635	70	
263.52889	76	
264.84951	330	1+
264.89560	76	
265.08678	372	1+
265.41756	82	
266.81589	72	
266.87690	78	
267.14893	88	
267.84242	150	
267.96221	180	1+
268.84184	554	1+
270.99379	102	
271.84904	96	
271.93869	74	
273.10039	74	
273.92091	128	
274.09334	92	
274.14511	100	
274.86063	74	
275.86087	162	
276.83966	74	
276.85789	118	
276.96541	86	
277.00641	82	
277.42930	74	
277.83251	898	1+
277.94101	80	
278.10894	74	
278.83459	698	1+
280.01029	82	
280.10262	92	
280.88426	82	
282.86194	86	
283.14004	76	
284.10385	68	
285.84900	908	1+
286.14817	82	
286.17429	92	
286.80302	84	
286.85162	554	1+
287.14617	78	
287.90804	80	
287.96435	72	
289.89071	80	
291.86148	104	
293.10960	174	
293.12613	108	
294.11895	86	
294.19253	84	
294.84793	76	
294.90495	96	
295.82716	92	
297.90899	84	
298.96307	72	
299.82143	74	
300.06267	72	
302.86523	70	
302.88691	160	
304.44450	76	
304.80278	176	
304.86243	76	
305.88105	212	1+
306.11804	72	
309.87344	436	1+
309.92334	80	
310.85215	70	
311.42343	72	
311.84621	70	
315.19236	70	
316.04549	222	1+
316.37715	74	
316.56746	68	
317.21424	78	
318.44222	70	
319.19020	72	
320.07040	70	
320.43733	112	
322.81344	80	
323.83116	84	
325.89257	96	
326.62351	96	
326.85457	80	
327.17409	74	
327.90779	74	
331.81748	70	
332.94298	90	
336.20191	86	
336.93866	74	
338.18610	84	
339.91616	72	
340.77902	82	
341.13952	90	
341.90462	72	
END IONS

###FS:    #m/z: 412.73267 #charge 1+
###MS: 90
###MSMS: 93
BEGIN IONS
TITLE=Cmpd 69, +MS2(412.7327), 28.0-35.0eV, 2.0min #93
RTINSECONDS=118.394
SCANS=90,93
PEPMASS=412.73267	91272
CHARGE=1+
65.33310	100	
189.86581	328	
190.86252	170	
191.86008	294	
196.88613	456	1+
203.92919	96	
209.87052	144	
211.96172	90	
212.87962	4226	1+
222.95307	1044	1+
224.82687	162	
224.94966	1878	1+
229.59118	100	
230.88995	4796	1+
231.98227	92	
232.88623	2452	1+
233.91070	132	
234.88354	938	1+
235.85180	126	
235.95670	352	1+
236.88156	186	
238.09581	120	
238.94148	138	
239.88934	190	1+
239.94811	256	
240.96242	846	
242.96036	854	1+
245.26981	96	
245.85339	138	
246.84393	90	
246.87874	94	
246.97689	122	
248.90033	1672	1+
250.89754	512	1+
251.15500	90	
252.89993	902	1+
253.90640	616	1+
253.96251	150	
255.92467	108	
256.81208	112	
256.85757	100	
257.80051	330	1+
257.96015	272	1+
259.96227	106	
259.97277	128	
260.51729	110	
260.86847	226	1+
260.97028	806	1+
262.14949	554	
263.03379	158	1+
264.91959	90	
265.93057	226	
265.97681	226	
267.40424	112	
267.79477	150	
268.78689	144	
268.80393	128	
269.10330	110	
269.78504	136	
269.85905	176	
270.86362	138	
270.87925	100	
271.91973	166	
272.85132	320	1+
272.91425	94	
273.78893	114	
273.85205	224	1+
274.12056	108	
274.97106	104	
275.80936	242	
275.85369	100	
275.90720	92	
276.81848	258	1+
279.89429	1296	1+
280.81020	174	
281.12567	100	
282.11253	130	
282.43192	104	
283.10303	92	
283.99600	104	
285.11076	128	1+
285.84986	1414	1+
287.80363	114	
288.92764	116	
289.79017	216	1+
289.99469	98	
290.11477	94	
290.15451	94	
291.79613	104	
292.05257	204	1+
292.80209	134	
292.83512	132	
293.12132	90	
293.46886	92	
293.80059	190	1+
293.88161	100	
294.85953	230	1+
295.91879	538	1+
296.84255	124	
297.90417	1286	1+
298.08412	94	
298.87473	98	
299.80414	136	
300.79031	106	
300.81689	222	
301.81865	124	
302.91382	158	
303.79946	210	
303.85658	2430	1+
304.80892	94	
304.87785	122	
305.81441	200	
305.86122	446	1+
306.11794	96	
306.80014	1142	1+
307.79919	772	1+
307.83637	124	
307.89081	120	
307.91652	90	
308.86964	302	1+
308.90979	146	
309.92405	100	
310.17462	162	
310.80459	112	
310.87766	94	
311.87742	94	
312.80044	644	1+
312.83227	108	
312.86213	104	
313.82805	124	
313.87927	92	
313.93097	1452	1+
313.97051	122	
315.93762	534	1+
316.78230	220	
316.94455	316	1+
317.81631	170	
318.82765	196	
318.88177	102	
318.93521	4136	1+
318.98259	134	
319.02561	104	
319.80536	284	1+
319.83076	102	
320.80752	206	1+
320.91862	206	
320.95358	92	
321.86905	622	1+
322.91941	116	
323.81172	134	
323.87082	124	
323.92174	92	
326.80500	188	
326.82454	98	
326.87202	2168	1+
326.91059	268	1+
327.02219	114	
327.09699	114	
327.81076	1268	1+
328.94076	156	
329.35224	102	
329.80983	152	
330.02774	128	
330.17709	100	
330.81470	1274	1+
330.88019	96	
332.83315	92	
332.87803	236	
333.81932	162	
333.87843	1032	1+
334.14769	364	1+
334.83593	94	
334.88050	660	1+
334.95010	604	1+
336.82844	132	
336.89326	250	1+
336.94641	11344	1+
337.09629	102	1+
337.13894	94	
337.80295	1302	1+
337.86499	216	
338.17633	104	
339.11837	118	1+
340.80325	100	
340.86871	132	
341.84354	200	1+
343.88597	124	1+
345.81930	896	1+
346.94723	134	
347.82228	736	1+
348.82904	530	1+
348.87090	298	1+
349.91663	90	
350.82514	592	1+
352.16183	682	1+
352.24169	92	
352.39602	100	
352.80304	136	
353.82889	208	1+
354.16902	112	
354.95831	108	
357.96754	118	
359.96418	1024	1+
366.05404	90	
367.90082	126	
368.83418	180	1+
371.21492	102	
372.78859	140	
377.17004	220	1+
377.24466	98	
379.73384	108	
379.96020	104	
384.22207	268	1+
393.85217	90	
397.85503	216	1+
398.70542	100	
402.91316	114	
405.11160	96	
406.86304	136	
415.26352	144	
416.85904	98	
END IONS

###FS:    #m/z: 340.94218 #charge 1+
###MS: 94
###MSMS: 95
BEGIN IONS
TITLE=Cmpd 70, +MS2(340.9422), 28.0-35.0eV, 2.0min #95
RTINSECONDS=122.059
SCANS=94-95
PEPMASS=340.94218	428132
CHARGE=1+
189.86293	72	
193.93878	78	
196.88168	198	1+
205.95008	390	
207.98044	118	
209.09925	100	
209.94716	84	
210.89127	78	
212.87906	834	1+
212.99180	88	
213.93774	150	
214.89567	278	
215.93733	88	
216.88312	142	
218.05718	74	
221.94744	120	
222.95091	84	
226.83451	78	
226.90155	88	
226.95456	72	
227.54530	100	
227.82125	86	
227.90266	78	
228.94483	166	
229.05718	84	
229.94530	110	
230.88836	1084	1+
231.95215	106	
233.89692	160	
235.08047	92	
236.05475	80	
237.79183	82	
238.91977	84	
239.84223	134	
240.22931	74	
240.83441	426	1+
240.85592	76	
241.90032	80	
242.03508	90	
242.78636	86	
243.39132	80	
243.83770	118	
243.97389	92	
245.83582	72	
246.97773	268	
247.02538	74	
247.99316	72	
248.12266	74	
248.90035	114	
249.81406	74	
249.87619	92	
249.89749	98	
250.92439	98	
250.96832	150	
251.88178	132	
251.93069	106	
252.90807	90	
252.96225	90	
254.09494	128	1+
254.90929	102	
254.96376	120	
255.09734	166	1+
256.01612	76	
256.61197	84	
256.84365	100	
256.87872	84	
257.79885	134	
257.85169	72	
258.18394	94	
258.84479	256	
258.91043	106	
259.82656	258	1+
259.84855	480	1+
259.91901	94	
261.90850	78	
263.86741	84	
264.07314	82	
264.09098	76	
264.85374	72	
264.87949	90	
265.01575	74	
265.60196	82	
265.83211	100	
265.87802	84	
266.36087	78	
266.86104	138	
268.51325	72	
268.84519	140	
270.04458	74	
270.14144	88	
271.07722	72	
272.43101	98	
272.91571	72	
273.79730	110	
274.92426	124	
275.86361	86	
276.09159	92	
276.85878	666	
276.92652	118	
277.84301	602	1+
280.84834	180	
280.86983	76	
280.93748	86	
281.84962	76	
281.87418	76	
282.06461	78	
282.40700	82	
283.02863	108	
283.79336	72	
283.88021	72	
285.02560	152	
285.37622	76	
286.18880	96	
287.01487	74	
288.86954	84	
289.38957	74	
289.51460	90	
289.53158	114	
289.78438	74	
290.86624	72	
291.80424	216	
293.43905	90	
293.49161	94	
294.84714	72	
294.86553	80	
295.99201	72	
296.97071	82	
298.02902	148	
300.88341	92	
301.05403	78	
302.50671	84	
303.87007	132	
304.88387	74	
306.88201	106	
307.79129	74	
307.90375	78	
308.95166	78	
309.07898	72	
310.87956	278	1+
310.98594	84	
312.48836	72	
315.10530	84	
317.87856	166	
320.50572	78	
320.76261	88	
321.98868	74	
322.41436	90	
324.55639	72	
324.89619	98	
325.89180	98	
326.06017	76	
326.32181	100	
327.04088	82	
329.79366	80	
330.85129	84	
336.03295	76	
339.10586	74	
340.88097	74	
341.05352	80	
343.98254	84	
END IONS

###FS:    #m/z: 363.95820 #charge 1+
###MS: 94
###MSMS: 96
BEGIN IONS
TITLE=Cmpd 71, +MS2(363.9582), 28.0-35.0eV, 2.1min #96
RTINSECONDS=122.831
SCANS=94,96
PEPMASS=363.95820	169760
CHARGE=1+
122.03108	92	
165.39489	80	
182.86466	88	
189.86626	488	
191.86003	314	
196.88458	144	
207.87379	172	
207.95093	228	
208.93874	96	
209.94293	558	1+
210.88431	446	
212.87914	1570	1+
214.88959	94	
219.86364	108	
220.42988	100	
222.95238	854	1+
224.83034	82	
224.95123	1184	1+
225.09330	164	
225.89301	106	
226.12847	88	
226.94959	2734	1+
227.04036	104	
227.88410	100	
227.89546	454	1+
228.89777	384	1+
228.94299	2176	1+
229.11842	108	
230.89038	2752	1+
230.94106	150	
231.03147	86	
232.10595	90	
232.88719	124	
233.88463	150	
234.88225	104	
237.01051	102	
238.14050	84	
240.78353	100	
240.82366	514	1+
240.83953	140	
240.94209	650	1+
240.96218	712	1+
241.89927	146	
242.94354	472	1+
242.95921	336	
243.82123	336	
244.82192	302	
244.95798	1316	1+
245.44909	94	
245.94173	142	
246.10399	104	
246.12050	82	
246.57779	82	
246.81223	298	1+
246.90771	138	
246.95388	1506	1+
247.00443	88	
247.83078	88	
247.97782	98	
248.02048	164	1+
248.80147	516	1+
248.90208	1222	1+
250.89896	148	
250.97437	228	1+
251.06922	202	1+
251.85232	84	
253.90535	266	
254.16483	80	
255.92575	88	
257.07049	104	
258.09727	132	
258.46598	86	
258.83643	228	
258.97667	180	
260.61644	100	
260.83140	214	
260.90675	172	
260.97038	360	
261.83239	796	1+
262.97537	170	1+
263.85096	270	1+
263.97309	216	1+
264.01927	108	
264.82847	200	
265.10387	98	
265.82097	146	
266.81555	426	
267.78760	88	
267.81639	278	
267.92825	86	
267.97120	146	
268.52963	90	
268.81169	158	
268.85052	84	
269.97518	266	1+
270.19218	138	
270.78323	92	
270.83918	90	
270.95709	84	
271.17813	366	1+
271.85353	100	
271.91629	374	1+
272.35996	90	
273.11021	94	
274.51427	92	
275.97293	82	
276.81003	112	
276.85564	160	
277.00025	112	
277.10648	82	
277.42329	92	
277.44983	90	
277.87165	90	
278.80414	178	
278.87101	106	
279.09661	102	
279.80072	120	
279.96466	84	
280.79338	996	1+
281.85391	124	
281.98950	102	
282.89017	86	
282.98098	92	
283.79826	160	
283.85683	196	
283.98297	110	
284.82431	244	
284.85260	140	
285.82783	152	
285.84662	432	1+
286.83143	106	
288.20636	172	
289.87480	126	1+
291.11895	466	1+
292.44336	158	
294.86513	112	
296.81414	232	
297.81106	152	
298.80488	1694	1+
299.12028	98	
300.80313	800	1+
300.86759	98	
301.42263	88	
301.86440	226	
302.86225	182	
303.80022	102	
303.85641	474	
303.99045	84	
304.10239	104	
304.85743	232	
304.94593	100	
306.93723	92	
307.84202	110	
307.89062	104	
308.08037	86	
308.37611	82	
308.88450	84	
310.83644	82	
313.73368	88	
316.76619	82	
316.81765	156	
317.82180	90	
318.81436	122	
318.93168	258	1+
321.13257	98	
321.87370	142	
322.81748	126	
324.87887	132	
326.59728	80	
326.87275	424	
327.40310	84	
327.89445	108	
328.26331	102	
336.94732	388	1+
337.95029	256	1+
338.77378	98	
338.86161	80	
344.41314	106	
347.51488	86	
351.78323	80	
351.97890	80	
360.96241	82	
366.88180	96	
367.43197	84	
367.89608	84	
368.20221	84	
369.34600	82	
END IONS

###FS:    #m/z: 336.94741 #charge 1+
###MS: 94
###MSMS: 97
BEGIN IONS
TITLE=Cmpd 72, +MS2(336.9474), 28.0-35.0eV, 2.1min #97
RTINSECONDS=123.603
SCANS=94,97
PEPMASS=336.94741	115504
CHARGE=1+
171.85246	72	
200.87995	82	
202.45353	100	
209.94900	92	
210.88354	236	
211.94468	392	1+
212.87941	2280	1+
213.93903	270	1+
215.88801	232	
215.96231	72	
216.00014	74	
216.97233	78	
220.97695	94	
222.13593	92	
223.95868	132	
223.98062	74	
225.41467	110	
226.83636	96	
228.89389	510	1+
229.02586	84	
229.95329	338	1+
230.88972	2994	1+
231.95238	172	
232.82841	92	
232.88930	362	1+
233.83572	94	
237.43601	74	
237.85424	94	
237.89772	72	
238.00771	78	
239.03752	72	
239.06403	74	
239.07832	132	
240.79413	118	
241.84301	138	
242.34435	88	
242.84372	86	
242.85918	78	
244.01224	94	
246.90467	160	
246.97717	234	
247.90639	78	
247.96682	194	
248.02815	82	
248.08019	76	
248.82574	76	
248.90013	1224	1+
248.98607	78	
249.82881	74	
249.93247	94	
250.65517	90	
250.82759	462	1+
250.95062	186	
250.97205	78	
251.07110	180	1+
251.91472	78	
252.47439	80	
252.95502	204	1+
252.97483	222	1+
253.04370	82	
253.90638	552	1+
254.92496	90	
256.84790	72	
257.86242	108	
258.58251	90	
258.84698	366	1+
259.68164	90	
259.97871	98	
260.94457	150	
261.58262	78	
261.83931	104	
261.86271	100	
262.83484	150	1+
262.88507	78	
262.95416	184	
263.90947	80	
265.01957	92	
265.08756	172	
265.87383	80	
266.84285	84	
267.84469	180	
267.88806	86	
268.06483	88	
268.84411	820	1+
269.17898	138	
269.79243	90	
269.84825	566	1+
270.03248	80	
270.19313	114	
271.85149	120	
271.91964	172	
272.09473	104	
272.92104	190	
273.15085	82	
274.85894	72	
275.13324	74	
275.84461	164	
275.90279	136	
276.85818	588	1+
277.08902	136	
277.83661	240	
278.35470	100	
278.83513	916	1+
279.11095	104	
279.83788	558	1+
280.49947	72	
280.86856	124	
281.08614	74	
281.43200	86	
283.51635	72	
285.85520	146	
286.85317	880	1+
286.98363	72	
288.20089	96	
288.90915	94	
289.79249	142	
289.86036	108	
291.79860	82	
291.89090	78	
291.93275	88	
292.90716	100	
293.10597	124	
293.79677	76	
293.88265	108	
294.37787	82	
294.87163	80	
294.92615	92	
294.94705	88	
295.87141	98	
295.89285	164	1+
296.18216	84	
296.82482	90	
296.85962	132	1+
297.91976	72	
298.94823	72	
299.06315	74	
299.15654	84	
301.40149	84	
301.55710	72	
303.20916	96	
306.45989	92	
306.93518	72	
306.94984	80	
307.89284	116	
308.88144	280	1+
308.91311	82	
309.86778	116	
310.83867	92	
311.87126	78	
312.34515	90	
313.93784	72	
313.98602	82	
314.79357	82	
315.05088	76	
317.17922	80	
317.68024	98	
318.59579	106	
318.93578	88	
321.04249	72	
321.80364	92	
321.86986	72	
323.99242	78	
324.37749	120	
324.89313	138	
327.83200	74	
328.39906	80	
332.39661	104	
333.04835	72	
333.43427	74	
337.96029	74	
338.04864	72	
338.89353	90	
338.96107	82	
339.40884	80	
END IONS

###FS:    #m/z: 340.94239 #charge 1+
###MS: 98
###MSMS: 99
BEGIN IONS
TITLE=Cmpd 73, +MS2(340.9424), 28.0-35.0eV, 2.1min #99
RTINSECONDS=127.29
SCANS=98-99
PEPMASS=340.94239	413166
CHARGE=1+
183.08917	78	
192.93028	130	
194.89052	74	
196.88558	128	
199.10592	74	
202.90307	88	
203.90285	78	
208.83503	100	
208.92200	122	
209.88738	162	
209.95769	86	
212.87961	346	
213.88022	268	
214.89448	270	
215.88815	196	
217.85941	76	
217.88663	94	
221.94383	96	
223.91257	92	
223.96137	208	
224.84613	170	
225.01484	92	
225.09745	78	
225.10811	92	
226.06578	86	
228.49105	94	
228.91067	92	
228.94733	164	
229.07609	82	
229.44957	88	
230.89015	1556	1+
230.91566	74	
231.05008	78	
232.90723	74	
234.89688	114	
237.99041	92	
238.08338	92	
239.84791	146	
240.63859	80	
240.75689	102	
240.83225	122	
241.85391	170	
241.97766	96	
243.87170	74	
243.94853	120	
244.82980	108	
244.96300	88	
245.82255	90	
246.95019	80	
246.97586	182	
248.90176	200	
249.40093	82	
249.90214	164	
250.89845	132	
251.15299	82	
252.11154	86	
252.91159	80	
253.90023	206	1+
253.99244	80	
255.05424	92	
255.07980	94	
255.87086	74	
255.92361	92	
257.84186	88	
258.09615	90	
259.85274	186	
259.90564	84	
259.95735	206	
260.03604	80	
260.17045	102	
260.34084	84	
260.83724	306	1+
260.86028	80	
260.89397	74	
260.95757	116	
261.85397	200	
262.90006	80	
262.97054	78	
265.02562	98	
266.97024	74	
268.14124	82	
268.84432	288	
270.20003	76	
270.34325	86	
271.85130	134	
271.90850	78	
272.93536	118	
273.16139	78	
273.85084	82	
275.85911	96	
276.85000	178	
276.87545	80	
277.79574	78	
277.86024	430	1+
277.96947	186	
278.84271	540	1+
278.87945	74	
278.90944	112	
280.15846	74	
280.81408	76	
281.00951	88	
282.93190	80	
282.94828	76	
283.78616	138	1+
284.36230	74	
285.17062	82	
285.53174	88	
285.86141	92	
287.79134	80	
287.87078	90	
288.80879	88	
289.36640	88	
289.47488	130	
290.04351	92	
290.85441	142	
291.06909	76	
291.89500	94	
292.10702	76	
292.83374	78	
292.86108	260	1+
293.08162	86	
294.97674	100	
295.16667	76	
297.83559	140	
297.85928	208	1+
298.88266	84	
299.78957	100	
299.87586	102	
300.88111	76	
301.86516	254	1+
305.05187	104	
305.92062	80	
306.88083	92	
307.59150	98	
307.89519	84	
310.81061	74	
310.89727	92	
311.86587	82	
311.88562	78	
313.88278	202	1+
315.92986	84	
316.46889	78	
320.92113	86	
323.02536	92	
323.89336	304	1+
324.01965	112	
325.68101	80	
327.16739	82	
327.93197	78	
328.18122	78	
328.19643	88	
329.87285	164	
331.72089	76	
332.87379	78	
333.54596	80	
334.83245	98	
336.76159	82	
338.09593	78	
339.81062	140	
340.92172	84	
343.90725	80	
END IONS

###FS:    #m/z: 363.95865 #charge 1+
###MS: 98
###MSMS: 100
BEGIN IONS
TITLE=Cmpd 74, +MS2(363.9586), 28.0-35.0eV, 2.2min #100
RTINSECONDS=128.063
SCANS=98,100
PEPMASS=363.95865	157152
CHARGE=1+
78.48545	102	
116.56736	92	
143.35996	86	
182.87818	90	
187.86822	94	
188.87091	92	
189.86570	296	
191.04237	82	
191.85912	210	
192.86287	88	
196.88747	88	
201.11916	82	
205.95165	120	
206.95407	156	1+
207.87304	168	
209.12619	108	
209.94591	276	
210.83230	124	
210.88741	454	1+
212.88034	1956	1+
214.89651	158	
215.88368	112	
217.09721	88	
222.95356	1076	1+
224.94774	828	1+
225.88672	232	1+
226.94761	2054	1+
226.97900	158	
227.93357	162	
228.89738	320	
228.94258	2450	1+
229.14690	82	
229.89857	174	
230.83241	134	
230.89044	2282	1+
230.98475	96	
232.88619	480	1+
238.84759	92	
239.89241	84	
240.82406	138	
240.83686	178	
240.94058	96	
240.96316	866	1+
241.83666	116	
241.94180	88	
242.82432	220	
242.94422	216	
242.95864	344	
243.81918	596	1+
243.92014	112	
244.95792	1328	1+
246.90831	164	
246.95416	798	
248.10858	98	
248.80201	698	1+
248.82508	108	
248.84254	120	
248.90030	1196	1+
249.05355	104	
249.15656	102	
251.04614	138	
251.96899	82	
252.89087	176	
253.80490	80	
253.90444	116	
254.84049	88	
255.93167	84	
257.85046	80	
257.89801	84	
258.04693	212	
258.42051	110	
258.83577	174	
258.84591	238	
258.97756	202	
259.08240	88	
259.82866	958	1+
260.11106	114	
260.97096	424	1+
261.82913	862	1+
262.91090	106	
264.78623	188	1+
264.82165	280	1+
266.81272	302	
266.85193	138	
267.81275	134	
267.84548	90	
267.97235	146	
268.81649	118	
268.84546	86	
268.96338	134	
269.88120	88	
269.96639	144	
271.17500	258	
271.81248	82	
271.84396	196	1+
271.91800	270	
272.42518	96	
272.94191	106	
276.80546	92	
277.81089	174	
277.85394	162	
278.83556	82	
279.10110	106	
279.79272	796	1+
279.92389	82	
280.79527	668	1+
281.03053	106	
281.83768	82	
282.79151	344	1+
283.84775	230	
283.98469	124	
284.82308	478	1+
284.84455	670	1+
284.87689	130	
285.84688	480	1+
285.93855	142	
286.05204	106	
286.12917	146	1+
287.80802	116	
288.20466	250	
288.83294	98	
289.86766	302	1+
291.11944	558	1+
292.81765	138	
292.85679	84	
293.15287	94	
294.11708	180	
294.77609	82	
294.86236	156	
295.00415	104	
296.08695	102	
296.80651	398	
297.80644	314	
297.92795	226	1+
297.97532	142	
298.80479	1370	1+
299.87623	222	
300.80222	296	1+
301.86260	546	1+
302.80477	162	
302.89127	88	
303.01282	84	
303.11868	114	
303.85835	704	1+
305.50815	88	
307.39749	92	
307.88563	138	
310.37576	82	
311.13182	130	
312.14982	82	
312.58606	86	
312.87173	156	
312.95302	100	
314.82150	140	
315.82617	90	
315.90118	84	
317.81485	220	1+
318.52577	100	
318.54776	86	
318.93415	250	1+
319.62660	98	
319.87325	88	
320.92499	86	
321.13468	96	
321.81903	180	
321.86838	144	
322.81989	132	
323.13885	168	
324.38168	82	
326.86829	108	
326.96102	96	
329.43928	106	
331.89529	84	
333.99460	126	
334.92443	110	
336.94869	106	
342.02900	98	
342.31995	90	
343.41369	96	
349.18561	94	
351.77143	88	
351.79911	142	
359.55244	92	
359.96809	114	
360.92299	88	
362.98663	120	
365.18713	96	
END IONS

###FS:    #m/z: 412.73281 #charge 1+
###MS: 98
###MSMS: 101
BEGIN IONS
TITLE=Cmpd 75, +MS2(412.7328), 28.0-35.0eV, 2.2min #101
RTINSECONDS=128.835
SCANS=98,101
PEPMASS=412.73281	98498
CHARGE=1+
70.17699	90	
189.86502	384	
191.85419	340	1+
196.02002	88	
196.88669	152	
197.88655	134	
199.93509	230	
201.93406	102	
204.96848	96	
207.87443	148	
209.86729	248	1+
212.87857	3358	1+
214.89842	312	
215.88042	116	
220.95988	196	
222.95233	1358	1+
224.04686	96	
224.94882	1560	1+
230.89017	4460	1+
231.01379	106	
231.85050	164	1+
232.01998	86	
232.88655	1790	1+
233.90990	144	
233.96029	186	
234.82928	88	
234.87958	882	1+
235.95603	142	
236.16228	112	
237.13507	218	1+
237.95251	104	
238.94212	222	
238.96783	150	
239.78744	560	1+
239.94996	262	
240.96297	882	1+
242.95978	958	1+
245.12330	130	
247.39798	106	
248.90068	2012	1+
250.89797	660	1+
251.11166	94	
251.40223	102	
252.89977	760	1+
253.90663	596	1+
253.97162	118	
253.99841	98	
254.38406	102	
254.98167	160	
256.81064	116	
256.90263	246	1+
257.80303	314	1+
257.96461	648	1+
258.80615	216	1+
258.86684	94	
259.39884	108	
260.96972	692	
261.88577	540	1+
261.92973	114	
262.15070	252	1+
263.18758	90	
263.81583	94	
263.98423	126	
265.93581	92	
265.98416	122	
267.01328	226	1+
267.78425	160	
268.80815	214	
270.06108	124	
270.12060	120	
270.85378	180	
271.91722	244	
272.92441	144	
273.79417	266	1+
273.82167	222	1+
274.35936	130	1+
274.64666	90	
275.80734	166	
276.81716	130	
277.83453	162	
278.82933	108	
278.92444	114	
279.13379	92	
279.89346	880	1+
280.07755	88	
281.85274	102	
282.42758	106	
283.10293	88	
283.79065	140	
283.81487	166	
283.98736	126	
284.79479	420	1+
285.79760	358	1+
285.81766	186	
285.84823	1580	1+
285.88558	96	
286.03209	96	
287.27503	102	
287.79235	206	
287.84673	136	
289.78791	198	1+
289.88688	204	1+
289.93205	126	
290.16370	118	
290.82181	90	
290.85834	226	
291.86220	140	
291.93765	90	
292.55842	96	
292.81452	126	
292.84851	106	
292.86291	104	
294.08810	120	
295.91803	718	
297.90571	2008	1+
298.80498	306	1+
299.78239	198	
299.86069	264	
299.89692	150	
300.94519	226	1+
300.97601	152	
301.79469	212	1+
303.85741	2474	1+
305.58995	90	
305.81055	88	
305.85618	386	1+
306.02952	90	
307.80122	406	
308.81453	180	
308.86886	474	1+
309.47197	114	
309.53029	90	
309.79875	292	
310.81076	200	
311.82279	118	
311.93438	170	
312.80599	862	1+
312.95385	98	
313.82796	144	1+
313.93074	1770	1+
316.87287	210	1+
316.91470	86	
316.93804	90	
317.82350	374	1+
318.82889	308	1+
318.93431	4174	1+
321.86704	760	1+
322.80968	132	
322.82526	100	
323.26137	106	
323.53175	90	1+
324.83060	204	
324.88780	92	
325.81856	198	
326.79686	116	
326.81641	108	
326.87347	2820	1+
327.80911	1108	1+
327.94163	86	
328.87181	188	
328.93059	94	
329.80928	342	
330.81528	776	1+
331.42337	178	
331.71006	90	
331.90771	140	
332.88034	280	
333.81706	148	
333.87966	948	1+
334.15246	434	
334.83216	92	
334.88237	534	1+
334.95304	470	
336.15997	100	
336.89859	126	
336.94636	11260	1+
337.00294	184	1+
337.03684	108	
337.06130	146	
337.80313	1268	1+
337.83953	132	
337.91408	96	
339.56034	142	1+
340.10406	88	
340.42917	168	
342.91306	88	
343.71103	166	1+
345.40518	88	
345.81811	1174	1+
346.94347	208	
348.82523	128	
348.87435	218	1+
348.94052	128	
349.90440	294	1+
350.82451	910	1+
351.88215	90	
352.16182	190	
354.01337	92	
354.95514	90	
355.82966	118	
355.89112	156	
359.96288	942	1+
361.83941	134	
362.64633	92	
371.56515	92	
374.73646	98	
374.88070	88	
379.20655	92	
381.72538	204	1+
388.71768	120	
397.85909	162	
404.18825	88	
406.75223	90	
413.86067	94	
414.23592	100	
END IONS

###FS:    #m/z: 322.93153 #charge 1+
###MS: 102
###MSMS: 103
BEGIN IONS
TITLE=Cmpd 76, +MS2(322.9315), 28.0-35.0eV, 2.2min #103
RTINSECONDS=132.525
SCANS=102-103
PEPMASS=322.93153	1045502
CHARGE=1+
65.23495	90	
189.86136	92	
191.51279	82	
198.88447	70	
201.04206	98	
205.94924	312	
206.04250	78	
210.05432	82	
210.83416	90	
210.90239	112	
211.84800	70	
212.88030	112	
214.89375	70	
220.05246	76	
223.96155	140	
224.42930	86	
224.96229	124	
226.82047	70	
227.92707	90	
227.95275	74	
228.11608	72	
228.80660	84	
230.83741	184	
230.88055	80	
230.89881	78	
231.35624	80	
232.83256	76	
233.50721	80	
234.96748	72	
236.14534	72	
237.35079	94	
237.89086	80	
237.94123	70	
238.02496	70	
238.88569	76	
239.77898	100	
239.79992	76	
240.43299	104	
240.82187	386	1+
240.84162	92	
240.88258	68	
240.94127	392	
241.94144	1818	1+
241.97298	148	1+
242.82254	216	
242.94459	1470	1+
243.82131	706	1+
244.85118	126	
244.94227	228	
245.94298	142	
246.07084	74	
246.09575	120	
246.97800	286	
247.09687	72	
247.89443	78	
248.84489	118	
248.93033	216	1+
250.83025	92	
250.99745	68	
251.14863	68	
251.40431	68	
252.13099	78	
252.16383	84	
253.09298	76	
253.84764	78	
253.93216	74	
254.86834	74	
256.39341	82	
256.84002	90	
258.83398	260	1+
258.97754	174	
260.83551	314	
261.04669	102	
261.83079	728	1+
261.88653	74	
262.14890	78	
262.56458	76	
263.54276	102	
264.85547	82	
264.87005	84	
265.06027	110	
265.91408	98	
266.85304	202	
267.60056	68	
267.84546	110	
269.34663	124	
269.54066	94	
270.03077	74	
270.81118	74	
270.87059	74	
271.17914	80	
271.78249	270	1+
272.84662	116	
273.92867	82	
274.06103	86	
274.81449	72	
275.43693	74	
276.47301	74	
276.84061	68	
277.97963	84	
278.86505	70	
279.09209	946	1+
279.19118	112	
279.91986	74	
280.05944	88	
280.16028	74	
280.92564	84	
280.95843	94	
283.06572	126	
283.84829	154	
283.87613	78	
284.29263	216	
284.84597	116	
284.87295	108	
286.08785	82	
286.18989	92	
286.92224	68	
288.20295	298	1+
288.79448	86	
288.95924	100	
289.76718	68	
289.81064	142	
289.88250	106	
291.12451	70	
291.80458	84	
292.09982	124	
293.95882	76	
294.88161	84	
296.34904	92	
296.91799	84	
297.86332	126	
299.81721	90	
300.88989	150	
301.87892	82	
303.08117	100	
303.87474	78	
305.21861	72	
307.80390	208	
307.88602	186	
308.73603	78	
308.79828	106	
308.89435	182	
309.02732	72	
309.13100	176	1+
309.91957	88	
310.88199	110	
311.89387	78	
312.86215	72	
313.70708	70	
317.43302	106	
320.83739	100	
320.93592	84	
323.24353	90	
323.89742	108	
323.99446	70	
324.26472	76	
324.39964	114	
324.89514	72	
325.15381	74	
326.32401	70	
327.18292	80	
327.88291	78	
END IONS

###FS:    #m/z: 340.94224 #charge 1+
###MS: 102
###MSMS: 104
BEGIN IONS
TITLE=Cmpd 77, +MS2(340.9422), 28.0-35.0eV, 2.2min #104
RTINSECONDS=133.305
SCANS=102,104
PEPMASS=340.94224	383674
CHARGE=1+
192.93279	84	
196.90144	76	
197.88805	84	
205.54033	114	
205.94754	114	
212.87827	174	
213.88336	122	
213.93977	140	
214.87864	72	
214.89930	154	1+
215.88403	84	
216.88575	78	
217.88390	140	
218.88485	76	
222.89402	92	
223.94019	74	
223.96171	208	
226.94761	110	
226.96774	146	
227.50466	72	
228.04368	74	
228.86778	88	
228.96238	76	
230.88980	938	1+
231.94983	134	
232.96170	78	
233.90058	124	
234.88112	72	
234.90281	88	
235.88898	72	
235.91008	78	
236.19645	76	
238.06634	78	
238.43592	90	
239.10239	86	
241.84104	146	
242.80052	110	
242.82856	76	
245.49908	86	
246.95200	74	
246.97831	96	
247.11616	82	
248.04547	82	
248.38978	72	
248.85213	108	
248.89993	188	
249.00564	80	
249.89959	512	1+
251.06070	108	
252.02484	100	
252.49377	72	
252.85179	138	
255.06166	74	
256.87750	72	
256.91270	86	
258.84678	384	1+
258.88874	98	
258.90873	82	
259.85833	88	
259.95794	320	
260.34079	72	
260.83900	138	
261.33845	84	
261.84516	80	
262.90112	164	
264.97974	78	
265.92813	78	
266.00828	72	
267.66081	92	
268.13914	84	
268.34428	98	
268.79719	88	
268.84112	224	1+
268.95412	76	
269.19978	82	
270.86663	74	
272.35790	94	
272.85437	74	
273.52855	110	
273.81903	80	
274.90308	82	
274.92351	94	
275.84471	76	
275.96687	78	
276.03845	70	
276.13437	70	
276.85669	326	1+
277.82653	90	
277.97391	98	
278.84339	222	
279.80503	72	
279.85309	128	
280.00032	70	
280.05405	78	
280.52856	72	
280.84046	122	
280.86958	278	1+
281.86085	80	
281.87285	218	1+
282.11221	76	
282.37190	110	
282.85270	130	
285.02793	74	
285.84929	106	
286.07334	80	
286.66130	86	
286.94002	84	
288.02494	78	
289.50435	74	
291.94345	86	
292.87338	72	
294.83510	90	
294.86620	224	
294.96616	72	
296.90715	74	
297.12760	84	
299.23878	104	
299.84490	76	
300.11506	74	
300.51098	70	
300.87475	196	
301.87454	80	
302.75458	70	
303.87354	116	
303.94557	126	
304.87812	72	
304.94102	78	
306.06420	72	
306.88393	88	
307.89204	94	
309.29924	78	
309.93247	80	
312.13251	80	
312.52740	74	
312.80320	130	
312.88356	118	
315.30599	84	
316.95204	72	
319.61343	74	
322.92601	84	
324.38151	94	
327.90093	74	
328.82647	80	
328.89035	222	
329.87181	72	
329.90498	72	
330.32446	98	
332.81307	74	
333.73196	88	
334.04199	74	
334.89510	84	
335.97246	82	
339.91120	84	
340.69270	76	
340.95627	70	
342.90737	154	
344.91478	74	
345.91647	76	
END IONS

###FS:    #m/z: 363.95805 #charge 1+
###MS: 102
###MSMS: 105
BEGIN IONS
TITLE=Cmpd 78, +MS2(363.9580), 28.0-35.0eV, 2.3min #105
RTINSECONDS=134.077
SCANS=102,105
PEPMASS=363.95805	156454
CHARGE=1+
59.90362	84	
79.28165	86	
182.86420	126	
186.92370	90	
189.86389	372	
191.85737	252	1+
192.89012	98	
205.94185	100	
206.95310	198	1+
207.87541	228	
209.94624	118	
210.83577	120	
210.88537	260	
212.88117	2608	1+
220.02698	102	
222.95400	604	1+
223.02255	94	
224.95013	1172	1+
225.88523	140	
226.89988	132	
226.94907	1582	1+
227.60072	112	
227.93381	210	
228.89404	472	1+
228.94299	1880	1+
230.83332	126	
230.89012	2930	1+
232.82755	102	
232.88511	554	1+
234.88309	180	
236.83128	184	1+
236.98040	88	
237.96589	102	
238.82770	86	
238.98440	86	
239.07394	122	
239.42689	92	
239.53524	124	
240.81800	596	1+
240.83616	172	
240.96606	346	1+
241.06567	200	1+
241.82136	510	1+
241.95022	560	1+
242.04280	100	
242.95528	420	1+
244.82045	180	
244.89763	140	
244.95897	1162	
245.83821	114	
245.94620	120	
246.00014	84	
246.09891	162	
246.80682	124	
246.90825	138	
246.95308	1406	1+
246.97504	114	
247.82590	136	
247.97871	102	
248.00088	92	
248.11284	116	
248.80837	128	
248.85494	176	
248.90267	764	1+
249.80398	206	
249.88716	422	1+
250.80032	138	
250.89402	380	1+
250.94344	116	
250.96944	252	
251.07307	168	
251.91598	140	
253.90381	120	
254.99562	100	
255.12126	88	
257.92955	90	
258.09775	134	
258.83200	142	
258.97225	150	
259.83924	138	
260.83155	904	1+
260.96931	332	
261.83299	698	1+
261.97220	142	
264.07910	88	
264.81890	98	
264.93990	84	
265.83184	84	
266.12902	86	
266.16631	84	
266.35463	86	
266.81441	312	
267.54027	94	
267.78481	300	
267.82154	188	
267.97503	412	1+
268.41089	96	
268.80842	132	
269.97071	298	
271.17518	220	
271.80816	90	
271.93461	86	
276.85599	128	
277.08387	138	
277.40086	102	
277.85992	106	
278.81294	90	
278.84860	202	1+
278.87605	150	1+
279.10258	210	1+
279.55840	110	
280.79731	512	
280.86101	94	
280.91113	86	
281.13115	100	
281.79332	352	1+
281.85906	134	
282.83332	106	
283.78715	162	
283.85271	216	
284.79962	98	
284.82251	142	
284.86254	110	
285.49433	96	
285.84479	470	
286.81259	94	
286.82591	92	
287.93115	84	
288.20440	108	
289.20646	142	
290.85892	218	1+
291.11986	576	1+
293.12058	126	
294.12481	120	
294.86906	86	
294.99370	98	
295.07139	90	
295.43221	86	
296.81001	270	
297.80989	130	
298.80318	1414	1+
298.85835	94	
299.86584	128	
301.80372	110	
301.86274	338	1+
303.12324	160	
303.85499	688	1+
305.13321	134	
306.23166	86	
308.11055	90	
308.14505	156	
309.12943	140	
310.87562	102	
310.93073	374	1+
311.88676	116	
311.93508	286	1+
312.81428	86	
316.81325	442	1+
319.81603	92	
320.05489	92	
321.13153	214	
321.38088	98	
321.81662	294	1+
321.87300	158	
321.90056	84	
322.16512	102	
322.87061	88	
324.88046	164	
325.14532	86	
326.87225	328	
328.20789	86	
332.11938	90	
336.95297	136	
337.95037	120	
337.97617	114	
339.13561	86	
339.83246	128	
342.10859	100	
342.28366	84	
344.92164	88	
350.36132	98	
353.91677	86	
354.87814	84	
355.78088	84	
359.36588	88	
362.20205	100	
362.43122	86	
END IONS

###FS:    #m/z: 322.93147 #charge 1+
###MS: 106
###MSMS: 107
BEGIN IONS
TITLE=Cmpd 79, +MS2(322.9315), 28.0-35.0eV, 2.3min #107
RTINSECONDS=137.757
SCANS=106-107
PEPMASS=322.93147	983092
CHARGE=1+
179.98221	72	
191.91665	114	
192.89119	140	
193.96088	76	
197.10113	72	
197.89503	76	
198.95519	90	
205.04433	92	
205.94780	118	
210.89833	80	
217.06826	70	
218.46719	74	
221.94477	114	
221.97321	82	
222.95625	416	1+
223.82268	72	
223.95988	354	1+
226.60725	94	
227.13802	84	
227.92438	92	
228.46662	92	
228.81971	68	
230.03594	70	
234.95603	74	
236.96498	72	
237.92646	92	
238.99750	72	
239.07529	146	
240.08663	86	
240.40264	116	
240.78712	84	
240.82440	498	1+
240.94039	650	
241.94352	526	
242.44200	74	
242.81949	128	
242.84378	152	
242.94030	1220	1+
243.81957	814	1+
244.85498	82	
244.94132	386	1+
245.41463	76	
246.44655	92	
246.85234	152	
246.91142	72	
246.97613	334	1+
247.81907	88	
247.85044	122	
248.15579	84	
248.85430	198	
249.96742	82	
250.94698	168	
250.96837	96	
250.98778	96	
251.90276	84	
252.82556	72	
253.04251	110	
253.16261	138	
256.83615	72	
257.85083	72	
258.80709	106	
258.83188	438	1+
258.89863	92	
258.97773	94	
260.83308	230	
261.83163	738	1+
262.83404	438	1+
263.92356	96	
264.16696	72	
264.82529	106	
265.07145	92	
265.09151	70	
266.08006	72	
266.46896	70	
266.84999	72	
268.13530	80	
268.85951	86	
270.61405	90	
270.81216	102	
271.18179	88	
271.84787	226	1+
272.13324	86	
272.87925	84	
272.89742	94	
274.36400	86	
274.79399	80	
274.81468	118	
276.14865	92	
276.82019	84	
276.86140	76	
276.91815	80	
277.01017	88	
277.86088	146	
277.91820	90	
278.81383	130	
278.88118	70	
279.09303	476	
279.79830	102	
280.09648	256	
282.85824	178	
283.08215	150	
283.18339	86	
283.78826	168	
283.84516	70	
283.86387	72	
284.29917	190	
284.86284	116	
284.88008	72	
284.99635	102	
285.29874	170	
285.40286	78	
285.84878	94	
286.19092	146	
286.87113	112	
286.91719	72	
288.20207	384	1+
289.79074	176	1+
289.82171	70	
289.85133	108	
290.81976	74	
290.88317	70	
290.90476	92	
291.40434	96	
292.12192	144	
293.85549	122	
293.93149	74	
294.98916	84	
295.43631	86	
295.86784	134	
297.02790	88	
297.85616	104	
298.10805	72	
298.79365	224	1+
300.77244	76	
301.82129	72	
301.87781	196	1+
302.59215	72	
303.21290	108	
303.93923	84	
304.80268	76	
305.37056	88	
305.45010	80	
307.80158	146	
307.87112	270	1+
307.89273	182	
308.89737	124	
308.95825	74	
309.81800	72	
310.05323	74	
311.03346	88	
312.80756	78	
314.86975	92	
315.89046	76	
316.94990	78	
318.77131	76	
318.97511	82	
319.47301	72	
323.75587	72	
323.89159	118	
323.94845	84	
324.32845	88	
325.22256	78	
325.90094	114	
325.97573	70	
326.90797	148	
327.93898	72	
END IONS

###FS:    #m/z: 336.94729 #charge 1+
###MS: 106
###MSMS: 108
BEGIN IONS
TITLE=Cmpd 80, +MS2(336.9473), 28.0-35.0eV, 2.3min #108
RTINSECONDS=138.529
SCANS=106,108
PEPMASS=336.94729	110914
CHARGE=1+
78.86778	100	
145.78702	98	
182.86724	80	
182.90986	70	
185.97319	80	
193.63267	82	
196.44674	84	
196.88432	102	
196.98947	80	
197.87076	70	
198.00208	84	
201.95945	78	
205.94829	232	
208.95018	76	
209.09133	156	
210.88405	380	
211.94543	214	
212.52224	82	
212.87959	1678	1+
213.94066	408	1+
215.88855	180	
222.95644	78	
223.96268	218	
227.89242	504	1+
228.17000	110	
228.89427	428	1+
229.95520	186	
230.88956	2742	1+
230.95671	98	
231.91502	74	
231.95703	142	
232.83119	142	
233.82319	370	1+
233.89701	160	
234.05568	92	
235.85342	70	
235.89438	84	
236.00985	76	
236.81186	80	
238.48515	90	
239.85740	80	
239.92668	86	
240.07328	72	
240.11693	84	
240.79862	76	
240.83476	190	1+
240.86056	158	
241.85449	154	
243.99675	70	
246.90186	70	
246.98045	144	
247.11218	86	
247.96376	190	1+
248.90174	748	1+
249.03446	126	1+
249.83119	180	
249.92857	80	
250.65730	84	
250.83152	522	1+
250.84209	78	
250.90795	82	
250.95491	276	1+
250.97158	212	1+
251.06835	208	
251.90962	156	
252.95621	262	
252.97113	138	
253.16556	72	
253.90693	588	1+
254.37446	106	
254.91907	100	
254.96595	124	
255.10522	82	
257.01332	70	
257.83066	104	
257.85273	180	
257.97892	72	
258.84566	140	
259.14710	70	
259.93899	84	
259.95679	186	
260.80463	86	
260.82923	372	1+
260.94773	124	
262.95262	92	
264.82172	72	
264.96563	92	
265.01796	94	
265.08774	74	
266.09407	78	
266.41273	92	
266.85858	192	1+
267.64702	82	
267.83897	104	
268.17526	84	
268.35626	118	
268.80265	218	1+
268.84157	378	
269.84187	344	
269.86548	94	
270.91199	72	
271.91715	342	1+
271.95140	104	
272.84666	76	
272.87773	78	
273.85758	70	
273.90830	70	
274.09141	72	
274.49395	72	
275.85272	390	1+
275.93008	80	
276.81789	136	
276.85538	334	1+
276.97134	80	
277.83800	96	
278.03313	70	
278.82070	290	1+
278.83314	584	1+
282.89041	84	
282.92306	82	
283.87206	96	
285.04866	74	
285.85256	272	
286.85156	994	1+
288.38126	88	
289.19889	82	
289.84513	72	
290.85995	192	1+
292.94300	82	
293.43490	76	
293.81566	72	
293.93571	98	
294.11743	88	
294.17590	90	
294.88050	140	
295.49571	82	
296.94747	76	
297.01551	72	
297.43640	72	
297.90343	106	
298.85498	94	
298.88920	114	
298.94625	80	
299.00377	72	
299.95767	70	
301.39700	80	
304.76394	72	
304.87514	70	
306.04255	76	
306.88741	380	1+
309.86476	186	1+
309.89549	90	
310.17020	70	
311.88704	70	
312.80965	82	
315.11725	72	
316.45142	82	
316.87308	80	
319.92318	80	
320.61973	88	
321.05742	72	
322.78685	74	
322.88599	122	
323.88207	108	
325.89999	104	
325.99158	84	
328.88641	80	
329.39575	146	
329.87175	76	
330.53211	92	
334.70188	76	
334.77826	74	
334.83674	76	
336.85512	72	
339.71882	100	
341.87622	98	
END IONS

###FS:    #m/z: 412.73232 #charge 1+
###MS: 106
###MSMS: 109
BEGIN IONS
TITLE=Cmpd 81, +MS2(412.7323), 28.0-35.0eV, 2.4min #109
RTINSECONDS=139.301
SCANS=106,109
PEPMASS=412.73232	100222
CHARGE=1+
189.86308	368	1+
191.85851	174	
196.88396	248	
200.95576	92	
201.93071	84	
207.87231	158	
209.86940	192	
212.87975	2384	1+
214.12492	142	1+
214.89202	414	1+
216.91268	98	
222.95354	1794	1+
224.94839	1862	1+
227.13964	116	
230.85490	84	
230.89007	3864	1+
232.88668	1682	1+
232.95584	92	
234.88329	928	1+
235.84462	138	
235.95534	482	1+
237.13466	148	
238.94277	314	
238.96955	132	
239.90192	102	
239.95162	342	
240.96288	1034	1+
242.96065	1106	1+
243.92026	122	
245.91783	196	1+
246.04015	88	
246.12752	136	
246.58543	86	
247.39321	84	
247.84445	92	
248.89953	1264	1+
250.83816	112	
250.89658	858	1+
251.93011	86	
252.85330	144	
252.89230	220	
253.90573	532	1+
253.96711	140	
255.40737	92	
256.91345	182	1+
257.79656	164	
257.96719	100	
258.80747	84	
258.97371	408	1+
259.07440	114	
259.80518	156	
259.91125	84	
260.87436	92	
260.96839	708	1+
262.08231	84	
262.15082	216	
263.15190	102	
263.98263	244	
265.85445	174	1+
265.92204	88	
266.98218	84	
267.78509	116	
268.77843	168	1+
270.39809	88	
270.86081	228	
271.38199	98	
271.91651	276	1+
273.79786	210	1+
273.82080	112	
273.91569	170	
274.03869	86	
275.80667	176	
275.89130	86	
276.42414	96	
276.81482	86	
277.00408	94	
277.80780	94	
279.89401	1218	1+
280.04456	84	
281.12365	132	
281.42139	100	
281.85146	378	
282.80747	308	1+
283.53490	96	
283.94141	130	
283.98741	190	
285.06212	178	1+
285.84863	1128	1+
285.90122	138	
289.79181	398	1+
289.88581	322	1+
289.94510	104	
290.16044	330	1+
290.79415	282	1+
290.85569	230	
291.46546	104	
291.86627	142	
293.11853	144	
293.87405	204	
294.81785	198	
294.84236	86	
294.93053	96	
295.82291	100	
295.91699	572	1+
296.07421	100	
297.12506	88	
297.48741	92	
297.86569	134	
297.90506	1898	1+
297.93573	110	
298.82372	120	
299.78773	342	1+
299.81397	240	1+
299.86030	188	
299.90493	116	
300.96418	84	
301.40961	106	
301.86812	90	
302.87759	98	
303.80441	162	
303.85841	1850	1+
303.95253	164	
304.82153	192	1+
305.85750	200	
306.13065	86	
306.81718	280	1+
307.42994	104	
307.79723	178	
308.87338	512	1+
308.88975	134	
309.78959	116	
309.80672	256	1+
309.93109	102	
310.80762	184	1+
311.83765	88	
311.89377	126	
312.17167	96	
312.81223	102	
312.86425	174	1+
313.11105	104	
313.80280	278	
313.92976	1558	1+
314.79506	114	
314.81616	126	
315.81037	98	
315.93224	496	1+
316.12976	132	1+
317.86888	140	
318.82904	394	1+
318.93557	3840	1+
319.08115	120	
319.89007	130	
319.99162	92	
320.79958	148	
320.92557	272	
321.38546	100	
321.86847	372	1+
322.81256	184	1+
326.80075	222	
326.81915	96	
326.87335	1656	1+
327.80717	2292	1+
327.92724	96	
328.43693	94	
328.58838	104	
328.87361	152	
329.89466	116	
329.93419	360	1+
330.05671	148	
330.81488	1320	1+
331.84454	134	
332.87765	308	
333.63341	104	
333.81468	232	1+
333.87761	608	1+
334.14969	704	
334.87742	362	1+
334.95262	438	1+
336.10523	106	
336.86768	146	1+
336.89698	180	
336.94604	10580	1+
337.00838	106	
337.80241	956	1+
337.97832	108	
339.83189	142	
344.88127	138	
345.81843	1006	1+
346.89263	214	1+
346.93928	100	
347.82059	514	1+
348.82740	312	1+
348.87800	142	
349.84193	138	
350.76705	100	
350.82310	892	1+
350.87456	154	
351.04550	108	
352.16145	728	1+
352.96116	90	
353.32557	84	
354.95341	202	1+
359.92035	98	
359.96231	500	1+
360.29326	104	
363.89606	86	
365.96150	126	
368.83799	262	1+
369.80933	142	1+
372.80859	94	
378.38678	108	
392.72070	254	1+
395.22275	100	
397.21692	94	
397.85532	96	
401.73586	94	
401.86342	86	
405.23077	88	
406.86315	130	
416.37492	92	
417.72658	90	
END IONS

###FS:    #m/z: 322.93151 #charge 1+
###MS: 110
###MSMS: 111
BEGIN IONS
TITLE=Cmpd 82, +MS2(322.9315), 28.0-35.0eV, 2.4min #111
RTINSECONDS=142.961
SCANS=110-111
PEPMASS=322.93151	919444
CHARGE=1+
95.08678	80	
186.91856	68	
188.94876	78	
189.86482	70	
196.88597	72	
197.92120	72	
202.92559	70	
205.94738	142	
207.97337	114	
209.41893	88	
209.80869	78	
211.83185	96	
212.82861	72	
212.98248	72	
214.12562	78	
214.89445	102	
216.18433	78	
218.89006	84	
221.87421	74	
221.94787	400	1+
222.04063	68	
223.50706	86	
224.95132	76	
226.84596	166	1+
227.93426	70	
228.58943	88	
228.86667	140	
229.96074	72	
230.84491	140	
231.11747	68	
231.85641	78	
233.85826	100	
233.92030	70	
234.83784	92	
234.88835	92	
238.44774	90	
238.93558	122	
239.79018	178	
239.94381	90	
240.79395	122	
240.82841	118	
240.94155	306	
241.82667	182	
241.94251	406	
242.82402	178	
242.85890	72	
242.89343	72	
242.94288	1154	1+
243.34713	72	
243.82338	480	
244.82287	268	
244.93910	262	1+
244.98589	98	
245.82066	142	
246.82463	72	
246.85037	112	
246.97949	212	
247.39205	80	
248.00673	80	
248.12693	68	
248.15969	68	
248.84646	70	
248.89118	70	
248.97854	80	
250.49774	84	
250.67101	102	
251.06231	78	
251.83850	72	
253.16054	130	
253.93970	80	
254.14908	68	
254.16654	72	
255.78344	96	
255.82941	88	
255.96946	84	
256.83929	94	
256.90874	74	
256.92861	74	
257.85051	76	
258.83188	816	1+
258.89302	72	
258.93919	142	
260.83453	226	
261.83386	170	
262.83152	720	1+
263.97595	68	
264.23315	114	
264.89377	82	
265.96626	92	
267.81953	72	
267.86999	72	
267.94825	126	
268.84538	72	
269.16195	206	
269.37902	94	
270.84267	210	1+
271.17353	172	
271.79300	72	
271.90422	82	
272.92361	70	
276.85232	70	
276.96513	82	
277.79946	68	
277.85920	130	
278.64773	70	
279.09280	718	1+
280.01842	98	
280.04717	82	
280.86440	122	
281.08980	92	
281.80107	74	
283.80585	84	
284.29124	238	
284.86396	70	
285.82249	70	
287.20241	86	
287.90626	74	
288.19999	162	
288.81091	98	
289.04988	134	
289.86615	82	
290.05576	68	
290.78835	74	
290.80595	168	1+
291.12058	104	
291.88072	96	
291.90543	84	
293.43912	90	
293.87531	122	
293.99474	72	
294.21353	68	
294.86467	72	
296.90743	68	
299.13985	84	
300.78468	84	
300.83466	74	
301.80462	90	
301.85957	76	
302.14793	70	
303.21421	164	1+
304.45113	102	
305.80679	70	
305.86898	68	
305.89240	72	
307.02861	68	
307.89163	116	
307.99632	68	
308.32199	72	
309.16740	70	
311.02273	68	
311.80500	84	
314.03566	72	
316.81631	92	
318.98763	80	
319.89238	72	
324.89119	74	
325.81402	68	
325.89065	132	
326.20650	86	
326.91022	106	
END IONS

###FS:    #m/z: 336.94752 #charge 1+
###MS: 110
###MSMS: 112
BEGIN IONS
TITLE=Cmpd 83, +MS2(336.9475), 28.0-35.0eV, 2.4min #112
RTINSECONDS=143.733
SCANS=110,112
PEPMASS=336.94752	114828
CHARGE=1+
53.30911	74	
182.86495	136	
186.87002	80	
201.50094	86	
205.89619	76	
205.94757	94	
206.97400	88	
208.01750	80	
209.42635	86	
209.88241	372	1+
210.88555	314	1+
211.94375	308	
211.97488	86	
212.87830	1554	1+
212.98109	78	
214.73538	100	
214.87798	234	
215.89100	190	
217.27805	106	
222.95820	78	
223.89462	78	
225.86820	78	
227.83823	72	
228.89640	302	1+
229.95640	404	
230.88982	3528	1+
231.12473	82	
231.82783	340	1+
231.95166	100	
233.04026	94	
233.89466	384	1+
235.93770	92	
236.01144	78	
236.12642	106	
237.05857	206	
237.83166	86	
239.92492	76	
240.79669	72	
241.95315	96	
242.79269	124	
242.90924	122	
246.90632	120	
247.90259	78	
247.96438	106	
247.98551	100	
248.89905	1520	1+
249.83848	74	
250.83764	448	1+
250.95385	96	
251.82275	146	
251.91557	124	
251.95585	144	
252.05204	72	
252.94937	82	
252.97411	186	
253.15381	72	
253.42726	74	
253.84544	84	
253.90866	286	1+
254.79551	80	
254.83476	86	
255.90754	150	
256.45845	76	
256.52706	102	
256.87356	74	
256.88933	92	
257.46822	140	
257.85273	154	
257.87202	76	
259.95557	94	
260.85904	88	
260.91570	74	
261.47737	80	
261.83062	106	
262.81540	76	
262.88120	78	
262.95466	142	
264.86996	80	
266.43078	72	
267.83944	186	
268.84210	658	
269.31868	110	
269.41950	88	
269.84450	310	
270.84947	198	
271.09127	80	
271.81308	76	
271.85311	136	
272.92363	86	
273.34981	106	
273.79268	74	
273.85184	84	
274.81685	82	
275.03365	108	
275.92262	82	
276.00975	102	
277.83496	78	
278.71952	78	
278.83511	288	1+
278.85833	350	1+
280.13189	80	
280.96051	128	
281.05707	84	
281.88929	82	
284.86813	88	
284.88260	94	
285.40603	86	
285.85088	156	
286.80079	72	
286.85300	888	1+
287.88314	84	
288.20190	122	
288.21879	74	
288.47938	94	
288.86339	74	
289.20749	82	
291.07552	72	
291.10294	118	
291.86567	148	
291.94138	92	
292.85871	76	
292.90932	74	
294.93011	78	
296.19046	74	
296.87348	114	
298.88021	88	
301.02182	80	
301.82690	130	
302.56417	118	
304.86374	90	
304.91588	80	
304.95130	100	
306.81005	76	
307.28330	78	
309.87162	388	1+
310.87559	264	1+
311.74860	88	
311.86173	78	
313.38113	78	
318.20562	76	
318.72743	82	
318.84596	94	
318.93541	78	
320.23749	72	
320.41974	110	
320.74720	74	
323.08257	76	
323.59020	76	
323.87543	92	
326.52838	100	
327.00312	78	
327.77200	84	
327.90556	102	
328.75739	78	
330.13693	118	
332.43233	86	
332.84667	78	
332.87610	82	
333.36454	90	
333.88699	94	
336.29659	80	
336.87271	112	
338.41211	86	
338.78710	78	
340.92637	78	
END IONS

###FS:    #m/z: 412.73244 #charge 1+
###MS: 110
###MSMS: 113
BEGIN IONS
TITLE=Cmpd 84, +MS2(412.7324), 28.0-35.0eV, 2.4min #113
RTINSECONDS=144.505
SCANS=110,113
PEPMASS=412.73244	104728
CHARGE=1+
77.95542	98	
182.87059	140	
189.86301	210	
190.86452	118	
191.85799	430	1+
196.88026	150	
197.88929	100	
199.93759	196	
201.93102	118	
207.87590	134	
209.86799	164	
212.87891	3208	1+
214.87847	382	1+
217.91925	96	
222.95343	1586	1+
224.94763	1872	1+
230.89012	4352	1+
232.88754	1180	1+
234.88284	754	1+
235.57599	114	
235.95436	270	
236.87624	114	
237.13882	114	
238.94526	206	
238.96840	138	
239.03450	96	
239.94744	146	
240.80234	102	
240.96567	620	
241.95910	1340	1+
242.95921	962	1+
243.54646	94	
243.91452	128	
245.02424	128	
246.10508	120	1+
246.97126	136	
248.90162	1306	1+
250.89438	458	
251.89450	242	
252.87488	106	
252.90035	922	1+
253.08002	216	1+
253.90524	696	1+
256.94059	92	
257.95618	218	
258.81210	238	
258.97328	234	
259.91018	134	
260.80621	136	
260.83166	114	
260.97308	524	1+
262.15334	254	
263.98121	116	
265.97554	94	
267.83943	140	
267.91125	116	
268.84958	134	
270.85921	122	
271.91613	440	1+
273.11989	104	
273.52063	100	
273.79657	278	1+
273.85072	350	1+
273.91829	210	
276.81381	154	
276.85971	174	1+
276.92850	90	
277.39612	164	1+
277.83455	134	
277.91091	104	
278.98609	112	
279.86045	94	
279.89515	812	1+
280.10781	120	
280.79274	106	
280.81323	156	
280.92812	204	1+
280.97376	124	
281.51629	92	
281.85168	406	
282.80664	216	
283.80950	108	
285.79360	352	1+
285.84725	1310	1+
285.87319	202	1+
286.79670	244	1+
286.81458	148	1+
287.84744	148	
288.80297	216	1+
289.89803	124	
290.86273	424	1+
291.89421	96	
292.80725	128	
293.81018	98	
293.86482	272	1+
294.46215	104	
294.90267	100	
294.92605	134	
295.43628	98	
295.82086	138	
295.91837	386	
295.95576	212	1+
296.91116	198	
297.78341	242	1+
297.90473	1552	1+
299.86812	198	1+
300.80398	152	
301.81782	370	1+
301.94746	114	
302.79878	272	1+
302.90999	146	
303.44672	112	
303.85551	2388	1+
304.09545	96	
304.39761	100	
306.37306	126	
306.57566	92	
306.81370	114	
306.97146	158	
307.80026	268	1+
308.83976	174	1+
308.86861	272	
309.14400	100	
309.42447	98	
309.80731	424	1+
309.87116	372	1+
309.95651	110	
310.01444	98	
310.11930	124	
311.47585	90	
311.93334	174	
312.80501	634	1+
312.94530	156	
313.86668	150	
313.92845	840	1+
314.85755	206	
316.14585	112	
316.94105	242	
317.78805	122	
317.87817	188	
318.82731	130	
318.93602	5098	1+
320.88195	150	
320.91964	340	
321.86603	274	
322.87171	148	
324.89852	204	
325.06750	100	
325.48842	92	
325.80847	110	
326.80480	1878	1+
326.87328	2032	1+
327.80935	1916	1+
327.93307	92	
328.71018	114	1+
329.80832	982	1+
329.94773	258	1+
330.86699	142	
331.13500	106	
331.84577	124	
332.82433	262	
332.87919	174	
333.87814	860	1+
334.01732	100	
334.15234	630	1+
334.95042	800	
335.82066	106	
336.94553	10866	1+
337.80710	294	
338.80804	184	
339.80709	130	
341.87018	128	
342.93838	98	
344.49747	100	
344.84033	114	
344.88437	130	
345.81724	888	1+
346.93981	126	
347.79056	308	1+
347.84271	140	
348.82410	372	1+
349.76366	182	1+
350.82219	338	
351.82988	260	
352.16207	194	
352.43048	100	
352.82676	172	
353.15877	106	
353.81545	112	
353.83566	106	
354.88390	134	
354.95723	94	
356.78428	92	
356.89753	142	
358.77948	106	
359.96226	1038	1+
360.14860	152	
362.81930	186	1+
365.92423	142	
365.96376	118	
368.84083	198	1+
374.88541	150	
379.73408	126	
380.85227	126	
389.51926	102	
390.33651	100	
392.16918	164	
402.63219	98	
406.86273	96	
415.10152	102	
416.25213	92	
END IONS

###FS:    #m/z: 340.94224 #charge 1+
###MS: 114
###MSMS: 115
BEGIN IONS
TITLE=Cmpd 85, +MS2(340.9422), 28.0-35.0eV, 2.5min #115
RTINSECONDS=148.161
SCANS=114-115
PEPMASS=340.94224	329528
CHARGE=1+
189.86803	92	
190.93031	72	
191.85971	72	
192.92922	70	
194.09927	96	
195.08776	92	
197.96928	78	
203.93087	76	
205.94743	76	
212.87697	440	1+
213.93888	96	
214.88194	238	
215.88591	138	
215.90256	76	
215.93822	146	
216.19698	70	
217.05371	70	
217.88220	148	
221.94858	80	
223.98004	110	
224.90598	70	
224.99615	74	
225.10856	92	
225.95341	78	
226.89427	298	1+
227.01211	76	
228.93804	180	
230.83746	98	
230.89179	542	
230.96453	80	
231.89143	392	
231.95662	132	
232.00482	96	
232.88920	558	1+
233.02548	76	
233.92192	68	
233.97921	102	
234.07256	106	
235.03897	90	
235.86633	80	
236.56280	82	
236.88466	76	
236.94046	72	
238.89657	118	
239.88880	80	
240.83419	120	
241.88780	78	
243.97204	82	
244.95712	68	
245.44352	86	
246.02272	86	
246.97263	118	
247.83065	72	
248.90663	76	
249.00937	84	
249.90357	134	
249.98698	76	
250.89823	72	
251.87940	92	
251.95905	68	
252.02781	68	
254.90634	84	
254.92901	84	
255.03261	86	
255.07801	70	
255.53677	80	
255.97473	110	
256.85456	144	
256.87365	160	
256.97377	108	
257.09601	94	
257.14501	84	
257.83824	120	
258.16046	70	
258.85447	92	
258.89983	218	1+
259.83470	106	
259.96135	82	
260.33881	72	
260.81078	72	
260.83114	182	1+
261.01704	70	
261.06466	86	
262.12129	104	
263.97931	116	
266.84789	86	
266.88931	236	1+
267.13976	138	
267.81578	120	
267.84787	80	
268.19152	78	
268.83909	116	
269.84191	190	1+
270.10712	84	
270.93977	74	
274.87292	136	
275.81213	182	1+
276.39366	98	
276.83898	96	
276.85776	244	
277.86857	452	1+
278.12330	142	
278.84715	218	
279.85252	112	
279.90642	166	
281.87520	114	
281.88962	134	
282.95159	124	
283.32183	70	
283.36367	142	1+
283.78970	70	
283.84921	70	
283.93831	74	
284.85175	86	
284.86598	132	
285.14787	72	
286.18633	72	
286.82170	94	
286.83727	70	
288.81297	68	
288.87051	130	
289.41860	84	
292.43650	94	
294.09978	78	
294.85958	70	
296.86256	238	1+
297.99815	76	
298.05463	68	
298.88657	70	
299.43903	82	
299.81952	80	
300.07668	68	
304.91406	72	
305.88157	182	
306.88369	106	
307.60003	68	
308.77272	74	
310.90162	82	
311.86602	94	
311.88876	260	1+
313.96635	70	
314.06408	92	
316.99147	92	
319.43562	102	
320.06582	90	
321.00558	94	
321.09925	80	
322.03238	82	
323.34311	86	
323.45810	94	
324.71789	78	
324.92149	72	
325.90010	160	
326.87216	86	
328.91122	86	
336.17939	84	
337.14819	84	
337.40059	82	
337.76864	90	
338.19540	86	
342.90115	220	1+
345.45974	78	
346.05615	234	
END IONS

###FS:    #m/z: 363.95823 #charge 1+
###MS: 114
###MSMS: 116
BEGIN IONS
TITLE=Cmpd 86, +MS2(363.9582), 28.0-35.0eV, 2.5min #116
RTINSECONDS=148.934
SCANS=114,116
PEPMASS=363.95823	129326
CHARGE=1+
105.09577	114	
179.40096	84	
182.86840	146	
189.86466	314	
191.85951	470	1+
192.93271	86	
193.94728	98	
196.14562	86	
196.88206	140	
207.87323	176	
209.87242	164	
209.94454	434	1+
209.97415	84	
210.88505	542	
211.86409	94	
212.87924	1698	1+
214.89743	196	
221.42106	88	
222.95177	1262	1+
224.81873	144	
224.94959	822	1+
225.04940	124	
225.08649	82	
225.56942	110	
225.88169	108	
226.90281	86	
226.94820	2436	1+
227.88275	126	
227.89276	878	1+
228.10678	100	
228.89658	738	1+
228.94380	2298	1+
230.89169	2362	
232.88699	682	1+
233.93932	86	
234.88237	194	
234.91680	100	
235.88303	94	
237.08798	86	
238.15523	90	
238.89505	88	
240.52812	88	
240.82345	144	
240.91101	152	
240.94400	112	
240.96536	214	
241.53282	90	
241.94746	146	
242.82500	188	
242.94414	258	
242.96506	456	
243.82070	894	1+
244.44308	140	
244.82261	512	1+
244.95958	844	1+
245.03388	98	
245.94678	128	
246.51506	88	
246.86543	88	
246.95343	1138	1+
248.80310	280	1+
248.90129	810	1+
250.94807	118	
250.97411	94	
251.06962	124	
251.90933	112	
252.79739	112	
253.09179	270	1+
253.90596	290	1+
254.00427	126	
258.09803	122	
258.16804	86	
258.84382	156	
258.97367	272	1+
260.82877	810	1+
260.96856	286	1+
261.49546	86	
261.83101	438	1+
262.97258	106	
263.82847	184	
263.88548	90	
264.81500	144	
264.83277	102	
265.08438	144	
265.79110	82	
265.81933	120	
265.97696	118	
266.81032	762	1+
267.77596	156	
267.97571	194	
268.84581	154	
269.84340	136	
269.97358	104	
270.13141	86	
270.80693	208	
270.83345	82	
270.97251	112	
271.17700	186	
271.41191	96	
271.96298	84	
272.85669	98	
274.57534	86	
274.99073	106	
276.81134	112	
276.86104	166	
277.80793	82	
278.03986	134	
278.79996	226	
278.85191	94	
279.10527	128	
279.80290	130	
280.79466	1104	1+
280.84898	208	1+
282.78904	272	1+
282.83175	106	
283.80432	98	
283.85391	198	
284.82386	342	1+
284.87003	152	
285.62275	92	
285.79466	212	1+
285.84625	614	1+
288.02498	94	
288.20479	128	
289.88568	96	
290.78636	138	
291.12032	536	1+
291.18007	84	
291.99362	88	
292.10044	84	
292.45366	114	
293.43900	96	
294.87392	112	
295.42803	88	
295.93189	84	
295.97502	86	
296.81227	104	
297.80757	124	
297.87790	116	
298.74453	90	
298.80509	1290	1+
298.82759	120	
298.91849	98	
300.10641	86	
300.80244	322	
301.80397	342	1+
301.86235	150	
302.86269	168	
302.89610	130	
303.11677	200	
303.85835	1044	1+
304.00650	100	
305.82153	84	
307.88148	110	
309.14226	86	
309.85029	98	
310.08858	86	
310.12936	96	
311.97862	112	
315.81022	308	1+
317.93058	180	1+
318.80799	372	1+
319.54380	236	1+
319.81068	266	1+
320.15160	86	
321.12570	92	
321.83057	130	
321.86979	252	1+
322.14011	94	
326.07092	96	
326.87623	468	1+
327.07672	88	
328.37242	90	
328.95940	122	
330.34669	100	
332.16373	88	
332.96566	82	
336.94694	444	1+
339.14602	142	
340.88740	178	1+
342.47662	86	
343.11842	114	
343.83212	110	
344.17170	84	
347.86477	128	
351.94893	106	
353.72038	90	
358.98204	86	
360.69396	108	
363.96385	86	
364.85259	94	
367.92918	90	
END IONS

###FS:    #m/z: 336.94754 #charge 1+
###MS: 114
###MSMS: 117
BEGIN IONS
TITLE=Cmpd 87, +MS2(336.9475), 28.0-35.0eV, 2.5min #117
RTINSECONDS=149.706
SCANS=114,117
PEPMASS=336.94754	110366
CHARGE=1+
182.86911	252	
184.86761	76	
185.86768	128	
195.98223	78	
196.87730	76	
197.09953	78	
197.88092	138	
201.83398	78	
205.95174	156	
206.95104	88	
207.46542	78	
208.88549	72	
210.88477	258	
210.90031	228	1+
211.94252	298	
212.87953	1328	1+
213.94196	120	
214.88541	84	
215.86682	82	
216.88918	98	
217.49891	72	
219.04450	78	
223.96311	122	
224.96837	124	
226.01230	104	
226.93059	86	
228.89929	362	1+
229.95497	330	
230.06391	70	
230.82513	78	
230.89003	2418	1+
232.85281	72	
232.89043	146	
232.94303	92	
233.82305	192	1+
233.86778	80	
233.90347	76	
233.91847	72	
235.71185	92	
237.06614	130	
239.79156	74	
240.04082	70	
241.84385	150	
241.89172	92	
242.84530	96	
243.11546	70	
243.88953	92	
246.83797	72	
246.90181	128	
246.97467	172	
247.09689	88	
247.96481	152	
248.90063	1376	1+
248.96875	88	
249.85878	70	
250.06279	72	
250.12115	72	
250.49380	112	
250.95281	160	
250.97562	76	
251.83015	272	
251.91557	82	
252.84347	120	
252.95372	102	
252.97029	142	
253.00937	92	
253.90656	448	1+
253.97477	78	
254.09482	114	
255.56824	72	
256.01795	78	
257.96500	90	
258.80801	72	
258.85140	434	1+
259.09646	80	
259.85626	294	1+
259.87965	72	
259.93126	92	
261.15798	90	
261.48338	100	
261.84271	72	
261.86531	114	
262.01778	84	
263.36932	94	
263.83572	80	
265.02548	78	
266.81798	70	
266.84266	138	
266.95627	76	
267.83994	846	1+
267.86388	96	
268.13916	72	
268.84030	634	1+
270.19251	78	
270.86386	130	
270.92324	82	
272.84922	70	
273.13479	78	
276.14431	84	
276.81622	72	
276.85820	216	
277.00395	76	
277.83391	496	1+
277.86147	138	
277.92438	88	
278.81150	74	
279.58914	80	
279.88513	72	
280.88529	70	
280.92725	96	
281.85639	74	
282.85961	138	
282.87675	126	
282.92618	100	
282.98742	72	
283.86299	96	
284.90122	124	
285.85124	214	
286.85050	878	1+
286.98117	78	
288.21554	146	
289.03460	72	
289.38104	90	
289.88030	72	
290.04552	76	
290.06021	82	
290.85963	86	
290.89518	72	
291.87432	282	1+
292.40290	86	
292.83147	72	
293.11308	300	1+
293.99457	134	
294.52545	104	
294.86913	74	
296.18203	86	
296.87750	80	
298.46657	90	
298.81473	84	
299.88353	102	
300.18320	70	
301.85962	72	
303.41463	80	
304.21330	84	
307.89704	84	
307.99417	74	
311.88843	180	1+
312.37143	72	
312.81840	70	
313.92270	70	
314.46673	88	
314.52348	82	
316.33129	94	
317.06973	94	
317.96745	70	
319.83958	76	
324.88452	136	
324.96154	76	
325.82252	88	
325.88037	70	
327.75854	76	
329.61087	70	
329.89841	80	
333.16513	72	
336.77844	88	
337.78446	72	
END IONS

###FS:    #m/z: 340.94223 #charge 1+
###MS: 118
###MSMS: 119
BEGIN IONS
TITLE=Cmpd 88, +MS2(340.9422), 28.0-35.0eV, 2.6min #119
RTINSECONDS=153.375
SCANS=118-119
PEPMASS=340.94223	318732
CHARGE=1+
190.93385	80	
191.94980	88	
192.92671	136	
194.89081	94	
196.88512	98	
197.88288	72	
199.86739	74	
205.95087	176	
207.45316	74	
208.98388	84	
209.88919	82	
209.95957	72	
210.94032	126	
212.88103	128	
212.91333	92	
213.88079	278	
213.93954	182	
214.87969	190	
214.89680	168	
215.88284	118	
216.41003	86	
218.08260	72	
218.86028	116	
221.90333	80	
222.82643	72	
222.88119	72	
222.95295	72	
223.96987	92	
224.89815	94	
224.98140	96	
225.07548	86	
226.89563	262	1+
226.94949	210	1+
227.83422	94	
230.01363	94	
230.89043	710	
231.89056	352	
232.89069	272	
233.89978	152	
233.93754	72	
234.09501	110	
235.90921	90	
235.95506	82	
236.93407	220	1+
236.96302	76	
238.88551	78	
240.23108	78	
240.83551	166	
240.96340	160	
241.84230	130	
243.82551	92	
244.93564	100	
244.96027	104	
246.18441	74	
246.97575	182	
246.99630	82	
247.07383	72	
248.86657	76	
248.90300	88	
249.01515	78	
249.83746	84	
249.91890	72	
250.94904	72	
251.10673	74	
252.01016	86	
253.90934	118	
254.96882	184	
255.10522	80	
255.90636	72	
256.26370	74	
256.85189	76	
258.84729	310	1+
258.96797	76	
259.96337	144	
260.83502	72	
261.84162	92	
262.88903	160	
264.07696	80	
265.12143	80	
266.02795	82	
266.08763	104	
267.02438	86	
267.86036	82	
267.92825	74	
269.47611	80	
269.82338	114	
269.84455	132	
270.05285	92	
270.39782	76	
270.83090	84	
272.12718	72	
272.92573	98	
273.79829	110	
274.52647	92	
274.89707	86	
275.83819	104	
275.92800	72	
276.85755	988	1+
277.09823	98	
277.13985	88	
278.84365	798	1+
279.80307	110	
280.46037	78	
280.93111	74	
282.85526	102	
282.96268	92	
283.85343	86	
284.51608	94	
285.11910	72	
286.18434	88	
286.61366	76	
289.78825	80	
291.84895	72	
291.93700	76	
294.94916	94	
296.86031	122	
298.81231	76	
299.89187	72	
299.94656	78	
300.78538	72	
300.88146	86	
301.36276	84	
301.52295	76	
301.81500	78	
302.87732	134	
302.94708	220	
303.13696	78	
306.05349	84	
306.07523	84	
306.88906	122	
307.88861	112	
308.88572	92	
309.13924	72	
310.09655	88	
310.87094	92	
311.83101	78	
312.80333	74	
312.88995	94	
316.90625	82	
319.19669	72	
319.94723	92	
321.73971	74	
322.20247	72	
323.89073	290	1+
324.37950	78	
324.40146	72	
324.89313	204	1+
328.81976	76	
329.95411	76	
331.81467	84	
333.87344	72	
335.90708	76	
338.01716	72	
340.78793	72	
343.95752	76	
344.19196	72	
344.57744	100	
345.90067	74	
END IONS

###FS:    #m/z: 363.95813 #charge 1+
###MS: 118
###MSMS: 120
BEGIN IONS
TITLE=Cmpd 89, +MS2(363.9581), 28.0-35.0eV, 2.6min #120
RTINSECONDS=154.148
SCANS=118,120
PEPMASS=363.95813	128052
CHARGE=1+
140.66009	142	
189.86474	204	
191.86129	534	
196.88459	264	
199.37993	122	
206.94585	84	
207.87344	164	
207.94315	88	
207.95908	88	
209.94629	254	
210.88376	122	
210.94667	136	
211.12287	110	
212.14302	100	
212.87962	1442	1+
214.89247	178	
215.98750	98	
216.54756	96	
216.89114	84	
222.95285	532	1+
224.94866	902	1+
226.83470	94	
226.89912	90	
226.94802	1802	1+
227.45426	80	
228.89487	456	1+
228.94314	2432	1+
230.89034	2838	1+
231.80260	114	
232.88526	430	1+
233.10488	84	
234.88044	104	
238.97975	80	
240.82056	126	
240.96338	678	1+
240.99768	84	
241.12874	84	
241.82501	170	
242.82497	308	
242.94372	324	
242.95816	422	
242.97775	84	
243.08456	134	
243.82268	208	
243.83794	102	
244.58240	80	
244.82609	148	
244.95922	976	1+
245.94119	304	
246.82288	106	
246.90741	186	
246.95383	906	1+
246.97247	120	
248.80415	704	1+
248.90241	638	
248.96461	160	
250.02785	80	
250.89641	160	
256.32069	82	
256.46433	106	
258.83401	320	1+
260.83485	194	
260.97246	452	1+
261.00512	80	
261.83132	938	1+
263.12223	80	
264.81767	292	
264.84953	84	
265.81943	128	
266.81352	506	1+
266.86507	120	
267.33556	82	
267.78560	116	
267.97372	408	1+
268.80611	334	1+
268.84400	134	
268.95575	136	
269.53874	96	
269.83917	100	
269.96929	272	1+
271.17405	88	
271.91367	214	
272.08841	100	
272.17351	84	
272.87518	80	
274.61014	120	
274.63447	94	
274.83812	82	
275.80795	94	
276.59137	88	
276.85618	144	
277.45390	96	
278.80837	86	
278.85482	292	1+
279.09735	128	
280.79638	706	1+
280.83371	126	
280.95813	88	
282.06673	84	
282.82467	338	1+
283.09917	116	
283.86271	218	1+
283.99427	118	
285.79024	126	
285.82342	102	
285.84558	550	1+
285.93648	116	
286.82096	228	
287.35816	100	
288.12678	88	
288.19915	108	
288.63785	90	
289.83233	136	
289.87215	226	1+
291.11770	306	1+
291.86234	118	
292.43320	208	1+
293.38117	102	
293.93386	110	
295.14747	94	
295.93709	86	
296.81118	306	
296.90509	82	
297.80282	1370	1+
297.86795	82	
298.80489	1164	1+
298.97762	156	1+
299.86674	134	
300.20309	98	
300.80127	514	1+
300.84282	90	
300.86988	128	
301.86215	486	1+
301.91850	110	
303.85879	628	
305.86711	146	
305.88262	136	
306.94545	86	
307.13193	124	
307.28358	98	
307.88246	136	
308.06542	82	
308.84390	98	
309.87616	110	
311.88115	106	
314.83339	120	
316.81811	210	
316.84334	96	
316.97582	80	
317.11591	158	
317.13541	88	
317.81958	148	
318.81308	120	
319.04949	82	
319.81796	86	
321.13909	84	
321.76624	104	
321.81820	206	
321.86987	110	
322.36795	100	
322.82207	124	
322.92692	352	1+
323.88422	82	
324.87523	148	
325.76520	80	
326.87449	382	1+
326.89269	136	
328.41399	84	
330.81117	82	
336.01266	88	
336.94849	360	1+
342.38128	92	
342.71762	80	
342.90398	160	
343.91867	86	
348.78076	98	
353.48025	86	
353.76286	186	
356.87492	84	
362.53902	94	
363.79775	82	
364.16878	96	
364.65081	86	
368.17620	82	
368.84104	120	
END IONS

###FS:    #m/z: 412.73263 #charge 1+
###MS: 118
###MSMS: 121
BEGIN IONS
TITLE=Cmpd 90, +MS2(412.7326), 28.0-35.0eV, 2.6min #121
RTINSECONDS=154.92
SCANS=118,121
PEPMASS=412.73263	101864
CHARGE=1+
71.32860	92	
189.86259	186	
191.85735	514	1+
192.88844	90	
193.85756	114	
196.88425	144	
199.93951	276	
201.93500	232	
207.87485	156	
209.95240	90	
210.87516	96	
211.96142	92	
212.87988	2430	1+
212.90725	144	
214.89961	114	
222.93474	90	
222.95206	1590	1+
224.94772	1618	1+
225.89086	166	1+
228.89967	116	
230.89077	4302	1+
232.88435	1686	1+
234.82925	108	
235.95608	328	1+
236.89054	136	
237.13319	206	
237.79988	236	1+
237.95442	192	
239.90110	146	
239.95076	450	
240.96382	1320	1+
242.95961	802	1+
246.37145	92	
247.08127	142	
247.91834	92	
248.90104	1620	1+
250.84084	120	
250.89815	838	1+
251.92649	96	
252.84717	100	
252.89174	172	
252.90940	102	
253.90609	914	1+
253.92977	216	1+
253.96121	208	1+
256.87734	92	
257.79845	140	
257.85524	110	
257.96253	194	
258.01209	96	
258.80740	230	
258.97155	216	
260.96967	292	
261.88613	118	
261.97419	128	
262.15037	484	
267.78575	188	
267.84379	92	
268.78382	138	
268.79953	190	1+
268.84391	198	1+
270.89713	102	
271.79868	98	
271.91500	496	1+
271.98800	94	
272.38644	90	
273.79555	116	
273.81604	118	
275.81117	134	
275.97425	142	
276.82051	142	
277.83758	302	1+
277.89623	106	
278.85669	136	
279.89375	706	1+
281.85631	222	1+
281.90503	90	
282.81380	98	
285.79588	330	1+
285.84742	1140	1+
286.00886	100	
288.86177	114	
288.95020	128	
289.15050	104	
289.79259	138	
290.05452	92	
290.85717	130	
290.90570	102	
291.54477	90	
291.81123	114	
292.86282	144	
293.43189	154	
293.82341	142	
293.85702	90	
294.92814	108	
295.91880	626	
296.08898	98	
297.86839	144	
297.90508	2044	1+
297.93589	130	
298.82278	100	
299.78474	266	1+
299.86461	124	
299.91025	156	
299.97686	92	
300.81966	130	
301.81754	128	
302.91807	102	
303.80466	322	
303.85554	1700	1+
303.93257	94	
305.80603	140	
305.90895	106	
305.96322	92	
306.57802	94	
306.83386	180	1+
307.80472	432	1+
308.79745	120	
308.86662	552	1+
308.93016	194	1+
310.82000	176	
311.07426	120	
311.82185	144	
312.81044	198	
312.94720	90	
313.05514	96	
313.81243	342	1+
313.87683	94	
313.93131	1064	1+
313.96097	164	
314.97861	90	
316.94133	428	
317.68488	100	
317.87924	386	1+
318.32181	96	
318.82505	176	1+
318.93490	3470	1+
320.07122	110	
320.92419	138	
321.86595	632	1+
322.06690	92	
322.80220	242	1+
323.80644	168	1+
324.89755	220	1+
324.93062	220	1+
325.81208	100	
326.87352	2398	1+
327.07736	104	
327.81004	2198	1+
328.85019	114	
328.92910	90	
329.88850	158	
330.81525	946	1+
331.88035	166	
331.94827	92	
332.00948	92	
332.16147	98	
332.81716	298	1+
332.88342	146	
333.87942	106	
334.15185	710	1+
334.88363	348	1+
334.95306	176	
336.08957	90	
336.86042	106	
336.94644	9750	1+
337.02077	126	
337.49184	114	1+
337.80315	784	1+
337.85726	142	1+
338.90747	130	1+
339.82626	128	
344.07151	94	
344.40196	98	
344.88729	214	
345.81697	756	1+
348.79185	200	1+
348.83111	132	
349.82909	92	
350.00866	116	
350.82617	384	
350.88452	196	1+
351.82182	244	
352.16173	468	1+
352.82350	352	1+
352.94066	104	
356.01966	96	
359.96417	786	1+
361.75824	104	
364.38320	100	
367.77568	92	
367.90142	118	
368.83585	240	
369.02497	104	
372.88730	108	
372.90138	102	
373.72219	92	
374.03195	134	
381.59926	96	
381.84121	98	
385.00334	102	
389.51457	92	
390.19321	90	
396.73506	92	
397.86460	112	
401.86765	220	1+
403.14224	100	
403.73985	204	1+
407.86098	106	
409.39876	92	
END IONS

###FS:    #m/z: 322.93157 #charge 1+
###MS: 122
###MSMS: 123
BEGIN IONS
TITLE=Cmpd 91, +MS2(322.9316), 28.0-35.0eV, 2.7min #123
RTINSECONDS=158.611
SCANS=122-123
PEPMASS=322.93157	841042
CHARGE=1+
173.41078	90	
184.85794	88	
185.92963	70	
190.93035	78	
192.10980	112	
192.88990	74	
194.89040	74	
196.89267	78	
197.89158	120	
201.04622	130	
208.89565	92	
210.90211	70	
211.90182	120	
214.01255	86	
215.00343	78	
216.89447	80	
217.96816	72	
220.04718	70	
221.94797	76	
223.95921	390	
228.00847	74	
228.79719	76	
228.84548	76	
228.96077	74	
229.00357	92	
229.84275	178	
230.19245	74	
230.84585	180	
230.89423	88	
232.86713	78	
234.61555	90	
234.88291	92	
234.92784	72	
234.96210	92	
237.38658	104	
238.83548	136	
238.94423	152	
239.02215	88	
239.08091	80	
240.26536	72	
240.79729	134	
240.82307	174	
240.94147	352	
240.97249	74	
241.82717	116	
241.93963	1872	1+
242.82116	194	
242.91694	70	
242.94202	1296	1+
243.81879	656	1+
244.82115	496	1+
244.85429	114	
244.94321	102	
245.00888	94	
245.85368	72	
246.85117	294	1+
246.89592	70	
246.97876	240	
247.97938	126	
248.89896	84	
249.10015	88	
249.96947	104	
252.13121	88	
254.87789	78	
256.82242	76	
256.84612	72	
257.79738	82	
258.07520	70	
258.78397	80	
258.83361	316	
258.85355	72	
259.03637	102	
259.83757	138	
260.83090	780	1+
261.97935	218	1+
263.35110	74	
263.83247	124	
265.07181	70	
265.79991	114	
265.85381	166	
266.85515	144	
267.10467	72	
267.85323	78	
268.05808	120	
268.13723	82	
268.17957	74	
268.79522	128	1+
268.87373	80	
268.95709	126	
269.87741	70	
270.18802	94	
270.83859	220	1+
271.14795	70	
271.91234	92	
273.79859	82	
274.09749	102	
274.83592	74	
275.80812	74	
275.85267	100	
276.80990	70	
276.83256	84	
277.85396	90	
279.09103	664	1+
279.22807	106	
279.85147	132	
280.49127	82	
280.93162	80	
281.84806	80	
282.00702	86	
282.28015	116	
283.13191	78	
283.78910	126	
284.29678	98	
284.87932	132	
285.78680	76	
285.80157	88	
286.18653	130	
287.17508	82	
288.19993	256	
289.09485	84	
289.88187	94	
290.81798	72	
291.11785	100	
291.38359	70	
291.80174	82	
292.80930	360	1+
293.01227	72	
293.03937	94	
293.13398	70	
293.40763	78	
294.83342	74	
295.03555	74	
298.12092	74	
298.93335	88	
299.31995	118	
299.54102	82	
300.78115	78	
300.98128	70	
301.82773	92	
302.42100	102	
302.64123	70	
305.89768	102	
306.42299	72	
306.88351	100	
306.93287	86	
307.89082	258	1+
309.58646	72	
311.12889	82	
311.18566	168	1+
311.86726	140	
311.91564	92	
312.80358	70	
312.81755	204	1+
313.86617	74	
314.87416	80	
316.94535	82	
318.18852	72	
318.88070	78	
320.89459	88	
321.05739	92	
321.76892	70	
321.86084	78	
323.90464	78	
325.77190	76	
325.90247	270	1+
END IONS

###FS:    #m/z: 340.94230 #charge 1+
###MS: 122
###MSMS: 124
BEGIN IONS
TITLE=Cmpd 92, +MS2(340.9423), 28.0-35.0eV, 2.7min #124
RTINSECONDS=159.384
SCANS=122,124
PEPMASS=340.94230	311570
CHARGE=1+
186.87457	122	
194.89220	76	
196.88752	78	
202.54990	80	
204.93503	80	
207.01991	78	
208.89160	72	
208.98933	84	
210.94648	74	
212.87937	262	
212.89867	76	
213.87722	108	
214.87202	138	
214.90086	84	
215.88742	198	
218.89667	130	
219.03754	78	
221.95098	80	
222.82066	80	
223.94902	92	
223.96041	134	
226.89326	92	
230.84679	70	
230.88956	828	1+
231.95072	156	
232.98416	84	
233.06578	76	
233.90173	88	
235.82842	86	
237.51547	106	
239.83293	100	
240.76832	124	
240.83405	136	
241.95078	78	
243.11001	78	
245.04894	82	
245.83561	188	
246.85388	70	
248.98996	70	
249.87435	102	
252.82943	76	
253.18101	98	
253.93962	78	
255.90824	72	
255.92783	84	
255.95535	72	
256.78293	76	
256.85186	152	
256.91597	108	
257.97139	108	
258.80597	82	
258.84359	216	
258.85395	160	
259.34529	94	
259.85178	262	1+
259.88757	90	
259.95760	170	
260.34098	86	
260.83846	140	
261.00925	70	
262.02586	76	
262.11513	130	
262.85322	84	
264.08725	70	
265.80389	78	
268.14715	74	
268.72889	78	
268.83398	92	
269.84514	78	
270.81457	80	
270.84440	130	
271.06864	100	
271.85969	84	
271.91822	70	
272.13912	70	
272.85168	80	
272.93593	70	
274.87491	72	
275.90964	92	
276.85314	128	
277.02034	100	
277.85850	214	
278.84470	174	
278.85967	116	
278.92406	76	
279.85148	76	
279.91391	78	
280.01975	86	
281.09204	88	
281.10842	72	
281.85890	100	
282.93749	72	
282.97913	86	
283.00568	100	
284.08496	104	
284.18031	92	
284.88042	72	
285.76430	70	
286.86921	90	
286.91100	82	
288.49379	82	
289.40773	172	
289.80844	70	
289.87917	120	
291.80294	72	
292.52684	72	
292.87146	72	
293.86971	134	
294.08917	80	
294.40734	80	
294.86585	124	
296.30450	74	
298.86509	112	
299.85544	70	
299.97036	74	
300.30835	76	
302.94244	72	
304.44866	100	
305.60683	80	
305.83049	80	
305.89557	82	
307.89623	114	
308.44467	90	
308.88454	80	
311.21781	80	
312.80776	104	
314.81884	128	
315.00070	74	
316.82765	72	
317.34337	74	
320.61096	80	
321.19398	78	
322.96320	92	
324.89232	128	
324.96600	84	
325.80735	72	
326.81474	84	
327.43631	86	
327.90627	94	
328.21443	90	
329.00903	94	
330.00241	78	
330.53438	74	
334.87929	90	
335.98602	70	
336.14363	78	
336.77414	76	
337.14808	84	
337.39411	74	
339.87290	94	
343.18837	70	
345.31845	100	
END IONS

###FS:    #m/z: 363.95818 #charge 1+
###MS: 122
###MSMS: 125
BEGIN IONS
TITLE=Cmpd 93, +MS2(363.9582), 28.0-35.0eV, 2.7min #125
RTINSECONDS=160.156
SCANS=122,125
PEPMASS=363.95818	123726
CHARGE=1+
50.03537	80	
189.86401	284	
190.09828	92	
191.85923	226	
196.88781	106	
205.95069	80	
206.93561	98	
207.87337	226	
208.88165	110	
209.86670	82	
209.94528	198	
209.96205	94	
212.87931	1364	1+
213.99168	98	
214.89601	124	
220.43005	86	
222.95265	880	1+
224.95140	992	1+
224.97867	86	
225.09800	122	
225.88600	102	
225.97319	84	
226.89609	80	
226.94903	1426	1+
227.93232	158	
228.89476	222	
228.94305	1920	1+
229.43461	94	
229.89721	126	
230.83335	124	
230.89006	2310	1+
231.07254	102	
232.88852	156	
233.88719	118	
234.88199	176	
235.82847	88	
238.15150	90	
239.07175	94	
240.82982	206	1+
240.96087	348	
241.12435	102	
241.60717	106	
241.94477	202	
242.84386	84	
242.94013	214	1+
242.96367	134	
243.81926	600	1+
244.82141	420	1+
244.95799	1404	1+
245.59164	90	
246.01717	86	
246.09724	328	
246.90260	168	
246.95578	780	1+
246.97966	210	
247.81103	114	
248.80427	130	
248.86641	132	
248.90307	796	1+
248.97601	148	
249.81046	100	
249.85098	90	
250.89963	160	
251.08174	138	
251.21362	102	
251.86479	122	
251.91443	134	
252.95072	82	
253.90723	226	
254.41147	92	
254.90894	148	
256.84315	150	
257.51181	86	
258.10023	86	
258.83363	346	1+
259.09985	90	
260.63225	86	
260.82859	162	
260.96912	662	1+
261.83234	736	1+
261.98796	122	
262.86222	80	
262.97160	250	1+
263.82863	118	
263.88559	130	
264.99957	82	
265.82391	170	
266.81524	294	
267.79032	128	
267.81431	250	
267.97576	136	
268.80865	136	
268.85605	116	
268.95781	120	
269.83142	158	1+
269.84595	138	
270.80785	266	1+
271.40442	88	
271.85355	82	
271.92937	80	
272.17706	114	
276.80959	196	1+
276.85879	154	
277.09394	88	
277.85834	246	1+
278.80272	102	
279.79787	208	
280.00493	130	
280.79330	1036	1+
281.93652	88	
282.79176	166	
283.86030	184	
284.77865	98	
284.79432	292	1+
284.82369	366	
284.85497	176	
285.84740	618	1+
285.90302	92	
287.00062	94	
289.44578	106	
290.95590	90	
291.11544	304	1+
291.85329	82	
294.05359	80	
296.80947	190	
297.80934	82	
298.12528	88	
298.80545	998	1+
299.09919	80	
299.87707	88	
300.57665	86	
301.80118	148	
301.86204	276	
302.78768	152	
302.85774	200	
303.86022	394	
304.85789	220	
306.05143	80	
306.43586	94	
306.93509	98	
308.39296	102	
308.42538	96	
309.12990	164	
312.86619	80	
313.76383	92	
314.81981	92	
316.83870	80	
318.05047	94	
319.82161	98	
319.83405	84	
320.14425	124	
321.82594	150	
321.86391	114	
323.81718	92	
324.89789	298	1+
325.83172	80	
326.87469	120	
327.88078	130	
329.88879	100	
331.63356	108	
331.88175	84	
336.94574	278	
339.14108	146	
340.79540	112	
342.82000	84	
344.78697	90	
350.34526	82	
352.08021	82	
353.61880	90	
353.76479	124	
357.25343	92	
361.20247	100	
363.61050	92	
364.05743	92	
364.89214	96	
368.78211	88	
369.26940	82	
END IONS

###FS:    #m/z: 322.93168 #charge 1+
###MS: 126
###MSMS: 127
BEGIN IONS
TITLE=Cmpd 94, +MS2(322.9317), 28.0-35.0eV, 2.7min #127
RTINSECONDS=163.836
SCANS=126-127
PEPMASS=322.93168	835068
CHARGE=1+
101.07396	124	
181.47604	92	
187.53697	90	
192.89041	246	
200.14364	72	
202.01013	72	
202.04666	72	
205.94943	126	
208.83125	78	
209.89112	124	
211.42465	92	
211.83361	74	
213.91015	78	
221.94486	118	
222.03511	70	
223.96154	190	
224.92982	84	
224.95824	156	
228.93317	66	
229.85175	82	
229.99512	70	
230.84438	70	
230.91383	78	
230.96440	92	
232.82703	72	
235.82648	72	
237.06083	66	
237.79386	100	
237.83341	74	
238.82506	142	
238.88585	102	
238.90623	72	
238.94440	76	
238.96715	74	
239.07552	74	
239.78404	72	
240.82428	304	1+
240.94075	900	1+
240.96239	116	
242.08277	76	
242.82636	236	
242.94275	1326	1+
243.62881	110	
243.81925	598	1+
244.42511	70	
244.85216	74	
244.94047	350	1+
244.95705	74	
244.98373	98	
245.39334	108	
245.99010	78	
246.00952	74	
246.09526	230	1+
246.39087	74	
246.85351	72	
247.85452	70	
248.84996	124	
248.98206	96	
249.09609	226	1+
249.90374	68	
250.46881	92	
250.84196	72	
250.95096	70	
251.86864	112	
252.13103	94	
252.98566	92	
253.16236	250	1+
253.81627	70	
253.83019	80	
253.91650	70	
255.89052	92	
255.93552	90	
256.11832	90	
256.39527	66	
256.82898	148	
256.89841	106	
258.09318	78	
258.83394	330	1+
258.94405	74	
260.83376	462	
261.49921	72	
261.83166	994	1+
262.35615	66	
262.79542	110	
263.79576	72	
265.04965	70	
265.84938	66	
266.86575	86	
267.02228	84	
267.85033	152	
267.92218	78	
268.85849	114	
269.84393	72	
270.80794	70	
270.86846	90	
271.17159	130	
271.84663	230	
272.42511	72	
273.79398	258	
274.04061	84	
274.12396	78	
274.81559	72	
275.81293	118	
276.86685	66	
276.98384	78	
277.01842	74	
278.57177	82	
278.81569	76	
279.09433	712	1+
279.81920	72	
280.83735	74	
283.06652	66	
283.34925	72	
283.79648	156	
284.29711	114	
284.83546	72	
285.86159	90	
286.18517	198	
288.20112	102	
288.91751	86	
290.85931	76	
290.88549	78	
291.13300	120	
291.81300	74	
292.10067	68	
294.86067	74	
294.91962	72	
296.26018	84	
296.88199	90	
297.27560	68	
297.87318	68	
298.14830	84	
298.41122	72	
299.41590	70	
300.47670	82	
303.08367	70	
303.21195	92	
304.88070	120	
304.97610	70	
305.89480	66	
306.89010	328	1+
307.80459	160	
308.81144	86	
309.05094	70	
309.81101	82	
309.88123	204	1+
310.06842	74	
311.43478	84	
312.80389	152	
312.94898	82	
314.86851	134	
317.08315	94	
318.08518	72	
321.13200	70	
323.74084	74	
323.88636	72	
323.99228	94	
324.19384	80	
324.89254	98	
324.91298	68	
325.05219	74	
325.89395	166	
328.12768	80	
END IONS

###FS:    #m/z: 336.94739 #charge 1+
###MS: 126
###MSMS: 128
BEGIN IONS
TITLE=Cmpd 95, +MS2(336.9474), 28.0-35.0eV, 2.8min #128
RTINSECONDS=164.608
SCANS=126,128
PEPMASS=336.94739	114540
CHARGE=1+
57.09377	92	
118.46291	82	
182.87299	74	
196.88764	116	
197.84856	76	
202.84329	74	
205.95012	74	
210.03602	82	
210.89744	114	
210.91800	94	
211.88561	80	
211.94445	440	
212.87858	1242	1+
213.89925	74	
213.94061	80	
215.88868	128	
217.88300	96	
223.96101	170	
224.90417	78	
225.05709	74	
227.95329	102	
228.89327	420	
229.95600	300	
230.10855	80	
230.88992	3092	1+
231.05193	92	
231.42922	94	
231.95121	80	
232.11504	72	
232.94186	118	
233.90029	192	
234.51598	72	
234.82568	128	
234.84803	182	1+
234.89317	162	1+
234.94204	118	
235.82549	156	
237.09387	76	
237.84104	74	
238.45881	76	
239.01670	92	
239.85235	214	1+
241.84346	190	
242.83826	376	1+
246.90741	206	
247.97597	150	
248.90071	1036	1+
249.13727	78	
249.80250	74	
249.83078	84	
249.91904	104	
249.95733	102	
250.83300	490	1+
250.84337	78	
250.95239	226	
251.83741	380	1+
252.42543	102	
252.95542	164	
252.97341	178	
253.08980	116	
253.35688	84	
253.51352	76	
253.90823	626	1+
253.97109	98	
256.85765	94	
257.83883	80	
257.93733	84	
257.97870	92	
258.84409	162	
258.94797	88	
259.86294	130	
259.95480	86	
260.80317	178	
260.83254	80	
261.83161	110	
262.40517	90	
263.82638	136	
263.84764	78	
263.89539	86	
267.00041	78	
267.39971	108	
267.84112	946	1+
267.85860	80	
268.56172	76	
268.84401	820	1+
269.12520	74	
269.96210	138	
270.84542	160	
271.17865	134	
271.91810	168	
274.40242	76	
274.81554	72	
274.86233	80	
275.86384	192	
276.03168	74	
276.82631	94	
276.85511	176	
276.89949	196	1+
277.83453	464	1+
277.85077	76	
277.86765	80	
277.97339	76	
278.83754	306	1+
281.03666	74	
282.85630	152	
283.09671	90	
285.19377	80	
285.85507	98	
285.86167	138	
286.85213	994	1+
287.79351	72	
288.07268	74	
288.54164	94	
289.93473	106	
290.25450	72	
290.80269	190	
290.88176	78	
292.44068	98	
293.97595	90	
294.86551	134	
295.15387	82	
296.75918	80	
296.85538	126	
297.23024	100	
297.79892	76	
298.02761	84	
298.88127	72	
299.87271	80	
301.07937	102	
302.86973	84	
303.90911	72	
304.37311	82	
304.51305	92	
306.88758	128	
307.37630	76	
307.88850	104	
308.04132	78	
309.86441	120	
310.72381	104	
310.82760	76	
310.87641	118	
310.95126	76	
311.20912	74	
311.74232	78	
311.93295	72	
313.03800	78	
314.89167	88	
314.94411	78	
315.84650	74	
315.96886	78	
321.42951	140	
322.90547	138	
326.15117	80	
330.35370	76	
331.41879	72	
331.88866	80	
334.09786	94	
336.94528	80	
337.13698	82	
337.90804	100	
339.06657	80	
339.90217	82	
339.97706	74	
340.24673	114	
340.79024	122	
340.98517	76	
END IONS

###FS:    #m/z: 412.73266 #charge 1+
###MS: 126
###MSMS: 129
BEGIN IONS
TITLE=Cmpd 96, +MS2(412.7327), 28.0-35.0eV, 2.8min #129
RTINSECONDS=165.381
SCANS=126,129
PEPMASS=412.73266	95630
CHARGE=1+
189.86264	568	1+
191.85946	452	1+
192.04020	94	
196.88465	162	
199.94038	150	
202.46948	90	
205.95128	166	
207.87687	258	
209.87371	112	
212.88008	3280	1+
217.95191	96	
219.86410	140	
220.95732	152	
222.95346	1688	1+
224.94830	948	1+
226.95290	146	
230.89017	4368	1+
231.10193	98	
231.38431	88	
231.82015	268	1+
232.88650	1168	1+
233.14701	144	1+
233.95947	220	1+
234.06893	104	
234.88164	546	1+
234.90509	140	
235.96097	134	
236.99896	96	
239.07152	90	
239.78790	94	
239.95251	266	
240.96475	860	1+
242.95924	584	1+
244.53642	102	
245.89768	102	
248.90091	1900	1+
250.89658	1170	1+
251.94197	88	
252.90267	806	1+
253.90677	670	1+
253.96305	146	
255.91091	120	
256.01107	230	1+
256.84713	92	
256.92442	102	
257.79809	118	
257.95974	212	
258.80536	106	
258.97361	196	
259.40264	96	
259.99564	112	
260.97142	802	1+
261.83305	94	
261.88345	262	
262.14839	356	
262.96866	100	
263.88657	112	
265.98428	130	
266.96625	160	
267.05578	92	
267.78027	218	1+
267.83947	158	
268.86762	106	
268.91719	104	
269.84274	98	
270.84846	140	
271.07282	98	
271.79776	250	1+
271.91814	134	
272.02589	88	
272.92091	138	
272.99763	98	
273.85822	144	
274.81539	94	
275.80807	218	
275.91009	114	
275.97458	90	
276.81610	340	
276.85537	156	
276.91643	86	
277.83773	218	
277.96378	92	
278.82109	230	1+
279.89594	778	
280.03919	92	
281.85111	398	1+
282.82200	90	
283.79795	286	1+
285.79561	194	
285.84817	1048	1+
288.80672	236	
289.78977	310	1+
290.85579	122	
291.87631	132	
292.86251	120	
293.81469	92	
293.86531	118	
293.88761	90	
294.01988	100	
295.82168	112	
295.91939	356	1+
297.90500	1762	1+
297.92510	182	
299.44962	110	
299.78283	186	
299.83660	114	
300.79890	444	1+
301.78453	122	
302.90837	106	
303.79872	320	1+
303.85577	2794	1+
307.81002	290	1+
308.79708	88	
308.86850	412	1+
309.80023	86	
309.84046	128	
310.80784	222	
310.96751	120	
312.80327	566	1+
312.95117	184	
313.93158	1428	1+
314.30996	108	
314.80965	176	
314.83721	106	
314.87447	100	
315.02272	96	
315.37565	98	
316.87346	146	
316.94205	184	
317.05459	90	
317.20999	94	
317.87038	156	
318.82696	144	
318.85323	88	
318.93616	3908	1+
318.99270	170	1+
319.96695	86	
320.91734	128	
320.93420	318	
321.86875	592	1+
321.92918	156	
322.18482	90	
322.82457	238	1+
325.16057	142	
326.79536	188	
326.81951	158	
326.87258	2518	1+
326.96599	86	
327.06327	86	
327.80772	2250	1+
327.93441	184	
329.80582	138	
330.10827	100	
331.81930	226	1+
331.88871	98	
332.86772	176	
333.68265	90	
333.87762	374	1+
334.15085	514	1+
334.84164	162	
334.95265	566	
334.97295	154	
335.63513	120	
335.88679	416	1+
336.11220	94	
336.94627	10902	1+
337.80387	1088	1+
340.42561	94	
340.81360	140	1+
341.05121	94	
344.89057	160	
345.82080	816	1+
347.82116	148	
348.82637	358	
349.33677	94	
349.79945	144	
349.82251	746	1+
350.87429	146	
350.92284	98	
352.16307	534	1+
352.41712	116	
352.51369	86	
352.83214	368	1+
353.83112	246	1+
354.43627	106	
356.04485	96	
356.54602	92	
357.45299	118	
358.73773	96	
359.96332	678	1+
364.76541	88	
369.21366	92	
369.72948	90	
370.83861	256	1+
372.92025	112	
375.35490	100	
376.88725	128	
382.06206	94	
384.78876	90	
389.82253	124	
390.74191	88	
398.20287	108	
398.72867	94	
404.36630	96	
414.68315	92	
END IONS

###FS:    #m/z: 322.93160 #charge 1+
###MS: 130
###MSMS: 131
BEGIN IONS
TITLE=Cmpd 97, +MS2(322.9316), 28.0-35.0eV, 2.8min #131
RTINSECONDS=169.043
SCANS=130-131
PEPMASS=322.93160	847552
CHARGE=1+
180.08082	78	
185.92691	150	
192.88986	100	
196.09241	94	
196.88958	68	
197.86402	88	
198.91219	78	
205.94766	236	1+
205.97363	74	
206.53981	70	
210.89865	112	
212.88018	90	
213.05247	76	
214.96573	70	
216.92366	94	
218.82317	68	
218.84872	68	
218.86290	76	
222.95087	92	
223.96009	574	1+
225.05886	84	
227.81747	98	
227.93130	130	
231.93192	78	
232.08150	78	
233.09462	88	
234.09484	78	
234.69648	92	
235.38800	92	
236.09980	70	
236.87235	76	
237.05860	162	
238.80190	70	
238.88941	72	
239.78503	92	
240.01410	80	
240.82142	320	
240.93997	520	
241.79805	100	
241.94424	402	
242.94142	1576	1+
243.82315	336	
244.82215	180	
244.82805	150	
244.85128	154	
245.83192	108	
245.94246	192	
246.09831	92	
246.82088	72	
246.85411	212	1+
246.97626	244	
247.88887	70	
248.84404	130	
248.86054	72	
249.44179	76	
249.85431	160	
251.06816	102	
251.88931	116	
252.13523	70	
252.41561	78	
252.82409	68	
253.82170	136	
253.94351	82	
255.78165	114	
256.39355	86	
256.78309	114	
256.84065	92	
256.89716	68	
257.85437	70	
257.93550	72	
258.13264	68	
258.83645	254	
260.83072	214	
260.84486	142	
261.82997	1018	1+
262.86778	190	1+
262.97655	68	
263.08024	92	
263.84563	72	
263.97501	142	
264.12919	82	
265.05952	126	
266.09615	148	
266.86988	88	
267.80742	74	
268.35033	68	
268.90972	80	
270.53926	80	
271.10506	70	
271.19629	70	
271.84673	138	
273.81491	70	
273.89658	76	
273.98967	84	
274.51636	78	
274.79531	100	
274.83409	92	
275.01522	78	
275.42266	70	
275.81038	96	
276.05286	86	
276.10775	74	
276.85487	86	
278.18463	70	
279.09249	574	1+
279.85352	130	
281.10058	86	
282.49370	84	
282.97092	76	
283.07227	102	
283.35836	180	
283.78862	240	1+
283.86760	84	
284.10591	80	
284.29382	186	
284.84922	72	
284.87225	128	
285.29519	136	
285.85346	136	
286.05682	96	
286.18861	132	
286.85476	68	
288.06048	92	
288.19883	232	
289.20779	98	
290.06039	76	
291.12272	104	
291.82615	78	
292.35479	86	
294.15034	90	
295.65379	92	
296.34052	80	
296.90931	92	
298.08268	72	
299.10108	70	
299.78352	292	1+
302.22701	68	
302.87157	84	
304.11044	80	
304.21982	72	
305.54230	76	
305.87937	200	
307.77231	70	
307.79819	386	1+
307.85190	72	
309.77455	72	
310.88050	86	
311.88539	80	
312.83380	70	
314.83705	68	
314.87317	104	
317.49881	102	
317.84889	80	
320.11893	74	
322.71200	74	
322.82024	76	
323.05838	76	
323.90425	180	1+
324.79969	86	
327.74995	86	
327.88558	74	
END IONS

###FS:    #m/z: 336.94758 #charge 1+
###MS: 130
###MSMS: 132
BEGIN IONS
TITLE=Cmpd 98, +MS2(336.9476), 28.0-35.0eV, 2.9min #132
RTINSECONDS=169.815
SCANS=130,132
PEPMASS=336.94758	108952
CHARGE=1+
84.64479	88	
95.18732	100	
121.78843	100	
180.86781	72	
182.86674	80	
183.87066	88	
198.93463	72	
208.88277	182	
210.88408	248	
210.96452	72	
211.94452	672	
212.87960	2080	1+
213.93799	260	1+
215.94254	108	
217.88999	100	
218.84118	76	
223.89061	72	
223.91831	104	
223.95819	118	
223.97196	100	
224.90245	82	
226.89318	82	
227.95402	78	
228.89783	246	
229.89548	136	
229.95372	190	
230.84863	76	
230.89089	3460	1+
231.95132	418	1+
232.82238	100	
232.89214	416	1+
232.91096	78	
232.93722	72	
233.39277	86	
233.82430	96	
233.97100	80	
235.82767	148	
236.50583	100	
236.84972	74	
239.93608	78	
240.09968	104	
240.80426	76	
241.84348	178	
241.91833	90	
244.12737	72	
245.88226	84	
246.41048	80	
246.90395	208	
246.97465	242	
248.02403	78	
248.89979	1000	1+
248.92417	72	
249.13536	80	
249.95978	124	
250.83021	122	
250.95385	164	
250.96882	78	
251.84871	94	
252.95829	224	
252.97106	202	
253.16928	86	
253.83595	122	
253.90916	246	
254.83283	82	
255.84925	180	1+
255.96951	72	
256.91375	172	
257.08784	104	
257.83671	74	
258.81353	84	
258.84970	282	1+
260.37266	122	
260.83284	266	1+
261.35639	92	
262.95294	98	
263.40294	92	
263.55867	94	
264.97376	90	
265.00982	78	
268.37854	84	
268.84098	354	
269.13816	102	
269.84450	194	
270.85210	112	
271.84344	96	
271.91970	220	
272.85222	240	1+
273.91463	72	
274.40453	82	
274.97861	94	
275.02519	104	
276.46082	76	
276.85544	260	
276.92433	78	
277.84054	170	
277.85751	182	
277.88389	104	
278.83788	236	
279.10231	110	
279.83383	200	
279.92603	76	
280.10884	78	
280.56752	88	
282.27918	78	
283.43153	80	
284.51175	74	
284.78708	72	
284.85975	72	
285.85428	280	
286.18752	72	
286.85228	832	1+
286.92356	82	
287.89567	76	
287.94976	76	
288.20194	116	
288.37295	76	
288.89242	78	
289.20954	100	
289.85195	86	
289.87918	164	
290.80125	186	1+
290.85263	374	1+
291.12294	108	
292.11355	100	
292.44162	122	
292.99569	78	
293.03315	78	
293.11071	82	
294.14396	98	
294.85630	176	1+
295.83623	88	
295.89696	86	
295.92203	72	
299.05987	154	
300.81299	74	
301.01126	104	
301.63182	90	
303.04488	72	
305.85949	114	
306.75620	80	
306.93705	76	
307.88974	118	
307.90573	82	
309.87732	202	
310.39943	108	
310.47084	84	
311.86579	88	
311.88449	128	
317.89256	78	
318.20774	82	
320.85061	92	
321.79037	88	
323.88631	94	
324.89746	114	
326.89430	76	
326.91224	82	
327.03243	72	
328.42351	78	
328.88767	72
[truncated: 2,101,689 more chars]
