# Supplementary material for: High-Throughput Venomics
Source: J Proteome Res. 2023 Apr 3;22(6):1734–46. doi: 10.1021/acs.jproteome.2c00780 (PMC10243144; doi:10.1021/acs.jproteome.2c00780)
Supplement: Supplementary file 9 — pr2c00780_si_009.zip [file pr2c00780_si_009.zip › Manual files/Calloselasma rhodostoma MGF/210702_Calloselasma_halfplate000091_5.1.201.mgf]

###	D:\Data\Julien\210702_Cr_half_TFA\210702_Calloselasma_halfplate000091.d\ProteinAnalysisResults.mgf
###	D:\Data\Julien\210702_Cr_half_TFA\210702_Calloselasma_halfplate000091.d\analysis.baf
###	210702_Calloselasma_halfplate000091.d
###	Instrument: maXis HD
###	Manufacturer: Bruker
###    PeakWidth 0.30, MiniumIntensity 10, S/N 1Apply threshold 0, Threshold 10
###    Retain Residuals no, Create neutrally no,
###    FullScan Parameters: AdductIon (+)+H (-)-H, LowMass 0, HighMass 8000, MaxCharge charge decon 4, MinPeaks 3
###    Perf. isotope decon yes, Max Charge Istopic decon 6, MW agreement 0.00, Abund. cutoff 2.00, Envelope cutoff 75.00
###    MaxRes   Parameters: AdductIon (+)+H (-)-H, LowMass 0, HighMass 8000 
###    Perf. isotope decon yes, Max Charge Istopic decon 6, Abund. cutoff 2.00
###    MSn      Parameters: AdductIon (+)+H (-)-H, LowMass 0, HighMass 8000 
###    Perf. isotope decon yes, Max Charge Istopic decon 4, Abund. cutoff 0.05
###    Global Charge Limit: no 3, Prefer FullScan Result: yes, Export what: 2 (0=non deconv/1=deconv only/2=mixed), NoMSMSSignals: 150, Intensity threshold: 10, NoMSSignals (deconv): 2, NoMSSignals (non-deconv): 2, NormalizeData: no, SingleCharged: yes
###
COM=210702_Calloselasma_halfplate000091.d
USERNAME=Demo User

###FS:    #m/z: 322.93051 #charge 1+
###MS: 2
###MSMS: 3
BEGIN IONS
TITLE=Cmpd 1, +MS2(322.9305), 28.0-35.0eV, 0.0min #3
RTINSECONDS=1.8755
SCANS=2-3
PEPMASS=322.93051	4382114
CHARGE=1+
206.94025	7550	
208.94574	17238	1+
211.94458	44992	1+
213.94053	35328	1+
215.88761	6016	
215.93869	8508	1+
217.94116	17988	
222.95106	109642	1+
223.61899	3094	
226.94723	299184	1+
227.19917	4768	
228.94310	613624	1+
229.45494	5434	
230.89038	4480	
231.95247	24808	1+
232.88576	3186	
233.89838	3916	
233.94900	5010	
234.97052	6024	
234.99794	6308	
235.12819	3484	
237.12938	4948	
238.14516	21990	1+
238.45465	11514	
239.07946	3108	
239.14697	14832	1+
239.98192	4236	
240.23155	3180	
240.96257	35040	1+
241.46388	3444	
242.61891	3288	
242.96194	9068	
243.23013	5034	
243.46524	3690	
243.63337	3594	
243.88238	7118	
244.95776	151774	1+
245.63170	9290	
245.94399	7488	
246.13326	4480	
246.95297	152136	1+
248.03311	6312	
248.97447	3070	
249.03925	3226	
249.91081	20378	1+
249.97196	116794	1+
250.94683	50720	1+
250.99746	4794	
251.91091	8972	1+
252.47053	3716	
252.63856	4096	
252.94804	17774	
252.97175	1639136	1+
253.14175	3268	
253.21449	3928	
253.90525	51476	1+
254.94235	236170	1+
254.96718	568110	1+
255.23020	4574	
255.64762	7578	
256.14972	3758	
256.26189	4148	
256.91370	15946	1+
256.96456	78844	1+
258.88432	10668	1+
258.90904	5342	
258.96415	23790	1+
259.14331	3060	
260.16112	6786	
260.19508	19506	1+
260.97910	5714	
261.98114	14098	
262.96805	6450	
263.05597	12270	1+
263.97868	294858	1+
265.64691	3888	
265.90690	3268	
266.14938	3186	
266.97641	4148	
267.64509	5314	
267.97393	105952	
268.14605	3054	
268.90938	3088	
268.95934	19952	
269.97391	46976	1+
270.98119	25648	1+
271.87481	4526	
271.91663	4536	
272.67447	7060	
272.88194	16084	1+
272.95259	42692	1+
272.97668	8758	
273.17753	3168	
274.09076	14850	1+
274.27218	5900	
274.65242	5180	
277.07245	3118	
278.13150	15506	1+
278.63278	3872	
279.09262	3568	
279.23092	3102	
281.24595	8184	1+
281.98976	3208	
282.17542	4398	
282.27779	10608	
283.17367	13668	1+
283.26156	11752	1+
283.94745	11568	
283.98849	3772	
284.12740	3596	
284.29312	5880	
285.94228	223050	1+
285.98389	44928	1+
287.25642	6362	
287.62058	8596	
287.65959	9358	1+
287.97998	3646	
288.06343	9454	1+
288.12099	3456	
288.15967	12206	1+
288.20253	6402	
288.25324	5854	
289.65831	9016	
289.88756	15080	1+
290.15858	6402	1+
290.26750	21414	1+
290.89167	10446	1+
291.10158	3078	
291.19659	3870	
291.97398	12762	1+
292.05961	19112	1+
292.10187	21446	1+
293.20883	3512	
293.97617	36278	1+
293.99794	73228	1+
294.93627	15338	1+
295.13018	6496	1+
295.22507	5002	
295.92073	3094	
295.96928	8196	
295.99334	28336	1+
296.29322	3236	
296.66556	4188	
297.08099	3974	
297.16783	3394	
297.24101	5816	
297.90821	3060	
297.99084	4906	
298.27250	3420	
298.96865	3992	
299.12960	8124	
299.63072	3108	
300.28838	4284	
302.17243	12290	1+
302.30396	13920	1+
302.94549	13358	
303.67070	3770	
303.95233	48430	1+
303.99520	21920	1+
304.18651	4714	
304.28326	4848	
304.92521	7658	
305.26742	5354	
305.95224	5390	
306.07559	3308	
306.90593	6992	
307.08273	6796	
307.24694	55998	1+
307.89272	3726	
308.14215	11098	1+
308.21580	4156	
308.87146	25086	1+
309.67353	6358	
310.15916	4590	
310.30880	12068	1+
311.22028	3440	
311.27560	4582	
311.67097	6376	
311.86993	65026	1+
311.93522	17222	
311.98673	25492	1+
312.17389	3994	
312.32491	5682	
312.80467	11000	1+
312.90163	13664	
312.94792	9276	
313.21908	4340	
313.27395	3456	
313.29071	8992	1+
313.70098	8152	
313.86574	27118	1+
313.92992	392216	1+
314.09815	4038	
314.20204	4906	
314.89411	10868	1+
315.86560	3708	
316.28314	11516	1+
316.31886	6626	1+
316.86539	3660	
316.88893	3772	
316.94071	11454	
317.21683	31452	1+
317.87084	4064	
318.29920	29686	1+
318.93547	252104	1+
320.17063	5412	
320.93500	502714	1+
322.19322	4538	
322.70639	9898	
322.81821	4314	
322.87900	19880	1+
322.90606	15832	
322.93035	9796500	1+
323.11377	13248	
323.17465	19492	
323.23725	3756	
323.35541	10686	
323.37901	23934	
324.13338	3536	
324.28960	3558	
324.32243	7060	1+
324.87756	28414	1+
325.25455	23998	1+
325.28984	3750	
325.90128	6446	
326.17358	5808	
326.20052	4208	
326.30356	6700	1+
326.87264	262802	1+
326.96934	14396	1+
327.00663	5912	
327.17581	3324	
327.20011	11118	1+
327.26978	35768	1+
328.31942	4726	
END IONS

###FS:    #m/z: 340.94117 #charge 1+
###MS: 2
###MSMS: 4
BEGIN IONS
TITLE=Cmpd 2, +MS2(340.9412), 28.0-35.0eV, 0.1min #4
RTINSECONDS=2.6475
SCANS=2,4
PEPMASS=340.94117	1793084
CHARGE=1+
192.88321	160	1+
204.00897	136	
205.95059	204	
208.89145	178	1+
210.93842	520	1+
211.94297	332	1+
213.01934	288	1+
213.87974	128	
213.94064	6070	1+
214.02333	190	1+
215.88707	1562	1+
215.90815	132	
215.93847	1368	1+
216.98577	164	1+
217.88218	440	1+
217.93586	424	1+
222.95237	164	
223.95883	536	1+
223.97759	196	
224.92976	140	
226.86775	168	1+
226.94673	160	
228.07542	214	1+
228.13730	160	
229.01495	132	
230.04051	170	
230.88667	424	1+
230.96168	198	
231.01566	170	1+
231.95105	4214	1+
233.04660	216	
233.89833	1254	1+
233.94961	1612	1+
234.11541	148	
235.07566	144	
235.21660	128	
235.86850	190	1+
235.89230	526	1+
235.94581	194	
237.08645	268	1+
239.97318	178	1+
240.10981	192	1+
240.23228	464	1+
240.89431	164	
241.19467	196	1+
241.90511	154	
242.05842	150	
243.89695	152	
244.03775	1058	1+
244.05829	138	
244.95828	332	
245.44477	134	
246.97802	570	1+
247.00980	130	
247.02851	166	
247.04340	228	
247.24120	210	
247.94516	406	1+
248.00673	216	1+
248.03163	394	
248.85520	172	1+
248.87673	150	
249.03838	990	1+
249.10796	270	1+
249.13592	166	
249.21335	244	1+
249.93552	152	
249.96191	1726	1+
249.98632	176	
250.94400	148	
251.02509	244	1+
251.10634	336	1+
251.91049	152	
251.95937	776	1+
252.08805	202	1+
252.10925	234	1+
252.94961	164	
252.98586	136	
253.89844	158	
254.28382	172	
254.84469	222	1+
254.87473	140	
254.90523	138	
254.94036	244	
254.96716	3784	1+
255.07520	450	1+
256.14693	206	1+
256.91355	198	
256.96308	612	1+
257.91523	158	
258.96512	140	
259.06296	356	1+
259.93905	144	
259.95504	164	
260.80103	150	
261.09744	298	1+
261.91163	142	
262.96442	260	1+
263.05550	486	1+
263.08666	158	
263.18368	262	1+
263.94053	132	
264.04744	148	
264.90502	292	1+
264.99622	198	
265.14480	156	
266.01652	270	1+
266.86499	146	
266.99872	460	1+
267.13582	154	
267.17332	208	1+
267.56337	136	
268.00078	270	1+
268.07713	128	
268.09396	130	1+
268.14256	210	
269.16156	182	
269.79605	260	1+
269.94800	298	1+
269.98719	210	1+
270.14102	184	1+
271.00373	328	1+
271.87271	148	1+
271.91604	152	
272.78906	300	1+
272.93677	550	1+
272.97819	342	1+
273.09035	182	
273.84800	204	1+
273.91322	282	1+
274.09369	144	
274.91794	220	1+
275.05713	414	1+
275.25574	192	1+
276.85242	180	
276.97246	364	1+
277.07055	140	
277.23677	430	1+
278.12287	270	1+
278.28288	186	
278.81033	162	
278.93584	194	1+
279.06863	160	
279.79423	196	1+
279.90010	234	1+
280.13648	140	
280.87955	188	1+
281.04865	492	1+
281.19467	260	1+
281.27034	132	
282.02068	302	1+
282.27933	1160	1+
282.47631	172	1+
282.86008	210	1+
282.91921	208	1+
283.14273	380	1+
284.03315	300	1+
284.14217	262	1+
284.26953	148	
284.87180	198	
285.01956	164	
285.30142	134	
285.68290	170	
286.07035	334	1+
286.09950	164	
286.18818	232	1+
288.06511	1112	1+
288.20038	244	1+
289.00974	332	1+
289.23482	166	1+
289.78646	136	
289.97767	288	1+
290.86292	168	
291.21002	178	1+
291.42221	160	
292.06339	694	1+
292.43554	214	
292.81554	226	1+
292.86810	338	1+
293.06709	438	1+
293.14805	238	1+
294.29491	136	
294.89253	278	1+
295.89084	164	1+
295.97410	142	
296.09808	182	
296.13395	268	1+
296.32961	344	1+
296.93955	180	
296.98128	136	
297.09196	126	
297.18818	196	1+
297.22005	132	
297.81008	132	
297.97420	206	
298.08122	254	
299.06599	240	
299.78550	126	
300.00080	224	1+
300.23496	162	
301.82213	262	1+
301.87345	128	
302.02736	134	
302.17349	364	1+
302.24990	240	1+
303.21391	128	
303.80078	154	
303.94656	350	1+
304.07710	144	
305.22783	162	
305.27763	126	
306.19925	138	
306.28538	228	
306.79394	382	1+
306.88129	244	
307.08975	218	1+
307.24440	132	
307.27159	142	
307.30920	256	
307.88181	372	1+
308.11939	146	
308.17629	164	1+
308.29706	374	
308.88815	272	1+
309.05723	144	
309.11491	138	
309.29737	172	
309.32357	192	
309.92094	134	
310.32133	144	
310.87774	336	
311.80107	174	1+
311.88540	538	1+
311.98987	298	1+
312.03081	668	1+
312.08308	270	1+
313.87116	148	
314.07362	144	
314.15803	246	1+
317.04095	154	1+
317.59015	338	1+
317.70922	230	1+
317.83795	138	
317.87601	264	1+
319.08136	312	1+
319.12009	386	1+
320.29167	180	1+
321.09525	272	1+
321.18257	138	
321.22164	164	
321.98992	132	
322.06694	146	1+
322.16032	140	
322.94725	190	1+
323.23771	800	1+
323.30260	250	
324.11046	312	1+
324.31004	260	
324.89449	266	
325.11524	254	1+
325.24925	276	1+
325.89938	260	
326.15434	216	1+
326.17327	556	1+
326.24008	202	1+
326.34555	248	
326.89159	204	
326.97436	138	
327.07479	230	1+
327.35564	138	
328.18999	332	
328.26909	156	
328.31596	322	1+
328.47177	136	1+
328.88759	424	1+
330.50685	90	1+
331.13270	136	
332.09154	658	1+
332.31751	162	
332.98701	158	1+
333.86895	158	
334.30437	364	1+
334.79555	282	1+
335.10579	188	1+
335.30535	258	1+
335.91988	150	1+
337.08936	234	1+
337.15498	134	
337.21968	138	
337.35873	480	1+
338.11768	328	1+
338.24022	154	
338.29281	278	1+
338.31592	132	
339.16964	128	
340.35450	154	
340.39331	168	
341.39484	182	
341.99507	130	
342.14179	466	1+
342.28133	306	
342.31603	928	1+
342.90457	352	1+
343.14113	318	1+
343.23150	212	
343.28561	214	
344.18476	190	
344.21741	164	1+
344.90594	296	1+
345.06963	128	
345.30726	278	1+
346.19829	198	
END IONS

###FS:    #m/z: 363.95737 #charge 1+
###MS: 2
###MSMS: 5
BEGIN IONS
TITLE=Cmpd 3, +MS2(363.9574), 28.0-35.0eV, 0.1min #5
RTINSECONDS=3.4195
SCANS=2,5
PEPMASS=363.95737	1116574
CHARGE=1+
188.86247	502	1+
189.86495	432	1+
191.85825	658	1+
191.95489	320	
194.10086	176	
196.88586	224	
200.00716	186	
200.88447	146	
205.01131	186	
205.92228	230	1+
206.10015	154	
207.09257	244	1+
207.87358	220	
207.94699	160	
208.95555	198	
209.87812	692	1+
209.94422	1342	1+
212.87945	3158	1+
214.89545	474	1+
218.91530	182	
222.95278	1870	1+
224.92041	140	
224.95031	3290	1+
224.97622	194	
225.09566	372	
225.97496	190	
226.89234	328	1+
226.94741	9552	1+
227.05921	224	1+
227.93489	458	
228.89636	574	1+
228.94282	9820	1+
229.02848	210	1+
229.11365	178	1+
229.84455	130	1+
230.09690	194	
230.89010	4956	1+
230.91918	240	1+
232.04745	270	1+
232.88667	610	1+
232.95998	276	1+
233.96242	172	1+
234.88234	274	
235.11979	142	
237.13140	430	1+
239.07021	186	
239.08957	166	
239.11220	404	1+
240.16839	168	
240.82545	200	1+
240.96256	1488	1+
242.95992	1528	1+
243.84026	140	
244.03876	984	1+
244.13230	138	
244.79176	140	
244.86637	220	
244.95829	5194	1+
245.91207	310	1+
245.94345	400	
246.09828	746	1+
246.87118	184	1+
246.91474	198	1+
246.95400	5314	1+
248.10818	170	
248.90020	1200	1+
249.04151	924	1+
249.14796	248	1+
249.20319	146	1+
250.09527	242	1+
250.17789	140	
250.89713	374	1+
250.94896	146	
250.97077	174	
251.07335	170	
251.12397	150	
252.01825	148	
252.90091	774	1+
253.09225	468	1+
253.20832	272	1+
253.90578	564	1+
253.92233	154	
254.14873	182	
255.07055	146	
256.00058	196	1+
256.07950	184	
257.45130	162	
257.96661	496	1+
258.09597	1038	1+
258.85736	224	1+
258.88068	158	
259.92663	168	1+
260.07749	218	1+
260.12325	192	1+
260.97122	1358	1+
261.15938	314	1+
261.92816	392	1+
262.04880	212	
262.81551	236	1+
263.05716	546	1+
264.16003	214	1+
264.98228	212	
265.85875	154	
266.94381	140	
267.00146	380	1+
267.21082	168	1+
267.97398	900	1+
268.14332	158	
268.79177	402	1+
268.81191	208	
268.96354	1534	1+
269.79916	342	1+
269.96919	1068	1+
270.05284	242	1+
270.87295	254	1+
271.07860	246	1+
271.13002	202	
271.17465	1070	1+
271.84761	238	
271.91638	584	1+
271.93991	178	
272.93493	304	1+
273.06621	256	1+
273.42253	222	1+
273.85213	184	1+
274.09533	284	
275.05762	434	
275.10497	510	1+
276.00489	218	1+
276.23213	152	
276.84536	186	
277.07707	148	
277.86131	222	1+
278.07402	142	
279.10235	150	
279.14592	398	1+
279.43052	154	
279.86970	220	1+
280.08261	286	1+
280.90475	148	
280.92696	146	
280.94146	196	
280.97800	220	1+
281.11830	148	
282.24859	162	1+
282.89822	196	1+
283.06728	230	
283.85242	186	
283.98715	304	
284.03632	152	
284.15668	140	
284.87787	230	
285.79664	338	1+
285.84551	584	1+
285.94183	256	
285.99190	238	1+
286.06624	190	
286.09463	212	1+
286.12115	224	1+
286.89780	142	
288.06485	2078	1+
288.20324	380	1+
289.28850	170	1+
289.70497	140	
289.77986	274	1+
290.02139	150	
290.06757	334	1+
290.16238	226	1+
291.01890	212	1+
291.11910	3188	1+
291.85783	502	1+
292.05797	378	
292.10038	464	1+
292.44210	176	
293.07178	470	1+
293.12948	550	1+
293.16055	182	1+
294.02725	358	1+
295.85686	222	1+
296.12075	146	
296.26623	184	1+
296.92834	242	
297.03739	252	
297.14782	156	
298.01293	176	
298.11525	386	1+
298.58292	208	1+
298.80346	186	
299.01368	162	
299.05632	414	1+
299.11975	260	1+
299.15043	420	1+
299.41896	118	1+
299.58422	148	1+
299.99014	138	
300.92716	162	
301.90655	268	1+
302.24457	290	1+
302.86453	152	
302.97145	152	
303.00694	300	1+
303.12202	540	
303.16119	256	1+
303.81035	248	1+
303.85737	1342	1+
303.95701	144	
304.00977	226	1+
304.10330	246	
304.12201	476	1+
304.21647	152	1+
305.76474	176	
305.80447	166	1+
306.09439	362	1+
306.27878	334	
306.88608	582	1+
306.90339	138	
306.96165	224	1+
307.02631	230	1+
307.29007	368	
307.79380	272	1+
307.88898	566	1+
308.06880	144	
308.29293	202	
308.79900	192	1+
309.13008	538	1+
309.22067	140	
309.30253	416	1+
310.16575	252	
310.30935	242	1+
310.82381	242	1+
310.87307	208	
311.16361	220	1+
311.34979	170	
311.97170	294	1+
312.88653	408	1+
313.03297	362	1+
313.07703	204	1+
314.13001	140	
315.15898	490	1+
316.12827	194	1+
317.10751	312	1+
317.28077	172	1+
317.88442	148	
318.93380	540	1+
319.08576	706	1+
319.16749	200	1+
319.88476	274	1+
319.92198	280	1+
320.06030	220	1+
321.12853	974	1+
321.19317	248	1+
321.82159	608	1+
321.85416	142	
321.87202	418	1+
322.11532	220	
322.33367	146	
322.98531	164	1+
323.01518	236	1+
323.09823	192	1+
323.23792	188	
324.01815	168	1+
324.19019	198	
324.32404	208	
324.89143	338	1+
325.10137	248	1+
325.22504	146	
325.98235	244	1+
326.10608	180	1+
326.17416	536	1+
326.87548	246	
326.90217	148	
327.14386	278	1+
327.88156	178	
328.30011	220	
328.80974	148	
328.88713	246	
329.14867	184	1+
329.87443	232	
329.97847	196	1+
331.14168	158	1+
331.21464	158	
331.34285	162	1+
331.91672	268	1+
332.09153	1598	1+
332.53501	100	1+
332.85399	208	1+
332.92107	192	1+
334.12923	158	
334.90072	214	1+
335.07396	178	1+
335.18534	258	1+
335.80117	336	1+
336.94582	468	
336.99971	140	
337.05351	222	1+
337.10292	328	1+
337.83528	146	
337.95187	218	
338.31593	176	
338.34406	156	
338.94508	204	
339.14097	768	1+
339.83125	386	1+
340.91404	220	1+
340.94290	318	1+
341.09301	174	
342.13981	176	
342.28643	144	
342.36656	140	
343.28125	144	
343.96664	214	1+
344.14720	154	
344.28679	286	1+
346.08184	290	1+
346.57728	126	1+
346.76737	170	1+
347.21181	172	1+
348.12669	140	
349.32430	1030	1+
350.15912	244	1+
350.20999	136	1+
351.05482	196	1+
351.33451	148	
351.35641	152	
351.97824	202	1+
353.90656	188	1+
355.05721	520	1+
356.77175	162	
359.07443	254	1+
359.18494	264	1+
359.96491	212	
360.11468	190	
360.36301	152	
360.41358	194	1+
361.28392	258	1+
361.32745	232	1+
361.35393	140	
362.20376	374	1+
362.23318	182	
362.84348	212	
363.10965	186	
363.12826	170	
363.15929	330	1+
363.20962	242	1+
363.24980	146	1+
363.31780	228	1+
364.81640	208	1+
365.12433	234	
365.19221	346	1+
365.28693	430	1+
365.35051	328	1+
365.37284	140	
365.39144	202	
366.40076	146	
366.90247	260	1+
366.97399	246	1+
367.14121	442	1+
367.33124	308	
368.22555	236	
368.33017	196	
368.38788	194	
368.42349	1288	1+
368.83563	258	1+
369.10067	166	1+
369.34764	246	
END IONS

###FS:    #m/z: 363.95760 #charge 1+
###MS: 6
###MSMS: 7
BEGIN IONS
TITLE=Cmpd 4, +MS2(363.9576), 28.0-35.0eV, 0.1min #7
RTINSECONDS=7.127
SCANS=6-7
PEPMASS=363.95760	1103146
CHARGE=1+
115.95712	154	
134.95502	1598	
178.94736	462	
184.01572	144	
187.86831	188	
188.99268	168	
189.86235	1322	1+
191.85874	1668	1+
191.95427	240	1+
192.98058	194	1+
193.01931	200	1+
193.88517	186	1+
193.95048	222	
196.88467	1018	1+
197.09754	164	
200.00557	260	1+
201.12261	396	
202.03449	142	
202.08092	194	
203.02707	228	1+
204.99044	262	1+
205.95005	520	1+
207.08931	142	
207.87789	1052	1+
207.94843	210	
208.88335	684	1+
208.94112	316	
208.95690	194	
209.86740	216	
209.94478	5080	1+
210.88589	668	1+
212.88005	9128	1+
212.90292	252	
218.91467	212	
219.86013	344	1+
219.97549	156	
220.01850	310	1+
222.95277	9622	1+
223.21583	170	
223.97587	298	
223.98975	196	1+
224.94875	12798	1+
225.09668	1136	1+
225.25370	192	1+
225.88533	214	
226.04371	236	1+
226.89618	448	
226.94844	26768	1+
227.10364	148	
227.15290	270	1+
227.58547	100	1+
227.87554	182	
228.72567	96	1+
228.89522	1542	1+
228.94361	32330	1+
229.11703	320	
229.15831	228	1+
229.83874	122	1+
230.10721	258	1+
230.56737	128	1+
230.79089	136	
230.89026	8802	1+
231.20798	192	1+
231.26886	190	1+
232.01388	184	
232.27456	142	1+
232.88690	1218	1+
233.04559	212	
233.10501	314	1+
233.83649	222	1+
233.98524	276	1+
234.14112	152	
234.87940	596	1+
235.82569	214	1+
236.03604	456	1+
236.10184	354	1+
237.03942	376	1+
237.06071	294	1+
237.13181	356	1+
237.96428	322	1+
238.83754	214	1+
239.00662	298	1+
239.03566	228	1+
240.06115	236	1+
240.96311	5032	1+
241.12774	150	
241.18598	120	1+
242.12261	140	
242.95910	4172	1+
243.87957	178	
244.03677	864	1+
244.13920	156	
244.16743	208	1+
244.72722	88	1+
244.83230	314	1+
244.95823	9662	1+
245.09569	144	
245.87850	144	
245.94502	638	
246.09623	854	1+
246.90514	686	1+
246.95413	11172	1+
247.11486	248	1+
247.86333	206	
248.03579	758	1+
248.11345	150	1+
248.85395	178	
248.90037	2140	1+
248.98748	146	
249.04021	486	1+
249.07245	140	
249.19806	180	1+
249.43423	84	1+
250.40831	106	1+
250.84102	134	1+
250.89721	290	
250.94663	468	1+
250.97025	690	1+
251.03353	332	1+
251.78388	274	1+
251.81025	190	1+
251.88637	136	
252.08148	196	
252.10856	380	
252.23312	162	
252.89973	638	1+
253.83524	258	1+
253.90594	424	1+
253.95261	148	
255.03356	140	
255.14519	138	
255.92411	264	1+
256.01422	174	
256.07299	332	1+
256.09621	138	
256.23589	202	1+
256.84331	306	1+
257.14302	240	1+
257.15909	214	
258.03268	282	1+
258.09895	636	1+
258.14581	226	1+
258.97353	736	1+
259.03564	228	1+
259.88323	234	1+
259.92331	144	
260.96961	3584	1+
261.08953	274	1+
262.15151	136	
262.78236	150	
263.00747	230	1+
263.05500	606	1+
263.15581	186	
263.83125	138	
263.98441	174	
264.90329	164	
264.97624	596	1+
265.12187	166	
265.19271	256	1+
265.80905	140	
265.97711	354	1+
266.24472	454	1+
266.85491	166	1+
267.10272	302	1+
267.84320	290	1+
267.91051	316	1+
267.97325	1382	1+
268.94313	158	
268.95953	256	
269.00633	434	1+
269.11421	188	
269.87590	446	1+
269.96919	2212	1+
270.01195	262	1+
270.04147	142	
270.95329	194	1+
271.06807	258	1+
271.09464	194	
271.10343	188	
271.17550	1254	1+
271.85009	452	1+
271.91260	228	1+
272.02400	214	1+
272.84521	400	1+
272.89279	294	1+
272.93841	514	1+
273.11268	160	
273.13303	164	
273.17127	202	1+
274.09393	654	1+
274.13217	152	
275.00049	196	1+
275.05544	264	
275.61934	222	1+
275.80170	304	1+
275.82018	316	1+
275.90959	162	
276.85431	158	
277.07183	204	
277.85449	248	1+
277.91707	314	1+
278.85682	172	1+
279.10952	396	1+
279.98368	210	1+
280.79413	406	
281.91604	386	1+
282.06940	418	1+
282.09466	376	1+
282.80854	266	1+
282.84757	414	1+
283.09696	332	1+
283.13604	240	1+
283.84962	352	1+
283.90488	158	1+
283.98647	802	1+
284.00520	222	1+
284.02834	260	1+
284.14139	162	1+
284.79016	178	1+
285.84563	670	1+
286.07163	376	1+
286.09920	260	1+
286.96107	182	1+
287.79382	374	1+
288.06449	2084	1+
288.20158	720	1+
288.79456	234	1+
288.81763	188	1+
288.87420	502	1+
289.85648	238	1+
289.87990	364	1+
290.85786	168	1+
290.93391	148	
290.99942	190	1+
291.11843	3904	1+
291.80733	212	1+
292.05529	172	
292.10967	358	
292.20601	240	1+
292.87140	284	1+
292.91606	200	
293.06422	484	1+
293.16391	144	
293.96765	148	
294.14946	212	1+
294.27738	142	
294.80801	148	
294.92521	142	
295.01798	184	1+
295.15953	254	1+
295.87595	260	1+
296.10427	160	
296.13270	192	1+
296.32761	284	1+
297.11351	162	1+
297.80089	316	1+
299.08228	520	1+
299.14829	492	1+
299.16637	138	
300.02443	180	
300.11556	302	1+
300.89995	150	
300.96404	178	
301.86179	576	1+
301.95175	226	1+
301.99380	280	1+
302.22293	540	1+
303.11582	496	1+
303.80723	204	
303.85474	1032	1+
303.95032	224	1+
304.09758	474	1+
304.77226	168	
304.80987	164	
305.03312	166	
305.05235	148	
305.16254	244	1+
305.77127	164	
306.12579	198	
306.27698	284	
306.31282	352	1+
307.03555	142	
307.08273	190	
307.13336	140	
307.29115	244	
307.89340	374	
308.16681	302	1+
308.29282	848	1+
308.80297	154	
309.06749	256	1+
309.12797	272	1+
309.87380	536	1+
310.30883	284	
310.87874	388	1+
311.02947	164	
311.15883	208	
311.34652	148	
313.02873	142	
313.13296	158	
313.94622	244	1+
313.97556	186	
314.15687	244	1+
314.81425	424	1+
315.02446	510	1+
315.79568	140	
316.03015	372	1+
316.23363	194	1+
317.10778	352	1+
318.08241	558	1+
318.93978	268	
319.08549	392	1+
319.17254	208	1+
319.94421	148	
320.12516	1126	1+
320.25633	150	
320.78946	140	
321.12934	1112	1+
321.23809	232	1+
321.81608	824	1+
321.86978	334	
322.11294	214	
322.93070	296	
322.96940	186	1+
323.09509	160	
323.19605	294	1+
323.93320	140	
324.01898	164	
324.33196	172	1+
324.89216	446	1+
324.94910	200	1+
325.98461	232	1+
326.16070	206	
326.80111	194	1+
326.87432	562	1+
327.07361	146	
327.14283	428	1+
327.27560	196	1+
327.82243	240	1+
328.12360	292	1+
328.17725	338	1+
328.89016	188	
329.07863	138	
329.11382	204	1+
329.87534	226	1+
331.16946	156	
331.88801	280	1+
331.92728	154	1+
332.08936	1962	1+
332.56765	230	1+
333.06651	152	
334.05238	152	
335.03227	300	1+
335.10983	166	1+
335.83346	342	1+
336.87426	366	1+
336.94544	926	1+
337.09378	232	1+
338.16028	198	
338.95389	230	1+
339.14119	760	1+
339.19975	308	1+
339.82794	572	1+
340.93809	468	1+
341.35864	270	1+
343.05385	326	1+
343.18570	260	1+
343.27544	176	
343.95137	168	
344.30064	292	1+
344.81479	142	1+
345.08440	142	
345.17083	238	1+
345.21738	176	
346.84660	362	1+
346.96496	150	1+
347.05597	168	1+
347.30675	312	1+
349.31973	840	1+
349.91901	200	1+
350.02440	270	1+
350.18633	278	1+
351.01836	158	1+
351.05647	382	1+
351.11313	202	
351.26787	280	1+
351.33560	380	
351.75920	138	
352.84458	224	1+
352.93504	176	1+
353.23962	176	
355.05500	334	
356.05700	542	1+
356.20568	136	
358.14611	140	1+
359.19208	184	
359.34491	192	
359.80169	136	
360.24506	166	
361.19852	230	
361.72644	138	
362.11105	362	1+
363.02624	324	1+
363.21727	210	
363.32919	332	1+
363.37489	498	1+
364.09513	172	
364.17153	392	1+
364.20666	228	1+
365.31131	246	
366.09763	160	1+
366.13282	384	1+
366.24480	262	1+
366.31551	156	
366.90142	364	1+
366.93362	138	
367.13373	244	1+
367.28308	128	1+
367.33161	652	1+
367.35216	262	1+
368.39246	230	1+
368.42475	1348	1+
END IONS

###FS:    #m/z: 336.94696 #charge 1+
###MS: 6
###MSMS: 8
BEGIN IONS
TITLE=Cmpd 5, +MS2(336.9470), 28.0-35.0eV, 0.2min #8
RTINSECONDS=7.899
SCANS=6,8
PEPMASS=336.94696	373732
CHARGE=1+
202.00918	158	
202.99795	122	
203.90395	148	
204.01031	350	
205.01398	300	
208.01830	160	1+
208.98045	162	
209.88488	452	1+
211.94550	15558	1+
211.98959	176	
212.05070	116	
212.21672	130	1+
212.87808	968	1+
212.89574	136	
213.94079	6560	1+
214.85831	366	1+
215.88806	1190	1+
215.93735	1366	1+
217.02959	126	
217.88764	324	
219.02949	324	1+
221.96662	142	
223.95981	526	1+
226.10495	118	
226.60143	114	
226.89398	556	1+
227.95046	140	
228.01172	198	1+
228.86331	110	
229.90741	126	
229.95591	15332	
230.03067	250	1+
230.88971	1744	1+
230.95950	590	
231.91094	242	1+
231.95053	5710	1+
232.12582	120	
232.89025	304	
233.04570	168	
233.89837	1348	1+
233.94856	1196	1+
233.99919	112	
235.86443	124	
235.89508	480	1+
236.08269	288	
237.06354	184	1+
237.21545	154	1+
238.46047	118	
239.01824	158	
240.01801	132	
240.12777	244	1+
241.07196	194	1+
241.94778	150	
242.01370	130	
242.04593	118	
243.18134	126	
243.42001	120	
244.04066	178	
244.97740	334	1+
245.04086	122	
245.09915	174	1+
245.90304	112	
246.05075	240	
247.04515	190	
247.06386	136	
247.96645	3560	1+
248.03598	1968	1+
248.87524	192	1+
248.89878	734	1+
249.04006	1318	1+
249.96013	2090	1+
250.47264	112	
251.04220	138	
251.98044	134	
252.90534	554	1+
252.97192	8236	1+
253.08772	130	
253.90651	404	1+
254.09163	170	
254.15026	138	
254.88548	178	
254.94788	200	
254.96733	2916	1+
255.07592	904	1+
256.04182	150	1+
256.41441	134	1+
256.45708	276	1+
256.91376	152	
256.93951	124	
256.96541	516	1+
257.34861	170	1+
257.89422	134	
257.91266	122	
258.10345	272	1+
258.88775	118	
258.96442	412	1+
259.05154	228	1+
259.14369	116	
260.05615	152	1+
260.96796	112	
261.91158	174	
261.98142	320	1+
261.98858	322	1+
262.04375	148	
262.08113	142	
262.23097	174	1+
262.98531	274	1+
263.05776	562	1+
263.23687	192	1+
263.94761	256	1+
264.08531	178	1+
264.26878	158	
265.02293	250	1+
265.84601	120	
265.97499	114	
266.00006	218	1+
267.96199	232	1+
268.09887	182	
268.85817	242	1+
269.83571	142	
270.01348	148	
270.12250	118	
270.98402	562	1+
271.13433	336	1+
272.79266	198	1+
272.97717	270	1+
273.00705	164	
273.85988	184	
274.01337	164	
274.80707	236	1+
274.89393	164	
274.97176	134	
275.02696	314	1+
275.05768	974	1+
275.17977	160	1+
276.99536	126	
277.07201	314	
277.89665	112	
278.02138	316	1+
278.11508	138	
278.24682	172	1+
278.94187	130	
279.83350	138	
279.96703	114	
280.04575	564	1+
280.79021	206	1+
280.93595	148	
281.20511	196	1+
282.06884	114	
282.27799	216	
282.85931	174	
282.91836	242	1+
282.97266	114	
283.79297	206	1+
283.86901	196	
283.98654	222	1+
284.04019	138	
284.09496	142	
284.93426	232	1+
285.18287	442	1+
286.03119	114	
286.18543	360	1+
286.87327	120	
286.91843	238	1+
288.03344	316	1+
288.06344	822	1+
288.20206	374	1+
288.85575	132	
289.00668	142	
289.17601	202	1+
289.87998	296	1+
290.16401	246	1+
290.78531	182	
291.11801	136	
291.80927	120	
292.06201	938	1+
292.12721	302	1+
292.87657	182	
293.04149	230	1+
293.06615	622	1+
293.10445	194	
293.84775	212	1+
293.94837	216	1+
294.10028	114	
294.11490	112	
295.00498	182	
295.08358	156	
295.20743	126	
295.97057	134	
295.98633	346	1+
296.06590	508	1+
296.29809	144	
296.80119	246	1+
297.07560	308	1+
299.01743	180	1+
299.06101	126	
299.80864	122	
299.87270	316	1+
300.98410	246	1+
301.51829	136	
301.81186	340	1+
302.08375	150	
303.10940	182	
303.21340	234	
304.07387	148	
304.93483	202	1+
305.79133	420	1+
306.07832	366	1+
306.79644	296	1+
307.13504	142	
307.89446	186	
308.28787	234	
309.13955	118	
310.10955	290	1+
310.87862	658	1+
311.02686	294	1+
311.83275	126	
312.04598	118	
313.03092	162	
313.70158	200	
313.89526	232	1+
314.95261	110	
315.02773	144	
315.16004	184	
315.86115	136	
316.17147	120	
317.11925	116	
317.21549	152	
318.14843	188	1+
319.09406	158	
322.13790	178	1+
322.28420	170	
323.01642	226	1+
323.11175	150	
323.24166	292	1+
323.30536	238	
324.28311	132	
324.33179	118	
324.89264	112	
325.86264	280	1+
326.89720	370	1+
326.96694	222	1+
328.31219	162	
328.61489	130	
328.87150	288	1+
329.17328	222	1+
329.83668	174	
330.95776	244	1+
331.08675	458	1+
331.15311	114	
332.30000	118	
333.17201	176	
333.19374	140	
333.29568	144	
333.82635	284	1+
334.06803	332	1+
334.11386	134	
335.12681	116	
335.30193	288	1+
336.08813	652	1+
336.23209	126	
336.30496	212	1+
337.09283	490	1+
337.19872	128	
337.22389	266	1+
337.25414	126	
338.11832	114	
338.17389	146	
338.25516	122	
340.14953	168	
340.30019	220	
340.39233	426	1+
341.09732	142	
341.14452	162	
341.98895	140	
END IONS

###FS:    #m/z: 507.84749 #charge 1+
###MS: 6
###MSMS: 9
BEGIN IONS
TITLE=Cmpd 6, +MS2(507.8475), 28.2-35.2eV, 0.2min #9
RTINSECONDS=8.6715
SCANS=6,9
PEPMASS=507.84749	318934
CHARGE=1+
191.95850	434	1+
193.95016	254	
196.01838	290	
199.88875	444	1+
206.03404	184	1+
209.94430	260	1+
213.15957	216	
217.95493	476	1+
226.11821	376	1+
227.99288	210	1+
230.84916	284	
230.91881	204	1+
232.02096	606	1+
233.02503	454	1+
234.00173	210	
234.88227	530	1+
235.07505	506	1+
235.13873	240	
235.91334	248	
237.04807	312	1+
237.88319	202	1+
237.89828	228	
238.97115	204	1+
240.90490	340	1+
240.97419	160	1+
241.05673	222	1+
241.87794	248	1+
243.96560	428	1+
244.03863	500	1+
244.12025	216	1+
246.09252	632	1+
247.94808	200	1+
248.03519	394	1+
248.15924	440	1+
248.85753	660	1+
249.12884	228	
249.16004	262	1+
249.88365	230	
249.97150	740	1+
250.95360	242	1+
250.97288	586	1+
251.13077	244	1+
252.03799	286	1+
252.05793	194	1+
252.08247	182	1+
253.09507	648	1+
254.09489	676	1+
254.14596	378	1+
254.90956	424	1+
255.09440	536	1+
255.91414	302	1+
256.96706	478	1+
257.87485	284	1+
258.85336	212	1+
259.01203	362	1+
259.04132	370	1+
259.10016	570	1+
259.99505	354	1+
260.01584	222	1+
260.10311	414	1+
260.15233	234	1+
260.79812	216	1+
261.08802	218	
261.95599	260	
262.10157	466	1+
262.13639	1124	1+
262.26326	170	1+
263.13731	650	1+
263.88618	326	1+
263.94962	224	1+
264.06839	164	1+
264.97681	220	
265.01741	382	1+
265.96108	304	1+
266.02106	282	1+
266.09426	228	
266.17048	358	1+
266.86552	1052	1+
267.07318	370	1+
267.10259	582	1+
267.89818	220	
268.10567	504	1+
268.93186	308	1+
268.97523	268	
269.04513	258	1+
270.09797	344	1+
270.81295	190	1+
270.86050	464	
270.98271	250	1+
271.87417	1724	1+
272.08202	386	1+
272.85417	2292	1+
273.12363	420	1+
273.90845	374	1+
273.95266	260	1+
274.03085	386	1+
274.18989	206	1+
274.80332	284	
275.04811	272	1+
275.79892	504	1+
276.79622	522	1+
276.85445	642	1+
277.08742	232	
277.15612	512	1+
277.54605	156	1+
278.37683	220	1+
278.51142	298	1+
278.94280	210	
279.13285	638	1+
279.93052	206	
280.03261	230	
280.10995	638	1+
280.85067	360	1+
280.94148	508	1+
282.08285	208	
283.07510	270	1+
283.14365	308	1+
284.10116	256	
284.19297	178	1+
284.86214	508	1+
284.87667	264	
284.95322	246	
285.81552	324	1+
285.94367	1704	1+
285.99333	286	1+
286.79194	566	1+
287.27248	144	1+
287.97713	338	1+
288.18063	238	1+
288.86910	792	
289.04433	228	
289.10028	506	1+
289.39782	328	1+
289.88239	2674	
290.13290	404	1+
290.86875	4752	1+
290.94805	146	1+
291.02723	200	1+
292.05710	264	
292.07543	276	
292.10805	298	1+
292.17535	206	
292.44030	318	1+
292.93739	384	1+
293.87452	8676	1+
293.94279	228	1+
293.95957	204	1+
294.07184	560	1+
294.19423	204	1+
294.22391	142	1+
294.81138	630	1+
295.00227	446	1+
295.07852	510	1+
295.13418	388	1+
296.00748	358	1+
296.13860	270	1+
296.40448	212	1+
296.85919	384	
296.88379	1672	1+
296.98451	264	1+
297.04126	268	1+
297.05384	298	1+
297.49782	124	1+
297.76173	116	1+
297.81843	408	
297.92262	564	1+
298.13388	360	1+
298.23842	216	1+
298.81301	562	1+
298.85322	958	1+
298.87973	2612	1+
298.93062	346	1+
299.42810	170	1+
299.97386	248	1+
300.42970	144	1+
300.53365	152	1+
300.85802	1086	1+
301.05314	284	1+
301.13410	632	1+
301.80445	240	1+
301.87415	228	
301.91790	214	1+
302.15908	302	1+
302.40564	256	
303.10980	296	1+
303.58778	248	1+
303.87761	754	1+
303.95454	412	
303.98196	202	1+
304.03076	234	1+
304.26743	316	1+
304.88447	692	1+
304.94668	466	1+
305.00518	226	1+
305.98404	338	1+
306.07315	252	1+
306.13277	300	
306.35486	154	1+
307.10654	296	1+
307.28764	570	1+
307.89235	2774	
308.14177	1284	1+
308.17854	512	1+
308.80259	296	1+
308.88041	684	
309.06719	238	1+
309.88492	2672	1+
309.91966	206	
310.15924	1568	1+
310.31203	314	1+
310.74984	96	1+
310.83652	444	1+
310.94986	254	
311.00259	526	1+
311.02425	476	1+
311.83741	294	1+
311.88428	23356	1+
312.02831	290	1+
312.12044	336	1+
312.22731	512	1+
312.39747	306	1+
312.81533	248	1+
312.92799	208	
313.16013	378	1+
313.56958	144	1+
313.83172	222	
313.95794	578	1+
313.98872	222	
314.11164	256	1+
314.83158	228	
314.86942	1694	1+
314.98009	504	1+
315.26350	104	1+
315.82766	360	
315.93118	380	1+
316.81326	210	
316.82623	210	
316.86425	1686	
316.89003	2076	1+
317.08998	240	
317.82562	676	1+
318.16297	158	1+
318.76990	202	1+
318.86222	1046	1+
318.88508	530	
318.92888	382	1+
319.10311	336	1+
320.05336	550	1+
320.89113	268	
321.14565	536	1+
322.03804	296	1+
322.15393	294	1+
322.88937	790	1+
322.93610	412	1+
323.07967	338	
323.81797	214	1+
324.19966	372	1+
324.86901	292	
325.02064	488	1+
325.10115	348	1+
325.14921	260	
325.81244	358	1+
325.85776	608	1+
325.90152	2044	1+
325.98667	474	1+
326.06242	272	1+
326.13370	246	
326.24396	1048	1+
326.77347	202	1+
326.88177	292	
326.96494	644	1+
326.98858	266	1+
327.27748	230	1+
327.80629	326	1+
327.89584	1386	1+
328.37119	332	
328.75268	278	1+
328.86991	1090	
328.95814	206	
329.11600	380	1+
329.29063	264	1+
329.89570	1912	1+
330.17516	240	1+
330.39245	282	1+
330.80464	220	
330.88464	350	
331.09736	458	1+
331.20886	388	
331.89639	3704	1+
331.97087	240	
332.87910	1868	1+
332.95483	488	1+
333.00261	260	1+
333.15468	382	1+
333.17808	1132	1+
333.39108	356	1+
333.77546	340	1+
333.86869	266	
334.82414	340	
334.87182	930	1+
334.89901	2292	1+
335.84530	246	
335.99407	234	
336.08995	444	1+
336.87710	450	
336.89618	438	
336.94726	368	1+
337.87992	1192	1+
338.04380	228	
338.14921	482	1+
338.18482	388	1+
338.83960	290	1+
339.12916	300	1+
340.06559	414	1+
340.22296	274	
340.81868	314	1+
340.86589	244	
340.90195	222	
341.40260	222	
341.88251	294	1+
341.97816	298	1+
342.16838	246	
342.19466	162	1+
342.36180	236	1+
342.97817	202	1+
343.16398	216	
343.33436	174	1+
343.47497	240	1+
343.71441	362	1+
343.87591	658	1+
344.13997	286	1+
344.95742	356	1+
345.36584	218	1+
346.08247	224	1+
346.19438	436	1+
346.78661	222	1+
346.87891	226	
346.90544	216	
347.37341	292	1+
347.78616	148	1+
347.89630	338	
348.00600	270	1+
348.09466	644	1+
348.91642	680	1+
349.09443	488	1+
349.21216	230	1+
349.35469	244	1+
350.01543	566	1+
350.15258	392	
350.83142	518	1+
350.88645	944	1+
350.91488	544	1+
350.96233	492	1+
351.01987	364	1+
351.16213	624	1+
351.81560	388	1+
351.97753	168	1+
352.05570	406	1+
352.13895	418	1+
352.53443	256	1+
352.78131	400	1+
352.90946	872	
353.20617	264	1+
353.53474	158	1+
353.85408	350	
353.91168	468	
354.00734	266	1+
354.01997	218	
354.18290	602	1+
354.61660	236	1+
354.83750	304	1+
354.91070	1374	1+
355.06386	400	
355.14642	410	1+
355.89217	568	1+
355.99051	270	1+
356.03582	404	1+
356.08189	314	1+
356.18578	560	1+
357.00907	360	1+
357.71446	270	1+
357.89999	198	1+
357.91766	408	1+
358.05894	332	1+
358.21092	248	1+
358.87348	436	1+
359.11059	224	1+
359.14519	508	1+
359.25018	198	1+
359.95865	336	1+
360.15459	282	1+
360.96230	272	1+
361.34863	190	1+
361.86442	320	
361.90358	264	
361.99644	184	1+
362.05255	276	1+
362.09587	320	1+
362.31270	196	1+
362.97590	328	1+
363.05864	292	1+
364.12599	352	1+
364.18893	438	1+
364.84789	500	1+
364.88878	296	1+
364.91699	214	1+
365.35048	382	1+
366.13041	194	1+
366.79239	214	
366.84079	4232	1+
366.87366	346	
367.08691	250	
367.10080	278	
367.70941	448	1+
367.87889	254	
367.90634	212	
368.03432	464	1+
368.89667	846	1+
369.01055	292	1+
369.04283	304	1+
369.07833	602	1+
369.22758	180	1+
369.84445	690	1+
370.19384	564	1+
370.46688	146	1+
370.73983	524	1+
370.78556	298	
370.90424	334	1+
371.19517	480	1+
371.42928	162	1+
371.79342	426	1+
372.00568	190	1+
372.04801	520	1+
372.08971	250	1+
372.10997	316	1+
372.22435	310	1+
373.19400	242	
373.72161	320	1+
374.00021	330	1+
374.06815	374	1+
374.15837	456	1+
374.36818	238	1+
374.72493	208	1+
374.80098	350	1+
374.87902	712	1+
375.07303	242	1+
375.90064	224	
375.93318	422	1+
376.01896	316	1+
376.10011	358	1+
376.13039	224	1+
376.21786	504	1+
376.80322	320	1+
376.84891	428	1+
376.88720	642	1+
376.93710	300	1+
376.98186	144	1+
377.37134	264	1+
377.91509	366	1+
378.06860	614	1+
378.92020	228	1+
379.07275	486	1+
379.86237	218	
379.95618	124	1+
380.11215	224	
380.73376	508	1+
380.85770	1154	1+
381.00684	200	1+
381.04377	470	1+
381.10372	360	
381.71183	222	
381.93292	288	1+
382.04673	302	1+
382.12122	210	
382.20270	364	1+
382.63499	180	1+
382.78013	224	
382.85531	876	1+
383.09909	228	
383.11937	646	1+
383.26300	210	
383.79613	296	1+
384.05488	484	1+
384.85068	9026	1+
384.89246	320	
385.10271	236	
385.22174	352	
385.34795	328	1+
385.80645	414	1+
386.11102	332	1+
386.28821	262	1+
386.32524	234	1+
386.80757	348	1+
387.85292	788	1+
387.96889	356	1+
388.36085	236	1+
388.79704	534	
388.87110	1242	1+
389.19585	606	1+
389.80161	690	1+
389.91386	290	1+
390.05993	638	1+
390.23018	300	1+
390.84211	2042	1+
391.23440	212	1+
391.38736	364	1+
391.90319	528	1+
391.95340	172	1+
392.31170	138	1+
392.39279	308	1+
392.83144	614	1+
392.86579	3384	1+
392.90881	338	1+
393.07246	296	
393.12845	516	1+
393.20142	228	
393.73156	350	1+
393.80324	1828	1+
394.05400	370	1+
394.08943	220	
394.13019	444	1+
394.21635	198	1+
394.28010	186	1+
394.78806	584	1+
394.83626	982	1+
394.86294	1000	1+
395.10942	476	1+
395.92324	208	1+
396.11392	300	1+
396.18650	368	1+
396.24301	348	1+
397.24313	280	1+
397.32506	242	1+
398.14382	448	1+
398.16929	488	1+
398.86892	836	1+
399.01827	322	1+
399.22342	554	
400.63720	206	
400.86208	250	
401.13030	294	
401.98942	300	1+
402.17514	274	1+
402.86647	5516	1+
403.01315	318	1+
403.10599	282	1+
403.23438	404	1+
403.26135	228	1+
403.79735	426	1+
403.87110	4128	1+
404.10597	202	1+
404.40636	266	1+
404.79900	368	1+
405.73451	176	1+
405.87237	1242	1+
405.90381	476	1+
406.18257	386	1+
407.00146	234	1+
407.29866	294	1+
407.81225	1010	1+
407.86699	14086	1+
408.06719	442	1+
408.92541	216	
409.02633	272	1+
409.07101	362	1+
410.15203	406	1+
410.18471	216	
410.33956	274	1+
410.36827	294	1+
410.87641	3654	1+
411.20909	570	1+
411.34538	192	1+
411.81222	2378	1+
411.91721	440	1+
412.21375	394	1+
412.72724	294	
412.84679	2126	1+
412.86463	2144	1+
413.01930	198	1+
413.07668	1334	1+
413.36382	248	1+
414.05954	186	1+
414.34424	210	
414.81577	342	1+
415.19578	680	1+
415.25808	266	1+
415.70044	108	1+
415.81736	220	1+
416.20088	350	1+
416.88300	974	1+
416.98884	174	1+
417.12795	206	
417.16817	266	1+
417.71432	190	1+
418.85975	410	1+
418.91006	160	1+
419.31510	118	1+
419.95210	178	1+
421.74770	168	1+
421.88152	2578	1+
422.13534	218	
423.04280	352	1+
423.38657	238	1+
424.14396	844	1+
424.86189	230	
425.02455	184	1+
425.24275	406	1+
425.82317	262	
425.88209	1770	
426.10716	524	1+
426.14043	526	1+
426.75736	450	1+
426.86393	2938	1+
426.88884	1044	
426.94128	576	1+
427.17532	562	1+
427.74144	690	1+
427.98379	242	1+
428.01262	562	1+
428.38480	408	1+
428.85295	704	1+
428.88516	9042	1+
429.06966	422	1+
429.20397	248	1+
429.31397	390	1+
429.73960	808	1+
429.80698	570	1+
430.04568	322	1+
430.14871	384	1+
430.23779	214	
430.73958	532	1+
430.80522	398	1+
430.85587	982	
430.91621	258	
431.21999	208	
431.86925	1980	1+
431.97488	232	1+
432.24664	724	1+
432.31602	204	1+
432.41792	156	1+
432.68416	160	1+
432.91670	344	1+
433.20276	216	
433.29652	200	1+
433.97888	278	1+
434.13305	276	1+
434.25220	278	1+
434.82536	234	
434.88828	1214	1+
435.85851	874	1+
436.02956	304	1+
436.11436	184	1+
437.15177	374	1+
439.08278	328	1+
439.15493	228	
439.21736	274	1+
439.89571	1480	1+
439.92323	472	1+
440.01161	200	1+
440.13874	240	
440.24673	214	
440.41020	268	1+
440.79166	154	1+
441.11237	156	1+
441.15804	210	
441.86878	424	1+
442.01299	234	1+
442.15688	736	1+
442.65503	282	1+
443.08976	224	1+
443.24073	666	1+
444.15521	518	1+
444.28386	584	1+
444.39078	522	1+
444.75313	334	1+
444.87755	4068	1+
444.94667	452	1+
445.29115	400	1+
445.33570	298	1+
445.80103	456	1+
446.23946	396	1+
446.42297	376	1+
446.96021	298	1+
448.01730	344	1+
448.05633	276	1+
448.21371	212	1+
448.77907	360	1+
448.88742	2024	1+
449.00836	212	1+
449.37214	210	1+
449.95626	160	1+
450.87610	684	1+
451.15953	372	1+
451.22314	442	1+
451.82558	280	1+
451.90237	754	1+
452.10663	376	1+
452.70147	234	1+
452.82888	198	1+
452.87088	250	1+
453.80048	276	1+
454.41153	164	1+
456.08868	208	1+
456.15252	220	1+
456.47914	184	1+
456.86297	226	1+
457.39675	186	1+
457.76543	294	1+
457.90669	1526	1+
458.06229	162	1+
459.90264	280	
460.16449	578	1+
460.24946	580	1+
460.30478	366	1+
460.90432	236	
461.15379	716	1+
462.15871	574	1+
462.21859	216	1+
462.33103	220	1+
462.88655	1178	1+
464.03079	252	1+
464.12595	204	1+
465.03099	198	1+
465.24082	288	1+
465.96936	304	1+
466.90580	208	
467.00350	222	1+
467.33163	226	1+
467.41353	358	1+
467.88912	802	
468.16243	464	1+
468.74823	164	1+
468.78468	414	
468.89362	446	
469.16624	386	1+
469.78432	420	1+
469.91762	472	
470.69523	264	1+
470.89729	438	1+
471.77366	196	1+
471.84668	366	1+
471.92043	240	
472.21578	342	1+
472.84515	236	1+
473.28129	208	1+
479.72491	356	1+
479.77419	188	1+
479.79213	156	1+
480.91906	230	
481.91847	246	1+
482.96824	188	1+
483.00836	138	1+
483.20711	214	1+
483.83570	246	1+
484.27794	332	1+
484.79399	272	1+
485.16609	208	
485.90185	718	1+
486.01396	220	1+
486.05001	246	1+
486.21617	206	1+
486.83561	232	1+
487.22134	148	1+
487.40600	434	1+
488.10940	292	1+
488.38511	210	1+
488.44838	452	1+
488.48589	262	1+
488.78932	546	1+
489.83993	148	1+
489.86642	208	1+
490.45755	478	1+
490.70561	370	1+
490.77826	450	1+
490.90657	226	
491.17647	322	1+
491.38984	278	1+
491.45551	400	1+
491.78317	344	1+
492.18077	364	1+
493.72472	198	1+
494.39419	192	1+
494.55553	100	1+
495.26831	214	1+
497.28865	392	1+
497.79850	278	1+
498.29217	298	1+
498.80292	240	1+
499.22981	292	1+
500.23645	234	1+
500.80878	178	1+
501.12333	182	1+
501.71970	272	1+
501.98259	134	1+
502.61501	276	1+
502.68831	244	1+
503.13480	244	1+
503.21269	284	1+
503.35503	18276	1+
503.65097	242	1+
503.74369	316	1+
504.04592	326	1+
504.13563	350	1+
504.27597	1384	1+
504.42970	254	
504.57837	160	1+
504.65262	192	1+
504.70102	264	1+
504.74504	260	1+
504.78698	220	
505.43359	700	1+
505.47391	622	1+
505.80811	210	1+
505.83847	250	1+
506.43096	430	1+
506.47419	486	1+
506.91252	218	1+
507.22674	328	1+
507.33426	612	1+
508.04415	110	1+
508.38772	196	1+
508.45835	618	1+
508.55156	218	1+
508.83167	292	1+
508.91921	236	1+
509.31071	558	1+
509.50529	436	1+
509.86237	480	1+
510.10033	194	1+
510.24774	248	1+
510.31139	416	1+
510.39068	240	1+
510.43998	316	1+
510.51075	308	1+
511.38793	214	1+
511.44369	270	1+
513.25364	352	1+
END IONS

###FS:    #m/z: 363.95779 #charge 1+
###MS: 10
###MSMS: 11
BEGIN IONS
TITLE=Cmpd 7, +MS2(363.9578), 28.0-35.0eV, 0.2min #11
RTINSECONDS=12.37
SCANS=10-11
PEPMASS=363.95779	1119218
CHARGE=1+
182.86810	316	1+
189.86311	1378	1+
191.85882	1364	1+
191.95704	316	
193.85320	210	
196.88258	904	1+
199.94142	340	1+
200.94514	330	1+
202.99204	154	
205.40343	290	1+
205.87795	214	
206.88832	146	
207.87589	1572	1+
207.94661	314	
208.94249	402	
209.94397	3334	1+
209.96947	180	1+
210.88472	1180	
212.87992	6890	1+
213.01733	188	1+
214.88116	184	
214.89592	670	
218.91936	186	
219.86629	184	
219.88523	206	1+
220.88470	224	1+
222.95291	6832	1+
224.90364	200	
224.94894	8526	1+
225.00832	326	1+
225.09420	534	1+
225.89543	592	1+
226.89720	432	1+
226.94804	16610	1+
226.97502	404	1+
227.06627	156	
227.93247	180	
228.80948	128	1+
228.89476	1700	1+
228.94303	19776	1+
229.23494	126	1+
230.10155	162	
230.52054	124	1+
230.89018	10344	1+
231.01304	212	1+
232.03150	196	
232.88478	1142	1+
234.84129	276	1+
234.88193	504	
235.08261	194	
235.11919	160	1+
237.93801	140	
238.11986	136	
238.88736	170	
240.96223	4094	1+
241.04971	200	1+
241.16268	158	
241.94434	202	
242.12335	192	1+
242.87610	140	
242.95949	3554	1+
243.00379	196	
243.08748	226	1+
243.84325	152	
244.03984	732	1+
244.82890	234	1+
244.87762	210	
244.95851	7476	1+
245.02056	136	
245.05028	198	1+
245.11553	134	
245.94311	266	
246.09834	292	
246.90770	482	
246.95355	8154	1+
247.07483	140	
247.11240	170	
247.39360	302	1+
247.90631	270	
248.03593	154	
248.85043	242	1+
248.90159	2428	1+
249.04108	392	
250.89525	798	1+
250.95053	216	1+
250.97179	154	
251.24057	138	
252.23410	202	
252.89328	350	
253.06351	284	1+
253.23237	134	
253.90638	1150	1+
254.16839	360	1+
255.04463	150	
256.79899	328	1+
257.79629	198	1+
258.09507	636	1+
258.97377	872	1+
259.00073	394	1+
259.05686	150	
259.80543	142	
259.85179	306	1+
260.15540	218	1+
260.19724	142	
260.83162	410	1+
260.96962	2298	1+
262.94202	138	
262.97444	614	1+
263.00926	242	1+
263.05945	140	
263.10147	186	1+
263.18158	152	
263.80143	206	1+
263.83412	154	
264.83141	282	1+
265.97835	216	
266.81484	132	
266.97796	150	
267.03802	142	1+
267.97404	1212	1+
268.18746	178	1+
268.96222	136	
268.99858	192	1+
269.92727	262	1+
269.97032	1052	1+
270.10050	198	1+
270.12127	240	1+
270.14965	298	1+
270.80107	234	
270.86565	132	
271.17441	670	1+
271.80284	166	
271.91741	454	
272.85522	208	1+
272.93603	224	
273.93123	146	
274.09127	614	1+
274.92447	148	
274.95478	146	
275.02372	134	
275.06099	184	
276.85559	334	1+
277.01800	222	1+
277.04682	230	1+
278.07891	182	1+
278.79733	222	
278.85738	148	
278.90357	224	1+
279.10131	166	
279.90405	154	1+
279.96015	252	1+
280.79452	132	
281.78849	310	1+
281.87447	226	1+
281.94401	150	
282.98259	516	1+
283.03909	192	
283.08114	290	1+
283.10984	132	
283.84962	148	
283.98463	448	1+
285.79381	158	
285.81593	184	
285.84608	1272	1+
286.10800	242	1+
286.13745	150	
286.80733	256	1+
286.88138	144	
287.13186	268	1+
287.85872	304	1+
288.06368	944	1+
288.20187	856	1+
288.79173	184	
290.25333	176	1+
290.79136	294	1+
290.87114	158	1+
290.96960	170	1+
291.05339	288	1+
291.11929	2364	1+
291.16027	236	1+
292.10742	322	1+
292.92852	294	1+
293.13285	238	
293.17057	162	1+
293.85315	166	
294.13718	134	
294.18117	248	1+
295.10719	242	1+
295.83279	292	1+
295.87808	188	1+
296.03439	150	
296.07430	234	1+
296.80674	256	1+
296.89958	166	
298.80171	542	1+
299.15253	308	1+
299.84788	244	1+
300.12873	152	1+
300.80822	168	
301.07137	364	1+
301.81163	206	
301.86176	866	1+
301.91487	292	1+
302.22369	246	1+
302.24182	210	1+
303.11583	544	
303.80908	912	1+
303.85742	1882	1+
303.94371	196	
304.91940	236	1+
305.10282	216	1+
305.17677	136	
305.27570	272	1+
305.84926	134	
305.88484	176	
306.05835	158	
307.02730	134	
307.12408	314	1+
307.80932	142	
307.83922	168	1+
307.88986	198	
308.29794	636	1+
308.78689	298	1+
308.81356	174	
308.95356	260	1+
309.31368	224	1+
309.93821	166	
310.11943	210	
310.87814	364	1+
311.02980	190	
311.11881	164	
311.80940	170	
311.91452	292	1+
312.02983	148	
312.26659	238	1+
312.87191	362	1+
314.13302	208	1+
314.89011	392	1+
316.11016	496	1+
316.81869	204	
316.84595	132	
317.10990	504	1+
317.81542	142	
317.86981	200	
318.87194	382	1+
318.93685	186	
319.07779	250	1+
319.32603	270	1+
319.81991	242	
319.85736	170	
319.87594	232	1+
319.93143	140	
320.01391	216	
320.29460	160	
320.97856	160	
321.08171	136	
321.12759	786	1+
321.81827	780	1+
321.87055	432	1+
322.02751	186	
322.15185	158	
322.92923	302	1+
323.02084	314	1+
324.24731	146	
324.32779	388	1+
324.87632	224	1+
324.92287	128	1+
325.14063	316	1+
325.89700	140	
326.09774	134	
326.17312	172	
326.87361	1096	1+
326.97755	166	1+
327.08984	160	
327.83503	136	1+
328.12270	142	1+
328.21658	228	1+
329.06764	136	
329.18767	200	1+
329.89590	188	
330.81696	212	1+
330.83940	222	
330.89281	300	1+
331.82057	150	1+
332.09324	476	
332.92793	226	1+
333.88518	148	
335.08155	208	1+
335.79949	186	1+
336.86878	240	1+
336.94627	854	1+
337.83633	176	
337.87119	200	1+
338.84462	140	
339.03350	150	
339.14328	342	1+
339.77249	146	
339.83217	560	1+
340.03740	150	
340.88621	168	
340.94090	356	
341.78487	188	1+
341.94682	214	
342.11668	188	1+
343.18292	210	1+
343.27638	174	
343.97603	184	1+
344.12503	234	1+
344.29164	214	1+
345.06644	154	
345.12842	166	1+
345.15290	176	1+
345.18417	226	1+
345.88355	240	1+
346.08764	276	1+
346.72996	140	
348.31356	504	1+
349.31995	334	1+
350.12074	402	1+
351.33435	306	
354.83555	192	1+
354.86653	172	
355.05406	496	1+
359.11177	194	1+
359.19228	296	1+
359.95995	224	1+
359.99288	140	
360.33438	178	1+
360.87063	148	
362.05412	148	1+
363.04990	176	1+
363.17443	486	1+
363.37984	228	1+
363.84219	142	
364.17600	318	1+
364.36525	172	
364.84860	186	
365.28440	150	
365.31119	132	
365.35690	146	
365.76918	162	1+
366.90377	186	1+
367.33278	304	
368.18740	226	1+
368.20638	140	
368.32995	134	
368.42507	684	
END IONS

###FS:    #m/z: 507.84765 #charge 1+
###MS: 10
###MSMS: 12
BEGIN IONS
TITLE=Cmpd 8, +MS2(507.8477), 28.2-35.2eV, 0.2min #12
RTINSECONDS=13.142
SCANS=10,12
PEPMASS=507.84765	371142
CHARGE=1+
196.01816	216	
205.95368	226	1+
207.95755	228	1+
213.16113	274	1+
214.01545	188	1+
217.87373	196	1+
217.90021	500	1+
217.95676	292	
223.38847	216	1+
223.87044	234	1+
223.97481	212	
224.39267	182	1+
227.88120	308	1+
230.84726	282	
232.88585	216	
232.89838	222	
233.02195	190	
234.14086	606	1+
234.88529	196	
234.90513	252	1+
235.14258	436	1+
236.03237	224	1+
237.11091	178	1+
238.06462	200	
239.11329	158	1+
240.08142	218	1+
243.10450	210	
244.03539	368	1+
244.12663	216	
248.86138	528	1+
249.03825	342	1+
249.15820	258	
250.00078	206	1+
250.97205	198	
251.91023	272	1+
251.94245	358	1+
253.07734	204	1+
254.79291	196	1+
254.90886	398	1+
256.03238	248	
256.09571	440	1+
257.09696	490	1+
257.14321	268	1+
257.85982	308	
260.88622	324	1+
262.11339	210	
262.13924	238	
262.87601	216	1+
262.92852	304	1+
263.14105	456	1+
263.91076	250	1+
264.07848	234	
265.98959	448	1+
266.86380	432	1+
266.90748	310	1+
267.10710	400	1+
268.16754	196	1+
268.87316	412	1+
268.94156	178	1+
269.04651	352	1+
270.80487	186	
270.85842	272	
271.87555	1308	1+
272.12910	176	1+
272.37719	220	1+
272.81245	246	1+
272.85484	1436	1+
272.91282	204	1+
273.03805	172	1+
273.43211	268	1+
273.94982	218	
275.86834	360	1+
276.14895	684	1+
276.79857	292	1+
277.08556	352	1+
277.15342	578	1+
277.97276	310	1+
278.08932	280	1+
278.83053	248	1+
278.86388	220	
279.13544	200	
279.18797	136	1+
280.93456	214	1+
281.06345	220	1+
281.12196	460	1+
281.39080	260	1+
281.48494	270	1+
281.80109	180	1+
284.11030	312	1+
284.19714	270	
284.78584	336	
284.87488	400	1+
285.05933	228	1+
285.38350	208	1+
285.94174	760	1+
286.06336	142	1+
286.52398	198	1+
287.88780	264	
288.86979	1268	
288.89018	238	
289.81471	280	1+
289.88263	2558	
290.12956	408	1+
290.86811	3390	1+
292.06050	320	1+
292.91189	196	
293.11862	332	1+
293.81829	402	1+
293.87432	6510	1+
294.12441	238	1+
295.00259	214	1+
295.08507	180	1+
296.14374	448	1+
296.85507	524	1+
296.88222	1658	1+
297.12657	198	
297.81763	440	1+
298.01781	270	1+
298.85381	576	
298.87947	1538	1+
298.98464	278	1+
299.81179	394	1+
299.93946	312	1+
300.85623	1438	1+
301.08239	192	
301.45363	310	1+
302.17504	236	1+
302.34022	130	1+
302.89855	222	
303.76859	270	1+
303.89160	558	1+
303.95547	434	1+
304.79247	214	1+
305.97750	502	1+
306.07656	206	
306.88263	290	
307.13377	190	
307.80528	412	1+
307.88984	3328	1+
308.00963	452	1+
308.02577	204	
308.10873	222	1+
308.14185	630	1+
308.17797	206	
308.20375	172	1+
308.29270	316	
309.02779	376	1+
309.81142	266	1+
309.83208	142	1+
309.87214	1798	1+
309.89041	2006	
309.97749	308	1+
310.15970	1110	1+
310.30935	234	
311.88446	16556	1+
311.93580	204	
312.94358	190	
313.45558	322	1+
314.09544	388	1+
314.82824	198	
314.86706	1448	1+
314.99174	218	
315.14095	186	
315.80991	248	
316.07979	204	1+
316.25319	116	1+
316.81411	498	1+
316.86417	900	
316.88777	1958	1+
316.94230	226	1+
317.11109	188	
317.13713	186	1+
317.93034	480	1+
317.99762	256	1+
318.77379	194	1+
318.85952	758	1+
318.88541	220	
318.93624	346	1+
319.11490	222	1+
319.50652	172	1+
320.88922	636	1+
320.93528	414	1+
321.07175	286	1+
321.33472	156	1+
322.13278	274	1+
322.87190	260	
323.11540	248	1+
323.86391	594	1+
323.93219	534	1+
324.86566	428	1+
325.02190	334	1+
325.90144	1352	1+
326.02476	216	1+
326.05528	394	1+
326.24236	366	
327.00259	424	1+
327.22667	212	1+
327.88183	636	
327.89754	778	
328.15413	262	1+
328.37194	218	1+
328.79778	414	1+
328.86990	320	
328.89200	408	
328.94632	358	1+
329.17506	290	1+
329.84338	250	1+
329.87458	302	
329.89811	1430	1+
329.92649	300	1+
329.99992	592	1+
330.03794	356	1+
330.14411	172	1+
330.36691	168	1+
330.99669	508	1+
331.31017	144	1+
331.82446	190	
331.89664	3360	1+
331.93504	430	1+
332.14281	254	1+
332.35290	238	1+
332.83019	222	
332.87709	1036	1+
332.90342	2086	1+
333.04556	330	1+
333.11564	264	1+
333.17616	1026	1+
333.82204	202	
334.15789	236	
334.46735	234	1+
334.87830	214	
334.89884	1518	1+
335.16384	504	1+
335.68786	98	1+
335.80694	228	1+
335.83835	540	1+
335.94624	516	1+
336.08251	390	1+
336.35242	230	1+
336.87339	274	
336.89689	386	
336.94695	424	1+
337.55665	156	1+
337.88505	648	
338.15054	368	1+
338.40261	282	1+
338.89213	364	
338.93772	298	1+
339.01714	318	
339.10534	178	1+
339.15475	236	1+
339.18275	262	1+
339.77222	226	1+
339.87297	714	1+
339.89805	246	
340.68791	108	1+
341.01563	264	1+
341.05477	382	1+
341.32849	230	1+
341.90622	368	1+
343.10064	228	1+
343.82554	392	1+
343.87617	374	1+
343.95963	166	1+
344.06402	330	1+
344.12322	258	1+
344.17439	320	1+
344.81146	364	1+
344.90794	406	1+
345.06470	258	1+
345.81642	290	1+
345.89011	466	1+
346.01818	192	
346.89278	342	1+
347.01277	208	1+
347.40803	240	1+
347.92934	210	
348.09914	228	1+
348.84296	204	
348.89020	338	
348.96656	280	
349.18601	198	1+
349.76978	286	1+
349.86402	302	1+
350.34347	174	1+
350.88935	582	1+
350.91346	532	1+
350.96344	300	
351.85014	304	
352.12825	224	
352.31467	132	1+
352.77623	694	1+
352.91061	1694	1+
353.03631	214	
353.07202	256	
353.13215	442	1+
353.17455	400	1+
354.02842	468	1+
354.06501	626	1+
354.13130	314	1+
354.91262	370	
355.06948	466	1+
355.83688	396	1+
355.89372	354	
355.97882	212	1+
356.09102	332	1+
356.19759	436	1+
356.39159	186	1+
356.83552	266	1+
356.89277	188	
357.23153	224	1+
358.08076	200	1+
359.54081	232	1+
359.79726	190	1+
359.88711	252	1+
360.89480	148	1+
361.01174	196	
361.15643	336	1+
361.19183	202	1+
361.86730	266	
362.13112	562	1+
362.35871	194	
362.84905	320	1+
363.91210	324	1+
365.04505	264	1+
365.07097	312	1+
365.91393	298	1+
365.99672	144	1+
366.84145	3232	1+
366.88421	380	1+
367.70790	758	1+
368.05326	320	1+
368.71296	434	1+
368.79134	200	
368.86049	194	
368.89460	672	1+
369.03460	266	1+
369.11231	264	1+
369.83816	858	1+
369.87213	458	1+
369.89774	356	1+
370.07916	284	1+
370.78749	1294	1+
370.88093	374	1+
371.20165	234	1+
372.17427	192	
373.38556	264	
373.72287	268	1+
373.90144	508	1+
373.93218	218	1+
374.10620	148	1+
374.14754	212	1+
374.71734	224	1+
375.08034	336	1+
375.18664	294	
375.24001	192	
375.34143	202	1+
375.38553	246	1+
375.72263	160	1+
375.89221	254	1+
376.03491	274	1+
376.22152	708	1+
376.80368	402	1+
377.36820	262	1+
377.97153	378	1+
378.15525	300	1+
378.91087	230	1+
378.97392	310	1+
379.18246	232	1+
379.20510	290	1+
379.85036	1000	1+
380.04865	168	1+
380.11830	532	1+
380.70707	174	1+
380.74413	298	1+
380.78825	380	1+
380.85427	874	1+
380.97720	410	1+
381.12326	344	1+
381.89833	436	1+
382.26446	270	1+
382.39587	210	1+
382.85699	732	1+
383.11822	320	
383.80486	196	
383.89242	590	1+
384.10049	268	1+
384.79274	256	1+
384.85072	6792	1+
384.89767	498	1+
385.03551	296	1+
385.31129	240	1+
386.19554	198	1+
386.96314	216	
387.12311	218	
387.72390	238	
388.16827	226	
388.79859	566	1+
388.84448	250	
389.06531	148	1+
389.20006	752	1+
389.72044	350	1+
389.86622	354	
389.92226	362	1+
389.95080	210	1+
390.10254	256	1+
390.12504	272	1+
390.19109	552	1+
390.84386	908	
390.92788	256	1+
391.01774	238	
391.80314	392	
391.84546	504	
392.07568	566	1+
392.38584	210	
392.74385	254	1+
392.83418	316	
392.86693	2342	1+
392.90441	218	
392.95321	178	1+
393.80072	1366	1+
393.95785	146	1+
394.05460	450	1+
394.83719	1008	1+
394.86097	458	
395.01948	228	1+
395.05686	310	1+
395.78953	222	
395.86483	234	
395.90435	204	
396.73874	312	1+
398.03010	212	1+
398.80405	302	1+
398.86477	560	1+
399.02862	144	1+
399.22657	416	1+
399.89166	312	1+
399.96977	260	1+
400.11799	464	1+
400.80287	218	1+
401.21081	202	
402.86726	3218	1+
403.11566	262	1+
403.23143	598	1+
403.33499	254	1+
403.50673	140	1+
403.87290	2172	1+
404.36693	248	1+
405.20921	304	1+
405.81388	626	1+
405.87223	1206	
405.90482	476	1+
405.99137	362	1+
406.08129	196	1+
406.80536	246	
406.81382	704	1+
406.85414	194	
407.73878	216	1+
407.86699	9778	1+
408.11911	368	1+
408.15185	394	1+
408.25207	242	1+
408.91624	550	1+
408.99341	154	1+
409.07124	260	
409.25596	204	1+
409.81302	568	1+
410.04946	186	
410.08670	340	
410.84505	1028	1+
410.87711	2378	1+
410.94967	184	1+
411.09439	236	
411.16899	334	1+
411.72917	604	1+
411.81065	1840	1+
411.90713	352	1+
411.98495	282	1+
412.20358	406	1+
412.73158	448	1+
412.75214	396	1+
412.78262	356	1+
412.84771	1500	1+
412.87159	1132	1+
413.07781	970	1+
414.35142	204	1+
415.20378	330	
415.74790	204	1+
415.87437	390	
416.03960	194	1+
416.20535	226	
416.87896	454	
417.36923	156	1+
417.82035	336	1+
417.87946	264	
418.21232	216	
418.76939	154	1+
418.86307	272	1+
419.14372	188	
420.14464	474	1+
421.05377	184	1+
421.22628	188	
421.76390	226	1+
421.88184	2656	1+
421.91126	200	
422.87206	1410	1+
424.14527	424	1+
424.30641	432	1+
424.82453	534	1+
425.16776	364	1+
425.23961	336	1+
425.76146	218	1+
425.88091	1712	
426.14377	378	1+
426.86508	2090	1+
426.93606	254	1+
427.38428	218	1+
427.74270	506	1+
428.04650	158	1+
428.09298	206	
428.88681	4514	1+
428.92149	236	
428.95890	186	
429.18488	262	1+
430.74054	768	1+
430.86184	1566	1+
430.88163	1346	
430.97967	212	1+
431.12973	444	1+
431.35118	102	1+
431.69549	212	1+
431.86771	1186	1+
432.11235	190	1+
432.13510	372	1+
432.24553	632	1+
433.03927	276	1+
433.19914	256	
433.87991	920	1+
434.08268	220	1+
434.82813	200	
434.88724	648	1+
435.23555	152	1+
435.86571	656	1+
437.14310	572	1+
437.16515	202	
437.84446	350	1+
439.26311	208	
439.35774	216	1+
439.81654	222	1+
439.89436	1672	1+
439.94796	174	1+
440.15901	204	
440.18910	194	1+
440.95601	208	1+
441.23254	278	1+
442.15401	972	1+
442.80415	318	1+
443.26572	326	1+
443.40083	214	1+
444.26797	236	1+
444.87443	3266	1+
444.93836	454	1+
446.00722	262	1+
446.40685	320	1+
446.44346	200	
446.87233	628	1+
446.89305	456	1+
447.09471	232	1+
447.24096	302	1+
447.55401	174	1+
448.15890	540	1+
448.75741	208	
448.79883	186	1+
448.82827	376	1+
448.89651	656	
448.96623	228	1+
449.88057	440	
450.26776	262	1+
450.40223	350	1+
450.89421	718	1+
451.08501	262	1+
451.15849	248	1+
451.20936	204	1+
452.79635	204	1+
455.16216	252	1+
456.02548	170	1+
456.85012	210	1+
457.09049	366	1+
457.11947	278	1+
457.73421	198	1+
457.90534	1376	1+
458.09223	282	1+
459.16343	644	1+
460.16604	562	1+
460.20311	192	1+
460.88734	142	1+
462.17283	164	1+
462.88383	820	1+
463.18549	416	1+
464.18789	382	1+
465.30487	196	
465.50068	228	1+
466.16881	190	
466.23692	354	1+
466.84373	204	1+
467.12327	354	1+
467.23538	226	1+
467.89056	1474	1+
469.01952	258	1+
469.32267	176	1+
469.81673	286	1+
469.91469	270	1+
469.99545	184	1+
470.09558	208	
470.25043	230	1+
471.13206	170	1+
471.78670	212	
471.91327	268	1+
474.77321	286	1+
475.23665	216	1+
477.71848	160	1+
479.79885	130	1+
479.83890	170	1+
481.16265	184	1+
483.81278	304	1+
484.37618	252	1+
484.85125	288	1+
485.90136	742	1+
486.31193	248	1+
486.79560	220	
486.83156	226	1+
487.23078	192	1+
487.28509	342	1+
487.79552	352	1+
488.13022	182	1+
488.45102	586	1+
489.14237	198	1+
490.17951	192	1+
491.31054	194	1+
491.42271	208	1+
491.85202	314	1+
491.91052	168	1+
492.04240	154	1+
492.48141	348	1+
492.81574	202	1+
493.09738	232	1+
493.80378	190	1+
494.25201	170	1+
494.32610	190	1+
495.29970	186	
496.15572	152	1+
497.89271	324	1+
499.72735	310	1+
500.44465	120	1+
500.80949	224	1+
502.08029	158	1+
502.13936	108	1+
502.77829	388	1+
503.29166	242	
503.35500	7728	1+
503.46188	334	1+
503.49339	248	1+
503.78808	308	1+
504.14815	186	1+
504.27033	838	1+
504.43084	450	1+
504.49788	174	1+
504.76543	162	1+
504.80837	304	1+
505.11697	226	1+
505.33479	530	1+
505.40372	620	1+
505.46997	562	1+
505.83098	214	1+
505.89077	120	1+
506.44220	446	1+
506.73312	206	1+
506.77572	154	1+
506.96662	170	1+
507.24138	426	1+
507.26242	496	1+
507.53801	216	1+
507.57251	152	1+
507.80993	98	1+
508.12894	384	1+
508.25670	406	1+
508.49084	236	
508.85734	448	1+
508.92388	198	
509.07331	252	1+
509.43820	286	1+
509.48005	446	1+
509.86504	494	1+
510.14718	270	1+
510.31325	686	1+
510.35504	284	1+
510.48564	444	1+
511.27874	394	1+
511.66471	198	1+
512.20653	362	1+
512.28234	236	1+
512.31656	176	1+
513.07292	122	1+
END IONS

###FS:    #m/z: 336.94730 #charge 1+
###MS: 10
###MSMS: 13
BEGIN IONS
TITLE=Cmpd 9, +MS2(336.9473), 28.0-35.0eV, 0.3min #13
RTINSECONDS=13.9135
SCANS=10,13
PEPMASS=336.94730	358768
CHARGE=1+
189.86678	98	
195.09819	92	
196.88377	210	1+
197.09601	102	
203.95416	104	
205.00253	112	
205.94438	124	
206.09698	100	
207.01100	104	
209.88238	620	1+
210.88458	522	1+
211.94516	10138	1+
212.00752	102	
212.87986	1336	1+
213.10754	102	1+
213.94059	3684	1+
214.04537	120	1+
215.88897	1216	1+
215.93556	484	
217.85806	118	
217.88259	342	1+
217.94131	244	1+
221.89269	142	
223.95730	312	1+
225.54538	100	
226.56842	102	
228.42765	96	
228.49697	118	
228.89527	244	
229.95572	9420	1+
230.10147	146	1+
230.88953	2482	1+
231.95068	3276	1+
231.99771	226	1+
232.08330	94	
233.89750	696	1+
233.94819	740	1+
234.10352	210	1+
236.54187	96	
237.12054	198	1+
238.04538	240	1+
239.78001	154	1+
239.95027	220	1+
241.39332	108	
242.04171	100	
244.03775	228	1+
244.15311	96	
245.08650	206	1+
246.97515	300	
247.47187	98	
247.94264	130	
247.96678	2726	1+
248.03765	490	1+
248.45158	100	
248.90040	782	1+
249.04442	430	1+
249.06053	92	
249.09599	100	
249.52650	114	
249.95915	1106	1+
251.14335	112	
252.23201	184	1+
252.83660	102	
252.85022	112	
252.97107	5454	1+
253.05784	168	
253.12947	156	
253.90520	698	1+
254.09165	274	1+
254.56015	130	1+
254.86683	110	
254.90666	406	1+
254.96776	2238	1+
255.07558	420	1+
255.95631	148	
256.91561	108	
256.96722	164	1+
257.07504	100	
257.90076	206	1+
258.00359	130	
259.95613	156	
260.96516	96	
261.09420	94	
261.64627	92	
261.83222	216	1+
262.04368	94	
263.05527	270	
263.68410	112	
263.86554	92	
265.01828	238	
265.15239	122	
266.05838	102	
267.01289	102	
267.06729	122	
267.70092	94	
268.84236	254	
269.00228	98	
269.08651	118	
269.12276	118	
269.42984	94	
269.84134	132	
270.98259	928	1+
271.09538	112	
271.16981	98	
271.84509	258	1+
271.92051	112	
272.13817	116	
272.18601	106	
272.91347	108	
272.98038	404	1+
273.79349	190	
273.87175	132	
274.09938	132	
274.11361	96	
275.75470	98	
276.14702	176	
276.81990	150	
276.95941	180	1+
277.08051	372	1+
277.35802	106	
277.86211	122	
278.85678	94	
278.96215	300	1+
280.80820	444	1+
281.04947	158	
282.02282	352	1+
282.27393	164	1+
282.78459	212	1+
285.85224	164	
285.92382	120	
286.18682	170	
286.85434	180	
286.95664	110	
287.85236	608	1+
288.06839	128	
288.20815	132	
289.97224	128	
290.13660	188	1+
290.79072	122	
291.12044	166	
291.13186	202	1+
291.80548	124	
292.06291	440	1+
292.43900	150	
292.81542	122	
293.10893	254	1+
293.25607	94	
293.29253	116	
293.58613	116	
293.99904	206	
294.28623	124	
294.90135	144	
295.10965	96	
296.81057	366	1+
296.85504	154	
296.93648	146	
297.97274	280	1+
298.30942	108	
299.06036	100	
299.21312	114	
300.04179	142	
301.10274	154	
301.89577	100	
302.14835	100	
302.96758	144	1+
303.77561	94	
304.39308	98	
305.15833	94	
306.07956	486	1+
307.03410	104	
307.08381	346	1+
307.29402	474	1+
307.31024	142	
307.89294	168	
308.87615	154	
309.98363	102	
310.02185	258	1+
310.87761	212	
311.02801	198	1+
311.88342	336	1+
314.17150	204	1+
315.28208	216	1+
315.85958	104	
315.97192	158	
317.28463	246	1+
318.87629	260	1+
319.08783	130	
320.00116	224	1+
320.29642	248	1+
321.07494	112	
321.15406	100	
321.21866	146	
321.42517	102	
321.88639	126	
322.66787	100	
323.23776	198	
324.06920	116	
324.09750	140	
324.89350	158	
325.14964	94	
327.05146	96	
327.08955	104	
327.31100	276	1+
328.36143	104	
328.81218	148	
328.89153	274	1+
329.11968	130	
330.87310	126	
332.08615	150	
332.40039	110	
332.59004	92	
332.95971	94	
333.17035	168	1+
333.64472	102	
334.09222	122	
334.19775	200	1+
335.15648	142	
336.08871	202	1+
336.15110	162	
336.20741	236	1+
336.81915	124	
337.35576	122	
337.87892	94	
339.92498	98	
340.18692	104	
340.35354	130	
340.39108	138	
341.73948	170	
END IONS

###FS:    #m/z: 322.93111 #charge 1+
###MS: 14
###MSMS: 15
BEGIN IONS
TITLE=Cmpd 10, +MS2(322.9311), 28.0-35.0eV, 0.3min #15
RTINSECONDS=17.5885
SCANS=14-15
PEPMASS=322.93111	3277476
CHARGE=1+
190.92672	94	
191.95574	422	1+
192.88867	252	
196.16876	148	
197.07554	90	
200.01412	140	
202.85796	110	
203.95512	100	
204.00665	130	
204.16410	96	
205.94927	376	
210.89774	218	
212.88169	236	1+
213.13500	92	
213.56532	114	
214.89255	246	
215.88467	690	1+
219.86141	424	1+
220.86508	308	1+
221.94528	136	
222.95415	938	1+
224.89767	136	
224.97618	156	
225.09748	120	
225.20817	106	
226.10192	92	
226.89671	136	
229.55180	90	
230.09255	114	
230.89185	136	
230.92874	104	
231.12117	112	
231.89216	90	
233.04459	168	
233.06736	148	
233.09475	94	
233.87505	90	
233.89609	490	1+
234.88115	142	
234.92481	94	
237.06304	106	
238.03242	92	
238.21532	146	
239.08252	502	1+
239.79199	292	1+
240.82346	122	
240.88626	106	
240.94137	922	
240.96410	404	
241.06923	102	
241.87626	112	
241.94313	536	
242.01952	100	
242.82669	118	
242.94229	2010	1+
243.82429	218	1+
243.88454	500	1+
244.16503	102	
244.94232	586	1+
245.04815	200	
245.10376	94	
246.09619	194	
246.97599	536	1+
248.57556	110	
249.04005	232	1+
249.12965	102	
250.46857	90	
250.89727	132	
250.94744	274	
251.91535	92	
253.03537	132	
255.15153	112	
255.79946	92	
258.09763	122	
258.83484	260	1+
261.03797	96	
261.07588	108	
261.15799	98	
261.82807	128	
261.88632	164	1+
262.05918	164	
262.84136	168	
262.92865	124	
262.98890	98	
263.05840	250	
263.88197	106	
263.97952	284	
264.97667	268	1+
265.85399	236	1+
265.88908	166	1+
266.16838	92	
266.99911	166	
268.00019	630	1+
268.90392	96	
268.95724	130	
269.16146	92	
269.80109	92	
270.79477	180	
271.17341	134	
271.81193	146	
272.04245	222	1+
272.12707	104	
272.17563	92	
272.84986	118	
272.88311	186	
273.79859	142	
274.79794	140	
275.05683	168	
275.81620	106	
275.87320	98	
276.85868	114	
277.06861	114	
277.82636	94	
277.85501	144	
279.09388	1194	1+
279.79331	126	
279.87654	104	
280.14644	440	1+
280.26108	104	
280.98125	242	1+
281.20106	100	
281.25440	122	
281.26562	158	
281.98593	156	1+
283.07144	130	
283.78691	106	
283.87585	200	1+
283.91784	232	1+
284.29480	430	1+
284.80378	164	
285.18046	96	
285.98316	144	
286.18463	268	
287.81009	94	
288.20067	310	
288.21862	166	
289.06098	90	
289.79745	302	1+
289.88326	98	
290.88692	246	1+
291.12144	220	
291.27640	146	
291.80200	140	
292.05515	132	
293.86242	210	
293.88201	202	1+
294.80675	96	
294.99752	100	
295.03569	94	
295.13026	90	
296.91459	126	
297.80917	166	
299.78566	102	
299.83886	94	
300.06599	108	
300.83659	98	
300.92319	164	1+
302.86251	106	
302.92101	192	1+
303.18259	104	
303.72914	134	
304.18776	112	
304.84107	90	
304.88274	108	
305.77198	104	
305.87398	100	
306.89506	140	
307.07969	112	
307.80215	112	
307.89188	202	
308.29480	552	
308.76257	94	
308.88090	132	
309.03770	94	
309.94143	122	
310.31164	488	
310.88285	352	1+
312.02621	866	1+
312.80534	322	1+
313.02946	582	1+
317.08722	118	
320.05914	116	
321.12675	98	
322.10251	172	1+
322.14310	100	
322.31227	130	
323.24067	1324	1+
323.30755	134	
323.89301	422	1+
324.20296	262	
325.24645	170	
END IONS

###FS:    #m/z: 340.94186 #charge 1+
###MS: 14
###MSMS: 16
BEGIN IONS
TITLE=Cmpd 11, +MS2(340.9419), 28.0-35.0eV, 0.3min #16
RTINSECONDS=18.3605
SCANS=14,16
PEPMASS=340.94186	1756192
CHARGE=1+
57.76567	122	
189.86324	328	1+
190.48283	118	
191.95902	164	
192.88925	118	
192.93563	134	
197.87622	146	
207.94826	144	
211.94551	318	
212.88022	624	1+
213.94059	2204	1+
214.95933	122	
215.08775	230	1+
215.88730	1470	1+
215.94351	394	1+
217.88343	766	1+
219.03463	132	
220.87740	132	
221.89264	122	
222.95234	130	
223.95508	144	
226.94826	224	
228.95237	120	
229.01084	114	
230.84390	130	
230.88609	322	1+
231.88974	220	1+
231.90426	130	
231.95099	3358	1+
233.89751	1282	1+
233.94887	1048	1+
235.08551	186	
235.89352	490	1+
237.06889	118	
237.09316	204	1+
239.78508	154	
240.23113	350	1+
240.90875	138	
243.87376	104	
243.89244	136	
245.06619	210	1+
247.16483	114	
247.84895	224	1+
247.98112	204	1+
248.89969	428	1+
248.91649	120	
249.04240	252	
249.90329	268	1+
249.96082	788	1+
250.84279	126	
251.96036	122	
252.23510	154	
252.62847	110	
252.80678	242	1+
252.95433	152	
253.83641	112	
253.91341	116	
254.02207	112	
254.90890	178	
254.94249	142	
254.96720	1716	1+
255.04368	150	
255.07539	116	
255.78284	130	
256.22181	108	
256.85004	292	1+
256.91547	270	1+
256.96815	298	
257.04789	108	
257.06130	120	
258.00042	112	
258.90862	244	1+
258.96511	300	1+
259.95713	118	
262.08164	118	
263.05410	194	
263.93334	178	1+
265.01791	124	
265.06153	124	
265.99448	446	1+
266.24554	156	
266.95846	286	1+
266.99793	388	1+
267.13801	308	
267.80193	336	
268.98256	166	
269.79609	112	
269.85297	138	
271.80148	124	
271.85284	214	1+
272.93393	422	
272.97643	148	
273.78800	134	
273.80359	160	
273.92397	170	
273.98279	148	
274.09556	132	
275.07945	122	
275.80639	128	
276.16496	114	
276.86326	140	
277.96475	134	
278.84867	128	
278.89295	170	1+
278.92811	212	1+
279.02895	106	
279.81956	240	1+
279.96556	252	
282.27631	140	
282.81224	134	
283.79152	134	
284.05696	312	1+
284.85051	148	
287.90966	216	1+
288.06650	242	1+
288.80823	164	
289.58577	104	
289.88443	138	
290.79404	130	
290.94806	290	1+
291.80744	530	1+
292.27788	120	
292.86459	218	
292.88436	112	
292.90506	116	
292.99100	118	
293.86461	124	
293.97485	158	
294.81047	132	
294.92693	238	
295.98090	130	
296.17201	234	1+
296.33420	140	
296.80771	162	
296.87952	112	
296.98243	116	
297.97383	354	1+
298.86900	210	1+
298.93717	130	
299.78769	106	
300.05117	114	
301.82132	110	
301.87655	166	1+
302.17525	320	1+
302.92170	178	1+
302.94667	138	
303.81303	104	
305.22799	124	
305.80323	128	
306.27151	162	
306.87957	192	
307.16414	296	1+
307.80073	174	
308.05465	130	
308.29718	174	
308.78976	118	
308.81832	106	
308.87017	122	
309.88832	208	
309.93572	148	
310.87734	266	
311.02458	676	1+
311.88650	236	
311.93532	252	
312.02563	572	1+
312.80840	114	
312.87254	176	
312.94578	126	
313.70518	114	
315.10702	112	
315.14324	106	
316.88315	110	
319.13854	138	
319.89205	144	
321.22286	106	
321.81301	104	
321.85213	130	
322.01519	108	
322.08784	160	
323.30092	116	
323.89346	258	1+
325.30000	208	1+
326.12293	294	1+
326.17030	172	
326.34053	132	
326.97433	226	1+
327.90000	126	
328.19010	202	
328.89081	270	
329.01075	140	
330.81879	394	1+
330.88097	204	1+
331.92066	104	
332.99836	234	1+
334.04090	122	
337.18583	212	1+
337.36097	138	
337.39841	102	
337.83280	164	
338.00691	182	
338.91824	104	
340.14344	122	
340.39190	126	
342.28660	176	
342.90667	138	
345.15868	106	
345.21729	108	
END IONS

###FS:    #m/z: 336.94730 #charge 1+
###MS: 14
###MSMS: 17
BEGIN IONS
TITLE=Cmpd 12, +MS2(336.9473), 28.0-35.0eV, 0.4min #17
RTINSECONDS=19.1325
SCANS=14,17
PEPMASS=336.94730	305536
CHARGE=1+
182.86942	172	
196.88785	112	
205.01235	270	
205.95162	154	
208.88248	258	
209.88534	196	
210.88609	174	
211.88433	116	
211.94498	12348	
212.87845	2368	1+
212.89967	178	
212.94879	546	
213.94019	4998	1+
214.89567	106	
215.88800	968	1+
215.93908	792	1+
216.51419	144	1+
217.86220	112	
217.88374	314	
217.93572	134	
222.95653	180	
223.95906	232	
224.04526	136	
224.97559	408	1+
227.78575	114	
227.89374	868	1+
227.95669	146	
228.89504	592	1+
229.07492	242	1+
229.92017	120	1+
229.95587	10444	
229.99715	184	
230.83942	198	1+
230.88989	3330	1+
230.95995	370	
231.00428	134	
231.95139	4588	1+
232.00781	110	
232.05715	142	
232.91100	182	
233.82554	116	
233.89848	1110	1+
233.94957	478	
235.08159	138	
235.89380	578	1+
237.04751	254	1+
237.99086	128	
238.89165	126	
238.94596	114	
239.10682	140	
240.96127	122	
240.97989	120	
241.06150	210	1+
241.89042	204	
241.94426	140	
242.41703	108	
242.94438	110	
243.83443	112	
243.91824	116	
243.97416	144	
244.03960	126	
246.09584	160	
246.98123	124	
247.96528	2590	1+
248.00656	108	
248.03858	502	1+
248.16595	204	1+
248.90090	1266	1+
249.96143	1696	1+
250.25568	166	1+
250.82941	146	
250.89237	180	
250.98118	268	1+
251.78925	278	1+
251.96042	120	
252.22822	138	
252.80375	196	1+
252.84670	122	
252.97175	6360	1+
253.04190	134	
253.10571	226	1+
253.90550	772	1+
254.09399	182	1+
254.96655	1846	1+
255.04400	108	
255.07443	264	
255.90615	268	1+
256.07474	110	
256.96666	346	
257.96424	536	1+
258.80104	188	
258.88645	146	
258.91383	184	1+
258.96883	342	1+
260.78724	168	1+
260.88997	140	
262.95065	116	
263.05331	164	
263.17519	116	
263.98263	120	
264.98789	140	
265.26273	114	
265.85242	128	
266.87723	196	
267.47819	106	
267.84232	180	
267.97590	116	
268.34626	106	
268.81029	184	
268.84094	170	
269.80457	176	
270.79930	236	
270.98315	752	
271.06276	122	
271.08467	342	1+
271.79776	196	
271.84598	134	
271.92030	178	
272.06512	106	
272.84726	132	
272.98070	340	1+
273.79287	174	
274.79921	142	
274.86110	190	
275.08944	146	
275.85112	366	1+
276.06556	270	1+
276.18306	146	
277.83452	250	1+
277.96507	358	1+
278.16923	164	1+
278.23535	110	
279.01400	130	
279.07087	148	
279.24050	124	
279.84012	154	
279.94425	206	1+
280.26673	112	
280.85332	142	
281.26349	222	1+
281.91416	138	
282.04604	206	
282.88610	138	
283.01112	252	1+
283.79252	268	1+
284.99523	106	
285.85224	140	
286.05570	176	1+
286.43812	168	
286.84874	574	1+
288.20484	134	
288.81356	120	
289.00959	362	1+
289.05833	306	1+
289.20017	150	
289.83086	262	1+
289.88540	174	
289.91481	148	
289.95171	122	
290.80352	342	1+
291.80621	292	1+
291.87529	154	1+
292.02183	166	1+
292.05562	178	
292.16461	264	1+
293.11545	280	1+
293.25849	110	
293.43711	204	
293.86155	128	
293.99499	462	1+
295.80594	268	1+
295.90120	124	
295.97572	114	
296.29609	122	
296.80520	252	1+
296.98215	140	
298.08477	182	
298.31386	126	
298.94972	252	1+
299.05708	196	
299.90795	204	1+
300.06083	112	
300.86183	218	1+
301.81456	138	
302.24504	144	
302.92546	138	
303.80926	184	
303.89444	108	
303.97126	114	
306.79483	154	
306.87898	336	1+
307.07920	144	
307.80473	126	
307.86253	138	
308.81218	432	1+
309.29522	120	
309.86907	178	
309.90420	132	
310.87683	572	1+
311.02778	318	1+
311.13003	158	
312.86773	250	1+
312.97419	174	1+
313.81692	176	1+
315.16310	174	
317.87958	442	1+
318.03785	202	1+
318.59820	142	
318.96479	182	1+
319.08403	136	
319.27090	156	
319.81566	262	1+
320.17028	152	
322.89774	114	
323.23781	204	
323.29708	270	1+
323.37612	106	
324.08089	126	
324.89507	178	
324.96001	170	1+
325.88561	120	
326.89177	126	
327.30504	136	
328.81638	182	
328.88285	310	1+
330.04891	238	1+
332.01213	234	1+
334.09351	132	
335.31975	578	1+
336.32455	506	1+
337.08928	114	
338.24160	298	1+
338.25572	108	
END IONS

###FS:    #m/z: 322.93104 #charge 1+
###MS: 18
###MSMS: 19
BEGIN IONS
TITLE=Cmpd 13, +MS2(322.9310), 28.0-35.0eV, 0.4min #19
RTINSECONDS=22.824
SCANS=18-19
PEPMASS=322.93104	4753324
CHARGE=1+
190.89781	114	
190.92787	120	
192.88938	486	1+
196.88892	336	1+
199.03525	108	
199.13731	114	
200.88591	414	1+
201.04097	142	
205.94938	668	1+
209.93672	142	
210.90164	220	
211.89732	124	
212.89694	108	
213.88942	106	
214.89509	140	
215.88829	444	1+
217.87851	168	
218.89341	118	
218.91907	104	
219.06600	106	
220.87311	170	
221.94143	148	
222.95524	1330	1+
224.97716	126	
225.09383	108	
226.89378	116	
227.86603	108	
227.90333	144	
227.95726	214	
228.89648	108	
228.90954	124	
230.85243	174	
230.89100	320	1+
230.90527	162	
233.04022	190	1+
233.89943	430	1+
234.85071	126	
235.84369	122	
236.22300	108	
237.79352	116	
238.99138	222	1+
239.08243	120	
239.78835	254	1+
239.97050	132	
240.82426	138	
240.88198	174	
240.94083	860	
240.96699	378	
241.88522	108	
241.94017	2992	1+
241.96195	184	
242.82632	208	
242.94165	1928	1+
243.81983	440	1+
243.88405	636	1+
244.94225	1048	1+
245.04925	134	
246.09810	256	
246.53722	108	
246.85520	130	
246.97640	552	1+
247.96461	262	1+
248.03319	194	
248.14054	128	
248.83057	116	
248.85776	152	
248.90383	246	1+
249.04212	156	
249.85093	162	
250.04528	214	1+
251.11307	144	
251.92778	114	
253.16327	308	1+
253.83555	164	
254.11436	106	
255.09829	142	
255.76491	106	
255.78380	220	
256.07515	226	1+
256.79019	110	
256.83692	114	
256.94979	232	1+
257.19510	198	1+
257.80467	310	1+
257.84886	130	
258.83653	160	
260.02024	328	1+
260.83332	138	
260.86307	140	
261.02386	256	1+
261.83143	118	
261.89366	166	
262.97473	436	1+
263.06167	266	1+
263.83998	266	1+
263.90280	262	1+
263.97885	370	1+
264.26572	148	
265.01541	150	
265.11648	108	
265.27037	154	
266.86832	242	
266.90775	306	1+
266.96223	148	
266.99421	138	
267.80420	136	
268.00047	134	
268.06371	144	
268.95815	168	
269.00871	238	
269.79809	340	
269.84375	108	
270.86886	106	
271.17882	156	
271.28079	118	
271.80203	194	
271.82245	120	
271.85970	106	
272.13074	122	
273.00301	140	
273.79131	712	1+
273.82210	174	
273.85990	132	
274.05734	140	
275.80847	302	
276.81477	160	
276.85199	386	1+
279.05113	124	
279.09168	648	1+
279.79442	184	
280.08406	194	1+
280.14326	174	
280.79317	120	
280.95728	212	1+
281.85691	480	1+
282.85954	326	1+
283.04696	320	1+
283.07040	152	
283.26538	208	
283.78855	526	1+
283.93331	134	1+
283.97432	130	
284.19441	206	1+
284.23481	112	
284.29161	158	
284.81396	262	1+
284.87560	196	
284.89716	212	
286.00888	172	1+
286.09630	114	
286.13798	122	
286.91674	272	
287.85949	126	
287.91339	128	
288.20230	772	1+
288.87677	486	1+
289.78816	286	
289.88081	400	1+
290.79517	178	
290.86807	200	
291.11705	124	
291.80467	580	1+
292.06138	426	1+
292.12116	118	
293.87412	134	
294.80861	224	1+
295.85907	144	
296.17974	142	
296.84664	178	1+
297.02648	214	1+
297.91059	110	
298.80876	190	1+
298.82593	236	1+
299.78214	484	1+
300.04042	182	1+
300.84951	112	
301.85974	170	
301.87997	128	
302.06916	176	1+
302.72634	106	
302.94881	204	1+
303.11417	144	
303.21317	140	
303.87080	132	
304.87889	170	
305.10265	188	1+
306.00173	110	
306.89390	268	1+
307.80358	128	
308.29420	840	1+
308.80164	128	
309.00645	112	
309.14832	132	
309.81194	244	1+
310.06818	144	
310.13731	146	
310.30817	350	
310.81444	158	1+
310.88126	470	1+
311.03135	110	
311.88333	334	1+
312.80615	128	
312.82224	118	
313.03310	214	
313.80854	166	
314.82241	236	
317.96125	214	1+
318.91576	164	
319.89463	104	
320.16481	114	
322.31791	124	
323.14428	122	
323.24091	570	1+
324.13498	120	
324.71578	130	
324.78337	150	
324.89361	162	
326.90221	132	
327.81414	112	
327.96878	192	1+
END IONS

###FS:    #m/z: 340.94162 #charge 1+
###MS: 18
###MSMS: 20
BEGIN IONS
TITLE=Cmpd 14, +MS2(340.9416), 28.0-35.0eV, 0.4min #20
RTINSECONDS=23.596
SCANS=18,20
PEPMASS=340.94162	2470894
CHARGE=1+
74.20377	100	
189.86610	188	
190.86483	140	
192.89021	140	
196.88668	146	
207.87398	168	
207.93719	212	1+
210.93656	152	
212.87753	822	1+
213.94132	2106	1+
214.89405	224	
215.88721	1646	1+
215.93839	546	
216.01645	108	
217.88441	868	1+
217.93655	258	
218.91193	100	
219.88050	106	
220.03781	118	
220.11161	136	
220.95161	196	1+
223.96823	188	1+
226.94581	154	
228.89167	106	
229.58332	100	
229.95611	186	
230.88765	1154	1+
230.91119	162	
231.03190	156	1+
231.95165	2856	1+
232.84121	170	
233.89843	816	1+
233.94938	794	1+
235.86789	192	
235.89606	308	
235.94859	180	
236.10585	138	
237.89730	248	1+
238.43779	168	
239.78667	362	1+
239.90358	128	
240.49977	108	
240.96170	364	1+
241.11186	146	
241.93635	108	
243.95818	178	1+
244.82241	134	
245.11291	232	1+
245.90339	100	
246.97795	134	
247.93973	140	
248.03004	158	
248.05120	118	
248.88146	148	
248.90542	108	
249.04477	218	1+
249.89274	130	
249.90916	154	
249.96134	400	1+
250.18421	138	1+
250.88082	150	
250.90018	118	
251.88286	212	
251.96054	306	
252.10876	154	
252.78867	194	
253.91265	124	
253.95148	116	
254.80654	100	
254.96728	1624	1+
255.02874	226	1+
255.07551	264	
255.09776	136	
255.95866	770	1+
256.79493	362	1+
256.91599	114	
256.96484	466	1+
257.90534	174	
258.01279	142	
258.84967	156	
258.90978	172	
259.34318	174	
259.91724	166	
259.95923	268	1+
260.84130	118	
260.92584	112	
262.83258	254	
262.90722	104	
262.92098	106	
262.96869	132	
263.05924	140	
264.07723	124	
264.96109	138	
265.02029	102	
265.06461	104	
266.80431	214	1+
266.99907	116	
267.10934	292	1+
267.13576	272	1+
267.89966	192	1+
267.99982	284	1+
268.51723	106	
268.84249	118	
269.00068	206	1+
269.44529	124	
269.79912	216	
270.79984	126	
271.79220	122	
271.86343	146	
271.91936	170	
272.07927	106	
272.84055	138	
272.93436	326	
272.97749	146	
273.79391	264	1+
273.89627	104	
274.97650	170	
275.80683	272	1+
276.85524	274	1+
277.96088	306	1+
279.80100	382	1+
279.85737	150	
279.96414	140	
280.04469	356	1+
280.80794	240	1+
281.04663	308	1+
281.85810	366	1+
281.94134	184	1+
282.28205	150	
282.99475	154	
283.01882	260	1+
283.79218	152	
285.93803	110	
286.15638	152	
287.81021	322	1+
288.04567	122	
288.06810	290	1+
288.20794	112	
288.34370	100	
288.88340	476	1+
289.70666	108	
289.79255	154	
289.81228	104	
289.86228	414	1+
290.86409	278	1+
291.80730	122	
291.85305	110	
292.10748	132	
292.26681	102	
292.77674	110	
292.85975	124	
292.96005	152	1+
293.87942	130	
294.27391	126	
294.81424	202	
294.85942	214	1+
294.88802	184	1+
296.80744	206	
297.15264	142	
297.42818	100	
297.80495	150	
297.97509	246	1+
298.02332	100	
298.80529	234	1+
299.06956	134	
299.78649	272	
301.53958	114	
302.02514	172	1+
302.17478	182	
302.86759	164	
303.17426	194	
303.80905	106	
306.28524	262	1+
306.88279	462	1+
307.80224	486	1+
308.30861	310	1+
308.82649	134	
309.32757	112	
309.87635	590	1+
310.30156	128	
310.98609	100	
311.07806	118	
313.03100	324	
314.81828	148	
315.93484	214	
318.59806	100	
320.03599	108	
320.20221	110	
320.86781	200	1+
321.22471	116	
321.82140	108	
323.24127	100	
324.30360	136	
324.89778	150	
325.72160	260	1+
325.87736	106	
325.90190	394	1+
325.94267	134	
327.80754	122	
328.88726	438	1+
330.28161	148	
330.81680	458	1+
330.86685	244	1+
332.99451	102	
334.07311	98	
334.28257	208	1+
335.86905	232	1+
336.81376	144	
336.94675	120	
337.03606	192	1+
337.09412	180	
337.10875	220	1+
337.34844	144	
337.85913	248	1+
339.22919	124	
339.24506	106	
339.48822	134	
341.17847	200	1+
341.25952	134	
341.31377	244	1+
342.28029	134	
343.91416	104	
END IONS

###FS:    #m/z: 507.84750 #charge 1+
###MS: 18
###MSMS: 21
BEGIN IONS
TITLE=Cmpd 15, +MS2(507.8475), 28.2-35.2eV, 0.4min #21
RTINSECONDS=24.3685
SCANS=18,21
PEPMASS=507.84750	481222
CHARGE=1+
191.95706	260	1+
195.01296	512	1+
196.01643	440	1+
198.88407	370	1+
199.88885	316	1+
216.90004	222	1+
218.88514	292	1+
222.87122	188	1+
226.19334	170	1+
227.95565	238	
230.84929	434	1+
231.85419	268	1+
232.08094	240	1+
232.89678	222	1+
233.86264	190	
233.92033	130	1+
234.88080	480	1+
236.93856	424	1+
238.06982	234	1+
238.13698	240	1+
238.89054	236	
240.08179	388	1+
240.89508	240	1+
240.99837	172	1+
242.02380	138	1+
242.88406	268	1+
246.93601	224	1+
246.97338	370	1+
248.85495	516	1+
249.09139	174	1+
249.15845	220	1+
250.97048	356	
252.07959	210	
252.84974	348	1+
252.90300	348	1+
253.09203	472	1+
253.90598	294	1+
254.09536	336	1+
255.91148	210	1+
256.87626	310	1+
257.06455	218	1+
257.85780	242	
258.78676	224	
258.90100	200	
259.09664	240	1+
259.85271	196	
259.87651	314	1+
262.13817	576	1+
263.98202	216	1+
265.09847	350	1+
266.17125	306	
266.86813	330	
267.89741	260	
267.92720	230	
268.85718	240	
268.92100	412	1+
268.93568	212	1+
268.98730	312	1+
269.92480	298	1+
269.93881	172	1+
270.86140	616	
271.85527	234	
271.87539	772	
271.97943	216	1+
272.12430	322	1+
272.85612	1302	1+
274.05285	346	1+
274.15837	232	1+
274.80529	526	1+
274.90702	244	1+
275.85265	316	1+
276.85198	190	1+
277.15094	292	1+
277.81382	234	
279.94499	228	
281.12001	310	1+
281.81426	126	1+
282.02941	212	
282.96679	344	1+
283.09507	302	1+
284.87666	324	1+
285.94119	602	1+
286.79264	378	1+
286.86854	360	1+
286.98126	132	1+
287.84394	408	
287.89069	268	1+
287.95669	270	1+
288.40264	254	1+
288.84576	236	
288.86788	364	
288.95602	166	1+
289.40484	214	1+
289.78967	318	1+
289.88301	2234	
289.94527	242	1+
290.00191	276	1+
290.38753	302	1+
290.86423	3174	1+
291.82974	202	
292.01297	384	1+
292.88424	484	
293.01567	266	1+
293.08522	252	1+
293.27349	162	1+
293.39138	304	
293.49809	152	1+
293.87419	8628	1+
294.08760	144	1+
294.38151	320	1+
294.48623	132	1+
294.78098	266	1+
294.84480	222	
295.91815	618	1+
295.97335	394	1+
296.85562	286	
296.87847	872	1+
297.15200	234	1+
297.39765	368	1+
297.81607	352	
297.95967	326	1+
298.80304	290	
298.81938	232	
298.85372	380	
298.87873	626	1+
299.33699	392	1+
299.81433	300	
299.95619	174	1+
300.79442	454	1+
300.81707	238	
300.85830	1122	1+
301.79663	382	1+
301.88086	276	
301.99113	290	1+
302.88861	268	
303.39280	228	1+
303.82193	372	1+
303.87905	668	1+
304.11149	378	1+
304.39476	154	1+
304.85437	480	1+
304.91412	214	1+
304.95181	298	1+
304.98000	274	1+
305.85618	326	1+
307.08766	280	1+
307.13349	210	
307.80564	302	1+
307.89085	2264	
308.09873	228	1+
308.14171	904	1+
308.29218	280	1+
308.48294	242	1+
308.51059	110	1+
308.85047	210	
308.88285	3250	1+
309.24191	128	1+
309.36669	248	1+
309.79264	178	1+
309.89065	2020	1+
310.15990	1150	1+
310.19155	222	1+
310.85383	224	
310.87270	550	
311.83075	390	1+
311.88395	16558	1+
312.04174	216	1+
312.09867	358	1+
313.07374	210	1+
313.82952	242	
314.61810	136	1+
314.82394	690	1+
314.86750	2038	1+
314.95251	246	
315.04157	318	1+
316.39763	426	1+
316.48165	86	1+
316.86733	1174	1+
316.89084	864	1+
317.36763	362	1+
317.40056	404	1+
317.82625	476	1+
318.24121	214	1+
318.86037	654	1+
319.34245	274	1+
320.82571	488	1+
320.95489	228	1+
320.98942	290	1+
321.01589	318	1+
321.88556	886	1+
322.30591	342	1+
322.32833	230	1+
322.85511	228	
322.91419	228	1+
323.06447	248	1+
323.13160	300	1+
323.58647	210	1+
324.00797	226	1+
324.80317	240	1+
324.86799	250	
325.86607	196	
325.90042	1058	
326.02522	222	1+
326.08164	258	1+
326.15092	310	1+
326.18701	220	
326.24265	274	
326.82325	292	1+
326.88563	708	
327.41841	224	1+
327.88963	702	
327.98875	224	1+
328.37189	396	1+
328.83400	276	1+
328.87423	698	
329.02642	202	1+
329.76075	148	1+
329.87631	362	
329.89616	1462	
329.95059	394	1+
330.11765	226	1+
330.16010	334	1+
330.17537	194	
330.19703	206	1+
330.82262	490	1+
330.88184	746	
331.00335	198	1+
331.13631	304	1+
331.89754	1446	1+
332.87688	1212	1+
333.17582	590	1+
333.82486	282	
334.36084	230	1+
334.88207	840	1+
334.90120	680	
334.95795	484	1+
334.98380	204	
335.07041	378	1+
335.84081	256	
335.88784	582	1+
336.00026	266	1+
336.13820	200	
336.87801	1012	1+
336.94624	396	1+
337.04981	196	
337.10604	210	1+
337.37325	238	1+
337.72107	270	1+
337.83078	430	1+
337.88407	756	1+
337.94925	288	1+
338.32089	220	1+
338.92020	234	
339.01564	192	1+
339.87693	358	
340.08168	248	1+
340.25714	88	1+
340.41062	202	1+
340.99298	294	1+
341.05295	442	1+
341.10531	164	1+
341.87689	262	
342.05700	312	1+
342.98103	350	1+
343.87395	230	
343.98327	280	1+
345.10171	190	1+
345.47316	168	1+
346.18491	278	1+
346.31971	226	1+
346.71898	320	1+
347.22622	238	1+
347.84821	236	1+
347.90456	268	
348.17176	202	
348.35095	386	1+
348.40732	244	1+
348.55414	218	1+
349.18743	242	1+
349.72952	270	1+
350.15528	202	1+
350.83371	628	1+
350.88609	470	
350.91700	234	
350.96437	620	1+
351.90375	1998	1+
352.09991	242	1+
352.77685	318	1+
352.90842	1524	1+
353.19806	244	1+
353.72523	410	1+
353.85394	412	1+
353.86600	200	
354.01780	400	1+
354.05063	210	
354.12080	204	
354.22584	216	1+
354.78076	242	
354.88682	860	1+
355.17710	210	1+
355.40826	214	1+
355.89250	642	1+
356.07234	192	
356.83778	318	1+
357.58370	220	1+
357.73257	372	1+
357.78147	196	1+
359.33527	202	1+
360.88558	212	
361.18780	244	1+
361.84304	626	1+
362.73475	218	1+
362.95720	286	1+
364.84488	238	
365.88345	192	
366.02179	256	1+
366.09621	260	1+
366.18824	442	1+
366.35922	218	
366.52006	226	1+
366.79036	248	
366.83967	3752	1+
367.09854	184	1+
367.18762	280	1+
367.37079	188	
367.70939	372	
367.78938	812	1+
368.21950	186	1+
368.44220	162	1+
368.70735	214	
368.89716	708	1+
369.08225	216	
369.67927	182	1+
369.83889	552	1+
369.94351	284	1+
370.72537	642	1+
370.78589	480	
371.01968	266	1+
371.03496	406	1+
371.16605	164	1+
371.18868	292	1+
371.25117	102	1+
371.72762	544	1+
371.79175	588	1+
371.84602	592	1+
372.10620	198	
372.84728	406	1+
372.87932	278	1+
373.72542	672	1+
374.79299	436	1+
375.73391	424	1+
376.09252	198	
376.22271	466	1+
376.41279	308	1+
376.62942	108	1+
376.78379	340	1+
376.86434	616	1+
376.88909	232	
376.90874	316	1+
377.13550	184	1+
377.16144	306	1+
377.41636	216	1+
377.72961	364	1+
378.09024	246	1+
378.14817	204	1+
378.22301	230	1+
379.34103	214	1+
379.86326	732	1+
379.89273	230	1+
380.20725	176	1+
380.44635	232	1+
380.74857	228	
380.86133	496	1+
381.11282	210	
381.72230	236	
381.83712	262	
381.97125	248	1+
382.02084	148	1+
382.05556	246	1+
382.11119	376	1+
382.17646	160	1+
382.78661	482	1+
382.85823	796	1+
383.05832	170	1+
383.71678	324	1+
383.77743	332	1+
384.10908	290	1+
384.74394	266	1+
384.85217	7018	1+
384.90884	206	
385.03253	268	1+
385.11018	184	1+
385.14350	224	
385.89456	192	
386.13622	302	1+
386.87300	470	1+
387.28003	410	1+
387.38500	308	1+
387.72106	408	
387.79180	1158	1+
387.85271	380	
387.89727	408	1+
388.71835	730	1+
388.79601	986	1+
388.84826	258	1+
388.89448	246	1+
389.10655	342	1+
389.19512	516	1+
389.34866	214	1+
389.71705	456	1+
389.81789	252	
389.87179	398	
390.84350	1022	
391.73350	194	
391.84628	566	
391.90608	260	1+
392.06915	280	
392.74275	238	
392.83830	572	
392.86537	1732	1+
393.19403	294	1+
393.72983	344	1+
393.80035	2118	1+
393.83561	1130	1+
394.03834	162	1+
394.23266	200	1+
394.35900	236	1+
394.37387	234	1+
394.83335	692	1+
394.86171	1010	1+
394.95518	288	1+
395.89313	290	1+
396.40086	352	1+
396.73515	716	
396.79202	210	1+
396.81420	226	
397.24011	482	1+
397.72475	524	1+
397.73687	708	1+
397.80776	248	1+
397.86413	744	1+
398.02582	250	1+
398.13084	196	
398.75520	198	
398.86670	544	1+
398.90823	364	1+
399.70524	254	1+
400.72257	434	1+
401.21632	516	1+
402.03730	232	1+
402.13204	290	
402.74346	376	1+
402.82968	192	
402.86803	3540	1+
402.98843	204	1+
403.23342	258	1+
403.87409	2164	1+
404.40464	376	1+
404.73499	332	1+
405.21620	184	1+
405.73991	220	1+
405.86933	1304	1+
406.81100	246	
407.34670	190	1+
407.72959	564	1+
407.81302	194	
407.86652	13456	1+
407.93880	460	1+
407.97746	262	1+
408.06989	374	1+
408.15921	346	1+
408.94342	300	1+
408.98016	146	1+
409.16230	300	1+
409.81922	466	
410.00046	264	1+
410.23337	364	1+
410.73196	422	
410.79220	266	
410.84149	394	
411.00165	184	1+
411.33220	174	1+
411.75046	240	
411.81116	1784	1+
411.84145	204	
411.87816	560	
412.07121	476	1+
412.18259	188	1+
412.37124	296	1+
412.73335	878	1+
412.84842	1884	1+
412.92404	220	1+
413.07422	398	1+
413.13642	614	1+
413.81473	272	
413.87975	870	1+
413.97930	282	1+
414.06084	200	1+
414.11265	202	1+
414.14658	484	1+
414.20119	250	1+
415.20090	174	1+
415.87303	1166	1+
416.87673	776	1+
417.81383	360	1+
418.40207	198	
419.10057	286	1+
420.10525	226	1+
420.88619	206	
421.88313	1654	1+
422.92200	300	1+
423.82961	382	1+
423.87554	474	
423.95203	262	1+
424.14528	286	1+
424.20414	200	1+
424.87497	332	
425.25105	324	1+
425.86847	3234	1+
425.99636	224	1+
426.69137	214	1+
426.75247	210	
426.81605	216	
426.86713	2258	1+
426.93712	272	
427.00028	186	1+
427.14238	256	1+
427.73134	352	
427.93672	454	1+
428.28902	100	1+
428.74972	554	
428.85065	698	1+
428.88736	2782	1+
429.10634	282	1+
429.20693	250	1+
429.37671	274	1+
429.74680	392	
429.81570	388	1+
430.74146	1180	1+
430.86540	1722	1+
430.88311	666	
431.77129	258	1+
432.24711	724	1+
432.69006	144	1+
433.38551	206	1+
433.88316	198	
434.14717	154	1+
434.82967	366	1+
434.89260	188	
435.76682	214	1+
437.90761	188	
438.06196	234	1+
439.10051	246	1+
439.70731	262	1+
439.89586	1526	1+
440.10094	172	1+
440.95104	178	1+
441.89440	270	
441.92190	290	1+
443.82801	168	1+
444.87364	2534	1+
444.94212	284	1+
445.71245	314	1+
445.74533	308	
445.90043	262	
446.28253	144	1+
446.76818	302	1+
446.87298	538	1+
446.90043	234	
447.09640	256	1+
447.80974	376	1+
447.89510	188	
448.24388	140	1+
448.81330	324	1+
448.87636	1428	1+
448.89577	502	
449.11716	208	1+
449.21276	176	1+
449.70563	224	1+
449.88012	1252	1+
450.40208	262	
450.74695	260	
450.90266	188	
451.15117	268	1+
451.25678	210	
451.72067	174	1+
452.35422	206	1+
452.75950	304	1+
452.87215	342	1+
453.75957	210	1+
453.87798	266	1+
455.23958	278	1+
455.75653	344	1+
457.90677	1204	1+
458.20835	176	1+
458.71188	144	1+
458.89109	630	1+
460.82217	184	1+
461.32010	256	1+
461.76617	192	1+
462.76016	232	1+
462.88447	1004	1+
462.91256	230	
464.70621	356	1+
464.73608	214	1+
464.78649	280	1+
464.89113	298	1+
465.69227	216	1+
466.04028	222	1+
466.40492	194	
467.77987	548	1+
467.88942	1854	1+
467.99141	200	1+
468.78530	460	1+
468.85416	290	1+
469.44973	146	1+
469.61894	170	1+
470.12078	196	
471.31577	130	1+
471.77101	596	1+
476.71827	280	1+
477.79675	198	1+
479.23969	136	1+
479.92260	234	1+
481.67102	126	1+
481.72975	372	1+
481.79448	390	1+
482.04361	230	1+
482.19919	150	1+
482.73445	244	1+
483.68940	248	1+
484.09761	192	1+
484.68695	176	1+
485.89969	1176	1+
486.28040	200	1+
486.41743	338	1+
487.36422	226	1+
487.59835	142	1+
487.80003	428	1+
487.84403	292	1+
488.80172	300	1+
488.85216	196	1+
489.12780	298	1+
489.48679	266	1+
489.73888	224	1+
491.33875	132	1+
491.78652	294	
491.85391	304	1+
492.26808	270	1+
492.66719	216	1+
492.85684	254	1+
493.66935	154	1+
493.73423	186	1+
497.79282	164	1+
498.29487	160	1+
499.26170	184	1+
499.73509	260	1+
500.07796	154	1+
500.66556	166	1+
501.08228	108	1+
501.77501	238	1+
502.15761	316	1+
502.80276	330	1+
503.27087	440	1+
503.42539	404	1+
503.69947	280	1+
503.80421	256	1+
504.27593	376	1+
504.35722	450	1+
504.42901	352	1+
504.69878	200	1+
504.74418	210	1+
506.04483	204	1+
506.26174	234	1+
506.45737	442	1+
507.85395	200	1+
508.64049	186	1+
508.91995	164	1+
509.28246	302	1+
509.30125	382	1+
509.74514	218	1+
509.77645	224	1+
509.86452	614	1+
510.13810	170	1+
510.20602	238	1+
510.30516	324	1+
511.13428	100	1+
511.21061	182	1+
511.49393	98	1+
END IONS

###FS:    #m/z: 322.93107 #charge 1+
###MS: 22
###MSMS: 23
BEGIN IONS
TITLE=Cmpd 16, +MS2(322.9311), 28.0-35.0eV, 0.5min #23
RTINSECONDS=28.0755
SCANS=22-23
PEPMASS=322.93107	5054390
CHARGE=1+
58.77323	104	
189.57536	106	
189.86316	146	
190.89378	166	
191.95580	412	
192.89009	310	1+
194.88878	156	
196.88734	180	
197.86322	168	
200.88865	120	
202.85724	98	
203.12542	114	
205.95105	700	1+
208.87446	210	1+
209.89264	146	1+
212.87924	158	
212.89604	208	
214.89844	154	
215.88663	744	1+
217.86778	114	
217.88854	158	
218.88880	268	1+
219.02838	100	
220.86743	146	
221.94088	130	
222.95480	1088	1+
223.95930	774	1+
224.01569	118	
224.97856	220	
225.09831	198	1+
226.89544	102	
227.39154	102	
227.87058	138	
227.90163	130	
227.93051	366	
227.95203	192	1+
228.90718	124	
230.89108	362	1+
230.90793	210	
230.95694	174	1+
233.90277	132	
233.90592	130	
233.95223	114	
235.82283	244	
236.83272	132	
237.02487	264	1+
238.89534	124	
238.94130	144	
239.06391	122	
239.07815	374	1+
239.78917	426	
240.94075	1586	
240.96210	416	1+
241.89375	264	1+
241.93938	3724	1+
242.94141	2558	1+
243.03095	336	1+
243.39495	98	
243.81515	112	
243.88330	176	
244.88554	198	
244.93886	1024	1+
244.98280	146	
245.90525	216	
246.13962	250	1+
246.85523	134	
246.89398	108	
246.97557	652	1+
247.05773	130	
247.14250	210	1+
248.05657	98	
248.82942	136	
248.85951	232	
248.90348	182	
249.04538	122	
249.79467	170	
249.97127	100	
250.12115	154	
250.89975	216	
250.92266	128	
250.94919	264	
251.21156	100	
251.78540	98	
251.80548	106	
251.92470	120	
253.04847	118	
253.06615	300	1+
253.16461	178	
253.90558	106	
254.83679	148	
255.78597	112	
256.03649	118	
256.84415	190	
256.89106	98	
257.80031	132	
257.85837	120	
258.83401	114	
258.97340	150	
259.83278	144	
260.15893	100	
260.33808	102	
260.82879	116	
260.84236	104	
261.32939	98	
261.83114	284	
261.85070	102	
261.89282	138	
262.04689	138	
262.83261	194	
263.83060	266	
263.84852	232	1+
263.97759	244	1+
264.12793	112	
264.15961	178	1+
264.24447	96	
264.95565	96	
265.05974	172	
266.86604	158	
267.52010	104	
267.84903	176	
268.79718	490	1+
268.91040	104	
268.96001	204	
268.98377	108	
269.00156	204	
269.09752	104	
269.84218	124	
269.86880	170	
270.19200	122	
271.80350	164	
271.85178	264	1+
272.03332	122	
272.79270	476	1+
273.79694	402	1+
274.52031	102	
274.84787	198	
275.04895	138	
275.80757	530	
276.06158	240	1+
276.79514	274	1+
278.86756	302	1+
279.04124	100	
279.09340	808	1+
279.90801	148	
280.78687	240	
281.79660	122	
281.85948	264	1+
282.93170	204	
283.06672	158	
283.78828	702	1+
284.29483	210	
284.87713	184	
285.88276	174	1+
285.94898	98	
286.18804	284	1+
286.80812	240	1+
286.91887	220	
287.79213	144	
288.19888	436	1+
288.87077	382	1+
289.78791	264	
289.98713	102	
290.04947	236	1+
290.79184	146	
290.85235	140	
291.00208	176	1+
291.11829	322	
291.80707	582	1+
292.85808	138	
293.07714	102	
293.81621	212	1+
294.86505	178	
296.81080	194	
296.87229	150	
297.79439	158	1+
297.81047	102	
297.86542	138	
299.78390	388	1+
300.12042	142	
301.80782	268	1+
301.88024	206	1+
302.80777	240	1+
303.21442	270	1+
303.86717	104	
306.88104	800	1+
307.31157	210	
307.79873	866	1+
307.82082	184	
307.88440	488	1+
308.29565	222	
309.29832	172	
309.81123	580	1+
310.30965	480	
310.87961	306	
311.02614	116	
311.88319	160	
312.80215	156	
312.87629	130	
313.03317	144	1+
313.82687	132	
314.82074	522	1+
318.11914	126	
319.10449	144	
320.82057	396	1+
323.13187	292	1+
323.23778	214	1+
323.73548	108	
323.85762	100	
323.89004	592	1+
324.31318	98	
324.89341	418	1+
325.05134	108	
325.13750	296	1+
326.21253	130	
326.83937	180	1+
END IONS

###FS:    #m/z: 340.94165 #charge 1+
###MS: 22
###MSMS: 24
BEGIN IONS
TITLE=Cmpd 17, +MS2(340.9416), 28.0-35.0eV, 0.5min #24
RTINSECONDS=28.8475
SCANS=22,24
PEPMASS=340.94165	2593160
CHARGE=1+
185.15505	108	
189.86328	448	1+
191.85711	144	
205.97206	266	1+
208.93764	148	
208.95889	126	
210.93892	344	1+
212.87614	1374	1+
213.94079	2824	1+
215.88787	1532	1+
215.93696	570	1+
217.85975	118	
217.88375	842	1+
217.93840	128	
218.87507	112	
221.89429	280	
222.95538	554	1+
222.97557	108	
223.95881	402	1+
224.97777	156	
225.93064	182	1+
228.89458	126	
228.94183	308	1+
230.79001	106	
230.85253	108	
230.89017	578	
230.92693	114	
231.02040	212	1+
231.89070	692	
231.93006	142	
231.95052	2524	1+
232.88821	412	
233.89657	1242	1+
233.94878	538	
234.93318	140	
235.79344	118	
235.86622	118	
235.89121	400	1+
237.16676	118	1+
237.79117	148	
237.93854	196	1+
238.80071	176	
239.78728	382	1+
240.23168	132	
240.83571	140	
240.96362	174	
243.03089	212	1+
243.89319	148	
246.97965	120	
247.97537	162	1+
248.88097	160	
248.89974	568	1+
249.88823	156	
249.96204	728	1+
251.07593	126	
251.10833	150	
251.15504	118	
251.90566	162	
251.95927	394	1+
253.00326	268	1+
253.04531	148	
253.84675	246	1+
253.91253	158	
254.00569	200	1+
254.88931	118	
254.96701	1784	1+
255.07577	384	1+
255.09525	160	
255.78553	114	
255.91892	108	
256.91289	382	1+
256.96470	244	
257.96705	140	
258.41061	138	
258.85375	160	
258.88513	242	
258.96676	182	
258.99505	106	
260.87501	128	
261.84590	326	
262.83795	314	1+
264.07917	258	1+
264.96968	126	
265.23080	126	
266.86653	106	
267.13778	108	
267.79980	210	1+
267.95189	108	
268.91390	130	
268.93843	292	1+
268.96009	132	
269.79972	254	
270.18795	108	
270.79521	134	
271.78925	120	
271.91758	158	
272.43931	106	
272.80934	120	
272.84763	218	
272.93507	296	
272.97592	590	1+
273.79407	186	
274.18489	106	
274.86709	126	
275.80891	268	
275.93422	128	
275.95794	174	
276.95577	136	
277.81169	112	
277.96178	376	1+
278.01176	126	1+
278.81043	134	
278.85483	364	1+
278.87783	108	
279.24580	120	
279.78738	354	1+
279.81206	284	1+
279.85073	332	1+
280.26197	190	
280.79203	298	1+
280.83196	128	
280.92108	128	
280.97870	128	
281.97499	222	
282.86626	164	
282.98153	158	
283.79051	120	
287.79608	210	
287.85954	120	
289.79008	426	1+
290.87149	184	1+
290.92967	266	1+
291.24394	142	
291.80857	186	
291.82044	284	1+
291.85789	178	1+
292.44157	132	
293.06566	124	
293.87528	150	
295.86732	126	
295.88975	108	
295.97347	178	
296.81012	264	
297.79549	114	
297.81602	124	
297.97904	162	
298.80778	280	1+
298.83372	170	
299.78412	310	1+
300.81640	122	
302.17417	166	
302.80335	320	1+
302.87964	156	1+
303.21134	112	
303.80701	270	1+
303.92908	106	
304.45937	182	
305.80801	190	
306.80267	172	
306.88464	358	1+
307.08579	132	
307.80058	462	
308.03944	196	1+
308.29244	108	
308.79919	262	
309.13670	98	1+
309.31379	114	
309.89944	146	
310.32880	214	
310.81329	268	1+
310.88016	336	
311.03679	110	
311.88607	372	
312.02687	182	
312.80764	106	
312.86907	238	
313.89386	132	
314.82305	224	
315.80387	326	1+
315.86312	160	
317.03422	116	
317.86848	140	
317.91537	150	
319.07708	144	
319.82106	362	1+
319.88020	108	
319.97787	110	
322.81138	110	
323.02115	178	1+
323.23883	172	
324.32406	128	
324.89260	170	
325.95388	206	
326.17433	164	
326.88776	318	
327.83050	140	
328.31124	138	
328.80560	154	
330.81676	316	
330.88401	210	1+
331.81434	140	
334.85133	200	1+
334.88165	120	
335.74140	206	
335.79538	170	
336.88110	112	
338.82818	184	1+
341.17082	114	
341.50786	112	
341.89947	244	1+
342.25170	200	1+
342.29479	124	
342.31677	110	
342.85053	128	
345.72716	254	1+
END IONS

###FS:    #m/z: 363.95783 #charge 1+
###MS: 22
###MSMS: 25
BEGIN IONS
TITLE=Cmpd 18, +MS2(363.9578), 28.0-35.0eV, 0.5min #25
RTINSECONDS=29.6195
SCANS=22,25
PEPMASS=363.95783	1575494
CHARGE=1+
72.99128	302	
182.86756	254	1+
189.86433	920	
191.85715	1856	1+
192.92692	152	
196.88502	450	1+
200.94808	174	
207.87371	872	1+
207.90791	202	
207.95226	284	1+
208.89693	130	
209.86960	280	
209.94391	2034	1+
210.03268	136	
210.88393	596	1+
212.03026	124	
212.87967	6698	1+
216.41308	308	
222.95349	1822	1+
223.97932	202	1+
224.86202	208	1+
224.95021	2552	1+
225.09806	264	
225.88621	152	
226.88754	212	
226.94855	10152	1+
227.78949	160	
227.93212	196	
228.08813	250	1+
228.89534	1632	1+
228.94308	12236	1+
229.04984	136	
229.14167	124	
229.18311	150	1+
229.20516	128	1+
230.79000	188	1+
230.84806	122	
230.89039	12192	1+
231.03166	240	1+
231.83567	124	
231.91036	192	
232.01752	138	
232.88708	1454	1+
234.88270	818	1+
235.84863	134	
236.56805	126	
236.60736	92	1+
238.82951	382	1+
238.91325	240	1+
239.83174	312	1+
239.90665	136	
240.79568	120	
240.94217	236	
240.96482	1402	1+
241.04612	118	
241.13306	140	
241.94028	1276	1+
242.79700	190	
242.94231	896	1+
242.96054	1518	1+
243.87902	142	1+
244.03725	162	
244.82184	392	1+
244.95860	5842	1+
245.94396	494	
246.09650	542	
246.80921	128	
246.90667	798	1+
246.95407	6482	1+
247.03381	212	1+
247.35866	136	
247.79980	290	1+
248.10931	122	
248.69703	112	1+
248.90010	4112	1+
249.82788	128	
250.84345	308	1+
250.90185	828	1+
250.94739	278	1+
250.97197	574	1+
251.08120	138	
251.79218	254	1+
252.89592	732	1+
254.83632	194	1+
258.05097	128	
258.09486	326	1+
258.80754	120	
258.97406	172	
259.44012	148	
259.84741	124	
260.96929	1422	1+
261.83788	176	
262.83078	382	1+
264.02079	420	1+
264.15700	174	1+
264.90800	142	
265.08394	134	
265.16145	136	1+
265.81994	130	
265.97606	348	
266.09520	162	1+
266.24751	236	
266.78963	126	
266.85948	316	1+
266.89058	142	
267.00774	146	1+
267.14268	140	
267.78839	776	1+
267.97473	916	1+
268.08977	234	1+
268.81549	314	1+
268.84491	172	
268.95540	160	
269.92220	178	
269.94440	198	1+
269.96962	964	1+
270.11645	126	
271.17348	188	
271.80134	134	
271.84697	264	1+
271.91499	660	1+
272.18108	140	
273.02817	140	
273.79385	188	
273.89840	122	
275.81621	594	1+
276.86176	242	
277.89158	284	1+
278.79527	402	1+
278.81580	180	1+
278.86755	206	
278.92312	296	1+
279.80979	242	1+
280.11392	150	
280.79200	884	1+
281.85178	228	1+
281.87953	120	
282.12291	188	
282.80020	144	
283.07086	224	
283.28000	144	
283.79113	530	1+
283.85085	418	
283.87504	144	
283.98458	284	1+
284.82743	128	
284.84566	1904	1+
285.42671	172	1+
285.79327	242	
285.81498	138	
285.84764	1594	1+
285.94332	168	1+
286.08983	124	
286.10067	144	
286.80207	174	
288.06231	256	1+
288.13086	164	
288.20265	356	1+
288.79800	232	
289.60039	162	
289.86588	384	1+
289.99907	124	
290.02582	146	
290.78652	522	1+
290.87037	324	1+
291.11965	1222	1+
292.05842	122	
292.40362	134	1+
292.80468	234	1+
292.86863	154	
292.93866	288	
293.06881	134	
294.28392	160	
294.83435	118	
294.85810	294	1+
295.08477	224	1+
296.80806	630	1+
296.94062	326	1+
297.79316	192	
298.19374	122	
298.80402	1158	1+
299.08044	228	1+
299.86418	200	
300.80569	826	1+
300.87537	148	
301.80911	596	1+
301.86443	498	
301.99555	120	
302.86707	258	
302.89560	150	
303.12793	252	
303.80883	1394	1+
303.85605	2680	1+
304.12488	184	
304.26697	222	1+
306.12531	118	
306.44316	138	1+
306.79757	436	1+
306.86701	408	1+
306.88727	254	1+
307.06368	286	1+
307.28360	142	
308.29431	534	1+
309.13150	118	
310.87494	336	
311.81911	152	1+
311.85792	166	
311.87508	458	1+
314.81982	250	1+
315.87637	290	
316.81467	506	1+
316.89321	124	
317.10449	254	1+
318.10745	180	1+
318.93543	432	1+
319.08559	200	1+
319.82490	304	
319.86940	146	
320.12883	442	1+
320.81427	210	
320.87345	194	
321.04574	122	
321.12987	370	1+
321.81974	1318	1+
321.86958	750	1+
322.76557	228	1+
322.93125	228	
322.99994	142	
323.35213	94	1+
324.88315	246	
325.78289	178	1+
325.87391	118	
325.90305	158	
326.87469	1430	1+
327.71806	184	
329.06725	128	
329.82442	168	
329.88059	450	1+
330.81207	118	
331.57429	196	
331.75426	184	1+
332.01844	136	
332.09596	212	
334.74883	142	
334.76965	240	1+
336.94521	816	1+
337.83465	278	1+
338.86951	362	1+
339.13635	472	1+
339.33206	154	
339.82905	1442	1+
340.94329	152	
343.11875	120	
343.26135	122	
343.28124	144	
343.70930	128	
343.73092	136	
346.71591	310	1+
346.82733	128	
347.71876	260	1+
348.32896	134	
349.31699	194	
349.76610	184	
350.34817	146	
351.13173	242	1+
351.33622	210	
351.76778	184	
352.77757	132	
352.91574	170	
353.76545	446	1+
354.76965	386	1+
354.81675	214	1+
356.72078	196	1+
356.77668	154	
359.74305	128	
359.86243	162	1+
360.18061	206	1+
360.84580	130	
361.20045	142	
361.35577	186	
361.71367	378	1+
361.78430	386	1+
362.84550	222	1+
364.28958	152	
364.83481	172	1+
365.38971	122	
366.17086	344	1+
366.19522	186	1+
366.74302	200	
366.78220	256	1+
367.17341	266	1+
367.32781	146	
368.42649	190	
369.34754	230	
END IONS

###FS:    #m/z: 363.95784 #charge 1+
###MS: 26
###MSMS: 27
BEGIN IONS
TITLE=Cmpd 19, +MS2(363.9578), 28.0-35.0eV, 0.6min #27
RTINSECONDS=33.301
SCANS=26-27
PEPMASS=363.95784	1380238
CHARGE=1+
182.86474	560	1+
187.86968	236	
189.86296	2910	1+
191.85894	2632	1+
193.02787	124	
193.85460	432	1+
196.88485	942	1+
196.94696	138	
197.10273	196	1+
198.10670	218	1+
198.87331	146	
200.94747	144	
204.03189	126	
205.94887	162	
206.40921	146	
207.87673	1522	1+
207.94935	332	1+
209.87020	468	
209.94430	3048	1+
210.88397	2574	1+
212.87965	17068	1+
213.01048	114	1+
213.08708	226	1+
214.87766	430	1+
216.41278	270	
216.91160	268	1+
217.88902	124	
218.91708	404	
219.86614	160	
222.95306	7498	1+
223.01065	224	1+
223.93781	226	
224.01283	146	1+
224.89488	164	
224.94922	9650	1+
225.09951	268	1+
225.88825	1482	1+
226.01731	212	1+
226.89274	1038	1+
226.94786	21638	1+
227.12855	120	
227.31794	118	1+
227.35240	96	1+
227.36162	148	1+
227.91289	192	
228.19422	244	1+
228.36399	120	1+
228.78888	370	1+
228.85248	142	
228.89554	3434	1+
228.94344	28190	1+
228.99432	266	1+
230.33767	102	1+
230.43751	156	1+
230.81978	232	1+
230.89013	20034	1+
230.92630	188	1+
230.99479	248	1+
231.04584	186	
231.12670	170	1+
232.88493	2670	1+
234.78833	252	1+
234.87968	1064	1+
235.11463	150	
235.84753	262	1+
235.97176	126	
237.05827	206	
237.13175	212	1+
237.20788	152	1+
238.07636	256	1+
239.03551	124	
239.79162	176	1+
240.83465	160	
240.94065	234	
240.96242	4404	1+
241.09550	184	1+
241.12706	168	
241.88837	288	1+
242.01101	150	
242.79577	166	
242.95852	3074	1+
243.78669	184	1+
243.83326	272	
243.93861	194	
244.42307	170	1+
244.84295	118	
244.95817	8938	1+
245.44346	266	1+
245.84040	236	
246.09492	696	1+
246.46628	90	1+
246.90576	770	1+
246.95393	9678	1+
248.02459	172	1+
248.79760	300	1+
248.85595	156	
248.90029	5790	1+
249.06869	242	1+
249.12572	148	
250.83945	130	
250.89907	612	1+
250.94858	128	
250.97072	498	1+
251.10624	248	1+
251.79759	180	
252.17376	166	
252.89005	418	
252.94258	192	1+
252.95681	166	
253.09014	272	1+
253.16364	130	
253.79569	150	
253.90661	892	1+
254.83518	310	1+
256.94592	180	
257.89580	244	1+
257.95510	134	
258.97281	920	1+
259.82954	366	1+
259.84851	200	
259.92776	138	
260.07397	358	1+
260.83469	262	1+
260.96904	2692	1+
261.11272	266	1+
262.85027	342	
263.98120	378	
264.89849	206	1+
264.97163	542	1+
265.05210	226	1+
265.08883	138	
265.84743	144	
265.93424	138	
265.97816	390	1+
266.11813	206	1+
266.81318	608	1+
266.85077	196	
267.13689	154	
267.78629	128	
267.97464	1078	1+
268.41370	142	
268.81273	120	
268.95763	174	
269.80060	328	1+
269.96850	1170	1+
270.04797	140	
271.17525	728	1+
271.84191	556	1+
271.91714	678	
271.97153	272	1+
272.84327	380	1+
272.93659	146	
273.79006	146	
273.91303	360	1+
274.17647	128	
275.85589	204	
276.85425	706	1+
276.88670	140	
277.81312	290	1+
277.84049	146	
278.79657	374	1+
278.86518	230	1+
279.09914	138	
280.79427	1256	1+
280.95386	290	1+
280.98831	122	
281.85037	210	
281.95691	258	1+
281.98854	180	
282.06742	354	1+
282.79141	776	1+
282.84347	132	
282.99188	160	
283.79099	528	1+
283.85019	606	1+
283.98760	724	1+
284.23203	126	1+
284.87380	266	
285.79216	312	
285.84616	2358	1+
285.94348	310	1+
286.09343	130	
286.15139	122	
286.80227	158	
286.91103	142	
287.07904	210	1+
287.14045	144	
287.80088	276	1+
288.04400	168	1+
288.20017	358	
288.79135	194	
289.82588	250	1+
289.87735	364	1+
290.78934	456	1+
291.11779	1972	1+
291.72702	120	
291.86195	120	
292.20266	138	
292.81153	142	
292.85629	216	
293.07093	192	1+
293.77192	124	
293.81310	240	1+
293.87813	324	1+
293.90608	128	
293.99253	248	1+
294.81309	170	1+
294.85747	142	
296.80775	150	
296.93997	136	
297.80927	138	
297.83957	152	1+
297.88442	146	
298.80372	1592	1+
299.07927	468	1+
299.91316	204	1+
300.08164	392	1+
300.80119	242	
300.85743	128	
300.98909	168	
301.79792	180	
301.81434	244	
301.86218	1246	1+
302.13938	192	1+
302.81066	290	
302.88290	146	
303.03591	120	
303.11407	132	
303.27367	126	
303.80684	1310	1+
303.85691	2966	1+
303.95006	154	
304.10263	124	
305.10871	122	
305.82674	204	
305.88829	140	
306.00483	224	1+
306.80076	366	1+
306.88792	752	1+
306.93208	348	1+
307.00950	184	1+
307.13993	292	1+
307.78426	162	
307.83752	210	
308.86409	132	
309.80607	136	
309.87419	814	1+
310.31160	154	
311.31465	124	
314.02893	120	
314.26486	146	
315.76283	472	1+
315.81002	592	1+
315.98766	130	
316.83568	288	1+
317.10668	126	
318.93203	444	1+
319.00660	228	1+
319.07798	142	1+
319.82020	762	1+
319.87206	132	
320.96279	120	
321.13158	508	1+
321.26640	186	1+
321.78144	126	
321.81834	1600	1+
321.86807	814	1+
322.93276	452	
323.23701	124	
323.87769	360	1+
323.95741	222	1+
324.74441	144	
325.90049	120	
326.16375	328	1+
326.21075	164	1+
326.87512	1690	1+
327.71173	344	1+
327.83343	194	1+
328.81414	166	1+
328.99147	172	
329.86996	278	1+
333.76885	334	1+
334.31801	188	1+
335.13351	194	1+
336.18933	156	
336.87646	210	1+
336.94727	1178	1+
337.83365	186	
338.83345	152	
338.96110	138	
339.13737	302	1+
339.15596	138	
339.77526	216	1+
339.83021	1234	1+
340.93906	566	1+
342.20056	138	
342.87959	194	1+
343.18419	194	1+
343.27707	120	
343.70945	128	
346.84195	122	
346.90519	126	
346.94359	150	
347.73484	144	
347.88810	146	
348.73201	122	
351.33292	144	
351.77027	180	
352.75522	226	1+
352.78719	110	1+
352.90365	172	1+
353.94611	256	1+
355.79251	122	
357.95456	134	
359.79730	172	
361.71219	390	1+
361.83595	130	
362.30759	202	1+
362.84886	120	
363.06630	162	
364.12428	178	1+
364.81004	196	1+
366.38424	132	
366.73397	340	1+
367.33137	408	
367.83757	288	1+
368.39072	220	1+
368.42504	146	
369.19773	170	1+
END IONS

###FS:    #m/z: 507.84757 #charge 1+
###MS: 26
###MSMS: 28
BEGIN IONS
TITLE=Cmpd 20, +MS2(507.8476), 28.2-35.2eV, 0.6min #28
RTINSECONDS=34.0725
SCANS=26,28
PEPMASS=507.84757	426096
CHARGE=1+
196.01627	1098	1+
199.88682	308	1+
209.94325	314	1+
210.03353	180	
217.90055	186	
221.90260	206	1+
222.39445	306	1+
224.97469	226	1+
228.87623	376	1+
230.84799	358	1+
235.14107	386	1+
236.00921	244	1+
236.89320	216	1+
237.05950	396	1+
237.93615	200	
241.85265	238	
241.88017	216	
242.89488	284	1+
243.89811	232	1+
248.07408	242	1+
248.85748	314	
249.02417	216	1+
249.15929	346	1+
250.02597	190	1+
250.06654	184	1+
250.89627	222	
250.97170	632	1+
251.88358	304	1+
252.96333	194	1+
256.08208	234	1+
256.91243	340	1+
259.86180	178	
261.38029	326	1+
262.00885	194	1+
262.14219	182	
263.13470	210	
263.42362	114	1+
264.06201	212	1+
264.17977	202	
266.09789	300	1+
266.16730	366	
266.86827	272	
266.91465	246	1+
267.87814	230	
268.11205	298	1+
268.93872	190	1+
270.85930	384	
270.88672	232	
271.87885	606	1+
272.38920	182	
272.79668	238	1+
272.85373	1708	1+
273.38100	208	1+
274.89186	180	1+
275.79777	408	1+
275.98905	190	1+
276.10682	236	1+
276.40233	256	1+
276.79792	228	1+
276.88040	202	1+
277.15520	282	
280.03305	292	1+
280.37803	594	1+
281.10557	264	1+
281.93008	266	1+
282.08202	232	1+
283.79088	162	1+
283.89711	274	1+
284.08818	272	1+
285.87795	400	1+
285.95963	206	1+
286.86018	220	1+
287.41398	308	
288.85458	242	
288.87056	742	
288.90686	418	1+
289.33153	194	
289.38671	400	1+
289.88143	2548	1+
290.87018	2882	1+
291.14232	486	1+
291.93018	266	1+
292.85940	258	
293.01756	208	1+
293.38855	386	1+
293.87384	6772	1+
294.12675	346	1+
294.92797	320	1+
296.02799	198	1+
297.11794	320	1+
297.35252	348	1+
297.51625	272	1+
297.79452	214	
297.81773	178	
298.51823	228	1+
298.80504	192	
298.85590	354	
298.87882	786	1+
298.91351	216	1+
298.97242	198	1+
299.10928	176	1+
299.81091	364	1+
300.85900	1022	1+
301.79115	298	1+
301.99202	290	1+
302.87901	514	1+
303.86300	202	
303.91983	232	1+
303.95661	238	
304.82511	364	1+
304.84820	352	1+
304.88333	506	1+
305.12046	374	1+
305.12864	370	1+
305.82699	282	1+
306.06593	286	1+
306.95668	182	
306.99061	256	
307.13821	1268	1+
307.79063	310	1+
307.88999	3120	1+
307.97773	254	
308.30175	176	
308.81718	308	1+
308.87898	778	
309.15001	1474	1+
309.88904	916	
309.96474	326	1+
310.15475	1060	1+
310.84486	196	
310.87317	372	
311.01988	182	1+
311.62216	276	1+
311.88306	12378	1+
312.17885	202	1+
312.97003	230	
313.09334	178	1+
313.65037	142	1+
313.83070	200	
313.93055	212	
313.97225	178	
314.86640	1474	1+
315.80906	186	
315.83144	194	
315.97652	164	1+
316.86288	700	1+
316.88739	310	
317.36763	182	
317.83340	200	
317.89390	200	
317.93116	372	1+
318.82842	326	1+
318.85959	932	1+
318.93492	232	1+
319.13980	216	1+
320.80937	420	1+
320.84721	212	
320.87555	256	
321.00556	218	1+
321.41196	156	1+
321.81194	330	1+
322.89172	466	1+
323.85994	224	
324.01078	194	1+
324.85914	800	1+
325.04904	166	1+
325.89947	672	
326.88394	510	
326.89869	366	
326.96922	312	1+
327.03818	314	1+
327.47369	214	1+
327.88227	1032	
328.15061	232	1+
328.75453	282	1+
328.86996	858	
329.75863	252	1+
329.89309	678	
330.00467	268	1+
330.06472	304	1+
330.15419	268	1+
330.89049	1564	1+
332.74735	98	1+
332.80512	236	
332.87481	2006	1+
332.95105	488	1+
333.00635	266	1+
333.17561	872	
333.32902	286	1+
333.76656	192	1+
333.83265	406	1+
334.16155	188	1+
334.90282	510	
335.83997	380	1+
335.90181	316	
336.87144	406	
336.94486	312	1+
337.83653	202	
337.88476	394	
338.09617	202	1+
338.87969	836	1+
338.99911	206	1+
339.03742	220	
339.12271	200	
339.88215	534	1+
341.76028	372	1+
342.36906	298	1+
342.78576	300	1+
342.82281	284	1+
342.91114	310	1+
343.87758	308	
343.91384	268	1+
343.95483	154	1+
344.04033	300	1+
344.86705	184	
345.17336	212	1+
345.86979	316	
345.90735	232	
346.87804	184	
346.99338	306	1+
347.14279	276	1+
347.83335	424	1+
348.76984	288	1+
348.83437	352	1+
348.89267	288	
348.91841	326	1+
349.38426	212	1+
349.77005	166	1+
349.89110	226	
350.82871	206	
350.88822	768	1+
350.95687	520	1+
351.85691	282	1+
351.87914	198	
352.00324	216	1+
352.17212	222	1+
352.20288	246	1+
352.77343	378	1+
352.91056	664	1+
353.35016	202	1+
353.84862	1040	1+
353.89288	284	
354.10107	216	1+
354.16669	294	1+
354.22699	232	1+
354.77827	506	1+
354.90152	198	
355.19680	258	
355.78127	344	1+
355.89198	476	1+
355.91144	216	
356.14233	182	
356.83922	434	1+
356.85992	200	
357.77896	454	1+
358.15139	210	1+
358.77840	310	1+
358.87293	470	1+
358.99080	212	
359.18385	222	1+
359.92260	186	
360.33442	306	1+
360.72038	252	1+
361.85781	194	
362.10937	318	1+
362.31689	348	1+
362.85860	176	
363.02027	180	1+
363.04547	254	1+
363.85476	242	
364.18338	240	
365.08054	178	1+
366.19216	164	1+
366.37905	178	
366.78920	444	1+
366.84330	1156	
367.05829	414	1+
367.70877	1884	1+
367.79340	326	1+
367.84295	638	
367.87040	328	1+
368.84197	1086	1+
368.89642	764	1+
370.78399	544	
371.05306	128	1+
371.13714	200	1+
371.72589	242	
371.84029	196	
371.90101	278	
372.78563	420	1+
372.85960	176	
373.71939	712	1+
373.86479	506	1+
373.90457	284	
374.06010	418	1+
374.76321	228	1+
375.28884	128	1+
375.81617	238	1+
375.86285	530	1+
376.22186	380	1+
376.73781	452	1+
376.88871	466	1+
377.73978	354	1+
379.10698	514	1+
379.72583	912	1+
380.85660	568	
381.05716	246	1+
381.10825	472	1+
381.75250	282	
381.80553	180	
381.85402	804	1+
382.85449	532	1+
383.71541	218	
384.01737	310	1+
384.18578	430	1+
384.85260	3152	1+
384.89653	230	
385.05951	188	1+
385.39637	210	
385.41974	212	1+
386.85249	1148	1+
387.39892	302	
387.71946	378	
388.68081	246	1+
388.74364	452	1+
388.79603	448	1+
389.15378	296	1+
389.20161	584	1+
389.71376	1022	1+
389.74339	314	1+
390.06113	214	
390.36474	268	1+
390.67935	292	1+
390.84046	2072	1+
391.04503	272	1+
391.06989	610	1+
391.13332	278	1+
391.39053	280	1+
391.80583	286	
391.91787	258	
392.07380	418	1+
392.79433	196	
392.86778	1250	1+
392.90783	462	1+
393.06127	186	1+
393.80391	770	
393.82839	890	1+
394.78500	714	1+
394.83280	554	1+
395.09796	194	1+
395.31751	278	1+
395.73138	952	1+
396.15811	198	1+
396.73356	816	1+
396.86478	200	
397.39027	360	1+
397.71705	258	
397.80867	434	1+
397.86106	184	
398.21345	338	1+
398.73151	946	1+
398.86832	816	1+
398.90056	324	1+
399.21874	238	1+
399.81400	398	1+
400.35124	184	
401.21709	364	1+
401.64189	90	1+
401.76831	326	1+
402.05179	176	1+
402.80864	408	1+
402.86698	4386	1+
403.87124	3560	1+
405.20782	280	1+
406.13071	118	1+
407.03724	278	1+
407.07578	206	1+
407.34611	240	1+
407.72453	292	
407.86663	8536	1+
407.91033	182	
407.98981	224	1+
408.33758	200	1+
408.73260	182	
409.16447	294	1+
409.72605	292	
409.81675	180	
410.41676	182	
410.71875	182	
410.73907	264	
410.84311	676	
410.87503	868	1+
411.12568	286	1+
411.74547	258	
411.81052	1386	1+
411.84410	1392	1+
412.73197	912	1+
412.85141	924	1+
412.92216	420	1+
413.05049	370	1+
413.07518	422	
413.10001	256	1+
413.43055	100	1+
413.88024	594	1+
414.86948	922	1+
415.17245	210	1+
415.68639	106	1+
415.77624	186	
415.82840	230	
415.87566	680	1+
417.82113	354	1+
417.85180	426	1+
417.87387	194	
418.85561	306	1+
420.35048	314	1+
420.87424	278	
421.88043	1002	1+
422.24044	202	
422.78428	238	1+
422.86408	876	1+
423.86888	668	1+
424.14103	300	1+
425.81959	396	1+
425.87842	850	
426.14212	174	1+
426.76294	314	
426.86386	2658	1+
426.93777	424	1+
427.07384	182	
427.12719	148	1+
427.73210	594	
428.09721	354	1+
428.35199	244	1+
428.63456	130	1+
428.74668	648	
428.85084	468	
428.88913	1664	1+
429.73845	470	
429.82576	200	1+
429.87434	218	
430.01295	278	1+
430.74153	1556	1+
430.86031	1920	1+
430.87139	1682	1+
430.94654	186	1+
431.09170	216	
431.82604	304	1+
431.86488	1384	1+
432.22348	236	
432.24697	618	1+
433.83598	422	1+
433.88827	560	1+
434.89200	412	1+
435.86593	438	
436.15643	186	1+
436.72016	222	1+
438.70627	170	1+
439.04234	162	1+
439.86409	214	
439.89558	874	1+
440.70467	296	1+
440.74373	200	1+
440.93235	230	1+
441.20533	162	1+
441.75930	164	1+
441.87954	484	1+
442.88216	406	1+
444.38941	354	1+
444.87401	3620	1+
445.74767	264	1+
446.19101	184	1+
446.77976	284	1+
447.75788	364	1+
447.82787	254	1+
448.66814	220	1+
448.89569	270	
448.94953	202	1+
449.39313	298	1+
449.87975	1314	1+
450.17692	262	1+
450.75671	308	
450.82086	192	
451.22144	250	
451.77717	370	1+
453.45944	196	1+
454.83467	204	1+
455.15124	180	
457.90399	562	
458.70948	278	1+
458.90568	334	
459.90795	182	
462.73300	212	1+
462.88330	1348	1+
463.06517	212	1+
464.79490	396	1+
465.39735	160	1+
465.65992	222	1+
466.76268	196	
467.89061	1974	1+
468.78081	868	1+
468.92425	252	1+
469.23883	264	1+
469.78107	488	1+
469.92823	176	1+
470.86609	204	1+
471.77408	226	1+
471.80629	196	1+
472.84572	278	1+
474.23248	180	1+
474.27065	290	1+
475.76825	212	1+
476.72450	424	1+
477.61901	152	1+
477.82939	178	1+
477.88726	158	1+
481.73266	368	1+
482.78109	272	1+
483.78348	216	1+
485.26251	260	1+
485.90082	1076	1+
486.74084	166	1+
487.83509	266	1+
488.36603	194	1+
489.07771	176	1+
489.72389	318	1+
491.27070	184	1+
491.84557	340	1+
493.34411	132	1+
495.69833	164	1+
495.73894	268	1+
497.73802	252	
498.74158	488	1+
501.68134	186	1+
501.73929	168	1+
503.36967	190	1+
503.79835	594	1+
504.11179	210	1+
504.14514	290	1+
504.46365	210	1+
504.80100	522	1+
505.23147	244	1+
505.26201	184	1+
505.35848	150	1+
505.42985	394	1+
505.70480	168	1+
507.27483	202	1+
507.39178	192	1+
507.45697	174	1+
507.73317	230	1+
508.01666	196	1+
508.24023	220	1+
508.30090	278	1+
508.38969	112	1+
508.90914	154	1+
509.02071	126	1+
509.24668	176	1+
509.30282	222	1+
509.85959	524	1+
509.98189	106	1+
511.13482	168	1+
512.09606	172	1+
512.65916	182	1+
512.71732	106	1+
END IONS

###FS:    #m/z: 336.94732 #charge 1+
###MS: 26
###MSMS: 29
BEGIN IONS
TITLE=Cmpd 21, +MS2(336.9473), 28.0-35.0eV, 0.6min #29
RTINSECONDS=34.8445
SCANS=26,29
PEPMASS=336.94732	425836
CHARGE=1+
182.86879	432	1+
186.86482	174	1+
189.86250	426	1+
192.89755	112	
196.88228	216	
197.88041	374	1+
207.87648	288	
207.97536	106	
208.89443	136	
209.94168	194	
210.88477	688	
211.94502	7626	1+
212.88053	3198	1+
213.02090	144	
213.93979	2436	1+
214.88055	200	
214.89700	394	
215.88710	1358	1+
217.88134	504	1+
219.54995	130	
223.95921	230	
223.97281	144	
224.96199	124	
224.97995	176	
225.88665	166	
226.89294	108	
226.97507	156	
227.78769	196	
227.89371	1180	1+
227.90861	192	
227.95378	142	
228.89591	832	1+
229.39503	154	1+
229.95585	6370	
230.88947	6564	1+
230.95884	244	
231.95072	3788	1+
232.82416	412	1+
232.90583	158	
233.53547	98	
233.89826	1070	1+
233.94928	832	1+
234.16467	112	
235.07553	112	
235.39695	104	
235.82641	144	
235.86971	172	
235.88951	266	
239.03015	102	
239.79203	128	
239.89792	116	
240.89408	236	1+
241.04932	108	
241.79368	132	
241.89383	282	1+
242.79199	102	
243.13478	102	
244.10536	126	
245.88426	140	
246.78686	164	1+
246.90483	116	
246.97759	260	
247.96627	1418	1+
248.90181	1638	1+
248.98745	242	1+
249.04200	116	
249.09171	120	
249.96253	900	1+
250.82944	174	
250.89810	146	
251.03363	132	
251.24770	102	
251.78595	96	
251.79942	100	
251.83182	538	1+
251.91455	180	
252.23179	138	
252.97199	4124	
253.08939	386	1+
253.16290	134	
253.90295	1446	1+
253.97272	122	
254.07131	540	1+
254.96773	990	1+
255.20981	102	
255.78804	150	1+
256.66098	104	
256.96325	376	1+
257.84765	384	1+
257.94408	132	
258.02314	104	
258.90805	272	1+
259.82061	278	1+
259.87846	120	
260.81617	100	
261.79684	282	1+
262.00734	266	1+
262.89652	182	1+
263.07117	116	
264.85692	190	1+
266.07253	188	
267.00323	122	
267.06019	138	
267.83745	1050	1+
267.96040	136	
268.12667	188	1+
268.79302	424	1+
268.95620	98	
270.81013	196	
270.97953	350	1+
271.79384	112	
271.84338	234	1+
271.91649	494	1+
272.08214	238	1+
272.80004	98	
272.94798	136	
273.09030	256	1+
273.79964	164	
274.86173	140	
275.05967	152	
275.55700	112	
275.84750	322	1+
277.00771	196	1+
277.06451	98	
277.51326	108	
277.81264	100	
277.83349	1366	1+
277.88684	192	1+
278.08192	122	
278.83515	952	1+
278.85897	304	1+
278.92459	112	
279.10273	190	
280.48086	100	
280.79541	158	
280.81999	284	1+
280.92555	100	
281.88055	260	1+
282.27873	100	
283.03110	132	
283.79708	348	1+
283.86282	140	
285.85291	286	
286.18660	120	
286.84850	862	1+
287.85023	548	1+
287.95606	122	
288.20348	236	
289.79679	108	
289.88441	116	
291.13829	104	
291.80052	412	1+
292.86211	388	1+
293.10710	310	
293.89418	254	1+
294.00621	142	
295.97619	234	1+
296.43988	154	
296.81054	306	
296.83248	220	1+
296.87782	236	1+
297.00231	210	1+
297.80935	226	1+
298.00402	176	1+
298.03708	100	
298.91443	170	1+
298.96923	312	1+
299.24403	158	1+
302.82088	102	
304.83429	132	
305.28632	204	1+
305.78891	466	1+
305.89649	106	
306.14577	108	
306.22577	120	1+
306.79223	400	1+
306.88512	216	
307.31466	104	
307.81635	140	
307.88280	142	
308.86887	296	
309.31686	116	
309.87582	198	
310.82490	188	
310.87769	640	1+
311.02496	146	
311.82561	124	
312.97500	100	
313.03044	144	
313.45302	104	
314.31583	154	
314.81277	102	
314.91191	100	
315.08569	104	
315.16006	100	
316.78298	124	
317.82897	190	
318.53447	104	
319.16571	154	1+
319.30793	120	
319.86145	166	1+
320.09391	96	
321.81656	154	
322.31721	150	
322.61748	106	
323.07372	126	
324.89484	212	
324.99189	100	
325.13277	162	1+
325.29041	160	1+
325.79642	106	
325.83530	152	
325.90280	408	1+
326.36198	96	
326.70999	204	1+
326.86968	98	
327.26837	182	1+
327.82779	158	
328.81432	138	
328.89147	280	1+
328.93849	98	
329.07794	182	1+
330.88358	210	
333.72989	136	
335.34117	242	
336.94638	146	
337.08947	98	
337.83183	142	
338.10466	116	
339.28138	98	
339.82513	130	
339.87432	148	
340.82865	204	1+
341.09045	124	
END IONS

###FS:    #m/z: 363.95787 #charge 1+
###MS: 30
###MSMS: 31
BEGIN IONS
TITLE=Cmpd 22, +MS2(363.9579), 28.0-35.0eV, 0.7min #31
RTINSECONDS=38.513
SCANS=30-31
PEPMASS=363.95787	1155562
CHARGE=1+
53.30176	112	
118.56306	104	
182.86775	538	1+
187.86669	226	
189.86363	1874	1+
191.85839	2506	1+
191.89772	182	1+
193.85607	136	
194.10199	106	
194.85070	122	
194.88978	264	
195.08686	172	
196.88444	576	1+
200.88083	144	
200.94023	104	
202.08866	148	
205.94775	468	1+
207.87766	2190	1+
208.94316	220	
209.86991	446	
209.94393	3148	1+
210.88446	2132	1+
211.86703	108	
212.87964	10920	1+
212.92043	182	1+
214.89575	776	1+
216.10362	246	1+
216.41333	138	
218.47602	134	
219.86590	430	1+
222.95259	7626	1+
224.89378	126	
224.94881	8138	1+
225.09777	316	1+
226.08284	110	1+
226.89332	600	1+
226.94784	15898	1+
226.98916	124	
227.06758	194	1+
227.93011	300	
228.84932	150	1+
228.89601	2468	1+
228.94329	17342	1+
228.99321	140	
229.44693	104	1+
230.79210	174	
230.89005	16496	1+
231.17481	118	1+
231.20178	118	1+
231.84832	142	
232.59733	134	1+
232.88602	2020	1+
233.82836	112	
234.10862	224	1+
234.88191	764	1+
235.84911	174	
237.13523	170	
238.05893	226	1+
238.23493	108	
238.90132	266	1+
239.81822	460	1+
239.90465	152	1+
240.43309	194	
240.94480	476	
240.96229	3736	1+
241.94232	286	
242.79290	108	
242.95902	3086	1+
243.94042	198	
244.82846	252	1+
244.95835	6276	1+
245.05826	260	1+
245.19758	140	1+
246.03576	224	1+
246.09716	412	1+
246.44429	172	1+
246.90530	886	1+
246.95356	8040	1+
247.37176	134	
247.84561	172	1+
248.11691	106	
248.16230	132	
248.80379	656	1+
248.89977	5494	1+
249.93460	154	
250.86289	202	1+
250.96709	306	
251.79361	342	1+
251.89291	110	
251.94571	332	1+
251.97526	162	
252.06777	136	
252.89776	1022	1+
252.98534	118	
253.84139	406	1+
253.90488	578	1+
258.10104	354	1+
258.79974	126	
258.84151	214	
258.97939	396	1+
259.15667	228	
259.84898	254	1+
260.82940	126	
260.96976	1762	1+
261.15838	110	
262.06230	114	
262.15412	108	
262.22617	142	1+
262.78620	118	
262.84132	452	1+
262.96750	188	
263.82735	116	
263.97669	562	1+
264.07623	146	
264.79820	114	
265.08770	138	
265.97505	262	1+
266.81406	176	
266.86060	150	
267.10427	116	
267.61457	106	
267.78389	296	
267.91001	150	1+
267.97359	1380	1+
268.41049	164	
268.57762	108	
268.78218	154	
268.81113	214	
268.95697	208	
269.80357	180	
269.93587	176	1+
269.97131	1304	1+
270.80441	176	
270.83881	126	
271.17418	494	1+
271.19533	112	
271.85142	206	
271.91448	652	1+
272.86137	142	
273.84859	136	
273.91275	470	1+
274.09046	170	
275.10569	218	1+
276.85639	150	
277.85352	630	1+
278.13672	114	
278.80005	282	1+
278.85837	382	1+
278.91399	146	
279.10061	210	1+
279.96880	146	1+
280.23568	190	1+
280.26600	180	
280.79609	608	1+
280.85923	136	
281.86025	118	
281.94375	232	1+
281.99459	178	
282.81009	304	1+
282.88288	192	
282.93308	110	
283.78766	332	1+
283.84972	690	1+
283.98813	400	1+
284.11826	110	
284.86499	134	
285.79182	600	1+
285.84505	1264	1+
285.92089	148	1+
285.98667	112	
286.04382	106	
286.85959	168	
287.84934	140	
287.88998	116	
288.20327	186	
288.88070	354	1+
289.12115	112	
289.81457	310	1+
289.93321	194	1+
290.36969	130	
290.79217	208	
290.81987	250	1+
290.86349	144	
291.11920	1150	1+
291.80257	510	1+
291.86631	316	1+
292.10283	184	
292.12047	632	1+
292.80583	396	1+
293.85203	150	
294.16106	114	
294.28188	114	
294.86646	220	
295.86434	326	1+
296.80822	554	1+
296.92167	388	1+
296.95279	116	
297.18495	130	
297.92182	262	1+
298.42394	130	
298.80279	1108	1+
298.82829	192	1+
298.89431	112	
298.98831	216	1+
299.86654	138	
301.80496	244	
301.86263	1058	1+
303.06702	124	
303.80705	864	1+
303.85619	3412	1+
304.09367	136	
304.92248	138	
305.82600	114	
306.13045	114	
306.28528	478	1+
306.81275	212	
306.87599	394	1+
307.29120	528	1+
307.53416	152	
307.80227	336	1+
307.90920	146	
308.03906	234	1+
309.87209	116	
310.87968	464	1+
311.00199	110	
312.63602	114	
312.95181	132	
313.02672	128	
313.87977	130	
314.82250	132	
314.88622	132	
315.81287	454	1+
315.86281	276	1+
316.81561	328	1+
318.82524	428	1+
318.93688	344	1+
319.87551	132	
320.13851	130	
321.12483	338	1+
321.81837	1194	1+
321.87368	656	1+
322.11325	206	1+
322.77148	138	1+
322.79088	114	
322.92822	238	
323.01779	116	
323.93078	122	
324.87695	314	1+
325.75746	274	1+
326.81711	118	
326.87466	648	1+
327.31960	250	1+
327.71465	160	
328.03766	118	
328.88845	300	1+
328.90317	136	
329.84852	312	1+
331.29301	228	1+
333.76851	186	
334.76908	288	1+
334.80872	124	
336.82534	138	
336.94490	744	1+
337.82484	128	
337.84501	122	
339.14268	190	
339.18154	116	
339.75544	166	1+
339.82952	1002	
340.94035	436	1+
341.90519	516	1+
343.82258	320	1+
343.87786	130	
345.72110	234	1+
347.86516	244	1+
348.31724	516	1+
349.32018	392	1+
349.71921	148	
350.34159	196	
350.82519	168	
350.89915	108	
351.76877	422	1+
352.72949	114	
352.89968	248	1+
353.90401	196	1+
353.98140	130	
354.71537	248	1+
355.23992	144	1+
358.77108	154	
359.80183	124	
361.34668	198	1+
363.72536	312	1+
365.19017	150	
365.78633	276	1+
366.74082	236	1+
367.08222	164	1+
367.13657	106	
367.33182	406	1+
368.35101	138	
368.90222	106	
END IONS

###FS:    #m/z: 336.94713 #charge 1+
###MS: 30
###MSMS: 32
BEGIN IONS
TITLE=Cmpd 23, +MS2(336.9471), 28.0-35.0eV, 0.7min #32
RTINSECONDS=39.285
SCANS=30,32
PEPMASS=336.94713	396898
CHARGE=1+
79.50924	90	
182.86825	238	1+
185.87736	196	1+
189.86180	184	
192.89082	164	
196.88897	136	
197.88492	234	1+
198.95430	144	
199.96629	90	
205.95083	192	
209.88461	246	
209.94322	170	
210.88183	328	
211.11418	92	
211.94544	4816	1+
212.88138	3510	1+
213.93944	1652	1+
215.88757	992	1+
217.86069	126	
217.88342	524	1+
221.87967	100	
223.96399	106	
223.96814	96	
225.93482	92	
226.89351	96	
226.95837	100	
227.88153	134	
227.89449	880	1+
227.96224	126	
228.89648	530	1+
228.94585	92	
229.95567	5008	1+
230.07879	148	1+
230.79262	112	
230.89032	5464	1+
231.83387	98	
231.94929	1940	1+
232.89443	914	1+
232.91512	114	
233.82664	178	
233.89997	640	1+
234.82711	278	1+
235.79260	100	
235.86696	232	
235.89539	140	
235.95059	266	1+
236.89352	104	
237.03689	94	
238.00011	94	
238.05551	128	
238.21982	166	
238.98055	96	
239.01773	92	
239.95038	144	
240.89042	128	
240.94532	110	
240.96248	246	
242.06154	188	1+
242.52427	90	
243.02595	280	1+
246.07133	158	1+
246.15957	108	
246.90554	330	1+
247.96668	1754	1+
248.03452	122	
248.90051	1636	1+
249.96332	458	
250.51228	96	
250.83119	416	1+
250.95182	326	1+
250.97992	190	
251.07143	106	
251.78813	210	1+
251.93415	88	
251.97224	178	
252.93333	124	
252.95189	194	
252.97120	2380	1+
253.80666	120	
253.90528	944	1+
254.08783	124	
254.56443	94	
254.94848	118	
254.96726	1248	1+
255.07601	470	1+
255.78347	162	
255.90273	134	
256.89152	106	
256.91686	148	
256.96554	296	
257.90963	104	
258.01631	90	
258.84434	306	1+
259.03403	170	
260.12167	132	
261.69983	92	
261.71778	92	
261.82752	260	1+
264.80036	112	
265.08674	132	
265.44943	98	
266.06600	88	
266.89590	100	
266.99844	90	
267.83739	190	
268.84031	458	
269.08601	102	
269.79733	102	
269.84219	254	
270.98374	300	
271.79985	230	1+
271.84849	416	1+
271.91567	518	1+
272.85291	282	1+
272.97889	142	
273.79416	246	
274.02630	312	1+
274.79809	126	
274.91961	152	
275.86491	124	
275.93022	98	
275.99508	206	1+
276.38337	90	
276.86116	90	
277.80086	108	
277.83476	1042	1+
278.05657	242	1+
278.83741	722	1+
278.92478	254	1+
279.51314	118	
280.79229	98	
280.85765	272	1+
281.86019	228	1+
282.27267	90	
283.03822	126	
285.43215	94	
285.79972	296	1+
285.85120	1434	1+
286.85339	1078	1+
286.92957	114	
288.79234	96	
289.15345	94	
289.80347	164	
289.90572	236	1+
289.96865	102	
290.11176	324	1+
290.80162	596	1+
290.81946	124	
290.84265	112	
291.44840	94	
291.80663	570	1+
291.93718	94	
292.85063	234	1+
292.87016	108	
292.93872	88	
293.10695	158	1+
293.87293	104	
294.29412	90	
294.85992	124	
295.97076	104	
295.99108	114	
296.76237	112	
296.87614	100	
298.08491	92	
298.82795	102	
300.87079	92	
301.01959	90	
302.82668	96	
303.21156	212	1+
303.36988	92	
303.93107	188	1+
304.85833	92	
305.01473	92	
305.65417	92	
305.76284	116	
305.82138	122	
306.28324	98	
306.30332	200	1+
307.84951	90	
307.88910	368	1+
309.02833	116	
309.86478	194	
309.91754	170	
310.31088	126	
310.79744	96	
310.87793	600	1+
311.86335	190	
315.87852	150	
317.72824	94	
319.04936	98	
320.11138	204	1+
322.89772	98	
323.30688	100	
323.82445	88	
324.29459	100	
324.88853	452	1+
326.00484	224	1+
326.83903	92	
328.19274	126	
328.32353	104	
328.92041	162	
329.32781	112	
329.88520	118	
330.05687	94	
331.62263	104	
332.13443	98	
334.73773	100	
335.34657	156	1+
337.19769	108	
337.73297	102	
338.80634	126	
339.05834	96	
340.39258	130	
END IONS

###FS:    #m/z: 507.84744 #charge 1+
###MS: 30
###MSMS: 33
BEGIN IONS
TITLE=Cmpd 24, +MS2(507.8474), 28.2-35.2eV, 0.7min #33
RTINSECONDS=40.0575
SCANS=30,33
PEPMASS=507.84744	340626
CHARGE=1+
196.01743	178	
199.88694	262	1+
214.88142	390	1+
222.97575	166	
223.06161	168	
224.97897	314	
227.95586	358	
232.08981	154	
234.88332	202	1+
236.12772	206	1+
238.06435	358	1+
239.81012	192	1+
241.85424	264	
242.91950	160	1+
243.90452	278	1+
248.85608	446	1+
250.06927	214	1+
250.90073	244	1+
250.97148	362	
253.86275	154	1+
254.09816	262	1+
255.78207	196	1+
256.07474	190	1+
258.79022	218	1+
259.88042	268	1+
262.14003	478	1+
262.91421	220	1+
263.87869	240	1+
264.11909	168	1+
266.09822	160	
266.16893	200	
267.91235	178	1+
268.11162	160	1+
268.88637	274	1+
269.78745	190	
270.85885	540	
270.92047	172	1+
271.87844	160	
272.39780	250	1+
272.85397	540	
272.88949	214	1+
273.54149	252	1+
273.85197	806	1+
274.85206	504	1+
276.85597	194	
277.15307	316	
277.86627	182	
277.89170	184	
278.03348	254	1+
278.85984	158	
279.03856	214	1+
279.98627	198	1+
280.86052	172	
281.06200	202	1+
281.11163	174	1+
281.38132	412	1+
281.85605	190	
281.92529	236	1+
282.11955	276	1+
283.87037	502	1+
284.87238	428	1+
285.93030	160	
286.87282	164	
286.88847	170	
287.84181	288	
288.87103	200	
288.90048	162	
289.88375	1342	
290.12851	278	1+
290.78757	176	
290.80577	360	1+
290.86352	1852	1+
291.39839	180	1+
291.88134	590	1+
292.09786	320	1+
292.95291	168	
293.87498	4626	1+
294.07174	168	1+
295.82006	230	
296.00555	232	1+
296.38627	226	1+
296.81440	384	1+
296.85717	296	
296.87157	158	
296.88309	196	
297.92205	324	1+
298.80220	706	1+
298.86200	542	1+
299.08078	256	1+
299.12961	212	1+
299.84481	246	
300.84323	320	
300.85915	540	1+
301.81259	178	
302.79399	330	1+
303.26714	206	1+
303.86134	180	
304.14672	142	1+
304.88106	230	1+
304.92812	190	1+
305.85361	536	1+
306.08877	214	
307.28782	304	1+
307.29963	244	1+
307.88953	1974	1+
308.14290	350	
308.51316	202	1+
308.84993	254	
309.14481	258	
309.33460	168	1+
309.88602	1322	1+
309.99289	308	1+
310.10872	250	1+
310.15994	842	1+
310.84493	168	
310.87079	204	
311.34511	266	1+
311.88441	8052	1+
312.09371	104	1+
312.22602	166	
313.04713	254	1+
313.84959	176	
313.91014	208	
313.96413	294	1+
314.00505	206	
314.86850	1224	1+
315.81046	532	1+
316.70666	230	1+
316.86530	844	1+
316.88832	226	
317.71313	152	1+
317.88935	212	
318.85938	842	1+
320.86159	168	
321.81640	214	
322.05797	178	
322.09136	262	1+
322.29630	184	
322.85331	208	
322.89069	186	
322.92796	234	1+
322.97399	174	1+
323.05280	228	1+
323.83187	182	1+
323.93005	184	1+
324.34773	250	1+
324.86361	180	
325.90224	484	
326.24061	308	1+
326.80651	326	1+
326.88952	278	
327.88052	632	
327.89653	432	
328.29947	214	
328.37249	266	
328.87640	372	
328.90187	254	
329.80745	314	1+
329.87043	240	
329.89629	422	
330.01125	260	1+
330.15949	164	
330.85301	326	1+
330.88129	360	
331.81841	276	1+
331.89070	320	
332.12470	196	1+
332.87607	1050	1+
332.90152	180	
332.95514	156	
333.17744	614	1+
334.15099	194	
334.87679	176	
334.89570	448	1+
335.83868	232	
336.13843	146	1+
337.05052	150	1+
337.88177	558	1+
337.95513	310	1+
339.38213	176	1+
339.87904	230	
340.88222	162	
341.03017	182	
341.90475	168	
342.87431	468	1+
343.34485	140	1+
343.36982	170	
343.75733	228	1+
343.87814	340	1+
344.93912	248	1+
346.40297	160	
346.71825	214	1+
346.78719	168	1+
346.87578	218	
347.40625	170	
347.90920	302	1+
348.16138	288	1+
348.75986	236	1+
348.80573	254	1+
348.91460	202	1+
349.76411	312	1+
349.96326	254	1+
350.02208	188	
350.88727	622	1+
352.33519	274	1+
352.90745	574	1+
353.34022	220	1+
353.85235	378	
354.02748	206	1+
354.86459	176	
355.02856	134	1+
355.13606	170	1+
355.37976	214	1+
355.89274	400	1+
355.98988	154	1+
356.18676	186	
356.72517	176	
356.78516	592	1+
356.83725	200	
356.86789	198	
357.18232	276	1+
357.34067	234	
357.78961	460	1+
357.84685	166	
357.95793	248	1+
357.97529	162	
358.20634	154	1+
359.07121	192	1+
359.86981	214	
360.73397	198	
360.99966	274	1+
361.33738	202	1+
361.76434	288	1+
361.96062	294	1+
362.77137	338	1+
362.90186	188	
363.11014	192	1+
363.94307	226	1+
366.03553	498	1+
366.84241	1666	1+
367.05496	264	1+
367.32514	240	1+
367.39187	190	1+
367.70987	2046	1+
368.06518	210	1+
368.20993	220	1+
368.78294	688	1+
368.89915	446	1+
369.78514	502	1+
369.83922	488	1+
372.04971	222	1+
372.23402	116	1+
372.80239	156	
372.90326	268	1+
373.06934	170	
373.72059	1342	1+
373.83326	198	
373.85377	284	1+
374.06222	334	1+
374.79606	336	
374.81863	226	1+
376.73800	270	
376.77817	206	1+
376.96203	160	1+
377.36661	170	
377.85677	336	1+
377.87830	254	1+
378.76478	292	1+
378.91355	186	1+
379.73052	460	1+
380.73757	304	1+
380.86105	234	
381.08088	174	1+
381.37668	270	1+
381.71918	228	
381.85769	430	1+
382.85877	298	1+
383.71961	202	
383.90795	206	1+
384.71757	312	1+
384.73646	256	1+
384.85217	3016	1+
384.89118	216	1+
385.40094	156	
387.04213	178	1+
387.72491	156	
387.85072	348	1+
388.74462	202	
388.79967	602	1+
389.20134	174	
389.39502	140	1+
389.71567	370	
390.84536	660	
391.73352	264	1+
391.80309	158	
391.84156	612	
392.79013	296	
392.82836	268	
392.86435	618	1+
393.79938	726	
394.73741	212	
394.78671	588	1+
394.83888	630	1+
395.74166	194	
395.87091	218	1+
396.73753	720	1+
398.40050	166	
398.86904	232	
399.71216	432	1+
399.90445	378	1+
400.74123	314	1+
400.79459	178	
401.24109	178	
402.86771	2202	1+
402.93887	204	1+
403.03898	244	1+
403.40558	232	1+
403.87348	1426	1+
404.79836	334	1+
405.86755	386	
405.90651	260	1+
406.86381	240	
407.72343	238	
407.86986	3024	
408.76938	168	1+
408.85663	2588	1+
409.00936	406	1+
409.72885	714	1+
410.73481	516	1+
410.84428	718	
410.87554	630	1+
411.80778	818	1+
411.86447	218	
412.36637	282	1+
412.73169	612	1+
412.84897	1232	1+
413.07593	474	1+
413.87725	526	1+
415.87096	542	1+
416.87632	370	1+
418.85267	300	1+
420.88542	194	
421.73062	160	1+
421.88433	1000	1+
422.83760	184	
423.23078	180	1+
423.86879	514	1+
424.19640	222	1+
424.82831	178	
424.90020	188	
425.80504	272	1+
425.87681	512	
426.03474	270	1+
426.14495	178	1+
426.86427	1788	1+
427.74024	1126	1+
428.09192	386	1+
428.68634	114	1+
428.74574	726	1+
428.84782	508	
428.88763	984	1+
428.94190	228	1+
429.82625	238	
429.84702	346	
430.74063	1000	1+
430.86522	1288	1+
431.07716	204	1+
431.38335	224	1+
431.87128	844	1+
431.89167	184	
432.24552	336	1+
433.87083	448	1+
433.94265	228	1+
434.94818	154	1+
435.18411	236	1+
435.80477	212	1+
435.86411	204	
437.38070	196	1+
439.75281	210	
439.89473	632	1+
441.90911	168	1+
442.15870	196	1+
442.69282	330	1+
443.69864	262	1+
443.75799	178	1+
443.97158	236	1+
444.87454	3512	1+
445.74406	274	
446.74862	162	
446.83178	216	1+
446.89684	414	
447.10336	178	
448.89238	170	
449.83807	182	1+
449.87849	1192	1+
450.76788	298	1+
452.74926	178	
453.75885	246	1+
454.19505	224	1+
457.16529	264	1+
457.90592	644	1+
461.23404	208	1+
461.70566	192	1+
462.06418	202	1+
462.88436	1342	1+
463.78705	298	1+
463.91442	242	1+
466.20714	252	1+
467.88893	1390	1+
467.94431	196	1+
468.70800	124	1+
468.78670	266	
469.35973	284	1+
469.77164	510	1+
470.24950	166	
470.31271	148	1+
470.44666	228	1+
472.07417	300	1+
474.77958	162	1+
475.24208	150	1+
477.18188	176	1+
485.79444	320	1+
485.89891	980	1+
486.79850	288	1+
486.84474	352	1+
487.28295	180	
488.44657	172	
490.07134	144	1+
490.74493	132	1+
490.78983	224	1+
492.38484	184	1+
494.20220	192	1+
494.23498	214	1+
496.74814	202	1+
499.07523	166	
502.80024	214	1+
503.74756	142	1+
505.23080	178	1+
505.44256	230	1+
505.66924	106	1+
506.80569	268	1+
507.80861	208	1+
508.92124	182	1+
509.86113	422	1+
510.12911	126	1+
511.22914	270	1+
511.80955	230	1+
512.23111	206	1+
512.81406	180	1+
513.18598	244	1+
END IONS

###FS:    #m/z: 322.93122 #charge 1+
###MS: 34
###MSMS: 35
BEGIN IONS
TITLE=Cmpd 25, +MS2(322.9312), 28.0-35.0eV, 0.7min #35
RTINSECONDS=43.739
SCANS=34-35
PEPMASS=322.93122	3663762
CHARGE=1+
178.57479	96	
185.93455	102	
187.76424	116	
190.89651	108	
192.88904	474	1+
196.01977	106	
196.88573	382	1+
201.04637	146	
205.08117	98	
205.94882	212	
206.01050	116	
209.94508	126	
210.90050	256	1+
211.41572	98	
212.87958	252	
212.89591	360	1+
215.88563	122	
218.39284	98	
220.86634	168	1+
221.94550	176	
221.97679	94	
222.95386	612	1+
222.97233	130	
223.96217	536	1+
225.11403	104	
227.93308	220	1+
228.89155	104	
228.90970	110	
230.82673	234	1+
230.88980	476	1+
233.06840	102	
233.89493	120	
234.93178	102	
235.05239	120	
235.82025	126	
236.51518	104	
237.06547	112	
237.78956	106	
239.07989	528	1+
239.78698	346	
239.89757	260	1+
240.12849	140	1+
240.79681	172	
240.94147	2772	
241.80073	96	
241.94008	8574	1+
242.83091	134	
242.94203	5818	1+
243.82350	134	
243.88602	238	
243.91822	100	
244.79116	166	1+
244.81816	150	
244.87931	110	
244.90383	206	1+
244.94125	1354	1+
245.16156	214	1+
245.44279	98	
246.09542	118	
246.85555	174	
246.94367	164	
246.97796	338	1+
248.03194	94	
248.15619	96	
248.45951	116	
248.85400	130	
248.89915	412	
249.99367	144	
250.95004	94	
250.97042	230	1+
251.07596	194	1+
251.79069	266	
252.47571	106	
253.48674	130	
253.83606	368	1+
254.87674	102	
255.13659	94	
255.78336	158	
255.80134	126	
256.78675	134	
256.93067	96	
257.04948	190	1+
257.79814	672	1+
258.10179	98	
258.83609	164	
258.96183	192	1+
260.83957	128	
261.83279	518	1+
262.97829	234	1+
263.02252	102	
263.92745	98	
264.07485	128	
264.79359	132	
264.84159	230	1+
265.06182	132	
265.26041	130	
266.05864	120	
266.84245	240	1+
266.86600	110	
267.11179	110	
267.79903	112	
269.15959	128	
269.79614	486	1+
269.89354	96	
269.91275	364	1+
269.95696	148	
270.51323	98	
270.83431	144	
270.86676	120	
271.03248	100	
271.53371	96	
271.84461	622	1+
272.02383	136	
272.34896	94	
273.79320	622	1+
273.85969	236	
275.81240	574	1+
277.09711	120	
277.84205	438	1+
278.84580	322	1+
278.86507	130	
279.09295	578	1+
279.79550	198	
279.82335	100	
280.14319	112	
280.81366	160	
282.85977	170	
283.06846	388	1+
283.78815	392	1+
283.85126	118	
283.86546	100	
284.04814	98	
284.29397	108	
284.87284	130	
284.92085	152	
285.80603	124	
285.81982	130	
286.18144	114	
286.80776	408	1+
286.85134	206	1+
286.87581	120	
287.03531	150	
287.81268	346	1+
288.20277	556	
288.87546	100	
288.92947	120	
289.39131	100	
289.79200	378	
289.81123	342	1+
289.88409	164	
289.99456	94	
290.79451	298	
291.06998	180	1+
291.11085	96	
291.80442	742	1+
292.82288	168	
293.12539	100	
293.83932	168	
293.87650	180	
294.86287	118	
294.95642	98	
295.80176	122	
295.81681	106	
296.25349	204	1+
297.03650	124	
297.79247	110	
297.81686	242	1+
299.48975	100	
299.78460	382	
300.80559	138	
300.83680	94	
301.78598	288	
301.86318	110	
303.20993	150	
303.87811	232	1+
304.28242	100	
304.82190	118	
305.08899	98	
305.80537	198	1+
305.89923	158	
306.88915	450	1+
307.29075	474	1+
307.80041	1038	1+
307.89141	384	1+
307.96190	96	
308.29589	318	1+
308.87762	148	
309.88254	148	
310.31052	270	
310.81082	122	
310.87854	532	1+
311.86790	234	1+
312.80240	296	1+
313.06006	146	
314.82213	228	
315.82271	110	
315.88045	138	
316.95650	192	1+
317.86539	156	
318.84317	96	
322.20919	114	
322.31055	210	
322.75906	126	
323.24060	240	
323.30969	204	1+
323.89014	128	
324.89451	558	1+
325.20267	118	
325.88144	120	
326.17317	136	
326.89630	304	1+
327.87808	100	
END IONS

###FS:    #m/z: 340.94197 #charge 1+
###MS: 34
###MSMS: 36
BEGIN IONS
TITLE=Cmpd 26, +MS2(340.9420), 28.0-35.0eV, 0.8min #36
RTINSECONDS=44.511
SCANS=34,36
PEPMASS=340.94197	1556472
CHARGE=1+
189.04659	104	
189.86316	462	
192.92589	144	
196.88670	408	1+
199.88572	128	
203.89482	196	1+
206.40670	132	
208.95689	108	
209.94362	204	
211.90664	100	
212.87759	874	1+
213.94025	1862	1+
215.88815	1250	1+
215.93809	452	
217.85894	190	
217.88183	616	1+
217.93862	280	
218.06777	132	
218.85471	126	
219.88204	134	
220.91296	100	
221.14330	106	
221.89021	158	
223.95741	358	1+
224.09796	114	
224.97490	142	
226.39262	100	
227.78851	106	
227.89949	112	
227.95449	146	
228.95115	150	
229.94444	108	
230.00454	106	
230.88706	1404	1+
231.88903	966	1+
231.95168	2476	1+
233.01400	104	
233.89782	1456	1+
233.94898	644	
235.86791	288	1+
235.89254	258	
235.94966	190	
236.89448	168	
237.04779	174	1+
239.11169	142	
239.78750	346	1+
239.89985	110	
239.95269	114	
240.03889	112	
241.83183	186	1+
241.95088	162	
242.78514	190	1+
242.94138	370	1+
244.99059	150	
245.46275	94	
246.90544	118	
246.95573	122	
246.97818	118	
247.83175	174	
248.87555	196	
248.89959	678	1+
248.98305	204	
249.09857	180	
249.89923	448	1+
249.96329	718	1+
250.94475	118	
251.37689	104	
251.96702	264	1+
252.02341	206	1+
252.79213	114	
253.35312	132	
253.78839	144	
253.90588	204	
254.44270	96	
254.90725	200	
254.96604	1080	1+
255.07566	384	1+
255.80114	128	
255.89925	116	
256.65298	100	
256.79562	96	
256.88817	136	
256.91380	210	
256.96309	126	
257.79767	372	1+
257.86590	110	
258.04817	106	
258.84127	196	
258.88222	182	
258.90598	246	1+
259.44407	104	
259.95595	190	1+
260.33779	182	
261.79575	312	1+
262.85190	220	1+
265.03623	218	1+
265.08607	130	
265.40663	208	
266.00067	120	
266.12603	434	1+
266.35156	128	
266.80248	138	
267.13158	312	1+
267.91201	148	
269.80111	238	
270.79218	134	
271.80410	128	
272.84793	352	1+
272.91312	246	
272.93607	142	
272.98065	138	
273.79472	718	
273.92026	140	
274.43311	100	
275.80950	406	1+
275.90357	104	
276.85759	498	1+
277.82234	162	1+
277.88747	142	1+
278.80652	114	
279.80098	108	
279.84502	110	
280.01690	146	
280.06748	128	
280.46243	94	
281.04801	168	1+
281.27889	196	1+
281.80760	100	
282.80897	134	
282.85883	144	
283.79044	300	1+
283.84784	112	
283.86802	128	
287.00442	162	
288.85588	274	1+
289.78977	206	
289.82877	96	
291.59502	96	
291.80415	556	1+
292.33370	124	
292.86420	122	
293.87997	142	
294.86893	422	1+
294.94967	196	
295.15363	106	
295.87399	328	1+
295.97723	112	
296.80982	180	
297.79842	220	1+
297.97539	112	
298.83257	116	
299.06111	146	
299.32017	126	
299.78344	360	1+
300.87279	234	
301.84961	260	1+
301.87781	132	
303.80482	168	
303.87297	276	1+
303.94511	220	
303.99182	102	
305.15520	100	
305.25837	96	
305.78929	106	
306.88270	684	1+
307.80014	532	1+
308.90512	98	
309.80921	306	1+
309.87452	668	1+
311.86048	126	
311.88264	602	1+
312.80832	258	
312.96528	170	
313.82366	186	
314.82245	200	
314.86968	98	
316.45346	98	
317.75130	138	
318.59999	100	
318.76350	150	1+
320.88910	144	
320.94707	142	
323.28627	194	1+
323.30490	102	
323.84671	102	
323.88547	122	
324.42609	112	
324.89272	234	
325.16474	234	1+
325.91777	124	
327.98970	96	
328.29415	128	
328.80424	166	
328.83029	108	
328.88857	268	
329.17840	114	
329.31241	228	1+
329.82184	116	
329.86924	102	
330.07857	276	1+
330.81607	658	1+
331.60212	112	
333.00691	114	
333.06663	204	1+
333.98110	116	
336.77635	116	
339.82866	146	
340.76616	198	1+
342.90593	218	
345.72835	146	
346.05366	114	
END IONS

###FS:    #m/z: 336.94740 #charge 1+
###MS: 34
###MSMS: 37
BEGIN IONS
TITLE=Cmpd 27, +MS2(336.9474), 28.0-35.0eV, 0.8min #37
RTINSECONDS=45.2915
SCANS=34,37
PEPMASS=336.94740	349870
CHARGE=1+
100.27071	100	
143.41877	94	
182.86842	290	1+
185.86892	168	
185.89086	96	
189.86221	338	1+
196.49500	122	
196.88147	516	1+
202.02763	148	
203.93178	130	
205.95080	208	
206.97674	224	1+
207.86990	192	
209.88149	146	
209.94683	146	
210.88688	502	1+
211.94519	6286	
211.97846	92	
212.87980	4102	1+
212.94742	262	
213.93948	1962	1+
215.88768	1744	1+
215.93895	552	1+
216.38446	132	1+
217.86025	102	
217.88349	766	1+
217.94012	138	
221.89798	142	
221.95374	116	
223.95907	306	1+
225.88830	160	
226.38894	92	
227.89493	420	
227.95386	196	
228.79537	102	
228.89562	612	
229.95572	6014	
229.99419	264	1+
230.89037	7522	1+
230.91792	222	
230.95880	182	
231.91067	148	
231.95091	2812	1+
233.14999	124	
233.82837	472	1+
233.87469	124	
233.89717	1286	1+
233.92207	200	
233.94998	494	1+
234.93394	98	
235.86622	320	1+
235.89527	420	
235.94796	298	1+
238.04582	92	
238.90084	98	
239.00888	98	
240.03510	92	
241.93721	106	
245.10881	96	
245.94557	100	
246.90520	186	1+
246.95022	116	
246.97839	106	
247.96658	1538	1+
248.03596	312	1+
248.90016	1948	1+
249.41235	110	
249.95852	910	1+
250.83416	866	1+
250.90513	580	1+
251.02799	190	1+
251.08172	104	
251.83692	638	1+
251.91056	370	1+
251.92644	384	1+
252.07879	236	1+
252.97165	3996	1+
253.01669	118	
253.16294	94	
253.23041	100	
253.90511	832	1+
253.96368	1162	1+
254.94505	228	
254.96836	964	1+
255.07704	590	1+
255.78220	238	
255.87636	372	1+
256.91377	282	1+
257.85004	140	
258.84509	128	
258.91237	280	1+
258.97070	116	
259.43603	92	
259.95575	194	1+
260.57681	96	
260.82783	104	
261.06848	226	1+
262.06679	238	1+
262.22818	198	1+
262.80358	94	
263.84677	120	
265.05188	94	
265.35148	92	
266.02020	128	
266.91770	204	1+
267.80746	122	
267.83961	1462	1+
268.84217	1118	1+
269.80138	176	
270.80028	98	
270.97969	360	
271.84663	198	
271.91581	892	1+
272.79584	126	
272.81640	120	
272.89252	100	
273.79448	648	1+
273.85184	94	
273.87663	162	
274.89483	140	
274.95746	294	1+
275.06289	132	
275.49369	122	
275.98048	144	
276.85857	350	1+
276.89504	148	
277.06023	202	
277.48457	94	
277.83784	174	
278.83609	770	1+
279.41662	158	
279.80346	160	
279.96403	130	
280.00610	96	
280.04507	254	1+
280.79182	118	
280.89248	92	
281.04851	152	1+
281.86271	162	
283.78874	404	1+
283.87058	154	
285.85359	290	
286.79914	174	
286.85147	1500	1+
286.91076	106	
287.15798	104	
287.70593	100	
287.80590	112	
288.51885	92	
289.85029	112	
289.86588	354	1+
290.85718	176	
291.05903	104	
291.80847	408	1+
291.91043	226	1+
291.93068	94	
292.86712	112	
292.94251	186	
293.85913	470	1+
293.99905	114	
294.56128	94	
295.22528	104	
295.87486	300	1+
295.97341	452	1+
296.05219	128	
296.22430	98	
296.33417	96	
296.80687	254	1+
298.06166	242	1+
298.31046	98	
299.86833	152	
300.84616	128	
301.82578	96	
302.18446	146	
303.87267	112	
304.10319	96	
304.81104	132	
304.86211	190	
304.90340	96	
305.89206	114	
306.93703	98	
307.78541	122	
307.81554	100	
307.88624	558	1+
308.29413	112	
308.40585	96	
309.02030	96	
309.81788	270	1+
309.86744	108	
310.81854	212	1+
310.88002	618	1+
310.92144	114	
311.86684	100	
313.14053	98	
313.80530	92	
314.16618	256	1+
314.89493	130	
315.89719	96	
317.92987	96	
318.82891	242	1+
319.41390	96	
320.09861	150	
321.89198	102	
322.88275	326	1+
323.89107	388	1+
324.85972	92	
325.73332	138	
326.74063	100	
326.86570	106	
327.82305	116	
327.89435	162	
328.09648	100	
328.88864	432	1+
329.75067	108	
329.83183	130	
329.91624	98	
330.88217	112	
330.89708	118	
332.75489	96	
332.83415	96	
333.05761	112	1+
333.34658	94	
334.29257	184	1+
335.97323	154	1+
339.03696	168	1+
340.26071	116	
340.42759	100	
341.70490	232	1+
END IONS

###FS:    #m/z: 322.93107 #charge 1+
###MS: 38
###MSMS: 39
BEGIN IONS
TITLE=Cmpd 28, +MS2(322.9311), 28.0-35.0eV, 0.8min #39
RTINSECONDS=48.9985
SCANS=38-39
PEPMASS=322.93107	4531532
CHARGE=1+
177.93032	94	
186.95903	98	
189.86543	198	
192.89030	106	
193.44154	96	
196.88409	352	
198.86699	100	
198.88300	418	1+
199.88579	292	1+
199.95527	118	
205.95080	496	
207.01457	98	
207.87844	282	1+
209.94487	346	
210.89870	424	1+
212.88105	164	
214.89330	210	
215.88718	142	
216.88840	114	
217.89628	106	
221.94241	206	
221.96462	120	
222.02517	146	
222.87839	216	1+
222.95187	304	
223.96001	1048	1+
224.97431	260	
225.08861	106	
225.98511	124	
227.92785	298	
228.13275	124	
228.91023	306	1+
229.84364	100	
230.89257	1100	1+
232.93350	102	
233.56917	108	
233.90155	306	
233.96177	170	
235.82463	162	
235.88333	104	
236.01145	148	
236.82544	100	
237.05545	100	
237.79260	104	
237.89868	138	
238.89298	180	
238.94002	404	1+
239.08049	140	
239.79078	484	1+
239.90454	100	
239.96666	98	
240.94126	3536	
241.12655	158	1+
241.80276	106	
241.83667	204	1+
241.87002	164	
241.94257	2908	
242.82462	166	
242.94185	8844	1+
243.82206	212	
244.81928	266	1+
244.93898	1898	1+
246.10066	218	1+
246.90380	128	
246.97834	612	1+
247.03379	244	1+
248.03563	208	1+
248.85397	300	1+
248.89789	362	1+
249.09741	150	
250.94705	146	
251.78776	146	
251.84077	220	1+
251.92952	236	1+
252.08035	220	1+
252.79443	96	
253.16816	174	
253.92233	166	
254.86889	98	
256.90714	112	
257.79746	494	1+
258.04112	210	1+
258.83485	528	1+
260.09920	102	
260.33816	154	
260.83189	142	
261.81250	98	
261.83045	226	
261.85871	142	
261.89448	162	
262.35861	166	
262.83114	704	1+
263.18186	106	
263.97972	290	1+
266.05006	110	
266.24749	132	
266.84332	132	
266.86568	230	
266.99908	212	1+
267.80822	124	
267.90656	194	1+
268.95829	216	1+
269.16001	172	
269.80237	222	
269.87773	110	
271.80101	128	
271.84978	220	
272.43130	186	
272.79289	832	1+
272.84730	168	
273.85153	136	
274.05551	216	
275.80746	988	1+
275.85892	116	
276.39970	94	
276.42891	130	
276.83749	170	
277.12784	122	
279.01479	96	
279.09176	626	1+
279.85412	112	
280.15256	116	
281.08507	112	
281.79575	134	
281.85971	122	
282.03054	198	1+
282.80805	98	
282.85866	444	1+
282.92770	168	1+
283.00493	130	
283.78910	800	1+
283.84962	106	
284.06955	212	
284.30289	130	
284.84764	254	1+
284.86758	176	
285.79203	150	
285.81820	222	
285.87468	128	
285.88843	126	
286.18654	178	
286.91807	198	
287.13411	160	1+
287.79508	278	1+
287.81400	112	
288.20243	466	1+
289.79143	216	
289.81275	132	
289.88280	264	1+
290.78919	256	
291.11528	276	1+
291.27778	132	
291.80714	720	1+
291.88150	162	
292.86499	110	
292.93443	98	
293.14824	132	
293.43267	156	
293.80161	228	1+
293.87017	130	
294.86739	124	
295.85471	330	1+
295.89136	114	
295.93988	200	1+
296.80990	150	
296.91853	196	1+
297.87811	170	
298.81179	168	
299.78489	582	1+
299.86721	118	
301.86077	124	
302.24559	296	1+
303.21388	108	
303.46403	116	
303.81308	336	1+
304.88165	180	
304.94062	122	
305.80531	106	
305.87864	168	
306.88124	166	
307.04128	112	
307.28481	112	
307.80110	904	1+
307.89165	548	1+
308.29314	438	1+
308.87078	150	
309.14368	114	
309.91304	108	
310.31237	302	
310.81628	146	
311.76492	134	
311.88490	274	1+
312.80501	256	
313.80834	134	
313.88422	164	1+
314.82035	342	
314.86698	98	
315.88240	194	1+
316.81767	260	
316.88274	130	1+
318.01000	108	
319.88824	138	
320.24811	182	1+
321.13246	144	
321.33072	226	1+
323.30236	164	
323.75878	144	
323.81466	128	
323.89130	134	
324.19597	138	1+
324.89288	386	
325.81582	212	1+
325.90157	196	
326.88986	328	1+
327.17899	208	1+
327.79922	132	
327.82646	250	1+
END IONS

###FS:    #m/z: 340.94174 #charge 1+
###MS: 38
###MSMS: 40
BEGIN IONS
TITLE=Cmpd 29, +MS2(340.9417), 28.0-35.0eV, 0.9min #40
RTINSECONDS=49.771
SCANS=38,40
PEPMASS=340.94174	1907002
CHARGE=1+
189.86266	126	
192.93271	136	
196.08769	134	
196.88825	108	
199.87936	124	
205.94925	132	
205.96858	402	1+
206.09572	104	
210.90321	212	1+
210.93961	186	
212.87817	1214	1+
213.88142	780	1+
213.94102	2510	1+
215.88732	1910	1+
215.93917	624	1+
217.85893	228	1+
217.88159	528	1+
217.95024	152	
222.00213	112	
222.95525	166	
223.95871	266	
226.95143	138	
227.78916	306	1+
227.90307	158	
228.95247	168	
230.89009	1584	1+
231.89002	1136	1+
231.95144	2216	1+
233.00483	106	
233.87505	114	
233.89768	1346	1+
233.94877	700	1+
235.89172	466	1+
235.94667	358	
237.06294	100	
237.79842	118	
238.15540	98	
238.89351	118	
239.68325	104	
239.95107	144	
240.19119	100	
240.53016	110	
240.94152	372	1+
241.88017	102	
241.94488	268	1+
242.39829	146	
243.82923	128	
243.88719	180	1+
244.95906	258	
245.79881	212	1+
246.45041	106	
246.79572	208	1+
246.97692	566	1+
248.90073	670	1+
249.96027	288	
249.97914	106	
250.87241	204	1+
251.96052	100	
253.57770	98	
253.79504	124	
253.90433	184	
253.99067	102	
254.86430	118	
254.90694	152	
254.94482	112	
254.96795	1060	1+
255.07710	318	1+
255.78338	98	
256.00609	142	
256.79235	334	1+
256.84502	284	1+
256.89942	242	1+
256.91674	286	1+
256.96522	280	
257.07597	140	
257.79668	284	1+
258.88566	104	
258.91255	98	
259.85102	102	
259.95664	126	
262.83927	128	
262.89237	248	1+
263.17701	116	
263.84767	134	
264.79794	106	
265.02463	220	1+
265.35153	110	
265.85559	176	
266.27047	100	
266.93809	98	
267.13804	122	
267.80371	172	
267.89165	182	
268.14049	102	
268.79989	488	1+
269.80244	354	1+
271.16585	102	
272.78046	128	
272.85120	328	1+
272.93833	200	
273.82765	172	1+
273.97200	140	1+
274.80740	452	1+
275.81152	380	1+
276.06661	226	1+
276.84691	370	1+
276.85399	112	
277.86096	108	
277.96506	146	
277.99156	130	
278.40733	100	
279.09576	108	
279.80244	146	
279.84840	296	1+
279.96477	98	
280.82539	128	
280.85141	252	1+
280.92991	128	
281.05308	134	
281.79105	276	
282.85533	100	
283.23266	98	
283.78753	536	1+
283.85408	160	
284.37408	158	
284.85966	206	1+
284.90594	150	
286.81733	130	
286.88694	138	
288.06097	168	
289.67136	100	
289.78870	608	1+
290.80514	122	
291.43472	248	1+
291.80466	512	1+
291.82593	102	
292.86444	106	
292.87896	158	
293.85349	134	
293.86514	484	1+
294.27780	132	
296.80907	390	
296.86899	124	
297.80462	170	
297.83369	116	
297.88574	138	
297.93567	106	
297.97598	178	
298.24164	98	
298.25594	104	
298.80741	102	
298.82635	208	
298.85948	150	
298.99079	98	
299.03911	118	
299.78309	146	
299.79901	154	
299.87793	160	
300.50241	100	
300.78874	130	
300.86308	132	
301.54595	98	
301.88320	276	1+
302.92923	98	
303.20868	124	
305.01697	112	
305.79007	178	
305.87869	118	
306.88486	716	1+
307.80143	608	1+
307.88859	466	1+
308.29082	156	
309.81770	106	
309.92536	186	
310.81236	128	
310.87909	434	
311.86824	222	1+
311.88677	412	
312.80572	480	1+
312.99433	102	
315.35385	106	
315.81979	108	
315.85927	130	
316.54777	134	
318.06671	134	
320.89670	134	
321.25541	104	
321.82141	102	
322.32237	138	
322.90491	130	
323.30829	112	
323.91046	118	
324.89359	164	
325.29453	136	
325.88895	382	1+
326.01919	116	
326.88987	268	1+
327.12744	106	
327.14700	204	1+
327.81463	360	1+
328.18904	168	
328.43896	100	
328.88649	532	1+
329.72568	102	
329.87288	158	
329.88751	352	1+
330.39820	106	
330.81794	748	1+
331.76739	182	1+
333.75638	126	
336.86186	170	
337.88366	176	
338.71602	132	1+
342.90056	352	1+
344.74005	114	
345.72001	172	
END IONS

###FS:    #m/z: 507.84768 #charge 1+
###MS: 38
###MSMS: 41
BEGIN IONS
TITLE=Cmpd 30, +MS2(507.8477), 28.2-35.2eV, 0.9min #41
RTINSECONDS=50.5435
SCANS=38,41
PEPMASS=507.84768	380938
CHARGE=1+
196.01804	206	
199.88621	242	1+
209.94332	186	
215.89100	200	1+
234.88418	172	
236.12618	194	1+
236.89516	182	1+
237.06071	438	1+
238.06559	320	1+
241.85727	404	1+
246.97610	202	1+
247.10288	234	1+
248.85804	168	
250.97475	328	1+
252.08499	310	1+
252.89897	164	
253.92330	196	
254.79436	162	1+
256.79196	228	1+
258.92449	282	1+
258.97225	214	1+
260.84524	182	1+
260.88390	376	1+
262.02891	252	1+
262.13768	296	
262.85086	224	1+
263.13728	186	
265.01816	242	1+
265.90504	250	1+
266.09259	190	
266.16980	180	
267.78310	348	
267.93410	216	1+
268.36630	152	1+
268.87185	244	1+
268.92050	314	1+
270.07180	270	1+
270.80799	170	
270.86697	484	1+
272.85555	590	
273.87685	198	
273.91596	216	1+
274.85098	170	
275.85640	476	1+
276.80054	208	
277.80056	220	
277.89252	292	1+
280.85643	354	1+
280.95324	286	1+
281.37732	256	1+
282.99144	178	1+
283.87683	474	1+
284.12503	230	1+
284.87918	402	1+
285.79126	488	1+
286.02392	194	1+
286.87141	216	
287.87008	188	
288.84507	212	1+
288.87259	318	
289.88176	1146	
290.13295	290	1+
290.86780	1768	1+
290.99553	320	1+
293.87437	4984	1+
296.06750	322	1+
296.38605	190	1+
296.80614	178	
296.85360	320	
296.88474	276	
297.11709	156	1+
297.74835	242	1+
297.81815	354	
297.87679	758	1+
298.85351	288	
298.87860	554	1+
299.30854	304	1+
299.79506	212	1+
299.86863	212	
300.04172	306	1+
300.38044	178	1+
300.85954	1124	1+
300.89635	174	
301.34409	168	
302.12915	192	1+
302.36392	166	
303.80315	200	
303.85259	252	1+
304.88175	168	
305.12309	266	1+
305.82531	450	1+
305.86519	462	
306.12507	224	1+
306.40248	278	1+
307.28581	264	1+
307.30390	132	1+
307.40629	232	1+
307.85054	252	
307.89146	1722	1+
308.14241	638	1+
308.80630	274	1+
308.84355	604	1+
308.88177	2418	1+
310.15743	1004	1+
310.33804	280	1+
311.03433	170	
311.88334	9852	1+
312.00930	188	1+
312.79009	170	
312.96878	390	1+
313.04872	144	1+
313.37167	286	1+
313.96865	248	1+
314.13851	154	1+
314.86641	846	
315.34727	280	1+
315.82655	348	1+
315.86550	1200	1+
316.86507	768	1+
316.97947	164	1+
317.88883	236	1+
318.85996	830	1+
318.94005	282	1+
319.81801	200	1+
319.89680	352	1+
320.16500	184	1+
320.35488	234	
320.79297	164	1+
320.85923	178	
321.88023	728	1+
322.35534	220	
323.38920	328	1+
323.85473	372	1+
324.01972	148	1+
324.39459	198	1+
324.89819	1182	1+
325.90153	980	1+
326.06055	228	1+
326.88245	396	
327.88283	818	
327.89732	898	1+
328.42496	306	1+
328.87044	560	
329.89635	532	
329.94883	186	1+
329.98793	196	1+
330.16776	186	
330.39410	206	1+
330.88266	326	
331.08709	256	1+
331.88376	306	
332.05676	292	1+
332.87713	576	
332.90436	290	
333.18067	444	1+
333.87602	384	
334.27640	108	1+
334.77054	162	1+
334.87492	240	
334.90010	354	
335.88515	226	
335.90122	226	
336.03891	218	1+
336.86495	196	
336.88149	172	
336.94672	372	1+
337.83112	214	
337.88209	338	
338.04756	228	1+
338.88247	286	
339.09361	286	1+
339.83334	396	1+
339.88161	360	
339.90323	332	1+
340.10322	470	1+
340.38413	166	
340.87170	190	
341.97648	176	
342.90932	328	1+
345.16131	166	
346.09792	236	1+
346.75858	254	1+
348.89367	198	
349.02368	362	1+
349.34195	188	1+
350.14149	296	1+
350.79552	182	1+
350.89291	356	
351.01021	288	1+
351.03300	374	1+
351.85342	180	
351.88122	296	
352.77889	274	1+
352.91320	360	
353.85170	1278	1+
353.90320	262	
354.05600	360	1+
354.60876	178	
354.71841	158	1+
354.90710	242	
355.89356	798	1+
356.40901	182	1+
356.78678	280	1+
356.85816	174	
357.39394	162	1+
357.72568	196	
358.87809	176	
359.40442	170	1+
359.76168	216	1+
360.76308	178	1+
360.89177	332	1+
360.95822	178	
361.38212	372	1+
361.98800	200	1+
362.35413	170	
362.54300	224	1+
362.84771	200	1+
363.01946	338	1+
363.70064	168	
363.73817	178	
364.38247	166	
364.72057	174	
364.84487	174	
364.87298	366	1+
365.34644	266	1+
365.71379	198	
366.78396	472	1+
366.84113	1418	1+
367.70788	1592	1+
368.79119	170	
368.87868	186	
368.91590	192	
369.07804	220	1+
369.84100	506	1+
370.78542	956	1+
371.18690	168	1+
371.71597	250	
371.83723	204	
371.90062	190	1+
372.72343	1064	1+
372.76665	152	1+
372.85827	340	1+
373.36067	296	1+
373.72220	852	1+
374.72433	520	1+
374.80385	168	
375.06650	130	1+
375.37097	342	1+
375.76814	326	1+
375.78838	278	1+
375.94012	310	1+
376.88927	234	
377.88452	184	
377.90297	294	1+
377.99273	224	1+
379.72763	574	1+
379.73516	706	1+
380.73673	510	1+
380.85656	212	
381.73142	666	1+
381.85296	478	1+
381.88812	212	
381.92781	184	
382.35663	300	1+
382.73602	568	1+
382.91572	172	
383.71601	204	
383.77447	312	1+
383.89658	194	
384.14075	174	
384.79907	364	1+
384.85082	4382	1+
384.88915	250	
385.17170	148	1+
387.36963	190	1+
387.39992	546	1+
387.72059	280	
387.90017	320	1+
388.73660	352	1+
388.79364	214	
389.20218	406	1+
389.71671	458	1+
389.80009	202	
389.84795	216	
389.89351	246	
389.92453	154	1+
390.09348	174	1+
390.24118	178	1+
390.37390	354	1+
390.80282	566	1+
390.84549	678	
391.06147	582	1+
391.12858	278	1+
391.33817	200	1+
391.37542	260	1+
391.70653	284	1+
391.84565	658	
392.09643	168	1+
392.82823	480	
392.87151	496	1+
392.90013	344	1+
393.73577	704	1+
393.79886	878	1+
394.73548	514	1+
394.83809	970	1+
394.86977	542	1+
395.40507	424	1+
395.86973	418	1+
396.33233	316	1+
396.41355	384	1+
396.73796	384	1+
396.79173	310	1+
397.33469	258	1+
397.72683	1030	1+
397.91188	188	1+
397.95424	132	1+
397.97109	164	1+
398.73018	900	1+
398.85314	214	
399.23833	234	1+
399.71256	178	
399.75329	164	
399.80787	296	1+
399.86632	406	1+
401.13550	236	1+
401.35311	274	1+
402.13819	178	1+
402.43268	112	1+
402.86736	2178	1+
403.87202	1386	1+
404.82505	296	1+
405.36507	306	1+
405.75977	430	1+
405.79900	178	
405.87557	542	
406.81347	420	1+
406.86189	350	
407.13719	196	1+
407.73055	352	
407.86582	6804	1+
408.34252	240	1+
408.72825	184	
409.04297	182	1+
409.73173	1000	1+
410.73660	698	1+
410.84481	466	
410.87061	570	
410.92187	154	1+
411.67746	168	1+
411.81211	1996	1+
411.86166	266	
412.02543	204	1+
412.15829	110	1+
412.38416	248	1+
412.61454	192	1+
412.72879	458	
412.85002	1026	
413.07986	412	1+
413.87503	500	1+
413.90095	260	1+
414.36022	162	1+
414.90139	186	1+
415.07993	292	1+
415.87613	614	1+
417.81709	396	1+
417.91383	310	1+
418.81692	232	1+
418.84673	274	
420.00742	182	1+
421.88295	1094	1+
421.93040	192	1+
422.82179	170	
423.82594	338	1+
423.86862	562	1+
423.88566	292	
424.38971	168	
424.82945	224	1+
425.79244	250	1+
425.87757	510	
426.07426	324	1+
426.12035	114	1+
426.75229	218	
426.86396	2076	1+
426.94243	204	
427.73707	740	
428.30102	96	1+
428.74647	556	
428.84840	464	
428.88790	1090	1+
429.74109	1066	1+
429.82965	288	
429.87058	338	
430.74336	718	1+
430.86470	1570	1+
430.88226	304	
430.94397	148	1+
431.87042	1082	1+
432.24595	240	1+
433.07186	186	
433.82662	230	1+
433.87475	302	
434.88931	286	
435.86856	340	
435.97087	144	1+
436.81521	260	1+
437.73453	240	1+
439.89814	770	1+
440.75672	206	1+
440.87745	442	1+
441.15658	224	1+
441.87902	324	1+
444.39854	218	1+
444.87426	3360	1+
444.95063	188	
445.74538	666	1+
447.88482	212	
448.88002	1354	1+
449.87797	938	1+
450.70396	138	1+
450.76998	310	
451.76514	178	
451.88015	178	
452.76120	410	1+
453.25635	170	
456.73652	174	1+
457.90758	1038	1+
459.21308	208	
459.70161	202	1+
462.88414	1396	1+
463.77401	140	1+
463.79005	280	1+
466.10784	112	1+
466.14542	188	1+
467.88947	1750	1+
469.78088	574	1+
469.89310	358	
470.71449	170	1+
470.90940	196	
474.76658	178	
480.13059	198	1+
481.71959	286	1+
483.26380	190	1+
483.66253	174	1+
484.79931	228	1+
485.90100	940	1+
486.24488	256	1+
486.84834	346	1+
487.24596	150	1+
487.79539	338	1+
488.79585	238	1+
488.89469	168	1+
489.77827	260	1+
491.80296	290	1+
491.84500	164	
495.73958	224	1+
496.28037	166	
498.39666	228	1+
498.78764	210	1+
499.73366	386	1+
501.67315	172	1+
504.11324	168	1+
504.40671	182	1+
504.46947	188	1+
505.79505	260	1+
505.81879	178	
506.23133	186	1+
506.25761	150	1+
506.67913	188	1+
507.18352	216	1+
507.67613	120	1+
509.27104	182	1+
509.73889	360	1+
509.80831	288	1+
509.86599	542	1+
510.79193	196	1+
END IONS

###FS:    #m/z: 322.93122 #charge 1+
###MS: 42
###MSMS: 43
BEGIN IONS
TITLE=Cmpd 31, +MS2(322.9312), 28.0-35.0eV, 0.9min #43
RTINSECONDS=54.238
SCANS=42-43
PEPMASS=322.93122	5027264
CHARGE=1+
190.57108	114	
192.88738	246	1+
194.88595	262	1+
195.98372	148	
197.89222	128	
199.13568	96	
201.88742	158	
203.03061	94	
205.95165	562	1+
206.36835	94	
207.97424	100	
209.91919	134	
210.90047	166	
212.88261	188	
213.09042	92	
213.89144	128	
214.89508	484	1+
217.01737	140	
217.88719	180	1+
220.88006	130	
221.06995	92	
221.49380	92	
222.54037	90	
222.95486	1026	1+
222.97034	114	
223.95947	742	1+
225.09818	128	
225.10891	208	1+
225.87899	222	1+
225.94025	102	
225.96050	124	
226.38353	136	
227.90502	236	1+
228.90882	188	1+
229.86210	230	1+
230.83259	120	
230.88996	516	1+
231.02614	100	
232.42481	116	1+
232.90759	418	1+
235.07714	258	1+
236.39059	96	
236.89863	272	1+
237.86363	98	
238.94045	190	
239.08499	128	
239.78948	374	
240.79006	402	1+
240.82510	192	
240.89886	194	1+
240.94161	3776	
240.97495	138	
241.46265	96	
241.94018	12838	1+
242.94233	8792	1+
243.82028	412	1+
244.03116	294	1+
244.86059	144	
244.89055	252	1+
244.93991	1424	1+
245.03347	236	1+
245.86714	156	
245.89507	178	1+
245.97105	560	1+
246.09847	160	
246.97597	468	1+
247.54872	92	
248.85556	304	
248.91381	222	1+
248.95325	178	
249.82609	104	
249.96888	108	
250.16363	102	
250.50157	100	
250.94925	120	
250.96877	124	
251.78717	92	
251.92767	174	
252.04151	108	
252.92599	164	
253.88192	122	
254.90974	256	1+
255.10644	134	
255.37217	100	
255.78136	122	
255.80083	150	
256.17538	98	
256.84134	238	
257.14507	98	
257.33051	92	
257.79889	592	1+
258.51942	92	
258.83749	290	1+
259.82645	478	1+
260.04147	172	1+
262.35451	98	
262.83140	344	1+
263.33760	124	
263.84660	310	1+
263.97864	176	
265.94094	166	
266.46076	94	
266.84530	212	1+
266.86533	126	
267.80260	214	
267.88784	116	
268.79809	660	1+
268.82937	94	
268.84980	308	1+
268.90855	148	
269.23196	118	
269.80197	560	1+
271.17879	162	
271.79757	282	
271.84577	308	1+
272.84895	172	1+
272.87098	92	
272.99662	94	
273.79541	388	
274.79300	222	
274.85872	220	
275.81037	754	1+
276.84256	342	
276.89483	260	1+
277.08992	90	
277.80452	112	
277.82024	98	
278.81378	160	
278.86283	260	
279.09219	1106	1+
279.85732	336	1+
280.81929	140	
281.12194	118	
281.59885	92	
281.80072	122	
282.80961	312	1+
282.85913	118	
282.99150	92	
283.35531	144	
283.79091	680	1+
283.96686	114	
284.29597	340	1+
285.20218	120	
286.18695	232	
286.86317	106	
286.91794	146	
287.19066	128	
287.79391	260	
287.81477	100	
288.19920	214	
289.79019	212	
289.88443	122	
290.78780	220	
290.86994	166	
291.01279	90	
291.11916	276	
291.80706	1014	1+
291.99476	156	1+
292.43423	92	
293.87752	136	
294.80574	122	
294.85254	104	
295.81055	526	1+
297.78996	266	
298.80466	344	1+
298.86627	150	
299.78189	918	1+
300.84412	98	
301.86452	130	
301.87765	138	
302.81735	114	
303.21398	284	1+
303.88502	134	
304.88604	114	
305.87227	124	
305.88909	112	
306.80417	98	
306.88307	806	1+
307.28716	102	
307.30586	120	
307.75171	136	
307.79984	1292	1+
308.29398	406	1+
309.81462	214	
310.31027	158	
310.81844	92	
310.88142	172	
311.03025	164	
311.80780	124	
311.88410	106	
312.03936	96	
312.80338	476	1+
313.83075	134	
313.88759	172	1+
314.80428	132	
314.82137	502	1+
317.88001	106	
318.87198	90	
319.81216	212	1+
319.88483	162	
319.93839	92	
320.05697	104	
320.27145	110	
320.89036	92	
322.82744	178	
323.30306	108	
323.89951	106	
324.14602	100	
324.76464	162	1+
324.89769	220	
325.90104	202	
326.89980	104	
326.95450	90	
327.86866	90	
327.88765	404	1+
END IONS

###FS:    #m/z: 340.94180 #charge 1+
###MS: 42
###MSMS: 44
BEGIN IONS
TITLE=Cmpd 32, +MS2(340.9418), 28.0-35.0eV, 0.9min #44
RTINSECONDS=55.01
SCANS=42,44
PEPMASS=340.94180	2163532
CHARGE=1+
189.86397	160	
190.86371	100	
192.92924	228	1+
196.88541	330	
203.89052	136	
205.94780	132	
207.87627	286	
208.88344	126	
208.95995	148	
210.93621	192	
211.89099	112	
212.87769	1270	1+
213.88060	754	1+
213.94019	1544	1+
214.89681	272	
215.88692	2090	1+
215.93918	208	
216.93959	96	
217.86183	212	
217.88383	322	
218.88537	278	
219.88514	182	
220.44435	96	
222.95356	140	
223.96014	142	
224.97634	136	
227.56926	100	
227.89819	166	
228.94164	234	
229.95780	138	
230.88846	1626	1+
231.95162	2050	1+
233.39092	94	
233.89829	1218	1+
233.94869	538	1+
234.82082	152	1+
234.86293	154	
235.51248	112	
235.89446	478	1+
235.94871	248	
238.21061	100	
238.79694	192	
238.83895	96	
239.02428	98	
239.12846	98	
239.78843	310	1+
240.83568	148	
242.94556	166	
244.96023	102	
246.44498	168	
246.83634	96	
246.87515	192	1+
246.97790	156	
247.96794	102	
248.16363	218	1+
248.90070	222	
249.57150	96	
249.89776	718	1+
249.96300	772	1+
250.89961	510	1+
250.99480	196	
251.49949	94	
252.22975	188	
253.90532	164	
254.90542	132	
254.92042	152	
254.96652	708	1+
255.08115	128	
255.70950	178	
255.89197	160	1+
256.80421	150	
256.91376	282	
256.96557	156	
257.80200	178	
258.43646	98	
258.81004	106	
258.84597	146	
258.91460	102	
259.84242	294	1+
259.90928	130	
259.95744	278	1+
260.89858	178	1+
261.02885	96	
261.93855	104	
262.14884	94	
262.96971	168	
263.83364	122	
265.08075	110	
265.09568	100	
265.44163	94	
266.83934	222	1+
266.87171	132	
267.13391	244	1+
267.84390	166	1+
269.79963	152	
270.89583	174	
271.84730	330	1+
271.89189	136	
271.91329	522	1+
272.80313	134	
272.87397	96	
272.93360	140	
272.95003	96	
273.79352	452	1+
275.80856	288	1+
276.85372	142	
276.88204	108	
277.85589	384	1+
278.83957	240	1+
278.85978	324	1+
279.50079	106	
279.96165	158	
280.10010	136	
280.75861	104	
280.79394	394	1+
280.98951	210	1+
281.06124	136	
281.82195	114	
281.98936	130	1+
282.45781	104	
282.86440	156	
283.79029	114	
283.85888	174	
284.79080	120	
284.87242	222	1+
284.90974	198	1+
286.04022	112	
286.85925	226	1+
287.81141	116	
288.93614	106	
289.79052	210	
289.81066	260	1+
289.91786	96	
290.85993	190	
291.04113	110	
291.80328	156	
291.88392	128	
292.02289	222	1+
292.09228	106	
292.43851	110	
292.81948	144	
293.87623	104	
294.11670	100	
294.85035	310	1+
294.86812	168	
296.00431	176	1+
296.81170	218	
296.97224	102	
297.97685	250	
297.99123	130	
298.84121	142	
299.78460	418	1+
299.88025	152	
300.86497	112	
302.17468	170	
303.27810	102	
303.81053	164	
304.88714	96	
305.87692	196	
306.43805	122	
306.88189	134	
307.30177	164	
307.79952	488	1+
307.89592	170	
308.29290	176	
308.88638	144	
310.42123	96	
310.88059	604	1+
311.51033	108	
311.83116	110	
312.80969	142	
312.86073	104	
313.03561	144	
313.80432	132	
313.88706	108	
314.77167	152	
314.81940	186	1+
317.93261	154	
318.86253	108	
319.48858	96	
321.03502	122	
322.81797	118	
323.88226	122	
324.89809	156	
325.80522	98	
326.81000	106	
328.82859	350	1+
328.89503	172	
329.88329	160	1+
330.81622	624	1+
331.87095	102	
333.78000	182	
337.39418	104	
337.82951	130	
339.95819	132	
340.06765	128	
340.91227	98	
341.88417	170	1+
342.31205	106	
343.90366	168	1+
345.09359	144	
END IONS

###FS:    #m/z: 363.95799 #charge 1+
###MS: 42
###MSMS: 45
BEGIN IONS
TITLE=Cmpd 33, +MS2(363.9580), 28.0-35.0eV, 1.0min #45
RTINSECONDS=55.782
SCANS=42,45
PEPMASS=363.95799	1307986
CHARGE=1+
182.86916	168	
189.86376	920	1+
191.85915	1098	1+
193.85419	270	
196.88409	662	1+
205.87861	274	
207.87503	716	1+
207.94744	258	
208.94028	148	
209.87044	328	
209.94376	1426	1+
210.88465	952	1+
211.91149	130	
212.87961	7188	1+
214.89793	248	
215.88421	164	
217.89698	116	
218.91644	178	
222.95297	2014	1+
223.89197	142	
224.20211	156	1+
224.94944	2610	1+
225.88430	534	1+
226.94876	9222	1+
227.10795	170	1+
228.79680	174	
228.89533	1910	1+
228.94334	9758	1+
230.53960	116	
230.79217	320	1+
230.84259	258	1+
230.89041	10348	1+
231.99786	136	1+
232.88567	946	1+
234.03935	142	1+
234.59500	90	1+
234.88401	294	
235.84706	276	1+
235.88032	186	
236.84899	202	1+
237.97385	130	
240.81883	124	
240.94066	798	
240.96178	1324	1+
241.88604	112	
241.93988	2232	1+
242.94173	1542	1+
242.95965	1274	1+
243.82417	520	1+
243.86693	118	
244.95840	4268	1+
245.81899	154	
245.90433	176	
246.09700	220	
246.80468	118	
246.91221	172	
246.95376	5672	1+
246.97592	462	
247.04807	128	
248.80142	162	
248.90134	3114	1+
249.03676	180	
249.80177	412	1+
250.89828	474	1+
250.97055	268	
251.79386	500	1+
251.91336	126	
251.97718	112	
252.80100	280	1+
253.83880	204	
253.90470	804	1+
254.79558	168	
254.91855	162	1+
255.84500	156	
257.02394	130	
257.40806	156	
258.09588	396	1+
258.83955	178	
258.97226	544	1+
259.79175	254	1+
259.83778	178	
259.85024	132	
260.04195	166	
260.83391	412	1+
260.97031	610	1+
261.83660	276	1+
261.92631	164	
263.81626	250	1+
263.83241	150	
263.84907	110	
263.98566	282	
264.05079	252	1+
265.00269	118	
265.09301	136	
265.85174	376	1+
266.50489	130	
266.81287	588	1+
266.87028	146	
267.78702	210	
267.93242	218	
267.97380	1108	
268.80573	136	
268.84093	372	1+
268.91452	384	1+
268.95950	366	
269.08085	142	
269.11872	148	
269.79894	136	
269.84111	276	1+
269.91946	276	1+
269.96884	1074	1+
270.80127	126	
270.95282	188	
271.17504	398	1+
271.84340	212	
271.91731	674	1+
272.84960	116	
272.93468	110	
273.79203	316	1+
273.92189	260	1+
275.81131	216	1+
275.85445	506	1+
276.35595	126	
276.85619	438	1+
278.79784	122	
279.10210	202	
279.80659	200	
279.85244	170	
280.79104	852	1+
280.92380	222	
281.06925	156	
282.30199	120	
282.85519	124	
282.91360	134	1+
282.96777	208	1+
283.06169	110	
283.79044	170	
283.84917	336	
284.26529	108	
284.76637	108	
284.82237	356	
284.85326	448	
284.93931	164	
285.07497	144	
285.79162	210	
285.84558	1388	1+
285.88174	240	1+
285.95576	112	
286.79776	132	
286.83708	118	
288.20136	196	
289.80843	238	
289.99196	196	1+
290.11629	630	1+
290.78736	422	
291.11926	552	1+
291.80370	186	
292.43238	196	1+
292.86645	132	
293.84974	110	
294.86162	314	1+
294.88580	136	
296.04774	148	
296.81007	458	1+
297.03533	152	
297.79367	200	
297.92674	122	
297.99158	190	1+
298.80338	1788	1+
298.82518	154	
299.09774	138	
299.78884	116	
299.87180	110	
300.76847	124	
300.80427	304	
301.80564	334	
301.86157	862	1+
302.24690	134	
302.80508	1000	1+
303.11553	236	
303.80904	754	1+
303.85669	2698	1+
303.92919	206	
303.94710	152	
305.00078	180	1+
306.31142	122	
307.77946	162	
308.13141	334	1+
308.29253	122	
308.87700	132	
310.00566	168	
310.87241	474	1+
311.74585	126	
313.87595	142	
315.81417	642	1+
316.81473	448	1+
317.03100	126	
317.77341	108	
318.81743	472	1+
318.93583	170	
319.86924	156	
320.77730	130	
320.87045	138	
321.13160	246	
321.81946	1138	1+
321.86775	622	1+
322.01531	204	1+
322.90389	128	
322.92839	174	
324.87729	194	
325.87926	112	
325.90000	152	
326.87047	668	1+
328.87566	294	1+
331.75843	112	
332.01691	130	
333.59076	112	
335.15823	108	
335.78549	116	
335.88217	188	1+
336.94327	160	
337.80743	118	
337.83669	230	
339.14140	294	
339.82797	1002	1+
340.94228	476	
341.82440	124	
342.20669	190	
343.90871	134	
348.86338	176	
349.32586	280	1+
349.77436	246	1+
355.41741	144	
358.20059	124	
359.73609	230	1+
359.86411	142	
361.71842	196	
361.79710	174	
363.72082	206	1+
363.95631	112	
364.17358	194	1+
364.75394	160	
365.71637	216	1+
365.76069	126	
367.33379	242	1+
368.14790	132	
368.72948	488	1+
368.78100	132	
END IONS

###FS:    #m/z: 363.95810 #charge 1+
###MS: 46
###MSMS: 47
BEGIN IONS
TITLE=Cmpd 34, +MS2(363.9581), 28.0-35.0eV, 1.0min #47
RTINSECONDS=59.4565
SCANS=46-47
PEPMASS=363.95810	830750
CHARGE=1+
178.94686	118	
182.87139	358	1+
185.86910	172	
187.86848	780	1+
189.86429	2996	1+
191.85979	2704	1+
194.88968	350	1+
196.88411	642	1+
196.92486	120	
197.02518	122	
199.87039	188	1+
200.94859	170	
201.11981	120	
205.88004	130	
205.94682	602	1+
207.87597	1422	1+
208.87161	110	
209.87085	572	
209.94417	3370	1+
210.88506	1648	1+
212.80192	118	
212.88032	13794	1+
214.89472	1072	1+
215.07379	114	
219.86548	274	1+
220.39134	112	
222.95326	5722	1+
222.97532	234	
224.94918	6514	1+
224.97511	192	
225.09946	224	1+
225.79131	122	
225.88881	1298	1+
225.97728	522	1+
226.15664	136	
226.89488	742	1+
226.94862	17418	1+
226.99454	246	1+
227.09658	324	1+
227.11165	112	
227.78476	486	1+
228.01289	248	1+
228.15537	334	1+
228.89510	3544	1+
228.94370	21070	1+
229.16041	248	1+
229.28595	132	1+
229.96699	226	1+
230.82977	246	1+
230.89107	17858	1+
230.94149	148	
231.00266	172	1+
231.27393	116	1+
231.95444	124	
232.13942	268	1+
232.88609	2340	1+
234.88153	846	1+
234.93268	166	
235.08147	112	
235.84770	236	
238.01208	200	1+
238.96821	108	
239.07804	222	1+
239.90494	132	
240.82282	470	1+
240.84061	126	
240.94083	968	1+
240.96309	4088	1+
240.98870	130	
241.79942	110	
241.82536	304	1+
242.41682	146	1+
242.94236	1628	1+
242.96123	2868	1+
243.08012	260	1+
243.82698	326	1+
244.95899	6826	1+
245.83111	310	1+
245.85525	330	1+
245.94502	522	
246.04755	218	1+
246.09768	346	1+
246.78671	240	1+
246.83356	256	1+
246.90557	1320	1+
246.95414	7982	1+
247.52300	94	1+
247.74143	88	1+
247.85153	402	1+
248.80825	280	
248.90180	4024	1+
249.80355	254	1+
250.49549	110	1+
250.89670	1598	1+
250.94825	156	
250.97111	200	
251.79291	112	
252.07937	112	
252.11054	112	
253.83808	384	1+
253.90565	1108	1+
253.94868	146	
254.41920	128	
255.82887	136	
257.14029	112	
258.10051	162	
258.80432	148	
258.83659	120	
258.97359	908	1+
259.85130	126	
260.96885	2332	1+
261.83010	578	1+
261.85743	202	1+
262.78263	132	
263.83017	112	
263.84453	278	1+
264.81534	292	1+
264.97148	688	1+
265.08595	264	
265.79587	118	
265.97734	510	1+
266.02492	256	1+
266.09269	168	
266.12931	150	
266.78354	152	
266.81297	740	1+
266.86636	150	
267.78606	744	1+
267.87172	164	
267.97333	1060	1+
268.14526	144	
268.84256	376	1+
269.07831	122	
269.12529	238	1+
269.97123	920	1+
271.17574	298	
271.84732	164	
271.91726	928	1+
272.13101	124	
272.80414	478	1+
272.85611	140	
273.80650	410	1+
273.84523	196	1+
273.92051	234	
273.98364	210	1+
275.10582	414	1+
275.12864	136	
275.80707	512	1+
276.85768	532	1+
277.09495	154	
278.79794	168	
278.84415	222	
279.10196	180	
279.79335	132	
280.01778	134	
280.26504	116	
280.79321	1900	1+
280.85520	302	1+
281.85585	214	1+
281.98748	160	
282.08888	242	1+
282.89020	152	
282.92605	108	
283.79085	132	
283.85394	414	
283.96278	110	
283.98434	256	
284.79654	110	
284.82522	334	
284.85047	544	
284.99691	122	
285.42981	110	
285.79315	300	1+
285.84656	1458	1+
286.02458	114	
286.97736	110	
288.19893	136	
288.79454	358	1+
288.89449	118	
289.82715	108	
289.88109	194	
290.78737	246	
290.86422	180	
291.11758	804	1+
292.85898	154	
293.11801	172	
293.88137	198	1+
294.03790	210	1+
294.85136	122	
294.85882	108	
295.18050	108	
295.84938	132	
296.80854	834	1+
296.87927	344	1+
297.79452	156	
298.37006	148	
298.43782	188	
298.80311	1830	1+
298.94796	202	1+
299.86914	116	
299.88147	128	
300.90763	172	1+
301.80540	488	1+
301.86296	1166	1+
303.03077	172	1+
303.12158	280	1+
303.80846	1370	1+
303.85621	2896	1+
304.10385	178	1+
305.83194	192	
305.86437	146	
306.27910	152	
307.88039	144	
307.89093	176	
308.13487	148	
308.29385	330	1+
309.81591	130	
309.87275	422	1+
310.36484	108	
310.87641	316	1+
311.87469	410	1+
312.87872	336	1+
314.82201	110	
314.88922	108	
316.81350	302	
317.10497	114	
317.81363	170	
317.87477	140	
318.93604	292	1+
319.82513	234	
319.84269	186	
319.86960	198	
320.81005	126	
320.83409	128	
320.90010	112	
320.93461	184	
321.14412	234	1+
321.81910	1178	1+
321.86934	406	
322.00014	180	1+
322.12464	128	
322.93077	570	1+
323.87406	316	1+
323.98778	132	
324.87564	264	1+
324.89593	192	
325.15356	288	1+
325.90431	152	
326.17659	126	
326.87412	714	1+
329.75768	134	
329.87611	400	1+
330.72191	184	
331.21215	140	
331.75791	154	
336.94719	612	1+
337.83611	228	
338.83563	118	
339.14266	394	1+
339.82818	794	1+
339.88683	420	1+
340.94076	322	1+
342.07590	118	
343.70857	108	
345.71394	122	
346.89815	184	1+
348.72443	280	1+
349.77821	268	1+
350.77837	194	1+
352.23094	176	
352.65345	104	1+
353.76262	152	
356.79725	226	1+
357.06757	130	
358.71728	158	1+
359.85974	114	
359.95417	192	1+
360.87364	114	
361.12694	110	
361.72305	210	
361.76604	112	
362.71839	124	
362.84580	174	
363.15865	128	
363.72250	122	
363.74462	148	
363.77760	138	
364.17465	162	
366.82389	208	1+
367.32941	196	
367.78318	194	1+
368.33883	138	
END IONS

###FS:    #m/z: 336.94736 #charge 1+
###MS: 46
###MSMS: 48
BEGIN IONS
TITLE=Cmpd 35, +MS2(336.9474), 28.0-35.0eV, 1.0min #48
RTINSECONDS=60.228
SCANS=46,48
PEPMASS=336.94736	282936
CHARGE=1+
59.56379	92	
182.87056	138	
184.86523	94	
189.86234	142	
196.88469	152	
205.94904	110	
207.87501	148	
210.88207	434	1+
211.94557	5758	1+
212.88009	3140	1+
213.93894	2226	1+
214.55539	92	
214.87675	110	
215.88872	934	1+
217.86245	142	
217.88245	572	1+
217.89588	118	
217.93752	102	
222.42125	92	
223.96077	256	
226.85317	100	
226.89814	120	
227.89325	86	
228.79329	86	
228.89230	320	
229.38445	100	
229.89809	142	
229.95604	5122	1+
230.89055	6022	1+
231.11719	100	
231.95055	2716	1+
232.11185	98	
232.82689	126	
233.88067	132	
233.89798	960	1+
234.36927	106	
234.82541	118	
235.63830	112	
235.86721	124	
235.89303	398	1+
236.83285	98	
237.06395	140	
239.79413	168	1+
239.99151	108	
243.86846	86	
246.44927	172	
246.46347	92	
246.47074	94	
246.90562	136	
246.97778	370	
247.96694	1654	1+
248.13990	88	
248.41278	90	
248.90021	1712	1+
248.94341	92	
249.49989	90	
249.96087	450	
250.83331	120	
250.90863	122	
250.96608	292	
251.07191	174	
251.78608	94	
251.82604	334	1+
251.95843	198	
252.35719	98	
252.84392	156	
252.97203	3320	1+
253.09090	252	1+
253.15986	88	
253.90680	1144	1+
254.96810	956	1+
255.05420	92	
255.07124	228	1+
255.16196	106	
256.37192	90	
256.79785	124	1+
256.90954	270	1+
256.96229	278	1+
257.84729	170	
261.79426	170	1+
262.94969	110	
264.43037	94	
264.91379	96	
265.08844	178	
265.78620	98	
267.41567	110	
267.84334	188	
267.98449	96	
268.35618	100	
268.37891	92	
268.84007	854	1+
269.79329	498	1+
269.84246	490	1+
269.92067	192	
270.79563	360	1+
270.92511	92	
270.98299	420	
271.02594	128	
271.35591	106	
271.44877	88	
271.84499	102	
271.91601	604	1+
272.51002	146	
272.62162	102	
272.98357	200	
273.98419	96	
274.84748	140	
275.00589	118	
275.37178	106	
276.42193	112	
276.85349	294	1+
277.08792	222	1+
277.81725	106	
277.83681	136	
277.85799	182	1+
277.91896	88	
278.25848	104	
278.44057	92	
278.83445	592	1+
278.97349	102	
279.86055	90	
280.96312	90	
281.91220	178	1+
282.81089	90	
283.79507	126	
285.78271	120	
285.85176	214	
286.08379	94	
286.18748	118	
286.84946	1242	1+
287.90905	134	
288.19960	138	
288.38955	100	
288.87898	146	1+
289.42054	96	
289.79523	94	
291.01043	90	
291.11925	124	
291.80310	128	
291.85573	304	1+
292.80665	92	
292.93061	102	
293.04601	96	
293.10300	110	
293.49134	96	
294.85750	164	
294.95326	116	
295.99411	188	
296.07255	190	1+
296.38485	92	
296.80747	354	1+
297.11627	126	
298.87156	86	
300.83539	122	
304.83972	102	
305.29328	96	
305.74849	112	
305.82544	92	
306.43382	102	
306.79721	96	
306.88452	148	
307.80029	170	
307.88785	428	1+
308.09053	128	1+
308.40590	88	
308.86935	124	
310.88009	518	1+
311.42803	106	
311.86185	318	1+
311.92408	106	
312.80938	114	
313.07240	92	
316.49810	104	
317.83776	104	
318.89162	86	
320.07890	96	
320.41520	92	
320.98054	88	
321.81626	112	
322.85312	104	
322.89633	176	
323.89494	90	
324.89373	204	
326.89585	220	1+
327.02069	96	
328.84475	114	
328.88836	282	1+
330.88492	120	
333.97903	92	
334.10670	90	
335.40914	92	
335.89030	158	
337.88152	96	
338.80306	106	
341.86319	102	
END IONS

###FS:    #m/z: 507.84777 #charge 1+
###MS: 46
###MSMS: 49
BEGIN IONS
TITLE=Cmpd 36, +MS2(507.8478), 28.2-35.2eV, 1.1min #49
RTINSECONDS=61
SCANS=46,49
PEPMASS=507.84777	276444
CHARGE=1+
196.01673	356	1+
198.88160	218	1+
210.03386	156	
213.88488	262	1+
222.97355	204	
224.97975	158	
232.89459	232	
235.14373	188	
241.85544	260	
248.36975	382	1+
250.90887	200	1+
250.97347	386	1+
251.87609	310	1+
253.92280	152	
254.09229	154	
259.09062	232	1+
259.87550	518	1+
261.86932	212	1+
263.13979	242	
267.91656	176	1+
268.38150	250	1+
268.88789	256	
269.87859	166	
270.81007	158	
270.85882	178	
271.87286	168	
272.85514	816	1+
273.05647	196	
274.00823	252	1+
276.79743	320	
277.15291	164	
278.83973	180	
278.99477	136	1+
280.80841	148	
280.84909	282	1+
280.94081	162	1+
280.95404	168	
281.37923	186	
282.01750	226	1+
284.07443	200	1+
286.87694	208	
287.84834	350	1+
288.31754	192	
288.86858	180	
288.89216	170	
288.91019	152	
289.87977	590	
290.12878	168	
290.40378	206	1+
290.86492	1584	1+
290.88158	458	
291.10529	220	1+
293.87385	3396	1+
293.90041	308	
294.40111	176	
294.81071	192	
296.80616	174	
296.85686	468	1+
296.93922	248	
297.81963	152	
297.96620	150	
298.85610	240	
299.79348	398	1+
300.79833	276	1+
300.86041	492	1+
301.02747	192	
303.37806	168	
303.85614	302	
304.88062	184	
305.86048	242	
306.87930	170	
307.85173	148	
307.89093	1208	
308.14225	936	1+
308.30293	180	1+
308.87792	2168	1+
309.87343	340	
310.15929	376	
310.82134	412	1+
310.84691	234	
311.15727	196	
311.30550	150	
311.88510	6938	1+
311.99732	152	
312.34828	190	1+
313.30599	192	1+
314.81198	406	1+
314.86705	1240	1+
314.96244	156	
315.90282	182	
316.06552	286	1+
316.82919	266	1+
316.86592	604	1+
318.85927	276	
318.88579	188	
318.93839	186	
320.38649	162	
320.81215	242	1+
320.85891	256	1+
320.89402	254	
321.81694	174	1+
321.91605	302	1+
323.85765	658	1+
324.85921	380	1+
325.90339	638	
325.98301	196	1+
326.24098	156	
326.75715	266	1+
326.87833	2074	1+
327.76252	190	1+
327.92249	164	
328.11488	290	1+
330.73723	142	1+
330.80660	250	1+
330.84575	174	
330.88494	224	
331.89607	486	1+
332.87679	954	1+
333.17766	258	
334.02198	208	1+
334.08396	216	1+
334.90575	388	1+
335.81901	330	1+
335.88753	398	1+
336.39170	158	
336.87717	658	1+
336.94716	242	
337.88285	482	1+
337.95006	286	1+
338.85295	152	1+
339.82132	170	1+
339.88088	294	1+
340.77342	176	1+
340.90718	178	1+
342.99096	176	1+
343.87834	294	1+
345.86574	212	1+
346.40321	148	
348.74102	198	1+
349.91309	462	1+
350.80133	180	
350.82474	286	1+
350.89437	208	
350.91205	290	1+
351.09430	340	1+
351.94748	268	1+
352.77877	420	1+
352.90765	368	1+
353.85612	248	
354.83927	156	1+
355.01205	240	1+
355.39077	164	
355.81508	230	1+
355.89538	164	
356.83980	356	1+
357.78992	162	
358.32052	164	
360.35434	226	1+
362.71922	202	1+
365.12256	162	1+
366.74064	168	
366.84115	964	1+
367.70855	1830	1+
367.91438	158	
368.79451	166	
368.90187	416	1+
369.70916	318	1+
369.73168	192	
369.83411	536	1+
370.78680	558	1+
370.99139	150	
371.19198	150	
371.72374	456	1+
372.71498	676	1+
372.82675	154	
373.82848	156	
374.72688	466	1+
374.80273	250	
374.81539	336	
374.84552	316	1+
375.38299	358	1+
375.92969	202	1+
377.88096	170	
378.13381	206	1+
378.74283	196	1+
378.90594	214	
379.41683	196	1+
380.39189	160	
380.71920	1090	1+
380.74562	292	1+
380.85841	394	
381.79322	286	1+
382.22861	148	
382.68917	150	1+
382.86100	376	1+
383.11604	214	
384.22216	204	1+
384.85167	2908	1+
384.89385	208	1+
385.95534	222	1+
386.08323	164	
387.73287	274	1+
387.84573	216	
388.74060	170	1+
388.79257	316	
389.20317	438	1+
389.39351	154	
389.71691	270	1+
390.84319	562	
391.80331	324	
391.84574	760	1+
392.82398	398	
392.86492	254	
393.35036	244	1+
393.80194	338	
394.73744	148	
394.78484	356	1+
394.80365	192	
394.83282	182	
394.90545	420	1+
395.80819	280	1+
395.85711	274	1+
396.73995	162	
396.80851	184	1+
397.28137	140	1+
397.73403	158	
398.73097	326	
398.90965	148	
398.92777	212	
399.73240	244	
399.79917	236	1+
399.85424	184	
400.38044	228	1+
400.72747	180	
400.86233	174	
402.06164	222	1+
402.71850	152	1+
402.86149	300	
403.74208	188	
403.87338	1306	1+
405.41179	268	1+
405.76982	180	1+
405.86570	714	1+
406.74168	162	
406.80961	152	
407.73004	364	1+
407.86463	5116	1+
408.23143	214	1+
409.37618	188	
409.73019	784	1+
410.85181	884	1+
411.80997	690	1+
412.73051	584	1+
412.85053	560	
413.07434	282	
413.88195	350	1+
415.87706	168	
416.82367	532	1+
417.82408	310	1+
417.87907	174	
418.87490	262	1+
420.74326	258	1+
421.74554	150	1+
421.88340	762	1+
423.79403	224	
423.87107	312	
424.77159	220	1+
424.82450	356	1+
424.87513	172	
425.74636	170	
425.87977	236	
426.08778	154	
426.86257	2050	1+
427.73370	480	
428.74847	484	
428.85021	884	1+
428.88853	820	1+
429.74434	1060	1+
429.81859	226	
429.83526	258	
430.74465	874	1+
430.86006	228	
431.86958	1274	1+
432.24295	270	
433.90043	148	
433.93379	172	
434.85839	252	
435.81010	272	1+
435.86592	160	
437.70941	202	1+
438.73969	308	1+
438.89172	592	1+
439.69002	130	1+
439.89423	494	1+
441.88147	522	1+
442.88377	434	1+
444.87408	2816	1+
445.74654	510	1+
446.75323	292	1+
446.90451	186	
447.94482	222	1+
448.89684	164	
449.69773	166	1+
449.77850	178	
449.88354	956	1+
451.04370	296	1+
451.26136	218	1+
451.75155	156	
455.89883	176	
457.90451	706	1+
458.90879	428	1+
461.15107	170	1+
462.88429	1326	1+
464.88774	198	
466.78150	170	
467.10942	154	
467.14166	200	1+
467.89000	1364	1+
468.78563	508	1+
469.88735	198	
470.90961	166	
471.76945	182	
472.16463	160	1+
477.72965	190	
479.77880	200	1+
481.72441	320	
485.90227	1216	1+
486.15980	160	1+
487.73486	222	1+
499.74682	488	1+
499.80041	126	1+
502.66898	160	1+
503.68738	134	1+
505.74205	154	1+
505.80946	208	1+
509.21644	138	1+
509.86262	164	
510.22539	88	1+
END IONS

###FS:    #m/z: 363.95801 #charge 1+
###MS: 50
###MSMS: 51
BEGIN IONS
TITLE=Cmpd 37, +MS2(363.9580), 28.0-35.0eV, 1.1min #51
RTINSECONDS=64.672
SCANS=50-51
PEPMASS=363.95801	740700
CHARGE=1+
182.86988	394	1+
189.86326	1880	1+
191.85844	1838	1+
193.85465	188	
194.89034	118	
196.88491	1108	1+
201.12252	128	
205.92772	124	
205.94921	240	1+
207.87315	1954	1+
209.94361	3400	1+
210.88431	1722	1+
211.86451	120	
211.89976	160	
212.88022	10328	1+
212.94658	108	
213.84349	136	
214.89442	732	1+
215.88387	336	
219.86562	126	
220.89448	370	1+
222.88364	228	1+
222.92685	124	
222.95301	4878	1+
224.94945	6224	1+
225.09882	198	
225.17412	110	
226.89558	614	1+
226.94794	17720	1+
227.04982	202	1+
227.08929	118	1+
227.78935	110	
228.80022	140	
228.89494	2812	
228.94329	18284	1+
228.97603	180	
229.15009	164	1+
229.24484	194	1+
229.27586	138	1+
230.58388	86	1+
230.82607	110	
230.89033	12986	1+
232.01607	124	
232.83871	106	
232.88693	1536	1+
232.96491	238	1+
233.93723	110	
234.88265	418	1+
238.98411	114	
239.97121	114	
240.82447	300	1+
240.93917	610	
240.96334	3394	1+
241.94255	556	
242.83064	144	
242.94190	2282	1+
242.95974	2556	1+
243.82034	320	
244.95803	6424	1+
244.99137	270	1+
245.15234	128	
245.83965	368	1+
245.94502	360	
246.09575	112	
246.80703	230	1+
246.90745	390	
246.95433	7500	1+
247.07793	160	1+
247.92970	242	1+
248.00392	130	
248.80193	556	1+
248.90038	4162	1+
249.00831	112	
249.08692	110	
249.15875	154	
250.10401	134	
250.43742	140	1+
250.89555	642	1+
250.97642	324	
251.02599	116	
251.84433	134	
251.91066	154	
252.79867	354	1+
252.90034	1290	1+
253.83484	114	
253.90711	890	1+
254.10255	142	
254.17656	110	
254.84226	146	
255.34737	242	
256.85176	142	
258.09617	116	
258.84368	316	1+
258.97481	580	1+
260.80962	118	
260.83182	556	1+
260.96884	1914	1+
261.01780	106	
262.78244	190	
263.83216	148	
263.97861	472	1+
264.83069	340	1+
265.04498	116	
265.97464	222	1+
266.25108	124	1+
266.81335	674	1+
266.84489	292	1+
266.86195	246	1+
267.13521	110	
267.78807	126	
267.94935	122	
267.97389	1108	1+
269.80199	176	
269.96958	1236	1+
271.09785	138	
271.17424	312	
271.80380	294	1+
271.91604	798	1+
272.43812	202	1+
272.89912	120	
273.17143	164	
274.09768	146	
274.82684	116	
276.35366	168	
276.85982	312	
277.79768	134	
277.85788	166	
278.79707	340	
278.84511	108	
279.10033	190	
279.80284	150	
280.79171	1446	1+
280.92852	272	1+
281.59676	112	
281.85035	118	
281.95450	176	1+
283.06445	116	
283.08236	138	
283.78742	122	
283.85037	482	1+
283.95719	216	1+
283.98636	236	
284.13541	140	
284.79140	130	
284.82320	254	
284.96197	186	1+
284.98511	242	
285.02321	226	1+
285.14656	226	1+
285.40754	110	
285.79193	120	
285.84745	1746	1+
286.80039	114	
286.89021	116	
287.05990	252	1+
287.81170	162	
288.12334	222	1+
288.19886	426	1+
289.88547	152	
290.09450	276	1+
290.78743	636	1+
290.86542	168	
291.11980	906	1+
292.20151	128	
293.10170	142	
293.12087	118	
293.13541	134	
293.87221	430	1+
294.80996	110	
295.82208	130	
295.85555	208	
295.92441	140	
296.81040	350	1+
298.37612	146	
298.80332	1482	1+
298.87626	106	
299.08506	212	1+
300.80295	264	
301.79747	230	
301.81250	176	
301.86208	956	1+
301.90812	226	1+
302.79867	238	
302.82000	122	
302.88666	130	
302.90823	168	1+
303.11593	344	1+
303.80790	900	1+
303.85763	2200	1+
303.94969	312	1+
305.82150	136	
306.12964	114	
306.88148	446	1+
307.02030	146	
307.09888	220	1+
307.80323	226	1+
307.89410	286	1+
309.13241	158	
309.87100	138	
310.31182	134	
310.87684	192	
311.88496	120	
314.58042	144	1+
314.82104	240	1+
316.81698	428	1+
317.10971	288	1+
317.62551	126	
317.75283	176	1+
317.86701	112	
318.87928	432	1+
318.93565	302	
319.92648	260	1+
319.95828	130	
320.14629	118	
320.82709	122	
321.12637	140	
321.82046	932	1+
321.86543	704	1+
322.05722	108	
322.15744	136	
322.90830	140	
322.92919	210	1+
324.80885	324	1+
324.88466	180	
325.76320	220	1+
325.87618	176	
325.90400	166	
326.87373	1328	1+
327.48518	116	
329.87564	322	1+
333.77917	146	
333.86365	118	
333.97331	116	1+
335.03599	198	1+
335.90796	250	1+
336.94437	538	1+
337.83715	192	
338.74020	202	1+
338.95376	216	
339.13922	154	
339.19765	214	1+
339.82866	852	1+
340.93656	388	
343.17401	198	1+
343.71067	128	
343.89496	116	
344.02688	144	
344.83309	120	
346.07509	158	
347.90389	160	1+
348.73223	190	
348.85615	122	
349.31514	120	
349.81437	106	
350.75815	234	1+
350.80200	112	
352.23777	234	1+
352.86644	200	1+
355.77688	186	1+
360.79740	108	
361.72517	134	
361.83537	116	
362.72023	350	1+
362.84974	166	
363.71957	244	1+
363.95351	116	
364.17496	136	
365.71916	146	
366.36358	192	1+
367.72784	106	
367.89604	122	
END IONS

###FS:    #m/z: 507.84759 #charge 1+
###MS: 50
###MSMS: 52
BEGIN IONS
TITLE=Cmpd 38, +MS2(507.8476), 28.2-35.2eV, 1.1min #52
RTINSECONDS=65.4445
SCANS=50,52
PEPMASS=507.84759	253992
CHARGE=1+
199.88947	210	
208.89684	158	
209.94554	190	
223.97451	192	
227.88271	168	
227.96263	154	
232.89848	314	1+
237.88643	202	1+
241.85721	256	
246.89356	226	1+
248.85207	292	1+
250.97184	696	1+
251.91063	158	
252.08011	346	
259.86893	300	
266.09254	232	
268.88971	220	
269.92420	214	
270.85538	154	
272.80512	258	1+
272.85629	700	1+
274.41838	158	
277.15280	210	
277.87830	186	
279.90527	156	
280.83279	190	1+
282.39029	256	1+
287.85061	338	
288.78787	272	1+
288.87037	504	
288.89072	152	
289.87929	436	
290.86689	1766	1+
290.90484	182	1+
292.35724	94	1+
293.87409	3426	1+
294.92630	190	1+
295.92843	158	1+
296.85240	338	1+
296.88112	260	
297.90410	160	
298.20559	214	1+
299.73854	170	
299.81057	176	
299.84817	568	1+
299.88450	296	
301.39363	216	1+
302.89032	276	1+
303.80118	196	
303.86201	154	
304.37900	262	1+
304.82673	164	1+
305.80310	254	1+
305.86250	512	1+
307.35045	174	
307.39202	220	1+
307.89154	1294	
308.14301	868	1+
308.87611	880	
309.37883	154	1+
309.87307	816	
310.15944	622	1+
310.88454	476	
311.34905	244	1+
311.79122	168	1+
311.88415	6366	1+
312.80646	438	1+
312.84962	162	
313.79112	186	1+
313.92674	160	
314.83706	156	
314.86741	1038	1+
314.88988	596	1+
315.37332	294	
315.84756	250	
316.86396	560	
316.89154	302	
317.82175	348	1+
317.88126	198	
318.73098	100	1+
318.86080	444	1+
318.91564	212	1+
319.91861	150	1+
321.09657	206	1+
321.38888	336	1+
321.88645	200	
322.06117	166	1+
322.38200	312	1+
322.85945	190	
323.82039	222	1+
323.86420	874	1+
324.82209	158	1+
325.90194	348	
325.96598	236	1+
326.88729	1702	1+
327.82683	208	1+
327.88125	706	
328.86966	386	
329.86865	322	
329.88601	158	
330.16168	190	
330.88742	296	
331.87091	170	
332.87518	736	1+
332.90376	236	
333.18009	452	1+
333.77764	178	1+
333.89786	484	1+
335.80171	324	1+
335.84539	372	
335.88412	446	
336.55113	166	
336.87421	768	1+
336.94736	208	
337.87842	644	1+
338.14333	142	1+
339.39849	204	
339.50817	176	
339.88322	186	
340.72751	162	1+
340.87044	404	1+
341.15580	220	1+
343.17213	224	1+
343.37247	198	1+
343.75907	250	1+
343.87634	166	1+
344.83724	152	
345.90710	190	
346.61432	180	
346.87612	204	
348.17761	166	
348.91696	180	
349.72832	154	
349.84868	514	1+
349.89364	174	
350.80188	220	
350.88092	442	1+
350.96133	216	
351.41086	244	1+
351.88150	306	1+
352.72122	296	1+
352.77699	524	1+
352.90888	296	
353.84748	960	1+
355.41390	154	
357.79375	228	1+
360.65171	220	1+
362.36322	162	
362.79576	326	1+
362.86749	236	1+
363.02241	308	1+
364.08184	300	1+
364.90890	188	1+
365.77779	378	1+
365.88795	200	1+
366.18480	294	1+
366.83950	1658	1+
367.70829	1656	1+
367.96002	182	1+
368.70921	918	1+
368.88187	164	
368.89845	170	
369.84144	362	
369.89908	462	1+
370.70550	150	
370.74657	210	1+
370.79401	498	1+
371.79923	388	1+
371.88331	150	
372.88355	154	
373.72088	770	1+
373.83383	308	
373.89149	408	1+
374.06710	230	1+
374.79667	246	
374.81788	222	
374.83191	204	
375.81601	154	
376.34676	218	1+
376.87711	514	1+
377.22264	162	
377.78014	180	1+
379.73018	168	
380.44770	126	1+
380.71750	1380	1+
380.77736	234	1+
380.80407	190	
380.85970	244	
380.88311	156	
381.86694	188	
383.39625	328	1+
383.71535	406	1+
383.78051	212	1+
383.90140	212	
384.85063	2756	1+
385.89389	422	1+
387.85413	226	
388.71486	378	1+
388.79492	322	1+
389.19719	168	
389.81537	202	
389.87143	252	
390.05892	150	
390.80327	224	1+
390.84378	1544	1+
391.07735	254	1+
391.91578	186	
392.82995	196	
392.86310	404	1+
393.79786	1116	1+
394.75106	168	
394.83446	506	1+
394.85947	302	1+
395.73848	186	
395.78826	188	
396.73356	318	
396.79980	228	
397.71092	156	
398.73289	300	
399.71712	654	1+
399.87187	288	1+
400.80649	184	1+
401.31896	188	1+
402.20648	226	1+
402.86706	1898	1+
403.80582	332	1+
403.87103	1400	1+
404.37418	294	1+
405.73731	252	
405.86842	312	
406.18011	194	1+
406.86012	274	
407.72703	470	1+
407.86957	4508	1+
408.85624	2880	1+
408.90601	188	
409.73298	596	1+
409.81434	152	
410.17577	152	
410.73865	368	1+
410.81153	216	
410.83828	792	
411.37056	244	1+
411.81213	710	1+
411.84451	1358	1+
412.19362	184	1+
412.73247	210	
412.84857	972	1+
413.07359	168	
413.87917	230	1+
414.81128	204	1+
416.75759	208	
416.87863	194	
417.82452	216	
418.85166	326	1+
419.84497	210	1+
419.90290	158	
421.88486	724	
422.88665	410	
423.86589	790	1+
424.75409	198	
425.74111	484	1+
426.86222	1456	1+
426.91138	262	1+
426.93994	326	1+
427.73298	554	
428.74508	352	
428.84894	646	
428.88638	936	1+
429.09474	206	
429.74641	224	
429.82446	338	1+
429.85092	330	
429.87224	180	
430.73995	1058	1+
430.85956	250	
431.86861	1326	1+
432.24729	160	
432.88746	344	
433.39175	168	
433.86600	248	
434.69822	142	1+
434.89106	302	1+
435.82052	214	1+
435.86344	198	
436.07622	156	
439.89376	576	
440.90656	314	1+
441.88413	194	
442.70268	218	1+
444.87508	2190	1+
445.74433	266	
446.75840	176	
446.87524	590	1+
446.90213	172	1+
447.74197	154	
447.79861	184	1+
448.06029	160	
448.75241	250	
449.88216	1166	1+
450.74405	254	1+
450.77923	198	
450.82465	176	
452.84377	174	1+
453.73569	152	
457.90724	668	1+
458.70021	238	1+
462.88263	1356	1+
463.77655	258	1+
464.09901	186	1+
465.78757	388	1+
467.88987	1738	1+
468.77603	272	1+
469.88121	230	1+
471.24605	200	1+
471.77025	222	1+
476.72505	206	1+
479.91765	206	1+
483.91450	202	1+
485.90007	1254	1+
487.79593	262	1+
489.20945	158	
490.72475	162	
491.74195	224	1+
491.79261	272	1+
497.73326	266	1+
500.77355	258	1+
500.80679	168	
504.73660	162	1+
507.69167	214	1+
508.77781	134	1+
509.73096	182	1+
509.86649	256	
512.62878	140	1+
END IONS

###FS:    #m/z: 336.94735 #charge 1+
###MS: 50
###MSMS: 53
BEGIN IONS
TITLE=Cmpd 39, +MS2(336.9473), 28.0-35.0eV, 1.1min #53
RTINSECONDS=66.2165
SCANS=50,53
PEPMASS=336.94735	245320
CHARGE=1+
139.54521	94	
182.87008	216	
189.86497	98	
196.88333	200	1+
198.03680	92	
205.94960	262	
208.88341	154	
209.94770	116	
210.88525	458	
211.94494	7312	1+
212.88014	4634	1+
212.90980	92	
213.94055	1692	1+
214.33600	98	1+
214.87406	146	
215.88674	1314	1+
215.93708	336	
216.43856	92	
216.87637	88	
217.83954	108	
217.85783	110	
217.88515	658	1+
222.98942	86	
223.95805	182	
223.97258	122	
225.97048	102	
226.90152	92	
227.10649	106	
227.39521	92	
227.78657	264	1+
227.89382	934	1+
227.95413	100	
228.96620	94	
229.52145	96	
229.95515	6990	1+
230.41797	102	
230.88961	7048	1+
230.91911	92	
230.99971	92	
231.04021	126	
231.95091	3022	1+
232.09375	96	
233.83095	200	
233.94613	396	1+
234.11754	92	
234.82462	164	
235.89576	176	
236.13853	102	
237.81259	160	1+
237.98591	184	1+
238.08019	90	
240.06738	98	
240.83865	124	
241.03219	96	
242.86083	100	
243.38359	108	
245.00118	104	
245.97273	90	
246.44880	102	
246.90409	232	
246.98083	144	
247.85691	132	1+
247.96450	2204	1+
248.90167	2184	1+
248.99116	182	1+
249.82834	172	
250.39106	110	
250.90391	418	1+
250.91572	152	
250.94698	178	
251.78904	108	
251.83471	172	
252.56813	90	
252.79653	138	
252.83292	134	
252.97218	2776	1+
253.17902	92	
253.49633	114	
253.90739	1096	1+
253.93989	146	
254.37998	96	
254.96624	1336	1+
255.07747	284	
256.37002	100	
256.86104	134	
256.91496	174	
256.96751	106	
258.84551	176	
259.82702	114	1+
260.11892	98	
261.83706	184	1+
263.03240	88	
263.21377	88	
264.10441	96	
264.11867	94	
265.02024	112	
268.84500	568	1+
268.94807	118	
269.79681	106	
269.84917	402	1+
269.92350	98	
270.08889	102	
270.78844	306	1+
270.98490	788	1+
271.85289	118	
271.92027	340	
272.91898	182	
272.98064	376	1+
273.79399	228	
273.81654	244	1+
273.91844	152	
274.79722	158	
276.79703	148	
276.86005	436	1+
277.83574	190	
278.51657	88	
278.84091	206	
279.09870	168	1+
279.79984	170	
279.83513	356	
280.36083	142	
280.79176	128	
280.85855	138	
281.79794	192	1+
282.44623	108	
282.85906	214	
283.79101	198	1+
283.87170	124	
284.86193	108	
284.89744	92	
285.06916	242	1+
285.20587	90	
285.84842	1036	1+
286.01944	88	
286.79803	298	1+
286.84970	796	1+
288.20627	92	
289.85683	346	1+
290.90662	144	
291.42539	92	
291.80341	270	1+
291.88661	108	
293.10482	96	
293.85431	138	
294.80404	116	
294.87541	132	
296.87544	158	
296.95388	100	
297.78806	228	1+
297.81262	100	
297.83923	138	
297.91092	90	
298.04601	102	
298.10629	90	
299.18414	88	
299.34939	88	
299.87185	226	1+
300.08064	116	
300.16881	118	
300.37420	148	
301.40122	90	
302.05469	138	
304.86001	156	
306.79724	88	
306.87691	116	
307.01045	92	
307.90998	110	
308.35399	90	
308.81344	88	
308.82625	156	1+
309.87106	636	1+
309.88904	108	
310.87500	538	1+
312.20206	86	
313.87355	88	
314.82397	132	
316.41334	112	
316.79230	102	
316.97047	110	
317.02827	92	
320.43552	92	
320.96073	138	
323.02065	144	
323.16994	90	
323.88717	132	
324.12285	102	
325.89788	112	
327.88532	406	1+
328.89054	298	1+
329.87182	162	
330.81643	252	1+
331.86726	90	
332.77065	102	
332.84129	100	
336.89552	94	
337.83177	112	
338.76170	92	
338.81895	186	1+
340.69269	106	
341.90017	352	1+
342.00636	90	
END IONS

###FS:    #m/z: 322.93112 #charge 1+
###MS: 54
###MSMS: 55
BEGIN IONS
TITLE=Cmpd 40, +MS2(322.9311), 28.0-35.0eV, 1.2min #55
RTINSECONDS=69.8865
SCANS=54-55
PEPMASS=322.93112	4279798
CHARGE=1+
66.48957	94	
85.86595	128	
187.48659	98	
190.90053	134	
192.89377	146	
193.89062	84	
196.88584	94	
197.03912	98	
197.88380	98	
198.96231	92	
201.04507	204	
205.95033	384	
206.92448	88	
207.97885	146	
209.94345	100	
210.12852	98	
210.89309	118	
212.88066	300	1+
212.97907	90	
214.03211	82	
218.99352	86	
219.91050	82	
221.40980	108	
221.94427	116	
222.95657	1206	1+
223.90527	92	
223.96163	846	1+
224.87518	88	
226.81889	214	1+
226.84202	130	
227.93253	136	
228.82650	182	1+
229.61153	104	
230.90679	156	
230.96228	90	
231.97106	82	
232.03282	82	
232.13376	94	
233.82814	92	
236.02244	152	1+
236.42400	98	
236.99794	82	
237.36202	80	
238.91109	106	
238.94194	124	
239.78894	486	1+
239.96669	104	
240.82476	136	
240.94113	3576	
240.96178	292	
241.82576	116	
241.94372	2806	
241.98290	82	
242.02636	90	
242.17269	96	1+
242.79357	118	
242.94229	8530	1+
243.81889	540	1+
243.91434	82	
244.44806	86	
244.84328	354	1+
244.93964	2312	1+
246.09964	188	
246.97738	428	1+
248.84093	128	
248.85531	120	
248.90139	294	1+
249.96954	260	1+
250.11125	80	
250.64948	98	
250.83182	198	1+
250.94665	204	
251.07339	102	
251.94029	108	
253.16301	88	
253.85344	86	
254.80769	166	1+
254.96174	94	
255.78679	268	1+
255.99777	112	
256.87716	100	
257.79753	100	
257.81018	140	
258.10147	144	
258.79784	134	
258.83458	534	1+
259.34124	88	
259.79606	246	1+
260.34083	170	
260.83037	230	
261.83192	614	1+
262.83317	436	1+
262.85165	162	
263.89942	80	
264.87898	264	1+
265.85315	134	1+
266.96626	96	
267.03336	102	
267.07646	86	
267.55261	94	
267.79975	174	
268.10056	90	
268.85762	92	
268.91811	116	
269.79517	128	
270.18726	114	
270.79530	96	
272.79908	148	
272.85296	80	
272.98647	90	
273.57318	86	
273.79407	520	1+
273.99570	80	
274.84620	408	1+
275.80751	608	1+
278.24498	130	
278.84755	262	1+
279.09222	594	1+
279.28478	98	
279.80575	122	
280.79060	132	
280.81289	92	
281.09027	240	1+
281.94276	94	
282.85670	120	
283.07558	142	
283.35400	196	
283.79490	208	
283.85801	408	1+
284.29393	98	
285.44660	92	
285.78684	110	
286.18463	262	1+
286.23122	94	
286.91975	118	
286.95695	84	
287.80382	220	1+
288.20210	142	
288.41858	98	
288.86939	94	
289.79419	218	
289.85710	228	1+
289.87926	222	
290.78904	112	
290.88759	140	
291.80599	162	
292.16372	88	
292.80978	118	
292.86558	108	
293.23301	112	
293.81803	98	
293.88095	112	
294.85748	184	1+
295.88407	98	
296.80836	182	
296.86792	128	
297.93939	86	
299.42379	88	
299.78003	88	
300.08321	82	
300.82172	84	
300.91750	90	
301.78913	96	
302.13714	82	
302.81792	164	1+
304.21326	86	
305.81175	156	
306.12854	90	
306.79473	502	1+
306.88547	562	1+
307.79762	424	1+
308.86748	90	
309.82492	92	
309.92384	112	
310.31322	108	
310.32654	82	
310.42737	98	
310.82615	88	
310.87896	364	1+
314.82089	286	1+
315.77476	98	
316.17842	86	
319.09562	84	
319.28936	86	
320.75351	100	
321.74651	82	
323.67884	110	
323.84022	84	
324.01613	90	
324.89425	392	1+
325.29557	80	
327.03185	102	
END IONS

###FS:    #m/z: 340.94183 #charge 1+
###MS: 54
###MSMS: 56
BEGIN IONS
TITLE=Cmpd 41, +MS2(340.9418), 28.0-35.0eV, 1.2min #56
RTINSECONDS=70.659
SCANS=54,56
PEPMASS=340.94183	1564760
CHARGE=1+
146.27526	88	
192.92790	418	1+
194.89755	100	
194.92140	112	
198.95617	154	
205.94983	266	
207.94283	238	1+
208.96243	142	
211.89104	92	
212.88020	234	
213.87847	804	1+
213.93984	1588	1+
215.88827	1004	1+
215.94172	308	
216.92249	128	
217.88260	644	1+
217.90754	102	
222.29873	100	
224.97709	98	
225.93645	90	
226.87152	102	
226.89925	150	
228.94662	148	
230.88849	538	
231.89175	510	
231.95092	1582	1+
232.89428	886	1+
233.89829	596	1+
233.91821	88	
233.95056	192	
234.93951	206	1+
235.89121	274	1+
235.90933	158	
237.88642	122	
239.78783	340	1+
239.90418	234	
240.00085	92	
240.93698	122	
242.85516	112	
242.88571	138	
243.35101	108	
243.82951	198	
243.87716	230	1+
244.00648	100	
244.71656	94	
244.94046	138	
244.95846	118	
246.98038	272	
248.89949	538	1+
249.57151	94	
249.95877	132	
250.96888	362	
251.08245	114	
251.90661	118	
252.95554	110	
253.82989	136	
253.90326	498	1+
254.96571	1032	1+
255.07623	330	1+
255.78868	152	1+
256.41097	92	
256.85244	134	
256.88721	90	
256.91282	302	1+
257.96763	122	
258.84255	470	1+
258.88857	100	
258.91231	112	
259.34422	170	
259.84376	334	1+
260.13705	106	
260.98541	88	
261.84560	164	
262.49517	88	
262.85511	92	
263.80292	96	
264.36858	100	
265.58353	92	
265.85594	224	
268.04227	120	
269.45380	92	
270.80084	132	
270.85172	140	
271.00260	122	
271.14734	92	
271.45672	98	
271.79458	94	
272.34978	138	
272.91741	144	
272.93410	120	
272.97941	190	
273.33993	86	
273.79341	366	1+
273.92296	154	
274.87039	150	
275.47861	148	
275.81279	96	
275.88422	154	
275.99331	102	
276.85589	860	1+
278.79872	266	1+
278.84766	168	
279.09677	86	
279.85530	130	
280.85537	250	1+
280.98121	204	1+
282.75569	100	
282.79117	172	
283.79331	142	
283.85079	104	
284.44532	106	
284.80190	92	
285.43589	164	
285.68107	98	
286.87827	118	
286.95233	94	
287.73527	92	
288.91134	96	
289.08412	92	
289.57112	108	
289.78920	98	
289.88351	142	
292.86488	118	
293.86309	138	
293.98109	92	
294.42857	124	
295.80560	138	
295.93481	98	
296.81043	214	
296.82845	358	1+
296.85438	88	
297.97768	136	
298.18438	112	
298.41128	88	
299.08437	100	
299.78241	282	
300.78442	142	
301.01760	90	
302.79930	94	
303.86818	128	
303.92407	90	
304.80020	106	
305.04145	108	
305.40073	92	
305.87177	250	
306.43194	88	
307.80009	270	1+
307.88204	228	1+
308.29684	126	
309.41154	102	
310.83091	188	
310.87719	528	1+
311.85959	192	
312.80981	172	
312.89817	92	
313.15957	88	
313.70307	88	
313.88165	162	
314.08358	86	
321.59241	92	
321.67800	108	
321.93722	136	
324.84648	104	
324.89038	404	
326.88790	128	
328.18679	102	
329.87281	88	
331.81929	88	
333.79002	114	
336.44514	108	
337.97039	144	
338.08726	88	
338.77603	94	
339.09462	118	
339.25973	88	
339.83817	138	
340.42770	116	
341.79947	96	
342.29049	90	
346.11627	146	
END IONS

###FS:    #m/z: 507.84743 #charge 1+
###MS: 54
###MSMS: 57
BEGIN IONS
TITLE=Cmpd 42, +MS2(507.8474), 28.2-35.2eV, 1.2min #57
RTINSECONDS=71.431
SCANS=54,57
PEPMASS=507.84743	255970
CHARGE=1+
196.01623	368	1+
209.94329	164	
214.88426	142	
224.97557	182	
232.89764	204	
234.90181	158	
245.10963	130	
246.97529	130	
250.85293	152	
250.97061	296	1+
253.13338	138	
265.08809	198	
266.10017	132	
268.79650	204	1+
268.87798	144	
270.92324	204	
272.85381	564	1+
272.89322	148	
278.83820	154	
279.12472	228	1+
279.39824	154	
280.12561	160	1+
280.85610	190	
282.12924	244	1+
287.85273	592	
288.79174	156	
288.87494	1286	1+
289.39966	246	1+
289.87971	946	1+
290.13325	148	
290.86370	912	1+
291.81512	132	
292.86598	256	
292.95245	210	1+
293.87427	2290	1+
293.92421	208	1+
296.85621	326	1+
296.88210	166	
298.10454	258	
298.85567	522	1+
298.88264	346	1+
299.91558	184	
300.79941	146	
300.85760	434	1+
302.80265	390	1+
303.86924	654	1+
303.89393	230	1+
304.85476	178	
305.86269	592	1+
305.92960	218	1+
307.79076	262	1+
307.89095	1064	
308.14310	892	1+
308.87953	1188	1+
310.85327	144	
310.88765	270	
310.96638	194	1+
311.13996	138	
311.16036	162	
311.35008	160	
311.88373	4124	1+
312.36958	256	1+
313.98669	138	
314.86249	1376	1+
315.13213	150	
315.91387	144	
316.94037	168	
318.86574	452	1+
319.15905	170	
320.78758	240	1+
320.89051	174	
321.36312	138	
322.12750	146	
322.83632	134	
322.86490	590	1+
322.89066	204	
322.96512	166	
325.90529	398	
326.03303	200	1+
326.24538	140	
326.35676	132	1+
326.88300	1774	1+
326.91823	200	
327.89833	458	
328.80883	322	1+
328.87096	360	1+
329.17030	186	1+
330.83134	378	1+
330.87903	320	
331.04146	134	
331.88333	200	
332.81931	336	1+
332.87656	790	1+
332.90649	222	
332.95119	194	
334.85354	270	1+
334.87873	436	1+
334.90290	162	
335.88573	286	1+
336.94402	328	1+
337.87916	1064	1+
339.90282	202	1+
344.10318	144	
344.83878	186	1+
345.90358	238	
346.32682	296	1+
346.87605	158	
347.33288	222	1+
347.89822	314	1+
348.04384	306	1+
348.40699	212	1+
349.17144	140	
349.76177	182	
350.97273	184	1+
351.85556	144	
352.88326	158	
353.85154	672	
353.91445	242	1+
354.78992	194	
355.84420	178	
355.89244	544	1+
356.79165	184	1+
358.01751	226	1+
358.19684	162	
360.88072	156	
361.86485	494	1+
362.80239	244	1+
362.84063	234	1+
364.38237	182	
364.88198	146	
365.71459	132	
366.83814	490	1+
367.71039	818	
367.84012	418	1+
368.70658	408	
368.89747	256	
369.70575	278	
369.83861	632	1+
369.87283	174	
370.72529	516	1+
370.78213	130	1+
370.87827	372	1+
371.03529	286	1+
371.19304	186	
371.84319	274	1+
373.35055	144	
373.72164	320	
374.72859	326	1+
374.80967	318	1+
375.86029	216	1+
376.22018	146	
376.88639	508	1+
377.86398	266	1+
379.88854	166	
380.71811	448	
380.85799	484	1+
381.71305	252	
381.73380	182	
381.78339	168	1+
381.83820	518	1+
382.71160	132	
383.71389	176	
384.74919	248	1+
384.85051	1780	1+
385.75011	174	1+
385.78777	274	1+
385.82349	186	1+
385.85149	942	1+
386.88280	220	1+
387.71977	210	
387.84748	194	
388.79507	348	
388.84985	190	
389.20489	266	
389.37077	152	
389.40012	148	
389.71313	342	1+
389.86305	176	
390.84482	774	
390.89253	214	1+
391.73915	264	1+
391.84501	590	
391.91592	142	
392.39630	208	1+
392.86213	292	
393.19806	166	1+
393.80192	492	
394.40616	198	1+
394.79974	366	
394.83887	286	1+
395.78584	266	
395.86450	184	1+
396.21969	152	
396.73996	136	
396.75873	308	1+
398.72566	698	1+
398.84619	456	1+
398.87201	216	
399.71138	158	
401.73136	198	1+
401.74310	132	
401.79257	216	1+
402.86187	236	
403.36789	158	
403.87091	864	1+
403.95101	170	1+
405.74875	232	1+
405.85250	176	
406.75211	148	1+
407.81877	188	
407.86681	2324	1+
408.06217	158	
408.79987	150	
409.85294	384	
410.11778	106	1+
410.73777	138	
410.81871	134	
410.83881	794	1+
410.86676	272	
411.73421	148	
411.81434	258	
412.07015	214	1+
412.73030	476	
412.80435	226	1+
412.84615	540	1+
412.87500	582	1+
413.75032	174	1+
413.87782	402	1+
415.90035	212	
416.88182	148	
417.74712	354	1+
417.86437	130	
420.15445	152	
420.87872	136	
421.88428	1002	1+
423.06728	136	
423.87419	318	
424.82778	150	
425.87933	130	
426.86619	776	
426.94688	194	
427.73798	1464	1+
427.86611	370	
428.22423	130	
428.85059	518	
428.88754	350	
429.09475	246	1+
429.83152	198	
429.83942	182	
429.87398	160	
430.74171	1026	1+
431.86853	358	
432.24281	362	1+
432.87189	482	1+
439.89028	762	1+
442.88756	268	
444.74086	814	1+
444.80191	392	1+
444.87323	2632	1+
445.74495	730	1+
446.88736	222	1+
448.75486	334	
449.68327	160	1+
449.87961	318	
450.88907	144	
451.74831	140	
451.87689	202	
453.89580	152	
456.75476	108	1+
457.90701	262	
458.90539	152	
462.78130	170	1+
462.88326	1462	1+
466.89815	148	
467.11393	142	1+
467.88830	546	
468.78001	400	1+
468.89292	610	1+
485.71633	136	
485.90086	788	1+
491.77884	174	1+
491.80418	174	
500.76794	164	1+
500.81033	248	1+
508.27968	282	1+
509.28338	212	1+
510.25712	130	
511.23738	210	1+
END IONS

###FS:    #m/z: 322.93141 #charge 1+
###MS: 58
###MSMS: 59
BEGIN IONS
TITLE=Cmpd 43, +MS2(322.9314), 28.0-35.0eV, 1.3min #59
RTINSECONDS=75.114
SCANS=58-59
PEPMASS=322.93141	3610794
CHARGE=1+
103.48431	102	
187.87006	86	
190.89314	78	
193.89057	132	
195.08261	84	
196.88187	172	
198.03146	120	
205.95311	160	
205.97097	164	
208.18937	80	
209.94556	84	
210.90187	114	
212.88080	352	1+
214.89103	156	
214.91702	96	
215.06656	88	
215.88354	106	
216.89441	90	
217.91396	88	
217.92845	86	
220.01600	86	
220.86949	152	
221.94562	254	
221.96570	106	
222.88044	146	
222.95331	618	1+
223.39300	82	
225.60450	90	
225.97364	82	
226.93069	80	
227.10710	98	
228.78589	80	
228.84011	138	
229.88799	492	1+
230.55001	110	
230.83420	188	
230.88933	410	1+
230.91351	136	
231.12631	112	
232.88666	90	
236.41326	100	
237.15213	82	
237.93281	140	
238.12883	92	
238.93852	160	
239.07671	138	
239.78740	392	1+
239.90160	94	
240.83061	92	
240.94065	3590	
241.82110	110	
241.94265	2242	
242.82491	84	
242.89140	94	
242.94273	7022	1+
243.17296	94	
243.82384	264	
244.81937	156	
244.86379	136	
244.88769	80	
244.94051	2362	1+
246.97737	334	
247.98265	162	
249.58313	86	
249.94025	102	
250.16378	80	
250.95001	164	
251.33206	88	
253.34321	96	
253.39792	82	
255.85293	86	
256.98360	86	
257.79861	216	
258.01855	90	
258.83277	328	1+
259.33356	92	
259.80857	120	
260.00640	88	
260.12923	80	
260.33931	96	
261.04084	78	
261.82828	1178	1+
262.15092	136	
262.35538	96	
262.82925	682	1+
263.09430	84	
264.04660	186	1+
264.06790	106	
265.96908	86	
266.02225	88	
266.86718	106	
267.84607	190	1+
268.81163	90	
269.92971	80	
271.01104	118	
271.17413	92	
271.80764	116	
271.84558	112	
271.86420	252	1+
272.83936	110	
272.92178	80	
273.51229	108	
273.79322	320	1+
275.80767	384	1+
275.85663	190	1+
276.84472	84	
277.12854	202	1+
277.55802	88	
278.85683	132	
279.06995	128	
279.09185	980	1+
279.85425	94	
280.95647	202	1+
281.43583	90	
283.06766	176	
283.79212	330	1+
283.96402	108	
284.29724	254	1+
284.84636	80	
284.87511	136	
285.84909	106	
286.18199	134	
286.24906	90	
287.44786	82	
287.80902	294	1+
288.20611	170	
289.10520	86	
289.21154	84	
289.78711	146	
290.79613	490	1+
290.85300	264	1+
290.88578	140	
291.11634	110	
291.80394	328	1+
293.06711	146	
293.40125	102	
293.86044	348	1+
293.87760	130	
293.89753	80	
294.86448	244	1+
295.39003	104	
296.80729	118	
298.80496	104	
298.92051	92	
299.78249	122	
300.00438	86	
302.86365	86	
303.90254	80	
305.73801	78	
305.87754	148	
306.07464	92	
306.88608	116	
307.36106	86	
307.79958	256	
307.88471	422	1+
308.29215	182	
308.86405	148	1+
309.04681	96	
309.80830	102	
309.88902	92	
310.37357	92	
310.89510	80	
310.97212	96	
311.88798	310	1+
312.94293	144	
313.64678	114	1+
313.94239	92	
314.86549	146	
315.81323	214	1+
315.84044	94	
315.90540	100	
318.72931	84	
321.13223	100	
321.81905	188	1+
322.07275	86	
322.74479	82	
323.11358	86	
324.89078	234	
325.81226	134	
325.88438	122	
325.90698	90	
325.91840	90	
326.88650	80	
END IONS

###FS:    #m/z: 340.94214 #charge 1+
###MS: 58
###MSMS: 60
BEGIN IONS
TITLE=Cmpd 44, +MS2(340.9421), 28.0-35.0eV, 1.3min #60
RTINSECONDS=75.8935
SCANS=58,60
PEPMASS=340.94214	1265812
CHARGE=1+
92.59703	108	
185.13514	80	
189.86135	134	
189.90207	88	
191.35642	90	
195.99283	102	
196.88404	146	
201.51305	92	
202.35398	90	
205.95056	186	
208.51390	80	
209.94195	86	
212.87651	1134	1+
213.94023	700	
215.88730	538	1+
215.93756	146	
215.95226	156	
216.44794	80	
217.87993	404	1+
217.93748	172	
221.89067	80	
223.95948	128	
223.97334	104	
224.97513	130	
226.89787	128	
226.94861	368	1+
227.05454	80	
229.57604	92	
229.84221	106	
230.88894	1186	1+
230.95828	218	1+
231.95000	752	1+
233.89781	400	
233.94899	364	1+
235.82807	134	
235.88727	298	1+
235.94273	92	
237.05965	90	
238.85679	98	
239.41749	80	
239.79289	174	
239.83315	314	1+
241.95393	90	
242.79630	102	
242.82950	144	1+
245.78603	78	
246.84617	80	
246.96060	194	1+
246.97608	272	
247.83844	88	
248.89839	404	1+
249.39865	82	
249.96481	330	
250.97186	144	
251.79203	120	
251.88540	86	
252.94852	84	
253.90351	198	1+
254.37432	94	
254.83560	164	
254.93803	96	
254.96786	508	
255.07223	298	1+
255.38198	80	
255.45232	108	
256.01209	90	
256.96167	222	1+
257.79738	120	
257.90892	384	1+
258.80363	124	
258.84799	278	
258.91210	316	1+
259.95912	198	
260.13906	80	
260.84721	206	
262.79499	84	
262.84253	188	
263.90536	252	1+
264.10707	80	
264.92162	94	
265.85870	128	
266.02018	176	1+
266.14849	92	
267.13561	188	
268.84769	80	
269.80033	128	
269.81314	144	
269.84693	84	
269.99621	80	
270.83736	250	1+
271.86361	184	1+
271.91440	96	
272.80198	80	
272.93772	248	1+
273.79804	144	
274.13496	88	
274.97328	206	1+
275.81011	116	
275.89130	82	
276.85586	696	1+
277.83948	130	
277.96739	94	
278.50404	102	
278.84508	310	
278.89344	80	
279.85133	136	
280.84083	84	
281.05147	184	
281.79300	154	
283.03261	82	
283.79107	318	1+
287.86450	90	
288.20612	94	
288.89429	84	
289.87846	104	
290.80926	82	
291.80062	124	
291.90746	80	
292.06684	88	
292.43885	104	
292.86498	88	
292.88843	78	
293.85450	172	
293.87389	160	
293.97550	82	
295.87382	82	
296.17131	144	
296.80758	112	
297.69505	80	
297.91495	82	
297.97166	88	
298.24387	80	
299.01381	114	
299.36879	100	
299.78362	132	
299.81136	90	
300.93439	80	
301.67600	80	
301.78085	84	
303.44279	80	
303.82580	100	
304.88870	116	
304.93888	90	
305.40712	88	
306.88612	346	1+
307.80122	128	
309.84790	92	
310.81697	80	
310.83381	120	
310.99047	84	
311.83058	166	
311.86465	134	
311.88768	194	
312.80315	174	
313.81097	208	1+
315.87267	146	1+
318.07419	92	
318.81691	86	
319.04018	182	1+
319.36794	88	
320.34486	92	
320.99135	106	
321.07060	118	
322.01713	92	
322.83538	108	
324.89096	252	
325.90569	348	1+
326.17784	446	1+
326.81658	98	
327.39597	88	
328.15138	118	
328.88743	356	
329.83979	88	
330.81883	160	
331.81545	124	
333.84759	136	
337.15422	128	
337.84748	80	
337.87305	244	1+
341.28464	86	
341.37749	82	
343.26325	92	
346.14022	102	
END IONS

###FS:    #m/z: 336.94756 #charge 1+
###MS: 58
###MSMS: 61
BEGIN IONS
TITLE=Cmpd 45, +MS2(336.9476), 28.0-35.0eV, 1.3min #61
RTINSECONDS=76.6655
SCANS=58,61
PEPMASS=336.94756	180992
CHARGE=1+
183.86921	84	
185.53482	82	
198.95382	82	
203.92922	80	
207.97452	160	
209.96292	100	
210.88383	226	1+
211.94484	3830	1+
212.87862	2450	1+
213.94013	1098	1+
214.88221	684	1+
215.93850	418	
217.88617	234	
217.92944	82	
219.07747	82	
219.83580	116	
221.50491	86	
222.95816	90	
223.97458	142	
224.83796	92	
226.93427	84	
226.97289	174	
227.90106	90	
228.89463	448	
229.36278	124	
229.95550	4686	
229.97903	82	
230.82543	98	
230.88951	4212	1+
230.96440	154	
230.98434	108	
231.11260	96	
231.84732	106	1+
231.95158	1162	1+
232.90526	98	
233.83151	154	
233.89900	256	
233.94805	124	
234.82879	120	
235.89334	104	
235.94918	124	
236.14741	94	
236.85734	90	
236.90344	172	
239.71002	96	
240.63264	100	
240.87277	82	
240.96309	174	
241.83994	192	1+
241.92030	92	
244.93207	90	
245.80036	134	
246.46390	86	
246.90322	180	
246.97397	234	
247.84627	84	
247.96679	1006	1+
248.01272	82	
248.10738	82	
248.90099	1280	1+
248.98379	112	
249.03966	100	
249.83141	108	
249.96041	322	
250.78444	140	1+
250.82787	128	
250.95461	230	
250.99825	142	
251.83540	102	
251.91349	110	
251.95630	120	
251.97088	82	
251.99835	86	
252.02773	100	
252.83457	364	1+
252.97133	2494	1+
253.04608	94	
253.90542	500	1+
253.94225	128	
254.96666	898	1+
255.90411	88	
255.98463	106	
256.85683	158	
256.91380	172	
256.96573	258	
257.89974	82	
258.09559	118	
258.48971	104	
258.84625	138	
258.86362	130	
258.96910	138	
259.85372	120	
260.16257	94	
260.82850	84	
261.83305	232	
261.86869	104	
262.00564	86	
262.82845	180	
262.95651	86	
263.83749	130	
264.41835	88	
264.80003	86	
265.86058	216	1+
266.52900	100	
267.01635	136	
267.80133	86	
267.84134	134	
268.03517	166	
268.83955	868	1+
268.97969	90	
269.79730	244	1+
269.83936	510	1+
270.98506	248	
271.17771	84	
271.83910	84	
271.91520	500	1+
272.97661	110	
273.84717	134	
273.99871	128	
276.07706	84	
276.81896	116	
276.85986	710	1+
277.14741	90	
277.84380	116	
277.86513	382	1+
277.89384	80	
278.83473	538	1+
278.99999	142	1+
279.81219	122	
279.83499	398	1+
280.79607	96	
280.86586	192	1+
280.89029	82	
281.05191	86	
282.92743	102	
283.78698	266	1+
285.41530	100	
285.85440	126	
286.85283	1270	1+
288.20417	178	
289.42037	92	
289.80714	144	
289.85865	192	
290.85098	132	
291.44000	82	
291.79709	298	1+
292.10483	88	
292.16578	168	
293.10008	130	
293.92721	88	
294.93277	202	1+
296.01086	232	1+
296.05104	86	
296.99344	90	
298.80395	194	
299.30937	176	1+
299.87378	112	
299.95352	82	
299.98931	86	
301.87978	122	
303.91566	80	
304.98241	110	
305.16909	80	
305.87167	134	
306.88058	124	
309.81774	90	
310.03628	86	
310.82586	92	
310.87776	274	
311.39776	88	
311.87840	132	
313.70531	170	
317.11156	84	
317.47011	94	
319.76485	94	
323.88893	414	1+
324.48322	86	
324.89302	356	1+
326.62580	130	
326.86354	100	
327.38743	116	
328.87627	90	
331.81287	126	
334.76603	130	
336.56209	84	
END IONS

###FS:    #m/z: 322.93124 #charge 1+
###MS: 62
###MSMS: 63
BEGIN IONS
TITLE=Cmpd 46, +MS2(322.9312), 28.0-35.0eV, 1.4min #63
RTINSECONDS=80.3585
SCANS=62-63
PEPMASS=322.93124	3825658
CHARGE=1+
189.92209	100	
192.89425	150	
201.04593	144	
204.08544	84	
205.94981	240	
206.95190	96	
207.87222	132	
212.88095	152	
218.09503	84	
218.93736	100	
220.97316	94	
221.93978	96	
221.98926	78	
222.86101	84	
222.95275	144	
223.85032	86	
223.96071	528	1+
225.99937	98	
226.88882	88	
227.93028	104	
228.91135	178	
229.84236	104	
230.88927	310	
230.92468	90	
231.82894	82	
233.37970	96	
234.00674	104	
234.01984	80	
234.93529	92	
234.95044	100	
235.34595	108	
236.14159	92	
237.79165	90	
238.94129	242	
239.79132	78	
240.78443	96	
240.94148	2920	
241.93986	11062	1+
242.15170	84	
242.82327	176	
242.94209	8094	1+
242.97150	122	
243.82084	440	1+
244.04893	82	
244.82386	328	1+
244.94071	2010	1+
244.98432	82	
245.43400	82	
245.85614	128	
246.97485	378	
248.04144	86	
248.84628	134	
250.16196	90	
250.94741	148	
250.96628	82	
251.93292	118	
252.10931	98	
252.47609	80	
254.85000	140	
255.78697	110	
255.83915	80	
256.39520	80	
256.90146	140	
257.34585	88	
257.79746	140	
257.84852	80	
258.09492	82	
258.83422	136	
258.98147	96	
260.80582	128	
260.83361	352	
261.83158	932	1+
263.17167	82	
263.89895	102	
263.98103	94	
264.87599	202	
264.95967	82	
265.81209	208	1+
265.85584	164	
266.85672	134	
267.88195	82	
267.97644	86	
268.34827	90	
268.80902	84	
268.86535	100	
268.91005	238	1+
269.80013	114	
271.35025	78	
271.77966	124	
271.80129	120	
271.84368	268	1+
272.84668	180	1+
272.86084	100	
272.98531	116	1+
273.79427	780	1+
275.81146	122	
276.81196	84	
276.91613	84	
277.13501	88	
278.80814	126	
278.84442	102	
278.91403	86	
279.09355	550	
279.23398	88	
279.80360	158	
280.26317	86	
280.93449	88	
281.26291	86	
281.81846	118	
281.85271	118	
282.86630	104	
282.96519	158	1+
283.06453	246	
283.79055	132	
283.85616	450	1+
284.29720	142	
284.79051	128	
284.86354	256	1+
285.05031	82	
285.18490	80	
285.29853	90	
285.41120	86	
285.79219	108	
285.95491	80	
286.18872	112	
286.41008	100	
286.85360	198	1+
287.41469	96	
287.89166	120	
288.20517	240	
289.79033	470	1+
289.88156	234	
290.94542	92	
291.11813	126	
291.59935	88	
292.05363	166	1+
292.12704	274	1+
294.86855	172	
297.40899	84	
297.81038	110	
297.82939	84	
297.93174	80	
297.97456	84	
298.01996	140	
298.08670	98	
298.96094	108	
299.78248	352	1+
302.87983	142	
303.21848	94	
303.94980	94	
306.88620	150	
307.18432	80	
307.80119	444	1+
307.89150	360	1+
308.29281	114	
308.89415	264	1+
309.57988	84	
310.85197	80	
311.18298	80	
311.74877	86	
313.72023	98	
314.82953	142	
318.97737	106	
319.38294	78	
319.82215	208	1+
320.94969	102	
321.47767	92	
321.79260	80	
323.89105	182	
323.93943	92	
324.10285	80	
324.42982	80	
324.89725	272	1+
326.07625	158	
327.51195	92	
328.19204	86	
END IONS

###FS:    #m/z: 340.94211 #charge 1+
###MS: 62
###MSMS: 64
BEGIN IONS
TITLE=Cmpd 47, +MS2(340.9421), 28.0-35.0eV, 1.4min #64
RTINSECONDS=81.1305
SCANS=62,64
PEPMASS=340.94211	1369598
CHARGE=1+
45.49702	114	
67.28899	88	
107.40447	100	
135.29907	116	
182.97115	80	
189.86554	128	
190.94862	132	
196.88335	216	1+
196.98934	94	
208.88429	106	
210.88816	80	
211.91241	102	
212.87550	646	1+
213.94120	840	1+
215.88693	874	1+
215.93790	216	
217.88545	164	
218.87635	248	1+
218.89043	114	
221.88504	80	
222.06815	94	
223.95944	210	
224.56556	100	
225.86650	88	
226.94728	176	
227.83087	184	1+
227.92973	120	
228.94559	240	
230.49424	82	
230.88883	1334	1+
231.95096	1036	1+
231.96772	134	
233.89785	502	1+
233.94655	376	1+
234.96934	80	
235.86661	196	
235.89019	308	1+
236.91338	152	
238.05308	102	
238.82977	142	
238.95069	204	1+
239.12072	102	
239.79124	114	
240.00644	80	
240.10174	82	
240.83465	178	
241.94417	120	
242.83971	88	
243.83382	86	
243.87134	134	
246.97710	110	
247.94886	100	
248.08210	88	
248.90046	180	
248.98835	104	
249.10201	222	1+
249.12372	92	
249.89870	100	
249.96319	270	
250.55008	92	
251.88168	88	
251.98078	88	
252.48223	104	
253.49377	98	
253.90433	284	1+
254.83829	196	1+
254.96679	378	1+
255.48994	86	
255.88371	142	
256.89345	162	
256.96309	94	
257.85059	118	
257.96771	122	
258.85063	154	
259.85131	92	
259.95960	294	
261.47331	86	
261.84706	92	
263.34313	86	
263.64209	90	
266.08843	82	
267.08663	100	
267.13487	86	
268.59588	84	
268.83985	164	
269.01243	98	
269.99023	86	
270.07920	88	
271.81204	90	
272.01163	90	
272.35174	108	
272.81513	156	1+
272.93259	130	
273.12632	96	
273.79942	80	
274.85829	124	
274.88861	88	
275.97195	142	
276.86307	256	
277.80980	96	
277.86124	192	
277.96609	164	
278.06134	234	1+
278.12912	92	
278.84743	656	1+
280.14178	84	
280.55742	112	
280.60016	96	
280.86967	160	
280.97700	122	
281.43289	160	
282.36358	96	
283.79349	92	
283.85222	182	1+
284.04100	208	1+
284.59038	86	
284.88994	114	
285.80563	84	
286.74245	94	
286.86441	150	
287.78926	94	
289.78922	210	
290.79476	176	
291.80085	118	
291.87766	80	
292.08267	88	
292.43889	84	
292.86749	342	1+
293.96503	84	
295.99361	218	
296.86841	124	
297.59941	96	
297.77103	82	
297.88568	82	
298.84004	102	
299.17106	80	
299.24352	96	
299.78593	234	
301.81724	368	1+
301.87888	84	
302.03231	112	
302.85210	122	
302.94323	238	1+
303.83831	92	
304.44652	84	
304.51101	84	
305.80062	96	
306.88107	130	
307.80328	176	
308.29509	94	
309.81218	92	
310.26111	100	
310.87179	434	1+
310.88968	82	
310.90516	86	
311.82964	104	
312.42997	82	
312.80922	104	
314.89145	84	
315.91006	80	
317.87949	88	
324.89251	174	
326.17552	100	
326.89152	352	1+
327.69875	86	
329.81160	352	1+
331.76778	86	
333.93394	96	
335.62595	88	
335.88715	88	
336.05801	106	
336.88725	90	
337.84758	98	
339.91176	106	
340.44335	108	
340.91005	106	
342.90532	214	1+
343.16100	82	
END IONS

###FS:    #m/z: 363.95823 #charge 1+
###MS: 62
###MSMS: 65
BEGIN IONS
TITLE=Cmpd 48, +MS2(363.9582), 28.0-35.0eV, 1.4min #65
RTINSECONDS=81.9025
SCANS=62,65
PEPMASS=363.95823	614064
CHARGE=1+
68.49812	92	
168.63230	114	
182.86963	92	
187.86943	138	
189.86362	664	1+
191.85913	1032	1+
193.09844	94	
194.09738	278	1+
196.88547	322	1+
197.86141	90	
200.87735	98	
203.07435	96	
205.95013	134	
207.40928	140	
207.87347	246	
207.95043	116	
208.88919	182	
209.88026	826	1+
209.89005	94	
209.94425	1026	1+
210.88647	708	1+
211.42131	100	
212.88057	4324	1+
214.87862	114	
218.91176	108	
220.42599	100	
221.61083	88	
222.95306	810	
222.97888	110	
223.89114	134	
223.95596	432	
224.47977	92	
224.94971	1292	1+
225.09667	138	
225.88580	192	
225.97339	100	
226.78639	176	1+
226.88425	128	
226.89632	214	
226.94832	7904	1+
227.14224	110	1+
227.89574	120	
227.93423	284	
228.89575	722	1+
228.94313	8282	1+
229.11456	148	
230.05079	100	
230.88870	6582	1+
231.80157	118	
234.81850	242	1+
234.88159	334	1+
235.07260	134	
235.85072	92	
236.04500	104	
236.09204	118	
238.95254	136	
240.81987	420	1+
240.94248	730	
240.96248	684	
240.98727	88	
241.91101	134	
241.94051	2012	1+
242.94252	1410	1+
242.96169	796	1+
244.95876	4056	1+
245.80975	192	1+
245.94560	184	
246.09366	126	
246.83620	94	
246.90561	398	1+
246.95437	4506	1+
247.00407	136	
247.37869	88	
248.42632	90	
248.80408	498	1+
248.90165	1740	1+
250.79385	290	1+
250.89643	134	
250.94910	190	1+
250.97373	142	
251.07130	96	
251.79466	226	1+
253.08743	116	
253.90490	494	1+
256.06344	92	
256.58027	100	
258.09645	120	
258.83284	340	1+
258.97697	384	1+
260.84177	168	
260.96843	572	1+
261.82841	564	1+
261.84502	164	
263.15251	186	1+
263.88812	106	
263.97897	170	
264.82029	150	
264.96688	448	1+
265.82105	174	
265.97337	258	1+
266.81540	422	
267.43811	98	
267.78678	102	
267.80615	312	1+
267.97304	630	1+
268.09281	98	
268.13872	94	
268.84432	144	
268.93073	100	
269.04290	96	
269.84546	106	
269.96917	678	1+
271.09750	124	
271.17815	92	
271.79255	196	1+
271.91379	336	1+
271.98527	100	
273.84778	230	1+
274.76854	92	
276.81056	108	
276.85058	366	1+
277.08697	154	
277.80566	92	
278.80106	232	
279.79678	120	
280.79251	530	
280.83359	108	
281.12154	116	
281.17647	94	
281.78921	884	1+
281.85754	234	
282.78853	544	1+
282.83319	214	
282.92993	100	
283.81301	94	
283.85453	468	1+
284.13474	96	
284.82674	364	
285.05535	88	
285.84641	660	1+
286.80020	100	
286.89573	154	
286.92959	124	
287.98119	90	
288.20078	286	
290.41383	88	
290.43387	132	
290.79995	160	1+
290.87443	92	
290.93784	228	1+
291.12010	632	1+
292.10126	234	1+
293.12728	134	
293.85213	102	
293.94510	134	
294.56953	112	
294.86236	114	
295.89354	120	
296.81131	202	
297.80457	240	
298.80429	1316	1+
300.80415	794	1+
300.85030	110	
301.40534	92	
301.86237	492	
301.94210	244	1+
302.85407	1916	1+
303.80515	238	1+
303.85612	1636	1+
304.10069	108	
304.13710	112	
305.89881	128	
307.13703	114	
307.15040	88	
307.83758	136	
308.88108	104	
308.93676	102	
309.86656	254	1+
309.96905	100	
311.10057	96	
311.88400	300	1+
311.98926	114	
312.82226	110	
312.99013	88	
313.15729	92	
315.01784	88	
316.76156	90	
316.81452	646	1+
319.82206	118	
319.93832	114	
320.82210	364	1+
321.12783	100	
321.82430	308	1+
321.86582	266	
322.11017	90	
322.80596	186	1+
322.88698	300	1+
322.92734	88	
325.80687	106	
325.87281	112	
326.87574	608	1+
327.08326	90	
328.95116	110	
329.87109	220	1+
332.90200	192	1+
335.36251	88	
336.94741	106	
337.94726	182	
339.83579	140	
340.94077	270	1+
342.03826	96	
342.90721	134	
344.18237	124	
344.88745	96	
349.47917	104	
354.22396	90	
354.79486	124	
363.71636	94	
364.17248	116	
367.75038	178	1+
368.03015	94	
END IONS

###FS:    #m/z: 363.95814 #charge 1+
###MS: 66
###MSMS: 67
BEGIN IONS
TITLE=Cmpd 49, +MS2(363.9581), 28.0-35.0eV, 1.4min #67
RTINSECONDS=85.581
SCANS=66-67
PEPMASS=363.95814	423028
CHARGE=1+
182.86669	152	
183.87034	142	
187.86994	100	
189.86353	1104	1+
191.85956	1442	1+
194.85628	90	
196.88555	694	
200.89102	106	
200.94902	128	
205.88042	102	
205.94865	172	
206.10039	142	
207.87834	596	1+
207.94887	144	
209.86955	110	
209.94429	1890	1+
210.04743	162	1+
210.88406	1362	1+
212.87968	6540	1+
212.90296	140	
217.87075	146	
219.86640	108	
221.49381	96	
222.95201	4094	1+
223.01201	136	1+
223.88649	96	
224.08355	114	
224.88953	108	
224.94876	4324	1+
224.97889	90	
225.09654	342	1+
226.89539	678	1+
226.94811	12294	1+
226.97446	182	
227.11798	82	1+
227.82693	168	1+
227.88040	206	
227.93135	212	
228.46664	92	
228.85579	114	1+
228.89571	1318	1+
228.94299	11750	1+
229.06222	220	1+
229.43500	130	
230.06668	162	1+
230.30862	146	1+
230.89071	10992	1+
230.97138	98	
231.99057	204	1+
232.03572	102	
232.88846	912	1+
233.02950	98	
233.05758	96	
233.09070	104	
233.83571	284	1+
233.96115	100	
234.88142	178	
234.93092	102	
235.87943	108	
238.79192	202	1+
239.88364	192	1+
239.90763	94	
240.07695	134	
240.82215	316	
240.93999	478	
240.96349	1820	1+
241.24676	94	
241.94012	1594	1+
242.82134	94	
242.94231	1020	1+
242.96078	2028	1+
243.81845	94	
243.83455	240	1+
244.81990	300	1+
244.95773	5556	1+
245.94273	436	
246.10385	180	1+
246.80894	102	
246.90648	512	
246.95330	5642	1+
247.38619	92	
247.80217	504	1+
247.82880	158	
247.98332	96	
248.90052	3406	1+
249.79901	438	1+
250.08387	114	
250.89594	240	
250.94596	282	1+
250.97385	240	
251.91158	212	
252.13680	122	
252.88524	148	
253.09703	92	
253.90515	1050	1+
256.52583	92	
256.90612	132	
257.08434	146	
257.13805	136	
257.87243	92	
258.09620	108	
258.83988	306	
258.97324	716	1+
258.99350	94	
259.83747	500	1+
260.96947	1302	1+
261.83060	212	
262.83903	140	
263.83657	98	
263.97783	308	1+
264.81833	262	
264.91187	92	
264.96413	198	
265.82206	134	
265.85842	116	
265.97821	238	1+
266.81544	588	1+
267.10892	132	
267.13660	120	
267.78573	266	
267.92016	164	
267.97248	924	1+
268.80471	430	1+
268.94491	144	
269.11922	96	
269.96989	1150	1+
271.17413	202	
271.80979	132	
271.91781	356	1+
272.17979	138	
272.85155	122	
273.50456	92	
273.80267	164	
275.81251	90	
276.84560	110	
277.15559	98	
278.79752	164	
278.84432	132	
278.97567	110	
279.10212	174	
279.80021	118	
280.12136	170	1+
280.53865	94	
280.79636	388	
280.93178	158	
281.05614	184	1+
281.79150	610	1+
281.85957	138	
281.99043	252	
283.85475	146	
283.98715	102	
284.13679	148	
284.82745	456	
284.84357	104	
284.92000	98	
284.98561	148	
285.81363	312	1+
285.84529	972	1+
285.87453	142	
287.91352	132	
288.01051	100	
290.41166	92	
290.86079	128	
291.11904	490	1+
291.85206	224	1+
292.10324	140	
292.55601	96	
292.83780	98	
293.13865	262	
294.86297	140	
295.88184	92	
296.81334	182	
297.80771	414	
298.80350	2218	1+
298.92176	142	
299.86788	114	
301.79634	118	
301.86033	344	1+
303.11951	192	1+
303.85644	1856	1+
305.92013	92	
306.18003	90	
306.81739	142	
306.88171	310	1+
310.95979	118	
311.87323	216	1+
314.46364	94	
315.44730	114	
316.81736	290	
317.10604	290	1+
318.81503	184	
318.93392	256	1+
319.79341	142	
319.87253	200	
320.81339	394	1+
321.12601	272	1+
321.81533	328	1+
321.86747	436	1+
322.92651	318	1+
323.81787	172	
325.87232	686	1+
325.90162	146	
326.95673	92	
327.85112	108	
328.02438	100	
328.41896	94	
328.88163	102	
329.19661	144	
329.87584	124	
330.35782	106	
335.82742	176	1+
336.94525	486	1+
338.83458	90	
338.94615	182	
339.83179	132	
340.41559	94	
340.94213	332	1+
342.41440	156	
344.90553	90	
345.71160	108	
349.40791	116	
359.76460	120	
360.70875	266	1+
360.86641	90	
361.77204	156	1+
368.16438	88	
368.79430	218	1+
368.83855	114	
END IONS

###FS:    #m/z: 336.94731 #charge 1+
###MS: 66
###MSMS: 68
BEGIN IONS
TITLE=Cmpd 50, +MS2(336.9473), 28.0-35.0eV, 1.5min #68
RTINSECONDS=86.353
SCANS=66,68
PEPMASS=336.94731	144850
CHARGE=1+
45.09125	92	
183.86601	86	
192.88701	140	
193.89942	92	
198.95493	162	
201.88430	74	
201.97350	84	
205.04784	104	
205.95162	162	
207.08529	78	
207.50439	92	
207.95042	174	
207.97786	86	
209.99703	86	
210.88539	400	1+
211.94459	1442	
212.87998	2550	1+
213.93969	588	1+
213.96779	94	
215.88796	544	1+
215.96791	96	
216.45529	92	
217.88738	132	
218.06247	94	
218.98652	96	
221.70595	94	
221.84470	88	
223.96062	100	
224.97275	100	
224.98886	84	
225.88117	74	
226.89304	148	
227.94762	84	
228.89609	296	
229.95578	1678	1+
230.01728	84	
230.88980	3164	1+
231.56729	116	
231.95212	808	
232.89439	624	1+
233.00846	86	
233.82938	258	1+
233.94716	132	
235.89821	96	
237.05669	162	
239.79175	76	
239.90015	94	
240.96180	122	
241.16275	76	
242.44201	94	
242.83417	246	1+
243.00443	76	
243.02240	78	
243.39899	88	
244.98790	76	
245.97157	144	
246.85512	228	1+
246.97354	84	
247.90462	128	
247.96889	356	1+
247.98582	124	
248.02702	136	
248.90166	1484	1+
248.99909	112	
249.83553	90	
249.96375	94	
250.83364	84	
250.92554	92	
250.95286	226	
250.97313	130	
251.90667	130	
252.97215	1086	1+
253.90503	588	1+
253.94170	110	
254.09526	116	
254.85920	158	
254.96741	338	1+
255.07514	84	
255.53491	92	
256.79915	276	1+
256.90660	110	
257.58626	76	
257.90753	84	
258.56860	82	
258.84778	536	1+
258.89663	76	
260.80462	76	
260.82677	146	
261.82592	172	
261.84304	196	1+
262.83200	92	
263.54452	108	
264.18680	78	
265.01356	138	
266.35653	114	
267.83881	688	1+
268.57370	82	
268.85478	92	
270.85075	92	
271.83967	96	
271.86180	144	
271.91847	154	
272.43695	104	
274.84425	76	
275.85925	242	1+
275.90157	82	
277.83703	128	
278.74400	84	
278.83742	158	
279.84597	108	
279.88638	80	
280.13982	96	
281.91807	98	
283.13602	102	
283.86440	160	
283.96950	78	
284.84728	84	
285.15425	78	
285.85898	288	
285.93432	100	
286.19177	86	
286.39936	82	
286.85187	1030	1+
286.88003	76	
288.10189	236	1+
288.20002	202	1+
288.81042	90	
289.20146	136	1+
291.02087	82	
291.80472	94	
291.88232	128	
292.38638	82	
292.43654	84	
292.86718	90	
292.89138	146	
293.79907	76	
294.88085	74	
295.85341	118	
295.89907	76	
295.92633	80	
296.99602	76	
297.25656	76	
297.82615	104	
300.08285	88	
301.35863	76	
302.01335	84	
304.38653	78	
305.16717	102	
306.43856	76	
306.87239	114	
307.30071	96	
308.62819	90	
308.87786	96	
310.87915	196	
311.08345	92	
311.87428	126	
312.86773	220	1+
312.88473	76	
313.39856	92	
314.96114	98	
316.76534	80	
317.09597	80	
317.89670	100	
320.16909	76	
321.44265	86	
323.33847	82	
323.89714	84	
324.06093	82	
325.02132	80	
328.37707	84	
328.88590	162	
328.91344	82	
329.04259	78	
329.29649	92	
336.05536	78	
END IONS

###FS:    #m/z: 507.84723 #charge 1+
###MS: 66
###MSMS: 69
BEGIN IONS
TITLE=Cmpd 51, +MS2(507.8472), 28.2-35.2eV, 1.5min #69
RTINSECONDS=87.1255
SCANS=66,69
PEPMASS=507.84723	122458
CHARGE=1+
214.88807	248	1+
223.97429	450	1+
224.97774	316	1+
232.89439	298	1+
235.88464	296	1+
237.85684	116	
249.88803	122	
267.78142	316	1+
269.80445	166	1+
270.85858	148	
272.85377	326	1+
277.15948	166	
278.84614	264	1+
278.90155	118	
281.02818	114	
285.09798	162	
287.85317	614	1+
289.88059	388	1+
289.89742	134	
290.13219	142	
290.86454	332	1+
293.87691	936	1+
296.82479	136	
296.85215	152	
297.85438	138	
298.85576	112	
299.34553	108	
299.91263	236	1+
303.86848	252	
303.93232	206	1+
304.10910	124	
304.88066	194	
305.86477	478	
305.90080	130	
306.36136	108	
307.13586	434	1+
307.86732	954	1+
307.88711	384	
308.14020	366	1+
308.87141	728	1+
309.62745	116	
309.88900	328	
309.97620	110	
310.00066	128	
310.15856	504	
310.87706	142	
311.88456	2484	1+
312.13371	138	
312.64641	154	1+
312.81654	122	
313.97084	116	
313.99450	108	
314.86629	888	1+
314.95674	142	
316.97805	184	1+
317.82063	114	
318.93902	148	
323.87496	318	
324.06781	120	
325.89852	320	
325.93446	226	1+
326.07803	144	1+
326.37464	172	
326.88289	1408	1+
326.99386	218	1+
328.82218	120	
328.87069	220	
328.88593	272	
329.16150	128	1+
329.87143	456	1+
332.87779	564	1+
332.98793	170	
333.17893	190	1+
333.80985	112	
333.84106	152	
334.88104	230	1+
335.84774	118	
335.90327	178	
336.30317	136	
336.94793	182	
337.88617	628	1+
337.90231	124	
338.89069	464	1+
342.78761	114	
342.81610	404	1+
343.87197	186	
345.76903	148	
346.87697	132	
346.90313	118	
348.83043	264	1+
349.81355	116	
349.83261	230	1+
350.00902	214	1+
350.77449	232	1+
350.85889	130	
350.88770	174	
352.07675	126	
352.88943	144	
353.84972	392	
354.79760	142	
355.82947	128	
356.35079	144	
356.85887	128	
360.77965	248	1+
361.72078	118	
362.36571	134	
363.80536	116	
364.84889	244	1+
365.89381	222	1+
366.91562	118	
366.96264	138	
367.70918	1204	1+
367.81975	134	
367.84205	136	
368.89606	416	1+
369.84199	354	1+
370.31544	140	
370.71002	174	
370.78175	256	1+
371.73219	168	
371.84832	130	
372.38546	108	
372.79937	194	
373.72100	192	
373.90303	146	
374.81534	270	1+
375.71987	186	1+
376.78676	224	1+
376.88548	124	
380.38639	196	
380.71704	1088	1+
381.78604	118	
381.84003	262	1+
383.31683	134	
383.78116	354	1+
384.73102	196	1+
384.85422	674	1+
384.92374	140	
385.76712	114	
386.82173	152	1+
387.84773	198	
387.89416	108	
388.73383	250	1+
388.85413	118	
389.71388	140	
390.06884	144	
390.84458	674	1+
391.36092	124	
392.83159	196	
392.86273	146	
393.79812	194	
394.86927	146	
395.40668	118	
395.78752	194	
396.73011	124	
396.74638	118	
396.97194	108	
397.36856	254	1+
397.71745	124	
398.72993	418	
398.87539	124	
399.25389	130	
399.73151	738	1+
399.81200	118	
399.84908	252	1+
399.89067	120	
400.04969	116	
401.40960	116	
402.75598	198	1+
402.86418	222	
403.72841	126	
403.87248	964	1+
406.85594	120	
406.86948	138	
407.73331	284	1+
407.86796	1036	
408.85473	1388	1+
409.72510	702	1+
409.92261	152	
410.76964	158	
410.83654	690	1+
412.21739	132	
412.72873	476	1+
412.89223	124	
413.07835	242	
413.78660	162	1+
415.88705	294	1+
416.15851	156	
417.82474	142	
418.10174	154	1+
418.73912	302	1+
421.73117	124	
421.88501	248	
422.82797	414	1+
422.88326	164	
423.00605	114	
423.86427	128	
424.82095	342	1+
424.88526	130	
425.87375	122	
426.75390	304	
426.86302	960	1+
427.73851	1506	1+
428.85122	586	1+
428.89194	134	
430.74077	290	1+
430.85803	170	
431.87045	706	1+
433.20583	124	
433.85547	208	1+
435.23906	118	
439.89548	570	1+
442.85777	158	
443.74583	290	1+
444.87514	1160	1+
446.67783	190	1+
446.71051	150	
446.76305	106	
446.87415	370	1+
447.71867	242	
448.70895	364	1+
448.75543	122	
448.88789	112	
449.88172	602	1+
450.74987	256	
451.75332	212	
457.90691	288	1+
460.22798	148	
462.88512	740	1+
465.71323	130	
467.70595	134	
467.88952	672	1+
468.78528	116	
469.88995	234	
470.73695	122	
471.79731	126	
485.90168	844	1+
487.27719	114	
504.79998	116	
509.28529	134	
END IONS

###FS:    #m/z: 363.95804 #charge 1+
###MS: 70
###MSMS: 71
BEGIN IONS
TITLE=Cmpd 52, +MS2(363.9580), 28.0-35.0eV, 1.5min #71
RTINSECONDS=90.7925
SCANS=70-71
PEPMASS=363.95804	347520
CHARGE=1+
180.86932	134	
182.86667	134	
187.87033	252	
189.86378	1708	1+
191.85893	980	1+
196.88441	274	
200.87749	90	
201.87564	94	
204.40659	86	
205.94721	130	
206.89265	86	
207.87597	800	1+
207.94661	260	1+
209.87010	384	
209.88752	148	
209.94447	2278	1+
210.88511	1252	
210.99904	138	1+
212.88049	5094	1+
216.41225	132	
222.95200	3136	1+
224.94889	3354	1+
224.97344	170	
226.09978	90	
226.89505	446	1+
226.94830	9866	1+
226.97226	272	
227.06542	150	1+
227.93349	214	
228.02933	110	
228.89546	1006	1+
228.94331	12374	1+
228.98766	108	
230.83492	96	
230.89024	10414	1+
231.30303	98	
231.38375	142	1+
232.88645	1200	1+
233.91834	94	
234.06709	106	
234.88034	524	1+
235.93686	108	
238.83814	86	
239.17238	94	
240.11703	96	
240.82475	98	
240.83737	282	
240.88858	88	
240.94111	374	
240.96267	2012	1+
241.82619	90	
241.94186	454	
242.02235	100	
242.81319	124	
242.90622	140	
242.94142	1308	1+
242.96041	1922	1+
244.82046	90	
244.84081	90	
244.95755	5722	1+
245.05132	86	
245.94348	288	
246.09523	300	1+
246.81132	212	
246.85345	92	
246.90468	264	
246.95322	5056	1+
246.99708	108	
247.97493	120	
248.11365	106	
248.80063	842	1+
248.90068	2832	1+
249.98690	94	
250.89606	576	
250.94564	186	
250.97404	96	
251.07721	116	1+
251.78726	108	
251.91374	116	
252.40205	92	
253.00333	86	
253.36005	116	
253.90493	592	1+
254.07477	128	
258.83217	334	1+
258.97444	552	
259.84780	192	
260.83442	162	
260.96968	988	1+
261.83338	262	
261.87418	98	
262.83646	204	
262.96949	102	
263.83242	198	
263.84810	192	
263.99726	100	
264.46404	88	
264.81775	90	
264.84635	120	
264.96501	428	1+
265.81982	86	
266.02803	112	
266.81253	862	1+
267.78390	292	1+
267.97402	556	1+
268.41469	86	
268.96591	936	1+
269.91964	90	
269.97240	720	1+
269.99788	100	
270.80780	160	
270.84239	98	
271.85979	124	
271.91907	298	
273.03134	86	
273.34763	100	
273.41894	106	
274.10155	94	
274.86254	118	
274.93973	116	
276.85785	348	1+
277.84257	328	1+
277.92656	88	
278.79919	518	1+
279.10977	158	1+
280.79162	1466	1+
281.06432	198	1+
281.86040	206	
282.97842	286	1+
283.78560	226	1+
283.85140	430	1+
284.00104	170	
284.82623	194	
284.88314	256	1+
285.84701	754	1+
286.13150	108	
286.15566	100	
286.79571	132	
287.81154	106	
287.90794	108	
288.09943	100	
288.79363	106	
289.54806	96	
289.84054	100	
289.87011	198	1+
291.12031	834	1+
292.42758	100	
292.52088	96	
292.94073	94	
296.80856	354	
296.87517	160	
297.80984	214	
297.86787	114	
298.41748	102	
298.80374	1590	1+
300.79998	260	
300.87524	152	
301.80614	160	
301.86107	516	1+
302.63040	102	
302.79703	378	1+
303.11855	156	
303.80069	278	1+
303.81512	166	
303.85664	1746	1+
304.87359	166	1+
305.84247	216	1+
306.00381	86	
306.08608	86	
306.38855	86	
306.92840	90	
307.02516	88	
308.11921	86	
308.85222	100	
310.35427	104	
310.87675	102	
311.12963	108	
311.91221	132	
312.86938	326	1+
315.82308	122	
316.81555	556	1+
317.46707	92	
318.12557	126	
318.93912	242	1+
320.13186	216	1+
320.81736	400	1+
320.95938	118	
321.86724	348	
322.11127	128	
322.56496	94	
322.93369	104	
323.58133	98	
323.99470	86	
324.87704	150	
325.81875	94	
326.87323	396	1+
329.90204	90	
329.93395	86	
331.85719	92	
336.94710	332	1+
337.92596	142	
339.14175	230	
339.17366	122	
339.83136	122	
340.83118	146	
340.94272	268	1+
342.90180	86	
344.91006	92	
349.77071	86	
351.52958	86	
359.95809	132	
361.09439	126	
366.92635	88	
367.78219	248	1+
368.15270	100	
END IONS

###FS:    #m/z: 336.94683 #charge 1+
###MS: 70
###MSMS: 72
BEGIN IONS
TITLE=Cmpd 53, +MS2(336.9468), 28.0-35.0eV, 1.6min #72
RTINSECONDS=91.5645
SCANS=70,72
PEPMASS=336.94683	130408
CHARGE=1+
192.01789	92	
192.04531	100	
204.41685	78	
205.94948	82	
206.94927	86	
208.89206	74	
210.88988	190	
211.90083	78	
211.94441	1588	
212.87986	2204	1+
212.95771	78	
213.94166	608	1+
214.88427	478	1+
214.89555	150	
215.88857	342	1+
215.93877	150	
217.70532	108	
217.88832	120	
218.88647	80	
220.02528	100	
221.55426	96	
223.96065	114	
224.97740	252	1+
225.93085	78	
226.86128	146	
226.92697	76	
227.95457	80	
228.83450	100	
228.89501	334	
229.95617	1650	1+
230.88914	3560	1+
231.12669	174	
231.87405	82	
231.95140	766	1+
232.83495	132	
233.95790	80	
234.04602	90	
235.02216	94	
235.84350	76	
235.89460	106	
237.05663	84	
238.79628	88	
238.84076	216	1+
238.92149	76	
239.90968	92	
239.97232	112	
240.86329	84	
240.96548	118	
244.62073	86	
246.39265	92	
246.90386	252	
246.98051	112	
247.11750	96	
247.96901	184	
248.13620	84	
248.89855	1342	1+
249.38746	88	
249.93810	100	
249.96525	210	
250.03800	78	
250.83014	148	
250.95138	300	1+
251.83962	146	
252.97119	1242	1+
253.82430	84	
253.90620	868	1+
254.97019	362	
255.07451	116	
255.45237	92	
255.68798	98	
255.95255	268	1+
255.96713	296	1+
257.38932	104	
257.51765	92	
257.84502	396	1+
257.94144	80	
259.39457	78	
259.58849	78	
259.83028	174	1+
259.89688	102	
260.85812	118	
262.37342	80	
263.08018	100	
263.37508	88	
263.82878	132	
264.12896	84	
265.09863	78	
266.58114	96	
267.64661	98	
267.83770	200	
268.00863	116	
268.14526	90	
268.83911	570	1+
269.80623	96	
269.83735	286	1+
271.38616	92	
271.91763	202	
272.85684	82	
272.88110	76	
272.90325	78	
272.97647	158	
273.02493	92	
273.91721	128	
274.84202	82	
274.86276	114	
275.86282	78	
275.92870	128	
276.85346	270	
277.81585	78	
278.83701	300	
278.91640	76	
278.96642	144	
279.11211	92	
279.83364	186	
280.09237	74	
283.62596	76	
283.78916	92	
284.51396	78	
285.14786	82	
285.85433	226	
286.85143	334	
287.85122	272	
287.92886	76	
288.10594	82	
288.20212	158	
288.85431	188	
289.42923	78	
290.86792	104	
291.12146	76	
292.88129	96	
292.93877	82	
293.11015	168	
293.22225	88	
293.55664	96	
294.44099	82	
294.86268	78	
295.89031	76	
296.01089	92	
296.80824	80	
296.82471	136	
299.86397	104	
299.88615	126	
300.85989	120	
303.87684	78	
304.95253	76	
305.03344	76	
305.88449	248	1+
307.10470	96	
308.76175	76	
308.87800	130	
309.86606	110	
310.87571	82	
311.88443	312	
316.87531	80	
318.05011	78	
318.81257	90	
320.95519	92	
322.78488	92	
322.96529	90	
324.90006	142	
324.93054	102	
326.89529	116	
326.92398	92	
328.19656	80	
329.86906	196	
331.76758	80	
333.86434	94	
333.90956	98	
336.41131	86	
338.41417	92	
END IONS

###FS:    #m/z: 507.84667 #charge 1+
###MS: 70
###MSMS: 73
BEGIN IONS
TITLE=Cmpd 54, +MS2(507.8467), 28.2-35.2eV, 1.6min #73
RTINSECONDS=92.3365
SCANS=70,73
PEPMASS=507.84667	101112
CHARGE=1+
196.02174	150	
224.97814	280	
227.95578	158	
230.90722	136	
232.90003	274	
239.86675	120	
240.16669	132	
248.97479	236	1+
250.94900	116	
252.07935	118	
254.93385	124	
256.86701	218	1+
262.14179	152	
266.09629	122	
266.16583	178	
270.10490	178	1+
270.81109	118	
270.86431	208	
275.81488	250	1+
287.85651	184	
288.86295	168	
289.88049	234	
290.86587	280	
291.81082	172	1+
291.88224	196	
293.87456	546	
294.12515	116	
294.85378	152	
294.87689	250	
297.87016	128	
297.89513	134	
298.80200	164	
299.79689	122	
300.15631	126	
300.85922	220	1+
301.00233	194	
303.87320	178	
305.86616	224	
306.84560	238	1+
306.88133	188	
307.09829	160	1+
307.89211	184	
308.14200	252	1+
308.87634	482	
309.86864	386	
310.15756	196	
310.81830	122	
311.16298	176	
311.83322	120	
311.88495	1758	1+
312.17503	118	
312.35373	184	1+
312.81816	180	
313.81031	136	
313.96837	170	
314.86589	558	1+
318.83035	188	
321.83668	130	
322.13856	144	
323.87866	300	
324.85717	138	
324.89869	196	
325.90349	264	
325.92766	124	
326.81591	368	1+
326.88146	1326	1+
327.81433	192	1+
327.83462	248	1+
327.89483	280	
328.87601	192	
329.89842	214	
329.92158	190	1+
330.87925	154	
331.80215	154	
332.87952	212	
333.87828	144	
335.82953	176	
335.84634	148	
335.88519	132	
337.88543	130	
338.41576	130	
339.88084	178	
340.90273	144	
341.15547	122	
342.29605	300	1+
344.89669	236	1+
345.76314	202	
346.82031	230	1+
348.73448	130	
349.80825	142	
350.01689	190	1+
350.77270	146	
350.89410	472	1+
350.91121	144	
352.88508	168	
353.85005	154	
356.89252	118	
357.72514	166	
358.77440	166	1+
358.88539	148	
361.86673	194	1+
365.72144	272	1+
365.77611	132	
365.85799	128	
366.71188	148	
366.84042	188	
367.70890	948	1+
367.74368	152	
367.84112	214	
367.99079	114	1+
368.84521	126	
368.89803	404	1+
369.70602	130	
369.83803	178	
370.78339	192	
370.84379	128	
371.72451	222	
372.79248	300	1+
373.71404	230	
376.73365	392	1+
378.38194	156	
378.88726	232	1+
380.71829	310	
381.71393	146	
381.83292	158	
381.86170	250	1+
383.71631	374	1+
384.85013	896	1+
384.89490	206	
387.74176	198	1+
387.78198	128	
387.86943	256	1+
388.86918	286	1+
389.71657	548	
389.91359	192	
390.83942	750	1+
391.87908	266	1+
391.90959	196	1+
393.84876	138	
394.78700	194	
394.83341	122	
394.89924	272	1+
395.83421	156	
396.40354	140	
398.73151	570	
399.70884	192	
399.72838	318	
399.85657	210	
400.73481	220	
402.73048	126	
402.78065	218	1+
403.86806	270	
404.87413	232	
405.85718	242	
406.87484	136	
407.73999	146	
407.86827	494	
408.06719	138	1+
408.80617	122	
408.85476	740	
409.16794	118	
409.72379	142	
409.85688	352	
410.72390	222	
410.83628	648	1+
410.85420	312	
411.72894	412	1+
411.80987	134	
412.80578	178	
413.06967	186	1+
416.84837	120	
421.88414	220	
422.73548	250	1+
422.83190	118	
422.87224	564	1+
423.77614	294	1+
423.82368	498	1+
425.75154	340	1+
425.86414	138	
426.86487	1102	1+
427.73385	1218	1+
427.76718	146	
428.84547	714	1+
429.07125	164	
429.88142	304	1+
430.74328	762	1+
430.77304	124	
430.86004	636	1+
437.72070	132	
439.89680	260	1+
440.70165	130	
440.87407	126	
442.88059	144	
444.87315	1482	1+
445.71106	196	
445.74689	408	1+
446.79151	296	1+
447.70614	230	1+
449.88408	482	1+
450.75168	116	
450.77791	124	
457.90676	476	1+
462.88381	748	1+
463.42880	124	
465.72544	122	
467.89433	356	
468.79083	140	
468.89502	182	
469.88869	170	
470.68521	158	
476.29477	118	
484.89678	432	1+
485.89680	516	1+
492.81447	126	
493.01093	128	
505.81256	118	
509.74930	150	
END IONS

###FS:    #m/z: 322.93111 #charge 1+
###MS: 74
###MSMS: 75
BEGIN IONS
TITLE=Cmpd 55, +MS2(322.9311), 28.0-35.0eV, 1.6min #75
RTINSECONDS=96.0085
SCANS=74-75
PEPMASS=322.93111	2265172
CHARGE=1+
140.16530	80	
190.93567	98	
191.89192	86	
192.88843	116	
193.54218	92	
193.96081	80	
200.83724	72	
201.04615	200	
205.95261	124	
207.97326	116	
208.83476	80	
209.01940	88	
209.96504	72	
212.88900	210	1+
216.97421	78	
218.88041	70	
219.05479	122	
220.91668	76	
221.94930	82	
223.95960	348	
226.03813	78	
227.93272	230	
228.81870	80	
228.93081	92	
230.83641	124	
230.88773	216	
231.80511	70	
233.10057	84	
233.80181	70	
233.85637	72	
235.82281	76	
236.00748	72	
238.03236	70	
239.10307	140	
239.79355	112	
240.82445	340	
240.94065	1282	
240.97621	110	
241.03878	88	
241.94306	1014	
242.82239	70	
242.94195	4108	1+
243.81870	206	1+
243.87973	96	
244.85302	158	
244.88958	74	
244.94060	600	1+
246.44241	150	
247.97189	80	
248.85243	146	
249.05189	70	
249.10265	74	
249.84900	104	
249.89529	172	1+
249.96961	78	
249.99081	72	
250.05504	84	
250.48015	82	
250.97019	86	
251.33823	80	
252.05092	80	
252.34933	94	
252.97769	80	
254.90713	88	
255.29767	82	
256.84362	104	
256.90313	72	
257.00961	118	
258.08707	80	
258.83296	412	1+
259.11610	82	
259.86000	70	
260.80856	92	
260.83381	202	
261.82996	594	1+
261.92218	80	
262.93278	92	
263.57824	90	
263.97821	140	
264.86979	70	
265.06173	82	
267.86807	72	
270.81193	72	
271.17398	76	
271.77941	92	
271.84764	82	
272.80409	72	
272.99453	116	
273.78666	88	
274.79716	78	
275.36578	90	
275.80581	228	
276.83848	70	
276.85273	86	
278.92487	102	
279.09001	466	
279.40849	92	
279.85639	116	
280.09598	302	
280.82256	76	
281.81558	114	
282.86736	92	
283.00384	82	
283.06780	106	
283.78879	98	
284.07649	76	
284.21120	104	
284.29348	172	
284.45583	104	
284.89042	70	
285.16469	72	
285.21072	78	
285.82188	82	
286.18334	110	
286.88220	78	
286.92267	74	
287.22082	70	
287.35863	80	
288.20266	234	
289.78951	134	
290.86655	76	
291.80308	86	
292.04408	84	
292.10386	154	
292.81335	136	1+
293.87015	146	
294.79925	74	
294.85841	72	
296.06717	76	
296.12305	72	
296.81077	76	
297.78583	78	
297.82397	72	
300.81493	104	
300.86896	98	
301.83858	74	
303.94321	88	
304.94406	86	
304.97383	70	
306.78652	70	
307.80430	294	
307.88608	82	
309.89509	122	
310.15291	90	
310.81192	108	
310.87766	76	
311.14177	78	
311.88560	174	
314.82401	82	
317.89685	84	
319.96921	74	
321.23196	86	
321.79434	134	
322.74278	98	
324.89188	150	
324.94583	74	
326.93290	102	
327.53405	90	
END IONS

###FS:    #m/z: 340.94182 #charge 1+
###MS: 74
###MSMS: 76
BEGIN IONS
TITLE=Cmpd 56, +MS2(340.9418), 28.0-35.0eV, 1.6min #76
RTINSECONDS=96.7805
SCANS=74,76
PEPMASS=340.94182	794720
CHARGE=1+
94.19809	80	
94.45904	92	
186.86987	76	
196.88102	136	
197.87590	102	
209.94457	114	
210.93652	142	
212.87933	448	1+
212.90188	80	
213.90437	108	
213.93924	824	1+
215.85628	76	
215.88541	120	
215.93742	292	
216.89090	78	
217.85953	146	
217.88183	200	
217.96638	84	
219.38649	78	
224.04302	82	
226.34486	100	
226.96589	74	
228.91410	80	
228.93790	110	
230.89211	288	
231.89560	214	
231.95183	470	1+
232.42577	76	
232.88967	196	
233.10209	74	
233.89675	258	
233.91827	76	
234.46136	84	
234.90922	162	
235.08778	86	
235.90032	92	
235.95273	98	
236.11511	124	
236.43807	94	
236.88555	74	
237.09152	100	
238.43770	90	
238.93301	80	
239.78580	198	
240.79852	74	
240.96246	92	
241.84261	128	
242.96993	92	
243.82998	174	
244.82694	90	
245.02615	82	
247.97776	140	
248.90207	172	
249.00526	96	
249.90086	110	
252.10787	114	
252.42736	72	
254.91432	124	
254.96701	242	1+
255.01294	78	
255.13673	74	
255.95310	90	
256.79658	84	
256.91243	120	
257.44850	100	
258.84942	368	1+
259.95872	120	
260.04776	74	
260.80464	80	
260.83035	222	
260.91581	80	
261.82863	94	
261.85840	148	
262.85303	76	
262.86901	74	
264.90688	158	
264.96572	82	
265.08572	84	
266.86195	82	
267.13676	82	
269.15746	80	
271.01619	96	
271.92141	180	
272.39217	108	
272.91428	78	
272.93583	192	
274.85604	90	
274.87876	84	
275.81100	100	
275.84675	118	
276.00759	88	
276.81293	88	
276.84491	178	
276.86056	556	1+
277.59900	78	
277.88103	90	
277.91008	82	
278.84722	240	
278.92635	74	
279.84129	102	
279.86141	116	
280.86336	84	
280.94002	88	
281.04859	84	
281.85776	222	1+
282.97278	80	
283.50782	92	
284.55118	90	
285.93403	90	
286.36625	78	
288.90260	76	
291.80761	222	
292.97860	96	
293.58028	74	
294.86456	90	
295.87159	146	
297.20776	102	
297.40566	84	
297.95818	88	
298.92313	80	
299.05867	76	
299.42387	74	
299.84927	302	1+
300.75166	78	
300.81511	78	
301.50780	102	
301.93413	92	
302.76945	76	
303.17744	80	
305.80694	300	1+
307.79700	126	
307.89356	112	
309.10732	80	
310.42139	74	
310.92502	88	
311.88541	116	
312.05467	76	
314.43176	78	
315.91204	78	
317.43718	86	
318.53643	94	
319.73185	84	
320.37004	168	
321.79271	82	
321.89832	88	
324.98008	130	
326.17166	82	
327.89536	154	
328.18763	154	
329.84458	76	
330.87889	104	
332.89853	112	
335.78092	88	
337.88840	86	
338.12060	78	
339.70071	108	
341.75890	92	
344.90284	122	
345.72219	84	
END IONS

###FS:    #m/z: 336.94707 #charge 1+
###MS: 74
###MSMS: 77
BEGIN IONS
TITLE=Cmpd 57, +MS2(336.9471), 28.0-35.0eV, 1.7min #77
RTINSECONDS=97.553
SCANS=74,77
PEPMASS=336.94707	112700
CHARGE=1+
106.38745	84	
182.86752	132	
192.01599	94	
195.92905	72	
201.89689	90	
205.94995	94	
208.87944	72	
209.13124	82	
209.94536	118	
210.88633	278	
211.94456	1304	1+
212.87936	1206	1+
213.94199	676	1+
214.02506	72	
214.87919	136	
215.88677	396	1+
215.94801	86	
216.38829	92	
217.88317	160	
218.03001	102	
225.01286	98	
226.89510	156	
227.95219	146	
228.89557	438	1+
229.05358	80	
229.95618	1544	1+
230.89029	2816	1+
231.95328	848	1+
232.86034	86	
233.39659	84	
233.90534	196	
233.94839	72	
235.82187	116	
235.89270	116	
236.82703	106	
239.10777	74	
239.84190	242	1+
240.14389	72	
240.83724	204	1+
241.38585	86	
241.88205	72	
241.89714	72	
241.95088	78	
243.84170	132	
243.95484	90	
245.44353	92	
246.09647	120	
246.95204	134	
246.97696	150	
247.58126	98	
247.96759	808	1+
248.10853	122	1+
248.86041	72	
248.90103	1318	1+
249.09589	136	
249.96503	136	
250.06070	82	
250.84045	128	
250.95359	382	
251.07414	112	
251.83878	106	
251.90791	76	
252.83796	84	
252.97151	1094	1+
253.78498	76	
253.90486	222	
254.15875	78	
254.90779	332	1+
254.96851	342	
255.07408	80	
255.42508	96	
255.46022	98	
256.07886	78	
256.87153	98	
256.96124	250	1+
258.79594	78	
258.84666	198	
258.89401	78	
259.85447	106	
259.92686	80	
259.95483	126	
260.85159	158	
261.83288	74	
265.85383	72	
266.02406	86	
266.10434	98	
266.35251	78	
266.78541	84	
267.82528	116	
267.92411	80	
268.84256	194	
269.84213	478	
269.94992	72	
270.79781	86	
270.98982	118	
271.06070	90	
271.09493	72	
271.91839	282	1+
272.41865	90	
273.90426	76	
274.14832	82	
274.97842	124	
275.85627	698	1+
277.83521	138	
278.15799	92	
278.81220	92	
278.83924	248	
279.84093	244	
279.86295	186	
280.87135	98	
280.97053	76	
281.87184	144	
281.94716	88	
282.08350	94	
283.79410	88	
283.86153	86	
284.87025	82	
284.90931	98	
284.95725	72	
285.85164	146	
286.84949	424	1+
286.88487	108	
287.85251	278	1+
288.11428	82	
288.20401	80	
288.91119	102	
288.97378	84	
289.86184	138	1+
290.79457	72	
291.01232	76	
291.11614	106	
292.94070	92	
293.85826	318	1+
293.99333	140	
294.43730	72	
294.84151	82	
295.21462	82	
295.88817	76	
295.97682	72	
295.99362	76	
298.92490	78	
299.87691	86	
299.97647	84	
300.86406	74	
301.86379	114	
303.83297	108	
303.85528	72	
304.94667	76	
305.97187	88	
307.04418	92	
309.17170	84	
310.39539	76	
310.42997	100	
310.87557	414	1+
314.76533	76	
314.94151	72	
315.56328	102	
316.83497	110	
317.88805	74	
318.12031	78	
318.17072	74	
322.87519	72	
323.88684	110	
328.19248	80	
329.89193	72	
330.82006	82	
331.37621	94	
333.20507	74	
335.63454	92	
336.32783	72	
338.00551	76	
338.97493	72	
341.93391	76	
END IONS

###FS:    #m/z: 322.93111 #charge 1+
###MS: 78
###MSMS: 79
BEGIN IONS
TITLE=Cmpd 58, +MS2(322.9311), 28.0-35.0eV, 1.7min #79
RTINSECONDS=101.234
SCANS=78-79
PEPMASS=322.93111	2169122
CHARGE=1+
67.60977	68	
87.41696	72	
117.70764	76	
173.64693	80	
188.91489	72	
195.11174	78	
199.08533	88	
201.04452	72	
205.97117	72	
212.87605	138	
213.92649	76	
215.96768	74	
216.34153	102	
217.47555	92	
217.89566	72	
218.87271	82	
220.07431	98	
220.87487	96	
221.94190	88	
222.89963	74	
222.94416	70	
222.95755	570	1+
223.96119	490	1+
228.93087	72	
228.95511	94	
229.15788	78	
230.83266	162	
230.85033	164	
230.87641	80	
230.89052	250	
230.90553	186	
235.88865	70	
237.03115	72	
237.80690	78	
238.47024	106	
238.82671	70	
238.93967	148	
239.78619	160	
239.88840	308	1+
240.04236	68	
240.82314	126	
240.94081	1494	
240.96112	132	
240.99123	82	
241.46207	72	
241.81822	96	
241.87066	100	
241.94239	900	
241.96881	72	
242.94222	2678	1+
243.82029	526	1+
244.94182	1212	1+
245.13204	84	
245.37798	70	
246.85928	82	
247.11015	80	
247.85366	106	
248.85703	102	
248.90089	80	
249.33875	78	
249.97129	78	
250.95266	78	
251.97125	80	
252.05312	70	
252.92503	78	
252.98177	80	
253.01311	86	
253.11055	82	
253.86514	74	
254.02592	70	
254.82875	74	
254.84330	154	
255.41537	90	
255.78610	72	
255.82372	72	
255.91215	94	
256.18306	84	
256.79702	172	1+
258.83486	434	1+
260.44571	102	
260.83182	154	
261.47726	72	
261.82886	812	1+
261.84681	98	
263.34336	86	
264.01718	112	
264.85095	310	1+
264.98171	72	
265.08355	82	
266.93282	100	
267.03023	84	
268.41080	80	
268.84929	92	
270.18996	80	
270.81019	72	
270.96740	72	
271.07290	70	
273.79585	418	1+
273.86182	88	
273.96740	86	
275.05977	76	
275.81118	288	1+
275.86067	82	
276.84087	72	
277.84885	72	
278.05342	72	
278.86437	82	
279.09215	606	1+
279.80691	96	
280.11314	76	
280.85524	92	
281.82124	78	
281.89953	72	
283.21235	76	
283.60745	80	
283.78846	208	
284.21155	78	
284.29705	404	
284.78414	246	1+
284.88022	194	1+
285.01115	74	
286.10656	78	
286.80890	102	
287.83721	96	
288.20133	160	
288.85474	80	
289.75906	72	
289.78821	96	
289.87547	148	
290.15910	108	
291.11951	130	
291.88018	76	
291.93898	74	
292.80242	80	
294.16102	72	
294.84383	88	
295.03787	72	
297.84383	134	
299.86404	110	
302.14545	76	
304.89024	128	
305.73343	96	
306.89033	120	
307.15212	70	
307.80024	120	
307.88729	190	
307.91374	232	1+
311.07046	82	
311.86487	80	
311.88510	80	
312.08915	72	
312.80635	74	
312.84028	84	
312.95097	92	
314.83708	70	
315.53462	88	
315.89476	74	
318.73821	88	
320.89252	102	
322.97211	102	
323.88505	130	
324.10523	78	
324.22260	108	
325.10304	74	
326.84995	84	
327.91431	80	
END IONS

###FS:    #m/z: 340.94188 #charge 1+
###MS: 78
###MSMS: 80
BEGIN IONS
TITLE=Cmpd 59, +MS2(340.9419), 28.0-35.0eV, 1.7min #80
RTINSECONDS=102.006
SCANS=78,80
PEPMASS=340.94188	772772
CHARGE=1+
96.19881	76	
188.00477	86	
190.93203	78	
193.94882	106	
194.88995	150	
198.10234	72	
210.93961	126	
212.87628	616	1+
213.93845	544	1+
214.88307	602	1+
215.88923	370	1+
217.12624	94	
217.87772	84	
220.91134	70	
221.87240	70	
223.80054	80	
223.96160	224	1+
226.94925	82	
227.06006	70	
228.89301	124	
228.94004	108	
229.01001	156	
229.82206	96	
230.88780	1102	1+
230.95679	76	
231.89030	762	1+
231.95139	674	1+
231.99944	74	
232.85278	98	
233.38722	72	
233.94989	140	
235.89636	162	
236.81182	70	
236.83466	72	
238.83024	268	1+
241.85025	76	
241.90313	82	
242.01771	74	
243.83597	90	
244.87258	72	
244.97243	72	
246.90185	80	
246.97574	214	
249.00348	80	
249.90053	120	
249.96393	326	1+
250.14236	84	
250.94761	156	
251.95770	70	
252.84690	82	
253.00150	72	
254.90591	154	
254.96586	316	1+
255.18259	70	
256.03558	80	
256.26243	110	
256.73158	74	
256.85199	144	
256.91462	176	
257.85457	72	
257.99034	78	
258.56875	92	
258.83901	454	1+
258.85722	110	
259.16949	92	
259.86388	74	
259.95782	222	
260.83233	188	
260.99904	72	
261.96592	82	
262.10070	84	
262.52103	104	
262.91085	78	
263.97926	88	
264.11113	114	
264.52596	70	
265.01905	182	1+
265.45392	86	
267.00022	78	
267.12896	72	
267.87204	76	
268.12700	88	
268.84034	158	
268.91622	78	
268.99834	146	
270.03247	74	
271.84757	74	
272.83832	96	
272.93386	148	
273.00276	76	
273.35578	88	
273.95130	78	
274.86077	182	
275.63046	102	
275.86910	74	
276.85892	286	
277.86307	126	
278.84675	676	1+
279.03470	72	
279.96307	80	
280.59831	102	
281.80064	78	
281.86502	122	
282.06263	72	
282.88234	80	
283.35323	122	
283.49580	100	
285.05868	76	
285.54796	94	
285.87177	70	
286.92329	78	
289.79022	158	
292.88181	74	
293.86618	302	1+
293.98192	90	
294.10588	72	
294.94061	78	
295.01671	76	
297.45330	82	
298.89504	80	
298.92265	300	1+
300.08087	92	
300.85178	80	
300.87437	206	1+
301.85791	128	
302.50444	90	
302.83355	94	
302.90193	78	
302.94460	70	
303.64591	80	
303.86202	70	
304.02399	72	
304.17460	70	
304.69063	86	
305.49315	92	
305.87513	84	
306.88685	156	
307.87464	204	1+
307.90566	86	
308.96880	78	
310.87022	80	
311.08115	102	
311.87638	70	
311.90918	78	
313.80734	70	
317.05684	76	
319.89011	86	
321.41825	74	
323.18633	74	
324.89385	124	
326.29308	72	
327.36082	84	
327.89660	82	
328.18761	164	
328.89774	78	
329.73104	88	
329.75119	86	
329.87744	112	
329.93620	72	
330.23771	80	
330.81559	112	
330.87601	136	
331.37214	90	
333.06153	80	
336.25393	72	
338.80272	88	
341.42979	70	
342.32208	72	
END IONS

###FS:    #m/z: 507.84685 #charge 1+
###MS: 78
###MSMS: 81
BEGIN IONS
TITLE=Cmpd 60, +MS2(507.8469), 28.2-35.2eV, 1.8min #81
RTINSECONDS=102.786
SCANS=78,81
PEPMASS=507.84685	89744
CHARGE=1+
196.01846	166	
222.97557	220	
223.97642	138	
224.12073	114	
224.97438	230	
231.89269	120	
232.90111	212	
236.92095	160	
237.05393	144	
240.11125	106	
240.36998	106	
248.90016	152	
252.07912	156	
263.13715	192	
267.78676	158	
267.86791	114	
279.10006	140	
280.80995	134	
285.40710	106	
285.77747	178	1+
285.94111	172	
287.82968	110	
287.85575	188	
289.88023	414	
290.38632	108	
290.86755	194	
290.87927	282	
291.86946	128	
293.86776	174	
294.87907	174	
296.85562	230	1+
297.90958	212	
297.95572	140	
298.80438	424	1+
299.85703	158	1+
301.84688	122	
303.86170	212	
305.86093	448	
307.89522	206	
308.14022	358	
308.87455	726	1+
309.14844	474	1+
311.88548	1230	1+
313.77484	176	1+
313.83779	122	
314.86530	436	
314.88774	120	
315.86257	392	1+
320.35160	166	
323.87396	130	
324.90017	166	
325.90744	198	
326.88304	552	
327.89865	364	
328.76321	138	
328.87844	162	
330.16158	118	
330.82165	154	
330.87519	202	
332.87558	926	1+
333.17683	292	
333.84674	126	
336.89299	124	
336.94716	208	
337.11247	106	
337.88682	200	
338.72454	418	1+
339.85056	110	
339.89213	120	
340.76046	266	1+
340.82619	122	
347.76239	114	
348.88916	126	
349.73165	186	
349.82544	182	1+
350.73470	114	
350.77798	204	1+
350.88434	178	
350.92166	146	
351.99871	132	
352.88111	346	1+
353.78430	180	1+
353.83951	140	
357.05322	194	1+
357.85423	138	
360.96596	116	
362.74672	130	
362.86606	110	
364.05929	180	1+
364.78758	230	1+
365.85739	174	
366.74057	172	
366.84274	106	
367.70960	1292	1+
367.74132	112	
367.76883	216	
368.85788	244	1+
368.89749	244	1+
369.83688	114	
370.24299	120	
371.72439	282	
371.74523	232	1+
371.88658	230	1+
371.91228	178	1+
372.41271	110	
373.72230	118	
373.83086	118	
374.16841	120	
374.72281	132	
374.74754	188	1+
374.89038	204	
376.76799	112	
376.87093	180	
378.73782	114	
378.91466	106	
380.71888	374	
381.72121	278	
381.84383	246	1+
382.72371	192	
383.71697	170	
384.77528	112	
384.85263	608	1+
385.77197	150	
387.72305	144	
387.86357	184	
389.20431	144	
389.72227	122	
389.74716	124	
389.89598	344	1+
390.78687	156	
390.81403	218	1+
390.84116	486	1+
391.15690	132	
392.75916	148	
393.80592	116	
394.79400	404	1+
395.87007	168	1+
396.73435	180	
397.74020	230	
398.72976	1144	1+
398.88039	262	1+
399.84923	330	
402.86691	766	1+
403.87333	512	1+
405.78526	174	
405.86027	278	1+
406.04914	118	
407.74143	120	
407.87033	460	
408.85349	664	
409.72482	1162	1+
409.85150	330	
409.87259	234	
410.08491	262	1+
410.84058	904	1+
410.87863	140	
411.81184	152	
412.16421	138	
412.72690	382	1+
413.07568	128	
416.74207	110	
416.88666	134	
418.73730	248	1+
419.88529	114	
421.88381	148	
422.74119	108	
423.79328	120	
423.86741	436	1+
425.75427	716	1+
426.86073	1106	1+
427.73615	1232	1+
429.70060	110	
429.78191	124	
429.86392	680	1+
429.88910	190	
430.74336	886	1+
430.85172	172	
431.86967	592	1+
432.24337	110	
434.88884	118	
439.89972	284	
440.69364	126	
440.89753	122	
443.74577	198	
443.77018	176	
443.89934	230	1+
444.87538	1754	1+
445.74957	636	1+
445.78034	114	
446.86678	112	
447.69978	350	1+
447.74495	114	
449.88147	436	1+
450.75378	368	
451.73513	180	
452.97822	134	
453.86962	150	
457.90603	216	1+
459.10907	124	
462.88123	402	1+
462.92413	128	
467.89012	530	
468.89012	264	
469.89128	170	
485.90746	266	
486.90310	238	
502.67466	212	1+
509.24009	110	
END IONS

###FS:    #m/z: 322.93144 #charge 1+
###MS: 82
###MSMS: 83
BEGIN IONS
TITLE=Cmpd 61, +MS2(322.9314), 28.0-35.0eV, 1.8min #83
RTINSECONDS=106.471
SCANS=82-83
PEPMASS=322.93144	1610908
CHARGE=1+
51.80188	92	
180.95043	92	
193.85311	86	
194.01376	68	
194.05823	78	
194.89225	86	
200.02710	86	
201.04434	130	
202.04874	76	
205.94572	298	1+
205.96792	156	1+
210.89989	70	
215.89022	98	
218.38544	104	
223.04451	72	
223.10322	88	
223.96132	236	
224.83766	76	
224.94309	78	
224.96220	190	
225.10144	72	
227.78798	76	
227.81587	74	
227.93272	68	
229.07802	74	
229.10464	88	
229.15224	90	
230.82227	72	
230.83275	104	
231.88909	72	
234.00892	70	
234.39177	76	
235.00314	80	
235.02018	86	
235.03516	70	
236.82893	76	
237.01817	70	
238.01856	72	
239.07526	74	
239.90748	72	
239.92282	84	
240.82232	214	
240.94113	928	
241.02933	68	
241.94293	736	
242.69817	94	
242.81882	82	
242.94201	2242	1+
243.08991	186	1+
243.82280	270	
244.82674	162	
244.93983	538	1+
245.91898	68	
246.97782	600	1+
247.85406	74	
248.47283	82	
248.82527	80	
248.85531	104	
249.01736	78	
250.33663	72	
250.80470	72	
251.07057	110	
253.13065	142	
254.17335	110	
255.93163	84	
256.33226	72	
256.90781	80	
257.03483	70	
257.08787	92	
257.79909	142	
257.90362	98	
258.05795	86	
258.83402	234	
259.16581	74	
259.95061	94	
260.07932	88	
260.83002	968	1+
261.17168	104	
261.88672	78	
262.96170	86	
263.07814	90	
263.22548	90	
263.83057	172	
263.85555	118	
263.97931	114	
264.85579	78	
265.07358	70	
265.24944	88	
265.87329	86	
266.07222	70	
266.84917	270	1+
266.86554	72	
268.22603	80	
269.02066	70	
269.47998	98	
270.79995	82	
270.95568	92	
271.79688	92	
271.84761	92	
272.96419	76	
273.77639	146	
273.89232	74	
274.05264	72	
274.17482	70	
274.94804	78	
275.36345	84	
276.84337	116	
279.09355	584	1+
279.80890	78	
280.84727	88	
280.99324	150	
281.79463	134	
281.85630	70	
282.05413	78	
282.86372	68	
283.79014	208	
284.29372	180	
285.89427	72	
286.18447	222	
286.29787	98	
287.89537	98	
288.11431	94	
288.20390	70	
288.97363	80	
289.20347	78	
289.79267	124	
289.88454	162	
290.81976	98	
291.11703	70	
291.80299	94	
294.09779	94	
294.86908	76	
295.16853	76	
295.82067	72	
295.85226	74	
297.78660	112	
297.82400	94	
297.88969	78	
298.40722	84	
299.78420	240	
303.21215	74	
304.88076	188	1+
306.75195	84	
311.87927	168	
311.90175	234	
312.80831	130	
312.83593	100	
313.80760	88	
314.16877	72	
314.81747	78	
314.89582	72	
315.87795	90	
317.12022	90	
317.82244	78	
323.88187	116	
324.03431	88	
324.89190	152	
325.04981	78	
325.80735	68	
326.85234	100	
END IONS

###FS:    #m/z: 340.94211 #charge 1+
###MS: 82
###MSMS: 84
BEGIN IONS
TITLE=Cmpd 62, +MS2(340.9421), 28.0-35.0eV, 1.8min #84
RTINSECONDS=107.243
SCANS=82,84
PEPMASS=340.94211	594124
CHARGE=1+
180.97331	70	
183.87232	90	
186.87158	96	
191.07806	80	
194.89035	70	
197.86744	72	
198.89488	74	
199.94215	90	
205.95009	76	
208.95903	70	
212.11260	88	
212.87617	296	1+
213.94100	134	
214.89567	78	
215.88602	108	
215.94050	230	1+
216.88669	116	
217.85638	82	
219.88497	70	
222.87040	76	
222.89208	78	
222.95466	70	
224.09639	76	
226.89537	74	
227.04524	78	
227.09168	110	
228.91140	84	
228.94004	204	
230.50918	92	
230.84852	94	
230.88831	272	
231.04628	78	
231.49066	80	
231.89015	1072	1+
231.95144	396	
233.95595	86	
235.90098	142	
237.06704	80	
238.84744	70	
239.04482	70	
239.83712	72	
240.83823	140	
241.84199	210	
243.83200	92	
243.88731	98	
244.85116	88	
245.01874	72	
245.53986	94	
245.94610	74	
246.97687	180	
247.03120	86	
247.97173	72	
248.90020	132	
248.99378	74	
254.46453	78	
254.90914	364	1+
254.96809	104	
255.96938	136	
256.10642	94	
257.79934	72	
257.83852	74	
258.80289	70	
258.84755	658	1+
258.91229	70	
259.00915	84	
259.14966	80	
259.40058	74	
259.85173	472	1+
260.19628	92	
260.34068	70	
260.39255	96	
260.83634	264	1+
261.90965	124	
262.35762	82	
263.85751	72	
264.35061	102	
264.93166	80	
264.96355	78	
266.85250	150	
268.14120	74	
268.83934	250	1+
269.85900	170	
270.19801	102	
271.10295	72	
272.81519	72	
272.92235	138	
273.90363	130	
274.87624	192	1+
274.89886	72	
276.10566	70	
276.81559	82	
276.85841	236	
277.83631	76	
277.85910	136	
278.04745	86	
278.81346	72	
278.84750	148	
278.86955	112	
279.07617	72	
279.48241	78	
279.85462	120	
280.11301	72	
280.82680	86	
280.84805	276	1+
280.86882	118	
281.05502	92	
281.07960	74	
281.94367	90	
281.96578	88	
282.55136	74	
282.98002	124	
284.93221	186	
286.89854	78	
288.11027	74	
293.13425	72	
293.87019	246	1+
293.89808	72	
294.90489	70	
295.86924	78	
296.85633	142	
297.18858	70	
297.28602	72	
297.87826	100	
298.43671	98	
298.85928	84	
299.80019	76	
300.94959	108	
301.45404	74	
301.91303	92	
302.16694	72	
302.45521	80	
305.43732	98	
305.83198	78	
306.10061	88	
306.88108	82	
308.80064	80	
309.82211	84	
309.89152	74	
310.86266	72	
310.91897	76	
312.42131	72	
313.50286	80	
314.96559	90	
316.86243	92	
317.97560	76	
319.40735	94	
319.82201	86	
319.89002	76	
320.13836	70	
321.28406	80	
325.01908	80	
327.76170	116	
328.09212	90	
333.99256	82	
334.90648	72	
339.82528	72	
340.38008	86	
341.90622	80	
342.17459	78	
344.88060	100	
346.11075	76	
END IONS

###FS:    #m/z: 363.95813 #charge 1+
###MS: 82
###MSMS: 85
BEGIN IONS
TITLE=Cmpd 63, +MS2(363.9581), 28.0-35.0eV, 1.8min #85
RTINSECONDS=108.015
SCANS=82,85
PEPMASS=363.95813	224694
CHARGE=1+
174.95374	96	
189.86632	366	
191.10356	96	
191.85891	446	1+
196.88145	128	
198.03482	82	
205.53157	84	
209.87220	256	
209.94592	638	1+
210.88683	326	1+
211.95172	80	
212.82852	90	
212.87959	2140	1+
213.42738	88	
219.86505	94	
222.95470	336	1+
224.94957	1176	1+
226.89072	110	
226.94799	2548	1+
228.10331	90	
228.89744	132	
228.94348	2220	1+
228.96685	164	
230.10440	158	
230.89012	2300	1+
231.45893	84	
232.88553	236	
232.95614	124	
234.02354	96	
234.04536	204	1+
234.88395	142	
235.11256	100	
237.05370	130	
238.83283	134	
239.90184	112	
240.84058	112	
240.94461	456	1+
240.96325	492	1+
242.82390	182	
242.94488	620	1+
242.96404	256	
243.42967	86	
243.63658	102	
243.81937	700	1+
243.93577	502	1+
244.85016	102	
244.95868	1392	1+
246.80753	82	
246.83653	142	
246.95371	1632	1+
246.97779	336	1+
247.41349	92	
247.83829	82	
248.80342	556	1+
248.83835	178	
248.85446	98	
248.89823	1288	1+
249.04641	86	
249.12411	82	
250.80172	120	
250.95042	148	
250.97384	238	
251.82717	90	
251.94734	94	
253.07376	92	
253.58158	116	
253.91061	262	
258.03397	80	
258.09573	90	
258.83117	316	1+
258.84861	226	
258.86358	82	
258.97406	86	
259.42840	94	
260.11289	84	
260.83517	204	
260.96965	286	1+
261.82982	600	1+
263.97812	128	
264.57013	80	
264.82053	214	
265.05093	136	
265.08717	152	
265.81994	180	
265.91813	92	
265.98064	138	
266.81542	932	1+
267.78913	126	
267.90420	84	
267.97688	256	
268.80342	178	1+
269.96939	268	
270.96823	134	
271.04863	100	
271.17506	148	
271.84404	200	1+
272.91961	86	
273.16694	100	
277.86087	204	
278.17216	86	
278.80441	174	
278.85051	94	
279.10279	118	
279.79893	162	
279.97317	84	
280.00507	170	1+
280.10419	82	
280.12106	92	
280.37611	84	
280.79148	1336	1+
280.84472	154	
280.89907	96	
281.39065	80	
281.86140	176	1+
282.45656	92	
282.81977	84	
283.84760	680	1+
283.89546	84	
284.82629	310	
285.79620	176	
285.86584	84	
285.94486	82	
286.05251	92	
287.13780	82	
287.85157	82	
288.19985	262	
289.86467	92	
290.02881	80	
290.86421	148	
291.11791	664	1+
291.86713	100	
292.43903	154	
293.12049	286	
294.81497	84	
294.93208	84	
295.92382	96	
296.81167	304	
297.32831	102	
297.80765	142	
298.80551	1718	1+
300.11700	80	
300.80342	310	
301.86248	220	
301.94291	80	
302.86635	144	
303.17504	84	
303.81125	80	
303.85711	466	1+
305.83418	90	
306.94369	84	
310.95344	84	
311.88516	86	
312.05672	90	
314.40374	100	
314.82294	134	
316.81410	542	1+
318.93991	216	1+
319.81029	106	
320.71676	90	
321.83024	82	
321.86811	280	
324.90013	82	
326.87219	338	1+
328.95516	130	
329.88030	102	
334.89065	80	
336.62978	86	
336.94376	290	
337.90177	92	
338.08006	88	
338.94417	124	
339.13517	226	
339.83079	80	
340.94143	130	
341.88162	90	
342.20630	94	
345.19065	82	
347.10497	84	
348.91449	86	
348.97642	84	
349.13021	90	
349.93160	80	
359.70124	88	
359.76188	102	
362.81438	82	
368.89329	80	
END IONS

###FS:    #m/z: 363.95799 #charge 1+
###MS: 86
###MSMS: 87
BEGIN IONS
TITLE=Cmpd 64, +MS2(363.9580), 28.0-35.0eV, 1.9min #87
RTINSECONDS=111.678
SCANS=86-87
PEPMASS=363.95799	157830
CHARGE=1+
53.14049	92	
180.95848	88	
182.87129	94	
187.86887	144	
189.86193	202	
190.86595	86	
191.85865	500	1+
194.89441	78	
196.88459	344	1+
202.04486	82	
204.92096	106	
205.87924	138	
207.87655	228	
208.88866	136	
209.94393	682	
210.88799	666	
211.39074	92	
212.88024	3522	1+
214.89760	142	
215.88177	186	1+
218.88659	78	
222.95194	1994	1+
223.87270	156	1+
224.94994	2662	1+
226.89362	132	
226.94735	3896	1+
227.89267	972	1+
228.89545	810	1+
228.94274	5254	1+
229.87770	92	
230.88986	3242	1+
231.08677	216	1+
231.80901	96	
232.88641	650	1+
234.87783	160	
234.93748	80	
235.85072	104	
236.13588	78	
239.96692	106	
240.82315	322	1+
240.96305	1718	1+
241.09471	116	
241.43152	82	
241.94115	226	
242.83424	96	
242.89591	80	
242.95947	926	1+
243.82331	120	
243.93730	234	
244.81855	362	1+
244.95776	2646	1+
245.02008	108	
245.93849	128	
246.10362	190	1+
246.90194	134	
246.95475	1942	1+
246.97710	164	
247.39586	96	
247.81058	106	
247.91136	92	
248.80341	418	1+
248.84783	230	1+
248.90038	1448	1+
249.89263	574	1+
250.82432	128	
250.89705	488	1+
250.94742	106	
250.96943	80	
251.83482	86	
253.90834	204	
256.13772	96	
256.91465	78	
257.99261	88	
258.74060	84	
258.83038	144	
258.84712	270	
258.97468	312	
259.84905	132	
260.25130	78	
260.64803	94	
260.96901	1026	1+
260.99294	82	
261.45943	90	
261.83398	538	1+
263.08609	82	
263.16979	100	
263.84841	82	
264.85849	226	1+
265.97522	132	
266.78649	88	
266.81480	852	1+
266.89666	88	
267.97393	566	1+
268.80934	142	
268.84286	262	1+
268.95945	78	
269.80271	78	
269.96893	312	1+
271.17457	306	
271.91558	276	
272.82022	102	
272.95207	78	
273.79288	90	
276.81437	100	
276.85993	174	
277.85051	372	1+
278.79625	166	
279.09970	200	
279.80257	112	
279.92381	86	
280.79344	1122	1+
281.07247	138	
281.80804	162	
281.86220	212	
282.43379	80	
283.10685	86	
283.78842	416	1+
283.82430	512	1+
283.86755	154	
284.02888	90	
284.82781	482	1+
284.86806	110	
285.53777	106	
285.84711	386	
286.86936	102	
288.20187	206	
288.81953	78	
288.86525	84	
289.04518	88	
290.49091	96	
291.04787	94	
291.11603	490	1+
292.10056	108	
292.20571	80	
294.86323	142	
294.95975	150	
295.85443	82	
295.93299	94	
296.81124	162	
297.80265	1504	1+
298.08936	178	1+
298.80479	1242	1+
298.89716	78	
299.09355	150	1+
299.42625	106	
300.80008	562	1+
301.50170	78	
301.79969	330	1+
301.86338	248	1+
301.88531	78	
301.91213	96	
303.85853	1144	1+
306.84785	84	
307.02513	96	
307.87173	194	1+
310.87988	240	
312.88357	154	
314.09944	104	
315.82529	106	
316.01020	130	
316.03684	80	
316.81500	170	
317.10933	156	
317.81409	128	
318.14420	78	
318.81963	78	
318.93574	306	
319.05188	86	
321.11665	84	
321.81671	334	1+
321.86942	244	
324.32848	84	
324.63582	80	
324.81519	80	
325.90029	108	
325.98910	98	
326.87167	334	
327.88190	160	
330.36904	94	
331.19752	82	
331.87273	80	
334.87286	86	
336.94478	266	
336.97448	84	
337.31059	80	
339.83340	146	
340.93667	152	
344.91445	78	
345.20021	102	
346.17071	84	
346.83479	106	
355.02187	94	
355.11668	82	
356.68495	94	
357.88235	78	
362.78655	82	
364.14426	80	
366.10323	80	
368.34367	80	
END IONS

###FS:    #m/z: 336.94688 #charge 1+
###MS: 86
###MSMS: 88
BEGIN IONS
TITLE=Cmpd 65, +MS2(336.9469), 28.0-35.0eV, 1.9min #88
RTINSECONDS=112.45
SCANS=86,88
PEPMASS=336.94688	88860
CHARGE=1+
107.94974	90	
182.87148	128	
185.97633	72	
196.88910	106	
197.02711	68	
198.99333	72	
207.08348	78	
209.55056	104	
210.88666	208	
211.94415	936	1+
212.87899	1722	1+
213.93782	522	1+
214.87256	68	
215.88776	250	
216.89159	206	
217.84183	68	
217.87429	66	
222.95634	72	
223.83279	90	
223.95956	218	
227.05068	114	
227.83410	80	
227.95858	72	
228.84555	68	
228.89315	258	
229.95261	552	1+
229.98959	74	
230.89032	2800	1+
232.82819	92	
232.93742	76	
232.95395	70	
233.87713	78	
233.89756	332	1+
234.00986	78	
234.82825	162	
235.46091	66	
235.95103	72	
237.96200	66	
238.02567	128	
239.83686	392	1+
239.90950	72	
241.79805	70	
242.00235	70	
243.55419	84	
243.94508	78	
244.06406	66	
244.83960	88	
246.84202	76	
246.90908	208	
246.97853	68	
247.96693	248	1+
248.90054	1004	1+
249.02660	90	
249.95993	114	
250.83253	100	
250.95048	110	
251.84666	88	
252.83485	72	
252.90035	72	
252.97145	268	
253.90946	524	1+
253.99240	80	
254.96803	92	
256.00229	102	
256.85202	68	
256.91705	84	
257.01896	72	
258.85000	284	1+
259.81611	68	
259.85619	200	1+
260.94371	90	
261.83545	148	
262.25405	80	
262.83116	74	
262.85430	68	
262.93295	122	
264.06084	78	
266.07115	216	1+
267.83847	756	1+
267.85807	78	
268.84167	550	1+
268.90499	76	
269.03638	72	
269.48222	76	
271.17780	102	
271.84517	164	
271.91772	496	
271.95534	80	
272.80994	72	
274.04659	72	
274.87002	68	
274.89799	88	
274.97445	86	
275.84381	100	
275.94636	74	
276.85566	464	1+
277.83985	206	
277.88145	78	
278.83781	262	
279.05775	80	
279.17883	72	
279.38806	66	
279.79476	74	
279.83558	148	
279.85335	288	1+
279.87900	72	
279.95270	72	
280.92113	76	
281.04892	92	
282.88615	124	
282.97084	82	
283.94424	80	
284.81810	72	
284.97761	78	
285.85282	142	
286.18121	66	
286.84875	494	1+
287.44580	82	
288.52299	100	
288.86830	82	
288.89627	68	
290.00994	82	
290.85595	66	
292.11125	72	
292.86075	140	
293.10588	202	
293.30880	70	
293.35690	68	
293.80915	70	
294.03909	66	
294.86120	214	
295.87122	84	
297.00856	82	
297.89690	112	
298.01047	68	
298.82699	74	
299.82350	92	
299.87263	146	
302.06236	70	
302.90070	70	
304.44017	84	
304.86145	138	
305.86654	76	
306.88036	100	
307.93182	72	
309.87175	108	
310.84538	92	
310.87353	178	
311.11387	76	
311.44288	98	
311.86792	94	
311.92241	70	
312.95309	84	
313.49434	74	
314.44948	90	
318.07217	70	
319.94502	84	
323.13790	72	
324.88945	110	
325.07411	80	
328.89085	88	
331.42104	100	
331.92653	94	
336.94538	82	
336.96803	92	
338.19069	72	
340.09221	70	
340.43002	122	
END IONS

###FS:    #m/z: 412.73226 #charge 1+
###MS: 86
###MSMS: 89
BEGIN IONS
TITLE=Cmpd 66, +MS2(412.7323), 28.0-35.0eV, 1.9min #89
RTINSECONDS=113.221
SCANS=86,89
PEPMASS=412.73226	75156
CHARGE=1+
83.61431	98	
102.37563	92	
180.23261	100	
182.86388	150	
189.86050	228	1+
191.85578	490	1+
192.95988	88	
196.88659	130	
201.93435	118	
207.87389	212	
208.87781	144	
212.87918	2726	1+
214.89407	302	
214.90990	86	
217.94645	104	
222.95332	1228	1+
224.94886	1554	1+
229.96969	92	
230.88935	4636	1+
232.85797	94	
232.88696	2014	1+
234.87968	834	1+
235.95567	300	1+
237.13658	114	
238.94077	98	
239.79128	102	
239.95579	794	1+
240.79971	108	
240.96172	558	1+
242.95908	526	1+
243.89627	184	1+
245.14309	88	
245.92375	196	
248.45155	104	
248.90092	1334	1+
249.83047	118	
249.98784	126	
250.90096	578	1+
251.78594	88	
252.83610	120	
252.89327	124	
253.90546	524	1+
253.97559	92	
255.83964	142	
256.99541	100	
257.96239	230	
258.97737	178	
260.96962	512	1+
261.88338	110	
262.15109	304	1+
263.97909	226	1+
265.97122	158	
267.10812	112	
267.78496	204	
267.84269	272	1+
268.76277	102	
268.78128	148	
268.93316	96	
269.04064	88	
269.49023	96	
271.57442	118	
271.78748	336	1+
271.91461	532	1+
272.40888	108	
272.79253	224	1+
272.98854	102	
275.81062	122	
278.80371	352	1+
278.86384	134	
279.89180	910	1+
280.12435	134	
282.80784	124	
283.86585	102	
283.98466	180	
285.84664	1100	1+
286.87578	86	
287.05292	100	
287.79173	116	
288.81153	126	
288.88122	100	
289.39970	98	
289.79907	138	
289.88805	302	1+
289.95971	92	
290.85479	256	1+
291.80084	148	
293.11501	124	
293.92826	120	
295.91861	412	
297.87345	196	
297.90443	1150	
299.78455	390	1+
299.81127	368	1+
299.84042	294	1+
299.86321	130	
299.90038	140	
300.81690	260	1+
300.87281	92	
302.05087	110	
302.87674	172	
302.90706	418	1+
303.04992	146	1+
303.80448	182	
303.85591	1986	1+
303.90800	296	1+
305.80681	186	
305.86120	174	
306.08960	202	1+
306.81754	234	
307.80228	464	1+
308.86821	666	1+
309.78129	94	
309.79945	280	1+
309.82165	90	
312.42984	104	
312.80465	506	1+
312.94349	124	
313.93090	1200	1+
314.79928	104	
314.90233	102	
315.02656	86	
315.43455	106	
315.85746	88	
316.16768	86	
316.77905	108	
316.81736	124	
316.94098	134	
318.00609	128	1+
318.76363	150	1+
318.82912	126	
318.93483	3862	1+
319.47078	100	
319.95225	112	
319.97135	88	
320.92130	370	
321.07712	90	
321.86629	684	
322.03044	114	
322.80953	258	1+
323.36386	90	
323.86483	142	
325.81663	176	
326.80327	2128	1+
326.87082	1996	1+
326.92409	138	
327.80699	1620	1+
327.84503	248	1+
327.98983	104	
329.42440	180	
329.91828	88	
330.81486	944	1+
330.88291	114	
331.10740	102	
332.40330	100	
332.81063	150	
332.87713	542	
333.83112	348	1+
333.87885	450	
334.15678	120	
334.88066	270	
334.94969	548	1+
335.06913	88	
335.32230	98	
336.08721	88	
336.21073	94	
336.94631	8404	1+
337.77778	108	
337.80317	720	1+
339.81494	92	
339.90346	136	
340.18514	106	
340.85706	254	1+
344.88482	118	
345.82036	326	
346.16316	124	
346.82543	154	
346.94119	246	
347.78844	86	
347.82294	404	1+
347.86479	86	
348.82411	288	1+
349.75375	120	1+
350.82345	720	1+
350.93809	100	
351.44448	94	
351.93979	124	
352.16142	652	1+
352.82567	118	
352.93775	90	
354.16853	102	
354.95796	118	
356.01505	106	
359.96044	1064	1+
360.15365	192	
363.77179	90	
365.78859	86	
366.92639	104	
368.88823	94	
368.90933	94	
369.88474	98	
371.35682	104	
371.84108	106	
372.84078	88	
374.19949	86	
377.69438	98	
379.73458	94	
383.20665	108	
383.81733	126	
389.17534	88	
389.88602	234	1+
392.96458	88	
398.27039	88	
416.24236	100	
END IONS

###FS:    #m/z: 363.95758 #charge 1+
###MS: 90
###MSMS: 91
BEGIN IONS
TITLE=Cmpd 67, +MS2(363.9576), 28.0-35.0eV, 2.0min #91
RTINSECONDS=116.881
SCANS=90-91
PEPMASS=363.95758	147346
CHARGE=1+
131.57144	88	
171.85083	82	
187.86725	250	
189.86219	440	1+
191.85681	486	1+
196.56720	90	
196.88350	106	
198.00908	78	
201.12093	88	
205.95252	106	
206.89436	80	
207.86889	174	
207.94725	180	
208.88139	86	
209.10301	80	
209.87942	640	1+
209.94472	902	1+
211.94726	78	
212.53488	80	
212.85697	104	
212.87932	3082	1+
214.89391	120	
220.42419	78	
222.91976	94	
222.95168	2132	1+
223.83026	80	
224.94856	2324	1+
225.88424	204	
226.89469	214	
226.94728	3704	1+
226.97542	142	
227.88032	128	
227.89384	194	
228.82523	78	
228.89662	698	1+
228.94357	3546	1+
230.82982	126	
230.85081	106	
230.88989	4252	1+
231.79543	84	
232.40145	84	
232.88515	402	
233.95983	78	
234.80021	94	
234.87895	186	
235.07228	114	
235.88497	82	
237.05012	84	
238.00977	80	
238.07210	100	
239.48352	80	
239.93316	366	1+
240.07464	148	
240.14745	78	
240.82808	192	
240.96368	1236	1+
241.08625	78	
241.82904	80	
242.81862	108	
242.94215	392	1+
242.95906	1178	1+
244.81759	160	
244.95847	1674	1+
244.99535	90	
245.82676	110	
246.90634	224	
246.95352	1824	1+
248.80481	392	1+
248.85372	108	
248.89997	1286	1+
249.78862	196	1+
250.79594	306	1+
250.81258	134	
250.89683	244	1+
250.97287	132	
252.07944	158	
252.11357	138	
253.01116	84	
253.90605	602	1+
255.09154	92	
255.45046	84	
255.78811	82	
258.83331	628	1+
258.97327	278	
260.83164	398	
260.85202	104	
260.96895	596	1+
261.83658	220	
262.06533	78	
262.83168	188	
263.83031	98	
263.97679	176	1+
264.07396	92	
264.82354	82	
265.81568	110	
265.97780	118	
266.78788	78	
266.81310	870	1+
267.16292	90	
267.41458	144	1+
267.78805	336	1+
267.97105	264	
268.06882	78	
268.81385	100	
268.83532	140	
268.92217	82	
268.95870	252	
269.77628	92	
269.80202	314	1+
269.87482	90	
269.92004	92	
269.96639	258	
272.09063	94	
273.85322	274	1+
274.09299	136	
275.94435	78	
276.81001	138	
276.85784	300	1+
276.87933	100	
277.81119	128	
277.92851	92	
278.47120	78	
278.80014	264	
278.84783	278	1+
279.09942	120	
279.80078	194	
280.11368	98	
280.79351	1158	1+
281.54529	78	
282.78774	138	
283.79233	130	
283.85195	372	1+
284.78975	84	
284.82490	352	
284.84260	78	
285.00688	88	
285.79673	138	
285.84322	384	
286.80717	192	1+
288.10607	94	
288.20265	82	
289.86860	312	1+
291.11912	666	1+
292.09738	102	
293.11687	82	
294.16521	86	
294.42849	78	
296.80978	116	
297.80767	354	
298.43461	82	
298.80584	1364	1+
299.02899	80	
299.85970	266	1+
300.11698	78	
300.80110	694	1+
301.80226	494	1+
301.86301	244	
302.78587	92	
303.10048	78	
303.13881	140	
303.85789	874	1+
303.94960	84	
304.02951	198	1+
304.13165	98	
304.90093	84	
305.12225	80	
306.94046	84	
307.87827	268	1+
309.12807	110	
310.39503	98	
310.78452	82	
311.03573	90	
312.15159	90	
315.81565	192	1+
318.81294	284	1+
321.81453	268	1+
321.86633	362	1+
322.12968	94	
322.83183	102	
322.93152	236	1+
325.89433	82	
326.87265	370	1+
330.36922	96	
336.94803	198	
338.14092	78	
338.94440	170	
339.14286	154	
342.79497	100	
343.70852	116	
344.55669	80	
344.94723	78	
348.17404	78	
350.79793	82	
353.42251	90	
354.80223	80	
357.16745	78	
360.79658	76	
362.41016	80	
369.05557	80	
369.20915	80	
369.42604	78	
END IONS

###FS:    #m/z: 336.94704 #charge 1+
###MS: 90
###MSMS: 92
BEGIN IONS
TITLE=Cmpd 68, +MS2(336.9470), 28.0-35.0eV, 2.0min #92
RTINSECONDS=117.653
SCANS=90,92
PEPMASS=336.94704	93466
CHARGE=1+
182.86893	274	
185.01473	112	
186.86816	72	
190.05609	82	
196.88159	118	
205.95259	86	
206.95286	80	
210.88758	120	
211.10510	104	
211.94246	324	
212.87937	1766	1+
213.94023	194	
215.89206	94	
216.90549	66	
217.88432	106	
218.83195	70	
221.94754	86	
221.96757	68	
223.89249	82	
224.06136	70	
226.11556	84	
226.94771	70	
227.09715	84	
227.89541	74	
228.84365	162	
228.89446	282	1+
228.98854	84	
229.95793	268	
230.89015	2158	1+
231.94871	68	
232.89195	438	1+
233.94643	66	
234.05351	78	
234.90911	72	
237.02239	66	
240.83892	80	
240.96619	66	
241.84546	196	
241.98901	70	
243.00069	102	
243.84330	88	
246.91220	102	
246.97303	118	
246.99355	84	
248.90246	752	1+
249.96563	240	
250.02762	70	
250.94657	136	
250.96827	144	
251.07005	108	
251.16484	96	
251.83246	236	
251.84592	370	1+
251.91161	140	
251.92834	118	
252.95264	334	
252.97172	612	1+
253.86954	68	
253.90925	428	1+
255.06783	68	
256.83401	70	
256.84998	106	
256.86742	88	
257.93948	80	
258.09737	78	
258.84918	636	1+
259.93089	80	
259.95849	66	
260.79262	68	
260.93799	72	
261.11612	80	
261.88247	92	
262.82948	72	
263.07419	70	
263.83536	72	
264.86779	94	
265.99598	88	
266.10026	74	
267.08437	72	
267.79771	72	
267.83584	140	
268.43731	144	
268.84417	302	
269.84275	174	
270.84248	136	
271.83562	134	
271.91613	102	
271.94090	74	
272.06627	70	
272.82652	90	
272.85055	84	
274.82182	70	
274.85224	134	
275.07645	84	
275.08991	68	
275.83829	68	
275.87537	90	
275.96878	82	
276.86009	342	1+
277.67287	74	
277.83745	146	
277.97427	124	
278.20903	76	
278.84148	104	
279.83525	138	
279.94658	66	
281.04797	114	
281.99641	72	
282.95202	76	
285.85316	284	
286.85035	1082	1+
287.05655	98	
290.87824	92	
291.08169	134	
291.11514	86	
291.82146	68	
292.85455	80	
292.87953	68	
293.11773	142	
293.90402	94	
295.85066	66	
296.09514	76	
297.09340	72	
297.38975	80	
298.28013	66	
298.88448	78	
299.24575	100	
299.85077	152	1+
300.91317	94	
301.91976	76	
303.82342	98	
303.86001	68	
304.01011	66	
304.86879	82	
305.98251	66	
309.71192	84	
309.81692	106	
309.87362	396	1+
310.83017	98	
312.10224	82	
314.44956	88	
314.98297	84	
315.86422	72	
316.93671	68	
317.05785	68	
317.45703	70	
319.88780	72	
320.85690	68	
324.01004	80	
325.04536	72	
329.87313	152	
330.81145	72	
331.86703	68	
332.77060	72	
333.89581	70	
335.98343	66	
336.32782	82	
336.92028	74	
337.01965	78	
339.13973	92	
339.73261	102	
340.92615	72	
341.95613	74	
END IONS

###FS:    #m/z: 412.73200 #charge 1+
###MS: 90
###MSMS: 93
BEGIN IONS
TITLE=Cmpd 69, +MS2(412.7320), 28.0-35.0eV, 2.0min #93
RTINSECONDS=118.425
SCANS=90,93
PEPMASS=412.73200	81196
CHARGE=1+
92.31252	98	
102.45138	94	
186.00631	92	
186.87491	106	
189.86226	272	
191.85810	206	
192.85659	122	
197.88349	216	1+
199.93286	152	
200.88078	104	
207.87064	88	
208.87632	140	
208.91845	88	
209.86947	118	
212.87841	2758	1+
214.89350	326	1+
219.94486	148	
221.86442	180	
222.95247	1086	1+
223.89984	96	
223.96901	88	
224.94918	1536	1+
226.89438	140	
230.89017	3574	1+
232.88433	1996	1+
233.90304	90	
233.95890	120	
235.84808	150	
236.50413	100	
236.85073	146	
236.90454	90	
237.13281	100	
238.96376	198	
239.78702	362	1+
240.96375	776	1+
242.95855	978	1+
244.90750	124	
245.12519	144	
246.41578	96	
247.38634	96	
248.90138	1172	1+
250.83651	236	1+
250.89572	450	1+
251.58530	88	
251.97543	126	
252.89799	730	1+
253.96488	376	1+
255.78619	148	
255.90610	144	
257.80578	424	1+
257.96393	88	
258.80815	312	1+
258.97288	318	1+
259.44596	90	
259.90215	126	
260.11524	118	
260.96935	752	1+
261.88325	202	
262.00170	104	
262.08938	124	
262.14932	562	1+
263.04856	112	
264.08298	94	
265.09176	126	
265.79156	112	
266.91217	202	1+
267.78567	200	
267.83978	134	
268.79336	104	
268.87982	94	
270.41416	92	
270.79351	100	
271.92707	92	
272.91104	412	1+
273.91030	246	1+
274.43916	96	
275.81455	138	
275.85145	108	
276.81481	144	
276.86441	112	
277.84486	90	
278.99622	92	
279.10858	214	1+
279.21955	88	
279.89434	542	1+
280.94684	92	
281.14367	98	
281.85381	152	1+
281.92872	88	
282.80734	132	1+
283.78962	120	
283.98361	90	
285.79268	118	
285.84755	968	1+
286.80516	124	
288.90482	112	
289.39550	88	
289.78871	120	
289.88678	146	
289.92850	116	
290.15837	154	
290.83214	194	1+
290.86195	362	1+
291.02051	98	
291.80450	102	
291.86685	236	1+
292.93666	96	
293.86814	170	
295.92073	564	
296.79659	104	
297.79287	144	
297.90318	2024	1+
299.78314	180	1+
299.86055	270	1+
302.01107	100	
302.13476	88	
303.80469	114	
303.85674	2052	1+
303.95738	128	
305.80998	146	
305.85301	194	
305.87434	220	
306.81559	188	
306.97378	96	
307.80119	314	1+
307.89074	266	1+
308.78186	202	1+
308.86495	482	1+
309.12024	88	
309.80433	148	
309.83300	148	
309.92287	116	
310.10977	128	
310.84834	260	1+
310.93200	234	1+
311.09885	98	
311.80052	518	1+
311.88516	90	
312.80471	440	1+
312.86861	258	1+
313.92881	1450	
314.79565	132	
315.88063	196	
316.94047	92	
317.89300	92	
318.82513	374	1+
318.93489	3288	1+
319.84434	126	
319.86023	108	
320.89020	92	
320.92507	184	
320.94217	226	
321.05736	120	1+
321.86604	258	
321.92270	132	
322.87516	142	
325.96048	90	
326.48163	124	
326.79620	108	
326.87265	1810	1+
326.91048	126	
327.80624	1180	1+
328.81648	206	
328.92412	186	1+
330.81321	1130	1+
330.87760	92	
332.52649	108	
332.88094	526	
333.75904	114	
333.88084	464	
334.14852	504	1+
334.85292	122	
334.87789	698	1+
334.95342	338	
336.94650	8574	1+
337.80270	692	1+
338.01585	100	
338.82041	96	
340.39825	94	
340.90515	100	
342.13896	186	
343.75361	248	1+
343.81173	96	
343.83801	198	1+
344.88530	216	
345.81805	384	1+
345.87727	130	
345.90467	160	1+
346.78134	224	1+
346.95394	202	1+
347.98182	88	
348.43334	118	
348.82721	272	
348.87315	132	
349.82217	114	
349.87124	218	1+
350.75997	146	
350.82330	768	1+
352.16294	510	1+
353.82931	242	1+
354.83276	174	1+
356.77626	116	
359.96535	720	1+
367.06959	88	
372.87740	158	
373.05775	92	
374.72843	178	
377.17410	92	
378.73308	88	
387.06799	90	
393.74257	92	
396.71443	88	
397.04648	98	
400.21306	174	
412.82733	92	
413.06912	102	
418.23259	120	
END IONS

###FS:    #m/z: 322.93101 #charge 1+
###MS: 94
###MSMS: 95
BEGIN IONS
TITLE=Cmpd 70, +MS2(322.9310), 28.0-35.0eV, 2.0min #95
RTINSECONDS=122.085
SCANS=94-95
PEPMASS=322.93101	965042
CHARGE=1+
54.87308	76	
190.04395	72	
192.89108	126	
196.01490	86	
198.95179	72	
199.86226	66	
199.89535	82	
201.04335	106	
204.41340	78	
205.94962	66	
206.95292	80	
207.10861	66	
207.92725	88	
208.14318	64	
208.82952	72	
209.89367	70	
209.92223	92	
210.00774	88	
212.87882	92	
212.97718	86	
219.47732	66	
222.87227	84	
222.88850	74	
225.10112	72	
226.90102	74	
227.83245	84	
229.84591	76	
229.90351	66	
233.95041	80	
234.94129	80	
235.11988	72	
235.79101	70	
237.89410	72	
238.01704	90	
240.08142	118	
240.79058	70	
240.82301	198	
240.94077	664	
241.94340	584	
242.82809	66	
242.94503	1054	
243.82455	120	
243.84790	94	
243.87410	72	
243.93566	80	
244.11188	74	
244.81951	122	
244.93993	542	
245.95461	66	
246.85341	76	
246.97938	92	
247.85611	96	
247.88895	70	
248.83723	114	
248.85293	162	
249.97319	106	
250.84003	76	
250.89447	72	
251.55004	68	
251.78968	64	
251.97506	70	
252.84691	66	
254.14720	86	
254.83858	74	
254.85432	76	
255.03070	88	
255.42691	92	
256.06531	76	
257.80545	64	
258.09098	68	
258.73059	104	
258.83219	548	1+
258.89649	76	
258.92421	78	
260.01400	98	
260.83437	150	
260.99721	94	
261.09255	68	
261.83059	516	
262.39336	78	
262.83133	676	1+
262.85542	66	
264.44596	82	
265.01785	88	
266.85010	72	
267.86573	128	
268.95827	94	
271.79690	88	
271.84935	74	
271.86971	80	
273.02113	76	
273.79598	110	
274.06723	72	
274.84797	76	
276.06062	78	
276.81648	72	
276.89995	74	
278.09674	72	
279.09286	1056	1+
280.39866	98	
280.83593	168	1+
281.80721	66	
282.16971	78	
283.36322	78	
283.85957	80	
284.05412	78	
284.06854	68	
284.21130	90	
284.29819	180	
284.87238	80	
285.29726	88	
285.84691	70	
287.19517	200	1+
287.88737	92	
288.17472	84	
289.42083	74	
290.85548	68	
291.12116	72	
291.80936	82	
292.89637	72	
294.81403	68	
295.77412	76	
297.80306	78	
299.13933	80	
299.78756	96	
299.86823	66	
300.10031	72	
301.12615	80	
302.13897	70	
302.88648	202	1+
303.06424	84	
304.72513	68	
304.80472	80	
306.88342	124	
307.79818	96	
307.81975	66	
307.88869	122	
308.87529	84	
309.11783	76	
309.43089	80	
309.92590	74	
310.02987	70	
310.92083	120	
311.96312	68	
312.81195	68	
313.91190	64	
316.81612	66	
317.77825	72	
318.88286	66	
320.30359	86	
320.90974	64	
321.28860	80	
322.16485	64	
322.42277	84	
322.89692	66	
324.89144	220	1+
328.12315	82	
END IONS

###FS:    #m/z: 340.94165 #charge 1+
###MS: 94
###MSMS: 96
BEGIN IONS
TITLE=Cmpd 71, +MS2(340.9416), 28.0-35.0eV, 2.1min #96
RTINSECONDS=122.857
SCANS=94,96
PEPMASS=340.94165	350854
CHARGE=1+
193.69256	74	
196.62393	74	
196.88061	76	
203.10032	90	
208.99645	96	
210.93188	132	
212.87874	546	1+
213.88242	324	1+
213.94547	108	
214.89902	76	
214.92808	90	
214.94146	76	
215.88901	284	
221.89965	86	
223.95905	106	
224.97273	70	
225.30388	88	
226.88828	70	
226.94013	102	
228.02716	70	
228.93458	74	
228.94947	116	
230.89132	364	
231.88981	170	
231.95312	218	1+
232.88977	508	1+
233.95010	92	
234.10274	108	
235.44041	106	
236.89377	70	
236.98752	80	
238.46050	104	
240.52819	82	
240.84717	146	
241.84072	118	
241.96277	72	
242.42482	104	
243.06191	76	
244.82043	72	
245.10097	80	
245.89227	80	
246.77824	90	
246.98092	170	
248.04740	94	
248.85831	72	
249.95763	78	
250.04910	80	
250.90393	162	
251.10628	82	
252.10575	72	
254.05135	78	
254.87567	128	
254.91140	76	
255.91420	102	
255.96606	134	
256.90273	164	
257.79838	194	1+
258.84570	170	
259.80236	78	
259.85394	114	
259.95922	124	
260.83554	302	
260.89214	96	
260.91369	76	
261.83898	138	
261.97014	74	
263.15407	76	
263.87166	82	
265.01497	104	
265.05554	90	
265.86780	90	
266.08991	72	
266.83963	72	
268.53140	112	
268.83973	152	
268.87464	142	
268.99635	72	
269.80062	96	
269.84573	144	
270.83416	106	
271.18380	72	
271.91359	76	
272.02978	74	
273.85600	90	
274.42063	106	
274.85854	82	
274.87657	78	
276.11571	72	
276.85920	474	
277.84404	558	1+
277.86390	240	
277.88343	88	
278.90385	80	
278.92852	72	
279.92072	92	
279.99790	72	
280.09415	134	
280.84531	124	
280.86786	80	
281.86155	132	
282.57441	90	
283.79050	122	
284.12960	164	
284.87408	70	
285.20193	98	
285.87429	82	
286.85473	90	
287.61010	72	
288.40846	94	
288.92577	84	
290.83249	114	
290.85543	108	
291.05451	72	
293.43388	72	
294.86137	136	
294.93048	82	
296.04660	74	
296.30892	94	
296.86906	82	
297.00863	78	
297.14633	90	
298.08891	76	
300.78956	92	
300.85164	72	
300.87060	72	
300.88548	72	
301.86412	112	
302.41877	74	
303.20718	82	
303.91760	76	
303.94525	132	
304.54299	72	
309.72071	86	
311.03375	72	
311.88127	100	
312.80190	124	
312.83578	76	
314.06103	74	
314.14885	78	
314.86959	76	
314.90021	82	
320.02842	72	
320.89235	74	
322.08127	78	
323.00885	78	
326.17573	70	
326.89885	80	
328.28552	90	
328.97123	76	
329.90740	70	
330.41674	70	
330.81161	74	
330.98963	74	
333.87128	80	
338.98842	90	
345.06266	74	
END IONS

###FS:    #m/z: 336.94697 #charge 1+
###MS: 94
###MSMS: 97
BEGIN IONS
TITLE=Cmpd 72, +MS2(336.9470), 28.0-35.0eV, 2.1min #97
RTINSECONDS=123.629
SCANS=94,97
PEPMASS=336.94697	89168
CHARGE=1+
65.35217	68	
182.86824	300	1+
185.77546	70	
193.88724	78	
203.88342	76	
205.94806	192	
210.88496	258	
211.94519	160	
212.88052	1238	1+
212.99708	78	
213.94640	70	
214.87876	296	1+
216.94330	100	
217.93927	86	
217.95372	104	
218.84279	70	
222.90861	68	
222.94926	72	
223.96230	218	1+
226.87336	68	
227.18599	108	
227.84279	126	1+
228.89459	228	
229.95377	224	
230.88905	2074	1+
230.94922	300	1+
233.02721	78	
233.82915	94	
233.89780	86	
234.82708	68	
234.92035	76	
235.94734	72	
236.07913	94	
238.90661	70	
239.84707	82	
240.14147	78	
240.87281	78	
241.84432	130	
243.62514	90	
243.79186	80	
243.89714	72	
244.79351	78	
244.85519	84	
246.11919	98	
246.24042	68	
246.39076	102	
247.96973	200	
248.03378	70	
248.90077	1356	1+
249.05491	78	
249.94640	70	
249.96790	76	
250.95394	84	
250.97557	94	
251.83633	160	
251.95168	74	
252.83546	70	
252.92363	120	
252.95468	152	
253.08157	76	
253.83002	196	1+
253.90756	386	1+
253.95527	72	
254.09235	74	
255.10315	78	
255.95111	68	
256.37180	68	
256.79086	68	
257.02297	106	
257.84305	304	1+
257.94903	82	
258.15430	82	
258.48994	76	
258.96799	102	
260.83061	88	
260.94937	118	
261.83347	212	
263.99335	72	
264.86787	72	
265.08811	102	
266.97832	72	
267.13676	80	
267.96418	80	
268.84637	140	
268.88956	72	
269.80260	118	
269.83668	188	
269.86425	72	
270.45651	76	
270.84308	378	1+
271.84519	270	1+
271.91737	164	
273.80903	124	
273.87381	76	
274.81908	72	
274.86631	74	
274.88041	68	
274.96616	72	
275.86194	180	
275.88186	94	
276.06677	78	
276.85993	798	1+
276.89601	92	
277.39859	72	
277.83839	88	
278.83587	204	
278.90384	86	
279.84214	102	
280.87218	90	
282.11840	70	
282.86991	68	
283.02026	72	
283.43133	94	
283.85530	146	
284.87414	72	
285.06920	92	
285.12289	68	
285.81998	80	
285.85430	206	
286.85338	574	1+
288.20930	96	
288.84416	70	
289.83822	86	
292.86299	98	
293.85366	84	
294.86470	112	
295.86481	182	1+
296.34658	88	
296.38711	78	
297.38810	72	
298.30708	128	
298.85506	72	
298.89292	86	
299.02044	82	
299.05439	68	
299.30695	70	
299.44520	76	
299.87721	76	
299.95323	78	
300.81927	72	
303.20976	72	
303.45101	84	
303.69058	90	
304.87747	72	
305.00055	74	
308.11489	68	
308.87167	72	
310.64830	72	
310.87702	170	1+
312.85774	82	
314.01616	68	
320.18880	72	
320.32976	76	
320.37125	78	
321.73773	94	
322.14965	74	
324.88809	82	
327.91187	76	
328.83771	78	
329.03789	92	
331.18185	96	
333.77033	76	
334.27504	68	
335.42105	86	
337.18602	190	1+
338.88899	94	
340.18516	72	
340.95558	68	
END IONS

###FS:    #m/z: 322.93096 #charge 1+
###MS: 98
###MSMS: 99
BEGIN IONS
TITLE=Cmpd 73, +MS2(322.9310), 28.0-35.0eV, 2.1min #99
RTINSECONDS=127.289
SCANS=98-99
PEPMASS=322.93096	891152
CHARGE=1+
188.40392	70	
190.07282	64	
192.88786	92	
195.86880	72	
195.91710	78	
199.88479	70	
203.95552	80	
205.78496	100	
205.94879	418	1+
206.97045	66	
208.13649	62	
211.00213	64	
213.90287	72	
215.06660	76	
215.89009	104	
220.02871	78	
220.87660	86	
223.81793	122	
223.96084	232	1+
225.87961	82	
226.12508	62	
226.80150	70	
227.14351	74	
227.91764	70	
227.93194	126	
228.00659	84	
229.83847	68	
230.82902	130	
230.85417	78	
233.85455	70	
236.10942	82	
236.94410	84	
238.04343	68	
238.94061	70	
238.99931	74	
239.06954	64	
239.09239	68	
239.10774	86	
240.82416	392	1+
240.94075	650	
241.94319	548	
242.14597	68	
242.82510	146	
242.83963	78	
242.89323	86	
242.94172	1980	1+
243.82239	378	1+
244.96082	202	
245.10095	84	
245.84372	80	
245.93727	152	
246.82091	148	
246.90363	76	
246.92483	84	
247.10815	82	
247.39001	66	
247.85393	68	
248.85466	186	
248.98234	64	
250.91565	80	
251.07518	64	
252.33375	84	
253.19086	64	
253.82433	114	
253.90621	92	
254.05525	92	
254.08632	64	
254.91710	80	
255.10346	76	
255.78626	78	
256.33206	124	
256.79136	96	
257.47381	90	
258.83547	184	1+
260.55675	86	
260.82755	1074	1+
261.83027	790	1+
262.13880	66	
262.87097	92	
263.97105	64	
264.96775	70	
265.08554	76	
265.54756	74	
265.90422	66	
265.99678	76	
266.84519	74	
266.87213	66	
268.83902	76	
270.09534	70	
270.44861	70	
271.00198	86	
271.85595	66	
273.05787	70	
273.50412	80	
274.08885	90	
275.84872	70	
276.07923	68	
276.85730	102	
277.99432	74	
278.88534	68	
279.09210	1042	1+
280.20360	74	
280.83899	72	
281.86248	66	
282.82354	74	
283.06763	72	
283.36322	86	
283.84711	66	
283.98350	64	
284.10361	80	
284.29261	196	1+
284.86492	76	
285.84673	124	
286.81730	78	
286.84458	70	
287.88520	70	
288.20215	96	
289.87836	72	
290.85535	72	
290.92353	108	
291.12276	120	
291.80369	250	1+
292.11730	72	
294.54021	64	
294.80472	120	
294.87300	84	
295.82299	72	
298.18663	66	
299.07340	64	
300.01918	72	
300.41904	86	
302.87457	90	
304.18976	64	
304.93731	72	
306.06833	68	
306.88521	74	
306.93047	66	
307.80076	174	
307.89375	128	
308.79667	78	
308.83973	66	
308.87521	192	
308.94506	78	
309.86700	64	
310.88065	76	
312.88579	74	
314.32753	106	
315.18787	86	
319.32634	76	
320.37144	72	
321.45336	64	
322.97971	66	
323.03193	122	
323.89497	72	
324.12955	68	
324.87937	76	
325.89622	76	
325.91394	94	
326.77474	98	
327.08067	84	
327.89675	102	
END IONS

###FS:    #m/z: 340.94164 #charge 1+
###MS: 98
###MSMS: 100
BEGIN IONS
TITLE=Cmpd 74, +MS2(340.9416), 28.0-35.0eV, 2.2min #100
RTINSECONDS=128.07
SCANS=98,100
PEPMASS=340.94164	325834
CHARGE=1+
127.58091	82	
190.85884	136	
190.93573	84	
192.92740	92	
202.90647	78	
204.89121	68	
205.93836	76	
206.92632	68	
208.88261	80	
209.88812	86	
212.88121	154	
213.87911	218	
213.94978	100	
214.94294	142	
215.89251	140	
215.93450	116	
217.88286	68	
220.88681	80	
226.86595	78	
229.45500	100	
230.89061	182	
231.04627	70	
231.50751	72	
231.89054	210	1+
233.89711	140	
235.03898	76	
240.83359	240	
240.84835	124	
241.84490	468	1+
242.79783	72	
242.92581	84	
244.93378	88	
244.95703	70	
245.81670	72	
245.95717	72	
246.84957	90	
246.90549	70	
246.97995	78	
248.85612	134	
248.89860	318	1+
249.91488	72	
250.94890	72	
250.98460	68	
252.00622	68	
252.43126	90	
252.47235	80	
252.59321	80	
252.84325	88	
253.07153	68	
253.52889	84	
253.89075	96	
254.12185	80	
254.59943	94	
254.83475	72	
255.90983	102	
256.65885	84	
256.85684	242	
256.88540	72	
256.91856	78	
257.07209	102	
257.82259	76	
257.90992	78	
258.80564	70	
258.84491	138	
258.85703	138	
258.91737	94	
258.95756	68	
259.34509	68	
259.84909	78	
260.83720	76	
261.85608	112	
261.96806	72	
264.97751	68	
266.84365	72	
266.88981	86	
267.13427	100	
267.84915	96	
268.84138	204	
268.88170	74	
269.84478	86	
270.83926	130	
271.15142	72	
271.84905	264	1+
272.93805	186	
274.88802	74	
274.97009	76	
275.85505	90	
275.86967	112	
276.85546	210	
277.86166	90	
278.84634	232	
278.86973	138	
278.88932	70	
279.53163	94	
279.85298	160	
280.39859	92	
280.84765	78	
280.92749	78	
281.83792	72	
282.90235	70	
282.93374	108	
284.89285	74	
284.94905	76	
285.39060	86	
285.81809	78	
285.87823	72	
286.92763	84	
289.01114	92	
289.06363	68	
289.98270	92	
292.88096	80	
293.85542	92	
294.01967	74	
294.86786	188	
295.26984	100	
295.83207	86	
295.94580	88	
296.85018	152	
296.87365	70	
297.94482	72	
298.96722	80	
299.01396	80	
299.10317	72	
299.47078	84	
299.84268	76	
299.87025	136	
300.62349	74	
300.85273	240	1+
300.88020	282	1+
301.41383	114	
301.99404	68	
302.87818	84	
304.88061	104	
309.86772	70	
310.03819	68	
310.88181	146	
311.80925	70	
311.88146	86	
312.09774	88	
313.87698	70	
317.80936	70	
321.44907	80	
326.09329	70	
326.20189	72	
327.06764	70	
327.18293	72	
328.18341	80	
329.88811	80	
334.84829	70	
338.80366	180	1+
340.78785	70	
341.87708	86	
342.93791	96	
342.98361	72	
343.68419	108	
344.29019	80	
345.85260	78	
END IONS

###FS:    #m/z: 412.73156 #charge 1+
###MS: 98
###MSMS: 101
BEGIN IONS
TITLE=Cmpd 75, +MS2(412.7316), 28.0-35.0eV, 2.2min #101
RTINSECONDS=128.842
SCANS=98,101
PEPMASS=412.73156	86554
CHARGE=1+
45.06242	90	
143.58482	96	
184.84458	94	
189.86176	290	
191.85711	292	
193.92986	106	
195.98045	94	
196.88280	116	
209.11340	92	
212.04462	90	
212.87898	2400	1+
214.89555	128	
215.88854	256	1+
219.94234	116	
220.95721	144	
222.95168	1528	1+
224.94883	1662	1+
227.88794	88	
229.97641	88	
230.88852	4260	1+
231.11175	92	
231.90751	146	
232.83031	112	
233.82973	220	1+
233.88717	260	
234.88093	308	
235.95292	126	
237.06132	188	1+
237.13023	160	
238.93849	96	
238.98140	92	
239.94826	316	
240.96268	1016	1+
242.95906	362	
243.02545	90	
243.96003	288	
244.78611	90	
244.88198	158	
244.95959	194	
245.92306	162	
246.97553	138	
248.89932	1510	1+
250.12472	124	
250.89373	404	1+
251.06936	112	
253.90348	570	1+
253.96896	200	
257.79761	102	
257.85909	112	
257.91968	108	
257.96502	390	1+
258.13247	94	
259.00517	92	
260.97014	450	
261.88450	280	
262.14942	494	1+
264.82554	94	
265.92956	114	
266.78580	94	
267.78261	386	1+
267.83940	268	1+
267.94933	118	
268.87538	100	
271.91484	526	1+
273.30915	120	
273.78954	136	
273.81007	102	
273.85363	154	
274.94582	88	
275.41832	90	
275.81162	94	
275.82774	226	1+
276.81770	124	
277.90607	138	
278.83114	128	
278.98117	92	
279.89454	748	
280.80978	222	1+
280.87183	96	
281.84745	150	
283.87026	92	
283.90431	96	
283.94423	196	
283.98549	132	
285.84825	836	
286.79108	362	1+
288.10635	132	
288.85525	104	
288.89023	170	
289.78748	290	1+
289.89583	134	
290.85808	198	
291.80593	156	
292.43527	126	
292.86957	388	1+
293.98046	94	
294.93760	138	
295.91745	790	1+
296.02583	106	
297.79420	94	
297.90378	1842	1+
299.78377	244	
299.85955	166	
299.90530	154	
302.88605	104	
303.85602	2366	1+
305.80426	100	
306.81501	216	
306.87224	168	
307.80174	386	1+
308.13866	92	
308.78653	90	
308.87356	578	1+
309.79896	212	
310.80934	108	
310.85193	128	
311.80521	484	1+
312.80158	578	1+
313.92897	1666	1+
313.96854	92	
314.85661	122	
314.95640	136	
315.04211	90	
316.79036	96	
316.83718	130	
316.87922	282	1+
316.93757	158	
318.08796	158	1+
318.42933	88	
318.82373	120	
318.93485	4044	1+
319.82409	100	
319.99644	88	
320.82722	130	
321.81419	134	
321.87115	556	1+
322.80789	114	
324.89486	118	
325.81397	94	
326.77721	94	
326.79696	234	
326.87207	2268	1+
327.05004	96	
327.80841	1152	1+
327.90552	138	
328.92796	104	
329.81025	1210	1+
330.81671	774	1+
332.09926	94	
332.41529	90	
332.81070	348	1+
332.87686	368	
333.82033	90	
333.87833	1384	1+
334.15212	646	1+
334.88138	974	1+
334.95277	774	
336.07845	100	
336.94520	8610	1+
337.05566	88	
337.80509	798	1+
339.86229	90	
340.88107	112	
341.02759	110	
341.57479	100	
343.83229	118	
344.84164	92	
344.89855	112	
345.81649	504	1+
345.89362	102	
346.81835	338	1+
346.87786	174	
346.93923	510	1+
347.96913	90	
348.78354	298	1+
348.82415	136	
349.78412	172	1+
350.82088	656	1+
350.92452	96	
352.16392	448	1+
352.18511	182	
353.09472	100	
353.83087	90	
354.95803	96	
358.21696	100	
359.96085	974	1+
360.15425	118	
362.41229	90	
363.78174	112	
367.90621	218	
368.82911	116	
369.99998	96	
371.91892	122	
372.44839	90	
372.87944	210	
378.72502	162	1+
380.84786	150	
380.87480	88	
385.57684	104	
396.25885	106	
400.21185	116	
415.30326	94	
END IONS

###FS:    #m/z: 322.93083 #charge 1+
###MS: 102
###MSMS: 103
BEGIN IONS
TITLE=Cmpd 76, +MS2(322.9308), 28.0-35.0eV, 2.2min #103
RTINSECONDS=132.536
SCANS=102-103
PEPMASS=322.93083	850566
CHARGE=1+
180.87423	72	
183.31330	84	
191.60646	102	
192.89453	130	
195.96333	94	
196.85300	88	
196.88602	122	
198.10595	88	
199.86208	108	
200.88583	80	
201.04454	106	
202.04663	100	
204.41333	78	
205.95014	272	
207.82453	114	
207.88822	74	
211.88546	74	
212.05015	74	
212.87874	146	
212.89476	68	
216.05988	84	
217.82502	84	
217.95543	78	
218.86454	72	
219.95962	72	
220.87133	102	
221.03524	68	
221.07024	80	
221.94364	160	
223.03714	72	
223.89079	72	
223.95787	380	1+
226.89727	88	
227.92516	94	
227.95468	68	
228.63553	84	
230.84866	82	
231.89644	76	
232.90343	68	
233.12632	70	
233.91450	76	
234.91689	72	
234.93725	68	
234.97489	70	
236.00583	72	
237.79170	92	
238.06086	74	
238.80209	68	
238.84368	110	
239.02412	108	
240.02361	96	
240.82174	294	
240.94155	400	
241.93966	2136	1+
242.03281	76	
242.83822	68	
242.94165	1474	1+
243.81945	310	1+
244.00267	72	
244.94087	402	1+
246.09495	170	
246.97705	138	
247.97819	90	
248.16733	86	
248.47087	68	
248.84992	308	1+
248.91591	100	
248.93210	68	
249.09645	68	
249.80052	74	
252.11146	74	
252.51312	74	
253.02253	102	
253.07750	80	
255.80806	72	
255.95675	76	
256.83682	100	
256.86176	72	
256.89653	182	
258.09701	84	
258.83280	658	
259.33895	92	
260.83141	406	
261.82922	1350	1+
262.01372	100	
264.82790	124	
265.07175	80	
265.25566	124	
265.80603	72	
265.85834	74	
266.04299	114	
266.86122	210	1+
267.10865	78	
268.17125	90	
268.79896	76	
268.84120	72	
268.95701	142	
268.98185	86	
270.82436	92	
271.82304	70	
271.85015	68	
272.34983	78	
272.83848	68	
272.93767	72	
274.85604	94	
275.81285	128	
276.85273	276	1+
278.12920	86	
279.09093	458	1+
280.01245	106	
280.11374	92	
282.13077	92	
282.85503	70	
283.09890	68	
284.07875	86	
284.29401	380	1+
284.87001	90	
285.85717	70	
285.88033	84	
286.36835	72	
286.86297	80	
287.18986	86	
288.18725	78	
288.83923	100	
289.20972	92	
289.87516	74	
289.97435	72	
290.79598	370	1+
291.12760	80	
291.14237	82	
291.51328	70	
291.80067	262	1+
293.85797	70	
295.08842	70	
295.82894	94	
298.87063	80	
299.10744	92	
299.82570	66	
300.06409	70	
301.88531	72	
303.92606	68	
305.88237	288	1+
305.98453	72	
307.79789	84	
307.94228	94	
308.06759	80	
309.81574	78	
309.88048	70	
311.89081	164	
311.90945	72	
312.02638	72	
312.80584	148	
312.91629	70	
313.19860	78	
313.88135	78	
318.80202	100	
320.90100	78	
323.88629	82	
324.84215	92	
325.34197	72	
325.90245	106	
326.91004	74	
327.89193	72	
328.13859	88	
END IONS

###FS:    #m/z: 340.94129 #charge 1+
###MS: 102
###MSMS: 104
BEGIN IONS
TITLE=Cmpd 77, +MS2(340.9413), 28.0-35.0eV, 2.2min #104
RTINSECONDS=133.308
SCANS=102,104
PEPMASS=340.94129	313860
CHARGE=1+
182.86632	72	
183.86246	90	
189.86307	78	
190.93222	76	
194.88880	90	
196.88226	80	
198.87910	78	
212.87890	138	
213.87862	204	
213.94020	154	
213.96545	68	
214.88655	124	
214.93849	74	
215.89157	178	
217.97533	68	
218.87585	102	
223.97581	126	
226.94903	72	
228.90228	70	
229.45338	88	
230.89150	630	1+
231.94967	112	
231.97290	90	
232.88976	564	1+
233.95029	126	
236.89233	72	
237.00661	82	
237.51924	106	
237.90715	68	
237.93948	106	
238.08348	82	
239.98375	76	
240.80041	72	
240.83637	150	
240.84922	130	
241.37432	78	
241.84475	478	1+
242.86452	70	
242.96868	118	
243.83579	126	
245.21632	82	
245.96295	82	
246.97897	312	
247.95238	68	
247.97293	80	
248.97252	72	
251.11609	70	
252.96401	76	
253.54057	86	
253.98085	134	
254.84649	84	
255.02508	92	
255.44656	96	
256.10245	72	
256.85183	90	
256.91789	118	
257.83864	88	
258.39128	72	
258.84727	462	1+
259.16526	116	
259.95699	110	
260.83365	114	
260.92371	76	
261.89655	70	
261.92847	76	
262.59453	68	
262.83337	96	
262.87797	122	
262.91664	88	
263.85395	130	
264.93781	74	
265.45586	72	
266.12431	76	
266.84264	118	
267.97039	88	
268.13910	72	
268.83936	248	
269.50621	82	
269.91329	78	
270.04468	78	
270.48457	86	
271.91625	68	
272.39246	86	
272.93212	196	
273.10034	110	
273.91241	78	
274.86264	70	
275.86902	68	
276.85732	228	
277.85313	68	
277.86785	140	
278.84468	510	1+
279.86699	146	
279.92173	92	
280.10398	74	
280.85342	106	
281.89328	98	
282.83793	130	
283.97140	78	
285.42996	98	
286.79264	76	
286.86961	176	
287.94542	86	
289.88168	138	
293.15936	68	
293.80722	140	
293.87303	74	
293.91906	94	
294.43672	68	
296.81867	122	
297.03935	94	
298.27144	84	
298.31582	86	
298.85347	112	
299.89609	74	
300.10648	72	
301.88420	122	
302.15633	80	
302.94639	208	
303.94574	100	
304.03760	72	
304.84937	100	
305.23978	96	
305.87074	84	
306.15701	72	
306.66192	78	
306.88083	70	
307.89219	72	
308.93024	82	
309.94102	80	
310.87346	118	
311.37812	92	
313.88466	120	
314.91110	84	
314.96351	78	
317.82261	72	
317.92975	106	
318.44882	108	
319.01233	72	
319.06944	86	
320.77567	74	
321.49739	102	
324.03892	92	
324.25807	74	
324.88788	84	
329.86950	70	
330.81689	94	
332.84225	80	
332.98547	84	
333.76589	76	
338.73753	72	
339.22581	68	
344.01222	86	
344.90781	92	
345.17660	70	
END IONS

###FS:    #m/z: 363.95726 #charge 1+
###MS: 102
###MSMS: 105
BEGIN IONS
TITLE=Cmpd 78, +MS2(363.9573), 28.0-35.0eV, 2.3min #105
RTINSECONDS=134.088
SCANS=102,105
PEPMASS=363.95726	128406
CHARGE=1+
50.11976	78	
159.26544	82	
175.08033	86	
189.86443	154	
191.85650	392	1+
196.88609	144	
200.83373	80	
202.07814	78	
207.88349	114	
207.94768	112	
208.14345	82	
209.91700	92	
209.94068	234	
210.15704	78	
210.87000	84	
210.88488	148	
212.87944	1386	1+
214.87908	82	
216.41011	78	
221.94533	86	
222.95228	354	1+
224.94922	236	
225.87944	242	1+
225.94587	1946	1+
226.94842	1694	1+
227.46258	92	
227.92899	186	
228.84623	108	
228.94174	1844	1+
229.02561	100	
230.05531	114	
230.83180	98	
230.88950	1752	1+
231.80490	114	
232.88583	268	1+
233.89441	192	1+
236.96873	92	
237.90358	140	
239.07587	78	
240.63656	90	
240.82204	492	1+
240.93916	162	
240.96248	334	1+
241.11690	84	
241.83876	98	
241.94174	158	
242.05404	90	
242.94337	292	
242.96032	672	
243.07147	80	
243.81852	726	1+
244.86561	110	
244.95680	1112	1+
245.86022	82	
245.89368	82	
246.09631	134	
246.81262	124	
246.90893	126	
246.95154	988	1+
246.97350	144	
247.85633	240	1+
247.89940	910	1+
248.80350	228	
249.81742	94	
250.80311	158	
250.89522	234	1+
251.00148	80	
251.03445	84	
251.07128	84	
251.95166	78	
252.96789	78	
253.83990	128	
253.90450	128	
257.60818	80	
258.83146	412	
258.91449	94	
258.97386	156	
259.84637	82	
260.83868	250	
260.97150	288	1+
261.83278	288	
261.90043	78	
262.52878	82	
262.83671	170	
263.07614	78	
263.84965	92	
263.97200	168	1+
264.83598	132	
264.91578	84	
265.08550	118	
265.57155	96	
266.78579	136	
266.81817	598	1+
267.78417	114	
267.97265	336	1+
268.84485	106	
268.95565	200	
269.12328	92	
269.84469	80	
269.96721	194	
270.21437	84	
270.80664	226	1+
271.07501	82	
271.17655	234	
271.84844	310	1+
271.91815	260	1+
275.92213	108	
276.80876	148	
276.85296	528	1+
278.79936	216	
278.84140	110	
279.80255	122	
280.08205	96	
280.42327	84	
280.79066	984	1+
281.11484	84	
281.85372	112	
282.83131	114	
283.10499	96	
283.85015	474	1+
284.04068	94	
284.83197	118	
285.79681	270	1+
285.82476	100	
285.84516	268	
286.84783	206	
289.50613	110	
289.86091	110	
289.92640	96	
291.11794	250	
291.96213	78	
292.11628	104	
294.97874	86	
295.11774	78	
295.19154	96	
295.81496	108	
295.87370	92	
296.81251	132	
296.93148	78	
297.80838	198	
298.80441	1440	1+
299.87049	104	
300.80473	258	1+
301.86253	446	1+
302.41466	100	
303.12405	78	
303.80005	114	
303.85654	830	1+
305.92471	78	
306.87419	104	
307.97911	88	
309.87519	386	1+
310.87753	314	1+
311.09006	78	
316.11271	102	
316.81473	596	1+
316.88404	102	
316.93907	80	
318.44670	90	
318.93665	150	
319.15702	100	
319.36321	98	
319.93200	92	
320.13884	80	
320.17781	92	
320.81013	412	1+
321.03531	82	
321.86749	128	
322.08777	92	
322.93121	204	1+
323.16860	86	
324.02274	250	1+
326.87590	264	
327.07868	100	
329.94511	78	
331.80996	82	
332.13482	96	
336.03069	94	
336.72676	82	
336.94455	130	
343.97337	80	
345.70614	86	
346.02848	98	
348.01585	88	
352.65172	80	
355.92201	84	
360.14155	78	
363.94248	84	
368.83417	96	
END IONS

###FS:    #m/z: 363.95718 #charge 1+
###MS: 106
###MSMS: 107
BEGIN IONS
TITLE=Cmpd 79, +MS2(363.9572), 28.0-35.0eV, 2.3min #107
RTINSECONDS=137.781
SCANS=106-107
PEPMASS=363.95718	120746
CHARGE=1+
60.54587	92	
65.56564	78	
182.87123	158	
189.86326	482	
191.85656	316	
193.08179	112	
196.88270	302	
196.96501	106	
197.44454	80	
197.96250	98	
200.95030	86	
205.05994	100	
205.88005	84	
207.87563	594	1+
209.86780	106	
209.94435	370	
210.88495	488	1+
210.95251	188	
212.88018	1836	1+
213.09135	86	
213.61210	104	
213.84738	94	
214.89774	322	
220.05271	102	
222.87194	88	
222.95258	1782	1+
223.48648	80	
223.83163	80	
224.94869	2402	1+
224.97694	92	
224.99692	80	
225.88541	272	
225.97003	216	1+
226.89844	188	
226.94782	2922	1+
227.89273	122	
228.89580	554	1+
228.94293	2984	1+
230.88937	3576	1+
230.92793	180	
232.88860	218	
234.88232	516	1+
236.63063	86	
239.07903	86	
240.82100	168	
240.96435	1310	1+
241.83463	238	1+
242.82047	140	
242.89074	118	
242.94129	308	
242.96020	842	
242.99012	88	
243.81980	460	1+
244.85489	82	
244.95742	1890	1+
245.81886	102	
246.90553	218	
246.95444	1540	1+
247.97484	142	
248.80442	322	1+
248.85303	310	1+
248.87422	80	
248.89860	1412	1+
249.05410	86	
250.80001	138	
250.95098	78	
251.13955	82	
251.86199	120	
251.91095	144	
253.90582	204	
254.11781	80	
254.15791	132	
254.86032	86	
254.94746	142	
255.97690	86	
256.97560	86	
258.83158	492	1+
258.97479	334	1+
258.99548	88	
260.96795	734	1+
261.83032	566	1+
262.87137	86	
263.03421	90	
263.06831	120	
263.99226	138	
264.35074	82	
264.81841	166	
265.82482	214	
265.95777	96	
265.97349	356	
266.81395	252	
266.86111	166	
267.78288	120	
267.81391	250	
267.92121	80	
267.98139	156	
268.03455	82	
268.82858	152	
268.85165	90	
268.95169	100	
269.84296	114	
269.96904	138	
270.96749	82	
271.17779	204	
271.52900	88	
271.91657	244	
273.85052	154	
276.81026	202	
276.85513	236	1+
277.81066	134	
278.79983	280	
278.82169	82	
278.84808	188	
279.10295	168	
279.35504	84	
279.79814	122	
279.81981	140	
279.85606	120	
279.90117	80	
280.10434	200	
280.79818	376	
280.82409	86	
281.78960	552	1+
281.84430	78	
281.87547	96	
281.99881	242	1+
283.62796	114	
283.82466	80	
283.84867	604	1+
283.98483	98	
284.80274	106	
284.82485	226	
285.84410	422	1+
286.81931	228	1+
286.91093	88	
287.13553	80	
288.20733	132	
291.11672	354	1+
293.14672	152	1+
293.41385	88	
293.85668	114	
294.86206	160	
295.86636	114	
296.19897	94	
296.80789	264	
297.81211	154	
297.97463	94	
298.80318	2130	1+
300.00655	92	
300.83864	80	
301.86427	372	
303.80092	88	
303.85638	836	
307.13478	78	
307.83924	90	
316.40324	92	
316.81432	742	1+
317.86873	152	1+
318.93775	80	
319.82407	152	
321.12323	78	
321.82549	318	1+
321.86951	282	1+
322.80965	108	
324.06106	78	
326.87530	318	1+
331.19318	90	
331.96222	94	
332.78812	80	
333.07984	80	
335.89811	82	
336.94646	244	
337.77076	86	
338.34432	86	
339.14129	122	
340.09692	86	
341.06220	116	
341.90632	88	
342.56501	90	
344.40870	114	
357.71275	78	
358.38186	98	
358.70739	80	
359.96102	130	
360.87563	84	
364.17058	90	
364.82645	92	
END IONS

###FS:    #m/z: 336.94638 #charge 1+
###MS: 106
###MSMS: 108
BEGIN IONS
TITLE=Cmpd 80, +MS2(336.9464), 28.0-35.0eV, 2.3min #108
RTINSECONDS=138.553
SCANS=106,108
PEPMASS=336.94638	91160
CHARGE=1+
182.86326	76	
189.86305	74	
191.95680	70	
197.88132	76	
201.96983	84	
209.12263	72	
211.94410	326	
212.87923	1206	1+
213.94635	86	
214.87575	70	
214.89733	80	
214.94204	72	
216.89097	74	
217.89581	86	
219.83814	202	
221.49567	96	
221.95091	82	
221.99141	80	
224.89493	70	
227.89901	72	
228.89707	244	
229.51282	78	
229.95423	142	
230.88929	2452	1+
230.93782	114	1+
233.95682	152	
234.82780	116	
235.82549	74	
235.89378	112	
237.86547	80	
240.83897	156	
241.84446	92	
241.90322	82	
241.98544	92	
243.82904	104	
243.91630	100	
244.04119	76	
244.49208	70	
244.89352	80	
246.97831	96	
247.37561	86	
248.89867	1060	1+
249.40698	72	
250.83708	146	
250.95424	126	
251.83473	100	
251.87911	110	
251.91075	104	
251.93829	72	
252.12895	72	
252.83668	196	
252.95260	194	
252.96962	230	
253.42162	84	
253.84033	112	
253.90541	310	
254.90668	208	
255.89829	72	
256.26164	94	
256.86995	76	
256.88820	80	
257.27739	84	
257.85668	116	
258.81352	154	
258.84808	430	1+
259.95452	70	
259.97444	102	
260.95936	78	
262.64433	88	
263.07808	78	
263.41309	90	
264.85577	92	
265.08579	150	
265.86866	76	
266.44077	100	
267.01632	82	
267.15677	92	
267.83933	170	
268.84011	826	1+
269.08512	90	
269.70392	104	
269.92567	72	
270.81619	70	
270.85794	84	
271.79499	70	
271.84584	140	
271.91793	156	
272.80018	74	
272.91604	100	
274.15230	74	
276.12190	86	
276.85187	132	
276.92624	88	
277.84545	162	
277.92246	140	
278.09405	94	
278.41601	94	
278.83438	658	1+
278.86512	72	
279.88070	78	
280.11091	86	
280.81754	120	
280.87774	112	
282.52069	82	
283.08635	90	
284.87410	82	
285.85196	116	
285.92204	76	
286.85479	268	
286.90885	86	
286.92738	76	
287.85096	154	
288.20181	126	
288.80754	128	
288.82971	88	
288.85489	222	
290.65622	80	
291.79635	78	
292.00002	70	
292.15715	76	
293.10562	158	
293.85627	170	
294.83306	80	
294.87278	74	
294.91162	72	
296.13145	82	
296.15885	72	
298.31591	76	
299.49007	76	
301.88521	92	
302.38881	78	
302.85016	84	
303.41479	94	
303.94569	82	
305.80843	78	
306.88296	76	
308.89234	164	
309.86779	124	
309.91510	102	
310.88847	70	
310.94496	98	
312.05673	94	
312.60795	74	
317.07871	86	
317.92980	92	
319.03202	86	
319.06697	96	
320.72533	72	
324.89461	74	
325.18488	112	
325.90288	90	
328.92472	82	
329.94954	74	
330.80465	70	
331.76094	70	
334.35165	88	
338.75332	92	
END IONS

###FS:    #m/z: 412.73148 #charge 1+
###MS: 106
###MSMS: 109
BEGIN IONS
TITLE=Cmpd 81, +MS2(412.7315), 28.0-35.0eV, 2.4min #109
RTINSECONDS=139.326
SCANS=106,109
PEPMASS=412.73148	82194
CHARGE=1+
182.86825	88	
189.86132	434	1+
191.86139	206	
192.85793	122	
196.88270	298	
207.87464	214	1+
209.94893	98	
211.96248	90	
212.87864	1804	1+
213.88978	434	1+
214.89152	256	1+
220.96075	124	
222.95256	730	
224.36302	94	
224.94751	1162	1+
224.98526	86	
230.88917	4160	1+
232.86225	88	
232.88450	914	1+
234.87923	784	1+
234.99774	86	
235.84927	140	
238.00368	98	
238.94160	148	
240.79301	278	1+
240.96117	952	1+
242.83022	90	
242.95859	316	
244.36534	88	
244.95598	126	
246.97632	122	
248.89997	1332	1+
249.83049	136	
250.89662	476	
251.11430	96	
252.89314	128	
253.90621	494	1+
253.97014	132	
254.48804	92	
255.10323	100	
257.96729	638	1+
258.80564	170	
259.94702	100	
260.96979	670	1+
262.15124	316	
263.03228	84	
263.97519	88	
265.35374	86	
265.78776	90	
265.97424	126	
267.14502	114	
267.78209	384	1+
267.83908	190	
268.85137	170	
268.94132	148	
269.78229	180	1+
269.80428	122	
270.85014	108	
271.91478	122	
273.91506	142	
274.79951	94	
275.80969	350	1+
276.00342	86	
276.08319	224	1+
277.66853	86	
278.83437	120	
279.06111	86	
279.89464	1082	1+
281.85349	120	
282.80673	240	1+
283.96298	104	
284.80491	240	1+
285.84488	1176	1+
286.58242	86	
286.94316	138	
287.36235	88	
287.79288	164	
287.84105	184	
288.80713	90	
289.89264	154	
290.15521	138	
290.86052	214	
291.87305	140	
291.94851	140	
292.80103	124	
293.81185	164	1+
293.86634	370	1+
295.44499	102	
295.85350	90	
295.91997	354	1+
296.87543	116	
297.90390	1828	1+
298.37112	88	
298.81595	106	
299.77961	344	1+
299.86104	286	
300.82117	196	
301.06678	102	
301.97171	142	
302.90748	382	1+
303.04140	124	1+
303.80228	92	
303.85623	1868	1+
305.81258	320	1+
305.85765	266	1+
306.81744	212	1+
306.88553	88	
306.93780	102	
308.79096	174	
308.87406	312	1+
309.79838	146	
310.88995	102	
310.97561	198	1+
311.31543	92	
311.88363	116	
311.93944	158	
312.80731	244	
312.97397	222	1+
313.80639	200	
313.87932	140	1+
313.93047	1214	1+
314.79361	88	
315.92867	96	
316.92925	94	
316.94246	88	
317.02939	128	
317.37395	96	
317.42881	92	
317.81885	124	
318.82721	474	1+
318.93629	2868	1+
319.91866	316	1+
321.86759	434	1+
321.88586	168	
325.77119	118	1+
326.13440	86	
326.55904	96	
326.80546	142	
326.84170	86	
326.87153	1380	1+
326.89609	334	1+
327.80894	1078	1+
328.82965	148	
328.87290	454	1+
329.80426	160	
330.04182	98	
330.80829	644	1+
331.80895	448	1+
331.95425	102	
332.87288	366	
333.87934	164	
334.14979	778	1+
334.88037	448	
334.95222	414	1+
336.82643	120	
336.94520	7892	1+
337.12111	110	
337.80461	496	1+
338.00552	96	
338.79946	508	1+
339.35691	90	
339.44974	98	
342.39478	94	
344.90160	114	
345.81559	616	1+
345.94387	144	
346.83617	102	
346.94248	114	
347.75734	86	
347.81709	362	1+
348.63706	86	
349.19664	90	
349.35978	86	
349.81985	120	
350.77703	90	
350.82346	646	1+
350.87784	138	
351.17996	88	
351.78521	102	
351.89112	104	
352.03963	188	1+
352.16321	164	
352.21461	98	
353.16162	150	
354.83833	88	
355.41150	174	
359.96228	444	1+
360.14851	100	
361.84455	126	
361.95691	94	
365.14293	106	
366.18560	96	
367.20131	94	
367.71020	92	
367.79683	132	
371.34273	90	
373.39940	128	
374.89322	88	
376.88343	134	
376.90512	88	
378.71616	254	1+
380.87499	88	
383.72417	142	
386.02530	96	
390.89451	86	
393.81319	86	
396.40044	114	
396.72637	146	
404.52383	104	
407.16564	94	
415.08313	86	
END IONS

###FS:    #m/z: 363.95728 #charge 1+
###MS: 110
###MSMS: 111
BEGIN IONS
TITLE=Cmpd 82, +MS2(363.9573), 28.0-35.0eV, 2.4min #111
RTINSECONDS=142.982
SCANS=110-111
PEPMASS=363.95728	117186
CHARGE=1+
59.90830	90	
70.25819	86	
171.85205	132	
185.85910	80	
187.86860	156	
189.86401	692	1+
191.85955	602	
196.88371	136	
205.94721	80	
207.87458	310	1+
207.95192	132	
208.47282	100	
209.88656	178	
209.94389	592	1+
210.02887	80	
210.88470	586	1+
212.87998	2678	1+
215.90265	82	
215.97142	90	
216.88532	80	
218.92632	84	
220.42409	94	
222.95314	1958	1+
222.99324	94	
223.53791	86	
224.94803	2436	1+
226.84505	96	
226.89213	92	
226.92111	82	
226.94743	3080	1+
228.01957	80	
228.89510	630	1+
228.91798	126	
228.94198	2978	1+
230.88988	4378	1+
230.95378	104	
231.84278	96	
232.88605	570	1+
232.98049	90	
233.40612	98	
233.80582	102	1+
234.41810	80	
234.87774	106	
239.06995	102	
240.02990	88	
240.82260	456	1+
240.94179	100	
240.96253	1738	1+
241.94273	482	1+
242.11327	90	
242.89804	104	
242.95803	952	1+
243.82035	324	
244.82422	194	
244.88575	82	
244.95794	1748	1+
245.82040	118	
245.93982	82	
246.02070	82	
246.10184	86	
246.81847	82	
246.90461	286	1+
246.95265	1008	1+
246.97378	174	
247.80755	94	
248.80101	678	1+
248.84739	198	
248.89817	860	1+
250.12729	174	1+
250.79951	112	
250.94931	142	
251.07327	86	
251.78904	236	1+
251.95728	96	
252.00835	80	
253.90592	372	1+
253.94364	84	
254.86782	80	
255.85703	88	
257.19246	90	
258.83341	464	1+
258.85266	180	
258.96987	140	
260.83356	120	
260.96878	1008	1+
261.83072	582	1+
262.96774	164	
263.88133	140	
263.98137	186	
264.41249	84	
264.81610	120	
265.37534	84	
265.78860	96	
265.81916	170	
265.97560	118	
266.03815	82	
266.81546	482	
266.85015	80	
267.78529	126	
267.81076	472	1+
267.85176	90	
267.97299	168	
269.16990	90	
269.97137	378	1+
270.80477	90	
271.80713	112	
271.83669	80	
271.91665	180	
272.94196	92	
273.35621	84	
273.87197	94	
273.90942	148	
274.07701	106	
276.52189	82	
276.86001	114	
277.02036	84	
277.86361	152	
278.79754	110	
278.80986	148	
278.84690	130	
279.09297	96	
279.79909	164	
279.85833	106	
280.03931	122	
280.06784	94	
280.46449	92	
280.79345	1120	1+
282.79390	276	
282.98516	108	
283.78661	500	1+
283.84861	202	
283.98986	100	
284.78948	310	1+
284.84627	106	
285.42365	94	
285.84517	644	1+
286.00473	88	
287.14595	80	
287.81285	96	
287.91623	92	
288.52727	102	
289.85867	146	
289.87083	126	
291.11975	256	
291.65600	92	
292.08380	92	
292.10524	104	
292.12361	126	
292.18242	82	
293.83891	84	
294.12081	124	
294.86259	276	1+
296.81007	570	1+
297.12957	80	
298.80463	1722	1+
298.91647	84	
300.40704	122	
300.79695	666	1+
300.86855	86	
300.99412	90	
301.79868	468	1+
301.86304	550	1+
303.80978	80	
303.85782	712	1+
303.94562	92	
305.86031	96	
307.89366	140	
308.34763	88	
309.57768	86	
310.08146	82	
311.84610	82	
311.86129	82	
315.35380	88	
316.81493	370	1+
317.05895	92	
318.01322	106	
318.81176	364	1+
319.87289	140	
321.87053	120	
322.92615	136	
324.15843	94	
325.91068	92	
326.86920	226	
332.40080	86	
336.94707	308	
337.92949	112	
337.99864	90	
338.87311	92	
339.13873	130	
343.47500	96	
347.02276	88	
363.18447	88	
366.86365	90	
END IONS

###FS:    #m/z: 336.94657 #charge 1+
###MS: 110
###MSMS: 112
BEGIN IONS
TITLE=Cmpd 83, +MS2(336.9466), 28.0-35.0eV, 2.4min #112
RTINSECONDS=143.754
SCANS=110,112
PEPMASS=336.94657	88698
CHARGE=1+
146.67947	72	
171.14641	94	
182.86925	70	
183.86742	68	
184.85958	76	
196.88564	104	
199.97516	82	
205.94877	68	
210.88252	276	
211.94314	214	1+
212.80178	96	
212.87931	1418	1+
213.93812	210	
215.90454	72	
216.89688	70	
219.94702	72	
221.88700	78	
222.87382	70	
223.83897	68	
223.96867	70	
224.83741	74	
225.39438	68	
227.89578	142	
227.95488	80	
228.55750	102	
228.84456	108	
228.89408	242	
228.93457	72	
229.91837	82	
229.95609	216	
230.07688	92	
230.82780	70	
230.88881	2158	1+
230.91389	172	
232.82456	202	1+
233.09497	68	
233.89282	228	
235.37065	78	
235.86838	72	
237.06225	68	
239.12830	82	
239.82533	70	
240.83294	74	
240.85035	72	
241.84147	264	1+
241.95038	110	
243.80726	76	
243.89524	84	
243.96001	218	1+
245.96782	222	1+
246.90637	130	
247.90990	74	
248.85635	136	
248.90144	1048	
250.83466	416	1+
250.90610	74	
250.95077	126	
251.07550	68	
251.15133	76	
251.82414	136	
251.83817	272	1+
251.90677	128	
251.95327	82	
252.04143	72	
252.85966	146	
252.97245	188	
253.11450	72	
253.90755	488	1+
253.93977	72	
253.97488	82	
255.07271	98	
255.87447	84	
256.85171	74	
256.86986	70	
256.91413	128	
256.93830	68	
257.75389	84	
258.57647	82	
258.85053	370	1+
259.62794	74	
259.81005	72	
260.85417	118	
261.82730	322	1+
261.85307	74	
262.89870	238	1+
262.94694	88	
265.88381	88	
265.99981	78	
267.84166	288	
268.84211	320	
269.84072	420	1+
269.93493	106	
269.99442	68	
270.12142	76	
270.40175	72	
271.02823	78	
271.91265	344	1+
275.80903	302	1+
275.84031	68	
276.86118	70	
277.83835	134	
277.90595	76	
278.83665	212	
278.85986	176	1+
279.02271	76	
279.83801	134	
280.10065	86	
280.25707	72	
280.83481	68	
280.85103	82	
280.88619	72	
280.95616	80	
281.00956	68	
281.07766	86	
282.26489	78	
283.81637	68	
283.86150	82	
285.02340	74	
285.85010	174	
286.11062	74	
286.19175	68	
286.84875	1010	1+
288.15195	76	
288.20358	138	
288.37092	80	
289.85327	70	
289.88225	80	
291.12136	140	
291.85473	98	
291.97275	80	
292.43426	100	
293.11055	198	1+
293.86623	80	
294.82882	90	
294.90488	70	
295.86275	154	1+
296.06607	96	
297.83011	80	
300.79179	76	
300.88331	124	
300.97484	72	
301.24761	92	
302.14774	74	
303.92604	84	
304.18611	118	
305.04017	92	
306.43587	78	
307.15200	82	
307.88839	74	
308.86952	154	
309.04010	72	
310.86682	84	
311.88967	84	
312.94925	110	
314.01613	92	
314.94598	78	
315.44769	102	
315.84861	74	
317.19657	94	
319.78482	100	
319.83770	68	
321.39439	78	
323.88851	72	
327.13397	92	
328.84877	102	
329.94508	78	
335.10837	78	
339.06959	72	
340.43889	114	
341.73151	72	
END IONS

###FS:    #m/z: 412.73155 #charge 1+
###MS: 110
###MSMS: 113
BEGIN IONS
TITLE=Cmpd 84, +MS2(412.7315), 28.0-35.0eV, 2.4min #113
RTINSECONDS=144.527
SCANS=110,113
PEPMASS=412.73155	83966
CHARGE=1+
185.87244	102	
189.86277	476	1+
191.85715	262	
192.85813	138	
197.05807	108	
199.03164	84	
199.93466	136	
201.93126	142	
207.87257	204	
212.87847	2568	1+
212.96116	84	
212.98614	90	
214.89572	116	
220.95921	262	
222.93242	94	
222.95138	910	1+
224.94852	1170	1+
225.93522	126	
230.88958	3766	1+
232.88779	1044	1+
234.88002	322	1+
235.95953	142	
237.94855	122	
238.15217	92	
238.97371	82	
239.09625	98	
239.78543	92	
239.95809	614	1+
240.79797	220	
240.96514	396	1+
242.95793	524	
248.38960	86	
248.56618	84	
248.89989	1690	1+
250.66883	108	
250.83604	88	
250.89625	994	1+
251.96877	126	
252.89301	148	
253.61707	102	
253.78114	88	
253.90463	320	
253.96907	94	
254.96633	264	1+
255.93929	84	
257.79872	322	1+
257.96042	230	
258.08704	82	
258.78826	82	
258.97353	316	
260.83999	242	1+
260.96809	532	1+
262.14638	286	
262.52901	86	
263.15532	122	
265.98248	126	
267.08255	94	
267.77968	254	1+
267.84021	304	1+
268.44912	86	
268.94024	124	
269.45600	92	
270.11713	88	
270.89637	98	
271.91488	542	1+
272.98274	96	
273.80807	260	1+
273.85501	174	
274.79534	124	
275.85580	134	
277.86133	92	
278.97883	146	
279.89254	802	1+
280.41294	96	
280.85563	334	1+
280.97687	86	
281.88945	104	
284.99020	94	
285.79465	144	
285.84452	630	1+
286.80142	108	
286.90459	130	
287.79849	438	1+
289.08556	122	
289.89513	96	
290.01190	94	
290.16141	122	
290.78915	110	
290.85620	286	1+
290.88956	186	1+
292.85590	112	
293.42523	94	
293.86974	386	1+
293.92719	90	
294.92175	90	
295.91902	752	1+
296.35501	98	
296.97905	96	
297.86556	166	
297.90435	2092	1+
297.93859	120	
298.82393	130	
299.78273	260	1+
299.86207	264	
300.78732	158	1+
301.43950	88	
302.88059	162	
302.90809	84	
303.85688	1896	1+
304.80710	100	
305.44786	98	
305.80781	166	
305.85948	360	1+
306.81475	230	
306.88036	254	1+
307.79871	160	
308.58301	90	
308.81125	86	
308.83745	88	
308.87052	84	
309.08535	94	
309.58882	96	
309.79605	342	1+
309.87485	158	
309.97787	94	
310.41677	88	
310.94799	284	1+
311.87200	398	1+
311.93328	138	
312.80544	250	
312.87578	282	1+
313.80295	188	
313.92863	1196	1+
314.81851	254	1+
316.77721	82	
316.94115	354	1+
317.79835	98	
317.87487	120	
318.82869	178	
318.87991	86	
318.93428	3430	1+
319.85342	92	
320.83392	112	
321.79952	100	
321.86738	152	
322.35891	92	
322.86760	114	
324.89687	148	1+
326.80343	214	
326.82328	262	
326.87276	2382	1+
327.39201	84	
327.80846	1044	1+
328.92531	110	
329.80888	128	
330.81140	614	1+
331.81091	398	1+
331.83481	188	
332.87552	582	1+
334.15325	426	1+
334.78959	124	
334.87900	278	
334.95029	646	1+
335.92493	96	
336.17863	88	
336.19209	104	
336.81268	130	
336.94544	7358	1+
337.80252	814	1+
338.94470	304	
339.87419	96	
340.06971	84	
340.80245	104	
342.71653	178	1+
343.86854	92	
343.89383	302	1+
344.85756	106	
344.89389	290	1+
345.81862	718	1+
346.75569	102	
346.83604	126	
346.94242	86	
347.43227	104	
348.82268	334	1+
349.79507	104	
349.87398	226	1+
350.76047	84	
350.82125	226	
351.83560	142	
351.95131	108	
352.15843	382	1+
352.83271	356	1+
353.83648	268	1+
354.86982	124	
354.94551	92	
355.26922	86	
355.89450	172	1+
356.96316	174	1+
359.78673	124	
359.96008	1136	1+
360.28343	104	
363.82933	164	1+
365.77929	86	
367.90117	110	
368.09145	124	
373.10278	84	
373.78098	96	
379.85105	84	
380.07050	90	
385.24151	84	
387.15506	96	
397.85911	94	
406.85683	176	1+
407.07189	96	
409.37641	90	
END IONS

###FS:    #m/z: 322.93099 #charge 1+
###MS: 114
###MSMS: 115
BEGIN IONS
TITLE=Cmpd 85, +MS2(322.9310), 28.0-35.0eV, 2.5min #115
RTINSECONDS=148.185
SCANS=114-115
PEPMASS=322.93099	692648
CHARGE=1+
84.76699	88	
196.88880	168	
199.36084	76	
201.04273	86	
202.86807	62	
205.95270	74	
206.95101	66	
209.97753	84	
213.13865	70	
215.84869	72	
215.92261	70	
216.02188	84	
216.91446	68	
216.96505	68	
218.88468	66	
219.93045	78	
221.94705	66	
222.95638	78	
223.96028	154	
224.81600	84	
224.98309	76	
226.08968	84	
226.38538	74	
227.87496	80	
227.94342	88	
228.83795	76	
229.90939	72	
232.95223	96	
233.13235	70	
235.51737	94	
236.98370	76	
237.00645	74	
237.16715	68	
238.82507	132	
239.78973	72	
240.40251	78	
240.82511	130	
240.88062	80	
240.93969	710	
240.97098	116	
241.82660	66	
241.93962	1936	1+
242.82571	150	
242.94168	1406	1+
243.03915	76	
243.07517	68	
243.82211	92	
244.82130	474	1+
244.85710	82	
244.94312	182	
245.06808	82	
246.45619	78	
246.84819	120	
246.97364	310	1+
248.02005	78	
248.84621	122	
248.94568	68	
249.00348	104	
249.04825	72	
250.96841	66	
251.92621	64	
253.10278	68	
254.78392	62	
254.89960	92	
255.11294	92	
255.79813	70	
256.78038	82	
256.84012	66	
256.90096	82	
258.45651	62	
258.83110	354	1+
259.83538	210	1+
261.83106	632	1+
263.02464	64	
263.20769	70	
264.17264	66	
265.05232	82	
265.83790	66	
266.00202	88	
266.86669	112	
267.41996	76	
268.79504	78	
268.83917	76	
269.06051	66	
269.15163	84	
269.89749	100	
270.04700	64	
270.86668	72	
271.79707	94	
271.85378	68	
272.11475	74	
272.85465	126	
273.86156	90	
273.94075	72	
274.80543	92	
276.03180	196	1+
276.15257	118	
276.80992	82	
276.85487	94	
278.00625	66	
279.09171	546	
279.33471	88	
280.09566	278	
280.85131	78	
282.27918	66	
282.80763	64	
282.84710	62	
283.04065	70	
283.07386	96	
283.78936	82	
284.29314	354	1+
284.78537	60	
284.87044	70	
285.12716	64	
285.57293	78	
285.80959	74	
286.03822	64	
286.18557	72	
286.88389	80	
286.93190	76	
287.19182	74	
287.88488	68	
288.20072	134	
289.30125	66	
289.87863	64	
291.12785	94	
291.44601	72	
292.80607	74	
294.85889	70	
294.86741	78	
294.88909	76	
295.82931	216	1+
297.86654	78	
301.05804	76	
301.09640	70	
305.87234	110	
306.05356	80	
306.09217	74	
306.88034	136	
306.91973	70	
307.79889	120	
307.89448	62	
308.10595	64	
308.87646	72	
309.91730	88	
310.81276	64	
311.88327	148	
314.82625	80	
316.88203	76	
318.85876	70	
319.43146	90	
320.75818	72	
320.93423	70	
320.97132	62	
322.39881	64	
323.77132	104	
324.01019	80	
324.89261	84	
325.80825	78	
325.90003	72	
END IONS

###FS:    #m/z: 340.94141 #charge 1+
###MS: 114
###MSMS: 116
BEGIN IONS
TITLE=Cmpd 86, +MS2(340.9414), 28.0-35.0eV, 2.5min #116
RTINSECONDS=148.956
SCANS=114,116
PEPMASS=340.94141	266320
CHARGE=1+
190.86601	76	
190.94731	76	
196.88272	70	
201.94725	84	
205.07242	106	
213.88099	154	
214.89693	96	
215.88610	152	
217.88406	224	
217.89676	80	
218.87743	78	
221.94747	100	
223.96041	100	
226.11921	76	
226.89729	134	
228.84166	74	
229.84437	300	1+
230.88901	168	
230.90285	88	
231.88937	980	1+
231.95059	80	
232.90383	70	
233.92013	72	
233.95589	68	
234.86581	68	
234.93550	70	
236.86306	88	
239.84289	84	
241.40859	80	
241.84531	222	
241.88224	68	
241.91079	76	
242.83970	72	
243.83151	174	
243.85100	72	
244.83274	122	
244.85890	92	
245.44704	92	
246.97695	220	
249.89879	72	
250.97191	116	
252.00816	72	
253.09683	68	
254.90837	118	
255.07374	72	
255.11111	80	
255.95320	94	
257.85430	138	
257.94348	80	
258.85198	84	
258.88265	110	
258.90727	374	1+
258.91802	152	
259.85187	446	1+
259.95740	320	1+
259.98071	84	
260.37678	80	
262.84718	78	
263.83062	136	
264.01086	76	
265.12568	76	
265.87995	100	
266.87439	94	
267.12839	72	
267.49026	92	
267.85150	136	
268.81121	72	
268.84196	258	
268.87175	80	
269.82802	72	
269.92147	82	
270.11753	70	
270.84275	232	1+
271.10564	82	
271.43652	82	
271.79297	78	
272.32568	86	
272.52818	94	
272.80388	80	
272.93406	72	
273.48781	84	
273.79472	90	
273.81094	182	1+
273.84741	70	
274.85329	128	
274.86734	120	
274.88489	80	
274.89997	102	
275.86440	112	
276.85541	262	
277.83499	68	
277.86326	260	
277.93259	76	
278.84613	242	
279.53975	82	
279.80913	130	
279.84354	196	
279.85182	110	
279.85702	178	
279.92795	80	
281.07335	74	
281.50589	78	
281.84713	154	
282.00692	72	
282.35341	72	
283.78518	100	
284.88028	68	
284.92611	74	
284.94045	70	
287.54369	94	
288.19542	76	
288.86296	74	
289.20350	74	
290.87645	76	
291.07169	68	
293.44731	82	
293.87224	80	
294.39920	68	
295.86158	168	
296.30675	108	
296.85781	98	
297.86016	72	
297.88971	76	
298.93545	70	
299.83397	68	
299.88038	104	
300.84704	74	
302.92731	70	
304.35869	70	
304.41005	78	
307.78221	80	
308.80504	70	
309.83968	70	
309.90862	76	
312.80741	90	
313.33974	80	
313.86638	100	
314.90004	84	
315.91657	88	
318.50811	100	
320.42413	82	
320.90575	118	
323.61676	102	
324.89602	138	
325.86262	74	
326.51698	102	
328.04511	72	
328.18545	70	
329.00914	78	
330.04036	70	
330.81085	70	
333.85550	78	
340.37116	76	
340.91477	84	
342.53316	74	
342.83340	74	
344.90315	86	
END IONS

###FS:    #m/z: 336.94661 #charge 1+
###MS: 114
###MSMS: 117
BEGIN IONS
TITLE=Cmpd 87, +MS2(336.9466), 28.0-35.0eV, 2.5min #117
RTINSECONDS=149.729
SCANS=114,117
PEPMASS=336.94661	87142
CHARGE=1+
96.76320	94	
116.16862	70	
196.88265	180	
197.09286	84	
200.94859	78	
207.91669	82	
209.12804	66	
210.88781	70	
211.94372	198	
212.87919	1464	1+
212.94864	78	
212.98435	66	
213.95069	74	
214.89545	88	
215.88736	196	
215.93896	80	
216.05984	104	
216.87640	72	
217.88091	74	
219.94869	70	
222.94723	86	
224.89853	152	1+
224.97414	84	
226.88103	66	
227.46172	72	
228.89586	296	1+
229.78075	72	
229.95442	344	
230.30789	74	
230.89035	2202	1+
231.94747	128	
233.04807	68	
233.82822	76	
233.89722	68	
234.88275	80	
235.86026	64	
236.81975	66	
236.85326	76	
237.01221	66	
237.02547	70	
239.84483	84	
240.05981	80	
240.97977	72	
241.84585	138	
242.84600	132	
243.84322	66	
246.97676	66	
247.96481	194	
248.90207	930	1+
249.82427	412	1+
250.82668	362	1+
250.85150	74	
250.90235	154	
251.51528	98	
252.88026	76	
252.95885	230	1+
252.96940	134	
253.08971	130	
253.86754	72	
253.90804	230	
254.08476	66	
254.90743	96	
254.94078	68	
255.01332	92	
256.90689	92	
257.85114	68	
257.89988	88	
258.84274	128	
258.92820	78	
259.82413	70	
259.85236	136	
260.15872	98	
260.83037	128	
263.84233	262	1+
264.08689	66	
264.87301	208	1+
265.34748	100	
266.03612	84	
266.09135	148	
266.46090	66	
267.50208	90	
267.83666	168	
268.84023	462	1+
270.07277	82	
270.18992	66	
270.97380	68	
271.07684	66	
271.09914	66	
271.91812	528	1+
272.09677	90	
272.87266	120	
273.99559	72	
274.86503	72	
275.85633	454	1+
276.81824	72	
276.85766	316	1+
276.90546	66	
277.43316	76	
277.84139	104	
277.87942	72	
278.83583	550	1+
279.87465	76	
281.00178	96	
281.36788	94	
282.85631	132	
282.97454	70	
283.05926	68	
283.87198	74	
285.04815	88	
285.84846	1054	1+
286.85154	904	1+
286.95462	72	
288.20173	68	
289.84492	74	
290.54566	94	
290.86387	86	
290.96838	70	
292.00005	70	
292.02100	70	
292.88172	82	
293.02665	90	
293.10604	228	1+
293.12564	88	
293.85234	132	
295.94108	74	
296.87973	138	
298.13563	78	
299.25198	74	
303.86829	68	
303.89187	78	
303.94553	92	
304.00336	88	
304.44862	88	
305.00421	76	
305.87097	142	
306.93281	86	
308.87991	84	
309.87106	174	
310.86917	202	1+
311.89090	68	
312.94874	82	
313.62262	96	
314.02909	90	
314.05519	72	
314.77603	78	
314.92533	106	
319.11538	76	
319.89908	110	
320.87275	68	
324.89044	102	
324.98560	72	
325.89189	68	
326.90312	172	
327.10747	72	
328.02086	72	
328.88935	76	
329.99462	82	
330.03879	66	
331.80133	68	
335.06819	72	
335.14022	68	
336.90484	86	
337.01984	76	
338.45494	86	
339.71892	74	
340.39117	72	
340.77504	68	
340.79017	72	
342.32863	100	
END IONS

###FS:    #m/z: 322.93109 #charge 1+
###MS: 118
###MSMS: 119
BEGIN IONS
TITLE=Cmpd 88, +MS2(322.9311), 28.0-35.0eV, 2.6min #119
RTINSECONDS=153.392
SCANS=118-119
PEPMASS=322.93109	673590
CHARGE=1+
142.36330	64	
187.08657	78	
187.93563	78	
193.89057	68	
195.32606	114	
201.04431	64	
201.12642	74	
205.95008	244	1+
206.98096	72	
210.92512	64	
211.89490	70	
212.89489	76	
213.41483	104	
214.89892	64	
215.90307	66	
217.99386	76	
219.97960	82	
220.88599	62	
220.90405	72	
221.94164	70	
222.39742	82	
222.95402	116	
223.95884	178	
224.81715	74	
224.95814	100	
225.08490	88	
226.06412	72	
227.93111	120	
228.17177	68	
228.89953	166	
230.11301	140	
230.78884	76	
230.83545	60	
231.05953	76	
231.84567	74	
232.11524	74	
234.03500	62	
235.82463	92	
235.88211	160	
236.50597	76	
237.79926	72	
238.02651	70	
238.82656	72	
238.84355	76	
238.89867	66	
239.03176	74	
239.07818	74	
239.83405	70	
239.89432	72	
240.82031	76	
240.94139	400	
241.08804	86	
241.82525	60	
241.93901	2216	1+
242.82070	300	
242.94117	1600	1+
243.82243	672	1+
243.87600	70	
244.85529	100	
244.93997	406	
245.93922	218	
246.85569	164	
246.97701	174	1+
248.84385	132	
250.84969	80	
250.94285	82	
250.95612	62	
251.86562	76	
253.16357	72	
254.81891	70	
254.91309	80	
255.10912	72	
255.42304	76	
257.07838	72	
257.80127	72	
258.83311	226	
259.83789	96	
260.49735	72	
260.82682	836	1+
261.82823	578	1+
261.98601	66	
262.35770	90	
262.85713	66	
263.83378	74	
263.92147	92	
264.83185	108	
265.08975	94	
266.06811	90	
266.85908	138	
268.80329	72	
268.95400	84	
269.34280	94	
269.79825	208	1+
271.87960	70	
272.38424	70	
272.44304	70	
274.04875	62	
274.96198	66	
275.79969	62	
276.18119	74	
276.36678	82	
276.85407	220	1+
277.81162	74	
278.84627	134	
279.09066	632	1+
280.19106	72	
281.95309	68	
282.43161	100	
282.80986	68	
282.85952	68	
283.34040	86	
283.79328	104	
284.13272	62	
284.29632	360	
284.86942	222	1+
284.87703	76	
286.85254	66	
288.04360	70	
288.20173	68	
289.04464	72	
289.85987	66	
291.80495	178	1+
292.11976	68	
292.96818	88	
293.06477	72	
293.37389	70	
293.93336	72	
296.81195	84	
296.84393	80	
297.91097	96	
298.87160	82	
299.01207	68	
299.78334	72	
300.16359	68	
300.84278	78	
300.87672	66	
301.86823	74	
301.90011	64	
302.88226	84	
304.45062	80	
305.14556	84	
307.88803	252	1+
308.79841	66	
310.80046	282	1+
310.82583	76	
311.19614	72	
311.77472	78	
312.19682	62	
312.87928	80	
315.58933	64	
316.81852	72	
317.43284	86	
319.89016	68	
319.91653	106	
320.12958	74	
321.12537	66	
321.81698	82	
322.36995	88	
323.64550	62	
324.86178	66	
324.91035	164	
325.39992	66	
325.89567	150	
327.80740	66	
END IONS

###FS:    #m/z: 340.94168 #charge 1+
###MS: 118
###MSMS: 120
BEGIN IONS
TITLE=Cmpd 89, +MS2(340.9417), 28.0-35.0eV, 2.6min #120
RTINSECONDS=154.163
SCANS=118,120
PEPMASS=340.94168	277186
CHARGE=1+
188.95403	80	
192.96319	74	
196.88210	262	1+
199.87947	78	
208.95921	76	
210.88239	96	
212.87618	596	1+
213.87871	456	1+
217.88359	92	
218.10379	90	
220.88953	98	
223.96418	148	
226.94542	204	1+
227.01200	78	
227.10614	68	
228.94022	78	
229.01078	70	
230.88570	140	
231.89144	412	1+
231.95080	162	
233.40806	78	
233.90502	72	
235.90001	100	
236.84988	78	
238.82661	72	
238.85522	68	
238.88377	114	
239.02223	80	
239.50072	100	
239.79350	68	
239.95326	78	
240.22587	128	
240.84287	70	
240.96453	182	
241.84223	662	1+
242.83130	76	
245.56088	100	
246.97586	302	
247.07339	80	
248.90018	176	
249.00337	72	
250.89743	114	
253.85479	70	
254.96634	80	
256.80435	74	
256.90262	176	
257.79713	72	
257.91565	88	
257.94930	100	
257.96697	78	
258.81313	70	
258.84725	350	1+
259.07822	72	
259.95768	140	
260.84152	194	
261.84088	126	
262.85149	74	
263.98730	74	
265.41337	102	
265.88197	88	
266.79989	70	
266.88195	76	
267.00221	68	
267.35750	98	
268.82802	90	
268.84019	68	
268.92811	68	
269.86514	76	
270.06306	74	
270.14342	78	
270.82806	88	
271.08284	70	
271.44091	74	
271.85750	70	
271.91756	102	
272.02372	84	
272.91632	196	
273.40452	86	
274.83788	68	
274.86739	144	
274.98221	68	
275.86201	90	
276.85364	278	
276.87364	142	
277.83654	76	
277.86309	244	
277.89968	82	
277.98162	68	
278.43242	92	
278.84839	368	
278.89168	104	
279.80703	92	
279.84932	272	
279.90117	66	
281.13728	70	
283.87399	82	
285.20150	72	
286.86720	70	
287.85376	76	
288.92771	70	
289.88250	94	
291.04398	80	
292.09445	68	
292.43699	102	
292.79988	66	
293.38010	92	
294.86541	118	
295.43874	82	
296.86077	70	
296.87766	68	
298.11680	68	
299.66003	80	
299.84709	66	
299.86838	68	
300.00871	76	
300.86737	134	
301.03036	72	
301.85342	120	
302.88452	104	
302.92929	72	
303.04932	68	
303.37402	86	
303.90914	88	
304.10184	72	
304.18044	70	
306.87780	150	
307.79831	72	
308.66462	102	
308.88510	100	
309.79282	120	
309.93440	114	
310.10128	80	
311.21987	72	
312.53606	72	
314.17760	68	
316.94297	84	
319.96513	76	
322.13651	72	
322.87063	76	
324.51008	88	
324.88996	84	
325.72988	84	
325.89596	74	
326.15301	68	
326.16988	144	
328.08922	144	
328.77060	80	
332.98722	74	
333.42727	70	
335.00512	78	
335.02766	80	
337.08297	84	
337.20204	92	
338.12973	80	
342.31997	76	
342.86520	66	
342.90182	80	
END IONS

###FS:    #m/z: 412.73204 #charge 1+
###MS: 118
###MSMS: 121
BEGIN IONS
TITLE=Cmpd 90, +MS2(412.7320), 28.0-35.0eV, 2.6min #121
RTINSECONDS=154.935
SCANS=118,121
PEPMASS=412.73204	79402
CHARGE=1+
52.84902	84	
169.73754	88	
175.12021	96	
182.86977	148	
189.86357	120	
190.86687	96	
191.85883	270	
207.87345	154	
209.96310	82	
212.87914	2012	1+
216.88521	132	
219.07386	96	
220.96052	110	
222.95246	1562	1+
223.46080	80	
224.94750	1280	1+
227.87881	82	
230.89021	3564	1+
232.88642	1074	1+
233.84168	208	1+
233.90845	86	
233.96478	212	
234.88046	634	1+
235.95465	124	
236.80424	86	
236.87927	112	
237.82287	140	
238.80017	88	
238.94035	164	
239.95578	648	1+
240.63672	102	
240.79997	118	
240.96186	472	1+
242.95888	646	1+
242.97783	94	
247.34189	114	
247.91575	86	
248.90148	1804	1+
250.89425	448	1+
251.15119	80	
252.84827	200	1+
252.90041	552	1+
252.94877	250	1+
253.15574	86	
253.97484	164	
254.97795	96	
256.39739	90	
256.97795	94	
257.80038	136	
257.95334	94	
257.96801	118	
258.81048	178	
258.89648	84	
258.97434	362	1+
259.82500	186	1+
260.96996	918	1+
261.14531	522	1+
261.87982	178	
262.14856	438	1+
262.95290	80	
264.02501	92	
265.97388	152	
266.42265	88	
267.78033	328	1+
267.83846	228	
268.43487	84	
268.52919	84	
270.88689	138	
271.84962	88	
271.91338	104	
271.97716	88	
272.06020	84	
272.91881	184	
273.78257	94	
273.92481	92	
274.79433	94	
275.81177	138	
276.53022	92	
276.82003	82	
276.85696	106	
277.42921	102	
279.15201	104	
279.89331	768	1+
281.85210	124	
281.86737	144	
282.04627	186	1+
283.78845	288	1+
283.99002	182	
285.79501	370	1+
285.84725	1010	1+
286.91943	82	
287.84359	126	
290.15908	264	
290.85808	422	1+
292.00623	88	
292.44466	84	
293.86703	224	1+
293.89362	90	
294.05161	92	
294.90093	94	
295.82054	86	
295.91865	408	1+
297.86445	86	
297.90344	1452	1+
299.12236	108	
299.78895	208	1+
299.86161	120	
299.89678	162	
300.81507	130	
300.86864	80	
301.82112	186	
301.86996	220	1+
301.91718	80	
302.90953	96	
303.06940	90	
303.85723	1916	1+
304.82178	122	
305.81005	122	
307.79903	470	1+
307.99217	82	
308.87371	114	
308.88803	142	
309.85859	282	1+
310.88129	226	
311.84720	112	
311.93436	138	
312.80937	246	1+
312.87448	220	1+
313.89994	134	
313.92928	1058	1+
314.13929	142	
314.94209	200	1+
315.79863	156	
315.87175	474	1+
316.82893	384	1+
318.80732	80	
318.93543	2784	1+
320.86508	374	1+
320.92540	384	
321.02463	80	
321.17160	92	
321.87035	302	1+
326.79870	100	
326.87312	1210	1+
327.80705	1402	1+
327.85404	108	
327.93918	82	
327.99042	80	
328.08428	122	
328.87500	344	1+
329.84031	94	
329.91861	84	
329.94232	82	
330.81564	304	
330.84031	82	
331.81614	788	1+
331.90164	88	
332.87601	568	1+
334.15052	724	1+
334.91719	106	
334.95220	530	1+
335.05460	84	
335.82637	116	
336.83494	84	
336.89707	184	1+
336.94559	7964	1+
337.40538	82	
337.80226	640	1+
338.90459	114	
339.79995	194	1+
340.86339	130	
345.75690	86	
345.81802	598	1+
346.00002	94	
346.94074	170	1+
347.81798	222	1+
348.74517	88	
350.82464	200	
351.82737	150	
352.13757	100	
352.15938	556	1+
352.77147	88	
352.82348	84	
353.82881	136	
354.03875	96	
354.95917	166	1+
355.54452	104	
359.96315	652	1+
360.15562	88	
360.84317	80	
362.11079	90	
363.78809	94	
366.02144	94	
366.41820	84	
367.91000	96	
372.58102	112	
372.88542	104	
375.73975	132	
378.05237	106	
381.10485	106	
382.18567	146	
384.55765	98	
391.21527	80	
391.85404	126	
394.73717	88	
397.86885	90	
399.74383	200	
402.33385	96	
406.20606	122	
412.61522	82	
413.26915	84	
END IONS

###FS:    #m/z: 322.93091 #charge 1+
###MS: 122
###MSMS: 123
BEGIN IONS
TITLE=Cmpd 91, +MS2(322.9309), 28.0-35.0eV, 2.7min #123
RTINSECONDS=158.603
SCANS=122-123
PEPMASS=322.93091	680808
CHARGE=1+
46.37764	84	
136.07146	80	
188.98587	76	
192.88669	86	
194.99858	68	
195.91858	76	
197.88111	76	
198.88602	82	
205.93997	76	
207.97188	86	
210.05211	84	
212.83185	70	
214.57857	90	
214.89022	72	
219.88484	66	
220.87315	80	
221.94368	126	
222.95351	490	1+
223.44222	78	
223.87025	80	
223.95732	290	1+
226.06756	70	
227.81927	66	
228.06399	70	
228.78798	72	
228.85683	94	
228.91244	68	
229.15745	88	
230.83022	74	
230.84998	190	
232.89772	104	
233.04227	84	
234.88256	92	
237.80503	68	
238.02467	70	
238.11935	70	
238.83073	72	
238.96702	72	
239.08556	120	
239.78217	80	
240.07696	72	
240.43280	74	
240.82574	126	
240.94157	614	
240.96038	170	
241.82707	126	
241.94444	344	
242.93923	1364	1+
243.81752	890	1+
244.81951	608	1+
244.83452	74	
244.85259	156	
244.88014	72	
246.84492	70	
246.98191	114	
247.85417	208	
248.85737	96	
249.16253	76	
249.93248	80	
250.85727	66	
252.85689	74	
254.88001	70	
254.91323	74	
257.85458	76	
258.44615	72	
258.83264	618	1+
259.97240	78	
260.33677	80	
260.83308	66	
261.01439	72	
261.83016	1160	1+
263.34316	136	
264.85987	104	
264.95198	68	
264.97967	74	
265.35746	94	
265.87065	122	
266.35063	78	
266.85505	158	
267.09874	70	
268.80706	72	
270.19788	72	
270.38776	66	
271.80025	72	
272.84074	78	
273.51443	82	
273.84142	80	
274.04773	132	
276.37513	96	
276.82221	70	
277.35377	88	
278.84444	68	
279.09224	988	1+
279.38994	68	
280.14170	74	
280.35746	80	
280.85346	70	
281.85647	68	
282.84478	84	
283.02263	68	
283.42288	74	
283.85126	70	
283.99011	72	
284.29034	322	1+
284.93640	86	
285.85455	92	
286.18533	90	
286.96108	68	
287.18571	88	
288.20513	214	
289.22342	104	
290.86404	72	
290.94104	78	
291.03324	84	
291.12753	74	
291.37079	74	
291.53011	92	
291.80523	144	
293.85771	66	
293.87451	68	
294.86258	130	
294.98891	68	
296.36805	70	
296.81001	68	
299.82127	68	
300.85742	72	
301.42051	68	
301.88930	74	
302.76254	68	
303.11745	80	
303.72946	80	
303.89191	98	
305.77187	68	
306.88308	84	
306.91566	92	
307.79908	122	
307.97254	84	
308.01992	80	
308.88998	142	
309.08104	68	
311.49484	66	
311.87427	82	
311.99784	86	
312.01532	70	
313.70090	100	
313.86823	74	
314.13829	72	
314.81963	104	
317.94265	66	
318.80851	94	
321.07482	84	
322.02611	74	
323.06044	80	
323.96172	76	
324.88356	80	
325.90827	122	
327.77841	80	
328.28585	70	
328.38803	90	
END IONS

###FS:    #m/z: 340.94161 #charge 1+
###MS: 122
###MSMS: 124
BEGIN IONS
TITLE=Cmpd 92, +MS2(340.9416), 28.0-35.0eV, 2.7min #124
RTINSECONDS=159.375
SCANS=122,124
PEPMASS=340.94161	272034
CHARGE=1+
182.86473	78	
192.92929	70	
194.09935	66	
197.95542	96	
203.88344	86	
204.98775	102	
205.94538	68	
206.94234	76	
207.88835	86	
210.93837	134	
212.87907	292	1+
213.93893	126	
214.87654	92	
215.88766	182	
216.89094	72	
217.85933	76	
223.83913	72	
223.94543	78	
224.98150	102	
225.83892	74	
226.89207	72	
226.94557	70	
230.88759	122	
231.89098	126	
232.89243	170	
232.91262	78	
233.89798	90	
235.89541	76	
237.01935	92	
238.80194	68	
238.88346	80	
239.78780	72	
239.95322	90	
241.84181	236	1+
243.83276	284	1+
244.80355	70	
244.96651	76	
246.94828	86	
246.97495	294	1+
248.89711	358	1+
248.94547	78	
250.92346	74	
251.66547	72	
251.87749	72	
252.09600	70	
254.13944	68	
255.09939	84	
256.39037	72	
256.84991	70	
256.91148	118	
256.95824	70	
257.08799	76	
257.97878	68	
258.03803	90	
258.84912	340	1+
258.91061	72	
258.96183	86	
260.83976	100	
261.59255	98	
261.84153	124	
262.33378	78	
262.93478	72	
263.62441	70	
264.96371	92	
265.10955	88	
266.84656	138	
266.86806	80	
267.14700	72	
268.45479	78	
268.84292	256	1+
270.79802	70	
270.83493	120	
271.35972	82	
271.92463	96	
272.12308	72	
272.93382	80	
273.82299	72	
274.03247	100	
274.86344	120	
274.87759	146	
275.82388	110	
276.80779	76	
276.85478	302	
277.86309	356	
278.84658	670	1+
280.01015	132	
280.86670	108	
281.85628	78	
281.89320	154	
281.92629	72	
282.85511	84	
282.88561	80	
282.95622	70	
283.84441	110	
285.08542	76	
286.94610	94	
289.39574	72	
289.78809	68	
290.86224	68	
291.85504	72	
292.43251	78	
293.85608	70	
293.87893	76	
294.05124	74	
294.86392	162	1+
294.88988	76	
297.87901	92	
297.91642	86	
298.02362	74	
298.84828	72	
299.87533	116	
302.81838	74	
303.12178	146	
303.93458	90	
304.93414	178	
305.84283	68	
305.92469	82	
306.04035	106	
306.21660	70	
306.68533	102	
306.77768	74	
307.20389	94	
307.80000	78	
308.00073	82	
308.86954	100	
309.82210	74	
309.88679	76	
310.03468	94	
310.15733	68	
310.97066	74	
311.85493	100	
311.88299	140	
312.80421	96	
314.03791	78	
314.92446	82	
315.89881	136	
318.93766	86	
320.93850	94	
323.16177	102	
323.90402	78	
324.89053	100	
325.90052	76	
326.17317	78	
326.77440	82	
326.81027	70	
328.82949	116	
328.88878	88	
329.12936	86	
329.38124	70	
330.76349	118	
330.81362	90	
333.89127	134	
334.04829	72	
334.15158	86	
337.63323	80	
340.90002	116	
342.19703	70	
344.26485	90	
345.06286	82	
END IONS

###FS:    #m/z: 363.95740 #charge 1+
###MS: 122
###MSMS: 125
BEGIN IONS
TITLE=Cmpd 93, +MS2(363.9574), 28.0-35.0eV, 2.7min #125
RTINSECONDS=160.155
SCANS=122,125
PEPMASS=363.95740	104136
CHARGE=1+
189.86292	272	
191.86059	498	
196.88427	156	
205.88941	100	
205.92435	86	
207.87283	122	
207.96805	80	
208.88749	184	
209.94377	234	
210.88611	258	
211.05347	120	
212.87782	1298	1+
214.88407	150	
221.86493	76	
222.95291	696	1+
224.89547	102	
224.95078	530	1+
225.09959	102	
225.88816	136	
226.82357	94	
226.84917	80	
226.94818	1812	1+
228.89196	136	
228.94248	1672	1+
230.83176	84	
230.88925	1860	1+
230.92458	82	
230.94663	126	
234.87871	154	
235.06716	82	
238.85690	76	
240.58722	94	
240.82329	390	1+
240.93863	110	
240.96235	688	
241.97609	84	
242.81940	136	
242.94246	242	
242.95778	832	1+
243.08865	82	
243.82033	216	
244.11022	88	
244.12648	92	
244.81863	112	
244.95633	910	1+
245.81662	238	1+
245.94043	206	
246.95251	864	1+
247.97781	76	
248.39934	100	
248.80330	320	
248.83867	78	
248.89921	454	1+
249.80331	174	
250.79404	142	
250.89705	172	
251.86139	114	
251.91070	108	
252.57373	106	
252.91929	80	
253.83872	174	1+
254.87176	80	
255.09554	98	
256.02805	84	
258.01220	90	
258.08713	90	
258.83410	320	1+
258.90869	78	
259.84835	146	
260.83499	138	
260.96608	380	1+
261.83046	134	
262.82923	274	
263.83131	196	
264.09290	86	
264.33033	100	
264.81807	150	
265.08770	76	
265.82410	162	
265.85899	112	
265.97287	210	
266.81722	742	1+
266.85149	86	
267.99640	78	
268.80608	158	
269.96739	268	
270.83455	78	
271.17023	138	
271.81098	78	
272.54840	86	
274.86226	108	
274.92124	76	
275.91374	86	
276.81071	188	1+
277.03251	78	
277.09598	76	
277.85678	298	
278.79744	220	
278.94898	110	
279.10293	190	
279.79140	1164	1+
279.85381	126	
279.91178	80	
280.10273	84	
280.79368	1004	1+
281.12079	82	
281.42974	94	
281.81985	430	1+
281.97229	118	
282.79021	368	1+
282.84868	78	
283.84850	242	
284.84665	292	
285.11642	98	
285.79319	184	
285.84687	402	
288.20402	116	
289.29101	130	
289.88784	128	
290.79704	106	
291.11761	328	1+
292.07547	100	
292.34321	84	
292.80963	108	
294.86049	100	
296.80828	204	
297.80790	242	
298.00656	76	
298.10371	78	
298.80363	1546	1+
300.86209	680	1+
301.86334	534	1+
302.79691	86	
303.11305	198	1+
303.54937	84	
303.85597	466	
303.94840	82	
305.88049	110	
305.97998	78	
306.44243	78	
306.88528	90	
308.15793	90	
308.47505	78	
308.57857	84	
310.75204	88	
314.94606	82	
316.94740	82	
317.81899	84	
318.13999	90	
318.81256	112	
319.06467	90	
319.80127	242	1+
319.93542	76	
321.05081	82	
321.82380	340	1+
321.87394	308	1+
322.93076	100	
324.39915	106	
325.93140	100	
326.87014	266	1+
330.52986	98	
330.91405	102	
333.86447	86	
334.85245	82	
335.95856	80	
336.94368	218	1+
338.87320	92	
339.39533	98	
345.44619	82	
346.17466	84	
347.25359	82	
352.85928	76	
353.08752	78	
356.41794	78	
359.14945	78	
359.68960	92	
360.13249	120	
364.83346	78	
366.03544	80	
366.37378	76	
367.70967	76	
END IONS

###FS:    #m/z: 363.95757 #charge 1+
###MS: 126
###MSMS: 127
BEGIN IONS
TITLE=Cmpd 94, +MS2(363.9576), 28.0-35.0eV, 2.7min #127
RTINSECONDS=163.836
SCANS=126-127
PEPMASS=363.95757	108112
CHARGE=1+
183.93067	80	
189.86396	442	1+
191.85835	536	1+
193.85482	168	
196.88464	146	
200.88121	78	
201.12278	148	
204.89989	78	
205.88203	86	
207.87509	268	
207.94781	102	
208.88656	200	
209.86374	98	
209.94428	726	1+
209.95950	146	
210.88493	400	1+
212.87885	2230	1+
212.90417	134	
213.91026	110	
215.87403	80	
219.86766	78	
221.00611	78	
221.03156	98	
221.85935	102	
222.95319	794	
223.95410	418	
224.94701	2038	1+
226.89250	186	
226.94797	3208	1+
226.97391	118	
227.93294	134	
228.83124	86	
228.89376	606	1+
228.94365	3056	1+
230.89007	4006	1+
231.40303	92	
232.88413	132	
232.91229	104	
233.89105	144	
234.34301	108	
234.87749	124	
235.97311	104	
239.10568	82	
240.82599	264	
240.88637	88	
240.94047	124	
240.96402	1374	1+
241.13117	84	
241.94299	82	
242.81832	214	
242.94022	204	
242.95990	1280	1+
243.81848	692	1+
244.82106	448	1+
244.84062	182	1+
244.91665	112	
244.95778	1652	1+
245.44717	90	
246.44677	82	
246.90757	130	
246.95350	1582	1+
247.80996	106	
248.80187	492	1+
248.90114	1134	1+
249.11716	96	
249.96573	90	
252.96207	90	
253.06958	80	
253.83118	82	
253.84445	100	
253.85389	92	
253.90631	174	
254.99931	82	
255.85208	86	
256.37161	92	
257.07214	80	
258.08136	86	
258.83398	244	
258.85679	88	
258.97177	238	
259.83425	132	
259.85158	86	
260.06168	102	
260.83059	738	1+
260.97027	536	1+
261.05652	92	
263.83517	136	
264.81896	332	1+
264.95930	90	
265.98023	132	
266.81278	494	1+
266.91420	100	
266.96246	132	
267.78248	124	
267.96824	144	
268.81299	514	1+
268.96314	482	1+
269.96701	406	1+
270.00950	102	
270.90084	86	
271.91605	232	
271.95432	112	
272.88298	78	
272.91712	198	
272.94140	94	
273.91362	104	
275.84445	88	
276.81016	118	
276.85770	88	
277.93663	82	
278.79802	148	
278.84460	128	
279.79604	290	
279.85185	100	
280.79157	1292	1+
281.03033	98	
281.85938	176	
282.37187	116	
282.82838	126	
283.85210	124	
283.98397	150	
284.51368	88	
284.81998	236	1+
284.84911	118	
285.84694	360	
288.01040	86	
288.12467	100	
288.19812	92	
288.84534	130	
289.83007	102	
289.87242	176	
290.04987	90	
291.11899	162	
292.10926	142	
292.20338	86	
292.38209	80	
293.11919	182	
294.04707	86	
294.56527	78	
295.43869	84	
296.80926	786	1+
298.80487	1152	1+
298.92472	78	
300.11927	86	
300.79659	650	1+
300.86314	450	1+
301.84239	106	
301.86307	318	1+
302.89562	132	1+
303.11970	78	
303.79549	98	
303.85914	418	1+
304.95244	92	
305.93013	106	
306.87678	86	
309.81160	174	1+
309.87271	278	1+
310.03164	80	
312.83999	90	
315.13987	80	
316.81275	460	1+
317.86635	82	
318.93437	186	
319.80946	80	
319.82907	118	
320.14900	98	
320.82801	96	
321.12779	86	
321.81851	288	1+
321.86449	188	
323.96843	86	
325.89912	90	
327.87969	110	
335.29680	84	
335.78569	214	1+
337.20439	84	
337.94325	90	
338.77423	132	
349.13475	78	
354.15220	86	
355.91273	82	
358.19854	86	
358.80076	92	
360.75673	82	
361.37058	80	
361.75594	82	
365.92128	130	
367.89797	84	
368.72534	78	
369.51792	84	
END IONS

###FS:    #m/z: 336.94676 #charge 1+
###MS: 126
###MSMS: 128
BEGIN IONS
TITLE=Cmpd 95, +MS2(336.9468), 28.0-35.0eV, 2.8min #128
RTINSECONDS=164.608
SCANS=126,128
PEPMASS=336.94676	83216
CHARGE=1+
181.61973	82	
182.87126	74	
185.86775	72	
195.11327	94	
200.86311	198	1+
201.04798	102	
205.88901	90	
209.88318	88	
210.06631	88	
210.88500	426	1+
211.94455	506	
212.87853	1708	1+
212.90130	144	
213.94311	278	1+
214.89691	94	
215.88714	118	
217.84307	72	
219.89925	88	
221.98754	74	
225.95120	66	
227.89733	76	
228.89717	344	1+
229.88678	74	
229.95659	410	1+
230.88963	2326	1+
231.95294	160	
232.95081	72	
233.07198	72	
233.52033	70	
234.97540	70	
235.11614	86	
236.38868	92	
236.85053	140	
237.05952	74	
237.96216	80	
240.78513	68	
240.83941	284	1+
246.94220	68	
246.98141	174	
247.08172	104	
248.00458	80	
248.15174	70	
248.90009	304	
249.83357	74	
249.90208	138	
250.12724	86	
250.82749	80	
250.84086	258	1+
250.95249	228	
250.97783	90	
251.01489	76	
251.82817	122	
251.98921	102	
252.90152	758	1+
252.95635	214	
253.79108	72	
253.90381	642	1+
255.78825	76	
256.89687	76	
257.82684	80	
258.84538	422	1+
259.86779	72	
260.01994	68	
260.16664	100	
260.85989	106	
260.94646	106	
261.07249	74	
261.35040	82	
262.95086	66	
263.79760	78	
263.83407	118	
264.86347	70	
264.96962	70	
265.03181	72	
267.05035	78	
268.12716	82	
268.84501	474	1+
269.44757	98	
269.83494	388	1+
269.84887	276	1+
270.03646	66	
270.05079	88	
271.43877	88	
271.81931	80	
271.85985	70	
271.92607	72	
272.91328	78	
273.03951	70	
273.91328	70	
273.93866	74	
273.98569	74	
274.16652	88	
274.85242	106	
275.43256	78	
275.84845	76	
275.88133	116	
276.85624	170	
277.41931	82	
277.43313	80	
277.83498	502	1+
277.86527	132	
278.01030	76	
278.83727	356	1+
278.85823	108	
279.10178	124	
279.14358	72	
279.36724	110	
280.02051	90	
282.13482	78	
282.87087	82	
282.91694	86	
282.99781	68	
284.02310	92	
284.12240	68	
284.41201	92	
285.42558	82	
285.85083	340	
286.18552	68	
286.85159	358	
286.98385	72	
287.36664	78	
287.85094	296	
288.85141	170	
289.51255	94	
290.93128	100	
291.11727	66	
292.87337	86	
292.93870	112	
293.10783	134	
293.17202	72	
294.85616	80	
294.93222	80	
296.12268	76	
297.97255	74	
298.52809	102	
298.88895	74	
299.87552	104	
300.94298	76	
301.02203	70	
301.90890	72	
304.85792	98	
308.43596	90	
308.90182	74	
310.03856	94	
310.41892	76	
313.57703	86	
313.77054	72	
314.76737	84	
314.82438	66	
317.17710	72	
317.36758	76	
320.98901	72	
322.43379	70	
322.78900	92	
323.20380	82	
323.88061	74	
325.89375	74	
327.09405	72	
329.84917	66	
332.39110	144	
332.93438	72	
334.87482	84	
335.95648	88	
335.97925	68	
339.58093	98	
340.95586	98	
341.72910	70	
END IONS

###FS:    #m/z: 412.73149 #charge 1+
###MS: 126
###MSMS: 129
BEGIN IONS
TITLE=Cmpd 96, +MS2(412.7315), 28.0-35.0eV, 2.8min #129
RTINSECONDS=165.38
SCANS=126,129
PEPMASS=412.73149	82952
CHARGE=1+
189.86106	140	
190.86417	98	
193.85813	90	
196.88431	404	
207.87248	156	
212.87857	2008	1+
217.95182	240	
219.90091	102	
220.96450	126	
222.95291	1206	1+
223.53239	84	
224.88749	86	
224.94619	786	1+
225.96399	108	
226.88422	84	
230.89103	3560	1+
231.10231	110	
231.83521	276	1+
232.88658	1678	1+
233.95775	88	
234.88091	638	1+
235.95685	188	
236.00960	134	
236.15288	88	
237.94881	82	
239.95267	162	
240.79392	238	
240.96357	756	1+
242.95953	416	1+
246.97909	98	
248.90187	1034	1+
248.92650	108	
249.99853	84	
250.43737	102	
250.89408	236	
251.89657	166	
252.89895	740	1+
255.90554	140	
256.86734	84	
257.80212	86	
257.94483	84	
257.95552	108	
258.80379	258	1+
258.97247	198	
260.96847	554	1+
261.88077	276	1+
262.15324	194	
263.15414	92	
263.84949	90	
264.56413	96	
264.96570	80	
265.16565	86	
265.42179	84	
265.64370	92	
265.83796	92	
266.91021	106	
267.78334	102	
267.91553	216	1+
268.43296	90	
268.85172	88	
268.93644	136	
269.52628	96	
270.59166	88	
271.91756	124	
271.94061	82	
273.79332	152	
273.81171	320	1+
273.91062	142	
274.17243	86	
275.09238	102	
275.97320	82	
276.81032	134	
277.23299	96	
277.80418	262	1+
277.89763	82	
278.52051	84	
278.92027	150	
279.05150	88	
279.86329	86	
279.89526	444	1+
279.92389	88	
281.44196	102	
281.58851	84	
282.81072	106	
285.79878	352	1+
285.84644	1120	1+
286.80107	242	1+
288.80636	98	
289.29960	80	
289.79187	90	
291.79939	122	
293.12795	106	
293.86291	110	
294.92925	100	
294.95280	88	
295.80385	90	
295.91642	466	1+
297.90294	1208	1+
299.78521	90	
299.81190	144	
300.78942	88	
300.81504	184	1+
300.83171	216	1+
301.86617	82	
303.80079	98	
303.85553	1764	1+
304.44658	82	
304.80311	426	1+
305.80690	270	1+
305.85890	282	1+
307.79955	252	
308.15565	82	
308.79933	148	
308.87095	414	1+
309.79586	120	
309.84530	202	1+
309.89985	92	
310.87065	154	
311.90875	96	
312.80489	112	
312.88330	84	
313.80129	124	
313.92981	1006	1+
313.95995	92	
315.81583	94	
316.93830	224	
317.87424	90	
318.00258	88	
318.81480	100	
318.93400	3078	1+
320.06804	86	
320.86284	566	1+
320.88489	82	
320.91957	278	
321.50958	88	
323.80676	110	
323.85648	108	
323.86999	82	
324.03534	98	
324.81137	324	1+
324.83324	96	
326.79484	180	
326.87179	1726	1+
326.91792	226	1+
327.07436	154	
327.80706	1762	1+
328.87656	340	1+
328.90013	88	
329.85722	94	
330.81319	826	1+
330.86628	96	
331.00996	90	
331.81242	476	1+
332.61754	120	
332.88553	120	
333.87672	126	
334.15014	304	1+
334.87947	554	1+
334.95558	306	1+
335.12661	88	
335.82697	182	1+
336.81021	84	
336.94584	7580	1+
336.98902	106	
337.03280	108	
337.80315	644	1+
339.80132	250	1+
342.40934	90	
344.07370	80	
344.18285	82	
344.83946	84	
344.95342	94	
345.81752	474	
346.82135	238	
346.93797	88	
347.82679	196	
348.77588	182	1+
348.82130	110	
349.02247	92	
349.49285	104	
350.70385	84	
350.82400	322	
351.82924	348	1+
352.03853	88	
352.15879	494	1+
352.78619	122	
354.80575	192	1+
354.83292	142	
354.87099	140	
354.95564	260	1+
355.90644	124	
357.75452	88	
357.86144	102	
359.96124	464	1+
362.71876	82	
364.42538	112	
366.29150	90	
369.89574	82	
372.43404	82	
380.57287	82	
385.72883	98	
387.95063	84	
406.86652	86	
412.13871	84	
END IONS

###FS:    #m/z: 363.95737 #charge 1+
###MS: 130
###MSMS: 131
BEGIN IONS
TITLE=Cmpd 97, +MS2(363.9574), 28.0-35.0eV, 2.8min #131
RTINSECONDS=169.052
SCANS=130-131
PEPMASS=363.95737	106200
CHARGE=1+
185.85417	122	
189.86307	626	1+
191.85845	668	1+
196.88490	150	
197.88136	142	
199.79096	106	
202.87202	78	
205.95414	78	
207.87353	338	
208.88659	216	
209.86790	100	
209.94455	524	
210.86110	78	
210.88574	388	1+
212.87949	2042	1+
214.89789	248	1+
215.88216	132	
217.86669	154	
219.05382	98	
221.94194	92	
222.95223	2238	1+
224.94770	2134	1+
225.09892	80	
226.89278	180	
226.94792	2736	1+
227.14886	86	
228.89481	632	1+
228.94261	2876	1+
229.11115	86	
229.84408	90	
230.07209	212	1+
230.88940	3238	1+
234.09808	98	
234.81723	158	1+
240.82346	242	1+
240.94257	156	
240.96200	1722	1+
241.01221	80	
241.94308	294	
242.83178	80	
242.95862	1030	1+
243.15569	78	
243.81829	294	1+
244.95868	1774	1+
245.81965	274	
246.05748	96	
246.09479	304	
246.90878	374	1+
246.95352	1872	1+
246.98291	96	
247.00008	84	
247.90031	84	
248.15570	100	
248.33752	110	
248.80330	360	1+
248.83891	80	
248.89979	1426	1+
250.80044	280	
250.89752	338	1+
250.97419	78	
253.90638	134	
254.01405	104	
254.84643	84	
256.12409	84	
257.02896	80	
258.97280	180	
260.45194	102	
260.83132	158	
260.97009	1108	1+
261.83209	688	1+
263.78204	88	
263.88120	88	
263.98444	104	
264.81456	94	
265.09058	204	
265.81922	208	
265.97858	90	
266.06445	84	
266.09423	78	
266.81612	570	
266.84254	166	1+
266.86891	138	
266.95198	110	
267.49403	98	
267.81471	382	
267.92823	84	
267.97268	134	
268.80163	110	
268.84144	146	
268.90977	80	
268.96006	96	
269.96813	336	
270.00056	90	
270.80782	78	
270.84820	90	
271.91562	92	
271.96301	80	
272.86330	78	
273.84340	78	
273.91040	88	
274.78995	106	
274.86836	104	
275.80987	106	
276.81159	80	
276.85608	138	
277.86028	226	
278.80374	198	
278.83885	296	1+
279.79211	1320	1+
280.14175	82	
280.79445	1102	1+
281.85886	104	
282.78623	220	
283.78888	164	
283.85459	212	
283.98998	144	
284.29644	114	
284.78696	240	
284.82290	338	1+
284.86279	146	
285.79099	126	
285.84593	416	1+
287.06925	80	
289.88723	118	
291.95165	112	
293.12783	86	
294.37356	96	
294.86058	134	
295.85415	286	1+
296.81050	568	1+
296.85845	230	1+
298.05491	86	
298.11694	116	
298.80388	1460	1+
299.92568	100	
300.79841	1020	1+
300.87872	86	
301.79821	676	1+
301.86138	408	1+
303.11540	92	
303.85762	754	1+
304.10587	98	
306.03443	78	
306.12381	92	
307.06405	84	
307.13041	126	
307.89513	150	
308.81468	154	
308.84145	178	
309.08986	104	
309.87125	84	
311.01195	80	
312.87037	124	
314.91547	82	
316.81581	330	
317.81504	184	
317.88595	154	
318.11710	92	
318.80959	142	
318.93673	116	
319.81740	82	
319.93647	80	
320.22170	86	
320.37113	84	
321.13784	100	
321.81718	492	1+
321.86640	288	
323.84305	90	
324.80872	84	
324.86369	94	
326.87707	190	
327.08098	94	
328.14313	82	
328.82892	86	
336.95048	124	
337.85441	78	
337.94995	330	
340.76300	78	
340.94374	230	
347.05042	100	
347.18074	88	
348.14762	102	
353.08772	86	
355.94078	86	
356.77654	138	
357.77065	78	
358.81238	86	
360.96221	138	
363.20764	80	
365.33803	100	
END IONS

###FS:    #m/z: 336.94660 #charge 1+
###MS: 130
###MSMS: 132
BEGIN IONS
TITLE=Cmpd 98, +MS2(336.9466), 28.0-35.0eV, 2.9min #132
RTINSECONDS=169.824
SCANS=130,132
PEPMASS=336.94660	83304
CHARGE=1+
182.86803	74	
184.86466	68	
187.83135	70	
192.88847	86	
205.94747	88	
208.96965	92	
209.94634	106	
210.88575	130	
211.94692	200	
212.88051	1530	1+
213.90635	98	
214.89955	180	
215.02148	70	
215.86855	74	
215.89095	166	
216.89081	68	
217.88466	78	
219.83764	142	
222.38297	86	
223.08299	90	
226.91062	76	
227.57109	86	
228.89447	170	
229.95557	422	
230.88891	2152	1+
231.90579	104	
231.94954	314	1+
233.82702	116	
233.89598	402	1+
233.91265	82	
233.95411	100	
234.03700	78	
234.82808	80	
234.94869	76	
235.06523	84	
235.08778	82	
235.14248	98	
236.88957	70	
237.84671	90	
238.00564	68	
238.11748	72	
240.83922	338	1+
241.95669	68	
243.87601	78	
245.98792	88	
246.01703	66	
246.85891	106	
246.90770	80	
247.76489	96	
247.96682	96	
248.90102	990	1+
250.83222	246	1+
250.90353	218	1+
250.95224	272	
250.98816	152	
251.04590	68	
251.07162	120	
251.15303	104	
252.22862	92	
252.85229	96	
252.96966	208	
253.05102	72	
253.09120	70	
253.16736	80	
253.82227	74	
253.90655	566	1+
254.85607	74	
255.07387	78	
255.83319	102	
255.90606	146	
256.92685	72	
257.79518	66	
257.84916	100	
258.85021	430	1+
258.92341	68	
259.37104	104	
259.82989	68	
259.95670	72	
261.83485	126	
263.01255	92	
263.87558	78	
264.10668	72	
264.85376	72	
265.08744	68	
266.86657	124	
266.92003	86	
267.10862	72	
267.84824	78	
268.84044	790	1+
268.87143	94	
270.97579	68	
271.14940	82	
271.91573	130	
271.93855	96	
272.84392	122	
272.87486	70	
272.92353	88	
273.85358	80	
273.92669	76	
275.87022	98	
276.81991	72	
276.85726	170	1+
277.83731	314	
277.97387	66	
278.01848	72	
278.83802	148	
279.83866	116	
279.89236	100	
279.96001	74	
279.99985	72	
280.82437	78	
280.84500	74	
281.94285	78	
282.81563	68	
283.94214	84	
284.13292	80	
285.00883	82	
285.85429	94	
286.85170	840	1+
286.93595	72	
287.79546	94	
287.85311	536	1+
287.87803	114	
290.80915	70	
290.86281	246	1+
291.11884	72	
293.10677	156	
293.96525	70	
294.86806	120	
294.90884	84	
295.02287	86	
296.85320	132	
297.89422	72	
298.99269	86	
299.05843	84	
299.97463	72	
300.82157	70	
300.86839	68	
302.88424	66	
303.87257	80	
304.86452	80	
304.94419	70	
305.88305	294	1+
306.40607	82	
306.85502	72	
306.88456	234	1+
308.80527	72	
308.99257	96	
309.99698	100	
310.80909	66	
310.87077	114	
312.02848	76	
314.11401	76	
316.93024	92	
318.88736	100	
320.06339	68	
320.88994	68	
321.42716	90	
323.88771	296	1+
324.93107	66	
327.91170	70	
328.99359	72	
329.41878	74	
333.14927	70	
337.40980	80	
338.04607	76	
338.86841	82	
338.90268	80	
END IONS

###FS:    #m/z: 412.73177 #charge 1+
###MS: 130
###MSMS: 133
BEGIN IONS
TITLE=Cmpd 99, +MS2(412.7318), 28.0-35.0eV, 2.9min #133
RTINSECONDS=170.596
SCANS=130,133
PEPMASS=412.73177	79070
CHARGE=1+
91.91994	92	
155.04312	90	
187.66464	90	
189.86425	220	
191.08333	82	
191.85843	416	1+
196.88356	304	1+
201.93106	284	
207.87302	208	
212.87975	2060	1+
214.87833	206	
217.94459	156	
222.95264	534	1+
222.98046	88	
224.94851	1190	1+
230.55844	158	
230.88991	3788	1+
231.31532	92	
231.59176	106	
231.85577	90	
232.83598	174	
232.88573	1168	1+
233.07970	116	
234.88182	458	1+
235.95804	230	
236.88231	118	
236.94037	92	
237.13275	154	
237.96239	112	
238.79768	140	
239.94894	248	
240.14606	100	
240.79583	124	
240.96298	836	1+
242.95837	824	1+
243.02066	150	
246.39281	86	
246.92686	102	
248.89816	1754	1+
249.83601	138	
249.85892	152	
251.92473	186	1+
252.84301	86	
253.90703	962	1+
254.98078	118	
256.04873	110	
256.80036	212	1+
257.95918	88	
258.37539	94	
258.89551	168	
258.92240	102	
258.96800	140	
260.96913	598	1+
262.14837	168	
263.89737	106	
264.15217	126	
265.01939	92	
267.54415	94	
267.78278	124	
267.84317	252	1+
267.91305	152	1+
268.93283	86	
270.52108	82	
270.95136	84	
271.87822	84	
271.91789	126	
272.14815	88	
272.34996	88	
274.79477	96	
275.13021	90	
276.64850	98	
279.85609	166	
279.89072	560	1+
280.60035	82	
280.99100	88	
281.08570	104	
281.85593	112	
281.89093	242	1+
283.86031	90	
284.78887	266	1+
285.84592	1244	1+
285.91506	186	1+
286.04227	86	
287.85475	130	
288.88867	348	1+
289.78877	186	
290.15769	174	
290.79009	120	
290.80943	134	
290.85676	396	1+
291.86124	270	1+
292.80507	120	
293.86637	108	
294.87935	94	
295.81902	114	
295.87240	140	
295.91870	476	
296.43330	106	
297.86427	84	
297.90660	1106	1+
297.99992	110	
298.02391	86	
298.82467	250	
299.85910	242	
299.90532	134	
300.52350	90	
300.78877	270	1+
301.80954	112	
303.85542	1978	1+
306.10480	96	
306.79582	152	
306.81731	316	1+
307.79152	588	1+
308.86896	530	1+
310.81526	128	
311.66660	102	
312.80282	114	
313.82440	84	
313.88144	124	
313.92798	1192	1+
313.97132	122	
314.12510	100	
314.79944	118	
314.88930	88	
315.82545	198	1+
315.89265	86	
316.87143	314	1+
316.91678	126	
316.94495	416	1+
317.87774	220	1+
318.83022	140	
318.93539	3166	1+
319.47767	88	
320.91193	188	1+
321.81563	204	
321.86854	770	1+
322.81636	116	
322.85695	122	
323.59483	92	
325.90164	152	
326.79782	332	
326.82075	106	
326.87195	2158	1+
327.80885	950	
327.84967	200	1+
327.91112	102	
328.81136	586	
329.81199	368	
329.91577	86	
329.94229	198	1+
330.81187	698	1+
331.83795	160	
332.41649	86	
332.87624	538	1+
333.04818	94	
334.14789	358	1+
334.62561	94	
334.79066	132	
334.82076	202	1+
334.95426	296	
335.36945	100	
336.13549	90	
336.20182	92	
336.94572	8150	1+
337.80245	648	1+
339.79304	120	
340.86373	90	
342.77238	84	
343.95723	86	
345.81913	824	1+
346.93824	134	
347.17801	90	
347.85950	228	1+
348.83249	140	
349.66539	108	
349.82828	210	
350.82382	778	1+
351.14294	86	
352.15735	298	1+
352.39814	92	
352.82348	116	
353.88662	120	
355.82619	140	
358.77605	86	
359.96195	304	
360.94138	100	
360.96533	276	
362.77359	100	
366.18764	112	
370.84579	88	
371.78804	90	
373.71839	136	
374.85523	82	
374.89326	92	
376.77474	98	
377.11047	208	1+
377.72282	84	
377.85424	84	
378.17427	94	
383.20051	92	
392.16498	100	
397.85542	84	
398.72910	120	
END IONS

###FS:    #m/z: 322.93108 #charge 1+
###MS: 134
###MSMS: 135
BEGIN IONS
TITLE=Cmpd 100, +MS2(322.9311), 28.0-35.0eV, 2.9min #135
RTINSECONDS=174.255
SCANS=134-135
PEPMASS=322.93108	736410
CHARGE=1+
180.70084	74	
189.91714	96	
194.00351	70	
194.05832	70	
195.01133	72	
197.95909	70	
200.84086	64	
201.04582	214	
202.94822	70	
205.87160	72	
205.95040	184	
207.08920	78	
210.83584	100	
212.83096	122	
213.86331	64	
214.90080	86	
215.91904	90	
217.05556	76	
218.85005	76	
221.00079	66	
221.88515	68	
221.94346	64	
222.94821	122	
223.87624	64	
223.96602	84	
225.09932	70	
227.00080	76	
229.91679	78	
230.01710	100	
230.83191	104	
230.89164	68	
232.89615	66	
233.04790	68	
233.82850	72	
233.89585	68	
234.84689	82	
234.90536	62	
236.01504	72	
236.85530	70	
236.89748	274	1+
236.95352	68	
237.05409	64	
237.79329	90	
239.79041	116	
239.83899	66	
240.82339	132	
240.93949	1872	1+
241.83052	88	
242.82309	528	1+
242.86269	72	
243.79101	74	
243.80919	66	
243.94044	282	
244.79539	82	
244.85248	262	1+
244.88595	90	
244.94196	416	
245.89947	66	
246.10948	72	
246.97708	190	
249.09861	82	
252.50363	72	
254.92693	84	
255.39569	68	
255.62315	82	
255.80674	148	
256.02539	96	
256.33235	72	
256.89290	64	
257.08395	82	
257.40492	80	
257.80075	74	
258.83381	318	
260.83352	420	
261.83169	870	1+
262.01147	76	
262.80133	76	
262.94075	76	
263.13395	84	
264.83567	86	
265.05760	62	
265.85388	68	
266.85178	76	
267.81132	66	
267.84530	256	1+
268.83722	64	
269.79850	72	
270.18636	68	
270.80007	64	
271.14748	68	
271.82507	90	
272.16135	88	
273.79257	78	
274.79942	136	
274.86248	98	
275.81369	78	
275.83437	66	
276.15272	68	
276.36254	82	
276.92849	90	
277.12445	86	
279.09465	1016	1+
279.11935	70	
280.81040	66	
282.84890	94	
282.86980	130	
282.97039	68	
284.29017	108	
284.84762	124	
284.86802	216	
287.87256	72	
289.12818	72	
289.79268	66	
289.88289	194	1+
290.01825	70	
290.85973	62	
291.08380	84	
291.80483	62	
292.91337	94	
293.86611	86	
294.95144	64	
295.84836	104	
295.98046	80	
296.84160	68	
298.42183	72	
298.82512	72	
300.20411	72	
300.78485	102	
300.80436	64	
302.75021	84	
302.89286	68	
303.14942	70	
303.56008	72	
303.88987	100	
303.96467	94	
304.03323	64	
304.82379	64	
304.87846	164	1+
305.80538	80	
307.54810	66	
307.90789	64	
308.86784	74	
310.27176	92	
310.88273	146	1+
311.20491	72	
313.07681	64	
314.19886	78	
318.46434	78	
318.81692	66	
321.22887	78	
321.42697	76	
324.03237	64	
324.21135	90	
324.26651	78	
324.78644	64	
324.89059	64	
326.37518	78	
326.90312	76	
327.86527	64	
327.89290	64	
END IONS

###FS:    #m/z: 340.94173 #charge 1+
###MS: 134
###MSMS: 136
BEGIN IONS
TITLE=Cmpd 101, +MS2(340.9417), 28.0-35.0eV, 2.9min #136
RTINSECONDS=175.028
SCANS=134,136
PEPMASS=340.94173	288430
CHARGE=1+
190.02026	136	
190.93033	70	
192.92585	92	
192.95310	76	
197.84844	82	
198.87565	70	
202.86270	70	
207.11724	94	
207.94860	84	
210.94035	144	
212.87959	146	
213.88429	228	
213.94075	70	
215.88634	376	1+
217.88451	132	
219.88851	70	
221.03901	80	
223.25898	94	
224.96113	80	
226.94981	80	
227.90287	74	
227.97146	110	
228.84210	72	
228.91599	94	
229.01467	96	
230.88792	726	1+
231.85150	92	
231.88971	508	1+
231.95251	140	
232.94264	162	1+
233.04413	84	
236.00384	112	
236.88772	70	
237.14647	72	
238.88159	70	
239.78979	150	
239.84894	84	
241.82487	78	
241.84320	174	
242.61977	106	
243.83337	138	
243.93760	76	
245.44746	84	
246.66820	78	
246.83437	74	
246.85148	84	
246.97769	182	
248.90079	76	
250.96817	70	
251.83965	108	
251.88167	68	
252.00409	74	
253.84952	96	
253.90454	86	
254.01238	70	
254.90809	234	1+
255.04474	84	
255.08156	74	
256.05927	82	
257.83373	98	
257.85676	70	
257.93716	92	
258.85006	148	
259.81435	104	
259.85474	130	
259.95549	196	
260.33891	78	
260.83544	130	
260.85614	88	
261.03289	72	
261.08620	70	
261.85316	72	
261.89733	122	
261.91522	130	
262.36560	74	
262.96652	90	
264.81182	96	
265.84789	98	
265.96824	104	
266.84996	74	
268.18023	114	
268.84268	430	1+
269.00056	84	
269.35503	78	
270.47652	92	
270.82615	88	
272.34997	86	
272.84266	96	
272.87785	156	1+
273.80148	80	
273.95551	72	
274.80087	70	
274.86015	68	
275.86569	138	
276.85362	186	
277.03479	84	
277.86550	176	
278.84479	514	
279.85434	290	1+
280.26503	70	
280.84408	72	
280.92311	70	
281.05905	96	
281.89760	72	
282.91020	74	
283.35910	84	
285.06062	72	
285.14151	90	
287.14364	92	
288.19769	80	
289.21569	70	
290.79128	140	
291.86156	78	
292.81245	70	
293.07049	106	
294.09776	78	
295.87324	120	
297.79443	70	
297.89287	172	
298.83357	78	
298.89659	74	
299.51743	72	
299.78523	76	
299.87169	330	1+
302.23105	72	
303.85780	84	
303.92841	86	
304.44452	76	
304.87946	118	
304.93741	172	1+
304.98456	74	
305.50372	80	
305.89728	98	
306.51121	108	
306.88351	78	
307.79958	126	
308.67537	78	
308.80297	72	
308.91700	72	
309.96028	74	
310.90148	108	
313.95104	92	
314.81103	78	
316.39227	84	
319.89429	92	
319.91836	78	
323.88354	104	
325.01206	144	
327.17708	72	
328.30782	100	
329.07797	72	
330.81797	158	
331.87748	88	
332.81296	148	
336.81259	70	
338.84825	74	
338.87496	70	
342.90184	68	
346.05689	110	
346.18805	68	
END IONS

###FS:    #m/z: 336.94688 #charge 1+
###MS: 134
###MSMS: 137
BEGIN IONS
TITLE=Cmpd 102, +MS2(336.9469), 28.0-35.0eV, 3.0min #137
RTINSECONDS=175.8
SCANS=134,137
PEPMASS=336.94688	81238
CHARGE=1+
182.87305	68	
183.87060	68	
190.89138	86	
198.87914	72	
198.89839	72	
200.94893	68	
203.03741	64	
205.88375	76	
205.94720	172	
206.89087	68	
207.94839	94	
208.93432	72	
210.88717	162	
211.94723	222	
212.88016	1392	1+
213.94317	210	
214.87582	70	
214.93670	68	
215.00690	88	
215.88573	154	
215.93703	66	
217.88714	90	
219.90495	72	
221.91802	72	
226.89209	74	
227.89332	68	
228.89279	146	
229.95586	324	1+
230.81930	68	
230.89082	1822	1+
230.91437	106	
231.95122	332	
232.82837	72	
232.91125	74	
233.82423	88	
233.89894	294	1+
234.15848	82	
234.82517	150	
234.88057	64	
234.94691	76	
235.81892	78	
235.89259	80	
236.12624	70	
236.83060	72	
236.86858	234	1+
236.97268	68	
239.90960	88	
240.83434	130	
240.84769	68	
241.87425	70	
242.84320	68	
242.86665	70	
243.83974	66	
246.78966	68	
246.85374	72	
246.90803	160	
246.93830	68	
246.97756	70	
247.51570	86	
247.90239	66	
247.96796	74	
248.87000	104	
248.90155	1098	1+
248.97085	72	
250.12856	104	
250.87510	66	
250.95049	282	
251.83176	164	
251.90685	120	
252.57366	98	
252.84339	64	
252.92134	68	
252.95557	310	
252.97157	230	
253.06953	102	
253.90590	350	1+
254.83256	78	
255.90917	78	
256.26371	82	
256.96985	72	
257.96494	96	
258.84700	156	
258.86891	94	
259.83227	70	
259.85539	138	
261.82709	186	1+
265.08422	146	
265.82802	68	
266.08619	74	
266.11834	70	
267.84049	462	1+
268.84235	322	1+
268.96209	64	
269.07983	184	
269.85800	64	
270.91218	332	1+
271.09512	70	
271.84569	152	
271.95492	66	
272.02562	90	
274.39955	88	
274.75469	76	
274.89437	150	
275.86361	66	
275.88110	94	
276.86231	220	
276.97221	78	
277.85503	166	
277.89453	116	
278.84062	136	
279.83646	326	
280.02482	76	
280.04514	80	
283.09853	66	
285.84804	88	
286.04203	64	
286.85262	608	1+
288.91310	84	
289.87651	194	1+
290.00773	68	
290.86017	124	
291.11321	66	
291.85708	70	
292.10473	78	
293.10576	126	
293.43462	74	
293.86963	314	1+
294.12707	68	
294.39282	110	
294.90889	88	
295.99791	66	
297.94715	88	
298.02128	80	
298.30965	76	
298.84840	68	
299.87282	232	1+
300.45318	72	
301.29256	88	
303.44465	76	
304.87339	84	
305.86105	80	
306.07505	70	
308.28974	86	
308.86509	64	
308.88291	76	
309.74221	78	
311.75761	76	
311.88450	126	
314.20574	76	
315.82497	66	
316.87534	80	
319.88347	82	
319.94931	88	
321.93143	66	
322.11208	74	
323.90608	78	
324.89478	72	
327.20065	72	
330.51860	84	
333.88252	72	
338.14115	72	
338.37366	92	
339.77320	78	
339.95884	64	
340.90819	66	
END IONS

###FS:    #m/z: 322.93109 #charge 1+
###MS: 138
###MSMS: 139
BEGIN IONS
TITLE=Cmpd 103, +MS2(322.9311), 28.0-35.0eV, 3.0min #139
RTINSECONDS=179.457
SCANS=138-139
PEPMASS=322.93109	743462
CHARGE=1+
184.85955	78	
185.96327	72	
190.92569	72	
196.01673	90	
197.89346	72	
198.84404	142	
200.02526	68	
200.83382	66	
202.05023	78	
206.95104	96	
209.01756	96	
210.11970	78	
211.89383	72	
212.87869	74	
213.19033	66	
214.89356	76	
218.81938	70	
220.00488	142	
220.93137	70	
222.94533	94	
223.96163	140	
226.05848	92	
226.84209	70	
227.11014	72	
227.92892	82	
227.95102	72	
228.84522	122	
230.84097	102	
231.85882	92	
231.92139	112	
236.06435	88	
236.83540	134	
236.86098	148	
237.06713	78	
237.87143	74	
238.09280	80	
238.97657	70	
240.14346	82	
240.82054	274	1+
240.94246	382	
240.96280	282	1+
241.93918	2432	1+
242.02141	74	
242.82152	174	
242.94141	1820	1+
243.82333	294	
244.79360	74	
244.82197	502	
244.88959	72	
246.09619	86	
246.97544	230	
247.38832	96	
247.86189	66	
248.15775	68	
248.40309	98	
248.85041	230	
249.39880	70	
250.84984	76	
251.05176	68	
251.07437	70	
251.83205	70	
251.92818	78	
252.79820	78	
253.35096	66	
253.83984	68	
254.01008	66	
255.06722	102	
256.77918	66	
256.83814	100	
257.03494	78	
257.09587	82	
257.80115	72	
257.85070	80	
258.83397	276	1+
259.96669	70	
260.83108	288	
261.82911	714	1+
261.88661	90	
262.47091	86	
262.83009	486	1+
264.05082	70	
264.34625	116	
265.08652	108	
265.86200	80	
267.80155	100	
268.06075	92	
268.95810	126	
269.07928	76	
270.01438	68	
271.92454	82	
272.34764	72	
273.79371	158	
273.85564	82	
275.58362	76	
275.81039	164	
276.85404	78	
276.88558	68	
278.41835	78	
279.09367	978	1+
279.80671	88	
280.14562	66	
280.84099	104	
280.85904	90	
281.10176	100	
282.27505	66	
282.76190	66	
282.79749	70	
283.19374	78	
283.79375	132	
283.85537	66	
284.29610	182	
284.79531	98	
284.88159	146	
285.21432	66	
285.29491	74	
286.18654	76	
288.51239	66	
288.80445	82	
289.78830	72	
291.11858	98	
291.80359	190	
292.02729	74	
292.11950	108	
292.80957	122	
293.02488	78	
293.82010	80	
294.82659	78	
294.86248	66	
294.96788	86	
295.04192	70	
296.10782	72	
297.31145	66	
297.40037	78	
298.78691	70	
298.97177	74	
299.00551	88	
299.78760	138	
299.83365	70	
300.89844	92	
303.21069	128	
304.21323	76	
305.80432	88	
305.89233	108	
307.89538	104	
310.43175	76	
310.98226	66	
311.58151	104	
312.95522	66	
314.81917	88	
315.79848	78	
317.76540	66	
320.75791	68	
321.32347	70	
323.88755	378	1+
323.99677	70	
325.74080	66	
325.80536	64	
326.83893	68	
326.89989	72	
END IONS

###FS:    #m/z: 340.94168 #charge 1+
###MS: 138
###MSMS: 140
BEGIN IONS
TITLE=Cmpd 104, +MS2(340.9417), 28.0-35.0eV, 3.0min #140
RTINSECONDS=180.23
SCANS=138,140
PEPMASS=340.94168	291456
CHARGE=1+
192.92922	76	
200.89115	92	
202.86273	70	
205.89254	78	
205.95189	124	
207.08884	74	
207.88298	78	
210.37960	76	
210.93929	72	
210.99124	80	
211.93569	82	
212.93244	76	
213.88043	444	1+
215.88672	166	
216.41355	70	
220.88749	80	
220.90229	74	
223.10314	94	
225.93268	88	
226.89468	74	
230.88826	844	1+
231.95362	70	
232.94665	72	
233.83762	94	
233.90096	284	1+
234.88469	94	
236.89678	152	
237.91281	72	
238.00193	104	
238.50790	80	
238.92741	72	
240.00286	90	
240.01610	82	
240.83415	146	
240.96438	94	
241.83927	188	
241.94306	72	
242.85538	68	
242.95651	82	
243.84231	100	
245.85906	78	
245.93988	72	
246.10160	82	
247.04845	72	
248.32979	70	
248.90113	102	
249.90242	140	
249.96051	68	
250.86990	72	
253.13425	88	
253.54652	92	
256.84863	180	1+
256.86571	72	
257.87413	72	
258.84824	202	
259.33940	90	
259.84752	172	
259.91523	72	
259.95704	234	
260.83626	130	
261.84196	146	
261.91415	76	
262.84336	74	
263.84957	72	
264.83608	76	
265.01563	108	
266.85375	74	
266.87378	70	
267.45198	94	
268.39261	72	
268.84181	276	1+
269.86295	72	
271.89409	72	
272.83071	132	
272.94173	70	
273.40045	82	
273.78719	72	
273.82092	88	
274.86454	256	1+
275.80942	106	
275.88314	72	
275.96491	82	
276.85648	216	
277.86172	178	
277.94697	82	
278.85053	166	
278.89560	80	
279.03700	74	
279.85189	216	
280.06573	96	
280.26309	70	
280.84750	128	
281.06146	76	
281.84890	72	
282.03682	88	
282.83854	80	
282.87408	162	
282.97888	72	
283.78703	88	
283.87591	76	
286.78413	70	
286.90859	82	
289.83287	74	
290.38240	70	
291.01065	92	
292.11116	80	
292.93865	92	
294.44518	72	
294.46864	74	
294.87106	84	
295.87008	132	
296.85467	224	
297.03870	76	
297.90146	126	
297.93637	88	
297.95154	86	
298.30944	68	
298.89734	78	
299.01682	72	
299.79592	72	
299.87743	310	1+
302.81411	70	
303.94348	72	
304.18534	104	
304.92228	72	
305.57461	76	
306.02569	80	
306.08349	70	
306.27468	94	
306.82518	70	
308.05008	74	
310.92740	72	
311.15058	78	
313.87060	70	
315.87526	78	
316.80774	72	
318.89396	74	
319.40291	94	
322.18704	76	
322.92397	86	
323.01645	76	
324.61184	92	
325.92044	72	
328.03651	76	
328.17220	90	
328.86415	82	
328.88706	144	
329.87064	72	
330.81337	74	
330.96076	72	
331.95803	82	
340.80624	70	
341.13931	76	
342.87003	70	
342.90505	122	
343.05868	70	
343.82574	72	
END IONS

###FS:    #m/z: 412.73214 #charge 1+
###MS: 138
###MSMS: 141
BEGIN IONS
TITLE=Cmpd 105, +MS2(412.7321), 28.0-35.0eV, 3.1min #141
RTINSECONDS=181.002
SCANS=138,141
PEPMASS=412.73214	74682
CHARGE=1+
151.11593	88	
182.87810	96	
189.86221	176	
191.85979	280	1+
196.88242	124	
197.88240	278	
207.87403	96	
210.86975	116	
212.87941	1854	1+
214.87767	424	1+
214.89763	168	
215.89734	84	
216.48544	88	
217.94473	90	
219.47210	102	
221.88760	116	
222.95251	922	1+
224.94704	1292	1+
226.94919	162	
227.87691	94	
230.88972	3308	1+
232.88601	1454	1+
233.96386	104	
233.99361	134	
234.87972	618	1+
235.92081	86	
235.95493	128	
237.13647	84	
239.78547	120	
240.63863	104	
240.96310	1066	1+
242.95902	636	1+
244.42669	84	
245.12273	190	1+
248.90019	1560	1+
249.14883	88	
249.82950	218	
250.50172	94	
250.90230	202	
251.89416	138	
251.93226	88	
252.85049	172	1+
252.89340	128	
253.90566	578	1+
254.00596	86	
254.09622	86	
254.37997	102	
255.84336	98	
257.02950	204	1+
257.79992	250	1+
257.89785	100	
257.96059	116	
258.97374	212	
259.58245	100	
260.01985	84	
260.97024	414	1+
262.15086	168	
262.88113	94	
263.15485	154	
266.98621	92	
267.78989	138	
267.84246	126	
268.78608	116	
268.84066	152	
268.90958	122	
268.99453	104	
269.84606	278	1+
270.85091	184	1+
270.86955	142	
270.94322	100	
271.91807	242	
272.98842	84	
273.17716	84	
273.85035	122	
274.86047	94	
276.81645	158	
276.87529	106	
277.89696	90	
278.85631	218	1+
279.89498	478	1+
280.80846	150	
281.79032	84	
281.99474	118	
282.80223	134	
283.80767	92	
283.98649	248	
284.81400	90	
285.79024	220	1+
285.84700	1158	1+
287.37478	86	
288.33146	98	
288.80548	138	
289.78637	292	1+
289.80085	136	
289.86622	422	1+
289.88157	126	
289.94560	92	
290.15859	130	
290.86975	338	1+
293.81460	120	
295.92103	542	
296.05140	86	
296.42074	100	
296.58577	96	
296.86376	94	
297.81974	88	
297.86897	126	
297.90529	912	1+
297.93839	92	
297.97611	94	
298.82108	102	
298.86217	180	1+
299.01829	94	
301.80763	196	1+
303.85707	1362	1+
304.80237	144	
305.85503	118	
307.78102	172	1+
307.80250	184	
308.17108	84	
308.86905	190	
308.88391	90	
309.11806	90	
309.80940	270	1+
309.86899	176	
310.87486	270	1+
312.80282	536	1+
312.92210	118	
313.80480	316	1+
313.93010	942	
315.80215	102	
315.87583	122	
316.83550	120	
316.94263	138	
317.87903	148	
318.82676	126	
318.93573	3132	1+
318.99617	116	
319.95536	98	
320.92391	292	1+
321.03818	90	
321.81948	102	
321.86896	468	1+
322.91565	92	
324.12836	86	
324.37290	100	
324.81150	302	1+
324.89455	96	
325.12725	86	
325.16704	94	
326.80410	1732	1+
326.87351	1676	1+
327.07757	124	
327.80864	1438	1+
328.24793	90	
328.83846	188	1+
328.88805	178	
329.58979	98	
329.80857	1036	1+
330.81233	904	1+
332.83306	94	
332.87476	102	
333.87826	540	1+
334.15071	504	1+
334.94941	242	1+
336.84443	96	
336.94538	8508	1+
337.80311	638	1+
339.79888	92	
339.89356	192	1+
339.92355	110	
340.80209	94	
344.75690	200	1+
345.81772	406	1+
345.93801	140	
346.94263	102	
347.78585	102	
347.81858	612	1+
348.39864	84	
348.82355	428	1+
349.76066	166	1+
349.84998	146	
350.82620	224	
350.87294	158	
350.95870	86	
351.82458	366	1+
352.16432	142	
354.86630	84	
354.95380	102	
355.17893	86	
356.96074	88	
359.96269	448	1+
363.06484	84	
366.80207	156	
372.89083	126	
376.89062	106	
377.18664	154	
379.79606	94	
381.61588	88	
390.56436	108	
390.90159	90	
392.12882	176	
397.76341	92	
397.86737	116	
398.05959	84	
402.87114	106	
411.87712	84	
418.07161	128	
END IONS

###FS:    #m/z: 322.93124 #charge 1+
###MS: 142
###MSMS: 143
BEGIN IONS
TITLE=Cmpd 106, +MS2(322.9312), 28.0-35.0eV, 3.1min #143
RTINSECONDS=184.66
SCANS=142-143
PEPMASS=322.93124	771970
CHARGE=1+
188.78993	68	
193.88938	66	
195.89636	68	
201.04434	120	
201.11933	90	
202.04665	78	
205.94995	174	
206.95373	140	
207.94320	78	
210.84305	74	
210.90176	72	
212.88136	70	
218.99234	60	
219.02082	60	
221.94669	112	
222.89386	64	
222.94731	68	
223.44249	100	
223.96345	190	
224.82669	68	
226.84002	158	1+
230.83927	64	
231.36769	74	
231.83668	72	
231.90043	68	
232.00485	78	
235.98884	60	
236.83542	118	
236.89675	86	
236.99519	84	
237.49075	116	
239.07649	100	
239.78233	78	
240.78833	74	
240.82246	316	1+
240.94211	598	
241.94295	426	
242.42296	68	
242.82443	264	
242.94394	1322	1+
243.79532	144	1+
243.82215	184	
244.82054	174	
244.83501	60	
244.85122	68	
244.90490	64	
244.94112	240	
244.97782	62	
245.82027	108	
246.82884	70	
246.86166	72	
246.98012	138	
247.21997	60	
248.85527	140	
249.04242	76	
249.93066	60	
250.47046	80	
251.92424	78	
252.10577	80	
252.13119	100	
253.83611	78	
254.12352	78	
254.87210	66	
255.14445	66	
256.08886	86	
256.50357	96	
256.77901	72	
258.10264	72	
258.83221	658	1+
261.83165	238	
262.35267	94	
262.83395	154	
262.86302	70	
263.34311	104	
263.83153	88	
264.07515	70	
264.83359	64	
264.84773	80	
265.51151	82	
265.58748	72	
266.16856	68	
266.85572	282	1+
267.79350	118	
268.96023	68	
269.87562	150	
271.04855	72	
271.17361	78	
272.84648	66	
273.79415	144	
274.82963	60	
275.84508	82	
276.85669	74	
276.92648	102	
277.09502	190	
277.38031	74	
277.80395	288	1+
277.86527	62	
277.92039	84	
279.02284	60	
279.09030	328	
279.15856	64	
279.22566	88	
280.09605	162	
280.86345	92	
281.03869	92	
282.03543	64	
282.28135	102	
283.79941	66	
284.29587	330	
285.84727	60	
285.86585	102	
285.89280	100	
286.18556	60	
286.29766	78	
288.20484	86	
289.20530	62	
289.86926	72	
289.89280	80	
290.75720	70	
291.11722	70	
291.81504	72	
293.10545	60	
293.85767	84	
295.79095	82	
295.83540	80	
297.78824	70	
297.99778	102	
298.18262	62	
298.35862	70	
298.79752	70	
299.78334	64	
299.89402	66	
301.93884	72	
302.11776	60	
302.88814	96	
303.16243	70	
303.90449	68	
304.84488	68	
304.88293	122	
304.94406	66	
305.81066	86	
306.87578	86	
307.89079	64	
308.88253	66	
309.28399	126	
311.89245	190	
314.84139	74	
315.38866	72	
316.85350	94	
317.43723	78	
322.90810	68	
323.23711	76	
325.37306	84	
325.83404	82	
326.11061	58	
327.75404	62	
328.17647	90	
END IONS

###FS:    #m/z: 340.94185 #charge 1+
###MS: 142
###MSMS: 144
BEGIN IONS
TITLE=Cmpd 107, +MS2(340.9418), 28.0-35.0eV, 3.1min #144
RTINSECONDS=185.432
SCANS=142,144
[truncated: 2,041,703 more chars]
