# Supplementary material for: High-Throughput Venomics
Source: J Proteome Res. 2023 Apr 3;22(6):1734–46. doi: 10.1021/acs.jproteome.2c00780 (PMC10243144; doi:10.1021/acs.jproteome.2c00780)
Supplement: Supplementary file 9 — pr2c00780_si_009.zip [file pr2c00780_si_009.zip › Manual files/Calloselasma rhodostoma MGF/210702_Calloselasma_halfplate000092_5.1.201.mgf]

###	D:\Data\Julien\210702_Cr_half_TFA\210702_Calloselasma_halfplate000092.d\ProteinAnalysisResults.mgf
###	D:\Data\Julien\210702_Cr_half_TFA\210702_Calloselasma_halfplate000092.d\analysis.baf
###	210702_Calloselasma_halfplate000092.d
###	Instrument: maXis HD
###	Manufacturer: Bruker
###    PeakWidth 0.30, MiniumIntensity 10, S/N 1Apply threshold 0, Threshold 10
###    Retain Residuals no, Create neutrally no,
###    FullScan Parameters: AdductIon (+)+H (-)-H, LowMass 0, HighMass 8000, MaxCharge charge decon 4, MinPeaks 3
###    Perf. isotope decon yes, Max Charge Istopic decon 6, MW agreement 0.00, Abund. cutoff 2.00, Envelope cutoff 75.00
###    MaxRes   Parameters: AdductIon (+)+H (-)-H, LowMass 0, HighMass 8000 
###    Perf. isotope decon yes, Max Charge Istopic decon 6, Abund. cutoff 2.00
###    MSn      Parameters: AdductIon (+)+H (-)-H, LowMass 0, HighMass 8000 
###    Perf. isotope decon yes, Max Charge Istopic decon 4, Abund. cutoff 0.05
###    Global Charge Limit: no 3, Prefer FullScan Result: yes, Export what: 2 (0=non deconv/1=deconv only/2=mixed), NoMSMSSignals: 150, Intensity threshold: 10, NoMSSignals (deconv): 2, NoMSSignals (non-deconv): 2, NormalizeData: no, SingleCharged: yes
###
COM=210702_Calloselasma_halfplate000092.d
USERNAME=Demo User

###FS:    #m/z: 322.92992 #charge 1+
###MS: 2
###MSMS: 3
BEGIN IONS
TITLE=Cmpd 1, +MS2(322.9299), 28.0-35.0eV, 0.0min #3
RTINSECONDS=1.8705
SCANS=2-3
PEPMASS=322.92992	3663058
CHARGE=1+
206.93981	6694	
208.94562	17130	1+
211.94408	41746	1+
213.93971	37170	1+
215.88766	5276	
215.93802	6564	
217.94101	13130	
222.95175	78862	1+
223.61831	4648	
224.95027	16614	1+
226.94682	250500	1+
227.19806	4332	
228.94266	528086	1+
229.45377	3752	
230.62503	4292	
230.89055	3028	
231.95175	25396	1+
233.89820	3914	
233.94852	4482	
234.96953	5844	
234.99819	7778	
237.12876	6422	
238.14808	7792	
238.45458	8680	
239.07879	3140	
239.14662	15028	
239.98015	4594	
240.23072	2950	
240.96210	30504	1+
241.46352	3388	
242.96109	7950	
243.22909	7166	
243.63325	3214	
243.88218	5822	
244.95700	140174	1+
245.63128	12428	
245.94284	7862	
246.13227	3880	
246.95242	134172	1+
248.03179	7178	
249.03912	3780	
249.91054	17230	1+
249.97169	113616	1+
250.94662	51814	1+
250.99659	3418	
251.90930	7838	1+
252.47007	3838	
252.63826	5686	
252.94710	15818	
252.97122	1552136	1+
253.14044	3712	
253.21299	4170	
253.90509	43260	1+
254.94178	205136	1+
254.96664	566610	1+
255.22863	5124	
255.64666	3428	
256.26135	4686	
256.91327	16026	1+
256.96394	80784	1+
258.88443	7042	
258.90973	5180	
258.96387	21656	1+
259.14280	3616	
259.64520	3488	
260.16137	7586	
260.19462	10180	1+
260.97863	5862	
261.98066	12702	
262.96805	5558	
263.05529	14314	1+
263.13367	3308	
263.97869	242308	1+
265.64701	5578	
265.97620	25234	1+
267.64501	7822	
267.97331	86936	
268.14695	3164	
268.95876	18982	
269.97372	44506	1+
270.98081	26080	1+
271.87492	4496	
271.91676	5774	
272.67449	3244	
272.88089	15196	1+
272.95180	36656	1+
272.97643	9648	
274.09073	7002	
274.27191	6542	
274.65163	6088	
277.07173	4208	
278.13057	7244	
279.09181	4058	
279.22993	3958	
281.15520	4572	
281.24594	6348	
281.65841	3420	
281.98820	3560	
282.17163	23050	1+
282.27720	10358	
282.97325	3102	
283.17342	14876	1+
283.26129	8450	
283.94679	10596	
283.98632	3602	
284.29294	6102	
285.94169	211164	1+
285.98337	39906	1+
287.25210	17742	1+
287.61974	4248	
287.65880	13184	1+
287.97921	3714	
288.06340	8846	1+
288.16008	7462	
288.20290	4652	
289.65773	11546	
289.88686	14562	1+
290.15925	4850	
290.26709	21378	1+
290.89140	9552	1+
291.09876	3486	
291.16143	3298	
291.19551	4576	
291.97350	12502	1+
292.05915	26490	1+
292.10173	12350	1+
293.20957	3630	
293.97532	34126	1+
293.99747	69864	1+
294.93599	14846	1+
295.13087	6608	1+
295.22443	5482	
295.96815	8376	
295.99285	32950	1+
296.66502	6566	
297.07871	3528	
297.16744	3328	
297.24008	5756	
297.90629	3600	
297.99168	4692	
298.27175	4946	
299.12908	4712	
300.28764	4426	
301.95731	2970	
302.17146	14826	1+
302.30360	14442	1+
302.94537	12966	
303.67216	4138	
303.95193	49968	1+
303.99494	17480	1+
304.18738	7304	
304.28256	5874	
304.92357	7378	
305.26748	9178	1+
305.95242	6478	
306.07770	13510	1+
306.90434	5914	
307.08234	9386	1+
307.24660	50630	1+
307.89058	3000	
308.14137	10120	1+
308.21455	3752	
308.87125	23932	1+
309.18756	3390	
309.27530	4226	
309.67292	8122	
310.17357	7486	1+
310.30812	11638	1+
311.16428	3240	
311.21949	3314	
311.27492	4202	
311.67140	8974	
311.86961	63184	1+
311.93495	16726	
311.98655	25752	1+
312.17159	4582	
312.32341	5678	
312.80398	9440	1+
312.90075	10738	
312.94698	9516	
313.17409	3202	
313.21773	3048	
313.29035	5306	
313.70002	3820	
313.86560	25142	1+
313.92926	339614	1+
314.67670	3242	
314.89280	9932	1+
315.86548	3632	
316.28239	11102	1+
316.31914	5336	
316.86491	3618	
316.88853	4156	
316.93978	10340	
317.21569	14018	1+
317.87117	3268	
318.29850	31738	1+
318.67725	4020	
318.93473	215308	1+
320.09053	2948	
320.16852	3418	
320.93447	428262	1+
321.09837	3412	
322.19462	4440	
322.70686	3696	
322.87837	19442	1+
322.90624	15746	
322.92971	8261086	1+
323.11412	9658	
323.17997	15362	1+
323.23715	7698	1+
323.27010	3492	
323.35267	6476	
323.37824	13790	
324.13505	3636	
324.28778	4068	
324.32275	4148	
324.87721	25186	1+
325.18238	3334	
325.25367	23492	1+
325.28989	3064	
325.68527	2938	
325.90121	6326	
326.17334	5712	
326.19758	20546	1+
326.30363	4014	
326.87203	227048	1+
326.96798	15046	1+
327.00683	4360	
327.19956	14148	1+
327.26893	34550	1+
328.31873	4662	
END IONS

###FS:    #m/z: 340.94058 #charge 1+
###MS: 2
###MSMS: 4
BEGIN IONS
TITLE=Cmpd 2, +MS2(340.9406), 28.0-35.0eV, 0.1min #4
RTINSECONDS=2.6425
SCANS=2,4
PEPMASS=340.94058	1521238
CHARGE=1+
189.86337	232	
192.92568	148	
196.88252	122	
210.02628	164	
211.94396	216	
212.88129	156	
212.95203	148	
213.93908	6166	1+
213.99695	272	1+
215.88755	1716	1+
216.41455	134	
217.88108	696	1+
217.93476	380	1+
219.02911	134	
221.89839	148	
222.52642	134	
222.95049	288	1+
223.97809	148	
224.97651	172	
226.89475	162	
226.94879	200	
229.95641	216	
230.84700	238	1+
230.88974	440	1+
231.94993	4836	
232.11842	154	1+
232.94734	1134	1+
233.04707	346	1+
233.89705	1184	1+
233.94924	948	1+
234.03193	156	
235.89344	536	1+
235.94649	208	
237.06352	156	
237.99810	392	1+
238.79571	184	1+
239.90244	172	
240.23040	1014	1+
241.78894	216	1+
242.99663	216	1+
244.03676	1164	1+
244.10742	206	
245.94407	160	
245.97419	544	1+
246.05744	224	1+
246.97614	372	1+
247.24215	192	
247.94108	520	1+
247.96440	132	
248.03444	1326	1+
249.01239	152	
249.03819	792	1+
249.96081	882	
250.00330	214	1+
250.08003	126	
250.22061	140	
250.94937	208	
251.87826	134	
251.95638	352	
253.95952	276	
254.93910	146	
254.96719	2408	1+
255.03543	240	1+
255.07392	448	
255.17956	168	
256.07222	302	
256.91517	624	1+
256.96409	930	1+
257.94450	196	1+
257.99248	142	
258.90800	144	
258.96538	368	1+
259.85471	274	1+
259.95717	148	
260.04760	126	
261.16170	154	
261.25789	142	
262.04736	124	
262.86994	206	1+
262.89369	270	1+
262.96376	130	
262.98468	202	
263.05488	676	1+
264.22432	144	
264.99993	132	
265.24865	314	1+
266.99918	212	
267.04690	132	
267.13489	204	
267.96917	132	
268.13792	314	
269.00346	192	
269.12221	126	
269.96907	320	1+
270.00177	160	
270.02901	208	1+
270.93707	256	1+
271.05801	190	
271.85960	138	1+
272.84384	214	1+
272.93560	662	1+
272.97751	480	1+
273.92016	128	
274.07833	140	
274.12703	322	1+
274.93763	244	1+
275.05687	328	1+
276.82865	192	1+
276.85720	140	
277.00277	276	1+
277.94600	132	
278.03632	218	1+
278.14708	196	1+
278.21205	266	1+
278.24981	208	1+
279.44257	154	1+
280.97198	366	1+
281.05127	270	
281.13020	188	
282.14838	132	
282.27770	618	1+
282.91584	182	
283.02325	170	
283.18152	278	1+
283.21053	132	1+
283.80344	172	
283.94419	142	
284.05903	344	1+
284.11083	212	1+
284.29707	258	1+
284.85804	236	1+
285.02336	190	
285.06379	276	1+
285.14888	200	1+
286.04657	132	
286.10224	130	
286.18556	174	
286.92585	230	1+
288.01658	398	1+
288.06452	1808	1+
289.01856	294	1+
289.21570	136	
289.23009	310	1+
289.88281	272	1+
290.06671	288	1+
290.50992	206	
290.87087	236	1+
290.94402	158	
291.80488	218	1+
291.85650	188	
291.94424	136	
292.06166	702	1+
292.25911	146	
292.99460	156	1+
293.06706	498	1+
293.16418	166	
294.18000	164	
294.27645	198	
294.31071	124	
294.81735	126	
294.85265	188	1+
294.87431	216	1+
295.06649	288	1+
295.20298	272	1+
295.83865	130	
295.98724	142	
296.09524	236	1+
296.32893	400	1+
296.92198	194	
296.96833	376	1+
297.17684	182	1+
297.57790	140	
297.86826	130	
298.08161	482	
298.27111	138	
298.30730	230	
298.93802	186	1+
299.06124	368	
299.10973	286	1+
299.31581	184	
299.97872	194	1+
300.51806	222	
300.81073	130	
300.92845	140	
301.01896	278	1+
301.25977	142	
302.10296	160	1+
302.17128	160	
302.24803	270	1+
302.94954	154	
303.01565	142	
303.15867	248	1+
303.17576	128	
303.95349	138	
304.44290	176	
305.12870	130	
306.05283	242	1+
306.27564	122	
306.78909	180	
306.88334	402	1+
307.08172	644	1+
307.24537	200	
307.31442	312	1+
307.79875	132	
308.24795	136	
308.29413	758	1+
308.96617	172	1+
310.06230	164	
310.82894	126	
310.88525	188	
311.08502	134	
311.14292	272	
312.03239	598	1+
312.12351	160	
312.87464	122	
313.01395	396	1+
313.03523	444	1+
313.11095	138	
313.14533	130	
315.16123	434	1+
315.45385	134	
315.98508	122	
316.10887	248	1+
317.95675	130	
319.08406	350	1+
319.09843	358	1+
319.88751	142	
320.01294	128	
321.06977	208	1+
321.22370	388	1+
322.13818	486	1+
322.20591	128	
322.30334	476	1+
323.23964	418	1+
323.30228	264	1+
323.88933	288	1+
324.32570	278	1+
324.77379	198	1+
324.97828	130	
325.23502	154	
325.25157	256	
326.17553	244	
326.25385	126	
326.29988	450	1+
326.34039	450	1+
327.80172	414	1+
328.18652	430	1+
328.26732	180	
328.88399	252	1+
330.87500	258	1+
330.97868	348	1+
331.15113	176	
332.08747	1092	1+
333.32594	152	
334.28808	306	1+
334.74906	176	1+
335.10115	164	
336.08630	226	
337.05987	178	1+
337.18523	190	
337.23778	152	
337.25038	154	
337.35090	164	
337.98854	228	1+
338.03227	128	
338.25320	162	
339.15487	280	1+
340.11277	274	1+
340.35003	146	1+
340.38926	570	1+
341.10026	172	
341.14060	258	1+
341.18801	162	1+
341.20954	140	
341.24964	232	
342.23752	122	
342.28130	236	
342.31586	542	1+
343.12546	136	
343.18678	152	
343.20950	664	1+
343.24954	162	1+
343.90175	182	1+
344.11791	172	1+
344.16007	160	
344.30060	158	
345.31152	126	
346.31953	254	1+
END IONS

###FS:    #m/z: 363.95670 #charge 1+
###MS: 2
###MSMS: 5
BEGIN IONS
TITLE=Cmpd 3, +MS2(363.9567), 28.0-35.0eV, 0.1min #5
RTINSECONDS=3.415
SCANS=2,5
PEPMASS=363.95670	936242
CHARGE=1+
189.86436	902	1+
191.85959	710	
191.95655	134	
200.00975	174	
200.94531	228	
201.12312	144	
205.94760	200	
206.94837	286	1+
207.10043	138	
208.93169	138	
209.94427	1708	1+
210.88412	530	1+
212.87997	2926	1+
221.94164	176	
222.95259	2066	1+
224.04095	272	1+
224.94888	2300	1+
225.88912	426	1+
225.98505	244	1+
226.89605	276	1+
226.94776	9520	1+
227.93188	328	
228.89646	642	1+
228.94306	8780	1+
229.11566	192	
229.15263	148	
229.42808	130	1+
230.88906	2658	1+
230.97363	232	1+
232.09097	144	
232.11436	196	1+
232.88592	396	1+
234.05276	224	1+
234.88081	168	
235.07338	152	
235.09214	148	
235.82036	194	1+
235.92181	164	
236.11780	238	
237.05615	486	1+
237.09789	158	1+
238.21521	150	
238.72855	144	1+
238.90390	520	1+
239.01984	232	1+
239.90528	410	1+
240.82195	214	1+
240.96354	1544	1+
240.99664	140	
242.06714	242	1+
242.95905	1254	1+
244.03655	1186	1+
244.86437	314	1+
244.95808	4746	1+
245.12267	338	1+
245.19012	172	
245.94114	264	
246.09896	270	
246.95287	4570	1+
247.04320	166	
247.10139	214	
248.02950	264	
248.06345	152	
248.31110	100	1+
248.85445	198	
248.90173	1574	1+
249.03887	914	1+
249.09056	134	
250.10733	336	1+
250.89901	216	1+
250.94124	310	1+
250.97150	218	1+
251.06840	256	1+
252.03723	352	1+
253.23080	200	
253.83091	136	
253.90619	374	
255.11527	150	
256.07107	166	
257.87901	254	1+
257.90981	150	1+
258.09690	158	
258.80352	222	1+
258.97302	410	
259.05289	306	1+
259.84992	152	1+
260.11133	154	
260.96949	1310	1+
260.98925	140	
261.83770	144	
262.12080	352	1+
262.90753	162	
263.00513	204	
263.12647	270	1+
263.96424	168	
263.98424	134	
264.07789	140	
264.96759	134	
265.08197	284	1+
265.82856	224	1+
265.97210	252	
266.24806	248	
266.79414	284	1+
266.83223	192	1+
266.86829	336	1+
266.99707	284	1+
267.01241	162	
267.13634	352	1+
267.87008	278	1+
267.97488	514	
268.83960	226	1+
268.95877	138	
268.97576	234	
268.99976	190	
269.05061	294	1+
269.11455	268	1+
269.96948	386	
270.97204	264	
270.99056	160	
271.17417	662	1+
271.84943	228	1+
271.92208	292	1+
274.05499	608	1+
274.88022	148	1+
274.91837	250	1+
274.98204	224	1+
275.05382	512	1+
276.11154	216	
276.94833	200	1+
277.07416	244	
277.08637	346	1+
277.22871	134	
277.92339	150	
278.02306	306	1+
278.08748	330	1+
278.24807	302	1+
279.02633	198	1+
279.85343	204	
279.94979	228	1+
280.26405	320	1+
280.79218	306	
280.93152	140	
281.06650	228	1+
281.11670	204	
282.80574	178	
282.91232	142	
282.98286	408	1+
283.14413	268	1+
283.90226	298	1+
283.98736	346	1+
284.87732	318	
284.97615	392	1+
285.07407	250	1+
285.09229	282	1+
285.84543	482	
285.94382	346	
288.06422	2294	1+
288.11200	158	
288.20488	216	
288.57129	230	1+
289.14435	184	1+
289.35602	112	1+
289.88198	136	
290.87057	392	1+
290.93447	154	
291.06579	166	
291.11845	1712	1+
291.40872	250	1+
291.99761	158	
292.06197	728	1+
292.43290	308	1+
292.85694	156	
292.91808	160	1+
292.94116	302	
292.97865	286	1+
293.12520	182	
294.85682	216	1+
295.02442	152	
295.15554	326	1+
295.93414	354	1+
296.80360	244	1+
297.86817	210	1+
298.80513	306	
299.14799	134	
299.92619	274	1+
301.08755	244	
301.13997	178	
301.26702	262	1+
301.86132	234	
301.92870	392	1+
302.22149	326	1+
302.24408	206	
302.27314	170	1+
302.86488	164	
302.95528	252	1+
303.04903	162	
303.11958	532	1+
303.80620	516	1+
303.85685	1050	1+
303.98613	154	
304.10664	148	
304.21742	470	1+
304.77562	294	1+
304.87898	166	
305.06727	152	
305.11639	488	1+
305.27348	466	1+
305.93360	274	1+
306.27634	272	1+
306.31176	302	1+
306.86610	200	1+
306.88417	584	1+
307.08821	150	
307.23814	152	
307.88998	440	1+
308.16273	138	
308.29270	500	1+
309.13179	200	
310.12137	158	
310.21492	138	
310.31074	190	
310.55318	134	1+
310.85404	180	
310.87445	134	
312.02547	442	1+
312.87888	408	1+
312.95007	184	1+
313.92805	238	1+
313.98779	140	
314.07885	212	1+
314.14778	162	
314.79219	168	
314.83379	150	
314.97472	154	
316.81473	256	1+
317.11063	358	1+
318.17624	196	1+
319.08280	802	1+
319.10113	156	
320.27702	278	1+
320.89028	122	1+
320.98345	282	1+
321.04448	186	1+
321.12788	186	
321.30875	316	1+
321.81653	256	
321.86499	302	1+
322.02919	184	
322.11254	186	1+
322.15866	196	1+
322.93028	364	1+
323.02727	134	
324.13151	240	1+
324.24120	136	
324.28913	138	
324.32467	262	
324.89211	398	1+
325.25213	244	1+
326.16953	274	1+
326.34020	138	
326.50182	112	1+
326.87467	498	1+
327.79759	288	1+
328.31432	166	
328.90092	166	
329.87399	512	1+
329.89534	136	
330.09147	138	
330.78802	172	
331.05009	156	
331.18143	196	
332.09109	2130	1+
333.06462	198	
333.17203	344	1+
333.85016	214	1+
334.09076	338	1+
334.86164	298	1+
335.03805	176	
335.14853	380	1+
335.75253	160	
336.08934	576	1+
336.80274	186	1+
336.94557	736	1+
337.09249	498	1+
338.02346	158	
338.91085	268	1+
339.05898	138	
339.14081	378	
339.82785	194	
340.14562	436	
340.32936	228	1+
340.83367	194	
340.93988	468	1+
342.08092	174	1+
342.27291	500	1+
342.40171	98	1+
343.04128	158	1+
343.27218	310	1+
344.19107	178	
344.89302	134	
345.16884	210	1+
345.27385	146	
346.31727	162	
347.03225	202	1+
347.23165	136	
347.30699	218	
348.81528	166	
349.04384	274	1+
349.16121	134	
349.32414	482	1+
350.03259	170	
350.04878	268	1+
350.15117	480	1+
350.30449	184	
351.19334	182	1+
351.33711	244	
353.18175	134	
354.92608	206	1+
355.05432	156	
355.20455	262	1+
356.05713	730	1+
356.98170	138	
358.79659	186	1+
359.18419	488	1+
360.22920	334	1+
360.32818	284	
360.36008	392	1+
361.12173	264	1+
361.22976	262	1+
361.28115	142	
361.90835	180	1+
361.92478	134	
362.17745	154	
363.10486	300	
364.08958	158	1+
364.31310	268	1+
364.34720	416	1+
365.21908	210	1+
365.28604	566	1+
365.78411	190	1+
366.12772	522	1+
366.86778	190	1+
367.12981	386	1+
367.30102	134	
367.33082	660	1+
368.42540	828	1+
369.18049	190	1+
369.34487	594	
END IONS

###FS:    #m/z: 322.93013 #charge 1+
###MS: 6
###MSMS: 7
BEGIN IONS
TITLE=Cmpd 4, +MS2(322.9301), 28.0-35.0eV, 0.1min #7
RTINSECONDS=7.1
SCANS=6-7
PEPMASS=322.93013	3544118
CHARGE=1+
191.95471	630	
191.97348	146	
192.89124	366	1+
193.06808	154	
195.10802	188	1+
199.95553	230	1+
200.00972	114	
205.01496	290	1+
205.95077	580	1+
207.10944	206	1+
208.98454	164	
209.94373	142	
210.90034	178	
212.02405	274	1+
212.89951	172	
215.88792	840	1+
217.87648	120	
219.86503	402	1+
222.95491	888	1+
222.99088	112	
224.97715	664	1+
226.14505	138	
226.95061	126	
227.93061	292	1+
228.97561	142	
229.05416	112	
230.86037	384	
230.96297	196	
231.08145	164	
231.89249	170	
232.85547	116	
233.04520	270	
233.06856	666	
233.90052	370	1+
234.05228	164	
235.08076	136	
236.01126	116	
236.06002	300	1+
236.09136	164	
236.87926	120	
237.19782	170	
238.94526	148	
239.07991	662	1+
239.96328	526	1+
240.93926	244	
240.96501	446	1+
241.12589	214	1+
241.88400	200	
241.94394	124	
242.94274	848	1+
243.88079	658	1+
244.03730	644	1+
244.08491	144	
244.93684	320	1+
245.94076	290	1+
246.03755	162	
246.09379	184	
246.79563	118	
246.97514	736	
247.04918	202	
247.86609	116	
247.92611	110	1+
248.03132	144	
248.16497	144	
248.85279	202	1+
248.90405	106	1+
248.98472	270	1+
249.03953	838	1+
249.07059	116	
249.09354	152	
250.94719	174	
251.04873	172	
251.10890	112	
251.78981	132	
252.23038	142	
254.07081	130	
255.10528	112	
255.96819	270	1+
257.00161	272	1+
257.02359	200	1+
257.79455	316	1+
259.05339	226	1+
259.08445	122	
259.91093	110	
260.10200	138	
260.17486	242	
261.86612	122	
261.89583	532	1+
262.04809	204	
262.07905	272	
262.65801	112	
262.95091	120	
262.98156	130	
263.05738	968	1+
263.82952	152	
263.98406	122	
264.03226	112	
264.10588	300	1+
264.23188	110	
264.88658	158	1+
264.95987	218	1+
265.10896	238	1+
266.86808	228	
266.99994	318	
267.18226	306	1+
267.80062	112	
267.87031	120	
267.94159	120	
268.00648	170	
268.05269	136	
268.06650	290	1+
268.85326	312	1+
269.00344	662	1+
269.07560	194	1+
269.79637	226	
269.95785	112	
270.99406	178	
272.80625	304	1+
273.79546	120	
274.05169	152	
274.14220	134	
274.84921	196	
275.00569	212	1+
275.05443	232	
275.07172	118	
275.12777	134	
275.97976	216	1+
276.14385	138	1+
276.85196	116	
276.96322	126	
277.07098	514	1+
277.09622	408	1+
278.20648	260	1+
278.24583	148	
279.00516	170	
279.09296	426	
279.23523	140	
280.10940	116	
280.14121	578	
280.26795	154	
280.99224	126	
281.02877	150	
281.04650	276	1+
281.14663	298	
281.17389	186	
281.27441	360	1+
282.05029	228	1+
282.17374	158	
282.85693	142	
283.02980	226	
283.07095	276	1+
283.26003	220	
284.09771	160	
284.16255	154	
284.21370	274	1+
284.29221	982	1+
284.87609	128	
285.00545	276	1+
285.90687	122	
286.18526	352	1+
286.42784	166	
286.91969	418	
287.01443	180	
287.13660	148	
288.06311	1064	1+
288.20193	846	1+
288.95746	116	
289.14715	138	
289.79020	360	1+
289.88493	170	
290.38849	110	
290.82605	110	
290.89200	124	
291.06780	132	
291.11606	110	
292.02814	122	
292.06078	1540	1+
292.11320	310	1+
292.82232	110	
293.01066	114	
293.38940	164	1+
293.87755	118	
294.16298	276	1+
294.85732	126	
295.27918	210	
297.10021	168	1+
298.10328	182	1+
299.92123	212	1+
301.08169	240	1+
301.29126	136	
302.03575	242	1+
302.06893	148	
302.11013	142	
302.24680	184	
303.21283	240	1+
303.25632	444	1+
304.26186	316	1+
305.03192	118	
305.11427	166	1+
305.14557	226	1+
305.16600	202	1+
305.29374	138	
306.07994	444	1+
306.27466	388	1+
306.88541	480	1+
307.08243	368	1+
307.81394	112	
307.94444	180	1+
308.29592	752	1+
308.92544	234	1+
309.17808	178	1+
309.32264	136	
310.31182	818	1+
310.53887	136	
310.88579	164	
311.02837	446	
311.88038	134	
312.02671	1074	1+
312.86180	130	
312.88293	122	
313.03030	708	1+
313.14489	120	
313.88711	166	
314.87837	362	1+
314.89614	144	
314.92684	166	
315.16106	254	1+
315.97330	178	
319.30956	172	1+
319.97443	126	
320.16367	144	
321.11977	334	1+
321.18502	210	1+
321.29140	140	
322.09772	200	
322.29446	116	
322.30951	324	1+
322.93704	234	1+
323.13760	546	1+
323.23859	3084	1+
323.83095	190	1+
324.20665	1166	1+
324.89121	424	1+
324.97917	180	1+
325.06656	176	1+
325.97850	198	1+
326.20381	242	
326.24854	142	
326.37199	140	
326.88534	114	
327.21159	174	
327.25258	508	1+
327.27197	188	
328.18602	132	
END IONS

###FS:    #m/z: 340.94081 #charge 1+
###MS: 6
###MSMS: 8
BEGIN IONS
TITLE=Cmpd 5, +MS2(340.9408), 28.0-35.0eV, 0.2min #8
RTINSECONDS=7.8725
SCANS=6,8
PEPMASS=340.94081	1503866
CHARGE=1+
192.92844	144	
196.05439	142	
197.88811	146	
199.88556	118	
200.01015	264	
205.95048	250	
210.90330	154	
212.94778	130	
212.98449	148	
213.94025	4674	1+
215.02098	128	1+
215.88669	1348	1+
215.93764	916	
216.51953	154	1+
217.88488	524	
217.93676	252	
218.93981	138	
221.88936	150	
221.94922	430	1+
222.95432	360	1+
225.52329	124	
225.94054	316	1+
226.01560	202	1+
230.89018	294	
231.86860	114	
231.89198	166	
231.95056	3988	1+
232.04636	130	
232.10070	122	
232.84975	124	
232.88907	244	
233.89690	1132	1+
233.92118	122	1+
233.94884	1032	
235.08326	118	
235.79353	140	
235.87133	138	
235.89362	546	1+
235.94839	370	
236.04451	204	
236.98590	144	
237.06565	134	
238.43740	184	
239.05025	226	1+
239.90620	194	1+
239.96947	136	
240.22823	390	
241.23609	186	
241.89933	146	
242.04333	146	
242.88227	170	
242.94500	186	
243.05057	140	
244.03762	634	1+
244.95626	178	
245.98804	116	
246.05523	140	
246.97956	228	
247.94106	322	1+
247.98320	630	1+
248.03213	784	1+
248.90125	118	
248.92699	146	
248.97128	116	
248.98937	402	1+
249.03641	494	1+
249.96212	1270	1+
250.99481	168	1+
251.04221	310	1+
251.12870	300	1+
251.95771	116	
252.02300	246	1+
252.10053	132	
252.88901	140	
252.93305	116	
253.42372	152	
253.95456	192	
254.07607	136	
254.10747	152	
254.96728	2488	1+
255.08294	120	
255.17230	228	1+
256.20957	130	
256.91496	252	1+
256.96410	902	1+
258.07473	116	
258.88529	318	1+
259.09746	136	
259.12162	120	
259.17036	120	1+
259.95759	282	
262.04879	202	
262.94223	156	1+
262.96775	284	
263.05716	442	1+
264.87805	118	
265.01640	206	
265.04200	254	1+
266.13362	436	1+
266.24595	210	
266.86296	188	
267.25965	86	1+
267.96926	158	1+
269.00236	418	
269.11847	304	1+
269.14802	230	1+
269.80076	336	1+
272.05899	368	1+
272.16528	124	
272.93503	644	1+
272.97529	432	1+
273.01720	196	1+
273.06381	266	1+
275.05714	208	
276.83991	162	
276.85439	118	
277.16233	154	
277.90358	230	1+
277.92902	128	
277.98213	352	1+
278.08262	114	
278.87108	114	
278.94791	118	
279.27943	140	
279.80867	118	
279.96630	350	1+
281.05011	456	1+
281.11646	232	1+
281.85845	212	1+
282.10109	282	1+
282.27914	638	1+
282.88739	136	
283.79084	142	
283.92137	130	
283.97696	252	1+
284.15139	156	
285.86426	276	1+
285.94931	140	
288.06334	1174	1+
289.14030	122	
289.22933	124	
289.88415	326	1+
290.94648	188	
292.05986	552	1+
292.26480	160	
292.86386	116	
293.06464	344	1+
294.85350	114	
294.91186	160	
295.04385	144	
295.08156	152	
295.94901	114	
295.97316	328	1+
296.33039	272	
298.08911	248	
298.31027	300	
298.91032	148	
299.06007	232	
299.12700	200	
299.42053	160	
299.84724	260	1+
299.91638	198	1+
300.06988	278	1+
300.29577	144	
300.84950	212	1+
300.98105	220	1+
301.04982	446	1+
301.21186	198	1+
301.26248	174	1+
302.17318	446	1+
302.94514	138	
303.94164	204	1+
304.12854	298	1+
304.87892	144	
306.27586	252	
306.79442	320	1+
306.88131	198	
307.02698	124	
307.08035	226	
307.24216	156	
307.28958	130	
307.31550	162	1+
307.88693	134	
308.29427	446	1+
308.83928	154	
308.87667	122	
309.09448	170	1+
310.30978	134	
310.82998	130	
310.88061	612	1+
311.02802	532	
312.02631	1444	1+
313.02899	1006	1+
313.15233	124	
314.88096	202	1+
315.15876	132	
315.96600	118	
316.94905	168	1+
317.22799	118	
317.87176	128	
319.07978	144	
319.09195	162	
319.83012	232	1+
320.29343	324	1+
320.31273	160	
321.18074	180	1+
322.13275	300	1+
323.05352	250	1+
323.24055	486	1+
323.30548	212	
324.29142	446	1+
324.89093	196	
325.09428	116	
325.22040	134	
325.89488	222	
326.17166	244	
326.33604	190	1+
326.90710	126	
327.18213	462	1+
328.30862	206	
328.80202	218	1+
328.88983	444	
329.87027	256	
330.83548	154	
330.88050	170	
331.04092	124	1+
332.08805	184	
333.09590	240	
334.30989	160	
334.98207	140	
337.00080	224	1+
337.21905	244	
337.32019	286	1+
337.35607	116	
338.20365	126	
338.98531	190	1+
339.22180	122	
339.29872	234	1+
340.26667	130	
340.35605	126	
340.39269	472	1+
341.25195	128	
342.20258	320	1+
342.31301	254	
342.90358	254	1+
343.00454	154	1+
343.08139	276	1+
343.11444	154	
343.24329	168	
343.27602	278	1+
345.33214	270	1+
346.06276	132	
END IONS

###FS:    #m/z: 336.94624 #charge 1+
###MS: 6
###MSMS: 9
BEGIN IONS
TITLE=Cmpd 6, +MS2(336.9462), 28.0-35.0eV, 0.2min #9
RTINSECONDS=8.645
SCANS=6,9
PEPMASS=336.94624	331876
CHARGE=1+
182.86808	140	1+
189.86380	178	
198.85845	136	1+
205.01280	258	
206.97423	310	1+
207.02593	286	1+
209.01052	136	
209.88259	632	1+
209.94888	164	
210.90024	162	1+
211.94499	17702	1+
212.10115	130	
212.87938	900	1+
212.90460	148	
213.05967	104	
213.94017	5546	1+
214.88577	1234	1+
215.88707	1034	1+
215.94002	502	1+
216.00310	174	1+
217.03090	152	
217.88164	406	1+
217.93593	298	1+
219.03134	162	
222.95186	120	
223.07811	132	
223.95988	432	
224.97516	180	
225.95145	116	
226.89692	140	
227.89334	620	1+
228.89703	392	1+
229.00298	346	1+
229.92632	144	
229.95573	13376	
230.00818	276	1+
230.08321	122	
230.18985	112	
230.88954	1170	1+
230.95970	534	
231.03034	124	
231.95105	6690	1+
232.04134	482	1+
232.91383	154	1+
233.89468	1312	1+
233.95113	328	1+
235.05327	116	
235.95013	366	1+
236.89447	120	
237.03795	148	
237.99147	144	
238.09757	104	
238.21472	246	1+
238.96668	116	
239.11131	118	
239.94782	110	
240.90917	144	
240.96162	134	
241.57449	116	
243.08502	138	
243.89258	124	
244.97382	136	
245.98998	166	
246.05362	154	
246.10544	110	
246.97557	218	
247.02879	140	
247.96646	2894	1+
248.03169	524	
248.90261	276	
249.04105	1960	1+
249.90300	264	1+
249.96049	2054	1+
249.98862	120	
250.45086	188	
250.94842	128	
251.04140	246	1+
252.90903	142	
252.97149	7530	1+
253.03812	176	
253.09121	134	
253.89992	144	
253.92590	186	1+
253.95210	120	
254.09171	340	
254.96611	3078	1+
255.07309	574	
256.26193	174	1+
256.45429	114	
256.91425	234	
256.96316	320	
257.90585	116	
257.92623	172	
257.99254	108	
258.90848	392	1+
258.97303	400	1+
259.91478	272	1+
260.05887	322	1+
261.26566	192	1+
261.83321	116	
261.99810	110	
262.99753	140	
263.05524	962	1+
263.17182	168	
263.98182	212	1+
265.01457	226	
266.07157	106	
267.09978	110	
269.00410	334	
269.11930	172	1+
269.80059	140	
269.84644	136	
270.98218	762	1+
271.13580	336	1+
271.81523	106	
271.84447	190	1+
272.97585	388	1+
273.08868	110	
274.18863	148	
274.85101	132	
275.05802	656	1+
275.07604	120	
275.85282	110	1+
276.58070	106	
276.81020	130	
277.03465	280	1+
277.07196	740	1+
277.96262	210	1+
278.04065	196	1+
278.36307	124	
278.93752	220	1+
279.82879	160	1+
279.96588	280	
280.00732	176	
280.49974	140	
280.80820	290	1+
280.98947	118	
281.05006	388	1+
281.89333	140	
281.96349	142	
282.11297	144	
282.28052	194	
283.02915	148	
283.86540	112	
283.94122	170	1+
284.11042	120	
284.18114	104	
284.79469	202	1+
285.03046	124	
285.04812	142	
285.10830	196	
285.20641	312	1+
286.80363	306	1+
287.80656	228	1+
287.85057	110	
288.06255	900	1+
288.13505	108	
288.86846	210	1+
289.01704	236	
289.10727	122	
289.14339	422	1+
290.85990	358	1+
291.07528	124	
291.86416	226	1+
291.97456	140	
292.06236	1372	1+
292.99235	238	1+
293.06701	938	1+
293.11155	268	1+
293.29319	118	
293.81549	118	
293.87645	114	
294.86200	242	1+
294.93334	124	
295.06590	122	
295.10403	154	
295.25135	264	1+
295.27999	134	
295.86090	264	1+
295.97322	346	1+
296.25497	204	1+
296.88372	142	
296.91498	144	
297.11365	188	
298.08517	184	
298.58403	154	
299.06045	332	1+
299.11081	112	
300.02147	110	
300.93099	276	1+
303.04687	116	
303.14323	126	
303.21457	152	1+
304.26431	146	
306.07587	520	1+
306.19519	106	
306.79438	406	1+
306.88326	592	1+
307.08127	336	1+
307.13472	130	
307.30522	146	
308.29908	140	
310.87483	134	
310.99790	136	
311.02757	168	
311.08310	210	1+
312.90600	106	
312.94979	170	
313.02967	124	
313.15099	124	
315.03709	122	
315.16142	146	
316.81723	130	
316.92640	194	1+
317.19115	182	1+
319.08388	574	1+
319.89516	206	1+
320.15888	130	
321.29790	268	1+
321.32026	146	
321.87497	118	
322.13795	320	1+
322.27394	128	
323.09232	206	1+
323.23899	262	
324.29327	426	1+
324.89395	460	1+
325.89518	282	1+
327.80889	160	
328.18939	144	
328.83299	230	1+
328.89006	164	
329.31934	158	
331.06216	146	1+
332.09462	440	1+
332.95345	108	1+
333.17210	234	
334.23486	270	1+
335.18379	116	
335.28813	142	
335.83617	108	
336.18157	324	1+
336.95240	292	1+
337.09041	570	1+
337.19927	142	
337.25881	204	
337.35205	222	1+
337.96013	274	1+
338.07274	104	
338.12532	166	1+
338.16751	132	
338.22411	320	1+
340.38834	114	
341.06410	112	
341.09996	158	
341.15866	118	
341.38897	130	
END IONS

###FS:    #m/z: 322.93061 #charge 1+
###MS: 10
###MSMS: 11
BEGIN IONS
TITLE=Cmpd 7, +MS2(322.9306), 28.0-35.0eV, 0.2min #11
RTINSECONDS=12.35
SCANS=10-11
PEPMASS=322.93061	3293644
CHARGE=1+
191.95719	376	
192.88952	312	
197.90109	140	
198.86332	158	
200.01136	108	
201.88568	128	
202.85572	134	
205.94882	420	1+
207.02299	146	
208.82844	144	
208.88242	106	
215.88593	648	1+
219.11526	136	
219.17333	160	
220.86736	172	
222.95090	334	
223.95956	400	
224.97415	132	
226.89861	170	1+
227.90081	196	1+
227.95658	134	
231.02971	122	
232.00471	110	
232.03992	150	
233.04682	146	
233.06852	184	
233.89753	528	1+
235.03654	114	
235.19333	104	
235.88165	278	1+
236.03946	152	
237.00472	286	1+
237.08668	158	
237.14084	98	
237.95875	118	
238.21401	122	
238.88109	212	
238.94332	108	
239.08041	274	
239.79049	154	
240.02173	152	
240.94089	622	
240.96461	316	
241.87924	120	
241.93884	1822	1+
242.04236	110	
242.82066	112	
242.93885	1490	1+
243.88304	532	1+
244.04069	124	
244.07557	136	
244.12688	110	
244.81848	122	
246.09484	330	1+
246.83197	208	1+
246.97747	510	1+
248.03608	842	1+
248.12552	118	
248.85627	246	1+
248.96278	222	1+
248.98526	104	
249.04118	526	1+
250.95138	264	1+
251.08954	208	1+
251.78598	136	
251.92476	102	
252.46960	166	
252.89150	152	
253.17020	254	
253.92469	160	
254.07272	108	
256.58600	106	
256.91649	170	
258.97059	136	
258.98666	178	1+
259.17157	162	
259.80288	232	1+
259.91212	142	
260.11661	100	
261.05627	144	
261.88811	162	
262.05501	592	1+
262.18063	126	
262.82803	234	1+
263.86355	210	1+
263.98024	220	
265.01205	126	
265.05692	138	
265.85575	162	
266.08491	142	
266.13316	100	
266.21030	122	
266.99810	286	
267.95523	282	1+
267.99887	216	
268.09412	124	
268.86980	116	
268.91260	128	
269.00398	576	1+
269.07381	182	
269.11719	136	
269.79959	258	1+
269.83161	168	1+
269.97843	208	
270.16209	190	1+
270.97165	116	
271.28188	148	
271.87378	116	
272.79136	152	1+
273.05255	116	
273.09093	132	
273.12701	116	
274.26435	126	
274.92625	126	
275.05862	284	1+
276.26564	190	1+
276.83679	108	
277.01940	144	
278.09723	148	
278.97890	114	
279.01235	98	
279.09321	860	1+
279.79294	194	
280.14412	152	
280.80939	220	
281.05412	136	
281.88984	138	1+
282.27653	162	
283.06744	204	
283.26146	258	1+
283.85922	130	
284.05829	192	1+
284.29404	916	1+
284.91463	112	
285.90171	140	1+
286.08836	228	1+
286.18911	184	
286.42008	100	
286.91914	138	
288.06453	486	1+
288.20170	796	1+
288.93749	176	1+
289.15754	192	1+
289.78937	166	
289.88139	370	1+
290.85662	146	
291.08638	150	
292.06042	326	1+
292.16520	198	1+
292.80509	114	
292.87402	202	
293.02862	134	
293.26421	134	
296.29784	106	
296.85683	190	1+
297.06143	146	
298.11015	100	
299.14289	104	
299.93186	104	
300.85979	278	1+
302.92698	122	
303.10172	174	1+
304.18662	122	
305.15417	116	
305.29290	198	
306.27599	216	
306.30245	98	
306.88661	488	1+
307.08242	154	
307.28986	906	1+
307.79869	100	
308.15137	106	
308.24664	118	
308.29399	598	1+
308.79405	100	
308.91603	136	
310.05542	98	
310.30737	570	1+
310.88075	614	1+
311.02955	250	
311.88277	444	1+
311.90466	132	
312.02471	156	
312.83470	140	
313.02999	436	
313.13027	124	
316.07991	104	
319.05337	98	
319.89316	124	
320.08198	142	
320.15421	234	1+
320.18724	102	
321.09796	128	
321.18161	134	
321.52398	112	
322.15433	100	
322.22452	106	
322.32126	148	
322.34366	104	
323.23865	2614	1+
323.88986	444	1+
324.13836	122	
324.20778	158	
324.29769	158	
325.20558	454	1+
326.20634	326	1+
326.89572	136	
327.17770	178	1+
327.24471	160	
327.38287	122	
327.87482	338	1+
328.26285	104	
END IONS

###FS:    #m/z: 340.94127 #charge 1+
###MS: 10
###MSMS: 12
BEGIN IONS
TITLE=Cmpd 8, +MS2(340.9413), 28.0-35.0eV, 0.2min #12
RTINSECONDS=13.1225
SCANS=10,12
PEPMASS=340.94127	1666902
CHARGE=1+
186.55455	98	
188.11263	104	
192.88915	114	
199.00368	94	
200.83841	108	
205.92934	118	
207.97634	180	1+
208.96046	136	
211.18289	160	
212.89526	144	
213.88331	128	
213.94003	2576	1+
215.88682	1152	1+
215.93838	780	1+
217.85212	108	
217.88432	298	1+
217.94158	136	
218.91556	98	
220.88574	120	
221.90520	110	
222.09505	106	
222.97930	180	
223.21867	98	
223.96069	330	1+
226.89539	118	
226.94628	250	1+
230.84671	140	
230.88739	328	1+
231.86283	184	1+
231.88805	216	1+
231.95046	2844	1+
233.89888	594	1+
233.94754	718	1+
233.96596	106	
234.14875	140	
235.02967	96	
235.89221	672	1+
237.08936	116	
238.05048	174	
239.90446	142	
239.91997	94	
240.23288	146	
240.45968	98	
240.89392	96	
243.03251	558	1+
243.89830	152	
244.03706	478	1+
244.17219	102	
244.95690	340	1+
246.06531	194	1+
247.03453	128	
248.86060	136	
248.89978	392	1+
249.04029	458	1+
249.96202	766	1+
250.16662	280	1+
251.95122	390	1+
252.78954	104	
252.91823	138	
253.18988	164	
254.12739	228	1+
254.96700	1680	1+
255.07141	176	
255.10127	116	
256.07702	102	
256.80244	238	1+
256.91408	378	1+
256.96345	198	
257.15683	112	
257.88786	110	
257.96620	126	
258.91763	100	
259.95371	126	
260.10282	96	
263.05724	122	
264.06273	150	
264.98209	162	
265.01753	128	
266.25684	108	
266.87032	240	
266.99826	468	1+
267.07370	168	1+
267.13449	106	
268.00031	286	1+
268.09669	106	
268.96232	110	
269.04980	220	1+
270.42221	108	
271.99116	104	
272.89280	114	
272.93503	286	
272.96776	312	1+
273.22814	98	
273.79303	238	
273.81592	134	
275.00972	130	
275.81940	206	
276.84740	128	
276.91533	138	
277.00602	100	
277.88609	188	1+
277.90515	150	
277.96483	102	
279.96276	396	1+
280.26483	126	
281.01147	128	
281.06376	114	
281.11239	142	
282.27791	450	
283.02834	296	
283.81146	208	1+
284.29234	242	1+
285.91793	252	1+
286.01829	180	1+
287.88724	102	
288.06412	422	1+
288.20398	170	
288.82910	108	
288.96661	118	
290.86078	138	
290.94616	122	
292.86725	336	1+
292.95637	134	
293.06801	162	
293.85557	116	
293.87135	228	1+
293.97433	142	
294.98846	264	1+
295.02030	212	1+
295.43075	102	
295.99166	222	1+
296.04965	290	1+
296.80140	94	
296.97559	122	
297.97616	242	
298.08264	160	
298.10430	100	
298.31050	144	
299.06037	326	1+
299.78515	126	
300.94293	108	
301.01550	144	
301.13871	118	
301.82529	136	
302.09000	158	
302.18407	124	
302.93060	154	
303.14383	114	
304.17868	100	
306.29849	98	
306.79390	524	1+
306.88462	316	
307.04012	112	
307.30509	188	
307.84574	110	
307.88906	186	
308.29007	248	
308.99195	152	
309.11527	160	
309.12935	98	
309.30548	138	
310.87822	478	1+
311.02409	674	1+
311.10803	108	
312.02779	496	1+
315.03364	112	
315.05110	114	
316.96631	114	
316.99236	178	
318.88690	122	
319.09899	270	1+
319.86610	100	
320.93953	188	1+
320.99020	144	
321.17523	100	
321.22031	114	
322.01723	118	
322.88972	372	1+
323.02219	94	
323.23328	224	1+
323.30110	126	
323.89021	240	1+
325.88812	202	
326.17715	208	1+
326.33602	138	
327.25994	216	1+
328.18726	336	1+
328.81062	118	
331.09466	94	
331.83763	144	1+
332.08884	352	
334.89527	106	
336.08796	94	
338.12258	168	
338.36324	126	
339.05263	118	
339.19459	134	1+
340.14765	108	
340.35258	158	
340.39356	248	
340.77656	104	
341.13419	116	
342.28198	110	
342.64438	96	
342.90755	162	
343.20619	116	
343.24659	104	
344.25744	158	
344.29296	130	
345.00929	98	
END IONS

###FS:    #m/z: 507.84713 #charge 1+
###MS: 10
###MSMS: 13
BEGIN IONS
TITLE=Cmpd 9, +MS2(507.8471), 28.2-35.2eV, 0.3min #13
RTINSECONDS=13.8945
SCANS=10,13
PEPMASS=507.84713	318362
CHARGE=1+
196.01594	288	
199.88700	642	1+
224.08820	172	
230.02597	192	
230.84752	256	1+
231.97873	254	1+
232.88884	202	1+
234.88143	202	
235.90310	164	
236.04445	352	1+
238.90459	164	
239.10483	202	1+
241.00136	206	1+
243.91663	334	1+
243.98616	200	
244.04229	182	1+
244.91779	218	1+
246.88890	284	1+
248.05566	238	1+
248.09156	284	1+
248.16135	222	
249.15892	228	
250.97145	200	
252.14123	198	1+
252.89789	176	
253.02177	214	1+
253.09094	498	1+
253.88406	228	1+
254.09559	312	1+
257.85954	198	
259.84650	280	1+
261.84586	284	1+
262.13686	624	1+
264.06919	242	1+
265.93003	220	1+
266.09665	296	
266.16715	318	1+
266.86916	500	1+
267.06041	178	1+
267.78416	262	
267.90249	200	
267.91404	220	1+
268.11407	262	
269.89214	148	1+
270.86122	162	
271.11059	326	1+
271.87454	836	1+
271.93469	272	1+
272.38262	248	1+
272.85397	926	1+
273.02329	336	
274.11721	202	1+
274.85275	326	1+
274.95072	282	1+
276.07600	174	
277.15359	430	1+
277.87329	208	
277.92037	302	1+
277.94817	188	
278.89055	166	
279.12679	632	1+
279.96001	252	1+
280.85639	194	
281.90427	168	
282.88700	314	1+
283.06624	220	1+
283.09354	238	1+
283.98214	248	
284.13800	260	1+
284.19849	166	
284.87645	312	
285.01493	238	1+
285.89211	188	
285.94350	506	
286.79631	514	1+
287.83719	404	1+
287.89184	194	
288.86864	352	
288.92714	180	
289.08652	272	1+
289.12554	316	1+
289.88231	2716	1+
289.98853	200	1+
290.86466	2498	1+
290.94446	310	1+
291.10450	188	1+
292.36971	262	
293.06248	398	1+
293.13030	354	1+
293.78011	166	1+
293.87468	5122	1+
293.93756	304	1+
294.09903	214	1+
294.91355	190	1+
295.82121	282	1+
295.85707	264	
296.10715	222	1+
296.13954	414	1+
296.85360	524	1+
296.88142	746	1+
296.99807	304	1+
297.95162	296	1+
298.86050	652	1+
298.87841	1130	1+
299.02674	458	1+
299.79546	228	1+
299.81506	284	
299.91433	372	
300.81316	166	
300.85984	868	1+
300.89333	286	1+
300.97693	226	1+
300.99795	304	1+
301.09897	174	
301.11944	294	1+
302.88057	260	
303.95289	420	1+
304.88071	172	
305.81961	176	1+
305.85486	278	
306.16450	206	1+
306.78952	292	1+
306.88588	260	
306.97504	244	1+
307.13069	162	
307.89075	2104	
308.14000	994	1+
308.16036	230	
308.29603	800	1+
308.44519	150	1+
308.79564	314	1+
308.87351	1870	1+
309.88756	660	
310.00233	206	
310.06725	168	1+
310.15730	856	1+
310.89272	402	
311.88376	10166	1+
311.97223	362	1+
312.80973	364	1+
313.02160	538	1+
313.43615	100	1+
314.00449	228	1+
314.02857	310	1+
314.12161	168	
314.38701	212	1+
314.86645	1310	1+
314.89252	1166	1+
315.00853	148	1+
315.07552	178	
315.16751	344	1+
315.82288	522	1+
315.96656	206	
316.11038	216	
316.14787	366	1+
316.86580	802	1+
316.88391	1580	1+
316.97761	324	1+
317.01965	182	1+
317.09764	190	1+
317.22035	172	1+
317.36658	176	1+
317.41292	200	
317.82499	334	
317.97752	222	1+
318.00426	168	
318.85874	864	1+
318.93872	194	
319.13562	252	1+
319.82860	212	1+
319.97110	346	1+
320.88743	210	
320.90587	192	
321.09415	182	1+
322.16782	170	
322.18989	218	1+
322.82682	386	1+
323.03463	182	
323.12600	220	1+
323.85678	460	1+
323.97029	730	1+
324.85600	462	1+
325.16325	276	1+
325.90105	1230	1+
326.14814	338	1+
326.24197	282	
326.39301	270	1+
327.06364	176	
327.88377	1114	1+
327.89738	768	
328.31759	232	1+
328.37055	172	
328.87013	1048	1+
329.89525	1080	1+
330.03661	292	1+
330.81753	568	1+
331.01155	216	1+
331.13182	318	1+
331.37816	226	1+
331.89670	2214	1+
332.87357	802	1+
332.90325	1298	1+
332.94732	390	1+
332.98177	164	
333.09302	164	
333.11805	384	1+
333.17667	728	1+
333.82913	222	
333.85504	224	
334.40173	324	1+
334.77540	246	1+
334.87996	372	
334.89943	1412	1+
335.77735	208	1+
335.88586	1362	1+
335.94361	482	1+
336.09458	316	1+
336.87745	658	1+
336.98435	304	1+
337.01954	420	1+
337.04877	204	1+
337.14724	198	
337.84821	478	1+
339.82535	168	
339.88266	592	1+
340.13787	222	1+
340.94662	166	
341.98151	254	1+
342.01082	192	
343.16954	298	1+
343.83467	158	1+
343.87351	292	
343.90608	342	1+
344.14555	178	1+
344.71609	172	
344.96956	224	1+
345.11752	352	1+
345.93494	282	
346.40173	214	
347.89293	664	1+
347.96530	318	1+
348.65800	216	1+
348.96725	272	1+
349.33655	186	1+
349.92518	266	
349.95586	468	1+
350.83254	170	
350.88502	706	1+
350.92034	240	
350.95953	400	1+
351.12257	170	
351.19024	166	
351.83995	718	1+
351.85199	226	
352.15462	212	
352.77155	164	
352.82504	352	1+
352.90828	1084	1+
353.20339	226	1+
353.37925	252	1+
354.09881	262	1+
354.44140	222	1+
354.90828	204	
355.13607	222	1+
355.18277	296	1+
355.77837	374	1+
355.86614	170	
355.89737	220	
356.88563	508	1+
358.85749	292	1+
359.07418	162	
360.00455	304	1+
360.20800	168	
361.00463	222	1+
362.86260	330	1+
363.14631	344	1+
364.14468	404	1+
364.77111	206	1+
364.94084	254	1+
365.00178	196	1+
366.13185	190	1+
366.79224	180	
366.84231	1576	1+
367.03717	222	1+
367.06364	214	1+
367.71372	498	
367.87881	166	
368.11586	164	
368.21635	264	1+
368.70642	652	1+
368.84450	352	
368.91811	172	
369.73024	292	1+
369.84048	798	1+
370.03347	498	1+
370.78859	528	1+
371.10578	262	1+
371.63145	94	1+
371.71869	170	
373.14352	180	1+
373.15536	170	1+
373.38490	248	1+
373.79599	166	1+
374.20179	528	1+
374.68926	184	1+
374.89825	402	1+
374.92941	208	1+
375.32449	324	1+
375.80792	256	1+
375.96807	178	1+
376.15230	292	1+
377.35400	268	1+
378.18640	170	1+
378.87275	188	
379.63449	162	1+
379.70441	406	1+
379.96934	198	1+
380.10812	294	1+
380.70625	334	1+
380.85765	498	1+
381.21382	160	1+
381.77687	178	1+
381.88925	528	1+
382.71671	316	1+
382.85748	418	1+
382.89289	396	1+
383.11878	630	1+
383.92263	148	1+
383.98441	252	1+
384.33734	288	1+
384.85091	4642	1+
385.11268	398	
385.21851	300	1+
386.39693	226	1+
386.72993	166	
386.94001	134	1+
387.71806	200	
387.79609	212	
387.85521	582	1+
388.00116	240	1+
388.79700	1034	1+
389.17886	168	
389.20249	348	
389.86793	1090	1+
390.19200	460	1+
390.80292	176	
390.84128	1606	1+
391.02285	404	1+
391.91485	258	1+
392.01933	326	1+
392.12100	238	1+
392.83626	416	1+
392.86582	2180	1+
393.08970	294	1+
393.24275	206	1+
393.38955	218	
393.79999	1410	1+
394.06665	320	1+
394.78256	330	1+
394.83343	766	1+
394.85951	956	1+
396.03244	138	1+
396.11686	170	
396.73427	178	
397.15202	162	
397.24673	208	
397.71685	302	1+
397.78590	200	1+
397.98587	310	1+
398.86514	548	1+
399.22646	202	
400.36548	318	1+
400.87629	208	1+
401.12885	178	
401.20768	214	
401.23819	180	
402.06866	146	1+
402.17004	238	1+
402.80500	308	1+
402.86575	3578	1+
403.22811	358	1+
403.81091	334	1+
403.87126	2544	1+
404.03660	194	
404.70904	326	1+
405.00727	136	1+
405.76420	144	1+
406.03954	216	1+
406.07702	284	1+
406.22876	318	1+
406.80641	172	
406.86205	172	
407.72790	208	
407.82778	286	
407.86591	10032	1+
408.06310	194	
408.92647	234	1+
409.10747	190	1+
409.72881	502	1+
409.81230	314	
410.07365	172	
410.69853	190	1+
410.73492	302	1+
410.80813	2214	1+
411.03717	254	1+
411.10183	258	1+
411.81050	1920	1+
412.73286	656	1+
412.84761	1040	1+
412.86805	398	
413.07375	938	
413.87353	352	
414.13851	184	1+
414.28806	186	
414.88170	192	
415.04998	214	1+
415.19558	162	
415.27547	128	1+
415.87391	852	1+
416.81539	162	1+
416.87490	722	1+
417.81686	194	1+
418.40112	434	1+
418.97127	190	1+
419.13920	254	1+
419.29476	194	1+
420.19645	296	1+
420.25950	232	1+
421.19707	176	1+
421.34691	296	1+
421.73443	206	1+
421.88142	998	1+
422.23178	152	1+
422.92609	208	1+
422.99992	204	1+
423.53450	156	1+
423.82778	168	1+
423.87302	584	1+
424.13894	398	1+
424.82628	150	1+
425.10627	204	
425.20039	154	1+
425.88330	798	
426.07670	422	1+
426.80161	312	1+
426.86431	1524	1+
426.93829	432	1+
427.08828	230	1+
427.14450	178	
427.26266	340	1+
427.73877	634	1+
428.06045	404	1+
428.74422	480	1+
428.77211	284	1+
428.84947	1012	1+
428.88658	4126	1+
429.06554	320	1+
429.21219	314	1+
429.82247	374	
430.00072	238	1+
430.08506	244	1+
430.74314	826	1+
430.80331	174	
430.86161	1620	1+
430.88426	634	
431.86860	1032	1+
432.17636	196	1+
432.19833	328	1+
432.24503	220	
432.41901	226	
432.78648	234	1+
433.74716	164	
433.88901	716	1+
434.14610	396	1+
434.85725	760	1+
435.26152	258	1+
437.14509	610	1+
437.26383	350	1+
438.12475	168	1+
438.26333	262	1+
439.89241	1060	1+
441.15037	452	1+
441.80804	228	1+
441.88234	382	1+
442.15447	376	1+
442.27634	172	1+
442.73427	318	1+
443.24898	236	1+
443.82594	456	1+
444.07798	256	1+
444.15505	472	1+
444.87603	2282	1+
444.94790	304	1+
445.02257	220	1+
447.15988	258	1+
447.26145	432	1+
447.82013	298	1+
447.87782	234	
448.11869	220	
448.75257	200	
448.89818	256	
449.87924	1088	1+
450.10841	218	1+
450.77062	226	1+
451.90067	566	1+
453.24825	200	1+
453.87465	430	1+
455.83448	242	1+
457.90522	1812	1+
459.70839	216	1+
459.78872	302	1+
460.16761	228	1+
460.21660	266	1+
461.21601	152	1+
461.25080	196	1+
462.14734	164	
462.88318	816	1+
463.16140	364	1+
463.24080	196	1+
464.16615	254	1+
464.22839	228	1+
464.88010	322	1+
465.07522	172	1+
465.80346	230	1+
467.77696	486	1+
467.86260	186	
467.88975	1970	1+
467.92017	286	1+
468.83201	242	1+
469.10662	180	1+
469.18609	226	1+
469.83256	176	1+
471.79423	180	
475.81716	136	1+
476.25348	186	1+
478.18974	272	1+
479.72546	294	1+
480.91795	398	1+
481.18129	86	1+
482.79929	288	1+
483.20309	204	1+
483.85413	256	1+
483.95351	252	1+
484.44487	162	1+
485.90036	820	1+
487.08847	170	1+
487.28643	146	1+
487.76050	166	1+
487.82954	214	1+
488.39651	284	1+
491.44816	382	1+
491.85774	182	
499.74180	170	1+
499.94376	266	1+
502.12518	154	1+
503.17878	168	1+
503.35503	8774	1+
503.52589	112	1+
503.80239	322	1+
504.23736	286	1+
504.30670	220	
504.80478	250	1+
504.83024	186	
505.24527	216	1+
505.28419	480	1+
505.42151	328	1+
505.73363	180	1+
506.16627	232	1+
506.41583	334	1+
506.89413	128	1+
507.41624	210	1+
507.50630	156	1+
507.85720	332	1+
508.12305	314	1+
508.20785	302	1+
508.39035	234	1+
508.45593	206	
508.81946	220	1+
509.24076	234	1+
509.35834	332	1+
509.47410	382	1+
510.32362	182	
510.47247	254	1+
510.55950	110	1+
511.29700	146	1+
511.45431	272	1+
512.37441	128	1+
512.45585	248	1+
513.41232	290	
END IONS

###FS:    #m/z: 363.95757 #charge 1+
###MS: 14
###MSMS: 15
BEGIN IONS
TITLE=Cmpd 10, +MS2(363.9576), 28.0-35.0eV, 0.3min #15
RTINSECONDS=17.5965
SCANS=14-15
PEPMASS=363.95757	852326
CHARGE=1+
134.95503	284	
178.94601	226	1+
182.87076	242	
183.86578	232	1+
185.86658	118	
187.86929	138	
189.86455	1310	1+
191.10780	140	
191.85855	1972	1+
191.88233	148	
191.95458	148	
194.88800	140	
196.88446	768	1+
198.02363	204	1+
200.94793	158	
201.12514	168	
207.87384	518	
207.94622	224	
208.07305	114	
208.88506	544	
208.94232	152	
209.01461	148	
209.87015	494	
209.94388	3672	1+
210.88411	1826	1+
210.93504	348	1+
212.11463	170	
212.87951	9402	1+
213.17040	112	
214.89273	470	1+
218.91843	202	
222.95280	4910	1+
223.88580	296	1+
224.94887	7962	1+
225.09209	232	
225.88945	706	1+
226.89484	462	1+
226.94806	16762	1+
227.06235	120	
228.02445	354	1+
228.84556	148	1+
228.89528	1602	1+
228.94285	19290	1+
229.11014	216	1+
230.14789	98	1+
230.79560	160	
230.82776	172	1+
230.89026	10992	
231.24142	92	1+
231.89256	458	
231.94989	114	
231.96499	118	
232.88320	2416	1+
233.02416	204	1+
233.08166	114	
235.84646	284	1+
236.84771	172	1+
237.01488	136	
237.07556	214	1+
238.56286	120	
239.90056	196	1+
240.01161	148	1+
240.94014	276	1+
240.96280	3352	1+
241.51159	112	
241.90025	248	1+
242.90405	180	1+
242.95998	3140	1+
244.95790	7232	1+
245.94324	178	
246.72416	118	1+
246.90611	564	
246.95383	8182	1+
247.84553	216	1+
248.03486	378	1+
248.80888	112	
248.90078	3118	1+
248.96797	112	
249.96548	460	1+
250.89777	1098	1+
250.95079	188	
250.97007	392	1+
251.06854	204	
251.62697	128	
252.07433	150	
252.11473	130	
252.22406	146	
252.40699	154	
252.89917	740	1+
252.95969	200	1+
256.07758	120	
257.12637	160	
258.83444	122	
258.88852	190	1+
258.97574	664	1+
259.84908	134	
260.08121	206	1+
260.84600	118	
260.96963	2390	1+
261.10644	130	1+
262.79805	138	
263.05528	326	1+
263.97869	460	1+
264.09173	130	
264.82186	110	
264.85752	318	1+
264.89865	208	1+
264.96991	898	1+
265.83075	128	
265.93210	212	
265.97705	516	1+
266.81643	244	
266.85709	306	1+
267.78496	116	
267.97327	914	1+
268.09284	124	
268.12505	176	
268.83916	154	
268.95617	158	
269.08220	134	
269.11880	242	
269.96962	1360	1+
270.79466	186	1+
271.17834	630	1+
271.91520	280	1+
272.84935	230	1+
272.93343	178	
274.35339	138	
275.05707	148	
276.85502	206	1+
277.02953	144	
277.18604	162	
277.30774	94	1+
277.88744	188	
278.85476	164	
279.10100	144	
279.12679	118	
280.79324	838	1+
280.98721	326	1+
281.10943	174	1+
281.98997	228	1+
283.79022	326	1+
283.85323	224	
283.98285	584	1+
284.79205	308	1+
284.85322	166	
284.87584	504	1+
285.84704	888	1+
285.87867	388	1+
285.91112	142	
285.93903	166	
286.06736	124	
288.06354	356	
288.93078	190	1+
289.24656	214	1+
289.88386	188	1+
290.78815	414	
291.10132	292	1+
291.11841	954	1+
291.88147	150	
292.25245	226	1+
292.86311	130	
293.06926	118	
293.86541	390	1+
294.86229	336	1+
295.81648	138	
296.81059	232	
296.92974	132	
297.80302	120	
297.91197	126	
297.97467	120	
298.08198	208	
298.80427	688	1+
299.87453	172	
299.94261	136	
300.08508	176	1+
300.81968	124	
301.00612	144	
301.86112	866	1+
302.22245	168	
302.88591	172	
303.10655	156	
303.12310	166	
303.80728	612	1+
303.85634	2184	1+
304.11995	110	
304.22575	114	
305.80956	152	
305.91161	112	
306.10790	258	1+
306.28358	494	1+
306.43801	188	
306.73517	114	
307.08211	240	1+
307.88735	402	1+
308.06590	198	1+
308.14176	210	1+
308.29631	550	1+
308.79670	230	
308.96057	202	1+
309.34197	196	1+
309.87616	128	
310.04695	112	
310.87553	502	1+
310.92950	110	1+
311.02712	140	
311.12894	166	
312.03121	150	
313.02942	230	
313.92794	220	1+
314.81945	142	
314.90921	140	
314.92747	146	1+
315.03969	148	
315.85360	116	
316.81487	192	
318.59795	128	
318.93373	208	
319.08759	196	
319.23314	112	
319.30524	126	1+
320.81862	184	
321.18729	134	
321.81762	282	
321.86846	560	1+
321.91717	112	
322.07111	144	1+
322.14819	168	
322.81787	172	
322.92945	294	
323.13166	110	
323.32479	146	1+
323.77946	216	1+
324.87645	260	
326.87238	902	1+
328.17212	180	
328.80450	248	1+
328.90282	180	
332.08989	322	1+
332.28418	248	1+
334.76504	202	1+
335.79543	128	
336.94264	1034	1+
337.04886	186	1+
337.09163	136	
337.33290	120	
337.83450	120	
338.86914	116	
339.14063	176	
339.83077	446	1+
340.09459	158	
340.81495	170	
340.93902	314	1+
342.28101	122	
342.90148	130	
343.21092	224	1+
343.27214	172	
344.27935	160	
346.57358	120	1+
348.06886	146	1+
348.94216	168	
349.31714	212	
350.33878	310	
351.33405	206	
351.82435	204	1+
353.19034	112	
354.05155	448	1+
355.05551	382	1+
357.05821	202	
357.78994	192	1+
359.95416	178	1+
361.19763	294	1+
361.28788	116	
362.10006	232	1+
362.28255	114	
364.35698	176	
365.28186	222	1+
365.31480	246	1+
365.83557	120	
367.33177	400	1+
367.90754	218	1+
368.22659	210	1+
368.39100	122	
368.42691	382	1+
END IONS

###FS:    #m/z: 336.94687 #charge 1+
###MS: 14
###MSMS: 16
BEGIN IONS
TITLE=Cmpd 11, +MS2(336.9469), 28.0-35.0eV, 0.3min #16
RTINSECONDS=18.3685
SCANS=14,16
PEPMASS=336.94687	271688
CHARGE=1+
67.77447	104	
205.95145	286	1+
208.07243	102	
208.98254	146	
209.88195	124	
210.88334	294	
211.94482	10540	1+
212.87785	922	1+
213.41047	84	1+
213.89280	264	
213.93966	3748	1+
214.16039	106	
214.89164	192	
215.88803	886	1+
215.93645	524	1+
217.88265	610	1+
217.93565	132	
219.03271	98	
219.69931	98	
222.97708	114	
223.96025	120	
223.96989	98	
224.96919	132	
226.89657	192	
226.94593	118	
226.97169	120	
227.79257	160	
227.89771	146	
228.90981	140	
229.89483	230	
229.95523	9824	1+
230.02936	116	
230.88848	2742	1+
231.43323	134	
231.94961	4042	1+
233.04043	404	1+
233.87689	102	
233.89423	952	1+
235.86802	156	
235.94815	182	
237.01632	138	
237.06381	188	
237.99909	138	
238.94439	202	1+
239.07535	186	1+
239.90966	112	
241.89078	178	1+
242.07602	142	
242.94703	190	1+
244.12332	172	
247.96487	2650	1+
248.03531	190	
248.55249	106	
248.89813	696	1+
248.94435	148	
248.98741	110	
249.04056	660	
249.96137	1694	1+
250.94414	98	
251.04081	104	
251.92355	110	
252.23573	170	
252.78635	336	1+
252.83367	288	1+
252.97121	5552	
253.02015	106	
253.90564	300	1+
253.92286	142	
253.97714	148	
254.09081	162	
254.94214	214	
254.96484	2604	1+
255.07501	480	1+
256.91262	102	
257.08277	126	
258.08810	214	1+
258.84690	132	
258.88125	136	
258.91152	162	
258.97014	130	
261.47766	168	
262.84920	200	1+
262.94183	290	1+
263.05893	602	1+
263.08687	272	1+
263.83154	126	
263.85385	220	1+
265.01524	110	
265.55360	110	
266.88982	106	
266.92303	140	
266.99757	114	
267.18677	104	
267.86186	190	
267.94419	210	1+
268.84023	376	1+
269.02095	186	
269.79713	248	1+
269.86508	120	
270.12644	338	1+
270.98551	720	
271.84437	184	1+
271.91535	148	
271.95248	122	
272.97962	428	
273.02633	124	
273.15288	150	
273.79403	188	
273.91635	128	
276.85309	336	
276.92219	122	
277.81041	106	
277.84294	146	
277.96426	196	
278.39752	100	
278.80880	102	
278.83367	464	1+
278.85683	280	1+
280.12336	98	
280.78912	120	1+
281.05024	110	
282.92030	164	
283.03732	188	
284.85195	468	1+
284.98293	152	
285.02334	258	1+
286.18610	200	
287.84994	214	1+
288.06684	298	1+
288.13459	190	1+
288.20271	216	
289.80317	116	
290.86072	362	1+
291.02457	154	
291.88817	148	
292.10793	198	1+
292.26263	124	
292.80771	178	
292.90333	280	1+
293.06529	376	1+
293.90689	194	1+
293.99526	228	1+
295.85066	100	
295.99238	122	
296.80752	520	1+
296.84563	98	
296.91876	102	
296.97470	126	
297.02980	100	
298.05799	264	1+
299.54301	96	
300.85751	336	1+
300.87156	112	
302.14759	156	
303.72723	124	
305.39205	108	
306.07572	176	
307.08627	110	
308.02942	202	1+
308.30848	108	
308.88314	106	
309.32655	150	
309.81484	218	1+
310.06760	126	
310.87514	108	
311.88304	174	
311.94663	202	1+
312.80622	112	
312.87031	156	
313.81570	532	1+
313.87594	116	
314.81966	464	1+
315.16155	176	
317.13306	132	
317.45246	100	
317.76106	98	
318.85641	96	
318.95063	122	
319.02630	106	
319.08449	154	
319.13422	108	
320.15947	120	
320.56460	106	
320.96806	120	
321.21435	160	
321.29368	98	
322.08412	178	
322.82455	178	1+
323.01870	132	
323.23548	138	
323.30444	174	
323.88637	100	
324.08092	104	
325.89978	104	
327.04270	196	1+
328.17002	100	
328.19008	124	
328.81114	210	1+
328.83849	110	
328.88720	220	
330.17547	188	1+
330.31326	114	
331.06110	148	
333.16710	222	1+
334.96004	118	
336.30438	132	
336.80343	100	
337.09274	106	
337.25066	118	
339.83181	164	
340.35748	110	
340.91631	114	
341.80873	98	
END IONS

###FS:    #m/z: 507.84721 #charge 1+
###MS: 14
###MSMS: 17
BEGIN IONS
TITLE=Cmpd 12, +MS2(507.8472), 28.2-35.2eV, 0.4min #17
RTINSECONDS=19.141
SCANS=14,17
PEPMASS=507.84721	254806
CHARGE=1+
191.95436	536	1+
196.01850	314	
199.88900	430	1+
215.90111	300	1+
216.87838	272	1+
221.86872	280	1+
224.95068	228	1+
224.97595	426	
226.96927	172	1+
230.84550	508	
231.96359	192	
234.88150	180	
236.89916	278	1+
236.94247	216	1+
237.07034	390	1+
237.90465	220	1+
242.89816	276	1+
244.04078	294	
246.08942	326	1+
250.89361	186	
250.96970	570	1+
251.88172	226	1+
252.37315	300	1+
254.09819	278	1+
254.95698	222	1+
256.79489	178	
257.85609	170	1+
258.99794	216	1+
259.90774	264	1+
261.05599	382	1+
262.09905	214	
262.13704	312	
262.17126	268	1+
262.37914	186	
264.11793	260	1+
265.40687	172	1+
266.16957	232	
266.89975	222	1+
267.86152	200	1+
268.10818	260	1+
268.88735	176	
270.39468	360	1+
270.85645	300	
270.88845	266	1+
271.87403	532	
272.09119	240	1+
272.82489	262	1+
272.85407	1836	1+
272.94922	298	1+
273.80044	444	1+
274.92651	186	1+
275.06970	234	1+
275.87264	322	1+
275.98782	340	1+
276.79747	498	1+
277.91124	260	1+
279.10460	510	1+
279.13331	702	1+
280.11196	446	1+
280.39722	274	1+
281.17987	236	1+
281.37743	198	
281.89185	216	
282.03426	228	1+
282.10912	222	
284.87737	452	1+
284.97607	182	
285.02172	176	
285.91108	270	1+
285.94272	684	1+
286.79214	314	1+
286.88377	484	1+
287.84202	466	1+
288.87033	506	
289.88200	1950	
290.86588	3380	1+
290.96388	298	1+
291.08806	210	
291.80837	434	1+
291.92994	278	1+
292.14503	184	
292.40228	286	1+
293.87462	7662	1+
293.92590	294	1+
294.03503	290	1+
294.12587	228	
294.80274	446	1+
294.90625	214	
295.01134	204	1+
295.11930	294	1+
295.81888	184	
295.97669	422	1+
296.06616	194	
296.14072	196	1+
296.37951	262	
296.86042	222	
296.88237	522	
297.81511	704	1+
297.87813	308	
298.85304	466	1+
298.87765	1216	1+
299.79659	364	1+
299.81476	400	
299.91588	270	
300.80187	240	1+
300.81376	204	
300.85332	762	1+
300.94877	272	1+
301.82988	460	1+
302.08403	178	1+
302.83402	290	1+
302.88343	234	
303.80706	234	1+
303.86277	348	
303.88018	592	1+
303.91074	506	1+
303.95388	268	
304.91260	410	1+
304.93668	294	1+
305.85902	314	
306.12321	318	
306.87560	188	
306.94095	576	1+
307.03914	428	1+
307.13357	180	
307.29005	1040	1+
307.89079	1582	
307.94231	424	1+
308.14066	452	
308.20311	220	1+
308.29399	820	1+
308.88295	2822	1+
308.89304	868	
309.04393	462	1+
309.15341	1266	1+
309.88935	1790	1+
310.11915	218	1+
310.15979	1126	1+
310.96650	310	1+
311.01647	358	1+
311.84175	290	1+
311.88410	15680	1+
312.22691	212	
312.38310	188	
313.35806	202	1+
313.82720	532	1+
313.97795	342	1+
314.16697	140	1+
314.86794	1272	1+
314.89199	1466	
314.96201	186	
315.97594	308	1+
316.21782	92	1+
316.86479	902	1+
316.88826	1018	1+
317.09004	186	
317.82534	328	
318.86380	1010	1+
318.88233	300	
318.96387	318	1+
319.01205	274	1+
319.12084	262	1+
319.82114	248	
319.89875	254	
320.88418	632	1+
320.92365	178	
321.59475	270	1+
321.88121	472	1+
322.09219	288	1+
322.15929	208	1+
322.77551	168	1+
322.88099	274	1+
323.47447	152	1+
324.36276	176	
324.86458	346	
325.14324	340	1+
325.37782	256	1+
325.86437	238	
325.90034	616	
326.24279	356	
326.80531	428	1+
326.82765	194	1+
326.88520	354	
326.89960	428	
326.99240	230	
327.48074	294	1+
327.75754	110	1+
327.88256	926	
328.37461	594	
328.86901	374	
328.88812	1834	1+
328.94287	384	1+
329.15721	612	1+
329.82407	208	
329.94632	258	1+
330.83223	634	1+
330.91039	352	
330.97777	302	1+
331.02295	294	1+
331.14117	226	1+
331.34924	300	1+
331.89481	1748	1+
332.87580	572	
332.94403	412	1+
333.02049	322	1+
333.17562	762	1+
333.81570	246	
334.16123	374	1+
334.89576	1598	1+
335.53884	206	1+
335.84552	458	1+
335.94101	460	1+
336.02872	264	
336.08569	208	1+
336.39499	284	1+
336.81874	212	1+
336.94483	334	1+
337.02012	306	1+
337.84817	446	1+
337.88223	1080	1+
338.85058	274	1+
339.05746	270	1+
339.81387	486	1+
339.83714	310	1+
339.88009	722	
340.80743	386	1+
340.90659	546	1+
340.94071	200	1+
341.71133	210	1+
341.84743	398	1+
341.87509	260	
341.89871	294	1+
342.93680	158	1+
343.06172	330	1+
343.10276	260	1+
343.87304	640	1+
345.90118	634	1+
346.03571	356	1+
348.40889	416	1+
348.92256	242	
350.06869	402	1+
350.10667	240	1+
350.14903	178	
350.88771	788	
350.94965	182	1+
351.07559	284	1+
351.83553	314	
351.87463	242	
352.14578	196	1+
352.19285	266	1+
352.77579	646	1+
352.90859	1710	1+
352.96879	222	1+
353.81604	216	
353.85311	502	
354.05801	192	
354.87123	252	
355.15481	270	1+
355.89183	232	1+
355.92296	292	
356.02924	190	
356.18740	356	1+
356.70460	188	1+
356.81974	212	1+
356.84482	268	1+
357.56413	122	1+
357.78497	370	1+
357.91562	206	
358.29303	250	1+
358.87319	336	1+
358.89806	484	1+
359.89934	322	1+
361.01930	378	1+
361.78638	214	1+
361.98498	292	1+
362.13874	394	1+
362.32288	226	1+
362.72777	228	
362.85896	206	
362.89932	398	1+
363.01384	370	1+
363.08589	160	1+
363.84986	326	1+
364.06467	504	1+
364.92657	302	1+
365.06772	426	1+
365.93114	252	1+
366.13302	228	1+
366.15730	214	1+
366.18305	178	
366.78390	182	
366.79783	230	1+
366.84141	2106	1+
366.91719	304	1+
367.01320	288	1+
367.33361	230	1+
367.70906	710	1+
367.94875	266	1+
368.09517	314	1+
368.57209	116	1+
368.79013	266	
368.83759	924	1+
368.89877	374	1+
368.95597	166	1+
369.07755	374	1+
369.88873	202	
370.17908	342	1+
370.78400	528	1+
370.90864	452	1+
372.05297	180	
372.85118	196	
373.72268	512	1+
373.83163	278	
373.89654	212	
374.79330	464	1+
374.84322	224	
375.07398	424	1+
375.18630	198	
375.37655	326	1+
375.88677	390	1+
376.22703	328	1+
376.83537	184	1+
377.32116	160	1+
377.78409	372	1+
377.81061	412	1+
377.86680	228	
378.04367	276	1+
378.75607	154	1+
380.74342	416	1+
380.85614	552	1+
381.10560	224	
381.80023	184	
382.11716	472	1+
382.73468	562	1+
382.85791	612	1+
383.14841	286	1+
383.35924	206	
384.66496	150	1+
384.76757	346	1+
384.85194	5678	1+
385.01947	392	1+
385.79947	348	1+
387.85190	742	1+
388.39393	262	1+
388.79711	1050	1+
389.04850	316	1+
389.20267	282	
389.71600	556	1+
389.91596	190	
390.84245	796	
390.86406	422	
391.17685	330	1+
391.20523	180	
391.22979	292	1+
391.37789	378	1+
391.80346	270	
391.84484	1942	1+
391.98813	416	1+
392.07354	442	1+
392.18033	208	1+
392.70228	260	1+
392.79598	184	
392.86583	1390	1+
392.99069	262	1+
393.70550	184	1+
393.79935	1594	1+
393.88374	242	
394.29625	164	1+
394.35656	240	1+
394.74183	542	1+
394.78316	234	
394.83761	456	
394.85835	920	1+
394.90446	184	
395.74261	486	1+
396.00011	276	1+
396.19582	198	1+
396.68182	246	1+
396.93760	226	1+
397.14307	308	1+
397.94482	142	1+
398.07527	134	1+
398.86789	756	1+
399.21700	244	
399.71032	204	1+
400.22775	306	1+
400.86672	206	
400.90743	190	1+
401.12591	324	1+
401.45926	142	1+
402.86682	3766	1+
403.23255	188	
403.61619	218	1+
403.87145	2686	1+
403.91905	342	1+
404.03821	336	1+
404.25007	272	1+
405.73657	240	
405.82213	212	
405.86770	992	1+
406.81952	688	1+
407.86756	10390	1+
407.95213	286	1+
408.03114	220	1+
408.07225	246	
408.15897	264	1+
408.75305	282	1+
408.81535	676	1+
409.07269	372	1+
409.16716	352	1+
409.34915	372	1+
409.72189	184	
410.09556	200	1+
410.58877	172	1+
410.64325	174	1+
410.73273	686	1+
410.84814	630	
410.87489	2004	1+
410.92286	314	1+
411.05817	184	
411.10014	226	1+
411.81120	2240	1+
412.21220	136	1+
412.29485	336	1+
412.73200	560	
412.85011	2176	1+
412.87191	940	1+
413.07701	834	1+
413.29895	268	1+
413.35826	190	1+
414.00009	178	1+
415.19386	304	1+
415.87488	1024	1+
416.28265	146	1+
416.73428	206	1+
416.87692	764	1+
417.82009	478	1+
419.35856	292	1+
421.88416	796	
421.97001	170	1+
422.36733	216	1+
422.75757	188	
422.88237	456	
423.24023	152	1+
423.86974	390	
424.14598	238	
424.86134	372	
425.13294	442	1+
425.26553	142	1+
425.88370	1344	
426.13747	370	1+
426.18623	330	1+
426.37994	212	1+
426.79701	240	1+
426.86373	2550	1+
426.93806	582	1+
427.18877	250	1+
427.20664	160	1+
427.73854	322	
428.09512	464	1+
428.73808	258	
428.85433	676	
428.88770	2976	1+
429.73778	228	
429.83841	386	
430.74086	654	1+
430.81222	218	
430.86050	416	
430.88414	626	
431.76403	252	1+
431.86903	1962	1+
432.03923	248	1+
432.24480	760	1+
432.73330	188	1+
433.20627	146	1+
433.94892	270	1+
434.50552	202	
434.75216	288	1+
434.82644	302	1+
434.89261	650	
435.14897	278	1+
435.86821	280	
436.85103	136	1+
436.88945	258	1+
437.06116	236	1+
438.88983	1542	1+
439.35958	328	1+
439.44034	186	1+
439.73199	256	1+
439.89411	1346	1+
440.02111	144	1+
440.15350	486	1+
441.26122	120	1+
441.83985	218	1+
442.06068	214	1+
442.15621	176	
444.39983	272	1+
444.73644	344	1+
444.81541	244	
444.87455	2970	1+
445.74353	246	1+
446.77968	318	1+
446.89333	630	1+
447.74700	192	
448.70825	188	1+
448.88523	1242	1+
449.00878	178	
449.05834	190	1+
449.88398	874	1+
450.33202	204	1+
451.87820	572	1+
452.06669	200	1+
452.76419	358	1+
453.86105	284	1+
455.19901	150	1+
456.63165	194	1+
457.06266	304	1+
457.26738	240	1+
457.90552	1198	1+
459.01828	138	1+
459.16237	260	1+
459.24338	254	1+
459.90614	330	1+
460.80038	282	1+
461.95340	238	1+
462.05408	210	1+
462.81634	242	1+
462.88209	1162	1+
463.42471	174	1+
463.71935	216	1+
465.40030	240	1+
467.88724	1252	1+
468.20117	182	1+
468.22236	224	1+
468.77156	374	1+
468.83230	180	
469.07548	186	1+
469.17295	280	1+
469.89377	360	1+
470.07817	130	1+
471.40839	250	1+
472.03885	182	1+
473.28867	230	1+
473.81322	190	1+
475.24010	248	
479.76524	288	1+
480.92493	348	1+
481.72067	422	1+
482.86750	182	
485.25178	290	1+
485.89960	754	1+
486.71282	204	1+
486.79734	362	1+
487.12132	186	1+
487.80553	262	1+
487.90129	354	1+
489.25479	162	1+
489.34776	190	1+
489.45134	362	1+
490.10629	214	1+
490.18471	250	1+
490.45854	242	1+
490.79922	376	1+
491.10960	154	1+
491.18893	212	1+
491.49132	192	1+
493.33811	198	1+
494.39044	244	1+
495.72260	254	1+
496.22732	202	1+
497.86627	274	1+
498.91491	178	
500.82681	166	1+
502.84039	340	1+
503.08786	230	1+
503.35485	2802	1+
503.49636	212	1+
503.67851	214	1+
503.75984	366	1+
504.13030	184	1+
504.27893	582	1+
504.42056	276	1+
504.46508	314	1+
504.76328	276	1+
504.80646	198	
505.32556	320	1+
505.47006	314	1+
505.80468	180	
506.44140	472	1+
506.73417	300	1+
507.39171	150	1+
507.44559	274	1+
508.19087	184	1+
508.80851	222	1+
509.16959	202	1+
509.28666	254	1+
509.30269	468	1+
509.35126	290	1+
509.86393	608	1+
510.29109	194	1+
511.32354	236	1+
511.34541	316	1+
511.40510	192	1+
512.20058	278	1+
512.34920	238	1+
512.73098	142	1+
END IONS

###FS:    #m/z: 363.95760 #charge 1+
###MS: 18
###MSMS: 19
BEGIN IONS
TITLE=Cmpd 13, +MS2(363.9576), 28.0-35.0eV, 0.4min #19
RTINSECONDS=22.8265
SCANS=18-19
PEPMASS=363.95760	1175150
CHARGE=1+
182.86431	130	
185.86833	204	
187.86715	222	
189.86281	1730	1+
191.85900	2274	1+
193.85806	120	
194.88893	156	
196.88450	718	1+
197.09887	122	
198.87912	178	1+
205.94726	250	1+
205.99058	120	
207.03275	128	1+
207.87748	1306	1+
207.95076	126	
208.94030	146	
208.97733	208	1+
209.86990	346	
209.94428	3220	1+
210.88447	1488	1+
211.93559	142	
212.87977	10508	1+
215.88070	220	
217.89934	176	1+
219.00810	154	
219.42795	136	
222.95192	5422	1+
223.05774	142	
223.88686	200	
224.09310	222	1+
224.89922	250	
224.94903	7598	1+
225.88921	642	1+
226.89381	458	1+
226.94787	16304	1+
226.97319	386	
227.53391	142	1+
227.93126	594	
228.09228	290	1+
228.13740	172	1+
228.20696	170	1+
228.47501	170	1+
228.73133	98	1+
228.89503	1734	1+
228.94318	17318	1+
230.89009	13656	1+
230.91815	152	
231.02100	266	1+
232.88516	1962	1+
233.51025	122	
234.88198	844	1+
235.07224	250	1+
240.78884	146	1+
240.83341	312	1+
240.94113	198	
240.96334	3274	1+
241.94194	488	
242.82544	260	1+
242.95840	2242	1+
244.03780	316	1+
244.05542	150	
244.90000	136	
244.95786	6772	1+
245.17100	172	1+
245.94125	368	
246.09946	146	
246.22895	112	1+
246.90543	778	1+
246.95390	7538	1+
247.13187	134	
248.76814	102	1+
248.80132	306	
248.85280	124	
248.90038	3518	1+
249.04183	192	
249.80816	186	
250.02868	170	
250.89481	504	1+
250.94783	162	
250.97056	286	
251.84352	120	
251.96037	142	
252.10536	166	
252.23222	142	
252.79638	222	1+
252.83270	146	1+
252.89005	200	
253.90559	740	
253.97964	140	
254.09419	142	
255.78612	130	
257.09223	358	1+
258.83829	140	
258.91090	148	
258.97277	896	1+
259.79799	110	1+
260.83997	132	
260.87778	144	
260.92669	128	
260.97016	2178	1+
261.83831	500	1+
262.79945	126	
263.09987	148	
264.04662	228	1+
264.12150	268	1+
264.79637	192	
265.08516	124	
265.97463	314	1+
266.25118	168	
266.78670	142	
266.81296	340	1+
266.86615	342	1+
266.90627	154	
267.04859	198	1+
267.78784	382	1+
267.92678	126	
267.97385	684	
268.10689	146	
268.96510	1364	1+
269.03343	122	
269.96971	1154	1+
270.16946	452	1+
270.79834	460	1+
271.17357	374	1+
271.91737	618	1+
272.81530	234	1+
272.84727	294	1+
272.87443	124	
273.84833	164	1+
273.91457	170	
274.09105	130	
275.80875	334	1+
275.85227	206	1+
275.88219	164	1+
275.90695	120	
275.94246	220	1+
276.91746	268	1+
277.11225	252	1+
278.79400	134	
278.80620	142	
278.82350	132	
278.85667	260	
278.91677	244	1+
279.09077	182	1+
279.80285	216	
279.85416	182	
279.96575	148	
280.25945	138	
280.79131	974	1+
281.25542	142	
281.27270	198	1+
281.82029	132	
281.89266	192	
282.85067	718	1+
283.03890	220	
283.06764	162	
283.13292	126	
283.78812	242	
283.85048	476	1+
283.98377	388	1+
284.41427	120	
284.79381	328	1+
285.07889	196	1+
285.79530	230	1+
285.84482	1356	1+
285.93930	128	
286.91754	260	1+
287.03860	178	
287.88317	284	1+
287.92091	220	1+
288.06492	214	
288.20042	138	
288.86614	148	
289.97767	152	
290.78451	916	1+
290.86045	154	
291.11764	642	1+
292.43529	162	
292.86164	134	
293.06903	196	
293.09187	138	
293.86124	458	1+
294.15846	174	1+
294.81713	278	
294.86266	326	1+
294.93560	252	1+
296.80376	508	1+
296.92114	184	1+
297.86835	128	
298.80428	1364	1+
298.98282	136	
299.86927	172	
300.09234	228	1+
300.80150	488	1+
301.80239	302	1+
301.86203	1250	1+
301.92180	150	
302.24676	178	1+
302.27690	402	1+
302.88386	130	
303.11696	356	1+
303.80699	1026	1+
303.85625	2762	1+
303.96098	130	
304.92175	144	
304.95984	132	
304.99800	176	1+
305.15495	154	
305.82443	422	1+
306.28450	716	1+
306.43603	148	
306.87696	126	
307.28932	586	1+
307.72191	96	1+
307.87477	348	1+
308.87853	210	1+
310.31077	146	
310.87677	276	
311.89106	176	
312.02726	234	1+
312.87195	160	
312.88674	122	
313.03116	166	1+
313.86728	246	1+
316.80798	298	1+
317.93025	356	1+
319.05137	148	
319.14337	210	1+
319.27357	130	
319.75729	252	1+
319.82180	220	
319.86651	198	
320.05567	142	
320.09199	146	
320.30672	202	1+
320.87475	154	
320.93537	140	
320.96413	174	
321.13199	142	
321.81922	842	1+
321.86651	692	1+
321.97985	118	
322.11100	130	
322.93215	400	1+
324.33190	138	
324.81035	192	1+
324.89483	438	1+
324.93468	124	
324.96911	318	1+
325.90238	246	1+
326.87156	838	1+
327.00270	150	1+
327.95735	202	1+
328.19176	158	
328.30292	324	1+
328.31943	340	1+
328.89361	146	
329.32388	238	1+
330.21284	196	1+
330.72186	150	1+
330.87869	270	1+
332.09230	128	
333.09441	218	1+
333.77833	178	1+
336.80373	286	1+
336.94548	1150	1+
337.02550	152	
337.86740	302	1+
339.03628	316	1+
339.12965	176	1+
339.82919	952	1+
339.89519	134	
340.77144	146	
340.93366	382	1+
341.82232	174	
342.38226	148	
342.88393	174	1+
342.91201	158	
343.28920	196	1+
344.19543	214	1+
348.91384	272	1+
349.09667	118	
349.32098	472	
349.73838	124	
350.19668	146	
355.05004	354	1+
356.05033	306	1+
356.97356	128	
359.18732	140	
361.84607	120	
362.33659	226	
362.84304	142	
363.84380	124	
364.13497	144	
365.27962	276	1+
365.31575	176	
365.77812	132	
366.20334	144	
366.32034	134	
366.33363	120	
366.71792	124	
366.74157	174	
368.42204	308	
368.72417	302	1+
END IONS

###FS:    #m/z: 507.84716 #charge 1+
###MS: 18
###MSMS: 20
BEGIN IONS
TITLE=Cmpd 14, +MS2(507.8472), 28.2-35.2eV, 0.4min #20
RTINSECONDS=23.5985
SCANS=18,20
PEPMASS=507.84716	389988
CHARGE=1+
189.00605	164	1+
196.01633	412	1+
199.88601	204	1+
223.97698	234	
230.84873	912	1+
230.88709	192	
234.08057	214	1+
237.06312	412	1+
247.85568	268	1+
249.12673	176	1+
250.97276	400	1+
252.08118	186	
253.09116	280	1+
253.24591	146	1+
254.94654	192	
255.79089	298	1+
256.04263	252	1+
257.85475	410	1+
257.88540	196	1+
258.85288	360	1+
260.78923	130	1+
260.88202	344	1+
261.08876	232	1+
261.93543	140	1+
262.13686	594	1+
264.79137	294	1+
264.88208	222	1+
264.90896	238	1+
265.79388	246	1+
266.86615	194	
267.08297	204	
267.10296	498	1+
267.78105	266	1+
267.87704	196	
267.90701	234	1+
268.11016	292	1+
268.97273	252	1+
268.99603	190	1+
269.95874	220	
270.81033	208	
270.85892	538	
271.87740	286	
272.85530	1568	1+
274.80051	246	
275.10822	176	1+
275.80342	378	1+
277.11079	186	
277.86292	416	1+
278.49640	238	1+
278.82313	300	1+
279.92828	188	1+
280.85673	368	1+
280.90068	130	1+
281.22100	218	
281.85738	216	1+
282.12914	194	1+
283.90520	266	1+
284.07813	178	1+
284.95396	210	
285.79600	314	1+
285.94346	366	
286.02635	304	1+
286.81666	208	1+
286.87238	240	1+
287.11461	336	1+
287.84444	334	
287.89106	198	
287.90506	190	
287.93947	426	1+
287.94942	280	1+
288.86876	472	
288.89522	202	
289.20069	270	1+
289.88167	2014	
290.86540	1418	
291.09938	298	1+
291.87446	1466	1+
292.14277	192	
292.26565	224	1+
292.81154	270	
292.86191	214	
292.90849	246	
293.35138	196	
293.54209	152	1+
293.78810	198	
293.87332	6400	1+
293.94062	240	1+
293.97027	260	1+
294.12770	278	1+
294.43175	188	1+
294.80880	330	1+
296.04208	216	1+
296.14709	464	1+
296.85447	736	1+
297.41125	156	1+
297.79958	376	1+
298.07470	230	
298.13404	518	1+
298.84949	232	
298.87573	404	
299.79131	244	1+
299.88374	200	
299.93887	404	1+
300.34977	328	1+
300.81397	220	
300.85976	384	
301.12613	210	1+
301.40260	202	1+
301.85316	282	
302.86027	530	1+
302.88638	292	
303.82224	358	
303.95305	286	
304.88632	318	
304.97126	204	
305.78598	246	1+
305.93171	218	1+
306.85730	226	
306.87854	324	
307.29450	314	1+
307.42454	240	1+
307.81578	316	1+
307.84791	186	
307.89296	2024	
308.14275	768	
308.81851	178	1+
308.88223	3116	1+
309.11490	464	1+
309.15159	1420	1+
309.30571	470	1+
309.53890	144	1+
309.87144	938	
309.88930	1826	1+
310.03826	282	1+
310.11448	300	1+
310.15687	1040	1+
310.41099	202	
310.65937	158	1+
310.83979	470	1+
311.26188	158	1+
311.88438	11606	1+
311.92838	298	1+
312.22773	232	1+
312.81858	572	1+
314.18532	172	1+
314.37599	286	1+
314.86738	1082	
314.89133	926	
314.97484	402	1+
315.11251	212	1+
315.81449	642	1+
315.86620	1610	1+
316.11509	172	1+
316.79969	222	1+
316.88678	1474	1+
317.80392	190	1+
317.91262	202	
317.96244	296	1+
318.86544	926	1+
318.93683	206	
319.37791	238	1+
319.82459	234	1+
320.06945	276	1+
320.38356	324	1+
320.74492	150	1+
321.10020	216	1+
321.35265	260	1+
322.96852	198	1+
323.01725	220	
323.88875	202	
324.37784	380	1+
324.86185	770	1+
325.90045	722	
325.94867	166	1+
326.11651	148	1+
326.13667	426	1+
326.15396	304	
326.24472	206	
326.79912	256	1+
326.89696	516	
327.07647	284	1+
327.88319	666	
327.89717	940	
328.18995	208	
328.87013	452	
328.88721	2400	1+
329.17937	220	
329.77356	160	1+
330.01327	150	1+
330.16098	322	1+
330.82552	472	1+
331.06417	238	1+
331.95133	278	1+
332.00378	300	1+
332.38756	380	1+
332.87465	1544	1+
332.90484	992	1+
333.00748	260	1+
333.06149	292	1+
333.09250	398	1+
333.17419	932	1+
334.90197	492	
335.00136	182	1+
335.83919	342	
335.88952	280	
336.78621	190	1+
336.88074	236	
336.94507	442	
336.98027	190	1+
337.00341	198	1+
337.07270	216	
337.08857	266	1+
337.11523	282	1+
337.88184	538	
338.40047	284	1+
338.85179	248	
338.87921	360	
338.91073	310	1+
338.94016	200	1+
339.00594	186	1+
339.88160	450	
340.86842	314	1+
340.90175	192	
340.97170	272	1+
342.27830	168	1+
343.15413	414	1+
343.71617	244	1+
343.83446	316	1+
344.01994	200	
344.77094	174	1+
344.83616	270	1+
344.88977	590	1+
346.08801	232	1+
346.39243	244	1+
347.88463	352	1+
347.91387	498	1+
348.15658	184	
348.51285	186	1+
348.79765	330	1+
348.89026	236	1+
348.91903	336	1+
348.96432	220	
349.00755	242	1+
350.38276	402	1+
350.40227	216	1+
350.82941	234	
350.88970	426	
350.91110	372	1+
350.96029	584	1+
351.15932	330	1+
351.85618	284	
351.88135	232	
352.77176	480	
352.91196	670	1+
353.84354	290	
354.05929	470	1+
354.13455	328	1+
354.82337	212	
355.06709	302	1+
355.89209	230	
355.92517	320	1+
356.78169	210	1+
356.83684	308	1+
356.88621	482	1+
357.11876	238	1+
357.18237	302	1+
357.71926	292	1+
357.91086	268	1+
358.15567	312	1+
360.85719	514	1+
361.86182	380	1+
362.01426	192	1+
362.19016	276	1+
362.73018	244	1+
362.89231	224	
363.04309	258	1+
363.11067	186	1+
363.91368	352	1+
364.08755	228	1+
364.23963	232	1+
364.36782	294	1+
364.49672	198	1+
364.71808	290	1+
364.80089	320	1+
364.84432	214	
365.01258	248	1+
365.72367	182	1+
365.86604	202	
366.08530	366	1+
366.18203	356	1+
366.33883	400	1+
366.78523	572	1+
366.84112	2300	1+
367.24065	222	1+
367.71172	468	
367.78814	392	1+
368.28222	176	1+
368.71123	810	1+
368.90394	346	1+
368.94084	196	1+
369.03695	224	1+
369.12288	258	1+
369.15785	384	1+
369.83852	656	1+
369.90756	252	1+
370.08583	202	
370.78694	432	
371.72145	402	
371.78412	238	
371.81502	330	1+
371.99663	314	1+
372.04625	352	1+
372.72766	188	
372.86740	570	1+
372.91723	218	
372.93636	406	1+
373.72242	1132	1+
373.79533	546	1+
373.83360	184	
373.90379	424	
374.07613	188	1+
374.80446	370	1+
376.79547	464	1+
376.86805	232	
377.89310	284	1+
378.01215	200	1+
378.38180	266	1+
378.74519	218	1+
379.72889	226	
380.79221	588	1+
380.85704	906	1+
381.04742	362	1+
381.78050	268	
381.79799	386	1+
382.85648	444	1+
383.11370	402	1+
383.39694	208	
383.87564	192	
384.85058	6270	1+
384.95952	262	1+
385.96757	164	1+
386.23792	204	1+
386.26065	166	1+
387.71946	370	1+
387.76973	238	1+
387.89950	222	
388.71939	212	1+
388.79902	754	1+
388.85093	294	
389.19625	456	1+
389.86468	838	1+
389.89852	200	
390.08092	168	1+
390.84137	1134	
390.86502	628	1+
391.03446	192	
391.80577	448	
391.83884	600	
392.37497	212	
392.72113	290	1+
392.79550	1792	1+
392.83333	410	
392.86448	830	1+
392.90455	256	
393.02569	300	1+
393.08719	184	
393.73536	364	1+
394.76406	254	1+
394.78008	200	
394.79745	986	1+
394.83419	622	1+
394.85918	392	
394.99299	230	1+
395.76999	182	1+
395.85518	516	1+
396.10951	268	1+
396.21149	184	1+
396.24956	338	1+
396.96783	364	1+
397.72387	204	
398.76703	270	1+
398.81640	342	1+
398.86943	274	
399.70580	380	
399.77261	176	1+
399.90651	358	1+
400.73170	188	1+
400.90990	276	1+
401.12705	230	
402.30494	278	1+
402.86183	518	
403.12765	238	
403.87236	2710	1+
404.10999	208	1+
404.96509	172	1+
405.72940	186	
405.87434	598	
406.10825	362	1+
406.75190	292	1+
406.81423	470	1+
406.86180	488	
407.72843	442	1+
407.86657	10382	1+
409.41251	190	
409.66493	154	1+
409.72691	508	1+
409.81716	368	
410.73714	360	1+
410.81658	192	
410.84796	1078	1+
411.80866	2030	1+
412.48217	140	1+
412.72858	682	
412.84967	766	
412.92624	216	
413.07425	742	1+
413.74801	252	1+
413.87764	686	1+
415.00478	136	1+
415.08989	258	1+
415.19859	248	1+
415.47642	84	1+
415.67657	200	1+
415.87415	1044	1+
416.24601	362	1+
416.31805	210	1+
416.81902	420	1+
416.87918	740	1+
416.92084	222	
417.02105	186	1+
417.84993	348	1+
418.78547	268	1+
420.07733	226	1+
421.13564	144	1+
421.15729	262	1+
421.88320	1078	
422.83235	342	1+
422.87351	1274	1+
423.07149	172	1+
423.68661	260	1+
423.79584	290	
424.14151	422	1+
424.76280	156	1+
424.97844	194	1+
425.18117	308	1+
425.82019	348	1+
425.86957	2328	1+
426.86406	1688	1+
426.94160	378	1+
427.27049	246	1+
427.69120	284	1+
428.27488	208	1+
428.74274	1006	1+
428.88647	1902	1+
429.11815	140	1+
429.18251	166	1+
429.84306	186	
430.74017	1330	1+
430.85993	646	
430.88505	550	
431.35730	154	1+
431.86882	690	
432.24227	568	1+
432.52487	108	1+
432.87068	406	
433.58151	182	1+
433.82488	394	1+
433.86615	382	
433.88581	538	1+
434.88868	376	1+
435.86540	422	1+
437.24435	170	1+
439.89553	1290	1+
441.89648	316	
442.87992	310	
443.74385	162	1+
444.87367	3282	1+
446.77948	318	1+
446.82107	224	1+
447.02992	204	1+
447.24259	402	1+
447.73950	268	1+
448.80289	192	
448.89779	320	
449.77092	478	1+
449.88063	946	1+
450.09373	164	1+
450.24283	238	1+
450.77495	412	1+
450.96069	198	1+
451.87650	382	
451.90349	248	
452.13750	182	1+
453.26339	348	1+
453.87463	300	1+
454.08773	176	1+
457.70665	332	1+
457.90612	1020	
458.24541	166	1+
458.90495	534	
459.33783	96	1+
459.90436	400	
460.16749	198	
460.22610	154	1+
461.07067	190	1+
462.88347	1440	1+
464.76868	198	1+
465.89640	414	1+
466.40732	174	1+
467.71675	268	1+
467.89059	1802	1+
468.71876	210	1+
468.77555	408	1+
470.21105	196	
471.70506	202	1+
471.97288	140	1+
472.79907	216	1+
473.08830	254	1+
475.63861	154	1+
477.26165	178	1+
479.85017	188	1+
482.20521	200	1+
483.77145	476	1+
485.10172	234	1+
485.78464	498	1+
485.90130	882	1+
486.42704	166	1+
486.79315	320	1+
487.69747	170	1+
488.36364	204	1+
489.44834	350	1+
490.22593	224	1+
490.68472	244	1+
491.28136	198	1+
491.79996	406	1+
496.94547	254	1+
498.74128	260	1+
499.42308	234	1+
500.18868	144	1+
500.80036	200	1+
501.67944	176	1+
501.96992	120	1+
502.09503	158	1+
502.74937	398	1+
502.80050	358	1+
502.84222	202	1+
503.11342	246	1+
503.19036	184	1+
503.35518	1420	1+
503.49142	368	1+
503.75536	292	1+
503.77733	326	1+
504.12011	184	1+
504.13870	252	1+
504.27529	258	1+
504.30615	286	1+
504.35779	852	1+
504.42571	422	1+
504.45697	424	1+
504.49332	314	1+
504.72652	202	1+
505.13703	154	1+
505.30838	232	1+
505.32951	266	1+
505.45843	306	1+
506.84869	192	1+
507.23978	246	1+
507.73939	210	1+
508.29000	340	1+
508.73889	138	1+
509.85994	670	1+
509.91277	248	1+
512.20252	228	1+
513.32811	202	1+
END IONS

###FS:    #m/z: 336.94686 #charge 1+
###MS: 18
###MSMS: 21
BEGIN IONS
TITLE=Cmpd 15, +MS2(336.9469), 28.0-35.0eV, 0.4min #21
RTINSECONDS=24.372
SCANS=18,21
PEPMASS=336.94686	353336
CHARGE=1+
69.55709	108	
189.86336	270	
196.88335	190	
197.87884	108	
198.95684	152	
205.95058	160	
207.87128	134	
209.88218	118	
210.88185	522	1+
211.94475	11496	
212.09132	176	1+
212.88021	2220	1+
212.94694	342	
213.08952	272	1+
213.94058	3100	1+
214.09129	212	1+
214.87944	144	
214.89405	136	
215.88731	1418	1+
215.93780	464	
217.11252	90	1+
217.85527	114	
217.88605	364	
218.88510	164	
219.02916	126	
220.51719	186	
221.94780	148	
222.96884	100	
223.96262	344	1+
224.19774	132	
225.19402	130	
226.89188	136	
227.95741	128	
228.05680	118	
228.89637	240	
229.89191	136	
229.95586	10116	
230.20375	124	
230.88923	4280	1+
230.91181	130	
230.93680	188	
230.95800	258	
231.95122	3744	1+
232.89586	1310	1+
233.02219	162	
233.07389	230	1+
233.82667	202	
233.89766	1118	1+
233.94722	702	1+
235.86622	138	
235.89271	564	1+
236.01180	232	1+
238.06726	138	
238.79527	108	
239.07145	256	
239.93790	308	1+
241.64742	106	
243.07192	104	
244.95815	188	
246.91005	216	
247.04647	140	
247.96559	2120	1+
248.03440	538	1+
248.80778	114	
248.90040	936	1+
248.98705	140	
249.41063	100	
249.96078	1392	1+
250.82783	316	1+
250.84557	146	
250.95271	106	
250.98745	152	
251.83144	198	1+
251.92324	156	
252.02068	282	1+
252.22975	164	1+
252.84829	132	
252.89540	100	
252.92076	100	
252.97068	4948	1+
253.08866	490	1+
253.44664	102	
253.83574	214	1+
253.90651	808	1+
253.94418	104	
254.00543	178	1+
254.87228	160	
254.93942	98	
254.96667	1876	1+
255.07398	342	
255.78380	96	
255.91159	454	1+
256.91182	324	1+
256.96664	322	1+
257.78759	134	
258.80410	128	
258.84968	144	
258.99724	118	
260.82989	116	
260.92746	100	
261.82146	98	
263.06006	228	
264.55202	104	
265.01886	166	
265.08486	194	
265.72548	100	
266.87599	98	
266.94453	222	1+
266.99445	138	
267.12617	98	
267.80062	154	
267.84409	166	
268.17644	128	
268.84038	528	1+
269.13863	110	
269.91702	154	
270.98312	666	1+
271.84122	288	1+
271.91657	816	1+
272.04370	98	
272.13068	102	
272.88492	102	
272.97838	262	
272.99500	112	
273.79415	218	
273.97051	144	
274.49592	98	
274.79552	190	
274.97228	122	
275.05848	260	
275.81475	150	
276.68340	106	
276.85486	184	
276.97769	262	1+
277.07573	158	
277.83100	446	1+
277.85621	120	
277.96238	174	
278.38721	100	
278.83354	370	1+
279.10756	108	
279.87365	116	
280.26059	140	
280.79691	126	
281.04758	440	1+
283.83835	120	
285.85169	302	
286.85054	664	1+
288.06447	158	
288.20316	170	1+
288.36032	106	
288.86020	292	1+
288.94646	152	
289.14842	112	
289.78731	144	
291.80958	530	1+
292.06333	190	
292.43838	122	
292.86871	126	
293.06856	294	
293.10756	272	1+
293.79927	148	
293.85370	216	1+
295.97609	110	
295.99627	276	
296.81018	336	
296.88416	200	1+
296.97661	106	
297.72838	106	
299.06337	370	1+
300.85971	216	1+
301.51625	160	
302.68586	100	
303.08336	102	
303.80755	124	
303.86545	130	
305.92661	106	
306.79528	144	
306.88267	364	1+
309.81656	200	1+
309.88881	204	
310.84215	164	1+
310.87727	218	
311.87511	622	1+
312.13560	182	1+
313.02813	140	
315.82104	256	1+
318.04137	122	
318.59573	106	
319.08671	152	
319.78482	98	
320.87472	260	1+
321.08062	138	
322.90068	152	
323.30993	110	
324.77509	108	
324.89116	868	1+
325.36377	108	
327.00548	96	
327.83853	314	1+
328.18967	126	
328.29450	98	
328.79368	142	
328.81610	154	
328.89122	266	1+
331.97111	100	
332.11915	176	1+
332.51051	112	
335.88879	128	
335.99237	116	
336.33681	110	
337.09104	98	
337.25310	142	
337.83637	126	
END IONS

###FS:    #m/z: 322.93079 #charge 1+
###MS: 22
###MSMS: 23
BEGIN IONS
TITLE=Cmpd 16, +MS2(322.9308), 28.0-35.0eV, 0.5min #23
RTINSECONDS=28.04
SCANS=22-23
PEPMASS=322.93079	4259274
CHARGE=1+
184.62230	96	
191.95670	282	1+
193.89025	116	
197.88229	100	
201.04354	136	
201.09115	98	
205.95034	268	
206.94345	110	
206.97211	108	
209.20032	100	
210.90357	140	
211.03733	98	
212.88488	204	
214.89322	136	
215.88828	232	
215.96412	106	
216.88951	128	
218.88836	160	
220.86566	328	
221.06803	114	
221.96587	106	
222.95541	202	
222.97179	140	
223.78941	134	
223.82069	138	
223.96007	292	
224.95717	164	
224.97585	140	
225.95592	146	
227.78585	148	
227.87256	110	
227.93280	282	
227.95757	168	
228.86508	96	
228.89548	132	
228.91088	296	
230.89025	178	
231.88969	106	
233.89506	198	
233.98394	122	
237.07445	108	
237.88699	214	1+
238.01941	112	
238.06527	142	
238.93909	102	
239.03580	132	
239.07970	162	
239.78936	126	
239.95161	118	
240.78700	126	
240.91269	126	
240.94357	1010	
241.94315	780	
242.94064	3510	1+
242.97094	144	
243.81945	102	
243.88353	404	1+
244.82095	140	
244.98254	106	
245.73478	114	
245.87373	134	
246.97600	718	1+
249.04277	292	1+
249.98449	126	
251.78588	146	
251.92504	126	
252.15021	100	
253.83791	126	
254.76789	96	
254.83375	132	
255.02666	138	
255.78547	264	1+
255.83378	98	
256.08661	100	
256.96284	102	
257.79617	200	
258.45097	142	
258.83300	346	1+
258.89852	110	
259.05820	120	
260.11411	122	
261.09702	106	
261.83241	252	1+
261.89561	124	
262.10471	102	
262.79698	246	1+
263.05896	140	
263.97812	282	
265.05744	96	
265.07958	140	
266.24911	156	
266.86290	108	
268.46074	98	
269.00507	156	
269.78014	98	
269.79861	682	1+
270.92911	162	
271.17550	110	
271.77617	184	
272.84469	120	
273.49988	100	
273.79482	410	
273.81352	168	
273.89137	96	
274.04717	302	1+
275.78794	114	
275.80912	620	1+
275.87629	274	1+
276.85071	218	1+
278.86082	100	
279.09246	768	1+
280.14461	118	
282.86133	222	
282.96304	156	
283.79067	648	1+
283.85986	124	
284.05266	168	1+
284.20746	124	
284.29673	406	1+
284.87728	120	
285.86175	96	
286.13871	106	
286.18653	198	
286.88144	160	
286.91589	142	
287.79666	216	
288.06524	128	
288.19842	182	
288.80009	146	
289.19837	204	
289.78658	470	1+
289.88573	190	
291.11729	118	
291.80117	512	1+
292.85643	98	
293.00784	164	
293.07000	128	
293.87376	318	1+
295.11567	106	
296.13021	112	
296.81080	296	
296.86387	138	
296.91405	108	
297.79023	106	
297.97485	134	
298.80590	178	
298.82326	154	
299.78526	414	1+
299.86788	144	
300.72632	140	
300.83028	120	
302.96167	130	
303.94769	112	
304.27410	324	1+
305.80731	150	
306.88156	126	
307.79930	956	1+
307.88877	266	
308.29489	788	1+
308.82796	144	
310.31166	326	
310.81274	128	
310.87825	188	
311.02418	152	
312.03300	128	
312.80477	102	
312.87592	236	1+
313.03087	410	1+
313.81593	418	1+
315.87507	146	
316.81738	144	
317.12328	114	
318.87184	208	1+
319.28230	200	1+
319.82528	156	
320.94633	118	
321.07381	190	1+
321.81670	140	
321.85709	106	
322.08830	168	1+
322.97790	170	1+
323.24016	528	1+
323.88666	472	1+
323.90512	188	
324.14246	158	
325.76285	114	
327.81562	184	1+
END IONS

###FS:    #m/z: 340.94153 #charge 1+
###MS: 22
###MSMS: 24
BEGIN IONS
TITLE=Cmpd 17, +MS2(340.9415), 28.0-35.0eV, 0.5min #24
RTINSECONDS=28.8125
SCANS=22,24
PEPMASS=340.94153	2083312
CHARGE=1+
184.86331	112	
187.87078	138	
191.92418	104	
192.92705	158	
197.88576	108	
204.00802	224	1+
205.94503	126	
208.88104	110	
208.95789	142	
210.93820	114	
211.94736	106	
212.87709	734	1+
213.87942	488	1+
213.94064	1982	1+
215.88746	2126	1+
215.93853	572	1+
217.85540	136	
217.88153	932	1+
219.88256	140	
221.94608	256	1+
223.95994	238	
224.98151	114	
226.07309	120	
226.94610	246	
226.96729	114	
227.95809	156	
228.95309	218	1+
230.88818	1620	1+
231.89085	982	1+
231.95147	2004	1+
232.04103	104	
233.57101	102	
233.87396	216	1+
233.89719	1318	1+
233.94852	776	1+
235.03253	232	1+
235.86881	226	
235.89375	636	1+
236.98111	216	1+
237.06363	144	
239.78673	306	
240.23337	110	
240.27490	122	
240.79671	180	
242.95534	144	1+
243.82831	134	
246.95884	142	
246.97434	314	
248.10893	160	
248.85108	134	
248.89779	340	
249.04000	212	
249.90145	480	1+
249.96390	1016	1+
250.91327	124	
251.39619	102	
251.79093	176	
251.88024	110	
251.93127	140	
251.95886	228	
252.89184	122	
253.09899	138	
253.90794	204	1+
254.09378	216	1+
254.96787	990	1+
255.07296	198	
255.77854	150	
256.92841	114	
256.96061	608	1+
257.09686	134	
257.79821	134	
258.88421	494	1+
258.91077	188	
259.04702	152	
259.90782	154	
259.95699	164	
262.96698	122	
263.85181	118	
264.26841	114	
265.01741	200	
265.85795	126	
266.02083	162	
266.89607	138	
266.95991	128	
267.13737	112	
268.00833	192	
268.13507	106	
268.95553	140	
269.00310	160	
269.79497	840	1+
269.85891	106	
271.40643	104	
271.79737	762	1+
271.84117	104	
272.91231	138	
272.93597	266	1+
272.97828	252	
273.39715	126	
273.79547	184	
273.96881	128	
274.86820	114	
274.89232	126	
275.42428	118	
275.86450	186	
276.80621	158	
276.85652	342	1+
276.98169	126	
277.01969	164	1+
278.00500	114	
278.08398	108	
278.79396	318	1+
278.85501	132	
278.98434	106	
279.79762	262	1+
280.26322	130	
280.44190	106	
282.03239	118	
282.28073	190	1+
283.04375	112	
283.78914	472	1+
283.95288	176	1+
284.87542	120	
286.80269	192	1+
289.78667	126	
290.94796	128	
290.98400	140	
291.80758	176	
292.05973	132	
292.43748	154	
292.96174	156	1+
293.06864	106	
293.85294	114	
294.28085	200	
294.86393	122	
294.92660	124	
295.28349	140	
295.87213	118	
296.80627	340	1+
297.78852	110	
298.07332	120	
299.05782	210	
299.78635	280	
299.81484	114	
300.14280	176	1+
301.63347	114	
302.17403	140	
302.86082	250	1+
302.92716	180	
303.25256	110	
303.80781	188	
304.73059	120	
304.82808	364	1+
305.80332	192	
305.89740	132	
306.27757	194	
306.79507	740	1+
307.67643	102	
307.79836	606	1+
307.88149	496	1+
308.29708	340	1+
308.88499	348	1+
309.81196	128	
309.83059	272	1+
309.87331	136	
310.48029	150	
310.81076	106	
310.87762	224	
311.88462	138	
312.01250	110	
312.80446	522	1+
313.02934	348	
313.88662	106	
313.93957	106	
315.86069	114	
315.97130	116	
317.87635	320	1+
318.81816	112	
319.08387	126	
320.17350	102	
321.82048	142	
322.30753	308	1+
322.86921	260	1+
323.16815	116	
323.89073	520	1+
324.89489	450	1+
324.97928	126	
325.25921	218	1+
326.17310	140	
328.18704	140	
328.81675	244	
328.88495	392	1+
330.81431	430	1+
332.82393	116	
333.32061	154	
336.24243	106	
336.34590	102	
337.87132	446	1+
338.03329	114	
338.31467	128	
338.87307	330	1+
339.23253	144	
339.82447	154	
341.89601	106	
342.31640	134	
342.90688	150	
343.10669	114	
343.27161	136	
344.41397	160	
344.87597	142	
END IONS

###FS:    #m/z: 363.95765 #charge 1+
###MS: 22
###MSMS: 25
BEGIN IONS
TITLE=Cmpd 18, +MS2(363.9577), 28.0-35.0eV, 0.5min #25
RTINSECONDS=29.585
SCANS=22,25
PEPMASS=363.95765	1267824
CHARGE=1+
182.86979	134	
187.86626	290	1+
187.93893	112	
189.86275	1566	1+
191.85650	1090	1+
196.88576	258	1+
205.40506	320	1+
207.87204	594	1+
208.88795	180	1+
208.95081	140	
209.86850	122	
209.94371	1280	1+
210.88419	1250	1+
212.87998	7318	1+
220.86710	116	
222.95384	1868	1+
224.88897	338	1+
224.94937	2838	1+
225.93242	122	
225.97364	176	
226.94812	9520	1+
227.87977	152	
227.93336	426	
228.89435	742	
228.94317	10712	1+
229.56414	120	
229.89762	408	
230.08420	186	1+
230.79084	184	
230.89022	9418	1+
230.91767	166	
232.88418	1316	1+
234.18078	124	
234.46846	142	1+
234.88182	492	1+
235.10616	106	1+
236.89644	134	
237.13692	120	
239.78974	158	1+
240.83588	148	
240.88722	118	
240.93655	116	
240.96177	1774	1+
241.89338	156	
241.94400	202	
242.88690	192	1+
242.94229	1006	1+
242.96126	1172	1+
244.79251	136	
244.83617	154	
244.95820	4942	1+
244.98283	256	
245.03814	116	
245.94343	464	
246.09731	276	
246.90495	522	1+
246.95383	6016	1+
247.15021	372	1+
247.80757	152	
248.14982	366	1+
248.80702	212	
248.85908	366	1+
248.90050	3194	1+
249.04993	146	
250.12458	120	
250.82407	124	
250.89977	780	1+
250.95154	142	
250.97280	204	
251.80557	162	
252.89280	204	
253.01223	242	1+
253.90634	778	1+
254.42904	152	
254.84142	152	
255.39865	244	1+
255.77814	124	
256.11710	134	
257.79546	316	1+
258.79728	264	1+
258.84484	220	
258.94621	132	
258.97424	260	
259.84570	126	
260.83496	222	
260.87452	154	
260.96794	818	1+
261.85120	292	1+
262.83015	132	
262.96998	482	1+
263.83068	414	1+
263.97267	418	1+
264.79600	118	
265.09119	176	1+
266.24823	150	
266.78507	610	1+
266.81452	454	1+
266.98073	154	
267.78738	476	1+
267.97407	658	1+
268.95136	174	
269.86802	124	
269.92420	170	1+
269.96888	1004	1+
270.13797	140	
270.80270	188	
271.17566	194	
271.91728	396	1+
272.82294	192	1+
272.85434	136	
273.79255	128	
273.91264	126	
274.85294	234	
276.85001	198	
276.89270	250	1+
277.03651	182	1+
277.91936	148	
278.79946	308	
278.85577	218	
279.10265	276	1+
279.79339	142	
280.25984	128	
280.79344	920	1+
281.82364	138	
281.85482	196	
281.97269	296	1+
282.28041	212	
282.79912	138	
282.83252	138	
283.09169	142	
283.78936	250	
283.85207	344	1+
283.86599	240	
283.95466	144	
285.10538	114	
285.44994	114	
285.58348	114	
285.79211	356	1+
285.82151	120	
285.84508	1406	1+
286.79655	318	1+
286.81205	112	
286.85798	202	1+
288.06498	332	1+
288.20159	198	
288.61062	156	
288.85593	232	1+
289.80924	122	
290.78841	374	
291.11738	338	
292.09936	120	
292.13884	140	
292.26724	188	1+
292.81256	126	
292.86212	160	
293.12057	190	1+
293.85212	162	
293.87441	262	1+
296.09366	140	
296.41213	112	
296.57938	264	1+
296.80768	242	
297.79966	1522	1+
298.80178	1340	1+
299.86268	144	
301.80407	466	1+
301.82193	362	1+
301.86303	722	
301.91761	118	
302.86123	554	
302.94349	136	
303.12353	150	1+
303.80842	1590	1+
303.85614	1850	1+
303.94764	132	
304.21666	172	
304.25985	112	
304.72223	118	1+
305.00599	120	
305.19204	216	1+
306.02836	176	1+
306.29867	142	
306.79913	142	
306.94092	120	
307.09527	308	1+
307.30857	300	1+
307.75962	210	1+
308.29482	820	1+
308.30903	180	1+
309.87319	146	
310.83433	116	
310.87759	118	
311.02461	118	
311.86630	214	1+
311.88589	546	1+
312.14874	326	1+
312.88938	372	1+
312.95347	182	1+
313.09641	156	
313.80181	142	
315.44647	144	1+
315.85535	168	
316.81136	754	1+
318.88047	148	
318.93505	246	1+
319.82117	348	
319.86376	130	
320.82296	156	
320.87818	114	
321.81928	842	
321.86968	378	1+
322.03729	202	1+
322.81935	416	
322.92874	338	1+
324.19939	186	1+
324.87900	148	
325.83045	120	
326.81648	164	
326.87532	1240	1+
327.86131	126	
328.19724	226	1+
328.72395	138	
328.83569	154	
329.09610	212	1+
329.77581	192	1+
329.87025	202	
330.71149	146	
330.88085	228	
331.70948	146	
332.09282	152	
332.90354	146	
334.87873	296	1+
335.88017	184	1+
336.94495	432	1+
337.09056	134	
337.83969	156	
338.86966	126	
339.14013	182	
339.82877	1582	1+
340.24294	214	1+
340.31045	288	1+
340.94201	418	1+
342.90282	494	1+
343.71061	168	
344.06205	192	1+
344.17575	188	1+
345.73463	122	
345.76827	122	
347.30242	150	
349.15094	130	
349.20155	130	
349.32337	148	
349.71452	114	
351.33798	174	
353.75785	114	
356.20737	274	1+
357.05990	144	
360.90678	166	
361.11186	148	
361.71783	436	1+
362.80047	166	
367.32781	346	1+
367.74172	172	1+
367.85281	286	1+
367.97249	210	1+
368.83077	200	1+
369.34510	168	
END IONS

###FS:    #m/z: 322.93088 #charge 1+
###MS: 26
###MSMS: 27
BEGIN IONS
TITLE=Cmpd 19, +MS2(322.9309), 28.0-35.0eV, 0.6min #27
RTINSECONDS=33.27
SCANS=26-27
PEPMASS=322.93088	3629124
CHARGE=1+
179.42888	104	
180.13837	114	
187.44116	104	
189.62269	104	
189.86667	216	
190.04401	110	
191.85975	124	
191.95752	178	
192.88812	300	
194.88953	156	
196.88417	206	1+
200.49983	98	
201.04899	210	
205.94990	824	1+
209.86936	140	
209.91948	122	
210.90083	178	
212.87990	212	
212.89484	372	1+
215.89056	398	
216.96599	104	
217.87038	136	
219.06097	136	
222.95264	1090	1+
223.03994	148	
223.82552	120	
226.48880	96	
226.99534	102	
227.93082	278	
228.84459	102	
228.90202	184	
230.88972	506	1+
233.92231	176	
236.00760	140	
237.00920	104	
237.05568	124	
237.08030	106	
237.79870	126	
238.79526	152	
238.94191	152	
239.07914	114	
239.79076	646	1+
240.10071	120	
240.34126	100	
240.82408	130	
240.84550	108	
240.94203	1084	
240.96098	340	
240.99477	96	
241.55932	102	
241.94237	1520	
242.06283	166	
242.94293	4010	1+
243.05118	148	
243.82553	98	
243.88357	166	
244.93996	1326	1+
246.97704	808	1+
248.03265	248	
248.85218	266	1+
248.90249	248	
249.22988	106	
250.88957	104	
250.94842	116	
250.96946	132	
251.79186	154	
251.92523	228	
252.07291	152	1+
252.23374	132	
252.79748	160	1+
253.35078	104	
253.83355	210	1+
254.86912	140	
255.09871	106	
255.79836	236	1+
255.95535	232	1+
256.91653	128	
257.79919	510	1+
258.83070	112	
260.19703	134	
260.33876	108	
260.86598	106	
261.83157	368	1+
261.88670	164	
262.97178	162	
263.02237	96	
263.86436	206	1+
263.98132	162	
264.00461	334	1+
265.00830	282	1+
265.05865	338	1+
265.99289	106	
266.79337	118	
267.11256	102	
267.79243	110	
268.95699	104	
269.00351	154	
269.34179	148	
269.35666	104	
269.54842	96	
269.79941	286	
270.43669	118	
270.80139	396	1+
270.86689	232	1+
271.85115	158	
271.91379	186	
272.84718	184	
272.86762	244	1+
273.79053	474	1+
275.81098	474	1+
276.23741	110	
276.40763	112	
276.42389	96	
276.86114	146	
276.94496	154	
278.05578	98	
279.09162	918	1+
279.42120	102	
279.58403	212	
279.79010	176	
279.84960	152	
280.14436	182	
280.79230	350	1+
280.81274	162	
281.01988	108	
281.05289	124	
281.68014	96	
282.86507	132	
282.88617	142	
283.03939	124	
283.78807	540	1+
283.82456	106	
284.06559	126	
284.29343	266	1+
285.96756	122	
286.18484	194	
286.80909	332	1+
286.85828	124	
286.87774	114	
288.19784	280	1+
289.78665	380	
289.80588	108	
289.85599	244	1+
289.88146	98	
290.78692	198	
291.80229	844	1+
293.85023	110	
293.87581	128	
295.92181	104	
296.81456	122	
297.25623	96	
297.81196	134	
299.10942	98	
299.78187	190	
300.79019	152	
301.78254	114	
301.86444	328	1+
302.81609	198	
303.79138	132	
303.81028	144	
305.87713	136	
306.80873	184	
307.31016	194	
307.79862	518	1+
307.89088	230	
308.29071	630	1+
308.41928	102	
308.88007	198	
309.81251	182	
309.89044	116	
310.30620	240	
310.87511	496	1+
311.81263	112	
312.80273	742	1+
313.02917	190	
313.88832	146	
319.89215	96	
320.30866	112	
322.32579	108	
323.24161	148	
323.30877	106	
324.24080	202	
324.89176	122	
325.21125	114	
325.89306	136	
326.96512	106	
327.15182	120	
327.26884	134	
327.86948	102	
END IONS

###FS:    #m/z: 340.94159 #charge 1+
###MS: 26
###MSMS: 28
BEGIN IONS
TITLE=Cmpd 20, +MS2(340.9416), 28.0-35.0eV, 0.6min #28
RTINSECONDS=34.042
SCANS=26,28
PEPMASS=340.94159	1639326
CHARGE=1+
189.06341	178	
193.89227	100	
205.94980	154	
207.94939	142	
207.98558	104	
212.87829	1122	1+
212.90220	128	
213.88030	648	1+
213.94058	1280	1+
214.89698	158	
215.88814	1758	1+
215.93904	448	
216.00444	104	
217.49150	104	
217.54455	100	
217.85847	176	
217.88294	470	1+
217.93532	116	
218.82992	100	
219.44994	112	
222.95676	108	
223.70866	98	
223.95980	370	1+
224.98036	114	
225.87877	130	
226.94773	116	
227.89163	402	1+
228.94911	196	1+
230.83568	106	
230.88706	1500	1+
231.88982	1100	1+
231.95104	1620	1+
233.87744	100	
233.89822	1110	1+
233.95053	338	1+
234.83375	100	
235.87051	104	
235.89487	482	
235.94806	114	
235.99047	138	
236.89310	372	1+
238.79383	172	
239.78850	164	
240.23388	184	
240.83183	120	
240.90510	266	1+
240.93496	118	
240.96690	116	
241.04444	128	
242.79187	118	
243.88646	106	
244.78558	100	
244.83389	108	
244.95677	290	
246.97243	138	
248.03170	128	
248.86393	146	
248.89834	244	1+
249.96183	366	1+
250.89844	144	
251.17941	202	1+
251.24184	128	
251.83837	98	
251.97320	332	1+
252.38803	112	
253.90784	110	
253.93755	136	
254.86862	98	
254.96636	934	1+
255.07288	210	1+
255.79016	414	1+
256.89187	112	
256.91020	244	
256.96776	162	
258.83628	112	
258.88377	170	
258.97575	142	
259.15724	102	
259.18636	112	
259.96067	274	1+
260.85430	126	
261.84480	148	
261.88581	164	
263.11516	182	1+
264.91560	100	
265.85478	332	
267.00024	268	1+
267.13577	392	1+
269.17252	110	
269.79907	234	
270.12076	218	
271.14745	102	
271.78829	138	
272.79095	370	1+
272.93858	252	
273.79309	314	1+
274.85810	162	
274.90430	164	1+
275.80908	322	
275.82451	144	
276.81816	158	
276.84214	110	
276.85820	208	
276.98462	124	
277.31276	108	
277.82162	150	
278.81249	134	
278.84202	184	
280.81308	250	1+
281.00852	124	
281.73272	100	
282.02494	106	
282.05006	106	
282.27760	188	
282.86110	204	1+
283.35766	136	
283.79272	258	
287.20871	100	
287.87230	202	1+
288.00372	126	
289.78607	366	1+
290.85426	110	
290.87630	104	
291.80560	296	1+
292.86358	170	
292.91979	104	
293.15420	122	
293.43697	104	
294.00626	152	
294.27528	134	
294.84624	274	1+
295.86391	232	1+
295.90396	108	
296.81293	366	1+
297.97468	158	
298.97484	98	
299.78261	224	
299.87028	108	
300.00674	144	1+
301.78285	120	
301.82901	110	
301.87416	190	1+
302.17150	230	
302.74803	144	
302.81204	208	1+
304.26067	204	
304.48082	102	
304.76898	150	
305.81051	130	
306.79884	490	1+
306.87131	118	
306.95356	158	
307.28052	168	
307.82264	154	
307.89122	486	1+
308.29550	380	
308.82159	140	
310.30790	198	1+
310.87707	460	
310.89367	264	
311.88586	224	
312.07012	120	
312.80524	160	
313.02608	114	
314.82429	154	
315.87583	116	
319.87814	142	
321.03762	142	
321.82054	174	
323.03413	102	
323.23914	114	
323.38708	104	
324.89635	164	
325.08268	102	
325.89826	146	
326.17959	302	1+
326.30384	146	
326.90491	124	
327.12259	148	
327.71520	118	
328.83305	162	
328.88707	138	
330.09650	102	
330.81319	540	1+
331.85045	104	
331.96205	106	
332.11675	104	
335.77203	110	
336.94682	116	
338.87755	126	
340.08782	126	
340.90735	154	
341.27620	428	1+
342.88542	112	
342.93734	104	
343.84019	148	
343.90085	146	1+
END IONS

###FS:    #m/z: 336.94690 #charge 1+
###MS: 26
###MSMS: 29
BEGIN IONS
TITLE=Cmpd 21, +MS2(336.9469), 28.0-35.0eV, 0.6min #29
RTINSECONDS=34.814
SCANS=26,29
PEPMASS=336.94690	332110
CHARGE=1+
54.96960	94	
73.05201	100	
182.86602	158	
189.86707	148	
205.55602	106	
205.94895	274	
206.93171	92	
208.88845	118	
209.06552	104	
210.88509	416	
211.88671	220	
211.92104	128	
211.94507	6042	
212.01447	92	
212.87867	2776	1+
212.94762	92	
213.93860	2232	1+
214.14443	96	
214.89985	374	
215.88810	770	1+
217.88506	364	
218.88161	168	
221.94719	552	1+
223.54521	100	
223.89350	110	
223.97416	184	
226.89735	166	
227.78295	220	1+
227.89319	682	1+
227.95524	172	
228.01841	114	
228.89564	568	1+
229.95527	4898	1+
230.84441	110	
230.88918	4492	1+
231.22850	108	
231.94986	3060	1+
232.00281	92	
232.82530	124	
233.03037	92	
233.42028	94	
233.46790	116	
233.89732	1016	1+
234.91794	100	
235.89401	244	
235.94809	174	
236.85237	102	
236.99527	186	1+
238.89743	200	1+
239.07119	118	
240.04586	202	1+
240.83371	144	
240.98917	94	
241.95475	128	
243.55035	120	
244.86065	164	1+
244.91075	92	
246.83605	106	
246.97860	230	
247.90838	132	
247.96592	934	
248.70924	98	
248.90124	1776	1+
249.04398	106	
249.96151	686	1+
250.06610	166	1+
250.83311	550	1+
250.98182	120	
250.99931	94	
251.24869	156	1+
251.65031	116	1+
251.79001	128	
251.91239	256	1+
251.95742	102	
251.97220	128	
252.97092	3240	1+
253.08676	104	
253.90665	1180	1+
254.09114	188	
254.96691	1064	1+
255.07340	384	1+
256.91123	186	
256.96348	182	
257.83021	152	
257.85618	94	
257.90046	222	1+
258.00421	94	
258.88348	132	
258.96837	130	
261.83273	144	
262.84151	214	1+
263.05598	98	
263.90868	174	1+
264.44911	98	
265.01732	96	
265.12255	186	1+
265.85204	92	
266.01787	134	
266.86986	96	
267.00011	92	
267.84369	126	
268.80424	120	
268.84353	982	1+
269.11300	190	
269.84771	632	1+
270.98238	142	
271.59037	92	
271.91812	292	
271.95399	134	
272.07422	92	
272.42204	132	
272.84611	176	
272.87815	148	
272.98063	124	
273.14046	98	
273.79397	288	
273.81794	132	
275.97740	172	
276.85444	274	
276.89278	104	
277.04584	102	
277.08086	110	
277.42915	98	
277.55994	100	
277.80572	268	1+
277.83525	644	1+
278.21731	92	
278.83894	614	1+
279.10046	132	
279.80055	136	
281.82433	102	
283.36321	98	
283.79006	116	
284.87234	130	
285.84762	760	1+
286.80712	98	
286.85008	566	1+
286.90457	106	
287.73325	110	
287.81073	304	1+
287.90508	250	1+
288.79004	124	
290.86254	126	
291.80206	368	1+
292.06496	216	1+
292.43843	266	1+
292.86043	142	
292.87860	156	
292.94042	92	
292.96226	122	
293.10936	112	
293.29087	118	
293.85692	322	1+
293.99435	210	
294.80650	124	
294.86120	196	1+
295.00472	134	
295.28240	92	
295.75197	116	
296.80893	130	
296.85609	120	
296.92586	138	
296.97375	106	
297.16266	102	
297.41111	94	
297.97911	276	1+
299.78242	116	
300.92594	140	
301.90760	374	1+
303.80896	196	
304.86702	182	
306.79782	146	
306.88607	304	1+
307.79330	240	
308.30746	238	1+
308.79810	138	
309.81700	106	
309.86927	226	
310.88018	284	
311.03953	96	
311.88425	156	
313.87648	120	
313.95299	110	
314.81970	128	
315.87270	98	
315.88753	224	1+
316.11485	94	
319.07918	174	
320.28919	270	1+
321.39822	108	
323.00203	104	
323.82403	150	1+
323.88931	372	1+
324.48114	92	
324.77210	208	1+
324.97217	98	
327.10717	102	
327.70870	156	1+
327.83267	218	1+
328.25460	100	
328.89103	250	1+
329.32527	94	
329.73269	268	1+
330.31746	96	
332.76344	168	1+
333.91853	148	1+
334.87954	124	
336.90488	138	
337.31979	192	1+
338.75181	114	1+
340.15902	156	
END IONS

###FS:    #m/z: 322.93083 #charge 1+
###MS: 30
###MSMS: 31
BEGIN IONS
TITLE=Cmpd 22, +MS2(322.9308), 28.0-35.0eV, 0.7min #31
RTINSECONDS=38.5165
SCANS=30-31
PEPMASS=322.93083	3043478
CHARGE=1+
192.88930	404	1+
193.88986	358	1+
196.44305	118	
196.88831	182	1+
199.74576	116	
199.89035	144	
202.37461	90	
205.95221	344	
207.87478	136	
207.97704	132	
210.88662	90	
210.90162	124	
212.87952	234	
212.90164	106	
213.89364	110	
214.89893	134	
215.88815	276	
216.56174	100	
216.66469	90	
216.90640	258	1+
220.87521	100	
221.94641	180	
222.95687	1316	1+
223.96113	946	1+
225.42559	114	
225.92626	148	
227.00088	92	
227.93138	128	
228.79638	134	
228.89543	150	
228.91245	138	
228.93791	134	
229.90860	132	
230.89677	150	1+
232.89788	120	
233.90075	128	
233.91616	124	
235.88499	102	
236.05494	132	
237.12372	104	
237.87861	270	1+
238.93790	272	
238.95059	144	
239.78588	396	1+
240.07671	170	
240.82177	158	
240.83408	124	
240.94067	1856	
241.94021	6182	1+
242.02256	148	
242.94218	3922	1+
243.04473	98	
243.36625	92	
243.81914	284	1+
243.88396	296	1+
244.79043	182	1+
244.85320	100	
244.94030	1390	1+
245.14128	110	
246.10772	104	
246.97403	666	1+
248.84923	114	
248.93521	126	
249.79846	92	
249.81390	114	
249.90188	164	
249.93004	144	
249.96660	192	1+
250.07051	104	
250.94383	202	
251.15766	154	
252.09183	92	
252.22567	150	
252.78955	114	
253.16651	180	
253.84452	274	1+
254.38971	110	
254.91125	98	
255.78145	134	
255.89434	104	
256.03659	124	
256.08671	106	
257.79924	434	1+
258.83457	184	1+
258.85030	214	
260.83264	424	1+
261.14447	184	1+
261.34433	92	
261.39590	96	
261.84380	94	
262.53490	116	
262.83102	456	1+
263.97710	140	
264.50804	114	
264.92222	108	
265.07734	100	
265.18562	98	
265.80061	122	
265.90441	106	
266.24730	112	
267.79502	160	
267.85545	110	
267.87771	102	
268.79301	118	
268.95777	122	
269.43541	92	
269.79948	204	
269.84482	138	
270.80399	104	
270.82916	132	
272.78353	94	
272.81809	124	
272.84705	106	
272.86276	114	
272.91839	128	
273.02520	94	
273.79772	532	1+
273.84170	100	
273.97927	92	
274.80829	346	1+
275.05170	130	
275.18402	92	
275.81103	296	1+
275.84116	228	1+
276.80762	280	1+
278.12128	100	
279.09247	754	1+
279.86337	240	1+
282.85881	158	
283.35421	104	
283.78578	392	1+
283.87212	104	
284.02430	110	
284.21341	92	
284.29449	130	
284.78719	364	1+
285.81765	110	
285.86818	152	
288.79959	138	
288.86298	96	
289.79014	184	
289.80808	122	
289.88327	126	
289.99083	92	
290.88335	128	
291.40619	104	
291.80604	678	1+
291.94557	100	
293.86644	426	1+
294.18102	118	
294.28296	92	
295.89531	132	
296.80975	298	1+
298.80037	112	
298.95677	124	
299.12873	118	
299.38995	114	
299.78296	496	1+
300.04881	144	
301.87045	144	
302.86953	164	1+
303.12186	108	
303.88904	172	1+
305.80843	102	
306.28341	128	
306.88372	216	
307.79972	346	1+
307.88915	234	
307.91981	154	1+
308.29662	102	
310.16131	190	1+
310.31115	226	
310.87417	390	1+
311.40600	100	
312.80921	160	
314.82252	96	
315.86918	282	1+
320.18519	188	
321.19828	90	
321.40267	112	
322.10669	242	1+
322.17461	120	
323.05821	106	
323.24093	306	
323.75703	98	
323.88112	124	
324.20922	116	
324.24631	186	
324.83898	94	
324.89640	418	1+
324.98636	214	1+
325.29121	98	
326.28628	94	
327.36267	100	
327.37806	92	
327.97653	100	
END IONS

###FS:    #m/z: 340.94158 #charge 1+
###MS: 30
###MSMS: 32
BEGIN IONS
TITLE=Cmpd 23, +MS2(340.9416), 28.0-35.0eV, 0.7min #32
RTINSECONDS=39.2885
SCANS=30,32
PEPMASS=340.94158	1284850
CHARGE=1+
190.86406	128	
192.88615	190	1+
192.92346	96	
196.22123	102	
196.88426	440	1+
205.00731	102	
206.50420	98	
208.94331	116	
210.93827	96	
212.87889	874	1+
213.87991	582	1+
213.93965	1490	1+
215.88723	1022	1+
215.93597	166	
216.53115	106	
217.85636	208	1+
217.88349	538	1+
223.00418	98	
224.97192	98	
225.56017	116	
226.97126	234	
227.88125	144	
227.95338	96	
229.55910	104	
230.04128	96	
230.88805	1196	1+
231.94951	1864	1+
231.98221	96	
232.83030	104	
233.89850	826	1+
233.95039	244	
235.87253	98	
235.89270	224	
236.89304	132	
237.48109	100	
238.01049	218	1+
238.04913	98	
238.90611	98	
239.78471	146	
239.90295	100	
240.22962	110	
240.95482	128	
241.37030	98	
244.44626	146	
244.83114	316	1+
244.95899	120	
246.97293	184	
247.03490	120	
248.67017	108	
248.83215	102	
248.87736	140	
248.90202	520	1+
248.99194	154	
249.04359	150	
249.95846	440	1+
250.89856	200	1+
250.97838	102	
251.78980	118	
251.84162	124	
254.94169	150	
254.96608	938	1+
255.07391	332	1+
255.10529	94	
255.50953	100	
255.78406	126	
255.90451	190	
256.91175	180	
257.79664	144	
257.85141	132	
258.85120	124	
258.87957	104	
259.95962	246	
260.90699	168	1+
261.84310	180	
262.98280	292	1+
263.73760	100	
264.07932	130	
264.14864	106	
266.87378	166	
266.89217	98	
267.13669	140	
267.79687	130	
267.95987	282	1+
268.00618	96	
268.84092	196	1+
269.80139	234	
272.92127	180	
272.93997	102	
272.97987	224	
273.79661	198	
273.84554	114	
274.84844	196	
275.81770	140	
276.85085	98	
277.85268	150	
277.88100	98	
278.85125	514	1+
279.85261	472	1+
279.96185	262	1+
280.02557	150	
280.26166	110	
281.12483	102	
281.80067	130	
281.81914	126	
282.81873	116	
283.79135	356	1+
285.49620	98	
285.93881	144	1+
289.78823	258	
289.81048	128	
289.89339	134	
290.85271	114	
291.05624	98	
291.80492	408	1+
291.88746	96	
292.83359	120	
292.86083	388	1+
293.04812	222	1+
293.07196	164	
293.34403	100	
294.85188	106	
294.92389	96	
295.29295	102	
295.79730	240	1+
295.85409	108	
295.96993	226	1+
296.30269	94	
297.75396	108	
297.79609	118	
297.84495	126	1+
297.86205	128	
298.82470	132	
298.85815	150	1+
299.11278	108	
299.78677	128	
300.84261	98	
301.53721	102	
302.17496	202	1+
302.50633	96	
302.87244	156	
304.26441	170	
305.08664	126	
305.27256	150	
306.80143	94	
306.86236	110	
306.88564	300	
307.29309	224	1+
307.88954	142	
308.25978	224	1+
308.79195	104	
308.87363	134	
309.76568	96	
309.89030	114	
310.82047	120	
310.87608	246	
311.88400	132	
312.81084	142	
312.88352	216	1+
313.02830	114	
313.14054	100	
315.00947	108	
317.75850	94	
318.84237	98	
319.85869	140	
320.01859	116	
321.02009	94	
321.89560	94	
322.87388	128	
323.23591	116	
324.28869	108	
324.89262	218	1+
325.90770	112	
328.82408	140	
328.89152	100	
330.81170	178	
330.84772	128	
330.90501	106	
331.81815	194	
331.86657	138	
332.77701	124	
339.60097	96	
339.82835	114	
342.20580	164	1+
342.31600	132	
342.37197	94	
342.84912	102	
342.90892	134	
344.88985	114	
344.92435	140	
346.11736	102	
END IONS

###FS:    #m/z: 336.94689 #charge 1+
###MS: 30
###MSMS: 33
BEGIN IONS
TITLE=Cmpd 24, +MS2(336.9469), 28.0-35.0eV, 0.7min #33
RTINSECONDS=40.0615
SCANS=30,33
PEPMASS=336.94689	269506
CHARGE=1+
66.73412	106	
182.87494	92	
192.01454	108	
192.89615	92	
196.10617	92	
201.86869	94	
205.40281	94	
205.94772	356	
207.87829	228	1+
210.88285	340	
211.91645	100	
211.94512	3804	1+
212.87806	3398	1+
213.94015	1222	1+
213.95842	110	
214.87719	222	
214.88672	1202	1+
215.88714	830	1+
215.93635	350	
217.87944	486	1+
222.95573	438	1+
223.96130	378	1+
225.53800	92	
226.10254	90	
226.89610	288	
227.38969	92	
227.89615	188	
228.89594	560	1+
229.95522	3870	1+
230.88938	5882	1+
230.91210	96	
231.95185	1288	1+
233.04308	248	
233.82603	256	1+
233.89650	854	1+
233.94675	214	
234.06299	114	
235.03523	218	1+
235.79436	130	
235.86665	220	
235.89282	502	1+
235.94655	140	
238.21689	106	
239.97799	92	
240.04853	88	
240.07172	132	
240.96243	152	
241.85717	96	
242.07313	104	
242.47055	92	
243.87228	150	
245.79689	88	
246.90289	138	
246.97748	298	
247.96530	1188	
247.99830	90	
248.90013	1044	1+
249.83022	198	
249.96354	312	
250.05173	140	
250.82999	384	1+
251.83398	248	1+
252.04099	200	1+
252.61274	88	
252.97126	2204	1+
253.23375	94	
253.79156	96	
253.83346	146	
253.90595	860	1+
254.00438	100	
254.07673	86	
254.09372	128	
254.96626	1038	1+
255.07487	588	1+
255.78274	178	
256.30694	92	
256.91144	148	
256.96258	334	1+
257.15497	90	
257.85490	122	
258.88562	176	
259.39659	88	
259.85558	102	
260.92175	104	
261.84740	178	
262.83390	132	
263.83307	92	
263.97956	92	
265.85372	106	
267.84215	116	
267.96012	176	
268.23803	94	
268.84088	740	1+
269.80062	184	
270.01233	106	
270.79957	148	
270.98199	292	
271.02203	100	
271.36188	96	
271.91602	356	
272.85230	118	
272.87042	162	
273.79475	444	
275.79132	88	
276.83772	94	
276.85345	252	1+
276.86770	104	
277.83261	724	1+
278.01140	214	1+
278.81648	114	
278.83368	668	1+
279.11336	96	
279.73078	140	
279.93673	206	1+
280.25487	96	
281.05072	92	
282.97058	98	
283.10087	92	
285.53545	110	
285.85003	262	
285.87129	128	
286.84901	976	1+
286.87891	90	
287.16952	150	
289.40578	102	
291.81123	134	
292.25459	160	
292.80797	90	
292.86144	124	
293.06537	196	
293.08539	126	
293.87400	110	
293.99814	104	
294.82296	134	
294.85669	324	1+
294.88125	172	1+
295.07045	140	1+
295.80095	96	
296.23072	90	
296.81033	228	
296.95379	102	
297.80941	182	1+
298.40909	120	
299.01621	106	
301.98548	90	
302.80100	96	
303.88327	204	1+
304.86038	342	1+
305.66655	126	
305.93296	96	
306.79678	106	
307.04116	118	
307.43193	102	
308.28901	88	
308.39703	92	
309.09414	112	
309.32236	128	
309.81749	122	
310.25437	86	
310.87528	610	1+
311.87845	388	1+
312.44675	318	1+
313.87545	386	1+
315.16576	90	
316.77563	116	
316.84869	90	
317.33438	92	
318.82531	148	
319.08872	130	
319.53677	102	
320.13263	126	
320.25789	142	
321.29495	120	
321.63167	112	
321.74201	156	
322.77564	92	
322.82770	124	
323.00703	116	
323.83433	128	
324.10069	88	
324.32605	88	
325.89294	160	1+
327.29379	88	
328.39907	98	
328.88795	292	1+
329.84501	182	1+
331.19984	98	
331.75874	86	
331.77420	90	
332.08738	226	1+
333.11905	126	
334.21659	120	1+
334.38395	108	
335.16231	116	
335.29959	88	
337.32580	108	
337.35368	118	
341.45256	94	
END IONS

###FS:    #m/z: 363.95764 #charge 1+
###MS: 34
###MSMS: 35
BEGIN IONS
TITLE=Cmpd 25, +MS2(363.9576), 28.0-35.0eV, 0.7min #35
RTINSECONDS=43.7455
SCANS=34-35
PEPMASS=363.95764	603366
CHARGE=1+
182.86900	200	
187.86694	498	1+
189.86271	3128	1+
191.85870	2928	
192.88797	140	
193.85559	214	1+
194.88709	200	
196.88449	1110	1+
200.88223	204	
200.94557	208	1+
202.91327	152	
205.94745	360	1+
206.41265	122	
206.89024	226	1+
207.08179	180	
207.87680	1430	1+
207.94902	336	1+
208.93993	128	
209.86822	526	
209.94437	2968	1+
210.88355	2260	1+
212.87989	14148	
212.93734	116	
213.88854	1744	1+
214.89479	1172	1+
219.86465	122	
221.94529	140	
222.95230	6926	1+
223.32127	84	1+
224.11956	132	
224.94892	9156	1+
225.09506	198	1+
225.89002	1226	1+
226.04680	112	
226.20944	110	1+
226.89510	882	1+
226.94739	17566	1+
226.99716	246	1+
227.03802	144	
227.10936	116	
227.45113	152	1+
227.78997	202	
228.89501	1978	1+
228.94278	19674	1+
229.10543	112	
230.78916	128	
230.88866	20194	1+
231.26624	96	1+
231.39218	112	1+
231.51250	200	1+
233.06452	174	
233.96459	108	
234.88091	662	1+
234.92959	134	
237.84591	116	
238.06180	128	
238.89171	216	1+
238.94239	126	
238.98124	186	
239.78760	132	
240.82133	144	
240.96294	3902	1+
240.98852	112	
241.83101	368	1+
241.94530	458	
242.82247	154	
242.95863	4052	1+
243.79102	344	1+
243.81088	302	1+
243.89552	360	1+
243.94402	182	
244.82188	118	
244.95809	8224	1+
244.98194	222	
245.04910	352	1+
245.09374	188	1+
245.83614	216	
245.94236	570	
246.05390	250	1+
246.90570	926	1+
246.95332	8040	1+
248.03299	158	1+
248.14059	140	
248.80282	330	1+
248.90036	4592	1+
249.09756	130	
249.85189	142	
249.96439	314	1+
250.14608	174	
250.80476	118	
250.89555	1606	1+
250.95339	130	
251.79572	302	1+
251.91322	328	
252.13191	122	
252.18380	174	1+
252.80636	242	1+
252.95578	166	
253.06746	118	
253.83899	332	1+
253.90653	1028	1+
253.98346	236	1+
254.11695	110	
256.08006	166	1+
256.90614	190	1+
258.09845	186	
258.83303	168	
258.97428	1064	1+
259.09489	132	
259.42237	146	
259.85039	316	1+
260.83746	302	1+
260.96962	3142	1+
261.83020	584	1+
262.83373	450	1+
262.98616	188	1+
263.97865	556	1+
264.80046	110	
265.09071	462	1+
265.78813	134	
265.85349	490	1+
265.96818	122	
265.98212	332	1+
266.14597	228	1+
266.78374	438	1+
266.81416	584	1+
267.14514	212	1+
267.78310	314	1+
267.83992	134	
267.97543	1404	1+
268.90882	150	
268.95640	168	
269.10168	276	1+
269.87040	288	1+
269.96948	1138	1+
269.99099	116	
270.10292	198	1+
270.80850	134	
270.83941	354	1+
271.17534	278	
271.91817	816	1+
272.91173	134	
272.99150	144	
273.91110	170	
274.79548	122	
274.86348	118	
275.05689	204	1+
275.85854	148	
275.90429	120	
275.91870	128	
276.85212	586	1+
277.91836	116	
278.36061	146	
278.79964	146	
279.10393	436	1+
279.79194	834	1+
280.13051	252	1+
280.26587	128	
280.79353	558	1+
280.81918	242	1+
281.06866	238	1+
281.85921	340	1+
281.95760	234	1+
281.98638	184	
282.05104	238	1+
282.39845	154	
282.79086	234	
282.96309	296	1+
283.79673	198	
283.85301	428	
283.90103	272	1+
283.98699	194	
284.82498	184	
284.85235	298	
285.79934	570	1+
285.84673	1300	1+
285.93492	108	
286.08883	150	
288.06552	160	
288.79363	158	
288.91950	134	
289.82622	216	1+
289.88113	154	
290.24602	116	
290.78813	698	1+
290.85952	348	1+
291.12131	532	1+
291.80482	120	
291.86280	270	1+
292.10131	110	
294.86548	148	
295.92295	146	
296.08051	140	
296.80967	302	
297.11243	116	
297.81529	198	
297.97170	382	1+
298.80344	1430	1+
298.84966	124	
298.86236	538	1+
299.54579	220	1+
299.86343	380	1+
300.81722	152	
301.79894	422	
301.86208	1100	1+
302.80141	866	1+
302.89076	120	
303.11815	136	
303.80641	612	1+
303.85615	2850	1+
303.94715	296	1+
304.91826	140	
306.03944	156	1+
306.80945	228	1+
306.85116	108	
307.28723	428	1+
307.89003	204	
308.29252	300	1+
308.87861	126	
309.80651	348	1+
309.87901	166	
310.87735	250	
311.88252	168	
312.87945	346	1+
313.02719	184	
314.89037	270	1+
315.83860	256	1+
315.84930	134	
316.74191	108	
316.81446	756	1+
317.10809	236	1+
318.93606	604	1+
318.95774	134	
319.82116	138	
319.87463	110	
320.04116	120	
320.82909	124	
321.01407	110	
321.13141	148	
321.81824	1236	1+
321.86678	558	1+
322.31568	160	
322.93174	472	1+
323.88313	134	
323.98520	238	1+
324.87908	578	1+
324.98899	200	1+
326.18041	138	
326.87310	1404	1+
327.83387	376	1+
328.11745	256	1+
328.31870	130	
328.88801	410	1+
328.93554	152	1+
329.31513	162	
329.87569	314	1+
332.09036	114	
332.29090	256	1+
333.29397	254	1+
334.15064	114	
334.72484	176	1+
334.88715	188	1+
336.94345	1042	1+
337.87113	158	
338.83959	134	
338.86695	186	
338.95264	146	
339.14050	226	
339.82848	1100	1+
339.90158	108	1+
340.94235	484	
342.20895	116	
343.71822	112	
344.19647	108	
345.71190	134	
347.32461	110	
347.71381	164	1+
349.32113	272	
351.33465	192	
351.72888	152	
351.90111	164	
356.77783	144	
356.80293	168	
360.71651	478	1+
361.72190	346	1+
362.84583	116	
363.23559	142	
363.71702	172	
363.75466	296	1+
364.16472	110	
365.34848	196	1+
365.72099	228	
366.33110	114	
367.77925	120	
END IONS

###FS:    #m/z: 336.94666 #charge 1+
###MS: 34
###MSMS: 36
BEGIN IONS
TITLE=Cmpd 26, +MS2(336.9467), 28.0-35.0eV, 0.8min #36
RTINSECONDS=44.518
SCANS=34,36
PEPMASS=336.94666	280470
CHARGE=1+
49.54239	104	
182.86819	120	
189.86083	120	
189.87174	124	
196.88288	244	1+
200.87976	136	
205.01763	98	
205.94901	320	1+
205.97267	196	
209.88504	100	
210.88435	832	1+
211.90082	96	
211.94509	4916	
211.96954	166	1+
212.87894	3138	1+
212.95401	138	
213.43077	98	
213.93987	2264	1+
214.88350	268	
214.89635	260	
215.88641	1670	1+
215.93870	506	
217.86407	132	
217.88354	448	1+
218.84168	248	
221.94680	222	1+
222.88223	226	1+
224.97212	420	1+
225.40330	96	
226.39292	146	
227.89678	184	
228.89326	342	
229.89796	206	
229.95526	5136	1+
230.88997	6682	1+
231.01326	114	
231.94972	3286	1+
232.13789	128	
232.16654	128	
233.06970	142	1+
233.82681	278	1+
233.89564	926	1+
235.86824	106	
235.89441	370	
235.94130	110	
236.41497	102	
237.05657	120	
237.08322	156	
238.05020	134	
238.14412	122	
239.38875	94	
240.83648	100	
241.98709	110	
243.02982	168	1+
246.90520	142	
246.97973	198	
247.96612	1328	1+
248.00298	96	
248.09462	184	1+
248.90094	1746	1+
249.04036	172	
249.96099	960	1+
250.82578	486	1+
250.91201	212	1+
250.98899	140	
251.78674	138	
251.83946	174	
251.95984	104	
252.94822	146	
252.97168	3690	1+
253.11761	118	
253.83382	102	
253.90661	1116	1+
254.09169	156	
254.79043	128	
254.96602	1618	1+
255.07341	420	1+
255.89790	116	
256.79223	134	
256.85221	130	
256.91857	156	
256.96540	294	1+
257.86016	120	
258.80565	108	
258.88565	212	
259.50322	110	
260.35655	128	
260.82748	120	
261.81887	174	
263.06887	130	
263.45067	102	
263.80377	140	
263.83161	124	
264.43225	120	
264.93346	98	
265.81086	244	1+
267.01789	126	
267.35814	102	
267.80011	106	
267.83944	134	
268.58364	116	
268.84233	1060	1+
268.95739	108	
269.79880	274	1+
270.98219	518	1+
271.02068	96	
271.79884	118	
271.80750	120	
271.82533	96	
271.91704	248	
272.01488	276	1+
272.79349	550	1+
272.91599	348	
272.97954	118	
273.81948	118	
274.90359	270	1+
274.97623	240	
275.85139	510	1+
277.83550	234	
278.04750	100	
278.15218	96	
278.79030	188	
278.83711	816	1+
278.94467	218	1+
279.23823	106	
279.95980	186	1+
280.00151	142	1+
281.05182	172	
281.45051	98	
282.57194	110	
282.84262	102	
283.78729	296	1+
285.75761	100	
285.85380	196	
285.88877	112	
286.85071	1184	1+
287.01692	108	
287.82297	188	1+
288.24999	110	
288.55411	114	
288.88545	274	1+
288.99973	100	
289.36187	136	
290.86119	154	
291.80302	194	
292.43625	106	
292.81727	172	
293.06817	144	
293.10892	146	
293.43940	140	
293.85343	186	
293.87660	94	
293.99713	240	
294.41370	110	
294.85520	158	
294.90382	154	
295.27764	144	
295.85505	114	
295.87070	100	
295.94003	134	1+
297.00435	104	
297.80927	118	
297.83519	106	
299.04830	186	1+
301.47347	102	
301.87865	148	
302.24504	224	
303.80425	362	1+
303.86135	120	
304.80456	228	1+
304.86233	110	
304.91812	140	
305.78972	108	
306.88387	212	
306.92717	118	
307.28932	410	1+
307.80306	488	1+
307.88959	144	
308.29021	272	1+
308.87526	118	
308.87873	98	
309.86856	258	
309.89301	220	1+
310.87542	186	
310.93205	128	
311.87308	116	
312.88871	100	
313.97623	112	
314.82186	140	
318.88448	150	1+
320.29139	138	
321.88834	118	
322.07546	196	
322.30846	172	
324.89055	558	1+
324.92051	106	
324.98774	230	1+
325.08968	100	
328.85549	166	1+
329.18059	100	
329.82260	166	1+
332.74324	102	
335.29888	182	1+
335.74187	118	
335.76335	174	1+
336.99032	174	
337.11299	152	
338.76843	110	
339.31258	96	
339.87927	104	
END IONS

###FS:    #m/z: 507.84693 #charge 1+
###MS: 34
###MSMS: 37
BEGIN IONS
TITLE=Cmpd 27, +MS2(507.8469), 28.2-35.2eV, 0.8min #37
RTINSECONDS=45.29
SCANS=34,37
PEPMASS=507.84693	231404
CHARGE=1+
196.02056	262	
199.88752	248	1+
223.97602	170	
224.97881	220	
230.85087	268	1+
232.89272	214	1+
234.88112	322	1+
241.84898	222	1+
248.84985	214	1+
250.89314	152	
250.96899	320	
252.05595	194	1+
254.81327	202	1+
254.86151	164	
256.40155	210	1+
259.86669	172	
260.85557	152	
261.37925	226	1+
262.13598	344	1+
262.92759	154	
263.06623	148	1+
266.16963	202	
267.78179	190	
268.95850	172	1+
270.85823	286	
271.38615	300	1+
271.86877	166	
272.05371	142	1+
272.80524	276	1+
272.85502	306	
273.85285	270	
274.85478	254	
275.85259	408	1+
278.94119	174	1+
279.07626	232	1+
280.87986	336	1+
283.86047	158	
283.97793	166	1+
284.87043	204	
284.88771	466	1+
285.79296	432	1+
285.84758	164	
286.79655	248	1+
286.87011	226	
286.96587	202	1+
287.84675	302	
288.14157	180	1+
288.86884	248	
288.93997	168	
289.88080	902	
290.03774	182	
290.11999	260	1+
290.86877	2014	1+
292.86355	226	
293.87379	4116	1+
294.39487	228	1+
294.82238	164	1+
294.91044	316	1+
295.13263	268	1+
295.81323	450	1+
295.85676	202	
295.91403	260	1+
296.81786	322	1+
296.85904	684	1+
296.88379	284	
297.89922	154	
298.85448	188	
298.87284	466	1+
298.91637	288	1+
299.79067	270	1+
299.81418	328	1+
299.84961	886	1+
300.71385	106	1+
300.85574	620	1+
301.10893	256	1+
301.94705	308	1+
301.96933	400	1+
302.10853	164	1+
302.79680	212	1+
303.87597	466	1+
303.89014	158	
304.14603	232	1+
304.86103	258	
305.86153	196	
306.00223	180	
306.12536	324	1+
306.80469	312	1+
306.96920	262	1+
307.33911	226	1+
307.89178	1768	1+
308.14276	742	1+
308.87079	1568	1+
309.02714	400	1+
309.87103	966	1+
309.89046	1160	
309.91122	186	
310.03251	284	1+
310.15935	706	1+
311.34516	334	1+
311.83738	176	1+
311.88441	7472	1+
312.53041	234	1+
313.53393	162	1+
313.94466	174	1+
314.83752	210	
314.86653	2144	1+
314.89052	408	
315.88882	260	
316.86385	732	
316.88718	518	1+
317.41352	208	1+
318.80586	200	1+
318.85793	464	1+
318.93169	162	
319.86934	322	1+
319.88739	236	
320.31497	152	1+
320.87273	230	1+
322.03393	142	1+
322.86467	284	
322.88382	288	
322.91666	168	
323.81638	156	
324.14505	204	1+
324.81674	214	
324.86077	422	1+
324.90318	192	
325.90052	706	
326.04916	238	1+
326.24144	180	
326.88129	1844	1+
327.88263	1204	1+
328.18813	388	1+
328.37094	280	
328.86769	380	
328.89919	496	
329.86811	186	
329.89785	416	
329.95755	302	1+
330.81616	192	
330.88526	422	
331.04476	160	
331.88810	194	
331.94269	464	1+
332.39784	228	
332.80858	284	1+
332.87649	1242	1+
332.90113	254	
333.18362	242	
334.87884	756	1+
334.90128	342	
334.99969	454	1+
335.76140	190	1+
335.84021	392	1+
336.87460	270	
336.94445	224	
337.88080	1038	1+
338.01614	202	1+
338.88366	640	1+
338.94658	152	
339.83306	228	
340.13499	422	1+
340.77228	176	
340.87508	484	1+
340.90364	276	1+
341.75610	186	1+
341.83394	206	1+
341.87568	302	1+
343.27660	320	1+
343.39845	192	1+
343.70898	682	1+
343.87227	208	1+
344.30806	278	1+
345.88099	376	1+
346.83616	216	1+
347.08630	198	1+
347.09613	208	1+
347.89019	436	1+
348.78496	206	1+
348.89445	278	1+
348.92296	206	
348.97188	152	
349.86786	160	
350.82587	216	
350.88502	796	1+
350.91308	308	1+
352.77122	326	1+
352.90663	600	1+
353.85473	458	1+
353.90680	408	1+
354.87978	190	
355.89961	304	1+
356.08014	162	
356.73030	280	1+
356.83319	280	1+
358.17472	264	1+
359.30841	264	1+
359.96167	204	1+
361.54154	142	1+
362.94138	282	1+
363.34103	208	1+
365.92085	326	1+
366.84073	1526	1+
367.02663	320	1+
367.70779	1912	1+
368.08071	160	
368.89179	572	1+
369.70888	436	1+
369.83582	838	1+
369.87386	154	
370.78386	448	1+
370.90064	378	1+
370.96426	250	1+
371.18720	200	
372.16868	158	
372.82556	182	
372.85214	210	
372.87315	440	1+
373.72285	864	1+
373.83418	172	
373.87441	314	1+
374.38561	228	
374.73772	374	1+
374.90822	366	1+
375.89132	156	
376.21804	176	
376.88464	642	1+
377.78681	250	1+
377.90661	158	
377.93058	234	1+
378.74499	360	1+
378.78597	148	1+
380.71880	272	
380.85761	246	
380.90599	164	
381.36194	178	1+
381.71722	734	1+
381.84245	164	
381.88348	306	1+
382.85631	282	
383.39464	320	1+
383.82760	184	
384.84832	3014	1+
385.14165	186	
385.73300	164	
386.72904	218	
387.72224	216	
388.74409	176	
388.79385	294	
388.84891	224	
388.89098	202	
389.20409	392	1+
389.71224	526	1+
389.80094	198	
389.86363	262	
390.75670	358	1+
390.84006	1598	1+
391.80871	180	
391.87976	168	
391.90866	176	
392.86249	462	
393.80010	930	
393.82666	960	1+
393.87105	228	
394.06313	262	1+
394.41622	220	1+
394.74036	500	1+
394.78693	400	1+
394.85454	418	1+
396.19077	268	1+
396.80238	162	
396.88196	188	
397.19320	214	1+
397.27055	220	1+
397.86512	208	
398.73035	286	
398.84121	174	1+
398.86977	206	
399.70944	188	
399.72573	188	
399.81395	190	
400.97657	284	1+
402.35075	258	1+
402.74574	174	1+
402.86795	2418	1+
403.35801	322	1+
403.87336	1726	1+
403.93364	206	1+
405.20566	274	1+
405.86887	750	1+
406.72616	526	1+
406.80604	254	1+
407.06043	266	1+
407.10488	154	
407.72575	338	1+
407.83823	160	
407.86654	5210	1+
408.08256	140	1+
408.85391	1850	1+
409.12181	186	1+
409.72775	660	1+
409.81436	262	
409.98410	234	1+
410.83595	360	
410.85089	426	
410.87327	508	1+
411.04647	196	1+
411.09449	202	1+
411.71538	166	
411.80999	1272	1+
411.83896	232	
412.73286	716	1+
412.85106	992	1+
412.87580	568	1+
413.07696	478	
413.87824	374	1+
416.34833	168	
417.21735	186	
417.72896	252	1+
417.82268	166	
417.87805	174	
418.84919	156	
419.41901	152	
420.82633	146	1+
421.08091	198	1+
421.88476	930	1+
422.85593	218	
423.76489	234	1+
423.87893	524	1+
423.94468	220	1+
424.12485	258	1+
424.30892	170	1+
424.82707	532	1+
424.86337	314	
425.23410	254	1+
425.88097	524	
426.77967	152	
426.86273	2122	1+
426.89295	256	
427.37087	220	1+
427.73370	292	
428.74380	392	
428.81487	452	1+
428.84491	1006	1+
428.86554	478	
428.88725	1082	1+
428.91360	202	
428.93670	374	1+
429.15051	214	1+
429.74016	286	
429.81762	358	1+
429.94020	262	1+
430.74222	1102	1+
431.76098	276	1+
431.86932	994	1+
432.11463	268	1+
432.24384	436	1+
433.85261	170	
433.88061	382	1+
434.85731	346	1+
434.88579	252	1+
435.86282	366	1+
439.73761	188	1+
439.89672	742	1+
441.78281	152	1+
441.88702	402	1+
443.84725	156	
444.87356	3864	1+
446.15753	188	1+
446.34463	184	1+
446.65410	288	1+
446.76152	498	1+
447.12019	142	1+
448.89328	238	
449.35897	152	1+
449.70387	278	1+
449.87977	1088	1+
450.70561	246	1+
450.91010	166	
451.03617	214	1+
457.90531	1044	1+
461.63073	112	1+
462.88356	1470	1+
463.77695	312	1+
465.39546	240	1+
467.88876	1978	1+
468.77812	316	1+
469.18376	144	1+
469.72167	176	1+
478.66876	264	1+
480.80194	162	1+
484.69087	224	1+
485.90180	1092	1+
486.79476	416	1+
486.84710	332	
487.79812	278	1+
488.44366	190	1+
491.79100	158	
492.54129	168	
492.79189	206	1+
494.06906	228	1+
495.07261	224	1+
499.29146	174	
499.74636	230	1+
503.79082	164	
505.31541	186	
507.00352	218	1+
508.17586	164	1+
508.44406	176	1+
509.86728	214	
510.24088	168	1+
510.72811	184	1+
510.80133	326	1+
511.09547	222	1+
511.80069	232	1+
END IONS

###FS:    #m/z: 363.95766 #charge 1+
###MS: 38
###MSMS: 39
BEGIN IONS
TITLE=Cmpd 28, +MS2(363.9577), 28.0-35.0eV, 0.8min #39
RTINSECONDS=48.967
SCANS=38-39
PEPMASS=363.95766	810902
CHARGE=1+
48.69468	106	
52.07796	108	
182.86765	282	
183.93558	110	
185.86435	136	
187.86588	280	1+
189.86364	2448	1+
191.85852	3354	1+
193.85724	172	
195.87319	128	
196.83811	112	
196.88370	1286	1+
200.94796	126	
205.88253	178	
205.95130	242	
206.94370	468	1+
207.87399	980	
208.88368	486	
209.87142	302	
209.94348	3254	1+
209.99520	236	1+
210.88385	1824	1+
211.94769	122	
212.87925	12356	1+
213.90235	186	
215.88593	242	
218.91322	208	
219.86366	194	
220.88184	266	1+
221.86182	112	
222.95220	5250	1+
222.97425	226	1+
224.04658	112	
224.80164	168	1+
224.94852	8072	1+
225.09945	120	
225.82699	208	1+
225.88840	904	1+
226.12092	240	1+
226.89422	540	1+
226.94806	16196	1+
226.97306	274	
227.88249	204	
227.93085	366	
228.17007	116	1+
228.62241	88	1+
228.79167	370	1+
228.89433	2454	1+
228.91898	146	
228.94290	16704	1+
229.35832	96	1+
230.89027	16932	1+
231.70742	114	
232.04742	188	1+
232.40884	110	
232.88551	2238	1+
233.01208	108	
233.96365	122	
234.88304	620	1+
235.43630	176	
235.82399	130	
236.13320	270	1+
237.02482	186	1+
237.05349	138	
237.88930	116	
239.90736	134	
240.07142	264	1+
240.82755	108	
240.94074	568	
240.96231	3502	1+
241.83986	164	1+
241.91267	146	
241.94426	648	
242.54957	110	
242.82048	178	
242.95849	2870	1+
243.78942	232	1+
243.82363	226	
243.85840	254	1+
243.94231	336	
244.00786	110	1+
244.79376	204	1+
244.82054	166	
244.95752	6372	1+
245.83352	252	
246.09621	280	1+
246.84343	194	1+
246.90547	766	1+
246.95344	7990	1+
247.07792	110	
247.35148	96	1+
247.49569	118	
248.80543	174	
248.90061	5356	1+
248.97346	116	
249.09555	116	
249.80465	152	
250.06778	124	
250.24405	96	1+
250.89669	698	1+
250.97099	188	
251.03532	126	
251.94378	226	1+
252.03785	162	
252.93753	224	1+
253.79660	224	
253.83928	256	1+
253.90654	1292	1+
255.04267	134	
257.09495	128	
257.83593	452	1+
258.80369	204	
258.83956	412	1+
258.97425	600	
259.34828	192	
259.80723	378	1+
259.90743	206	
260.83272	112	
260.96818	2088	1+
261.13313	118	
261.83194	166	
262.77987	120	
262.79728	236	1+
262.83467	364	1+
263.97989	248	
264.23134	260	1+
264.82545	108	
264.96190	120	
264.98399	124	
265.06499	278	1+
265.26485	120	
265.82962	110	
265.84679	114	
265.90713	234	
265.98082	178	
266.04409	216	1+
266.78313	546	1+
266.81490	622	1+
266.86585	132	
266.97007	946	1+
266.99023	146	
267.02170	178	1+
267.04577	150	1+
267.14094	294	1+
267.78215	428	1+
267.86972	318	1+
267.97258	794	1+
268.84369	210	1+
268.95679	276	
269.79953	462	1+
269.96920	1288	1+
270.90567	116	
271.84528	358	1+
271.91919	810	1+
272.13025	128	
273.80046	134	
274.80546	116	
274.86032	144	
274.97934	192	1+
276.81387	362	1+
276.85701	606	1+
278.84740	432	1+
278.87450	128	
279.10247	384	1+
279.79623	146	
280.02462	122	
280.79140	1248	1+
280.91587	192	
281.98827	128	
282.08747	148	
282.79334	320	
283.79060	216	
283.85032	698	1+
283.98557	250	1+
284.79464	146	
284.82779	194	
284.87619	170	
285.79678	208	
285.84585	2034	1+
285.94093	234	
286.80769	280	1+
286.86078	172	
286.88782	136	
286.94630	290	1+
289.87165	384	1+
290.78714	728	1+
290.81163	200	1+
291.11765	680	1+
291.43384	246	1+
292.10109	116	
292.86200	134	
292.99938	130	
293.13498	182	
293.29554	184	1+
293.80498	320	1+
294.86219	410	1+
295.86887	248	1+
296.80889	344	
297.80836	158	
298.80362	1806	1+
298.86265	526	1+
299.08229	108	
299.92259	142	
299.95210	204	1+
301.80509	574	1+
301.86073	1186	1+
302.88410	178	
303.80772	1012	1+
303.85708	3418	1+
303.94283	134	
306.12711	108	
306.27827	290	
306.82020	116	
306.88460	120	
307.08400	272	1+
307.28323	142	
307.88663	714	1+
308.28877	300	
309.81334	168	
310.32563	110	
310.87623	748	1+
311.81055	236	1+
311.86350	140	
312.83784	132	
313.60291	110	
314.88267	230	1+
315.86224	204	1+
316.81716	534	1+
317.10810	128	
318.86276	116	
318.93627	304	
319.82246	234	
319.87336	196	
319.93635	140	
320.07465	228	1+
320.88618	130	
321.12631	114	
321.81738	1130	1+
321.87029	888	1+
322.07585	252	1+
322.93004	442	
324.02548	140	
324.22583	110	
324.87624	372	1+
326.82276	122	
326.87183	848	1+
328.88002	654	1+
330.82619	262	1+
334.86232	122	
335.83235	130	
335.95865	108	
336.76732	152	
336.86199	262	1+
336.94553	542	1+
337.83109	402	1+
337.94795	314	1+
339.03148	124	
339.13920	340	1+
339.82879	1310	1+
340.20126	234	1+
340.71961	136	
340.94222	390	
341.17029	198	1+
341.73820	234	1+
343.27234	168	
343.70958	302	1+
343.91237	182	1+
345.71574	392	1+
347.31237	138	
347.83721	254	1+
349.32432	302	1+
349.74402	136	
350.92093	134	
351.33492	128	
352.75717	334	1+
352.88431	148	
356.78439	130	
357.77614	234	1+
358.71322	520	1+
361.35860	116	
362.71678	308	1+
363.14849	116	
365.17044	130	
365.38788	202	1+
365.71466	122	
367.72822	142	1+
368.34052	114	
368.77088	198	1+
END IONS

###FS:    #m/z: 507.84729 #charge 1+
###MS: 38
###MSMS: 40
BEGIN IONS
TITLE=Cmpd 29, +MS2(507.8473), 28.2-35.2eV, 0.9min #40
RTINSECONDS=49.7395
SCANS=38,40
PEPMASS=507.84729	299122
CHARGE=1+
196.01836	182	
209.94412	192	
210.03019	296	1+
222.97619	164	
234.88128	276	
235.05209	318	1+
240.08993	224	1+
241.85480	312	
249.89478	178	1+
250.02830	222	1+
250.97095	536	1+
252.07932	186	
252.96951	276	
256.86773	176	1+
258.85141	198	1+
259.79095	124	1+
260.84982	220	1+
260.87730	416	1+
260.90362	232	1+
265.35464	184	
265.80315	182	1+
266.06766	348	1+
266.86515	198	
267.07206	290	1+
267.13587	166	
267.93097	168	
267.94923	168	
270.85823	196	
271.07289	336	1+
271.86236	176	
271.87727	170	
272.85283	610	1+
274.79946	452	1+
274.83222	212	1+
274.85166	204	
275.86601	310	1+
278.50747	236	1+
278.78226	202	1+
281.37442	204	
281.87127	190	
282.82306	288	1+
283.94219	306	1+
284.19622	240	1+
284.79574	472	1+
284.87986	314	1+
284.98163	192	1+
285.39466	158	
285.91954	166	
287.84474	536	1+
287.87561	168	
287.94918	292	1+
288.35851	236	1+
288.87124	528	
289.78319	182	1+
289.88163	1622	1+
290.87027	1754	1+
292.82487	222	1+
292.86372	158	
293.87415	5214	1+
295.40365	234	1+
296.03261	282	1+
296.85544	536	1+
296.88097	404	
297.81729	164	
297.87689	766	1+
298.79933	184	
298.85443	280	
298.88132	666	1+
299.11489	356	1+
300.05126	290	1+
300.81499	230	
300.84725	206	
301.79610	164	
302.88684	182	
303.86427	164	
303.89110	314	1+
304.36974	214	1+
304.40811	158	
304.97403	208	1+
305.02889	168	1+
305.12224	238	1+
305.86527	196	
306.88049	170	
307.89140	1742	
308.07099	266	1+
308.10299	188	
308.14213	1300	1+
308.87581	820	
309.09617	154	1+
309.29940	252	
309.32291	170	
309.84985	366	1+
309.87090	566	
309.89435	824	1+
310.15877	248	
310.41206	156	
310.79316	200	1+
310.82263	408	1+
310.87479	418	
310.96092	374	1+
311.15495	282	1+
311.17867	224	1+
311.34654	266	
311.88369	9294	1+
311.96308	308	1+
312.12069	206	
313.82422	318	1+
314.37802	102	1+
314.86744	1180	1+
314.94134	162	
314.97141	182	
315.02467	170	1+
316.34639	198	1+
316.86729	328	
316.88867	886	1+
317.02136	162	
317.82417	306	
318.85966	782	1+
318.93869	328	1+
319.11387	310	1+
319.39184	432	1+
320.39443	374	1+
320.89079	322	1+
321.92237	214	
321.97053	148	1+
322.32426	164	
322.87667	640	1+
323.10829	232	1+
323.36657	278	1+
323.85583	860	1+
323.88183	484	1+
324.37376	190	1+
324.80635	198	1+
325.90336	774	
326.24174	168	
326.88083	1802	1+
327.38638	164	
327.89688	940	1+
328.78213	266	1+
328.87097	676	1+
329.89544	490	
330.61070	128	1+
330.83208	300	1+
330.88446	396	
331.33037	182	1+
331.89811	542	1+
332.43033	164	
332.75955	192	1+
332.81169	218	1+
332.87467	846	1+
333.17697	322	1+
334.90067	206	
335.30632	216	1+
335.84135	484	1+
335.90090	186	
336.87833	1436	1+
336.94552	290	
337.95101	272	1+
338.87980	930	1+
340.00518	188	
341.17761	214	1+
341.87250	416	1+
341.95865	196	1+
343.15589	214	1+
343.40544	288	1+
343.79416	230	
343.97047	216	1+
344.16206	130	1+
345.09165	180	
345.87047	346	1+
345.88724	408	1+
346.13683	168	
346.73167	242	1+
346.91190	170	
347.73873	168	1+
347.77182	308	1+
347.85517	294	1+
348.09793	238	1+
348.33095	306	1+
348.77641	252	1+
348.89019	274	1+
348.91716	196	
349.82634	394	1+
350.85270	202	1+
350.89803	242	
351.88772	772	1+
352.78151	258	1+
352.91391	248	
353.79494	242	1+
353.85299	526	
354.76298	156	1+
354.84056	206	
354.90208	206	
354.91630	160	
355.87413	360	1+
355.89312	844	1+
356.17920	156	
357.83653	304	1+
357.97262	134	1+
358.85847	232	1+
359.83297	158	
360.42042	308	1+
361.77782	180	
361.93120	330	1+
362.86709	164	
362.96395	234	1+
363.90144	300	1+
363.97657	208	1+
364.71681	444	1+
364.87042	292	1+
366.79300	472	1+
366.83998	1582	1+
366.87973	244	
367.70956	1690	1+
367.87701	158	
368.89933	686	1+
369.19603	258	1+
369.33878	180	1+
369.72793	248	1+
369.83947	408	
370.20053	216	1+
370.78600	720	1+
370.84433	256	
371.72596	488	
371.84360	236	
372.04353	160	
372.73110	268	
372.82094	578	1+
373.71853	780	1+
373.82537	374	1+
373.85075	320	1+
373.89990	242	
374.74604	164	
374.79789	184	
374.86921	538	1+
374.90346	166	
375.07154	428	1+
375.73320	244	
375.78396	196	
375.86888	414	1+
376.13270	238	1+
376.22421	276	
376.74623	200	1+
376.81909	160	
376.84927	398	1+
376.88773	324	1+
377.03192	230	1+
377.72829	198	1+
377.85296	332	1+
378.78207	184	
379.35519	298	1+
380.72560	182	
380.85590	242	
381.36195	274	1+
381.71952	168	
381.77560	192	1+
381.85674	648	1+
382.80930	238	1+
382.90197	304	1+
383.78525	266	1+
384.72470	242	1+
384.85076	4036	1+
384.88635	180	
385.19138	114	1+
385.80546	238	1+
386.72814	350	1+
387.84777	470	1+
388.79107	158	
389.71380	568	1+
389.73778	180	
390.83974	2246	1+
391.39513	220	1+
391.73665	322	1+
391.80816	256	
392.07563	420	1+
392.70568	182	1+
392.73942	190	1+
392.82026	196	
392.86598	562	
393.79845	894	1+
393.82748	174	
393.86926	286	
394.84166	166	
394.86272	536	1+
395.78135	288	1+
395.80721	508	1+
395.86510	370	1+
396.40057	462	1+
396.73688	206	
396.81329	368	1+
397.62435	214	1+
397.73154	564	1+
397.87010	210	1+
398.60922	90	1+
399.71135	196	
400.84347	162	
400.85967	184	
400.88589	164	
401.73293	644	1+
402.86339	456	
403.87128	1812	1+
405.05890	184	1+
405.86441	960	1+
405.91980	214	1+
406.72785	378	1+
406.98169	184	1+
407.66166	162	1+
407.72983	232	1+
407.81717	634	1+
407.86528	6906	1+
409.72411	236	
410.84992	752	1+
410.87642	494	
410.92612	224	1+
411.15180	186	1+
411.73626	174	
411.80998	1296	1+
411.83724	262	
412.03433	166	
412.73715	794	1+
412.84318	426	
412.87521	188	
413.84143	270	
413.87549	250	
415.87287	494	
416.05157	160	
416.87961	516	
417.84981	508	1+
418.82227	240	1+
420.06970	216	1+
420.72863	276	1+
421.79437	162	
421.81958	318	1+
421.88297	704	
422.88773	462	
423.79789	360	1+
423.82192	282	1+
423.87117	560	
424.09922	184	1+
424.87480	336	
425.74157	398	1+
425.87714	260	
426.43497	196	1+
426.86353	1402	1+
427.21732	168	
427.74070	1112	1+
428.84662	970	1+
428.88320	1210	1+
429.82447	182	
430.74252	1446	1+
430.86584	1480	1+
431.55696	94	1+
431.87216	1032	1+
432.24081	212	
433.86744	192	
434.38329	198	1+
434.88665	370	1+
435.86110	426	
439.89265	692	1+
442.08416	166	
443.15540	358	1+
444.80092	136	1+
444.87424	3144	1+
445.74424	518	1+
446.69756	158	1+
446.87386	658	1+
446.89559	210	
447.73807	206	1+
448.88497	710	1+
449.88272	452	1+
450.75058	232	
450.76887	228	
451.75554	452	1+
451.87625	312	1+
452.75968	272	1+
457.90427	1362	1+
458.86975	164	
460.72074	302	1+
462.79579	162	
462.88238	1822	1+
465.18738	168	1+
465.76641	196	1+
466.65458	164	1+
466.79130	174	
467.89129	1494	1+
468.78140	382	
468.83832	204	
469.75734	220	1+
469.78831	260	
469.89506	244	
470.77088	466	1+
472.87942	236	1+
477.71565	222	1+
481.89157	168	1+
482.79360	296	1+
485.90083	854	1+
486.79302	364	1+
486.84434	200	
487.27656	182	
488.11574	174	1+
490.73218	204	1+
491.85174	224	1+
493.66571	200	1+
498.73272	458	1+
502.23535	280	1+
503.75468	172	
504.19715	204	1+
504.80630	346	1+
505.28344	194	1+
505.86338	220	1+
507.39725	174	1+
507.85266	168	1+
508.25064	100	1+
508.63463	174	1+
509.03250	114	1+
509.86110	560	1+
512.27900	272	1+
513.28586	204	1+
END IONS

###FS:    #m/z: 359.96305 #charge 1+
###MS: 38
###MSMS: 41
BEGIN IONS
TITLE=Cmpd 30, +MS2(359.9630), 28.0-35.0eV, 0.9min #41
RTINSECONDS=50.512
SCANS=38,41
PEPMASS=359.96305	235966
CHARGE=1+
188.50495	124	
192.10132	140	
192.89183	114	
200.87536	164	
200.89473	116	
205.95238	192	
208.88544	280	1+
209.94368	1618	1+
214.89812	108	
220.95820	312	
221.89082	506	1+
221.94513	168	
222.95337	2024	1+
223.88877	204	
224.94910	2246	1+
225.97121	158	
226.89054	252	1+
226.94819	5810	1+
227.79510	104	
227.93093	302	
228.12434	162	1+
228.88960	130	
228.94319	6814	1+
229.85816	124	
229.98849	92	1+
230.88299	224	1+
232.97591	114	
233.09075	126	
233.85536	104	
233.96035	386	1+
233.97654	162	
234.88270	202	1+
235.71537	106	
235.82321	104	
237.01219	124	
239.10668	112	
240.82224	134	
240.94158	834	1+
240.96289	1800	1+
241.48308	102	
241.78567	330	1+
241.90001	322	1+
242.95997	1172	1+
244.91555	218	1+
244.95854	4160	1+
245.03332	132	
245.83764	194	
245.94033	312	
246.10236	236	1+
246.59657	102	
246.95403	4122	
247.12572	278	1+
247.53910	112	1+
247.95760	138	
248.02800	210	1+
248.12835	214	1+
248.54323	86	1+
248.81116	132	
248.90330	156	
249.09844	294	1+
249.66836	110	
249.95121	106	
250.80314	106	
250.94885	168	
250.97115	336	
251.90838	236	
251.96988	286	
252.96154	126	
253.52102	106	
253.80732	170	
253.83468	492	1+
254.11199	142	
254.80589	196	1+
257.79319	120	
258.09326	192	
258.44209	102	
258.84718	344	1+
258.86144	186	
258.97099	862	1+
259.80122	244	
260.96794	1104	1+
263.80614	232	1+
263.97996	314	
264.82052	134	
264.97238	388	1+
265.86549	474	1+
266.81362	426	1+
266.93822	102	
267.78282	132	
267.94779	104	
267.97554	630	1+
268.79267	340	1+
268.85071	172	1+
269.79720	226	1+
269.86532	114	
269.97006	450	
271.07479	102	
271.79956	162	
271.84723	274	1+
272.96202	118	1+
273.78236	138	
274.79427	338	1+
274.84701	244	1+
275.10457	244	1+
275.81432	150	
275.97074	222	
276.39733	106	
276.41524	106	
276.84809	396	1+
277.08516	118	
277.80983	454	1+
278.98360	152	1+
279.11115	112	
279.48952	162	
279.79918	216	
279.95805	152	
280.26474	184	1+
280.41287	130	
280.79270	880	1+
280.86952	210	
280.92877	106	
281.11797	160	
281.85858	126	
282.18632	106	
282.22144	126	
282.81792	414	1+
283.78843	224	1+
283.82117	318	1+
283.86008	130	
286.79479	254	1+
288.20244	102	
288.87363	106	
290.80752	278	1+
290.86570	140	
291.11660	472	1+
291.79727	112	
292.86712	132	
293.27506	358	1+
293.82253	224	1+
294.28400	212	1+
294.85794	544	1+
294.95947	120	
295.87858	154	
295.93342	202	
296.55826	100	
296.80820	638	
296.93416	110	
297.85938	142	1+
298.57648	102	
298.80312	1440	1+
300.87369	116	
302.06431	104	
302.79385	118	
303.12014	218	1+
303.80517	208	
303.97294	108	
304.07545	292	1+
304.81292	148	
305.87322	132	
307.01883	196	1+
307.29003	344	1+
307.79822	140	
307.87177	120	
308.02530	216	1+
308.79935	400	1+
308.88047	114	
308.94033	148	
309.80346	240	1+
309.87409	162	
309.89368	126	
310.75414	138	
310.87829	256	
311.86971	290	1+
311.88970	142	
312.82130	134	
312.87584	282	1+
313.11149	132	
314.80740	110	
314.82677	192	
315.88013	104	
316.81694	310	1+
317.11850	250	1+
317.87777	166	
318.81862	330	1+
318.86266	116	
318.93563	148	
319.04314	208	1+
319.82366	234	1+
319.86322	116	
319.94022	142	
320.87984	106	
320.92745	266	1+
321.81396	380	1+
323.30537	102	
323.99008	146	
324.89222	250	
325.35442	130	
325.89295	106	
326.87093	102	
328.81389	122	
329.89140	242	1+
332.81807	182	
333.31476	102	
333.81192	124	
333.86208	202	1+
333.89811	254	
334.71335	198	1+
335.33782	214	1+
336.94639	818	1+
338.03030	140	
338.76556	136	
339.82660	306	1+
340.35830	130	
340.93803	230	
342.79651	108	
343.27124	140	
343.72601	114	
343.77465	170	1+
344.34003	102	
346.76180	114	
346.88997	102	
347.70655	130	
347.92154	128	
348.85971	316	1+
348.98710	118	
349.27439	170	
351.71076	166	1+
351.76709	248	1+
351.83308	178	1+
354.14267	102	
354.91952	106	
355.73443	122	
355.78140	166	
356.13749	108	
356.71973	210	1+
356.76888	162	1+
356.83575	196	1+
357.70571	194	
358.17242	144	1+
358.20267	278	1+
359.11615	106	
359.86281	116	
361.35708	230	1+
361.72525	232	1+
363.71638	276	1+
364.76762	100	
364.78851	104	
END IONS

###FS:    #m/z: 322.93070 #charge 1+
###MS: 42
###MSMS: 43
BEGIN IONS
TITLE=Cmpd 31, +MS2(322.9307), 28.0-35.0eV, 0.9min #43
RTINSECONDS=54.196
SCANS=42-43
PEPMASS=322.93070	4340828
CHARGE=1+
106.62955	94	
187.94914	100	
189.60406	110	
189.86100	176	
189.96260	94	
192.88614	448	1+
193.89960	92	
196.88402	138	
199.86035	94	
199.88756	94	
205.94949	298	
205.97707	126	
207.87305	110	
209.85643	96	
209.94488	368	1+
210.37957	114	
210.89555	98	
212.88230	436	1+
212.89833	172	
213.62296	92	
214.89702	188	
215.88446	104	
216.00903	94	
218.00069	92	
219.00032	104	
219.38266	106	
220.92950	102	
221.94155	186	
222.95292	454	
223.95921	350	
227.78411	138	
228.91251	244	1+
230.88879	588	1+
230.90568	252	
232.89232	282	1+
233.56151	104	
233.95621	134	
234.01088	98	
234.80953	210	1+
234.93918	126	
235.11510	126	
235.82671	144	
236.43398	102	
236.70217	92	
236.84977	92	
238.02729	116	
238.07804	224	1+
238.21039	118	
238.93918	244	
238.95320	150	
239.78723	492	1+
239.95358	124	
240.82166	338	1+
240.94108	3148	
241.45646	94	
241.79425	122	
241.89080	128	
241.93989	10478	1+
242.66187	116	
242.94160	7142	1+
243.12731	94	
243.34915	94	
243.98363	96	
244.88378	286	1+
244.94138	2102	1+
246.85543	290	
246.97557	728	1+
247.87319	108	
248.50565	96	
248.83952	132	
248.89765	184	
249.91657	134	
250.91372	94	
250.94551	254	
250.97127	128	
251.92398	232	1+
253.35102	96	
253.83912	126	
255.04813	92	
255.78836	166	
257.33211	120	
257.79801	654	1+
258.83116	120	
258.94806	120	
258.96816	108	
260.84048	224	
260.93181	158	
261.83653	136	
262.35362	100	
262.37150	100	
262.82974	114	
262.89608	134	
263.95407	206	1+
264.23977	118	
265.05892	172	
265.35572	110	
266.82259	132	
266.85682	284	1+
267.80455	144	
267.84690	164	
268.03938	154	
268.90542	102	
269.13274	102	
269.79846	290	1+
271.79722	234	1+
271.84546	138	
272.94590	106	
273.79399	808	1+
273.84809	142	
274.03629	128	
274.05013	94	
274.82156	158	
274.87135	132	
275.80744	632	1+
275.92191	94	
276.84961	120	
278.84399	186	
278.94884	144	
279.09201	626	1+
280.79196	250	1+
280.81068	196	
280.83479	366	1+
280.88887	94	
282.27696	190	
282.86099	172	
282.87968	110	
283.35527	156	
283.78772	542	1+
283.95155	138	
284.01487	94	
284.29371	404	
284.81289	108	
285.86033	136	
286.91858	142	
287.21472	92	
287.81333	126	
288.19772	102	
289.78808	628	1+
289.81099	126	
289.87915	142	
290.85718	196	
291.80449	530	1+
291.86068	102	
292.83982	92	
293.86078	400	1+
294.81399	126	
294.85824	238	1+
296.80742	184	
296.87566	136	
299.78472	264	1+
301.75795	178	1+
301.79717	244	1+
301.80831	232	1+
301.85803	208	
302.85674	120	
302.89250	106	
305.76575	112	
305.80279	196	
305.82350	144	
306.88500	450	1+
307.29598	98	
307.79944	408	
308.29334	228	
308.80158	240	
308.86416	138	
308.92988	92	
309.80206	156	
309.81927	172	
309.87147	110	
310.87812	364	1+
311.89980	168	
312.80733	794	1+
312.83157	182	
312.95166	92	
314.88269	128	
315.81907	110	
315.88492	126	
316.81685	108	
319.07354	102	
319.15329	192	1+
321.81604	206	
323.23320	110	
323.88933	180	
324.89249	270	
325.04998	92	
325.90159	142	
326.83963	136	
326.89657	554	1+
327.71943	128	
328.26009	142	
END IONS

###FS:    #m/z: 340.94135 #charge 1+
###MS: 42
###MSMS: 44
BEGIN IONS
TITLE=Cmpd 32, +MS2(340.9414), 28.0-35.0eV, 0.9min #44
RTINSECONDS=54.976
SCANS=42,44
PEPMASS=340.94135	1670698
CHARGE=1+
181.86764	218	1+
182.16953	102	
189.86595	104	
192.92682	156	
198.95565	96	
199.96032	98	
200.09119	92	
203.03746	102	
203.88279	118	
208.95903	114	
211.98574	96	
212.87820	908	1+
212.90065	150	
213.88093	552	1+
213.94021	1614	1+
214.89727	164	
215.88749	1754	1+
215.93721	634	
217.88324	644	1+
218.87389	206	1+
222.89237	98	
223.96264	262	
224.95597	104	
224.97764	104	
226.88777	140	
226.94971	102	
227.01549	92	
227.96373	90	
228.11451	92	
228.89329	108	
229.69134	96	
230.89046	584	
231.06111	130	
231.89014	354	
231.95093	1354	1+
232.11712	106	
232.38658	112	
233.21645	126	
233.89824	1280	1+
233.94863	454	1+
233.99036	102	
235.70971	100	
235.79557	112	
235.89276	800	1+
236.83835	96	
237.13939	98	
237.90280	112	
239.01051	92	
240.79822	90	
240.82962	216	1+
240.96229	90	
243.83269	160	
245.61858	92	
246.44283	92	
246.94617	222	
246.98011	204	
246.99502	112	
247.98394	92	
248.90045	344	
249.90261	186	
249.96391	566	1+
250.23981	102	
250.84171	104	
250.89717	262	1+
251.03339	108	
251.92408	104	
251.96793	102	
252.03150	142	
252.97022	104	
253.79665	90	
253.95525	176	
254.90615	232	1+
254.96566	1172	1+
255.07350	212	
255.78627	128	
256.80460	88	
256.91399	134	
256.94185	106	
256.96135	184	
257.05917	128	
257.85076	92	
257.91631	130	
257.96979	124	
258.84809	140	
258.90856	126	
258.96455	160	
259.34321	88	
259.90930	96	
259.95422	198	
260.84540	324	1+
260.97120	94	
261.88242	92	
261.90025	244	1+
262.81929	96	
262.96203	156	
263.48854	92	
265.26753	90	
266.86605	216	1+
267.79697	172	
268.81586	100	
268.83798	130	
269.79693	146	
270.36135	104	
271.81497	102	
272.84527	122	
273.79505	338	1+
273.85343	276	1+
273.91587	114	
275.53257	118	
275.81059	190	
276.39837	158	
276.80049	112	
276.85119	414	1+
277.96529	148	
278.00834	164	
279.80062	238	1+
280.86409	272	1+
281.86146	344	1+
281.96823	142	1+
282.04599	94	
282.33889	90	
282.90730	110	
284.78567	108	
284.92527	212	1+
286.80117	90	
286.88118	94	
287.79951	144	
287.82401	104	
287.86223	104	
289.78972	252	1+
290.40748	92	
291.80766	368	1+
292.36077	122	
292.92786	104	
293.83051	106	
293.85860	164	1+
293.87948	112	
296.80492	194	
296.86689	196	1+
297.44513	92	
297.79068	204	
297.97539	154	
298.82691	108	
298.84660	262	1+
299.78630	296	1+
301.18393	92	
302.17800	134	
302.81043	116	
302.90563	124	
303.80561	98	
304.58781	92	
304.86874	102	
304.93003	134	
305.29962	102	
305.54633	94	
305.80327	162	
305.87682	282	1+
307.79901	518	1+
308.88323	204	
309.29161	112	
310.87889	436	1+
311.98265	112	
312.80122	122	
312.82416	90	
312.87529	238	
317.35409	98	
317.87541	188	1+
319.83890	96	
320.88150	200	1+
321.88562	170	1+
322.29657	110	
324.89269	358	
325.72772	128	
325.90030	178	
326.17085	122	
326.42800	88	
326.88538	156	
327.80844	120	
328.19017	130	
328.88844	246	
329.86890	96	
330.81542	676	1+
330.93599	114	
334.95783	112	
336.75380	148	
336.87753	92	
338.89096	148	
338.95740	160	
341.72977	116	
341.90010	438	1+
342.31721	118	
342.90588	262	1+
344.71881	244	1+
END IONS

###FS:    #m/z: 363.95757 #charge 1+
###MS: 42
###MSMS: 45
BEGIN IONS
TITLE=Cmpd 33, +MS2(363.9576), 28.0-35.0eV, 1.0min #45
RTINSECONDS=55.7485
SCANS=42,45
PEPMASS=363.95757	988044
CHARGE=1+
51.22729	98	
129.14039	96	
187.86989	128	
189.86287	1150	1+
191.85833	858	1+
193.85294	126	
196.88392	500	1+
200.88440	112	
200.94474	122	
207.87363	424	
207.94768	132	
209.86939	232	
209.94407	992	1+
210.88421	890	1+
212.87948	5130	1+
216.91242	110	
218.91017	198	1+
221.54299	116	
222.95308	1300	1+
224.94834	1550	1+
225.09772	112	
226.89641	100	
226.94753	7406	1+
227.85628	96	
227.88051	100	
227.93328	350	
228.79366	98	
228.84143	96	
228.89404	1174	1+
228.94219	8548	1+
229.07933	160	1+
230.78717	98	
230.88981	7236	1+
232.10017	94	
232.88617	1118	1+
233.91683	148	
234.88251	328	
237.05328	128	
238.06255	106	
238.82464	138	
239.07883	262	1+
239.43050	102	
239.78772	122	
239.90472	154	
240.82428	304	1+
240.84154	150	1+
240.94162	740	
240.96135	1214	1+
241.11430	186	1+
241.94314	562	
242.94318	1510	
243.22878	130	
243.83155	124	
243.93152	116	
244.01461	102	
244.57635	96	
244.82310	126	
244.95769	3816	1+
245.09477	314	1+
245.93908	432	
246.09964	264	1+
246.80611	126	
246.90605	282	1+
246.95397	3912	
247.80748	136	
248.80255	508	1+
248.85129	98	
248.90088	3336	1+
250.90031	686	1+
250.94185	188	
250.96642	320	1+
251.10119	138	1+
252.78882	216	1+
252.89851	906	1+
252.95287	192	
253.59916	108	
253.90537	632	1+
253.95132	128	
258.10699	120	
258.84492	248	1+
258.97476	444	
259.14666	148	
259.98030	236	
260.83340	176	
260.96861	756	1+
261.43765	194	1+
261.83472	360	
262.83065	230	
263.83336	160	
264.84509	128	
264.96659	350	1+
265.84665	264	1+
265.90196	100	
266.26824	100	
266.79069	102	
266.81416	336	
267.81458	156	
267.97626	508	1+
268.00280	104	
268.15770	222	1+
268.82955	108	
268.87205	100	
268.95963	124	
269.79780	376	1+
269.85349	210	1+
269.92117	108	
269.97047	878	1+
270.03880	96	1+
271.42066	96	
271.91844	292	1+
273.79154	122	
274.45480	106	
274.85440	268	1+
274.87388	112	
275.11993	138	
275.82108	116	
276.80788	130	
277.98384	96	
278.80033	394	
278.86093	280	1+
279.79630	190	
280.09132	274	1+
280.79391	998	1+
280.85331	346	1+
280.92093	136	
280.98220	266	1+
281.03201	158	1+
281.11993	254	1+
281.44006	108	
281.85635	298	1+
282.75501	146	1+
283.07817	104	
283.79754	96	
283.82511	130	
283.85247	598	1+
283.94287	186	
283.98474	198	
285.80130	104	
285.84712	760	1+
286.42420	114	
286.52842	102	
286.81958	104	
288.13074	96	
288.79596	174	
289.88319	108	
290.78746	562	1+
291.11756	962	1+
292.13518	126	
292.43595	222	
292.86486	154	
293.12400	106	
293.44709	96	
293.85622	272	1+
293.92287	100	
294.13876	202	1+
295.51665	106	
295.93801	136	
296.80895	528	
296.84965	210	
297.80969	268	
298.80381	2142	1+
298.88096	234	1+
300.87379	184	
301.04938	130	
301.81235	212	
301.86004	702	1+
301.91247	96	
303.80804	1150	1+
303.85577	1936	1+
306.43380	354	1+
306.88959	202	
307.28073	140	
307.41655	96	
307.81454	178	1+
307.89075	236	1+
308.30342	146	
309.42657	96	
310.88102	200	
311.16176	142	1+
311.85913	100	
311.87982	150	
313.86500	104	
314.81925	274	1+
316.10577	160	1+
316.79514	114	
316.81639	736	1+
318.94079	120	
319.83230	240	1+
319.86975	272	
319.89330	140	
320.88772	96	
321.46865	98	
321.81966	560	1+
321.86757	672	1+
321.92738	324	1+
322.93114	232	1+
323.81914	212	1+
324.89203	390	1+
324.94211	116	
325.79176	124	
325.87642	106	
326.87371	1122	1+
327.88817	144	
329.75620	134	
329.87107	204	
330.71869	116	
330.88248	232	1+
332.21075	106	
332.86449	138	
333.78927	154	
335.95418	96	
336.89283	150	
336.94448	696	1+
337.83599	348	1+
339.13861	112	
339.74732	104	
339.82887	1164	1+
340.94019	362	
341.83028	206	1+
342.75214	214	1+
343.70949	174	
344.91476	120	
345.14378	164	1+
345.21342	94	
345.39127	100	
346.90074	212	1+
347.46417	104	
348.31654	250	1+
348.76214	114	
350.90727	198	1+
352.16403	96	
352.78872	134	
353.77573	94	
354.75422	144	
354.77595	142	
359.86065	122	
361.71157	320	1+
361.77337	226	1+
363.73272	224	1+
363.79628	150	
365.92916	108	
366.82484	102	
367.72773	182	
END IONS

###FS:    #m/z: 322.93079 #charge 1+
###MS: 46
###MSMS: 47
BEGIN IONS
TITLE=Cmpd 34, +MS2(322.9308), 28.0-35.0eV, 1.0min #47
RTINSECONDS=59.449
SCANS=46-47
PEPMASS=322.93079	3234416
CHARGE=1+
97.25291	82	
110.13457	100	
187.04945	94	
191.85806	132	
192.88902	218	
193.87224	166	1+
194.96248	94	
197.09948	88	
197.88612	86	
199.59500	92	
200.97643	96	
201.86003	104	
201.88625	102	
203.07252	82	
203.94481	172	
205.94944	152	
206.10400	92	
206.49722	96	
206.95378	184	
207.97190	152	
209.94411	256	1+
210.89723	208	
212.88026	562	1+
215.90714	142	
217.88254	88	
218.38173	94	
218.88739	102	
221.88407	88	
222.95338	82	
223.96044	566	1+
225.88269	86	
225.95840	96	
226.05995	88	
226.89666	118	
226.94633	166	
227.92949	316	1+
227.95597	142	
228.52390	102	
230.88958	278	
230.90496	200	
231.17513	82	
231.74673	102	
233.94632	100	
234.94093	116	
235.52673	88	
236.01115	108	
237.79272	128	
237.88558	82	
238.03066	152	1+
238.10255	82	
238.52687	90	
238.93939	312	1+
239.08063	256	1+
239.10561	86	
239.78850	230	
240.78573	286	
240.83130	98	
240.89143	112	
240.94095	3130	
241.01766	90	
241.93964	11990	1+
242.81955	334	1+
242.94169	8224	1+
243.53487	98	
243.78315	104	
243.89983	158	
244.02313	82	
244.81205	136	
244.84356	92	
244.94073	2318	1+
245.82203	126	
246.45024	94	
246.85390	128	
246.97625	948	1+
248.49632	86	
248.69168	104	
248.83251	110	
248.89922	128	
249.03433	86	
249.20115	82	
250.94716	116	
251.24215	100	
252.79794	86	
252.91924	82	
253.79311	200	
253.92275	88	
254.02948	86	
254.06293	124	
254.37409	84	
254.91142	194	1+
255.01291	82	
255.78313	124	
255.79956	128	
256.12417	84	
257.79596	490	1+
258.83191	174	
260.81583	154	
260.83210	434	
261.79322	248	1+
261.82875	462	1+
263.86670	84	
264.11606	190	1+
264.86058	226	1+
264.95758	146	
265.18074	82	
266.06738	82	
268.03332	152	
268.85259	90	
268.91082	160	
269.80092	350	1+
270.15750	84	
270.82914	128	
271.84599	278	
272.34560	84	
272.79468	692	1+
272.84518	156	
273.79775	600	1+
273.84530	82	
274.92527	86	
274.94949	82	
275.80931	258	
276.81856	122	
276.85900	290	1+
277.92985	140	
278.84430	98	
279.09127	854	1+
279.80078	126	1+
279.81789	114	
279.86220	126	
280.84508	144	
280.90470	84	
281.03346	150	
281.10098	218	1+
281.85482	342	1+
283.79077	410	1+
284.29524	232	1+
284.86540	88	
285.42549	82	
285.79843	276	1+
285.86790	124	
286.87111	88	
286.91662	124	
288.80009	136	
289.78898	164	
289.81835	94	
289.87879	268	1+
290.03697	88	
290.86337	82	
291.80494	692	1+
292.96485	110	
293.80690	120	
294.41565	96	
294.84896	148	
294.88079	138	1+
295.80920	186	
296.80603	280	1+
296.86413	98	
299.78714	330	1+
300.85321	206	1+
301.87621	132	
302.88325	118	
303.95177	88	
304.88434	330	1+
306.88288	124	
306.88601	128	
307.80022	252	1+
307.88873	264	
308.88160	160	
309.80002	160	
309.87583	124	
310.30514	136	
310.81078	172	
310.87820	94	
310.91647	84	
311.02899	82	
311.05716	90	
312.80517	320	1+
312.86564	146	
312.88450	148	1+
314.81825	166	
315.05829	100	
315.80062	298	1+
316.80084	204	1+
317.86323	96	
317.87843	100	
321.12311	100	
321.21999	82	
323.27247	82	
323.88803	106	
325.41734	126	
325.90246	94	
326.17037	96	
END IONS

###FS:    #m/z: 340.94149 #charge 1+
###MS: 46
###MSMS: 48
BEGIN IONS
TITLE=Cmpd 35, +MS2(340.9415), 28.0-35.0eV, 1.0min #48
RTINSECONDS=60.221
SCANS=46,48
PEPMASS=340.94149	1192176
CHARGE=1+
183.86566	176	1+
190.86255	90	
192.92978	362	1+
193.44272	92	
196.88815	200	
197.88677	106	
201.88943	88	
203.88691	88	
205.95171	118	
206.95909	106	
207.87295	130	
209.93913	352	1+
210.94020	234	1+
212.87650	184	
213.87937	498	
213.94016	2236	1+
214.12905	92	
214.87641	228	
214.89614	260	
215.88706	1334	1+
215.93802	434	
217.88237	538	1+
222.95654	240	1+
225.88461	122	
226.89506	206	1+
226.94489	220	
226.98087	108	
227.82469	92	
228.94082	120	
230.88912	1590	1+
231.89135	988	1+
231.94998	1232	1+
233.89685	1098	1+
233.94948	442	
234.43676	94	
235.82279	222	
235.89241	612	1+
235.94873	332	
237.37519	92	
237.78965	298	1+
238.89066	170	1+
238.91955	96	
238.98323	136	
239.03063	126	1+
239.78930	234	1+
240.51866	92	
240.93570	88	
240.97273	114	
241.84084	108	
242.94267	108	
243.82118	90	
244.97214	100	
246.08831	102	
246.97564	166	
247.44791	124	
247.85308	120	
248.85427	86	
248.99060	184	
249.89947	470	1+
249.96294	252	
250.96542	150	
251.64559	96	
251.89517	274	1+
251.93220	260	1+
252.96401	120	
254.57983	126	
254.86360	92	
254.90494	214	
254.96619	934	1+
255.08229	178	
255.45444	92	
256.91318	420	1+
256.96523	304	1+
257.80058	556	1+
258.84741	224	
259.00693	104	
259.84504	116	
259.90074	92	
259.96160	204	
260.33885	88	
260.85242	90	
260.96398	134	
261.93000	104	
263.90988	108	
264.04797	132	
264.07563	132	
264.96365	132	
265.43569	114	
266.43469	90	
266.99536	136	
267.13567	190	
268.84590	136	
268.86374	92	
269.79991	134	
271.76794	94	
271.84144	208	1+
271.92988	360	1+
272.91862	122	
273.79309	132	
274.89937	90	
277.42694	108	
277.96836	92	
278.02046	106	
278.84387	130	
279.04374	156	1+
280.86316	130	
281.98209	90	
282.92821	124	
283.38990	88	
283.79064	154	
283.85962	98	
284.87516	132	
284.94649	92	
285.42824	218	
285.79291	116	
287.81432	172	
288.81547	148	
289.78552	366	1+
289.80733	128	
289.88046	106	
291.40221	86	
291.64560	88	
291.80245	308	
292.43445	244	1+
293.81095	102	
293.93925	88	
293.96740	88	
294.27769	102	
294.93234	88	
295.04466	96	
295.84842	94	
296.86687	112	
296.93979	138	
297.03302	230	1+
298.93560	96	
299.78294	374	1+
299.81136	132	
300.14451	122	
300.85299	220	1+
300.99175	90	
301.66106	104	
301.87119	170	
302.17379	136	
302.88371	92	
302.92716	154	
303.90483	90	
304.28163	88	
304.77455	96	
304.81269	234	1+
305.36399	102	
306.88449	550	1+
307.79835	234	
308.45305	90	
308.53741	88	
308.79894	140	
308.81451	346	1+
309.32634	134	
310.87810	554	1+
313.72659	96	
314.94809	98	
315.82002	246	1+
316.20669	104	
318.79924	92	
320.74352	210	1+
321.90742	98	
322.89252	88	
323.24019	130	
323.96365	90	
324.89307	398	1+
324.95246	96	
325.78541	88	
326.10420	88	
327.90173	114	
328.25541	86	
328.83504	122	
328.89281	120	
328.94318	98	
329.87146	156	
330.81569	590	1+
332.07203	88	
333.77532	134	
335.07261	92	
335.34451	94	
336.20857	100	
338.86321	102	
339.76825	106	
340.74651	160	
341.30921	158	
342.90199	336	1+
343.30181	104	
344.19182	98	
344.40408	114	
END IONS

###FS:    #m/z: 336.94677 #charge 1+
###MS: 46
###MSMS: 49
BEGIN IONS
TITLE=Cmpd 36, +MS2(336.9468), 28.0-35.0eV, 1.1min #49
RTINSECONDS=61.0015
SCANS=46,49
PEPMASS=336.94677	240358
CHARGE=1+
183.86866	148	
189.86236	164	
191.95987	92	
196.88415	340	1+
199.88467	84	
205.95061	192	
206.95100	126	
207.97488	184	
210.88579	608	1+
211.94479	5802	
212.87918	2728	1+
212.94394	148	
213.94088	2092	1+
214.41346	84	
214.89551	142	
215.88633	838	1+
215.93650	366	
217.88369	230	
218.84355	254	1+
218.86002	100	
221.89730	84	
223.97563	154	
224.03214	102	
224.97772	196	
225.39063	100	
225.86081	86	
226.89990	152	
227.13762	84	
227.89504	884	1+
228.87556	100	
228.89787	612	1+
229.95628	4618	1+
230.88908	4658	1+
231.15753	96	
231.95043	2314	1+
232.82648	300	1+
233.89722	724	1+
233.94790	234	
234.78304	84	
235.89928	272	1+
235.94990	258	1+
236.07923	88	
237.47157	84	
238.04617	84	
238.86820	90	
239.82594	92	
239.90320	84	
240.96376	202	
241.94507	84	
242.51854	94	
244.95303	86	
245.01649	100	
245.53563	108	
246.90597	140	1+
246.97771	226	
247.93489	98	
247.96660	1296	1+
248.83890	90	
248.89944	1702	1+
249.04623	86	
249.96331	494	1+
250.05674	84	
250.07999	96	
250.83148	486	1+
250.95215	94	
250.98161	148	
251.07295	160	
251.13172	84	
251.79028	100	
251.83564	308	1+
251.90852	232	1+
251.96593	116	
252.23508	132	
252.97212	2696	1+
253.83646	122	
253.90529	912	1+
254.96592	1270	1+
255.40341	98	
255.78621	146	
256.89856	138	
256.91664	164	
257.03097	94	
257.85064	120	
258.84389	98	
259.95505	108	
261.18424	128	
261.79292	114	
261.83379	112	
263.05597	90	
263.83725	256	
265.07161	84	
266.44077	92	
266.89278	92	
267.11238	90	
267.83853	158	
268.79292	98	
268.84134	700	1+
269.11686	94	
270.86296	120	
270.97958	524	1+
271.91795	336	
272.86631	116	
272.95601	86	
273.79885	166	
274.79288	146	
274.84695	134	
274.97206	276	1+
275.81228	116	
275.86728	94	
276.57685	88	
276.85874	382	1+
277.16956	92	
277.83513	738	1+
278.13518	90	
282.81781	84	
284.79963	106	
284.87503	106	
285.44455	96	
285.51480	102	
285.79052	128	
285.85094	346	
285.87264	86	
286.84934	1200	1+
287.81456	220	1+
287.86516	102	
288.36922	114	
289.38479	90	
289.89109	112	
290.12073	84	
291.80773	338	1+
291.86296	214	1+
292.05665	116	
292.08036	92	
292.43830	92	
292.46368	86	
293.13048	104	
293.61780	102	
293.87354	154	
294.00108	192	
295.99979	126	
296.80867	166	
296.97739	188	
300.00615	86	
301.96401	94	
302.88619	204	1+
303.94728	142	
304.26445	90	
305.42833	110	
305.57664	90	
305.81598	152	
306.87833	148	
306.89203	110	
307.29507	114	
308.06504	90	
308.16236	88	
308.87031	622	1+
309.12844	268	1+
309.81683	204	
309.84182	156	
310.83645	94	
311.17519	124	
311.86732	122	
311.88147	130	
312.81644	274	1+
312.87937	112	
313.13303	102	
314.96676	164	
315.45793	92	
319.89224	122	
319.93714	88	
321.88596	104	
322.89995	126	
323.30592	96	
324.89328	130	
325.76355	112	
327.80075	94	
327.88935	222	1+
328.32108	96	
328.85738	84	
330.70379	88	
331.88870	104	
332.88927	116	
333.77001	84	
334.88362	126	
337.19302	88	
339.82886	110	
341.02874	96	
341.90373	86	
342.04019	84	
END IONS

###FS:    #m/z: 322.93094 #charge 1+
###MS: 50
###MSMS: 51
BEGIN IONS
TITLE=Cmpd 37, +MS2(322.9309), 28.0-35.0eV, 1.1min #51
RTINSECONDS=64.688
SCANS=50-51
PEPMASS=322.93094	3416718
CHARGE=1+
180.86758	84	
191.87819	82	
192.88917	174	
194.12522	90	
199.91075	100	
201.04281	118	
205.95294	292	1+
205.97338	82	
209.94228	202	
211.89614	342	1+
212.88111	176	
212.89652	242	1+
215.90165	126	
216.88712	92	
219.01436	92	
219.52642	84	
221.94282	192	
221.96543	82	
222.95643	148	
223.78970	88	
223.95693	290	
224.95870	194	
225.81526	136	
226.91757	86	
227.93253	174	
230.83734	136	
230.89134	140	
230.90340	110	
231.88772	94	
232.06829	100	
234.89599	86	
234.92790	114	
235.88148	94	
236.02258	90	
236.85531	106	
238.02890	142	
238.93910	262	
239.07943	108	
239.79034	434	1+
240.94122	3582	
241.54970	82	
241.94323	2608	
242.15342	120	1+
242.24302	88	
242.82491	206	
242.90406	88	
242.94155	7794	1+
243.02820	96	
243.81688	594	1+
243.88661	82	
243.89847	86	
243.96525	156	
244.07645	80	
244.81841	384	1+
244.85547	146	
244.94013	2412	1+
246.12043	102	
246.38965	148	
246.97505	262	
246.99806	84	
247.85162	390	1+
248.89732	166	
248.98006	90	
249.00716	90	
249.91342	88	
250.96731	140	
253.47409	86	
253.83826	90	
255.13838	104	
255.20114	84	
255.37578	84	
255.78405	86	
257.80177	302	1+
257.85227	82	
257.90197	88	
258.83166	342	
259.05357	100	
259.13946	82	
259.40067	80	
259.50139	80	
259.80595	120	
260.83091	316	
261.83878	206	
262.83236	174	
263.83169	146	
263.85882	86	
263.90519	82	
263.98629	118	
264.84764	140	
265.84704	134	
265.86168	308	1+
266.08233	82	
267.64270	86	
267.80143	114	
268.78838	84	
269.34306	184	
269.79687	314	1+
269.85203	128	
270.83109	142	
271.80712	94	
271.85151	120	
272.85053	154	
273.01306	92	
273.47577	96	
273.79533	410	
273.82310	94	
273.92534	90	
274.00197	86	
274.79583	218	
274.86914	94	
275.81031	606	1+
277.81592	122	
278.27857	82	
278.84669	204	1+
278.91654	92	
278.94882	90	
279.09309	650	1+
279.98117	84	
280.78859	136	
281.37390	100	
283.78782	346	1+
283.84840	90	
283.88637	138	
284.29193	454	
284.82226	86	
284.86509	328	1+
284.91542	114	
285.85137	194	1+
287.19414	308	1+
287.78993	132	
287.80792	114	
287.88412	116	
289.78858	446	1+
289.81031	188	
289.88142	364	1+
290.85546	92	
291.80344	474	1+
292.03878	252	1+
292.88156	84	
293.48164	124	
294.85729	176	
295.37689	150	
295.80335	152	
296.40151	94	
296.84258	90	
297.22681	92	
297.44666	102	
297.81525	112	
299.78431	412	1+
299.80112	98	
300.79762	182	1+
300.91105	92	
301.86926	152	
302.86526	86	
304.86079	218	1+
305.12176	80	
306.88263	110	
307.79746	114	
307.88488	398	1+
308.29092	240	1+
308.79729	410	1+
308.82201	140	
309.82704	136	
310.30959	132	
310.87605	134	
311.83095	80	
311.90254	82	
312.80844	152	
313.15501	120	
313.81319	434	1+
314.81830	370	1+
315.75945	186	1+
316.87192	116	
318.81487	134	
319.10760	118	
321.81542	114	
321.96310	190	1+
322.22883	86	
323.88443	266	
324.87291	98	
324.89437	676	1+
324.94826	276	1+
325.81161	120	
327.71635	116	
327.79826	92	
327.89746	100	
END IONS

###FS:    #m/z: 340.94161 #charge 1+
###MS: 50
###MSMS: 52
BEGIN IONS
TITLE=Cmpd 38, +MS2(340.9416), 28.0-35.0eV, 1.1min #52
RTINSECONDS=65.46
SCANS=50,52
PEPMASS=340.94161	1253868
CHARGE=1+
189.86392	214	
192.92689	228	
193.86858	100	
194.53402	86	
199.99921	96	
201.88266	136	
202.40296	94	
205.87828	88	
207.40189	104	
209.89165	162	1+
212.87873	536	
213.87773	378	
213.94063	2048	1+
214.88017	254	
215.88723	946	1+
215.91369	126	
215.93667	456	
217.85837	128	
217.88338	602	1+
223.96185	124	
228.94823	186	
229.57213	90	
230.88838	1614	1+
231.89057	888	1+
231.95122	1710	1+
233.01046	118	
233.34533	90	
233.83364	94	
233.89747	1164	1+
233.94945	274	
234.95077	256	
235.86633	90	
235.89715	202	
235.94907	166	
236.83029	232	1+
236.89397	236	
237.06707	150	
237.58912	92	
238.00634	94	
239.78853	122	
239.90440	132	
239.92292	100	
240.83014	230	
240.96365	162	
241.94336	132	
242.15755	116	
242.79373	102	
242.90303	90	
243.01838	104	
244.51298	114	
245.44665	162	
246.97415	364	1+
247.72032	104	
248.89836	150	
249.03843	122	
249.90099	226	
249.96286	648	1+
250.90011	184	
251.60276	90	
251.78396	130	
251.95737	96	
252.03161	100	
252.43506	98	
252.50337	102	
253.93945	92	
254.11956	98	
254.19591	86	
254.81969	90	
254.88596	152	
254.96669	932	1+
255.07759	124	
255.11330	92	
255.78164	192	
255.99643	98	
256.91593	268	
256.96369	374	1+
257.85647	134	
257.88122	288	1+
257.91179	154	
258.84754	746	1+
258.95849	348	1+
259.82633	130	
259.85144	584	1+
259.96049	234	1+
260.03017	206	
260.90324	96	
261.98090	148	
262.84141	272	1+
263.07214	106	
263.97313	92	
264.42823	100	
266.85474	94	
267.13496	292	1+
268.24081	88	
268.95221	100	
269.19756	94	
270.03743	116	
270.41608	106	
270.52893	94	
270.80054	144	
271.78467	96	
271.83130	156	
271.84687	98	
271.91598	92	
272.96373	98	
272.97852	260	
273.03781	138	
273.79584	278	1+
273.97781	114	
274.82233	198	1+
274.85272	210	1+
275.80796	230	
276.86004	134	
277.84133	436	1+
277.85260	98	
279.79485	90	
279.80571	280	1+
281.04881	398	1+
281.89177	120	
282.86362	162	
282.89002	90	
283.78828	364	
284.39943	100	
285.79071	218	1+
288.78601	386	1+
289.78780	322	1+
289.87952	92	
290.86187	106	
291.52991	102	
291.80302	256	1+
291.86321	110	
291.93255	102	
292.11718	94	
292.26843	138	
292.82042	236	1+
293.87806	190	
294.85232	114	
295.00974	252	1+
295.80355	154	
296.81120	136	
297.79402	90	
297.98058	120	
298.40917	92	
299.50878	92	
299.78535	396	1+
299.87286	256	1+
300.16973	156	
301.81687	94	
301.99200	92	
302.17212	112	
302.88700	112	
303.45116	88	
304.26855	90	
305.80814	144	
305.88195	118	
306.42493	110	
306.88186	390	1+
307.80047	664	1+
307.96879	100	
308.80030	334	1+
308.89001	154	
309.81913	124	
310.87686	430	1+
311.33229	98	
311.82544	156	
311.85881	114	
312.80260	114	
313.80575	106	
313.88044	188	1+
314.75964	100	
314.81995	122	
315.02650	92	
315.83621	90	
317.87575	148	
321.58545	94	
321.83245	92	
323.15854	174	1+
324.29003	282	1+
324.89928	246	1+
327.20512	94	
328.18618	172	
328.35209	94	
328.88721	348	1+
329.37447	90	
329.53042	88	
330.81661	458	
330.86945	186	1+
331.76531	106	
331.81562	272	1+
331.83565	276	1+
332.89628	120	
335.84153	92	
337.83148	100	
338.76324	268	1+
338.87140	150	
339.76798	192	1+
339.83407	122	
342.75345	142	
END IONS

###FS:    #m/z: 507.84708 #charge 1+
###MS: 50
###MSMS: 53
BEGIN IONS
TITLE=Cmpd 39, +MS2(507.8471), 28.2-35.2eV, 1.1min #53
RTINSECONDS=66.2325
SCANS=50,53
PEPMASS=507.84708	229702
CHARGE=1+
104.65067	162	
197.02160	178	
210.03379	202	1+
212.88120	180	1+
222.97271	178	
229.95380	160	
232.89467	492	1+
234.88346	154	
241.85572	196	
245.89961	142	
250.96984	506	1+
251.87978	178	
252.08330	168	
252.91135	150	
258.87776	152	
259.86769	172	
260.88091	300	
263.13977	150	
263.89930	160	
265.09002	184	
265.16173	382	1+
266.16635	318	1+
266.78806	210	1+
266.88564	188	
267.89708	146	
268.88931	308	1+
270.80230	222	
270.83492	162	1+
272.85376	278	
273.84865	474	1+
277.84122	202	1+
279.84628	160	1+
281.87788	300	1+
285.85865	168	
286.05976	214	1+
286.14032	276	1+
286.79506	152	
286.84827	604	1+
287.85073	508	1+
288.86968	222	
289.88101	636	
290.78436	356	1+
290.84116	168	
290.86545	1518	1+
293.87352	3114	1+
294.80741	156	1+
294.96403	154	1+
296.05100	200	1+
296.76812	232	
296.86171	278	
298.80321	158	
298.84774	172	
298.87734	210	
299.15389	224	1+
300.30418	164	1+
300.85824	362	
300.90130	190	
300.93536	158	
301.88058	174	
302.80524	168	1+
303.86734	698	
304.39661	142	
305.82950	146	
305.86533	852	1+
305.92996	160	1+
306.81205	136	1+
306.97782	160	1+
307.89091	1470	
308.14270	1080	1+
308.87687	1550	1+
309.91478	194	1+
310.13754	208	1+
310.84323	202	
310.89459	168	
311.88334	6400	1+
312.34832	146	
312.81398	224	
312.83580	538	1+
312.94081	148	
313.96508	170	
314.86585	842	
315.86572	1252	1+
315.99241	182	
316.38429	158	
316.88566	260	
317.89076	312	
318.85931	282	
320.00956	142	
320.34985	264	1+
320.38253	172	
321.81870	492	1+
322.32687	152	
322.85627	142	
322.98812	268	1+
323.87343	308	
324.86131	432	1+
324.90564	222	
325.90402	242	
326.88775	2050	1+
327.03341	216	1+
327.37537	264	1+
327.87628	1126	1+
327.94288	186	1+
329.83034	374	1+
330.04708	206	1+
330.14002	162	
330.89484	328	
331.37879	142	
331.82878	320	1+
331.89502	936	1+
332.88152	356	
332.89922	708	1+
333.18172	226	
333.87179	240	
334.84158	498	1+
334.88344	140	
335.84654	426	1+
335.88466	366	
336.35838	162	
336.40083	258	1+
336.94331	264	1+
338.85235	170	
339.01308	164	
339.88101	212	
340.76212	210	1+
340.90582	166	
341.88004	258	1+
344.83381	156	
345.82355	150	
347.01845	222	1+
347.90709	246	
348.07282	142	
348.73331	342	1+
348.87438	146	
348.90027	150	
350.88954	432	
351.36619	230	1+
351.85932	238	1+
351.88674	422	1+
352.84586	158	
352.91174	464	1+
353.85221	1196	1+
354.90554	190	
354.99677	200	1+
355.83769	154	
355.89263	1058	1+
356.19576	182	1+
356.37745	166	
356.83881	160	
356.85636	152	1+
357.72453	302	1+
358.38061	192	1+
359.27290	264	1+
359.36890	152	
360.76202	158	
362.72703	170	
362.84210	232	1+
363.54301	130	1+
365.78567	150	
366.19819	156	
366.71175	198	
366.74664	188	
366.84088	570	
367.70799	2086	1+
367.78821	196	
367.84061	338	
367.88736	906	1+
368.84703	216	
369.83980	660	1+
371.70533	184	
371.72504	314	1+
372.80042	170	
372.82380	186	
372.88985	202	1+
373.82167	462	1+
373.84902	370	1+
374.72699	184	
374.79607	164	
374.82458	330	1+
375.89976	282	1+
376.87996	264	1+
380.71883	928	1+
380.84027	528	1+
380.86062	356	
381.71988	580	1+
382.21353	152	1+
383.72922	240	
384.84974	2378	1+
384.89493	380	1+
386.73736	194	
387.72372	240	1+
387.84852	378	1+
388.79595	178	
388.89795	412	1+
389.71466	444	1+
389.81123	216	
389.90124	264	1+
390.73648	322	1+
390.81563	188	
390.84238	1182	
391.74160	192	1+
391.84331	624	
392.18632	190	1+
392.82720	572	1+
392.86356	512	
392.89596	250	
393.40651	156	
393.80071	738	
394.40494	346	1+
394.78558	454	1+
394.84553	448	1+
395.04367	172	
397.40091	150	
397.76446	182	1+
398.72872	800	1+
398.86827	220	
399.22098	150	
399.71074	170	
399.85169	248	
400.86977	152	
401.81174	150	
402.72177	158	
402.86800	1520	1+
403.87173	1084	1+
405.86270	660	1+
406.05930	178	
407.15539	182	1+
407.73509	222	
407.86729	2582	
408.72404	564	1+
408.76458	152	
408.85390	2876	1+
409.08846	226	1+
409.72751	486	1+
409.81940	178	
410.79463	142	
410.84443	644	1+
410.87503	514	1+
411.73084	676	1+
411.81102	588	1+
412.17917	180	1+
412.84665	1168	1+
412.87633	522	1+
413.07440	166	
413.21910	194	1+
413.64475	222	1+
413.87766	438	1+
414.85921	170	
415.81425	308	1+
416.17727	152	
416.74244	230	
416.76411	178	1+
416.81845	256	1+
416.88201	538	1+
421.74628	172	
421.88114	1066	1+
423.86961	698	1+
424.83642	156	
426.86337	1510	1+
427.19020	144	
427.73332	452	
427.75439	184	
428.73996	300	
428.76063	262	
428.84950	672	
428.88151	732	1+
429.73942	824	1+
429.83610	236	
430.74274	596	1+
430.85260	354	
431.21329	278	1+
431.87128	1524	1+
432.24317	310	1+
432.74513	152	1+
433.85678	494	
439.89383	690	1+
440.85742	304	1+
441.90183	284	1+
443.87881	170	
444.87423	2516	1+
445.74648	378	
446.77339	164	
446.87856	550	1+
447.76626	290	1+
448.88141	758	1+
450.75386	528	1+
450.87571	476	1+
451.16929	216	1+
453.75874	176	1+
457.85789	130	1+
457.90512	812	1+
462.88616	678	
463.71543	184	1+
463.88488	736	1+
464.78062	172	1+
466.70903	252	1+
466.78520	168	
467.38032	206	1+
467.88944	1798	1+
470.20151	158	1+
471.76314	142	
476.72022	146	
479.77398	284	1+
482.80576	202	
483.65904	182	
485.89858	1060	1+
486.79560	184	
489.23360	240	1+
494.75050	238	1+
495.74947	164	1+
495.79941	152	1+
498.25845	158	1+
499.73391	212	1+
504.28436	302	1+
504.81541	234	1+
505.28944	242	1+
505.47101	102	1+
508.24408	154	1+
508.28325	204	1+
509.85927	324	1+
510.21955	160	1+
512.68740	100	1+
END IONS

###FS:    #m/z: 363.95773 #charge 1+
###MS: 54
###MSMS: 55
BEGIN IONS
TITLE=Cmpd 40, +MS2(363.9577), 28.0-35.0eV, 1.2min #55
RTINSECONDS=69.8965
SCANS=54-55
PEPMASS=363.95773	760060
CHARGE=1+
57.65086	100	
183.86726	106	
187.86737	250	1+
189.86441	1510	1+
191.85842	1686	1+
192.88104	194	1+
196.88350	590	1+
197.96074	130	
200.94664	218	
201.12132	138	
205.87810	166	
205.94893	234	
207.87839	952	1+
207.95024	314	1+
209.87858	1448	1+
209.94454	3442	1+
210.88342	1206	1+
210.93353	280	1+
211.11806	96	1+
211.93754	202	1+
212.87975	8590	1+
215.96298	94	
219.86336	174	
220.86127	94	
221.87063	288	1+
222.95234	3406	1+
224.90121	112	
224.94848	5892	1+
224.97582	162	
225.88633	274	
226.89616	224	
226.90532	240	
226.94781	13862	1+
227.01432	132	
227.67282	98	
227.78943	298	1+
227.88034	202	
227.92830	392	
228.43073	164	1+
228.80821	96	
228.89435	2354	1+
228.94325	17780	1+
229.01086	100	1+
229.20397	150	1+
229.84384	124	
230.02615	108	1+
230.05392	120	
230.85137	110	
230.89009	12564	1+
231.12038	100	
231.91620	100	
232.88738	1514	
232.95508	166	
234.13098	102	
234.88161	624	
236.47034	124	
240.83142	276	1+
240.89130	164	1+
240.94097	706	
240.96310	2854	1+
241.83852	174	1+
241.94073	2392	1+
242.82011	454	1+
242.94229	1384	1+
242.95855	2328	1+
243.82277	324	1+
244.86204	120	
244.91247	150	
244.93910	482	
244.95796	7488	1+
245.44092	142	
245.73843	88	1+
245.79179	114	
245.94417	534	
246.09578	148	
246.90432	438	1+
246.95294	8008	1+
247.10239	118	
247.15902	190	1+
248.80100	206	
248.90040	2604	1+
248.93209	96	
248.97732	116	
249.80598	138	
249.91332	164	
250.79398	280	1+
250.89562	360	1+
250.96466	442	1+
251.07501	96	
251.91158	144	
251.94855	112	
252.07739	108	
252.10286	152	
252.89183	210	
253.83382	116	
253.90496	800	1+
253.93797	94	
254.86670	190	1+
255.91799	106	
257.08339	132	
258.10327	218	1+
258.84796	418	1+
258.97356	488	1+
259.44219	156	
259.90500	126	
260.83326	140	
260.87668	210	1+
260.93473	100	
260.96962	1988	1+
261.83351	532	1+
262.39942	106	
263.48665	96	
263.83300	178	
263.98065	166	
264.79469	148	
264.81888	232	1+
264.84494	120	
264.96903	566	1+
265.08696	176	
265.18528	142	1+
265.88521	114	
266.00125	186	1+
266.40652	96	
266.81278	666	1+
266.85460	150	
266.86636	136	
267.78703	108	
267.97353	988	1+
268.12550	202	1+
268.49284	98	
268.84714	220	1+
269.80263	592	1+
269.96931	1128	1+
271.85492	288	1+
271.91435	296	
272.89362	196	1+
274.42890	148	
274.79822	116	
276.80843	148	
276.85576	102	
277.06944	98	
277.85900	376	
278.42510	138	
278.80142	210	
278.98963	98	
279.10504	434	1+
279.93014	102	
280.05858	158	1+
280.79500	1106	1+
280.97327	182	1+
282.79225	142	
282.86315	130	
283.07182	192	
283.79146	210	
283.85212	410	
283.98342	594	1+
284.78650	108	
284.79763	106	
284.82674	364	
284.85279	186	
284.87242	112	
284.93939	234	1+
285.79188	228	1+
285.84552	1428	1+
286.85959	162	
286.87678	258	1+
286.91685	166	
287.91213	104	
288.80645	250	1+
288.82051	158	1+
290.78944	320	
290.86266	282	1+
291.07191	140	
291.11466	100	
291.83602	112	
292.12197	304	1+
292.43829	204	
295.87027	130	
296.80765	540	
297.80297	2378	1+
298.80393	1830	1+
298.85596	190	1+
298.87510	246	1+
300.80229	338	
301.15362	134	
301.80848	162	
301.86130	964	1+
302.80306	686	1+
302.82681	112	
303.12307	162	
303.14490	172	1+
303.80511	480	1+
303.85744	2600	1+
305.82624	222	
305.87219	130	
307.88707	174	
308.83820	164	
308.86830	104	
308.89453	114	
309.11940	98	
309.29963	146	
309.87180	504	1+
310.91466	100	
313.94641	114	
314.81971	296	1+
316.81436	322	
316.89482	112	
317.81136	166	
317.89384	248	1+
318.93942	182	
319.82335	116	
319.87372	204	
319.93597	182	
320.86955	600	1+
321.81772	858	1+
321.97683	136	
322.93001	410	
323.02678	218	1+
323.81639	180	
324.87992	140	
325.76721	122	1+
325.88013	108	
325.90458	104	
326.81441	94	
326.87272	804	1+
328.88519	262	1+
330.71896	154	
331.40647	170	
331.86810	118	
332.75904	106	
334.16534	116	
336.94617	730	1+
337.57672	98	
337.83068	110	
337.91114	124	
339.83132	476	
340.93927	262	
341.10990	114	
343.71150	192	
347.71800	206	1+
348.17743	126	
350.90160	100	
352.76615	236	1+
352.88869	282	1+
353.73649	132	
357.86267	128	
359.75899	126	
360.86452	130	
361.72471	234	1+
363.02552	126	1+
363.71189	134	
365.71961	320	1+
367.83183	174	1+
END IONS

###FS:    #m/z: 507.84702 #charge 1+
###MS: 54
###MSMS: 56
BEGIN IONS
TITLE=Cmpd 41, +MS2(507.8470), 28.2-35.2eV, 1.2min #56
RTINSECONDS=70.6685
SCANS=54,56
PEPMASS=507.84702	242598
CHARGE=1+
196.01659	308	1+
223.97795	224	
224.97427	504	1+
230.89126	210	
232.89655	350	1+
235.14480	318	1+
241.05294	156	
241.85487	190	
248.85897	154	
250.97452	402	1+
251.79243	146	
251.91737	234	1+
252.07721	392	1+
256.38664	172	
257.87178	268	1+
258.87271	208	1+
262.13941	444	1+
263.08146	178	1+
263.14180	310	1+
266.16523	150	
267.10485	240	1+
267.88496	152	
268.77887	226	
270.09275	136	
270.85752	280	1+
272.85407	708	1+
273.89465	318	1+
275.85580	166	
276.84334	222	
276.92269	218	1+
278.85563	210	
279.13208	176	
279.88931	346	1+
281.37981	140	
282.98286	214	1+
284.87717	134	
286.79465	274	1+
287.85198	398	
288.86710	198	
289.88005	612	
290.13127	162	
290.86596	1272	1+
291.80375	200	1+
292.88178	138	
293.87344	2380	1+
296.85730	346	1+
297.81228	146	
298.80510	142	
298.99710	200	1+
299.81401	138	
300.85557	340	1+
300.87187	592	1+
301.35819	146	
301.82548	154	
301.89084	174	
302.85759	516	1+
303.80494	158	
304.88187	304	
304.96128	190	1+
305.86326	830	1+
306.02506	170	1+
306.04598	268	1+
306.80069	244	1+
307.04742	230	1+
307.89089	1092	
308.14091	360	
308.87513	1184	1+
309.12075	152	
309.14349	264	
309.89122	478	
310.00709	296	1+
310.15831	830	1+
310.88124	262	
311.85324	142	
311.88464	6004	1+
311.96804	182	
314.83069	144	
314.86416	1352	1+
315.84892	196	
315.88447	310	
316.39454	162	
316.89688	174	
317.38184	268	1+
317.89269	270	1+
318.86756	548	1+
318.93687	238	1+
319.87026	364	1+
319.97972	198	
320.81722	284	1+
322.08362	186	1+
322.89172	288	
323.87136	272	
324.04652	222	1+
324.86029	288	
325.90015	500	
326.13598	218	1+
326.88493	1536	1+
327.80993	152	
328.86835	420	1+
328.92110	180	
329.89533	216	
330.82347	178	
330.89035	162	
331.87367	1082	1+
331.90776	146	
332.87533	926	1+
332.90514	246	
333.17392	388	1+
333.82529	156	
334.89915	156	
335.79218	246	1+
335.84195	164	
335.87950	360	1+
336.94481	326	1+
337.87773	634	1+
339.88288	144	
340.03568	142	
342.15525	210	1+
343.78713	226	1+
344.36484	144	
345.30641	272	1+
346.30963	182	1+
346.78186	116	1+
349.77743	178	1+
349.83389	246	1+
350.08789	232	1+
350.40118	164	
350.72913	136	
350.88360	786	1+
351.76452	266	1+
351.88446	502	1+
353.71671	134	
353.85050	572	1+
353.91460	150	
355.89447	378	1+
356.71218	272	1+
356.83652	152	
356.99247	246	1+
357.72004	154	1+
359.28029	168	
360.82656	122	1+
364.79638	124	1+
365.71760	158	
365.89384	142	
366.74132	232	
366.84174	422	
366.86335	138	
367.71050	1496	1+
367.76905	248	1+
367.84437	298	
367.89380	470	1+
368.84725	174	
368.89540	394	1+
369.71286	478	1+
369.84075	388	1+
370.75366	156	
370.78361	180	
371.03231	174	1+
372.77676	134	
372.84818	144	
373.72252	238	
373.90362	200	
374.71860	158	
374.82126	370	1+
374.88836	176	1+
375.79874	168	
375.86636	144	
376.22213	292	1+
378.77368	138	
379.78853	146	
380.72055	250	
380.83503	276	1+
380.85714	394	1+
381.71715	314	
381.80273	208	
381.84911	548	1+
382.71534	260	
383.26514	164	
383.71596	318	1+
383.78938	156	
384.75134	214	1+
384.85196	2070	1+
385.88848	182	
387.07292	170	
387.39429	140	
387.84604	502	1+
388.22270	136	
388.89679	244	1+
389.20234	260	
389.71622	138	
389.89697	142	1+
390.84167	786	
391.73283	272	1+
391.83444	1368	1+
392.86138	480	1+
393.08546	296	1+
393.79680	300	
394.78617	330	
395.87071	168	
396.80557	318	1+
397.25358	134	
398.23262	252	1+
398.72476	1486	1+
398.87970	182	
399.85266	356	1+
402.86461	190	
403.75493	202	1+
403.87179	1508	1+
405.73678	150	
405.82094	166	
405.86994	282	
406.86452	186	
407.86385	3902	1+
408.80963	280	1+
409.72601	160	
410.08365	242	1+
410.73645	582	1+
410.83974	536	
410.86669	386	
411.80906	940	1+
411.83957	986	1+
411.87103	186	
412.73305	468	1+
412.84573	738	1+
413.07588	208	
413.88076	306	
414.81534	178	1+
414.88801	144	
415.70841	198	1+
415.87172	330	1+
418.21739	138	
420.87859	184	
421.72508	248	1+
421.74874	210	
421.88664	444	
422.86806	1052	1+
422.88571	236	
423.87107	868	1+
424.81607	554	1+
425.74507	200	1+
425.82229	432	1+
425.88923	212	
426.79883	202	1+
426.86601	984	
427.10723	260	1+
427.73222	502	
427.76106	152	
427.86769	550	
428.11111	220	1+
428.68581	210	1+
428.73897	348	
428.85172	772	1+
428.88550	338	
429.01288	190	1+
429.74925	258	
429.82724	422	1+
429.88717	154	
430.69878	198	1+
430.74271	598	
431.86953	410	
431.89706	148	
432.24355	396	1+
432.87321	216	
433.86664	192	
434.89154	494	1+
435.86846	282	
436.14803	148	
438.71281	152	1+
439.89383	376	1+
444.08677	144	
444.87358	2896	1+
445.74665	566	1+
446.77253	140	
446.90077	150	
447.11965	186	1+
448.74806	182	
448.89088	202	
449.71122	156	
449.87980	776	1+
450.71856	136	
450.74334	176	
450.76519	148	
450.90198	250	1+
453.22409	200	1+
457.90251	648	1+
460.23372	206	1+
462.88404	1296	1+
467.88937	1270	1+
468.71623	144	
469.18128	136	
469.73905	146	
475.63609	166	
483.76778	126	1+
485.90384	1040	1+
487.90042	144	
499.73507	260	1+
501.80773	210	1+
504.80564	326	1+
505.80636	246	1+
506.28374	212	1+
507.20799	240	1+
508.84924	200	1+
510.24690	300	1+
END IONS

###FS:    #m/z: 336.94676 #charge 1+
###MS: 54
###MSMS: 57
BEGIN IONS
TITLE=Cmpd 42, +MS2(336.9468), 28.0-35.0eV, 1.2min #57
RTINSECONDS=71.4415
SCANS=54,57
PEPMASS=336.94676	221268
CHARGE=1+
183.86742	150	
192.06896	102	
196.88370	184	
197.44606	112	
200.87688	84	
205.97002	218	1+
208.01745	84	
209.95057	104	
210.88394	462	1+
211.94555	4394	1+
212.87935	3192	1+
213.94031	1486	1+
215.88768	670	1+
215.93824	212	
216.39201	100	
218.96266	136	
223.96086	190	
224.96875	132	
225.88896	128	
225.97341	98	
226.89412	98	
227.51182	106	
227.78715	130	
228.89590	514	1+
228.91599	104	
228.94348	102	
229.39756	86	
229.95629	3298	1+
230.88930	4226	1+
230.99609	88	
231.82610	238	1+
231.91402	94	
231.95019	1528	1+
232.89815	614	1+
234.83006	146	
235.83196	88	
235.88994	492	1+
235.94893	174	
235.99670	108	
236.90644	138	
239.23494	98	
242.79552	144	
246.00156	86	
246.90689	176	
246.97790	240	
247.90909	98	
247.92492	134	
247.96685	1008	1+
248.55211	88	
248.78645	102	
248.90005	1312	1+
248.92961	82	
249.41250	86	
249.79211	96	
249.87018	84	
249.96125	264	
250.84043	130	
250.95077	158	
250.96479	134	
250.98048	96	
251.05381	92	
251.83417	208	
251.96918	100	
252.83324	144	
252.97186	2288	1+
253.83344	124	
253.90741	774	1+
254.96806	1130	1+
254.98857	82	
255.07611	288	
255.10164	148	1+
255.43908	114	
255.78756	104	
255.85884	100	
255.90302	116	
255.93142	108	
256.05132	82	
256.85692	252	1+
256.91740	132	
257.79633	102	
257.84634	90	
257.92192	110	
259.14571	90	
259.83190	138	
259.89239	82	
260.50812	102	
261.82968	400	1+
264.11087	96	
265.08734	82	
266.84375	94	
267.84091	148	
267.95320	212	1+
268.56962	88	
268.84234	652	1+
268.91370	92	
269.79939	114	
269.87006	90	
270.98205	494	1+
271.84360	184	
271.91611	334	1+
272.08441	106	
273.79698	92	
275.64029	82	
275.85849	108	
276.86829	244	
277.12251	138	
277.48033	90	
277.83406	118	
277.86410	140	
278.42124	128	
278.83482	506	1+
279.09951	138	
279.93196	82	
280.41096	102	
282.93333	92	
283.79145	140	
285.83217	82	
285.85675	188	
285.91729	112	
286.85156	410	
286.87408	96	
286.90661	102	
287.81342	86	
287.85607	270	
288.61490	98	
288.85309	370	1+
289.88757	138	
290.00563	100	
290.80620	210	1+
292.86821	94	
293.05611	88	
293.29688	116	
296.80754	88	
297.82199	150	
297.89171	112	
297.97359	120	
298.43471	88	
298.89075	84	
299.43013	90	
299.44741	92	
299.80846	88	
300.85541	96	
300.93657	86	
302.42099	126	
305.10020	88	
305.66266	84	
305.91078	118	
306.87510	86	
307.28961	96	
308.72528	124	
308.81019	182	1+
308.87337	286	1+
309.83509	88	
310.12919	108	
310.87768	190	
310.98770	82	
311.88554	140	
312.88530	88	
312.92490	100	
312.95068	88	
315.75421	126	1+
315.86184	98	
316.12439	92	
316.41400	82	
318.05450	82	
318.95509	86	
318.99385	120	
320.76155	116	
321.39401	108	
321.43567	90	
322.88093	184	1+
323.53736	114	
323.77047	120	
325.89723	102	
328.88701	178	
330.77096	146	
330.81825	90	
333.83951	90	
336.97242	90	
338.44815	84	
338.89854	344	1+
340.32564	106	
340.82187	126	
END IONS

###FS:    #m/z: 363.95781 #charge 1+
###MS: 58
###MSMS: 59
BEGIN IONS
TITLE=Cmpd 43, +MS2(363.9578), 28.0-35.0eV, 1.3min #59
RTINSECONDS=75.108
SCANS=58-59
PEPMASS=363.95781	520286
CHARGE=1+
140.30630	100	
158.05583	128	
185.86436	246	
189.86339	1240	
191.85907	1350	1+
194.88900	186	
196.88403	416	
197.99848	108	
200.94598	122	
203.86769	96	
205.87838	118	
205.95399	128	
207.87573	806	1+
207.94957	98	
208.95647	112	
209.86920	348	
209.88719	238	
209.92235	126	
209.94252	2294	1+
210.88494	862	1+
212.80246	102	
212.87965	8582	1+
215.88062	244	
222.95290	3386	1+
223.88423	112	
224.94933	6078	1+
226.85040	146	1+
226.89736	646	1+
226.94807	15748	1+
226.97258	296	1+
227.88673	142	
227.93196	394	
228.02863	96	
228.18828	98	1+
228.20027	130	1+
228.79260	208	1+
228.89384	1518	1+
228.94317	15972	1+
229.11813	146	
230.16093	136	
230.44600	138	1+
230.89052	11250	1+
231.09230	114	
231.10621	116	
231.12480	98	
232.05927	100	
232.88599	1694	1+
233.96232	158	
234.88180	612	1+
237.06142	290	1+
237.91467	92	
238.93764	108	
238.96622	140	
239.78856	136	
240.82068	382	1+
240.94056	824	
240.96327	2980	1+
241.06929	100	
241.09190	98	
241.92046	92	
241.94042	2502	1+
242.07788	168	1+
242.94281	1672	1+
242.95895	1804	1+
243.81747	408	1+
244.16501	114	1+
244.95795	7372	1+
245.01708	276	1+
245.94350	120	
246.10023	166	
246.36587	134	1+
246.90425	586	1+
246.95329	6886	1+
248.01165	98	
248.80352	184	
248.90059	3776	1+
249.80833	190	
250.02578	116	
250.15950	118	
250.80223	122	
250.89765	354	
250.97466	232	
251.00318	98	
251.07216	192	
251.91060	158	
252.16882	136	1+
252.89394	282	
252.97362	262	1+
253.90539	780	1+
253.95231	96	
255.09925	138	
255.85739	100	
256.84209	146	
256.90242	92	
257.13569	98	
258.79809	234	1+
258.84098	262	
258.97400	272	
259.85195	360	
259.95608	98	
260.83267	688	1+
260.96953	1492	1+
262.08312	98	
263.84598	184	
263.97908	322	
264.82096	348	1+
264.96687	298	
265.97537	192	
266.81338	1122	1+
266.85229	94	
267.78418	118	
267.97362	784	1+
268.83575	112	
268.95394	94	
269.80382	136	
269.89116	92	
269.92405	152	
269.97107	738	1+
270.40383	92	
270.45449	106	
270.83160	100	
271.17074	204	
271.84348	152	
271.91329	520	1+
274.82253	214	1+
274.86025	106	
276.80603	156	
276.85806	460	1+
277.02932	126	
278.80762	224	
278.85247	412	1+
279.10486	118	
279.79725	152	
280.79590	650	
281.09210	148	
281.79171	826	1+
283.15455	98	
283.85149	366	
283.98276	448	1+
284.80017	186	
284.82587	454	
284.85152	252	
284.86527	216	
285.79143	128	
285.84700	1228	1+
285.92582	92	
287.80543	120	
288.20447	210	1+
289.87854	128	
289.89480	242	1+
290.78679	122	
291.11941	638	1+
291.53839	94	
291.86439	122	
294.85946	192	1+
295.75937	138	
295.82243	140	
296.55604	92	
296.64252	100	
296.80938	454	
297.11219	108	
297.81150	330	
298.12259	102	
298.80078	2288	1+
299.41691	106	
299.87271	240	
300.42124	104	
301.23060	102	
301.86119	792	1+
302.79476	106	
302.81078	116	
303.06179	106	
303.80754	452	
303.85727	2386	
304.11837	222	1+
304.15531	108	
304.44646	94	
304.87584	248	1+
306.87716	98	
307.81977	156	1+
307.89184	294	1+
308.13984	178	
308.82349	186	1+
310.87638	386	1+
312.44484	90	
316.81486	476	1+
318.80806	190	
318.93578	358	1+
319.80696	110	
319.88460	172	1+
320.12869	114	
321.13307	100	
321.81702	250	
321.86621	306	
322.90346	92	
322.92973	130	
323.38915	92	
323.89605	290	1+
324.81562	110	
324.88144	116	
324.89552	196	1+
325.88126	94	
326.87200	600	1+
328.88808	324	1+
329.87104	128	
331.93962	108	
332.37402	92	
336.94917	204	
337.08692	100	
337.09712	102	
337.75167	192	1+
337.95107	154	
338.82077	98	
339.83041	504	1+
340.93988	130	
341.82805	252	1+
341.90896	158	
346.05000	96	
347.73675	94	
350.82538	94	
352.86623	94	
353.88536	186	1+
354.77999	214	1+
357.06753	92	
359.71403	170	1+
362.77454	102	
366.89866	200	1+
368.83738	114	
END IONS

###FS:    #m/z: 336.94697 #charge 1+
###MS: 58
###MSMS: 60
BEGIN IONS
TITLE=Cmpd 44, +MS2(336.9470), 28.0-35.0eV, 1.3min #60
RTINSECONDS=75.8805
SCANS=58,60
PEPMASS=336.94697	176374
CHARGE=1+
60.15085	82	
87.56172	82	
182.86991	184	1+
196.88912	80	
205.95199	150	
205.97280	96	
207.97315	124	
209.00867	132	
210.87839	100	
211.88625	82	
211.94478	3926	1+
212.87990	2348	1+
213.94065	1390	1+
214.87607	224	
215.88862	236	
215.93514	168	
216.88547	122	
217.85923	82	
217.88308	342	
219.83567	158	
222.96147	276	1+
223.54539	92	
227.90075	80	
228.89431	496	1+
229.83749	78	
229.95640	2538	1+
230.44770	114	
230.88987	3668	1+
230.91534	136	
231.95075	1482	1+
232.82920	124	
233.17875	86	
233.89534	402	1+
233.94868	340	1+
234.83564	88	
234.87315	98	
235.88985	348	1+
236.82339	136	
239.85447	92	
240.79672	94	
240.83439	176	
241.87645	86	
241.98645	126	
242.84054	146	
244.39405	104	
244.83819	216	1+
245.18561	78	
245.44709	88	
246.00905	80	
246.54093	90	
246.90747	258	
247.96625	1114	1+
248.00133	124	
248.02197	92	
248.89988	1258	1+
249.96306	564	1+
250.82936	232	
250.89583	372	1+
250.94992	296	
250.99048	156	1+
251.06928	120	
251.79127	152	
251.83845	128	
251.91491	304	1+
252.03941	80	
252.93086	80	
252.97105	3090	1+
253.90471	918	1+
254.38873	78	
254.92883	142	1+
254.96574	1032	1+
255.07336	400	1+
255.78825	82	
256.96505	212	
257.84647	90	
258.38287	94	
258.84706	278	
258.91336	110	
258.98731	94	
259.85288	120	
260.83725	100	
260.85712	102	
261.47710	102	
261.84064	90	
262.83320	118	
265.02395	88	
265.09214	120	
266.04806	100	
267.38757	82	
267.84127	148	
267.95641	128	
268.84320	186	
269.79859	128	
269.84417	260	
270.80200	84	
270.84410	524	1+
270.98153	230	
271.32139	108	
271.91831	254	
271.95839	84	
272.93578	84	
274.90104	94	
275.84052	80	
276.85783	134	
276.91938	100	
277.05925	92	
277.83384	638	1+
277.86182	86	
278.83616	430	1+
279.79332	204	1+
279.99391	86	
280.87787	84	
281.08350	92	
282.00535	188	1+
282.06667	84	
282.85378	156	
285.85352	312	
286.85090	350	
287.85520	532	1+
287.90909	130	
292.81229	78	
292.93642	98	
293.10631	102	
293.99732	102	
294.50429	92	
294.86752	138	
295.43440	86	
296.81211	82	
296.89050	100	
297.84983	120	
298.31151	110	
298.94636	88	
299.08196	96	
299.86963	160	
299.88359	94	
300.05026	84	
302.85966	136	
302.92265	92	
303.00659	80	
303.41257	78	
303.85965	120	
303.94750	94	
304.42279	82	
304.96309	94	
306.87895	136	
307.37618	80	
307.39971	80	
307.88696	162	
308.57185	108	
308.87331	100	
309.23830	82	
309.81358	108	
309.86679	82	
310.44473	82	
310.87043	196	
311.88089	164	
313.08778	98	
314.82689	296	1+
314.87210	94	
317.81818	86	
317.95741	248	1+
318.88847	178	1+
320.13152	80	
320.94084	80	
321.03313	94	
321.23763	98	
322.53104	90	
323.89111	208	1+
325.74078	78	
328.18980	82	
328.88760	132	
329.87149	114	
330.13244	98	
331.50163	110	
332.90017	90	
333.36672	100	
335.91179	98	
336.10259	94	
336.15457	106	
337.75483	80	
338.05720	104	
338.86602	102	
339.67146	112	
341.93329	82	
END IONS

###FS:    #m/z: 507.84717 #charge 1+
###MS: 58
###MSMS: 61
BEGIN IONS
TITLE=Cmpd 45, +MS2(507.8472), 28.2-35.2eV, 1.3min #61
RTINSECONDS=76.6525
SCANS=58,61
PEPMASS=507.84717	160020
CHARGE=1+
196.01392	198	
198.03050	140	
222.97485	220	
223.97743	126	
224.98042	164	
225.12210	156	
230.89840	254	1+
232.89860	232	
244.14358	126	
244.88463	134	
246.07210	268	1+
256.91465	152	
262.14564	304	1+
267.79324	132	
268.87709	130	
270.78790	180	1+
270.80821	208	
272.85478	366	1+
274.84725	200	1+
276.79932	278	1+
278.08079	260	1+
280.79310	172	1+
281.92420	154	
282.14411	210	1+
282.88426	176	1+
284.14846	204	1+
285.85957	130	
287.85358	728	
288.87001	292	
289.85022	204	
289.88117	500	
290.86695	826	1+
292.81289	270	1+
293.87386	1426	1+
293.96243	226	1+
296.81043	194	1+
296.85758	254	
298.85470	274	
299.84673	146	
300.84513	220	1+
302.89553	130	
303.80849	140	
303.87033	576	1+
303.95179	192	1+
305.86528	838	1+
306.80609	242	1+
306.87772	132	
307.89233	854	
308.14301	522	1+
308.87290	1156	1+
308.95074	134	
309.88948	588	
309.92429	178	1+
310.15508	554	1+
310.37799	128	
311.80332	472	1+
311.88411	3136	1+
311.97192	188	1+
312.01130	180	1+
314.41118	130	
314.86330	1176	1+
316.34653	134	
318.13073	194	1+
318.86433	156	
318.88484	136	
319.88960	220	1+
321.82075	136	
321.83102	134	
322.81984	156	1+
322.88704	152	
323.76497	148	
323.87508	234	
324.85986	228	
325.87990	156	
325.90427	490	
326.88293	1816	1+
329.36522	128	
329.87729	130	
329.92202	290	1+
330.82506	130	
332.87781	616	
333.17680	280	1+
333.80988	124	
334.95452	124	
335.77125	128	
335.84112	380	
335.88630	188	
335.91428	150	
336.94441	304	1+
337.03674	168	1+
337.88168	210	
338.88876	202	
339.87850	202	
340.90209	128	
342.02526	124	
343.87841	218	1+
344.76251	130	
347.72400	242	1+
347.82683	258	1+
347.91067	278	1+
348.01082	160	1+
349.78906	142	
350.76377	154	
350.83283	136	
350.88436	428	1+
351.72641	126	
352.02687	150	
352.13550	134	
352.77081	140	
352.78568	276	1+
352.90983	148	
353.04899	290	1+
353.85222	258	
354.03205	210	
354.05511	184	1+
354.90944	148	
355.72108	208	1+
355.89087	158	
359.79503	268	1+
360.76263	132	
366.18680	198	
366.74067	170	
366.78957	150	
366.84210	722	1+
366.89500	128	
366.99409	206	1+
367.71058	618	
367.74233	190	
367.81871	148	
368.70724	828	1+
368.83799	588	1+
368.89952	210	
369.79107	128	
369.87913	126	
369.89936	136	
371.16175	204	1+
371.73178	198	
371.85900	208	
373.71321	196	1+
373.81813	244	1+
373.85421	226	1+
376.21801	164	
376.86426	134	
376.88828	124	
380.10415	136	1+
380.71842	466	
380.85432	222	
381.39563	144	
381.72148	482	
381.78921	176	
381.85852	134	
382.71832	666	1+
383.86545	138	
384.75198	330	1+
384.77767	144	
384.85230	1284	1+
385.39357	142	
385.88434	218	1+
387.39500	170	
387.71939	240	
387.76119	238	1+
387.84770	566	1+
388.76168	166	1+
388.79800	306	1+
388.94400	160	1+
389.13157	134	
389.20361	130	
389.71864	290	
389.86984	140	
390.84319	686	1+
392.82948	236	
392.85931	188	
393.75320	132	
393.79834	254	
393.83080	206	
394.79494	152	
394.83457	242	1+
394.85840	130	
396.99832	128	1+
398.39882	170	
398.73176	582	
398.84897	126	
398.87934	164	
399.20866	224	1+
399.72050	510	1+
399.81252	274	1+
399.84964	362	1+
401.75639	190	1+
401.98374	134	
402.86864	984	1+
403.80210	132	
403.87316	720	1+
405.73370	126	
405.87362	328	
406.86175	186	
407.73074	624	1+
407.86560	2948	1+
408.85500	1362	1+
409.72003	232	
409.82454	170	
410.80582	518	1+
410.84273	652	1+
411.78230	148	1+
411.81033	398	1+
411.87098	170	
412.72896	364	1+
412.84691	252	
413.85404	150	
413.88047	310	
414.87338	204	
415.74129	346	1+
416.88209	182	
417.70667	194	
417.83201	156	
421.88308	482	
422.85991	184	
422.88438	260	
423.77070	286	1+
423.81110	226	1+
423.86902	740	1+
425.73076	148	
425.75544	138	
426.83265	136	
426.86210	1284	1+
427.73835	1044	1+
428.67679	178	1+
428.85265	502	
428.89070	324	
429.70190	144	
430.73999	724	1+
430.82009	138	
431.86888	812	1+
435.85883	128	
435.89599	142	
439.89444	384	
440.70519	248	1+
440.89641	184	
441.87742	442	1+
443.08590	224	1+
444.87338	1872	1+
445.74718	190	
446.74351	374	1+
447.14618	146	
447.89766	186	
449.87793	536	1+
450.74959	370	1+
451.87266	348	1+
453.87661	208	
457.90567	514	1+
462.88574	1072	1+
464.78077	130	
464.88501	216	
467.89077	1246	1+
468.77476	292	1+
469.71320	190	1+
472.77567	144	
484.72999	138	
485.90038	1112	1+
497.75793	128	
502.67130	254	1+
506.80462	274	1+
507.80669	212	1+
END IONS

###FS:    #m/z: 322.93092 #charge 1+
###MS: 62
###MSMS: 63
BEGIN IONS
TITLE=Cmpd 46, +MS2(322.9309), 28.0-35.0eV, 1.4min #63
RTINSECONDS=80.323
SCANS=62-63
PEPMASS=322.93092	3613602
CHARGE=1+
154.13174	86	
183.87399	84	
188.03857	78	
190.89651	86	
191.85958	92	
196.88236	126	
196.92525	94	
205.94931	296	
205.96990	226	1+
209.94294	96	
210.88210	80	
210.90202	84	
212.87913	178	
214.95293	78	
215.88590	244	1+
216.08428	74	
219.99411	94	
220.83838	78	
221.14120	76	
221.89920	74	
221.94255	152	
221.96928	92	
222.95348	618	1+
223.03876	82	
223.87362	206	1+
225.89745	78	
227.93051	80	
228.11206	80	
230.83915	134	
230.89018	108	
231.44760	84	
233.92014	88	
234.09669	84	
234.52704	74	
234.95415	76	
235.02746	78	
235.08214	90	
236.85537	78	
238.82846	138	
238.84938	78	
238.94202	260	
239.07903	78	
239.79566	96	
240.04354	132	
240.07677	74	
240.79862	158	
240.81982	138	
240.94153	3956	
241.46007	116	
241.83400	82	
241.86135	206	1+
241.94225	2408	
242.94149	6658	1+
243.81993	670	1+
244.44760	102	
244.94086	2380	1+
246.97799	276	1+
249.85280	84	
249.97134	94	
250.01977	90	
250.94668	108	
250.97792	78	
252.47035	78	
253.84164	270	1+
253.98862	100	
254.37809	78	
255.41311	88	
255.80851	128	
256.79632	442	1+
257.01296	78	
257.44829	92	
257.79848	386	1+
257.90553	74	
258.83302	232	1+
259.34124	80	
259.81199	78	
260.18613	86	
260.83254	196	
260.93529	82	
261.36879	90	
261.83042	164	
261.85049	118	
262.83097	270	
263.35101	80	
263.84789	148	
264.07302	94	
265.05959	186	
265.08512	162	
265.95170	96	
266.06608	90	
266.12405	94	
266.79736	204	1+
266.82574	74	
268.09485	92	
268.64588	80	
270.08917	78	
270.79538	238	1+
271.84457	174	
272.88207	78	
273.78993	136	
273.86856	92	
274.79517	80	
275.45903	88	
275.81137	220	
276.81216	130	
276.84952	120	
276.92835	80	
277.39648	82	
277.84100	80	
278.85973	74	
279.09305	1000	1+
282.35325	82	
282.78720	476	1+
282.89412	78	
283.35275	120	
283.79115	420	1+
283.85595	120	
285.14149	80	
285.29956	138	
286.80232	300	1+
288.55224	98	
288.76679	82	
289.79597	118	
289.87878	290	1+
290.78638	92	
291.11612	104	
291.80572	172	
291.84709	210	1+
291.96192	94	
292.80036	94	
292.81472	102	
292.83155	140	
292.86738	76	
293.08752	90	
293.40507	96	
293.82009	184	1+
293.89756	76	
294.94043	78	
295.10736	76	
296.86387	128	
297.81859	144	
298.85276	88	
299.78941	210	
299.86492	100	
300.78472	186	
301.80867	84	
301.87257	78	
302.88638	88	
303.21265	98	
303.80822	80	
304.83227	80	
304.87919	154	
304.92897	74	
304.98442	106	
305.03891	212	1+
305.87606	542	1+
306.88329	398	1+
306.91758	76	
307.20807	86	
307.80300	546	1+
308.00255	114	
311.88850	124	
312.81055	186	
314.38595	90	
314.80870	84	
314.82596	78	
316.86442	84	
317.92882	78	
319.81960	86	
320.94739	86	
321.82014	226	1+
322.44479	78	
323.19504	90	
323.88592	92	
325.88061	122	
325.89663	110	
326.37039	76	
END IONS

###FS:    #m/z: 340.94169 #charge 1+
###MS: 62
###MSMS: 64
BEGIN IONS
TITLE=Cmpd 47, +MS2(340.9417), 28.0-35.0eV, 1.4min #64
RTINSECONDS=81.0955
SCANS=62,64
PEPMASS=340.94169	1267700
CHARGE=1+
187.47122	92	
189.86317	106	
200.89792	84	
205.41509	90	
205.95596	200	1+
208.88675	88	
208.90579	90	
210.94169	104	
212.87925	418	
213.88217	258	
213.94087	652	1+
214.89272	136	
215.85946	98	
215.88726	506	1+
215.93627	118	
216.49312	96	
219.88581	176	
220.88208	160	
221.88914	122	
222.95280	124	
223.96125	168	
225.84081	82	
226.87817	232	1+
227.95577	114	
228.46645	108	
228.94942	286	1+
229.03487	84	
230.89073	278	
231.89029	274	
231.95192	510	1+
232.89551	636	1+
233.39945	112	
233.90031	460	1+
233.94841	230	
234.51844	120	
235.11226	96	
235.89841	208	
239.71347	104	
240.00822	84	
240.83671	470	1+
241.41075	104	
242.94253	156	
244.95806	216	
246.85110	112	
246.90633	106	
246.93658	186	
246.97810	234	1+
247.07518	92	
248.89828	512	1+
248.95294	98	
249.89960	326	1+
249.96278	402	1+
253.90433	184	
254.90399	286	
254.92086	84	
254.96747	370	
255.07739	150	
255.96997	326	
256.54274	80	
256.85250	128	
256.91415	230	
256.96239	92	
257.97266	118	
258.84538	788	1+
259.00363	82	
259.95473	178	
260.83318	90	
260.96904	92	
261.84105	148	
262.35780	92	
263.89531	82	
264.00506	82	
264.03301	86	
265.04759	88	
265.84962	136	
266.05985	80	
266.11318	108	
266.85683	136	
267.38377	90	
267.79346	84	
268.84161	266	
268.86144	90	
268.89785	92	
268.96032	96	
269.79346	170	
269.89838	84	
270.36143	90	
270.83711	226	1+
270.97561	84	
271.79276	108	
272.93369	108	
272.98103	80	
273.79636	88	
274.48968	92	
274.59770	80	
274.85224	88	
274.89398	128	
274.92786	132	
275.81165	112	
276.85841	256	
277.16344	102	
277.85089	148	
277.96663	116	
278.84645	632	1+
279.91070	126	
280.12923	104	
280.86762	102	
281.99633	82	
282.89878	142	
283.87820	166	1+
284.46196	88	
286.01926	88	
286.91911	118	
287.12816	92	
291.00436	86	
292.43436	162	
292.81122	108	
292.86729	224	1+
293.43032	84	
293.85141	260	1+
295.84936	90	
295.86670	136	
295.88047	150	
295.99345	122	
297.06568	94	
297.78401	110	
297.83649	100	
298.82939	92	
299.85525	100	
299.87230	138	
300.28296	82	
301.75962	88	
301.83187	84	
301.86281	140	
302.88884	84	
303.11765	98	
303.86516	176	
305.33226	82	
307.80077	190	
308.67538	104	
308.80116	114	
308.85669	84	
309.12446	86	
309.27529	86	
310.88035	482	1+
311.86647	188	
312.80571	250	
313.90934	88	
314.95033	86	
316.37727	92	
316.89479	88	
317.44362	94	
318.90256	90	
319.89526	102	
320.03941	84	
324.46309	82	
324.89623	278	
325.91022	154	
326.17100	164	
328.18239	150	
328.58799	80	
328.88547	164	
329.36761	88	
329.89139	124	
332.77015	104	
338.13191	82	
342.20944	94	
342.30837	102	
343.57245	112	
345.92166	88	
END IONS

###FS:    #m/z: 363.95770 #charge 1+
###MS: 62
###MSMS: 65
BEGIN IONS
TITLE=Cmpd 48, +MS2(363.9577), 28.0-35.0eV, 1.4min #65
RTINSECONDS=81.868
SCANS=62,65
PEPMASS=363.95770	528728
CHARGE=1+
137.55514	102	
178.92928	100	
182.86709	144	
189.86288	714	1+
191.85576	656	1+
194.89084	116	
196.56201	86	
199.89160	92	
205.88004	86	
205.95034	126	
207.87459	168	
207.95252	178	
209.86674	124	
209.94634	1416	1+
210.88409	526	1+
212.87973	4138	1+
214.89911	192	
215.88077	104	
215.89796	100	
215.97319	94	
218.88445	104	
222.95301	1012	1+
224.95110	1256	1+
225.88712	212	
226.11733	96	
226.89455	150	
226.94796	6592	1+
227.93497	262	
228.84660	90	
228.89463	920	1+
228.94307	7456	1+
229.25590	94	
230.88848	7016	1+
231.02287	140	
231.80687	94	
232.05191	86	
233.50905	100	
234.87959	180	
234.92609	104	
236.82696	86	
239.11518	88	
240.88996	86	
240.94221	524	
240.96260	778	1+
241.83228	100	
241.93915	2462	1+
242.79757	104	
242.94118	1748	1+
242.96015	472	
243.82746	196	
244.82048	114	
244.84922	86	
244.95824	4106	1+
245.94251	206	
246.80881	126	
246.90468	214	1+
246.95349	3718	1+
247.01923	92	
247.03605	218	1+
247.11801	92	
247.80997	116	
248.80086	758	1+
248.89960	1792	1+
248.95419	160	
250.97075	388	1+
251.79187	88	
252.03234	142	
253.14581	88	
253.90522	648	1+
255.01991	86	
258.09414	94	
258.83300	298	
258.84841	286	1+
258.98266	166	
259.01113	88	
259.95063	86	
259.97043	100	
260.82955	262	1+
260.97170	412	
261.16290	110	
261.92916	206	1+
262.83500	264	
263.83264	272	
264.82180	170	1+
264.96797	112	
265.97517	170	
266.12851	244	1+
266.35460	106	
266.81682	630	1+
267.78144	134	
267.97612	424	
268.13174	202	1+
268.84863	148	1+
268.90358	116	
269.82070	86	
269.96962	506	
271.35995	90	
271.91599	296	
273.91611	314	1+
274.50599	88	
275.94830	120	
276.11911	166	
276.85476	158	
278.80298	128	
278.84468	94	
278.90150	88	
279.07748	98	
279.85123	190	
280.79445	1018	1+
280.84027	124	
281.81101	130	
281.85072	90	
281.96309	120	
282.32436	88	
282.79199	606	1+
282.82761	112	
283.02560	90	
283.79426	396	1+
283.85210	350	1+
283.98330	188	
284.83053	174	
285.81910	256	1+
285.84561	632	1+
286.79002	120	
287.08534	150	
287.84404	116	
288.79608	200	1+
288.91469	86	
290.79122	110	
291.11824	344	1+
291.97479	94	
292.43428	148	
292.86884	152	
292.95213	112	
293.43458	92	
294.86513	152	
296.80985	182	
296.86431	206	1+
296.91351	98	
297.80504	172	
298.80400	1200	1+
300.78242	114	
300.80620	214	
301.13494	98	
301.80385	218	
301.86407	610	1+
302.79728	116	
303.06122	96	
303.80948	374	1+
303.85686	1364	1+
305.91146	110	
305.93399	162	
306.88193	120	
306.91090	86	
307.03802	86	
307.14353	86	
307.88088	116	
309.04749	174	
309.08553	134	
309.82619	84	
310.31073	116	
310.87651	200	
311.03300	216	1+
311.85938	92	
311.88474	122	
312.87839	104	
313.81639	220	1+
314.86975	90	
316.17429	100	
316.81747	762	1+
317.12464	102	
317.15057	92	
317.80710	112	
317.89037	92	
317.93403	102	
318.11369	96	
319.83642	176	
320.25237	92	
320.81198	134	
321.81893	360	1+
321.86675	118	
322.92973	270	
324.87664	118	
326.34055	124	
326.68333	88	
326.87249	908	1+
328.44339	94	
328.86598	288	1+
333.13773	108	
336.94723	308	
337.84918	140	1+
339.83160	122	
340.94142	114	
344.18113	114	
347.79241	140	
348.04942	108	
348.75590	146	1+
352.77265	140	
356.13292	90	
361.71917	106	
362.71736	160	1+
365.21130	102	
367.33079	86	
END IONS

###FS:    #m/z: 322.93107 #charge 1+
###MS: 66
###MSMS: 67
BEGIN IONS
TITLE=Cmpd 49, +MS2(322.9311), 28.0-35.0eV, 1.4min #67
RTINSECONDS=85.564
SCANS=66-67
PEPMASS=322.93107	2874234
CHARGE=1+
188.98606	122	
189.86228	108	
192.89227	254	
194.05843	90	
199.89745	98	
201.04919	80	
202.94484	82	
205.95016	476	1+
205.96406	78	
206.97998	96	
207.87953	176	1+
209.92755	100	
210.03049	84	
210.88528	170	
210.90169	78	
212.88265	90	
212.90166	86	
213.41984	84	
214.89725	84	
215.02169	80	
217.40829	82	
217.86823	78	
218.97525	86	
218.99176	76	
220.49165	78	
221.88309	84	
221.94548	88	
221.96733	176	
222.95762	710	1+
223.96198	594	1+
224.37050	80	
225.81088	84	
226.15267	92	
230.84528	94	
230.88862	496	1+
231.12716	94	
231.95641	82	
234.88251	92	
235.82277	90	
235.88668	106	
236.04529	84	
237.79485	118	
238.55348	112	
238.97183	120	
239.08250	98	
239.79007	254	1+
240.33027	80	
240.82588	140	
240.94099	2244	
240.97282	92	
241.94191	2120	
241.96681	112	
242.82345	158	
242.87694	124	
242.94254	6142	1+
243.82283	510	1+
244.05647	94	
244.34242	94	
244.82028	354	1+
244.94048	1316	1+
244.97998	78	
246.90174	202	
246.93275	350	1+
246.97769	222	
247.38617	86	
247.85601	184	
247.90804	90	
247.96794	82	
247.99494	80	
248.04569	80	
248.15568	92	
248.85807	78	
248.89717	198	
248.95105	102	
251.04034	78	
251.78971	76	
254.90353	160	
255.06392	76	
255.86482	78	
257.79735	234	1+
257.83869	84	
257.86822	80	
258.82990	304	1+
258.97669	144	
259.96877	80	
260.02210	122	
260.34056	80	
260.83571	288	
260.86230	148	
261.33619	94	
261.83122	424	
261.93613	80	
262.38344	78	
262.79760	98	
262.82989	650	1+
264.04709	80	
266.08393	80	
266.86303	100	
267.91381	102	
268.87323	194	1+
268.95632	128	
269.46765	88	
269.64697	92	
269.84115	84	
270.80128	174	
271.80093	120	
271.81875	90	
271.85104	144	
271.86942	200	1+
273.79314	268	1+
275.37769	94	
276.44053	92	
276.81430	78	
276.85900	100	
277.90996	78	
278.56760	94	
278.85430	80	
279.09234	812	1+
279.84088	90	
279.92192	86	
280.86344	84	
281.96748	80	
283.03245	82	
283.36717	100	
283.67520	78	
283.79074	132	
284.29366	382	1+
284.79322	84	
284.81317	116	
285.03758	78	
285.85739	214	1+
285.96114	90	
286.13344	76	
286.17934	114	
286.34524	84	
287.44569	76	
287.79771	114	
287.87022	194	1+
287.89006	156	
288.19983	102	
288.89023	106	
289.06335	84	
289.78931	242	1+
289.81647	84	
291.80179	206	1+
293.86659	298	1+
293.87798	166	
294.82463	78	
294.87070	242	1+
296.81572	104	
297.85773	80	
299.78646	254	1+
301.88098	88	
304.87714	132	
305.80845	94	
305.95242	84	
307.79943	116	
307.88935	286	1+
308.09994	96	
310.81388	108	
310.88481	244	1+
311.86222	142	
312.41843	80	
312.80719	200	1+
313.00944	78	
314.78475	76	
314.86403	158	1+
315.04590	84	
315.83236	86	
316.93436	92	
317.13953	76	
317.93609	110	
318.14861	90	
318.89597	76	
321.16723	78	
321.71998	90	
321.81660	94	
323.23275	92	
324.89542	286	1+
325.53892	98	
325.82151	104	
END IONS

###FS:    #m/z: 340.94187 #charge 1+
###MS: 66
###MSMS: 68
BEGIN IONS
TITLE=Cmpd 50, +MS2(340.9419), 28.0-35.0eV, 1.5min #68
RTINSECONDS=86.3365
SCANS=66,68
PEPMASS=340.94187	1014476
CHARGE=1+
122.42477	90	
182.86976	94	
196.88153	148	
201.92100	78	
207.90606	76	
208.88279	86	
208.91625	94	
209.85116	76	
209.89381	102	
209.94864	86	
210.93399	122	
212.88133	290	
213.87985	404	
213.93996	584	1+
214.87785	244	
215.88684	194	
215.93629	248	
215.95762	76	
216.89094	136	
217.87965	84	
218.88996	84	
225.10104	106	
226.94770	116	
227.56174	108	
230.88984	194	
230.94765	554	1+
231.89138	650	
231.95116	458	1+
233.89828	160	
233.94857	244	
234.89076	410	1+
235.40421	102	
235.79810	88	
239.79154	110	
239.82162	80	
239.84873	84	
241.84295	122	
243.08229	128	
243.83416	194	
243.86471	80	
245.44520	84	
245.83777	86	
245.87252	84	
246.87277	98	
246.91381	222	1+
246.98726	118	
248.90064	652	1+
249.50960	86	
249.95806	188	
250.45693	130	
251.92713	120	
253.89759	318	1+
254.96688	370	
255.07435	104	
255.13492	110	
255.78724	88	
256.91144	98	
257.49952	84	
257.79920	106	
257.87007	96	
257.90158	122	
258.84834	172	
259.06644	100	
259.85102	276	
259.91259	234	1+
259.95756	132	
260.38823	112	
260.83389	298	1+
261.06844	78	
265.96382	78	
267.84716	104	
267.97009	78	
268.34401	88	
268.79216	192	1+
268.84139	304	1+
270.05068	76	
271.84838	206	
272.17750	84	
272.58508	94	
272.93658	128	
273.90016	96	
274.06266	82	
274.80102	90	
274.87640	76	
274.92341	148	
275.81193	76	
275.92582	84	
276.85747	232	
277.86409	148	
277.92369	136	
278.02052	98	
278.84729	206	
279.86113	132	
280.84635	188	1+
280.90453	96	
280.92790	244	1+
281.89286	122	
282.42971	90	
283.40786	94	
283.79436	78	
284.78987	188	
285.00477	88	
285.14157	98	
285.81166	82	
288.01419	98	
289.78667	256	1+
289.87971	116	
290.86293	298	1+
291.88352	76	
296.80538	76	
296.85652	244	1+
297.87699	78	
297.97774	86	
299.05972	162	
300.87170	166	
300.88592	116	
300.93652	84	
300.98639	96	
301.88994	216	
302.18162	86	
302.73504	78	
303.81687	80	
304.09089	78	
305.40272	88	
306.11785	78	
306.36910	84	
306.82034	88	
307.04241	80	
307.37158	84	
308.29392	86	
308.87872	114	
309.42013	76	
309.94533	78	
310.00572	84	
310.80279	114	
310.87835	162	
312.06504	80	
312.20174	90	
312.80296	164	
312.87382	114	
313.80515	176	1+
313.87201	130	
315.01789	78	
316.89930	76	
318.10498	80	
319.81779	154	
322.02857	76	
323.89462	278	1+
324.16488	84	
325.29108	78	
326.01132	80	
327.40292	78	
328.21233	88	
329.87596	76	
330.82342	218	
331.39630	82	
331.82079	136	
332.87774	88	
334.10902	88	
336.25143	92	
336.40889	88	
337.70306	80	
338.72613	80	
338.88256	104	
339.40418	82	
340.37995	100	
341.90156	84	
343.74781	90	
END IONS

###FS:    #m/z: 336.94710 #charge 1+
###MS: 66
###MSMS: 69
BEGIN IONS
TITLE=Cmpd 51, +MS2(336.9471), 28.0-35.0eV, 1.5min #69
RTINSECONDS=87.1085
SCANS=66,69
PEPMASS=336.94710	137084
CHARGE=1+
154.83523	88	
183.87395	90	
190.86069	80	
191.34636	90	
193.89052	84	
194.88903	70	
196.88422	144	
203.05150	72	
203.87284	78	
205.00537	150	
205.95135	126	
206.00356	72	
207.97331	70	
210.88269	160	
211.94457	1368	1+
212.87892	2288	1+
213.41463	96	
213.93802	766	1+
215.88729	424	1+
217.93545	122	
220.90210	84	
223.02051	88	
226.97189	256	
227.95236	120	
228.89318	662	1+
229.95465	1018	1+
230.88885	3210	1+
230.92887	88	
231.93165	70	
231.94928	678	1+
232.69923	84	
233.74555	90	1+
233.82789	228	
233.90259	240	1+
235.11588	100	
236.06439	82	
236.85343	98	
237.05924	70	
237.81054	96	
237.82947	72	
238.79812	102	
239.90554	136	
239.92550	170	
239.95871	96	
240.83749	128	
240.92249	76	
240.93940	70	
240.97567	120	
241.83400	72	
241.84423	98	
242.10007	92	
243.57884	84	
243.95676	72	
244.37485	76	
245.05256	80	
246.84371	74	
246.90275	86	
247.58128	88	
247.86142	70	
247.96245	270	1+
248.05482	92	
248.90193	1128	1+
249.05207	78	
249.48410	94	
249.96107	426	1+
250.47000	84	
250.92907	72	
251.07113	80	
251.83305	230	1+
251.90669	104	
252.97017	890	1+
253.16703	98	
253.85932	80	
253.90424	482	1+
254.09688	80	
254.83097	72	
254.96618	280	
255.06994	272	1+
256.26163	72	
256.92467	76	
256.96341	82	
258.85549	146	
261.84023	238	1+
262.82126	72	
263.59204	70	
263.98708	76	
265.57155	108	
266.80158	106	
266.84368	80	
268.81622	118	
268.84040	602	1+
268.97816	82	
269.80094	70	
269.86508	90	
269.95579	80	
270.80800	74	
270.84168	136	
270.98077	110	
271.85738	74	
271.91784	558	1+
272.99368	88	
273.84514	74	
275.86384	120	
276.40351	74	
276.46263	78	
276.85811	472	1+
277.43954	92	
277.83655	170	
278.41598	92	
278.83993	774	1+
280.79631	80	
280.82681	122	
281.99452	144	
282.04543	70	
282.53278	82	
285.84835	1282	1+
286.05714	106	
286.85052	904	1+
287.42473	84	
287.55796	112	
288.09328	80	
288.80901	70	
291.00829	100	
291.87393	84	
292.12764	84	
292.85865	86	
293.02283	92	
293.10859	134	
294.01545	92	
294.99541	74	
295.87531	80	
296.87287	86	
297.16732	70	
298.08256	84	
298.86107	78	
298.96098	78	
302.77564	70	
303.81588	82	
303.87285	78	
304.01585	88	
306.11753	70	
307.06179	74	
307.88883	128	
308.87156	118	
309.11141	84	
309.44603	100	
309.86260	302	1+
310.86469	208	1+
311.88776	198	
313.81594	70	
314.07270	106	
315.45374	92	
316.82059	72	
317.12626	74	
317.23812	70	
318.43574	90	
320.18865	90	
322.04598	86	
322.22679	90	
322.93224	80	
324.89608	178	1+
325.02097	88	
326.88590	112	
327.62045	106	
327.94281	72	
328.83688	124	
330.88035	72	
332.97849	74	
333.36893	72	
334.56914	100	
335.27237	86	
336.79189	76	
337.52903	78	
337.75938	72	
337.90616	98	
340.08755	78	
340.81474	82	
END IONS

###FS:    #m/z: 322.93084 #charge 1+
###MS: 70
###MSMS: 71
BEGIN IONS
TITLE=Cmpd 52, +MS2(322.9308), 28.0-35.0eV, 1.5min #71
RTINSECONDS=90.8
SCANS=70-71
PEPMASS=322.93084	1752146
CHARGE=1+
79.07069	162	
124.67401	72	
135.59638	104	
195.11667	80	
196.02683	72	
201.04593	120	
205.95162	290	1+
209.92161	96	
212.83373	76	
212.98423	72	
215.05022	104	
221.04437	104	
221.40618	74	
222.95773	74	
223.95886	144	
225.81307	86	
226.13052	72	
227.01385	90	
227.93727	118	
228.07128	92	
228.89748	76	
228.91315	140	
229.80503	78	
230.84240	138	
230.89533	72	
231.12282	88	
231.98419	104	
232.45746	84	
233.00818	72	
233.06087	80	
234.33915	84	
234.87158	72	
234.88638	86	
236.00954	78	
236.83823	74	
238.19498	88	
238.82845	78	
238.93664	130	
239.07311	116	
240.05798	82	
240.82015	390	1+
240.94120	2000	
241.46207	104	
241.94055	6444	1+
241.97781	82	
242.84196	80	
242.94286	4320	1+
243.38720	76	
243.82112	704	1+
244.94026	1246	
246.85101	156	1+
246.97587	134	
247.39392	88	
247.97927	176	
248.80192	76	
248.90295	154	
250.94869	80	
251.10077	72	
251.33790	100	
251.78952	114	
251.92642	78	
252.35900	120	
253.35285	86	
254.85011	84	
255.13856	92	
255.45229	84	
255.78733	136	
256.49374	76	
256.83991	78	
257.84055	72	
258.06134	82	
258.83327	216	
259.00106	84	
259.83257	120	
260.33790	174	
260.79936	160	1+
260.83199	288	
260.95524	80	
261.33040	102	
261.47534	168	
261.72360	84	
262.09540	76	
262.15863	86	
262.35371	160	
262.37150	94	
262.82986	186	
266.79769	88	
267.03244	84	
267.79471	114	
267.94253	94	
268.34037	76	
268.41470	72	
268.56765	80	
268.91577	78	
269.11714	78	
269.22794	74	
269.80160	236	1+
269.87101	112	
272.13701	82	
272.84957	156	
273.79542	110	
273.88806	90	
275.79359	76	
275.97287	78	
276.85770	104	
277.20821	84	
278.08017	74	
278.84289	112	
279.09227	624	1+
279.85016	74	
281.09586	104	
281.37617	76	
281.39860	90	
281.82001	94	
282.80564	78	
283.06972	122	
283.57587	84	
283.78687	428	1+
283.87610	102	
283.90892	80	
283.97328	74	
284.29106	260	
285.43592	78	
285.84485	84	
286.18259	84	
287.52256	86	
287.87288	124	
288.20065	76	
288.75025	80	
288.94625	76	
290.14594	78	
290.90583	76	
290.93703	74	
291.11761	106	
291.86780	76	
292.09440	90	
292.89622	82	
294.14161	90	
294.80863	86	
294.86370	92	
295.04155	88	
295.43837	78	
295.89647	80	
298.92453	126	
299.78279	408	1+
303.18349	102	
303.82974	76	
304.88147	194	1+
307.79717	112	
307.89444	194	
308.88907	128	
309.93221	90	
310.31715	82	
313.81569	180	1+
313.95535	74	
314.84566	92	
318.03465	80	
318.39409	84	
318.94872	118	
322.99202	80	
323.79549	84	
323.88298	174	1+
324.81716	86	
326.90743	156	
END IONS

###FS:    #m/z: 340.94144 #charge 1+
###MS: 70
###MSMS: 72
BEGIN IONS
TITLE=Cmpd 53, +MS2(340.9414), 28.0-35.0eV, 1.6min #72
RTINSECONDS=91.572
SCANS=70,72
PEPMASS=340.94144	614244
CHARGE=1+
187.87692	84	
189.13261	88	
189.85778	74	
192.89163	76	
196.55317	78	
196.88483	172	
196.95977	74	
203.86967	80	
204.88589	78	
205.94735	114	
206.10408	72	
208.94662	82	
210.14473	94	
212.87787	814	1+
213.03292	82	
213.08822	74	
213.87987	492	1+
213.94039	268	
215.89192	256	
215.94049	104	
216.88643	132	
217.88707	124	
219.87924	76	
221.87384	76	
221.95433	88	
222.94914	84	
223.55084	92	
223.96404	182	
225.06604	82	
226.94154	80	
227.02489	86	
228.04734	74	
228.95314	84	
229.93893	76	
230.89072	170	
231.89197	168	
231.95431	164	
231.99189	90	
232.89584	86	
233.88276	266	1+
233.89747	428	
233.94465	90	
234.13242	108	
236.63804	102	
236.82213	116	
239.37137	98	
239.78516	142	
240.22960	78	
243.83751	186	
243.89465	214	1+
244.12811	82	
244.45562	98	
244.51300	100	
245.07193	88	
246.98848	92	
248.89823	276	1+
249.96727	126	
250.47148	92	
250.95241	112	
250.96160	128	
251.53077	88	
251.55971	76	
252.10958	106	
252.35528	84	
252.99716	76	
253.02674	78	
253.98251	80	
255.85678	80	
255.88257	100	
256.79056	76	
256.85032	138	
256.91601	230	1+
256.94410	92	
257.82863	78	
258.84832	108	
258.90367	158	
259.34302	92	
259.84752	88	
259.95792	76	
260.83613	356	1+
262.84674	226	1+
264.12873	74	
264.79532	104	
266.85513	108	
268.09469	112	
268.78679	90	
268.84515	80	
271.91566	234	1+
273.79061	86	
274.93148	112	
275.41001	94	
276.85704	494	
278.41581	90	
278.52867	92	
278.84733	336	
279.85282	174	
280.82654	108	
280.86280	186	
281.05102	110	
281.86299	106	
282.05397	74	
282.09962	82	
282.27500	80	
282.86436	80	
282.93113	124	
283.89995	80	
284.35404	100	
286.42457	78	
286.91291	104	
287.01263	104	
287.91415	88	
288.84234	94	
289.08008	74	
289.78805	126	
290.86782	78	
290.93903	78	
292.44505	84	
293.86349	110	
293.91011	78	
294.83948	120	
296.81200	120	
296.83490	100	
296.86208	118	
299.27333	76	
299.45588	100	
299.86979	88	
299.89133	84	
300.06387	76	
300.85986	100	
301.91466	210	1+
302.88717	86	
303.85528	78	
307.76784	86	
307.80114	154	
307.88054	122	
308.39282	86	
308.60661	102	
308.88200	80	
310.02509	76	
310.82860	82	
310.87458	168	
311.86209	80	
311.88111	124	
312.82661	80	
313.09856	88	
314.84384	112	
317.86378	94	
320.94449	72	
321.89932	92	
326.89862	86	
327.71820	102	
328.19252	150	
328.72396	98	
329.82211	76	
329.87613	116	
338.87519	140	
341.79032	88	
342.20377	76	
343.90498	74	
346.42111	82	
END IONS

###FS:    #m/z: 336.94645 #charge 1+
###MS: 70
###MSMS: 73
BEGIN IONS
TITLE=Cmpd 54, +MS2(336.9465), 28.0-35.0eV, 1.6min #73
RTINSECONDS=92.345
SCANS=70,73
PEPMASS=336.94645	115398
CHARGE=1+
57.81518	78	
157.12934	72	
191.95644	80	
198.95177	96	
200.87903	72	
202.86627	82	
208.88632	114	
209.95091	88	
210.88645	72	
210.89855	76	
211.94486	948	1+
212.87760	2034	1+
213.41986	100	
213.94010	300	
214.02850	88	
214.94054	212	
215.88796	614	1+
217.87870	96	
219.97043	86	
223.95866	148	
224.11107	84	
225.94951	208	1+
227.05278	92	
227.89273	350	1+
228.82891	72	
229.95490	1150	
230.29652	108	
230.88935	2226	1+
231.95130	390	
232.00679	80	
232.37729	72	
232.83042	94	
232.89095	352	
232.94927	176	
233.82633	286	
233.89850	204	
233.95287	102	
235.01632	78	
235.82231	74	
235.89222	136	
235.90547	160	
236.42859	92	
237.08064	74	
238.92518	92	
239.85167	88	
239.86299	96	
240.96251	80	
241.90665	80	
242.84173	130	
243.96066	74	
244.98377	78	
245.89006	90	
246.36951	102	
246.90093	116	
246.92325	74	
247.07546	88	
247.85806	80	
247.96829	328	1+
248.89966	1254	1+
248.92605	96	
249.06706	106	
249.79650	102	
249.83001	122	
250.08790	84	
250.82922	98	
250.95251	264	
251.44296	108	
251.83033	166	
251.85588	100	
251.97298	104	
252.39398	76	
252.84494	76	
252.95795	242	
252.97133	464	1+
253.02276	74	
253.08584	88	
253.83475	76	
253.90851	196	
254.01861	80	
254.85818	80	
254.90253	126	
254.96594	246	
256.25872	86	
256.85169	74	
259.89721	80	
260.82833	72	
260.95670	72	
262.14221	84	
262.83106	90	
262.95030	106	
263.37280	80	
263.98283	118	
263.99685	74	
265.16346	74	
265.83439	254	1+
266.96835	90	
267.01617	88	
267.48596	92	
268.83945	628	1+
269.97946	86	
270.00246	72	
271.01797	94	
271.17374	140	
271.57047	72	
271.91949	254	
272.92020	218	
272.97794	176	
273.79065	190	
274.86487	102	
275.86336	126	
276.07786	158	
276.38481	78	
276.82028	78	
276.85684	426	1+
277.80261	92	
277.83832	116	
277.84771	74	
278.83829	78	
278.95491	72	
279.77398	72	
279.83320	370	1+
280.16002	76	
283.87794	82	
285.78555	198	1+
285.85179	346	
286.85285	390	1+
287.41035	86	
288.84833	80	
289.87329	280	1+
291.09313	82	
293.85330	82	
294.84129	72	
295.90063	92	
296.12676	74	
296.92397	76	
298.87360	136	
300.07657	82	
301.43069	76	
302.81858	106	
302.86874	124	
303.94537	86	
303.98161	76	
304.86847	92	
304.94601	72	
305.87640	144	1+
306.89822	110	
308.87442	128	
309.81531	86	
309.88979	116	
310.88129	124	
311.86834	118	
315.54326	76	
318.71411	90	
323.88429	108	
324.21784	90	
324.89803	100	
326.96027	134	
328.18318	86	
331.21113	82	
331.87733	74	
333.73000	86	
335.07486	90	
335.09743	92	
336.94292	78	
340.02215	102	
340.36654	82	
341.30736	80	
END IONS

###FS:    #m/z: 363.95771 #charge 1+
###MS: 74
###MSMS: 75
BEGIN IONS
TITLE=Cmpd 55, +MS2(363.9577), 28.0-35.0eV, 1.6min #75
RTINSECONDS=96.011
SCANS=74-75
PEPMASS=363.95771	204230
CHARGE=1+
77.16454	90	
167.27481	82	
183.94234	82	
187.86670	190	
189.86263	908	
191.85879	790	
193.85811	124	
196.88805	324	
198.06604	80	
203.92726	86	
206.88736	88	
207.87561	506	1+
207.94535	86	
209.85117	80	
209.86684	122	
209.94428	1100	1+
210.88440	360	
211.88805	204	
212.41500	84	
212.87937	3396	1+
214.89672	234	1+
216.92486	104	
218.89351	84	
219.41734	96	
219.86776	126	
221.85934	98	
222.95338	2302	1+
223.71038	184	
223.83085	108	
224.94881	3304	1+
225.88551	122	
226.88499	150	
226.90083	396	1+
226.94788	5980	1+
228.50354	152	1+
228.83697	158	
228.89570	604	1+
228.94293	6890	1+
230.88993	5280	1+
231.08116	88	
231.12979	90	
232.88736	810	1+
233.90852	80	
234.87987	154	
235.88125	132	
236.82422	144	
237.80111	102	
237.89677	236	1+
238.46824	88	
238.83190	198	1+
240.82246	286	
240.94119	370	
240.96303	1962	1+
241.94424	320	
241.99456	96	
242.95736	1956	1+
244.82173	96	
244.95782	3402	1+
245.85127	200	1+
245.90074	330	1+
245.93718	142	
246.81576	106	
246.90292	280	1+
246.95367	3418	1+
248.80637	286	1+
248.90036	1728	1+
249.14808	134	
250.79593	108	
250.89635	354	1+
250.97036	142	
251.04221	82	
251.07697	82	
251.11795	88	
251.23573	88	
251.79755	94	
251.82126	90	
251.85659	142	
251.91331	120	
253.90518	480	1+
257.16274	88	
257.95503	84	
258.09694	116	
258.79963	88	
258.83071	486	1+
258.84859	310	
258.89534	122	
258.97214	310	1+
260.96962	870	1+
261.82916	594	1+
262.48475	90	
262.97715	102	
263.15581	80	
263.97430	182	
264.87356	80	
265.97496	226	
266.81251	468	1+
266.86086	102	
267.97394	296	
268.05862	84	
268.32996	98	
268.41059	100	
268.52913	100	
268.90665	108	
268.96262	504	1+
269.79786	140	
269.96645	426	1+
270.80527	118	
271.81117	98	
271.91723	266	
272.84637	80	
276.81192	358	1+
276.83690	82	
276.85608	184	
276.94246	86	
277.85013	346	1+
277.93651	86	
278.41173	86	
278.79991	244	
278.85038	234	1+
279.79658	226	
280.79102	1124	1+
281.89421	106	
282.87167	150	
283.42941	94	
283.78557	284	1+
283.85242	274	1+
283.98851	116	
284.13558	216	1+
284.63996	80	
284.82952	202	
285.25763	92	
285.80490	194	
285.84423	644	1+
286.08866	132	
286.35594	104	
286.89227	120	
289.88042	90	
289.94912	84	
291.11754	308	
291.44178	98	
291.90019	90	
292.41552	92	
292.83333	80	
293.85486	204	1+
295.05258	84	
296.81566	166	
297.80171	1780	1+
299.00540	98	
299.16896	86	
299.87246	132	
300.13599	84	
300.80605	424	
301.10267	84	
301.79972	268	
301.86074	752	1+
301.88085	138	
302.79935	156	
303.80857	80	
303.85555	1146	1+
305.17516	96	
306.43143	86	
309.02695	82	
309.06369	106	
310.15496	92	
310.87547	122	
312.92712	112	
313.00241	80	
316.81328	526	1+
318.81320	252	1+
318.93580	306	1+
320.88889	328	1+
321.82107	112	
321.86784	370	
323.40049	86	
324.81835	112	
324.89337	354	1+
325.17144	84	
326.17531	94	
326.87076	586	1+
334.12715	88	
334.76218	82	
336.58477	110	
336.94280	368	
337.94884	170	
338.94596	82	
339.14018	164	
339.82604	132	
340.94181	138	
341.97433	130	
342.22895	86	
343.90663	122	
344.05766	98	
344.43819	102	
347.82823	82	
347.88424	130	
348.03675	88	
349.15983	86	
353.78976	108	
356.77015	114	
359.77780	82	
360.34396	86	
END IONS

###FS:    #m/z: 336.94671 #charge 1+
###MS: 74
###MSMS: 76
BEGIN IONS
TITLE=Cmpd 56, +MS2(336.9467), 28.0-35.0eV, 1.6min #76
RTINSECONDS=96.783
SCANS=74,76
PEPMASS=336.94671	106452
CHARGE=1+
182.87195	132	
184.87259	74	
189.86119	72	
190.89152	92	
198.96227	86	
205.94823	158	
207.89873	88	
208.88625	80	
210.88370	470	1+
211.94576	750	1+
212.06067	86	
212.87861	1780	1+
213.88445	82	
213.93811	778	1+
214.13269	100	
214.87684	106	
215.87036	84	
215.89049	244	1+
217.01019	92	
223.96007	280	1+
226.95737	144	
226.97592	110	
227.49138	92	
227.88068	78	
227.90229	94	
228.89642	336	
228.94019	90	
229.36935	80	
229.95483	674	
230.01812	174	1+
230.88930	2678	1+
231.95130	530	1+
232.82417	238	1+
232.89030	530	1+
233.94633	110	
235.12548	106	
235.82498	70	
235.87197	76	
237.96760	78	
238.06232	76	
238.80565	78	
239.90557	76	
239.94164	80	
240.03335	80	
241.12451	80	
241.84376	124	
242.84363	70	
243.83214	70	
244.06203	76	
245.44322	84	
246.56638	74	
246.91326	126	
247.38820	82	
247.90239	74	
247.96747	336	
248.33719	90	
248.90012	1402	1+
248.99704	88	
249.96891	122	
250.95527	262	
251.17829	80	
251.90863	122	
251.92379	98	
252.04719	94	
252.83130	78	
252.87038	82	
252.96836	178	
253.08982	124	
253.80258	80	
253.90665	346	
253.97585	104	
254.96610	164	
255.01513	106	
255.38017	80	
255.90898	206	1+
255.97081	86	
256.06916	78	
256.26973	98	
256.86061	146	
257.56065	94	
257.84929	144	
257.89362	88	
258.50533	76	
258.85192	164	
259.91113	70	
259.99452	78	
260.86049	124	
261.83401	138	
262.84323	78	
265.08735	76	
266.03586	74	
266.85362	302	1+
267.80436	108	
268.84229	830	1+
270.18163	72	
270.84877	148	
271.84019	112	
271.91662	494	1+
272.81561	88	
273.86552	146	
274.85933	456	1+
274.87948	140	
275.79969	94	
275.96826	200	1+
276.10932	84	
276.81463	134	
276.85636	184	
277.83802	138	
277.86588	144	
278.83891	344	1+
279.86415	104	
280.85841	274	1+
282.88174	96	
283.43347	74	
283.79124	82	
283.98778	80	
285.43166	92	
285.84914	1470	1+
286.85145	1304	1+
287.36849	230	
288.13305	70	
289.00479	90	
290.85115	76	
290.88554	90	
291.05027	78	
292.86669	78	
292.89841	70	
293.10588	136	
293.85148	72	
294.03446	72	
294.45012	90	
294.55276	78	
297.89513	96	
299.86690	126	
303.33116	78	
303.86060	248	1+
304.09505	96	
304.45054	74	
306.94982	72	
307.40152	106	
308.86706	490	1+
308.94489	88	
309.86932	422	1+
311.84158	82	
311.87852	136	
312.00556	72	
312.88793	78	
315.15096	100	
316.40321	88	
317.06318	98	
319.82197	94	
319.90751	74	
320.10549	96	
321.42487	72	
322.72210	106	
322.90378	106	
323.90614	80	
324.12447	100	
326.17765	82	
326.89430	144	
326.96961	78	
333.79683	92	
333.98687	74	
334.80964	84	
335.88745	88	
336.22426	80	
337.00585	76	
337.14596	76	
337.32611	82	
339.03145	82	
339.38385	90	
340.29833	72	
340.32573	76	
340.38888	88	
341.31390	74	
END IONS

###FS:    #m/z: 359.96264 #charge 1+
###MS: 74
###MSMS: 77
BEGIN IONS
TITLE=Cmpd 57, +MS2(359.9626), 28.0-35.0eV, 1.7min #77
RTINSECONDS=97.5555
SCANS=74,77
PEPMASS=359.96264	78058
CHARGE=1+
151.57971	96	
183.09890	108	
186.85822	80	
191.10661	82	
194.56315	106	
202.08868	102	
209.94324	390	1+
219.00631	92	
220.93339	74	
222.95246	478	
223.88991	204	
223.95498	214	
223.96907	150	
224.94741	1128	1+
225.91974	88	
226.89644	206	
226.94797	2284	1+
226.97668	114	
227.04904	92	
227.90443	92	
228.89243	72	
228.94244	2598	
232.93686	206	1+
232.97268	126	
233.85429	78	
234.86458	108	
236.06972	78	
240.78980	170	
240.83200	146	
240.94280	154	
240.96343	848	1+
241.84058	116	
241.90226	110	
241.94495	174	
242.73070	116	
242.95992	506	1+
244.51302	74	
244.72611	126	
244.95877	1244	1+
244.98228	114	
245.02216	78	
245.48356	116	
245.94914	1046	1+
246.09159	198	1+
246.95354	876	1+
247.05641	82	
248.48242	80	
248.80530	246	
250.95140	332	
251.15113	94	
252.11983	136	1+
252.83492	86	
252.95330	352	
253.83705	144	
253.98467	76	
255.89997	76	
256.05342	76	
257.52298	96	
257.98839	72	
258.09870	78	
258.85104	130	
258.97346	240	1+
260.97008	440	1+
262.95001	204	
262.97052	74	
263.03419	74	
263.98128	84	
264.81970	214	1+
264.84583	152	
264.96753	356	1+
266.41658	78	
266.81599	422	1+
266.84076	224	1+
266.92203	94	
268.89381	90	
269.84128	198	1+
269.96727	132	
271.17668	138	
272.82805	82	
273.96457	90	
274.82147	82	
274.96747	226	
275.48357	96	
275.80567	464	1+
275.96883	148	
276.80738	390	1+
276.85190	190	
277.86286	74	
277.91403	80	
278.79353	300	1+
278.83246	88	
279.10790	126	
279.50890	76	
279.89518	84	
280.79446	820	1+
280.83463	76	
281.10846	84	
281.84174	130	
281.86429	78	
282.02896	94	
283.80967	78	
283.84358	114	
283.86294	190	1+
283.98153	76	
284.82544	318	1+
285.79521	108	
287.40389	96	
288.20378	88	
289.88114	228	1+
291.86432	234	1+
291.92641	102	
292.11964	96	
292.85443	72	
293.80470	76	
294.43404	88	
294.81452	96	
296.80833	514	1+
296.86297	78	
297.01321	80	
298.80486	1576	1+
299.14579	80	
299.45770	84	
299.84586	98	
299.87037	98	
299.95755	80	
299.99381	120	
301.78038	74	
302.48952	74	
302.73270	108	
304.16602	72	
304.81506	90	
307.84112	126	
308.12343	74	
308.86629	114	
309.15452	100	
309.80499	142	
310.49233	82	
310.87806	112	
311.12862	84	
311.95904	112	
312.82732	72	
316.22637	80	
316.81279	200	
317.81326	180	
317.82980	80	
318.14985	140	
318.94109	136	
319.82634	90	
320.17572	102	
320.80928	84	
321.81853	360	1+
321.88039	98	
323.16281	94	
323.23721	80	
324.73777	92	
326.45056	84	
327.03864	102	
328.89431	116	
329.87139	148	
330.88031	76	
333.81509	72	
333.96286	72	
335.29721	94	
336.87106	72	
336.94816	336	1+
339.87665	84	
340.92382	84	
341.79721	80	
346.32965	90	
348.59119	74	
350.04872	106	
352.01547	74	
352.06145	100	
352.79014	76	
352.90080	86	
354.91733	76	
354.99902	168	1+
357.77745	72	
358.76533	78	
360.41844	72	
364.20067	72	
END IONS

###FS:    #m/z: 363.95767 #charge 1+
###MS: 78
###MSMS: 79
BEGIN IONS
TITLE=Cmpd 58, +MS2(363.9577), 28.0-35.0eV, 1.7min #79
RTINSECONDS=101.227
SCANS=78-79
PEPMASS=363.95767	202476
CHARGE=1+
63.93623	84	
153.84832	82	
160.62277	78	
182.86988	240	
184.02709	90	
185.87567	82	
189.86248	950	1+
191.85991	700	1+
196.88751	140	
197.09762	86	
197.88813	104	
205.95035	312	
207.87266	104	
208.88972	138	
209.89375	82	
209.94365	1296	1+
210.88548	440	
211.10883	76	
212.87979	3590	1+
215.98411	88	
222.95249	2332	1+
224.94902	1896	1+
225.89006	434	1+
226.89445	376	1+
226.94839	6644	1+
226.97438	296	
227.11326	78	
228.46351	146	1+
228.89459	708	1+
228.94286	7166	1+
229.06508	90	
230.88978	5680	1+
231.11597	88	
231.91286	296	1+
233.09542	98	
233.14324	82	
233.88040	554	1+
234.05162	88	
235.84471	126	
238.95959	118	
239.06004	94	
239.07704	88	
239.43039	152	
239.91887	98	
240.82147	430	1+
240.94056	410	
240.96339	2076	1+
241.87047	102	
241.94238	184	
242.95883	794	1+
242.98472	102	
243.03309	98	
243.13983	88	
243.81780	472	1+
243.83639	92	
243.94048	106	
244.95786	2810	1+
245.00504	106	
246.80920	86	
246.90868	322	1+
246.95367	2938	1+
247.80736	124	
247.94020	82	
247.98450	132	
248.80666	168	
248.90113	2114	1+
249.80173	400	1+
250.14163	102	
250.80288	240	1+
250.89686	434	
250.94774	106	
250.96835	228	1+
252.89185	128	
253.08741	84	
253.42519	98	
253.53070	100	
253.90711	384	
254.50160	84	
256.04948	96	
257.08401	98	
258.83613	238	1+
258.94892	88	
258.97354	320	1+
260.84020	96	
260.97012	982	1+
261.83182	612	1+
262.14088	78	
262.76150	120	
262.99393	206	1+
264.81881	232	
264.96688	90	
265.55737	88	
265.97672	148	
266.81268	958	1+
267.78434	206	1+
267.97600	762	1+
268.57142	84	
269.80868	184	
269.91733	156	
269.94908	92	
269.96756	738	1+
269.99256	76	
271.91696	506	1+
274.85208	78	
275.07400	136	
276.80934	210	
276.85601	282	1+
277.48423	88	
278.79988	242	
278.81448	106	
278.85324	394	1+
279.79216	924	1+
280.79304	612	1+
282.00505	90	
282.78893	390	1+
282.82442	630	1+
282.85811	102	
283.84988	82	
283.88725	98	
283.98341	178	
284.00004	100	
285.82092	106	
285.84685	718	
285.90187	118	
286.79628	80	
286.82576	192	
288.80590	226	1+
288.95706	94	
291.12065	212	1+
292.39637	76	
292.43868	102	
294.12931	102	
294.85659	190	1+
295.38765	92	
295.94491	106	
296.81198	200	
297.11181	128	
297.80754	256	
298.08352	86	
298.77191	86	
298.80498	1574	1+
300.79802	246	
300.87141	128	
301.80374	252	
301.86076	334	
302.14967	92	
302.85533	948	1+
302.93993	96	
303.85706	794	1+
303.91274	80	
303.94441	122	
304.83653	80	
307.13041	96	
307.84292	116	
307.90339	116	
308.13498	120	
308.60217	100	
308.88531	82	
309.86960	108	
309.94305	84	
310.06864	80	
310.88056	118	
311.86331	78	
312.88498	148	
315.81619	658	1+
316.81610	464	1+
317.94928	92	
318.93428	100	
319.87441	124	
321.12677	148	
321.81815	106	
321.86764	484	1+
322.82091	162	
323.14214	82	
323.81978	106	
324.01729	104	
324.87333	114	
325.90840	80	
326.14658	78	
326.87708	318	1+
326.90289	96	
328.18522	86	
328.94208	86	
334.16043	86	
334.88873	88	
336.05091	88	
336.94688	202	
338.94095	256	1+
339.83460	84	
340.81500	82	
343.90267	88	
344.28782	96	
345.57384	94	
346.17445	78	
346.36170	94	
349.83960	94	
350.04369	94	
352.88926	76	
353.04461	138	1+
353.67614	76	
357.05083	90	
361.13178	100	
361.83119	116	1+
366.92355	76	
367.83050	148	1+
369.06154	90	
END IONS

###FS:    #m/z: 359.96275 #charge 1+
###MS: 78
###MSMS: 80
BEGIN IONS
TITLE=Cmpd 59, +MS2(359.9627), 28.0-35.0eV, 1.7min #80
RTINSECONDS=101.999
SCANS=78,80
PEPMASS=359.96275	68684
CHARGE=1+
186.86681	78	
186.92539	74	
192.92567	76	
197.89480	86	
200.94852	78	
202.86600	84	
205.94873	128	
209.94472	324	1+
210.03244	78	
220.93308	78	
222.95130	908	1+
223.89090	142	
224.94804	1052	1+
224.97119	112	
226.89537	130	
226.94742	3022	1+
226.97710	90	
228.92061	84	
228.94222	2602	1+
228.98687	80	
229.07294	150	
229.10271	86	
232.88469	80	
234.83692	100	
235.82846	80	
237.48495	90	
239.06781	128	
239.78803	178	1+
240.82785	76	
240.90605	228	1+
240.94311	256	
240.96244	716	1+
242.96173	462	
244.36912	106	
244.95786	1376	
246.09833	132	
246.39254	78	
246.95247	1796	
247.10223	84	
247.80077	282	1+
248.80431	242	1+
250.95103	328	
250.97016	86	
251.00323	74	
253.08746	74	
253.83635	90	
255.12498	76	
255.91382	76	
258.14242	80	
258.97135	162	1+
259.02675	84	
259.04690	108	
259.45184	78	
259.79436	90	
260.44377	86	
260.96877	440	1+
262.09505	78	
262.82314	78	
262.83844	126	
262.86119	92	
262.94894	100	
263.01824	86	
263.06642	92	
263.38305	186	1+
263.97577	146	
264.81787	108	
266.81576	552	1+
266.97205	90	
267.02968	78	
267.10236	74	
267.97350	170	
268.80704	74	
268.93416	120	
268.97615	84	
269.96859	212	1+
271.93044	106	
272.97622	84	
274.06908	100	
274.85487	182	
275.96950	138	
276.81464	102	
276.86051	284	1+
277.80967	76	
278.09267	76	
278.13533	86	
278.40549	84	
278.55509	100	
278.79709	120	
278.83290	92	
279.10874	196	
279.58522	92	
279.92604	88	
280.02672	74	
280.13154	90	
280.43351	78	
280.79510	1156	1+
280.86987	74	
281.98194	74	
282.59906	94	
282.86484	76	
283.09785	84	
283.45806	78	
283.80556	78	
283.83765	118	
284.82399	152	
284.98114	88	
286.79840	122	
287.51009	74	
287.89159	186	1+
288.93186	82	
288.96319	88	
290.08315	96	
290.94955	78	
291.85924	84	
292.10069	74	
292.79332	76	
292.85833	142	
293.12123	210	
293.85554	76	
293.97972	78	
295.81348	152	
296.13757	84	
296.51995	82	
296.80871	608	1+
296.85003	214	1+
298.80384	1182	1+
300.79504	140	
300.87669	94	
301.78277	84	
301.91504	88	
303.18145	78	
303.73329	80	
304.17666	92	
304.81278	78	
305.92431	78	
306.81167	174	1+
306.99725	88	
307.01233	126	
307.57400	82	
307.89493	88	
309.79542	206	1+
310.59164	78	
312.97474	74	
313.90300	84	
314.81646	126	
315.33378	74	
315.80956	636	1+
316.81238	566	1+
316.92112	96	
317.39349	96	
317.43299	94	
319.82423	94	
320.26190	82	
320.36443	74	
320.96467	80	
321.82636	196	
322.92771	290	
323.88724	228	1+
326.50134	98	
326.99298	78	
334.88364	74	
336.94871	360	
337.05762	74	
337.93749	174	
340.18496	82	
340.83879	74	
346.86492	104	
348.98083	84	
350.56317	78	
351.90951	90	
354.79273	76	
355.41936	92	
357.77468	134	1+
358.09608	100	
360.20427	74	
360.86639	78	
362.82860	74	
END IONS

###FS:    #m/z: 412.73155 #charge 1+
###MS: 78
###MSMS: 81
BEGIN IONS
TITLE=Cmpd 60, +MS2(412.7315), 28.0-35.0eV, 1.8min #81
RTINSECONDS=102.772
SCANS=78,81
PEPMASS=412.73155	62630
CHARGE=1+
49.69984	98	
182.86833	182	
189.86296	372	1+
191.85843	384	1+
196.88873	106	
199.93756	128	
201.93232	120	
205.04924	106	
207.87336	142	
209.86996	96	
212.87907	3652	1+
215.89346	162	
219.94435	96	
222.95293	1230	1+
224.94876	1202	1+
225.88314	166	
226.10433	114	
226.89477	112	
226.94897	116	
228.44993	94	
228.89755	104	
230.89017	5294	1+
231.96735	118	
232.88628	1558	1+
234.88174	520	1+
236.10370	142	
236.88085	148	
236.95269	300	1+
237.13231	246	1+
237.89534	140	
237.94093	354	1+
239.95869	1084	1+
240.96317	916	1+
241.79421	122	
242.95902	632	1+
243.86284	94	
246.09975	102	
246.88167	208	
248.90105	1596	1+
248.94536	94	
248.97255	92	
249.34867	114	
249.78595	230	1+
250.89738	468	
251.89526	260	
252.89250	192	
253.90827	892	1+
253.96477	310	1+
255.64287	100	
255.76866	104	
255.90832	118	
256.37543	94	
257.79221	182	1+
257.96722	538	1+
259.58056	94	
259.90509	94	
260.84215	94	
260.97001	648	1+
262.14633	280	1+
263.14771	158	1+
263.84373	108	
263.91916	106	
264.83023	134	1+
265.09280	98	
267.78557	176	
268.79702	236	1+
268.94213	104	
269.84893	224	1+
270.38170	100	
270.88566	126	
271.91668	292	1+
274.39622	102	
274.55892	92	
274.89440	92	
275.81040	130	
276.05651	104	
276.81498	112	
277.57442	102	
277.81108	108	
278.12114	100	
278.36680	96	
279.65890	100	
279.85401	166	
279.89318	838	1+
281.84675	120	
282.72540	124	
285.79177	478	1+
285.84771	906	1+
285.88863	150	1+
287.03282	214	1+
288.14349	98	
288.81693	100	
288.90082	214	1+
289.79068	180	
289.88283	196	
290.93162	164	
291.43475	320	1+
291.59296	106	
291.86775	96	
292.83885	110	
293.11749	108	
293.86392	428	1+
294.83526	104	
294.86449	292	1+
295.39391	108	
295.91869	728	1+
295.94123	150	
297.52099	96	
297.79709	104	
297.90493	1548	1+
298.11698	216	1+
298.78877	292	1+
298.82662	162	
299.86507	204	
299.89985	116	
300.81881	166	
300.87233	156	
300.97217	94	
301.12800	196	1+
301.81753	94	
302.01355	234	1+
303.47692	98	
303.80479	166	
303.85695	2018	1+
303.89576	116	
305.08720	96	
305.57253	92	
305.79972	154	
305.85744	206	
306.80568	850	1+
306.89911	244	1+
307.09715	100	1+
307.11318	114	
307.80406	508	1+
308.86545	444	1+
309.79618	100	
309.91232	108	
310.81925	332	1+
311.89080	102	
312.80369	724	1+
313.28962	92	
313.93089	872	1+
314.96659	98	
315.79176	214	1+
315.88030	122	
315.93514	146	
316.83371	100	
316.94180	134	
317.58603	92	
317.82288	320	1+
318.93602	4112	1+
320.14471	96	
320.17561	96	
320.82850	100	
320.92301	288	
321.86458	266	
321.93087	140	
322.46671	116	
322.85585	108	
324.56490	106	
325.02348	150	
325.82848	160	
326.80115	134	
326.82818	190	
326.87288	2110	1+
327.81057	942	1+
330.76377	176	1+
330.81422	872	1+
330.88080	98	
332.87629	990	
333.04532	94	
333.74309	96	
333.87819	542	
334.05519	152	
334.14883	412	1+
334.82662	108	
334.87894	1262	
334.94923	508	1+
335.78838	92	
335.98798	104	
336.90713	184	
336.94619	9154	1+
337.80161	540	1+
338.26720	124	
338.81393	214	1+
338.87357	314	1+
339.88008	278	1+
343.93608	162	1+
344.83656	118	
344.88516	118	
345.81707	988	1+
345.92107	128	
346.93950	130	
347.87461	94	
349.82222	722	1+
350.82435	538	1+
352.16245	216	
352.82304	126	
355.95315	98	
356.77153	108	
359.96165	782	1+
360.14836	94	
362.25082	94	
367.90401	212	
369.90504	144	
370.18383	94	
370.20853	98	
371.71591	104	
372.79132	116	
373.72144	110	
375.97786	100	
376.71679	262	1+
379.21598	102	
379.84819	134	
391.61580	102	
398.80229	94	
399.82530	96	
400.19973	108	
407.86947	118	
410.70895	96	
412.87436	100	
END IONS

###FS:    #m/z: 322.93084 #charge 1+
###MS: 82
###MSMS: 83
BEGIN IONS
TITLE=Cmpd 61, +MS2(322.9308), 28.0-35.0eV, 1.8min #83
RTINSECONDS=106.45
SCANS=82-83
PEPMASS=322.93084	1843424
CHARGE=1+
79.54966	78	
179.18865	72	
185.86902	68	
186.48901	68	
187.92229	68	
188.86929	76	
193.96569	80	
195.88936	110	
201.04524	178	
202.06042	98	
203.88539	94	
205.93122	82	
205.94971	98	
207.09053	80	
217.87382	94	
218.85739	70	
219.94348	70	
221.94629	148	
223.95441	134	
224.51942	80	
224.88185	100	
224.96284	66	
225.10116	80	
226.84480	182	1+
227.18422	70	
228.84915	82	
229.18909	80	
229.84502	136	
230.83869	114	
233.92214	66	
234.93547	70	
235.83623	72	
236.04526	82	
237.05388	66	
238.89716	68	
238.92513	86	
238.94119	130	
238.96116	68	
239.10986	74	
239.15480	66	
239.78959	74	
239.90784	72	
240.82142	278	
240.93987	1478	
240.96238	124	
241.79998	84	
241.93948	3990	1+
242.81793	566	1+
242.94157	2856	1+
242.96467	84	
243.79552	66	
243.82072	406	1+
244.94014	832	1+
245.79921	74	
245.89354	66	
246.17673	74	
246.85167	106	
246.97731	158	
247.39252	230	
247.85203	68	
247.88482	90	
247.97693	90	
248.16519	68	
249.04233	118	
249.78699	78	
250.92392	66	
251.04786	94	
251.07185	78	
251.14936	68	
251.92984	140	
252.05712	68	
255.02460	82	
255.78298	92	
255.97281	74	
256.78476	86	
256.83422	128	
256.89931	198	
257.80127	66	
257.87781	94	
257.90359	74	
258.83041	184	
259.13915	72	
259.83713	132	
260.80620	82	
260.82890	74	
261.82996	1248	1+
262.35325	68	
263.34097	84	
263.36766	90	
265.05950	70	
265.86380	82	
266.82775	70	
267.79617	244	1+
267.84548	70	
267.93978	66	
268.95802	172	
269.20365	72	
269.42960	74	
273.50608	94	
276.84671	86	
276.92429	82	
276.93867	80	
278.81565	72	
279.09208	466	1+
279.42036	104	
280.82861	86	
280.86581	74	
281.05900	86	
281.86554	70	
281.89548	82	
281.92427	72	
283.06997	72	
283.79553	102	
283.86675	114	
284.29152	260	1+
284.78178	110	
285.40083	106	
285.82425	72	
288.20619	116	
289.78675	68	
289.86153	88	
289.89056	66	
290.79043	72	
291.00818	76	
291.80441	162	
292.80602	86	
295.83179	124	
296.86463	70	
297.00641	72	
297.78674	214	1+
298.83564	78	
300.78948	66	
300.98327	68	
302.24986	66	
302.81374	66	
302.88149	68	
303.89580	66	
306.22286	80	
306.88783	394	1+
307.79727	494	1+
308.75936	74	
308.80246	190	1+
308.86832	94	
309.01430	70	
309.12848	66	
310.41257	70	
310.42676	66	
310.52030	104	
310.60038	102	
310.87087	68	
312.90518	72	
315.86171	76	
318.04806	72	
320.13399	68	
321.46248	100	
321.82134	66	
322.75635	66	
324.82249	74	
324.87041	70	
325.05417	66	
325.89553	300	1+
326.19984	88	
326.39053	94	
327.26305	86	
328.18779	66	
END IONS

###FS:    #m/z: 340.94155 #charge 1+
###MS: 82
###MSMS: 84
BEGIN IONS
TITLE=Cmpd 62, +MS2(340.9416), 28.0-35.0eV, 1.8min #84
RTINSECONDS=107.231
SCANS=82,84
PEPMASS=340.94155	655572
CHARGE=1+
70.99826	168	
88.12548	92	
183.86975	132	
189.86624	76	
190.94898	146	
196.88390	76	
200.10880	76	
203.07082	76	
205.41709	90	
205.95113	124	
209.88275	80	
210.92511	76	
212.87831	458	1+
213.93859	422	
215.88617	198	
215.93726	80	
217.39011	80	
218.88629	96	
220.87659	72	
222.97103	196	1+
223.82629	72	
223.86454	90	
225.80715	74	
226.89190	74	
226.94616	130	
227.89239	76	
227.93229	80	
227.95707	84	
228.84542	100	
228.89544	72	
228.94026	112	
229.45309	82	
230.88534	136	
231.89108	764	1+
231.94989	254	
233.43209	94	
233.87552	80	
235.82495	118	
235.89321	322	1+
236.88651	110	
238.85508	118	
238.88669	102	
239.90577	80	
240.51085	94	
240.97385	72	
241.84455	268	
241.88388	76	
241.90806	86	
242.07809	88	
242.83007	268	1+
244.15606	102	
244.86065	76	
244.95761	144	
246.97981	136	
247.04642	74	
247.07737	92	
248.97249	86	
248.99085	136	
249.07307	72	
249.89968	138	
249.96162	88	
250.83971	72	
250.97018	134	
250.98716	100	
251.06952	72	
251.90095	84	
254.90812	118	
254.96596	242	
255.64259	100	
256.85361	74	
257.80103	74	
258.84697	452	1+
258.86472	90	
259.91055	82	
259.95618	142	
259.99008	82	
260.34072	100	
260.83285	178	
261.07622	80	
261.80243	74	
261.84291	142	
262.35559	78	
262.84724	198	1+
262.96078	78	
263.83143	76	
264.87376	116	
264.97751	72	
265.02164	108	
266.83954	184	1+
266.87245	158	
267.13475	86	
268.14486	76	
271.77664	100	
271.80171	372	1+
272.86263	94	
272.97814	78	
273.40250	98	
273.95312	84	
274.43915	98	
275.06616	72	
275.86632	100	
276.10558	90	
276.57276	80	
276.85836	670	1+
277.04879	116	
277.96596	166	1+
278.84302	502	1+
280.11275	80	
280.85335	80	
280.92106	76	
281.86281	84	
282.01313	84	
282.85020	74	
283.79585	82	
285.16223	110	
286.90669	102	
290.19198	96	
291.04368	84	
292.43423	74	
293.43878	84	
294.09141	84	
294.81543	90	
294.86657	96	
294.88355	72	
294.93645	72	
294.97837	82	
296.81103	86	
298.86513	74	
299.49815	94	
299.78606	188	
299.87084	108	
300.87415	100	
301.01534	80	
301.31586	76	
301.86642	120	
302.92954	72	
303.14104	82	
303.93686	72	
305.87427	100	
306.88359	276	1+
307.79490	176	1+
309.90633	84	
310.87972	216	
311.88425	194	
312.89355	132	
312.94253	80	
320.89447	80	
323.75258	132	
323.94356	80	
325.88493	84	
329.87352	88	
330.16137	80	
330.81060	110	
331.82355	78	
332.21734	78	
335.11282	78	
336.77142	74	
338.84115	102	
338.99036	78	
341.88219	100	
342.90662	130	
343.04922	72	
343.06745	80	
344.78455	88	
END IONS

###FS:    #m/z: 363.95762 #charge 1+
###MS: 82
###MSMS: 85
BEGIN IONS
TITLE=Cmpd 63, +MS2(363.9576), 28.0-35.0eV, 1.8min #85
RTINSECONDS=108.003
SCANS=82,85
PEPMASS=363.95762	250708
CHARGE=1+
114.99627	98	
144.49572	98	
189.86365	688	1+
191.85638	256	
195.04123	84	
207.87515	490	
207.94593	122	
208.45158	106	
209.86873	86	
209.91762	98	
209.94342	700	1+
210.88595	174	
212.88069	1396	1+
214.89512	164	
215.90087	150	
219.92147	80	
222.95190	532	1+
223.96619	80	
224.89556	114	
224.95040	1034	1+
225.85526	80	
225.88640	104	
226.83989	92	
226.94737	3324	1+
227.01634	78	
228.89665	282	
228.94278	3350	1+
230.85904	118	
230.88983	3220	1+
231.04807	82	
232.88520	424	
233.03818	80	
234.87469	114	
234.89567	118	
238.06745	84	
238.94712	150	
238.98415	94	
239.42490	98	
240.82210	154	
240.89749	82	
240.94352	508	
241.79234	88	
241.94035	858	1+
241.95624	528	1+
242.81970	136	
242.94321	532	1+
242.95861	438	1+
243.81975	274	1+
243.89311	82	
244.95745	1624	1+
244.97622	112	
246.03619	102	
246.85344	126	
246.90537	226	1+
246.95261	3068	1+
246.97704	168	
248.80314	544	1+
248.89989	976	1+
250.90292	168	
251.79971	112	
252.88847	116	
253.83883	146	
253.90765	272	1+
258.83064	354	1+
258.97392	104	
259.44020	100	
260.83545	124	
260.86024	80	
260.97114	346	
261.44174	88	
261.82815	920	1+
262.09702	78	
262.82907	600	1+
264.82307	88	
264.97221	114	
265.41349	104	
265.98743	156	1+
266.81427	284	
266.83972	82	
266.86188	116	
267.78180	256	1+
267.81039	118	
267.88018	94	
267.97440	314	1+
268.81601	96	
268.90785	84	
268.95483	110	
269.08699	84	
269.97073	362	
270.04661	80	
270.81090	134	
271.17598	238	1+
271.85502	96	
271.91213	254	1+
274.01586	86	
274.43278	94	
275.26953	100	
276.85445	184	
277.85099	82	
277.86517	78	
278.79868	242	
278.84658	84	
278.86375	128	
278.92636	116	
279.79937	108	
279.86184	120	
279.94636	78	
280.79345	954	1+
280.83586	86	
281.85734	176	
282.31185	82	
282.79214	232	1+
282.82068	82	
283.07424	104	
283.85500	192	
284.82655	338	
284.93199	106	
285.66424	80	
285.84528	380	
285.86555	152	
286.84588	188	
287.82021	90	
289.86992	124	
289.92824	90	
291.11252	84	
291.82998	80	
292.10154	176	
293.85923	182	1+
296.04646	92	
296.81011	214	
296.93023	150	
297.80197	2132	1+
298.80443	1860	1+
298.86326	100	
300.04694	84	
300.79999	254	
300.87712	100	
301.79067	118	
301.80141	404	1+
301.86280	302	
301.94198	292	1+
302.10920	96	
302.86531	140	
303.61582	94	
303.85573	464	1+
305.84074	110	
306.88639	100	
307.14227	82	
307.94198	88	
308.91041	94	
309.92755	92	
310.65027	86	
310.92494	130	
311.86251	114	
311.88222	80	
315.82243	112	
316.81541	284	
318.81234	300	1+
318.93212	232	
321.86483	114	
322.88148	78	
323.69165	100	
323.82378	120	
324.32839	90	
324.35043	86	
325.06738	86	
325.87111	288	1+
326.03666	78	
327.08748	88	
328.15245	108	
328.17153	84	
328.18819	136	
328.88648	102	
330.86706	86	
332.64951	82	
334.56223	94	
336.89547	78	
336.94689	122	
339.13930	124	
339.82871	122	
344.13729	78	
352.89616	86	
353.88871	88	
357.03260	78	
359.18669	80	
364.32255	82	
368.81012	84	
END IONS

###FS:    #m/z: 322.93088 #charge 1+
###MS: 86
###MSMS: 87
BEGIN IONS
TITLE=Cmpd 64, +MS2(322.9309), 28.0-35.0eV, 1.9min #87
RTINSECONDS=111.711
SCANS=86-87
PEPMASS=322.93088	1641848
CHARGE=1+
97.29781	82	
187.13369	84	
192.88889	68	
195.96501	90	
198.90309	72	
200.83181	72	
201.04651	144	
202.04651	78	
203.96062	78	
205.95143	136	
206.97218	72	
209.94366	78	
210.90163	104	
212.83021	68	
212.90011	76	
213.97902	66	
215.84490	104	
217.89565	70	
219.98891	70	
220.88731	72	
221.90459	74	
222.95879	658	1+
223.83573	78	
223.87221	88	
223.96179	554	1+
224.83781	120	
224.93362	76	
227.91756	78	
227.94300	68	
229.45492	116	
229.89363	80	
230.82959	80	
230.84516	140	
230.89425	88	
231.08163	68	
231.86275	68	
233.98411	102	
234.89024	74	
234.99932	72	
235.33468	76	
237.12115	72	
237.79725	70	
238.83767	68	
238.95760	84	
239.88447	76	
240.82100	384	1+
240.90353	68	
240.94198	1120	
241.93952	4776	1+
242.82054	254	
242.94200	3206	1+
243.07904	74	
243.40474	86	
243.81855	508	1+
243.90111	66	
244.83557	124	
244.85780	86	
244.94026	782	1+
245.39930	72	
246.38700	72	
246.97591	288	1+
247.85508	216	1+
247.90010	90	
247.99526	78	
249.92859	94	
250.52486	78	
250.83983	90	
251.92829	68	
252.13082	84	
252.83136	68	
252.95044	82	
253.87131	70	
255.44838	96	
256.89706	76	
257.01293	130	
257.30241	78	
257.79956	84	
257.90267	158	
258.83231	412	
259.34312	82	
260.52514	72	
260.83255	108	
261.82999	1000	1+
263.35303	138	
265.06733	104	
265.95186	72	
266.84764	112	
268.09693	92	
268.17933	82	
270.80188	72	
271.80502	74	
271.86634	124	
272.12784	82	
272.84678	170	1+
272.91999	70	
272.98451	66	
273.79048	82	
276.07463	66	
276.81201	74	
277.82390	68	
277.92227	68	
278.86095	82	
279.09198	566	1+
279.11801	74	
279.86029	70	
279.88880	72	
280.81192	80	
280.83257	72	
281.11650	72	
281.84590	68	
283.06815	142	
283.78859	136	
283.86409	370	1+
283.97532	80	
284.29003	292	1+
284.79843	274	1+
284.81193	72	
284.84758	68	
286.19174	208	1+
286.89628	92	
288.90676	68	
289.44505	82	
289.87722	138	
291.02913	144	
291.11706	88	
291.86564	66	
292.02485	76	
293.41374	86	
293.90384	100	
294.85186	72	
295.00811	78	
297.86416	112	
299.79256	142	
300.82132	84	
301.06408	70	
301.86485	112	
301.92568	78	
303.95834	78	
304.06289	70	
304.79802	66	
305.11720	82	
305.16711	72	
305.80715	74	
306.28089	88	
306.88344	142	
308.87300	104	
309.74847	66	
309.86717	66	
310.89563	240	1+
311.87779	162	
312.88853	122	
314.81752	126	
314.84339	78	
314.91100	90	
316.51929	94	
316.82059	66	
317.94490	72	
318.85644	66	
319.31742	68	
319.92066	76	
321.40521	78	
322.79494	68	
323.22133	78	
324.89010	160	
327.05193	66	
327.71528	122	
327.90729	78	
END IONS

###FS:    #m/z: 340.94153 #charge 1+
###MS: 86
###MSMS: 88
BEGIN IONS
TITLE=Cmpd 65, +MS2(340.9415), 28.0-35.0eV, 1.9min #88
RTINSECONDS=112.482
SCANS=86,88
PEPMASS=340.94153	616606
CHARGE=1+
173.85718	144	
188.88617	84	
193.63096	74	
196.88950	132	
202.87920	252	1+
210.90174	94	
211.89977	72	
212.88322	196	
213.87712	154	
213.94216	126	
214.88583	390	1+
215.88736	276	1+
215.96782	70	
217.61126	86	
217.93520	74	
217.98800	88	
221.94006	84	
222.96555	108	
223.96046	182	
225.58586	76	
226.89937	80	
226.94340	216	
227.05443	108	
227.90268	72	
228.94522	196	
229.95017	76	
230.88785	332	
231.89221	250	
231.94909	198	
232.88389	92	
232.90747	82	
232.94990	88	
233.83029	72	
233.90012	156	
233.94663	132	
235.87008	82	
237.04994	106	
237.90333	72	
239.85420	104	
240.58879	92	
240.84041	84	
243.84899	76	
243.86824	70	
243.88563	76	
244.98558	68	
245.82814	80	
246.86097	98	
246.97595	176	
248.90012	120	
249.90024	156	
250.11508	110	
250.90800	84	
251.17661	74	
251.88109	150	
253.27656	88	
254.84479	186	1+
254.90730	74	
254.96458	226	1+
256.39528	70	
257.79743	134	
257.84246	112	
258.84698	464	1+
259.90440	76	
259.95808	116	
260.51542	68	
260.83656	132	
261.84239	126	
261.95010	88	
262.80021	108	
262.84042	68	
262.96850	72	
263.07203	72	
264.99753	70	
265.01564	78	
266.84449	68	
266.86368	72	
267.01044	116	
267.53215	92	
268.82871	90	
269.80942	138	
269.84282	76	
270.83026	98	
271.83542	78	
271.92408	80	
272.19359	86	
272.85250	78	
272.98461	74	
273.89739	108	
274.86773	94	
274.90166	158	
275.86662	82	
276.85614	460	1+
277.90185	86	
277.96726	102	
278.84123	500	
278.88719	112	
279.21983	70	
279.85226	116	
280.85515	76	
281.42755	78	
281.87343	166	
282.86805	126	
282.92935	100	
282.99040	68	
283.92765	94	
284.80586	72	
286.91917	78	
287.42875	72	
290.07073	70	
290.81756	80	
291.80471	70	
291.82557	80	
291.87609	98	
292.43661	70	
292.79979	82	
292.88473	132	
294.15440	84	
294.41130	76	
294.43886	78	
294.85987	88	
294.88970	94	
297.29250	100	
297.89945	86	
297.97434	68	
298.82707	72	
300.86819	98	
302.04323	80	
302.17425	92	
302.44646	100	
302.84413	70	
302.86847	238	1+
303.18135	88	
308.88886	72	
311.88476	118	
312.01084	90	
313.89318	106	
318.82275	68	
320.10755	78	
320.43904	74	
320.89875	72	
321.80127	80	
323.88769	118	
326.62363	82	
329.80461	70	
330.89356	82	
331.77450	76	
335.14228	68	
338.15206	74	
338.34433	74	
339.87038	76	
340.83308	70	
340.88519	80	
341.09378	90	
342.15379	86	
343.87093	80	
344.14858	84	
344.29456	70	
345.92818	86	
END IONS

###FS:    #m/z: 336.94687 #charge 1+
###MS: 86
###MSMS: 89
BEGIN IONS
TITLE=Cmpd 66, +MS2(336.9469), 28.0-35.0eV, 1.9min #89
RTINSECONDS=113.256
SCANS=86,89
PEPMASS=336.94687	84258
CHARGE=1+
57.66481	76	
196.88404	96	
197.88636	70	
199.01235	70	
205.95228	80	
206.88401	72	
206.95435	100	
208.88603	78	
209.95071	72	
210.38664	104	
210.88298	110	
211.94433	516	
212.87817	1534	1+
213.09176	76	
214.88907	82	
215.88767	204	
215.93971	82	
218.84467	78	
221.93993	80	
222.93256	94	
222.97267	76	
223.96043	282	1+
224.88354	220	1+
224.96383	214	1+
227.03226	74	
227.95637	84	
228.89305	164	
229.90164	140	
229.95515	816	
230.39143	102	
230.88915	2654	1+
231.94975	544	1+
232.82559	318	1+
233.80004	80	
233.87658	70	
234.02914	72	
234.45944	90	
235.86050	76	
237.05392	72	
237.08209	70	
238.04935	70	
238.91394	92	
239.03566	90	
240.88424	76	
240.90530	108	
241.84141	128	
242.84287	108	
244.13708	88	
244.82633	74	
245.08739	82	
245.83395	70	
246.68371	82	
246.90703	126	
246.95371	76	
246.97620	116	
247.96527	94	
248.85513	114	
248.89997	704	1+
249.83131	122	
250.83519	98	
250.89753	166	
251.02652	90	
251.07388	134	
251.83476	146	
251.94584	80	
252.07239	82	
252.84111	106	
252.95469	140	
252.97140	532	
253.08593	70	
253.90155	166	
253.91563	72	
253.95333	76	
254.40545	98	
254.91030	138	
254.96298	280	
255.07528	90	
255.86477	76	
256.84755	340	1+
256.91105	76	
256.96779	78	
257.08580	84	
258.80966	96	
259.83067	104	
259.85179	84	
259.87334	72	
260.95121	96	
261.83166	94	
261.84520	78	
263.82771	72	
263.97320	76	
264.02703	80	
266.91995	92	
267.83664	150	
268.84309	684	1+
269.84601	422	1+
269.92130	72	
269.99832	78	
270.52686	96	
272.91621	126	
273.05115	78	
274.79923	82	
274.86101	166	1+
275.05778	124	
275.96878	78	
276.81374	110	
277.86439	108	
277.95535	76	
278.20916	72	
278.83580	138	
278.93699	114	
280.79772	96	
280.83062	80	
280.86028	102	
281.85610	82	
282.84638	72	
283.87078	72	
285.84755	812	1+
286.84869	568	1+
286.88805	76	
287.86821	80	
288.17879	80	
289.84497	70	
289.99113	92	
290.92026	82	
290.96643	94	
291.12354	86	
291.44386	114	
291.88447	78	
292.81665	90	
292.85517	134	
293.03506	80	
293.10909	94	
293.84507	76	
295.07780	100	
297.87088	244	1+
298.82516	82	
299.84033	72	
300.52121	72	
304.86542	110	
304.91170	80	
305.62370	84	
307.88612	146	
309.80247	82	
309.86652	128	
310.84315	74	
314.04647	88	
316.39220	76	
316.78134	100	
316.82349	72	
317.15486	74	
318.57584	90	
319.41590	90	
321.38311	70	
324.13606	80	
324.62909	76	
324.88378	96	
328.44119	80	
330.19254	72	
330.89375	86	
331.04341	74	
335.08835	86	
336.95817	144	
338.80784	80	
341.90156	82	
END IONS

###FS:    #m/z: 322.93092 #charge 1+
###MS: 90
###MSMS: 91
BEGIN IONS
TITLE=Cmpd 67, +MS2(322.9309), 28.0-35.0eV, 2.0min #91
RTINSECONDS=116.939
SCANS=90-91
PEPMASS=322.93092	1058128
CHARGE=1+
156.18755	68	
192.88658	84	
195.07928	72	
198.91894	60	
201.04422	82	
205.95051	164	
206.95096	62	
209.09391	68	
209.94003	76	
210.88223	90	
212.87611	122	
212.94863	64	
213.93156	74	
214.89708	74	
215.85033	260	1+
217.97728	78	
220.88224	66	
221.94708	58	
222.94812	62	
223.96074	324	
224.95223	64	
225.91597	70	
226.82334	58	
226.96018	58	
228.91314	160	
229.10547	74	
230.84673	76	
230.88951	130	
230.99394	74	
231.95969	60	
232.08524	98	
232.82471	82	
233.85808	80	
234.43865	84	
235.08047	80	
235.38938	102	
238.82861	94	
239.78570	132	
239.83494	104	
239.91062	126	
240.82175	304	1+
240.90537	62	
240.93929	746	
241.79966	58	
241.94061	3364	1+
241.96447	134	
242.82603	168	
242.94120	1812	1+
243.82065	664	1+
243.87810	72	
244.83565	78	
244.84957	60	
244.93831	766	1+
245.52418	88	
245.80109	58	
245.99778	88	
246.45135	96	
246.85346	72	
246.97636	166	
247.51745	114	
247.98135	72	
248.85292	114	
248.95490	72	
249.85292	116	
250.97630	76	
251.06272	66	
251.86752	88	
252.50151	66	
252.61052	78	
252.82335	68	
252.87608	78	
252.95621	56	
253.86315	102	
255.79795	62	
255.82168	62	
255.98272	92	
256.89918	66	
258.83472	510	1+
259.85354	80	
260.82652	66	
260.94130	80	
261.82885	616	1+
261.89220	66	
262.85240	124	
262.97447	68	
263.01456	60	
263.08225	66	
264.92736	76	
266.80329	60	
266.85284	270	1+
268.80497	110	
269.80442	72	
271.78866	82	
273.91412	68	
273.99382	108	
274.79707	56	
274.84388	86	
275.81272	178	1+
276.05033	60	
278.84464	188	1+
279.09235	674	1+
279.87265	76	
280.11099	70	
280.21999	74	
281.04047	80	
282.82390	66	
282.86095	72	
283.07606	66	
283.09634	68	
283.78759	122	
283.86075	58	
284.07058	72	
284.29291	274	
284.79313	68	
285.84673	72	
286.36205	58	
287.87862	58	
288.19562	72	
289.17394	70	
289.87610	90	
290.78403	70	
290.88865	74	
290.91832	78	
291.39784	82	
291.80045	76	
292.12562	76	
293.10428	94	
293.88902	114	
294.80973	78	
294.87348	72	
295.00624	90	
295.98342	86	
296.86457	58	
297.15879	92	
297.83671	68	
299.91103	88	
303.83407	62	
305.88140	70	
306.80978	66	
307.89156	290	1+
308.02626	72	
308.10173	72	
308.88237	58	
310.96008	64	
311.87909	80	
311.90528	66	
312.87858	114	
313.87708	56	
314.94588	108	
315.84419	74	
316.93673	64	
317.83554	58	
319.18121	72	
320.26343	64	
320.38666	100	
320.72740	68	
322.04034	76	
323.11137	64	
323.13996	64	
324.89904	82	
325.12484	90	
326.81434	62	
326.89596	80	
END IONS

###FS:    #m/z: 340.94147 #charge 1+
###MS: 90
###MSMS: 92
BEGIN IONS
TITLE=Cmpd 68, +MS2(340.9415), 28.0-35.0eV, 2.0min #92
RTINSECONDS=117.711
SCANS=90,92
PEPMASS=340.94147	404012
CHARGE=1+
174.86095	84	
182.86982	68	
184.87453	136	
189.86624	70	
195.90469	74	
196.89248	128	
197.89487	72	
198.88586	90	
205.95148	150	
206.93139	82	
208.96071	86	
210.89098	92	
211.07551	80	
212.87699	138	
213.87974	440	1+
213.93882	144	
215.88856	80	
216.88260	136	
216.89786	72	
218.91206	74	
221.95070	204	1+
222.02223	90	
222.13042	68	
223.48274	82	
227.11186	72	
227.90641	84	
230.88994	666	1+
231.95455	108	
233.83011	88	
233.90228	82	
234.11151	66	
234.89848	226	1+
234.91268	84	
236.01520	82	
236.05474	86	
237.83121	76	
238.83783	88	
238.88541	70	
241.08253	106	
241.84089	440	
241.85965	92	
241.90851	80	
242.96028	68	
243.04254	106	
243.86650	86	
244.88369	88	
245.83765	82	
246.85734	80	
247.97578	84	
248.90095	214	1+
248.97684	142	
249.08679	80	
249.16441	70	
250.83603	80	
250.90388	152	
254.74433	96	
254.80334	78	
254.90384	110	
254.94636	96	
256.07878	80	
256.84784	74	
258.44026	96	
258.80743	78	
258.84731	288	
259.84885	190	
259.91733	76	
259.93049	86	
259.95911	278	1+
260.83543	244	
261.83686	146	
262.76984	86	
263.38902	90	
263.83161	72	
264.92146	72	
264.96546	72	
266.84178	76	
267.06447	80	
267.87373	68	
268.06284	74	
268.13502	78	
268.84202	170	
269.34470	76	
269.44565	80	
269.83913	72	
269.92563	130	
270.44846	80	
270.93674	78	
271.63272	84	
271.86377	70	
272.02966	74	
272.80994	88	
272.84850	76	
272.90933	70	
272.96593	94	
275.84431	72	
276.42417	68	
276.86031	132	
277.86047	238	
277.96705	140	
278.81432	66	
278.84733	386	
280.10697	66	
280.86734	66	
280.92318	76	
281.80648	74	
281.85893	100	
283.86354	96	
291.89779	72	
294.86544	140	
295.04163	102	
296.85763	116	
297.01480	68	
298.65741	100	
299.78733	78	
299.87163	112	
299.93827	68	
300.88733	90	
301.86806	70	
302.40596	92	
304.87504	86	
304.89439	74	
305.46930	88	
307.01226	84	
307.36276	84	
309.38584	74	
309.42665	90	
309.87328	300	1+
309.89109	68	
310.30207	74	
310.87608	256	1+
311.75063	66	
314.93488	78	
317.14451	72	
319.85500	70	
319.97142	82	
321.42049	88	
321.89182	102	
323.88705	90	
324.41481	106	
326.81175	76	
326.88518	76	
326.91876	72	
327.29395	72	
327.43607	80	
327.90272	74	
328.07569	88	
328.18755	90	
329.87066	72	
331.21075	94	
333.46501	98	
335.08394	74	
338.95312	74	
339.95866	80	
340.81735	86	
342.31715	80	
342.76709	66	
342.90333	104	
343.81369	92	
END IONS

###FS:    #m/z: 336.94672 #charge 1+
###MS: 90
###MSMS: 93
BEGIN IONS
TITLE=Cmpd 69, +MS2(336.9467), 28.0-35.0eV, 2.0min #93
RTINSECONDS=118.483
SCANS=90,93
PEPMASS=336.94672	84388
CHARGE=1+
109.69551	74	
181.86478	66	
198.03476	72	
198.95029	66	
200.84766	82	
208.88274	64	
209.08859	70	
209.88863	106	
210.88300	260	
211.94429	402	1+
212.87948	1600	1+
212.90378	80	
213.94218	150	
215.93696	78	
217.85580	70	
224.99813	84	
226.94904	86	
228.89611	188	
229.79546	90	
229.89800	84	
229.91061	68	
229.95559	296	
230.88940	1826	1+
231.12852	72	
231.49243	78	
231.95094	484	
232.83759	72	
233.82246	236	1+
233.94986	96	
235.84922	96	
236.79861	66	
237.93011	78	
238.07748	78	
239.40005	84	
240.83892	446	1+
240.96646	62	
241.84440	318	1+
241.89149	68	
243.86100	112	
244.83173	88	
244.98362	78	
245.83447	108	
246.90305	146	
246.97512	112	
247.96337	266	
248.90014	554	
248.97806	70	
250.83220	170	
250.90217	72	
250.94381	66	
250.96441	62	
251.83323	108	
251.92991	62	
252.83351	168	
252.97198	436	1+
253.83783	118	
253.90762	352	
254.85802	68	
254.87156	64	
254.96804	146	
255.91014	100	
256.92650	80	
257.85832	190	
257.95869	68	
258.01319	70	
258.85111	210	1+
259.88319	72	
260.94496	88	
261.85280	64	
262.75564	66	
262.83867	268	1+
263.00048	64	
265.41958	76	
266.85762	94	
266.95391	62	
267.84272	378	
268.84993	234	
269.83902	290	1+
271.43665	76	
271.80925	94	
271.83562	68	
271.91397	364	1+
273.06539	68	
274.34122	108	
274.87415	122	
275.84499	72	
276.86270	354	1+
276.88659	120	
277.11045	136	
277.93462	94	
278.83846	320	
278.98566	82	
279.83467	192	
280.00621	70	
280.84441	124	
281.04048	68	
283.85523	72	
284.43053	68	
285.84802	1320	1+
286.03386	76	
286.43255	92	
286.78600	204	1+
286.82377	72	
286.84968	1018	1+
286.99419	68	
287.75504	66	
288.20173	168	
288.82332	62	
288.88695	140	
289.51639	78	
289.82795	68	
289.90521	78	
290.38636	76	
290.82385	66	
290.87559	68	
291.88023	72	
291.90124	72	
291.97245	68	
292.05628	78	
292.88999	64	
292.98949	198	1+
293.07735	68	
293.10808	82	
293.43673	80	
293.47696	72	
294.11018	72	
294.86477	198	1+
295.19668	106	
298.11597	116	
298.35802	70	
298.86241	62	
298.93740	78	
299.92977	72	
302.84809	78	
302.92491	84	
302.93974	68	
303.86238	342	1+
304.40158	84	
304.86937	326	1+
305.90913	68	
307.88839	76	
309.87781	148	
310.87479	84	
311.87417	72	
311.88914	68	
312.94639	90	
313.76791	64	
313.92253	70	
315.95811	64	
316.14775	72	
320.95642	66	
321.18292	84	
321.92255	84	
323.97890	78	
324.83964	64	
324.87280	66	
325.88824	152	
326.04890	74	
326.89237	66	
329.88513	68	
330.96290	72	
333.22734	68	
335.97217	62	
336.13455	72	
338.03698	76	
338.78471	82	
339.87733	72	
340.45681	96	
341.42754	78	
END IONS

###FS:    #m/z: 363.95719 #charge 1+
###MS: 94
###MSMS: 95
BEGIN IONS
TITLE=Cmpd 70, +MS2(363.9572), 28.0-35.0eV, 2.0min #95
RTINSECONDS=122.149
SCANS=94-95
PEPMASS=363.95719	128768
CHARGE=1+
87.12899	82	
150.67852	84	
187.86676	80	
189.86181	740	1+
191.85825	274	
200.95125	96	
207.87420	480	1+
208.96612	96	
209.86851	170	
209.94400	720	1+
210.88392	560	1+
211.90327	78	
211.91751	80	
212.88022	2514	1+
213.87244	90	
215.96219	96	
218.91917	82	
222.95206	2262	1+
222.99830	94	
223.89423	96	
224.94949	2540	1+
225.88278	84	
226.08590	94	
226.88235	102	
226.89856	196	
226.94810	4268	1+
227.53787	82	
227.88483	78	
228.89549	1116	1+
228.94364	4222	1+
229.83053	220	1+
230.89044	4112	
231.83305	138	1+
231.89389	142	
232.88549	410	
233.94573	138	
234.79424	78	
236.53607	78	
237.18952	86	
238.06989	84	
240.92469	126	
240.94255	212	
240.96280	1336	1+
241.83063	88	
241.93914	216	
242.82096	420	1+
242.84659	182	1+
242.94281	346	
242.95802	934	1+
243.93928	78	
244.58800	94	
244.93501	140	
244.95773	1324	1+
246.80877	90	
246.90463	122	
246.95375	2336	1+
246.97587	116	
247.39397	90	
248.04900	88	
248.80051	556	1+
248.90096	748	1+
250.81867	78	
250.94578	120	
251.07346	92	
253.90453	442	1+
254.04727	82	
254.08033	88	
256.83247	114	
257.42274	78	
258.83926	100	
258.97331	292	1+
259.08213	102	
260.83676	140	
260.96794	734	1+
261.82864	844	1+
262.02959	80	
262.36752	100	
262.82957	500	1+
264.07459	100	
264.10885	78	
264.81320	172	
264.97575	100	
265.08326	152	
265.81171	918	1+
265.93191	78	
266.08420	86	
266.81193	662	1+
266.84780	172	
267.14270	96	
267.97501	384	1+
268.08616	218	1+
268.14135	82	
268.96352	588	1+
269.02331	88	
269.84925	104	
269.97066	386	1+
270.80353	200	1+
271.90830	78	
273.53439	80	
274.20930	82	
275.11873	94	
275.85283	194	1+
276.80750	98	
277.00828	80	
277.80227	358	1+
278.84681	128	
279.10346	112	
279.90974	102	
280.10981	122	
280.79547	1026	1+
281.99854	84	
282.79586	232	
282.83205	88	
282.87370	82	
283.42732	90	
283.79259	102	
283.84250	508	1+
283.94026	84	
283.98201	126	
284.78915	460	1+
284.82487	220	
284.98811	116	
285.88943	76	
285.94848	82	
285.97161	78	
286.11503	76	
288.83803	80	
289.80690	78	
289.86652	122	
290.03271	82	
290.16872	102	
290.89351	78	
291.97056	82	
292.19711	78	
292.44056	86	
296.81089	426	1+
297.86502	140	
298.27329	78	
298.80283	1864	1+
299.08618	92	
299.88943	88	
300.86618	78	
300.90652	86	
301.03878	82	
301.80092	148	
301.81482	190	1+
301.86183	272	
302.57655	82	
302.79971	116	
302.85661	172	
302.90790	78	
303.85725	536	1+
305.98018	84	
307.13007	286	1+
307.88587	90	
312.87354	130	
313.15707	78	
315.58058	90	
315.83291	118	
316.81335	206	
316.83105	92	
317.81804	100	
318.80693	98	
319.59171	96	
320.13023	272	1+
321.82297	116	
321.86692	116	
322.81844	310	1+
322.84097	92	
322.92991	90	
325.22470	78	
326.78879	76	
328.88666	92	
329.02010	96	
334.14924	84	
334.33772	96	
335.14655	78	
335.77644	78	
336.94735	238	
337.95265	156	
338.81650	86	
342.26767	98	
342.89219	132	
343.91826	112	
344.88808	136	
347.11858	92	
347.66098	90	
350.79793	78	
352.88593	128	
356.04925	78	
357.03244	76	
358.89565	82	
366.36641	78	
367.85583	86	
END IONS

###FS:    #m/z: 336.94648 #charge 1+
###MS: 94
###MSMS: 96
BEGIN IONS
TITLE=Cmpd 71, +MS2(336.9465), 28.0-35.0eV, 2.1min #96
RTINSECONDS=122.921
SCANS=94,96
PEPMASS=336.94648	83918
CHARGE=1+
51.72852	78	
150.85510	64	
154.00825	76	
185.86907	108	
200.83011	90	
203.87999	78	
207.97584	68	
210.88517	112	
211.94464	594	1+
212.87833	1272	1+
213.94117	206	
215.89015	72	
217.49157	98	
217.85572	76	
217.88547	130	
220.83454	74	
221.02255	78	
222.87568	72	
223.96117	90	
224.97758	86	
228.89380	360	1+
229.95381	668	
230.88877	1892	1+
231.04476	80	
231.95060	254	1+
232.05147	66	
233.83192	72	
234.94472	102	
238.04924	72	
239.78974	148	
239.84506	76	
240.85073	102	
241.84308	170	
241.88570	66	
242.84349	78	
242.91225	96	
243.83015	68	
246.85478	78	
246.90645	120	
246.97565	158	
247.21426	74	
247.96659	266	
248.89972	712	1+
248.98803	92	
250.83406	476	1+
250.97282	108	
251.96341	78	
252.95457	372	
252.97782	120	
253.08560	68	
253.83785	120	
253.90213	128	
253.91496	130	
254.83945	76	
254.96592	126	
255.07388	132	
255.35215	100	
255.96699	78	
256.84768	72	
256.90078	72	
256.96017	70	
257.02267	66	
257.79727	92	
257.98635	88	
258.56649	82	
258.84845	134	
258.91038	72	
259.85452	150	
259.94858	222	1+
260.85802	74	
261.16150	82	
261.83192	412	1+
262.79729	78	
262.92709	64	
264.86569	64	
265.08960	86	
265.89980	72	
266.05591	66	
266.93393	88	
267.01195	80	
267.82745	96	
267.84433	232	
268.84029	442	1+
268.91370	66	
268.96001	74	
269.41955	100	
270.00110	110	
270.79961	74	
271.78664	78	
271.85325	202	1+
271.86763	92	
271.92269	76	
273.84348	76	
273.92970	78	
274.85967	144	
275.80748	68	
275.88684	66	
275.90749	78	
276.85617	218	
276.89164	98	
277.12873	86	
277.83670	316	
277.85896	104	
278.81261	134	
278.83965	254	
279.83762	152	
279.89640	216	1+
280.82628	80	
281.38058	72	
281.84117	94	
281.86033	80	
282.08503	82	
282.87496	74	
284.16345	74	
284.35633	74	
285.84973	142	
286.85090	1156	1+
286.91715	104	
288.41450	106	
291.11920	128	
291.86561	88	
292.04805	78	
292.88367	74	
293.11066	282	
293.85036	158	
293.87628	108	
294.86526	110	
295.98943	70	
296.21986	74	
296.82232	64	
297.89364	70	
302.88658	80	
303.14069	66	
303.35249	80	
303.86192	66	
304.93930	76	
308.01787	70	
309.03994	114	
309.87361	68	
311.86987	76	
311.89123	74	
312.89422	72	
313.18305	74	
313.61165	72	
314.88251	106	
317.16169	64	
319.00757	72	
321.03958	80	
323.88605	68	
323.94616	72	
324.88356	82	
325.90620	96	
329.87132	72	
330.80680	72	
331.87615	76	
332.34477	66	
333.90919	80	
334.33095	68	
335.17336	72	
335.21186	68	
338.16103	72	
339.90673	74	
342.01503	66	
END IONS

###FS:    #m/z: 412.73143 #charge 1+
###MS: 94
###MSMS: 97
BEGIN IONS
TITLE=Cmpd 72, +MS2(412.7314), 28.0-35.0eV, 2.1min #97
RTINSECONDS=123.694
SCANS=94,97
PEPMASS=412.73143	76952
CHARGE=1+
180.95206	84	
182.86732	218	
189.85793	624	1+
196.88501	216	
201.93196	122	
207.87678	126	
209.13821	86	
211.95983	150	
212.87949	2018	1+
214.02740	92	
220.96167	118	
222.95316	738	1+
224.94832	1096	1+
225.87881	384	1+
227.11321	106	
229.85475	138	1+
230.89057	3912	1+
231.54465	94	
232.88581	1054	1+
233.95208	586	1+
234.88235	634	1+
237.13204	154	
237.95699	124	
238.94407	116	
239.90079	114	
240.79507	96	
240.96182	778	1+
242.95949	694	1+
245.11994	102	
246.04767	122	
246.59683	98	
247.14318	92	
247.86334	94	
248.90144	1168	1+
249.14878	98	
250.09464	100	
250.79488	104	
250.89828	180	
251.90072	90	
252.89176	132	
253.08817	172	
253.90966	278	
253.96437	106	
255.84761	96	
255.91890	134	
257.79766	126	
257.96124	188	
258.80138	90	
258.97230	132	
260.62205	104	
260.97016	732	1+
261.35611	100	
262.15046	318	1+
263.88154	92	
266.48664	86	
267.78674	130	
267.84203	158	
268.79560	100	
268.93884	244	
268.99649	98	
269.94985	116	
269.97383	90	
270.07493	98	
272.98725	128	
273.79399	460	1+
273.81193	118	
273.91068	164	
275.85650	84	
276.51523	84	
277.81647	378	1+
277.83793	156	
277.98846	220	1+
278.79313	96	
279.85645	90	
279.89318	738	1+
280.93143	92	
281.16598	84	
281.88946	130	
281.98903	136	
282.79037	242	1+
282.80724	136	
283.91326	98	
284.53210	106	
285.79251	106	
285.84657	806	1+
286.34654	176	
287.79837	90	
289.78981	472	1+
289.88549	270	1+
290.86634	88	
291.80302	176	
293.86571	220	
294.43234	134	
294.94148	118	
295.81314	164	
295.91379	214	
296.92193	92	
297.90488	2026	1+
299.78359	284	
299.80851	84	
299.86217	154	
300.81823	130	
302.13954	84	
302.80666	138	
303.85465	2060	1+
304.44980	212	
304.80203	172	
305.46727	104	
305.81007	142	
307.10459	88	
307.13193	106	
307.33060	94	
307.79766	364	
307.94345	90	
308.79628	628	1+
308.86505	398	1+
308.99910	88	
309.88216	302	1+
310.83304	88	
311.00964	96	
311.86913	246	1+
312.10193	104	
312.25380	110	
312.32313	92	
312.57515	92	
312.80537	128	
312.82989	136	
312.87519	168	1+
313.00489	96	
313.80600	98	
313.92901	1166	1+
314.57123	104	
314.87632	284	1+
316.94210	120	
317.87422	244	1+
318.82905	158	
318.93504	2500	1+
320.80966	146	
320.92173	368	
321.86654	518	1+
323.81381	122	
323.91939	180	1+
324.79505	86	
326.79650	108	
326.87190	1868	1+
327.81014	1254	1+
327.92811	96	
328.91818	122	
328.96875	118	
329.01569	86	
330.05899	136	
330.51342	120	
330.81176	1276	1+
330.87662	264	1+
331.51828	92	
331.81290	844	1+
332.87703	618	1+
334.14912	112	
334.88042	726	
334.94917	210	
335.15129	86	
335.95591	172	
336.67705	90	
336.94586	7820	1+
337.03552	98	
337.80096	726	1+
338.89396	144	
340.86843	158	
343.91520	124	
344.16667	84	
345.81952	788	1+
346.94065	164	
348.14648	98	
348.77162	256	1+
348.86876	114	
350.82670	382	1+
352.15808	214	
352.80836	160	
352.85914	106	
353.10138	94	
354.95969	110	
356.75446	88	
357.16715	106	
358.20977	94	
359.76613	88	
359.88444	88	
359.96137	330	
360.96178	154	
367.71132	92	
372.22565	126	
372.63104	106	
376.88376	126	
377.89155	88	
379.03421	98	
385.62710	90	
397.86462	122	
416.81636	98	
END IONS

###FS:    #m/z: 363.95762 #charge 1+
###MS: 98
###MSMS: 99
BEGIN IONS
TITLE=Cmpd 73, +MS2(363.9576), 28.0-35.0eV, 2.1min #99
RTINSECONDS=127.35
SCANS=98-99
PEPMASS=363.95762	118756
CHARGE=1+
178.94566	90	
187.91539	86	
189.86326	554	1+
191.85836	396	
194.93343	88	
195.97711	82	
197.88465	92	
200.95040	112	
202.89407	86	
206.95428	78	
207.87552	174	
208.88867	106	
209.94341	746	1+
210.88459	534	1+
211.10680	84	
212.87954	2828	1+
214.90439	82	
215.87670	160	
222.95293	2400	1+
223.89184	182	
224.89176	78	
224.94817	2384	1+
225.88651	148	
226.89905	132	
226.94810	3806	1+
226.97329	168	1+
227.89215	680	1+
228.06372	152	1+
228.89487	562	1+
228.94269	3764	1+
229.10212	110	
230.83411	128	
230.84705	122	
230.88983	2996	
231.89200	88	
232.00422	84	
232.88248	400	
234.87880	226	
235.12355	78	
235.19756	88	
236.80974	78	
236.98749	84	
237.05753	88	
238.50050	94	
239.82129	346	1+
240.82516	298	1+
240.83715	196	
240.94031	80	
240.96273	1130	1+
241.94400	160	
242.81856	606	1+
242.95935	730	1+
243.81860	418	1+
243.83465	92	
244.95820	1654	1+
245.83203	104	
245.94621	146	
246.80642	466	1+
246.90879	222	
246.95327	2118	1+
248.80422	576	1+
248.90090	1192	1+
249.85355	120	
250.90051	378	1+
251.47805	82	
251.86648	232	1+
252.89394	158	
253.91073	118	
254.82575	136	
257.09558	84	
258.35331	78	
258.83437	340	1+
258.97455	208	
259.90390	154	
259.97742	166	
260.39827	110	
260.83147	604	1+
260.97186	838	
261.98987	90	
262.82731	106	
263.83279	182	
263.98093	134	
264.08035	92	
264.84356	90	
265.81791	142	
265.97530	130	
266.78965	98	
266.81377	720	1+
266.97228	242	1+
267.97495	174	1+
268.80860	110	
268.84034	124	
269.81141	138	
269.92333	146	
269.96979	234	1+
270.05985	118	
270.80790	126	
271.50733	86	
271.79844	118	
271.85314	126	
273.57937	92	
275.09301	122	
276.02568	116	
276.81291	130	
276.85826	132	
277.80850	234	
278.79772	222	
278.98166	84	
279.10883	84	
279.79669	176	
279.84155	92	
279.93412	80	
280.79323	1104	1+
280.85948	94	
281.85283	84	
281.99243	98	
282.78932	210	1+
282.83726	156	
282.90221	88	
283.85433	228	
283.98856	146	
284.82817	320	
284.86037	140	
284.99566	80	
285.79893	102	
285.84682	236	
285.86971	78	
286.04436	84	
286.78983	82	
287.09380	78	
287.37697	106	
288.01845	98	
288.22895	80	
288.82525	92	
288.84408	94	
289.20731	86	
291.11912	240	1+
292.14050	92	
292.94057	102	
293.36522	80	
294.87304	78	
294.92614	228	1+
294.98677	92	
295.96842	88	
296.26630	100	
296.80678	458	
297.80885	222	
298.80466	1870	1+
300.80114	214	
301.10908	84	
301.79991	498	1+
301.86011	278	1+
302.80228	338	1+
303.14712	98	
303.85627	466	1+
304.81164	104	
306.54126	88	
306.97858	82	
307.13061	80	
307.54789	96	
307.88209	114	
309.51920	92	
310.87280	150	
312.86709	122	
313.87050	102	
314.49704	90	
315.81600	572	1+
317.11789	86	
318.79831	84	
318.93445	220	1+
318.95523	100	
319.82094	108	
320.80811	92	
320.83409	98	
321.82399	156	
321.86292	108	
322.82336	118	
324.32392	162	
324.81865	122	
324.88860	210	1+
326.87127	230	
329.88636	136	
336.94613	374	1+
346.94687	80	
347.11397	98	
347.21834	84	
348.05272	80	
348.19694	82	
352.85096	112	
352.89848	78	
355.41711	80	
356.86992	86	
359.36352	82	
360.68442	100	
END IONS

###FS:    #m/z: 412.73170 #charge 1+
###MS: 98
###MSMS: 100
BEGIN IONS
TITLE=Cmpd 74, +MS2(412.7317), 28.0-35.0eV, 2.2min #100
RTINSECONDS=128.123
SCANS=98,100
PEPMASS=412.73170	72862
CHARGE=1+
182.87794	86	
189.86146	178	
191.85883	316	1+
193.85797	110	
196.88480	324	1+
202.87494	136	
207.87680	358	1+
211.97290	96	
212.87901	2198	1+
212.96090	100	
214.87565	138	
215.76560	114	
219.94268	98	
221.90267	128	
222.90199	94	
222.95391	736	1+
224.94780	1464	1+
228.86602	96	
230.88978	3130	1+
232.88585	1294	1+
234.88307	560	
235.89825	162	
235.95761	160	
237.13355	250	
239.94644	136	
240.79460	140	
240.96272	748	1+
242.96007	634	1+
244.93758	110	
245.92447	122	
246.97708	122	
247.13909	92	
248.90075	1360	1+
249.83711	324	1+
250.04349	206	1+
250.78826	130	
250.83918	220	1+
250.89580	252	
251.90091	128	
252.89985	810	1+
253.78717	92	
253.98042	182	1+
254.14328	98	
257.80321	164	
257.96374	140	
258.81948	130	
258.97536	280	
259.54510	114	
260.97011	714	
261.88662	114	
262.15001	366	
263.97173	150	1+
264.96937	170	1+
266.12795	98	
266.85784	86	
267.85165	128	
268.79995	140	
269.80099	136	
270.84609	146	
271.91930	200	
271.99555	86	
272.85213	362	1+
273.85449	264	1+
273.92473	92	
275.81126	136	
276.59927	96	
278.14501	176	1+
279.89367	1114	1+
279.94145	94	
281.85200	248	1+
282.05422	118	
282.80078	118	
283.17102	88	
283.98373	124	
284.10790	104	
285.72236	110	
285.79144	168	
285.84695	1510	1+
287.07833	90	
287.79706	488	1+
288.80125	356	1+
289.11847	90	
289.78745	328	
290.09541	92	
290.85805	202	
290.88270	136	
291.15065	92	
291.18201	126	
291.80463	116	
291.86711	228	1+
294.07864	94	
294.86542	122	
295.91933	528	
297.84220	94	
297.90460	2244	1+
298.37732	100	
298.83498	202	1+
299.78428	168	
299.86166	326	1+
300.81506	86	
302.02298	150	
302.91149	310	1+
302.95054	116	
303.80625	332	1+
303.85606	1906	1+
303.89472	100	
303.91518	236	1+
305.49489	102	
305.80981	116	
305.87445	138	
307.79791	454	1+
307.81638	188	1+
307.87406	120	
308.86783	176	
308.89497	98	
308.98818	102	
309.86541	94	
310.84928	98	
310.96876	98	
311.81066	110	
311.85282	104	
311.94200	128	
312.80925	596	1+
313.93065	952	1+
315.07430	92	
315.78835	242	1+
315.88155	120	
316.66541	96	
316.93776	122	
318.88454	90	
318.93498	3662	1+
320.85394	92	
320.92184	288	
321.02983	88	
321.15470	114	
321.43580	92	
321.81262	232	
321.87187	140	
324.92486	186	
326.81093	102	
326.87304	1884	1+
327.80978	976	1+
327.83338	110	
328.79432	132	
328.87552	222	
328.93959	170	
329.81744	148	
329.89386	108	
330.81816	492	
331.81411	540	1+
332.10970	90	
332.88011	318	
333.87641	814	1+
333.92443	88	
334.15455	458	1+
334.94934	506	1+
336.94524	9178	1+
337.80232	342	
338.80076	278	
339.15526	92	
340.42527	86	
341.72700	88	
341.89364	104	
342.82865	86	
344.52554	116	
345.57632	112	
345.81621	344	1+
346.83268	88	
346.94543	126	
347.80879	122	
347.82926	144	
348.52264	88	
348.82739	132	
349.18885	224	1+
349.82461	124	
350.82379	314	
351.16399	300	1+
351.43745	98	
351.82607	508	1+
351.94196	92	
352.16550	258	1+
352.84259	100	
353.03429	86	
353.22620	86	
353.93021	92	
355.18585	90	
355.85904	88	
356.79596	88	
357.01953	214	
357.96818	234	1+
359.76509	96	
359.96161	652	1+
362.92881	92	
363.83945	154	
364.58259	92	
367.76781	206	1+
368.52955	90	
369.71145	92	
379.03154	88	
393.98014	134	
394.17611	90	
399.74858	98	
400.20898	104	
413.75563	88	
417.73427	96	
END IONS

###FS:    #m/z: 359.96264 #charge 1+
###MS: 98
###MSMS: 101
BEGIN IONS
TITLE=Cmpd 75, +MS2(359.9626), 28.0-35.0eV, 2.2min #101
RTINSECONDS=128.894
SCANS=98,101
PEPMASS=359.96264	64986
CHARGE=1+
157.23412	76	
186.42218	102	
200.11555	82	
207.87942	86	
207.98377	100	
208.87912	82	
217.92822	76	
222.95152	432	1+
223.88713	272	1+
224.95073	760	1+
224.98059	98	
225.09194	84	
225.46413	78	
226.94688	1256	1+
227.92960	130	
227.98623	80	
228.94224	1840	1+
229.15375	80	
230.99400	76	
231.87295	110	
233.96075	134	
234.96712	82	
235.18023	96	
235.95123	76	
238.96740	72	
239.96812	74	
240.11338	74	
240.12730	96	
240.82413	224	
240.94240	170	
240.96226	168	
241.09388	80	
241.78589	250	1+
241.90295	108	
241.96242	148	
242.01565	76	
242.48394	74	
242.95960	328	
243.89908	78	
244.95784	1224	1+
246.59496	72	
246.95240	650	1+
246.98042	132	
247.39202	76	
248.80553	636	1+
250.80298	190	
250.95010	164	
252.14066	96	
252.95523	228	
253.83774	74	
254.09225	134	
255.54280	84	
256.85752	90	
256.88903	88	
258.57265	76	
258.97279	366	1+
259.80417	114	
260.58282	96	
260.83629	76	
260.94462	152	
260.96618	422	
261.99982	100	
262.94766	108	
263.51654	76	
263.82947	78	
264.81979	162	
266.81494	424	1+
266.83762	100	
267.97214	110	
268.83962	130	
268.85346	88	
268.96091	106	
269.97426	158	
270.18794	80	
270.80410	76	
272.39823	92	
273.96320	72	
274.82142	82	
275.39979	90	
275.80219	72	
275.85734	442	1+
275.97241	234	1+
276.81200	166	
276.85775	326	1+
277.81463	136	
278.09620	102	
278.42808	90	
278.79680	268	1+
279.89359	78	
280.79336	1176	1+
280.86597	98	
282.98699	98	
283.67308	94	
283.82455	246	1+
283.94233	74	
283.99619	82	
284.79256	174	1+
286.13748	76	
287.92901	72	
288.19778	86	
289.60205	72	
289.81949	72	
289.88439	80	
290.61040	98	
291.10979	142	
291.78113	118	
292.94053	86	
293.14223	72	
293.41564	78	
293.80073	104	
294.81485	76	
296.80876	252	1+
296.82272	150	
296.92524	96	
297.86861	92	
298.46847	102	
298.80369	1198	1+
298.91508	94	
298.98643	76	
299.87643	88	
300.80287	178	
302.55533	88	
302.78882	110	
302.98908	76	
303.78878	92	
303.91976	74	
305.84520	80	
306.88884	112	
308.80378	100	
314.82403	74	
316.81740	312	
318.87393	82	
318.93124	228	1+
319.82383	92	
320.05026	72	
321.26170	86	
321.82322	104	
323.92626	88	
324.89575	128	
325.67422	92	
326.15554	88	
326.89032	86	
328.07856	78	
328.83503	84	
328.88190	86	
329.03550	108	
329.36792	100	
329.87631	82	
329.94288	92	
331.90855	86	
333.95257	78	
334.87714	80	
336.27400	92	
336.94803	218	
337.94974	166	
338.88397	84	
338.94749	86	
344.72523	78	
345.80213	78	
345.90495	94	
346.94552	74	
348.87306	102	
349.08195	72	
352.91496	78	
354.91033	76	
355.81074	92	
356.92787	80	
357.20174	106	
358.20033	78	
360.32304	72	
360.41398	82	
END IONS

###FS:    #m/z: 322.93073 #charge 1+
###MS: 102
###MSMS: 103
BEGIN IONS
TITLE=Cmpd 76, +MS2(322.9307), 28.0-35.0eV, 2.2min #103
RTINSECONDS=132.576
SCANS=102-103
PEPMASS=322.93073	756256
CHARGE=1+
51.74262	58	
80.35009	86	
119.57618	158	
121.01725	60	
185.01314	74	
189.03304	90	
194.88548	76	
195.00382	68	
195.88407	64	
195.95664	64	
196.01567	68	
201.04289	150	
201.85112	76	
205.94709	270	
206.95959	72	
209.94347	72	
210.49006	78	
212.87682	74	
213.90645	70	
214.89354	152	
215.97494	86	
221.03748	64	
222.95092	132	
223.95907	210	
225.91038	60	
226.82537	78	
227.82689	84	
228.84253	102	
228.94554	68	
230.05443	86	
230.84450	106	
231.07062	88	
231.98406	74	
233.88447	70	
233.92022	58	
234.10031	76	
235.40257	68	
236.00730	64	
237.88990	66	
237.93177	70	
239.08185	126	
240.79674	74	
240.81990	118	
240.89390	80	
240.94205	456	
241.82431	96	
241.94252	682	
242.81852	750	1+
242.88784	74	
242.94017	2460	1+
242.96520	102	
243.00436	72	
243.13241	76	
243.50810	92	
243.82107	664	1+
244.04276	84	
244.85379	160	
245.87922	150	
246.93839	68	
246.97717	172	
248.84342	106	
248.86772	88	
250.04720	74	
251.91091	78	
252.40187	84	
252.82952	90	
253.80827	68	
253.88668	84	
254.02580	88	
254.95884	84	
255.06416	66	
255.18169	64	
255.84099	78	
256.00406	74	
257.39708	66	
257.84835	74	
258.80556	68	
258.83515	202	
260.83477	162	
261.83415	222	
262.82868	198	
263.15981	92	
263.83279	112	
263.94532	102	
263.97240	96	
263.98578	74	
264.83174	66	
266.85526	104	
268.86963	66	
270.82393	68	
270.85067	74	
271.17787	88	
271.24431	76	
271.84156	60	
271.87396	68	
272.85413	218	1+
272.91331	86	
277.86242	154	
278.03482	76	
279.09189	704	1+
279.41223	64	
280.84272	58	
281.14143	64	
281.85276	246	1+
281.94520	68	
282.80741	76	
282.88195	68	
283.07160	80	
283.78915	78	
284.00412	92	
284.29279	306	
284.95111	62	
285.30737	74	
286.91737	70	
288.53751	86	
289.78227	62	
290.02442	70	
290.80963	58	
290.89711	66	
293.84921	62	
295.86296	72	
295.93463	98	
298.94221	94	
299.78641	276	1+
300.82564	100	
300.93028	68	
302.87370	60	
302.97021	64	
303.05110	82	
304.88578	68	
304.92202	62	
305.88369	86	
307.06175	66	
307.89121	334	1+
308.29997	88	
309.13710	74	
309.81863	150	
309.91897	72	
310.42300	66	
310.91443	96	
311.81153	86	
311.88204	142	
312.84210	74	
312.93980	94	
314.82590	72	
315.31471	90	
317.05371	120	
319.11529	66	
319.72350	60	
321.86499	58	
321.94255	80	
322.04403	72	
323.40033	62	
324.10064	102	
324.89010	60	
325.89141	78	
325.91589	66	
326.35936	74	
END IONS

###FS:    #m/z: 340.94132 #charge 1+
###MS: 102
###MSMS: 104
BEGIN IONS
TITLE=Cmpd 77, +MS2(340.9413), 28.0-35.0eV, 2.2min #104
RTINSECONDS=133.348
SCANS=102,104
PEPMASS=340.94132	298792
CHARGE=1+
97.67591	68	
163.24775	82	
205.94899	92	
206.03160	70	
212.87909	240	
213.87891	146	
214.89902	92	
215.89704	72	
217.42454	104	
218.88115	70	
220.98951	82	
225.87911	82	
227.88075	82	
227.90126	140	
228.94447	78	
230.07871	84	
230.88895	606	1+
231.89063	354	1+
231.98059	78	
233.87910	92	
233.90066	162	1+
233.95007	124	
236.00569	72	
236.14906	80	
237.04817	88	
237.08223	68	
237.79920	74	
237.90522	86	
239.04680	82	
240.83323	136	
240.86742	66	
241.83517	128	
241.84982	134	
241.90408	130	
242.83027	274	1+
242.85494	74	
243.83226	198	1+
243.96805	70	
244.11223	72	
244.82112	68	
245.87053	70	
246.01731	68	
246.06517	74	
246.88052	88	
246.97659	190	
248.99455	106	
249.90031	126	
250.47252	80	
250.83973	118	
251.84804	66	
252.91912	84	
252.99716	78	
253.91019	74	
253.93190	72	
254.87569	70	
254.90530	156	
256.85396	236	
256.90049	170	
257.51911	88	
257.84876	114	
258.84448	172	
259.85114	110	
259.92105	100	
260.40946	82	
260.83836	532	1+
261.86480	76	
262.83099	84	
262.86324	100	
264.80567	72	
266.84371	82	
267.82354	78	
268.10876	84	
268.12807	88	
268.83787	86	
268.95809	116	
269.95760	66	
271.82358	76	
272.14322	74	
272.85061	78	
273.16704	66	
274.84839	74	
275.81118	74	
275.86165	68	
276.82133	70	
276.85701	468	
277.86373	216	
277.92825	66	
277.96744	78	
278.85087	126	
278.99817	70	
279.85072	382	1+
279.91020	118	
280.94034	126	
281.89716	96	
282.04563	68	
282.53262	80	
282.81559	74	
282.84145	78	
283.01208	90	
284.84074	70	
284.93414	108	
285.90718	90	
286.33062	70	
286.85893	92	
287.87676	72	
288.47520	76	
288.84535	92	
289.01356	80	
289.87837	108	
291.39568	68	
291.41466	76	
291.85294	148	
292.87325	72	
292.99094	72	
293.85760	114	
294.82057	80	
295.02265	98	
295.80598	76	
295.88207	152	
297.42764	70	
297.89377	72	
297.97418	168	
298.16108	70	
298.42173	88	
298.80578	68	
299.87297	178	
300.85962	76	
301.86160	88	
303.18134	68	
303.41453	72	
304.44273	84	
304.80006	72	
305.12616	80	
306.88318	128	
307.79787	78	
307.89714	84	
308.02842	76	
308.86980	74	
310.44026	78	
313.40068	84	
315.87069	72	
316.38349	100	
320.92980	88	
321.81469	68	
324.89645	98	
326.37279	76	
326.98743	88	
328.18774	84	
330.99881	68	
331.08585	138	
331.87035	80	
332.03591	82	
336.88679	84	
341.14187	82	
341.43196	78	
343.14684	98	
346.05359	76	
END IONS

###FS:    #m/z: 363.95731 #charge 1+
###MS: 102
###MSMS: 105
BEGIN IONS
TITLE=Cmpd 78, +MS2(363.9573), 28.0-35.0eV, 2.3min #105
RTINSECONDS=134.12
SCANS=102,105
PEPMASS=363.95731	116420
CHARGE=1+
103.03386	82	
169.57415	92	
189.86069	286	1+
189.90010	100	
191.85962	164	
196.88435	148	
205.94908	84	
206.93870	230	1+
207.87170	196	
210.88305	220	1+
211.91436	82	
211.93916	82	
212.87938	1606	1+
214.89536	100	
216.95408	78	
218.10795	90	
219.87581	84	
222.95210	788	1+
223.97877	106	
224.94785	706	1+
226.16920	76	
226.89856	172	
226.94810	2068	1+
226.97779	90	
227.42462	78	
228.89435	268	1+
228.94362	1736	1+
230.83632	78	
230.88941	2180	1+
231.11417	88	
233.97468	82	
235.10299	78	
237.07637	78	
238.52685	82	
239.15665	76	
239.83901	78	
239.96098	442	1+
240.81828	448	1+
240.93946	164	
240.96403	380	1+
241.90104	76	
241.94213	268	
242.95747	338	1+
243.81882	710	1+
244.94062	120	
244.95862	984	
245.94785	186	
246.81863	76	
246.90708	88	
246.95444	1160	1+
246.99048	166	
247.37070	84	
247.80571	100	
248.80477	406	1+
248.90133	744	1+
250.49912	78	
250.80038	106	
250.88606	170	1+
250.92146	106	
251.81688	80	
252.80009	84	
252.84489	78	
257.04969	76	
257.07811	98	
258.04557	90	
258.70510	94	
258.83408	298	
259.84631	200	
259.95660	78	
260.07540	98	
260.83109	106	
260.97089	90	
262.83611	112	
263.83410	126	
266.78874	176	
266.81514	948	1+
266.83905	242	1+
267.42197	96	
267.78695	122	
267.97678	132	1+
268.87960	76	
268.93615	88	
268.95890	160	
269.36890	122	
269.84201	132	
269.97169	130	
270.81533	106	
271.17558	94	
271.86226	222	1+
271.91769	188	
272.94800	82	
273.88271	80	
273.90219	108	
274.88521	90	
276.85424	478	1+
277.44953	78	
277.68265	112	
278.80208	124	
279.10093	78	
279.79789	158	
279.81482	78	
279.85183	116	
279.92596	116	
280.04304	104	
280.10466	80	
280.79362	1132	1+
280.84693	78	
281.15385	86	
281.85895	200	
281.98821	90	
282.79533	424	1+
282.83193	88	
282.86737	104	
283.82423	78	
283.85180	152	
283.96290	136	
283.98979	142	
284.79267	186	
284.82527	198	
284.85337	82	
285.79670	140	
285.84639	346	1+
286.82260	102	
286.95057	88	
288.38510	84	
289.46660	86	
289.87227	174	
290.86087	126	
292.12708	144	
294.83737	98	
294.86243	116	
294.97839	80	
295.86956	100	
296.01928	90	
296.81216	212	
296.86476	82	
297.43191	92	
297.80131	1682	1+
297.83231	98	
298.80337	1418	1+
300.56386	88	
300.80334	446	
300.85886	670	1+
301.79483	372	1+
302.80113	210	1+
303.01262	122	
303.57092	78	
303.85486	574	1+
303.88648	204	1+
306.99056	106	
307.13380	118	
307.83809	138	
309.36621	84	
310.87710	106	
311.57957	88	
314.80845	78	
316.38561	108	
316.81587	486	1+
317.38888	80	
318.93503	142	
319.82526	138	
321.13497	76	
321.17606	78	
321.81942	466	
321.86991	86	
322.86370	130	
324.79311	84	
326.81859	82	
326.87519	414	1+
327.87876	260	1+
328.00519	90	
328.67701	84	
330.33319	132	
336.91353	82	
336.94663	276	
338.34645	82	
342.98795	94	
343.90280	88	
347.70226	82	
348.92581	106	
351.42174	80	
351.60338	94	
354.12213	90	
357.41088	88	
362.01728	78	
365.83778	90	
369.09827	80	
END IONS

###FS:    #m/z: 322.93096 #charge 1+
###MS: 106
###MSMS: 107
BEGIN IONS
TITLE=Cmpd 79, +MS2(322.9310), 28.0-35.0eV, 2.3min #107
RTINSECONDS=137.783
SCANS=106-107
PEPMASS=322.93096	720580
CHARGE=1+
193.96254	72	
195.08615	84	
197.04769	70	
205.95172	126	
207.94831	70	
209.11717	72	
213.89819	92	
213.93700	74	
214.42584	102	
219.89575	74	
221.79917	68	
221.94340	92	
222.95120	108	
223.96184	124	
224.92276	66	
225.93637	82	
227.92992	106	
228.90837	76	
230.82448	126	
231.15644	72	
235.84141	92	
235.88482	80	
236.82876	76	
236.92910	74	
237.00829	80	
238.89325	70	
238.93791	92	
239.07795	74	
239.78557	108	
239.91701	90	
240.09058	72	
240.44254	74	
240.82420	144	
240.89372	86	
240.94161	546	
241.94153	474	
241.97961	100	
242.82256	204	
242.94221	1650	1+
243.01973	74	
243.82224	290	1+
244.93899	424	1+
245.12392	66	
245.49906	86	
246.85135	86	
246.90375	80	
246.97556	146	
247.03282	78	
247.97772	74	
248.84587	166	
249.85097	68	
250.12489	70	
250.94179	100	
251.88702	66	
251.92035	82	
251.96303	70	
252.47028	76	
252.87222	66	
252.97793	78	
253.16434	102	
254.03762	68	
254.95615	76	
255.78440	70	
256.04142	80	
256.90259	78	
257.08383	72	
258.58444	72	
258.83263	426	1+
259.00302	70	
260.83065	400	
261.83187	272	
262.83277	230	
262.85902	68	
262.89315	78	
262.95690	70	
263.83486	212	
265.06052	98	
265.08722	68	
265.85366	66	
266.08225	76	
266.85227	130	
267.13852	80	
267.93600	78	
269.87749	146	
270.03039	70	
270.47858	76	
270.80314	98	
270.94954	70	
271.53592	76	
271.80517	114	
273.79461	100	
273.86557	88	
275.81034	88	
275.97077	70	
276.85074	72	
277.80751	72	
277.92041	78	
278.84412	90	
279.09235	782	1+
279.92367	72	
280.10914	136	
280.16633	66	
282.27284	80	
282.85485	88	
283.07020	232	
283.78917	98	
283.84319	76	
284.28878	166	
284.30338	106	
284.83887	96	
285.29364	168	
288.17465	90	
288.20151	66	
288.37119	64	
288.84435	68	
290.06500	72	
290.79451	194	1+
290.88253	84	
290.90757	108	
291.41060	70	
292.02110	64	
292.87215	124	
293.80487	66	
294.82027	70	
295.90121	68	
297.43621	76	
299.06691	68	
300.79111	68	
301.87656	74	
303.43847	70	
304.89520	108	
305.88528	72	
306.16732	80	
306.88106	138	
307.95532	66	
308.80462	74	
309.80612	70	
309.86719	72	
309.89120	66	
310.13342	72	
312.80847	72	
314.83471	76	
314.85784	78	
316.02988	84	
316.05617	78	
318.90040	82	
319.83757	76	
320.88104	72	
321.08565	94	
321.12120	72	
321.86515	70	
323.90855	68	
324.89602	124	
325.90469	86	
326.88288	66	
326.90663	126	
END IONS

###FS:    #m/z: 340.94145 #charge 1+
###MS: 106
###MSMS: 108
BEGIN IONS
TITLE=Cmpd 80, +MS2(340.9415), 28.0-35.0eV, 2.3min #108
RTINSECONDS=138.555
SCANS=106,108
PEPMASS=340.94145	278422
CHARGE=1+
183.89077	76	
191.93813	98	
203.33877	68	
209.92584	92	
210.96230	92	
212.88050	190	
213.88305	168	
213.93884	98	
214.12012	84	
214.87711	78	
215.88539	232	
217.93543	84	
219.87203	84	
221.94366	68	
223.03719	68	
223.95012	138	
224.13874	78	
224.94256	92	
225.88845	70	
226.94894	72	
228.89540	78	
228.93946	300	1+
230.85026	72	
230.88713	636	1+
231.88974	402	1+
231.94858	80	
233.90172	84	
235.88496	82	
235.94136	70	
236.42454	76	
236.90244	144	
240.09786	68	
240.84769	128	
240.97761	76	
241.84102	398	1+
241.88218	76	
241.91242	72	
242.33298	92	
242.86724	76	
243.83221	118	
244.91145	108	
249.40654	88	
249.86449	100	
249.89891	104	
250.08762	72	
250.90970	90	
250.97374	120	
251.37299	88	
252.92883	80	
253.12814	92	
253.47991	78	
253.83975	102	
254.70907	94	
254.90700	134	
255.11096	74	
256.06324	78	
256.26180	68	
256.85165	218	
256.91452	84	
257.96494	74	
258.06769	68	
258.84886	216	
259.82212	78	
259.95960	138	
260.83493	338	1+
260.85657	116	
264.87185	112	
264.95547	74	
265.86558	70	
267.99834	72	
268.10891	80	
268.13709	74	
268.84229	150	
268.95794	140	
269.84137	100	
270.00030	80	
271.35760	78	
274.85966	148	
274.88284	106	
275.35510	94	
275.42634	100	
275.84345	104	
275.85929	106	
276.85349	146	
277.86327	520	1+
277.87981	116	
277.92526	70	
278.84557	330	
279.12329	76	
279.85068	196	
281.86749	68	
281.92663	70	
282.11751	74	
282.83007	80	
282.84656	72	
283.13329	70	
283.78998	100	
285.86133	162	
285.90496	80	
290.85542	68	
291.85085	80	
292.85413	88	
292.89440	82	
293.86680	72	
293.95010	76	
294.41543	74	
294.80793	76	
294.86960	150	
295.02688	90	
296.85985	72	
297.87908	146	
297.91924	72	
299.01404	72	
299.87434	128	
300.81919	78	
300.83777	122	
300.86828	228	1+
301.43557	70	
301.78054	86	
302.05366	84	
302.94532	76	
304.20852	74	
304.93758	72	
305.80029	68	
305.83769	74	
305.87618	144	
306.16283	72	
306.88716	216	1+
310.86027	84	
310.87678	112	
310.92677	102	
311.88414	114	
311.97836	88	
312.87225	72	
313.06416	70	
313.88354	68	
313.89834	72	
317.93185	78	
321.06610	102	
321.82997	72	
322.01951	72	
325.80046	74	
325.91818	100	
325.95120	74	
326.16819	70	
327.18545	68	
329.61062	76	
330.83132	78	
331.09689	78	
333.81736	86	
334.02838	72	
335.88436	92	
336.06252	72	
337.40269	84	
339.12627	76	
341.17317	74	
341.36602	78	
342.31518	78	
END IONS

###FS:    #m/z: 336.94643 #charge 1+
###MS: 106
###MSMS: 109
BEGIN IONS
TITLE=Cmpd 81, +MS2(336.9464), 28.0-35.0eV, 2.4min #109
RTINSECONDS=139.327
SCANS=106,109
PEPMASS=336.94643	85698
CHARGE=1+
60.18231	82	
182.86733	118	
183.89234	86	
185.04320	88	
185.85068	66	
189.51953	90	
192.88997	100	
196.88408	82	
205.95059	70	
209.89717	78	
210.88488	280	1+
211.94888	354	
212.87798	1316	1+
213.93890	72	
216.89076	136	
217.88389	118	
217.93350	66	
222.84246	66	
227.89519	72	
227.95299	76	
228.89602	448	
229.95465	382	1+
230.57796	92	
230.88828	1962	1+
231.94847	128	
232.82694	88	
232.90621	76	
232.96531	90	
233.01189	68	
233.82240	304	1+
234.90426	114	
235.00311	84	
235.93406	70	
237.98475	68	
238.90080	66	
240.83338	100	
242.85427	152	
246.90632	176	
246.97700	84	
247.96436	84	
248.89991	854	1+
249.48416	78	
249.96146	82	
250.83736	352	1+
250.95207	200	
250.97995	90	
251.88319	76	
252.50831	74	
252.79603	132	
252.84124	190	
252.95365	250	
252.97174	300	
253.06555	76	
253.09281	72	
253.88297	90	
253.90393	456	1+
254.09218	74	
254.98351	100	
255.94919	70	
256.26367	78	
256.84836	96	
257.84922	114	
257.92127	66	
257.96649	76	
258.84713	472	1+
258.91445	82	
259.01289	78	
259.43042	82	
260.82840	328	1+
260.89189	82	
260.94943	68	
262.81324	74	
263.99894	94	
264.83157	88	
267.84060	282	
267.91597	68	
268.83873	1186	1+
268.89353	64	
269.10933	90	
269.85667	70	
270.02240	84	
270.85628	140	
270.89301	72	
270.97938	72	
271.09276	82	
271.79083	72	
271.91778	236	
272.84623	98	
272.87547	86	
272.92137	140	
273.86556	70	
274.86820	68	
274.99038	66	
275.84341	118	
275.85778	572	1+
276.85967	396	1+
276.87606	118	
276.89747	166	
278.01037	70	
278.82199	78	
278.83629	468	1+
278.86464	84	
279.15512	114	
279.83617	290	1+
280.23072	84	
281.00526	64	
281.02831	66	
281.04899	74	
281.87482	76	
285.85109	608	1+
286.07799	80	
286.18745	76	
286.85228	444	1+
286.91493	66	
287.79550	68	
287.91610	80	
288.86098	70	
288.97385	94	
289.96402	90	
290.09567	72	
291.95766	82	
292.43431	88	
292.45940	78	
292.86542	192	1+
293.11158	160	
293.73150	98	
294.11405	80	
294.61998	124	
296.16486	70	
297.81786	68	
298.01707	70	
298.27326	74	
298.99906	78	
299.43027	106	
299.85961	94	
300.03804	68	
300.88100	72	
301.06003	72	
301.16426	72	
302.06236	68	
303.42544	74	
303.87668	100	
304.44210	104	
304.86200	84	
305.94802	96	
306.41856	94	
306.59947	66	
306.88541	80	
307.43414	86	
308.19252	84	
308.86531	72	
308.88709	76	
309.11802	90	
309.86802	260	1+
310.88397	154	
311.98737	86	
312.80067	68	
318.85462	90	
319.92292	66	
323.75610	72	
324.12485	88	
325.89799	144	
329.36526	98	
334.31518	70	
336.79640	82	
337.17969	70	
337.87893	72	
339.27093	68	
342.20135	78	
END IONS

###FS:    #m/z: 322.93102 #charge 1+
###MS: 110
###MSMS: 111
BEGIN IONS
TITLE=Cmpd 82, +MS2(322.9310), 28.0-35.0eV, 2.4min #111
RTINSECONDS=142.995
SCANS=110-111
PEPMASS=322.93102	679852
CHARGE=1+
180.91400	74	
192.88997	66	
193.95227	82	
194.89551	84	
201.12279	106	
203.95532	78	
205.94668	210	
209.92379	88	
209.96497	84	
212.84096	76	
213.88487	92	
217.92633	66	
218.13489	74	
219.05977	126	
221.94827	124	
222.94970	70	
223.88321	82	
223.95948	66	
224.84697	68	
225.42556	98	
226.81587	80	
226.83451	80	
226.85466	80	
226.97129	78	
228.83262	72	
228.84706	70	
229.03496	88	
230.83562	100	
231.02937	64	
233.91641	84	
234.88612	70	
235.04840	74	
236.00873	118	
237.01595	66	
238.08320	66	
238.94143	72	
239.78316	118	
240.82312	392	1+
240.84082	88	
240.92255	108	
240.94196	446	
241.94085	2432	1+
242.05415	72	
242.44983	64	
242.78828	64	
242.82134	242	
242.94267	1538	1+
243.81803	446	1+
243.88172	72	
244.82004	300	1+
244.94122	556	1+
245.92258	70	
246.85110	104	
246.97784	260	
247.85010	80	
248.85285	182	
248.90078	100	
248.91596	72	
249.02112	78	
249.93338	138	
250.94952	128	
250.96418	68	
251.08510	64	
252.90936	82	
253.85126	68	
254.15681	66	
255.84733	68	
255.89208	76	
257.79715	66	
257.84443	84	
258.38102	86	
258.83427	410	
259.83250	210	
260.83375	166	
261.82918	1182	1+
262.83016	746	1+
263.97914	70	
264.03928	70	
264.49790	70	
264.81153	78	
265.04781	66	
265.08727	72	
265.79955	72	
265.82769	64	
266.85657	150	
267.84144	78	
268.14091	70	
268.49139	70	
269.01050	76	
269.07920	64	
269.16175	64	
269.48981	92	
269.65346	78	
269.89737	74	
270.18985	64	
270.89658	94	
272.85670	78	
273.79360	148	
274.05039	68	
275.82778	66	
276.87457	74	
276.94472	88	
277.09173	66	
277.81523	132	
277.91209	76	
279.09275	690	1+
280.80586	66	
281.09804	82	
281.80299	98	
281.81682	76	
281.86124	68	
281.89734	68	
282.10374	68	
282.18202	80	
282.28118	90	
283.02431	70	
283.78923	64	
283.85687	100	
284.29768	228	1+
284.79474	122	
284.86866	188	
286.86106	136	
289.00324	64	
289.85744	72	
289.87793	130	
290.15216	80	
290.85548	70	
291.90947	70	
292.94047	74	
293.90400	66	
295.13013	80	
295.90910	70	
297.01913	70	
298.41318	94	
298.45179	64	
298.52566	88	
300.85343	76	
302.19683	80	
303.21792	70	
303.48115	64	
303.80867	66	
305.11531	64	
305.80843	68	
306.94094	80	
307.80236	64	
307.87915	112	
307.90352	92	
308.92349	80	
311.88951	84	
312.87905	64	
313.82474	64	
315.42543	96	
315.87304	66	
318.97910	82	
319.12205	74	
319.29539	94	
321.42493	64	
322.75368	68	
323.25912	94	
327.07853	86	
END IONS

###FS:    #m/z: 340.94143 #charge 1+
###MS: 110
###MSMS: 112
BEGIN IONS
TITLE=Cmpd 83, +MS2(340.9414), 28.0-35.0eV, 2.4min #112
RTINSECONDS=143.767
SCANS=110,112
PEPMASS=340.94143	254256
CHARGE=1+
47.42125	80	
152.69904	92	
189.86303	86	
196.88334	214	1+
201.87733	86	
206.95456	88	
209.94694	86	
210.53988	86	
210.93906	120	
211.88744	98	
212.89489	72	
213.88172	196	
214.87925	84	
215.88813	252	
215.96982	72	
217.88821	102	
218.99888	106	
220.04857	72	
220.87649	94	
221.90688	64	
222.90881	68	
223.95880	148	
224.52850	74	
224.97748	96	
226.87307	68	
226.90460	86	
226.95107	86	
227.81956	72	
227.95820	66	
228.14396	64	
228.84337	66	
229.39757	74	
230.84099	74	
230.88732	638	1+
230.90616	80	
231.95161	368	1+
233.89617	302	1+
234.08753	80	
237.06309	86	
237.85403	66	
237.88945	92	
238.82559	84	
238.85050	66	
238.88536	80	
240.83830	520	1+
243.83302	344	1+
243.93761	68	
244.91423	72	
245.02988	96	
246.95000	66	
247.98336	74	
248.85795	148	
248.89889	134	
250.94186	130	
251.96526	74	
253.09515	72	
253.50137	94	
253.80638	68	
253.83767	134	
254.84046	70	
254.90832	92	
254.96142	90	
256.17900	78	
256.85269	126	
257.45224	70	
257.84128	334	1+
258.87306	72	
258.91046	62	
259.95781	126	
260.83207	222	
261.82700	212	1+
261.89236	94	
262.02948	72	
262.06716	84	
262.90864	66	
262.95050	76	
263.05612	76	
263.08128	62	
264.89535	94	
267.13653	106	
267.14944	96	
267.50434	68	
268.14111	72	
268.78879	78	
268.96804	80	
269.81458	86	
269.84124	148	
270.83817	68	
271.39424	84	
272.84456	104	
272.92293	84	
272.96207	66	
273.86131	378	1+
273.89350	90	
274.89705	124	
275.80757	130	
275.84241	64	
275.91173	126	
276.81592	72	
276.85562	188	
277.86342	372	
278.84916	406	1+
280.86433	68	
281.86683	76	
281.88230	72	
282.86737	118	
283.21023	66	
283.42941	92	
283.87009	84	
283.92137	64	
284.41595	64	
284.78482	98	
284.86244	188	1+
285.12703	76	
285.94676	100	
286.41184	84	
289.94681	68	
292.02907	66	
293.99261	62	
294.80768	76	
294.86657	150	
294.92555	72	
296.85409	66	
297.91718	76	
299.86240	94	
299.93811	94	
301.00467	72	
301.44138	74	
302.17532	66	
303.01891	70	
303.17740	64	
303.44026	80	
303.89380	68	
304.87185	336	1+
304.99735	72	
305.03369	86	
305.87419	318	1+
307.08733	62	
307.11314	106	
307.95285	86	
310.87760	108	
311.42986	98	
311.88077	96	
312.30589	90	
313.12924	62	
313.42877	106	
318.88916	82	
318.93974	68	
320.61735	86	
322.43369	84	
322.92353	78	
324.89119	98	
326.95840	68	
335.78985	72	
336.94310	76	
336.99938	68	
339.08072	94	
340.40477	78	
340.42989	108	
340.75827	62	
340.96495	88	
342.90723	78	
344.87089	66	
END IONS

###FS:    #m/z: 336.94677 #charge 1+
###MS: 110
###MSMS: 113
BEGIN IONS
TITLE=Cmpd 84, +MS2(336.9468), 28.0-35.0eV, 2.4min #113
RTINSECONDS=144.54
SCANS=110,113
PEPMASS=336.94677	78866
CHARGE=1+
64.00208	104	
131.02129	78	
185.87238	64	
186.04493	70	
189.86474	64	
190.89959	66	
196.05971	74	
196.88312	146	
204.43276	74	
207.00196	70	
207.06597	70	
207.94303	74	
208.88458	80	
209.94527	80	
210.89642	72	
211.94505	166	
212.87904	1296	1+
213.93869	140	
215.89264	70	
215.93663	124	
217.88055	196	
218.83742	142	
220.88381	70	
221.88488	82	
223.83062	152	
223.96419	76	
225.57665	102	
226.89727	90	
228.89409	450	1+
228.91606	76	
229.95408	284	
230.45134	90	
230.89013	2108	1+
231.95220	74	
232.09281	92	
232.12632	82	
232.82833	76	
232.86948	90	
233.05681	92	
233.82608	400	1+
233.94443	74	
234.00644	70	
234.90175	138	
237.92063	66	
238.80006	78	
239.02417	88	
239.86259	72	
240.77002	100	
241.84604	162	
242.91208	82	
243.89634	204	1+
245.85550	68	
246.09971	68	
246.97108	66	
247.98934	98	
248.89960	760	1+
248.96572	104	
249.07904	80	
249.15186	86	
249.83536	76	
249.96912	198	
250.03353	194	1+
250.58309	70	
250.83279	372	1+
250.95205	244	
251.07317	98	
253.08753	72	
253.91043	250	
255.07666	106	
255.83521	90	
255.90984	76	
256.06142	70	
256.26269	112	
256.82384	68	
256.84882	256	1+
256.88706	64	
258.84937	170	
259.85196	74	
260.82505	240	1+
261.12813	76	
261.86062	68	
263.51829	82	
263.88728	72	
264.11071	66	
266.80754	100	
267.15196	74	
267.84565	212	
267.86197	70	
268.84331	810	1+
269.03043	92	
269.49975	72	
270.91291	80	
271.50138	92	
271.92020	114	
272.33962	100	
273.88450	70	
273.89826	82	
273.96309	86	
274.18300	72	
274.86080	94	
275.42025	106	
275.84033	68	
276.85772	306	
277.84279	148	
277.86243	488	1+
278.83506	248	
279.83698	230	
279.99146	80	
280.98711	64	
282.21072	72	
283.10275	72	
283.86147	68	
285.85090	252	
286.84836	862	1+
286.86786	106	
288.83423	68	
288.97586	70	
290.47407	84	
290.51005	68	
290.96637	80	
292.09243	94	
292.10694	68	
292.99281	82	
293.86177	74	
294.11317	180	
294.93525	122	
297.13547	68	
297.89826	112	
298.88856	70	
299.06681	66	
299.41748	84	
299.87235	72	
299.89979	98	
303.24984	80	
306.11560	72	
306.41859	74	
306.88320	212	
307.89071	92	
309.19322	98	
309.39861	104	
309.87167	130	
310.67422	78	
310.87739	134	
312.03265	70	
312.16919	72	
312.77242	74	
312.82272	64	
313.06810	80	
313.46815	76	
322.28625	64	
322.79102	72	
323.88370	90	
324.89526	164	1+
325.98003	64	
326.61900	84	
326.88472	216	1+
330.81919	76	
331.79653	74	
331.99810	66	
332.35824	80	
337.74610	70	
339.15789	78	
339.42022	88	
340.77854	68	
341.00772	76	
END IONS

###FS:    #m/z: 363.95741 #charge 1+
###MS: 114
###MSMS: 115
BEGIN IONS
TITLE=Cmpd 85, +MS2(363.9574), 28.0-35.0eV, 2.5min #115
RTINSECONDS=148.207
SCANS=114-115
PEPMASS=363.95741	94720
CHARGE=1+
139.27703	78	
140.67893	82	
148.51892	86	
171.85230	86	
188.02329	98	
189.86257	304	
191.85852	464	
193.85316	134	
194.88791	172	
196.87755	140	
197.09938	76	
198.98303	92	
205.88061	114	
205.94950	284	
207.03754	78	
207.87452	200	1+
207.88814	130	
207.95014	164	
207.98553	80	
208.94476	88	
209.86714	84	
209.88267	340	1+
209.94448	600	
210.88490	236	1+
212.88015	1618	1+
212.99690	76	
214.89271	160	
215.88280	142	
219.86295	90	
221.86183	134	
222.95387	1462	1+
222.98210	84	
224.94793	1454	1+
225.98511	82	
226.89893	84	
226.94740	2776	1+
228.84749	78	
228.89607	600	1+
228.94127	2666	1+
230.84674	158	
230.89009	3620	1+
230.96376	208	1+
231.12210	86	
232.88426	528	1+
234.13265	94	
237.94127	100	
238.02845	98	
239.93642	464	1+
240.53941	128	
240.82473	168	
240.83504	230	
240.85141	96	
240.96241	876	1+
241.84782	90	
242.82148	120	
242.93894	122	
242.95836	854	1+
243.82215	242	
243.93848	116	
244.81682	200	
244.95687	1232	1+
245.82060	160	
245.83853	236	1+
245.84059	94	
245.87463	98	
246.67402	80	
246.80625	110	
246.90746	154	
246.95284	1606	1+
248.79779	680	1+
248.90124	702	1+
248.99360	80	
249.79927	502	1+
250.89846	274	
252.06070	100	
252.08006	78	
252.83732	84	
252.89101	160	
252.95424	76	
253.83768	140	
253.90812	188	
253.95519	90	
255.10905	104	
255.83514	92	
256.83920	202	
256.97369	78	
258.83534	234	1+
258.97660	132	
260.83034	162	
260.96734	740	1+
260.98772	86	
261.83032	552	1+
262.97062	190	
263.97435	218	1+
264.81554	84	
264.96673	194	1+
266.81333	1168	1+
266.85740	118	
267.83564	80	
268.13699	104	
268.92998	146	
269.82282	124	
270.80580	88	
271.84208	198	1+
271.91726	314	1+
274.09426	142	
274.15018	86	
274.86829	92	
275.92162	94	
276.85262	538	1+
278.79660	138	
279.80112	78	
280.78997	1600	1+
281.85510	370	1+
281.99578	80	
282.89659	90	
283.06435	148	
283.78832	326	1+
283.82201	444	1+
283.85340	158	
283.99199	86	
284.82104	392	1+
285.84954	120	
285.87186	116	
285.94457	86	
286.01074	92	
287.88918	76	
288.21839	88	
289.43076	78	
289.93277	76	
291.11934	310	
291.42749	80	
292.44288	94	
293.84947	140	
293.92922	78	
296.46860	102	
296.81358	164	
297.16082	98	
297.80163	2034	1+
298.11873	76	
298.18648	84	
298.80373	1750	1+
298.88231	84	
300.56393	78	
300.80242	390	
301.80375	312	
301.86096	416	
301.95767	76	
302.79667	178	
302.90707	144	
303.33874	144	
303.80296	118	
303.85855	508	1+
307.76785	84	
307.88928	110	
308.91043	106	
313.06173	128	
313.40508	86	
314.81771	214	1+
315.83346	78	
316.81718	362	1+
316.89283	108	
317.11013	118	
318.86003	278	1+
321.82450	318	1+
322.93133	168	
323.87083	88	
324.07627	84	
324.87314	142	
325.18479	76	
325.89365	76	
326.88567	164	
327.08067	80	
327.87379	88	
330.32880	98	
331.14228	84	
331.56214	86	
333.05914	94	
336.94371	328	1+
336.98336	90	
343.07203	84	
344.83261	78	
344.96006	92	
346.13111	76	
347.14166	102	
348.04327	82	
348.10066	90	
350.84601	106	
354.97076	84	
355.41937	84	
357.32233	102	
363.78452	170	1+
365.24136	82	
368.84452	126	
END IONS

###FS:    #m/z: 412.73184 #charge 1+
###MS: 114
###MSMS: 116
BEGIN IONS
TITLE=Cmpd 86, +MS2(412.7318), 28.0-35.0eV, 2.5min #116
RTINSECONDS=148.979
SCANS=114,116
PEPMASS=412.73184	76256
CHARGE=1+
185.86431	80	
189.86297	340	1+
191.85864	404	
201.93195	172	
207.87427	258	
207.98566	84	
211.73540	106	
212.87847	2750	1+
213.03310	122	
217.94480	192	
219.87927	86	
222.95092	1162	1+
224.94817	906	
226.94759	118	
230.89028	2546	1+
231.11454	96	
232.88523	926	1+
233.83211	132	
233.96510	80	
234.87917	298	1+
235.59646	80	
235.84263	96	
235.95715	328	1+
238.94332	150	
239.94144	152	
240.00468	92	
240.96389	848	1+
242.95852	274	
243.96052	122	
244.96445	84	
246.97575	190	
248.02993	106	
248.10640	84	
248.90147	382	
249.83278	140	
249.89829	570	1+
251.11209	86	
252.89302	248	
253.90861	600	1+
254.12656	82	
255.39936	92	
255.96573	166	
256.95206	102	
257.84654	86	
257.95488	100	
258.97143	96	
260.89779	86	
260.96990	318	
261.88339	122	
262.15095	142	1+
262.96874	102	
263.98124	98	
266.86764	92	
266.88288	90	
267.78279	380	1+
267.85237	142	
268.10465	90	
268.93805	128	
270.85135	164	
271.91794	146	
271.97782	106	
273.36216	108	
273.79533	124	
273.85076	166	
274.97859	416	1+
275.13926	88	
275.81577	314	1+
276.82016	250	1+
278.11634	244	1+
279.02671	102	
279.89287	694	
281.11453	82	
281.40295	100	
281.85368	140	
282.79197	230	1+
283.01789	92	
283.96482	106	
283.99176	142	
285.79279	262	
285.84528	872	1+
285.89657	98	
285.91146	92	
286.42225	86	
287.92791	114	
288.80509	204	1+
289.79151	118	
290.86172	430	1+
291.02692	82	
291.86311	284	1+
292.52248	92	
293.80430	136	
293.86099	140	
295.85897	178	1+
295.91660	528	
296.00833	86	
296.04038	82	
297.90436	1544	1+
298.02761	96	
298.85667	292	1+
299.60448	96	
299.85860	196	1+
300.81177	328	1+
302.90342	114	
303.02139	80	
303.85617	1784	1+
303.91443	202	1+
304.82888	124	
304.88243	112	1+
306.81680	178	
307.79712	460	1+
308.86481	436	1+
309.94593	92	
310.31727	84	
310.81616	120	
311.81029	162	
311.93726	86	
311.95879	92	
312.04238	144	
312.80797	386	1+
312.94744	170	
313.87561	154	
313.92753	822	1+
314.80033	102	
314.94025	242	1+
315.87291	134	
316.82696	104	
318.93486	3610	1+
320.92232	174	
321.38501	106	
321.85975	198	1+
322.16239	86	
323.41074	86	
324.83566	122	
326.07487	106	
326.87129	1132	1+
326.90940	252	
327.80941	844	
328.24422	88	
328.71183	138	
328.82007	410	
329.03212	104	
329.78227	80	
329.80621	244	
330.81479	580	1+
331.74060	80	
331.81581	350	1+
331.88300	112	
332.87670	164	
333.81948	88	
333.88201	118	
334.15014	328	
334.87575	106	
334.95166	550	1+
335.80854	82	
335.83349	220	1+
336.86514	124	
336.88863	174	1+
336.94541	7754	1+
337.80227	454	1+
339.33381	114	
340.43441	136	
341.80435	82	
342.57168	84	
342.82982	210	1+
343.18984	112	1+
345.05829	86	
345.40265	80	
345.75350	118	
345.82038	788	1+
346.41124	80	
346.94005	88	
348.82546	186	
349.76610	186	
350.82346	402	1+
350.84652	184	
351.39129	100	
351.78999	92	
351.95106	94	
352.15931	126	
353.15350	82	
354.66045	84	
357.09538	92	
359.96204	472	1+
366.02807	80	
366.55238	100	
368.09698	114	
371.81838	86	
371.84666	84	
379.60323	90	
388.97888	82	
389.12917	80	
390.87022	90	
392.84979	110	
393.73295	92	
394.36900	94	
397.86718	120	
400.20955	120	
416.41233	82	
417.69628	106	
END IONS

###FS:    #m/z: 336.94679 #charge 1+
###MS: 114
###MSMS: 117
BEGIN IONS
TITLE=Cmpd 87, +MS2(336.9468), 28.0-35.0eV, 2.5min #117
RTINSECONDS=149.752
SCANS=114,117
PEPMASS=336.94679	71776
CHARGE=1+
76.11687	82	
182.86980	166	
185.85744	86	
195.00523	66	
196.88635	78	
198.95877	64	
199.53916	72	
205.95056	74	
208.88131	60	
210.88210	72	
211.94468	438	
212.87988	1140	1+
212.98431	98	
213.93886	64	
215.88229	250	1+
221.94546	70	
223.95663	66	
224.87456	60	
224.92606	86	
226.64770	88	
226.83446	76	
226.89642	72	
227.85251	76	
228.89445	182	
228.92122	68	
229.95765	288	1+
230.88962	1580	1+
231.91858	72	
232.85713	76	
233.83005	94	
233.89343	232	1+
234.82596	70	
234.92620	68	
236.84810	72	
236.93828	82	
237.93923	86	
238.06411	66	
239.86561	64	
240.16077	68	
240.79469	62	
240.83241	64	
240.84982	128	
240.92248	68	
241.01214	72	
241.84313	314	1+
242.92026	68	
243.83993	106	
243.99910	64	
244.83788	68	
244.96278	68	
245.00506	70	
246.06888	76	
247.96579	94	
248.89908	552	1+
249.83561	68	
249.93435	60	
249.95617	100	
250.83353	300	1+
250.92466	64	
250.95745	110	
251.09082	86	
251.14360	66	
251.82282	62	
251.88159	72	
251.90998	76	
252.95668	188	
253.09698	98	
253.84670	130	
253.90652	608	1+
254.91969	156	
255.96313	72	
256.85745	84	
256.88341	106	
257.26338	80	
258.85060	546	1+
261.08997	64	
261.80493	92	
261.82108	88	
261.88453	130	
264.97434	78	
265.08953	142	
266.86820	62	
267.82197	74	
267.84135	130	
267.86380	70	
268.83981	1100	1+
268.95786	106	
269.01030	74	
269.92366	82	
271.01198	76	
271.84685	72	
271.89243	62	
271.91637	134	
272.04379	80	
273.90014	80	
273.94518	68	
273.97130	72	
274.85897	220	
274.91789	66	
275.83392	74	
275.97493	76	
276.07265	80	
276.86103	272	
276.89549	74	
277.39651	100	
277.84040	86	
277.86500	140	
278.83821	488	
278.86089	122	
279.10478	66	
279.83234	304	1+
279.85189	72	
279.96494	74	
280.02241	68	
283.10081	68	
284.04346	70	
285.85331	324	
286.85028	872	1+
286.92351	82	
293.10625	174	
293.85731	66	
294.10955	94	
294.83902	62	
294.87273	62	
295.94310	82	
296.88168	94	
296.90493	88	
297.01080	60	
297.39619	94	
297.88995	62	
297.94693	104	
298.22888	90	
299.87423	68	
299.92548	72	
300.87998	114	
303.70147	100	
303.86412	88	
305.03150	68	
305.85999	76	
306.07905	84	
306.11973	66	
308.75523	96	
309.86843	140	
311.87441	124	
312.16068	62	
312.88444	74	
313.44853	70	
313.87022	66	
314.85210	66	
318.47527	78	
320.06557	74	
320.15373	74	
320.90750	80	
323.37802	96	
323.89539	256	1+
327.71600	70	
328.85762	72	
332.17252	78	
334.96708	72	
335.02742	82	
336.28714	80	
337.77747	72	
339.91083	68	
340.97222	90	
END IONS

###FS:    #m/z: 363.95741 #charge 1+
###MS: 118
###MSMS: 119
BEGIN IONS
TITLE=Cmpd 88, +MS2(363.9574), 28.0-35.0eV, 2.6min #119
RTINSECONDS=153.415
SCANS=118-119
PEPMASS=363.95741	97090
CHARGE=1+
73.86248	90	
99.60787	84	
166.83823	100	
171.85548	80	
189.86391	608	
191.85776	532	1+
196.87925	86	
200.87879	80	
202.99390	92	
206.96158	80	
207.87580	438	1+
209.11233	96	
209.94346	160	
210.88332	192	
210.90097	84	
210.96255	80	
212.87992	2154	1+
213.08818	76	
215.96949	80	
217.89731	82	
217.92295	78	
218.91537	80	
222.95151	2048	1+
224.94827	2240	1+
226.89393	222	
226.94788	2686	1+
227.52266	90	
227.93419	156	
228.89396	658	1+
228.94427	1790	1+
229.96329	84	
230.83248	154	
230.89019	3598	1+
230.94977	90	
231.56150	86	
233.85649	78	
233.88190	334	1+
240.82279	262	1+
240.83248	206	1+
240.94216	112	
240.96340	1366	1+
241.94109	240	
242.04608	104	
242.94092	138	
242.95922	1516	1+
243.81882	428	1+
243.94214	96	
244.95784	1458	1+
245.03001	82	
245.84162	130	
246.09970	82	
246.82383	90	
246.90654	192	
246.95317	1896	1+
247.80418	172	
247.97537	228	1+
248.80204	792	1+
248.89988	866	1+
249.13158	82	
249.80368	478	1+
249.85288	76	
249.93438	80	
250.01778	80	
251.78879	112	
252.82146	78	
252.89721	416	1+
253.08345	162	
253.83975	86	
255.92558	78	
256.48393	80	
258.09636	88	
258.51330	118	
258.84403	338	
258.97054	482	
259.44787	106	
259.84891	178	
260.82872	1118	1+
260.96840	814	1+
261.83065	774	1+
262.09298	86	
262.97229	342	1+
263.97786	212	1+
264.01320	94	
264.83157	80	
265.42754	78	
265.82056	130	
265.97555	130	
266.16826	84	
266.81418	994	1+
266.88365	80	
267.97729	412	1+
268.81144	386	1+
268.84655	78	
268.90960	86	
269.97089	240	
271.91586	128	
275.81003	82	
275.90460	132	
276.81174	116	
276.85886	124	
277.80068	608	1+
278.80122	432	1+
278.84810	272	1+
278.86576	138	
279.03911	86	
279.10089	220	1+
279.91271	182	1+
279.96402	130	
280.79371	998	1+
282.08505	76	
282.79030	630	1+
282.82987	98	
283.02395	122	
283.84977	198	
284.40386	82	
284.79313	122	
284.82606	166	
284.85614	88	
285.27636	80	
285.79866	100	
285.82841	202	
285.84546	368	
286.84773	194	
287.89015	114	
289.82178	84	
289.87324	136	
290.92240	90	
291.11225	126	
291.13733	102	
293.85312	220	
294.85852	124	
295.02503	98	
295.44249	84	
296.80876	320	
297.80836	408	
297.92786	80	
298.80439	1922	1+
299.12440	78	
299.87022	122	
300.05706	118	
300.77264	92	
300.80013	712	1+
300.87343	176	
301.86356	156	
303.85901	688	1+
303.94730	98	
304.91810	86	
305.16887	76	
306.87352	260	1+
307.43176	88	
307.92308	92	
307.98524	102	
311.06583	84	
315.68950	82	
315.82244	96	
315.84773	90	
316.81643	344	1+
317.78079	90	
318.93986	116	
319.93599	82	
321.14783	104	
321.82283	196	
321.87314	118	
321.99312	80	
322.82316	160	
322.93045	76	
323.38436	78	
324.79530	80	
324.82247	116	
324.87609	126	
325.88258	116	
326.16001	78	
326.76126	76	
326.87182	164	
326.94733	84	
330.80230	92	
335.42326	100	
335.87305	78	
336.94286	106	
337.07536	86	
337.94652	128	
338.95441	98	
339.48324	102	
341.83126	78	
343.99574	96	
346.78748	102	
347.14138	92	
354.87718	124	
361.07638	94	
363.82097	94	
365.09125	84	
368.83516	234	
END IONS

###FS:    #m/z: 412.73178 #charge 1+
###MS: 118
###MSMS: 120
BEGIN IONS
TITLE=Cmpd 89, +MS2(412.7318), 28.0-35.0eV, 2.6min #120
RTINSECONDS=154.187
SCANS=118,120
PEPMASS=412.73178	73202
CHARGE=1+
97.46246	90	
189.86065	154	
191.85856	352	1+
196.88413	162	
204.90169	100	
205.11079	84	
207.87413	182	
212.87868	1730	1+
213.70184	88	
215.89546	82	
216.87261	94	
222.95102	864	1+
224.94809	742	1+
226.94707	126	
229.91832	180	1+
230.88993	3268	1+
231.64398	108	
232.88537	1066	1+
233.15277	90	
233.95871	90	
234.88003	714	1+
235.95380	180	
237.95202	90	
238.89854	86	
238.95937	108	
239.94715	354	
240.79171	116	
240.96371	1014	1+
242.95835	548	1+
244.36725	88	
245.91932	118	
247.39008	98	
248.90026	1404	1+
249.93250	88	
250.08760	90	
250.95092	82	
251.89591	148	
253.90954	212	
253.96719	130	
254.16079	152	
254.90991	86	
255.78210	202	
256.13783	128	
256.78692	94	
257.95914	408	
260.97060	804	1+
261.88492	94	
262.14870	286	1+
263.50848	88	
263.98269	164	
264.07949	128	
265.90978	104	
266.92590	82	
266.94991	88	
267.78620	106	
267.84127	140	
268.78178	122	
268.94233	224	1+
269.77910	82	
270.06666	84	
270.85253	124	
271.92036	186	
272.05208	106	
275.81626	336	1+
276.04428	176	
278.49660	116	
278.91805	96	
279.85479	124	
279.89358	618	
281.92709	248	1+
283.79003	192	
284.79570	94	
285.79746	234	
285.84672	892	1+
285.92063	168	1+
287.79352	180	
288.80993	114	
288.86508	146	
289.79158	616	1+
289.85952	250	1+
291.11817	96	
292.93616	86	
293.09422	86	
293.12928	90	
294.93303	114	
295.91978	566	1+
296.81373	86	
296.94936	84	
297.90512	1298	1+
298.08672	96	
299.78526	330	1+
299.86197	110	
299.89240	86	
300.82045	132	
301.59928	90	
303.80111	456	1+
303.85714	1412	1+
304.80235	252	1+
304.90954	88	
305.85583	136	
306.81216	212	
306.88153	156	1+
307.80441	432	1+
308.79204	96	
309.81118	278	
309.87131	210	
310.81269	124	
311.81627	98	
311.87775	144	
311.93989	138	
312.01732	86	
312.07594	90	
312.80566	208	
312.94712	82	
313.80325	122	
313.93129	662	
314.82503	352	1+
314.86338	84	
315.93076	214	
316.94444	332	
317.87275	134	
318.78187	92	
318.82963	434	1+
318.93576	3100	1+
319.78773	100	
319.89651	86	
320.93381	374	1+
321.86894	278	
323.82113	144	1+
324.03875	92	
326.80312	214	
326.87080	1204	1+
327.81062	940	1+
327.93121	86	
328.93781	90	
329.76248	196	1+
329.80709	474	1+
330.76976	138	1+
330.87543	118	
331.10348	96	
332.87650	168	
333.88064	110	
334.09991	106	
334.15145	264	1+
334.16888	168	
334.80287	86	
334.88129	394	1+
334.95007	256	
335.48602	86	
335.95305	116	
336.17584	138	
336.89521	112	
336.94569	5414	1+
337.31890	114	
337.80159	326	1+
339.80049	84	
341.84712	106	
343.00374	88	
344.89398	86	
345.81659	748	1+
346.34565	92	
347.50735	92	
347.82246	284	1+
348.78040	116	
349.91528	90	
350.77922	100	
350.82556	364	
351.39358	92	
351.82960	164	
352.05673	88	
352.15837	460	1+
352.39553	98	
352.82096	122	
353.82875	98	
354.93325	88	
355.81422	88	
357.34107	84	
359.85158	84	
359.95915	342	
360.95034	162	
360.96281	156	
360.98457	86	
361.94492	84	
362.12948	88	
363.28023	98	
364.21258	96	
367.90890	164	
371.90369	90	
376.88232	112	
378.52027	90	
379.19454	102	
382.03322	94	
397.00437	88	
400.39263	82	
405.85115	128	
414.22472	148	1+
END IONS

###FS:    #m/z: 359.96280 #charge 1+
###MS: 118
###MSMS: 121
BEGIN IONS
TITLE=Cmpd 90, +MS2(359.9628), 28.0-35.0eV, 2.6min #121
RTINSECONDS=154.959
SCANS=118,121
PEPMASS=359.96280	54496
CHARGE=1+
59.70887	84	
189.50954	76	
198.03479	92	
199.86725	78	
199.95581	78	
204.90331	82	
208.88425	72	
209.94559	204	
209.96294	74	
212.39337	86	
216.09028	86	
218.71011	102	
220.95815	124	
221.88506	114	
221.96543	78	
222.95377	734	1+
224.88200	84	
224.94747	576	1+
226.85658	86	
226.94755	1296	1+
227.88318	168	1+
227.92836	124	
228.94300	974	
233.88629	76	
234.95827	82	
238.86081	80	
239.08085	74	
240.96407	422	1+
242.87123	134	
242.95879	356	1+
243.59414	80	
243.94105	94	
244.01564	76	
244.95830	746	1+
245.85708	76	
245.94180	140	
246.95452	466	
248.80251	512	1+
250.84169	76	
250.95245	264	
251.84247	78	
252.07816	84	
252.87669	132	
252.95250	280	
254.15284	76	
254.21193	82	
254.57574	86	
254.84071	88	
254.85416	72	
256.85381	80	
257.91539	74	
258.05542	72	
258.83231	182	
259.09983	200	1+
259.79896	132	
259.85515	78	
260.83943	124	
260.94943	124	
260.96926	500	1+
261.50495	100	
262.89486	86	
262.95171	96	
263.42486	74	
263.44858	86	
263.98170	334	
264.37992	74	
264.82882	282	1+
264.85785	84	
266.81530	388	
266.86373	140	
267.97363	144	
268.81254	180	
269.06464	80	
270.88627	104	
272.10455	76	
273.54692	78	
273.96924	104	
275.81306	104	
275.86078	128	
275.97182	262	
276.81121	76	
277.80858	140	
277.99780	96	
278.79817	192	
278.84761	104	
279.10460	76	
279.79739	148	
280.79453	1274	1+
280.87805	92	
281.10835	78	
281.45836	74	
281.84588	90	
282.35335	84	
282.78649	78	
282.79947	90	
283.93818	82	
283.98550	118	
284.00438	76	
284.79765	158	
284.82710	386	1+
284.97988	82	
286.10907	74	
286.79285	80	
286.94608	88	
288.83989	72	
289.82602	76	
291.02904	76	
291.10218	78	
291.78766	78	
292.48896	86	
292.78713	72	
293.43697	118	
293.86211	72	
294.86056	84	
296.80904	522	1+
297.96611	90	
298.01508	72	
298.09751	90	
298.80509	1132	
299.82311	110	
299.92774	84	
299.95962	78	
300.78549	112	
300.80869	118	
300.84938	74	
301.78452	150	
303.44342	86	
303.94595	110	
304.86434	100	
304.88136	80	
305.38333	80	
306.42732	96	
309.86715	94	
311.12878	74	
312.64231	92	
313.16594	74	
314.82320	134	
315.81102	700	1+
318.93572	130	
321.10209	82	
321.82451	156	
321.84302	84	
322.40529	88	
322.82190	114	
323.01886	180	1+
324.86578	78	
325.89830	102	
326.80308	132	1+
328.88650	182	1+
330.85138	72	
332.77460	78	
332.81648	102	
333.04128	90	
335.88006	82	
336.94489	102	
338.16147	80	
338.39613	106	
338.80262	78	
340.43875	90	
340.97579	78	
344.06884	94	
350.15948	80	
355.17883	84	
357.41999	80	
359.75705	90	
361.35640	88	
361.39377	98	
361.99392	80	
END IONS

###FS:    #m/z: 322.93087 #charge 1+
###MS: 122
###MSMS: 123
BEGIN IONS
TITLE=Cmpd 91, +MS2(322.9309), 28.0-35.0eV, 2.7min #123
RTINSECONDS=158.625
SCANS=122-123
PEPMASS=322.93087	588544
CHARGE=1+
188.91500	72	
189.16471	80	
189.98982	114	
190.89628	72	
191.11697	76	
193.96233	78	
194.90231	80	
202.04853	78	
204.02399	72	
205.94946	76	
206.95279	68	
208.89329	78	
209.92374	78	
210.90531	82	
210.99645	68	
211.88685	96	
216.95423	66	
218.89990	74	
221.88857	72	
221.94567	102	
223.92907	74	
223.95965	138	
224.90238	76	
225.81446	62	
226.11925	82	
226.81862	222	1+
227.79144	72	
228.84039	86	
229.82515	68	
231.04623	72	
231.87577	66	
232.90348	78	
235.82852	94	
236.01227	86	
237.05551	70	
238.07260	212	1+
238.40199	94	
238.88531	78	
238.92160	64	
238.97263	70	
239.95801	104	
240.82192	364	1+
240.94102	724	
240.96316	88	
241.01208	64	
241.94025	1540	1+
242.94275	1082	1+
243.08480	66	
243.21121	74	
243.82140	272	1+
243.92686	84	
244.12549	104	
244.85400	114	
244.94236	134	
244.99894	106	
246.97297	86	
247.38872	112	
247.85258	192	
248.83702	132	
248.89112	68	
248.98969	68	
249.88025	72	
250.15182	70	
250.17116	70	
251.78962	70	
253.08718	64	
253.93352	72	
254.07479	62	
256.84367	128	
256.87533	82	
258.83154	548	1+
260.85004	62	
261.83410	298	
262.82810	270	
263.33911	78	
263.83610	146	
263.98194	144	
264.85632	158	
264.87192	68	
265.35539	72	
266.86148	66	
267.88376	62	
267.90995	102	
268.39275	70	
268.95573	72	
271.04629	94	
271.36529	66	
271.78079	116	
271.79899	70	
271.85573	72	
272.94979	74	
274.78102	68	
276.85467	90	
277.12263	74	
278.09643	68	
279.03906	76	
279.09355	776	1+
279.14369	64	
279.84778	62	
280.02238	72	
280.96248	66	
281.80883	68	
282.06230	68	
282.86265	72	
283.03253	92	
283.07396	132	
283.79130	64	
283.91110	86	
284.29398	314	
284.79019	64	
285.86135	156	
286.91931	68	
286.97105	64	
287.00229	80	
288.80644	68	
289.78651	68	
289.86948	106	
289.92625	86	
290.41557	70	
290.88671	94	
291.80312	174	
293.54188	82	
293.79451	72	
293.94811	74	
296.04682	80	
296.86450	112	
297.01281	74	
299.87026	66	
299.97428	72	
300.81507	70	
301.41591	78	
302.87280	76	
302.99776	90	
303.06837	64	
303.88358	126	
303.90022	66	
303.92812	76	
305.88144	66	
307.80405	346	1+
307.88401	286	1+
308.00676	78	
310.81263	126	
310.87989	66	
311.81147	72	
311.88798	118	
311.92844	62	
311.99133	108	
313.72252	66	
313.99194	72	
316.94512	82	
319.11296	62	
319.76694	78	
319.82207	66	
320.73156	80	
320.82596	66	
322.89047	68	
324.89472	74	
325.91135	64	
328.15087	86	
328.26332	68	
END IONS

###FS:    #m/z: 340.94142 #charge 1+
###MS: 122
###MSMS: 124
BEGIN IONS
TITLE=Cmpd 92, +MS2(340.9414), 28.0-35.0eV, 2.7min #124
RTINSECONDS=159.398
SCANS=122,124
PEPMASS=340.94142	246886
CHARGE=1+
192.89345	90	
194.34394	66	
199.89333	72	
201.95087	78	
204.94215	68	
205.95078	64	
209.94439	126	
212.87892	72	
213.94150	130	
214.87717	70	
215.88982	142	
220.88196	64	
223.02617	86	
223.95819	136	
223.97691	62	
226.94830	214	1+
230.88968	564	1+
231.53378	94	
231.95252	198	
233.90005	182	
234.05162	82	
234.89814	216	
235.06739	70	
238.81159	90	
239.06761	64	
240.78822	70	
240.83908	78	
241.82021	116	
241.84557	154	
242.83882	92	
244.59800	106	
244.95859	80	
244.99149	94	
245.01256	112	
246.71278	96	
247.00005	66	
248.89920	68	
249.85471	74	
249.90152	120	
250.95063	82	
252.35322	106	
254.63667	100	
254.83438	80	
254.91132	112	
255.01714	64	
255.57781	80	
255.90594	156	1+
256.16932	64	
257.85304	152	
257.94352	72	
258.84375	144	
258.97573	94	
259.85315	388	
259.89346	68	
259.95665	78	
259.97846	90	
260.84462	68	
260.86816	118	
261.84224	72	
262.83836	132	
263.03443	68	
263.88142	66	
263.94121	66	
264.85160	66	
264.86739	272	1+
265.88799	70	
266.41895	72	
266.84996	70	
267.24503	64	
267.82946	70	
267.84329	68	
268.83916	236	
268.95947	88	
269.81271	64	
269.84422	108	
270.61369	90	
270.84535	152	
270.96737	96	
271.42033	82	
272.93564	72	
272.97652	68	
273.85277	106	
274.41447	84	
274.86162	188	
275.37558	88	
275.81119	108	
275.82521	78	
275.86551	120	
276.15256	72	
276.85636	370	
277.86068	204	
277.89801	84	
277.92442	88	
277.97167	74	
278.03111	68	
278.84217	598	1+
279.07396	82	
279.87657	74	
279.91775	68	
280.17060	66	
280.85561	78	
281.90369	90	
281.95941	94	
282.97481	64	
284.06641	76	
287.88077	90	
288.09941	72	
289.48939	78	
290.08287	66	
292.04422	90	
294.86678	226	1+
297.22038	80	
297.89285	104	
297.98089	70	
298.24808	62	
298.87367	68	
301.21778	72	
302.10694	84	
302.86987	64	
305.80635	64	
305.88811	80	
306.12627	64	
306.88243	164	
307.02943	70	
308.89112	148	
309.19333	66	
309.42641	96	
309.87599	78	
309.89318	96	
310.31055	66	
314.19237	66	
315.89635	76	
318.73348	72	
318.98132	106	
321.37006	66	
323.04488	112	
323.23281	64	
325.16030	66	
325.88791	194	1+
326.16631	78	
327.95171	82	
328.83498	86	
329.53508	80	
329.91354	98	
332.65379	74	
332.82429	78	
334.42979	86	
336.51243	76	
338.66505	80	
340.79217	68	
341.12608	64	
341.41364	96	
342.46513	94	
342.91939	68	
343.18361	76	
344.09623	70	
345.72212	70	
END IONS

###FS:    #m/z: 363.95719 #charge 1+
###MS: 122
###MSMS: 125
BEGIN IONS
TITLE=Cmpd 93, +MS2(363.9572), 28.0-35.0eV, 2.7min #125
RTINSECONDS=160.17
SCANS=122,125
PEPMASS=363.95719	92922
CHARGE=1+
150.58361	98	
180.87348	124	
189.86416	136	
191.86044	138	
194.40751	102	
200.94509	98	
203.00962	78	
205.88896	80	
207.04456	84	
209.94530	256	
212.87970	1490	1+
214.85563	76	
216.89205	106	
222.95313	368	1+
223.83275	122	
224.95103	434	
225.95295	196	
226.84699	92	
226.94790	1596	1+
227.81756	76	
227.93410	78	
228.85481	94	
228.89557	412	1+
228.94280	1900	1+
230.89081	2006	1+
232.88301	244	
236.08857	96	
236.94789	88	
237.05562	82	
240.57552	96	
240.83978	118	
240.96470	494	1+
241.94427	580	1+
242.82236	200	
242.87222	76	
242.94587	360	1+
242.96302	234	
243.82074	848	1+
244.82138	578	1+
244.95779	816	1+
245.94190	170	
246.95537	770	1+
247.90618	160	
248.80605	488	1+
248.90107	930	1+
250.08574	106	
251.99826	98	
252.10573	80	
252.13857	78	
252.89586	108	
253.40966	80	
253.84167	184	
253.91116	134	
254.86610	116	
256.06700	100	
256.84890	92	
258.83356	428	1+
258.96749	104	
260.35470	108	
260.83272	380	
260.97228	134	
260.98623	94	
261.12597	90	
261.83326	192	
262.53453	108	
262.83061	334	
263.09009	78	
263.55242	92	
263.83282	210	
263.98443	166	
264.01289	78	
264.82225	96	
265.09087	78	
265.82240	184	
266.07197	78	
266.81709	676	1+
266.97562	96	
267.84672	154	
267.96667	96	
268.81890	112	
268.96176	214	1+
269.09441	120	
269.84094	80	
270.80811	162	
271.79891	84	
272.75516	76	
273.02705	78	
276.84898	228	1+
277.00181	78	
277.03937	96	
277.80976	184	
277.83608	154	1+
279.02676	82	
279.79725	80	
279.91606	110	
280.79059	1276	1+
280.81444	132	
282.88507	82	
283.42928	92	
283.79088	246	1+
283.81881	362	1+
283.85757	122	
284.08917	78	
284.78071	86	
284.82038	306	1+
284.84060	138	
284.94256	90	
285.53131	94	
285.84530	110	
285.87210	146	
286.82663	126	
286.84476	146	
287.81811	138	
287.89346	104	
288.92367	104	
289.42030	86	
290.80458	104	
290.82792	76	
291.11893	86	
291.40407	96	
291.86117	86	
292.96668	92	
296.81185	192	
297.11032	88	
297.81019	420	
298.80375	640	
298.87357	78	
299.80477	432	
299.87161	184	
300.00630	94	
300.80000	802	1+
301.86659	426	
302.91434	78	
303.53670	76	
303.79625	92	
303.86185	276	
303.94882	108	
304.78956	86	
305.15399	94	
306.11764	84	
307.50736	112	
307.84436	136	
308.95151	76	
310.79082	78	
312.84679	102	
312.87906	84	
314.82102	146	
316.81626	508	1+
318.13564	80	
318.93485	384	1+
319.09973	82	
320.19754	94	
320.80811	124	
321.13215	92	
321.20019	96	
321.81460	190	1+
323.93741	86	
326.86988	186	
328.97569	78	
331.16800	94	
334.98475	94	
335.83024	78	
336.94488	176	
339.14071	128	
341.35921	82	
341.39808	102	
343.78549	110	
347.91291	80	
350.77920	88	
352.88925	80	
354.95414	82	
355.42441	80	
357.97750	82	
360.19067	118	
362.93152	96	
363.94953	86	
365.90363	80	
366.79187	76	
END IONS

###FS:    #m/z: 322.93072 #charge 1+
###MS: 126
###MSMS: 127
BEGIN IONS
TITLE=Cmpd 94, +MS2(322.9307), 28.0-35.0eV, 2.7min #127
RTINSECONDS=163.837
SCANS=126-127
PEPMASS=322.93072	620612
CHARGE=1+
190.97964	90	
193.41229	102	
198.95029	84	
199.11795	102	
200.83392	64	
201.04419	78	
202.49553	76	
205.94877	64	
206.08972	74	
206.94914	64	
207.97147	86	
210.01804	64	
212.66744	70	
212.90901	88	
217.92276	76	
217.93911	92	
218.85039	124	
219.88658	90	
223.06650	72	
223.95881	108	
225.07515	66	
226.83970	138	
226.89349	66	
227.79171	62	
227.95459	82	
228.90107	70	
229.94060	66	
230.02826	82	
230.85114	136	
231.05545	120	
231.12434	72	
231.83654	128	
232.03844	66	
234.34318	84	
235.10492	96	
235.99446	68	
236.08293	76	
236.54370	80	
236.84212	112	
237.48888	80	
238.05705	68	
239.78868	136	
240.82338	154	
240.94040	434	
241.02333	76	
241.05210	68	
241.83048	62	
241.94418	212	
242.24518	78	
242.82079	78	
242.94075	1192	1+
243.79684	62	
243.82041	764	1+
244.85576	106	
244.93916	192	
246.10756	68	
246.97643	230	1+
247.86073	106	
247.97193	62	
248.11100	76	
248.54439	76	
248.85610	90	
250.94201	64	
251.15100	78	
252.82561	74	
252.87035	76	
253.35098	72	
253.84962	70	
255.79009	74	
256.51530	124	
257.08258	100	
257.77919	66	
257.79918	124	
258.83210	374	
259.84960	94	
260.02968	64	
260.34071	72	
260.83058	132	
260.84553	82	
261.83080	1018	1+
262.35749	94	
262.79869	90	
263.90527	74	
263.98321	62	
264.82870	66	
264.86212	62	
266.15619	90	
266.86746	146	
267.78522	64	
271.36198	96	
271.84934	76	
273.80063	72	
275.81161	86	
276.00956	72	
276.81787	66	
276.84254	70	
276.91394	76	
277.46581	94	
278.08825	74	
279.09052	696	1+
279.91965	66	
280.84546	142	
281.12083	86	
281.84777	200	1+
282.97074	84	
283.78082	88	
283.80984	146	
284.29175	134	
284.85312	138	
285.29511	76	
285.84866	126	
285.86393	64	
286.04422	74	
289.87426	84	
290.15423	76	
290.78822	68	
290.86876	82	
291.80468	76	
292.81027	114	
293.67257	68	
293.87645	74	
294.85443	92	
294.86859	76	
295.44260	68	
296.18721	132	1+
297.00660	68	
298.04854	82	
299.81509	72	
300.03624	92	
300.78522	64	
300.98554	84	
301.85849	94	
304.36946	78	
304.79980	76	
304.88444	120	
306.89345	68	
307.82605	78	
307.87658	84	
309.02299	82	
309.05932	72	
309.79838	62	
310.84285	66	
311.41926	86	
312.88384	66	
313.05960	74	
313.77939	62	
318.87834	62	
318.92655	88	
319.02506	66	
319.88791	72	
320.04809	78	
320.15137	70	
320.98247	80	
322.86854	66	
326.24653	88	
326.88977	68	
327.77170	82	
END IONS

###FS:    #m/z: 340.94124 #charge 1+
###MS: 126
###MSMS: 128
BEGIN IONS
TITLE=Cmpd 95, +MS2(340.9412), 28.0-35.0eV, 2.8min #128
RTINSECONDS=164.61
SCANS=126,128
PEPMASS=340.94124	255818
CHARGE=1+
192.93608	86	
202.88956	72	
206.37194	68	
208.96239	74	
210.90350	78	
210.93663	110	
212.06244	82	
212.87923	296	1+
213.89408	72	
213.94169	114	
215.83251	102	
215.85931	74	
215.88613	162	
216.82385	78	
218.85005	72	
218.88525	94	
221.94338	76	
224.89479	74	
225.88971	76	
226.89195	140	
228.47405	84	
228.84936	122	
228.89214	68	
230.89034	360	
231.89018	380	
231.95084	126	
232.90528	62	
233.86766	66	
233.89626	204	
233.95326	138	
234.83788	64	
236.88739	74	
238.01678	74	
238.06833	76	
238.82124	82	
238.91977	68	
239.02405	74	
239.15476	70	
239.88675	68	
240.06341	68	
240.90535	72	
241.84510	190	
241.88658	84	
242.03466	70	
242.06343	70	
242.85109	70	
243.83271	188	
243.87216	78	
243.89724	76	
245.85715	214	1+
245.94562	80	
247.01752	86	
248.83714	72	
248.90187	354	1+
248.99565	84	
249.99456	72	
250.12054	68	
250.99643	140	
251.01528	64	
253.34801	166	
253.93758	64	
254.91182	130	
256.91462	128	
258.84709	242	
259.85542	212	
259.91101	78	
259.95365	134	
259.97840	80	
260.84334	276	
260.91981	72	
261.89440	74	
261.99160	78	
262.35572	82	
262.37341	74	
263.16564	114	
263.39873	78	
263.87750	86	
264.85949	76	
265.85020	80	
266.57934	74	
267.02630	78	
267.14054	70	
267.84745	66	
268.83900	330	1+
270.98573	82	
271.84733	224	1+
272.01964	66	
272.14899	80	
272.75121	102	
272.80614	66	
273.07382	106	
273.91655	68	
274.03823	92	
274.91524	84	
275.84623	66	
275.86373	126	
275.89530	74	
276.85543	80	
277.85701	370	1+
278.84593	658	1+
279.84995	480	1+
280.88244	174	
281.01178	70	
281.86853	86	
282.82622	76	
282.89596	64	
283.35646	90	
283.90921	78	
286.00861	78	
287.76005	72	
288.61063	70	
290.99330	92	
292.00418	86	
292.88398	68	
293.16752	68	
293.85689	86	
294.87213	72	
295.61154	84	
296.86361	90	
297.82159	68	
298.92899	72	
299.87257	282	1+
300.85976	82	
301.79770	90	
302.88209	72	
303.44013	66	
304.02263	76	
307.89963	156	
310.00601	82	
312.87501	72	
315.67410	112	
315.95358	76	
316.37258	76	
316.76589	72	
316.88562	78	
324.26431	94	
324.87937	94	
325.78552	66	
325.89309	86	
326.61465	82	
326.91182	76	
328.93785	94	
329.83337	72	
332.75685	64	
332.87558	80	
333.88669	72	
334.75115	68	
334.97589	94	
335.01627	72	
335.89540	84	
339.03364	62	
339.82524	88	
339.84096	66	
339.94064	64	
340.22387	78	
341.71308	70	
342.19483	72	
342.90372	68	
346.32739	80	
END IONS

###FS:    #m/z: 336.94623 #charge 1+
###MS: 126
###MSMS: 129
BEGIN IONS
TITLE=Cmpd 96, +MS2(336.9462), 28.0-35.0eV, 2.8min #129
RTINSECONDS=165.382
SCANS=126,129
PEPMASS=336.94623	76984
CHARGE=1+
79.03575	68	
142.98672	88	
178.29103	162	
185.86431	78	
189.57209	62	
196.88234	78	
198.95529	74	
209.94540	82	
210.88437	220	
211.94529	726	1+
212.87744	748	1+
215.88848	90	
215.91022	62	
217.88437	116	
218.83195	82	
220.01583	66	
220.73607	96	
221.94158	76	
222.84796	68	
222.94684	64	
223.95967	92	
224.97572	90	
225.84976	60	
226.45533	110	
227.89364	366	1+
228.89684	302	1+
229.95559	308	1+
230.88970	1480	1+
233.82646	66	
233.89962	64	
234.82627	92	
235.90342	100	
235.97165	64	
236.06395	74	
237.06467	78	
237.91466	62	
237.99628	70	
238.84571	182	1+
238.89163	68	
240.81007	60	
240.83918	602	1+
241.84432	444	1+
241.94642	62	
242.94616	82	
243.83962	64	
244.79909	74	
244.95661	66	
245.00311	78	
246.90505	116	
246.97304	80	
247.16039	90	
247.96230	162	1+
248.89773	868	1+
249.14316	84	
249.82826	360	1+
250.83344	252	1+
250.95588	70	
251.07277	112	
251.80552	72	
251.90821	82	
252.79805	66	
252.83620	206	1+
252.95232	206	
252.97411	202	
252.99913	138	
253.02085	66	
253.08313	76	
253.81807	64	
253.90577	508	1+
253.94127	64	
254.96569	118	
254.99167	78	
255.96686	72	
256.08070	66	
256.81622	118	
256.89992	136	
257.86066	148	
257.88600	62	
257.93728	62	
257.99053	72	
258.14435	68	
258.80656	86	
258.85030	250	
259.85168	186	
260.86804	96	
260.94480	154	
261.85678	138	
262.84379	142	
263.82957	82	
264.84952	74	
264.90141	68	
265.08362	64	
265.85083	68	
266.19412	60	
266.95205	96	
267.83777	100	
267.95608	92	
268.58151	82	
268.84191	522	1+
268.99259	68	
269.14529	78	
269.94976	88	
270.83527	126	
270.98761	68	
271.84842	84	
271.91595	338	1+
271.96516	62	
272.87293	96	
272.89954	68	
274.86638	64	
275.87485	106	
275.92998	80	
275.99516	86	
276.85849	864	1+
276.88316	66	
278.52449	74	
278.83955	180	
279.06585	84	
279.10868	84	
279.58324	82	
279.83853	112	
279.86553	68	
279.88467	84	
280.10862	66	
280.95218	76	
280.97439	68	
282.35939	90	
282.60702	68	
284.85735	72	
285.84758	750	1+
286.09599	60	
286.84894	484	1+
286.88365	78	
288.85915	216	1+
289.14067	82	
291.89088	76	
292.15728	78	
292.84830	72	
293.10978	330	1+
293.44072	70	
294.86879	70	
297.99798	74	
299.06080	64	
299.87658	74	
300.35966	118	
300.88923	70	
302.87399	106	
303.12995	72	
304.86623	120	
304.94351	78	
305.05948	80	
306.86910	146	
307.89057	86	
308.86561	66	
309.87115	286	1+
310.85166	78	
311.59019	94	
312.84480	62	
312.86825	72	
314.69544	86	
317.16150	114	
319.98875	74	
323.02936	72	
325.17825	70	
325.87149	72	
328.08760	80	
328.82490	220	1+
329.87223	144	
334.05988	62	
334.14929	92	
335.76728	70	
336.08450	76	
340.91913	70	
341.17337	70	
END IONS

###FS:    #m/z: 322.93090 #charge 1+
###MS: 130
###MSMS: 131
BEGIN IONS
TITLE=Cmpd 97, +MS2(322.9309), 28.0-35.0eV, 2.8min #131
RTINSECONDS=169.049
SCANS=130-131
PEPMASS=322.93090	612434
CHARGE=1+
187.91888	78	
191.90198	64	
194.89729	90	
199.02256	66	
201.04587	66	
205.94897	92	
207.40347	68	
209.37974	98	
209.91837	66	
209.94013	70	
211.98551	82	
212.83224	98	
214.85411	72	
214.89911	78	
216.90070	62	
221.50838	80	
221.94538	82	
221.99860	58	
222.95839	104	
223.46807	70	
223.96518	150	
224.82163	64	
226.07861	74	
227.03064	60	
227.82110	76	
227.84875	76	
227.93080	68	
228.84864	62	
229.48279	60	
230.09907	62	
230.89131	72	
230.91375	90	
231.89274	64	
232.90723	66	
233.95021	96	
234.08906	70	
235.06703	86	
235.87899	64	
237.02174	80	
237.04990	66	
238.02856	72	
239.08276	60	
239.84477	98	
240.14366	72	
240.82531	292	1+
240.94199	572	
240.96233	68	
241.00793	78	
241.93998	1128	1+
241.98129	72	
242.07701	60	
242.82251	232	
242.94125	766	1+
243.03718	64	
243.82118	380	
244.03518	76	
244.08881	72	
244.82175	330	
244.94242	414	1+
245.82000	200	
245.84918	84	
246.97569	126	
247.39228	86	
248.84284	74	
248.86064	66	
248.93948	78	
249.01114	64	
249.13522	82	
251.83669	86	
252.13100	68	
254.86376	64	
255.84301	78	
256.08317	66	
256.84454	92	
257.08011	62	
257.41092	78	
257.47784	114	
257.79932	182	
257.85241	72	
258.83413	414	1+
260.93931	96	
260.98693	82	
261.01905	84	
261.82981	672	1+
262.10133	72	
262.12490	86	
262.83193	530	1+
263.34291	78	
263.42671	74	
264.87749	72	
265.07946	76	
266.84551	242	1+
266.87212	126	
267.79181	78	
268.13912	78	
268.95391	66	
269.00225	74	
269.79797	90	
269.85481	68	
272.01539	82	
272.98025	96	
273.18116	76	
273.81886	66	
275.79752	116	
276.14423	60	
276.82398	74	
276.86486	92	
276.89752	70	
279.09218	750	1+
280.14160	62	
281.27123	70	
281.86433	66	
283.78907	142	
284.29484	332	
284.84624	114	
284.87726	128	
285.96506	62	
286.49712	62	
286.83412	70	
289.52923	92	
289.88484	98	
289.89079	60	
289.89725	96	
290.07263	86	
290.88866	78	
291.14418	92	
291.80135	106	
291.95787	88	
293.76511	66	
293.85989	74	
294.82008	68	
296.87524	64	
296.90930	78	
298.82073	74	
299.07141	70	
299.78317	86	
301.05997	64	
302.78172	64	
302.88458	68	
304.99951	60	
305.89474	62	
306.88097	84	
307.16946	60	
308.59540	92	
310.18287	66	
310.79103	66	
310.87565	60	
311.72915	70	
312.02204	64	
312.87737	62	
313.84879	62	
315.76147	82	
317.07225	68	
317.76982	104	
319.81742	80	
322.33884	76	
322.39416	100	
324.90150	84	
325.90695	64	
END IONS

###FS:    #m/z: 340.94141 #charge 1+
###MS: 130
###MSMS: 132
BEGIN IONS
TITLE=Cmpd 98, +MS2(340.9414), 28.0-35.0eV, 2.9min #132
RTINSECONDS=169.822
SCANS=130,132
PEPMASS=340.94141	256750
CHARGE=1+
196.96136	68	
201.18549	72	
205.94794	102	
207.03914	76	
207.85111	76	
212.87828	160	
213.88025	144	
213.93867	70	
214.88320	498	1+
215.88784	366	1+
217.88198	108	
219.89055	68	
222.95451	72	
223.96118	140	
224.90947	72	
226.89910	68	
227.84910	76	
228.84253	116	
228.94031	84	
229.60967	108	
229.94672	72	
230.89082	220	
231.05011	86	
231.88792	628	1+
232.12632	78	
232.82094	80	
233.94827	78	
233.96153	84	
235.06725	76	
235.82085	78	
236.03746	72	
238.05277	130	
238.39412	68	
238.86087	84	
238.87971	74	
239.78513	70	
240.02182	92	
240.83513	136	
240.85162	74	
240.86321	78	
240.92067	74	
240.96441	96	
241.84318	412	1+
241.88591	68	
243.82980	166	
243.90282	92	
244.85124	70	
246.31371	94	
247.98164	82	
249.90199	126	
250.07227	86	
250.33641	70	
252.87802	68	
254.84072	84	
254.90828	200	
255.09936	88	
255.90012	82	
256.16166	80	
256.84374	70	
256.91460	90	
256.95981	76	
257.81703	72	
257.84332	76	
258.84821	218	
259.85903	232	
259.89507	74	
260.15448	78	
260.39246	78	
260.84611	78	
263.12558	72	
264.85975	78	
266.84584	118	
266.86903	78	
266.98989	76	
267.43176	100	
267.85777	94	
268.35007	78	
268.84325	140	
269.84272	84	
270.40774	94	
271.86544	68	
272.84972	138	
273.11416	70	
273.79599	112	
274.03674	72	
274.86263	192	
274.90170	202	
275.84470	104	
276.15659	68	
276.80187	84	
276.86249	496	1+
276.92418	92	
277.92226	134	
278.84377	270	
278.88746	68	
279.41031	114	
279.84899	388	1+
279.88095	76	
279.96684	68	
280.87616	74	
280.92197	86	
282.85981	126	
283.14407	76	
284.32507	72	
284.78902	72	
286.85610	138	
288.80046	70	
290.01325	82	
290.80929	90	
294.86729	140	
295.86704	76	
295.88150	74	
297.08496	108	
297.91959	152	
298.06144	84	
298.22454	74	
298.38382	66	
298.91837	96	
299.87005	76	
300.01693	68	
300.17647	90	
301.06649	86	
301.87236	150	
302.88451	72	
302.95078	66	
303.21347	78	
304.86991	82	
306.89447	72	
307.05925	72	
307.89083	78	
308.81143	92	
310.82411	86	
312.80356	242	
312.86544	86	
313.86820	80	
313.89889	68	
313.95319	98	
315.44930	92	
315.94914	96	
316.45379	66	
317.87918	70	
317.90046	68	
318.88081	72	
320.97599	86	
321.87847	70	
322.46037	82	
322.90836	72	
324.88947	104	
324.95455	78	
325.91804	84	
329.05986	68	
329.15585	78	
329.41868	70	
330.80882	70	
335.01392	72	
338.91123	86	
END IONS

###FS:    #m/z: 336.94681 #charge 1+
###MS: 130
###MSMS: 133
BEGIN IONS
TITLE=Cmpd 99, +MS2(336.9468), 28.0-35.0eV, 2.9min #133
RTINSECONDS=170.594
SCANS=130,133
PEPMASS=336.94681	74978
CHARGE=1+
153.60013	76	
192.88824	68	
194.02594	66	
194.09577	62	
196.88160	148	
199.98005	72	
207.94832	76	
208.88608	122	
210.03428	68	
210.88222	78	
211.94521	448	1+
212.87772	1196	1+
213.89068	74	
213.93780	66	
215.97142	66	
216.88895	64	
217.88485	82	
217.94265	88	
218.01154	84	
222.76586	80	
223.95736	114	
226.90088	86	
227.98440	78	
228.88803	114	
229.89433	70	
229.95530	484	1+
230.88960	2012	1+
231.95487	146	
232.41264	96	
233.13003	90	
233.83093	82	
236.37755	72	
236.83284	78	
236.87611	74	
237.05560	70	
238.83999	64	
240.42921	70	
240.83936	166	
241.84887	78	
241.95834	72	
242.06944	62	
242.78779	70	
242.85106	68	
246.90762	76	
246.97706	256	
248.40110	94	
248.90004	704	1+
249.13497	66	
249.83277	302	1+
250.05268	80	
250.91759	62	
250.95104	174	
251.06997	140	
251.50722	88	
251.82498	72	
252.84180	70	
252.95733	188	
252.97235	200	
253.01492	80	
253.84082	168	
253.90678	286	1+
255.86067	92	
256.08490	66	
257.83073	86	
257.84671	480	1+
258.01849	64	
259.95675	78	
260.82660	238	1+
260.85831	78	
261.95022	68	
262.79952	64	
262.84531	64	
262.95206	84	
263.01416	70	
263.08002	80	
263.88524	80	
265.97405	74	
266.12004	72	
267.13255	78	
267.83871	910	1+
267.95210	92	
268.84047	634	1+
269.85629	102	
270.85414	102	
271.08280	206	
271.92101	248	1+
272.84883	86	
273.16316	88	
273.80279	66	
274.94361	66	
274.97220	82	
275.78902	70	
275.81154	82	
276.85842	164	
277.86973	106	
277.95739	84	
278.05726	78	
278.52863	90	
278.83827	138	
278.87038	82	
279.03110	72	
279.10066	74	
279.83403	142	
279.86659	188	1+
280.84492	106	
282.35955	94	
283.09470	70	
283.81796	70	
283.86348	78	
285.84863	180	
286.85122	988	1+
288.19567	76	
288.83598	64	
290.85752	66	
291.86182	106	
292.81466	68	
292.87420	76	
293.10343	94	
293.12545	74	
293.49751	78	
294.05761	86	
294.76648	90	
294.86684	126	
294.91090	66	
295.87323	82	
296.10583	98	
296.44591	70	
296.89489	282	1+
298.39872	64	
298.85715	64	
299.85325	72	
301.17515	74	
302.89496	74	
304.88576	88	
307.80214	92	
307.86707	76	
308.02414	64	
308.07152	62	
309.86577	138	
309.89980	66	
310.37571	66	
310.87125	92	
312.85965	76	
315.89574	94	
317.43266	82	
319.76511	86	
319.87024	72	
324.37688	82	
324.89685	74	
325.89131	70	
326.95857	78	
327.88284	76	
328.24552	138	
328.75285	66	
330.97200	62	
331.97335	64	
332.29141	90	
335.83725	64	
337.14615	72	
337.77492	70	
338.82292	70	
338.95852	108	
340.93960	68	
341.71090	64	
342.33777	100	
END IONS

###FS:    #m/z: 363.95704 #charge 1+
###MS: 134
###MSMS: 135
BEGIN IONS
TITLE=Cmpd 100, +MS2(363.9570), 28.0-35.0eV, 2.9min #135
RTINSECONDS=174.269
SCANS=134-135
PEPMASS=363.95704	104122
CHARGE=1+
60.09106	80	
182.86722	80	
189.86447	190	
190.86165	134	
191.85822	818	1+
200.88456	96	
207.87286	170	
208.08495	82	
208.88262	152	
208.91452	78	
209.55756	102	
209.86875	108	
209.94486	330	1+
210.84983	84	
210.88427	362	
212.87880	2072	1+
213.85082	78	
214.89469	228	
215.88090	84	
215.90443	94	
220.08353	78	
222.95123	1708	1+
223.89731	190	1+
224.94839	2382	1+
225.47355	102	
225.82221	84	
225.88508	88	
226.89465	168	
226.94775	2690	1+
227.93055	84	
228.89219	488	1+
228.94262	3062	1+
228.96319	138	
230.01904	100	
230.84475	138	
230.89105	2574	1+
232.88392	288	
234.88015	152	
236.84246	120	
238.05871	84	
238.82654	92	
239.12261	104	
239.92849	96	
240.81626	386	1+
240.94057	132	
240.96434	1238	1+
241.03566	84	
241.08632	90	
241.94303	174	
242.94348	436	
242.95895	1274	1+
243.88067	84	
244.82681	78	
244.95663	996	1+
245.82746	196	
246.09995	118	
246.80752	232	
246.85522	120	
246.90068	188	1+
246.95372	1778	1+
246.97481	196	
247.80304	598	1+
247.92165	82	
248.80324	408	1+
248.89972	1078	1+
249.85244	144	
250.89798	250	1+
250.94962	154	
251.07515	170	
252.89202	114	
253.90112	172	
255.46205	78	
256.85396	150	
258.81437	88	
258.84723	198	
258.98034	78	
259.84558	122	
259.90335	84	
259.96739	790	1+
260.44589	92	
260.83038	532	1+
260.97011	692	1+
260.99703	78	
262.83225	168	
263.12762	118	
263.83077	94	
263.86847	134	
263.97924	146	
264.81858	216	
265.08338	130	
265.47356	92	
265.82074	106	
265.97572	106	
266.81517	464	1+
267.41577	94	
267.78529	108	
267.88167	96	
267.93190	104	
267.97195	322	
268.84710	80	
268.87274	126	
269.79885	104	
269.81614	120	
269.96801	200	1+
270.41189	80	
270.80171	78	
270.84345	112	
271.05853	78	
271.84924	218	1+
271.86848	126	
271.91810	164	
272.00739	88	
276.81176	80	
276.85513	222	
277.04068	134	
277.11403	134	
277.38794	90	
277.86234	188	
278.79858	218	
279.38176	88	
279.79534	126	
279.85231	382	1+
279.91380	80	
280.04723	94	
280.79342	596	
281.79324	856	1+
282.39850	90	
282.85441	198	
283.98972	246	
284.82119	258	
285.84365	358	1+
286.81644	296	1+
288.63151	84	
289.86959	88	
289.91839	140	
290.80271	86	
292.09838	86	
292.43839	104	
294.43660	92	
294.86795	124	
295.80006	78	
295.83315	80	
296.80487	98	
296.91972	88	
297.02126	80	
297.13577	78	
297.80135	1320	1+
300.47029	104	
300.80148	228	
300.91958	100	
301.80360	594	1+
301.85893	186	
302.79029	88	
302.89331	92	
303.85436	570	1+
306.02737	90	
306.88188	102	
307.49883	90	
309.10087	86	
310.00372	78	
313.88597	154	
315.80796	336	1+
317.87831	96	
318.46857	86	
319.80706	252	1+
319.87467	94	
320.91878	92	
321.12807	92	
321.82029	332	1+
321.86956	148	
325.01874	82	
325.88033	88	
326.86984	258	
330.72383	84	
332.40304	90	
334.83230	106	
336.92029	80	
336.97080	88	
337.95439	146	
338.94225	252	
339.33170	98	
340.99643	112	
343.91422	84	
350.51038	124	
351.31798	98	
352.07071	80	
352.77722	200	1+
END IONS

###FS:    #m/z: 336.94655 #charge 1+
###MS: 134
###MSMS: 136
BEGIN IONS
TITLE=Cmpd 101, +MS2(336.9465), 28.0-35.0eV, 2.9min #136
RTINSECONDS=175.042
SCANS=134,136
PEPMASS=336.94655	71490
CHARGE=1+
185.86416	76	
192.88922	120	
196.88397	68	
200.94852	72	
205.94956	366	1+
209.89872	76	
209.94525	92	
210.88276	114	
211.07832	78	
211.94912	326	
212.87704	1404	1+
212.98966	80	
213.93853	170	
214.89437	110	
215.88716	132	
215.90077	68	
215.93527	70	
223.97101	72	
224.01746	76	
224.96871	118	
225.85205	94	
226.00854	100	
227.17478	64	
227.89539	64	
228.85479	98	
228.89724	124	
229.79580	72	
229.95607	338	
230.88798	1558	1+
231.95226	70	
232.82472	68	
233.48650	70	
233.83245	116	
233.89796	122	
233.94462	68	
234.84732	194	1+
236.87411	64	
236.94024	78	
237.06113	68	
239.08085	78	
239.94387	74	
240.84608	74	
241.85068	228	
242.78994	64	
242.85904	92	
243.88759	86	
244.98157	86	
245.60684	78	
246.90467	142	
246.98001	132	
247.09473	98	
247.96939	136	
248.90187	766	1+
248.97836	66	
249.05595	66	
249.10414	76	
249.40488	92	
250.04887	68	
250.83669	78	
250.87100	88	
250.93120	70	
250.95171	166	
251.05404	128	
251.07634	134	
251.83900	132	
251.97109	72	
252.85062	66	
252.95983	104	
252.97047	68	
253.11823	86	
253.33542	66	
253.79109	72	
253.90671	384	
254.09670	72	
255.07571	90	
255.84531	90	
255.91333	210	1+
255.97517	82	
257.83334	70	
258.84680	242	
258.86508	104	
258.88070	88	
259.85481	152	
259.94476	70	
260.11094	74	
260.79883	74	
260.82818	72	
260.96294	66	
261.83109	88	
261.87237	70	
262.83327	66	
263.97893	66	
264.08480	78	
264.82577	84	
266.07629	64	
267.84065	1052	1+
267.86469	84	
267.97407	68	
268.84394	772	1+
270.96725	114	
270.98350	72	
271.84335	76	
271.91929	100	
272.87110	234	1+
273.84160	64	
274.85387	64	
275.85162	452	1+
276.79561	70	
276.85611	390	1+
277.83584	122	
278.83989	158	
278.86309	146	
279.83610	116	
279.87601	176	1+
281.86842	66	
283.87215	76	
283.88614	76	
284.43686	70	
285.85003	596	1+
286.85083	624	1+
287.91632	78	
288.07235	86	
288.87351	78	
289.18651	74	
290.20003	78	
292.84422	102	
292.86267	84	
293.10866	86	
293.12747	64	
294.84148	94	
294.86720	94	
294.90171	200	1+
295.11780	88	
295.86648	78	
296.20066	72	
297.22042	72	
297.87782	70	
297.89208	124	
298.30941	66	
298.89287	80	
299.87232	76	
301.01512	64	
303.16891	92	
303.20027	72	
303.94096	80	
304.02014	108	
305.97403	100	
308.89949	66	
309.87004	390	1+
309.89761	74	
311.81163	72	
313.89910	68	
315.79648	64	
315.82062	70	
317.43063	92	
317.87914	64	
325.89849	78	
329.09342	78	
330.18365	72	
331.77691	72	
335.96569	102	
336.32796	100	
337.19313	66	
337.87013	72	
340.31186	84	
340.97830	80	
END IONS

###FS:    #m/z: 412.73133 #charge 1+
###MS: 134
###MSMS: 137
BEGIN IONS
TITLE=Cmpd 102, +MS2(412.7313), 28.0-35.0eV, 3.0min #137
RTINSECONDS=175.815
SCANS=134,137
PEPMASS=412.73133	70920
CHARGE=1+
189.86275	168	
191.85592	100	
196.88693	124	
207.87346	108	
211.96132	128	
212.87847	1452	1+
214.87806	148	
214.89620	114	
220.95663	136	
222.95281	1444	1+
224.94786	1356	1+
226.08819	100	
227.98258	86	
230.89018	3158	1+
232.82396	178	
232.88623	1330	1+
234.43684	94	
234.88235	534	1+
235.84911	82	
235.95760	176	
237.91086	92	
238.73169	108	
240.10712	110	
240.96462	1082	1+
242.95941	360	
243.87987	92	
244.44969	84	
246.87485	80	
246.97274	108	
247.48496	92	
248.85057	90	
248.90023	1098	1+
250.01584	80	
250.89674	450	1+
252.87249	86	
252.91538	88	
253.12929	154	
253.90639	582	1+
253.96532	300	1+
254.96791	234	1+
255.79710	104	
255.93182	82	
257.11147	80	
258.97619	136	
260.97058	406	1+
261.86267	82	
261.88089	194	1+
261.90207	244	1+
262.14976	168	
263.98022	220	
263.99326	92	
265.83823	280	1+
267.78274	128	
268.10491	82	
268.80513	80	
268.86662	218	1+
269.41378	96	
271.14727	94	
271.91295	282	1+
273.01690	88	
273.79524	136	
273.85311	126	
275.09966	254	1+
275.80960	84	
275.85141	334	1+
276.36851	90	
276.81252	224	1+
276.94053	84	
277.83702	94	
277.89766	88	
279.89300	680	1+
280.00372	94	
282.80639	110	
283.63971	176	
283.84711	86	
283.89465	84	
284.77394	88	
284.79501	130	
285.79684	220	
285.84590	734	1+
286.81295	126	
287.47697	100	
287.79393	124	
288.79815	288	1+
288.88620	206	1+
288.92798	82	
289.78508	92	
290.16451	108	
290.85837	320	1+
291.97190	80	
293.85882	120	
293.88161	110	
294.33344	84	
295.02083	84	
295.56064	82	
295.91964	788	1+
296.87110	112	
297.86541	154	
297.90492	1336	1+
297.94719	92	
299.86556	100	
300.09278	82	
300.81466	96	
301.93211	90	
302.80049	278	1+
303.85602	1594	1+
304.82998	104	
307.13948	122	
307.79630	216	
308.79532	232	
308.86613	370	1+
309.62530	82	
309.79552	148	
310.61557	92	
310.88053	174	
311.02281	108	
311.87119	196	1+
312.03550	88	
312.80335	644	1+
312.94953	126	
312.98779	92	
313.80330	364	1+
313.83404	134	
313.93111	976	1+
314.83697	130	
315.40569	92	
315.81198	94	
316.14033	180	
316.85148	124	
316.94004	114	
317.87349	158	
318.82993	300	
318.88183	114	
318.91334	92	
318.93595	2514	1+
320.81091	112	
320.92021	146	
321.86872	446	1+
322.80737	164	
323.86342	158	
324.81791	268	1+
325.05845	94	
325.16266	98	
326.79885	164	
326.87313	1796	1+
327.80793	1406	1+
327.97848	90	
328.07862	120	
328.92105	186	
330.81497	356	
330.88504	86	
331.11475	110	
331.80910	452	1+
332.84122	146	
332.87821	130	
333.14436	92	
333.87804	386	1+
334.14818	92	
334.95145	552	1+
335.83045	84	
336.39204	84	
336.94589	6424	1+
337.08265	88	
337.80152	602	1+
337.87434	92	
339.02874	88	
339.92921	80	
340.17382	82	
340.42228	94	
343.79321	82	
343.85509	86	
345.81571	264	
346.82133	208	
346.94237	212	
347.38621	80	
347.40908	100	
347.79286	116	
347.82055	170	
348.82415	132	
348.86656	222	1+
349.52486	88	
350.82505	656	1+
350.88715	230	1+
352.42812	92	
352.81948	182	
355.03257	144	
355.45193	86	
356.85745	100	
359.96135	510	1+
371.79329	152	
374.89437	150	
378.25305	90	
379.09632	84	
381.54353	84	
381.72847	140	
393.92532	80	
408.09756	82	
411.04265	104	
413.86324	88	
END IONS

###FS:    #m/z: 363.95727 #charge 1+
###MS: 138
###MSMS: 139
BEGIN IONS
TITLE=Cmpd 103, +MS2(363.9573), 28.0-35.0eV, 3.0min #139
RTINSECONDS=179.48
SCANS=138-139
PEPMASS=363.95727	105508
CHARGE=1+
58.15359	80	
141.88743	86	
180.87067	102	
189.86406	594	
191.85748	724	1+
194.10444	70	
200.87006	80	
206.06527	74	
207.87449	342	1+
209.94392	296	
210.88495	512	
212.14642	80	
212.87921	2636	1+
214.89129	282	1+
217.41032	94	
222.95363	1386	1+
223.19743	84	
224.94936	2044	1+
226.09879	94	
226.11381	76	
226.89542	204	
226.94751	2606	1+
227.89509	592	1+
228.80445	76	
228.89683	410	1+
228.94272	3422	1+
230.88989	3222	1+
231.10057	72	
232.88591	364	1+
234.87969	128	
234.91842	82	
235.88520	82	
237.05935	80	
239.43031	86	
240.11107	84	
240.83077	90	
240.94224	98	
240.96263	1234	1+
241.82863	78	
241.94229	154	
242.82215	102	
242.90481	74	
242.93886	288	
242.95896	646	
243.82386	190	
244.06593	96	
244.82106	176	
244.95871	1458	1+
245.81295	80	
245.84560	76	
245.94343	148	
246.09213	74	
246.90619	194	
246.95194	802	
247.81111	76	
247.84232	362	1+
247.97104	280	1+
248.80522	376	
248.84703	316	1+
248.90088	1064	1+
248.99005	72	
249.01885	82	
249.80243	394	1+
251.33587	104	
251.91239	74	
252.08344	212	1+
252.79411	80	
252.89270	152	
253.90604	284	
254.03176	80	
256.83975	70	
258.84558	154	
258.97028	192	
259.84868	116	
259.88994	76	
260.04783	104	
260.84137	108	
260.96823	826	1+
261.83701	202	
262.83290	374	1+
262.85845	76	
262.99635	102	
263.83723	296	1+
265.11337	76	
266.45677	84	
266.78151	78	
266.81746	748	1+
267.01826	104	
267.05846	78	
267.13159	78	
267.85947	74	
267.97283	126	
268.18146	78	
268.83891	186	
269.01013	70	
269.97114	344	1+
270.10508	86	
270.80325	284	1+
271.17186	88	
271.91391	168	
275.53224	72	
276.81119	278	1+
276.85634	102	
277.52750	86	
277.85819	210	
277.92008	72	
278.79952	110	
278.81230	86	
278.84781	440	1+
279.10148	148	
280.01816	88	
280.79375	1368	1+
280.82129	124	
281.85606	82	
281.98804	74	
282.79631	442	1+
283.06765	164	
283.09478	78	
283.84927	204	1+
284.83064	110	
285.12897	88	
285.79077	82	
285.82585	124	
285.84802	380	1+
287.94970	82	
288.07038	70	
288.12683	92	
288.87030	118	
288.94003	98	
289.86543	208	
289.87935	156	
290.02863	94	
290.83770	114	
292.32925	102	
292.82294	72	
293.84771	112	
294.88808	76	
295.86965	82	
295.89795	92	
296.81275	306	1+
296.90273	80	
298.80517	1494	1+
299.87358	110	
300.57454	84	
300.80183	836	1+
300.85988	72	
301.86018	612	1+
303.85512	608	1+
303.88539	78	
304.80560	108	
305.38330	82	
306.88957	92	
307.03388	72	
307.84621	102	
307.87973	386	1+
307.89410	152	
308.82666	70	
310.87730	96	
312.81827	76	
313.56806	82	
314.82531	202	
314.95048	94	
316.81478	696	1+
316.89260	84	
316.93224	86	
317.45888	102	
318.81251	322	1+
318.92566	126	
321.42708	90	
321.81819	274	1+
321.86702	262	
322.16596	106	
323.17802	72	
325.24867	72	
327.81605	76	
327.90948	74	
328.88864	80	
330.87563	96	
336.94527	208	
338.95180	72	
344.70238	80	
345.74952	72	
347.22849	80	
348.86640	84	
350.12894	82	
350.43453	92	
352.84516	82	
358.17255	70	
358.73768	72	
361.87001	74	
362.78495	76	
END IONS

###FS:    #m/z: 412.73186 #charge 1+
###MS: 138
###MSMS: 140
BEGIN IONS
TITLE=Cmpd 104, +MS2(412.7319), 28.0-35.0eV, 3.0min #140
RTINSECONDS=180.252
SCANS=138,140
PEPMASS=412.73186	72792
CHARGE=1+
102.07012	102	
168.88724	82	
189.85929	360	1+
191.96523	80	
192.85914	102	
193.85987	88	
201.93236	94	
209.87597	88	
212.87946	1818	1+
214.89475	198	1+
219.94860	84	
222.95283	998	1+
224.94763	1104	1+
225.51595	88	
227.88125	124	
230.74960	88	
230.78707	84	
230.89029	3622	1+
231.39156	88	
232.88575	856	1+
234.88076	422	1+
234.95648	278	1+
235.92447	92	
237.05737	142	1+
237.90255	116	
237.95542	120	
238.97156	104	
239.52558	82	
239.84653	94	
240.79776	138	
240.96418	488	1+
242.96108	682	1+
243.58281	82	
243.89331	148	
246.43488	92	
248.09720	84	
248.58264	104	
248.85648	146	
248.90107	1258	1+
250.83979	98	
250.89671	412	1+
252.83918	84	
253.08726	98	
253.90676	204	
253.97136	96	
254.90437	116	
255.06579	82	
257.53939	104	
257.89856	294	1+
257.92837	162	1+
257.95707	256	
258.80590	104	
258.97573	216	
259.55698	88	
260.04166	88	
260.06363	84	
260.96961	406	1+
263.85172	122	
266.90379	92	
267.78249	116	
267.79724	314	1+
268.78003	140	
268.95216	94	
269.83738	100	
269.86404	184	1+
270.07483	88	
273.80174	102	
275.81057	172	
275.85247	100	
276.81351	164	
277.83791	362	1+
277.85493	82	
278.09016	82	
278.49773	106	
279.89446	352	
279.91471	110	
280.97816	80	
281.85192	162	
282.81256	122	
283.86676	90	
285.47974	92	
285.79295	180	
285.84604	996	1+
286.80252	96	
286.81219	98	
288.86187	138	
289.84875	162	1+
289.88862	148	
290.16171	106	
290.80833	92	
290.88551	82	
292.07113	82	
292.86814	130	
292.95527	102	
293.87235	140	
295.91586	404	1+
296.08868	96	
296.10594	86	
296.82815	122	1+
297.86828	116	
297.90494	1300	1+
298.04563	92	
298.14623	106	
299.78262	148	
299.86010	334	
300.81214	122	
301.81480	138	
301.86439	88	
303.62837	98	
303.81190	180	
303.85645	2336	1+
304.94379	80	
305.80323	122	
307.79975	210	
307.81752	266	1+
308.78780	148	
308.86995	234	1+
309.80668	324	1+
310.89052	90	
310.93097	100	
311.96535	156	
312.80060	552	1+
312.88809	100	
313.93015	1134	1+
313.99300	110	
315.90465	104	
316.86497	84	
316.93984	114	
317.06752	84	
317.08723	90	
317.81586	96	
317.87543	310	1+
318.82407	86	
318.93470	3044	1+
321.81606	100	
321.86624	176	
322.88333	124	
326.80215	306	
326.87088	1292	1+
327.07274	100	
327.80718	1122	1+
328.81302	150	
329.80906	910	1+
329.82473	232	
329.91923	132	
330.81193	662	1+
331.93518	84	
332.87394	118	
333.84348	198	1+
333.86222	82	
333.88283	106	
334.01950	122	
334.15141	158	
334.79374	116	
334.82143	254	1+
334.87702	322	1+
334.95244	448	
335.15018	120	
335.80141	82	
336.94567	7600	1+
337.08474	160	
337.80384	894	1+
338.03966	84	
340.80097	138	
340.93499	96	
344.83805	94	
345.81824	634	1+
346.93958	182	
347.25826	84	
347.78816	128	
347.82930	148	
348.82161	152	
348.87088	100	
349.82433	130	
349.87525	262	1+
350.79041	92	
350.82112	466	1+
352.15857	264	1+
352.77265	198	
352.82925	400	1+
353.83311	270	1+
354.52869	86	
355.04706	92	
356.04032	136	
357.49451	86	
359.76639	98	
359.96363	602	1+
366.79676	106	
367.38721	100	
375.20712	82	
375.71629	100	
376.33030	94	
385.11634	84	
387.22778	114	
389.21168	96	
396.73575	120	
400.21335	80	
411.11987	84	
414.63525	82	
END IONS

###FS:    #m/z: 359.96248 #charge 1+
###MS: 138
###MSMS: 141
BEGIN IONS
TITLE=Cmpd 105, +MS2(359.9625), 28.0-35.0eV, 3.1min #141
RTINSECONDS=181.024
SCANS=138,141
PEPMASS=359.96248	53662
CHARGE=1+
193.93858	100	
205.94975	130	
207.08723	82	
209.94130	220	
218.53418	92	
219.91570	94	
221.88947	128	
221.94277	82	
221.96215	84	
222.49078	76	
222.90867	86	
222.95409	750	
223.89063	82	
223.94926	972	1+
224.95039	604	1+
225.89111	242	1+
226.87895	76	
226.94862	1426	1+
228.94275	1456	
230.89314	96	
234.86749	120	
235.95115	70	
238.96723	172	
239.06910	154	
240.93709	120	
240.96379	320	
241.84003	174	
241.89956	162	
241.96065	654	1+
244.76459	74	
244.95880	826	1+
246.80963	122	
246.95521	792	1+
246.97459	218	
248.80284	486	1+
250.83707	108	
250.95103	136	
250.97078	134	
251.02524	70	
251.78773	72	
251.91646	72	
252.95724	292	
253.09698	84	
254.38788	86	
257.13921	100	
258.09197	74	
258.84551	142	
258.97483	356	
259.79942	284	1+
259.84965	70	
260.13066	78	
260.57056	112	
260.93666	80	
260.96809	122	
261.02665	74	
261.08225	92	
261.96184	146	
262.86099	80	
262.95019	96	
262.97266	70	
263.84756	100	
263.91313	94	
264.79768	88	
264.98941	80	
265.57541	116	
265.82577	74	
266.81425	666	1+
266.87166	78	
267.97446	118	
268.96453	234	1+
269.07488	84	
269.79620	78	
269.91329	76	
270.04487	88	
271.84930	116	
273.96793	156	
274.82226	72	
274.97433	76	
275.98359	160	
276.80766	512	1+
276.85148	80	
276.86702	78	
277.85260	78	
277.94904	76	
278.40989	90	
278.79757	88	
278.83639	100	
279.12722	72	
279.79154	952	1+
279.84567	70	
279.91157	80	
280.10877	86	
280.79336	778	1+
280.82626	88	
282.83359	78	
282.91296	82	
282.98963	174	1+
283.79141	76	
283.83378	78	
284.42470	80	
284.82642	202	
287.39551	108	
288.17674	72	
289.88660	74	
290.85971	176	
291.81514	80	
291.86321	94	
291.87875	152	
292.12184	84	
292.20633	130	
292.81467	78	
293.98288	98	
294.00711	102	
294.81608	132	
295.81266	548	1+
297.13147	84	
298.76971	86	
298.80428	1052	1+
298.83391	100	
298.92262	74	
298.97126	78	
299.86620	78	
299.91060	82	
299.99148	92	
300.78821	118	
301.41795	112	
301.78020	80	
301.92147	80	
302.41885	102	
303.37597	86	
304.08883	100	
305.01704	72	
309.79965	220	
309.82185	76	
310.87758	84	
311.81579	158	
312.00677	72	
313.81708	214	1+
314.87193	102	
316.81633	630	1+
318.93321	86	
319.12405	82	
319.82094	222	1+
319.97158	72	
320.95644	136	
322.15838	84	
322.98296	108	
323.01394	90	
323.24595	84	
324.84397	104	
324.86935	76	
324.92809	82	
327.01852	102	
328.91803	76	
330.57220	98	
332.81509	72	
335.08112	72	
336.94988	112	
338.94806	94	
339.88393	92	
340.94423	180	
342.90035	94	
343.90922	92	
345.11988	88	
352.90761	104	
353.98569	74	
355.08863	96	
359.89193	72	
362.40524	88	
363.84877	74	
END IONS

###FS:    #m/z: 322.93121 #charge 1+
###MS: 142
###MSMS: 143
BEGIN IONS
TITLE=Cmpd 106, +MS2(322.9312), 28.0-35.0eV, 3.1min #143
RTINSECONDS=184.68
SCANS=142-143
PEPMASS=322.93121	654866
CHARGE=1+
129.96509	74	
157.53309	78	
190.93196	74	
192.89270	72	
197.13911	92	
201.04625	68	
205.94337	92	
207.08607	168	
209.49188	76	
209.95052	74	
212.89525	102	
213.11531	74	
213.88676	62	
218.01705	74	
222.95205	222	
223.96173	218	
224.54327	76	
224.82105	64	
225.82010	76	
226.14161	86	
226.85270	88	
227.87936	112	
228.84836	72	
230.83277	80	
230.84390	68	
231.13212	78	
236.86079	100	
237.88233	70	
237.93379	76	
238.93853	80	
239.08464	88	
239.14932	62	
239.83533	136	
240.82317	332	
240.94254	436	
241.81514	62	
241.83787	74	
241.94078	1500	1+
242.04092	60	
242.07533	62	
242.27888	64	
242.94344	1050	1+
243.45434	74	
243.81836	640	1+
244.54377	82	
244.81809	366	1+
244.85873	128	
244.93918	272	
246.12460	70	
246.84409	72	
246.97672	212	
248.84731	140	
249.93427	74	
250.48409	62	
250.89622	74	
251.00325	70	
251.03636	124	
251.07121	64	
252.35301	72	
252.82935	80	
252.87783	64	
253.55630	98	
254.82086	90	
255.92189	68	
256.83009	102	
256.90096	72	
257.77552	90	
258.83395	354	1+
259.84789	66	
260.02212	72	
260.40207	62	
260.41826	66	
260.82817	912	1+
263.11446	80	
263.39118	70	
263.82917	188	
263.98019	76	
264.08109	114	
265.84377	68	
266.85644	152	
267.01624	80	
267.79946	88	
267.83987	104	
267.95385	64	
268.92590	68	
268.97002	70	
268.99062	66	
269.14131	76	
271.17764	68	
271.89386	92	
272.86270	84	
273.79337	302	1+
275.79159	70	
275.80803	124	
276.00542	60	
276.81818	112	
278.11052	72	
278.84438	62	
279.09138	552	1+
279.86024	62	
279.96909	60	
280.91486	78	
281.11320	78	
282.28120	76	
282.78671	60	
283.06444	68	
283.08369	68	
283.13792	60	
283.78906	64	
283.85513	82	
284.07897	92	
284.29371	188	
284.86622	160	
284.87982	134	
285.00881	68	
285.09196	68	
285.84301	60	
286.92322	86	
288.95057	80	
289.08826	74	
289.20105	92	
290.79232	72	
291.80063	64	
291.92624	80	
293.44080	96	
294.86509	70	
296.09314	70	
296.85415	80	
296.97475	68	
297.07419	70	
300.96403	80	
302.12824	76	
302.46131	86	
303.45951	92	
304.79345	76	
306.87514	128	
306.89830	66	
307.11753	60	
307.87876	78	
307.89334	74	
308.81544	76	
308.88991	106	
309.13511	62	
312.89202	70	
313.04861	74	
313.86596	84	
314.04877	62	
314.83032	72	
315.39278	78	
317.99310	80	
318.82602	72	
319.17682	70	
321.87007	68	
322.16060	76	
322.24887	78	
322.88378	82	
324.89759	154	
326.82725	62	
END IONS

###FS:    #m/z: 340.94178 #charge 1+
###MS: 142
###MSMS: 144
BEGIN IONS
TITLE=Cmpd 107, +MS2(340.9418), 28.0-35.0eV, 3.1min #144
RTINSECONDS=185.452
SCANS=142,144
PEPMASS=340.94178	280088
CHARGE=1+
157.09102	90	
189.86052	126	
191.95993	74	
191.97514	70	
195.87201	74	
205.95001	140	
206.11091	88	
210.93555	200	1+
213.88384	198	
214.86832	88	
214.88290	84	
215.88897	126	
216.11571	70	
216.88536	80	
218.82091	82	
219.89567	88	
220.87646	84	
221.88334	84	
224.05404	80	
224.89663	70	
226.97674	82	
227.05074	76	
228.83804	72	
231.84381	92	
231.89157	504	1+
231.92424	68	
232.03480	80	
233.82460	70	
233.89688	190	
233.92026	80	
233.95385	72	
235.82852	68	
235.90369	100	
236.92534	76	
237.79453	72	
238.85917	72	
239.07179	80	
239.82407	78	
240.07699	68	
240.56414	136	
240.82665	128	
240.96609	70	
241.84459	364	1+
244.88194	76	
245.82812	74	
246.84575	72	
246.97298	110	
248.00273	100	
248.89806	136	
249.11762	74	
249.91142	156	
250.89822	76	
251.02279	98	
254.90927	96	
255.90005	78	
255.92524	96	
256.33425	98	
256.84867	100	
257.14885	108	
257.43253	80	
258.27050	72	
258.77217	76	
258.84229	134	
258.95569	80	
259.11601	82	
259.85277	90	
259.89903	80	
259.95466	70	
260.83419	164	
260.86233	84	
260.91014	110	
261.82925	110	
261.84823	164	
262.79728	70	
262.82706	118	
262.85936	72	
264.87579	86	
265.87169	94	
266.84390	170	
266.86966	82	
268.84540	164	
269.05691	72	
269.84081	124	
269.86072	68	
270.83733	130	
270.85442	74	
270.96353	108	
271.94470	72	
272.84618	212	1+
272.90819	96	
272.98639	84	
275.81773	86	
275.83818	102	
275.87893	72	
275.94414	72	
276.81504	116	
276.85550	356	
277.10405	104	
277.86087	380	
278.84475	212	
278.87531	162	
279.09224	100	
279.84930	246	
280.82843	72	
280.87167	124	
281.93050	80	
282.87332	70	
284.85944	86	
285.87173	70	
286.19793	84	
288.84253	156	
290.05004	192	1+
290.61427	70	
292.91949	78	
293.91490	72	
294.91531	104	
295.34977	70	
295.87435	108	
296.43973	68	
296.85204	72	
297.31327	86	
297.77311	72	
299.14776	76	
300.85518	132	
300.87736	160	1+
302.87999	72	
302.90798	74	
304.18739	78	
305.87988	128	
306.88122	68	
307.13689	94	
307.90160	106	
308.33886	76	
309.38967	100	
310.79090	68	
311.17863	70	
312.95334	72	
318.12036	122	
318.81688	74	
319.08885	86	
320.39758	82	
322.58813	88	
322.99437	86	
323.88313	98	
324.15501	90	
326.89309	98	
327.89943	112	
330.05460	88	
331.37418	88	
331.87497	78	
332.79961	84	
333.80141	76	
339.43140	96	
339.88857	80	
343.90935	76	
344.53819	80	
END IONS

###FS:    #m/z: 363.95760 #charge 1+
###MS: 142
###MSMS: 145
BEGIN IONS
TITLE=Cmpd 108, +MS2(363.9576), 28.0-35.0eV, 3.1min #145
RTINSECONDS=186.224
SCANS=142,145
PEPMASS=363.95760	103170
CHARGE=1+
183.92232	74	
189.86308	344	1+
191.85679	240	1+
196.85636	80	
207.08711	78	
207.87231	230	
209.87258	140	
209.94497	422	1+
210.88965	82	
212.10533	82	
212.88041	570	1+
221.12653	86	
222.95349	324	1+
224.94820	430	
225.88099	76	
225.91091	92	
225.93098	80	
226.53285	106	
226.94806	1626	1+
227.87613	142	
227.93187	124	
228.89315	418	1+
228.94264	1102	1+
230.83385	98	
230.88927	1144	1+
231.43090	78	
232.03094	92	
232.88432	180	
234.87978	148	
236.79857	86	
240.07682	80	
240.81967	134	
240.83615	158	
240.94100	112	
240.96336	306	1+
241.90596	78	
241.93958	210	
242.94432	146	
242.95515	192	
243.81932	744	1+
243.96043	80	
244.39605	100	
244.57059	92	
244.84433	152	
244.95876	1168	1+
245.94832	902	1+
246.03211	90	
246.90127	130	
246.95293	754	1+
247.81153	76	
248.80339	526	1+
248.86400	84	
248.89639	432	1+
250.89498	86	
250.95068	96	
251.07708	84	
253.08758	90	
253.46441	96	
253.90605	118	
255.97273	90	
256.13796	110	
256.84790	98	
258.03387	86	
258.83479	258	
259.83664	130	
260.11112	78	
260.83416	372	
260.97131	246	
261.83220	168	
261.85040	78	
262.82993	546	1+
263.79174	82	
264.82883	234	
265.42776	80	
265.83563	94	
265.92369	78	
265.97790	296	1+
266.81394	468	
266.87489	76	
267.13469	82	
267.81347	264	
267.83563	88	
267.96716	128	
268.32628	88	
268.80862	144	
269.80635	132	
269.96953	254	
271.86069	92	
271.91969	96	
273.66063	80	
274.81730	90	
274.85437	332	1+
276.81288	128	
277.96350	86	
278.81153	142	
278.84553	112	
279.91563	80	
280.79468	504	
281.05280	78	
281.79747	310	
282.79333	242	
282.85280	170	
282.89066	200	1+
283.01204	98	
283.78299	108	
283.84281	492	1+
284.78695	78	
284.82365	320	1+
285.95052	76	
291.11734	198	
291.86126	78	
292.43648	86	
292.85862	92	
293.13846	106	
293.90328	90	
294.07270	76	
296.80844	244	
296.86462	78	
296.92106	92	
297.80743	232	
298.80404	2024	1+
298.82972	114	
298.93207	172	1+
299.87329	148	
300.05947	96	
301.79613	230	1+
301.86547	290	1+
303.04046	80	
303.38069	82	
303.85260	308	1+
303.95660	84	
306.43761	78	
306.87243	78	
307.12378	86	
307.87822	150	
307.97239	86	
310.02746	90	
314.51905	74	
315.71799	104	
315.81809	74	
316.81528	256	
316.89053	78	
317.11361	126	
317.81972	116	
318.37820	84	
318.81153	98	
318.87753	126	
320.37109	86	
322.79756	92	
322.82421	108	
322.96103	86	
323.80709	148	
323.84650	76	
325.89509	112	
326.04210	74	
326.86811	224	
326.89654	80	
327.71151	76	
327.84041	74	
327.88948	78	
330.85568	90	
331.77635	96	
335.63691	96	
336.90692	76	
336.94375	318	
339.12655	98	
339.78546	80	
340.41376	100	
340.93960	168	
341.03724	128	
342.19681	74	
343.90708	74	
346.77360	90	
348.91994	92	
355.91280	84	
355.96647	84	
363.92872	82	
END IONS

###FS:    #m/z: 322.93082 #charge 1+
###MS: 146
###MSMS: 147
BEGIN IONS
TITLE=Cmpd 109, +MS2(322.9308), 28.0-35.0eV, 3.2min #147
RTINSECONDS=189.882
SCANS=146-147
PEPMASS=322.93082	567244
CHARGE=1+
100.21177	52	
177.97452	54	
185.92604	58	
192.89170	68	
193.91957	54	
199.89333	60	
200.85978	82	
202.04824	56	
202.96062	58	
205.94960	190	
214.88982	72	
218.88090	72	
219.94745	68	
222.89979	62	
223.86644	68	
223.96305	64	
224.81476	90	
226.91387	80	
226.93417	76	
227.82889	266	1+
227.93286	224	
227.94929	56	
228.86774	54	
228.91391	82	
230.92875	78	
231.83688	66	
234.94672	84	
235.12179	82	
235.84917	68	
236.83445	122	
237.99602	98	
238.83226	166	
238.89132	62	
239.07862	110	
239.52948	86	
240.80624	70	
240.82204	266	1+
240.94090	404	
241.93922	1962	1+
242.01769	52	
242.32738	50	
242.80574	62	
242.82886	196	
242.94035	1300	1+
243.82036	566	1+
244.85093	72	
246.09594	80	
246.83022	66	
246.85132	58	
246.91896	56	
246.97499	106	
247.85356	100	
247.97977	72	
248.15753	74	
248.84174	70	
248.85941	90	
248.97268	60	
250.02968	62	
250.82621	68	
251.87088	96	
253.84171	58	
254.85227	86	
256.51327	92	
256.84003	92	
256.85578	78	
256.89154	72	
256.90491	74	
257.80876	58	
258.83418	636	1+
259.96048	74	
260.33680	84	
260.83150	246	
261.80526	52	
261.82866	820	1+
262.79731	62	
262.82973	608	1+
262.91186	138	
262.93488	60	
263.98112	74	
264.36829	58	
264.86162	102	
265.06363	86	
265.82379	58	
266.85486	70	
266.94812	102	
267.13461	72	
267.61595	66	
267.80393	62	
267.86309	56	
268.96505	148	
269.79432	52	
269.84478	188	1+
272.35177	88	
272.63574	86	
272.89322	50	
273.86409	54	
275.04942	78	
275.81573	54	
276.81576	52	
277.88559	52	
277.91021	68	
278.02883	62	
278.04739	70	
278.07365	68	
279.09177	930	1+
280.79351	76	
281.89750	72	
281.93074	72	
283.06633	102	
283.85530	56	
284.29271	312	
284.88018	80	
285.86374	82	
286.86129	52	
286.88096	196	1+
289.78837	54	
290.00354	86	
291.02058	98	
291.80156	148	
291.87585	94	
292.80795	64	
293.06252	76	
293.82184	74	
293.88489	58	
294.85856	60	
294.93645	72	
296.87558	66	
299.03309	76	
299.49377	86	
299.80477	62	
300.00018	90	
300.78978	70	
302.73682	66	
302.85261	72	
303.79733	54	
303.85539	94	
303.87706	52	
304.36088	80	
304.92242	70	
305.84066	84	
305.89862	80	
306.05352	68	
306.81469	62	
306.89148	92	
307.88866	58	
308.08442	68	
308.13648	74	
308.42963	66	
309.02745	68	
314.86520	60	
315.75480	62	
316.77016	70	
316.89032	72	
319.89674	50	
322.16269	58	
322.77137	84	
322.81297	74	
323.88451	56	
324.54750	90	
324.76415	70	
326.77856	86	
END IONS

###FS:    #m/z: 340.94136 #charge 1+
###MS: 146
###MSMS: 148
BEGIN IONS
TITLE=Cmpd 110, +MS2(340.9414), 28.0-35.0eV, 3.2min #148
RTINSECONDS=190.654
SCANS=146,148
PEPMASS=340.94136	228144
CHARGE=1+
190.92178	68	
192.92767	76	
198.60567	98	
202.94668	80	
204.09765	96	
205.13028	72	
208.88451	80	
209.11339	72	
211.54241	84	
212.87724	236	1+
213.41990	84	
213.87994	164	1+
214.89801	78	
214.94391	76	
215.88649	82	
215.90087	68	
217.88322	92	
218.87887	106	
222.90477	72	
225.04778	74	
225.12531	72	
226.13753	68	
226.89258	68	
227.95286	66	
228.80068	72	
228.84335	70	
228.89394	148	
230.88845	552	1+
231.95106	154	
232.82654	72	
233.00829	72	
234.90971	84	
236.82140	76	
236.88606	144	
238.13812	68	
238.96546	68	
239.11541	78	
239.56519	72	
239.90170	84	
240.83450	80	
240.95880	98	
240.99286	76	
241.10339	100	
241.79621	68	
241.82235	136	
241.84232	194	
241.90096	72	
242.84556	92	
244.56320	70	
244.82790	68	
245.44919	72	
245.96522	78	
246.95008	70	
246.97338	66	
248.90848	70	
249.89879	264	1+
250.85559	72	
251.89124	78	
252.96799	78	
253.90500	100	
254.90950	68	
256.26732	68	
256.85200	70	
256.91836	78	
257.79523	70	
257.83849	66	
257.86394	74	
258.84822	584	1+
260.80075	70	
260.83021	66	
261.84075	156	
262.09536	72	
262.84184	232	
262.88633	76	
262.91272	68	
266.85159	70	
266.88772	68	
266.96398	66	
267.13474	78	
268.84116	174	
269.81459	102	
269.84638	66	
270.83661	66	
271.01799	66	
271.97375	154	1+
272.34985	100	
272.36794	98	
272.42293	90	
272.84471	70	
272.92227	90	
273.02879	78	
274.85948	186	
274.90903	70	
275.86569	120	
275.96871	92	
276.46659	92	
276.85586	938	1+
277.92281	98	
277.97118	74	
278.84492	292	
278.86721	122	
279.00437	84	
279.82133	82	
279.84860	188	
280.15417	78	
280.91497	80	
280.93283	80	
282.85898	116	
282.87772	80	
286.85872	80	
288.87125	72	
289.61910	98	
290.00551	70	
290.85754	80	
291.12146	108	
291.87403	72	
292.44464	74	
293.10677	70	
293.87413	108	
294.18605	72	
294.84570	82	
294.86894	74	
295.67503	86	
295.95589	66	
296.86263	128	
297.22059	68	
297.29866	70	
298.31155	72	
299.00975	80	
299.87451	82	
300.93279	238	1+
301.87562	84	
303.87169	90	
304.38458	72	
305.50180	78	
306.88396	132	
308.46597	90	
308.99684	78	
309.37023	82	
309.42468	98	
311.34321	86	
311.52970	84	
311.90493	72	
316.90352	68	
321.87869	70	
323.30962	78	
324.37723	72	
325.14914	68	
326.44579	78	
327.62742	72	
330.01015	68	
333.81502	82	
338.91142	74	
341.82448	66	
342.31030	74	
344.92345	72	
345.91617	66	
346.07146	72	
END IONS

###FS:    #m/z: 336.94662 #charge 1+
###MS: 146
###MSMS: 149
BEGIN IONS
TITLE=Cmpd 111, +MS2(336.9466), 28.0-35.0eV, 3.2min #149
RTINSECONDS=191.427
SCANS=146,149
PEPMASS=336.94662	81136
CHARGE=1+
185.86251	76	
188.53545	70	
194.32507	86	
196.04934	80	
200.86840	90	
209.11171	76	
209.94340	78	
210.88508	138	
211.14246	66	
211.87690	70	
211.94492	256	
211.99471	74	
212.87862	1264	1+
213.53476	74	
213.94153	346	
215.88823	92	
218.83991	218	
221.96377	76	
223.96967	88	
224.85055	70	
228.84547	92	
228.89528	398	1+
229.95569	326	1+
230.89009	1928	1+
231.95185	144	
232.07039	72	
232.82585	70	
233.02519	70	
233.80557	68	
233.88827	124	
235.01072	78	
235.93377	74	
235.99458	72	
236.82503	86	
236.89679	70	
238.84759	86	
239.84542	70	
240.84107	88	
241.84151	252	
241.89159	86	
242.01750	92	
242.83404	104	
243.13043	68	
244.96058	84	
246.02467	88	
246.11311	80	
246.97553	172	
247.07957	78	
247.90618	66	
248.85767	76	
248.90090	712	1+
248.98601	68	
249.82977	276	1+
249.91722	84	
250.81041	66	
250.95041	202	
251.44516	86	
251.82592	250	1+
252.00791	84	
252.89841	300	1+
252.95829	290	
252.97115	242	
253.85368	114	
254.86202	80	
254.96408	90	
255.07183	74	
256.91369	70	
257.90661	196	1+
258.06932	102	
258.85027	456	1+
259.95071	76	
260.44591	92	
260.79049	76	
261.34634	120	
261.83291	70	
261.85400	78	
262.83122	66	
263.09798	80	
266.83874	78	
266.86552	108	
266.98604	84	
267.01439	68	
267.83667	196	
268.84176	594	1+
268.95743	64	
270.81374	68	
270.83731	80	
270.93448	68	
271.09287	76	
271.84721	66	
271.91575	254	1+
273.83705	64	
273.92043	146	
274.87668	116	
275.85571	826	1+
276.57283	64	
276.89390	100	
277.83893	246	
278.17821	76	
278.83199	684	1+
278.94057	88	
279.10499	94	
280.03279	78	
280.39448	68	
280.45015	92	
280.91244	80	
281.60053	72	
282.01295	90	
285.85095	650	1+
286.85245	474	1+
286.88083	134	
287.12435	64	
287.83212	132	
287.88930	74	
288.84741	102	
289.06978	66	
290.09143	76	
292.08379	66	
292.10462	70	
293.11261	164	
294.13334	74	
294.18181	76	
294.25119	70	
294.86054	142	
294.93106	94	
295.01427	80	
295.87284	124	
297.87071	90	
297.91752	80	
299.84928	64	
299.86812	84	
300.90466	110	
301.78496	100	
302.96588	64	
303.72723	74	
303.87239	68	
304.97370	80	
305.87503	64	
305.91386	96	
306.88846	82	
306.96927	86	
307.89491	72	
308.52471	116	
309.14593	66	
310.56352	72	
310.86574	112	
311.88708	126	
312.20622	74	
312.86814	82	
313.88591	84	
314.39920	78	
314.81704	80	
320.14718	68	
322.05690	66	
323.88740	96	
323.98148	78	
324.33960	68	
324.77083	72	
324.89682	74	
324.97867	94	
325.74987	80	
329.04231	76	
333.74753	90	
335.70655	84	
336.80751	72	
336.87528	66	
END IONS

###FS:    #m/z: 322.93088 #charge 1+
###MS: 150
###MSMS: 151
BEGIN IONS
TITLE=Cmpd 112, +MS2(322.9309), 28.0-35.0eV, 3.3min #151
RTINSECONDS=195.08
SCANS=150-151
PEPMASS=322.93088	549100
CHARGE=1+
177.90249	94	
183.93060	80	
189.83920	74	
191.05254	80	
194.05834	66	
198.07802	82	
198.83928	96	
199.13377	74	
201.00957	72	
201.04252	84	
202.40983	78	
203.90091	74	
204.84364	72	
205.95448	172	
213.87773	88	
214.90973	76	
215.00164	92	
215.11621	76	
216.85486	70	
222.95460	72	
223.79128	66	
223.96302	150	
224.52856	102	
225.36633	64	
226.04165	70	
228.57962	92	
229.90160	84	
230.82252	70	
231.13219	58	
231.80262	66	
233.89781	68	
234.54955	88	
234.82641	82	
235.96265	62	
236.01145	60	
236.83617	144	
237.01774	80	
237.88231	72	
238.02428	66	
238.79642	64	
238.94238	66	
239.06951	78	
239.79389	68	
239.80681	70	
239.84070	70	
240.82604	150	
240.94212	442	
241.83183	66	
241.94408	288	
242.82126	86	
242.94316	964	
243.82184	118	
244.39399	72	
244.82321	260	
244.87045	72	
244.94076	490	
245.87479	66	
246.51385	76	
246.87296	62	
246.97712	64	
247.93688	76	
248.34130	58	
248.71856	76	
248.86109	140	
251.43911	68	
251.91091	60	
252.50740	94	
253.10584	70	
254.96219	70	
255.00126	100	
256.08692	78	
257.89362	76	
258.82917	584	1+
258.85299	84	
260.34258	88	
261.83055	694	1+
261.88474	72	
264.02312	68	
264.52698	86	
264.87387	58	
265.03953	82	
266.03487	66	
266.84282	112	
266.86194	74	
267.10442	74	
267.79910	66	
267.84392	68	
268.87581	132	
269.00459	84	
269.37499	92	
269.89510	70	
271.89602	72	
272.35380	62	
272.51812	80	
274.11173	92	
274.58328	82	
274.91532	76	
275.81367	76	
276.81293	82	
277.99615	72	
278.81343	74	
278.84632	78	
278.93912	62	
279.09296	934	1+
279.52521	64	
280.99968	68	
281.03221	88	
282.89009	66	
283.08109	76	
284.01676	78	
284.29017	196	
284.78414	72	
284.85296	156	
284.88428	84	
286.29996	60	
287.18983	66	
288.20473	64	
288.53316	80	
289.88287	100	
289.94138	76	
290.88458	76	
291.11514	72	
296.86903	60	
297.38130	90	
297.79003	58	
299.79158	134	
300.81494	72	
300.89628	106	
301.82943	66	
301.88154	110	
303.48302	90	
303.88136	70	
305.01230	68	
305.08554	62	
305.16267	82	
307.04003	74	
307.80525	94	
308.82838	92	
308.86094	64	
310.89265	72	
311.16586	74	
311.91247	72	
315.82259	68	
317.07227	76	
317.76561	70	
317.87725	72	
318.76241	66	
319.75869	62	
320.61932	78	
320.74731	72	
322.16255	94	
324.75288	76	
324.78846	66	
END IONS

###FS:    #m/z: 340.94137 #charge 1+
###MS: 150
###MSMS: 152
BEGIN IONS
TITLE=Cmpd 113, +MS2(340.9414), 28.0-35.0eV, 3.3min #152
RTINSECONDS=195.852
SCANS=150,152
PEPMASS=340.94137	228218
CHARGE=1+
181.92440	72	
186.86847	68	
194.89056	72	
195.89296	80	
198.85658	74	
198.89627	78	
203.95543	104	
205.96489	64	
209.88259	98	
209.94364	66	
210.93704	102	
212.88143	388	1+
212.89635	62	
213.94061	86	
214.86310	60	
215.88892	102	
218.88812	72	
220.87825	68	
222.90116	72	
224.98137	72	
230.89339	214	
231.89135	82	
231.90936	84	
232.89031	66	
232.94846	66	
233.04975	68	
233.88654	66	
233.90507	72	
233.94622	58	
233.97826	76	
235.89441	62	
238.00942	100	
239.57860	88	
239.79347	72	
239.84512	132	
239.89623	86	
240.83094	140	
241.01593	60	
241.82288	78	
241.84404	412	1+
241.88595	100	
242.82810	86	
243.83065	68	
244.91812	68	
245.84920	80	
246.94983	58	
246.97405	96	
247.00606	70	
247.55830	76	
247.94643	72	
248.08210	84	
248.99398	66	
249.12744	62	
250.89833	216	
251.02249	70	
252.82526	64	
252.94246	82	
254.11985	70	
254.83845	108	
254.96559	88	
256.85062	148	
256.89315	66	
256.96291	106	
257.83358	132	
257.85239	94	
258.84773	450	1+
258.89641	76	
259.97420	74	
260.33920	72	
260.92388	76	
261.00279	62	
261.84040	204	1+
262.03773	90	
263.86149	88	
263.94731	70	
264.81998	60	
265.35744	98	
266.84758	72	
267.87583	80	
268.03271	76	
268.35407	104	
268.84737	66	
270.50083	72	
270.84711	160	
271.84883	138	
271.91762	186	1+
273.90208	70	
274.86404	150	
275.80750	74	
275.86059	62	
275.95247	72	
276.42786	84	
276.85396	382	
277.83818	66	
277.86537	306	
277.90908	156	
277.96691	172	
278.02861	86	
278.84542	712	1+
278.94487	72	
280.67001	86	
280.85691	98	
281.05277	72	
281.96768	72	
283.88531	116	
284.40198	58	
284.49698	68	
284.88030	64	
287.79362	62	
289.78643	60	
290.85314	66	
291.44177	78	
293.04396	58	
294.87371	126	
295.87322	70	
298.86106	68	
299.05214	70	
299.85315	74	
299.88597	126	
301.16008	70	
301.86328	110	
302.89293	64	
302.94647	62	
304.36943	74	
304.86658	72	
306.11763	76	
306.28333	64	
307.16963	66	
307.79590	72	
308.10822	78	
309.94745	112	
311.86695	112	
311.88329	62	
313.94643	68	
314.09676	70	
316.15417	72	
316.84096	68	
319.13251	58	
319.95354	102	
321.01315	90	
321.97317	68	
322.87722	74	
324.07190	80	
325.04088	78	
325.84045	62	
328.08763	78	
330.81764	66	
331.17293	58	
332.13441	62	
332.87337	68	
333.05626	122	
335.89099	90	
337.03985	70	
338.38467	66	
342.89788	58	
344.93500	82	
END IONS

###FS:    #m/z: 336.94659 #charge 1+
###MS: 150
###MSMS: 153
BEGIN IONS
TITLE=Cmpd 114, +MS2(336.9466), 28.0-35.0eV, 3.3min #153
RTINSECONDS=196.625
SCANS=150,153
PEPMASS=336.94659	74174
CHARGE=1+
174.04372	68	
182.86982	70	
190.15765	74	
192.88808	74	
194.05981	68	
196.88238	82	
202.04483	80	
208.88451	68	
210.88064	132	
211.94542	260	1+
212.87811	1514	1+
213.89774	68	
213.94346	130	
216.82735	64	
216.88793	130	
217.89183	80	
217.90806	74	
223.96585	110	
226.88618	70	
226.92486	68	
228.89799	304	
229.95554	176	
230.88935	1920	1+
231.02388	84	
231.94991	226	
232.82843	74	
233.83574	240	
233.89685	200	
234.03281	76	
234.83310	114	
235.83012	72	
237.12919	68	
237.84848	78	
239.82208	70	
239.85840	82	
240.56408	78	
240.77377	78	
240.83714	612	1+
240.92988	104	
241.84165	510	1+
241.88203	72	
244.06798	66	
244.99144	92	
245.39525	106	
246.46400	98	
246.84790	74	
246.90849	90	
246.98566	158	
247.58892	90	
247.83750	64	
247.94469	66	
247.96433	64	
248.90028	1238	1+
249.95210	252	1+
249.98908	62	
250.83274	194	
250.87293	82	
250.97017	70	
251.07132	84	
251.82587	70	
251.84644	88	
251.88154	62	
251.90857	64	
251.99457	76	
252.91356	74	
252.97483	238	
253.90499	356	
254.91022	192	
254.96626	78	
255.20932	76	
255.47192	84	
255.90201	70	
256.02194	64	
256.82794	72	
256.84574	76	
256.86544	126	
257.79527	64	
257.85461	64	
257.90787	84	
258.84528	136	
258.88669	92	
259.80434	98	
260.82703	346	1+
261.47345	64	
261.83101	262	1+
265.01746	66	
266.93022	64	
266.99250	76	
267.83338	88	
267.84725	78	
267.94379	80	
268.83804	678	1+
269.01643	78	
269.83956	424	1+
270.43820	94	
270.80590	66	
271.91424	68	
272.02973	66	
272.17152	88	
272.84620	132	
272.87738	204	1+
273.81483	62	
273.88269	220	1+
274.86451	124	
274.91310	78	
275.39799	86	
275.96690	62	
276.85821	550	1+
277.83272	686	1+
278.63906	72	
278.86489	72	
280.85190	256	1+
280.89423	88	
280.97699	70	
281.05140	154	
281.92205	80	
281.98012	62	
282.99538	100	
283.52250	66	
284.09943	78	
285.85527	78	
286.84954	994	1+
289.88260	74	
290.85759	90	
292.86330	80	
293.10579	136	
294.86715	90	
294.88780	68	
294.90439	62	
295.88722	86	
297.10825	76	
297.86660	262	1+
297.88542	66	
298.51517	90	
300.96646	78	
301.14292	72	
301.87212	102	
301.91379	74	
302.03636	68	
303.24374	94	
305.94790	110	
306.17995	66	
306.42492	78	
307.88192	76	
307.92744	64	
309.87714	136	
310.86768	120	
310.98373	90	
311.82023	64	
313.20297	72	
318.88715	64	
320.92562	72	
322.92336	82	
323.23005	64	
324.18901	82	
324.97682	68	
328.66818	72	
329.02025	72	
329.87571	70	
330.82450	78	
331.78127	76	
331.80552	86	
332.24422	66	
335.32643	106	
337.15009	82	
338.91621	76	
341.06320	116	
341.70667	70	
END IONS

###FS:    #m/z: 363.95721 #charge 1+
###MS: 154
###MSMS: 155
BEGIN IONS
TITLE=Cmpd 115, +MS2(363.9572), 28.0-35.0eV, 3.4min #155
RTINSECONDS=200.278
SCANS=154-155
PEPMASS=363.95721	94096
CHARGE=1+
168.35794	84	
180.87755	100	
182.87143	212	
185.93148	84	
187.85997	78	
189.86584	506	1+
191.85992	240	
192.02378	102	
196.88136	126	
207.87393	416	
209.84923	78	
209.88125	106	
209.94446	338	
210.88496	280	
211.88640	136	
212.87964	1980	1+
222.95316	1168	1+
223.88877	78	
224.89169	90	
224.94822	2064	1+
226.89715	178	
226.94823	2108	1+
227.08524	116	
227.83585	76	
227.89374	118	
228.85101	82	
228.89353	658	1+
228.94327	2480	1+
230.06980	84	
230.11508	82	
230.83475	126	
230.85147	100	
230.88903	2922	1+
232.88801	158	
233.87774	354	1+
235.35330	108	
236.89485	78	
238.93279	92	
240.82205	212	
240.86151	94	
240.93972	244	
240.96313	1092	1+
241.94177	124	
242.82683	228	
242.96000	840	1+
243.81924	706	1+
244.81968	424	1+
244.95945	826	1+
245.46458	92	
245.86665	76	
245.89932	96	
246.44263	88	
246.81219	118	
246.83506	122	
246.86288	100	
246.95282	1056	
247.04652	82	
247.80555	82	
247.98905	94	
248.80310	454	1+
248.90055	490	1+
248.95493	78	
250.80270	94	
250.89545	126	
250.96818	126	
251.91710	86	
251.94565	94	
252.83513	80	
252.88942	102	
253.13022	76	
253.62454	112	
253.83359	120	
253.85675	90	
253.90515	222	
254.07645	76	
254.80121	80	
256.50942	92	
257.98637	92	
258.64944	94	
258.83249	220	
258.97551	214	
260.83855	136	
260.96888	514	1+
260.99682	94	
261.82985	838	1+
263.97506	80	
264.97941	78	
265.06536	76	
265.08926	94	
265.82025	136	
265.97874	176	
266.81318	690	1+
267.97343	414	1+
268.80717	176	
268.84339	114	
269.92940	94	
269.96784	188	
270.49673	88	
270.81238	160	
270.83343	112	
271.09888	82	
271.91778	144	
272.17691	156	
273.51419	78	
273.91642	76	
274.55916	104	
276.80877	124	
276.85840	200	
277.80964	152	
277.85923	98	
278.79715	136	
278.84070	218	1+
279.10232	230	1+
279.15001	76	
280.79285	1216	1+
281.86450	84	
281.99222	112	
282.77960	140	
282.86628	126	
283.10071	80	
283.79265	230	1+
283.85225	150	
283.91722	92	
283.97712	92	
284.82406	390	
285.11819	76	
285.59809	82	
285.84605	354	1+
287.42923	106	
288.48755	106	
289.86672	194	1+
290.03697	76	
293.16966	80	
296.47767	110	
296.81430	206	
297.80866	126	
298.80259	2464	1+
299.87988	164	
300.41299	98	
300.83836	84	
301.86317	202	
303.80405	122	
303.85627	408	1+
305.08956	84	
306.76466	80	
306.84005	84	
308.90389	76	
311.86216	114	
313.15439	88	
314.82016	94	
316.81577	264	
317.35188	80	
318.12222	80	
318.81336	190	
318.93272	84	
321.81658	92	
321.86614	160	
323.00732	86	
323.75622	78	
325.88684	78	
325.97122	78	
326.00662	88	
326.87141	364	
333.13100	86	
334.89708	86	
336.94380	146	
337.91062	82	
342.91068	84	
346.91964	78	
348.96270	90	
351.40326	76	
356.73542	90	
358.21929	88	
358.42835	80	
360.03643	86	
360.97834	82	
365.08696	88	
366.14781	84	
END IONS

###FS:    #m/z: 336.94656 #charge 1+
###MS: 154
###MSMS: 156
BEGIN IONS
TITLE=Cmpd 116, +MS2(336.9466), 28.0-35.0eV, 3.4min #156
RTINSECONDS=201.051
SCANS=154,156
PEPMASS=336.94656	76498
CHARGE=1+
100.84680	70	
171.08379	78	
181.03285	66	
185.86600	66	
188.87295	66	
193.89074	66	
195.10644	72	
200.88948	78	
201.92629	66	
202.93773	64	
207.88479	74	
210.89002	258	1+
211.94294	426	1+
212.87980	1082	1+
213.94079	170	
215.89104	136	
218.96438	72	
222.94916	76	
224.83799	80	
226.12506	76	
227.95183	162	
228.83788	76	
228.85112	66	
228.89502	288	
229.01271	74	
229.95839	500	1+
230.06613	98	
230.88949	1756	1+
231.09646	104	
231.45718	76	
231.95068	286	
232.13883	80	
232.82838	68	
232.89100	318	1+
232.93915	64	
233.83932	154	
234.82734	110	
234.94235	110	
235.08424	64	
236.61183	104	
236.88527	84	
238.51540	80	
238.79838	66	
239.83899	108	
241.84675	290	1+
242.89330	68	
243.84049	144	
244.88571	78	
246.09785	80	
246.42922	66	
246.85522	66	
246.97468	86	
247.96639	136	
248.84773	122	
248.89879	582	1+
249.99441	68	
250.82668	392	1+
250.95634	130	
250.96343	78	
251.68453	78	
251.84306	106	
251.88549	96	
252.95227	142	
252.97234	70	
253.08310	194	1+
253.83974	136	
253.90571	218	1+
253.93787	68	
255.89795	222	1+
256.26933	76	
256.79054	88	
256.87535	66	
256.92049	66	
257.85494	92	
258.84591	256	
258.91686	66	
259.06068	64	
259.85209	120	
260.00000	76	
260.57455	74	
260.85045	112	
261.15390	84	
264.85157	62	
264.87384	112	
265.86154	76	
266.79348	64	
266.99437	82	
267.05236	74	
267.80550	68	
267.82437	144	
267.84150	112	
268.83804	516	1+
268.85938	84	
268.98233	78	
269.84047	314	1+
269.91933	92	
270.98149	72	
271.87159	98	
271.92183	116	
271.94274	80	
272.84821	178	1+
272.86867	68	
274.86888	76	
274.88468	78	
275.91758	66	
275.96715	70	
276.85587	476	1+
277.84551	78	
277.92841	90	
278.83924	232	
278.86467	62	
279.72256	72	
279.84066	98	
279.93400	66	
279.94847	74	
279.99995	64	
280.14552	66	
280.41519	92	
280.86660	126	
282.87767	124	
282.89033	76	
283.13390	68	
284.88012	70	
285.84855	158	
286.85142	470	1+
287.44553	96	
288.09952	90	
288.33925	70	
288.84878	138	
288.88405	70	
290.85215	234	1+
290.86375	90	
292.49095	68	
293.05199	76	
294.10721	158	
294.66631	88	
294.87077	90	
295.11537	76	
296.10355	84	
299.13277	66	
299.81382	76	
299.87247	242	1+
302.78647	64	
305.44795	66	
305.82566	78	
307.89187	98	
308.00284	80	
308.86598	68	
308.89570	74	
309.05941	70	
309.81109	74	
309.86847	106	
310.88189	328	1+
312.05639	88	
312.07818	102	
313.86825	64	
314.86765	76	
315.24455	96	
316.36598	90	
318.41146	82	
323.45979	74	
324.49893	68	
324.90184	96	
326.04013	92	
326.88957	92	
330.81322	92	
336.03752	88	
336.52593	90	
338.96080	86	
339.25754	66	
END IONS

###FS:    #m/z: 412.73149 #charge 1+
###MS: 154
###MSMS: 157
BEGIN IONS
TITLE=Cmpd 117, +MS2(412.7315), 28.0-35.0eV, 3.4min #157
RTINSECONDS=201.822
SCANS=154,157
PEPMASS=412.73149	70610
CHARGE=1+
182.87044	140	
189.85839	110	
191.85897	384	1+
196.88511	182	
212.87908	2514	1+
214.87853	214	
214.89576	192	
222.95330	506	1+
223.85734	90	
224.94731	1356	1+
228.42001	90	
230.89103	2764	1+
232.83045	148	
232.88685	1020	
234.88200	342	1+
235.85075	82	
236.10934	90	
236.87967	130	
237.61918	86	
237.79168	122	
238.50614	90	
238.89476	96	
238.94250	166	
239.78271	82	
239.86394	86	
240.96315	546	1+
241.53654	92	
242.95691	510	
244.14252	92	
245.91897	82	
246.97622	126	
247.39585	88	
247.92562	128	
248.89688	1348	1+
249.34830	88	
250.95669	90	
252.05331	128	
253.90611	242	
253.96438	202	
254.90659	120	
255.01881	172	
255.06987	148	
255.58983	90	
255.78209	104	
257.79837	142	
257.89979	82	
257.96782	368	1+
258.38681	90	
258.80562	96	
258.97581	230	1+
259.85345	94	
260.96894	250	
261.88233	134	
261.96850	140	
262.83190	86	
264.93064	202	1+
265.03546	86	
265.97321	86	
266.81553	86	
267.78786	94	
268.57351	88	
270.86619	136	
271.01822	90	
271.81399	146	
271.91851	248	
272.87895	114	
275.16393	82	
275.80798	152	
276.10333	84	
277.83920	116	
278.09617	98	
279.89519	434	
281.00539	116	
281.85492	144	
282.80213	182	
283.77955	198	1+
283.95276	132	
285.43492	94	
285.80976	106	
285.84500	876	1+
287.81534	154	
289.09309	84	
289.79074	82	
290.15679	110	
290.86067	126	
291.80380	114	
291.86314	128	
293.86735	260	1+
293.97049	172	
295.81636	154	
295.91864	430	1+
296.81707	170	1+
297.90576	1228	1+
298.07250	84	
298.98506	168	
299.78361	242	
299.86256	88	
300.79789	102	
300.81821	172	
301.79803	220	1+
302.91132	134	
303.85656	1350	1+
303.95176	126	
304.99523	96	
305.10244	122	
305.85697	126	
306.12646	90	
306.81412	134	
306.87445	100	
306.90936	210	1+
307.80102	108	
308.79137	112	
308.86222	108	
308.87837	128	
309.55639	86	
309.79207	150	
309.87220	102	
310.11584	94	
310.90784	86	
311.88335	186	
312.80386	222	
312.94644	82	
313.09440	86	
313.20508	82	
313.80423	362	1+
313.92977	786	1+
313.97747	154	
314.79218	174	1+
314.87941	136	
317.87355	198	1+
318.83477	100	
318.93462	3258	1+
319.85950	98	
320.81290	128	
320.91744	354	1+
321.86541	238	
322.81224	110	
322.87834	224	
326.80379	1010	1+
326.87282	1640	1+
327.80619	818	1+
328.83388	112	
328.87663	440	1+
328.92090	92	
329.04901	88	
330.81591	584	
331.81186	642	1+
331.88099	494	1+
332.39870	82	
332.78528	90	
334.05471	188	1+
334.14698	280	1+
334.94970	410	1+
335.27615	100	1+
335.84325	90	
336.82565	192	1+
336.88834	88	
336.94492	6244	1+
337.80314	598	1+
338.90899	102	
339.80438	182	
340.80838	134	
343.13613	92	
345.81697	652	1+
346.94035	316	1+
347.82040	132	
347.84878	196	1+
347.88421	334	1+
348.19019	94	
348.82306	106	
350.82452	208	
351.82278	182	
353.83560	86	
354.20282	84	
354.81797	82	
359.78896	138	
359.95968	870	1+
360.93841	138	
367.72389	128	
370.10724	112	
370.55957	114	
371.19349	84	
372.04780	122	
372.23999	86	
372.88452	108	
374.19908	88	
374.80255	82	
375.83525	112	
379.84976	98	
387.92622	84	
409.35786	148	
410.04029	90	
412.70981	98	
417.66102	86	
END IONS

###FS:    #m/z: 363.95751 #charge 1+
###MS: 158
###MSMS: 159
BEGIN IONS
TITLE=Cmpd 118, +MS2(363.9575), 28.0-35.0eV, 3.4min #159
RTINSECONDS=205.479
SCANS=158-159
PEPMASS=363.95751	99098
CHARGE=1+
98.66882	90	
104.39565	74	
182.86973	78	
183.86578	88	
185.87909	72	
187.86955	148	
189.86215	720	1+
191.85794	410	1+
196.88286	156	
197.91049	72	
199.94728	74	
205.89079	80	
207.87847	132	
208.88258	160	
209.87223	96	
209.93091	88	
209.94371	228	
210.88244	386	1+
212.87845	1436	1+
213.07734	90	
218.91071	192	
219.87918	86	
221.88894	76	
222.95167	1388	1+
224.56557	100	
224.94888	1984	1+
224.98324	74	
226.88303	72	
226.90183	114	
226.94792	3494	1+
227.93415	88	
228.89438	440	1+
228.94350	3664	1+
230.83325	126	
230.88896	3668	1+
231.00557	94	
233.62341	84	
233.93705	72	
234.09501	76	
234.88100	94	
234.89583	72	
234.94110	78	
236.05101	72	
238.14948	72	
240.82429	118	
240.83925	408	1+
240.93791	514	1+
240.96169	786	1+
242.82060	464	1+
242.95708	772	1+
243.82383	332	1+
244.84630	284	1+
244.94068	322	1+
244.95837	1250	1+
245.81788	172	
246.09412	122	
246.51202	116	
246.80516	404	1+
246.92278	84	
246.95358	1476	1+
246.97530	116	
247.80196	488	1+
248.80123	418	1+
248.84480	76	
248.90130	1152	1+
249.92251	88	
250.03729	100	
250.89728	178	
250.94942	104	
251.07111	76	
251.42763	78	
251.90682	74	
252.11148	102	
252.88626	76	
252.91927	80	
253.06426	120	
253.78624	76	
253.90121	236	1+
255.01877	76	
255.83338	72	
256.83997	118	
258.83626	416	1+
258.97338	176	
260.83450	210	
260.96859	1320	1+
261.83132	752	1+
263.93906	88	
264.81866	216	
265.04938	74	
265.81793	118	
266.81548	842	1+
266.97584	90	
267.78799	136	
267.97513	298	
268.06551	78	
268.79701	74	
268.81469	100	
269.87322	74	
269.96688	272	1+
271.91562	216	
272.86673	80	
272.93359	76	
273.10813	78	
273.39235	84	
273.96141	90	
274.85203	74	
275.81658	130	
275.84667	72	
276.81179	106	
276.85131	650	1+
278.79953	250	
279.10497	74	
279.79772	182	
279.85166	86	
280.05536	84	
280.79342	1282	1+
280.87791	74	
281.88710	86	
281.90981	94	
281.99487	94	
282.79019	344	1+
282.82782	120	
282.86099	74	
283.03452	88	
283.85203	142	
283.98549	122	
284.82167	614	1+
284.85329	88	
284.87843	82	
285.84456	674	1+
289.09040	72	
291.01445	100	
291.11901	110	
291.43132	78	
292.85850	152	
292.88598	78	
293.11321	158	
293.97953	96	
295.81412	80	
296.50927	98	
296.81104	364	1+
297.79752	122	
298.80396	1760	1+
[truncated: 2,579,673 more chars]
