# Supplementary material for: High-Throughput Venomics
Source: J Proteome Res. 2023 Apr 3;22(6):1734–46. doi: 10.1021/acs.jproteome.2c00780 (PMC10243144; doi:10.1021/acs.jproteome.2c00780)
Supplement: Supplementary file 9 — pr2c00780_si_009.zip [file pr2c00780_si_009.zip › Manual files/Calloselasma rhodostoma MGF/210702_Calloselasma_halfplate000093_5.1.201.mgf]

###	D:\Data\Julien\210702_Cr_half_TFA\210702_Calloselasma_halfplate000093.d\ProteinAnalysisResults.mgf
###	D:\Data\Julien\210702_Cr_half_TFA\210702_Calloselasma_halfplate000093.d\analysis.baf
###	210702_Calloselasma_halfplate000093.d
###	Instrument: maXis HD
###	Manufacturer: Bruker
###    PeakWidth 0.30, MiniumIntensity 10, S/N 1Apply threshold 0, Threshold 10
###    Retain Residuals no, Create neutrally no,
###    FullScan Parameters: AdductIon (+)+H (-)-H, LowMass 0, HighMass 8000, MaxCharge charge decon 4, MinPeaks 3
###    Perf. isotope decon yes, Max Charge Istopic decon 6, MW agreement 0.00, Abund. cutoff 2.00, Envelope cutoff 75.00
###    MaxRes   Parameters: AdductIon (+)+H (-)-H, LowMass 0, HighMass 8000 
###    Perf. isotope decon yes, Max Charge Istopic decon 6, Abund. cutoff 2.00
###    MSn      Parameters: AdductIon (+)+H (-)-H, LowMass 0, HighMass 8000 
###    Perf. isotope decon yes, Max Charge Istopic decon 4, Abund. cutoff 0.05
###    Global Charge Limit: no 3, Prefer FullScan Result: yes, Export what: 2 (0=non deconv/1=deconv only/2=mixed), NoMSMSSignals: 150, Intensity threshold: 10, NoMSSignals (deconv): 2, NoMSSignals (non-deconv): 2, NormalizeData: no, SingleCharged: yes
###
COM=210702_Calloselasma_halfplate000093.d
USERNAME=Demo User

###FS:    #m/z: 322.93045 #charge 1+
###MS: 1
###MSMS: 2
BEGIN IONS
TITLE=Cmpd 1, +MS2(322.9305), 28.0-35.0eV, 0.0min #2
RTINSECONDS=1.355
SCANS=1-2
PEPMASS=322.93045	3022898
CHARGE=1+
191.95558	732	
192.88916	134	
200.92850	164	
204.00431	142	
205.94912	194	
212.90178	168	
215.05925	252	1+
215.88828	556	
216.88888	272	
217.88233	126	
218.95127	238	1+
219.02914	250	
220.86500	340	
222.95221	470	
223.95966	612	
224.97629	122	
227.10592	138	
227.85659	152	1+
227.92948	140	
228.90789	172	
229.84120	214	1+
229.90604	128	
231.04638	162	
231.12119	172	
232.01544	142	
233.04740	438	1+
233.06673	546	1+
233.89749	142	
233.91489	128	
234.90121	120	
235.03248	188	1+
235.95714	164	
236.13665	200	
238.87359	190	
239.07712	488	1+
239.10525	184	
239.79023	248	1+
240.85908	202	1+
240.88452	360	1+
240.96175	338	
241.03737	154	
241.11922	290	1+
242.08450	154	
242.12086	232	1+
242.94180	270	
243.88097	748	1+
244.03794	1022	1+
245.88797	152	
245.93948	268	
246.08786	138	
246.10320	128	
246.13612	170	
246.97715	220	
247.02789	152	
247.97600	266	
248.03509	1114	1+
248.86110	190	
248.98661	260	
249.03976	764	1+
249.06490	144	
250.10405	274	1+
250.15623	234	1+
251.00466	238	1+
252.92670	148	
253.13010	130	
255.03253	264	1+
255.10499	278	1+
256.14064	120	
256.92515	180	
257.96057	184	1+
258.05067	306	1+
258.09685	182	1+
259.17466	274	1+
261.07819	138	
261.89575	236	
261.97550	128	
262.04932	124	
262.08015	452	1+
262.21612	236	1+
262.94646	134	
263.03652	214	
263.05551	290	
263.13168	126	
263.83009	124	
263.88987	338	1+
263.98858	130	
264.05898	728	1+
264.15875	130	
264.94152	124	1+
265.24888	268	1+
266.04050	272	1+
266.86956	164	
266.99949	250	
267.13678	226	
267.21306	138	
268.00152	196	
268.13634	162	
269.00352	254	
269.05017	122	
269.10207	138	
271.07463	236	1+
271.84347	124	
272.10752	266	1+
272.84994	150	
274.05067	382	1+
274.09011	170	1+
274.15349	198	1+
275.01969	144	
276.85413	180	
277.07273	496	
277.09557	156	
277.16258	140	
277.19895	192	
278.17647	294	1+
278.80976	152	
278.84575	138	
278.96716	212	1+
279.03407	244	1+
279.08964	938	1+
279.21123	138	
279.22923	304	
280.14201	1534	1+
280.23041	142	
280.26002	150	
281.04610	412	1+
281.19231	234	1+
282.02379	376	1+
282.28972	142	
283.01249	154	
283.06886	230	
283.11823	156	1+
283.26239	452	1+
284.07320	172	
284.29372	1382	1+
284.87840	166	
285.00513	148	
285.11665	140	
285.78664	150	
285.94007	154	
286.01436	302	1+
286.10145	136	
286.87053	162	
287.13826	462	1+
288.06406	1048	1+
288.21099	122	
289.88371	356	1+
290.14806	378	1+
291.02876	144	
291.06886	208	
291.08435	212	
291.12567	148	
291.21522	182	
292.06183	1366	1+
292.10105	124	
292.26369	206	1+
292.43577	140	
293.02728	240	1+
293.87830	162	
294.16036	244	
294.89433	150	
295.14936	132	
295.20535	156	
297.14709	142	
297.83273	126	
299.05795	152	
300.86226	234	1+
301.05971	148	
301.99581	262	1+
302.16321	140	
302.94564	136	
303.03779	132	
304.09505	312	1+
304.26202	510	1+
304.88279	174	1+
305.05162	168	1+
305.12412	132	
305.78699	308	1+
306.07612	678	1+
306.27553	138	
306.88502	304	
307.08041	428	1+
307.16631	126	
307.31606	306	1+
307.89155	230	
308.04475	132	
308.15793	212	
308.26954	160	
308.29455	1048	1+
308.89734	150	
309.02617	142	
309.10758	268	1+
309.25916	140	
309.92014	218	1+
310.05069	134	
310.24021	128	
310.30928	1312	1+
310.82193	150	1+
311.02214	144	
311.10134	372	1+
311.88726	304	
312.02724	460	1+
313.86462	204	1+
314.26836	126	
314.81262	222	1+
315.16271	126	
317.03281	146	
317.13951	140	
317.29904	278	1+
318.03874	230	1+
318.42299	88	1+
319.08730	186	
319.13674	130	
319.17770	308	1+
319.28973	124	
320.10391	180	
320.12048	630	1+
320.15478	126	
320.18379	298	1+
320.30582	152	
320.88733	268	1+
321.09472	206	
321.12258	496	1+
321.16094	154	
322.06355	332	1+
322.09662	152	
322.16152	210	
322.99453	166	1+
323.06733	260	1+
323.08509	294	1+
323.20302	134	
323.23919	3152	1+
323.88426	180	
324.08802	228	1+
324.13801	360	
324.20727	2236	1+
324.89396	546	1+
325.24555	252	
325.31894	420	1+
326.20312	166	
326.37301	308	1+
327.07463	182	
327.21144	348	
327.24703	172	
327.26822	202	1+
327.89592	140	
END IONS

###FS:    #m/z: 340.94109 #charge 1+
###MS: 1
###MSMS: 3
BEGIN IONS
TITLE=Cmpd 2, +MS2(340.9411), 28.0-35.0eV, 0.1min #3
RTINSECONDS=2.1275
SCANS=1,3
PEPMASS=340.94109	1176892
CHARGE=1+
189.86102	160	
192.92650	158	
199.00809	196	1+
199.88637	248	
202.85186	174	
205.94986	136	
208.95913	132	
209.09529	146	
211.94146	172	
212.88033	164	
213.93979	4378	1+
214.88946	160	
214.90117	150	
215.88746	1618	1+
215.93727	818	
217.86145	180	
217.88272	584	1+
217.93808	222	
218.91151	148	
221.05895	130	
221.89078	132	
223.00291	194	
223.03772	232	
226.95194	146	
227.10435	146	
229.03514	318	1+
229.94977	166	
230.88630	442	1+
231.88757	306	1+
231.90672	238	
231.95048	3188	1+
233.83889	196	1+
233.89525	1124	1+
233.94848	1006	1+
235.05685	136	
235.86752	136	
235.94985	170	
236.01652	162	
236.15277	160	
236.89280	178	1+
236.97029	262	1+
237.06581	144	
237.09103	172	
238.04437	180	
238.16658	148	
238.17919	260	1+
239.06084	146	
239.18077	174	1+
239.79204	170	1+
240.23066	3336	1+
240.26732	144	
240.95957	148	
241.10986	204	1+
241.12189	254	
241.94690	132	
242.15757	314	1+
243.06271	146	1+
244.03806	1206	1+
244.13175	214	
244.21447	214	1+
244.85310	132	
244.95995	230	
245.98597	142	
246.97644	276	
247.08420	214	1+
247.11307	168	1+
247.24026	232	1+
247.94388	296	1+
248.00615	250	1+
248.03520	1028	1+
248.11937	204	1+
248.14091	246	1+
248.89431	460	1+
249.96260	1020	1+
249.98745	268	1+
250.01869	288	1+
251.07334	204	1+
251.95919	290	
253.92967	150	
253.97375	154	
254.00921	186	1+
254.94070	250	1+
254.96606	1538	1+
255.07679	596	1+
255.10621	156	
255.17452	142	
256.17364	150	
256.91366	338	1+
256.96452	750	
257.97440	292	1+
258.08764	132	1+
258.91216	222	
259.05595	140	
259.20906	132	1+
259.95603	162	
261.05656	132	
261.90764	136	
261.95904	212	
262.94272	164	
262.96856	498	1+
263.05386	414	1+
263.14155	160	
264.07704	186	
264.22442	164	
265.01843	152	
265.16419	182	1+
265.24187	198	1+
265.95240	136	
266.04869	132	
266.10165	262	1+
266.29011	134	1+
266.86561	318	1+
267.00349	212	
267.13649	390	1+
268.00473	146	
268.96254	310	1+
269.19132	322	1+
269.79902	202	
270.80479	144	
270.98886	132	
271.17429	196	1+
272.09080	216	1+
272.93595	462	
272.97571	736	1+
273.01983	138	
273.91654	198	1+
274.06179	136	
274.15282	196	
274.94118	292	1+
275.00448	274	1+
275.05842	192	
276.05726	190	
277.04966	272	1+
277.06986	264	
277.43094	232	1+
277.88717	140	
278.81563	216	1+
279.01713	158	
279.06933	296	1+
279.21176	124	1+
279.23047	210	
279.79643	136	
279.96943	300	1+
280.09402	348	1+
280.11636	314	1+
281.04807	550	1+
281.12085	244	1+
282.20540	274	1+
282.27787	824	1+
282.98808	228	1+
283.86957	142	
284.02291	186	1+
284.12624	216	1+
284.29433	572	1+
285.01679	262	1+
286.06949	206	
287.00400	208	1+
287.03039	212	1+
288.06489	1724	1+
288.13393	136	
288.86267	130	
289.11335	164	1+
289.93923	150	1+
290.28155	176	
290.87823	140	
291.80511	136	
292.06268	766	1+
292.43920	160	
293.86238	132	
294.01835	136	
295.06904	254	1+
295.13522	150	
295.16972	280	1+
295.97256	188	1+
296.10158	360	1+
296.12275	166	
296.29666	352	1+
296.33061	426	1+
298.08179	396	
298.15100	158	
298.57699	164	
299.06349	308	
299.07819	192	
299.86843	172	
299.90002	262	1+
300.20088	222	1+
301.06399	174	
301.15550	156	
301.26486	198	
302.08884	168	
302.17330	324	1+
302.21163	186	1+
302.94337	166	
303.17296	204	1+
303.89711	166	
303.91961	230	1+
304.09611	170	
304.12368	132	
305.87725	320	1+
306.27412	152	
306.79592	616	1+
306.88094	278	1+
307.08638	218	
307.13585	134	
307.22964	140	
307.25805	228	1+
307.28602	188	
307.79961	374	1+
308.09792	140	
308.19872	158	1+
308.29654	626	1+
308.33030	160	
308.88379	134	
308.94791	144	
309.32402	170	
310.00316	142	
310.08428	132	
310.28130	132	
310.31068	260	1+
310.88263	256	
311.02607	268	
311.09123	264	1+
311.88252	162	
312.02906	462	1+
313.03336	294	1+
313.16744	146	
313.88498	136	
315.05618	220	1+
315.15905	304	1+
316.09523	188	
316.83247	146	
317.14004	182	1+
318.03999	224	1+
318.08261	538	1+
320.44402	136	
320.98590	144	
321.12829	274	1+
321.22500	218	
322.20326	254	1+
322.30543	406	1+
322.88672	380	1+
323.17218	224	1+
323.23902	1068	1+
323.30531	238	1+
324.15462	150	
324.20827	206	1+
324.32519	158	
325.24850	170	
325.32814	160	
325.89842	398	1+
326.17407	206	
326.24729	142	
326.34136	458	1+
327.18072	494	1+
327.79674	138	
327.96618	244	1+
328.25762	216	
328.96202	160	1+
329.32458	204	1+
329.87316	266	
330.82902	142	
331.89451	208	1+
332.09172	700	1+
333.16960	148	
336.94673	230	
337.09227	532	1+
337.25276	146	
337.32657	292	1+
338.22443	264	1+
338.28534	234	1+
338.86971	210	1+
339.09337	202	
340.35745	428	1+
340.39324	1218	1+
341.00305	224	1+
341.15468	200	
341.25215	136	
341.26833	144	
341.31184	514	1+
341.89634	248	1+
341.97387	124	1+
342.07211	230	1+
342.13933	150	
342.17240	540	1+
342.20406	560	1+
342.27782	434	1+
342.31348	368	1+
343.09993	250	1+
343.24486	190	
344.25132	164	
344.32223	136	
345.15033	152	
345.23124	146	
345.34056	242	1+
END IONS

###FS:    #m/z: 363.95727 #charge 1+
###MS: 1
###MSMS: 4
BEGIN IONS
TITLE=Cmpd 3, +MS2(363.9573), 28.0-35.0eV, 0.1min #4
RTINSECONDS=2.908
SCANS=1,4
PEPMASS=363.95727	727412
CHARGE=1+
189.86245	370	1+
191.85905	472	
191.95547	428	1+
197.85400	190	1+
200.94939	170	
202.85207	160	
205.94457	284	1+
207.87410	164	
209.94311	1796	1+
212.87882	1936	1+
218.91617	168	
219.03373	148	
222.95261	2132	1+
223.88605	172	
224.94824	2694	1+
225.85894	174	1+
226.09995	258	1+
226.94791	8934	1+
227.43502	158	1+
227.93287	468	
228.89487	736	1+
228.94296	8166	1+
229.97388	136	
230.88957	4092	1+
231.04457	136	
232.04369	484	1+
232.88769	438	1+
233.04414	328	1+
233.09592	152	
233.19228	174	
234.13852	208	1+
234.88443	356	1+
235.08194	132	
235.14146	142	1+
236.00905	200	1+
237.06084	192	
240.90419	400	1+
240.96362	1350	1+
241.88019	212	
242.82822	216	
242.95941	1002	1+
243.13462	232	1+
243.44266	146	1+
243.89295	140	
244.03874	1172	1+
244.95836	3976	1+
245.94253	692	
246.05249	132	
246.09706	400	1+
246.15466	296	1+
246.95334	4078	1+
248.03196	284	
248.85306	290	1+
248.90021	862	
248.97474	462	1+
249.04211	932	1+
249.07487	336	1+
249.15915	226	1+
249.88884	148	
249.93738	410	1+
249.97478	320	1+
250.95053	168	1+
251.10505	238	1+
251.89931	284	1+
252.03849	206	
253.09027	142	
253.90699	424	1+
255.10238	154	
257.97264	510	1+
258.04062	146	1+
258.09650	346	1+
258.84793	178	
258.87578	220	1+
258.97439	424	1+
260.06921	166	
260.82844	498	1+
260.97074	1098	1+
260.99610	148	
261.05640	142	
262.05127	876	1+
263.00873	142	
263.05526	758	1+
263.09051	184	1+
263.17399	222	
263.98558	174	
264.07712	134	
264.12050	254	1+
264.26284	218	
264.92549	184	
265.16662	276	1+
266.20258	170	1+
266.24653	136	
266.60892	86	1+
267.00169	330	1+
267.13757	130	
267.78122	144	
267.89445	170	1+
267.92400	154	
267.97309	502	
268.00853	286	1+
268.13202	148	
268.96467	1342	1+
269.12011	172	
269.92881	276	1+
269.96899	980	1+
270.88167	184	
271.17858	496	1+
271.91687	260	
272.05833	242	1+
272.08323	350	1+
272.84856	228	1+
272.93794	274	1+
273.91859	194	1+
275.00307	168	
275.05858	468	1+
275.99513	374	1+
277.09322	134	
278.20158	194	1+
278.91703	150	1+
279.04512	392	1+
280.10939	144	
280.12614	194	
280.79085	274	
280.94320	256	
281.09753	204	1+
281.88434	130	
282.12640	140	1+
282.94974	236	1+
283.07297	222	
283.16993	308	1+
283.21252	148	
283.90950	434	1+
284.17305	242	1+
284.87789	180	
284.89233	186	1+
284.99455	196	
285.06131	396	1+
285.84797	598	1+
285.94685	222	1+
286.04747	138	
286.81130	198	1+
287.14330	190	
287.79249	228	1+
287.87165	150	
287.93295	136	
288.06378	2098	1+
288.13751	140	
288.20813	164	
288.24134	198	1+
289.10787	144	
289.21242	202	1+
289.28050	218	1+
289.86113	272	1+
290.05021	130	
291.11821	498	1+
292.06204	918	1+
292.43931	240	
292.86590	364	1+
293.06679	712	1+
293.85902	136	
293.87140	216	1+
293.89655	232	1+
294.18085	144	
294.27361	282	1+
295.92612	316	1+
296.09948	152	
296.80596	214	
298.08370	466	1+
298.58436	334	1+
298.80243	186	
299.05658	148	
299.98482	144	
300.16475	178	1+
301.06081	332	1+
301.15161	210	1+
301.86217	362	1+
301.93627	164	
301.95848	184	
302.01297	164	
302.03738	168	
302.22204	256	
302.88728	162	
303.81121	374	1+
303.85900	776	1+
303.94656	166	
304.11292	160	
304.22035	162	1+
305.05100	430	1+
305.26854	668	1+
305.97788	156	
306.05305	334	1+
306.79123	172	
306.88211	164	
306.94019	164	
307.03201	152	
307.08413	536	
307.13240	194	1+
307.30676	216	
307.77994	138	
307.80469	150	
307.84945	136	
307.88144	726	1+
308.29546	990	1+
308.92943	134	
310.02819	274	1+
310.15760	146	
310.30649	320	1+
311.86401	478	1+
312.11845	212	1+
312.16303	188	1+
312.22652	272	1+
313.03050	250	
314.93552	130	
315.03957	156	
315.16093	184	
315.23545	302	1+
315.93837	216	1+
316.10794	336	1+
316.16726	146	
318.59371	152	
318.93360	654	1+
319.08333	704	1+
319.09641	142	
321.12423	266	1+
321.15701	190	
321.30757	242	1+
321.81945	230	
321.87008	262	
322.15623	202	
322.93618	242	1+
323.13881	374	1+
323.22822	486	1+
323.25737	132	
323.93991	142	1+
324.02064	382	1+
324.07930	148	1+
324.14200	308	1+
324.18724	134	
324.31855	688	1+
324.77664	130	
324.89100	176	
325.89378	174	1+
325.99438	154	
326.15609	368	1+
326.87424	188	
326.96040	222	1+
326.98083	156	
327.02003	164	
327.26885	216	
327.80127	280	1+
328.12651	332	1+
328.19007	142	
328.88213	532	1+
329.82786	146	
330.09570	160	
332.03166	170	
332.08996	1660	1+
333.16841	228	
333.30393	232	1+
334.17166	128	
336.32333	222	1+
336.80654	172	
336.88558	202	1+
336.94553	380	
337.09158	322	1+
337.94872	176	
338.14859	258	1+
338.19198	144	
338.78468	156	1+
338.93569	144	
339.04945	188	
339.11000	138	
340.94174	354	1+
342.27499	700	1+
342.79747	140	
343.90908	170	
344.09941	256	1+
344.81386	242	1+
344.88826	138	
344.97623	372	1+
345.20254	302	1+
346.23758	286	1+
347.22685	130	
347.30648	170	
349.08224	148	
349.28440	156	
349.32166	794	
350.15142	194	1+
350.18700	186	
351.05150	194	
351.10985	150	
351.33668	518	1+
353.20385	200	1+
353.21662	140	
355.05885	136	
355.10938	152	
356.02639	322	1+
356.05405	166	
356.18182	356	1+
356.87829	218	1+
356.91492	138	
357.97002	280	1+
359.18867	194	
359.22266	178	1+
360.11674	230	
361.05297	244	1+
361.14294	136	
361.36744	128	
363.11304	628	1+
363.21253	152	
363.23685	250	1+
363.27092	278	1+
363.35644	264	1+
364.21002	128	
365.14099	374	1+
365.16343	312	1+
365.31515	318	1+
365.38775	344	
366.14402	272	1+
366.18915	376	1+
366.34497	200	
366.37826	238	1+
367.10206	474	1+
367.26357	132	
367.33437	1040	1+
368.10244	468	1+
368.42304	860	1+
369.26408	160	
END IONS

###FS:    #m/z: 322.93031 #charge 1+
###MS: 5
###MSMS: 6
BEGIN IONS
TITLE=Cmpd 4, +MS2(322.9303), 28.0-35.0eV, 0.1min #6
RTINSECONDS=6.602
SCANS=5-6
PEPMASS=322.93031	3080700
CHARGE=1+
187.14457	224	
191.95500	550	1+
192.88823	376	1+
194.05693	106	
199.01593	248	1+
199.89016	236	
200.01795	154	1+
201.04233	122	
204.00593	206	
204.99306	106	
205.01808	324	1+
205.94876	240	1+
210.55931	112	
212.87932	136	
215.88762	522	1+
216.06452	142	
216.90066	152	
218.10031	110	
219.17171	222	1+
220.86859	180	
221.06678	196	
221.94515	170	
222.95295	1028	1+
222.97370	212	
224.19987	178	
224.97710	332	
225.09950	134	
225.94125	212	1+
227.02852	220	1+
227.10002	118	
227.11938	154	
227.93130	370	1+
233.04569	226	
233.06481	342	1+
233.89670	200	
235.81953	124	
235.96844	116	
236.20157	116	
238.11335	130	
239.07957	470	
239.78499	150	
240.08162	216	
240.88441	158	
240.93940	254	
240.96249	600	1+
241.88579	116	
241.93859	402	1+
242.94011	268	1+
243.11896	140	
243.88310	658	1+
244.03876	512	1+
244.93863	472	1+
244.96072	138	
244.97578	256	1+
246.50830	106	
246.87353	132	
246.97683	788	1+
247.05549	110	
247.09995	136	
248.03013	130	
248.85009	140	
248.88981	188	1+
249.04066	838	1+
249.97065	280	1+
250.00524	126	
250.92378	250	1+
250.94447	162	
251.94308	120	
252.84985	108	
253.16326	246	1+
253.83712	124	
254.07503	308	1+
254.28873	128	
255.10433	148	
255.16108	116	
256.89927	278	1+
256.92305	108	
257.05005	134	
258.10732	106	
260.07085	340	1+
260.08455	116	
260.13775	142	
260.17627	336	1+
261.89087	430	1+
262.83859	166	1+
263.03029	118	
263.05573	372	1+
263.10046	132	
264.08568	126	
264.11353	118	
264.14168	292	1+
264.26659	126	
264.74636	142	1+
264.86978	146	
265.00705	120	
265.02572	124	
265.04994	150	
265.20936	204	1+
265.85480	164	
266.04047	162	
266.39836	146	
266.79502	168	1+
267.00075	226	
267.05864	384	1+
267.92822	148	1+
267.95284	242	1+
267.97610	106	
268.00293	666	1+
268.06050	292	1+
268.97495	142	
270.19076	174	
270.27667	202	
271.09484	120	
271.28266	230	
271.84524	422	1+
272.13674	120	
272.93651	148	
273.00706	322	1+
273.05413	106	
273.08928	160	
274.04921	114	
275.07923	132	
275.99222	146	
276.99438	112	
277.01825	106	
277.07192	116	
277.09291	184	
278.00929	134	
278.06214	112	
278.08071	108	
278.86000	106	
278.94535	362	1+
279.08948	742	1+
279.11382	168	
279.23467	166	
279.94912	328	1+
280.04664	344	1+
280.14410	1066	1+
280.26200	134	
281.05016	240	1+
281.29601	130	
282.27836	218	
282.86396	248	1+
283.02983	124	
283.04333	144	
283.07145	444	1+
283.26428	480	1+
283.28283	136	
283.47768	88	1+
283.52849	108	
283.78948	218	1+
284.29477	1514	1+
285.27112	144	
285.91604	148	
286.04804	168	
286.09910	148	
286.18853	276	1+
286.91932	234	
287.99828	210	1+
288.06579	884	1+
288.20633	288	1+
288.94872	190	
289.87933	138	
289.97317	108	
291.08487	152	
291.11460	148	
291.98620	280	1+
292.01908	108	
292.05882	414	1+
293.13396	446	1+
293.87464	296	1+
295.06634	112	
296.80959	158	
297.17238	228	1+
297.86130	112	
298.09166	192	1+
298.80188	110	
299.06050	220	
299.91214	158	
300.05535	278	1+
302.24692	264	
302.80996	120	
303.11316	276	1+
303.15742	162	1+
303.24647	138	
304.18191	154	
304.26155	188	
305.08758	204	
305.11732	332	1+
305.22994	108	
305.26474	138	
306.04835	108	
306.17073	294	1+
306.27534	136	
306.88330	750	1+
307.08507	526	1+
307.29036	1166	1+
307.31282	180	
307.79255	154	
307.88704	520	1+
308.26190	170	1+
308.29436	1010	1+
308.80735	110	
308.87101	106	
309.15466	138	
309.17964	258	1+
310.30766	1184	
310.87753	140	
310.98196	178	1+
311.02742	252	
312.02541	886	1+
313.02861	630	1+
313.14068	146	
315.16081	208	
315.27927	106	
317.08512	126	
317.14136	132	
317.19672	222	
318.01021	298	1+
318.97843	132	
319.08136	116	
319.11598	242	1+
320.87721	190	1+
321.09678	336	1+
321.22455	106	
321.27713	142	
321.32504	204	
322.09964	248	1+
322.18862	138	
323.16608	238	1+
323.23995	3288	1+
324.13580	138	
324.20554	1472	1+
324.89379	724	1+
325.02953	110	
325.10425	190	1+
325.32088	324	
325.64205	90	1+
326.39135	130	
327.04868	110	
327.25373	394	
328.19211	230	
END IONS

###FS:    #m/z: 340.94099 #charge 1+
###MS: 5
###MSMS: 7
BEGIN IONS
TITLE=Cmpd 5, +MS2(340.9410), 28.0-35.0eV, 0.1min #7
RTINSECONDS=7.374
SCANS=5,7
PEPMASS=340.94099	1198694
CHARGE=1+
192.89483	114	
198.86836	224	1+
205.95012	314	1+
207.87508	142	
208.95705	324	
211.94612	144	
213.88128	146	
213.93973	4222	1+
214.04360	166	
215.88757	1164	1+
215.93696	904	1+
217.88328	288	
218.88113	128	
221.89216	144	
223.88966	134	
223.96130	374	
223.97603	132	
224.97630	370	
226.94597	206	1+
230.95888	136	
231.12795	178	1+
231.88815	216	
231.95032	5482	1+
232.04110	224	1+
233.04642	158	1+
233.89676	904	1+
235.00214	160	1+
235.89202	526	1+
235.94921	236	
236.13797	200	1+
236.97204	128	
237.06376	216	
237.88827	124	
237.92634	198	1+
238.09808	202	1+
239.90461	456	1+
240.23093	2310	1+
240.96142	296	1+
241.94180	202	1+
242.88670	430	1+
244.03449	610	1+
244.08769	250	1+
245.07196	122	
245.97508	412	1+
246.13036	114	
246.97515	274	1+
247.94106	180	
248.04049	130	
248.15922	124	
248.96882	138	
248.98854	248	
249.03921	416	1+
249.88527	166	1+
249.96198	738	1+
250.10795	364	1+
250.15731	144	
251.96078	236	
252.56700	150	
252.95283	118	
253.13976	118	
254.90879	136	
254.96692	2336	1+
255.04797	290	1+
255.07628	830	1+
255.22881	158	
256.91684	186	
256.96116	902	1+
257.90696	544	1+
258.06502	256	1+
258.88068	194	
259.95462	438	1+
260.88260	238	1+
260.99222	144	
261.16788	168	1+
261.99231	244	1+
262.05159	482	1+
262.96695	252	
263.05532	416	1+
263.11224	340	1+
263.98061	186	
264.07885	122	
264.91052	194	1+
265.01896	132	
266.03874	200	
266.20230	204	1+
266.99680	158	
267.10565	608	1+
267.13659	592	1+
267.96160	252	1+
268.79926	202	1+
269.00342	610	1+
269.02077	162	
269.10219	180	1+
270.90689	186	1+
271.84836	118	
272.80273	158	
272.93572	134	
272.98521	436	1+
275.90309	212	
277.07064	210	1+
277.09052	178	
277.12939	118	
277.84792	148	1+
278.02235	132	
278.14764	206	1+
278.96013	140	
279.00621	150	
279.56888	132	
279.92059	300	1+
279.94404	142	1+
279.97400	276	1+
280.03564	118	
280.88377	146	
280.92294	234	1+
280.99626	124	
281.04938	334	
281.08483	156	
281.25329	218	
282.27874	932	1+
283.05424	188	
283.88202	224	1+
284.02225	258	1+
284.92184	120	
284.94607	124	
286.03224	278	1+
286.80446	154	1+
286.86959	128	
287.91522	114	
288.06757	1156	1+
288.26704	272	
288.86202	182	
289.00999	122	
289.12265	194	
289.81562	156	1+
289.89034	114	
290.01232	302	1+
290.28585	164	
290.85669	190	1+
291.09337	138	
291.15847	136	
292.10600	250	1+
292.43599	148	
293.06056	114	
293.07920	118	
293.10999	170	1+
293.29374	118	
293.43862	188	
293.86094	182	1+
293.88019	122	
294.27897	190	
294.91737	132	
295.09906	120	
295.17996	134	
295.21012	206	1+
295.97287	244	1+
296.29714	140	
296.32883	330	
297.02878	114	
297.07835	122	
297.13975	162	
297.84202	122	
297.97321	472	1+
298.08135	414	
298.30851	304	1+
298.58268	166	
299.05846	402	1+
299.92397	138	1+
301.04474	158	
301.09301	296	1+
301.28860	286	1+
302.17335	386	1+
303.25280	116	
303.27646	124	
303.94207	150	
305.07825	224	1+
305.13304	128	
305.87800	296	1+
306.27763	206	
307.24148	118	
307.28369	140	
307.30797	232	
307.80596	124	
308.29686	874	1+
308.33239	148	1+
310.31882	154	
311.02785	200	
311.12862	244	1+
311.88470	140	
312.03286	180	
312.94871	160	1+
313.02866	424	
313.04855	134	
313.88835	166	
314.17380	122	
315.12355	158	
315.16063	118	
319.08224	222	
320.09312	352	1+
321.20780	116	
321.22480	148	
321.83192	114	
322.13286	122	
322.17785	124	
322.30600	434	1+
323.02820	220	1+
323.05612	130	
323.15793	158	
323.23947	406	1+
323.30719	296	1+
323.94186	186	1+
324.07774	198	
324.28710	130	
324.32712	122	
324.89354	216	
325.10886	142	
325.20712	334	1+
325.81375	248	1+
326.17018	178	
326.19085	138	
326.25915	118	
326.30424	170	
326.33549	222	1+
327.30985	126	
327.89416	136	
328.01302	180	
328.18901	372	1+
328.26172	172	
328.88858	180	
329.09491	120	
329.87404	182	
330.16814	222	1+
330.19519	126	
330.81957	208	1+
332.09049	698	1+
334.17788	260	1+
336.08574	590	1+
336.32843	196	
337.09007	374	1+
337.21388	150	
337.30806	250	1+
338.12610	152	
338.33906	366	1+
339.13293	114	
339.18709	344	1+
340.16254	158	
340.39255	746	1+
341.26296	150	
341.76671	122	1+
342.24005	146	
342.28833	178	
342.31479	236	
343.13897	124	
343.20642	120	
343.27196	192	
343.30620	266	1+
343.33209	204	1+
344.18487	144	
344.97440	266	
345.14877	144	
345.20736	238	1+
END IONS

###FS:    #m/z: 363.95728 #charge 1+
###MS: 5
###MSMS: 8
BEGIN IONS
TITLE=Cmpd 6, +MS2(363.9573), 28.0-35.0eV, 0.2min #8
RTINSECONDS=8.146
SCANS=5,8
PEPMASS=363.95728	735844
CHARGE=1+
189.86540	424	1+
191.85831	426	
196.88479	182	
207.87568	496	1+
207.94873	212	
209.86872	178	
209.94334	1436	1+
210.86789	140	
210.88460	492	1+
212.87975	2750	1+
213.11864	150	
215.41379	150	
222.95184	2026	1+
224.94836	2476	1+
224.96925	168	
225.10013	174	
225.86909	334	1+
225.97394	132	
226.11159	194	1+
226.88958	140	
226.94801	7630	1+
228.89522	792	1+
228.94308	7728	1+
230.80046	166	1+
230.89052	4014	1+
232.04107	230	1+
232.88521	660	1+
233.95656	342	1+
236.19453	200	1+
237.13554	192	
237.94037	240	1+
238.10242	200	1+
239.42825	184	
240.07622	232	1+
240.96295	1198	1+
242.00125	172	
242.95978	812	1+
244.03852	770	1+
244.95751	3616	1+
245.36720	148	
245.78623	192	1+
245.95109	146	
246.06095	220	1+
246.09516	358	1+
246.90426	158	
246.95343	4826	1+
247.07445	180	1+
248.03300	168	
248.10975	136	
248.23996	134	
248.87655	156	
248.90039	1322	1+
248.97106	172	
249.04307	204	
250.04507	224	1+
250.79440	196	1+
250.89427	300	
250.94844	286	1+
250.97364	136	
251.07629	150	
252.11550	166	1+
252.88991	224	
253.08805	136	
253.16207	130	
253.90293	132	
254.02904	206	1+
254.07644	130	
255.11120	136	
258.05362	130	
258.97439	226	1+
260.12197	172	1+
260.84135	266	1+
260.96922	1330	1+
261.09502	148	1+
262.05061	386	1+
263.00356	134	
263.97818	196	
264.13661	146	
264.96443	138	
265.00046	134	
265.08926	182	
265.97591	274	
266.06229	146	
266.09358	136	
266.24439	326	1+
266.40928	170	1+
266.99956	400	1+
267.17012	164	1+
267.97325	972	1+
268.84592	200	1+
268.88467	136	
268.95645	156	
269.05590	140	
269.08610	210	1+
269.97250	694	1+
270.12508	192	1+
271.17452	362	1+
271.91544	360	1+
272.94091	204	
273.05754	148	
274.09745	132	
275.90117	256	1+
275.92315	186	1+
276.07485	190	
276.09069	266	1+
276.85390	200	
277.07009	234	
278.85067	170	
279.08411	152	
280.11547	212	1+
281.85790	162	
281.98800	136	
282.03079	176	
282.09501	298	1+
282.18648	180	1+
283.02506	130	
283.04382	140	
283.06972	254	
283.84828	294	
283.86420	146	
283.89444	162	
283.91899	158	
283.95794	132	
283.98354	396	1+
284.13437	186	
284.65643	160	
284.84511	554	1+
285.84507	468	1+
285.94184	246	
286.06512	316	
286.15274	150	
288.06347	1368	1+
288.20209	182	
289.03086	308	1+
289.87629	410	1+
290.78640	266	1+
290.87929	308	1+
290.96105	206	1+
291.08982	270	1+
291.11723	734	1+
292.06213	708	1+
292.20597	172	
292.43425	318	1+
292.94085	146	
293.06744	442	1+
293.12084	162	
294.92677	142	
295.05991	194	
295.92272	222	1+
297.08574	346	1+
297.86069	162	1+
297.96789	252	1+
298.80377	152	
298.89445	132	
299.03393	150	
300.07906	158	
300.10475	138	
300.79996	132	
300.86489	156	
300.88720	150	
300.98339	138	
300.99794	214	1+
301.02047	130	
301.09524	208	1+
301.86239	194	
302.21976	130	
303.06077	194	1+
303.77285	194	1+
303.80964	344	1+
303.85655	894	1+
305.03598	220	1+
305.16012	142	
305.79664	140	
305.92856	176	
306.01385	184	1+
306.03390	248	1+
306.27578	194	
307.07990	150	
307.12974	246	1+
307.29227	826	1+
307.79618	164	
307.89131	140	
308.41388	92	1+
308.86995	312	1+
309.87246	252	1+
310.31103	220	
311.02742	276	
311.90127	140	
313.03281	172	
313.83901	174	
313.87691	328	1+
314.14187	210	1+
314.21009	238	1+
315.82719	206	1+
318.17115	150	
318.94085	142	
319.08138	180	
319.09434	168	
319.31029	242	1+
320.16611	258	1+
320.81236	244	1+
321.09396	282	1+
321.12951	134	
321.86993	444	1+
322.60510	132	
322.87368	368	1+
322.92852	248	
323.14353	542	1+
324.08054	234	1+
324.14488	428	1+
324.90673	164	
325.17259	234	1+
326.29999	206	
326.87690	246	1+
327.79740	154	
328.32412	154	
328.80280	158	
328.88849	154	
329.18913	144	
329.28434	150	
329.85859	146	
330.82265	130	
331.76815	130	
332.08934	1330	1+
332.11562	182	1+
333.75141	192	1+
334.31231	320	1+
334.79365	178	1+
334.88205	206	1+
335.86042	312	1+
336.29712	202	
336.94385	472	
337.09238	218	
337.25323	204	1+
337.94347	294	1+
338.09415	148	
339.13893	346	1+
339.15791	288	1+
339.82813	434	1+
339.97578	158	
340.07677	256	1+
340.81070	328	1+
340.94282	130	
342.28498	140	
343.27619	206	
343.30226	210	1+
344.17261	142	
345.02211	194	1+
345.13621	134	
347.14990	134	
347.33284	136	
347.86825	208	1+
349.31852	476	1+
349.83568	154	
350.03686	136	1+
350.18491	160	
350.25707	286	1+
350.35851	180	1+
351.07423	196	1+
351.10698	202	
351.33936	370	
351.76769	132	
351.86142	138	
351.90153	142	
352.30390	214	1+
353.13398	162	1+
356.00041	236	1+
357.05540	730	1+
357.92715	228	1+
358.76918	200	1+
358.84884	128	
359.18008	288	1+
360.12202	148	
360.20306	204	1+
360.27857	264	1+
360.32994	150	
360.35497	232	1+
361.12659	394	1+
361.28091	220	1+
362.08537	180	
362.23592	226	1+
362.84995	152	
363.03165	242	1+
363.18559	184	1+
363.21343	470	
363.35515	246	1+
364.33675	156	
365.13949	188	
365.28958	154	
365.38451	510	1+
366.32299	414	1+
366.78953	134	
367.12565	138	
367.32951	296	1+
367.98374	242	1+
368.42476	570	
369.34938	178	
369.42966	294	
END IONS

###FS:    #m/z: 340.94114 #charge 1+
###MS: 9
###MSMS: 10
BEGIN IONS
TITLE=Cmpd 7, +MS2(340.9411), 28.0-35.0eV, 0.2min #10
RTINSECONDS=11.8255
SCANS=9-10
PEPMASS=340.94114	1426162
CHARGE=1+
190.92301	188	
196.88392	158	
197.87865	172	1+
198.14807	176	
208.95838	118	
210.09044	116	
210.88285	214	1+
211.94012	140	
212.87667	144	
213.88284	122	
213.89656	170	
213.94019	3432	1+
214.87653	196	
214.89471	176	
215.88693	1160	1+
215.93765	774	1+
217.86035	268	1+
217.88630	306	
217.93811	320	
218.88320	350	1+
222.94979	142	
223.95957	132	
224.97610	280	
226.94658	266	
227.01354	162	1+
229.84704	244	1+
229.93169	124	
230.95828	126	
231.88876	166	
231.90653	152	
231.95037	4018	1+
232.04504	220	1+
232.89723	142	
233.89760	1002	1+
233.94878	894	1+
234.14181	124	
235.11268	138	
235.89056	454	1+
235.94892	220	
236.00029	190	1+
239.90101	536	1+
240.23131	2046	1+
241.12286	122	
244.03794	392	1+
244.90129	144	
244.95573	156	
245.87254	120	
245.97569	564	1+
247.95050	138	
248.11025	148	
248.43201	120	
248.90189	136	
248.97065	150	
249.04250	484	1+
249.93869	184	
249.96105	744	
250.92885	216	1+
251.14333	208	1+
251.95815	354	1+
252.03809	218	1+
252.88779	176	
252.98126	136	
253.06295	154	
254.96726	1486	1+
255.01283	132	
255.03181	138	
255.07342	434	1+
255.09067	120	
255.13715	122	
256.91265	226	
256.96541	444	
257.79789	138	
257.92499	126	
258.07407	194	
258.90596	144	
258.96007	432	1+
259.85801	206	1+
260.09129	198	1+
261.07875	250	1+
261.87718	198	1+
261.90462	202	
262.96413	150	
264.07290	120	
264.15187	222	1+
264.90508	118	
265.01822	260	1+
265.24405	196	1+
267.00075	346	
267.13899	312	1+
267.80515	120	
268.00260	200	
268.04715	122	
268.97409	218	
269.00140	670	1+
269.02397	416	1+
269.51231	162	
269.79638	166	
269.85789	140	
270.05321	212	1+
270.12125	118	
270.14144	236	1+
270.84688	120	
271.91923	150	
272.83761	270	1+
272.93460	312	
272.98122	136	
273.81265	220	1+
273.84170	220	1+
273.93706	132	
274.18477	194	1+
274.97469	104	1+
275.05805	160	
275.22208	116	
276.07496	240	1+
276.15740	152	
277.12069	162	1+
277.96202	192	
279.06561	136	
279.96536	292	1+
280.07620	370	1+
280.09826	134	
280.78825	136	
281.04980	282	1+
281.11578	138	
281.83877	178	1+
282.27926	184	
282.29431	128	
282.79711	116	
282.92262	202	1+
283.03246	252	1+
283.04879	204	1+
283.13404	158	
283.28185	178	
284.14066	134	
284.87307	122	
285.13804	256	1+
285.92646	194	
286.02114	116	
286.09178	176	
286.92574	122	
287.10318	128	
287.97459	138	
288.06263	624	1+
289.02275	324	1+
290.23245	204	1+
290.85266	310	1+
290.94670	146	
292.05749	230	1+
292.43883	180	
294.11571	120	
294.13443	132	
294.22348	236	1+
294.28625	146	
294.86232	322	1+
295.03960	128	
295.96534	174	
296.03592	138	
297.14780	184	1+
297.81547	134	
297.87392	208	1+
297.97479	364	
298.08486	194	
299.06333	178	
299.91540	234	1+
299.99036	266	1+
300.05451	122	
300.09169	146	
300.97901	126	
301.83420	142	
302.17293	382	1+
302.22705	118	
303.21747	194	1+
303.25614	286	1+
304.26055	188	1+
305.15100	306	1+
305.29346	120	
306.27707	142	
306.31005	378	1+
306.88560	174	
307.08694	122	
307.27704	132	
307.31595	300	1+
307.78950	118	
307.88520	144	
308.18213	250	1+
308.29391	256	
308.89247	132	
309.12529	244	1+
309.16474	130	
309.87150	598	1+
310.31000	184	
310.87883	412	1+
311.02608	328	
312.02763	858	1+
313.03042	574	1+
313.10336	236	1+
314.13200	142	
314.82237	142	
314.94577	128	
315.93368	346	1+
320.26118	122	
320.29176	150	
321.04594	322	1+
321.10115	120	
322.22900	138	
322.30714	246	
323.12434	126	
323.23771	606	1+
323.31671	442	1+
324.28520	128	
324.32426	302	1+
324.89517	318	1+
325.24595	164	
326.17517	184	
326.30784	168	1+
326.34086	342	1+
326.89513	118	
326.96212	184	1+
327.12022	150	
327.18280	118	
328.31898	344	1+
328.82920	220	1+
329.87376	178	
330.88594	118	
331.08910	602	1+
331.75919	162	
332.09184	510	1+
334.32150	130	
335.31785	300	1+
335.46151	128	
336.86845	198	1+
337.09670	466	1+
337.19508	166	
337.35525	268	
338.07894	122	
338.12334	118	
338.36535	122	
339.82989	156	
340.29448	180	1+
340.38974	340	
341.39740	182	
341.80450	118	
342.20294	442	1+
342.27469	230	1+
342.30900	272	1+
342.97078	124	
343.20543	292	1+
343.24577	224	1+
343.95109	128	
344.18347	168	
344.81561	114	1+
344.97142	136	
346.16369	192	1+
END IONS

###FS:    #m/z: 336.94664 #charge 1+
###MS: 9
###MSMS: 11
BEGIN IONS
TITLE=Cmpd 8, +MS2(336.9466), 28.0-35.0eV, 0.2min #11
RTINSECONDS=12.5975
SCANS=9,11
PEPMASS=336.94664	284538
CHARGE=1+
60.17195	98	
205.01461	122	
205.94754	104	
211.00806	140	1+
211.94517	9700	1+
212.87794	932	1+
213.93996	4892	1+
214.04951	106	
215.88721	902	1+
215.93787	818	1+
217.88308	286	1+
222.54196	124	
222.97514	146	
225.96697	116	
226.96261	100	
227.06563	108	
227.90333	100	
228.89506	432	1+
229.95547	10926	1+
229.98860	136	
230.04365	146	
230.88982	1960	1+
231.95084	4350	1+
233.04713	276	1+
233.89681	760	1+
233.94952	702	1+
234.81730	162	1+
234.91457	106	
235.07857	98	
235.20345	102	
235.86819	134	
235.89669	120	
235.95077	320	
237.06465	146	
238.21560	102	
238.99837	194	1+
239.89990	104	
239.92181	98	
241.91839	98	
244.90576	276	1+
245.12789	210	1+
245.84645	170	1+
246.03422	130	
246.10754	192	1+
246.97666	172	
247.39025	102	
247.96629	2156	1+
248.04264	138	
248.20844	100	
248.90129	404	
249.03968	574	1+
249.07754	120	
249.96306	1420	1+
251.03284	344	
251.06948	210	1+
251.91035	138	
251.95864	186	
251.97129	120	
252.97169	5666	1+
253.03359	176	
253.90553	166	
253.94985	102	
254.04218	204	1+
254.06997	538	1+
254.78456	200	1+
254.96682	2160	1+
255.00802	110	
255.07611	422	1+
255.14245	140	
256.10542	134	
257.54668	100	
259.07337	100	
259.14037	158	
259.16687	110	
259.90408	142	
259.99675	202	
260.06544	108	
260.98860	116	
262.96835	218	1+
263.00406	156	
263.06050	268	1+
263.93818	118	
265.26013	212	
267.06392	132	
268.41442	102	
268.80184	132	
268.84016	134	
269.02740	220	1+
269.05915	154	
269.23988	104	
269.83780	108	
270.12831	272	1+
270.79900	262	1+
270.85808	154	
270.95019	116	
270.97992	660	1+
271.91377	158	1+
272.13285	328	1+
272.27263	106	
272.38425	126	
272.87903	190	1+
272.97648	332	1+
273.18255	356	1+
275.92486	112	
276.06402	684	1+
276.85605	198	
276.87637	138	
277.06734	440	1+
277.94469	98	
278.83539	220	
278.96416	260	1+
279.07725	300	1+
280.81303	126	
280.88477	140	
281.00995	118	
281.04737	486	1+
282.04920	304	1+
282.92354	124	
283.87095	132	
284.23497	132	
285.88403	120	
286.85413	120	
286.89671	108	
288.06554	436	1+
288.20133	112	
288.74201	104	
289.03179	192	
289.88214	142	
290.81835	104	
291.80531	182	
292.01648	102	
292.06205	126	
292.85681	134	
293.01927	182	
293.04416	104	
293.06571	594	1+
293.10759	306	1+
293.20689	100	
293.29435	102	
293.81702	190	1+
293.89555	210	1+
293.99616	340	1+
295.19131	114	
295.23807	116	
295.87191	108	
295.97498	194	
296.18648	98	
296.29507	170	1+
296.97679	98	
297.21930	144	
297.55276	126	
297.97482	236	
298.08333	148	
298.58291	100	
298.88178	224	1+
299.10956	118	
299.13204	186	1+
299.14119	170	1+
299.28411	188	1+
300.08779	118	
300.99298	116	
301.09819	178	1+
302.33107	98	
303.94360	196	
304.81276	110	
304.91994	100	
305.55726	102	
306.07148	132	
306.29318	148	
306.79728	152	
306.87836	564	1+
306.97005	134	
309.86868	126	
310.10429	186	1+
310.30193	102	
310.82350	158	
310.88361	216	
311.88717	162	
312.79198	106	
313.02772	144	
313.08724	178	1+
314.08887	218	1+
315.16130	216	
315.84695	236	1+
318.20072	140	
318.91827	104	
319.08133	302	1+
320.03175	170	
320.05764	138	
320.15689	134	
321.09718	186	
321.87652	166	1+
322.13197	100	
322.67620	106	
323.08959	148	
323.23908	280	1+
323.30235	236	1+
323.83962	106	
324.89279	194	
325.89907	132	
326.14761	156	
326.38145	102	
326.89673	110	
327.31583	216	1+
327.80471	282	1+
328.88928	338	1+
332.09272	214	1+
332.98163	100	
333.06958	304	1+
333.12122	156	
333.16863	112	
333.30228	146	
333.45830	118	
334.31157	102	
336.08818	448	1+
336.14217	120	
336.35344	250	1+
336.94595	138	
337.25527	252	
337.33192	210	1+
337.42299	104	
338.18771	104	
339.23685	254	1+
340.19854	256	1+
340.39433	626	1+
341.00710	110	
341.15857	106	
341.73805	100	
342.06961	160	
END IONS

###FS:    #m/z: 507.84700 #charge 1+
###MS: 9
###MSMS: 12
BEGIN IONS
TITLE=Cmpd 9, +MS2(507.8470), 28.2-35.2eV, 0.3min #12
RTINSECONDS=13.37
SCANS=9,12
PEPMASS=507.84700	254868
CHARGE=1+
191.95359	402	1+
197.89113	194	
199.88675	312	1+
211.02941	210	1+
217.89786	190	
217.95559	194	
222.97440	172	1+
224.97884	240	
226.94417	298	1+
228.12324	258	1+
230.84957	468	1+
234.90140	202	1+
235.02383	252	1+
235.14173	366	
235.87970	194	1+
236.14197	286	
238.06553	194	
238.10001	364	1+
246.00089	266	1+
246.08555	406	1+
248.12316	206	1+
248.85860	662	1+
249.15743	232	
249.93531	368	1+
249.98908	258	1+
250.16199	172	
250.97058	446	1+
252.07604	336	1+
253.92219	282	1+
254.83066	174	1+
255.88050	242	1+
257.78591	244	1+
257.91667	170	
259.01346	178	1+
259.03683	240	1+
259.99747	264	1+
260.10772	198	
260.99394	286	1+
261.05696	302	1+
262.13974	574	
262.92725	442	1+
263.10108	264	1+
263.13787	546	1+
266.09630	206	
266.13509	286	1+
266.16838	334	
266.86808	626	1+
267.13351	260	1+
267.78594	194	
268.11242	572	1+
269.11616	452	1+
269.87762	230	
270.14317	230	1+
270.85600	278	
270.98350	280	
271.08584	358	1+
271.87488	484	
272.03788	230	1+
272.85556	1030	1+
274.85485	208	
274.92266	216	1+
275.87049	410	
276.79549	242	1+
276.99617	178	
277.03756	142	1+
277.15470	468	1+
278.13114	488	1+
279.13517	318	1+
279.18411	174	1+
279.96737	324	
280.85549	270	1+
280.93719	202	
281.26112	274	1+
281.87710	188	1+
281.96364	460	1+
283.02613	274	1+
284.87844	368	1+
285.00833	194	
285.13211	574	1+
285.79077	524	1+
285.89708	206	1+
285.94190	1142	1+
286.03901	178	1+
286.09881	206	1+
286.13401	546	1+
286.79289	330	1+
287.84545	196	
288.81839	286	1+
288.88429	232	
289.12414	322	1+
289.79694	262	1+
289.88449	1560	
290.01251	288	1+
290.86483	2120	1+
291.01520	246	1+
291.39058	216	1+
291.88195	800	
291.90191	250	1+
292.38334	292	1+
293.05028	196	1+
293.08097	308	1+
293.80446	422	1+
293.87378	5682	1+
293.95413	272	1+
294.00613	142	1+
294.12528	464	1+
295.04299	210	1+
295.14073	384	1+
296.81310	580	1+
296.85570	430	1+
296.88288	1050	1+
297.06134	246	1+
297.81411	468	1+
298.85511	378	1+
298.87742	1396	1+
299.91069	458	1+
300.85768	600	1+
301.05586	186	1+
301.80958	298	1+
301.98625	218	1+
302.02596	208	1+
302.15056	336	1+
302.25335	196	1+
302.81220	334	1+
302.85278	388	1+
302.88699	294	1+
303.95212	680	1+
304.39665	286	1+
304.88187	332	1+
305.03554	280	1+
305.84731	296	1+
306.12971	206	
307.13723	1156	1+
307.78920	274	
307.88924	2802	1+
307.97324	200	
308.14140	980	1+
308.18252	208	
308.29301	202	
309.02722	200	
309.09574	354	1+
309.11638	220	1+
309.17333	192	
309.83304	246	1+
309.88862	1950	1+
309.99599	188	
310.15611	646	
310.30945	238	1+
310.95707	300	
311.02234	196	
311.16690	308	
311.88395	11338	1+
311.95537	180	
312.13249	224	
312.15431	400	1+
312.22722	282	1+
312.98952	158	1+
313.16705	286	1+
313.97170	348	1+
314.09770	318	1+
314.13355	284	1+
314.24243	124	1+
314.79791	238	1+
314.86714	1196	1+
314.89320	1702	1+
314.93897	210	
315.79872	170	1+
315.88492	200	
316.01196	410	1+
316.86503	1044	1+
316.88866	1214	1+
317.00555	214	1+
317.08406	168	
317.12991	394	1+
317.82224	642	1+
317.92745	284	1+
318.85981	794	1+
319.11514	256	1+
319.89072	278	1+
319.96590	396	1+
320.87903	202	
321.11588	364	1+
321.87690	358	1+
322.06505	224	1+
322.88408	224	1+
323.94965	162	1+
323.98954	174	
324.13995	304	1+
324.18981	314	1+
324.86314	182	
324.98252	368	1+
325.17404	202	1+
325.19265	242	1+
325.90272	736	
326.05279	562	1+
326.12350	354	1+
326.24350	592	1+
326.43599	104	1+
326.90139	450	
327.12756	300	1+
327.43564	122	1+
327.83417	336	1+
327.88219	574	
327.89794	770	
327.93082	268	1+
328.16818	224	
328.31584	322	1+
328.87184	322	
328.89600	1356	1+
328.91822	294	1+
329.10557	194	1+
329.99974	194	
330.02616	352	1+
330.15729	376	1+
330.82696	172	
330.88926	302	
330.98004	226	1+
331.13744	176	
331.35921	262	1+
331.78801	314	1+
331.89722	2256	1+
332.06256	308	1+
332.21867	122	1+
332.88080	342	
332.90202	1638	1+
333.02681	250	1+
333.06797	278	1+
333.17596	1190	1+
333.82485	240	
333.87437	174	
334.83569	528	1+
334.90050	1482	1+
334.97958	176	
335.11503	360	1+
335.77224	176	1+
335.79875	300	1+
335.91865	188	1+
336.11628	250	1+
336.80303	208	1+
336.87359	844	1+
336.89315	358	
336.94575	388	
337.05199	282	1+
337.94668	170	
338.13771	178	1+
338.18766	306	1+
338.77466	128	1+
338.90443	184	1+
338.95911	234	1+
339.03078	264	1+
339.57098	162	1+
339.88173	448	1+
340.85690	356	1+
340.91600	162	1+
340.94176	326	1+
341.01306	286	1+
341.11678	188	
341.20304	288	1+
341.32048	408	1+
341.88305	174	
342.17549	220	1+
342.83243	266	
343.86816	262	1+
344.71512	204	1+
345.00803	358	1+
345.10719	314	1+
345.99659	162	1+
346.88407	626	1+
347.12214	264	1+
348.13979	426	1+
348.90976	432	1+
348.92911	226	
348.99039	194	1+
349.03315	408	1+
349.95968	378	1+
350.07616	190	
350.77401	208	
350.88885	456	
350.91475	422	
350.96365	254	1+
351.11797	388	1+
351.84362	228	
351.88551	402	1+
352.17066	238	1+
352.77671	374	1+
352.91134	1040	1+
353.07423	228	
353.15515	340	1+
353.16625	286	1+
353.84959	324	1+
353.97015	152	1+
354.02787	226	1+
354.05780	338	1+
354.77799	368	1+
354.90836	202	
354.92402	190	1+
355.20769	468	1+
355.71904	186	
355.78060	222	1+
355.89429	494	1+
357.06709	276	1+
357.99156	168	1+
358.19389	204	
358.90775	438	1+
359.13572	246	1+
360.16837	210	
360.96002	178	
361.04051	204	1+
361.20186	170	
362.74340	122	1+
362.80971	152	1+
362.85207	524	1+
362.98281	282	1+
364.91080	190	1+
365.18894	188	
366.02239	734	1+
366.18757	598	1+
366.73086	202	1+
366.84113	1600	1+
366.91550	314	1+
367.06261	172	
367.10675	174	
367.64854	216	1+
367.78872	456	1+
368.15116	424	1+
368.70661	206	
368.79064	262	1+
368.83978	806	1+
368.89715	242	
369.84041	474	1+
369.89337	564	1+
370.08624	162	1+
370.40555	262	1+
370.78634	338	1+
370.91623	346	1+
371.04227	386	1+
371.19256	442	1+
371.39291	170	
372.09826	444	1+
372.37841	236	1+
373.43009	148	1+
373.79219	512	1+
373.82830	376	1+
373.89123	384	1+
374.18805	186	
374.79533	374	1+
375.03211	284	1+
375.73258	250	1+
375.86724	256	1+
376.07132	196	1+
376.21928	292	1+
377.05462	164	1+
377.19788	244	1+
377.82787	226	1+
378.23051	194	1+
378.88158	282	1+
379.72911	246	1+
379.78218	212	1+
380.19308	180	1+
382.71254	226	1+
382.80071	182	1+
382.85660	502	1+
382.91533	226	1+
383.11530	274	
383.18328	416	1+
383.79176	246	1+
384.18344	242	1+
384.21272	444	1+
384.85133	4032	1+
384.97196	188	1+
385.06037	180	1+
386.75819	208	1+
386.93324	178	1+
387.19625	224	
387.85179	228	
388.00160	160	1+
388.12531	536	1+
388.16842	360	1+
388.79848	394	
388.85606	268	
388.89133	196	
389.03458	212	
389.19973	190	
389.80344	846	1+
389.84850	254	
389.86903	632	
389.91422	184	1+
390.07371	196	
390.20434	194	
390.84411	722	
391.37271	226	1+
391.52083	222	1+
391.84049	426	
392.05824	380	1+
392.07849	180	
392.19442	456	1+
392.86464	2506	1+
393.06467	244	1+
393.22653	312	1+
393.79719	1710	1+
394.22780	256	1+
394.73663	182	1+
394.83336	544	1+
395.00197	192	1+
395.04149	274	1+
395.06482	184	
395.79188	194	
395.86755	388	
396.85595	196	
396.95186	164	1+
397.26777	176	1+
398.86297	406	1+
399.13654	182	
399.27859	184	1+
399.71450	180	1+
399.81413	260	1+
399.84332	250	
400.00626	194	
400.87127	348	1+
401.15449	216	
401.22534	258	
401.97414	208	1+
402.86858	3524	1+
403.19912	194	1+
403.87328	2534	1+
404.80193	266	
404.82624	174	
405.18079	194	1+
405.80197	298	1+
405.83306	186	
405.87107	1640	1+
406.02838	266	1+
406.77038	208	1+
407.07866	230	1+
407.73043	418	1+
407.86625	8622	1+
408.37079	120	1+
408.81215	564	1+
409.11142	204	1+
409.19443	268	1+
409.21138	398	1+
409.73056	344	1+
410.06030	224	
410.73480	292	1+
410.85290	718	
410.87437	2318	1+
411.80985	1898	1+
411.84338	1354	1+
411.92330	244	1+
412.03833	176	
412.73199	468	1+
412.84825	1124	1+
413.07718	756	1+
413.49933	202	1+
414.20536	428	1+
414.81930	502	1+
414.87192	346	
415.20805	362	1+
416.25325	280	1+
416.75182	238	1+
416.87819	526	1+
417.83508	346	1+
418.08221	190	1+
418.13202	688	1+
418.84112	222	1+
419.13286	522	1+
420.08636	150	1+
421.88212	1250	1+
422.83022	442	1+
422.90742	386	1+
423.83244	262	1+
423.87155	350	
424.86833	208	
424.88658	418	
425.06648	304	1+
425.10241	242	1+
425.14804	232	
425.38801	238	1+
425.82734	250	
425.88513	1036	
426.13744	200	
426.86507	1738	1+
426.93738	450	1+
427.12592	228	1+
427.73688	436	1+
428.09367	428	1+
428.22723	312	1+
428.25152	176	
428.85599	458	
428.88593	4622	1+
428.93173	242	1+
429.84924	252	
430.14825	460	1+
430.74150	364	1+
430.86324	1270	1+
430.88602	1018	1+
431.08941	176	
431.11646	282	1+
431.86690	828	1+
432.24195	1000	1+
433.27704	114	1+
433.87140	208	
433.90242	184	
434.82737	254	1+
434.88856	946	1+
435.15517	232	1+
435.86215	410	
436.91985	174	1+
437.14318	280	1+
438.23770	276	1+
439.89347	1326	1+
441.08216	152	1+
441.12401	186	
441.15063	682	1+
441.25067	172	
441.88766	526	1+
442.15263	568	1+
442.28153	260	1+
443.24449	232	
444.15686	338	1+
444.20061	190	1+
444.82955	362	1+
444.87338	2142	1+
444.94579	276	1+
445.24256	232	1+
445.38421	188	
446.01153	264	1+
446.36892	144	1+
446.77064	254	1+
446.87461	608	1+
446.89187	298	
447.18001	278	1+
448.12714	198	
448.25372	330	1+
448.41947	254	1+
448.89223	244	
449.76349	392	1+
449.87949	996	1+
450.15074	186	1+
450.76909	306	1+
451.23254	212	1+
451.90116	888	1+
452.93594	152	1+
453.29778	238	1+
454.09904	172	1+
454.16924	326	1+
454.68780	152	1+
455.86166	234	1+
456.86728	198	1+
457.90520	1534	1+
458.19485	254	1+
460.16495	456	1+
460.23915	194	
461.25590	236	1+
461.76438	174	1+
462.15962	568	1+
462.88322	1040	1+
464.19055	330	1+
464.95758	184	1+
465.19749	194	1+
467.83374	198	1+
467.89083	1668	1+
468.13964	276	1+
468.23314	216	1+
468.39118	180	1+
469.35422	170	1+
469.38160	234	1+
469.78531	280	1+
470.28055	274	1+
470.38437	178	1+
470.40255	206	1+
471.27468	346	1+
471.33205	324	1+
472.32464	244	1+
472.89639	208	1+
473.38133	192	
473.43430	202	1+
477.71719	254	1+
480.25198	198	1+
482.23082	194	1+
483.15723	198	1+
484.20291	354	1+
484.80297	204	
485.46014	222	1+
485.90139	894	1+
486.27555	400	1+
486.38660	144	1+
487.28103	338	1+
488.17486	254	
488.76207	240	1+
489.02481	246	1+
489.22905	312	1+
489.35538	222	
490.23309	268	1+
490.33846	140	1+
491.41056	450	1+
491.91308	214	1+
492.12285	188	1+
492.27596	280	1+
492.41342	392	1+
493.18913	248	1+
495.19428	306	1+
497.23927	334	1+
497.29233	288	1+
498.24131	246	1+
501.74693	162	1+
502.02615	150	1+
502.16191	94	1+
503.02919	152	1+
503.20758	156	1+
503.35437	7832	1+
503.41476	338	1+
503.68743	172	1+
504.18490	314	1+
504.27433	234	
504.32716	732	1+
504.43703	314	1+
505.10167	154	1+
505.22063	328	1+
505.27550	198	
505.33051	510	1+
505.46943	210	
505.75914	252	1+
506.22252	260	1+
506.30204	258	
506.50700	128	1+
506.67427	192	1+
506.76457	182	1+
507.33471	298	1+
507.45888	598	1+
508.36932	138	1+
508.55256	154	1+
508.85590	262	1+
508.91325	346	1+
509.22682	296	1+
509.31008	676	1+
509.41825	332	1+
509.86059	224	1+
510.17212	134	1+
510.23037	336	1+
510.26068	284	1+
510.30996	520	1+
510.39771	260	1+
511.26088	204	1+
511.39754	194	1+
512.17004	156	1+
512.43569	218	1+
512.84620	158	1+
513.44248	222	1+
END IONS

###FS:    #m/z: 336.94674 #charge 1+
###MS: 13
###MSMS: 14
BEGIN IONS
TITLE=Cmpd 10, +MS2(336.9467), 28.0-35.0eV, 0.3min #14
RTINSECONDS=17.0825
SCANS=13-14
PEPMASS=336.94674	246100
CHARGE=1+
84.43718	130	
112.73607	114	
187.87016	146	
187.89405	98	
189.86393	128	
192.88840	208	
194.11636	96	
198.96995	164	
200.01616	106	
200.94950	152	
203.95277	124	
205.01254	136	
205.95129	338	1+
206.01794	176	1+
206.98005	120	
208.11140	96	
208.88207	854	1+
209.88302	530	1+
211.07636	102	
211.94517	10378	1+
212.87882	1116	1+
213.02682	222	1+
213.09407	158	1+
213.51915	136	1+
213.94007	3026	1+
214.89752	216	
215.88892	604	
215.93695	806	1+
217.85904	126	
217.88104	526	1+
217.93645	304	
219.03129	238	
222.89114	134	
223.95757	114	
223.97271	172	
225.88653	142	
226.89473	536	
226.94736	96	
227.89371	764	1+
228.89634	466	1+
229.00568	94	
229.05100	98	
229.95544	7334	1+
230.85217	104	
230.88979	1488	1+
231.95166	2464	1+
232.03069	268	1+
233.89745	836	1+
233.91516	218	1+
233.94830	744	1+
234.15679	100	
235.86251	160	1+
235.89313	486	1+
235.94889	202	
237.12927	128	
239.22096	96	
239.95417	166	1+
241.04908	206	1+
242.89193	244	1+
244.03676	108	
245.02901	214	1+
245.05464	214	1+
246.95584	94	
246.97806	262	
247.02292	134	
247.89521	580	1+
247.96501	1960	1+
248.03527	1218	1+
248.89928	502	1+
249.82927	122	
249.96143	764	1+
250.89428	110	
251.78581	96	
251.91316	134	
252.07109	202	
252.08936	254	1+
252.57127	116	
252.85484	96	
252.97131	4636	1+
253.90527	184	
253.95058	190	
254.90881	180	
254.94371	170	1+
254.96727	1734	1+
255.07547	470	1+
256.90697	386	1+
256.96777	228	
257.79421	138	
258.87188	192	1+
258.98124	94	
260.99744	138	
262.83784	136	
262.87691	120	
263.05415	340	
264.06254	156	
265.01733	104	
265.54345	94	
265.84121	322	1+
266.86596	94	
266.99806	186	
267.09643	142	
267.38576	102	
267.78103	94	
267.97471	108	
268.00122	116	
268.84044	538	1+
268.86255	234	1+
269.80308	220	
269.84344	428	1+
270.19380	108	
270.80087	132	
270.98263	378	1+
271.03144	94	
271.09469	114	
271.53171	100	
272.15399	94	
272.79877	120	
272.97736	246	
273.01072	134	1+
273.30891	98	
273.79446	120	
274.05477	584	1+
274.79797	158	
275.05770	528	1+
275.90160	116	
277.96223	358	1+
278.83650	130	
278.96680	260	1+
279.10261	200	
280.13002	134	
280.26201	282	
280.84665	254	1+
280.88281	194	
281.05405	292	1+
281.94444	112	
282.81702	108	
282.92513	110	
283.03210	124	
283.93080	134	
284.87817	98	
285.02528	162	
285.08628	184	1+
286.13128	138	
286.85166	322	1+
286.91661	106	
287.81009	116	
288.07107	138	
288.11476	102	
288.20675	134	
288.91426	96	
289.00848	280	1+
289.14871	232	1+
289.79710	240	1+
290.06977	188	1+
290.86623	208	1+
290.89326	108	
290.96221	206	1+
292.05276	124	
292.09940	324	1+
292.23883	120	
293.06200	302	1+
293.10513	210	1+
293.99860	318	1+
294.13425	148	
294.85252	272	1+
295.02092	196	
295.09217	100	
295.20374	222	1+
295.89928	120	
296.04220	110	
296.13197	190	1+
296.97350	138	
297.97540	136	
298.09280	104	
299.06115	556	1+
299.13842	188	1+
299.88618	116	
301.83052	158	
301.85068	100	
302.88475	334	1+
304.96817	190	1+
306.88462	100	
307.08277	192	1+
307.13245	140	
307.32076	138	
307.89214	118	
308.88168	192	1+
309.14786	118	
309.80321	210	1+
310.83601	120	
310.87686	202	1+
311.21537	94	
312.10272	184	1+
312.88555	126	
314.81653	180	
314.87911	218	1+
315.18797	94	
316.20510	198	1+
317.79848	166	1+
318.88407	184	1+
319.08161	250	
320.08776	182	
320.21560	252	1+
320.87059	108	
321.28706	188	
321.31440	348	1+
322.06311	168	1+
323.01698	528	1+
323.24011	510	1+
324.89017	154	
325.14764	226	1+
325.89361	226	
326.89844	132	
327.28954	112	
327.89607	96	
328.01960	134	
328.88726	284	
329.87232	162	
330.82089	122	
331.03856	96	
332.09147	150	
332.12439	148	
332.83039	230	1+
333.06157	100	
333.08941	126	
333.32150	96	
333.86521	98	
334.13095	164	1+
335.21642	106	
336.06680	104	
336.09468	118	
337.08892	286	1+
337.10967	130	
337.83813	172	
338.92477	120	
339.11845	124	
339.27005	122	
341.19394	96	
341.31813	104	
341.98625	208	1+
END IONS

###FS:    #m/z: 507.84703 #charge 1+
###MS: 13
###MSMS: 15
BEGIN IONS
TITLE=Cmpd 11, +MS2(507.8470), 28.2-35.2eV, 0.3min #15
RTINSECONDS=17.8545
SCANS=13,15
PEPMASS=507.84703	211932
CHARGE=1+
191.95290	386	1+
196.01588	460	1+
199.88724	614	
214.88198	320	1+
230.84658	190	
230.89556	214	
233.89289	290	1+
234.87997	224	
235.08101	200	
236.13150	224	1+
237.88630	318	1+
239.86053	192	
240.08146	220	
244.03596	256	
247.89361	180	
248.23237	170	1+
248.85379	438	
249.15725	184	
250.90678	328	1+
250.96880	306	1+
252.96887	186	1+
254.03849	168	1+
254.09404	228	
254.11231	464	1+
255.88532	184	1+
257.85685	314	1+
258.09324	248	1+
261.05738	250	1+
261.90682	464	1+
262.13778	928	1+
262.29208	94	1+
262.93794	326	1+
263.97071	200	1+
264.99151	178	
265.06359	290	1+
265.86406	688	1+
266.06595	222	1+
266.16766	480	1+
266.86687	586	1+
266.97103	190	1+
268.14224	198	
270.85913	268	
271.87620	252	
271.96490	176	1+
272.12183	244	1+
272.85363	798	1+
273.09694	266	1+
276.04057	258	1+
277.15483	338	1+
277.85326	202	
279.06846	406	1+
280.11048	200	1+
281.85252	198	
282.88472	174	
284.87301	580	1+
285.94399	874	1+
286.79053	236	1+
287.84348	224	
287.92115	296	1+
288.12952	210	1+
288.86803	410	
289.88121	1912	
289.95660	214	1+
290.14870	392	1+
290.86646	2534	1+
291.01616	196	1+
291.08854	282	1+
292.10979	276	1+
292.14015	246	1+
292.86087	202	
292.90801	244	
292.98231	184	1+
293.39071	348	
293.41696	252	1+
293.87408	5110	1+
295.87538	1448	1+
296.00461	214	1+
296.14697	484	1+
296.85510	540	1+
297.81866	228	
297.91420	168	1+
298.13912	216	1+
298.85458	358	
298.87843	818	
299.01415	256	1+
299.07248	266	1+
299.81407	544	1+
299.83549	180	
299.86717	182	
300.77019	242	1+
300.85718	346	
300.96037	240	1+
301.05919	226	1+
301.76810	142	1+
301.86063	332	
301.87820	604	1+
302.08383	256	1+
302.94665	420	1+
303.12546	422	1+
305.07124	322	1+
305.27856	300	1+
306.05225	266	1+
306.13558	192	
306.28001	252	1+
306.79486	184	1+
307.79458	200	1+
307.88665	3762	1+
307.97562	274	1+
308.10784	388	1+
308.14016	390	
309.11068	276	1+
309.14677	266	
309.18278	260	1+
309.30824	324	1+
309.87145	510	
310.16029	816	1+
310.31007	232	1+
310.78248	274	1+
310.84749	208	
310.88008	322	
311.01896	286	1+
311.26931	190	
311.78809	218	1+
311.88354	12764	1+
312.14840	202	
312.22661	224	
312.82788	336	1+
312.96759	268	1+
313.01605	218	
314.15309	344	1+
314.86571	1424	1+
314.98700	228	1+
315.02046	196	1+
315.82107	368	1+
316.08705	142	1+
316.86384	872	1+
316.88769	1102	1+
317.31233	114	1+
317.82174	516	1+
317.96462	190	1+
318.86149	522	1+
318.89200	428	1+
319.10095	224	1+
321.99183	362	1+
322.04026	246	1+
322.14842	292	1+
323.04453	210	1+
323.86336	216	
324.28643	192	1+
324.86669	192	
324.89797	1462	1+
325.90145	1266	1+
325.93528	210	1+
326.04909	178	
326.23991	206	
326.88507	272	
327.12870	314	1+
327.88905	610	
328.12427	196	1+
328.80992	364	1+
328.87223	486	
328.97325	334	1+
329.17372	190	
329.89340	1190	1+
330.13489	424	1+
330.16398	404	1+
330.19784	360	1+
330.91279	246	
331.13540	292	1+
331.25002	196	1+
331.89088	698	
332.17213	1126	1+
332.77422	308	1+
332.87599	766	
332.90428	774	
332.95251	284	1+
333.17621	978	1+
333.88743	392	
333.98932	236	1+
334.14919	264	1+
334.78476	246	1+
334.87013	300	
334.89999	768	
335.11647	358	1+
335.88953	632	
336.90119	366	
336.94612	774	1+
337.02519	512	1+
337.12036	478	1+
337.88345	708	1+
338.06430	226	1+
338.80912	334	1+
338.91350	336	1+
339.87961	286	
340.04825	428	1+
340.85004	322	1+
340.89075	370	1+
340.94147	190	
341.00666	290	1+
341.40348	194	1+
342.00455	252	1+
343.07565	186	1+
343.87896	190	
343.97996	178	
344.25524	244	1+
344.40676	302	1+
346.14405	228	1+
347.16787	272	1+
347.89922	198	
348.84427	418	1+
348.91822	230	
350.81407	198	
350.88868	600	1+
350.91456	502	
350.95753	384	
352.06193	332	1+
352.77332	656	1+
352.91173	998	1+
353.12767	402	1+
353.82546	232	
353.85259	216	
353.91606	698	1+
354.13498	408	1+
354.89888	174	
354.97096	194	1+
355.04454	318	1+
355.06530	172	
355.19896	212	
355.89174	234	
356.19004	298	
356.88823	498	1+
357.03228	172	
357.23642	138	1+
357.83427	256	1+
357.89097	346	1+
357.91714	252	1+
358.00112	264	1+
359.67520	268	1+
360.36652	262	1+
361.07891	198	1+
362.08283	138	1+
362.37199	250	1+
362.64512	264	1+
362.73612	184	
362.78826	196	1+
362.84567	272	1+
362.99986	300	1+
363.12276	192	
363.91699	194	
364.80300	226	1+
364.84506	376	1+
364.99517	276	1+
365.88359	424	1+
366.09777	194	1+
366.18247	342	1+
366.84274	1990	1+
367.07870	432	1+
367.70700	468	
367.79156	212	
368.04516	308	1+
368.71015	272	
368.89662	268	
369.04691	298	1+
369.71117	176	
369.83592	172	
370.15543	178	
370.78741	350	1+
370.89317	230	
370.92071	218	1+
371.16675	300	1+
371.84089	288	1+
371.86982	236	1+
371.89234	216	
372.13262	200	1+
372.79188	626	1+
372.89964	468	1+
373.05602	290	1+
373.71763	520	1+
373.89983	334	1+
373.92555	280	1+
374.12029	272	1+
375.78994	202	
375.88671	562	1+
376.15475	164	1+
376.22405	714	1+
376.33457	208	1+
376.86063	396	1+
376.89022	416	1+
377.09128	520	1+
377.20600	162	1+
377.54043	102	1+
377.88894	228	1+
378.02932	242	1+
378.79363	372	1+
379.16903	236	1+
379.79746	324	1+
380.08807	302	1+
380.28310	276	1+
380.71405	378	1+
380.73947	374	1+
380.85974	424	1+
382.12135	448	1+
382.14379	364	1+
382.17770	208	
382.85868	270	
383.20196	190	
383.30873	136	1+
384.84981	4224	1+
386.03079	232	1+
386.35282	376	1+
387.16515	344	1+
387.20178	272	
387.71464	180	
388.74997	306	1+
388.79567	548	1+
388.84774	220	
389.06150	340	1+
389.71878	400	1+
389.86296	382	
390.06020	202	1+
390.18191	230	
390.84096	1752	1+
391.23288	324	1+
391.74354	344	1+
391.80159	266	
392.07168	316	1+
392.82925	386	
392.86578	1738	1+
392.90953	178	
393.74478	296	1+
393.80067	1236	
394.03972	424	1+
394.12917	214	1+
394.78702	278	
394.83385	676	1+
394.85970	800	1+
395.79835	602	1+
396.74032	206	
396.80041	382	1+
397.75199	270	1+
397.86408	438	1+
398.40282	174	
398.73078	394	1+
398.84354	396	1+
398.86854	318	1+
399.22152	358	1+
399.81552	216	
399.84870	334	1+
400.22419	264	1+
400.91920	338	1+
401.01802	170	1+
401.37037	216	1+
402.72965	204	1+
402.81399	294	1+
402.86773	3486	1+
402.95556	304	1+
403.07236	290	1+
403.10214	184	1+
403.13121	190	
403.18497	178	
403.23415	292	
403.87225	2596	1+
404.07540	188	1+
404.19890	400	1+
404.23446	472	1+
405.19960	276	1+
405.87338	1068	1+
406.05351	184	
406.85479	284	
407.11469	376	1+
407.72549	338	1+
407.81894	212	
407.86639	7568	1+
408.03925	254	1+
408.07587	246	1+
409.82926	562	1+
410.08928	328	1+
410.73673	370	
410.87227	2356	1+
411.09312	218	1+
411.80965	2174	1+
412.00755	190	1+
412.73016	450	1+
412.84648	906	
412.91929	366	1+
413.07738	648	1+
414.42712	204	1+
414.87769	200	
415.19733	188	
415.81978	186	1+
415.85263	178	
415.87111	276	
416.19910	274	1+
416.73874	254	1+
416.87497	546	1+
417.05352	196	1+
417.82108	338	1+
418.13717	416	1+
418.85142	388	1+
419.90488	178	1+
420.35539	210	1+
421.11786	194	1+
421.88210	1370	1+
422.86792	206	
423.23429	190	1+
423.87986	578	
424.13708	238	
424.20748	294	1+
424.86380	294	
425.08332	194	
425.15095	234	
425.83225	258	
425.88290	620	
426.08679	186	
426.15508	176	
426.25635	252	1+
426.86418	1388	
426.93349	214	
427.18831	280	1+
427.26010	222	1+
427.86608	706	
427.94281	252	1+
428.74467	390	
428.84853	410	
428.88702	3394	1+
429.39746	428	1+
429.82100	370	1+
429.85426	234	
430.15435	230	1+
430.39804	344	1+
430.74190	854	1+
430.86544	1216	1+
430.88188	518	
431.79466	206	1+
432.08306	222	1+
432.24215	774	1+
432.73240	152	1+
433.15052	190	1+
433.35496	142	1+
433.43690	172	1+
433.86927	312	
433.89015	500	1+
434.04057	212	1+
435.20048	250	1+
435.86105	176	
437.15074	344	1+
439.11252	366	1+
439.14705	216	1+
439.39637	214	1+
439.74222	160	1+
439.89485	1480	1+
440.87133	404	1+
441.87548	284	1+
443.16052	204	
443.25179	286	1+
443.88948	214	
444.06340	190	1+
444.12940	316	1+
444.87665	2772	1+
444.95648	314	1+
445.15235	360	1+
445.73021	350	1+
445.74564	258	1+
445.95976	272	1+
446.80144	358	1+
447.06846	150	1+
447.23844	352	1+
447.59364	136	1+
447.87269	190	
448.89650	388	
449.76965	338	1+
449.88074	570	
450.77241	284	1+
450.88182	312	
451.87888	192	
452.08770	200	1+
452.39545	210	1+
453.73234	302	1+
453.81963	206	1+
454.73310	256	1+
457.20981	222	1+
457.90687	1292	1+
458.18767	236	1+
458.25402	210	1+
458.78300	176	1+
459.91279	182	
460.16535	384	
460.77555	286	1+
460.95822	230	1+
462.15079	198	1+
462.88274	1094	1+
464.18374	188	
465.64299	226	1+
465.78274	440	1+
466.16296	240	1+
466.78587	372	1+
466.81721	238	1+
467.41523	220	1+
467.89275	1796	1+
468.11015	140	1+
468.18160	200	
468.72593	186	1+
471.01512	152	1+
472.26735	260	1+
472.38203	188	1+
473.18850	174	1+
477.03908	154	1+
480.71279	260	1+
480.92197	282	1+
483.90194	260	1+
484.44369	152	1+
485.34400	210	1+
485.90019	618	1+
487.45736	260	1+
487.83109	206	1+
489.30267	266	1+
490.09131	206	1+
490.36035	164	1+
490.71352	238	1+
491.71986	198	1+
491.85809	222	
492.04634	174	1+
492.08017	218	1+
493.79640	140	1+
493.89829	156	1+
493.96520	322	1+
494.82921	178	1+
500.78839	204	1+
500.92757	220	1+
502.20361	190	1+
503.19527	236	1+
503.35506	4586	1+
503.39925	444	1+
503.56929	130	1+
503.84350	94	1+
504.28218	426	1+
504.35804	2818	1+
504.40072	374	1+
504.45743	590	1+
504.72301	194	1+
504.76659	146	1+
504.79842	146	1+
505.13626	246	1+
505.28778	396	1+
505.33954	520	1+
505.90047	188	1+
506.43920	182	1+
506.49958	340	1+
506.88944	114	1+
507.24268	346	1+
507.50113	278	1+
508.24134	234	1+
508.43055	254	1+
508.45468	342	1+
508.91369	198	1+
509.30482	228	1+
509.36353	298	1+
509.86314	266	
510.11636	204	1+
510.27517	294	1+
510.36861	228	1+
510.40061	270	1+
511.19281	176	
511.24800	216	1+
511.27934	334	1+
511.40507	196	1+
511.51079	252	1+
513.11576	264	1+
END IONS

###FS:    #m/z: 359.96248 #charge 1+
###MS: 13
###MSMS: 16
BEGIN IONS
TITLE=Cmpd 12, +MS2(359.9625), 28.0-35.0eV, 0.4min #16
RTINSECONDS=18.6265
SCANS=13,16
PEPMASS=359.96248	190150
CHARGE=1+
207.95073	260	
209.94383	598	
214.89473	278	1+
220.95755	162	
221.88975	122	
222.88914	216	1+
222.95241	1336	1+
224.94959	2282	1+
225.09925	122	
226.04956	134	1+
226.88898	154	
226.94789	4738	1+
227.93459	302	
228.07679	128	
228.89901	210	1+
228.94257	6014	1+
230.07568	234	1+
231.85386	234	1+
231.88909	110	
232.87945	244	1+
233.95675	194	
234.84053	206	1+
234.92995	176	
237.92973	200	1+
238.96738	158	
239.06816	144	
239.90276	110	
240.83461	154	
240.94176	194	
240.96142	1092	1+
241.11934	150	
241.79070	214	1+
242.96008	500	1+
243.89268	218	1+
244.95796	2896	1+
245.94142	280	
246.05440	124	
246.40011	110	
246.95332	2742	1+
248.03251	414	1+
248.80042	314	1+
248.85435	176	
248.90001	188	1+
250.94659	338	1+
250.97005	120	
251.03377	264	
251.83746	130	
251.97023	118	
253.09536	240	1+
253.83553	278	
254.10448	206	1+
256.94999	234	1+
257.85572	124	
258.07259	128	
258.09676	118	
258.14424	130	
258.79334	422	1+
258.84298	184	
258.97802	260	1+
259.79527	306	1+
260.13965	176	1+
260.85262	126	
260.94263	288	1+
260.96941	800	1+
261.05940	152	
261.90214	124	
263.05544	204	
263.83239	134	
263.88379	264	1+
264.11487	130	
265.05573	138	
265.86053	310	1+
266.24892	144	
266.80963	162	
267.78054	252	1+
267.80183	140	
267.81927	126	
267.96986	148	
268.12601	240	1+
268.84096	200	1+
268.86286	156	
268.96430	478	1+
269.87311	156	
269.89355	116	
269.96817	406	1+
271.17888	242	
271.79793	186	1+
271.91963	220	
271.94129	112	
272.86451	120	
273.79403	228	1+
273.84905	142	
274.96956	158	1+
276.84640	168	
276.85147	120	
276.90156	134	
277.07178	126	
277.92213	112	
278.24511	138	
278.83923	146	
279.78969	278	1+
279.95869	146	
280.04489	110	
280.15775	218	1+
280.26459	232	1+
280.79118	168	1+
280.87241	120	
280.92106	126	
280.93562	212	1+
280.99300	130	
281.01692	134	
281.11855	148	
282.06560	268	1+
282.28388	178	
282.45043	112	
283.14008	118	
283.79472	140	
283.98498	116	
284.15272	124	
285.43668	118	
285.94002	310	
287.80926	336	1+
288.86809	164	
289.03220	132	
289.86184	132	
289.87921	256	
290.86839	228	1+
291.11715	336	1+
291.79100	388	1+
291.97341	116	
292.05808	124	
293.07150	172	
293.87814	110	
294.27324	190	
294.86306	114	
295.03618	126	
296.02786	242	1+
296.13838	156	
296.81069	216	
296.93218	212	
297.14792	142	
297.81024	134	
297.89946	220	1+
298.08389	290	
298.80791	390	1+
298.82770	134	
299.15065	220	
299.90509	202	1+
300.85418	446	1+
301.81451	150	
301.85335	290	1+
301.97979	134	
302.24555	164	1+
303.12179	166	
303.81278	128	
304.77691	174	1+
305.87884	168	
306.28312	130	
306.79375	126	
306.88386	130	
306.90346	140	
307.08113	154	
307.28940	592	1+
307.31412	116	
307.78730	284	
307.97876	122	
308.29472	444	1+
308.80378	366	1+
309.14697	156	
309.32710	164	
309.80577	298	1+
309.91029	114	
310.34586	230	
311.18359	156	
311.86293	188	
311.88482	124	
312.94668	236	1+
313.83010	220	1+
315.85683	294	1+
315.87518	110	
316.81721	446	1+
318.12379	244	1+
318.88240	156	
318.93452	312	
319.09121	114	
319.85687	132	
320.86836	142	
320.96386	142	
321.22406	196	
321.98285	170	
322.12860	184	1+
322.34564	136	
322.87370	134	
323.01811	894	1+
324.89337	146	
326.15874	112	
326.87083	356	1+
326.89880	168	
326.93554	202	1+
327.87516	278	1+
327.99171	232	1+
328.17098	126	
328.84928	142	
330.85316	192	1+
330.88116	258	1+
333.88785	262	1+
334.95867	114	
336.08860	258	1+
336.33167	140	
336.94933	408	1+
337.09533	166	1+
337.11713	174	
337.82930	244	
338.34082	244	
338.88473	230	
338.94813	128	
339.06554	116	
339.08542	112	
339.14092	120	
339.34357	184	
339.55487	162	1+
339.78619	184	1+
340.35711	744	1+
340.94196	228	1+
341.13610	116	
342.05954	130	
342.20856	114	
342.90082	138	
343.03004	110	
345.08634	108	
345.15518	194	1+
345.72298	202	1+
346.18952	158	
346.23764	110	1+
346.32417	270	1+
347.14273	124	
347.78990	180	1+
349.11473	460	1+
355.82519	222	1+
356.77401	246	1+
358.19678	160	
358.36324	238	1+
359.19038	400	1+
360.18549	262	1+
361.22672	118	
361.84245	112	
END IONS

###FS:    #m/z: 322.93050 #charge 1+
###MS: 17
###MSMS: 18
BEGIN IONS
TITLE=Cmpd 13, +MS2(322.9305), 28.0-35.0eV, 0.4min #18
RTINSECONDS=22.334
SCANS=17-18
PEPMASS=322.93050	3830708
CHARGE=1+
191.95493	210	
192.89001	418	1+
194.85611	96	
200.88948	206	1+
201.01802	100	
201.04327	154	
205.94765	304	1+
206.97599	118	
207.97380	148	
209.89882	112	
210.89747	158	
212.05006	204	1+
212.89908	116	
215.88853	540	1+
215.97183	102	
217.89383	178	
218.87075	170	
219.02806	114	
220.44396	98	
220.86587	208	
221.05171	106	
222.06607	116	
222.95308	328	
223.94428	96	
223.96112	598	
224.97634	178	
226.39589	100	
227.03907	102	
227.88774	96	
227.93012	264	1+
227.95033	268	1+
229.53301	108	
229.91032	160	1+
230.84567	300	1+
230.89317	134	
233.04567	150	
233.89928	184	
234.90246	156	
235.00871	100	
235.04175	122	
235.08297	184	
236.05412	106	
236.85622	112	
237.23145	124	
237.79881	132	
238.21769	112	
238.89114	242	1+
238.93590	126	
239.07997	232	1+
239.78678	100	
239.79415	128	
240.06376	136	
240.78924	126	
240.93948	766	
240.96050	168	
241.88170	96	
241.94325	786	
242.94196	2766	1+
243.82060	106	
243.88345	500	1+
244.85330	224	1+
244.93975	798	1+
245.03530	148	
246.97649	554	1+
248.85780	128	
249.03971	258	
249.90311	106	
250.89223	126	
250.94406	186	
251.11885	142	
252.78910	104	
253.83725	158	
253.92294	148	
255.78439	104	
257.05765	96	
257.79858	216	
258.80274	138	
259.16613	298	1+
260.47876	104	
261.07772	122	
261.89045	134	
261.97710	232	1+
262.79834	98	
262.82997	146	
263.05398	154	
263.52222	102	
263.83149	170	
264.91343	236	1+
264.97853	122	
265.02047	150	
265.80163	96	
265.95387	194	1+
266.00637	102	
266.86194	114	
266.99842	298	1+
267.02957	102	
267.08077	148	
267.11464	104	
267.13675	148	
268.79169	202	
268.90860	150	
268.95858	174	
268.98621	132	
269.13538	144	
269.80021	258	
270.80662	150	
271.79486	128	
272.12885	126	
272.84597	386	1+
273.79641	294	1+
275.18292	108	
275.81229	298	
276.80762	176	1+
276.84890	160	
277.07248	104	
277.83921	108	
278.10852	114	
278.24507	114	
278.79584	106	
278.81201	102	
279.09310	608	1+
279.23054	120	
279.80166	110	
280.13829	226	
280.26353	122	
280.80692	102	
280.90099	126	
281.19097	106	
281.29840	100	
281.99446	158	
283.79285	292	1+
284.13420	156	
284.29334	462	
284.88701	136	
284.93409	144	
285.29701	246	
285.93789	130	
287.15892	208	1+
288.20079	102	
288.66678	100	
289.78798	194	
289.81339	302	1+
289.86444	206	1+
289.88295	302	1+
290.79036	334	1+
290.81595	250	1+
291.14855	110	
292.05602	174	
292.48847	98	
293.05493	266	1+
293.06342	126	
293.84713	226	1+
296.80363	130	
300.01993	170	1+
300.13683	190	1+
301.88181	132	
302.10055	96	
302.88473	156	1+
304.15160	122	
305.80614	148	
305.87760	106	
306.06025	130	
306.88422	228	
307.16753	142	
307.28336	164	
307.30373	220	
307.79819	170	
307.89338	384	1+
308.14051	178	1+
308.29224	740	1+
308.79637	112	
309.81388	370	1+
310.30924	506	1+
311.01411	112	
311.88300	554	1+
312.03265	142	
313.02982	430	1+
313.79960	104	
314.82136	204	1+
316.16754	150	
316.81131	96	
318.22305	124	
318.81821	210	1+
320.14564	188	1+
321.31017	138	
322.02906	122	
322.89091	140	
323.23865	1092	1+
323.29965	262	1+
323.82932	100	
323.88547	160	
323.98345	112	
324.20145	438	1+
324.89241	328	
325.32500	106	
325.90061	186	
326.38126	162	
326.89672	146	
327.17778	130	
328.27648	160	
END IONS

###FS:    #m/z: 363.95735 #charge 1+
###MS: 17
###MSMS: 19
BEGIN IONS
TITLE=Cmpd 14, +MS2(363.9573), 28.0-35.0eV, 0.4min #19
RTINSECONDS=23.106
SCANS=17,19
PEPMASS=363.95735	1165756
CHARGE=1+
171.44691	134	
182.87077	256	1+
185.86104	236	1+
189.86384	972	1+
191.85876	898	1+
195.89112	152	
196.88588	588	1+
207.40512	144	
207.87140	714	1+
209.94413	1278	1+
210.07652	114	
210.88324	588	1+
211.93963	148	
212.87914	4604	1+
214.89515	508	1+
215.88483	144	
216.41530	110	
218.90554	128	
222.95171	1370	1+
224.89151	136	
224.94759	2024	1+
224.97028	224	
225.09397	172	1+
225.88826	584	1+
226.94781	6778	1+
226.97603	244	
227.11512	130	1+
227.93386	224	
228.89382	1038	1+
228.94239	8674	1+
229.05293	130	
229.08807	124	
229.61270	118	1+
230.79016	180	1+
230.89041	7996	1+
232.01651	122	
232.88437	802	1+
233.14514	278	1+
233.83944	118	
234.88370	476	1+
235.04077	150	
236.38107	122	
237.05817	258	1+
238.79411	214	1+
238.87672	128	
240.94315	128	
240.96435	920	1+
241.01388	140	
241.93803	844	1+
241.99810	202	1+
242.54915	120	
242.89892	126	
242.94011	720	1+
242.96060	1168	1+
243.83372	276	1+
244.09074	128	
244.81925	138	
244.95725	4634	1+
245.07397	142	
245.87432	110	
245.94335	450	
246.03099	148	
246.09588	244	1+
246.90514	546	1+
246.95447	4838	1+
248.80788	108	
248.87941	142	
248.90138	2478	1+
250.21418	118	
250.89791	536	1+
250.92315	308	1+
250.94742	372	1+
250.97548	142	
251.03742	150	
252.89951	906	1+
253.16606	136	
253.90684	562	1+
254.05741	208	1+
255.10893	138	
255.13275	110	
257.05241	128	
258.56473	114	
258.84291	354	1+
259.96396	990	1+
260.84197	400	1+
260.96699	860	1+
261.84350	246	1+
261.92107	110	
262.78233	256	1+
262.79675	180	
263.05958	186	
263.17574	122	
263.97832	148	
265.90268	152	
265.97761	120	
266.40877	194	
266.85609	282	1+
266.97860	114	
267.12745	132	
267.34864	122	
267.97517	498	
267.99827	160	
268.84055	256	1+
268.96386	1164	1+
269.80594	142	
269.96951	862	1+
271.17459	120	
271.91877	250	1+
272.79080	176	1+
273.91497	294	1+
275.02062	222	1+
275.24802	126	
275.79490	166	
275.85816	128	
276.85830	326	
278.13020	148	
278.80236	136	
278.93854	132	
279.06658	130	
279.10373	134	
279.79770	154	
279.85872	146	1+
279.92561	256	1+
280.09206	272	1+
280.26170	210	
280.79224	754	1+
280.81281	262	
280.95465	122	
281.19154	176	1+
282.88810	190	1+
283.07213	192	
283.26604	114	
283.77033	106	
283.78977	648	1+
283.85283	272	1+
284.07105	128	
284.82722	110	
285.84448	770	1+
285.91712	262	1+
286.05796	112	
286.09083	176	
286.18291	166	1+
286.80803	312	1+
286.88455	238	1+
287.81008	274	1+
288.06264	390	1+
288.20594	128	
289.99008	234	1+
290.78831	512	1+
290.85731	178	
291.08427	220	1+
291.11837	354	1+
291.13543	238	1+
292.13770	172	1+
292.90241	154	
292.93809	130	
293.04121	242	1+
293.11521	322	1+
294.00935	258	1+
294.85881	158	
294.87194	134	
295.93364	142	
296.04532	208	1+
296.80669	324	1+
297.11141	118	
297.82226	140	
297.92205	110	
298.80439	860	1+
298.86557	384	1+
299.13004	162	1+
299.32133	116	
299.79319	154	
299.86786	326	1+
300.93059	114	
300.99176	216	1+
301.80524	194	
301.86163	936	1+
301.92552	208	1+
302.17577	222	1+
302.81225	302	
302.90678	130	
303.80787	390	
303.85583	2002	1+
303.95220	164	
304.72495	116	
305.44281	142	
306.27656	146	
307.13047	160	
307.28434	164	
307.79024	116	
308.12227	200	1+
308.29266	306	
308.86752	178	
309.30118	490	1+
309.87282	658	1+
310.18502	108	
311.86364	270	
311.90875	232	1+
311.98239	128	
313.03040	132	
313.51560	112	
314.82329	222	
314.94155	128	
315.86889	150	1+
316.82354	114	
317.81763	144	
318.87566	460	1+
318.93791	286	
319.09425	110	
320.81030	118	
320.86444	682	1+
321.13915	132	
321.81866	874	1+
321.86828	584	1+
321.95164	242	1+
322.10716	154	
323.01375	210	1+
324.46720	138	
324.88069	148	
325.04898	190	
325.91120	116	
326.16836	156	
326.87364	618	1+
327.39116	172	
328.80675	130	
328.82968	190	1+
328.89023	156	
329.86838	134	
333.81038	130	
333.87571	124	
335.87523	216	1+
335.90718	106	
336.94789	190	
337.90158	168	1+
338.31673	308	1+
338.33998	134	
338.98557	214	1+
339.14104	122	
339.83022	446	
340.82717	250	
341.26650	112	
341.82900	150	
341.88936	124	
341.90643	202	1+
342.06142	212	1+
342.82857	138	
344.27797	270	
345.07261	108	
346.03719	108	
348.31336	436	1+
350.07484	144	
350.34705	134	
354.42225	116	
355.19948	174	
356.04377	192	1+
356.07946	108	
359.11291	212	1+
359.34018	152	
359.71604	170	1+
360.19197	444	1+
361.19609	312	1+
361.74015	110	1+
363.35370	116	
365.28177	184	1+
366.19967	188	1+
367.33249	322	1+
367.55251	116	
367.77671	130	
367.83199	116	
368.14964	138	
368.42260	240	1+
368.78387	114	
END IONS

###FS:    #m/z: 507.84680 #charge 1+
###MS: 17
###MSMS: 20
BEGIN IONS
TITLE=Cmpd 15, +MS2(507.8468), 28.2-35.2eV, 0.4min #20
RTINSECONDS=23.878
SCANS=17,20
PEPMASS=507.84680	385550
CHARGE=1+
196.01530	412	1+
209.94426	224	
210.07329	182	1+
228.88686	230	1+
229.07197	268	1+
229.84706	356	1+
230.92424	208	1+
230.94609	212	1+
232.88764	190	
233.01854	264	
234.07039	174	1+
234.13881	478	1+
234.88156	378	1+
235.14276	402	1+
237.89841	264	
239.79072	174	1+
240.08418	290	1+
242.54902	206	1+
243.16627	170	1+
244.12322	188	1+
245.89824	294	1+
246.09194	222	
247.90184	386	1+
248.85719	178	
248.98871	324	1+
249.86843	208	
250.96944	464	1+
251.83590	250	1+
252.00536	284	1+
252.07770	174	
252.16553	226	1+
253.87136	220	1+
253.89253	332	1+
255.14118	178	
256.91568	240	1+
257.14604	196	1+
258.85355	354	1+
259.04863	278	1+
259.87226	442	1+
260.85266	162	1+
261.93928	174	
262.13762	378	
262.98419	214	1+
263.11883	136	1+
263.13827	346	
264.08213	252	1+
265.23339	230	1+
266.12857	278	1+
266.16812	350	1+
266.86781	368	1+
267.94797	240	1+
268.85830	262	
270.08745	260	1+
270.85726	434	
271.85707	238	
271.87716	540	1+
271.92287	396	1+
272.02428	362	1+
272.85339	1716	1+
273.11416	318	1+
273.39553	320	1+
274.99751	236	1+
275.00640	210	1+
276.79660	504	1+
277.08257	200	1+
277.15155	230	1+
277.86636	540	1+
277.97094	356	1+
278.01359	156	1+
278.86554	486	1+
280.18790	208	1+
280.84989	444	1+
280.90021	218	1+
281.37928	214	
281.97736	356	1+
282.14843	166	1+
282.35646	322	1+
283.82810	238	1+
283.95127	246	1+
284.87687	574	1+
285.06035	280	1+
285.11299	292	1+
285.38470	284	1+
285.81263	174	1+
285.94141	648	1+
286.14171	304	1+
286.35708	230	1+
286.87020	300	
287.02740	156	1+
287.85813	200	
287.91869	174	1+
288.08745	214	1+
288.87031	472	
289.15367	234	
289.88083	1588	
290.37581	178	
290.53026	176	1+
290.86408	2284	1+
291.88097	1042	1+
291.97802	214	1+
292.02236	186	1+
292.12082	502	1+
293.19039	168	1+
293.39367	208	
293.87349	4764	1+
294.01241	256	1+
294.81328	508	1+
295.01847	178	1+
295.09374	188	
295.16105	366	1+
295.91570	336	1+
295.95900	526	1+
296.14026	220	
296.85597	522	1+
296.88328	950	1+
296.91761	240	1+
297.76426	178	1+
297.81972	460	1+
298.80243	204	
298.85400	892	1+
298.87777	862	1+
298.89341	464	
299.05480	82	1+
299.27727	160	1+
299.30646	134	1+
299.80666	674	1+
299.91461	182	
300.15101	262	1+
300.66362	138	1+
300.85470	700	1+
301.87967	434	1+
301.95271	176	
302.82276	244	1+
302.86097	578	1+
303.80525	214	1+
304.87829	212	
305.07159	332	1+
305.14167	458	1+
305.78666	268	1+
305.82433	172	
305.85575	286	1+
305.87956	192	
306.07527	270	1+
306.12352	360	1+
306.14582	392	1+
306.78992	174	1+
306.98807	374	1+
307.28840	596	1+
307.46628	106	1+
307.88981	3134	1+
308.11021	350	1+
308.14301	682	1+
308.29414	408	1+
308.80692	224	
309.38038	376	1+
309.88909	1912	1+
310.07145	224	1+
310.15929	1102	1+
310.78345	184	1+
310.86787	244	
311.88420	12286	1+
311.93745	356	1+
311.95762	422	1+
311.98847	240	1+
312.11041	280	1+
312.22626	290	1+
312.35408	268	1+
312.97351	230	
313.08929	130	1+
314.86639	1582	1+
314.89108	1076	1+
314.92222	306	1+
315.82052	184	
315.96227	194	
316.06752	230	1+
316.10314	332	1+
316.18196	132	1+
316.86652	498	
316.88927	608	1+
316.96541	266	1+
317.00713	240	1+
317.04403	382	1+
317.21830	276	1+
317.82093	210	
318.85865	436	
318.88385	390	
318.93506	242	
319.12767	286	1+
319.36973	194	
320.01445	268	1+
320.92528	190	
322.24310	220	1+
322.32486	306	1+
322.88212	734	1+
323.02074	372	1+
323.09474	110	1+
323.86234	222	
324.14466	254	1+
324.86267	208	
325.18110	196	1+
325.87827	250	
325.90305	718	
326.24010	476	1+
326.89744	480	
326.93887	318	1+
326.96273	374	1+
326.98824	140	1+
327.88090	1148	
328.07615	300	1+
328.14714	316	1+
328.18627	300	1+
328.37190	494	1+
328.40100	208	
328.87103	588	
328.89774	328	
329.12623	250	1+
329.81057	484	1+
329.84407	180	
329.89812	828	
330.81677	326	1+
330.83273	192	
330.88761	480	
331.89566	1720	1+
332.79273	232	1+
332.82859	386	1+
332.87711	1402	1+
333.17672	852	1+
333.96993	230	1+
334.00012	278	1+
334.02323	502	1+
334.11791	266	1+
334.32044	318	1+
334.36543	178	1+
334.83087	576	1+
334.89930	586	
335.15791	240	
335.88642	1116	1+
335.94532	574	1+
336.04964	466	1+
336.14622	180	
336.94658	476	1+
337.01792	198	
337.78608	198	1+
338.02328	178	
338.12818	256	1+
338.84586	332	1+
338.88091	180	
338.93448	328	1+
338.96377	224	1+
339.12757	182	1+
339.87994	596	1+
340.77410	290	1+
340.94177	274	1+
341.04837	172	
341.40474	170	1+
341.88860	242	
342.10731	190	1+
342.87458	548	1+
343.07133	212	1+
343.87409	376	1+
343.94868	238	1+
344.71519	302	1+
345.00739	346	1+
345.87988	360	1+
346.01344	200	1+
346.89274	354	1+
347.03482	194	
348.18022	380	1+
348.96381	362	1+
349.91306	606	1+
350.37035	254	1+
350.88623	956	1+
350.91645	352	1+
351.84029	234	
352.77518	428	1+
352.82354	320	
352.91231	576	1+
352.99094	298	1+
353.85201	194	
354.04926	398	1+
354.17178	184	
354.20145	262	1+
354.33844	220	1+
354.79277	226	
354.83905	314	1+
354.91330	652	1+
355.05618	196	1+
355.89212	344	
356.08139	234	1+
356.89015	252	
357.91404	204	1+
358.15214	306	1+
358.19976	254	
358.81277	490	1+
359.02061	312	1+
359.21648	218	1+
359.36150	226	1+
359.42607	344	1+
359.86484	328	1+
360.77750	254	1+
360.85650	190	1+
360.95285	224	1+
361.02716	340	1+
361.78010	168	1+
362.03190	284	1+
362.20407	290	1+
362.87710	188	1+
362.91302	202	1+
363.07436	204	1+
363.80215	260	1+
363.99936	160	1+
364.84590	288	
365.84801	174	
366.01096	216	1+
366.18390	338	
366.79196	332	1+
366.84089	1574	1+
367.71116	482	
367.87758	176	
367.90980	260	
367.95110	216	1+
368.07457	314	1+
368.14555	264	1+
368.70989	752	1+
368.83455	1188	1+
368.90059	174	
369.07976	228	1+
369.83673	846	1+
369.88881	292	1+
370.38112	174	
370.78459	478	1+
370.94177	272	1+
370.98691	202	1+
371.09493	284	1+
371.12470	178	
371.72452	638	1+
371.86494	204	
371.94398	232	1+
372.09954	206	1+
372.85166	172	
373.89749	536	1+
374.73104	182	
374.79725	326	
374.81460	310	
375.20490	214	
375.78566	394	1+
375.84108	580	1+
375.92580	198	1+
376.09594	288	1+
376.22443	474	1+
376.88505	606	1+
376.95494	340	1+
377.01528	180	1+
378.13450	232	1+
379.22453	242	1+
379.85738	678	1+
380.06662	284	1+
380.18989	238	1+
380.27829	238	1+
380.39237	332	1+
380.78922	270	1+
380.85878	570	1+
380.90560	204	
381.71990	182	
381.79660	258	1+
382.85849	512	
383.02258	320	1+
383.09690	170	1+
383.71011	224	1+
384.20781	292	1+
384.78883	264	1+
384.85143	5226	1+
384.92536	222	1+
384.96133	212	1+
385.21263	186	1+
385.80687	346	1+
386.08409	292	1+
386.74712	348	1+
387.84850	522	1+
387.89217	214	
388.79361	742	1+
388.91230	258	1+
389.05272	516	1+
389.20986	324	1+
389.71418	398	1+
389.74661	182	
389.86853	346	
390.18763	420	1+
390.37247	200	
390.84332	1278	
391.80484	172	
391.84109	768	
392.08014	284	
392.21406	312	1+
392.82855	394	
392.86384	1978	1+
392.89708	346	1+
393.08718	328	
393.18967	198	
393.79827	1010	1+
394.73205	208	
394.78772	262	
394.84030	610	1+
395.35791	188	
395.79376	176	
396.13506	330	1+
396.73216	196	
396.80564	614	1+
397.07533	252	1+
397.24502	198	
398.74185	190	
398.83681	194	
398.86511	842	1+
399.03400	254	1+
399.12248	174	1+
399.22204	490	1+
399.30916	174	1+
399.71184	206	1+
399.75001	208	1+
399.89552	228	1+
400.67219	152	1+
400.78805	484	1+
401.21382	202	
401.24074	174	
401.73821	208	
402.75325	480	1+
402.86796	3592	1+
402.96805	140	1+
403.24117	496	1+
403.37251	174	
403.75595	316	1+
403.87340	2594	1+
404.24160	296	1+
404.64358	122	1+
405.86932	1450	1+
406.19849	180	
406.85803	310	
407.02238	212	1+
407.80272	394	1+
407.86579	9766	1+
408.27078	192	1+
409.02313	170	1+
409.91049	242	1+
410.08830	220	
410.73485	582	1+
410.78464	172	
410.84578	472	
410.87498	1222	1+
410.98949	166	1+
411.26022	174	1+
411.80891	1700	1+
411.85617	242	
411.95009	232	1+
412.72963	742	1+
412.84851	872	
413.07670	484	1+
413.16955	416	1+
413.74122	182	1+
413.87539	626	1+
413.92020	280	1+
414.02799	192	1+
415.19555	318	
415.71659	170	1+
415.80595	196	
415.84171	306	1+
415.87337	972	1+
416.22238	532	1+
416.76316	256	1+
416.87750	706	1+
417.22423	412	1+
418.05614	220	1+
418.08590	292	1+
418.81888	184	
420.41579	236	1+
420.87586	200	
421.10284	312	1+
421.88383	1674	1+
422.58951	188	1+
422.85581	220	
422.99804	180	1+
423.03598	172	1+
423.17077	154	1+
423.82886	228	
423.87144	332	
424.82281	428	1+
424.86834	324	
425.86537	3258	1+
426.86389	2378	1+
427.03311	390	1+
427.16469	430	1+
427.51359	96	1+
427.73179	236	
427.83177	180	
427.94474	310	
428.09559	440	1+
428.74416	840	1+
428.84773	560	1+
428.88531	2436	1+
428.94119	308	1+
430.73983	1444	1+
430.86241	1596	1+
431.22372	210	
432.24553	622	1+
432.32789	254	1+
433.87025	234	
433.94543	208	1+
434.15745	248	1+
434.18962	166	1+
434.38750	246	1+
434.88539	294	
435.33298	248	1+
435.82604	122	1+
435.86445	280	1+
436.33370	160	1+
439.14701	312	1+
439.89499	1538	1+
440.07736	336	1+
440.20596	368	1+
440.76605	270	1+
441.90968	434	1+
442.96363	226	1+
444.15201	196	
444.38149	216	
444.87493	3724	1+
445.74494	180	
445.95574	148	1+
446.23408	206	1+
446.78225	224	1+
446.80914	174	
447.16034	234	1+
447.75350	192	1+
448.79347	176	1+
448.88341	1426	1+
449.76774	516	1+
449.88292	960	1+
450.77419	566	1+
451.70625	284	1+
452.05961	204	
453.87406	306	1+
454.85485	212	1+
455.68964	292	1+
456.13988	214	1+
456.75722	178	1+
457.90561	1218	1+
458.72625	186	1+
459.64290	182	1+
459.90088	248	1+
460.16851	212	
460.25780	262	1+
460.79125	198	1+
462.13326	360	1+
462.88693	1028	1+
463.26181	210	1+
463.30859	278	1+
463.91026	182	
464.88034	362	1+
465.00516	214	1+
465.17117	248	1+
465.22428	220	1+
466.64754	198	1+
467.89101	2244	1+
467.96716	208	1+
468.78449	646	1+
468.82417	180	1+
469.13276	214	1+
469.16194	160	1+
469.69130	200	1+
469.78501	466	1+
469.89330	356	
470.63047	206	1+
473.31523	194	1+
474.07843	194	1+
474.73528	328	1+
474.77756	178	1+
475.67574	188	1+
477.72636	214	
477.75826	212	1+
479.91232	358	1+
480.91893	258	1+
481.86203	220	1+
482.59021	170	1+
483.18296	192	
483.72225	244	1+
485.24973	278	1+
485.31722	230	1+
485.35840	218	1+
485.90117	826	1+
486.84303	214	
488.42544	226	
488.47594	408	1+
489.31224	246	1+
489.73486	346	1+
490.43329	280	1+
491.75905	274	1+
491.84991	278	
492.59472	156	1+
492.67965	234	1+
493.19787	170	1+
498.74060	310	1+
498.79495	244	1+
499.25382	174	1+
501.22669	138	1+
501.74946	170	1+
503.26131	304	1+
503.35530	872	1+
503.42499	154	1+
503.71298	310	1+
504.24654	220	1+
505.33369	268	1+
505.43594	524	1+
505.74966	270	1+
506.16522	188	1+
506.22463	354	1+
506.41737	180	1+
506.44181	368	1+
506.80389	400	1+
507.39257	274	1+
507.47684	186	1+
507.80416	254	1+
508.08085	256	1+
508.71850	234	1+
509.25250	400	1+
509.72080	170	1+
509.80241	200	
509.85828	442	1+
510.21862	196	1+
510.86027	256	1+
512.23999	222	1+
512.79429	180	1+
END IONS

###FS:    #m/z: 322.93075 #charge 1+
###MS: 21
###MSMS: 22
BEGIN IONS
TITLE=Cmpd 16, +MS2(322.9307), 28.0-35.0eV, 0.5min #22
RTINSECONDS=27.5575
SCANS=21-22
PEPMASS=322.93075	3904308
CHARGE=1+
191.85799	104	
191.95831	136	
192.88979	256	1+
196.88391	110	
200.83582	194	
201.04761	98	
203.01565	128	
205.95003	692	1+
207.44803	96	
207.97735	200	1+
210.90055	134	
211.98582	124	1+
212.00882	106	
212.87775	180	
212.89262	132	
214.89988	164	
215.07165	122	
215.88703	528	1+
217.87466	152	
218.86881	106	
219.62838	106	
221.94314	94	
222.95363	1200	1+
223.00376	94	
224.81797	134	
224.97585	124	
225.86511	136	
225.88553	168	
226.94218	100	
227.78725	122	
227.93320	160	
228.87001	148	
228.93895	134	
229.71340	102	
229.88534	380	1+
230.86174	216	
231.12009	196	
231.83377	110	
231.84851	146	
232.90541	94	
234.89495	266	1+
236.80433	118	
237.90712	152	
238.07459	288	1+
238.21805	140	
238.87559	160	1+
238.93935	286	1+
239.03594	206	
239.78533	100	
240.94057	1032	
240.96093	290	
241.04006	104	
241.52487	98	
241.94005	3206	1+
242.94201	2300	1+
243.82088	150	
243.88434	200	
243.89543	186	
244.07673	92	
244.81906	158	
244.88831	102	
244.93973	660	
244.95666	118	
245.02566	134	
245.87181	94	
246.09652	102	
246.97673	736	1+
247.85646	120	
248.89252	182	1+
248.90494	160	
248.98587	102	
249.03924	196	
252.42527	106	
253.10119	148	
253.84583	148	1+
254.79078	230	1+
254.87199	94	
255.08250	100	
256.95912	98	
257.00197	228	1+
257.08388	150	
257.79692	498	1+
257.85523	160	
257.91530	148	
258.83201	126	
258.98105	98	
259.16000	192	1+
260.83628	400	1+
261.07426	96	
261.80129	144	
262.81917	108	
263.05629	94	
263.82655	182	
264.06084	146	
264.36238	100	
264.39011	94	
264.81447	98	
265.43142	102	
266.24830	166	
266.86768	164	
266.94011	140	
267.00255	94	
267.50993	100	
267.85557	108	
267.99839	298	1+
268.02310	122	
268.90649	200	
269.80128	290	1+
271.77656	96	
271.79491	128	
271.84836	202	1+
272.79891	94	
273.79148	162	
273.89034	102	
274.79594	128	
274.85431	104	
275.35494	108	
275.80598	482	1+
276.08289	100	
276.11942	188	1+
276.85075	192	
278.35017	166	1+
279.09025	512	
279.27899	126	
280.09489	278	
281.87593	134	
282.42953	100	
282.80779	172	
282.85837	296	1+
283.26090	166	
283.86566	222	1+
284.29093	268	1+
284.43048	98	
284.78660	312	1+
286.87186	264	1+
286.92676	128	
287.81111	190	
288.16163	164	1+
288.20193	112	
289.78773	494	1+
289.81016	216	
290.85810	244	1+
291.60517	104	
291.80899	318	1+
293.06592	108	
293.88970	132	
294.28097	206	
294.81266	324	1+
296.80520	132	
296.86614	152	
297.81869	124	
297.91560	108	
298.00948	146	
298.80231	214	
299.05810	96	
299.78483	180	
300.92377	140	
301.04083	122	
301.37547	98	
301.88778	114	
304.05466	106	
304.68633	138	
305.78266	100	
306.27838	148	
306.88498	512	1+
307.28408	136	
307.80082	728	1+
308.29062	468	1+
308.87206	170	
310.30962	610	1+
310.82730	110	
311.02721	260	1+
311.43076	140	
311.88812	206	
312.03064	186	1+
312.80244	200	
312.86805	112	
313.81588	100	
314.97774	104	
315.05054	146	
315.38172	102	
316.06134	118	
320.91196	98	
321.43555	104	
321.78338	134	
322.30345	94	
322.42594	184	
323.23843	342	1+
323.67620	94	
323.72786	162	1+
324.20784	120	
324.89532	380	1+
325.06944	94	
325.81398	170	
327.81827	96	
327.89399	114	
END IONS

###FS:    #m/z: 340.94143 #charge 1+
###MS: 21
###MSMS: 23
BEGIN IONS
TITLE=Cmpd 17, +MS2(340.9414), 28.0-35.0eV, 0.5min #23
RTINSECONDS=28.3295
SCANS=21,23
PEPMASS=340.94143	1877140
CHARGE=1+
189.06503	98	
189.86213	220	
190.92816	116	
192.92920	108	
196.88273	334	1+
205.94660	472	1+
207.87392	148	
209.93867	218	1+
210.89999	114	
212.87916	298	
213.88084	416	
213.94105	2114	1+
214.87403	104	
214.89466	122	
215.88831	984	
215.93743	480	1+
217.85809	282	1+
217.88224	568	1+
219.88114	104	
221.88987	136	
221.90779	132	
222.12648	114	
223.95590	432	1+
226.87112	136	
226.89287	314	1+
226.94955	160	
228.88670	136	
230.01340	110	
230.84797	128	
230.88927	1458	1+
231.95025	2758	1+
232.41825	108	
232.88195	116	
233.89819	1028	1+
234.15087	106	
234.88801	506	1+
234.98035	104	
235.89156	448	1+
236.04426	126	
236.97109	116	
237.02150	106	
238.22381	100	
239.10548	100	
239.23682	98	
239.78697	196	
240.06549	270	1+
240.23295	760	1+
240.95356	134	
241.03493	118	
242.94994	122	
243.78330	148	1+
243.83406	116	
244.44953	120	
244.95875	252	1+
245.83596	106	
246.06378	130	
246.22859	110	
246.97654	254	
247.92611	182	1+
247.94133	168	
247.97789	168	
248.89993	230	1+
248.97526	132	
249.96371	772	1+
250.84914	154	
251.25307	174	
251.78807	188	1+
251.92574	138	
252.95333	118	
253.47580	100	
253.78557	150	
253.87397	224	1+
253.90620	124	
254.12556	100	
254.15520	174	1+
254.96547	1006	1+
255.07558	400	1+
255.10470	172	
255.57991	104	
256.89263	102	
256.91498	154	
256.96251	456	1+
258.88387	342	1+
258.91116	204	
259.04904	136	
259.91394	130	
259.95822	298	
260.83084	192	1+
261.92364	116	1+
262.34756	104	
262.77439	132	
266.90734	162	1+
267.12918	146	
267.98710	210	1+
269.79950	100	
269.83452	292	1+
270.83583	198	1+
272.93617	546	1+
272.98273	210	
273.79875	118	
274.36787	106	
274.85126	162	
274.90199	146	
275.80943	116	
276.24023	104	
276.84303	158	
276.92823	98	
277.07856	116	
277.88137	100	
278.82708	122	
279.81092	174	1+
279.96355	198	
280.86192	134	
280.95453	114	
282.27548	126	
282.79949	144	
282.85242	160	1+
283.01785	100	
283.80366	116	
284.13879	212	1+
284.87551	134	
286.91956	158	
287.79949	220	
288.20728	104	
289.78918	170	
289.85567	158	1+
289.88438	194	
290.78551	122	
291.43965	116	
291.80361	414	1+
292.85871	132	
292.95625	284	1+
293.87190	340	1+
294.84912	300	1+
294.87252	240	1+
295.99956	136	
296.81331	148	
297.79932	272	1+
297.97426	178	
299.06059	166	
299.78200	456	1+
301.81171	166	1+
302.17441	412	1+
302.88341	170	
303.04507	188	1+
303.94940	114	
305.11981	100	
305.80435	180	
305.87682	156	
306.79478	144	
306.88004	124	
307.04226	130	
307.08303	100	
307.28918	734	1+
307.80262	422	
307.88656	342	1+
307.93169	100	
308.78996	110	
309.81363	150	
310.87729	380	1+
311.02687	110	
311.17959	106	
312.80823	338	1+
312.82242	102	
312.87829	164	
313.03257	188	
313.13549	110	
313.29175	98	
314.95891	100	
316.31819	118	
317.10253	102	
317.42849	108	
319.85491	122	
321.81096	142	
321.83323	174	
322.00188	216	1+
322.31022	154	
323.23607	218	1+
323.68737	114	
324.32859	208	
324.37929	100	
324.89207	574	1+
326.17267	174	
326.79893	274	1+
327.27613	140	
327.82728	146	
328.18929	136	
328.20912	108	
328.88665	106	
329.87329	180	
329.96035	106	
330.81453	468	1+
331.27605	98	
332.59755	100	
332.81566	98	
337.25358	134	
337.83818	118	
339.82663	316	1+
340.87363	122	
341.25268	120	
341.77196	100	
342.13592	116	
342.20049	112	
342.31595	114	
343.27467	136	
343.96175	152	1+
344.12081	130	
344.90079	102	
345.29554	120	
345.54008	118	
END IONS

###FS:    #m/z: 363.95757 #charge 1+
###MS: 21
###MSMS: 24
BEGIN IONS
TITLE=Cmpd 18, +MS2(363.9576), 28.0-35.0eV, 0.5min #24
RTINSECONDS=29.102
SCANS=21,24
PEPMASS=363.95757	1166664
CHARGE=1+
182.87052	118	
187.86570	120	
189.86477	996	1+
191.85908	954	1+
196.88341	352	1+
197.95709	140	
200.94718	142	
201.11998	110	
205.94926	258	
207.87315	812	1+
207.94965	272	1+
209.87718	1210	1+
209.94490	1122	1+
210.88363	834	1+
212.87986	6306	1+
214.89454	420	1+
215.40852	228	1+
215.88587	110	
220.88493	208	1+
222.95313	2024	1+
224.94841	2174	1+
225.92230	162	
225.97445	122	
226.88919	248	
226.94751	8202	1+
227.53583	108	
227.78657	382	1+
227.86468	142	
227.88212	146	
227.92807	308	
228.89450	1158	1+
228.94297	10284	1+
229.01826	160	1+
230.88930	10428	1+
230.99660	170	1+
231.83013	138	1+
233.00903	208	1+
233.87970	122	
234.14480	138	
234.87862	346	
234.89239	178	
235.05396	350	1+
235.84185	310	1+
238.89748	268	1+
239.07162	120	
239.10697	128	
240.93917	184	
240.96267	1440	1+
241.94060	1104	1+
242.90539	116	
242.96016	1152	1+
243.81902	224	
244.04199	206	1+
244.82878	436	1+
244.95809	4620	1+
245.29280	106	1+
245.94190	364	
246.02690	200	1+
246.09253	156	
246.19508	200	1+
246.85389	126	
246.90312	366	1+
246.95396	4708	1+
247.09420	136	
248.80615	166	
248.89997	3234	1+
250.89485	738	1+
250.94431	120	
250.97338	182	
251.00698	146	
251.07225	136	
253.83557	220	
253.90794	634	1+
254.15107	148	
254.84126	132	
255.10580	110	
255.34273	106	
257.80466	198	
257.85116	182	
258.09350	106	
258.97386	266	
259.44525	124	
259.97432	286	
260.19717	108	
260.84471	130	
260.96924	974	1+
261.06398	228	1+
261.79826	164	
261.83043	136	
261.96005	226	1+
262.77841	128	
262.83300	138	
263.81540	110	
264.13683	362	1+
264.79374	118	
264.95883	184	1+
265.08770	172	
265.25916	308	1+
265.85315	400	1+
266.78047	396	1+
266.81504	290	1+
266.85655	338	1+
267.78005	378	1+
267.83999	344	1+
267.97306	1024	1+
268.95607	128	
269.80300	128	
269.96945	920	1+
270.29687	124	
270.93159	128	
271.09580	140	
271.17450	110	
271.84509	146	
271.91695	412	
272.84652	120	
272.88263	152	
275.79412	118	
276.96698	108	
277.00435	130	
278.80013	178	
278.84412	318	1+
279.36317	106	
279.85318	312	1+
279.90529	216	1+
279.97694	184	
280.12376	180	1+
280.79437	262	
281.03522	160	1+
281.79548	114	
282.86014	180	
282.89319	148	1+
282.93120	152	
283.78814	274	
283.85488	202	
284.78528	138	
284.82908	136	
284.87401	212	1+
285.06565	152	
285.79203	228	
285.84505	1226	1+
285.91440	152	1+
286.08678	166	1+
286.79715	136	
287.12483	248	1+
287.81028	126	
288.20094	120	
288.85110	228	1+
288.88474	262	1+
289.81760	130	1+
289.87167	124	
290.11492	524	1+
290.78645	664	1+
291.94824	106	
292.07009	222	1+
292.93859	148	
293.57125	108	
293.87442	110	
294.12696	114	
294.27632	158	
295.85858	110	
295.89251	162	
296.10914	230	1+
296.80902	180	
296.94032	362	1+
298.80277	1710	1+
298.88972	132	
299.92037	120	
300.10668	210	1+
300.52751	116	
300.87658	174	
300.95322	140	
301.80366	218	
301.86310	770	1+
302.00407	246	1+
302.80179	120	
303.09657	202	1+
303.80804	926	1+
303.85681	1674	1+
303.93191	444	1+
304.04473	350	1+
305.11990	200	1+
306.27869	448	1+
306.43535	174	
306.79387	330	1+
306.88777	352	1+
307.28435	310	1+
307.83628	136	
308.15010	226	1+
309.07302	108	
309.30607	260	1+
310.81178	132	
310.87692	204	
311.03477	186	
312.02918	106	
312.96953	238	1+
313.97135	210	1+
314.81818	204	
314.86429	236	1+
315.08620	110	
315.81633	498	1+
317.02706	128	
318.81860	532	1+
318.93703	380	1+
319.08221	142	
320.10489	132	
320.81805	910	1+
321.01658	116	
321.81954	668	1+
321.86819	608	1+
322.92831	474	1+
323.83923	106	
324.02476	254	1+
324.87590	396	
324.89663	122	
325.03062	178	1+
326.17170	116	
326.87393	360	
326.95589	114	
327.79535	136	
327.87117	202	
328.18684	106	
328.29752	126	
328.88673	276	
329.18501	150	
329.87422	388	1+
329.97285	218	1+
331.13207	108	
332.12463	212	1+
332.75829	238	1+
332.83192	158	
333.12864	194	1+
335.79169	136	
336.94356	588	1+
337.83478	122	
337.87988	128	
338.84120	110	
339.82761	822	1+
340.93683	120	
340.95775	112	
341.94168	112	
342.27229	162	
342.91264	134	
343.70704	342	1+
344.89544	164	
344.91035	176	
346.28268	282	1+
349.32083	228	
349.83458	198	1+
350.32082	128	
350.78512	252	1+
350.89111	112	
352.75630	202	1+
352.88678	114	
354.08811	172	
355.22134	188	1+
356.04548	220	1+
356.75684	172	1+
359.79881	126	
361.18822	114	
362.35602	238	1+
362.71284	152	
363.04272	112	
363.83112	172	
367.43051	106	
368.73547	158	
368.76292	126	
369.34892	116	
END IONS

###FS:    #m/z: 322.93075 #charge 1+
###MS: 25
###MSMS: 26
BEGIN IONS
TITLE=Cmpd 19, +MS2(322.9308), 28.0-35.0eV, 0.6min #26
RTINSECONDS=32.776
SCANS=25-26
PEPMASS=322.93075	3329550
CHARGE=1+
64.86354	92	
71.01271	94	
73.09620	90	
187.89180	90	
191.95177	96	
192.89052	298	1+
196.88269	106	
199.88984	90	
201.04606	116	
203.82378	94	
203.90983	96	
203.95613	134	
204.54992	92	
205.94834	652	1+
209.03516	90	
210.88413	140	
210.90142	330	
212.87875	292	1+
214.89744	138	
215.88785	214	
217.82852	94	
217.88165	166	
219.87931	94	
220.12171	90	
220.86495	162	
220.96232	138	
222.95163	372	
223.96197	352	
224.81701	164	1+
224.97534	148	
225.89602	90	
227.06810	130	
227.95501	290	
228.90755	156	
229.52198	92	
230.84967	158	
230.88829	124	
231.12083	162	
231.84753	156	
233.89513	222	1+
234.85177	156	1+
235.87944	132	
236.09685	98	
237.01032	114	
238.07724	366	1+
238.89441	100	
238.93635	100	
239.79236	142	
240.94117	1528	
240.96081	224	
241.03463	156	1+
241.94410	1146	
242.81605	118	
242.85324	92	
242.94039	4644	1+
243.88556	174	
243.90099	186	
244.88935	122	
245.87888	154	
245.97899	98	
246.97340	578	1+
247.85153	114	1+
248.06029	92	
248.88474	102	
248.92080	98	
249.08915	208	1+
249.11466	100	
249.49952	96	
249.96668	226	1+
250.15462	128	
250.94962	280	
251.07445	90	
251.24608	136	
251.78573	176	
252.82143	106	
254.01969	92	
254.79351	102	
256.77868	114	
256.83565	92	
257.79818	324	1+
258.93146	112	
260.15447	116	
260.83119	388	1+
260.84864	104	
262.66177	104	
263.05173	168	
263.07332	138	
263.83373	156	1+
263.98800	116	
264.98143	128	
265.79661	120	
266.91107	120	
267.91311	118	
268.00342	110	
269.79865	128	
270.08691	100	
270.80056	174	
271.79973	522	1+
271.84737	396	1+
273.79599	228	
273.83849	170	1+
274.79201	112	
275.81088	288	1+
276.82873	126	
278.85602	166	
278.87123	94	
278.96936	90	
279.09075	774	1+
279.75469	90	
279.79844	108	
281.02185	110	
281.50987	94	
282.28062	142	
282.80869	228	1+
282.82448	140	
282.85834	250	
282.98706	100	
283.06666	162	1+
283.78676	558	1+
283.85527	138	
283.91262	92	
284.29200	320	
285.09708	126	
285.19122	102	
285.29669	188	
285.85197	146	
286.88369	140	
286.91886	342	1+
287.79669	132	
287.88849	142	
289.79011	222	
289.88573	112	
290.78577	112	
290.94738	90	
291.80581	714	1+
292.86541	570	1+
293.06642	122	
294.05025	180	
294.17774	100	
294.80886	94	
295.80389	94	
295.82660	138	
295.88551	172	1+
296.87137	108	
296.99594	94	
299.11569	120	
299.78169	436	1+
300.86791	150	1+
301.13222	90	
302.24512	280	1+
302.92109	108	
304.87627	256	1+
305.11051	196	1+
305.80645	192	
306.79716	464	1+
306.88830	504	1+
307.07437	92	
307.79932	390	1+
307.89297	398	1+
308.29204	210	
308.43184	92	
308.87303	118	
309.30334	702	1+
309.81023	104	
310.30905	444	1+
310.83189	142	
310.87977	284	
311.42350	92	
311.80600	346	1+
311.88410	214	
313.02818	136	
313.29056	114	
314.81933	154	
315.81967	114	
316.08446	92	
318.85840	140	
319.89236	168	
319.99339	336	1+
320.94824	130	
321.01748	96	
321.26618	160	
322.92317	116	
323.24152	446	1+
324.13887	252	1+
324.89535	316	1+
325.19328	122	
325.20970	136	
325.23220	118	
325.25753	90	
326.17547	144	
326.37848	118	
327.19823	90	
327.31150	106	
327.89757	118	
END IONS

###FS:    #m/z: 340.94148 #charge 1+
###MS: 25
###MSMS: 27
BEGIN IONS
TITLE=Cmpd 20, +MS2(340.9415), 28.0-35.0eV, 0.6min #27
RTINSECONDS=33.5485
SCANS=25,27
PEPMASS=340.94148	1524912
CHARGE=1+
182.66062	106	
183.86309	136	
189.86440	122	
193.93012	94	
198.44437	98	
205.95074	148	
207.87188	200	
210.94286	140	
212.88392	158	
213.87940	600	1+
213.94063	1478	1+
214.89593	274	
215.88562	974	1+
215.93719	218	
217.85881	226	
217.88209	684	1+
223.90129	102	
223.95852	370	1+
225.01721	124	
227.95359	154	
228.89635	150	
228.95183	112	
230.88699	1198	1+
231.95094	1458	1+
233.89738	1168	1+
233.94500	382	1+
235.86666	280	1+
235.89368	542	1+
235.94927	226	
236.83231	106	
237.79572	132	
237.89140	320	1+
238.21339	106	
239.11610	136	
239.79144	162	
239.90241	180	
240.23289	434	1+
241.43538	102	
242.78923	98	
242.94538	344	1+
244.21931	100	
244.93978	124	
245.89361	148	
245.97909	122	
246.04582	156	
246.97442	324	1+
247.94717	168	
248.89770	586	1+
249.89949	396	1+
249.96147	450	1+
251.52908	100	
251.91887	164	
251.95411	160	
252.13254	132	
252.97173	132	
253.05590	102	
253.16356	104	
253.78262	102	
254.06843	144	
254.91081	254	
254.96750	756	
255.01565	138	
255.07169	182	1+
256.87592	218	1+
256.91107	206	
257.15679	96	
257.80245	264	
257.84299	264	1+
258.14132	122	
258.90717	144	
260.06432	98	
260.83459	288	1+
262.60436	118	
262.95722	124	
263.35497	94	
263.95471	168	1+
264.04395	168	
264.07975	174	
266.92218	118	
266.99402	118	
267.13644	444	1+
267.80518	106	
268.85378	208	1+
269.11840	136	
269.79975	348	
270.08157	142	
270.88203	220	1+
271.09074	100	
271.80123	96	
271.84522	118	
271.91696	132	
272.84732	134	
272.93563	120	
272.97881	224	
273.13044	96	
273.79520	118	
274.89752	96	
274.95386	228	1+
275.81085	372	1+
276.84508	96	
276.89038	98	
277.88058	106	
277.96432	192	
279.21145	164	
279.26569	156	1+
279.85487	150	
279.96450	204	
280.85519	96	
280.92713	98	
280.95301	128	
281.00254	112	
281.08565	94	
281.79667	318	1+
281.96040	148	
282.79581	184	1+
282.86037	172	
283.89862	162	
284.05184	106	
284.87024	100	
285.02835	106	
287.79335	138	
287.87696	222	1+
288.78583	320	1+
288.81823	106	
289.78837	270	1+
291.80774	152	
291.87585	160	
292.80874	96	
293.06425	228	1+
293.36725	108	
293.86332	116	
294.19520	106	
294.86634	116	
294.87625	172	1+
295.97450	162	
296.80838	308	1+
296.87109	98	
297.79348	176	
297.98080	104	
298.79687	98	
299.78386	120	
300.17541	128	
300.78789	138	
301.87779	316	1+
301.98509	144	
302.17151	150	
302.85527	130	
302.94471	162	
303.21134	144	
303.80918	124	
304.04681	124	
306.22806	108	
306.79898	150	
307.28681	146	
307.30905	128	
307.79928	422	1+
307.87273	112	
307.89118	168	
308.28847	160	
308.32076	94	
308.88358	100	
309.16940	104	
310.87962	138	
311.88116	98	
312.80685	138	
312.88924	140	
313.16936	174	1+
316.96265	96	
317.29277	122	
318.88509	106	
322.90182	106	
323.30374	174	
323.58130	118	
324.31106	112	
325.60331	94	
325.89228	220	
326.88891	96	
328.81773	186	1+
328.89537	148	
329.88673	140	
330.81647	494	1+
332.88448	152	
334.15821	114	
336.80389	254	
337.83811	104	
339.23500	106	
339.82826	116	
340.39247	126	
340.87275	196	1+
342.20493	154	
342.28131	122	
342.90504	160	
343.27002	94	
END IONS

###FS:    #m/z: 363.95761 #charge 1+
###MS: 25
###MSMS: 28
BEGIN IONS
TITLE=Cmpd 21, +MS2(363.9576), 28.0-35.0eV, 0.6min #28
RTINSECONDS=34.321
SCANS=25,28
PEPMASS=363.95761	917104
CHARGE=1+
150.98308	178	
189.86274	1386	1+
191.85942	770	1+
193.85466	130	
196.88642	434	
205.95506	150	
207.87310	442	1+
208.88505	154	
209.86912	326	
209.94453	1520	1+
210.88488	1198	1+
211.94515	108	
212.87971	6170	1+
213.09066	128	1+
222.95215	794	
223.95938	408	
224.94966	1694	1+
225.88401	132	
226.89239	234	
226.94727	7374	1+
227.78773	268	1+
227.83684	208	1+
227.88163	140	
227.89695	160	
228.89448	1566	1+
228.94232	8070	1+
228.99786	166	
229.09095	110	
229.14225	120	
230.19536	106	1+
230.79409	134	
230.88980	8780	1+
232.01632	112	
232.88658	1230	1+
233.38367	118	1+
233.82331	194	1+
234.14522	210	1+
234.87933	418	1+
234.93003	114	
235.00060	156	
235.04740	108	
236.04428	140	
237.06685	102	
240.83036	284	1+
240.94216	652	
240.96277	1084	1+
241.89780	138	
241.94203	1058	1+
242.95924	1054	1+
243.13714	108	
243.83101	270	
243.93886	130	
244.03503	130	
244.83785	140	
244.95837	4728	1+
244.98179	188	
245.88532	128	
245.94830	5256	1+
246.55547	146	
246.90071	276	1+
246.95256	4438	1+
247.79990	302	1+
247.97389	194	1+
248.09894	274	1+
248.80284	270	1+
248.85290	216	1+
248.90120	2974	1+
249.03924	196	
249.05472	152	
250.90182	450	1+
250.96940	352	1+
252.79631	146	
252.89135	178	
253.79099	262	1+
253.90740	526	1+
254.82884	198	1+
257.64132	132	
258.10115	112	
258.84692	148	
259.84561	112	
259.88111	188	1+
260.05534	100	
260.84222	404	1+
260.96692	826	1+
261.81992	112	
262.82899	104	
262.97096	208	
263.88118	106	
263.98421	106	
264.08595	272	1+
264.79251	106	
264.83268	102	
266.12425	104	
266.81394	236	
267.54215	110	
267.78204	412	1+
267.81816	136	
267.97565	472	1+
268.84007	152	
268.96163	502	1+
269.80140	368	1+
270.41998	106	
271.79276	256	1+
271.87451	128	
271.91575	584	1+
273.93885	168	
275.03261	274	1+
275.80859	142	
276.14976	226	1+
276.35363	216	
276.42782	108	
278.36194	166	
278.76820	106	
278.80071	168	
278.84542	114	
279.02985	140	
279.08147	106	
279.10555	360	1+
279.80366	122	
280.00405	102	
280.04086	164	
280.05736	134	
280.11019	286	1+
280.79294	1292	1+
281.08406	284	1+
281.85359	272	
282.84647	590	1+
282.85981	150	
283.79420	354	1+
283.85123	504	1+
284.44740	110	
284.82171	150	
285.78956	102	
285.84618	1066	1+
285.93895	106	
288.06290	104	
288.79535	396	1+
290.09233	132	
290.78482	346	1+
291.12251	180	
291.78667	222	1+
291.80859	338	1+
292.50793	106	
292.86750	304	1+
294.01815	116	
296.80515	330	
296.85980	108	
296.96729	184	1+
297.79073	166	
297.80328	1230	1+
297.86942	106	
298.41723	108	
298.80266	1100	1+
299.88123	138	
299.89690	146	
300.13443	106	
300.94706	246	1+
300.98687	102	
301.80442	304	1+
301.86157	1148	1+
303.25478	420	1+
303.80616	218	
303.85632	2068	1+
303.90677	102	
303.94481	124	
304.07706	130	
304.80867	148	
304.88257	128	
304.97501	114	
305.10145	156	
305.82907	214	1+
306.08018	140	
306.88456	196	
307.28723	820	1+
307.31745	158	
307.78912	102	
308.02855	122	
308.07932	124	
308.39707	104	
308.59532	106	
308.89302	160	
309.13436	108	
310.87395	410	1+
311.85947	126	
313.97547	192	
314.81945	198	
316.81239	380	1+
318.88473	150	
318.94685	168	
319.82657	144	
319.87139	116	
320.82760	108	
321.07366	186	1+
321.29604	136	
321.81869	884	1+
321.86760	524	1+
322.93038	144	
323.16422	198	1+
324.13012	172	
324.87708	154	
324.89375	188	
325.02276	134	
325.29131	100	
326.29743	174	
326.87243	472	1+
326.97497	132	
327.71657	118	
327.79374	146	
328.88168	148	
328.93303	104	
329.87405	122	
333.89893	154	1+
334.87808	130	
335.36251	134	
336.77277	112	
336.80117	112	
336.85273	128	
336.94536	900	1+
338.10347	208	1+
339.82943	728	1+
340.94323	148	
340.97121	170	
342.92284	102	
343.91065	124	
345.20035	228	1+
349.31969	566	1+
350.76789	282	1+
351.34140	176	
351.76605	214	1+
354.76472	142	
356.75783	256	1+
357.05623	134	
357.34651	234	1+
359.71156	140	
359.96216	244	1+
361.72064	122	
361.96367	106	
363.95220	126	
364.82838	180	1+
366.09034	164	
366.92809	132	
367.33305	188	1+
367.73112	322	1+
367.90451	106	
368.33504	212	1+
369.02088	106	
END IONS

###FS:    #m/z: 340.94153 #charge 1+
###MS: 29
###MSMS: 30
BEGIN IONS
TITLE=Cmpd 22, +MS2(340.9415), 28.0-35.0eV, 0.6min #30
RTINSECONDS=38.001
SCANS=29-30
PEPMASS=340.94153	1225462
CHARGE=1+
189.86377	420	1+
190.94878	108	
192.89009	244	
192.92948	174	
197.88523	136	
205.94849	262	
206.97555	112	
208.88357	286	1+
210.93885	134	
212.87766	1390	1+
213.08817	164	
213.93965	1280	1+
214.89670	124	
215.88774	1074	1+
215.93723	380	
217.88196	422	1+
221.89181	116	
222.95161	132	
223.49565	94	
223.96128	218	
225.95735	120	
226.89399	252	
226.95234	110	
227.78790	136	
228.90184	140	
228.94803	122	
229.18900	100	
229.39291	120	
230.85006	118	
230.88773	976	1+
231.88942	628	1+
231.95093	1024	1+
233.09765	104	
233.13339	142	
233.89898	544	1+
233.95130	334	
235.86844	154	
235.89697	172	
236.87006	94	
236.89529	152	
239.78911	380	1+
239.92656	110	
240.22812	378	
241.94274	508	1+
241.95711	152	
242.90663	124	
243.13349	142	
243.83361	154	
243.92357	100	
245.84244	202	
246.84176	100	
247.05005	102	
247.83657	106	1+
247.97613	134	
248.89900	520	1+
249.02047	110	
249.41032	114	
249.81203	142	
249.96245	384	1+
251.05764	94	
251.92807	160	
251.95837	124	
252.02973	98	
252.79083	268	1+
252.85568	120	
254.96703	498	
255.07503	384	
255.84023	146	
255.96486	614	1+
256.85794	144	
256.87509	100	
256.91200	188	
256.96334	392	1+
257.79997	124	
257.89955	150	
258.13449	100	
258.84500	324	1+
258.86080	176	
261.90797	118	
261.97255	106	
262.05933	232	1+
262.52648	106	
262.79939	198	1+
262.84609	120	
264.92778	134	
265.10340	100	
265.84893	140	
266.61532	102	
267.13635	494	1+
268.80485	110	
269.79870	274	
271.80270	110	
271.84643	350	1+
274.08335	106	
274.85964	118	
274.90627	246	1+
276.85737	154	
277.16344	120	
277.35964	96	
277.80048	146	
279.96319	112	
280.84645	174	1+
281.05058	96	
282.03384	98	
282.05037	132	
282.92115	142	
283.78576	108	
284.01553	122	
284.83101	102	
284.92209	118	
285.41625	214	1+
287.80606	128	
288.12060	98	
289.80553	150	
289.87429	352	1+
290.03711	140	
290.78750	258	
291.08122	96	
291.80294	452	1+
293.85085	106	
293.87369	206	
294.27425	96	
294.85061	104	
294.87777	112	
294.92640	100	
296.29998	104	
296.81124	326	
296.93779	184	1+
297.25602	104	
298.30643	120	
298.97887	132	
299.78683	252	
300.80608	102	
300.85148	196	1+
300.91279	102	
302.89300	122	
303.44015	104	
304.35007	110	
306.28852	106	
306.42269	94	
306.88283	98	
307.13022	222	1+
307.79860	658	1+
307.89428	112	
308.00235	168	1+
308.28798	200	
308.80019	398	1+
309.89419	202	
310.80871	96	
310.88071	336	1+
311.86088	230	
313.86326	268	1+
314.39716	94	
314.81675	292	1+
314.86945	172	1+
318.82687	116	
319.08507	104	
321.88765	114	
322.31014	118	
323.23866	156	
323.30381	384	
323.88844	140	
324.28879	122	
324.89372	396	1+
325.89885	266	1+
326.17643	394	1+
326.34079	124	
326.78981	98	
326.86644	118	
326.88751	100	
327.81145	96	
328.88852	194	
328.96432	94	
329.17960	212	
329.31105	256	1+
329.82116	140	
329.84125	118	
329.88334	120	
330.81635	106	
330.88634	100	
331.79580	114	
331.87392	268	1+
332.81238	104	
333.75895	136	
335.82334	112	
336.09358	132	
336.83178	134	
337.36143	96	
338.87503	108	
339.82612	96	
340.89717	110	
341.19357	226	1+
341.73017	108	
342.90510	262	1+
344.70671	126	
END IONS

###FS:    #m/z: 336.94683 #charge 1+
###MS: 29
###MSMS: 31
BEGIN IONS
TITLE=Cmpd 23, +MS2(336.9468), 28.0-35.0eV, 0.7min #31
RTINSECONDS=38.773
SCANS=29,31
PEPMASS=336.94683	276126
CHARGE=1+
183.86717	112	
183.88051	94	
187.86702	134	
189.86323	146	
192.89171	162	
196.88733	146	
200.88233	88	
204.94052	90	
205.01243	132	
205.97285	110	
207.18743	150	1+
209.94253	132	
210.88307	400	1+
211.17242	98	1+
211.94502	4800	
212.87870	2668	1+
212.91820	90	
213.93993	1842	1+
214.89382	196	
215.88819	1214	1+
215.93725	234	
217.88232	404	
217.93091	102	
219.04247	134	
221.01337	96	
223.96236	126	
224.98153	162	
225.00286	94	
225.44375	88	
225.98983	164	
226.39070	96	
226.82317	94	
226.87857	86	
226.89390	330	
226.97231	130	
227.89499	196	
227.95584	142	
228.80178	122	
228.89663	622	1+
229.04581	94	
229.95495	4770	1+
230.88907	4178	1+
231.02360	106	
231.20696	98	
231.94936	2144	1+
233.17265	94	1+
233.82375	92	
233.89778	564	1+
234.04396	106	
234.39465	92	
234.83059	130	
235.87128	134	
235.89032	184	
235.94894	108	
236.85301	150	
237.13332	300	1+
240.90979	96	
243.79722	152	
243.91456	230	1+
244.61095	90	
246.90948	88	
246.93831	112	
246.97959	306	
247.44928	116	
247.96549	1138	1+
248.83881	86	
248.90113	758	1+
248.98729	368	1+
249.04205	126	
249.95776	556	1+
250.09169	102	
250.83624	450	1+
250.90573	154	
251.78910	236	1+
251.83683	322	1+
251.90786	172	
251.92428	136	
251.97751	106	
252.07573	172	1+
252.93146	112	
252.97109	1994	1+
253.65398	96	
253.79048	128	
253.90634	940	1+
254.96789	610	1+
255.07725	398	1+
255.81129	118	
256.91630	248	1+
257.04256	102	
258.84442	104	
258.95688	322	1+
260.19533	124	
260.93218	156	
261.00644	152	1+
261.83028	418	1+
264.26425	102	
265.43533	90	
266.86809	100	
267.10356	100	
267.13655	136	
267.80556	186	
268.84095	252	
269.11786	148	
269.80182	186	
269.83780	142	
269.85386	258	1+
270.86863	100	
270.97955	156	
271.01793	90	
271.91780	524	1+
272.04261	200	1+
272.76936	90	
272.84346	136	
273.78812	254	1+
274.19079	94	
274.43504	94	
274.89725	144	
274.93114	130	
276.84116	166	
276.85657	148	
277.83260	632	1+
277.85684	98	
277.99294	122	
278.79780	194	1+
278.83545	458	1+
279.10462	140	
279.50466	102	
279.53760	92	
280.92911	204	
281.83160	218	1+
282.04351	90	
282.27720	164	
283.78640	134	
284.79206	86	
285.42129	100	
285.45764	110	
285.84708	1004	1+
286.84715	826	1+
289.36401	108	
289.53309	106	
289.88622	106	
290.09553	90	
290.80466	358	1+
290.86840	150	
291.04852	202	1+
291.44608	94	
291.85517	228	1+
291.95579	92	
292.05305	162	1+
292.89905	318	1+
293.10380	186	
293.15942	92	
293.43887	144	
293.88085	182	
294.27969	132	
294.93414	94	
295.99484	138	
296.05666	150	
296.81385	292	1+
297.10880	112	
297.12411	132	
297.21873	112	
298.10169	140	
298.30930	94	
298.37318	100	
301.52026	104	
302.81593	106	
303.94035	212	1+
305.88678	164	
306.88512	464	1+
307.28980	130	
308.05195	98	
308.29661	104	
309.87024	782	1+
309.88885	136	
310.82287	94	
312.95070	94	
314.21852	90	
315.60655	100	
316.98879	88	
318.09609	92	
323.81871	96	
323.88920	158	
324.29792	122	
324.89616	112	
325.68760	96	
325.88762	106	
327.71941	96	
327.89195	168	
328.88455	110	
328.93072	92	
329.86448	84	
332.08547	162	1+
332.96952	184	1+
333.11070	94	
334.20780	100	
336.80098	100	
337.04213	88	
340.26654	84	
340.80563	94	
341.57472	92	
341.89848	292	1+
END IONS

###FS:    #m/z: 359.96269 #charge 1+
###MS: 29
###MSMS: 32
BEGIN IONS
TITLE=Cmpd 24, +MS2(359.9627), 28.0-35.0eV, 0.7min #32
RTINSECONDS=39.545
SCANS=29,32
PEPMASS=359.96269	227846
CHARGE=1+
125.90403	96	
196.88406	158	
205.95149	262	1+
209.94269	440	1+
210.90077	156	
212.89953	110	
216.41221	136	
220.95821	114	
222.40484	104	
222.42308	92	
222.95359	1200	1+
223.88828	166	
224.94771	2478	1+
225.97442	98	
226.88895	114	
226.94771	3934	1+
228.89092	116	
228.94259	4624	1+
230.88922	188	
231.56330	100	
231.89174	182	
232.02057	94	
233.96343	146	
235.82260	214	1+
238.06217	100	
238.84028	252	1+
239.78488	128	
239.99136	118	
240.78772	210	1+
240.94147	452	
240.96293	2000	1+
241.93725	396	1+
242.42471	104	
242.90221	128	
242.96196	708	1+
244.95744	2652	1+
245.00040	136	
245.94269	294	
246.90766	126	
246.95338	2370	1+
248.15654	110	
248.80108	132	
249.13585	100	
250.94726	256	
250.97110	252	1+
251.89164	116	
252.95259	288	1+
253.16460	202	
253.83782	106	
256.04753	166	
256.92892	232	
258.84707	186	
258.97512	354	
260.83235	102	
260.96883	932	1+
263.06271	110	
263.23406	158	
263.83106	144	
263.98196	162	
264.97928	94	
265.98001	184	
266.25134	96	
266.81592	260	
267.90375	110	
267.97771	308	
268.83692	180	
268.96845	498	1+
269.11829	172	1+
269.84932	106	
269.97074	348	1+
270.15410	114	
270.87241	240	1+
271.84612	188	
273.53020	100	
273.78459	214	1+
275.06183	282	1+
275.09134	96	
275.11929	134	
275.80761	140	
275.86092	140	
275.97154	114	
276.66871	100	
276.81085	100	
276.84806	216	
277.42282	104	
277.80957	308	1+
277.85171	126	
278.09649	146	
278.88284	188	1+
278.96271	100	
279.01865	116	
279.79324	540	1+
279.99187	176	1+
280.26292	138	
280.79537	400	1+
280.86772	120	
281.00137	178	1+
281.37412	104	
281.81073	222	1+
281.87512	200	1+
281.90027	112	
281.93656	94	
282.05265	122	
282.27862	118	
284.82181	284	1+
284.99255	130	
285.79449	134	
286.05404	114	
286.40028	204	1+
286.45541	108	
287.81949	122	
289.20681	104	
290.79117	584	1+
291.11799	146	
292.00508	158	
292.44159	104	
293.11660	138	
293.86271	404	1+
293.88676	94	
294.86438	280	1+
294.93496	94	
296.80886	356	
297.81079	222	
298.80278	866	1+
298.92976	114	
298.96374	92	
299.86838	106	
300.91693	130	1+
301.78423	136	
301.87554	270	1+
302.24798	120	
302.80823	318	1+
303.81010	224	1+
306.07116	98	
306.28071	124	
306.41684	94	
306.84090	164	1+
307.13285	128	
307.30685	160	
308.29226	180	
308.79542	398	1+
308.82317	100	
308.88816	136	
309.79867	236	1+
310.30727	124	
310.87864	194	
311.31305	116	
311.88098	146	
311.94881	124	
314.42519	100	
316.63036	126	
316.94310	136	
317.10948	116	
317.73915	94	
317.88540	98	
318.73789	96	
318.85040	252	1+
318.93535	142	
320.83058	128	
321.81850	102	
322.92650	114	
323.01741	308	
323.93382	96	
324.77932	128	
325.89688	104	
326.29751	94	
326.80452	208	1+
328.89352	176	
328.99438	172	
329.32508	240	1+
329.82487	292	1+
329.87319	244	
333.12217	98	
336.89381	116	
336.94640	518	1+
338.87403	212	1+
339.82540	134	
339.89615	202	1+
340.12492	108	
340.35284	104	
341.04610	96	
341.19354	94	
341.33660	106	
342.01564	222	1+
342.20253	116	
342.83984	94	
342.91007	230	1+
343.27346	168	
345.70781	102	
347.04383	220	1+
347.90019	124	
348.18559	104	
348.29753	102	
351.87986	202	1+
352.76778	100	
353.22359	104	
355.19209	180	1+
356.76693	228	1+
357.27619	98	
357.71031	136	
358.36699	158	
359.18355	120	
361.28364	116	
362.35595	102	
362.79560	94	
363.10802	126	
363.78086	112	
END IONS

###FS:    #m/z: 336.94694 #charge 1+
###MS: 33
###MSMS: 34
BEGIN IONS
TITLE=Cmpd 25, +MS2(336.9469), 28.0-35.0eV, 0.7min #34
RTINSECONDS=43.2395
SCANS=33-34
PEPMASS=336.94694	249736
CHARGE=1+
111.33369	120	
172.05688	98	
182.86809	164	
189.86183	178	
195.94692	96	
196.88041	220	1+
205.95192	144	
208.88255	966	1+
211.91802	138	
211.94435	3410	
211.97030	96	
212.04711	140	1+
212.87872	2966	1+
213.94022	1258	1+
215.41780	108	
215.88658	1068	1+
215.93614	226	1+
216.00430	112	
217.88329	476	
219.83868	100	
221.89002	130	
222.95601	812	1+
224.85433	104	
224.97915	92	
226.38897	92	
226.89583	346	
227.89211	1014	1+
227.91079	102	
227.95904	222	
228.02880	276	1+
228.89480	676	1+
228.97107	144	
229.80842	108	
229.95647	2636	1+
230.88924	4996	1+
230.93799	108	
231.94903	1530	1+
233.89805	1022	1+
234.83428	104	
234.97851	104	
235.84138	92	
235.88987	160	
238.43282	146	
238.84369	124	
238.95481	138	
239.78669	126	
239.83782	126	
239.90535	136	
241.12614	94	
244.79146	94	
245.44115	110	
246.40202	114	
246.90642	222	
246.97555	172	
247.96647	858	
248.66058	104	
248.87991	132	
248.90042	1564	1+
248.98957	190	1+
249.96296	254	
250.13387	116	
250.89686	92	
250.95270	90	
251.79137	242	1+
251.83148	424	1+
251.91193	198	
252.83381	292	1+
252.97107	1516	1+
253.05728	122	
253.90475	1010	1+
254.94642	208	1+
254.96661	686	1+
255.07564	358	1+
256.25902	90	
256.91067	142	
256.96341	322	
257.40688	92	
257.85560	108	
257.91894	218	1+
258.90578	174	
258.96145	150	
259.95787	116	
260.85589	98	
261.83518	90	
262.83053	278	1+
262.85716	148	1+
263.00223	94	
263.05274	92	
263.41870	92	
264.06683	104	
264.79103	142	
265.01523	124	
266.86946	250	1+
267.38543	104	
267.84047	226	
268.58741	106	
268.79723	328	1+
268.84048	274	
269.83923	210	
269.86674	94	
270.51887	102	
270.83679	148	
270.85810	160	
270.93601	158	
270.98226	260	1+
271.85238	96	
271.91551	440	1+
273.13787	106	
273.79452	218	1+
273.97607	106	
275.05555	142	
275.84540	122	
275.92349	164	1+
276.06324	160	
276.81286	94	
276.85459	150	
277.06577	134	
277.12448	90	
277.39249	96	
277.84080	216	
278.83829	282	
278.97587	234	1+
279.45749	92	
279.83760	158	
280.06769	100	
280.81141	262	1+
280.85351	98	
281.79092	208	1+
284.12829	96	
285.85407	318	
286.85016	1460	1+
287.81774	156	
287.89261	92	
289.93040	92	
290.35067	108	
290.85439	214	
291.80363	128	
291.85616	470	1+
292.03322	136	
292.05851	352	1+
292.45714	90	
292.80593	102	
293.10527	92	
293.15071	90	
294.18048	182	
294.20921	148	
294.27698	202	
295.80321	470	1+
295.83591	94	
295.84921	214	1+
295.87338	102	
296.90904	96	
297.01053	90	
297.98150	214	1+
298.78060	92	
298.81982	122	
299.86758	142	
301.10852	160	
301.16331	140	
302.87179	126	
302.89312	92	
304.14193	126	
304.86012	172	
304.89654	164	
306.01910	106	
306.29799	98	
306.81236	102	
306.88930	122	
307.48573	90	
307.88382	140	
308.45514	106	
308.81124	106	
308.82728	248	1+
308.88138	138	
309.33127	166	
309.81374	120	
309.87456	676	1+
310.76048	114	
312.88460	122	
316.02647	102	
316.11487	194	1+
318.99892	108	
319.10403	102	
320.08016	206	1+
320.51719	186	
322.30681	236	1+
323.88610	404	1+
325.02734	102	
328.21223	92	
328.31201	166	
328.89161	282	1+
329.44543	112	
329.86962	108	
330.06176	138	
330.88272	140	
331.87750	142	
337.09809	110	
337.35344	94	
338.84672	128	
338.87259	92	
END IONS

###FS:    #m/z: 359.96284 #charge 1+
###MS: 33
###MSMS: 35
BEGIN IONS
TITLE=Cmpd 26, +MS2(359.9628), 28.0-35.0eV, 0.8min #35
RTINSECONDS=44.012
SCANS=33,35
PEPMASS=359.96284	183132
CHARGE=1+
205.95109	210	
209.94208	776	1+
214.89582	232	
216.41262	168	
221.43145	104	
221.88584	358	1+
222.08452	116	
222.95451	1336	1+
224.94804	2344	1+
225.51592	100	
225.88956	388	1+
226.94703	4542	1+
227.11786	102	
227.93207	256	
228.94311	4172	1+
230.79102	204	1+
230.88800	362	1+
230.98636	104	
231.98788	122	
235.83012	102	
237.89966	260	1+
238.82554	162	
238.93754	130	
239.42818	138	
240.78699	160	
240.81894	110	
240.83757	120	
240.94062	596	1+
240.96185	1116	1+
240.99975	162	1+
241.78715	180	
242.96077	1024	1+
244.92254	108	
244.95761	1914	1+
245.37245	100	
245.46235	106	
245.94002	142	
246.03624	218	1+
246.09946	148	
246.80679	102	
246.95189	2672	1+
246.97409	306	
248.80216	238	1+
250.94962	156	
250.97763	120	
251.10487	446	1+
252.02695	142	
252.10695	326	1+
252.14082	100	
252.82539	108	
252.95371	336	1+
253.83578	118	
254.97844	166	
255.38352	108	
257.16303	102	
258.14519	216	
258.80250	172	
258.83170	230	
258.84733	160	
258.97581	120	
259.79289	196	
259.96860	850	1+
260.94710	120	
260.97072	706	1+
262.79630	114	
262.91475	100	
263.83099	142	
263.84876	120	
263.98059	226	
263.99863	226	1+
264.17863	114	
264.93956	100	
264.96663	110	
265.79415	114	
266.46284	104	
266.81585	314	1+
266.86776	160	1+
266.98878	124	
267.78739	192	1+
267.97392	248	
268.81320	110	
268.95802	108	
269.11655	148	
269.81363	102	
269.97291	368	1+
270.80232	338	1+
270.86735	132	
270.96347	100	
271.84604	388	1+
271.91633	140	
272.12726	128	
273.79241	170	
275.80465	378	1+
275.96794	134	
276.09379	210	1+
276.80273	468	1+
276.85712	360	1+
277.03610	104	
278.09927	204	1+
278.83599	120	
278.85379	104	
278.92540	186	
279.00818	110	
279.79692	112	
279.83685	180	1+
280.26247	214	1+
280.79440	618	1+
280.86670	136	
281.09730	118	
281.98725	102	
282.08978	184	
283.78792	242	1+
283.84881	158	1+
283.98472	582	1+
284.82596	232	
287.42033	102	
288.79591	140	
289.83388	102	
290.86953	152	
291.09961	100	
291.12137	192	
291.79100	164	
291.80668	154	
292.06899	108	
292.10967	102	
292.43834	234	
292.79104	102	
292.85118	108	
293.00550	100	
293.81178	134	
293.82952	118	
293.85044	166	
294.28496	100	
294.86042	270	
295.02125	190	1+
295.88805	182	
295.93372	208	
296.81047	394	1+
296.87608	288	1+
296.93244	250	1+
297.83873	124	
298.80334	1120	1+
299.08557	132	
299.78574	108	
299.82035	114	
299.90606	136	
300.81194	360	1+
300.87927	122	
301.78295	192	
301.85842	206	1+
303.21028	154	
303.94234	208	1+
305.09344	208	1+
305.29436	118	
305.79293	254	1+
306.79472	220	1+
306.88058	218	
307.26830	156	
307.28504	162	
307.88983	184	
308.28633	158	
308.79262	112	
308.81673	104	
308.89169	352	1+
309.82190	152	
310.30880	230	
310.81709	342	1+
310.87604	288	1+
311.86047	200	
313.81047	138	
313.90804	118	
314.81446	490	1+
316.31791	100	
316.81797	496	1+
317.89364	110	
318.93442	350	1+
318.97470	106	
319.14404	116	
319.85794	116	
320.16325	140	
320.75141	122	
320.89820	124	
320.92233	126	
322.92460	122	
323.01973	128	
324.89538	160	
325.90335	102	
327.15608	128	1+
327.94720	144	
328.81456	134	
328.88591	240	
331.44536	100	
332.40430	122	
332.81776	138	
336.94617	890	1+
337.11843	126	
338.86751	192	
338.90805	114	
338.93217	142	
339.87836	128	
340.90393	216	1+
340.94190	184	
341.13559	160	
341.71390	178	1+
343.27178	114	
344.76049	100	
346.22682	100	
352.32396	100	
352.87172	136	
352.89146	182	
354.69788	168	1+
356.75706	120	
357.77658	186	1+
358.18706	174	1+
361.78128	118	
END IONS

###FS:    #m/z: 507.84682 #charge 1+
###MS: 33
###MSMS: 36
BEGIN IONS
TITLE=Cmpd 27, +MS2(507.8468), 28.2-35.2eV, 0.8min #36
RTINSECONDS=44.7845
SCANS=33,36
PEPMASS=507.84682	175812
CHARGE=1+
199.88621	260	1+
217.89639	170	
224.97504	162	
230.85054	218	
230.88859	162	
234.88177	222	1+
235.14454	258	1+
239.86078	214	
240.07602	242	1+
242.90785	300	1+
245.97773	182	1+
247.79728	180	1+
248.86154	266	1+
249.16095	186	
250.88833	184	1+
250.97089	278	
251.07448	554	1+
255.07479	216	
257.87402	220	1+
260.88109	174	
261.87615	274	1+
266.16900	264	
266.86991	172	
266.88625	286	1+
268.85996	164	1+
269.77992	210	
269.92632	288	1+
270.85717	308	
271.86893	162	
272.79743	174	1+
272.85410	700	1+
272.88326	276	1+
273.06563	290	1+
274.06584	246	1+
274.80526	272	1+
276.85721	220	1+
277.15259	174	
280.85206	202	
281.09491	232	1+
281.11479	348	1+
283.94012	286	1+
284.79235	386	1+
284.87304	162	
284.97132	190	1+
286.86930	232	
286.93145	142	1+
288.86937	258	
289.88163	986	
289.91043	204	1+
290.13126	174	
290.86514	1254	1+
290.88181	572	
292.12187	226	1+
292.47813	138	1+
293.05334	338	1+
293.87363	3502	1+
295.82082	218	
295.86279	204	
296.78009	248	1+
296.80978	176	1+
296.87618	254	1+
297.84970	480	1+
298.80176	404	1+
298.85338	334	1+
299.80393	234	1+
299.87741	312	1+
300.84658	300	
300.85594	286	
301.91301	364	1+
302.91683	510	1+
303.83053	208	1+
304.96271	252	1+
305.85049	378	1+
305.96419	178	1+
305.99712	220	1+
306.87439	186	
307.80600	376	1+
307.89144	1328	
308.14593	364	
308.80921	320	1+
308.87988	1172	1+
308.96909	216	1+
309.14683	182	
309.88283	852	1+
310.15638	652	1+
310.27828	140	1+
310.34685	416	1+
310.84516	406	
311.34360	274	1+
311.88487	5738	1+
312.80434	190	
312.97399	372	1+
313.02007	208	1+
313.81644	160	
313.88555	1130	
314.81913	242	
314.86542	1526	1+
315.89087	254	
316.09711	140	1+
316.37838	262	
316.86521	532	
316.88702	344	
316.97237	176	
317.85807	972	1+
317.87865	204	
318.85852	708	1+
320.81589	438	1+
321.81742	314	1+
321.88791	244	
322.86208	234	
323.87801	412	
323.98751	182	1+
324.86119	462	1+
325.06611	196	1+
325.89773	822	1+
326.24417	222	1+
327.82307	166	
327.87771	458	
327.89560	482	
328.01084	182	
328.31942	180	
328.87042	422	
328.89767	860	1+
328.97043	290	1+
329.87687	270	
330.16318	170	
330.83042	186	
330.88132	262	
331.76995	166	
331.88830	228	
332.87502	1168	1+
332.96124	176	
333.17535	482	
333.89848	652	1+
334.77650	214	1+
334.81358	322	1+
334.89780	644	1+
335.83962	168	
336.01417	346	1+
336.31881	198	1+
336.87185	182	
336.94626	316	1+
337.84625	208	1+
337.88172	626	1+
338.15434	170	1+
338.77115	178	1+
338.91261	272	1+
339.88419	224	
340.86823	342	1+
340.95223	206	
341.87315	240	1+
343.77081	228	1+
345.01016	224	1+
345.77073	186	1+
347.41674	202	1+
347.88935	294	1+
348.98993	302	1+
349.80899	168	
350.88771	488	
350.91155	248	
350.96251	302	1+
351.81762	302	1+
351.83680	178	
352.18372	214	
352.61950	174	
352.76931	346	1+
352.91184	554	1+
353.19615	192	1+
353.85442	566	
354.84061	204	
355.42538	160	
355.84553	170	
355.89159	526	1+
356.06383	194	1+
356.81178	192	1+
357.09948	218	1+
357.18573	304	1+
358.72793	228	1+
358.77594	220	1+
358.79470	238	1+
360.32874	228	1+
361.94729	250	1+
362.18276	196	1+
362.36886	214	1+
362.72648	240	1+
362.99823	172	1+
363.78047	244	1+
364.78365	168	1+
366.83963	1294	1+
367.70644	2184	1+
368.89577	562	
369.83931	1046	1+
370.03184	164	
370.78227	348	1+
371.72290	180	
372.04898	288	1+
373.42462	156	1+
373.72011	1006	1+
373.96178	256	1+
375.83037	216	
376.22053	492	1+
376.73799	238	1+
376.79044	236	
376.86576	162	
376.88851	248	
377.88652	194	
378.37158	176	
380.72721	226	
380.85603	572	1+
381.10253	130	1+
381.71668	198	
381.78203	178	
381.89746	214	1+
381.99290	192	1+
382.83095	168	
383.06068	234	1+
383.21123	218	1+
383.71325	290	
383.89314	548	1+
384.71610	192	
384.85187	2354	1+
385.73681	220	1+
386.14369	182	
386.89557	162	
387.08226	240	1+
387.72914	302	1+
387.85127	750	1+
388.79200	210	
389.20244	164	
389.71098	474	1+
389.80363	246	
390.84114	1288	
391.81386	244	
391.84343	700	
391.90398	164	
392.07983	386	1+
392.77727	162	
392.82910	274	
392.86741	390	
393.37289	170	
393.80274	562	1+
393.84417	166	
394.77761	200	
394.83656	212	
394.88318	234	1+
395.39654	194	
395.79203	248	
396.73324	306	1+
396.81074	404	1+
396.95865	194	1+
398.16109	358	1+
398.21872	170	
398.73483	192	
398.86896	392	
399.16046	200	1+
399.70702	306	1+
399.73931	208	1+
400.23681	222	1+
401.82026	178	1+
402.86422	396	
403.05256	178	1+
403.14711	112	1+
403.87260	1220	1+
404.78262	280	1+
405.78870	174	1+
405.87141	518	
406.74152	410	1+
406.86156	312	
407.37342	248	1+
407.72447	546	1+
407.74350	274	1+
407.86571	4504	1+
408.05932	220	
408.37454	212	1+
409.72873	600	1+
409.82357	202	
409.85108	668	
409.90949	174	
410.35506	404	1+
410.83675	778	1+
410.85608	552	
410.87895	334	
411.75294	182	
411.80925	932	1+
411.87748	200	
412.20220	254	1+
412.72984	324	
412.84574	440	
413.07552	424	
413.73278	310	1+
413.85820	264	
414.86759	160	
415.77928	232	1+
415.87061	602	1+
417.25087	280	1+
418.85712	304	1+
421.09811	286	1+
421.73521	170	1+
421.88303	1118	1+
422.85868	290	
423.86480	402	
423.88303	302	
424.82674	238	
424.86951	268	
425.88262	354	
426.86271	1894	1+
427.73726	1032	1+
428.08862	348	1+
428.74221	762	1+
428.85550	718	
428.88343	496	1+
429.14712	130	1+
429.30115	296	1+
429.82269	172	
429.85074	348	
430.74109	1066	1+
430.84069	188	
430.86030	328	
431.68386	150	1+
431.86866	1182	1+
432.24479	242	
434.88696	390	1+
435.86247	412	1+
435.88920	298	1+
436.61045	186	
438.07526	216	1+
438.15266	170	1+
438.85642	214	1+
439.89413	782	1+
441.20514	270	1+
442.21436	292	1+
444.40936	158	1+
444.87296	3042	1+
445.74810	166	
448.25097	240	
448.89859	174	
448.93279	222	1+
449.77173	454	1+
449.87963	1012	1+
450.74774	320	1+
453.87412	218	
454.75097	230	1+
457.90380	918	1+
458.87327	188	1+
460.22523	264	
462.88404	696	1+
464.18905	196	
464.78544	170	
465.89525	244	1+
467.88916	2298	1+
468.78187	354	
469.78340	244	
474.08828	224	1+
478.72652	194	1+
484.32112	182	
485.89937	1106	1+
488.66854	202	1+
497.79310	290	1+
498.28743	222	1+
499.73409	160	
500.16668	122	1+
500.21187	200	1+
501.23523	156	1+
502.42711	114	1+
502.58043	260	1+
503.11487	214	1+
503.21925	166	1+
503.23987	212	1+
504.80393	288	1+
507.66421	186	1+
509.28131	188	1+
509.80494	148	1+
509.86034	208	
510.22866	206	1+
510.86785	218	
END IONS

###FS:    #m/z: 322.93075 #charge 1+
###MS: 37
###MSMS: 38
BEGIN IONS
TITLE=Cmpd 28, +MS2(322.9307), 28.0-35.0eV, 0.8min #38
RTINSECONDS=48.4615
SCANS=37-38
PEPMASS=322.93075	2867894
CHARGE=1+
90.37020	92	
191.86328	126	
191.89375	94	
192.89060	108	
195.02405	100	
196.04239	100	
196.88316	186	
201.04572	94	
201.96285	90	
204.89096	86	
205.94863	342	1+
205.96612	150	1+
209.94741	132	
210.88927	202	1+
211.94448	100	
212.11065	108	
212.91460	94	
213.41456	92	
213.89104	254	1+
215.88641	188	
215.90159	128	
216.88977	104	
221.93940	106	
221.95443	118	
222.95350	192	
223.96044	794	1+
225.88391	90	
225.95903	160	
226.89947	154	1+
227.78656	136	
227.92969	302	
228.47222	90	
228.79872	90	
230.86012	194	1+
230.88959	102	
230.89933	102	
231.88873	92	
232.91216	88	
234.88639	88	
235.82136	284	1+
236.07904	98	
236.93456	98	
237.11429	96	
237.90805	136	
238.00424	230	1+
238.03424	156	1+
238.87781	86	
238.94392	152	
239.07937	366	1+
239.79066	464	
240.14528	110	
240.48217	104	
240.78785	230	
240.82116	218	1+
240.94076	2948	
241.90290	88	
241.93992	10910	1+
242.82483	366	1+
242.94229	7786	1+
243.06716	232	1+
243.36773	106	
243.82171	118	
243.88592	236	
244.78907	108	
244.82236	190	1+
244.94050	1944	1+
245.72987	100	
246.89958	98	
246.97826	554	
247.00942	238	1+
248.85940	204	
248.90149	148	
249.06408	92	
249.79694	154	
250.94715	266	
251.07100	136	
251.78693	158	
251.92641	184	1+
252.07017	94	
252.95165	102	
253.35286	138	
253.83589	150	
253.85927	178	1+
254.04442	92	
255.01199	198	1+
255.78206	136	
255.80369	138	
256.24398	96	
256.33057	112	
257.79937	276	
258.83660	408	1+
259.01438	92	
259.84068	250	1+
261.83376	242	
261.89725	124	
262.83956	162	
262.96638	96	
263.17761	94	
263.83132	118	
264.05085	218	1+
265.85302	296	1+
265.90954	94	
265.96173	86	
266.02576	188	1+
267.00497	100	
267.79304	130	
268.02350	330	1+
268.05856	154	
268.96170	184	
269.80126	146	
271.19773	96	
271.80602	118	
273.35053	132	
273.79516	364	
273.84395	96	
273.89042	92	
273.91112	120	
274.04848	114	
274.49379	86	
274.79551	226	
275.79649	180	
275.80611	712	1+
276.07677	168	1+
276.57298	86	
276.85596	122	
277.85312	156	
278.09039	866	1+
278.84867	476	1+
279.05125	88	
279.09211	742	1+
280.79372	258	1+
281.82033	222	1+
282.19659	164	1+
282.85554	390	1+
282.97157	118	
283.07035	126	
283.28036	166	
283.40667	90	
283.78449	348	1+
283.85881	224	1+
284.29665	330	1+
287.58932	102	
287.91414	100	
288.78584	464	1+
289.88788	118	
290.87928	94	
291.80401	726	1+
291.86067	188	1+
292.13396	90	
292.44135	122	
293.06880	86	
294.86240	484	1+
294.94052	164	
295.87177	318	1+
296.06980	112	
296.80594	300	1+
296.82426	92	
298.80599	92	
298.99114	102	
299.71814	196	1+
299.78797	118	
299.82772	156	
300.78291	132	
300.83517	130	
301.80504	148	1+
301.86440	144	
302.04836	86	
302.15176	86	
302.24770	118	
302.88869	88	
303.73116	86	
304.79133	100	
305.80300	102	
305.87700	90	
306.07358	140	
306.38187	92	
306.88392	100	
307.62361	90	
307.79772	678	1+
307.88866	578	1+
308.81213	130	
308.98605	88	
309.29383	126	
309.81314	190	
310.30852	304	
310.76068	88	
310.82240	174	
310.87466	840	1+
311.90265	120	
312.80271	340	1+
314.18356	92	
314.79977	114	
315.98730	158	1+
316.78550	106	
317.88181	244	1+
318.04975	88	
318.21197	92	
320.75617	96	
320.83273	248	1+
321.07764	160	
322.88293	320	1+
323.30622	154	
325.90222	186	
326.90370	148	
327.04043	108	
327.88466	134	
END IONS

###FS:    #m/z: 363.95750 #charge 1+
###MS: 37
###MSMS: 39
BEGIN IONS
TITLE=Cmpd 29, +MS2(363.9575), 28.0-35.0eV, 0.8min #39
RTINSECONDS=49.234
SCANS=37,39
PEPMASS=363.95750	603108
CHARGE=1+
185.86726	128	
187.87280	154	
189.86301	1394	1+
191.85860	956	1+
195.49241	108	
196.88316	578	1+
207.87620	852	1+
207.90957	108	
209.86720	140	
209.94389	1872	1+
210.88307	530	1+
212.87952	5922	1+
214.89329	590	1+
216.41173	152	
219.88456	194	1+
222.95196	1428	1+
224.94879	1900	1+
226.83378	226	1+
226.94765	7216	1+
226.97146	154	
227.78815	120	
227.89358	124	
227.93330	350	
228.12579	138	
228.79334	206	
228.89517	1180	1+
228.94268	7316	1+
230.14633	110	
230.88992	8522	1+
232.01594	118	
232.88605	1696	1+
233.05103	158	1+
234.87954	364	1+
234.93027	140	
235.97729	124	
236.84260	218	1+
238.01604	118	
238.89413	130	
239.12794	102	
240.90340	104	
240.94111	792	
240.96426	924	1+
241.83869	188	
241.94011	1924	1+
242.82330	198	
242.90350	108	
242.94265	1194	1+
242.95918	1336	1+
243.82105	124	
244.78868	240	1+
244.82182	236	
244.95735	3764	1+
245.05955	108	
245.13220	128	1+
245.82911	136	
245.86227	156	
245.94145	716	
245.97318	124	
246.06694	200	1+
246.90682	458	1+
246.95355	4784	1+
246.97319	224	
247.64292	124	
248.80352	440	1+
248.85846	198	
248.90078	2126	1+
248.98073	134	
249.00335	132	
250.90173	386	1+
251.06068	116	
251.92575	176	
252.10349	112	
252.96960	112	
253.83813	378	1+
253.90671	536	
253.94875	108	
254.16852	100	
254.89725	112	
255.04819	104	
257.93853	222	1+
258.83391	272	
258.84692	310	1+
258.97312	364	1+
259.74254	104	
260.83154	220	
260.97070	822	1+
261.80574	170	
261.83738	118	
262.80511	100	
262.83289	262	1+
262.85480	140	
262.97250	608	1+
263.03812	106	
264.79806	106	
264.82025	158	
265.81155	668	1+
266.47273	158	
266.78169	312	1+
266.81424	574	1+
266.90901	514	1+
267.20388	112	
267.80667	132	
267.91199	368	1+
267.97405	452	1+
268.13903	126	
268.22724	110	
268.96051	184	
269.79758	584	1+
269.84666	162	
269.97020	478	
269.99561	116	
270.07111	212	1+
271.03999	108	
271.41749	116	
271.91322	566	1+
273.41992	232	1+
276.35443	152	
276.81529	124	
276.85564	118	
276.91872	114	
277.83725	102	
277.91874	204	
278.76207	108	
278.79676	212	
279.10571	344	1+
279.79836	176	
280.26019	202	
280.79343	1200	1+
280.81383	340	1+
281.01231	162	1+
281.85603	122	
282.79607	136	
283.06502	280	1+
283.79243	162	
283.85173	624	1+
283.98685	196	
284.82305	122	
285.13103	130	
285.79137	258	1+
285.84490	1376	1+
286.14808	132	
286.91980	100	
287.81376	178	
288.79630	268	1+
289.09091	190	
289.91371	126	
290.78614	608	
290.86506	152	
291.11937	228	
291.80516	314	
292.43520	380	1+
292.80098	142	
292.85856	106	
293.06780	192	
293.08429	114	
293.11399	226	1+
295.07324	150	1+
295.44526	108	
295.85884	142	
295.93444	106	
296.80987	794	1+
297.91401	164	
298.72934	102	
298.80134	2372	1+
298.97777	98	1+
299.13471	146	1+
299.88576	158	
300.85703	114	
300.92929	158	
301.86105	1204	1+
303.80749	938	1+
303.85505	2636	1+
304.15292	188	1+
304.43797	156	
305.80670	282	1+
305.87667	462	1+
306.28889	120	
306.85941	102	
307.03441	332	1+
307.06124	154	1+
307.13602	122	
307.28732	110	
307.93748	198	1+
308.29449	278	
308.80455	240	1+
308.88080	122	
309.32571	248	1+
309.83020	112	
309.92205	104	
310.07108	120	
310.81124	200	1+
310.87713	124	
312.87024	262	1+
315.00764	146	
316.81613	160	
317.87511	130	
318.93502	284	1+
319.14310	264	1+
319.24244	100	
319.82363	162	
319.87369	106	
321.75139	182	1+
321.81858	1296	1+
321.86949	532	1+
322.92842	196	
323.93528	106	
324.01665	148	
324.88273	182	
324.96319	100	
325.07835	102	
325.16258	200	1+
325.28811	150	
326.66554	118	
326.87347	828	1+
326.96273	126	
328.19204	192	1+
328.31868	170	
328.88760	212	1+
329.83449	138	
331.11026	114	
332.87952	158	1+
333.75868	136	
334.00859	124	
336.72918	230	1+
336.94998	606	1+
337.18371	102	
337.83359	170	
338.83703	196	
339.82911	1228	1+
340.76124	186	1+
340.94142	240	1+
342.41722	106	
343.05119	208	1+
343.70888	234	1+
344.10080	104	
345.72075	240	1+
348.72849	112	
349.31828	290	1+
350.82465	106	
351.33259	134	
351.76209	278	1+
352.89089	148	
353.71736	202	1+
359.29871	206	1+
359.93362	154	1+
360.71280	106	
362.15304	110	
362.37658	226	1+
362.70827	460	1+
363.71502	264	1+
363.73238	124	
365.73477	100	
366.32644	248	1+
366.75099	134	
367.77351	144	
368.74038	130	
END IONS

###FS:    #m/z: 336.94686 #charge 1+
###MS: 37
###MSMS: 40
BEGIN IONS
TITLE=Cmpd 30, +MS2(336.9469), 28.0-35.0eV, 0.9min #40
RTINSECONDS=50.006
SCANS=37,40
PEPMASS=336.94686	273606
CHARGE=1+
182.86752	280	
196.88490	138	
202.87126	104	
205.95037	188	
207.87692	302	1+
209.88207	488	1+
210.88555	360	1+
211.94461	5558	1+
212.87823	3638	1+
213.46120	100	
213.93882	2764	1+
214.89510	174	
215.88686	1534	
217.88518	468	
217.93736	208	
218.85554	92	
220.01034	90	
220.05798	128	
223.89825	146	
223.96248	368	1+
223.97918	106	
225.09617	92	
226.89293	218	
226.94760	114	
227.03219	92	
227.89793	96	
228.89474	920	
229.13468	108	
229.55901	90	
229.70817	98	
229.95548	5182	1+
230.88976	5144	1+
231.95070	2232	1+
232.82778	92	
232.89350	1418	1+
233.82619	288	1+
233.89922	900	1+
234.87089	238	1+
235.78840	112	
235.82989	144	
235.89380	258	
235.94380	134	
235.95528	114	
237.06343	170	
238.70893	88	
239.55190	140	
239.81988	132	
240.13491	142	
240.16806	92	
241.01015	92	
241.97077	100	
242.10920	94	
244.84223	124	
244.95852	98	
245.02215	102	
245.11839	100	
245.89748	282	1+
246.15958	94	
246.97619	348	
247.86323	196	1+
247.96620	1816	1+
248.89928	1744	1+
249.04885	294	1+
249.07774	206	1+
249.72455	96	
249.82933	146	
249.95927	550	1+
250.49753	100	
250.82629	412	1+
250.84465	102	
251.02614	110	
251.78402	112	
252.84194	184	
252.91621	94	
252.97126	3648	1+
253.08680	184	
253.85813	234	1+
253.90425	1058	1+
254.96771	1178	1+
255.07613	122	
255.94029	130	
256.03180	112	
256.34036	254	1+
256.80230	190	1+
256.85177	192	
256.91336	178	
256.96056	418	1+
257.41258	100	
257.83691	218	1+
257.92150	116	
258.91040	152	
259.95643	102	
263.05683	96	
263.80897	130	
263.84508	266	1+
265.01607	254	1+
265.03588	186	1+
266.81068	90	
267.80527	146	
267.84135	188	
267.86598	132	
268.28385	94	
268.84002	452	
269.11497	102	
269.79988	246	
269.83807	162	
269.84568	506	1+
270.98212	248	1+
271.42511	92	
271.80925	106	
271.91648	244	
272.84498	94	
272.89833	146	
272.91847	128	
272.95902	110	
272.97946	194	
273.79281	316	
273.89799	114	
273.98003	212	1+
275.83973	116	
275.95134	104	
276.85276	158	
276.89494	210	1+
277.41883	96	
277.81715	94	
277.96037	106	
278.83712	534	1+
279.81296	98	
279.96775	130	
280.66190	90	
280.86903	204	1+
281.04718	96	
282.80725	134	
282.88473	104	
283.78853	148	
284.04965	98	
284.78842	112	
284.88052	138	
285.84885	138	
285.92546	100	
286.85082	966	1+
286.88395	94	
288.89521	94	
289.85716	90	
290.96464	228	1+
291.75445	94	
291.80147	194	
292.82070	92	
292.85923	358	1+
295.97041	94	
296.05541	90	
296.81161	440	1+
297.81749	318	1+
298.80364	236	1+
299.07751	154	
299.96572	92	
302.06134	96	
302.83231	122	
303.21456	120	
303.82685	110	
305.82420	118	
305.86296	234	
306.88382	186	
307.29620	94	
307.79803	122	
308.42295	88	
308.88194	242	
309.08956	102	
309.41805	98	
309.86745	734	1+
309.88735	120	
309.91502	96	
310.11888	174	
310.82323	110	
310.87025	544	1+
311.88563	252	1+
315.81639	130	1+
315.86086	122	
316.90582	102	
319.94682	90	
320.73169	144	1+
321.92456	104	
324.38214	100	
324.48750	106	
324.83051	116	
324.89502	336	1+
325.13313	180	1+
326.29211	166	
326.89851	102	
328.88730	406	1+
328.95359	112	
329.86901	132	
330.31516	94	
332.31320	94	
334.77540	154	1+
335.88439	100	
337.09093	218	1+
338.03662	88	
338.18580	88	
338.32763	104	
338.76440	114	
338.86574	94	
339.39733	94	
339.74868	122	
340.86918	98	
341.87753	166	1+
END IONS

###FS:    #m/z: 322.93082 #charge 1+
###MS: 41
###MSMS: 42
BEGIN IONS
TITLE=Cmpd 31, +MS2(322.9308), 28.0-35.0eV, 0.9min #42
RTINSECONDS=53.6775
SCANS=41-42
PEPMASS=322.93082	3557188
CHARGE=1+
47.52442	98	
69.37473	100	
190.86847	132	
191.85697	142	
192.88984	166	
196.88269	94	
201.04491	100	
205.95095	362	1+
207.97568	164	
208.91264	92	
209.94597	146	
210.05325	136	
210.89690	306	1+
211.45124	96	
211.54604	96	
212.88026	236	
214.89247	158	
215.89031	90	
215.96753	100	
217.89612	154	
220.98420	92	
221.07738	92	
222.95275	730	1+
223.44997	88	
223.95747	410	1+
226.84231	150	
226.89540	94	
227.77465	94	
227.88808	186	1+
227.93280	394	
230.88883	174	
231.01991	92	
233.47508	94	
234.55547	94	
234.91189	102	
235.82375	96	
235.89239	92	
235.98853	106	
238.07826	124	
238.93798	150	
239.07981	256	
239.78862	682	1+
240.82028	402	1+
240.88509	268	1+
240.94080	3140	
240.96540	342	
241.00750	150	1+
241.94232	2918	
242.94213	8052	1+
243.13617	100	
243.81785	132	
244.06031	130	
244.82054	138	
244.94144	1866	1+
246.94323	92	
246.97695	738	1+
248.16520	92	
248.85098	176	
248.90031	184	
248.93437	186	
249.04166	120	
249.79447	94	
249.83242	116	
250.47020	98	
250.93840	248	1+
251.10894	226	1+
251.58114	110	
251.78720	114	
253.92227	140	
254.88576	140	
254.91475	90	
254.95005	96	
255.08166	92	
255.78372	310	
255.89838	152	1+
256.03875	122	
257.79827	478	1+
258.83327	388	1+
259.53109	88	
260.82699	434	1+
260.84088	106	
261.83052	308	1+
261.93787	92	
262.35465	94	
262.88275	200	1+
262.96745	116	
263.10382	90	
263.83032	148	
263.98322	118	
264.35142	102	
264.57777	92	
264.85640	110	
264.92561	92	
265.06065	130	
265.79921	164	1+
266.06519	96	
266.09382	90	
266.86035	130	1+
266.99774	202	1+
267.79576	196	
268.80082	116	
268.90697	180	
269.34878	104	
269.79801	354	1+
269.84464	388	1+
269.90584	94	
271.41863	94	
271.79987	210	
271.82091	92	
272.34660	146	
272.85301	114	
273.79361	588	1+
274.15421	106	
275.22247	90	
275.80899	732	1+
275.84552	216	1+
277.09142	92	
277.80984	114	
277.94169	158	
278.02697	242	1+
279.09190	222	
279.27887	90	
279.86867	138	
280.10211	98	
280.26838	310	1+
280.80601	128	
281.13858	148	
281.75527	106	
281.79605	122	
281.97294	206	1+
282.86050	152	
283.07300	150	
283.13990	92	
283.74560	100	
283.79116	304	
283.86484	138	
284.08290	118	
284.29445	172	
284.79410	272	1+
285.19248	262	1+
285.29465	134	
285.86025	270	1+
285.92049	148	
285.95293	92	
287.80735	156	
289.78601	116	
289.79908	130	
289.87871	202	
290.02734	98	
290.78980	118	
290.87864	160	
290.91994	96	
291.00791	96	
291.80086	764	1+
291.86117	90	
293.06239	96	
293.82205	108	
293.85678	142	
293.88205	138	
294.25339	92	
294.87875	234	
295.13453	90	
296.80988	326	1+
297.13334	104	
297.82967	184	1+
298.80152	114	
299.78406	706	1+
300.03289	154	1+
300.90892	144	
301.14987	178	1+
301.85844	212	1+
303.25064	116	
303.86446	198	1+
306.79210	1072	1+
306.88032	128	
307.79413	936	1+
307.87324	378	1+
307.89043	248	
308.29126	306	1+
308.82713	250	1+
309.31579	312	1+
310.80996	164	
310.88082	300	
311.86732	322	1+
311.88885	176	
312.80615	504	1+
314.81628	368	1+
314.84025	106	
314.86880	192	1+
315.85516	94	
317.86570	128	
318.86255	128	
318.89932	118	
322.91671	90	
323.23692	122	
324.05779	158	
324.43012	90	
324.89278	836	1+
325.12182	122	
325.81111	272	
326.37702	94	
326.87745	260	1+
327.80760	162	
328.04035	136	
END IONS

###FS:    #m/z: 340.94153 #charge 1+
###MS: 41
###MSMS: 43
BEGIN IONS
TITLE=Cmpd 32, +MS2(340.9415), 28.0-35.0eV, 0.9min #43
RTINSECONDS=54.4495
SCANS=41,43
PEPMASS=340.94153	1399490
CHARGE=1+
104.16368	102	
189.86237	250	
191.09989	120	
192.92759	114	
193.70756	118	
196.88386	140	
197.93451	96	
204.90675	92	
205.94957	132	
207.81023	100	
208.88272	98	
208.94254	214	
208.95460	144	
208.97917	116	
209.94516	98	
210.93910	130	
212.88039	280	
213.87896	448	1+
213.93851	1932	1+
214.89442	180	
215.88692	1502	1+
217.88158	908	1+
217.93793	118	
221.89065	92	
221.94676	170	
224.97513	98	
228.95118	92	
229.94794	176	1+
230.82310	216	1+
230.88788	2028	1+
231.94878	2028	1+
232.12047	98	
233.87153	100	
233.89771	880	1+
234.12139	94	
235.17270	116	
235.86898	160	
235.89518	814	1+
237.24069	96	
237.88785	254	1+
237.91317	132	
238.88990	182	1+
239.11285	160	
239.78831	434	1+
240.13784	130	
240.23064	608	1+
240.95774	138	
241.43927	92	
241.89779	142	
243.78672	182	1+
243.98524	114	
244.04275	92	
244.57619	126	
246.06689	130	
246.94973	128	
246.97705	332	1+
248.89892	440	1+
249.96414	574	1+
250.95050	144	
251.88712	106	
251.90681	94	
252.95421	116	
253.90835	164	
254.46998	96	
254.90553	112	
254.96497	942	1+
255.07181	306	1+
255.84105	208	1+
256.00871	104	
256.89250	132	
256.91686	326	1+
256.96128	398	1+
257.00480	98	
257.06105	102	
257.80117	260	
258.79959	210	
258.84883	266	1+
258.88607	100	
260.83886	120	
260.94553	138	
261.84696	118	
262.09310	130	
263.05383	94	
263.17071	94	
263.84599	94	
264.82517	106	
265.01692	132	
265.42132	94	
265.84855	114	
265.92964	106	
267.13669	262	1+
268.01712	106	
268.84132	118	
269.80068	132	
269.84532	106	
270.88203	230	1+
271.84639	136	
271.92060	134	
272.02994	94	
272.79790	138	
272.91244	126	
272.93532	136	
273.91736	154	
274.19193	128	1+
274.84764	126	
275.02110	240	1+
275.81038	244	
275.97676	150	
276.81654	132	
276.85565	332	1+
276.89455	126	
277.41548	128	
277.79881	172	1+
278.88298	92	
278.97323	136	
279.46378	98	
279.84413	200	1+
279.96231	98	
280.81112	124	
283.72054	100	
283.79105	466	1+
283.87327	218	
286.08147	96	
288.17666	98	
289.78603	214	1+
289.88004	114	
292.87577	120	
292.91630	92	
294.86297	116	
295.80186	162	1+
296.10763	92	
296.85605	138	
296.97600	114	
297.79020	152	
297.81253	100	
298.08333	166	
298.80203	180	
299.78065	142	
299.79626	144	
300.78690	224	1+
300.91168	212	
301.00062	142	
302.17863	134	
302.39284	96	
302.81384	112	
302.85599	214	1+
302.87742	94	
303.93949	244	1+
304.77665	204	
305.85579	94	
306.87854	112	
307.80046	476	1+
307.88282	98	
308.28943	188	1+
308.82377	118	
309.81865	128	
310.87868	494	1+
311.08133	104	
312.80329	240	
312.86842	116	
313.88856	106	
314.82279	106	
315.02749	106	
320.44138	124	
321.42602	142	
321.81586	142	
323.20158	128	
323.81433	120	
324.28814	152	
324.88873	340	1+
326.17765	250	
327.17472	142	
327.89819	122	
328.31420	100	
328.80337	94	
328.81902	150	
328.83843	126	
328.88622	418	1+
328.90492	134	
329.76670	98	
329.86859	174	
330.52311	106	
330.81376	654	1+
331.88303	226	
333.95299	118	
337.83263	136	
339.82630	136	
339.90042	108	
340.72157	102	
341.84850	136	
342.90385	134	
343.91451	110	
344.41411	96	
END IONS

###FS:    #m/z: 363.95762 #charge 1+
###MS: 41
###MSMS: 44
BEGIN IONS
TITLE=Cmpd 33, +MS2(363.9576), 28.0-35.0eV, 1.0min #44
RTINSECONDS=55.222
SCANS=41,44
PEPMASS=363.95762	753464
CHARGE=1+
154.58003	124	
182.86811	298	
183.93315	168	
189.86285	1142	1+
191.86008	970	
196.88565	296	1+
200.94687	106	
202.00638	100	
205.94854	396	1+
207.87630	742	1+
209.89070	100	
209.94427	964	1+
209.96257	150	
210.88338	1000	1+
212.87986	4656	1+
216.41443	134	
217.87420	252	1+
218.91527	100	
222.95275	1264	1+
224.14457	98	1+
224.94859	1426	1+
225.47174	100	
225.88477	140	
226.89863	114	
226.94797	6684	1+
226.96962	336	
227.93365	250	
228.89408	1160	1+
228.94287	6738	1+
230.88949	8862	1+
233.87971	116	
234.88261	410	
235.82751	128	
236.87111	150	
236.97017	196	1+
239.65636	100	
240.82838	166	
240.94101	838	
240.96446	572	
241.93898	2162	1+
241.95858	926	1+
242.94086	1472	1+
242.95889	642	1+
243.81900	124	
244.95782	2668	1+
245.12800	122	
245.79057	226	1+
245.94541	360	
246.23754	104	1+
246.80774	226	1+
246.90516	650	1+
246.95254	4086	1+
247.21423	98	
248.80008	400	1+
248.89989	2720	1+
249.03025	138	
249.07368	242	1+
249.44258	110	
250.95037	260	1+
250.96973	176	
252.08617	258	1+
252.79011	182	
252.89252	120	
253.08570	298	1+
253.16092	136	
253.83367	152	
253.90602	922	1+
256.83985	132	
258.83434	168	
258.85137	112	
258.97497	130	
259.98449	148	
260.82640	152	
260.96896	762	1+
261.79485	150	
261.83256	694	1+
262.79789	132	
263.81649	376	1+
265.98084	160	
266.08698	118	
266.81571	644	1+
267.13704	134	
267.46182	122	
267.97553	594	
268.79810	314	1+
268.84331	346	1+
268.95787	128	
269.80512	224	1+
269.96906	742	1+
270.08546	172	1+
271.85474	214	1+
271.91734	444	1+
272.67014	108	
273.79712	184	1+
274.42123	228	1+
276.81130	106	
277.85998	130	
277.91753	114	
278.79791	352	
278.85920	130	
279.07247	102	
279.10292	128	
279.79988	210	
279.85180	110	
280.79399	866	1+
281.32670	104	
281.84774	220	1+
281.86254	150	
281.96134	146	
282.79040	508	1+
282.81035	158	
282.96403	138	1+
283.06508	198	
283.79136	294	1+
283.85389	338	1+
284.82796	154	
285.84727	718	1+
285.86922	120	
286.92334	134	
287.80607	150	1+
288.79689	282	1+
289.88232	146	
290.78483	308	
290.86261	106	
291.11730	220	
291.78678	130	
291.81150	192	1+
291.85566	292	1+
292.00039	252	1+
292.05920	102	
292.43621	178	
292.86016	226	1+
292.99925	172	1+
293.43669	104	
293.94152	102	
294.86098	208	1+
294.92629	304	1+
295.80256	632	1+
296.14568	100	
296.98248	180	1+
297.93600	164	
298.80382	1174	1+
299.02410	110	
299.87290	204	
300.80305	500	1+
300.85692	1106	1+
300.87316	136	
300.93878	104	
301.80383	318	1+
301.86217	938	1+
302.10656	124	
303.13526	192	1+
303.73124	100	
303.80838	926	1+
303.85731	1978	1+
304.94416	102	
305.80367	118	
305.86484	100	
306.30548	222	
306.75395	102	
306.80165	358	1+
306.88410	102	
307.30746	146	
307.83897	102	
307.87471	104	
307.89272	124	
308.16828	152	
308.28879	242	
308.90113	226	1+
309.87292	162	
310.83170	132	
310.88104	132	
311.88794	270	1+
311.94999	100	
312.23363	110	
312.96009	130	
313.15275	144	
313.87898	210	1+
314.81727	296	1+
316.81826	394	1+
316.93629	106	
318.80056	108	
319.10853	100	
319.82680	298	
320.31850	202	1+
320.81995	150	
320.86880	154	
321.81778	1128	1+
321.86135	164	
322.92978	106	
322.95263	104	
323.30855	104	
324.87974	138	
325.79386	186	
325.90309	154	
326.87296	562	1+
326.90176	140	
327.98337	138	
328.16246	170	
329.83358	112	
329.87251	458	1+
330.38685	114	
330.71561	100	
332.82956	204	
334.88016	158	
334.91164	138	
335.06503	176	1+
336.80432	108	
336.94465	102	
337.83282	204	1+
337.94349	226	
339.13563	206	1+
339.82951	774	1+
340.94111	182	
341.82862	160	
343.08106	148	
343.27504	124	
343.70774	116	
343.91192	188	
345.90181	344	1+
347.07676	256	1+
349.31460	134	
349.81677	108	
349.83249	106	
350.20198	226	1+
351.32785	106	
353.88975	124	
354.04742	242	1+
356.17452	102	
356.80985	132	
357.71628	194	1+
358.78510	102	
359.02798	120	
359.79958	144	
360.13002	132	
360.76329	222	1+
361.72316	146	
362.76852	234	1+
362.84126	162	
363.72066	142	
363.95754	290	1+
367.03921	156	
367.83818	242	1+
368.37960	114	
368.73593	136	
END IONS

###FS:    #m/z: 322.93078 #charge 1+
###MS: 45
###MSMS: 46
BEGIN IONS
TITLE=Cmpd 34, +MS2(322.9308), 28.0-35.0eV, 1.0min #46
RTINSECONDS=58.8935
SCANS=45-46
PEPMASS=322.93078	2678392
CHARGE=1+
61.49358	84	
180.98974	82	
188.78153	88	
192.89327	86	
195.97693	84	
200.06863	94	
202.00964	86	
202.88690	86	
205.94864	348	
207.97580	134	
209.94343	126	
212.87792	108	
212.89572	108	
213.13291	88	
214.41668	108	
214.89815	120	
217.89720	84	
218.89694	266	1+
220.15611	90	
220.83640	86	
220.86936	92	
221.94511	84	
222.89226	106	
222.95221	356	1+
224.40141	98	
225.86547	98	
225.90245	150	
226.89042	174	1+
227.93110	296	
227.95462	148	
228.54811	98	
228.90865	88	
230.88737	400	
233.04753	96	
233.95621	170	
236.85534	94	
237.01597	108	
237.79221	108	
237.89567	92	
238.45458	88	
238.79224	120	
238.92650	96	
238.94153	130	
239.78790	428	1+
239.90161	86	
240.10045	92	
240.82383	288	
240.94064	3756	
240.99280	100	
241.93976	10164	1+
241.98905	88	
242.82127	122	
242.83228	92	
242.94183	7076	1+
243.49259	88	
243.82679	110	
243.88840	112	
244.79154	96	
244.93967	1540	1+
245.81997	134	
246.82994	190	1+
246.85405	208	
246.97708	512	1+
248.89652	200	1+
248.97389	144	
249.06137	88	
249.12382	92	
249.15438	84	
249.93232	90	
250.24120	94	
250.80264	84	
250.94599	214	
251.11784	84	
251.92801	104	
252.99922	92	
253.14181	92	
253.34973	98	
253.90838	96	
254.49947	94	
255.04109	280	1+
255.33075	86	
255.78687	130	
255.90764	92	
257.79873	384	1+
258.83697	286	1+
258.97532	124	
259.00908	84	
260.33789	122	
260.84652	200	
261.83279	100	
262.06538	152	1+
262.82756	524	1+
263.90328	92	
263.97645	110	
264.23616	88	
265.08315	198	1+
266.84426	156	
267.79656	174	
268.81159	128	
268.90826	124	
268.95639	130	
269.91867	92	
271.80506	102	
271.84762	86	
273.15624	104	
273.39005	96	
273.79460	416	
273.83485	86	
274.82667	92	
275.81027	570	1+
276.81643	338	1+
276.84034	132	
278.05903	86	
278.85569	130	
279.09224	728	1+
279.12136	104	
279.84496	266	1+
280.16811	92	
280.79383	246	1+
280.90813	186	1+
282.03760	92	
282.08777	134	
282.86615	124	
283.06640	336	1+
283.78863	336	1+
283.81818	144	
283.85828	252	1+
283.97182	86	
284.12834	88	
284.29469	142	
284.88068	164	
285.30088	140	
285.76179	86	
286.19355	84	
287.80710	518	1+
287.88518	96	
288.20170	112	
289.78973	422	1+
289.88341	150	
290.86424	236	1+
291.43255	90	
291.80586	110	
291.86347	166	1+
292.80428	262	
293.81957	116	
295.85724	272	1+
296.81052	154	
296.90057	96	
297.78671	90	
299.78250	338	1+
299.83369	118	
302.40380	86	
302.85880	94	
303.88541	176	1+
305.88047	388	1+
306.80333	84	
307.08719	124	
307.79577	304	
307.88646	528	1+
308.29694	350	1+
308.53351	84	
308.80119	206	
309.79572	158	
309.81811	122	
310.42294	102	
310.79540	90	
310.83059	138	
310.85592	96	
310.87322	90	
310.88585	354	1+
311.02920	86	
312.80293	204	1+
312.82010	116	
312.86256	136	
313.29605	84	
313.61124	94	
314.82461	198	
314.91966	88	
316.45331	86	
319.30822	194	1+
320.83604	132	
322.20214	122	
323.24239	142	
324.89194	180	
325.89746	328	1+
326.20182	88	
326.28146	92	
326.82112	88	
326.89997	210	1+
328.15716	100	
END IONS

###FS:    #m/z: 340.94152 #charge 1+
###MS: 45
###MSMS: 47
BEGIN IONS
TITLE=Cmpd 35, +MS2(340.9415), 28.0-35.0eV, 1.0min #47
RTINSECONDS=59.6655
SCANS=45,47
PEPMASS=340.94152	994524
CHARGE=1+
189.86705	142	
190.95061	92	
194.88928	138	
195.04464	94	
196.88186	186	
197.10454	90	
210.93840	154	
211.41035	94	
212.87780	494	1+
213.87897	320	1+
213.94090	1092	1+
215.88723	1196	1+
215.93563	130	
216.39724	92	
216.93771	290	1+
217.88350	758	1+
217.93938	198	1+
218.51416	102	
219.88117	134	
221.95637	94	
223.95804	120	
224.97473	124	
225.79432	94	
226.89872	114	
226.94431	96	
227.95528	122	
228.94309	118	
230.88813	1470	1+
231.89008	902	1+
231.95039	1114	1+
232.98066	104	
233.87197	122	
233.89797	712	1+
233.94837	212	
234.88301	98	
235.83808	134	
235.89330	362	
236.83288	108	
236.88913	184	
237.05754	88	
237.79355	96	
237.86905	88	
239.89331	98	
240.22927	454	1+
241.12232	100	
244.02380	92	
244.97261	90	
245.55292	106	
248.90372	120	
248.99734	114	
249.89764	192	
249.96327	454	1+
250.04495	104	
250.90819	114	
251.96898	200	
252.13301	92	
252.79985	106	
253.96203	120	
254.16019	98	
254.96499	778	1+
255.08945	136	
255.90898	332	1+
255.92454	106	
256.07751	136	
256.79281	114	
257.79704	132	
257.85145	112	
258.84721	290	
258.88165	122	
259.34494	102	
259.84393	122	
259.93670	92	
259.95674	170	
261.83148	382	1+
262.79163	136	
264.09383	158	
265.23544	116	
267.13322	286	1+
267.79534	132	
268.83897	140	
269.07977	146	
269.11894	88	
269.79615	104	
270.83958	88	
272.84655	118	
272.93682	114	
272.98001	114	
273.78899	452	1+
275.81221	252	1+
276.58712	98	
276.85508	316	
276.96070	238	1+
277.85894	198	
277.93444	102	
278.40337	88	
278.85289	192	
279.84500	88	
280.06483	96	
280.81195	88	
280.82957	156	
281.87661	124	
281.93704	244	1+
281.99257	122	
282.93759	164	1+
283.07364	108	
283.35633	114	
285.05416	92	
285.86771	168	
286.14783	88	
286.81312	138	
287.86197	96	
288.29359	120	
289.07988	106	
289.78968	192	
290.81961	108	
290.86004	316	1+
291.80457	110	
292.02705	130	
292.28334	128	
292.79821	138	
292.85919	122	
292.92633	94	
294.43176	148	
294.83285	92	
295.86158	126	
296.86877	90	
296.92853	134	
297.79345	134	
298.04430	108	
298.80490	122	
298.81901	90	
299.78636	234	
300.87545	190	
300.95463	132	
301.87989	172	1+
302.17726	176	
302.85007	142	
302.94864	100	
304.16142	92	
306.15845	106	
306.27455	100	
306.88366	174	
307.28967	122	
307.79815	358	
307.89102	156	
308.79972	192	
308.88437	104	
309.07655	90	
309.80020	124	
310.80970	162	
310.87503	174	
311.88892	194	
312.80521	264	1+
313.87192	200	
318.95482	98	
319.80637	108	
319.88917	114	
321.82194	106	
323.88034	124	
324.89135	132	
325.88831	98	
326.17226	106	
327.00531	96	
328.81369	120	
328.88686	166	
329.36519	90	
329.70640	96	
330.81833	308	1+
336.90446	90	
339.82968	206	
340.42969	112	
342.20365	128	
342.27995	96	
342.90267	136	
345.90256	102	
346.15915	92	
END IONS

###FS:    #m/z: 363.95757 #charge 1+
###MS: 45
###MSMS: 48
BEGIN IONS
TITLE=Cmpd 36, +MS2(363.9576), 28.0-35.0eV, 1.0min #48
RTINSECONDS=60.4375
SCANS=45,48
PEPMASS=363.95757	432776
CHARGE=1+
171.85237	132	
182.86925	132	
188.86760	100	
189.86400	1130	1+
191.85810	1098	1+
193.85475	138	
196.88324	228	1+
200.54659	114	
200.94821	128	
205.87932	110	
205.94899	198	1+
207.87481	326	
208.88795	238	
209.86906	178	
209.94390	896	
210.88557	984	1+
212.87956	5414	1+
216.41455	172	
216.91175	134	
219.89306	188	1+
222.95324	1124	1+
223.89281	108	
224.84095	130	1+
224.90589	132	
224.94867	1590	1+
225.95705	154	
226.88724	290	1+
226.94870	7438	1+
227.93384	292	
228.89299	1624	1+
228.94245	7436	1+
230.78976	140	
230.84032	112	
230.89031	8090	1+
232.01414	148	
232.88585	850	1+
233.96891	98	
234.88180	420	1+
237.06072	100	
238.84227	118	
239.42471	110	
240.82913	114	
240.94064	978	
240.96259	844	1+
241.83794	104	
241.94012	2522	1+
242.81745	364	1+
242.94231	1654	1+
242.96038	788	1+
243.06942	152	
243.51268	148	
244.92010	112	
244.95764	4076	1+
245.50314	118	
245.82073	120	
245.94398	214	
246.80592	240	
246.90296	428	1+
246.95359	4024	1+
247.09966	226	1+
247.80628	106	
247.98329	102	
248.05686	98	
248.80564	320	
248.90022	2646	1+
249.05184	98	
249.66596	136	1+
249.80484	174	
250.94796	200	
251.37869	118	
251.90954	126	
252.89701	738	1+
253.78960	140	
253.85883	178	
253.88069	98	
253.90435	552	1+
256.41889	102	
256.84764	134	
258.84526	252	
258.97247	236	
259.97459	132	
260.84366	210	
260.96924	1020	1+
261.08178	252	1+
261.83189	136	
262.83648	106	
262.97209	394	1+
263.00612	122	
263.82445	478	1+
264.91941	172	1+
265.13941	100	
265.96693	104	
266.46487	106	
266.81246	512	1+
266.84823	142	
267.01256	118	
267.13491	120	
267.78608	154	
267.93013	238	1+
267.97316	778	1+
268.96553	1292	1+
269.80179	382	1+
269.84726	168	
269.97061	1072	1+
270.80579	228	1+
270.90710	432	1+
271.17781	200	
271.84613	132	
274.80753	118	
274.92688	162	
275.36124	104	
275.91185	116	
276.80793	650	1+
276.85487	180	
277.08790	164	1+
277.83057	132	
277.86295	230	
278.10072	222	1+
278.36476	118	
278.79453	146	
278.84624	146	
278.86262	168	
279.36159	98	
279.79987	188	
280.09059	108	
280.79295	1364	1+
280.85670	302	1+
280.93238	154	
281.15806	100	
281.86141	256	1+
281.91934	118	
282.27535	122	
283.00972	108	
283.03656	140	
283.07057	124	
283.78886	130	
283.85057	452	1+
284.79550	212	
284.89060	114	
285.16908	116	
285.78999	140	
285.84700	1030	1+
285.88378	222	1+
285.93969	138	
286.80047	120	
286.94157	136	
287.13845	162	1+
288.06456	192	1+
288.36109	188	
289.85959	182	1+
290.79244	244	
291.80505	116	
292.09688	120	
292.87855	194	1+
292.94278	176	
294.01934	112	
294.86235	278	
296.80760	360	
296.82389	222	
297.80943	242	
297.97478	184	1+
298.80352	1250	1+
298.85747	194	
300.12744	100	
300.19112	106	
300.80172	570	1+
301.34103	102	
301.69462	100	
301.86283	1390	1+
302.92118	264	1+
303.80799	690	1+
303.85642	1728	1+
306.28362	222	1+
306.87425	110	
307.79562	118	
308.79615	166	
308.85820	188	
309.87616	120	
310.87563	360	1+
313.94136	126	
314.82264	164	
315.82498	316	1+
316.13451	134	
316.81231	448	1+
317.88176	148	
318.43096	100	
319.81582	134	
319.87157	118	
319.90576	214	1+
321.09889	156	1+
321.81661	1306	1+
321.87186	346	
321.96253	104	
323.87555	382	1+
323.89650	402	1+
324.89809	286	1+
325.71473	104	
326.82431	102	
326.87359	442	1+
329.32753	104	
331.47042	100	
333.13050	154	
333.89232	130	
336.13314	102	
336.94298	414	1+
337.42322	102	
337.83266	162	
337.88923	166	1+
339.83020	642	1+
339.89286	188	1+
340.94166	148	
342.83410	142	
345.72580	110	
345.90567	244	1+
348.09070	142	
348.94872	102	
349.06361	172	1+
349.15081	166	
350.76247	184	1+
351.35694	102	
356.77744	188	
357.72729	194	
361.19674	144	
361.72541	128	
362.83705	120	
363.72418	184	
365.77798	112	
366.51670	110	
366.76360	98	
367.19646	206	1+
367.32825	148	
367.74272	128	
END IONS

###FS:    #m/z: 340.94144 #charge 1+
###MS: 49
###MSMS: 50
BEGIN IONS
TITLE=Cmpd 37, +MS2(340.9414), 28.0-35.0eV, 1.1min #50
RTINSECONDS=64.111
SCANS=49-50
PEPMASS=340.94144	1010408
CHARGE=1+
182.03541	114	
185.97805	90	
192.88990	148	
192.92704	272	
194.89709	96	
196.88481	156	
197.16134	92	
199.89857	106	
200.86566	250	1+
201.99948	106	
203.87990	128	
205.95182	356	
207.97338	110	
208.88608	90	
208.94492	88	
209.94673	92	
210.93577	104	
212.87828	224	
213.87834	192	
213.93813	1428	1+
214.87786	268	
214.90645	102	
215.86197	144	
215.88671	830	1+
215.93958	124	
217.88085	366	
217.93766	114	
218.88385	230	
220.21068	104	
222.95350	130	
223.10102	90	
226.04358	98	
226.94507	122	
227.89898	104	
227.95192	112	
228.89378	198	
228.93954	268	
228.95635	210	
229.89886	142	
230.89162	434	
231.89161	424	
231.95115	1066	1+
232.89362	1254	1+
233.11143	94	
233.89755	886	1+
233.94932	502	1+
235.89426	280	
235.94626	152	
237.89613	158	
238.00783	104	
239.78876	162	
240.23358	476	1+
241.93875	322	1+
245.01438	90	
245.89835	148	
246.97666	168	
248.84571	102	
248.88914	102	
248.90829	112	
249.96157	436	1+
249.98985	158	1+
250.90508	142	
250.94263	104	
251.90748	88	
251.95487	254	1+
253.52688	90	
254.90823	128	
254.96505	866	1+
256.91271	216	
256.93819	92	
257.79795	166	
258.81337	90	
258.84828	274	1+
258.88847	162	
259.91467	100	
261.85271	122	
261.89190	126	
263.42855	94	
263.84878	234	1+
265.01823	118	
266.10315	148	
267.16010	96	
269.79569	378	1+
270.36349	106	
270.79890	272	1+
270.83617	168	1+
270.93702	122	
272.42265	106	
272.93814	472	1+
272.96389	92	
273.79275	202	
274.79557	130	
274.86413	102	
275.81450	196	
276.80908	140	
276.85146	168	
276.90159	90	
277.80146	90	
277.85650	176	
278.84013	216	
278.86462	112	
279.03067	116	
279.84358	182	
279.92778	104	
279.96903	138	
280.26509	90	
280.96849	112	
282.02295	142	
282.08915	90	
282.78552	332	1+
283.35784	102	
283.78826	284	1+
283.93143	236	1+
285.02809	132	
286.82012	114	
286.85892	90	
289.79234	230	
290.88753	140	
291.80960	268	
291.89485	106	
291.93651	118	
294.43042	94	
294.85371	228	1+
295.17242	88	
295.80694	244	1+
296.80917	178	1+
296.93191	126	
297.20356	110	
297.41433	214	1+
297.88115	98	
298.79717	90	
299.06006	212	1+
299.14909	116	
299.78558	240	
299.87845	88	
300.78528	100	
300.85169	114	
301.85398	148	
302.17284	104	
302.87557	284	1+
303.94288	92	
304.59134	106	
305.80087	132	
305.81812	132	
305.92229	88	
306.82739	102	
306.92469	94	
307.80083	284	
307.97866	90	
308.22671	100	
308.45723	90	
308.79178	98	
308.88422	172	
309.30761	96	
309.32709	88	
309.81045	408	1+
309.86846	108	
309.89885	100	
310.81193	276	1+
310.87577	152	
311.87510	350	1+
311.89040	128	
312.80443	344	1+
312.82413	122	
314.76696	244	1+
314.82028	122	
315.07897	88	
316.10630	114	
318.81232	174	1+
318.83969	90	
320.01279	92	
322.61005	94	
323.30782	112	
323.89077	410	1+
326.17240	296	
326.87868	184	1+
327.12370	152	
328.19223	142	
328.86641	90	
329.95040	94	
330.81350	616	1+
331.73414	100	
332.88620	90	
333.52552	100	
335.19842	92	
337.98353	198	1+
339.82650	180	
345.72314	102	
END IONS

###FS:    #m/z: 507.84669 #charge 1+
###MS: 49
###MSMS: 51
BEGIN IONS
TITLE=Cmpd 38, +MS2(507.8467), 28.2-35.2eV, 1.1min #51
RTINSECONDS=64.8835
SCANS=49,51
PEPMASS=507.84669	192242
CHARGE=1+
213.87327	142	
214.03034	150	
217.89898	322	1+
224.97574	262	
227.95330	154	
232.88954	300	1+
233.89432	298	1+
238.06473	140	
243.12856	324	1+
243.89674	212	1+
244.12830	188	1+
250.89296	172	1+
250.91113	208	1+
250.97117	288	1+
252.07968	178	
252.96977	138	
254.09416	148	
256.91644	168	
260.03668	172	1+
260.08747	194	1+
260.88348	154	
262.13516	312	1+
262.91330	176	
266.92893	156	
267.86352	326	1+
268.88668	160	
271.85384	566	1+
272.85485	412	1+
274.14000	148	
274.80105	296	1+
276.86553	148	
277.15809	170	
277.85488	252	1+
278.12886	156	
278.82943	298	1+
279.13549	220	
282.92234	160	
283.09092	142	
284.85023	348	1+
285.85500	290	1+
286.13511	150	
287.81766	144	
287.85192	214	
288.86629	152	
289.38622	156	
289.87913	682	
289.90401	158	1+
290.13210	242	
290.86726	1290	1+
292.90280	160	
293.87321	2790	1+
296.86267	356	
297.84406	456	1+
298.84884	382	1+
298.88203	156	
300.84428	156	
300.86114	434	1+
301.90313	192	
302.88460	326	
303.87041	520	1+
303.95412	160	1+
305.86030	442	1+
305.92699	232	1+
306.05105	118	1+
307.88634	2272	1+
308.02962	138	
308.14263	640	1+
308.80354	152	
308.87336	1140	1+
308.98583	138	
309.87701	702	1+
309.91505	272	1+
310.15877	262	1+
310.41203	162	
310.84385	156	
311.81599	518	1+
311.88384	5330	1+
312.04965	254	1+
313.10422	280	1+
314.86192	1752	1+
315.81474	134	
316.81444	136	
316.88386	462	1+
317.12287	186	1+
318.78984	92	1+
318.85862	428	1+
322.88808	254	1+
323.09534	168	
323.85218	132	
323.87122	170	
324.22547	158	
324.84515	136	
324.86553	152	
325.89879	582	
326.24319	176	
326.82110	278	1+
326.88123	1914	1+
327.89597	460	
329.89641	264	
330.78631	230	1+
330.88402	350	
331.82559	158	
331.89737	538	1+
331.95354	236	1+
332.87512	872	1+
332.90391	338	1+
333.17480	308	1+
333.95859	128	1+
333.99054	168	1+
334.90079	192	
336.87153	168	
336.90895	144	
337.50108	136	
337.88285	606	1+
338.00215	292	1+
338.88436	426	1+
339.00623	176	1+
339.05920	154	
340.16620	234	1+
340.72165	298	1+
341.78114	316	1+
341.87967	144	
343.81862	174	1+
344.56988	164	
344.90464	252	1+
346.87511	174	1+
347.17063	192	1+
347.72382	302	1+
349.41365	168	
350.76479	136	
350.88357	974	1+
350.91595	134	
350.99806	132	
351.85762	150	
351.90799	642	1+
352.32516	150	
352.84243	662	1+
352.88390	166	
352.91030	546	1+
352.93252	280	1+
353.18665	142	
353.84958	578	1+
354.72434	154	1+
354.79787	184	1+
355.89329	144	
356.85764	206	
357.88002	152	
358.03016	166	
358.72988	318	1+
361.86890	156	1+
362.07627	244	1+
363.16281	170	
365.70641	136	
366.56854	138	
366.75431	226	1+
366.84181	990	1+
366.90325	148	
367.71146	980	1+
368.18003	200	1+
368.83584	610	1+
368.89394	518	1+
369.83692	342	1+
370.14783	228	1+
370.79185	396	1+
371.71909	164	
371.89907	160	
373.72044	184	
373.83469	156	
373.90472	170	
373.97692	138	
374.36058	220	1+
374.72907	256	
374.79094	166	
374.81723	390	
375.73241	208	
375.85668	242	1+
376.79294	194	1+
377.06831	222	1+
379.73093	166	
379.75868	148	1+
379.81120	136	
380.71862	284	
380.85578	140	
381.72237	402	
381.83308	156	
381.86003	528	1+
381.89389	260	1+
382.66855	176	
382.71427	632	1+
382.84411	156	
382.86312	330	1+
383.39941	294	1+
384.74551	140	1+
384.79396	146	
384.85034	2824	1+
384.91535	190	
385.38717	268	1+
385.82559	328	1+
386.34652	330	1+
386.74635	238	1+
387.74857	166	1+
387.84935	304	
388.71841	152	
388.80034	320	1+
388.85513	136	
389.37984	224	1+
389.71573	430	1+
389.74039	158	
389.85013	212	
390.06055	182	1+
390.81358	172	
390.84340	1120	
390.86847	186	
391.84329	668	
392.07623	330	1+
392.78921	154	
392.82765	718	1+
392.86459	634	1+
393.08181	244	1+
394.80607	404	1+
394.83631	580	1+
396.40536	152	
396.73575	270	1+
396.78885	370	1+
396.86637	282	1+
397.71116	176	
398.72764	870	1+
400.73006	420	
400.86296	136	
402.76359	244	
402.81341	156	
402.86765	2034	1+
403.75028	152	
403.87250	1420	1+
404.25165	288	
405.82213	148	
405.86880	658	1+
407.72489	220	
407.80528	326	1+
407.86472	4632	1+
408.18754	308	1+
409.71923	278	
410.07535	156	1+
410.73818	322	
410.83748	664	1+
411.74499	152	
411.81114	960	1+
411.87796	318	1+
412.17244	140	
412.73681	462	1+
412.84806	706	1+
413.07701	382	1+
413.87784	398	1+
415.87104	674	1+
416.87625	514	1+
417.85634	146	
418.74162	280	1+
420.12990	248	1+
421.70462	162	
421.88372	446	1+
422.77866	204	1+
422.82305	198	
422.85335	180	
423.41508	182	
423.74896	140	
423.86861	870	1+
425.73728	382	1+
425.79193	272	1+
425.82768	138	
426.75582	160	
426.79456	198	1+
426.86230	1504	1+
427.73159	838	1+
428.85322	810	1+
428.88381	408	
429.82630	262	
429.90090	230	
430.35104	154	
430.74207	452	
430.86197	1094	1+
430.88300	212	
431.86785	800	1+
432.24073	402	1+
433.85773	192	
434.89017	360	1+
435.23200	160	
436.63106	198	1+
438.88534	166	
439.89595	400	
440.76729	172	1+
440.85093	164	
440.89082	192	
443.23730	288	1+
444.87378	3146	1+
445.73614	546	1+
445.80180	192	1+
446.76882	286	1+
447.29620	144	
447.88859	136	
448.89156	186	
449.88030	918	1+
450.74849	352	1+
450.77182	144	
451.78124	250	1+
454.75548	160	
456.75331	158	1+
457.90590	646	1+
459.24858	180	1+
460.06837	102	1+
462.70695	202	1+
462.76149	148	
462.88540	1912	1+
464.78968	194	1+
467.83857	116	1+
467.88962	1428	1+
474.24035	152	
475.10436	134	
476.72032	190	
485.89950	538	1+
486.79327	324	1+
487.90067	198	1+
488.25652	186	1+
491.23865	148	
491.79678	202	1+
499.23326	182	1+
500.66469	194	1+
505.28673	204	1+
505.74836	114	1+
509.86207	222	1+
510.19961	166	1+
510.72199	166	
END IONS

###FS:    #m/z: 336.94677 #charge 1+
###MS: 49
###MSMS: 52
BEGIN IONS
TITLE=Cmpd 39, +MS2(336.9468), 28.0-35.0eV, 1.1min #52
RTINSECONDS=65.657
SCANS=49,52
PEPMASS=336.94677	184310
CHARGE=1+
187.87695	124	
189.72765	96	
192.88897	90	
196.88267	124	
197.62202	90	
198.97779	100	
199.97320	108	
200.12587	92	
205.95316	106	
207.87769	96	
209.94440	112	
210.88654	350	1+
211.94481	5656	
212.87935	3614	1+
212.94878	164	
213.41471	98	
213.94036	2016	1+
214.87442	86	
215.88704	726	1+
215.93876	332	
217.88244	304	
218.88601	132	
222.96637	96	
223.93821	94	
223.96041	280	1+
224.97751	94	
225.55828	88	
226.92491	98	
226.97398	142	
227.00800	82	
227.89308	200	
228.86655	82	
228.89448	564	1+
229.95611	4928	1+
230.65234	86	
230.88929	4800	1+
231.95055	2272	1+
232.09038	120	
232.57539	100	
232.83156	306	1+
233.02552	86	
233.83672	222	1+
233.89872	814	1+
233.94866	498	1+
233.99712	84	
234.03287	88	
234.42370	114	
235.06890	96	
235.56632	110	
235.87025	150	
235.89566	216	
236.85502	84	
236.89512	144	
237.35779	100	
238.57220	100	
238.83323	258	1+
240.07887	92	
240.96500	124	
244.06570	88	
246.44079	94	
246.90415	246	
246.93037	118	1+
246.97384	122	
247.96745	1104	1+
248.06458	92	
248.90141	1530	1+
249.20511	82	
249.83521	310	1+
249.88592	86	
249.95783	1076	1+
250.34410	92	
250.90550	312	1+
250.97538	122	
251.83594	352	1+
251.90998	226	1+
252.10483	118	
252.17208	84	
252.83852	230	1+
252.97122	2988	1+
253.42335	92	
253.90645	830	1+
254.86378	90	
254.89334	146	
254.96605	1960	1+
255.07716	406	1+
255.37784	88	
255.90970	88	
256.10435	90	
256.91536	130	
256.96196	232	
257.65092	94	
257.85102	356	1+
258.80552	82	
258.91328	126	
260.85866	120	
260.95324	84	
261.47334	94	
261.82975	94	
262.79722	140	
262.83423	160	
263.01431	92	
263.50440	84	
265.85165	88	
267.84112	150	
267.90389	100	
268.14223	156	
268.84414	716	1+
269.39713	92	
269.43523	108	
269.79684	166	
269.84655	558	1+
270.98150	326	
271.79849	202	
271.91470	676	1+
272.84826	88	
272.97932	132	
273.86639	146	
274.43464	100	
274.80215	272	1+
274.86502	86	
275.80131	276	1+
275.87840	146	
275.97457	90	
276.16669	84	
276.53606	86	
276.86023	406	1+
277.84215	164	
277.88693	108	
278.10851	190	1+
278.83657	350	
279.54569	82	
279.83462	258	
280.04307	148	
280.79213	238	1+
280.92637	84	
282.92834	128	
283.19991	84	
283.54511	84	
284.79319	90	
285.43182	88	
285.85079	292	
286.85348	290	
287.80238	196	1+
287.85022	174	
288.85500	122	
289.88916	204	1+
291.80640	224	1+
291.88094	244	1+
292.85860	126	
293.16963	82	
293.86311	104	
293.99701	310	
294.81613	90	
295.99154	104	
296.66354	110	
297.01495	122	
298.81554	94	
299.86686	268	1+
300.46574	86	
301.11504	88	
303.80811	120	
303.94072	100	
304.81402	94	
305.86789	92	
306.87973	126	
308.87244	408	1+
309.42413	84	
309.81761	174	1+
310.87939	506	1+
315.81276	156	
317.68440	90	
319.29071	90	
320.89125	150	
322.19109	92	
323.41335	94	
324.79298	94	
324.89095	120	
326.97952	86	
327.03631	82	
327.88492	84	
329.16262	100	
329.83162	124	
329.88375	142	
329.92708	86	
330.83552	88	
332.93827	124	
333.86280	186	1+
333.88011	112	
335.53995	94	
335.94980	120	
336.78532	92	
338.51550	82	
339.10316	88	
339.71422	84	
339.83166	128	
END IONS

###FS:    #m/z: 507.84714 #charge 1+
###MS: 53
###MSMS: 54
BEGIN IONS
TITLE=Cmpd 40, +MS2(507.8471), 28.2-35.2eV, 1.2min #54
RTINSECONDS=69.3525
SCANS=53-54
PEPMASS=507.84714	211960
CHARGE=1+
196.01664	184	
214.88884	160	
222.97738	196	
223.97710	236	
224.05198	156	1+
224.97911	294	
232.89852	186	
235.14492	200	
243.96377	258	1+
244.05564	150	
248.85293	192	
254.09424	148	
255.15382	192	1+
255.82494	142	
257.00090	160	1+
257.87032	308	1+
260.96517	216	1+
262.13728	184	
265.85931	432	1+
266.86385	288	1+
266.89033	236	1+
267.05531	282	1+
267.78956	152	
270.80696	176	
271.85033	750	1+
272.85179	748	1+
273.11729	188	1+
273.15368	196	1+
274.94798	208	1+
274.97929	230	1+
279.12982	176	
279.86320	144	
281.87780	162	
282.06339	146	
282.90334	162	
283.85747	144	
284.87724	324	1+
287.85002	554	1+
288.01163	222	1+
288.80192	210	
288.86809	254	
289.88164	884	
290.79323	190	1+
290.86211	590	
291.02067	164	
291.87879	360	
293.36007	144	
293.87255	1806	1+
294.85447	178	
295.02715	278	1+
296.85545	208	
296.87500	220	
298.80923	214	
298.88854	178	1+
299.91578	226	
300.81066	294	1+
300.86495	172	
302.84832	202	
303.80443	198	1+
303.86725	546	1+
305.86220	632	1+
306.84723	170	1+
307.89137	1306	
308.14079	658	1+
308.81242	202	
308.88322	1462	1+
309.87124	312	
309.88964	1016	1+
309.98900	194	
310.87388	208	
311.15638	252	1+
311.88375	6030	1+
312.10381	174	
312.82123	198	1+
314.12739	166	
314.83347	182	
314.86588	1242	1+
315.03572	222	1+
316.03289	238	1+
316.86484	740	1+
316.88452	250	
317.88778	206	
318.86410	232	
319.88671	308	1+
322.13815	202	
322.85979	150	
322.88312	466	1+
323.84857	178	
324.86713	300	1+
325.90243	596	
326.88493	856	
326.94814	242	1+
327.89183	1028	1+
328.84998	142	
330.38791	242	1+
330.87654	466	1+
331.89078	154	
331.99898	144	
332.81088	180	1+
332.87539	1190	1+
332.90261	466	1+
333.17356	338	1+
335.84158	238	
335.88984	302	
336.38587	232	1+
336.91147	142	
336.94931	376	1+
337.88139	686	1+
339.87997	222	
340.86626	364	1+
343.87315	186	
345.89755	172	
346.87834	172	
348.91785	144	
350.16860	186	
350.40956	200	1+
350.82043	198	
350.88662	892	1+
350.91561	340	1+
352.76946	290	1+
353.02254	236	1+
353.85188	520	
354.42000	170	
355.19975	272	1+
355.36830	226	1+
355.73296	258	1+
356.15098	190	1+
356.18048	162	
356.20317	220	1+
357.02407	144	
357.71309	268	1+
357.78025	202	1+
360.78484	202	1+
361.19828	222	1+
361.72411	174	1+
361.87068	268	1+
362.13444	330	1+
362.31605	164	
363.34282	254	1+
365.37766	172	
365.88267	340	1+
366.18569	144	
366.42501	172	
366.84132	730	1+
367.37210	156	
367.70845	710	
368.70829	782	1+
368.89898	554	1+
368.95455	96	1+
369.83739	1012	1+
370.78522	134	1+
371.18949	304	1+
371.72082	282	1+
371.90871	168	
372.04358	202	1+
372.06789	146	
372.15262	188	1+
372.82459	308	1+
372.91626	264	1+
373.71573	232	
373.73312	156	
373.87134	166	
373.89373	322	1+
374.72110	164	
374.78921	160	
376.21997	164	
377.10952	172	1+
379.12360	152	
379.83674	154	
380.72206	950	1+
380.85686	784	1+
381.72447	558	1+
381.74806	274	1+
381.79397	184	
381.83600	168	
382.85727	364	1+
383.71485	300	
384.40131	292	1+
384.79158	264	1+
384.85229	1978	1+
385.74659	216	1+
387.39647	178	
387.85262	364	
388.03546	146	
388.80010	314	1+
388.85120	256	
389.39395	178	
389.72518	328	1+
389.77588	146	
389.84735	154	
390.36363	148	
390.84124	836	
391.73341	220	
391.84345	674	
391.90429	150	
392.82949	548	1+
392.86136	214	
393.79900	296	
394.78827	272	1+
394.82979	204	
394.85070	150	
397.86113	156	
398.15414	148	
398.72468	1190	1+
398.86077	602	1+
398.88537	160	
399.72599	848	1+
401.89686	186	
402.76290	306	1+
402.82014	142	
402.86805	2048	1+
403.76981	172	1+
403.87256	1554	1+
405.73323	176	
405.86174	496	
406.72386	372	1+
406.86104	296	
407.06480	222	1+
407.67049	150	1+
407.72647	306	1+
407.81543	178	
407.86823	1914	
407.92242	430	1+
408.85565	2194	1+
408.92280	344	1+
409.72454	272	1+
410.74151	248	1+
410.83901	1368	1+
411.08359	142	
411.81197	742	1+
412.07566	420	1+
412.72905	422	1+
412.84557	190	
413.07773	352	1+
413.76093	234	1+
413.77604	144	1+
413.87756	554	1+
414.83816	498	1+
414.86674	248	1+
415.84411	358	1+
416.87778	320	1+
416.91716	176	
416.98380	102	1+
417.37377	152	
418.85179	174	
419.08410	276	1+
419.72864	226	1+
421.88587	670	
422.88113	414	
423.86866	486	1+
424.74507	416	1+
425.83753	164	
425.88165	258	
426.21580	168	1+
426.73751	958	1+
426.85826	1918	1+
426.93718	146	
428.88520	462	
428.94582	144	
429.74039	1106	1+
429.82705	336	1+
429.84836	240	
429.87733	234	
430.74078	730	1+
430.85276	144	
430.88514	180	
431.86895	1254	1+
432.25042	430	1+
432.84458	144	
433.85619	292	1+
434.13678	166	1+
434.75435	188	1+
434.82861	288	
434.89280	186	
435.81955	152	
435.85745	228	1+
438.89282	150	
439.89456	1292	1+
440.74100	152	
440.91927	212	1+
441.77991	140	1+
442.87844	152	
443.78026	176	1+
444.81061	146	
444.87250	2604	1+
445.90463	142	
446.74177	194	
446.88210	512	1+
448.89125	246	
449.87889	1032	1+
450.74553	164	
451.19583	260	1+
451.71867	144	
452.78230	162	1+
453.17294	156	1+
457.90530	958	1+
459.90186	284	1+
462.88476	1082	1+
466.15263	162	1+
466.78127	160	1+
466.89675	166	
467.89215	1592	1+
468.24506	198	1+
468.78370	172	
468.96959	188	1+
469.78209	174	
469.89160	224	
470.73250	164	
471.18362	238	1+
475.23006	228	1+
482.21109	188	1+
485.68943	128	1+
485.90156	730	1+
487.25197	166	
487.27662	188	
487.80469	200	
488.77749	196	1+
489.40139	140	1+
490.21989	146	
501.33409	132	1+
503.79630	308	1+
504.21314	204	1+
505.30000	230	1+
507.29212	148	1+
508.26594	146	1+
510.24025	156	1+
END IONS

###FS:    #m/z: 336.94695 #charge 1+
###MS: 53
###MSMS: 55
BEGIN IONS
TITLE=Cmpd 41, +MS2(336.9470), 28.0-35.0eV, 1.2min #55
RTINSECONDS=70.125
SCANS=53,55
PEPMASS=336.94695	202694
CHARGE=1+
94.42545	82	
181.86473	98	
189.87121	94	
194.89150	138	
196.88168	196	
197.86752	108	
198.40845	82	
198.95443	176	
200.11556	84	
207.53231	86	
207.97168	126	
210.18533	88	
210.88412	438	1+
211.94482	5054	
212.87885	3332	1+
212.94955	126	
213.94042	1892	1+
215.88278	602	1+
215.93822	308	1+
217.06975	92	
218.04253	88	
219.87384	82	
223.96130	146	
225.55095	82	
226.89569	280	1+
227.13770	88	
228.84574	80	
228.89482	628	1+
229.95528	4388	1+
230.88862	5134	1+
230.97155	94	
231.95034	1858	1+
232.90191	144	
233.82621	314	1+
233.89706	874	
234.82645	208	1+
234.88517	104	
234.91965	100	
235.44365	94	
235.54555	92	
235.79785	128	
235.86695	126	
235.89376	242	
236.02540	196	1+
237.82929	82	
239.02007	92	
239.83909	82	
239.90001	90	
240.50884	80	
240.92593	90	
240.94176	130	
240.96388	134	
241.09232	236	1+
241.84218	152	
242.78799	86	
243.89192	148	
246.01289	88	
246.90450	224	
247.96608	1396	1+
248.66245	90	
248.89978	832	1+
249.11983	94	
249.65273	116	
249.83134	314	1+
249.96149	968	1+
250.95067	96	
251.02050	80	
251.11128	162	1+
251.88330	80	
251.90997	244	1+
251.96129	176	
252.02373	100	
252.83097	136	
252.97070	1914	1+
253.90507	1030	1+
254.09373	88	
254.96554	838	
255.07625	174	
255.10306	84	
255.78458	160	
255.95870	186	1+
256.34616	84	
256.91281	158	
258.87397	246	1+
258.91081	94	
259.85535	138	
259.89891	132	
260.84536	108	
261.82974	322	1+
264.90537	82	
264.92644	206	1+
265.42749	94	
266.83955	84	
267.13651	148	
267.41774	84	
267.54629	86	
267.83903	814	1+
267.91501	294	1+
268.84213	568	1+
268.91775	262	1+
270.80293	114	
270.94593	206	1+
270.98126	406	
271.50134	106	
271.91344	144	
272.60299	96	
272.85691	138	
272.89215	116	
272.92458	138	
273.38655	90	
273.79639	172	
274.86443	148	
275.98070	94	
276.61558	94	
276.85565	208	
277.41279	88	
277.85798	160	
278.83530	416	1+
278.86382	98	
279.03711	86	
279.85414	216	1+
279.91128	102	
281.90783	92	
282.09313	88	
282.81156	98	
283.20818	82	
283.79078	128	
283.86613	114	
284.37061	118	
285.78872	92	
285.84992	228	
285.89025	104	
286.85166	852	1+
288.85893	192	
289.88806	86	
290.81765	220	1+
290.84359	90	
290.85517	192	1+
291.80567	88	
292.02055	122	
293.10758	356	
293.87128	88	
294.84933	84	
294.86618	156	
294.93637	104	
297.80405	314	1+
301.93121	120	
302.12589	92	
304.52568	184	
305.01868	80	
305.86548	164	
306.88453	300	1+
307.28519	92	
307.44885	92	
307.68369	102	
308.16812	84	
308.29571	82	
308.86510	98	
308.88780	94	
309.87208	108	
310.41873	92	
310.87938	424	1+
311.20657	102	
311.39505	96	
311.80949	90	
311.87020	80	
312.46213	106	
314.82484	90	
315.82015	120	
316.66769	86	
319.73176	82	
320.66108	86	
321.12200	112	
321.26914	172	1+
324.89433	416	1+
325.83615	84	
326.09770	98	
326.18407	94	
327.94276	86	
328.37641	100	
328.88710	254	
328.96269	242	1+
329.51902	104	
329.79667	124	
330.18574	82	
332.87567	140	1+
334.02476	102	
334.27125	94	
334.80674	118	
336.77614	80	
336.82616	198	1+
339.05128	80	
341.64722	86	
341.86528	84	
END IONS

###FS:    #m/z: 359.96284 #charge 1+
###MS: 53
###MSMS: 56
BEGIN IONS
TITLE=Cmpd 42, +MS2(359.9628), 28.0-35.0eV, 1.2min #56
RTINSECONDS=70.897
SCANS=53,56
PEPMASS=359.96284	154440
CHARGE=1+
185.86172	114	
198.95601	142	
200.87942	108	
207.53406	94	
207.94805	94	
209.94469	820	1+
211.87995	92	
216.41338	94	
220.96192	166	
222.95264	1458	1+
223.83239	134	
223.89451	136	
224.13296	106	
224.94895	1790	1+
225.98904	132	1+
226.89739	202	
226.94871	4914	1+
227.02663	90	
227.08952	86	
227.93178	236	
228.47026	100	1+
228.94291	4938	
229.06543	94	
229.07472	86	
229.94495	160	
231.88360	170	1+
232.06580	94	
233.96194	342	1+
234.00266	94	
234.10773	92	
234.14675	96	
234.88205	114	
235.93964	124	
238.07045	254	1+
240.90895	86	
240.94012	784	1+
240.96273	1562	1+
241.78921	400	1+
241.89726	198	
242.12652	160	
242.95851	580	1+
243.97298	102	
244.49234	156	1+
244.95650	3198	1+
245.03758	90	
245.08543	88	
245.10979	90	
245.83573	86	
245.89441	110	
245.94132	164	
245.97641	88	
246.09473	124	
246.37113	94	
246.89999	96	
246.95241	2862	1+
247.57437	112	
248.14226	224	1+
248.80519	406	
250.21432	86	
250.95150	156	
250.96907	106	
251.92986	88	
251.96842	160	
252.10452	218	1+
252.95583	452	
254.17615	100	
256.45233	96	
256.88312	98	
257.08169	90	
257.79790	122	
258.13984	188	1+
258.83554	268	1+
258.97508	566	1+
259.42814	96	
259.79468	128	
259.85359	112	
260.94900	178	
260.96793	1040	1+
262.08512	88	
262.94892	106	
263.97939	220	1+
264.06099	236	1+
264.81371	146	
265.68462	156	1+
265.90778	102	
265.97309	130	
266.81104	556	1+
266.83208	166	
267.97392	576	
268.78455	234	1+
268.80292	114	
268.96090	186	
269.96910	708	1+
270.45008	84	
271.81575	130	
271.84962	440	1+
273.80863	170	1+
276.16884	94	
277.81170	248	
278.79907	252	
278.84709	192	
278.95884	94	
279.10438	134	
280.71920	92	
280.79316	864	1+
280.90437	96	
281.85625	126	
282.78964	184	
282.90011	90	
282.94270	126	
283.01276	126	
283.56592	130	
283.79262	198	1+
283.98347	158	
284.82295	256	1+
285.85651	346	1+
286.36791	92	
286.71935	94	
287.80772	84	
287.90985	128	
287.98689	96	
288.20978	96	
289.86066	200	1+
291.80366	194	1+
292.12081	88	
293.85015	272	1+
294.11883	116	
294.81447	134	
296.41829	90	
296.80904	490	1+
296.85398	126	
297.11647	174	1+
298.80196	1492	1+
299.14101	194	
299.86670	210	
299.98978	176	1+
300.38234	84	
300.86421	132	
301.06952	88	
301.78525	286	1+
302.34164	100	
302.85558	114	
303.82367	94	
303.94707	134	
305.86858	90	
306.88375	132	
308.02621	88	
308.80387	230	1+
310.12519	102	
310.48585	92	
311.26498	90	
313.14848	86	
313.18632	100	
314.81546	370	1+
315.44921	88	
315.81588	228	1+
315.93129	204	1+
317.81494	100	
318.88398	98	
319.85372	138	
320.96041	120	
321.82512	132	
321.88062	86	
322.93031	118	
323.17926	86	
325.89774	166	
327.72520	92	
328.11408	100	
328.85411	108	
329.87625	130	
330.16820	148	
330.28861	84	
334.94871	124	
335.01976	192	1+
335.75391	96	
336.12409	88	
336.94499	766	1+
338.01876	96	
338.74038	90	
338.75998	130	
339.22757	208	1+
340.82597	120	
341.12533	86	
342.85588	110	
343.72823	210	
343.90210	204	1+
344.70912	86	
346.42314	98	
349.15062	86	
351.90619	100	
352.75886	224	1+
355.98463	94	
357.71121	164	
358.76494	96	
358.77889	126	
360.21122	84	
360.86878	100	
361.33302	84	
361.71479	120	
362.84235	132	
363.88248	98	
END IONS

###FS:    #m/z: 322.93069 #charge 1+
###MS: 57
###MSMS: 58
BEGIN IONS
TITLE=Cmpd 43, +MS2(322.9307), 28.0-35.0eV, 1.3min #58
RTINSECONDS=74.574
SCANS=57-58
PEPMASS=322.93069	2757732
CHARGE=1+
191.01000	80	
192.89301	156	
192.97174	80	
196.84423	78	
199.01568	80	
200.87198	78	
200.89442	76	
201.04434	170	
202.04494	82	
202.85474	158	
203.13726	80	
203.96928	78	
205.94974	414	1+
205.97310	150	
207.87402	84	
207.97492	96	
208.85753	76	
210.94281	100	
210.96576	90	
212.40403	78	
212.82929	136	
212.87949	110	
213.41449	96	
214.89772	106	
221.06967	170	1+
221.94346	168	
222.95334	866	1+
223.86856	78	
223.95930	510	1+
228.85029	112	
228.94156	88	
230.83363	224	1+
230.89036	84	
230.90480	82	
231.10260	76	
231.79395	76	
234.84875	76	
235.89595	150	1+
236.82474	88	
237.88443	76	
237.98269	90	
238.03764	84	
238.93895	184	
239.02033	80	
239.07812	186	
239.79061	114	
239.86009	78	
240.79311	272	1+
240.82021	120	
240.83352	438	1+
240.94108	2394	
240.97458	148	
241.94211	2860	
242.94204	7848	1+
243.11554	76	
243.81806	448	1+
243.87584	86	
244.81984	316	1+
244.85321	86	
244.88180	84	
244.94020	2252	1+
246.09562	84	
246.97654	324	
247.38991	90	
248.02607	76	
248.47462	84	
248.88289	94	
248.89952	190	
248.98797	174	
249.83356	164	
250.04481	86	
250.97300	120	
251.54817	80	
251.92601	84	
252.13464	76	
253.78907	118	
253.84024	130	
254.80532	82	
254.86965	102	
254.90872	162	
255.78907	296	1+
255.80387	80	
255.85474	220	1+
256.16342	78	
257.17045	98	
257.78604	84	
257.82060	76	
258.07305	104	
258.83302	324	1+
259.79991	144	
260.80527	132	
260.83369	132	
260.88434	250	1+
261.82824	550	1+
261.97996	78	
263.52640	100	
263.97866	250	1+
264.85054	274	1+
264.85900	78	
265.05546	168	1+
265.88976	82	
268.84550	96	
268.98001	92	
269.79897	376	1+
269.91316	100	
270.77974	218	1+
270.80111	248	1+
271.92817	84	
272.06408	80	
272.80865	120	
272.86889	80	
273.79565	398	
274.51196	76	
275.04551	82	
275.47510	94	
275.81452	242	
276.81793	98	
276.99959	82	
277.05271	102	
277.41274	92	
277.81374	78	
278.18841	76	
278.84311	112	
279.09128	626	
279.40815	110	
280.14556	78	
281.08978	96	
282.18597	96	
282.85546	220	
283.78856	106	
284.29562	140	
284.80177	288	1+
284.87445	130	
285.97017	104	
285.98584	108	
286.91269	76	
287.07481	98	
288.39135	82	
289.14067	82	
289.78964	142	
289.88231	138	
290.78550	186	
291.80610	136	
292.81924	192	1+
293.37359	104	
294.86244	104	
294.88337	84	
295.86441	78	
296.81721	146	
297.80896	92	
299.78231	192	
300.02145	80	
300.41883	82	
301.85745	118	
302.12638	82	
302.23279	92	
302.87925	170	1+
304.90299	84	
306.77539	102	
306.79544	376	1+
306.88443	98	
307.79692	318	1+
307.89201	436	1+
308.29705	118	
308.81117	210	1+
308.86912	104	
309.81180	178	1+
309.87779	100	
311.88491	134	
312.41238	84	
312.80801	210	1+
312.89227	82	
312.97894	88	
315.75550	186	1+
317.88979	196	1+
322.02590	86	
323.23237	82	
323.88734	98	
324.20673	110	
324.89097	164	
325.90961	144	
326.00441	82	
326.94519	78	
327.02051	80	
END IONS

###FS:    #m/z: 363.95755 #charge 1+
###MS: 57
###MSMS: 59
BEGIN IONS
TITLE=Cmpd 44, +MS2(363.9576), 28.0-35.0eV, 1.3min #59
RTINSECONDS=75.346
SCANS=57,59
PEPMASS=363.95755	403340
CHARGE=1+
182.86233	208	1+
187.86846	116	
189.86319	726	
191.86003	780	
194.89025	108	
196.88509	446	
199.94880	92	
200.89459	92	
204.53097	106	
205.94558	110	
207.87434	180	
207.94987	166	
208.87195	104	
209.94294	1058	1+
210.88153	468	1+
212.87974	4204	1+
217.87197	100	
221.02266	98	
222.86276	92	
222.95487	804	1+
223.88581	100	
224.94879	1392	1+
225.88479	98	
225.97287	98	
226.89696	120	
226.91353	102	
226.94811	5652	1+
227.92907	330	
228.79157	102	
228.89506	714	1+
228.94217	7230	1+
230.66123	96	1+
230.89025	6314	1+
231.94438	108	
232.88773	660	1+
233.50144	92	
234.87845	114	
234.91616	92	
235.79796	100	
238.07541	164	
238.93930	134	
239.07657	128	
240.23098	94	
240.94072	1246	
240.96388	858	
241.94002	2220	1+
242.07688	100	
242.94249	1574	1+
242.95899	610	1+
243.82091	306	1+
244.84084	140	
244.94123	392	
244.95729	3484	1+
245.03353	172	1+
245.82355	128	
245.83900	106	
245.94142	210	
246.80936	190	
246.90425	472	1+
246.95370	4046	1+
246.99896	104	
247.80715	108	
248.80343	356	
248.85528	106	
248.90076	1706	1+
249.80613	262	
250.43068	162	
250.89655	148	
250.96574	122	
251.84036	108	
251.90770	126	
252.07903	258	1+
252.11512	98	
252.73380	112	
253.83279	96	
253.90563	406	
255.44719	224	1+
256.11035	92	
257.06623	94	
257.87020	100	
258.84708	240	
258.97294	134	
260.82952	388	1+
260.96891	606	1+
261.83043	236	1+
262.35736	94	
262.96429	128	
263.06216	94	
263.82918	124	
263.85101	134	
264.11119	124	
264.81906	186	
264.96037	122	
264.97565	98	
265.97839	148	
266.08990	214	1+
266.78320	272	1+
266.81177	582	1+
266.85036	130	
267.97450	334	
268.96429	190	
268.97745	242	
269.12289	126	
269.13975	92	
269.80201	204	1+
269.86296	142	
269.94645	102	
269.96727	798	1+
271.92296	156	
274.79306	92	
275.13966	160	1+
275.70542	106	
276.08504	106	
276.36046	106	
276.64859	100	
276.86430	490	1+
278.80464	156	
279.79410	1124	1+
279.84763	288	1+
280.79361	658	1+
280.83186	128	
281.11913	116	
281.13984	98	
282.78904	442	1+
283.85063	224	
283.98372	142	
284.79512	98	
284.82441	594	1+
284.85531	246	
285.84608	776	1+
286.61926	92	
286.96081	92	
289.79829	92	
290.78827	204	
291.12250	122	
292.08002	274	1+
292.93691	144	
293.08089	208	1+
293.11615	116	
294.34949	96	
294.81956	136	
294.86864	230	
295.50125	108	
295.86768	98	
296.81157	338	
296.86518	302	1+
297.81059	174	
298.80282	2154	1+
299.12077	142	
299.86839	244	1+
301.79794	178	
301.86162	506	1+
303.80366	434	1+
303.85688	1058	1+
303.93965	134	
305.43898	98	
305.87967	128	
306.85726	92	
306.95262	172	1+
307.83982	152	
308.15327	150	
309.81107	138	
309.87202	208	1+
313.10728	92	
313.82328	178	1+
315.85786	360	1+
316.81170	294	1+
318.07005	112	
318.93615	100	
319.04296	96	
319.81885	162	
320.36018	98	
320.81336	586	1+
321.81613	442	1+
321.86474	172	
322.93459	236	1+
323.80976	226	1+
325.14701	140	
325.78487	130	
326.87176	294	
327.55587	98	
327.87440	122	
328.89100	386	1+
331.51035	96	
333.82173	96	
335.13762	128	
336.94471	420	1+
337.57417	94	
337.82462	124	
338.87459	108	
339.75014	128	
339.82847	178	
340.94103	176	
342.20483	170	
343.27444	142	
347.71719	142	
349.86701	98	
350.88722	122	
351.90827	98	
353.16130	92	
355.07452	90	
355.79904	120	
358.20348	206	
359.86042	114	
359.90824	148	
362.15234	194	1+
367.36138	102	
367.77582	106	
368.80678	138	
END IONS

###FS:    #m/z: 336.94666 #charge 1+
###MS: 57
###MSMS: 60
BEGIN IONS
TITLE=Cmpd 45, +MS2(336.9467), 28.0-35.0eV, 1.3min #60
RTINSECONDS=76.1185
SCANS=57,60
PEPMASS=336.94666	155338
CHARGE=1+
102.93797	96	
182.87021	206	
185.00627	90	
196.13679	88	
198.89464	84	
199.95587	106	
205.95149	100	
208.88653	218	1+
209.04575	90	
209.94717	138	
210.88266	666	1+
211.45838	112	
211.94496	3472	
212.87937	2832	1+
213.94080	1588	1+
214.88215	606	1+
215.88549	502	1+
215.91536	88	
215.93596	150	
217.88196	180	
218.39961	86	
218.85962	92	
219.91579	80	
223.96162	362	1+
225.97223	226	1+
228.03810	98	
228.89582	370	
229.53500	78	
229.95514	3846	1+
230.88932	3748	1+
230.99963	94	
231.95074	1150	1+
231.99061	120	
232.87607	110	
232.89576	444	1+
233.51643	94	
233.89783	378	1+
233.93902	306	1+
235.89361	174	
236.94759	78	
237.84641	80	
240.13245	102	
240.82723	114	
241.47715	82	
243.83098	210	1+
246.97580	88	
247.96564	594	
248.12732	98	
248.16882	82	
248.83101	80	
248.90052	1146	1+
249.08857	80	
249.95877	352	
250.82888	178	
250.89904	168	
250.97105	266	
250.99413	158	
251.07412	194	
251.58497	90	
251.65356	84	
251.83200	82	
251.91110	138	
252.83893	254	
252.85193	154	
252.90814	114	
252.93725	122	
252.97118	2636	1+
253.07747	92	
253.90550	908	1+
254.96733	856	1+
255.37810	150	1+
255.84569	280	1+
256.56237	78	
256.89103	100	
256.91734	90	
257.83456	80	
257.94343	148	
257.96451	80	
258.72047	100	
258.83733	254	1+
258.89777	146	
259.93083	118	
260.82769	328	1+
263.00938	94	
263.04010	112	
263.80737	96	
265.91769	114	
265.98069	120	
266.35835	82	
266.85087	104	
267.83591	84	
267.88362	84	
267.91976	96	
268.06448	80	
268.11064	84	
268.15294	100	
268.84050	496	1+
269.01621	92	
269.79998	108	
270.80396	82	
270.98210	470	
271.09864	84	
271.91871	214	
272.84924	156	
272.87079	116	
272.97716	140	
273.79413	120	
275.57322	82	
275.85524	386	1+
275.86995	94	
276.69134	82	
276.85969	330	1+
276.96015	192	1+
277.03042	94	
277.42114	78	
278.83627	310	
279.19905	108	
279.83831	196	
279.85694	178	1+
280.36039	100	
280.78938	92	
283.78733	138	
284.36442	100	
285.48997	106	
285.85016	242	
285.86959	88	
285.91520	96	
286.18396	122	
286.85195	394	
286.88267	180	
287.85480	282	
288.54585	106	
288.79270	210	1+
288.85824	156	
291.38959	102	
291.85219	96	
292.81700	98	
293.10828	348	1+
293.21803	92	
293.81741	84	
293.99701	164	
294.03246	88	
294.11201	202	1+
294.57801	94	
294.85276	134	
294.88110	84	
295.88871	130	
295.97035	90	
295.98939	84	
299.87370	144	
302.86006	84	
303.92611	94	
305.36396	82	
306.39323	84	
307.57613	96	
307.89910	94	
308.03474	144	
308.87060	134	
309.32280	84	
309.86707	134	
311.88367	124	
312.54225	102	
314.17005	130	
314.38150	86	
315.95526	100	
317.50506	100	
318.80354	82	
320.05473	104	
321.02718	88	
322.75795	130	
324.89404	84	
325.83153	98	
326.38620	94	
326.76817	86	
328.88996	300	1+
329.86944	132	
330.83543	84	
333.40878	84	
335.36699	82	
336.08228	94	
338.63084	92	
339.13163	92	
END IONS

###FS:    #m/z: 322.93093 #charge 1+
###MS: 61
###MSMS: 62
BEGIN IONS
TITLE=Cmpd 46, +MS2(322.9309), 28.0-35.0eV, 1.3min #62
RTINSECONDS=79.798
SCANS=61-62
PEPMASS=322.93093	3805646
CHARGE=1+
96.28290	84	
99.95109	80	
175.16960	120	
175.88064	78	
189.86102	84	
192.89259	172	
200.88936	78	
201.04853	158	
203.96945	94	
205.95066	374	1+
207.95731	104	
207.97378	106	
209.94520	82	
210.09471	158	
211.82989	146	
211.84426	86	
212.88039	150	
212.89667	158	
214.06253	86	
214.30352	78	
214.89378	154	
215.88456	140	
219.95387	134	
223.95761	400	1+
224.08878	88	
225.45116	98	
226.87510	84	
227.93060	78	
228.91292	130	
229.88588	174	1+
233.91271	84	
234.84127	80	
235.82822	144	
236.89806	186	1+
236.92127	140	
238.93839	230	
239.07704	78	
239.53284	82	
239.79332	128	
240.79555	82	
240.82622	266	1+
240.94121	4864	
240.96654	146	
241.80160	120	
241.87145	104	1+
241.93984	13800	1+
242.24884	82	
242.81828	128	
242.94201	9712	1+
243.82102	380	1+
244.01770	76	
244.82587	270	1+
244.93964	2720	1+
245.85440	86	
246.09374	132	1+
246.97725	398	1+
247.60635	80	
248.84782	302	1+
248.95478	84	
250.09375	78	
250.95081	108	
250.97273	188	1+
251.21925	110	
251.79029	112	
251.82915	80	
251.92154	80	
252.82159	84	
253.91594	96	
254.14707	146	
255.10624	98	
255.78277	156	
255.91081	136	
256.50561	80	
257.79642	138	
258.79783	78	
258.83751	198	
259.83396	84	
259.85060	124	
260.10885	88	
260.34073	100	
260.83220	214	
261.82816	584	1+
261.96967	84	
262.14498	84	
263.08800	82	
263.59421	94	
265.05752	104	
266.92981	84	
267.11461	84	
268.95759	316	
269.79706	80	
270.80233	202	
271.79764	120	
271.87149	98	
271.97909	92	
272.02155	78	
272.44480	80	
273.79572	246	
274.79495	146	
274.84494	78	
274.85889	80	
275.19819	78	
275.80743	420	1+
276.85068	76	
276.86510	116	
277.80911	106	
277.85051	80	
277.99387	90	
279.09115	598	
280.13988	92	
280.80488	80	
282.05447	124	
282.43265	108	1+
283.07255	102	
283.14613	84	
283.83491	86	
284.29280	324	1+
284.86584	118	
285.11653	88	
286.91528	82	
287.60575	92	
287.86505	158	
287.93702	120	
288.22885	88	
289.78818	334	1+
289.80526	94	
290.59970	94	
291.80645	332	1+
292.23707	80	
293.06341	90	
294.04067	92	
294.27430	78	
294.83362	84	
294.86149	334	1+
296.20699	80	
296.37202	80	
297.78794	100	
299.78789	280	
300.17660	82	
300.88730	92	
300.91746	98	
302.86585	82	
302.89504	86	
304.04161	80	
305.74854	76	
305.95849	100	
306.87892	106	
307.79944	368	1+
307.89097	404	1+
308.00603	78	
308.43570	80	
310.81114	144	
310.88064	646	1+
311.04856	88	
312.80470	128	
312.83336	84	
312.87135	140	
313.81788	98	
314.02236	78	
314.80678	124	
314.82000	82	
314.90430	94	
316.02989	78	
316.17365	82	
316.45759	134	
316.81178	80	
318.77069	88	
318.92869	78	
320.85476	90	
321.03305	86	
321.81677	86	
322.94785	78	
323.88544	430	1+
325.12356	82	
328.06054	80	
328.18969	78	
END IONS

###FS:    #m/z: 340.94163 #charge 1+
###MS: 61
###MSMS: 63
BEGIN IONS
TITLE=Cmpd 47, +MS2(340.9416), 28.0-35.0eV, 1.4min #63
RTINSECONDS=80.57
SCANS=61,63
PEPMASS=340.94163	1337978
CHARGE=1+
189.86613	90	
192.89032	152	
196.88394	122	
205.94711	92	
206.97941	80	
207.97263	114	
208.99191	78	
210.94808	108	
212.87781	642	1+
213.94068	986	1+
215.88791	292	
215.93769	324	
216.01766	92	
216.88116	494	1+
217.93518	98	
219.07546	94	
223.83221	86	
224.96251	88	
224.97190	94	
227.93048	84	
228.79167	76	
228.88345	124	
228.89722	84	
230.88887	484	
230.95475	78	
231.89073	356	
231.95131	758	
232.43315	84	
232.79268	86	
232.89395	656	1+
232.95554	360	
233.89955	402	1+
233.94498	180	
234.14721	80	
235.89643	188	
238.86186	82	
239.78597	88	
240.96599	146	
241.84282	450	1+
242.09582	82	
242.12465	90	
244.84688	130	
244.95670	78	
245.96248	106	
246.06232	86	
247.45377	96	
248.89617	422	1+
249.96232	126	
251.46822	124	
251.79139	208	1+
251.88323	118	
253.90765	168	
254.96698	482	
255.07748	118	
255.83208	186	1+
255.85684	88	
255.91359	164	
256.88665	120	
256.96528	148	
257.40504	96	
257.90144	98	
257.94049	116	
258.02380	84	
258.05144	78	
258.79424	178	1+
258.84427	212	
259.07026	96	
259.66160	78	
259.85041	100	
260.44555	88	
260.83558	170	
260.95541	96	
261.83451	158	
261.91671	102	
263.82909	108	
264.07464	144	
265.03558	84	
265.42747	112	
266.84542	112	
267.15260	82	
267.83985	512	1+
267.86977	84	
268.12899	86	
268.84078	374	1+
269.64539	86	
269.80443	112	
269.97378	80	
272.50397	86	
272.52001	98	
272.83692	78	
272.93462	110	
272.97525	130	
273.78971	112	
275.58518	86	
275.92784	92	
275.97703	88	
276.39932	100	
276.85646	226	
277.13481	86	
277.86149	296	
278.84853	340	
279.50459	80	
279.85067	240	
279.92596	120	
280.45398	94	
280.81193	82	
280.85078	196	
281.46242	78	
281.84248	100	
282.86024	102	
283.85108	84	
284.06841	80	
285.26583	88	
286.34309	94	
286.84598	76	
287.91392	80	
288.17672	80	
289.11330	80	
289.78909	82	
289.85371	226	1+
289.88252	106	
290.89076	80	
292.80015	144	
292.86685	190	
292.88557	78	
294.86136	122	
294.93419	80	
295.40663	104	
296.80858	142	
297.00336	80	
297.82067	276	1+
297.97661	86	
300.56155	88	
300.91726	90	
301.79990	80	
301.87597	106	
302.16277	230	
302.91826	170	1+
303.95360	92	
304.96719	80	
305.19466	82	
305.88797	78	
306.87949	110	
307.12625	78	
307.79988	190	
307.89690	80	
309.17823	96	
310.87613	334	1+
312.80355	262	
314.82896	114	
315.85283	90	
316.83286	78	
318.94396	90	
321.74169	82	
321.86730	80	
322.41384	84	
324.37944	90	
324.85447	174	
328.18743	84	
328.82306	122	
328.90339	126	
329.07774	78	
329.14448	78	
330.05650	88	
330.81433	394	1+
342.90849	98	
346.40039	78	
END IONS

###FS:    #m/z: 363.95774 #charge 1+
###MS: 61
###MSMS: 64
BEGIN IONS
TITLE=Cmpd 48, +MS2(363.9577), 28.0-35.0eV, 1.4min #64
RTINSECONDS=81.3425
SCANS=61,64
PEPMASS=363.95774	570690
CHARGE=1+
182.86908	242	
183.87394	110	
189.86036	310	
190.86363	160	
191.85731	512	
195.40344	84	
196.88222	86	
198.45662	86	
202.08136	84	
207.87602	318	1+
209.86782	140	
209.94395	1840	1+
210.88386	804	1+
212.88025	3150	1+
212.90224	98	
213.09703	94	
221.41316	94	
221.94199	96	
221.99638	112	
222.95197	1186	1+
222.97090	156	
223.14496	90	
223.89140	232	1+
224.80824	92	
224.95034	1200	1+
224.98363	146	
225.88251	158	
225.97154	104	
226.89522	108	
226.94753	6538	1+
227.18259	122	1+
227.92959	144	
228.84637	158	1+
228.89322	478	1+
228.94239	8072	1+
229.09475	102	
230.24912	94	1+
230.89030	6010	1+
231.93000	90	
232.88607	570	1+
232.90653	106	
233.96612	96	
234.88067	212	
234.93244	110	
235.42693	100	
235.85461	84	
236.03930	88	
237.07071	108	
237.46964	86	
238.94129	172	
240.82395	288	1+
240.94057	952	
240.96273	816	1+
241.05033	110	
241.94202	564	
242.94140	1844	1+
242.95781	872	1+
243.82054	382	1+
244.91487	164	
244.95703	3640	1+
245.01241	120	
245.82891	322	1+
245.94471	236	
246.80966	108	
246.85508	136	
246.90287	362	1+
246.95310	3710	1+
247.80739	106	
247.86959	90	
248.80442	728	
248.90139	1792	1+
250.80206	118	
250.89533	338	
250.94664	96	
250.96890	174	
251.05406	126	
252.89063	120	
253.90665	386	1+
254.46018	98	
255.34673	82	
256.08061	90	
256.26556	84	
256.41894	118	
258.44208	148	
258.80811	102	
258.83026	332	1+
258.84844	466	1+
258.89419	102	
258.97390	386	1+
259.35080	98	
260.83199	220	
260.96986	816	1+
261.83031	490	1+
263.98492	88	
265.03007	110	
265.08586	122	
265.78776	110	
265.81861	156	
265.97614	162	
266.81075	836	1+
267.79221	122	
267.97431	712	1+
269.08452	84	
269.40901	96	
269.81001	200	
269.83984	178	1+
269.94199	244	1+
269.96944	894	1+
270.52685	84	
271.79837	132	
271.91631	494	1+
273.36160	84	
273.78678	168	1+
273.86213	86	
274.00161	88	
274.98024	92	
275.99112	102	
276.81287	174	
276.85889	254	
277.07616	200	1+
277.82403	102	
277.85828	254	1+
277.91567	94	
278.80199	228	
278.84431	118	
279.54369	98	
279.79795	138	
280.79323	1230	1+
281.11710	160	1+
281.85658	196	
281.91722	106	
283.07081	166	
283.33198	102	
283.78824	400	1+
283.83179	96	
283.85543	170	
284.07276	100	
284.82616	308	
284.84870	116	
284.98886	144	
285.11009	88	
285.84543	796	1+
286.42859	84	
286.82142	128	
287.42660	94	
288.63951	100	
290.78940	166	
290.86755	84	
291.43958	166	
291.46289	104	
291.84508	86	
293.41378	100	
293.87122	116	
294.05569	106	
294.88488	118	
294.92441	178	
295.79111	98	
295.80644	614	1+
296.85638	230	1+
297.45297	88	
297.80216	1772	1+
298.80440	1522	1+
298.86459	292	1+
300.80166	736	1+
301.86142	806	1+
303.05354	152	
303.80621	262	1+
303.85737	1140	1+
304.90068	104	
305.19902	84	
305.82290	108	
307.13095	236	1+
307.84001	128	
308.03315	96	
308.13553	202	1+
308.28999	108	
308.37337	92	
308.87279	240	1+
309.60990	82	
312.87520	298	1+
313.04623	92	
314.81976	174	1+
315.45735	134	
316.81497	372	1+
318.03899	98	
318.12416	126	
318.58009	104	
318.59555	92	
318.93650	286	1+
319.86799	264	1+
320.55123	88	
320.81840	574	1+
321.82172	412	1+
322.14483	90	
322.92778	190	1+
323.82136	172	
324.15420	182	1+
324.86838	132	
324.89672	298	1+
326.24619	94	
326.87337	600	1+
328.01826	86	
328.29202	88	
328.43678	84	
328.68125	90	
331.50357	114	
334.68128	92	
334.89346	282	1+
334.95991	92	
336.94601	132	
339.08281	100	
340.73318	106	
340.93890	296	1+
342.88558	90	
344.28065	134	
349.32276	126	
351.92801	92	
363.77377	170	1+
365.31578	86	
368.74646	86	
END IONS

###FS:    #m/z: 322.93087 #charge 1+
###MS: 65
###MSMS: 66
BEGIN IONS
TITLE=Cmpd 49, +MS2(322.9309), 28.0-35.0eV, 1.4min #66
RTINSECONDS=85.0175
SCANS=65-66
PEPMASS=322.93087	2759590
CHARGE=1+
49.33944	68	
189.92629	78	
194.03596	70	
196.88558	78	
197.87060	88	
205.02113	90	
205.94891	94	
205.97462	170	
206.97122	140	
207.96232	88	
213.92779	70	
219.89405	118	
222.95640	692	1+
223.96134	450	1+
226.12652	92	
226.90492	104	
227.93306	106	
228.83716	108	
229.43073	74	
229.84397	74	
229.86418	94	
230.88976	296	1+
230.90727	120	
232.08318	68	
233.84865	76	
235.58340	100	
236.01481	82	
236.90624	98	
238.06037	98	
238.45651	72	
238.85099	70	
238.94195	300	
239.07542	172	
239.79116	124	
240.79089	70	
240.82081	204	
240.89938	106	
240.94110	2464	
241.05106	76	
241.94268	2266	
242.55638	94	
242.82561	122	
242.94152	6248	1+
243.82313	70	
243.87221	72	
244.81935	114	
244.94078	1104	1+
245.03759	82	
245.79904	70	
245.82263	238	1+
246.83909	80	
246.86287	72	
246.89768	74	
246.94403	98	
246.97261	306	1+
247.06510	72	
248.11268	74	
248.80582	68	
248.85805	104	
248.93169	78	
248.96218	286	1+
249.96786	198	1+
250.01438	108	
250.92553	70	
251.06766	70	
251.78970	106	
251.92769	76	
252.92541	106	
254.09129	140	
254.80699	76	
256.88640	84	
257.44819	108	
257.79765	292	1+
258.15621	98	
258.83213	266	1+
259.01110	68	
259.85158	80	
260.16038	70	
260.82783	106	
261.82918	794	1+
262.35172	100	
262.79519	70	
265.06276	72	
266.05988	74	
266.85449	128	
266.91153	72	
267.06665	72	
267.79728	120	
268.01957	162	
268.17666	74	
268.79489	252	1+
268.84718	76	
268.96208	68	
269.87222	90	
271.84860	134	
271.88969	80	
272.12874	88	
273.88653	74	
276.85065	78	
277.89168	90	
279.09276	818	1+
280.79917	134	
280.81275	88	
280.93740	82	
281.85089	136	
282.19426	72	
282.82997	68	
283.07302	70	
283.54084	90	
283.79068	320	1+
283.85603	106	
284.08070	70	
284.28984	136	
284.85096	80	
286.83473	110	
286.92155	124	
287.80641	294	1+
289.78831	194	
289.83838	70	
289.87320	308	1+
290.79818	410	1+
291.11920	68	
291.93024	76	
292.17368	72	
293.85789	136	
294.07669	76	
294.17121	104	
294.86180	136	
294.87383	78	
295.48688	96	
295.85665	88	
296.07405	106	
297.19261	88	
297.81397	192	1+
298.40691	80	
298.79534	76	
299.78716	130	
300.17624	76	
302.73037	70	
302.88242	70	
303.05315	74	
303.84061	72	
303.88866	112	
304.81103	80	
305.18689	100	
305.80607	72	
305.87747	120	
306.88559	416	1+
307.79969	276	
307.88786	306	1+
308.87382	76	
310.85810	78	
311.88446	134	
312.80967	148	
312.87899	86	
313.10070	76	
314.81873	152	
315.83186	128	
315.86397	78	
316.97808	70	
317.42164	70	
317.54217	92	
319.72093	70	
320.75140	78	
320.82616	92	
321.75743	80	
321.82573	94	
322.77539	80	
323.31406	72	
325.89782	330	
327.79178	72	
END IONS

###FS:    #m/z: 340.94158 #charge 1+
###MS: 65
###MSMS: 67
BEGIN IONS
TITLE=Cmpd 50, +MS2(340.9416), 28.0-35.0eV, 1.5min #67
RTINSECONDS=85.7895
SCANS=65,67
PEPMASS=340.94158	969670
CHARGE=1+
53.42471	78	
90.92067	82	
167.62893	86	
197.99671	108	
210.12311	82	
210.58253	100	
210.94076	180	
212.87698	182	
213.88053	204	
213.94110	352	1+
214.89479	162	
215.88589	456	1+
216.41702	92	
217.88489	282	
222.94889	166	
223.96196	120	
224.97730	226	
225.44011	78	
227.95551	84	
228.42569	78	
228.97911	86	
230.88921	186	
231.89096	236	
231.95004	650	1+
232.88992	200	
233.89596	290	
233.95417	152	
234.08183	110	
234.09520	88	
234.15858	80	
235.86704	158	
235.89367	256	
237.39591	92	
238.83783	82	
238.88539	128	
239.89281	138	
239.91389	90	
239.96825	86	
240.00446	78	
240.83567	146	
241.84186	290	
241.88551	102	
242.63866	92	
243.38929	86	
244.98557	78	
246.38501	94	
246.97360	108	
248.83276	202	1+
248.90163	110	
248.98419	92	
249.90173	82	
249.96343	170	
251.04605	96	
251.78947	92	
251.90424	124	
251.93527	102	
252.40193	90	
252.83517	78	
253.85153	78	
254.90545	110	
254.95176	124	
254.96713	150	
255.10128	98	
255.13533	86	
255.78189	142	
255.90820	106	
256.84765	120	
256.96563	122	
257.94092	100	
258.63872	172	
258.84454	422	
258.86367	124	
259.85463	192	
259.95647	132	
259.99044	90	
260.83319	614	1+
261.47693	78	
261.49083	92	
262.13884	88	
263.33696	112	
264.86940	90	
264.94747	112	
266.02175	90	
267.13348	172	
267.79974	96	
268.13510	92	
269.03060	80	
269.79593	124	
269.83908	238	1+
270.52068	92	
270.91085	92	
270.97943	82	
271.10889	94	
271.84748	92	
272.82728	138	
272.92082	144	
273.03097	94	
273.91959	96	
274.01781	84	
274.86074	214	
275.91968	80	
276.85364	448	1+
276.92010	78	
277.67663	80	
278.02280	80	
278.05265	98	
278.50161	104	
278.84421	524	1+
279.79241	78	
281.00008	120	
282.85621	382	1+
282.93223	88	
284.02499	78	
286.07920	78	
288.18479	82	
289.78967	134	
290.89678	102	
294.13428	102	
294.75680	92	
294.88131	86	
294.90462	80	
295.80167	78	
295.84360	208	1+
296.81262	114	
298.01203	118	
298.05913	84	
298.40669	84	
298.82430	226	1+
299.87048	126	
300.85132	80	
302.14111	86	
302.92203	194	1+
303.44009	100	
304.95857	98	
307.80080	102	
307.88879	94	
308.87957	120	
309.91927	78	
310.88204	134	
311.88809	146	
312.80518	174	
318.74029	82	
320.72501	78	
322.01259	80	
322.38068	80	
322.93659	94	
323.82420	80	
325.05596	78	
326.17599	178	
326.72457	92	
327.91155	106	
328.88860	134	
329.22732	84	
329.90009	92	
330.81539	224	
331.84592	130	
333.87314	78	
335.88325	82	
336.85736	86	
339.33170	86	
340.34354	88	
342.90556	98	
END IONS

###FS:    #m/z: 363.95775 #charge 1+
###MS: 65
###MSMS: 68
BEGIN IONS
TITLE=Cmpd 51, +MS2(363.9578), 28.0-35.0eV, 1.5min #68
RTINSECONDS=86.562
SCANS=65,68
PEPMASS=363.95775	387438
CHARGE=1+
99.67260	80	
189.86357	624	1+
191.85723	484	1+
194.00514	100	
196.88168	278	
196.89745	88	
199.89309	84	
207.87734	382	1+
207.94478	134	
209.86968	110	
209.94394	1006	1+
210.88478	458	1+
211.94972	84	
212.87955	2026	1+
214.89407	336	
215.92421	90	
217.51156	80	
218.94066	80	
222.95339	898	1+
224.12392	90	
224.89105	138	
224.94872	1004	1+
225.88550	210	
226.89548	150	
226.94772	6046	1+
227.88146	132	
227.92780	132	
228.89526	882	1+
228.94304	5178	1+
230.00496	168	1+
230.88950	4726	1+
234.90257	100	
235.06320	84	
239.55781	100	
240.82404	228	
240.94141	272	
240.95804	268	
241.93890	1138	1+
241.96487	142	
242.04410	86	
242.79186	100	
242.94080	840	1+
242.95937	492	1+
243.83400	126	
244.82855	88	
244.95714	3116	1+
246.91304	96	
246.95322	2194	1+
247.81999	166	1+
247.97170	88	
248.80264	362	1+
248.84729	212	1+
248.89951	2090	1+
249.11196	120	
250.41574	86	
250.89807	472	
250.96974	210	
251.04947	208	1+
251.44685	92	
251.80208	188	
252.89991	466	1+
253.34494	92	
253.90294	398	1+
253.91997	80	
254.12160	82	
254.79146	82	
255.06401	92	
255.83906	128	
258.15996	82	
258.83010	132	
258.84712	268	1+
258.97480	306	1+
260.83147	382	
260.96852	594	1+
261.83413	324	
262.83080	462	
263.85388	108	
263.93098	112	
265.85045	126	
266.10603	98	
266.81312	550	1+
266.83773	194	
267.79324	126	
267.97407	626	1+
268.79921	126	
268.96297	766	1+
269.83687	82	
269.96791	652	1+
270.79886	84	
271.84681	116	
271.91954	390	
272.84520	80	
272.93973	92	
273.45526	92	
274.81251	132	
275.81056	416	1+
275.89772	90	
275.91562	90	
276.85948	374	1+
278.79574	296	
279.56419	94	
279.79841	150	
279.84398	96	
280.07386	92	
280.12034	206	1+
280.44166	100	
280.79374	1466	1+
281.85826	142	
281.92474	188	
281.99167	114	
282.06047	110	
282.79047	554	1+
282.82491	108	
283.60692	106	
283.79067	374	1+
283.85161	146	
284.42450	90	
284.82737	354	
284.98787	138	
285.79208	122	
285.84655	456	1+
286.52796	82	
287.82088	140	
288.90263	88	
289.02985	100	
290.59134	92	
290.85939	216	1+
291.12391	88	
292.43833	106	
292.81865	126	
292.96779	94	
293.12363	126	
293.43680	94	
294.85390	84	
295.93248	118	
296.81136	416	
296.86893	80	
297.06754	88	
297.80088	1890	1+
298.80330	1644	1+
299.17333	78	
299.87148	80	
300.79916	1340	1+
300.86834	88	
301.80085	884	1+
301.86054	272	
301.96834	78	
302.83075	84	
302.86189	132	
303.85493	1222	1+
303.94543	116	
304.37134	86	
304.80681	100	
308.87059	246	
310.05761	88	
310.87391	170	
311.12915	214	1+
311.88524	180	1+
314.39904	106	
315.14634	90	
316.42275	92	
316.81591	196	
317.81831	120	
317.92055	96	
317.94204	308	1+
318.03459	106	
318.39613	92	
318.81713	172	
319.81164	100	
320.02164	84	
320.81451	408	1+
320.86147	92	
320.89541	118	
321.81755	346	1+
321.86754	342	1+
321.93010	162	1+
324.89534	82	
325.90126	106	
326.37693	84	
326.86958	452	1+
327.80944	104	
329.86856	138	
332.79705	92	
334.56677	88	
336.94513	422	1+
337.14784	106	
337.20427	84	
338.06866	88	
339.01993	88	
339.82974	170	
341.15321	84	
341.93333	92	
342.65367	80	
342.93765	128	
347.46845	80	
347.79369	82	
351.17729	100	
356.41714	174	
357.43145	98	
359.85903	86	
361.74844	88	
362.70387	136	1+
365.72280	126	
366.79680	90	
369.35991	90	
END IONS

###FS:    #m/z: 340.94139 #charge 1+
###MS: 69
###MSMS: 70
BEGIN IONS
TITLE=Cmpd 52, +MS2(340.9414), 28.0-35.0eV, 1.5min #70
RTINSECONDS=90.231
SCANS=69-70
PEPMASS=340.94139	786176
CHARGE=1+
185.88252	86	
190.94674	386	1+
190.95511	80	
195.54214	94	
196.88184	190	1+
204.54313	78	
204.94206	106	
205.94930	250	
208.95567	102	
209.94776	90	
210.93736	84	
212.88021	426	1+
212.89746	126	
213.93634	354	1+
214.42032	88	
215.47347	78	
215.88806	200	
215.93738	168	
216.89072	92	
217.87873	334	1+
217.89580	90	
217.98422	78	
221.51386	78	
223.96128	206	
224.01545	90	
224.95013	132	
227.05806	86	
227.95843	76	
228.84845	88	
229.90914	82	
230.88814	964	1+
230.91180	92	
230.95672	82	
231.89156	650	1+
231.94973	398	
232.88485	198	
233.59353	98	
233.89649	258	
234.87130	78	
235.86615	84	
239.49705	76	
239.62220	76	
240.78882	78	
240.84354	80	
241.23881	78	
241.84675	140	
241.86881	90	
241.90087	76	
243.85118	94	
244.13195	120	
244.84150	122	
245.03347	92	
246.83353	94	
248.90145	450	1+
251.04600	90	
251.97011	150	
252.40762	82	
254.96684	196	
255.03444	86	
255.52287	84	
256.13778	82	
256.85055	78	
256.96303	88	
257.87112	96	
258.61581	92	
258.84591	350	
258.97386	80	
259.05034	96	
259.84855	172	
259.89125	92	
259.95749	98	
260.83545	578	1+
260.93337	86	
261.03428	88	
262.83912	78	
262.91646	92	
263.84538	76	
264.04674	90	
265.08522	88	
265.80438	76	
265.86563	96	
266.85119	132	
267.82567	76	
267.84144	78	
268.14102	90	
268.84322	106	
269.85275	86	
270.83561	368	1+
271.00987	90	
271.85340	82	
271.91017	76	
272.34554	78	
272.82206	86	
272.93585	76	
272.98462	86	
273.79431	80	
274.86089	188	
275.80390	106	
276.85529	334	
276.88099	80	
277.85737	158	
277.89328	76	
278.23940	80	
278.84574	856	1+
279.01249	86	
280.83825	116	
281.11443	98	
281.57171	76	
281.78499	236	1+
282.81747	78	
283.03245	180	
283.12749	82	
284.82238	82	
284.89876	80	
285.97116	82	
287.86123	104	
287.91436	142	
288.83645	78	
289.78900	82	
290.78841	78	
290.80592	286	1+
290.88428	80	
292.43221	92	
293.17794	130	
293.34192	84	
293.88061	108	
294.86732	98	
295.13873	92	
298.81454	86	
299.02422	84	
299.78619	110	
299.81500	76	
301.84779	92	
301.86919	100	
302.86405	140	
303.94093	80	
305.87272	154	
306.05541	78	
306.88319	132	
307.79738	346	1+
307.88876	128	
308.28928	178	
309.16929	96	
309.80976	198	1+
312.89427	76	
313.81578	174	1+
320.15826	90	
321.03061	84	
322.27059	86	
323.28553	88	
323.88577	146	
324.16264	90	
324.89572	146	
325.90277	224	
326.16858	78	
326.48354	98	
328.18985	80	
330.81598	84	
336.29180	80	
336.94387	86	
339.83392	88	
341.03480	78	
342.90569	98	
343.21514	82	
343.87294	84	
345.73123	98	
END IONS

###FS:    #m/z: 336.94650 #charge 1+
###MS: 69
###MSMS: 71
BEGIN IONS
TITLE=Cmpd 53, +MS2(336.9465), 28.0-35.0eV, 1.5min #71
RTINSECONDS=91.0035
SCANS=69,71
PEPMASS=336.94650	112108
CHARGE=1+
192.88813	100	
192.92391	72	
193.88375	84	
204.40968	78	
207.89183	70	
210.88502	268	
210.90023	170	
211.94480	570	
212.87877	1500	1+
212.96451	74	
213.93734	210	
213.95096	90	
215.88814	334	1+
217.87942	104	
218.84078	76	
222.93966	76	
223.95956	130	
224.12761	72	
224.90007	80	
224.98506	90	
226.88807	74	
227.01204	80	
228.84808	124	
228.89205	106	
228.91502	118	
228.93883	190	
229.89641	134	
229.95624	902	1+
230.88953	2954	1+
231.03146	74	
231.14488	78	
231.95115	446	
233.89824	150	
234.89884	142	
235.07444	82	
235.79599	78	
236.85698	74	
236.90382	94	
239.05634	76	
240.83716	148	
240.96257	72	
241.81498	92	
241.84127	168	
242.01364	80	
243.46188	80	
245.39715	84	
246.34049	102	
246.90847	72	
247.96354	338	
248.10250	174	1+
248.56382	84	
248.90029	592	1+
249.56175	108	
249.90293	338	1+
249.96089	108	
250.83318	86	
250.88125	178	1+
250.95680	126	
251.09074	72	
251.82433	148	
252.84085	108	
252.97110	836	1+
253.08512	100	
253.83763	86	
253.90716	584	1+
254.12142	80	
254.15079	74	
254.96557	156	
255.07119	96	
255.45036	72	
255.89727	128	
255.96441	106	
256.07472	74	
256.91287	70	
256.96402	82	
257.83432	206	1+
259.04053	110	
259.44008	100	
260.82447	302	1+
260.84830	74	
261.84005	70	
262.03727	110	
262.40716	80	
262.81131	78	
263.08595	76	
263.38681	74	
264.47405	86	
264.86598	206	
265.86370	92	
265.95803	92	
266.05208	82	
266.86395	86	
267.00230	72	
267.83274	602	1+
268.83653	540	1+
269.33681	98	
270.80988	78	
270.98409	108	
271.18760	72	
271.91565	742	1+
273.87756	80	
273.90204	80	
274.85418	76	
275.94095	92	
276.06859	72	
276.85828	156	
277.85734	72	
278.81343	78	
278.83295	86	
278.84926	118	
279.83578	258	1+
279.87024	78	
280.07470	72	
280.09416	76	
280.80544	240	1+
281.87050	76	
282.88271	96	
283.06979	74	
283.86563	78	
283.90072	78	
283.98970	120	
284.41180	82	
284.46992	72	
285.85266	264	
286.85815	576	1+
287.96207	88	
290.85115	210	1+
290.88662	74	
291.82761	76	
291.88033	72	
292.09869	78	
293.10573	78	
294.00186	130	
295.33891	80	
297.89598	156	
298.22465	72	
298.31146	78	
299.15214	72	
300.77027	94	
303.87696	88	
303.91339	76	
306.22076	88	
306.76229	80	
306.90000	82	
307.80102	96	
308.00460	72	
309.01402	82	
309.87101	72	
310.30190	104	
310.87931	426	1+
311.12007	84	
312.92889	74	
313.84394	88	
315.91416	102	
319.84987	72	
320.25688	84	
320.79108	72	
320.97988	78	
321.16714	70	
322.82219	78	
324.89191	346	1+
325.46356	82	
329.40314	102	
330.05439	88	
335.03169	74	
335.90686	78	
337.69867	72	
337.90371	92	
337.94875	82	
339.87463	100	
341.80404	78	
END IONS

###FS:    #m/z: 359.96255 #charge 1+
###MS: 69
###MSMS: 72
BEGIN IONS
TITLE=Cmpd 54, +MS2(359.9626), 28.0-35.0eV, 1.6min #72
RTINSECONDS=91.776
SCANS=69,72
PEPMASS=359.96255	83698
CHARGE=1+
196.24176	82	
197.95372	90	
200.87706	84	
205.95069	76	
209.94712	298	1+
210.08395	78	
215.88531	148	
216.41355	86	
220.87456	104	
221.94882	84	
222.95216	964	1+
224.94873	1108	1+
226.89732	104	
226.94700	1528	1+
227.93250	326	
228.94261	2054	1+
230.03745	106	
231.02365	78	
231.09290	78	
231.82831	196	1+
232.88654	88	
233.09594	166	
233.43596	80	
233.85636	84	
233.96251	148	
234.94828	118	
235.03717	82	
235.79634	80	
238.91381	78	
239.55200	108	
239.98152	82	
240.63064	86	
240.82544	140	
240.90682	88	
240.94245	466	1+
240.95933	972	1+
241.01938	80	
241.90083	138	
244.95824	1816	1+
245.07599	78	
245.94368	250	
246.81265	128	
246.95307	1678	
246.98045	78	
247.05004	112	
248.80449	168	
248.95496	86	
249.80522	176	
250.83499	114	
250.89996	78	
250.94962	232	1+
250.97292	214	1+
251.90278	84	
252.95614	296	
253.04590	84	
253.07725	106	
254.35057	76	
256.78684	78	
257.00862	134	
257.79887	80	
258.14886	80	
258.82853	78	
258.84630	94	
258.90050	78	
258.97396	284	
259.44386	86	
260.96846	262	
261.09790	140	
262.82230	126	
262.94858	126	
262.97451	254	1+
262.99828	86	
263.85118	80	
264.80689	92	
266.81556	736	1+
267.13562	144	
267.86556	82	
267.97454	336	1+
268.13884	104	
268.46477	90	
268.84759	276	1+
269.97373	120	
270.14361	78	
270.49076	92	
270.83204	88	
271.84816	174	
272.85443	76	
273.10726	130	
274.79487	76	
274.83768	80	
275.85830	80	
275.87480	84	
277.89787	76	
278.10649	106	
278.79830	264	
278.83719	78	
278.96501	76	
279.39810	86	
279.80007	184	
280.79420	814	1+
281.98427	78	
284.82212	152	
289.58553	80	
290.55799	80	
290.86211	262	1+
291.79761	234	
291.98479	88	
292.12153	88	
293.12306	138	
294.12728	96	
294.50404	108	
294.82438	100	
294.86487	96	
296.42251	86	
296.80926	396	
296.88472	120	
297.14091	170	1+
297.81578	200	
298.42186	92	
298.80427	966	1+
299.17092	76	
299.87260	82	
300.94274	88	
301.00055	116	
301.10128	234	1+
301.78059	140	
302.85030	80	
303.94513	146	
305.51191	90	
305.87263	82	
307.13192	78	
308.50906	98	
308.61040	84	
308.92125	100	
309.06364	84	
309.43235	94	
309.79882	298	1+
314.83883	76	
316.81469	576	1+
317.11132	156	
318.79926	76	
318.93699	80	
319.82831	78	
320.89501	84	
321.82158	138	
322.93082	128	
323.08028	82	
323.83331	82	
324.97928	136	
327.80265	78	
329.86642	144	
329.88738	134	
330.90706	78	
331.45640	76	
333.62523	86	
334.91262	80	
337.94952	134	
338.81829	78	
338.94493	90	
339.83403	80	
339.88597	76	
340.19098	122	
343.77264	76	
344.24420	78	
344.37173	94	
350.82218	138	
354.78994	76	
356.22298	88	
358.96750	116	
360.22039	78	
362.78163	86	
362.84464	88	
END IONS

###FS:    #m/z: 336.94605 #charge 1+
###MS: 73
###MSMS: 74
BEGIN IONS
TITLE=Cmpd 55, +MS2(336.9461), 28.0-35.0eV, 1.6min #74
RTINSECONDS=95.474
SCANS=73-74
PEPMASS=336.94605	100166
CHARGE=1+
53.75995	78	
100.24108	92	
180.87583	84	
186.40684	98	
196.88440	338	1+
199.90877	96	
201.03837	92	
205.45920	80	
205.94875	156	
206.02089	104	
208.88645	134	
208.93772	78	
209.88457	78	
210.12488	82	
210.88155	226	
210.89992	86	
211.94311	982	
212.87874	1930	1+
213.93965	128	
214.88111	576	1+
214.89695	78	
215.88670	380	1+
215.94579	266	1+
217.88671	110	
218.48869	94	
219.97858	148	
220.85351	80	
222.89382	76	
222.95339	456	1+
223.84257	78	
224.97720	98	
225.85335	78	
226.89198	130	
227.10252	78	
227.14705	90	
228.89475	262	
228.93637	88	
229.95614	776	1+
230.01494	94	
230.85066	192	1+
230.88843	3052	1+
231.11881	92	
231.95062	256	
232.82593	338	1+
232.99324	94	
233.82893	218	1+
233.95317	96	
234.01368	102	
235.11776	110	
235.84899	84	
236.15855	98	
237.11977	80	
237.39428	108	
237.84201	92	
237.89185	78	
238.80199	96	
239.92066	86	
240.96305	78	
242.78582	82	
244.44573	86	
245.79756	112	
245.83558	80	
246.03997	78	
246.97887	168	
247.96400	86	
248.83281	136	
248.90247	466	1+
249.01875	100	
249.06169	78	
250.82750	308	1+
250.91767	76	
250.96616	196	
250.98937	82	
251.04730	100	
251.07186	122	
251.91093	142	
252.95292	182	
252.97187	300	1+
253.86130	84	
253.90431	430	
254.00590	86	
254.94431	82	
254.96702	200	
255.07569	80	
255.97067	88	
256.00425	76	
256.86924	232	1+
256.91457	80	
256.96489	146	
257.05838	96	
258.84460	124	
259.85260	80	
260.07407	94	
260.89243	200	
260.92699	108	
261.83254	140	
262.83134	90	
263.06790	82	
263.47340	84	
263.49026	76	
263.84440	212	1+
263.89319	98	
265.08873	228	
267.84522	186	
268.84005	990	1+
270.80373	88	
271.86547	80	
271.91747	304	
272.86228	102	
272.98161	106	
274.54459	82	
274.80321	78	
274.86034	216	
274.89685	88	
275.86611	120	
276.85640	770	1+
276.99966	90	
277.83632	118	
278.20880	84	
278.83196	504	1+
279.46358	80	
282.87756	82	
285.85240	162	
286.85015	474	
286.91083	88	
286.94615	80	
287.85707	350	
288.85358	192	
289.20533	96	
289.45572	78	
290.56474	80	
290.85683	198	1+
291.12089	78	
293.10470	132	
294.04476	78	
294.86636	360	1+
295.04380	76	
295.87983	106	
298.04407	78	
299.87440	160	
299.93377	80	
302.95715	100	
303.85956	508	1+
304.86187	408	1+
305.89005	80	
306.88515	92	
307.79986	84	
308.86465	122	
309.84822	148	1+
310.81797	92	
310.86294	136	
310.88397	108	
311.88499	114	
312.86887	126	
315.84633	98	
316.39435	92	
316.79606	86	
317.44354	98	
320.06572	94	
320.88312	76	
323.81333	76	
323.98549	78	
324.89426	104	
327.88121	104	
329.87334	112	
332.49018	86	
332.90072	78	
332.93164	76	
334.82727	110	
335.96520	78	
336.82557	90	
338.87498	100	
339.84329	76	
341.74717	88	
END IONS

###FS:    #m/z: 359.96222 #charge 1+
###MS: 73
###MSMS: 75
BEGIN IONS
TITLE=Cmpd 56, +MS2(359.9622), 28.0-35.0eV, 1.6min #75
RTINSECONDS=96.2465
SCANS=73,75
PEPMASS=359.96222	70980
CHARGE=1+
190.82838	90	
198.87742	74	
205.95053	176	
207.94664	124	
209.94371	234	
214.09126	96	
217.02256	74	
219.93581	96	
222.95232	568	1+
223.88957	118	
224.94843	754	1+
226.88450	232	1+
226.94759	2000	1+
228.03438	84	
228.60029	80	
228.82495	92	
228.94191	1914	1+
230.40654	100	
230.44543	98	
232.82831	104	
232.93807	120	
234.90880	96	
235.54358	78	
235.82268	120	
235.89637	84	
240.94006	232	
240.96308	780	1+
241.00428	112	
241.84937	80	
241.94332	280	
242.95710	298	
243.83130	92	
243.95923	136	
244.86658	76	
244.95669	1184	1+
246.44451	94	
246.90475	130	
246.95373	808	1+
247.80895	116	
248.80377	184	
249.79845	88	
249.99631	86	
250.93498	92	
250.97329	104	
251.01082	80	
251.04401	86	
251.46635	76	
252.95733	336	
253.13187	74	
253.83418	166	
254.37182	92	
255.83345	96	
256.84974	84	
256.98140	90	
258.37912	94	
258.41256	106	
258.54609	74	
258.97636	170	
259.13377	84	
259.84866	140	
260.83638	248	1+
260.96874	652	1+
260.99273	82	
263.84265	84	
264.82195	114	
264.96441	130	
264.99136	88	
266.81754	202	
266.84465	138	
267.02830	80	
267.80790	242	1+
267.82636	78	
267.97317	202	
268.81003	188	1+
268.84136	74	
268.95599	76	
269.49373	82	
269.96786	90	
270.12536	82	
270.88384	88	
270.97750	102	
272.88083	78	
273.12445	78	
275.42249	92	
275.80109	106	
275.92466	142	
275.96971	128	
276.81850	114	
277.79789	240	1+
278.90961	84	
279.06552	82	
279.10053	74	
280.00194	78	
280.25873	88	
280.79387	886	1+
281.98708	224	1+
282.79316	120	
282.82658	152	
283.01368	74	
284.53611	82	
284.82626	136	
284.99214	74	
286.00024	84	
287.44984	88	
287.57440	86	
287.92649	74	
291.78843	138	
292.16543	74	
292.85218	86	
293.44287	76	
294.43448	78	
295.82254	80	
296.80882	572	1+
296.83080	86	
297.92138	84	
297.97204	84	
298.07830	78	
298.80362	1492	1+
299.00282	84	
299.13451	96	
299.81908	78	
301.78437	142	
303.22429	76	
304.15805	272	1+
306.93694	76	
307.37133	80	
307.96142	78	
308.92110	76	
309.08734	106	
309.15536	92	
309.79957	264	1+
311.07238	80	
314.28155	118	
314.54068	108	
315.06362	92	
315.64343	88	
315.81573	76	
316.81074	180	
317.81026	82	
317.87263	96	
318.80166	74	
319.44052	132	
319.88985	102	
319.94043	76	
320.06346	80	
320.42378	78	
320.46360	82	
320.81414	364	1+
321.81855	306	1+
322.86815	74	
323.01806	158	1+
324.88774	100	
326.90741	74	
327.81179	92	
328.89804	88	
330.51618	82	
331.76537	74	
334.94670	88	
334.96437	92	
335.40722	94	
336.81424	74	
336.94512	228	1+
337.04670	74	
338.85909	74	
340.80351	78	
340.93056	74	
343.90934	76	
349.12451	136	
349.86192	86	
353.76050	84	
355.92650	90	
356.77702	90	
358.17843	146	
END IONS

###FS:    #m/z: 412.73098 #charge 1+
###MS: 73
###MSMS: 76
BEGIN IONS
TITLE=Cmpd 57, +MS2(412.7310), 28.0-35.0eV, 1.7min #76
RTINSECONDS=97.019
SCANS=73,76
PEPMASS=412.73098	51290
CHARGE=1+
189.86085	182	
191.85922	400	1+
193.85469	136	
196.88058	108	
199.93642	86	
201.93119	204	
205.95405	144	
209.86604	94	
210.71632	88	
212.87825	2690	1+
214.88174	556	1+
217.94336	128	
222.95150	1596	1+
224.94785	1894	1+
225.40315	88	
226.06654	120	
226.89073	216	1+
226.94609	232	
230.88978	3872	1+
231.04863	102	
231.20840	92	
232.88538	1384	1+
233.96068	310	
234.88115	636	1+
238.06227	114	
238.94270	210	
239.07153	92	
239.94883	102	
240.96165	1040	1+
242.96027	382	1+
245.12900	84	
246.06850	112	
246.97304	90	
247.46331	86	
248.90021	1436	1+
250.82623	84	
250.89394	1120	1+
251.48389	98	
252.78829	90	
253.09008	108	
253.90650	632	1+
253.96956	176	
255.10990	100	
257.39100	110	
257.79820	124	
257.96166	422	1+
258.80580	148	
258.84702	96	
260.83638	106	
260.96876	398	
261.88290	364	
262.14251	92	
263.97897	94	
264.04286	88	
264.88718	118	
265.08853	134	
267.39562	88	
267.78067	84	
267.83878	178	
268.35533	114	
268.85904	104	
270.88200	162	
271.88181	118	
271.91676	562	1+
271.97893	98	
272.79721	210	1+
274.90886	224	1+
276.01395	86	
276.85486	86	
276.94751	152	
277.90382	88	
279.85159	184	1+
279.89279	702	1+
282.80712	244	
283.05287	102	
283.94236	104	
283.98549	158	
284.78389	102	
284.87456	94	
284.94685	120	
285.79486	138	
285.84482	1486	1+
285.92336	102	
286.81375	160	
288.57910	84	
288.80867	144	
288.87804	242	1+
289.78559	122	
290.79644	332	1+
290.85860	228	1+
292.10743	198	1+
293.85972	208	
293.87343	360	1+
295.91535	714	
297.90286	1100	1+
298.07445	100	
298.82379	182	
299.78190	128	
299.86172	256	1+
300.79971	150	
300.81359	292	1+
300.91238	92	
301.86638	236	
302.58537	86	
302.90805	150	
303.33117	88	
303.80528	370	1+
303.85601	1596	1+
305.88522	110	
306.01043	92	
306.42940	96	
306.81544	122	
307.53715	92	
308.80363	380	1+
308.81614	140	
309.49139	98	
310.84483	116	
310.87957	150	
311.81076	110	
311.88168	98	
312.80490	612	1+
312.94479	86	
313.88511	154	
313.90529	84	
313.92872	844	1+
314.18797	192	1+
316.94136	116	
317.45008	90	
317.87331	98	
318.93415	3552	1+
319.12404	108	
319.88786	86	
321.86935	762	
322.85597	332	1+
322.89141	102	
323.86109	210	1+
326.79715	150	
326.87188	2110	1+
327.80988	990	1+
329.87134	98	
330.34782	114	
330.81511	252	
331.75699	104	
331.81515	220	
332.13217	88	
332.81143	182	
332.87700	832	
332.92632	166	
333.82609	106	
333.87764	2268	1+
334.15058	288	
334.88085	1470	1+
334.95233	522	
336.94581	8062	1+
337.80117	774	1+
338.80165	522	1+
339.16933	96	
339.82497	84	
339.94396	116	
339.96314	94	
340.86129	228	
342.82439	152	
342.90603	164	
343.43153	94	
345.81879	316	
345.97569	94	
346.13534	94	
346.82578	148	
346.93815	156	
347.50279	88	
347.83940	90	
348.82546	226	
349.78486	208	1+
349.83089	96	
350.06657	102	
350.82203	640	1+
352.16122	268	1+
352.82393	96	
352.97725	108	
353.93260	96	
354.95762	114	
356.86417	142	
359.21438	94	
359.95946	398	1+
361.96190	138	
363.87914	108	
364.86357	94	
369.77522	162	
373.72032	114	
377.88851	182	
380.21105	92	
384.72361	130	
385.17385	132	
397.00889	114	
397.85736	342	1+
398.80409	128	
399.73439	94	
400.21557	206	
402.77457	86	
414.23331	108	
END IONS

###FS:    #m/z: 322.93045 #charge 1+
###MS: 77
###MSMS: 78
BEGIN IONS
TITLE=Cmpd 58, +MS2(322.9304), 28.0-35.0eV, 1.7min #78
RTINSECONDS=100.73
SCANS=77-78
PEPMASS=322.93045	1083454
CHARGE=1+
53.98794	82	
65.28649	76	
184.01537	66	
192.88723	116	
196.88921	74	
200.87859	70	
202.05685	86	
205.95066	68	
209.10458	76	
209.94252	120	
212.89570	66	
213.86312	62	
213.98909	70	
214.89561	74	
216.85093	88	
221.88480	86	
221.94627	124	
222.80595	64	
222.95359	186	
224.87812	92	
225.83660	62	
226.84344	66	
227.92660	66	
228.82503	100	
229.83688	66	
230.82979	98	
230.84363	124	
231.89057	78	
233.00635	72	
233.95759	62	
234.12098	82	
236.82675	74	
238.09445	94	
238.88721	70	
238.94250	168	
239.98175	68	
240.82070	150	
240.83623	94	
240.94037	1424	
241.82270	112	
241.94158	926	
242.78996	86	
242.82445	108	
242.94166	3020	1+
243.00998	108	
243.82267	416	1+
244.00037	70	
244.85846	68	
244.89335	82	
244.93979	772	1+
244.96512	104	
246.83418	66	
246.98056	74	
247.98040	156	
248.84685	154	
248.90036	146	
250.90085	184	
250.96368	88	
252.89150	66	
253.85726	84	
253.91016	110	
253.93779	76	
255.78214	64	
255.95894	108	
257.08211	66	
257.98237	84	
258.83354	292	1+
260.83167	116	
261.39767	86	
261.83384	204	
262.82817	602	1+
263.97511	68	
264.83152	64	
264.85553	66	
265.08376	70	
265.11356	76	
265.38951	68	
265.86758	76	
265.91966	78	
267.79126	136	
267.93602	84	
269.20123	66	
269.79583	66	
269.94965	68	
270.04673	68	
270.48232	74	
270.79678	126	
271.45076	100	
272.12864	72	
272.85255	72	
274.80081	110	
274.83968	66	
274.86227	116	
274.91735	82	
275.01464	72	
276.85151	114	
277.10809	168	
277.86354	82	
278.12882	78	
278.85016	66	
279.09283	922	1+
281.08354	66	
281.13984	66	
281.85263	126	
282.03348	68	
282.42546	64	
282.80349	134	
282.86061	112	
283.06529	72	
283.78784	246	1+
284.21740	88	
284.29171	326	1+
284.83272	68	
284.85530	90	
284.87217	74	
285.16416	96	
286.86918	72	
289.79056	66	
289.90518	80	
291.80179	116	
292.89413	78	
294.00475	70	
294.80146	88	
294.86431	70	
295.04602	66	
295.51660	64	
295.89231	88	
298.81079	128	
299.78161	136	
300.38065	78	
300.80812	72	
301.91687	76	
302.03437	66	
304.88569	108	
305.42638	90	
305.87296	68	
305.89840	82	
306.12826	88	
307.79975	220	
308.92348	92	
309.05707	90	
309.81527	82	
309.93210	86	
310.04041	66	
310.87991	64	
312.81155	82	
312.86408	76	
312.92311	246	1+
314.86961	66	
316.12780	64	
317.82622	62	
318.13551	74	
318.89353	66	
320.93392	84	
321.42668	76	
322.94748	64	
324.27532	66	
324.89675	72	
325.89802	162	
END IONS

###FS:    #m/z: 363.95702 #charge 1+
###MS: 77
###MSMS: 79
BEGIN IONS
TITLE=Cmpd 59, +MS2(363.9570), 28.0-35.0eV, 1.7min #79
RTINSECONDS=101.501
SCANS=77,79
PEPMASS=363.95702	151744
CHARGE=1+
182.86814	80	
189.86338	148	
191.85907	346	
193.85460	86	
196.88487	202	
207.87685	220	
209.94568	250	
210.88541	362	
212.87934	1804	1+
213.89197	78	
214.89695	80	
221.05789	144	
221.96551	78	
222.95338	544	1+
223.83205	112	
223.88978	280	1+
224.94726	652	1+
226.94709	2458	1+
226.97304	98	
227.82325	84	
227.88480	118	
227.93154	252	
228.89553	216	
228.94225	2952	1+
229.99846	78	
230.79258	82	
230.83093	136	
230.89020	2974	1+
232.88560	466	
234.14171	84	
234.87688	84	
235.90161	82	
237.80843	98	
238.01303	82	
240.07290	80	
240.82413	188	
240.93823	242	
240.96667	126	
241.37822	96	
241.83131	92	
241.89402	84	
241.93921	1054	1+
241.96282	200	
242.57700	100	
242.94140	712	1+
243.81865	192	
243.83765	130	
244.81829	82	
244.95832	1282	1+
245.42021	84	
245.82160	134	
245.83490	84	
245.93959	294	
246.85639	90	
246.90769	164	
246.95344	1384	1+
247.10030	92	
247.80143	724	1+
247.98342	100	
248.80274	512	1+
248.86100	92	
248.89810	812	1+
248.95709	82	
249.95966	80	
250.79376	140	
250.89540	452	1+
250.95063	90	
252.85070	84	
254.50358	94	
256.99323	92	
258.84131	90	
258.97049	170	
260.83235	290	
260.94070	82	
260.97005	284	
261.83040	874	1+
262.39335	94	
262.83311	546	1+
264.81994	160	
264.87522	78	
265.09331	88	
265.81719	136	
266.05081	92	
266.81475	548	1+
267.78294	100	
267.97564	154	
268.13821	80	
268.44251	80	
268.49292	86	
268.84707	80	
268.86717	90	
268.95955	162	
269.80240	88	
269.92028	80	
269.96727	136	
271.18056	86	
271.91552	146	
273.79865	96	
273.87967	94	
274.98638	106	
275.44632	78	
276.80525	262	1+
276.85848	148	
277.09885	226	1+
277.14028	128	
277.87516	82	
278.79937	420	1+
278.85088	278	1+
279.42281	82	
280.10169	164	1+
280.79090	1264	1+
280.83699	82	
281.13710	84	
281.85592	100	
282.84225	82	
283.99069	114	
284.82441	276	1+
284.85575	128	
286.84642	170	
286.96947	84	
288.72930	80	
290.09737	104	
290.12131	154	1+
291.89896	80	
296.81031	214	
297.81044	146	
298.61475	88	
298.80092	982	1+
300.07637	78	
301.41797	174	
301.86173	238	
302.80296	80	
302.86378	162	
303.80964	112	
303.85629	520	
304.95632	84	
306.13696	86	
306.43581	80	
308.66677	78	
308.90615	88	
310.87821	118	
314.81731	188	
315.98402	102	
316.70248	78	
316.81457	464	1+
317.10944	116	
318.93526	142	
319.82730	128	
320.13941	128	
321.12953	92	
321.82045	302	1+
322.89472	78	
325.76289	94	
325.94905	94	
326.86810	182	
327.17601	78	
328.00751	82	
330.08088	84	
331.15949	100	
331.18660	78	
334.49504	100	
336.10502	76	
336.94781	190	
338.93834	168	
341.15942	88	
341.32738	84	
342.94930	78	
345.74488	92	
350.35387	98	
355.39396	122	
356.75642	78	
358.42322	82	
361.39113	100	
364.69015	100	
367.14476	170	
368.78428	80	
368.83972	104	
368.92548	90	
369.15472	108	
END IONS

###FS:    #m/z: 336.94612 #charge 1+
###MS: 77
###MSMS: 80
BEGIN IONS
TITLE=Cmpd 60, +MS2(336.9461), 28.0-35.0eV, 1.7min #80
RTINSECONDS=102.274
SCANS=77,80
PEPMASS=336.94612	87556
CHARGE=1+
182.86716	146	
192.02291	78	
196.89142	126	
205.94683	76	
206.94023	78	
207.40334	74	
208.88257	72	
210.88645	134	
210.94981	72	
211.94451	726	1+
212.14675	72	
212.87875	1732	1+
213.94312	344	
216.02704	78	
216.88711	74	
217.05941	66	
217.86035	86	
221.10084	70	
223.96292	130	
226.37027	66	
226.97485	72	
228.89465	470	1+
229.95454	284	
230.88840	2052	1+
231.95067	122	
232.07764	78	
232.84895	80	
233.01344	90	
233.91426	68	
234.82693	194	1+
234.89391	74	
234.94015	156	
235.96285	78	
236.07924	90	
239.92650	82	
240.83557	142	
241.09030	88	
241.95085	66	
242.49162	74	
242.56042	82	
242.84369	64	
243.18044	68	
245.83966	70	
246.85714	72	
246.90554	74	
246.97573	128	
247.96638	200	
247.98889	66	
248.09564	106	
248.87805	102	
248.90116	948	1+
249.95718	242	
250.04680	104	
250.08944	68	
250.82995	224	
250.92131	80	
250.94817	130	
251.91254	72	
252.97012	404	1+
253.04983	110	
253.08735	66	
253.91072	246	
253.93360	66	
254.82873	78	
254.88355	66	
254.90969	132	
254.96797	128	
254.98748	72	
255.07191	122	
255.09217	68	
255.85515	126	
255.90471	124	
256.00389	68	
256.02794	66	
256.85332	64	
256.89094	150	
257.01701	74	
257.83583	100	
257.84841	154	
258.84886	700	1+
259.08392	66	
259.84139	74	
260.83256	118	
262.42928	116	
262.94979	108	
264.36810	78	
264.82965	66	
264.95956	72	
265.08862	144	
268.13487	80	
268.83821	446	1+
268.91343	74	
270.85518	94	
270.95172	76	
270.96549	78	
272.85273	84	
272.87268	74	
272.98624	84	
273.78627	70	
274.17858	68	
274.84825	66	
276.85648	684	1+
276.87929	72	
276.89364	68	
277.83822	114	
278.83627	564	1+
279.09859	74	
279.86083	138	
280.04471	66	
282.79557	68	
284.28569	94	
284.47175	104	
285.84844	420	1+
286.80358	74	
287.64774	82	
288.84862	106	
289.01289	78	
289.87535	188	1+
290.04313	74	
290.12084	66	
291.95978	134	
292.86096	198	
293.04149	96	
293.49115	108	
293.82804	66	
293.85102	78	
294.10389	76	
294.13773	74	
294.86024	72	
294.90021	76	
295.89631	68	
296.92597	66	
297.00229	78	
298.02946	98	
298.40710	78	
299.02017	84	
299.87464	224	1+
300.07419	78	
300.15637	64	
303.51269	104	
303.86607	196	1+
304.26428	90	
304.81277	64	
307.79341	74	
308.87154	66	
309.91251	118	
310.87610	92	
312.07594	66	
313.11777	72	
315.87689	66	
317.66220	90	
319.11312	66	
320.04574	72	
320.60826	92	
324.89677	254	
328.20522	64	
328.80188	66	
328.95335	70	
329.86676	76	
330.88386	176	1+
334.88111	70	
338.28746	78	
339.53965	78	
340.16666	70	
341.20703	72	
341.27778	68	
END IONS

###FS:    #m/z: 322.93058 #charge 1+
###MS: 81
###MSMS: 82
BEGIN IONS
TITLE=Cmpd 61, +MS2(322.9306), 28.0-35.0eV, 1.8min #82
RTINSECONDS=105.955
SCANS=81-82
PEPMASS=322.93058	1111592
CHARGE=1+
116.09849	90	
185.12817	72	
188.99081	82	
197.97077	112	
204.09722	66	
205.94998	250	
207.97495	64	
208.88276	74	
209.15578	94	
215.04828	66	
216.83475	72	
222.94996	110	
223.96432	146	
225.93656	82	
225.95663	88	
226.85290	98	
226.88800	66	
227.13382	74	
227.82097	84	
228.93825	70	
229.10181	78	
230.84845	90	
230.88927	68	
231.12080	72	
232.99908	84	
233.08526	92	
233.96709	88	
235.88850	78	
236.01866	72	
237.79534	78	
237.89047	74	
238.05954	74	
239.07981	72	
240.38306	76	
240.82430	450	1+
240.94117	1132	
241.89160	88	
241.93991	3772	1+
242.82031	232	1+
242.94247	2684	1+
243.08084	88	
244.81697	278	1+
244.85369	90	
244.91249	84	
244.94184	514	1+
246.84975	138	
246.97739	102	
247.46136	94	
247.97744	66	
248.83948	106	
248.85518	128	
250.03729	84	
250.90185	72	
250.94281	66	
251.02052	84	
253.16714	68	
253.82397	70	
253.90419	76	
254.03052	88	
254.24874	86	
255.03826	66	
255.84681	74	
256.83613	74	
256.89689	70	
258.80398	106	
258.83365	266	1+
258.97686	82	
259.88917	100	
260.04972	66	
260.83169	818	1+
260.93344	86	
260.98502	78	
261.06049	72	
261.83145	456	1+
263.82446	90	
263.90112	76	
265.85349	82	
266.79389	72	
266.89169	72	
267.13641	72	
267.94206	66	
267.98627	68	
268.95765	114	
269.08489	116	
269.79866	132	
269.85891	80	
270.37140	78	
270.81283	144	
270.93528	78	
271.84545	80	
272.84237	74	
272.92525	72	
273.81252	64	
273.84535	136	
274.81327	78	
274.85938	84	
275.81962	74	
276.83624	84	
278.81133	66	
278.85508	168	
279.09309	556	1+
279.14157	82	
279.91379	66	
280.15984	74	
282.36957	64	
283.03639	72	
283.06774	82	
283.78900	128	
283.98767	90	
284.29192	294	1+
284.31039	92	
284.84508	66	
284.94698	94	
285.87186	70	
286.79664	80	
286.98113	68	
287.96017	72	
289.79292	90	
289.90304	140	
290.85775	110	
291.80436	72	
291.93284	88	
294.37540	100	
295.85838	66	
296.06962	70	
296.40794	84	
296.86318	74	
297.07852	80	
300.12090	76	
300.89349	72	
302.97840	68	
303.78039	76	
304.88355	72	
306.38178	74	
307.10447	72	
307.37808	82	
307.82482	74	
307.89115	114	
309.25792	88	
309.80005	64	
310.53132	78	
310.79322	86	
310.88624	78	
311.13739	70	
311.71612	68	
311.88271	64	
312.81148	72	
313.33949	88	
315.92935	88	
316.11484	84	
316.93397	70	
320.22585	64	
320.91183	74	
321.80999	78	
322.86802	86	
324.81050	78	
324.90788	76	
324.94336	66	
325.31981	72	
325.87153	70	
328.08088	70	
END IONS

###FS:    #m/z: 340.94110 #charge 1+
###MS: 81
###MSMS: 83
BEGIN IONS
TITLE=Cmpd 62, +MS2(340.9411), 28.0-35.0eV, 1.8min #83
RTINSECONDS=106.727
SCANS=81,83
PEPMASS=340.94110	415850
CHARGE=1+
115.51433	74	
126.65045	94	
172.85344	94	
183.11201	70	
190.93031	72	
192.92564	72	
199.36950	92	
200.04973	80	
200.89103	74	
203.08987	86	
208.88256	82	
209.09368	104	
210.94093	88	
211.87119	72	
212.88028	112	
213.87816	226	
213.94028	124	
214.89350	72	
215.88650	106	
217.07350	68	
220.88022	102	
223.84070	76	
223.96006	214	
224.84149	82	
226.94913	122	
226.96955	92	
226.98237	106	
230.07674	72	
230.88831	472	
231.88948	486	1+
231.91290	88	
231.95114	748	1+
233.84495	72	
233.86141	70	
234.04219	76	
237.79144	86	
237.83503	74	
238.01320	76	
238.82295	72	
238.99520	76	
239.85235	80	
240.04425	74	
240.83846	88	
241.11480	80	
241.84268	116	
242.83579	74	
243.82870	142	1+
243.95829	80	
244.94329	76	
246.83380	72	
246.93052	110	
246.97472	272	1+
247.08089	118	
248.93544	92	
248.99773	70	
249.89824	120	
249.96168	70	
250.46886	98	
250.84551	92	
250.90611	124	
251.06342	86	
251.95534	72	
253.82596	86	
254.96791	84	
255.07669	212	1+
256.85166	70	
256.96510	148	
257.07003	104	
257.84946	80	
258.84478	278	
259.84453	164	
260.83398	172	
260.86626	118	
261.84007	100	
261.97373	78	
264.07855	78	
264.85473	84	
265.62167	72	
265.88387	74	
266.41472	96	
267.79309	86	
268.84304	74	
268.86932	74	
268.89558	78	
268.99346	74	
269.34691	76	
269.84401	144	
270.80759	78	
270.82805	112	
270.95732	102	
271.85555	142	
272.02963	84	
272.05386	100	
272.16551	72	
272.51981	106	
273.41451	92	
273.90009	72	
274.86283	78	
275.08602	70	
276.85416	304	
277.13881	76	
277.79722	68	
277.86884	174	
278.84628	784	1+
278.86375	304	
279.50484	82	
279.85048	464	1+
279.89483	90	
279.96265	70	
280.03965	114	
281.87701	84	
281.89101	72	
283.85706	78	
286.87539	72	
289.11098	68	
290.82794	90	
291.00830	68	
292.85749	114	
293.87017	116	
294.87281	94	
295.27191	70	
295.81819	90	
295.96816	76	
296.84433	126	
296.86801	132	
296.92588	72	
297.00010	72	
297.74962	72	
298.14176	72	
298.30811	126	
298.42792	78	
299.78306	124	
300.42085	82	
300.98094	72	
301.48810	88	
302.90143	92	
303.94735	82	
307.89252	74	
308.87350	86	
310.14560	72	
310.88447	72	
310.94672	70	
311.01152	82	
311.92199	78	
312.97691	74	
314.95019	94	
321.66684	102	
324.86501	80	
325.28422	68	
325.89358	180	1+
326.33493	90	
327.17604	80	
329.18252	68	
338.77319	68	
339.02614	68	
340.79661	70	
342.14222	68	
344.49934	72	
END IONS

###FS:    #m/z: 363.95712 #charge 1+
###MS: 81
###MSMS: 84
BEGIN IONS
TITLE=Cmpd 63, +MS2(363.9571), 28.0-35.0eV, 1.8min #84
RTINSECONDS=107.5
SCANS=81,84
PEPMASS=363.95712	151080
CHARGE=1+
69.28686	86	
77.70736	84	
121.97675	74	
182.86983	138	
189.86253	388	
191.86027	272	
194.88889	202	1+
201.89491	76	
205.87762	102	
209.94475	722	
210.88534	96	
211.89430	98	
212.03360	78	
212.87993	1460	1+
214.89926	88	
222.95332	352	1+
224.95011	518	1+
224.96780	102	
225.97329	74	
226.94795	2844	1+
227.91014	98	
228.89502	646	1+
228.94236	3220	1+
230.60030	114	
230.88960	2408	1+
232.88122	140	
239.83628	210	1+
239.89790	92	
240.94113	242	
240.96293	268	
241.06916	78	
241.82145	200	1+
241.94404	208	
241.96760	126	
242.81302	78	
242.94226	766	1+
242.95925	316	
243.04251	86	
243.84259	118	
244.53402	80	
244.82534	256	
244.85648	92	
244.89345	80	
244.95516	1898	1+
245.09300	90	
246.85036	156	
246.90655	296	1+
246.95474	1490	1+
247.80423	158	
247.84989	132	
247.97168	98	
248.37376	76	
248.80413	426	
248.89934	902	1+
250.94391	392	1+
251.00315	92	
251.03047	76	
251.83832	88	
252.03527	82	
252.10343	94	
252.92307	84	
253.90330	174	
256.45798	98	
258.84559	146	
258.97440	128	
259.97444	78	
260.84249	78	
260.97364	252	
261.83349	210	
261.96885	150	
262.83444	198	
263.83250	126	
263.97727	76	
264.81773	78	
265.01613	94	
265.08857	116	
265.81298	802	1+
266.35048	78	
266.55680	86	
266.78769	130	
266.81471	674	1+
266.85678	106	
267.97298	458	
267.99137	106	
268.84106	80	
269.96717	460	1+
270.42183	90	
272.13896	74	
275.04949	94	
276.81081	214	
276.85938	480	1+
277.81173	112	
277.95301	76	
278.80186	166	
278.82690	78	
278.85018	108	
279.10064	204	
279.79427	266	
280.79331	1006	1+
281.85377	302	1+
281.88325	196	1+
281.90557	76	
282.00056	74	
282.75555	84	
282.78770	648	1+
282.85687	174	1+
282.91708	96	
283.06760	76	
283.93168	84	
284.82640	224	
284.85318	134	
285.84430	238	1+
286.28284	78	
286.81322	168	
286.92333	96	
287.80895	154	
287.88500	84	
288.80711	86	
291.11406	96	
292.94202	80	
293.81313	74	
296.81096	290	
296.86510	96	
297.80221	2274	1+
297.91915	94	
297.96782	82	
298.43430	74	
298.80285	2378	1+
299.42147	76	
299.86970	126	
300.42727	92	
300.76617	76	
301.86236	260	
302.97123	90	
303.82761	94	
303.85595	644	1+
303.95233	74	
306.12357	78	
307.13918	78	
307.83661	82	
307.87955	130	
308.94050	84	
309.05647	74	
310.37338	82	
310.96618	74	
312.61166	84	
313.32655	82	
314.82791	76	
315.06988	76	
315.82157	98	
315.87715	80	
316.81534	192	1+
317.06725	76	
317.32366	90	
318.03911	74	
318.95078	78	
319.82609	114	
320.10722	74	
320.93250	112	
321.82026	418	1+
323.17044	76	
324.87811	194	
325.90132	154	
326.87339	372	1+
327.07499	126	
328.13611	74	
328.26522	78	
328.89533	82	
330.06566	84	
330.39996	80	
332.92458	74	
336.94466	162	
337.14328	86	
337.95545	96	
340.94028	194	
343.26998	76	
343.86587	78	
346.02628	188	1+
350.83233	86	
355.10210	82	
356.95821	82	
365.33984	112	
368.84795	90	
END IONS

###FS:    #m/z: 322.93055 #charge 1+
###MS: 85
###MSMS: 86
BEGIN IONS
TITLE=Cmpd 64, +MS2(322.9306), 28.0-35.0eV, 1.9min #86
RTINSECONDS=111.178
SCANS=85-86
PEPMASS=322.93055	1453776
CHARGE=1+
192.89499	68	
196.88551	66	
200.83725	72	
201.04239	162	
202.04466	66	
202.87124	72	
203.93083	74	
205.91716	70	
206.97196	78	
208.90587	76	
209.94520	72	
210.83089	74	
210.89814	110	
211.11434	68	
212.88201	74	
216.89238	90	
219.62267	64	
220.88945	74	
221.94152	90	
221.96541	120	
222.81891	66	
222.94434	94	
223.09397	66	
223.82188	64	
223.96054	74	
224.84680	68	
224.88906	92	
226.95616	68	
227.92941	114	
228.84328	72	
229.45485	68	
230.84069	82	
231.88311	84	
231.90369	102	
232.13551	72	
232.93127	72	
233.13150	64	
233.89181	72	
235.04095	68	
235.85083	104	
236.83622	72	
237.01982	82	
237.05770	70	
238.90993	76	
238.96133	86	
239.07327	72	
239.79311	150	
239.89585	82	
240.82307	224	1+
240.94126	1546	
240.96297	146	
241.65459	100	
241.94279	992	
242.79787	74	
242.82251	184	
242.94138	2978	1+
243.82010	482	1+
244.85492	148	
244.93892	864	
244.96251	80	
244.99513	70	
246.17854	90	
246.97524	160	
247.85159	78	
247.97553	112	
248.83685	72	
248.85451	66	
248.91599	68	
249.08093	66	
249.37182	82	
249.85402	144	
250.96241	64	
251.07336	74	
251.91458	86	
253.34682	88	
253.83481	148	
254.79643	80	
255.80552	68	
255.91756	90	
257.07599	68	
257.48976	88	
257.80111	124	
257.91322	66	
258.10647	74	
258.83311	330	1+
259.95645	70	
260.80033	66	
260.82967	162	
261.34409	84	
261.83002	250	
262.35570	78	
262.83040	438	1+
263.87404	74	
264.08682	66	
266.06776	82	
266.83500	82	
266.85993	128	
267.00410	74	
267.87049	84	
268.84122	74	
268.91534	150	
268.97768	84	
271.77455	76	
271.79683	88	
271.84329	88	
273.06756	92	
273.79333	106	
275.42020	92	
275.80950	94	
277.97552	84	
278.13062	70	
278.85025	88	
279.09053	1106	1+
279.95977	94	
280.16394	66	
280.80563	72	
281.17200	84	
282.81373	72	
283.79313	196	
284.29341	226	1+
285.20377	78	
285.81124	72	
285.86081	66	
285.97403	90	
286.91842	122	
288.20128	106	
288.79829	244	1+
288.87315	280	1+
290.17071	78	
290.94810	162	
290.98075	82	
291.11694	70	
294.85196	72	
295.81859	70	
295.86689	86	
297.74123	80	
298.12939	66	
298.47482	94	
298.64655	90	
298.93959	70	
299.77446	72	
301.88746	66	
302.14954	88	
305.11944	86	
307.79791	70	
307.89077	194	
308.00847	72	
308.05224	66	
308.89552	72	
310.04453	66	
311.17847	80	
312.08460	84	
312.48372	68	
315.82431	80	
315.94907	72	
319.85925	94	
321.07673	72	
323.88714	108	
324.89618	262	1+
327.97394	72	
END IONS

###FS:    #m/z: 340.94114 #charge 1+
###MS: 85
###MSMS: 87
BEGIN IONS
TITLE=Cmpd 65, +MS2(340.9411), 28.0-35.0eV, 1.9min #87
RTINSECONDS=111.95
SCANS=85,87
PEPMASS=340.94114	529676
CHARGE=1+
174.90480	72	
191.87833	68	
205.94958	108	
207.87744	80	
210.93558	154	
212.88149	70	
213.88194	146	
213.93825	408	1+
214.87340	104	
214.88665	476	1+
215.88911	404	1+
217.88231	138	
220.88198	72	
221.88139	74	
223.96119	118	
224.02471	110	
224.04487	72	
226.94700	72	
227.95823	78	
228.83235	78	
230.88747	358	
231.89280	184	
231.95189	410	1+
232.89075	634	1+
233.02123	88	
233.92766	94	
235.94912	84	
236.85204	70	
237.64778	86	
237.79438	140	
237.82982	104	
237.88998	82	
239.00697	86	
239.06964	98	
239.11526	86	
239.85600	72	
239.89330	84	
240.83479	72	
240.96349	240	
241.83886	182	
241.91279	78	
241.94331	68	
243.82449	76	
244.91810	76	
245.44302	92	
245.87998	82	
246.97864	84	
247.16110	102	
249.59095	120	
249.89444	110	
249.95911	80	
250.52094	70	
250.82997	80	
250.90219	76	
251.92794	72	
252.10574	76	
253.90795	140	
254.01402	92	
255.07559	88	
255.91838	86	
255.97061	74	
257.82726	98	
257.85534	80	
258.38684	84	
258.84266	132	
259.85262	144	
259.86919	80	
259.91091	72	
259.95630	146	
260.34058	76	
260.82984	434	1+
260.85930	76	
262.38125	82	
263.89713	72	
264.07114	74	
264.81362	72	
264.87568	70	
265.01521	70	
266.87966	84	
266.95501	124	
268.13912	70	
268.84116	366	
269.85717	70	
271.79888	72	
272.94566	78	
273.79429	76	
273.84957	72	
273.92481	128	
275.81152	72	
275.84206	78	
276.85864	486	1+
276.95462	78	
278.39103	98	
278.81730	70	
278.84704	322	
279.84017	102	
279.93594	106	
280.83598	132	
280.91064	88	
281.38815	100	
281.84982	74	
282.41523	78	
282.92523	76	
283.03645	82	
283.13771	86	
284.13646	74	
285.78864	82	
285.85123	74	
286.40559	84	
286.42417	88	
286.78581	72	
288.99640	82	
291.80680	80	
292.86924	68	
293.80491	72	
293.85142	104	
293.87013	74	
293.96481	76	
294.09746	86	
294.43221	138	
294.86970	212	1+
294.98451	90	
296.88355	84	
297.87914	118	
298.32149	70	
298.86172	114	
299.06662	70	
299.36215	78	
301.00040	68	
301.86788	76	
302.96334	88	
303.93798	134	
305.87529	68	
310.19608	78	
311.85954	98	
311.87902	90	
314.05716	90	
314.38612	76	
316.14315	96	
316.91639	72	
319.12162	84	
320.98440	84	
321.94012	100	
322.89898	76	
326.76674	76	
328.07837	82	
329.88447	80	
332.37157	84	
334.77800	80	
339.18905	74	
340.80365	84	
341.97426	110	
343.70878	80	
344.90845	96	
345.07636	70	
345.18373	92	
345.40953	72	
346.28408	76	
END IONS

###FS:    #m/z: 363.95716 #charge 1+
###MS: 85
###MSMS: 88
BEGIN IONS
TITLE=Cmpd 66, +MS2(363.9572), 28.0-35.0eV, 1.9min #88
RTINSECONDS=112.723
SCANS=85,88
PEPMASS=363.95716	213700
CHARGE=1+
147.33299	88	
150.95911	94	
189.86388	430	
190.93194	98	
191.85904	198	
192.88478	76	
193.93661	84	
196.88348	264	
205.92784	82	
207.87678	140	
209.94474	524	1+
210.86994	78	
210.88604	452	1+
212.87807	1068	1+
214.89983	264	1+
221.88947	160	1+
222.48736	86	
222.95222	486	
223.95652	228	
224.94912	786	1+
225.88140	76	
226.94770	3636	1+
228.89462	402	
228.94250	3300	1+
229.04141	78	
230.89004	2604	1+
231.48765	76	
232.88978	512	1+
234.88272	194	
235.87936	78	
237.91654	86	
238.82653	86	
239.07560	106	
240.83296	416	1+
240.94069	382	
240.96350	248	
241.89794	78	
241.94414	176	
241.96791	108	
242.82700	306	1+
242.94239	578	
242.95878	470	1+
243.81791	528	1+
243.82975	274	1+
243.89721	90	
244.81805	292	1+
244.95673	2242	1+
246.09889	94	
246.31670	92	
246.80952	132	
246.85863	202	1+
246.90727	156	
246.95327	2324	1+
248.80354	648	1+
248.84589	168	1+
248.89929	692	
249.91418	116	
249.92859	78	
250.06460	102	
250.50254	88	
250.54609	76	
250.89410	88	
250.97180	114	
252.13473	96	
253.02469	74	
253.90409	174	
253.98452	84	
254.80526	96	
254.90528	116	
255.07961	80	
255.82950	124	
256.85265	130	
257.79878	80	
257.89393	80	
258.06738	84	
258.09094	78	
258.12059	88	
258.83180	150	
259.10467	148	
259.81382	84	
259.84460	114	
260.82906	528	1+
260.96835	290	1+
261.54271	84	
261.83081	342	1+
262.72951	96	
262.86288	80	
263.08017	88	
264.05913	82	
264.81882	110	
265.97600	90	
266.81429	340	
267.78121	76	
267.81611	432	1+
267.86491	78	
267.97631	450	1+
268.84506	160	1+
269.81031	80	
269.97099	400	1+
271.91595	90	
272.73275	108	
273.17319	76	
274.99266	74	
276.86002	186	
277.08329	76	
278.80382	384	1+
279.10173	114	
280.76871	84	
280.79371	884	1+
280.82785	84	
280.93959	76	
281.85192	146	
282.78837	410	1+
282.82966	78	
282.88087	78	
283.45796	84	
283.82609	104	
283.84920	228	
283.87248	134	1+
283.95851	78	
284.82623	302	
285.78672	178	1+
285.84516	582	1+
285.90515	106	
285.93567	206	
286.01797	104	
286.16460	102	
286.81737	92	
287.15188	92	
287.60355	130	
287.78981	132	1+
289.72112	78	
291.11967	212	
294.92827	204	1+
295.86829	86	
296.80899	476	1+
297.45931	82	
298.80321	1528	1+
299.34970	86	
299.86839	140	
300.00426	112	
300.13392	78	
301.79888	192	
301.86330	300	
302.80856	146	
303.05547	88	
303.80835	82	
303.85600	318	
305.82606	74	
306.43769	76	
306.54605	76	
307.17105	96	
307.88827	80	
310.59383	84	
310.87293	146	
311.58142	108	
313.93140	88	
314.15339	76	
314.41850	84	
315.45137	82	
315.81120	444	1+
316.14983	86	
316.81142	464	1+
318.84758	102	
319.02722	78	
319.86780	80	
320.87685	90	
320.92302	84	
321.81521	428	1+
321.86652	316	
322.93325	126	
324.82151	80	
325.87021	340	1+
326.87185	290	1+
327.85593	76	
328.28671	92	
330.87174	142	1+
335.91095	80	
336.94212	334	1+
339.04915	82	
339.83053	126	
340.89864	218	1+
341.09155	74	
341.72216	78	
341.82193	78	
342.13789	88	
343.96644	100	
344.00268	84	
344.13257	76	
345.01937	90	
357.72637	78	
359.73583	78	
360.85937	84	
362.84987	76	
364.32657	94	
366.72598	76	
END IONS

###FS:    #m/z: 340.94125 #charge 1+
###MS: 89
###MSMS: 90
BEGIN IONS
TITLE=Cmpd 67, +MS2(340.9412), 28.0-35.0eV, 2.0min #90
RTINSECONDS=116.396
SCANS=89-90
PEPMASS=340.94125	541114
CHARGE=1+
187.00920	72	
190.94718	72	
191.95314	92	
192.92768	78	
196.88266	198	
197.88441	76	
199.97471	72	
205.94870	82	
208.94811	84	
211.46732	80	
212.89825	96	
213.87874	372	
213.93578	110	
215.39054	86	
215.88557	128	
215.92998	74	
216.88897	88	
217.83203	82	
220.82011	86	
223.11403	106	
223.93087	74	
226.89725	84	
227.89353	80	
227.95662	76	
229.95547	76	
230.88999	228	
231.82346	82	
231.88704	160	
231.95171	326	
232.89006	304	1+
232.95464	156	
233.94768	100	
234.12102	74	
234.55339	92	
235.84111	114	
237.80031	100	
237.85988	104	
237.90394	108	
238.87046	70	
239.80295	80	
239.85792	72	
239.96461	82	
240.22715	112	
240.83987	458	1+
240.95652	72	
241.09949	70	
241.84366	390	1+
241.88185	70	
241.90386	152	
241.94490	70	
242.17437	106	
242.49383	72	
242.91046	98	
243.83663	166	
244.83666	140	
248.95303	72	
249.90089	254	
249.95635	166	1+
250.90081	108	
251.50530	72	
251.90268	74	
252.12882	92	
252.47198	82	
253.84935	72	
254.44662	86	
254.53863	78	
254.88167	74	
255.08018	122	
255.95489	70	
256.26941	84	
256.89116	70	
256.91199	122	
257.95912	78	
258.84832	334	
259.08990	70	
259.84793	212	
259.90715	78	
260.11870	98	
260.58632	80	
260.83002	152	
260.96715	70	
261.33427	72	
261.82858	70	
262.80130	72	
263.64398	88	
264.85405	246	1+
264.92741	78	
265.01330	72	
265.04331	96	
266.84157	74	
267.13262	174	
267.52617	110	
267.82466	118	
267.89591	84	
268.84013	286	
268.95775	70	
269.82647	68	
270.84287	114	
270.90252	70	
270.99149	74	
272.15721	102	
274.86212	266	1+
275.04535	76	
276.85997	514	1+
278.84520	402	1+
279.01864	92	
279.94850	88	
279.96674	150	
279.99779	74	
280.54235	90	
280.84874	132	
281.86453	68	
284.16355	70	
284.50116	106	
287.86612	72	
290.51389	92	
292.87930	70	
292.91307	72	
295.40221	76	
296.97032	76	
297.86850	80	
297.93028	72	
298.04432	76	
298.86113	68	
298.89694	72	
300.02160	84	
300.81253	76	
301.79542	92	
303.74628	96	
303.88086	86	
304.89644	88	
306.90033	88	
307.02153	154	
307.79894	236	
308.88534	154	
312.26902	100	
312.80299	92	
312.88761	70	
313.80708	76	
314.95670	72	
315.50379	84	
322.10969	72	
322.85291	88	
323.83989	78	
323.89049	402	1+
324.83048	68	
325.13813	80	
326.17412	130	
326.96055	88	
327.94549	72	
333.02556	94	
335.91820	76	
336.94284	88	
337.87446	80	
339.83176	76	
342.90120	156	
343.41317	72	
344.92332	72	
345.03541	92	
END IONS

###FS:    #m/z: 336.94603 #charge 1+
###MS: 89
###MSMS: 91
BEGIN IONS
TITLE=Cmpd 68, +MS2(336.9460), 28.0-35.0eV, 2.0min #91
RTINSECONDS=117.168
SCANS=89,91
PEPMASS=336.94603	74802
CHARGE=1+
184.86956	72	
185.86750	80	
196.88323	178	1+
199.88978	68	
199.99048	70	
200.87716	82	
205.94955	108	
210.88571	180	
211.88541	70	
211.94469	850	
212.87801	1136	1+
213.12053	78	
213.93995	326	
214.91136	92	
215.88784	140	
215.93881	90	
222.97071	72	
224.85051	80	
224.95000	82	
224.99222	66	
228.89372	300	1+
229.95415	546	
229.97032	92	
230.89028	1712	1+
230.91389	124	
231.95079	348	1+
232.88297	66	
233.82745	234	1+
233.89559	194	
235.89454	66	
237.92791	74	
238.94905	98	
240.01798	80	
240.83576	68	
240.95677	80	
241.84246	180	
241.88382	66	
242.84280	156	
242.95267	72	
243.06949	76	
243.85876	66	
246.85529	76	
246.90819	158	
246.97823	88	
247.96457	182	
248.89910	846	1+
249.91127	68	
249.96296	74	
250.13353	66	
250.83184	86	
250.94680	78	
251.07155	242	
251.64732	78	
252.04117	66	
252.84040	142	
252.91118	68	
252.93835	68	
252.97085	506	
253.90465	382	1+
253.92043	104	
254.81285	100	
254.96834	192	
255.10505	96	
255.37210	66	
257.83196	68	
258.84555	238	
259.85966	166	
260.84605	78	
260.94548	66	
261.42950	90	
261.79097	66	
262.95003	132	
263.82970	168	
263.98695	76	
264.11276	76	
264.93338	70	
265.93355	80	
266.86557	84	
267.84144	172	
268.05236	88	
268.84177	428	
269.84255	200	
269.92707	64	
270.90062	68	
270.97765	84	
271.17552	72	
272.13294	76	
272.91745	88	
272.98225	74	
274.90904	74	
275.85841	110	
275.88290	78	
275.90122	70	
276.85830	612	1+
277.09161	64	
277.79778	66	
277.82931	130	
278.06564	66	
278.15555	74	
278.83945	136	
279.16029	64	
279.57454	74	
279.83846	88	
280.80607	70	
280.97232	70	
281.51601	100	
282.00476	88	
283.35483	80	
284.04760	98	
284.57152	74	
284.90895	66	
285.85087	616	1+
287.81224	66	
287.88009	88	
287.91820	78	
288.36827	70	
289.38078	104	
290.85473	90	
291.17582	70	
291.86558	70	
292.16199	98	
293.10653	138	
294.80759	74	
294.84328	70	
296.05286	80	
296.46680	98	
296.84778	94	
296.87223	66	
297.99111	64	
298.86883	216	1+
299.06693	66	
302.85299	166	
303.88946	72	
304.14855	74	
304.86950	70	
305.88988	80	
306.88058	66	
307.35205	92	
309.86957	94	
310.86019	102	
311.85936	86	
311.88264	66	
312.81804	90	
314.84415	76	
314.90229	70	
316.87570	102	
322.18894	80	
325.88393	76	
327.88521	72	
328.90629	68	
330.86898	82	
331.21082	88	
332.87311	70	
333.19403	98	
334.33324	90	
336.78515	102	
337.18851	90	
337.82012	68	
339.41526	74	
339.54697	72	
341.18694	82	
END IONS

###FS:    #m/z: 359.96217 #charge 1+
###MS: 89
###MSMS: 92
BEGIN IONS
TITLE=Cmpd 69, +MS2(359.9622), 28.0-35.0eV, 2.0min #92
RTINSECONDS=117.949
SCANS=89,92
PEPMASS=359.96217	57302
CHARGE=1+
200.26653	82	
204.90494	104	
205.94984	142	
206.40547	72	
208.93751	86	
209.94253	158	
211.91925	76	
212.95022	76	
215.12218	74	
215.90437	78	
220.96031	98	
222.95061	490	1+
223.96283	100	
224.94999	746	1+
226.89178	120	
226.94867	1386	1+
226.99137	94	
227.08760	92	
227.92969	114	
228.89169	112	
228.94242	2046	1+
231.49246	76	
232.83004	78	
233.86181	72	
233.95330	80	
234.72100	74	
234.94230	114	
236.07385	78	
237.05190	76	
237.45828	92	
238.05478	106	
238.14210	102	
238.86665	72	
240.08078	78	
240.78676	74	
240.83199	192	
240.93976	276	1+
240.96357	884	1+
241.78740	126	
242.12462	82	
242.96020	492	
244.95675	520	1+
245.05872	84	
245.93777	90	
246.03222	74	
246.95236	610	
246.97794	74	
248.11075	92	
248.40888	78	
248.80497	472	1+
248.91235	92	
250.94657	110	
252.95527	372	
253.00500	88	
253.84282	264	1+
254.35262	92	
254.50319	84	
255.37783	88	
255.95903	92	
258.37115	88	
258.79853	116	
258.84509	180	
258.97539	332	1+
259.75243	94	
259.80878	92	
260.83243	84	
260.94655	128	
260.96706	236	1+
261.04305	80	
262.95143	112	
263.92893	88	
264.81973	106	
264.97214	170	1+
265.78354	72	
265.90775	78	
266.81178	456	1+
267.10458	88	
267.97619	220	
269.96846	154	
270.97988	78	
271.84650	140	
273.97159	132	
274.06672	76	
275.81971	80	
275.96973	200	
276.81007	128	
276.86235	116	
277.41457	78	
277.80821	392	
277.85892	106	
277.94061	84	
278.79765	582	1+
278.95925	78	
280.39862	90	
280.79240	992	1+
281.85479	112	
281.87960	110	
281.91167	96	
281.95297	76	
281.99418	84	
282.83048	154	
283.02406	86	
283.79506	84	
283.82973	116	
283.85571	186	1+
284.82468	294	
284.89667	80	
285.79297	72	
287.90794	82	
287.93598	78	
289.09240	116	
289.55611	76	
289.80904	78	
290.08914	88	
291.79149	152	
292.53071	86	
293.85947	82	
293.99420	78	
294.87500	72	
295.02054	72	
296.06085	78	
296.63394	94	
296.81116	252	
296.93452	76	
297.78925	72	
297.81088	292	
298.09624	88	
298.80421	1346	1+
298.90345	88	
299.41720	106	
299.87628	166	
300.78494	128	
301.79342	74	
302.81811	164	
307.50302	78	
309.79948	292	1+
310.87377	170	1+
311.11155	78	
313.42922	94	
314.81611	126	
314.83375	94	
315.45515	152	
316.04100	76	
316.81517	146	
318.93150	152	
319.19401	80	
321.03941	98	
322.86824	74	
326.06856	98	
326.76550	72	
326.82520	76	
328.81496	78	
331.88163	96	
331.93545	92	
336.15678	74	
336.94387	122	
338.85456	74	
340.15764	92	
342.43771	90	
345.82476	74	
346.21081	74	
348.89165	104	
349.70157	106	
350.10590	84	
352.77412	82	
356.20665	78	
356.78198	76	
362.76356	194	1+
363.87689	76	
364.20274	74	
END IONS

###FS:    #m/z: 336.94610 #charge 1+
###MS: 93
###MSMS: 94
BEGIN IONS
TITLE=Cmpd 70, +MS2(336.9461), 28.0-35.0eV, 2.0min #94
RTINSECONDS=121.637
SCANS=93-94
PEPMASS=336.94610	73402
CHARGE=1+
55.44300	100	
104.92966	68	
140.38771	72	
143.21880	80	
152.52599	72	
184.86081	74	
197.88102	82	
198.95356	210	
201.92787	70	
202.85231	66	
202.99378	74	
205.94975	110	
208.85601	100	
208.88674	96	
208.99808	74	
210.88323	298	
211.03890	86	
211.94554	564	1+
212.87846	1468	1+
213.93928	136	
214.87334	86	
217.02805	68	
217.86136	76	
217.88422	86	
219.83749	82	
219.97208	82	
222.39006	90	
222.97661	68	
223.83342	70	
223.96126	110	
227.89249	72	
228.00569	132	
228.89670	196	
228.91091	108	
229.95774	272	
230.14574	102	
230.88935	976	1+
230.95397	134	
231.94691	78	
233.82861	144	
233.89646	80	
234.83302	136	
234.92768	70	
234.94286	80	
235.85109	108	
237.84855	80	
238.84198	68	
240.50718	68	
241.84180	80	
242.18559	68	
242.56210	100	
244.39786	78	
245.80139	82	
246.55251	94	
246.90501	126	
246.97575	120	
247.97813	84	
248.89974	674	1+
248.99409	66	
249.82657	158	
250.07773	92	
250.14395	70	
250.82812	88	
250.91477	84	
250.93333	70	
250.95182	312	
251.84021	70	
252.84014	102	
252.93863	92	
252.95369	286	1+
252.97153	340	
253.07558	70	
253.90386	542	1+
254.86613	90	
255.08736	86	
255.86072	72	
255.97288	88	
257.80288	80	
257.86486	68	
258.84986	736	1+
259.59208	76	
259.89884	84	
260.83618	72	
260.94914	82	
261.16554	76	
262.83229	80	
262.97835	80	
263.86111	70	
265.86011	82	
266.03402	78	
266.84315	84	
266.86570	68	
267.84123	176	
268.84139	834	1+
270.96517	72	
271.91332	278	1+
272.07217	96	
273.44121	96	
273.79629	76	
274.86090	126	
274.87553	144	
275.95241	98	
276.84896	164	
276.97760	70	
277.83595	100	
278.07394	70	
278.51189	158	
278.59801	70	
278.83665	354	
278.86102	72	
279.39993	88	
279.83429	162	
280.86957	116	
285.85168	154	
285.92352	68	
286.08808	128	
286.84978	786	1+
287.82041	108	
287.97640	74	
289.79662	76	
289.86998	144	
291.88433	80	
292.10882	78	
293.10801	202	
293.82154	72	
293.86587	68	
296.97044	68	
297.01149	120	
297.92968	106	
298.23497	88	
298.87377	106	
299.05637	84	
299.87301	250	1+
303.11387	86	
303.35908	80	
304.88778	78	
305.12609	70	
306.88280	70	
308.02175	76	
308.87872	88	
309.87346	284	1+
310.08375	78	
311.84815	82	
311.86800	112	
311.92606	68	
313.76164	84	
313.84210	70	
317.35616	84	
318.88375	140	
321.38515	92	
321.43142	92	
321.89572	86	
321.91995	86	
328.35266	74	
328.69245	72	
328.83064	76	
329.05145	70	
332.93834	88	
335.24100	86	
335.29506	102	
337.35102	68	
338.87283	76	
END IONS

###FS:    #m/z: 412.73126 #charge 1+
###MS: 93
###MSMS: 95
BEGIN IONS
TITLE=Cmpd 71, +MS2(412.7313), 28.0-35.0eV, 2.1min #95
RTINSECONDS=122.409
SCANS=93,95
PEPMASS=412.73126	59294
CHARGE=1+
70.62207	96	
129.85572	94	
137.11024	92	
189.86201	144	
191.85955	226	
201.92703	148	
207.00757	90	
207.87228	388	1+
212.87755	1978	1+
220.95768	120	
222.86003	94	
222.95273	1224	1+
224.94696	1832	1+
230.88928	3800	1+
232.88693	1196	1+
233.96008	158	
234.88242	630	1+
235.95908	160	
236.04336	92	
239.07153	92	
239.95715	972	1+
240.79561	206	
240.96325	682	1+
241.56672	88	
242.95753	348	
247.87301	98	
248.86804	114	
248.90019	922	1+
250.89776	506	1+
251.02055	98	
252.89238	114	
253.79078	216	1+
253.90898	184	
253.96489	128	
254.39963	102	
254.98128	210	
255.78486	114	
257.53300	98	
258.22491	98	
258.81375	90	
258.92026	120	
258.97233	268	
259.80322	130	
259.82434	210	1+
259.94837	106	
260.96962	632	1+
261.87900	94	
262.14911	302	
262.85096	128	
263.14964	126	
264.97285	246	1+
267.78476	148	
270.85084	246	
270.91475	92	
271.91931	256	
272.85871	94	
273.81835	146	
273.91362	108	
274.91759	92	
274.96610	90	
275.81177	266	1+
276.91445	172	
277.04882	102	
277.83910	306	1+
279.05931	94	
279.80564	198	1+
279.89498	910	
281.01545	154	
282.80713	210	
283.78721	116	
284.78899	92	
285.52082	112	
285.84532	1030	1+
285.97372	100	
286.81558	106	
287.81150	98	
288.37881	102	
288.99651	100	
289.88632	154	
290.79487	118	
290.86425	124	
291.80773	102	
292.84314	92	
293.87369	284	1+
293.93682	224	1+
294.86238	244	1+
295.23772	126	
295.36246	94	
295.41109	94	
295.90641	252	
295.91897	432	1+
297.82346	116	
297.90473	1718	1+
297.94034	108	
298.10959	88	
299.67176	98	
299.78722	240	1+
300.76940	130	
300.81973	208	
300.85536	94	
301.82452	110	
301.84674	98	
303.85703	1714	1+
304.44427	92	
305.80668	138	
305.96045	134	
307.79814	392	1+
308.86997	88	
309.80039	218	
309.87413	344	1+
309.96057	88	
310.81306	204	
310.92937	110	
311.81104	106	
312.41216	122	
312.80451	216	
313.79893	424	1+
313.92735	1086	1+
314.48850	104	
314.83034	104	
314.97623	154	
316.88331	280	1+
316.93914	144	
317.87123	116	
318.81913	108	
318.93391	3630	1+
319.82333	92	
319.99525	90	
320.02146	100	
320.80093	108	
320.82160	88	
320.92104	322	1+
321.35845	106	
321.86722	256	
322.85238	170	
324.88971	134	
325.28906	92	
326.80255	256	
326.87230	1760	1+
327.75164	120	
327.80767	792	1+
329.80297	104	
329.82791	100	
330.81289	978	1+
330.84887	102	
331.88318	130	
332.14320	100	
332.81224	170	
332.87510	316	
333.21173	88	
333.55017	88	
333.88195	156	
334.83892	98	
334.87717	416	
334.95332	418	
335.82472	142	
336.94520	7396	1+
337.80199	240	
340.86158	120	
342.11289	96	
345.81909	518	
345.87046	94	
346.94113	114	
347.78238	220	1+
347.82466	552	1+
347.94363	102	
350.76206	100	
350.82205	342	
351.09211	88	
351.81814	498	1+
352.15941	268	
352.43485	96	
353.19141	104	
353.49355	92	
355.53087	106	
359.96012	600	1+
360.07826	92	
360.38810	102	
360.87540	110	
360.98509	92	
361.71671	106	
363.45519	94	
369.90940	114	
373.19011	96	
373.71792	132	
376.88510	142	
381.62999	122	
382.94544	90	
385.36916	102	
388.26104	136	
400.20988	192	
END IONS

###FS:    #m/z: 359.96206 #charge 1+
###MS: 93
###MSMS: 96
BEGIN IONS
TITLE=Cmpd 72, +MS2(359.9621), 28.0-35.0eV, 2.1min #96
RTINSECONDS=123.182
SCANS=93,96
PEPMASS=359.96206	58566
CHARGE=1+
56.39729	72	
111.66296	84	
151.82920	74	
181.86963	76	
183.93708	72	
192.02282	86	
197.88441	74	
199.34683	76	
201.12422	88	
206.93139	74	
209.50232	94	
209.94389	146	
210.02357	98	
210.88339	104	
212.90184	76	
216.85800	88	
218.88440	74	
220.96792	84	
222.95294	822	1+
224.94921	414	
225.84602	78	
225.94814	214	
226.89561	136	
226.94657	1716	1+
227.04883	76	
227.93031	118	
227.99712	90	
228.94239	1390	
238.93774	138	
239.78567	76	
240.10748	72	
240.79275	84	
240.82139	90	
240.93881	112	
240.96113	544	1+
241.08449	72	
241.84445	154	
242.95923	248	
242.99873	72	
244.85109	86	
244.95846	912	1+
245.94234	306	
246.80917	108	
246.89490	146	1+
246.95514	998	1+
246.98438	262	1+
248.04708	74	
248.80406	100	
250.95152	440	
252.96021	168	
253.08897	84	
253.16242	144	
253.80079	78	
254.87559	82	
255.99620	84	
256.86736	74	
257.87407	88	
258.49953	106	
258.83076	180	
258.84608	170	
258.86475	76	
259.81188	72	
260.96951	436	1+
261.21708	98	
262.94509	78	
263.80358	84	
264.81926	138	
264.84969	84	
264.96553	74	
266.81311	862	1+
267.84950	86	
269.79553	120	
270.44409	90	
270.94927	92	
271.84353	148	
272.47720	90	
272.79863	110	
274.84771	72	
275.97215	114	
276.15207	86	
276.80818	98	
276.85930	86	
277.38200	100	
277.80957	232	
278.80134	232	
279.10362	100	
279.79947	296	
279.92382	106	
280.10873	188	1+
280.79379	982	1+
281.81617	76	
281.85419	88	
281.86703	122	
281.94274	74	
282.80742	74	
283.14396	76	
283.98470	98	
284.82527	294	
285.83017	196	
285.87313	74	
288.10770	74	
290.78601	84	
290.87438	84	
291.43963	96	
291.78850	188	
292.10069	86	
293.11287	86	
293.43863	104	
295.05645	100	
296.80926	166	
297.80980	186	
297.89377	76	
298.80498	1868	1+
299.87980	154	
301.78665	92	
301.86791	120	
304.44415	98	
307.00614	74	
307.47251	80	
307.81398	194	1+
309.79812	72	
309.90586	100	
310.67626	108	
310.79881	218	1+
310.97057	72	
312.89872	84	
313.03089	86	
314.10939	82	
314.82099	96	
315.39284	80	
316.27743	108	
316.45139	72	
316.81456	210	1+
318.80814	74	
318.93321	78	
321.82252	144	
322.27733	106	
322.93014	92	
323.97461	100	
324.07842	142	
326.83643	72	
326.93829	84	
327.95281	82	
328.39874	110	
329.87358	78	
330.07856	98	
330.16611	88	
331.17515	86	
332.63562	84	
332.81120	106	
335.05659	72	
335.15768	72	
335.82333	94	
336.12880	102	
336.94672	80	
337.94525	124	
340.93982	140	
346.03484	76	
346.08959	92	
348.90282	84	
354.36440	96	
355.49562	74	
356.30422	102	
357.13007	76	
362.20871	86	
END IONS

###FS:    #m/z: 322.93063 #charge 1+
###MS: 97
###MSMS: 98
BEGIN IONS
TITLE=Cmpd 73, +MS2(322.9306), 28.0-35.0eV, 2.1min #98
RTINSECONDS=126.855
SCANS=97-98
PEPMASS=322.93063	802114
CHARGE=1+
195.89439	78	
196.01466	66	
199.02437	68	
201.04765	116	
203.95181	62	
205.94678	126	
206.48668	106	
206.98962	94	
207.97480	64	
208.83130	80	
210.90011	132	
213.90477	72	
215.85946	76	
215.94068	96	
221.02428	104	
221.94707	92	
221.96524	64	
222.95222	334	1+
223.02071	62	
225.52350	62	
225.93647	78	
226.02123	80	
227.83784	66	
227.87874	76	
227.95619	70	
228.11421	68	
228.83924	100	
228.94765	84	
229.84096	146	
230.83246	164	
231.83445	66	
231.86801	100	
232.98573	66	
233.79820	74	
235.09521	76	
235.92244	72	
236.83997	74	
236.85889	62	
236.89858	64	
238.05313	70	
238.88347	72	
238.93834	66	
238.96318	76	
239.04863	76	
239.07926	156	
240.06908	62	
240.79458	78	
240.81895	100	
240.94058	792	
240.96338	74	
241.82837	62	
241.93949	1968	1+
242.82884	134	
242.94155	1388	1+
243.82361	156	
244.81850	184	
244.93777	274	1+
245.81773	134	
245.83073	126	
246.38887	104	
246.82235	84	
246.97635	434	1+
247.85395	66	
248.28691	76	
248.84038	84	
249.04349	84	
250.00012	70	
250.06237	90	
251.07921	70	
253.82358	126	
254.11373	74	
256.78081	86	
256.83768	70	
256.87114	80	
258.83039	346	1+
258.90633	104	
259.33897	72	
260.07720	76	
260.11301	72	
260.80235	66	
261.83216	206	
262.83220	820	1+
264.36796	66	
264.96202	88	
265.05733	68	
266.11614	88	
266.41458	72	
266.83543	70	
267.79335	62	
268.03436	66	
268.17938	86	
269.95151	74	
271.79863	72	
271.84750	152	
271.87320	86	
272.14318	82	
272.43877	110	
272.82220	82	
273.81070	100	
274.85610	76	
275.48750	86	
275.53227	84	
275.62202	106	
275.80726	88	
276.04657	72	
276.06435	68	
276.09710	82	
277.81171	84	
278.83806	94	
279.09176	742	1+
279.53489	68	
280.06786	94	
280.11686	66	
280.78911	86	
280.82828	66	
284.07865	86	
284.13250	70	
284.29342	344	1+
284.31262	74	
284.84495	68	
284.86139	82	
288.12043	76	
288.21405	98	
289.79657	72	
289.88010	66	
293.73960	94	
293.84921	70	
295.86686	64	
296.79721	66	
298.83319	66	
299.78311	70	
302.24347	62	
303.11747	68	
303.35683	88	
303.93879	98	
304.44200	80	
304.72502	66	
304.81077	92	
305.48862	112	
306.11109	76	
306.88130	70	
307.79537	80	
308.86307	102	
309.12831	76	
309.20802	66	
310.15680	70	
310.88161	80	
312.80336	70	
312.82461	94	
313.80719	124	
316.79643	66	
316.85356	64	
317.11553	64	
320.76258	62	
321.88064	86	
321.89776	80	
324.15593	74	
324.87853	68	
326.11315	86	
END IONS

###FS:    #m/z: 363.95698 #charge 1+
###MS: 97
###MSMS: 99
BEGIN IONS
TITLE=Cmpd 74, +MS2(363.9570), 28.0-35.0eV, 2.2min #99
RTINSECONDS=127.626
SCANS=97,99
PEPMASS=363.95698	120008
CHARGE=1+
53.40575	84	
86.49275	80	
159.13698	106	
174.95211	80	
185.92270	78	
189.86144	96	
191.85974	124	
195.98052	76	
202.86960	78	
209.87293	114	
209.94398	164	
210.88578	202	
210.94189	78	
212.87898	1130	1+
214.89704	160	
222.95022	468	1+
224.94859	494	1+
226.94590	2038	1+
227.92940	136	
228.82657	92	
228.89413	154	
228.94274	1568	1+
230.88987	1500	1+
231.59329	96	
232.05739	102	
232.88713	368	
233.95753	72	
233.99729	86	
234.88442	76	
235.97964	80	
237.05238	86	
238.82745	118	
238.85877	84	
239.09993	88	
239.96444	88	
240.67453	74	
240.82018	76	
240.91863	76	
240.94039	154	
240.95609	714	1+
241.83682	260	
241.93879	88	
242.94234	228	
243.82052	142	
244.81932	368	
244.95962	952	1+
245.82002	244	
245.94373	108	
246.80765	84	
246.84747	74	
246.95323	934	1+
247.40932	86	
248.80518	512	1+
248.90030	664	1+
249.96347	100	
250.05285	106	
250.90004	282	1+
250.95044	150	
250.97182	88	
251.04383	80	
252.09853	88	
252.78318	76	
252.89422	76	
252.96230	74	
253.04119	260	1+
254.85596	72	
255.79014	74	
256.42279	78	
257.85006	86	
258.49558	84	
258.83494	280	
260.45166	92	
260.83035	880	1+
260.97341	104	
261.84783	168	
261.97766	92	
263.06199	80	
264.09073	78	
264.12674	88	
264.81729	258	1+
265.84922	234	1+
266.81273	820	1+
267.97596	102	
268.84569	106	
268.97899	208	
269.84256	78	
269.97411	164	
270.86651	86	
270.89865	90	
270.96937	78	
275.27567	76	
275.58930	100	
275.81449	156	
276.08069	74	
276.81027	106	
276.85833	448	1+
276.87848	100	
276.89764	80	
278.06153	92	
278.79894	102	
279.19886	82	
279.79656	108	
279.81032	84	
280.29579	74	
280.79336	1124	1+
281.13705	94	
281.84895	92	
282.78555	326	1+
282.83008	84	
282.85466	78	
283.78974	202	1+
283.85467	190	
284.02912	100	
284.82808	258	
284.85676	214	
284.90085	78	
285.78866	88	
285.81661	316	1+
285.84274	134	
286.42011	86	
286.84847	84	
288.86107	74	
289.86859	112	
292.28082	78	
294.80340	74	
295.87936	140	
296.80793	188	
297.81434	130	
298.80382	2158	1+
300.80367	662	1+
301.86649	448	1+
302.89963	86	
303.85712	566	
304.11424	88	
304.44996	104	
306.45288	102	
306.89139	80	
307.92128	162	1+
308.95573	86	
309.87473	94	
311.13747	96	
311.89146	78	
313.15626	94	
314.37726	182	
314.82568	82	
316.81602	272	1+
318.82027	196	
319.08436	74	
319.82074	74	
319.91208	90	
320.81311	356	1+
321.03028	94	
321.38514	90	
321.81622	308	1+
321.86319	148	
322.87262	84	
322.93439	262	
324.89373	162	
325.82698	92	
325.88688	84	
326.35949	102	
329.94928	82	
330.34673	80	
330.86934	76	
331.19295	78	
331.62865	86	
332.70324	82	
336.95054	174	
337.93944	116	
338.94516	90	
340.01049	82	
348.42359	82	
350.03448	76	
350.09694	80	
355.41487	104	
357.12515	74	
362.17142	72	
363.88603	96	
364.10413	76	
END IONS

###FS:    #m/z: 336.94632 #charge 1+
###MS: 97
###MSMS: 100
BEGIN IONS
TITLE=Cmpd 75, +MS2(336.9463), 28.0-35.0eV, 2.2min #100
RTINSECONDS=128.399
SCANS=97,100
PEPMASS=336.94632	73198
CHARGE=1+
65.71690	100	
84.88230	88	
175.87089	74	
201.50242	102	
201.88266	70	
207.90222	74	
207.94818	72	
210.88540	186	
211.94323	418	
212.87741	622	1+
214.87861	170	
215.88614	154	
215.93509	72	
218.88633	90	
224.53953	90	
226.94381	92	
228.89244	160	
229.95531	724	1+
230.08773	92	
230.88915	2016	1+
233.82422	108	
233.95144	78	
235.84328	76	
237.85414	68	
238.83996	82	
239.05827	96	
239.48914	88	
239.90570	90	
239.92448	84	
239.95303	84	
241.84053	110	
242.83776	76	
242.90086	70	
244.96051	78	
246.90339	74	
246.97375	92	
247.08475	106	
247.90003	144	
247.96777	124	
247.98320	96	
248.86027	98	
248.90039	644	
250.83211	206	
250.95332	148	
250.97003	76	
250.99032	96	
251.01306	86	
251.83778	188	
251.95522	76	
252.84690	98	
252.95346	286	
252.97197	142	
252.99537	88	
253.08937	120	1+
253.12796	76	
253.90420	756	1+
254.96469	136	
256.86300	206	1+
257.09748	92	
257.83264	126	
257.96068	68	
258.86318	94	
259.82774	86	
259.84567	182	1+
259.85717	92	
259.92682	82	
259.96570	70	
260.04971	92	
260.99909	92	
261.85543	136	
264.02307	70	
265.13938	86	
266.84445	138	
266.85884	96	
267.84070	236	
268.83894	550	
268.86668	108	
269.08880	78	
269.17964	90	
269.45774	84	
269.83755	250	
269.92122	72	
270.84749	152	
271.91506	312	
274.86065	114	
275.52001	78	
275.84403	72	
275.85777	524	1+
276.86028	444	1+
276.93232	82	
277.83611	502	1+
278.81562	72	
278.87071	114	
280.86924	68	
281.86194	136	
282.86247	108	
282.97265	70	
283.78272	78	
283.86347	92	
285.42742	98	
285.58719	86	
285.84397	70	
285.86147	80	
285.88425	78	
285.92396	72	
286.84982	744	1+
287.78733	74	
288.91094	92	
289.95715	70	
290.86491	92	
291.14619	78	
292.83610	80	
293.10674	208	
293.36937	110	
293.84998	110	
293.87406	68	
293.89357	74	
294.56207	80	
294.86699	80	
295.06664	120	
295.89794	70	
296.23641	80	
297.89184	90	
297.95515	92	
299.05228	78	
299.11785	84	
299.39394	78	
299.87220	134	
301.10259	68	
301.82740	80	
305.08528	72	
305.86610	88	
309.86920	288	
309.91679	92	
309.94496	86	
310.86475	120	
310.88816	70	
311.88801	88	
313.87053	78	
316.87062	84	
317.47639	70	
318.05858	78	
318.77937	156	
320.15774	70	
320.41492	74	
320.52483	78	
320.98237	96	
323.25419	72	
324.14478	72	
324.19775	72	
325.83190	78	
325.91561	80	
326.79187	78	
327.54704	106	
330.19943	70	
330.87342	72	
332.92476	76	
333.78800	72	
333.84404	84	
336.94962	72	
337.46146	74	
END IONS

###FS:    #m/z: 322.93055 #charge 1+
###MS: 101
###MSMS: 102
BEGIN IONS
TITLE=Cmpd 76, +MS2(322.9306), 28.0-35.0eV, 2.2min #102
RTINSECONDS=132.058
SCANS=101-102
PEPMASS=322.93055	762524
CHARGE=1+
69.79794	60	
117.36672	82	
142.17423	88	
192.89476	66	
195.97507	66	
198.85137	62	
199.86359	60	
201.04346	192	
205.95257	66	
207.46514	80	
209.09310	68	
210.83344	70	
210.92296	74	
212.89294	84	
213.90823	74	
218.98632	62	
219.91950	64	
219.96306	80	
221.94558	70	
222.95256	92	
223.00934	102	
223.96047	186	
223.97340	58	
224.02634	92	
227.92795	72	
228.95463	66	
229.84365	60	
230.84888	78	
230.88927	68	
231.01990	78	
231.11927	72	
231.89061	90	
233.04386	74	
234.08260	204	1+
234.86010	84	
238.91196	72	
238.99721	72	
239.09030	70	
240.04661	76	
240.82602	426	1+
240.91655	76	
240.94064	690	
241.94285	480	
242.17040	78	
242.82395	422	1+
242.94155	1722	1+
244.81765	156	
244.85106	142	
244.93907	208	
245.81339	62	
245.83189	78	
245.95705	76	
246.85150	84	
246.98002	144	
248.85219	162	
248.97661	130	
249.05003	70	
250.46829	94	
250.94861	60	
251.78364	92	
252.06836	70	
253.83766	58	
254.87192	64	
254.91100	82	
255.08365	104	
256.49738	78	
256.83579	74	
257.47374	62	
258.83329	292	1+
260.83372	120	
261.82962	102	
262.81313	64	
262.83042	420	1+
263.97896	140	
264.01099	66	
264.85049	156	
265.86033	294	1+
266.06585	68	
268.01063	60	
268.91334	82	
268.95611	62	
269.77619	72	
269.90512	60	
271.42215	96	
271.46908	88	
272.86114	74	
273.37199	86	
273.56071	96	
273.81671	62	
274.04870	62	
274.06473	86	
274.79721	60	
274.84796	118	
275.52804	58	
275.93599	92	
276.85346	76	
277.82798	74	
278.80907	62	
278.83328	72	
279.09137	506	
279.43017	98	
279.52723	76	
279.81701	70	
280.09691	270	
280.13772	60	
280.64506	70	
282.08514	72	
282.28502	78	
282.86295	86	
283.09661	84	
283.92544	84	
284.27346	60	
284.29334	114	
284.79104	72	
285.30725	72	
285.85697	84	
285.98789	72	
286.79219	74	
286.99621	70	
287.80786	90	
287.87370	212	1+
289.03405	58	
290.85946	70	
290.91384	78	
292.85633	170	1+
293.91246	74	
294.50811	76	
295.55216	66	
296.09075	64	
297.98493	84	
298.80260	88	
298.87764	60	
299.83203	62	
299.85556	66	
299.88947	60	
300.82200	76	
301.00693	88	
301.78261	62	
302.15154	86	
305.87631	84	
306.87241	58	
306.96674	100	
307.81262	66	
307.89680	144	
309.31830	80	
311.42323	86	
311.77672	70	
311.88730	88	
313.12896	74	
313.83541	92	
313.86803	70	
314.08550	66	
315.86618	66	
319.15458	70	
319.75160	72	
322.13610	74	
323.91267	68	
324.19330	76	
324.29289	60	
END IONS

###FS:    #m/z: 340.94106 #charge 1+
###MS: 101
###MSMS: 103
BEGIN IONS
TITLE=Cmpd 77, +MS2(340.9411), 28.0-35.0eV, 2.2min #103
RTINSECONDS=132.831
SCANS=101,103
PEPMASS=340.94106	294930
CHARGE=1+
154.02972	104	
190.92861	70	
192.92892	86	
194.91792	68	
200.94839	72	
202.96211	68	
205.94794	104	
208.88438	74	
209.09923	88	
212.87907	518	1+
212.93590	80	
217.96451	78	
221.57774	92	
222.86813	78	
223.84296	90	
223.89230	98	
223.95377	84	
224.83971	76	
225.95841	92	
226.85608	82	
230.88815	678	1+
230.91007	82	
231.83848	72	
231.94946	122	
233.83162	66	
233.87514	162	
236.82894	76	
237.86157	70	
237.90171	100	
239.02003	78	
240.22918	66	
241.84102	360	1+
241.85806	148	
241.89942	72	
243.83113	98	
244.80288	72	
244.82421	74	
244.89521	88	
245.87645	70	
246.91519	88	
246.97296	76	
247.07536	92	
249.96716	78	
250.94277	68	
251.02066	76	
253.16250	66	
253.62643	84	
253.64205	90	
253.90825	84	
254.86979	80	
255.00688	80	
255.09559	70	
255.91274	146	
255.94319	66	
256.86106	70	
257.79901	68	
257.83214	74	
257.84876	122	
258.84481	304	
258.90246	88	
259.85125	184	
259.95904	144	
260.20795	94	
260.83627	234	
260.87185	72	
261.83646	94	
261.89426	78	
262.86425	78	
263.00429	88	
263.82944	78	
264.93339	88	
265.03127	92	
265.41516	86	
265.82397	68	
267.18479	72	
267.84649	168	
268.83939	228	
269.65506	96	
270.47231	94	
270.84397	70	
270.94525	72	
272.34951	66	
272.86042	84	
272.94770	72	
273.46110	98	
274.89174	206	
274.92526	116	
275.86428	118	
276.85762	716	1+
277.96718	102	
278.84517	246	
278.92624	72	
279.84224	112	
279.97709	80	
280.84601	72	
280.92976	132	
281.05708	68	
284.92371	74	
285.94438	68	
287.09979	76	
287.90156	78	
287.93503	68	
289.17621	84	
290.81291	78	
290.85434	102	
291.85720	68	
293.40942	86	
294.21524	88	
294.86497	166	
294.88151	70	
295.88048	76	
296.85732	138	
296.89660	102	
297.88134	78	
297.97204	70	
298.40254	82	
298.89587	104	
299.13491	88	
299.78512	72	
299.87068	158	
299.89989	88	
301.36048	94	
301.87094	104	
302.88225	72	
303.37208	70	
304.94369	78	
305.86202	76	
305.92012	72	
306.87749	154	
307.79793	82	
307.88209	84	
307.96594	134	
308.86548	244	1+
311.87980	124	
312.91145	76	
313.17436	92	
313.80487	72	
313.87460	80	
314.80841	88	
315.89883	76	
317.87062	78	
320.04821	92	
324.12503	76	
324.89609	86	
325.61428	86	
328.91102	72	
329.42765	76	
330.81372	116	
334.09536	100	
337.06907	84	
337.20893	72	
337.89703	66	
338.87939	68	
340.42963	90	
344.25533	72	
END IONS

###FS:    #m/z: 363.95678 #charge 1+
###MS: 101
###MSMS: 104
BEGIN IONS
TITLE=Cmpd 78, +MS2(363.9568), 28.0-35.0eV, 2.3min #104
RTINSECONDS=133.602
SCANS=101,104
PEPMASS=363.95678	107912
CHARGE=1+
189.86412	180	
191.86216	80	
194.85436	90	
205.87121	86	
206.86945	74	
207.87237	200	
208.93918	130	
209.09724	80	
209.87893	388	1+
209.94384	454	1+
210.00211	74	
212.88011	668	
216.40436	90	
222.95283	372	1+
224.94761	650	1+
225.09369	94	
226.94693	1372	1+
227.87780	76	
227.92976	120	
228.89506	120	
228.94303	1738	1+
230.10443	110	
230.85018	146	
230.88984	1886	1+
231.34871	80	
232.55669	80	
232.88612	142	
232.90527	74	
233.01374	74	
236.06414	116	
237.05426	114	
240.07108	100	
240.82637	164	
240.94142	98	
241.09188	130	
241.96639	96	
242.85899	74	
242.88557	102	
242.94606	214	
242.96214	140	
243.52146	92	
243.82085	286	1+
243.83866	72	
243.95435	102	
244.54969	82	
244.83133	212	1+
244.95694	1750	1+
245.94104	80	
246.44058	82	
246.85566	274	1+
246.89388	80	
246.95289	628	1+
246.98085	72	
248.80225	218	1+
248.90175	482	1+
250.89404	72	
250.94531	124	
251.14511	78	
251.82858	80	
251.93402	98	
253.90829	172	
254.92269	90	
255.11300	92	
255.93363	76	
256.95598	76	
257.44819	80	
258.83337	316	1+
258.84764	112	
259.58350	78	
260.83415	132	
260.97185	282	
261.82976	606	1+
262.15074	82	
264.10896	74	
265.08771	110	
265.81366	112	
265.82968	86	
266.81517	1018	1+
266.83243	168	
266.87757	78	
267.58623	92	
267.78742	80	
267.96991	88	
268.80779	160	
268.84029	150	
268.96380	446	1+
269.08290	74	
269.81039	104	
269.85865	112	
270.80901	334	1+
270.84871	84	
271.17566	102	
273.79757	106	
274.84985	90	
274.91305	74	
275.03510	134	1+
276.81013	118	
276.85688	180	
277.85685	76	
278.79949	170	
278.84814	150	
279.11215	204	1+
279.79773	190	
279.85167	102	
279.89081	72	
280.79252	536	
280.83874	148	
281.79431	348	
281.85615	344	1+
281.89110	80	
281.91062	92	
282.79837	214	
282.82683	104	
283.78678	186	
284.01458	78	
284.56090	74	
284.82953	504	1+
285.84647	300	1+
286.81340	148	1+
287.85368	138	
288.86307	86	
289.86869	192	
291.07917	74	
291.10993	92	
292.43858	108	
292.86667	90	
292.92371	78	
293.13599	80	
294.14178	86	
295.02518	76	
296.41430	82	
296.53694	76	
296.81010	138	
297.56545	96	
297.80247	1320	1+
298.80453	1090	1+
299.21549	78	
299.87254	100	
300.80039	648	1+
300.87848	78	
301.86213	488	1+
303.35894	84	
303.85508	420	1+
303.91958	72	
303.94384	130	
305.76865	160	1+
305.87798	226	1+
306.87017	284	1+
309.12636	90	
313.84617	74	
314.86746	80	
315.82013	142	
316.81159	126	
317.84385	74	
317.94276	94	
318.77532	86	
318.93767	80	
320.93296	78	
322.82362	118	
322.92609	148	
323.88629	130	
324.88545	98	
325.88238	74	
325.91809	82	
326.87336	296	1+
328.21183	80	
329.18245	74	
329.87449	116	
333.43808	88	
333.90221	76	
335.50209	118	
336.94567	262	1+
338.39824	74	
338.95179	88	
340.16697	80	
340.93850	106	
342.90352	74	
346.97645	102	
350.84597	76	
352.89127	86	
360.33475	84	
360.87341	94	
361.82065	84	
364.83774	78	
365.91703	116	
END IONS

###FS:    #m/z: 322.93060 #charge 1+
###MS: 105
###MSMS: 106
BEGIN IONS
TITLE=Cmpd 79, +MS2(322.9306), 28.0-35.0eV, 2.3min #106
RTINSECONDS=137.257
SCANS=105-106
PEPMASS=322.93060	712480
CHARGE=1+
187.54022	74	
187.55702	108	
192.92739	58	
196.86160	70	
198.03138	62	
201.04520	114	
201.87558	80	
203.62752	96	
205.95203	100	
206.94972	140	
210.90480	60	
212.52934	72	
213.92436	78	
217.88834	106	
220.80361	62	
220.87818	104	
221.11921	104	
222.95259	70	
223.88134	72	
223.96014	172	
225.81673	66	
225.96449	74	
227.93829	84	
228.05639	72	
228.84361	60	
229.13691	88	
230.83321	98	
231.00880	84	
231.82702	74	
234.80912	70	
234.93143	58	
235.91303	74	
235.94502	102	
236.01887	62	
236.84371	98	
236.86088	62	
237.05749	78	
238.02070	76	
238.79805	70	
238.93892	84	
238.97255	106	
239.08644	68	
240.02175	58	
240.83331	80	
240.94055	792	
240.96420	70	
241.78849	62	
241.83622	56	
241.94035	2378	1+
242.82094	602	1+
242.94243	1602	1+
243.88345	68	
244.94044	580	1+
246.85360	226	1+
246.87255	72	
246.97519	348	1+
248.84090	120	
248.95307	80	
249.10796	66	
250.89607	76	
251.40541	78	
251.84234	60	
251.89714	60	
252.85889	62	
253.15938	68	
254.15583	68	
255.84503	70	
257.78110	84	
258.83159	424	1+
258.85043	84	
260.01995	70	
260.13454	72	
260.16430	72	
260.83295	208	
261.82916	740	1+
261.97987	80	
262.08901	72	
262.35553	88	
262.83097	546	1+
262.96863	88	
265.84614	58	
265.86853	72	
266.80769	58	
267.04182	66	
267.20492	70	
268.13503	74	
268.95301	120	
269.08422	66	
269.15716	80	
269.81445	86	
272.06185	76	
272.84625	74	
273.79459	118	
274.79521	72	
275.80572	62	
276.03008	90	
276.84441	84	
276.92384	58	
277.05676	60	
277.08744	56	
277.83817	70	
279.09019	688	1+
280.79333	60	
280.81809	72	
280.88407	66	
281.96968	88	
282.88960	118	
283.05103	60	
283.10695	84	
283.79919	60	
283.85550	66	
284.29497	238	
284.84734	128	
284.90925	92	
285.86515	142	
286.84420	80	
287.87621	62	
287.89237	88	
288.85045	56	
289.03832	76	
289.78407	88	
289.88842	60	
290.87622	64	
291.11491	64	
292.80800	80	
293.87175	108	
293.89345	86	
294.81636	66	
295.87329	68	
296.80973	88	
296.84798	74	
298.13542	84	
299.38324	66	
299.78661	102	
300.16361	80	
300.96416	74	
301.05136	78	
301.08046	56	
301.77821	90	
301.87652	58	
302.88850	66	
303.88719	94	
304.94355	92	
306.11756	64	
306.15611	74	
308.66876	94	
308.79405	72	
309.26445	70	
309.79370	74	
310.83514	60	
311.86771	80	
313.01903	66	
317.80266	60	
318.05203	66	
319.83485	72	
321.13403	72	
324.14033	80	
324.89326	182	1+
324.99664	70	
327.08287	78	
327.88923	66	
END IONS

###FS:    #m/z: 340.94115 #charge 1+
###MS: 105
###MSMS: 107
BEGIN IONS
TITLE=Cmpd 80, +MS2(340.9412), 28.0-35.0eV, 2.3min #107
RTINSECONDS=138.029
SCANS=105,107
PEPMASS=340.94115	277306
CHARGE=1+
90.70425	76	
183.54952	78	
189.93228	78	
195.10619	72	
205.94891	142	
205.97336	84	
206.01925	84	
209.94327	80	
212.87919	542	1+
213.87901	336	1+
213.94178	112	
215.88589	144	
217.88098	90	
219.87757	76	
222.95067	72	
223.41283	66	
223.83367	76	
223.97089	84	
224.63505	88	
226.08394	68	
226.95277	66	
229.98364	70	
230.83923	74	
230.88824	772	1+
231.89011	470	1+
231.98582	120	
232.82821	72	
232.85277	80	
233.40944	92	
233.89630	316	1+
233.92212	94	
233.95048	74	
235.91904	94	
236.04709	72	
236.83049	90	
237.48105	92	
239.84275	130	
240.49757	70	
240.83290	134	
241.84500	264	
241.96023	80	
242.84620	110	
243.83502	168	
243.87027	76	
243.93537	78	
244.82730	84	
244.88773	70	
245.49896	80	
245.51633	106	
246.97596	110	
247.85962	66	
248.83671	72	
248.85622	72	
248.90066	74	
250.65913	88	
250.88425	78	
250.94472	98	
250.96426	68	
251.88081	124	
252.09878	68	
252.52083	94	
253.09503	66	
253.90919	196	1+
254.12521	68	
254.83830	84	
255.90951	64	
255.92540	96	
256.25574	74	
256.45616	74	
257.54660	90	
257.83063	80	
258.83007	84	
258.84536	108	
259.85151	168	
259.92879	86	
260.03374	94	
260.83270	164	
261.90443	80	
262.12709	130	
262.83306	118	
263.82572	70	
264.08092	92	
264.89951	80	
265.14543	86	
265.52731	80	
267.53224	76	
267.78313	76	
268.84175	326	1+
270.79835	86	
272.84849	66	
272.93823	64	
275.85882	130	
276.85756	506	1+
276.90990	96	
278.84813	504	1+
279.92533	70	
280.58370	98	
280.84888	144	
280.87055	92	
280.91492	74	
281.84997	70	
281.88830	80	
282.01302	82	
282.08300	82	
282.86925	86	
284.83879	130	
285.81778	82	
285.85512	76	
287.85785	66	
288.19749	78	
289.78635	142	
289.83832	88	
290.57480	86	
290.84296	72	
291.94725	72	
292.07117	70	
292.86227	236	1+
292.87530	76	
293.85692	70	
295.87609	162	1+
296.11205	76	
296.85060	118	
297.14612	68	
297.48726	114	
298.30504	72	
299.52131	74	
299.83395	86	
299.86906	122	
300.87806	98	
301.04680	78	
301.87671	70	
302.17430	110	
307.03559	92	
307.89022	90	
308.15748	82	
309.91052	86	
310.29299	70	
311.86532	66	
312.43620	78	
314.86732	74	
314.88454	96	
314.94343	72	
318.13130	80	
319.05560	68	
320.86155	70	
321.19110	86	
321.35404	68	
321.82543	70	
323.75539	88	
323.90398	72	
324.86136	66	
325.25566	78	
327.62489	78	
329.87784	70	
331.18622	74	
333.82857	64	
339.26597	70	
339.89516	100	
341.89711	78	
344.87571	82	
344.90306	72	
END IONS

###FS:    #m/z: 363.95712 #charge 1+
###MS: 105
###MSMS: 108
BEGIN IONS
TITLE=Cmpd 81, +MS2(363.9571), 28.0-35.0eV, 2.4min #108
RTINSECONDS=138.801
SCANS=105,108
PEPMASS=363.95712	110668
CHARGE=1+
153.94870	84	
183.86822	80	
188.86244	72	
189.86321	202	
189.97282	80	
191.85879	198	
194.85765	72	
203.94125	96	
205.94773	98	
207.87131	82	
208.88937	90	
209.94425	100	
210.84831	84	
210.88483	380	
212.87916	776	1+
215.89997	134	
216.53999	120	
222.93435	76	
222.95251	652	1+
224.89124	134	
224.94901	390	1+
225.88516	144	
225.93814	78	
226.01021	72	
226.88976	134	
226.94851	1688	1+
227.92806	186	
228.82758	76	
228.87910	114	
228.89713	258	
228.94189	1764	1+
229.87722	88	
230.88858	1550	1+
230.90875	190	
231.53927	86	
233.88230	94	
234.14188	76	
234.87800	122	
238.02807	74	
240.01955	78	
240.82349	416	1+
240.94193	94	
240.96433	586	1+
241.94408	280	
242.94183	392	
242.95873	698	1+
243.82296	208	
244.82060	92	
244.85676	82	
244.90672	74	
244.95669	1334	1+
245.83487	192	
245.85302	78	
245.94016	110	
245.97032	88	
246.36542	74	
246.38874	92	
246.80817	118	
246.90751	92	
246.95304	880	1+
247.06759	102	
248.80090	662	1+
248.90022	740	1+
248.94324	96	
250.89648	138	
250.94674	76	
251.07519	74	
252.08017	72	
253.79692	110	
253.83622	168	
255.15014	78	
256.85154	76	
256.92057	80	
257.85016	72	
257.90913	138	
258.14417	76	
258.83304	166	
258.97320	104	
260.82734	698	1+
260.96766	632	1+
262.87408	92	
263.42257	82	
263.83507	120	
263.85009	106	
263.97914	262	1+
264.82183	78	
264.85070	80	
264.91936	76	
265.51139	74	
265.81886	112	
265.97386	92	
266.81485	332	
266.86664	74	
266.95583	72	
267.09709	72	
267.81618	326	
267.97041	394	1+
268.81250	238	
269.79839	132	
270.80539	106	
272.86561	140	
273.93862	88	
274.86607	82	
274.98493	132	
275.86454	72	
276.81169	184	
277.08745	128	
278.13108	78	
278.79959	316	
279.09646	206	1+
279.79993	162	
279.85659	90	
280.79380	1142	1+
281.23407	82	
281.86038	124	
283.78954	118	
283.85376	156	
283.97625	88	
284.03339	82	
284.79248	192	1+
284.82599	122	
284.86527	122	
285.82370	354	1+
285.84892	136	
286.85022	144	
287.89012	132	
289.82944	76	
289.85732	218	1+
289.87225	120	
291.11496	74	
296.81205	258	
297.80869	210	
298.80207	2096	1+
298.86492	72	
299.12777	94	
300.12958	72	
300.81757	160	
300.87455	98	
301.22174	76	
301.80779	408	1+
301.82316	74	
301.86194	358	
302.86523	206	
303.85616	684	1+
303.88200	138	
304.80205	80	
306.44103	86	
307.84543	104	
310.88447	218	1+
311.97210	72	
312.95068	128	
314.35568	80	
314.94608	76	
315.03739	92	
315.09619	86	
315.81755	356	1+
316.43580	86	
316.81823	258	1+
317.15514	82	
319.81323	130	
321.82260	172	
321.86585	140	
322.87750	78	
322.89470	126	
325.19769	82	
325.82689	92	
326.87175	120	
330.73085	74	
335.04974	88	
336.42902	98	
336.94663	318	1+
339.79339	96	
339.82731	82	
339.85433	80	
341.42714	92	
341.77877	86	
355.12294	76	
360.47455	94	
362.94525	78	
END IONS

###FS:    #m/z: 340.94108 #charge 1+
###MS: 109
###MSMS: 110
BEGIN IONS
TITLE=Cmpd 82, +MS2(340.9411), 28.0-35.0eV, 2.4min #110
RTINSECONDS=142.457
SCANS=109-110
PEPMASS=340.94108	282048
CHARGE=1+
125.92342	74	
155.76707	76	
180.86619	68	
181.41463	86	
190.95753	72	
192.08265	90	
205.94928	232	1+
209.92367	78	
211.94272	80	
212.88042	72	
212.90708	66	
213.87585	136	
213.89041	68	
213.93689	92	
215.88985	72	
219.01923	72	
221.96734	74	
222.97815	72	
226.89773	194	
226.95109	76	
227.01737	72	
228.84329	76	
228.94843	132	
230.88739	222	
230.90795	92	
231.84177	72	
231.89340	114	
233.89926	68	
234.98628	76	
235.42310	92	
236.95728	70	
237.85967	66	
240.83674	68	
241.84794	122	
242.82260	86	
242.85110	70	
243.06172	68	
243.83123	88	
243.85657	66	
244.88195	66	
244.95669	86	
246.85355	82	
246.90730	66	
246.97618	324	
247.97146	68	
248.13803	102	
248.89934	146	
249.87391	72	
249.91867	74	
249.96040	120	
250.84389	68	
251.91081	76	
252.82902	70	
253.47022	68	
254.90785	138	
255.13439	72	
255.91416	72	
256.03935	82	
257.53103	94	
257.83040	92	
257.85650	116	
258.84530	182	
258.87933	86	
258.89448	84	
259.79430	70	
259.85292	186	
260.83599	102	
260.89954	74	
261.84301	136	
261.86654	80	
263.98683	88	
264.14264	78	
264.90765	72	
264.96003	182	
265.86365	80	
266.86352	80	
267.90202	82	
268.84244	268	1+
270.82785	92	
271.85423	92	
271.93166	82	
272.34363	88	
273.88396	66	
274.86156	184	
274.89470	70	
275.80624	132	
275.84512	192	
276.06036	72	
276.85759	272	
276.98567	70	
277.85082	68	
277.87930	80	
277.91615	80	
278.84318	738	1+
278.86503	66	
279.43291	102	
279.54360	108	
280.89017	74	
281.68099	94	
283.37136	110	
284.86577	66	
284.95490	88	
285.98783	92	
286.79007	100	
287.01867	74	
288.86285	66	
289.79228	164	
290.86159	124	
292.16975	84	
292.44472	106	
293.85072	114	
294.38402	78	
295.46557	72	
295.98095	72	
296.84461	76	
296.98512	88	
297.96995	66	
298.14388	72	
299.01365	92	
299.14253	68	
300.87946	152	
301.85578	102	
301.88184	84	
302.17497	162	
302.87474	70	
304.87549	72	
307.79811	74	
307.86077	68	
308.53935	114	
308.84780	84	
309.97976	70	
310.88168	102	
310.92303	68	
313.80076	76	
314.19247	76	
315.03519	70	
316.10822	66	
320.39509	86	
320.43511	76	
321.36289	76	
324.01022	66	
325.14263	88	
326.91854	68	
326.99843	78	
327.86717	66	
329.43647	106	
330.84425	88	
333.45812	72	
339.16449	82	
341.00965	80	
343.22860	68	
344.29928	72	
344.38998	74	
END IONS

###FS:    #m/z: 336.94608 #charge 1+
###MS: 109
###MSMS: 111
BEGIN IONS
TITLE=Cmpd 83, +MS2(336.9461), 28.0-35.0eV, 2.4min #111
RTINSECONDS=143.229
SCANS=109,111
PEPMASS=336.94608	75446
CHARGE=1+
182.87360	112	
183.76080	70	
200.94676	90	
208.96060	74	
210.88431	360	
210.90339	74	
211.94430	208	
212.88018	902	1+
213.94099	262	1+
214.88371	336	1+
215.88748	236	1+
216.13200	70	
222.08241	72	
222.83525	84	
223.95860	128	
224.84130	78	
224.88007	72	
224.90225	82	
226.57352	98	
227.10637	92	
227.96191	74	
227.99894	82	
228.89717	134	
229.06104	78	
229.84223	66	
229.95654	350	
230.88911	1838	1+
231.95447	82	
232.82837	74	
232.93865	68	
234.82292	280	1+
234.86178	72	
235.85839	68	
238.88691	210	
241.84108	388	1+
245.08755	72	
245.16434	78	
245.83792	112	
246.13823	76	
246.39462	86	
247.46150	72	
248.90276	562	1+
248.95319	88	
249.93421	94	
250.90449	458	1+
250.95520	210	
250.98611	104	
251.07652	86	
251.39232	116	
251.83050	74	
251.84994	102	
251.92799	64	
251.97657	92	
252.08601	80	
252.48178	110	
252.83145	70	
252.95532	302	
252.97194	134	
254.09764	74	
254.86449	68	
254.90727	82	
255.90222	68	
256.85209	210	1+
257.81670	66	
257.94899	80	
258.64163	94	
258.84827	262	
258.87651	62	
258.90749	122	
259.08809	82	
259.44983	76	
259.85286	124	
260.83273	286	1+
261.16769	64	
261.58030	92	
261.85234	64	
262.12716	70	
262.87676	78	
263.14184	82	
263.15974	78	
264.12248	66	
264.81952	64	
264.83173	162	1+
264.86295	82	
267.84030	86	
267.92188	78	
268.45265	92	
268.83866	786	1+
269.06863	88	
269.43934	72	
269.80560	114	
269.84007	518	1+
269.86105	74	
269.91947	92	
270.16336	72	
270.86654	74	
271.84558	64	
271.91888	138	
272.79999	68	
272.97287	82	
273.79622	146	
273.84952	70	
273.90827	72	
275.84754	64	
275.86911	130	
275.91952	84	
276.85806	270	
277.84064	74	
277.86026	210	
278.00190	84	
278.83797	398	1+
279.84059	340	1+
280.10034	106	
280.66163	70	
280.95008	80	
281.83744	64	
282.85878	72	
283.86736	72	
284.88222	98	
285.85118	178	
286.58617	78	
286.79462	68	
286.84987	858	1+
288.01805	86	
288.39155	66	
289.83833	72	
290.86066	80	
291.61796	86	
292.85827	144	
293.10925	250	1+
293.40099	82	
293.81518	66	
293.86942	98	
294.08095	74	
294.86456	66	
295.86675	62	
296.23062	64	
297.89041	92	
298.30940	112	
299.86818	92	
300.87471	64	
301.85912	268	1+
302.57243	74	
305.85961	66	
305.88348	126	
307.10019	64	
307.88839	138	
309.06788	64	
309.86824	134	
310.07259	80	
310.86908	158	
311.86348	86	
312.87909	70	
313.91158	76	
315.80080	102	
317.81509	102	
321.88712	64	
324.89594	88	
325.90901	78	
326.05539	66	
326.76077	80	
328.64573	72	
328.89069	62	
328.95316	96	
329.44093	72	
332.81486	72	
334.89024	66	
338.97908	70	
342.17387	64	
END IONS

###FS:    #m/z: 412.73104 #charge 1+
###MS: 109
###MSMS: 112
BEGIN IONS
TITLE=Cmpd 84, +MS2(412.7310), 28.0-35.0eV, 2.4min #112
RTINSECONDS=144.001
SCANS=109,112
PEPMASS=412.73104	65740
CHARGE=1+
184.86918	88	
189.86199	236	
191.85645	362	1+
196.01636	100	
196.88457	182	
200.06338	86	
201.93217	120	
211.96237	88	
212.04814	94	
212.87909	1736	1+
213.09171	92	
214.88617	126	
215.90072	84	
217.09509	94	
217.95163	130	
220.95949	152	
222.95328	698	1+
224.94753	830	1+
230.88854	3240	1+
232.02918	92	
233.88619	232	
234.88004	830	1+
235.95759	122	
237.95442	128	
238.07753	84	
238.94500	132	
239.79304	312	1+
240.00810	86	
240.96351	654	1+
242.95852	444	1+
243.87208	88	
244.53052	86	
245.11927	134	
246.87548	148	
248.90067	1514	1+
250.89490	552	1+
252.84282	114	
253.90470	396	1+
254.09229	88	
255.11052	142	
257.95957	188	
258.80094	86	
258.97415	110	
260.03277	162	
260.96805	334	
261.96984	182	
262.14934	150	
263.15561	84	
263.97724	106	
265.98772	88	
268.90428	142	
268.93795	160	
271.09790	156	1+
271.91720	228	1+
272.98947	118	
274.81791	82	
275.38352	102	
275.81011	142	
275.85710	318	1+
276.81491	102	
277.83617	88	
278.83376	102	
279.81902	96	
279.89494	734	
281.05453	88	
281.85699	202	1+
281.89541	84	
282.08247	110	
282.79029	328	1+
282.80911	110	
283.98140	94	
285.79093	110	
285.84654	1274	1+
286.53034	92	
287.06045	82	
287.79478	180	1+
287.85150	186	
289.89324	90	
290.79406	294	1+
290.86238	464	1+
291.86449	326	1+
293.94375	82	
295.53316	84	
295.92198	600	1+
296.04839	112	
296.81386	86	
296.84126	88	
297.84905	94	
297.90483	1178	1+
299.52203	94	
299.78516	252	
299.86055	262	
299.90099	114	
300.78279	106	
300.90906	202	1+
301.80172	84	
303.85610	1418	1+
304.73955	82	
304.81298	84	
305.85967	208	
306.87107	96	
307.81379	118	
307.92045	86	
308.79535	300	1+
308.86944	166	
309.87227	314	1+
310.81262	102	
312.80409	214	
312.82227	124	
312.94618	84	
313.80100	328	1+
313.80903	146	
313.93069	640	1+
314.42076	84	
315.17259	86	
315.83517	144	
315.87730	226	1+
316.14366	280	1+
316.93876	294	1+
317.77750	126	
317.86986	182	1+
318.83227	116	
318.90824	94	
318.93466	3464	1+
319.90906	92	
320.93109	264	1+
321.82483	112	
321.86451	156	
321.88207	154	
322.81087	170	
322.88107	130	
323.72268	98	
325.79818	110	
326.80350	392	
326.87058	1440	1+
326.89822	94	
327.80801	772	1+
329.12700	98	
329.83191	120	
330.81853	342	
330.87687	86	
330.93599	200	1+
331.40962	112	
331.81229	206	
332.82140	138	
332.87416	912	1+
334.40524	110	
334.82777	288	1+
334.94944	138	
335.15348	98	
335.79575	88	
335.95610	92	
336.79812	708	1+
336.88458	136	
336.94572	6788	1+
337.80242	634	1+
339.50364	90	
340.33224	90	
340.57680	86	
340.82734	120	
342.39886	84	
345.81811	226	
346.82154	108	
347.82249	178	
348.82215	118	
348.89579	108	
349.78185	92	
349.80279	90	
349.82883	168	
350.82336	282	
350.85818	138	
351.82578	208	
351.93953	104	
354.95447	186	
357.79256	116	
359.23746	130	
359.96114	454	
361.90488	82	
361.95526	124	
366.73529	84	
367.82869	240	1+
369.21030	130	
372.45041	88	
373.83814	84	
375.80146	94	
377.57252	114	
380.73080	92	
380.85777	88	
397.85822	206	1+
399.75408	88	
400.21226	150	
405.26484	88	
407.81988	84	
408.85207	100	
414.07777	114	
416.70535	82	
END IONS

###FS:    #m/z: 336.94647 #charge 1+
###MS: 113
###MSMS: 114
BEGIN IONS
TITLE=Cmpd 85, +MS2(336.9465), 28.0-35.0eV, 2.5min #114
RTINSECONDS=147.681
SCANS=113-114
PEPMASS=336.94647	73916
CHARGE=1+
70.46006	68	
97.88979	72	
98.56755	66	
172.86125	72	
182.86901	118	
190.86227	70	
192.88978	78	
194.88851	78	
197.86718	116	
198.89122	76	
199.06629	66	
205.94912	330	
208.88292	68	
209.87987	194	1+
209.94365	68	
211.94312	320	
212.87975	1270	1+
213.94112	344	
214.87661	66	
216.82966	64	
217.87712	118	
218.96007	80	
220.89454	106	
221.91224	80	
222.95442	74	
223.97101	180	
224.83204	68	
224.89636	72	
225.05301	66	
227.89232	590	1+
229.95092	308	
230.88812	1394	1+
231.82125	70	
231.95171	156	
232.48177	74	
232.82980	82	
232.84851	80	
233.42837	90	
233.83010	242	1+
233.89602	74	
234.13776	90	
234.89627	78	
235.87720	90	
236.14706	70	
239.85789	70	
240.07702	72	
240.83362	88	
241.84198	498	1+
241.94698	104	
242.93347	80	
243.83671	188	1+
244.87024	72	
244.91259	96	
244.95472	96	
246.90754	66	
246.98202	68	
247.08307	78	
248.90021	574	1+
248.97688	72	
249.03037	78	
249.15245	94	
249.86860	78	
249.99581	78	
250.83265	566	1+
250.89399	66	
250.95466	156	
251.11781	76	
252.95553	134	
252.97067	238	
253.08894	98	
253.90585	246	1+
254.11937	84	
254.85928	332	1+
254.98656	70	
255.07469	70	
255.09920	78	
256.08076	82	
256.26343	66	
257.85398	66	
258.84939	524	1+
259.03892	70	
259.85326	324	1+
259.86645	130	
259.95698	172	
259.98599	66	
260.00809	108	
260.09489	80	
260.83612	106	
261.83773	146	
262.88684	74	
262.95254	98	
263.52212	80	
266.86277	116	
267.35115	74	
267.83978	826	1+
268.12670	88	
268.84059	486	1+
268.89734	72	
269.10912	68	
270.84218	140	
270.97710	70	
271.85117	208	1+
271.91210	70	
272.86654	76	
273.90332	94	
275.85904	148	
276.82180	90	
276.84229	106	
276.85706	290	
276.89561	70	
276.94290	64	
276.99785	68	
277.86400	198	
278.45266	100	
278.83810	386	
278.86458	142	
278.92141	88	
278.97127	78	
279.83284	230	
279.86933	78	
280.85711	88	
280.88728	162	1+
282.86595	90	
283.78685	74	
283.86753	80	
284.78894	70	
284.89244	76	
285.85309	162	
286.02525	78	
286.16231	68	
286.76083	74	
286.85106	1182	1+
286.87728	88	
289.81499	78	
289.88627	68	
289.95343	82	
290.50759	72	
291.85900	214	1+
292.22849	66	
293.10766	224	
293.84044	68	
294.86448	122	
295.94518	76	
296.89432	72	
297.11036	84	
297.25611	78	
297.82810	84	
299.49380	72	
299.87795	102	
300.79583	78	
300.86832	82	
302.88857	74	
303.86515	70	
304.86185	78	
304.93266	74	
305.89240	64	
307.00781	80	
309.86629	266	1+
311.88285	114	
314.02484	74	
314.89139	68	
315.82460	80	
321.13836	70	
322.89900	72	
324.76611	70	
325.94684	82	
326.89112	74	
335.48170	76	
335.79178	72	
336.90208	96	
END IONS

###FS:    #m/z: 412.73152 #charge 1+
###MS: 113
###MSMS: 115
BEGIN IONS
TITLE=Cmpd 86, +MS2(412.7315), 28.0-35.0eV, 2.5min #115
RTINSECONDS=148.453
SCANS=113,115
PEPMASS=412.73152	66052
CHARGE=1+
81.57986	82	
190.86289	178	
191.85823	150	
192.85438	284	1+
196.88491	228	
212.87938	1444	1+
214.87905	86	
214.89675	114	
216.89733	150	1+
220.57370	106	
222.95207	1170	1+
224.85972	86	
224.94857	1266	1+
226.95017	86	
230.41772	110	
230.88995	2026	1+
232.88734	1182	1+
233.06632	104	
234.87970	788	1+
235.96018	130	
238.94270	114	
238.99350	124	
239.78603	238	1+
239.95058	126	
240.96292	632	1+
241.89522	94	
242.95807	494	1+
248.89955	768	1+
250.79367	114	
250.89557	264	
251.89766	124	
252.89972	774	1+
253.90378	642	1+
254.89021	110	
254.97718	142	
257.96436	134	
258.56069	94	
258.97284	176	
260.96931	574	1+
261.88680	130	
262.14872	164	
263.98208	158	
265.97924	138	
266.07572	94	
266.84481	122	
267.78278	406	1+
267.84808	352	1+
268.84790	234	1+
269.84321	190	1+
270.80663	122	
270.87683	126	
270.91059	90	
272.14908	88	
272.92571	84	
273.79160	112	
274.80386	118	
274.85243	260	1+
274.88056	100	
275.81021	162	
276.03662	170	1+
278.90980	86	
278.96106	88	
279.89170	490	1+
281.85205	110	
281.89746	92	
281.91588	86	
282.11794	94	
283.43330	84	
283.95241	86	
283.98328	132	
284.78903	106	
285.44620	92	
285.58905	102	
285.79770	126	
285.82124	144	
285.84739	918	1+
285.99442	100	
286.44996	160	
286.80063	98	
287.13755	92	
287.89749	86	
288.80372	442	1+
288.89259	106	
288.92361	92	
289.79191	200	
289.80649	242	1+
289.85167	414	1+
289.88316	184	
290.56828	82	
290.85623	380	1+
290.89724	96	
293.07498	92	
293.93379	94	
294.36068	88	
294.85976	82	
295.81636	358	1+
295.91888	246	
296.93221	104	
296.98316	104	
297.90460	1036	1+
298.02929	88	
298.78164	302	1+
299.85682	112	
300.06183	84	
300.96195	100	
301.86431	126	
302.00868	94	
302.90391	378	1+
303.41233	84	
303.80187	238	
303.85502	1798	1+
303.94509	84	
305.85083	124	
306.11060	120	
307.13753	142	
307.47905	94	
307.79948	474	1+
308.86832	750	1+
308.89459	164	
309.86994	434	1+
311.80662	420	1+
311.87781	276	1+
313.78687	126	
313.92901	1074	1+
314.36768	82	
315.80470	88	
315.81767	124	
315.96793	118	
316.83369	100	
316.94339	102	
317.79364	84	
317.88027	124	
318.82448	350	1+
318.88901	112	
318.93402	3176	1+
320.89028	102	
320.91980	140	
321.43096	88	
321.86448	174	
322.11293	100	
324.94112	92	
326.80870	860	1+
326.82341	244	
326.87149	1184	1+
327.98266	84	
329.43656	98	
329.80549	260	
330.81455	360	
330.89551	84	
331.81095	404	1+
331.89120	104	
332.87620	210	
333.85600	158	
333.88070	276	
334.15254	206	
334.88189	156	
334.95365	102	
335.78714	88	
336.88815	136	
336.94564	7164	1+
337.79991	854	1+
338.94457	414	
340.86203	246	1+
342.74584	82	
343.75839	102	
345.81636	972	1+
345.88315	114	
346.48281	98	
346.93637	114	
347.79549	116	
347.94452	184	
348.82365	140	
349.82614	126	
350.82515	440	1+
350.88277	126	
350.96562	92	
351.08512	94	
351.10130	88	
351.93714	158	
353.83382	82	
359.96111	750	1+
360.98983	92	
361.15575	224	1+
362.91028	92	
365.03952	102	
367.89739	122	
369.83902	102	
372.41241	90	
372.88255	112	
373.08108	94	
378.02355	82	
380.96120	82	
388.33748	84	
395.03736	86	
398.20733	88	
400.21100	136	
404.20505	110	
404.69165	108	
404.87343	130	
413.66959	100	
END IONS

###FS:    #m/z: 359.96230 #charge 1+
###MS: 113
###MSMS: 116
BEGIN IONS
TITLE=Cmpd 87, +MS2(359.9623), 28.0-35.0eV, 2.5min #116
RTINSECONDS=149.226
SCANS=113,116
PEPMASS=359.96230	53086
CHARGE=1+
197.10445	78	
204.56261	86	
208.93940	72	
209.94353	196	
216.85975	74	
217.98793	84	
221.94694	658	1+
222.95056	568	1+
223.89220	152	
224.94733	860	1+
225.90515	74	
226.94712	1510	1+
227.88212	102	
227.96825	98	
228.94269	1284	1+
228.97713	86	
229.82914	78	
232.97467	74	
233.81866	226	1+
233.90700	80	
233.95055	72	
233.96485	74	
234.87182	78	
235.88862	74	
236.04699	88	
237.05742	74	
237.98276	70	
238.39046	70	
239.92653	100	
239.95701	76	
240.05570	80	
240.82015	114	
240.94125	118	
240.96298	420	
241.08158	162	1+
241.79210	70	
241.96432	198	
242.94541	130	
242.96333	138	
243.84509	80	
243.95650	848	1+
244.95844	520	1+
246.95584	370	
246.98112	180	1+
248.80513	404	1+
249.09378	100	
249.85094	90	
250.50324	96	
250.94967	94	
251.02504	76	
252.10967	72	
252.87017	82	
252.95712	320	
253.80845	76	
253.83607	140	
255.03510	112	
255.40529	76	
256.90861	130	
257.01271	72	
258.97278	120	
259.79594	166	
259.97251	72	
259.99793	74	
260.95310	84	
260.97262	162	
262.00382	74	
262.95013	72	
263.08122	72	
263.82720	72	
264.88592	80	
265.01130	92	
265.17851	72	
265.81244	102	
265.91552	208	1+
265.97148	80	
266.38243	82	
266.81292	616	1+
266.99623	86	
267.25109	82	
267.90758	72	
267.97814	128	
268.84493	108	
268.95857	110	
269.11913	72	
269.80043	96	
269.90745	94	
269.96732	244	
271.03409	110	
271.10272	96	
271.17952	86	
272.84851	74	
272.89102	74	
273.96639	128	
274.13593	126	
274.38207	92	
276.80949	394	1+
276.86177	140	
277.91596	74	
278.79705	98	
278.82878	82	
278.83521	72	
278.94050	80	
279.79535	142	
280.11053	148	
280.79423	1282	1+
281.87438	104	
282.06225	76	
282.83584	94	
282.86450	136	
282.99309	78	
285.12292	72	
285.82629	94	
287.85572	88	
287.90970	78	
289.96573	78	
290.78642	148	1+
290.84989	128	
292.12338	72	
292.99085	88	
294.36711	80	
294.50855	92	
296.55573	94	
296.81300	276	
297.80965	190	
297.97020	72	
298.80386	1324	1+
299.87223	90	
300.80548	102	
301.86303	174	
302.32033	84	
302.85426	106	
303.12178	74	
304.09930	86	
305.75578	96	
308.87573	70	
309.79897	402	1+
310.07934	100	
311.13028	94	
314.81645	218	
316.81398	384	1+
317.11126	86	
318.38498	76	
318.80808	74	
318.91795	74	
319.84788	74	
321.83004	74	
321.86062	78	
322.87256	82	
323.79791	74	
325.45695	78	
328.00960	74	
328.19723	136	
328.37207	82	
328.88411	72	
329.17140	80	
330.20809	74	
332.81275	84	
336.94800	158	
337.95328	98	
340.92654	82	
342.07391	70	
342.62835	80	
344.13470	84	
344.41279	82	
356.98627	76	
359.85674	72	
362.62939	90	
364.87530	78	
365.43092	88	
END IONS

###FS:    #m/z: 322.93070 #charge 1+
###MS: 117
###MSMS: 118
BEGIN IONS
TITLE=Cmpd 88, +MS2(322.9307), 28.0-35.0eV, 2.6min #118
RTINSECONDS=152.916
SCANS=117-118
PEPMASS=322.93070	622868
CHARGE=1+
46.44536	66	
192.89019	100	
196.01480	80	
196.90301	86	
197.87077	62	
201.04302	206	
206.94921	70	
207.40335	78	
207.94991	58	
209.94011	72	
210.87495	128	
213.08665	66	
215.92427	90	
221.96889	74	
222.88302	102	
222.94549	58	
223.95971	114	
224.00808	72	
225.02184	100	
226.84571	104	
226.88956	68	
227.09711	72	
227.90253	68	
229.89948	102	
230.83717	58	
230.85934	92	
231.00314	86	
231.99145	82	
233.86006	74	
234.90541	78	
235.91120	72	
237.13656	66	
237.79905	66	
238.07632	190	1+
238.89287	70	
238.93605	98	
239.78851	106	
239.90949	72	
240.82486	152	
240.94035	434	
241.84932	134	
241.90292	92	
241.94232	456	
242.00568	58	
242.82519	94	
242.94136	1318	1+
243.82014	372	1+
243.88769	72	
244.85523	90	
244.93945	528	1+
246.38883	62	
246.97399	112	
247.98149	70	
248.84639	114	
251.88309	58	
251.89866	66	
252.92685	76	
253.90260	68	
254.12355	82	
255.14229	86	
255.91775	90	
256.05713	74	
256.85359	66	
256.89776	72	
257.11137	74	
258.09691	72	
258.83545	372	1+
259.10196	68	
259.79610	76	
259.89694	80	
260.82921	200	
261.80670	74	
261.83047	300	
262.02377	68	
262.43511	98	
262.83165	480	
262.92658	78	
263.39890	60	
263.85886	74	
263.92092	72	
264.87470	74	
265.08745	80	
265.85898	66	
266.86414	126	
266.88123	60	
267.15269	68	
268.09096	72	
268.84305	66	
269.95761	66	
271.18351	66	
271.79876	56	
271.86964	74	
272.05586	100	
273.01685	68	
273.84932	86	
274.06899	62	
275.81334	124	
275.84038	72	
277.05911	90	
278.87312	72	
279.09128	390	
279.84370	62	
280.09923	274	
280.80594	70	
280.84033	58	
281.85393	84	
283.07170	74	
283.11284	66	
283.86288	64	
284.29213	490	1+
284.84065	66	
284.86556	124	
284.89038	62	
285.86327	86	
285.98010	76	
287.96837	66	
288.43512	88	
289.76935	74	
289.87584	122	
290.92644	70	
292.80582	84	
293.87017	84	
294.85010	64	
296.06361	58	
296.60229	72	
297.41090	72	
297.88867	62	
299.78367	72	
299.83399	68	
300.77886	74	
301.88073	78	
304.12058	84	
304.87347	272	1+
307.81746	68	
308.06486	66	
308.87149	56	
308.95570	72	
309.90408	76	
310.42492	72	
310.87959	56	
314.82356	56	
315.87702	64	
317.98879	60	
318.04327	72	
318.40695	72	
319.77364	62	
321.88449	140	
322.89453	62	
323.88539	140	
324.89147	116	
325.24463	64	
325.38605	114	
326.10440	90	
326.31462	66	
326.81194	72	
327.71173	90	
327.90373	146	
END IONS

###FS:    #m/z: 363.95720 #charge 1+
###MS: 117
###MSMS: 119
BEGIN IONS
TITLE=Cmpd 89, +MS2(363.9572), 28.0-35.0eV, 2.6min #119
RTINSECONDS=153.689
SCANS=117,119
PEPMASS=363.95720	95376
CHARGE=1+
171.85541	74	
182.86314	72	
189.86495	396	1+
191.85820	274	
194.03581	74	
202.11481	82	
207.87580	84	
208.93921	76	
209.94395	132	
210.88379	138	
210.94633	72	
212.87878	638	1+
214.89699	138	
215.89544	80	
222.95539	274	1+
224.83238	72	
224.95075	302	
225.94920	168	
225.96575	86	
226.89879	76	
226.94765	1288	1+
226.97404	94	
227.93216	86	
228.89506	134	
228.94268	1636	1+
229.90612	78	
230.89067	1658	
232.62249	72	
232.88489	362	1+
235.84993	74	
237.92984	84	
239.42652	102	
240.81364	72	
240.83568	134	
240.96420	600	1+
241.42764	84	
241.82084	78	
241.83905	112	
241.95420	550	1+
242.82271	218	
242.94180	162	
242.95866	474	1+
243.52910	94	
243.81670	118	
244.82023	174	
244.84712	72	
244.95722	1108	1+
244.97977	74	
245.83061	154	
245.87632	84	
245.94084	94	
246.95311	806	1+
247.00191	88	
247.52111	100	
248.80314	484	1+
248.89998	854	
249.53077	88	
250.80652	118	
250.89667	240	
250.94968	112	
253.90933	136	
254.38802	80	
256.85336	96	
257.89175	84	
258.83553	334	1+
258.94575	70	
259.98218	78	
260.83190	776	1+
260.96882	218	
261.83099	810	1+
261.96815	130	
261.99787	98	
262.79712	76	
264.81763	222	
264.86750	232	1+
265.82549	98	
265.97728	76	
266.81549	880	1+
266.84152	94	
266.85749	134	
267.78888	106	
267.83953	94	
267.97621	262	
268.81277	154	
268.84866	128	
268.91747	84	
269.81026	80	
269.84409	108	
269.97208	126	
270.97166	122	
271.91570	172	
274.06096	72	
274.85934	114	
275.15535	84	
276.80829	146	
276.85984	296	
276.91568	74	
277.08424	144	
277.94268	84	
278.26622	84	
278.79596	176	
279.80703	70	
279.85641	226	
279.88036	72	
280.79412	1126	1+
281.85716	92	
282.10135	74	
282.79052	224	
282.82373	152	
282.85054	114	
282.89055	72	
283.09842	88	
283.44782	82	
283.53682	84	
283.81881	484	1+
283.82669	70	
283.85596	364	1+
283.92744	92	
283.98621	128	
284.82310	426	1+
285.79714	164	1+
285.84404	248	
286.89838	100	
286.92135	70	
287.37879	78	
287.88099	86	
289.10910	72	
289.87291	190	
291.62011	114	
291.86961	78	
292.43437	90	
294.13542	74	
295.86724	148	
296.80933	594	1+
296.86905	72	
298.80342	1718	1+
300.79808	336	
301.79811	508	1+
301.86352	188	
301.98123	80	
302.11326	78	
302.86142	224	
303.85290	132	
304.80414	98	
304.86175	180	
305.92760	84	
305.96072	76	
307.31322	70	
307.42760	96	
309.13716	86	
310.13516	80	
314.88596	108	
315.81655	184	
316.81953	210	
317.81617	484	1+
318.87170	72	
318.97269	70	
321.82091	382	
321.86485	96	
322.82157	184	
324.07398	96	
326.19978	70	
326.86824	166	1+
326.89167	72	
327.20738	72	
331.21291	108	
335.34871	90	
336.94595	140	
338.96565	78	
342.36502	74	
343.16491	98	
349.12079	90	
350.98178	86	
352.82215	82	
361.99371	78	
362.84001	78	
365.91781	160	1+
367.07189	84	
END IONS

###FS:    #m/z: 336.94649 #charge 1+
###MS: 117
###MSMS: 120
BEGIN IONS
TITLE=Cmpd 90, +MS2(336.9465), 28.0-35.0eV, 2.6min #120
RTINSECONDS=154.461
SCANS=117,120
PEPMASS=336.94649	70470
CHARGE=1+
95.88438	100	
171.42435	98	
186.08687	76	
190.01513	126	
192.89328	128	
203.95732	68	
210.46680	116	
210.88209	134	
211.94583	252	
212.87941	710	1+
213.89920	72	
213.94580	78	
214.87852	96	
215.88304	66	
215.93875	68	
216.45509	86	
223.95298	86	
226.85659	72	
226.90273	82	
226.94617	134	
227.95261	72	
228.89517	190	
228.93622	68	
229.95379	392	1+
229.99274	80	
230.89017	1020	1+
231.92630	74	
232.88642	76	
233.82900	136	
234.83115	96	
235.11587	94	
235.83220	66	
235.88090	80	
237.43741	86	
237.96026	74	
238.86239	82	
239.83878	74	
240.91831	84	
241.84921	204	
242.02139	66	
242.87032	82	
243.05800	96	
246.39238	94	
246.49652	66	
246.90458	74	
246.97243	134	
247.96031	76	
248.90200	220	
249.05634	112	
249.83452	86	
249.94685	542	1+
250.83004	132	
250.89485	164	
251.10610	66	
251.52664	94	
251.83202	110	
253.90447	606	1+
254.86410	64	
254.95279	82	
256.81436	82	
257.85309	64	
258.84488	228	1+
260.85808	68	
260.94958	112	
261.83258	76	
262.01555	70	
263.09383	82	
263.14386	88	
263.66392	76	
263.82940	64	
266.24835	72	
267.84281	110	
267.93982	94	
268.84257	586	1+
269.08488	90	
269.91354	72	
270.10300	84	
270.85019	84	
271.84809	72	
271.91851	142	
271.94635	72	
272.88730	68	
272.91336	76	
272.93574	82	
272.96643	72	
274.86125	94	
274.90177	78	
275.86666	78	
275.91138	76	
276.09741	72	
276.83626	70	
276.85827	340	1+
277.83606	64	
277.92689	66	
277.97147	70	
278.21198	68	
278.80892	112	
278.84061	204	
278.96904	90	
279.09035	96	
279.40846	90	
279.87442	88	
279.99139	76	
280.82929	144	
282.06252	78	
285.03143	80	
285.84996	158	
286.85541	576	1+
287.79709	66	
287.80642	68	
287.84729	74	
288.19357	70	
288.85304	290	1+
289.82973	68	
289.88413	78	
290.98690	106	
292.85596	112	
293.10719	252	
293.86405	330	1+
294.17144	68	
296.85563	66	
297.07820	90	
297.16327	70	
297.23093	64	
298.27331	72	
298.30915	76	
298.37313	82	
299.08386	98	
299.87058	190	
300.94573	92	
300.97895	84	
301.51219	64	
301.88488	76	
302.04513	70	
302.87973	68	
304.74199	66	
304.86557	186	
305.00788	72	
306.93877	94	
308.33445	74	
309.07032	72	
309.87012	144	
310.82974	78	
318.79267	76	
319.88652	140	
321.58566	68	
321.98624	100	
322.77343	72	
324.02766	116	
324.12040	76	
324.89569	120	
327.04274	70	
329.94713	86	
332.90675	92	
333.84844	64	
335.16333	64	
338.17011	76	
338.76903	68	
339.81381	72	
340.82140	66	
340.92798	102	
END IONS

###FS:    #m/z: 322.93059 #charge 1+
###MS: 121
###MSMS: 122
BEGIN IONS
TITLE=Cmpd 91, +MS2(322.9306), 28.0-35.0eV, 2.6min #122
RTINSECONDS=158.125
SCANS=121-122
PEPMASS=322.93059	584428
CHARGE=1+
191.85770	64	
191.93081	62	
192.89056	88	
193.06735	88	
194.50140	66	
195.06543	74	
195.97546	64	
196.88316	154	
198.89271	70	
200.94673	92	
201.03911	68	
205.94880	90	
206.95592	78	
210.07830	64	
212.89883	94	
212.93571	92	
215.92775	62	
220.87655	72	
221.87201	68	
223.83352	76	
223.96007	362	1+
227.90797	74	
227.93364	68	
229.89790	70	
230.83363	98	
230.90779	94	
232.07577	98	
233.85606	68	
236.84195	94	
236.91568	58	
237.01574	70	
237.05599	70	
237.57775	68	
238.11347	64	
238.83247	58	
238.90261	70	
239.08083	82	
240.82215	224	1+
240.93970	676	1+
241.79598	58	
242.24509	74	
242.82182	142	
242.93816	1720	1+
243.82440	80	
243.88560	82	
244.82235	550	1+
244.85682	138	
245.12399	74	
246.10353	58	
246.15026	62	
246.97705	222	1+
247.12138	92	
247.85152	64	
247.91001	70	
248.85066	138	
249.85639	64	
250.95084	144	
252.07287	68	
252.89003	76	
256.84402	62	
256.86130	78	
257.44432	86	
257.89672	66	
258.10473	62	
258.79968	66	
258.83530	306	1+
259.34699	84	
259.82717	72	
260.83039	328	
261.82928	480	1+
262.97186	86	
263.14386	56	
263.50622	98	
263.98114	68	
264.84949	80	
265.85498	70	
266.10444	78	
266.87168	76	
266.93184	62	
267.84110	78	
268.84124	76	
268.96267	64	
269.80216	72	
269.84185	162	
270.18567	62	
270.39557	84	
271.85344	82	
273.79612	148	
273.90067	62	
274.84997	156	
275.80749	72	
276.07465	84	
276.84246	66	
276.85939	202	1+
276.88337	60	
277.00375	58	
277.03431	92	
278.25057	58	
278.92197	90	
279.09359	608	1+
279.17823	62	
280.05227	96	
280.08003	62	
280.22382	82	
280.84892	76	
281.04029	56	
281.08983	70	
281.86241	76	
282.00846	62	
282.27688	88	
282.81739	74	
282.85067	62	
283.06549	58	
283.84701	428	1+
284.10352	66	
284.29381	202	
284.78896	82	
284.85025	306	1+
284.90697	70	
284.98790	58	
285.29337	126	
285.42771	90	
286.40564	68	
287.85595	100	
288.85430	80	
289.01350	64	
289.79715	90	
291.80559	136	
293.88053	68	
294.99556	62	
297.85807	56	
297.92981	88	
298.13324	72	
299.92110	90	
300.50610	54	
300.81488	68	
301.87439	96	
302.92489	82	
305.38554	102	
305.75064	76	
306.87239	76	
307.40389	70	
307.78712	74	
308.10149	64	
308.94707	72	
309.72454	64	
310.41858	64	
310.45348	94	
311.05051	80	
311.44278	74	
311.84842	126	
312.80722	120	
316.10838	92	
320.02623	74	
321.13629	58	
322.15633	68	
322.87052	62	
323.88917	162	1+
324.15377	54	
325.33504	78	
325.75228	68	
327.70525	56	
327.75378	84	
END IONS

###FS:    #m/z: 340.94117 #charge 1+
###MS: 121
###MSMS: 123
BEGIN IONS
TITLE=Cmpd 92, +MS2(340.9412), 28.0-35.0eV, 2.7min #123
RTINSECONDS=158.897
SCANS=121,123
PEPMASS=340.94117	239396
CHARGE=1+
129.62780	76	
191.01693	92	
192.93596	78	
196.88752	68	
196.98401	92	
198.95747	74	
199.97473	70	
200.88046	78	
201.50568	94	
206.97554	62	
208.14511	64	
210.90189	100	
212.87760	180	
213.88405	124	
213.89735	68	
215.03373	66	
215.88651	168	
224.07628	84	
224.96280	64	
224.99233	104	
226.92479	70	
227.89245	68	
228.93801	68	
230.85389	64	
230.88800	1004	1+
231.04917	94	
231.91119	140	
231.94848	106	
233.13002	80	
235.95460	68	
236.78925	70	
236.83074	70	
236.87404	72	
237.89007	80	
237.90521	68	
238.09291	72	
238.84160	62	
239.77802	70	
240.02541	74	
240.23295	72	
240.96751	122	
241.83964	344	1+
242.85448	66	
244.82510	82	
244.95109	82	
248.84671	66	
248.90051	136	
249.90728	78	
250.10538	72	
250.91772	92	
250.97495	102	
251.87941	66	
254.84665	68	
254.90706	106	
255.07659	78	
255.09035	64	
255.13633	80	
256.78247	74	
256.83199	86	
256.90649	70	
257.40683	102	
257.96086	76	
258.84679	600	1+
259.34309	76	
259.91215	168	
259.94648	66	
260.83455	494	1+
260.86680	112	
262.46491	86	
262.89698	92	
262.99643	80	
264.90573	74	
266.82758	78	
266.85986	78	
267.82112	66	
268.83880	98	
270.84818	110	
271.83526	112	
272.90704	70	
273.90200	118	
274.03809	84	
274.85982	126	
275.85841	610	1+
277.38213	64	
277.89555	66	
278.08201	78	
278.12061	74	
278.80927	64	
278.84557	320	
279.10063	74	
279.85060	174	
279.91951	72	
279.99782	100	
281.05313	84	
282.03358	74	
282.40671	70	
282.83833	126	
283.35669	70	
283.67547	104	
284.43258	98	
284.86983	86	
286.01090	72	
289.88417	66	
291.88185	66	
292.79328	70	
292.82666	70	
293.11282	78	
293.66382	76	
293.88930	74	
294.83296	98	
294.85093	68	
295.03543	84	
295.88364	100	
295.90079	62	
296.85272	154	
297.01060	74	
298.84856	66	
298.87330	86	
298.89239	68	
299.87000	96	
300.01380	148	
301.85086	86	
302.88061	100	
302.94426	68	
303.86818	64	
303.98147	72	
304.87067	86	
304.92633	96	
305.90114	66	
306.90858	70	
307.05516	80	
307.79544	76	
308.61691	88	
308.87594	76	
309.10261	72	
309.87169	72	
311.88748	64	
313.21156	102	
315.86836	64	
317.80490	82	
328.88200	64	
328.92622	84	
332.10532	72	
332.44311	76	
333.12874	94	
334.06818	82	
335.90456	84	
336.02429	64	
336.35031	82	
338.28311	68	
341.91730	80	
342.29437	76	
342.90556	80	
343.39023	86	
345.76764	72	
END IONS

###FS:    #m/z: 363.95692 #charge 1+
###MS: 121
###MSMS: 124
BEGIN IONS
TITLE=Cmpd 93, +MS2(363.9569), 28.0-35.0eV, 2.7min #124
RTINSECONDS=159.67
SCANS=121,124
PEPMASS=363.95692	95440
CHARGE=1+
109.79584	92	
180.86773	92	
189.85933	310	1+
196.88351	134	
205.92924	76	
209.94264	194	
210.88228	102	
212.87880	790	1+
215.22830	116	
216.93041	94	
219.86472	76	
222.95106	428	1+
222.99100	98	
224.94745	406	
226.94862	1576	1+
227.93217	82	
228.89707	200	
228.94259	1370	1+
230.83782	136	
230.89022	1664	1+
232.88327	78	
233.88264	118	
235.08221	90	
235.82525	206	1+
238.06242	76	
238.48511	78	
238.92348	74	
239.06831	78	
240.81921	100	
240.83432	80	
240.96394	482	1+
241.94285	126	
242.94104	84	
242.95956	254	
243.59015	88	
243.82273	166	
243.96603	144	
244.13037	134	1+
244.81835	110	
244.89151	124	
244.95557	990	1+
245.01057	84	
245.07788	76	
245.86677	94	
245.94100	108	
246.71241	74	
246.80512	146	
246.84773	114	
246.95397	934	1+
246.97985	74	
247.85198	122	
247.91188	72	
248.55017	108	
248.80424	348	
248.84305	74	
248.90027	548	1+
249.79408	326	1+
249.83904	88	
251.01215	88	
251.07111	154	
252.88963	82	
253.01077	76	
253.11257	80	
253.90184	208	
254.95202	74	
256.54662	72	
256.94589	74	
258.83541	292	1+
259.53510	74	
260.82867	198	
260.84520	110	
260.96887	248	
261.82716	138	
261.84369	248	
261.86628	76	
262.82998	222	
263.82964	148	
264.82488	128	
264.94173	74	
265.81559	78	
265.85754	90	
266.81293	402	
267.77949	110	
267.81552	180	
267.97399	216	
268.81595	140	
269.12304	90	
270.80005	86	
271.91498	152	
272.98828	78	
274.57928	72	
275.96870	78	
276.06487	94	
276.85714	254	
277.80176	308	1+
277.85743	114	
278.85160	258	1+
279.05762	152	
279.79602	304	
280.78988	1388	1+
280.97441	88	
281.41778	114	
281.88087	186	
282.36155	74	
282.85835	114	
283.85039	282	
283.98317	74	
284.79750	154	
284.82529	160	
284.85418	138	
284.88205	112	
285.83084	130	
285.85203	90	
285.89658	92	
285.93294	138	
287.80954	170	
288.42076	78	
289.83415	132	
289.86622	130	
291.85693	216	1+
291.95954	74	
293.16339	78	
294.87713	84	
294.92357	78	
296.80622	92	
297.81852	122	
298.80254	1748	1+
299.86756	104	
299.96584	84	
299.98272	78	
301.79938	260	1+
301.86184	172	
303.39102	88	
303.80052	130	
303.85622	238	
303.97533	80	
304.01292	78	
304.35507	104	
305.73953	78	
306.97333	74	
307.88234	120	
308.90402	94	
314.82805	222	1+
316.82032	330	
317.15060	74	
317.94127	148	
318.80834	80	
319.74936	80	
321.82876	134	
321.88694	84	
323.81217	160	
324.88357	86	
326.87557	308	
329.32303	76	
330.20167	90	
332.34285	76	
332.92516	88	
334.29491	100	
334.69013	100	
334.81847	94	
334.97345	78	
336.66123	84	
336.94165	86	
337.94422	114	
339.94960	74	
340.94168	178	
343.14233	82	
343.91836	104	
350.13527	176	1+
354.80621	80	
357.56378	74	
364.75151	92	
END IONS

###FS:    #m/z: 322.93055 #charge 1+
###MS: 125
###MSMS: 126
BEGIN IONS
TITLE=Cmpd 94, +MS2(322.9305), 28.0-35.0eV, 2.7min #126
RTINSECONDS=163.327
SCANS=125-126
PEPMASS=322.93055	540682
CHARGE=1+
186.98887	68	
190.52665	60	
191.04910	86	
193.06395	68	
197.91208	70	
197.99680	100	
198.04160	60	
201.04416	198	
205.94878	204	
206.97568	70	
207.08665	62	
207.94298	62	
208.94159	100	
209.12396	70	
209.88989	72	
211.48348	100	
214.89357	94	
217.93354	58	
218.85925	56	
221.94716	218	1+
223.43685	78	
223.55828	94	
224.48043	92	
225.03483	68	
225.09100	66	
225.88503	62	
226.83052	92	
227.37843	88	
227.90287	74	
228.84349	92	
230.83435	122	
230.85438	132	
231.96782	54	
235.00278	58	
236.90839	64	
237.80083	56	
238.14798	62	
238.82488	60	
238.94029	74	
239.78947	152	
240.82249	116	
240.94363	204	
241.89155	58	
241.93932	1708	1+
242.82621	90	
242.94109	1168	1+
243.82326	116	
244.82493	214	
244.93932	534	1+
245.81977	120	
245.83767	60	
246.11128	72	
246.95186	64	
246.97693	148	
247.05590	50	
247.85114	70	
248.63915	76	
248.85267	66	
248.90625	72	
249.09271	62	
250.00813	70	
251.02061	62	
251.15205	62	
251.91031	72	
252.44264	74	
252.82369	58	
253.06528	68	
253.16710	82	
253.83190	74	
254.15664	58	
254.87007	70	
255.03673	68	
256.03743	78	
256.08289	66	
257.91920	78	
258.80366	66	
258.83270	360	1+
258.98766	68	
259.14127	58	
260.44579	68	
260.83318	340	
261.83029	646	1+
262.02559	62	
262.83248	430	1+
263.80559	52	
264.07680	68	
264.81169	76	
265.05936	64	
265.89548	70	
266.00378	62	
266.08207	104	
267.84957	60	
268.85329	76	
269.96397	62	
270.93694	52	
272.03998	82	
272.82196	56	
272.92138	66	
273.77872	56	
273.79875	52	
275.85252	80	
276.46459	86	
276.80949	98	
279.09130	846	1+
279.81465	70	
280.02829	66	
281.84176	58	
281.88499	60	
282.11545	60	
282.27293	94	
282.97858	92	
283.06763	86	
283.35071	96	
283.78894	72	
283.85597	164	
284.29326	372	1+
284.79522	66	
284.84539	234	1+
284.87152	144	
286.41182	98	
286.80904	92	
286.92107	74	
287.91007	90	
288.40828	104	
292.43866	64	
295.15352	66	
295.99377	52	
296.86893	66	
297.78854	116	
298.82687	64	
299.77732	52	
300.78333	84	
300.89150	76	
301.53941	66	
303.78465	52	
305.03147	62	
305.11760	70	
305.83832	68	
306.19712	56	
306.80531	74	
306.88551	128	
307.80467	122	
307.89261	114	
309.79785	66	
309.91899	62	
310.16140	62	
310.62653	76	
310.95527	70	
312.80327	74	
312.81779	54	
312.93984	62	
313.80069	66	
313.84833	68	
314.93926	70	
315.89900	70	
316.02107	86	
318.04516	146	1+
323.96109	70	
324.36822	62	
324.89210	114	
325.90153	102	
END IONS

###FS:    #m/z: 340.94100 #charge 1+
###MS: 125
###MSMS: 127
BEGIN IONS
TITLE=Cmpd 95, +MS2(340.9410), 28.0-35.0eV, 2.8min #127
RTINSECONDS=164.099
SCANS=125,127
PEPMASS=340.94100	227586
CHARGE=1+
66.23238	68	
116.85258	70	
191.09999	74	
192.92734	80	
196.88062	80	
197.09779	66	
203.45761	86	
203.97821	92	
208.87900	84	
212.87632	492	1+
213.65025	86	
217.88488	64	
222.87581	74	
223.95116	88	
224.95727	82	
224.98204	70	
226.85466	76	
226.88407	90	
226.89921	72	
230.85390	130	
230.89103	464	1+
236.89298	76	
237.78960	68	
237.88216	66	
239.01248	92	
240.82790	68	
241.09385	78	
241.84682	124	
243.12486	96	
243.83824	208	
243.86254	78	
245.83364	138	
246.82839	70	
246.90720	64	
246.92667	96	
246.98008	306	1+
248.85450	66	
248.90128	150	
249.90189	86	
250.58313	110	
251.04572	78	
251.99253	70	
253.12032	80	
254.16310	104	
254.84525	126	
254.96660	88	
255.04434	88	
255.80961	82	
256.45225	80	
256.89098	68	
256.90900	142	
256.95184	66	
257.12893	78	
257.83447	72	
257.85281	120	
257.90330	90	
257.94541	70	
258.84540	230	
259.33905	66	
259.85386	280	1+
259.95253	76	
259.97604	96	
260.83274	496	1+
262.35960	70	
262.92664	64	
263.92325	82	
264.85562	66	
266.82968	70	
266.86290	90	
266.90962	72	
268.12671	66	
268.83524	232	
269.84963	102	
270.82994	68	
270.85207	64	
271.84142	66	
272.83611	74	
273.79636	74	
273.91625	74	
274.03216	76	
274.85883	116	
275.85876	80	
276.52580	80	
276.81989	68	
276.85486	150	
277.85968	112	
277.96711	72	
278.85028	198	
278.87360	88	
279.84605	350	1+
279.88454	78	
280.87952	100	
281.12049	68	
281.90144	66	
281.91779	86	
281.99216	66	
282.16215	66	
283.00760	82	
283.35058	72	
284.35599	94	
284.78878	80	
284.84539	100	
284.92376	70	
285.94220	66	
288.84080	132	
291.80152	180	
293.86575	76	
294.10360	82	
294.87220	70	
294.92613	96	
295.05873	64	
295.85712	100	
295.88694	104	
296.51983	92	
296.81165	68	
296.86190	72	
297.89593	80	
297.96802	102	
298.31124	90	
299.87398	100	
299.89067	88	
299.91888	66	
300.38902	84	
300.41688	74	
300.87023	88	
300.89281	138	
301.86528	108	
302.78810	70	
302.86911	70	
302.95673	78	
303.05780	68	
304.13381	72	
305.87156	132	
306.53230	76	
307.43157	84	
308.87796	90	
310.14605	82	
310.93178	156	
311.81193	68	
313.88025	74	
316.39467	88	
318.03670	74	
318.86293	84	
321.09231	72	
326.91871	98	
328.81744	66	
333.76986	74	
334.95776	100	
335.95162	116	
338.04164	70	
339.90661	76	
341.11003	70	
341.79932	64	
342.30806	70	
342.90645	136	
344.91872	76	
END IONS

###FS:    #m/z: 363.95672 #charge 1+
###MS: 125
###MSMS: 128
BEGIN IONS
TITLE=Cmpd 96, +MS2(363.9567), 28.0-35.0eV, 2.8min #128
RTINSECONDS=164.879
SCANS=125,128
PEPMASS=363.95672	88296
CHARGE=1+
152.03666	72	
183.00735	78	
185.85742	82	
185.86917	74	
188.86888	90	
189.86269	94	
191.85868	116	
193.92837	72	
205.94931	132	
205.96958	102	
207.87947	108	
208.88192	104	
210.88645	146	
212.87887	664	1+
214.87486	90	
214.89641	124	
215.86299	80	
215.89567	78	
222.95189	454	1+
223.88674	76	
224.94876	616	1+
225.88827	92	
226.90052	102	
226.94648	1162	1+
227.79722	72	
227.86382	82	
228.89335	180	
228.94149	1400	1+
229.43435	124	
229.89625	72	
230.88912	1192	1+
231.04784	74	
232.88933	174	
234.88256	72	
239.07193	72	
240.82788	364	1+
240.94444	112	
240.96108	714	1+
241.42754	86	
241.94160	128	
242.93942	294	1+
242.95951	340	1+
243.82339	454	1+
244.95776	680	1+
245.07774	74	
245.99570	74	
246.95504	664	1+
248.80654	136	
248.85005	138	
248.90062	852	1+
248.95135	128	
250.90236	72	
250.95246	78	
251.93200	84	
252.07692	88	
252.79787	72	
252.89221	120	
253.90603	136	
258.82852	190	
258.84111	138	
260.05146	110	
260.12064	74	
260.83765	120	
260.96866	302	1+
261.83010	566	1+
262.13857	100	
263.96494	82	
264.81890	170	
265.82344	90	
265.97530	92	
266.81391	416	
266.84572	120	
266.97800	80	
267.02619	72	
267.77713	78	
267.80177	440	1+
267.97168	380	1+
268.95538	334	1+
269.92135	92	
270.83336	116	
270.89871	72	
271.08863	84	
271.85602	106	
273.13257	72	
274.08479	92	
276.17272	78	
276.81612	76	
276.85289	78	
277.10637	222	1+
278.80679	74	
279.85595	88	
280.03067	76	
280.50945	70	
280.79241	1044	1+
281.86045	170	
281.89545	94	
282.98325	78	
283.78891	152	
284.78873	192	
284.82488	132	
284.85131	122	
285.47336	76	
285.84384	488	1+
287.53927	92	
288.82861	86	
289.13627	72	
289.87093	116	
290.80892	72	
291.11683	80	
291.79741	126	
292.80582	86	
292.86088	212	1+
294.80553	74	
295.99570	104	
296.37817	72	
296.80764	232	
296.87372	130	
297.80120	1392	1+
298.80349	1176	1+
299.87369	78	
299.99816	78	
300.32720	72	
300.80085	162	
300.87149	140	
300.93869	72	
301.80249	200	1+
301.87001	138	
302.86506	158	
302.88027	90	
302.97825	108	
303.85636	474	
304.78278	76	
305.08735	74	
305.80176	94	
306.85773	116	1+
306.93207	72	
307.84304	72	
308.91865	124	
310.92740	72	
312.81387	86	
314.82393	122	
316.11043	78	
316.81948	128	
317.81456	178	
318.79931	140	
318.81683	98	
318.93238	212	1+
319.13497	78	
320.14127	78	
320.81721	80	
321.43134	88	
321.82066	282	
322.92134	74	
325.89216	74	
326.87076	198	
327.83846	90	
328.81957	92	
328.88433	72	
330.89804	76	
331.40959	78	
333.15336	72	
333.62267	100	
333.89198	84	
336.94469	572	1+
339.37938	78	
339.88627	82	
341.53607	106	
345.06001	128	
345.88644	84	
349.07267	82	
349.91283	94	
352.19951	90	
353.83086	90	
363.19456	114	
363.72712	74	
364.69487	96	
365.11222	72	
367.11653	84	
367.73530	84	
END IONS

###FS:    #m/z: 340.94090 #charge 1+
###MS: 129
###MSMS: 130
BEGIN IONS
TITLE=Cmpd 97, +MS2(340.9409), 28.0-35.0eV, 2.8min #130
RTINSECONDS=168.541
SCANS=129-130
PEPMASS=340.94090	217614
CHARGE=1+
182.86979	84	
190.95416	70	
192.87265	68	
192.89146	70	
192.92835	152	
196.63763	78	
196.88661	104	
199.95588	70	
205.95572	84	
206.88745	74	
208.93233	78	
208.94519	88	
208.95727	102	
208.98370	74	
210.91059	70	
212.87855	164	
213.88015	110	
213.93807	328	1+
214.89311	98	
215.11679	86	
215.88772	256	
217.88633	70	
218.88061	72	
219.88797	116	
222.95085	108	
222.97805	66	
223.58381	78	
223.96118	78	
223.97324	142	
224.00991	88	
224.88537	64	
227.89895	72	
228.83984	76	
228.90271	80	
230.00023	66	
230.85075	322	1+
230.88890	1042	1+
230.94715	98	
231.50369	72	
233.89854	168	
235.97155	74	
236.82858	98	
238.90246	76	
240.22904	154	
240.83134	132	
241.14896	88	
241.24282	88	
241.84384	390	1+
242.03078	90	
242.83390	70	
243.83529	98	
244.83208	138	
244.88944	84	
245.10667	88	
246.40590	82	
246.72394	108	
248.89730	94	
249.04041	78	
249.90360	314	1+
249.96916	78	
251.06766	64	
251.17442	68	
253.83190	80	
254.80588	188	1+
254.96364	72	
255.01273	84	
255.07698	126	
256.85377	66	
257.52684	94	
257.85615	76	
257.93888	84	
258.84534	758	1+
259.91172	132	
261.84195	192	
261.89410	64	
262.83225	156	
262.88470	70	
263.80368	74	
263.88919	78	
264.86148	88	
264.92559	76	
264.95731	84	
265.00142	68	
265.02315	70	
266.03585	78	
266.92193	80	
267.83130	78	
267.83973	426	1+
268.84175	364	1+
270.84429	102	
271.03195	82	
274.88006	154	
275.85728	144	
275.87355	142	
276.85577	288	
277.07733	68	
277.86156	164	
277.90271	142	
278.84679	994	1+
279.35070	78	
280.88175	70	
281.07050	78	
281.12067	118	
281.79820	64	
282.46450	80	
283.06141	130	
283.78789	80	
284.79452	66	
284.83245	68	
284.85849	206	
285.15790	68	
286.18482	88	
287.93908	90	
289.78841	100	
290.99943	78	
291.80461	124	
292.89411	70	
293.42848	72	
293.87407	72	
294.86689	190	1+
295.84356	78	
295.96395	68	
296.01477	72	
297.85341	74	
298.87201	262	1+
299.84391	84	
300.85739	78	
301.86546	104	
303.66929	98	
303.87050	80	
304.16160	74	
304.87519	68	
305.54838	88	
305.79864	96	
305.89187	74	
308.87183	72	
309.79592	68	
310.41225	80	
310.88375	242	1+
311.81369	70	
313.80940	72	
313.84846	70	
313.86967	118	
315.42077	92	
319.71878	70	
320.60201	82	
320.91149	74	
321.82086	90	
322.90552	102	
323.79547	66	
324.89670	114	
325.81369	78	
325.89912	118	
326.84301	88	
327.06282	72	
328.26359	66	
328.88759	184	1+
330.82658	66	
334.14238	68	
336.73547	80	
339.87901	66	
343.87504	114	
344.07342	78	
346.03528	66	
END IONS

###FS:    #m/z: 336.94639 #charge 1+
###MS: 129
###MSMS: 131
BEGIN IONS
TITLE=Cmpd 98, +MS2(336.9464), 28.0-35.0eV, 2.8min #131
RTINSECONDS=169.314
SCANS=129,131
PEPMASS=336.94639	66888
CHARGE=1+
76.76632	62	
101.42346	82	
191.96987	68	
192.88161	76	
196.88380	82	
201.88259	62	
202.15668	76	
205.96618	60	
210.88049	64	
211.88184	66	
211.94449	148	
212.87907	1264	1+
212.95198	76	
213.94202	94	
215.86852	66	
215.88812	68	
216.89973	80	
217.83592	66	
220.05592	86	
221.96898	62	
222.95432	84	
223.96271	136	
226.90146	194	1+
228.84456	68	
228.89417	178	
229.92761	86	
229.95396	170	
230.12137	72	
230.89050	1422	1+
230.94285	84	
231.82504	80	
233.39816	98	
233.83370	64	
233.86755	68	
233.89666	232	
234.82559	214	
234.94640	90	
235.08228	76	
235.83381	102	
236.84778	76	
236.86085	84	
237.97135	96	
238.87769	74	
239.00289	84	
240.13207	64	
240.84173	66	
241.46000	68	
241.53186	80	
241.84162	132	
241.88974	84	
242.46886	82	
242.85300	74	
243.51365	88	
245.86845	98	
245.88577	70	
246.97758	254	
247.96807	140	
248.90038	566	1+
249.87608	86	
250.83338	64	
250.95189	196	
251.36711	80	
251.83712	86	
252.96932	254	
253.90898	256	
254.92272	66	
255.07379	82	
255.90195	204	1+
256.87307	96	
257.85235	110	
258.84514	278	
259.85338	120	
260.83032	102	
260.86276	86	
261.16934	74	
261.84409	138	
262.80298	74	
262.83528	68	
265.08335	78	
266.18668	60	
267.83689	664	1+
267.85949	76	
268.13680	84	
268.35618	78	
268.50701	98	
268.84046	562	1+
268.86105	60	
268.94006	104	
268.96460	72	
269.07049	114	
269.11929	60	
270.83277	70	
270.84583	68	
270.86415	94	
271.84930	74	
271.91734	196	
272.02949	70	
273.90011	90	
274.89676	64	
276.85574	426	1+
277.83421	84	
278.83738	220	
278.86644	62	
279.08414	68	
279.83462	166	
279.91144	92	
281.00098	98	
281.88128	74	
281.89922	94	
282.92698	68	
283.86535	62	
285.51471	80	
285.85091	68	
286.85041	830	1+
289.87665	192	
290.02446	78	
291.85480	66	
291.95548	70	
292.10758	326	1+
293.11024	272	1+
293.43052	74	
293.86868	364	1+
295.85645	112	
295.90102	66	
296.38039	84	
296.86476	80	
297.87039	130	
298.32207	84	
299.05881	62	
299.31344	90	
299.66597	86	
299.87126	152	
300.88306	68	
301.88106	66	
302.28395	100	
302.81808	66	
303.75908	88	
303.87875	70	
303.94944	100	
304.79990	74	
307.87991	62	
308.86348	322	1+
309.52811	80	
309.86465	238	1+
311.10501	62	
316.87946	80	
317.39795	68	
319.05151	72	
320.99557	86	
321.86277	94	
322.11407	62	
322.42075	106	
322.90146	68	
324.88964	218	1+
327.87831	78	
330.05392	74	
330.88222	72	
331.39865	68	
333.04134	70	
336.75329	64	
336.95831	74	
337.86557	64	
338.21969	74	
340.39096	70	
340.90547	62	
END IONS

###FS:    #m/z: 412.73102 #charge 1+
###MS: 129
###MSMS: 132
BEGIN IONS
TITLE=Cmpd 99, +MS2(412.7310), 28.0-35.0eV, 2.9min #132
RTINSECONDS=170.086
SCANS=129,132
PEPMASS=412.73102	59334
CHARGE=1+
107.66790	82	
191.85918	244	
196.88346	264	1+
199.93570	100	
212.04622	136	
212.88019	2016	1+
221.45335	86	
222.95140	1034	1+
224.94783	1122	1+
228.13268	82	
229.84385	176	1+
230.88775	3372	1+
231.02155	98	
233.88217	120	
234.57965	100	
234.88079	532	1+
236.97416	84	
237.87489	82	
238.94672	134	
238.99175	88	
239.79088	98	
239.95424	128	
240.79625	104	
240.96282	486	1+
242.96023	494	1+
243.11329	84	
246.97492	130	
247.97279	144	
248.89933	614	1+
249.07296	90	
250.89628	298	
252.79782	114	
253.90764	102	
253.93549	98	
254.03347	86	
254.04897	92	
254.15335	126	
254.97952	88	
257.36537	86	
257.80114	90	
257.96753	304	1+
258.80522	96	
258.97368	202	1+
260.96915	286	
262.13889	190	
262.16134	102	
262.98432	82	
265.93317	102	
266.79409	96	
267.78043	110	
267.83830	150	
268.77882	96	
268.84639	120	
270.84817	114	
271.91635	272	1+
271.94461	88	
273.01466	100	
273.79456	152	
274.85019	82	
275.80728	128	
276.81323	128	
276.85640	118	
278.61859	100	
279.89435	460	
280.01958	94	
280.46243	92	
281.85419	198	
283.84491	92	
283.98451	140	
284.85747	126	
285.79063	112	
285.84794	722	1+
287.59942	84	
287.84032	110	
288.81781	140	
288.87770	194	1+
289.78896	86	
290.86046	168	
290.93476	82	
291.80539	108	
292.10026	94	
292.55167	100	
292.86340	102	
293.12315	82	
293.43558	92	
293.48059	112	
293.92090	106	
294.08180	96	
295.91786	386	
297.90519	848	1+
299.86038	130	
299.94760	148	
302.90800	150	
303.80516	256	1+
303.85598	1570	1+
303.94409	252	1+
304.58775	86	
304.87258	316	1+
304.92429	128	
306.79467	84	
306.81110	132	
307.80997	96	
307.84081	100	
307.89154	92	
308.86702	480	1+
308.90825	90	
309.83043	90	
310.85076	160	
311.00512	100	
311.17640	86	
312.80437	490	1+
313.18298	94	
313.87490	86	
313.93281	284	
314.93033	230	
316.07323	90	
316.78091	98	
316.82362	128	
316.93849	152	
318.38939	88	
318.93416	2264	1+
320.79975	90	
320.92757	386	1+
321.86468	352	1+
323.14220	86	
323.87405	198	
324.87929	114	
324.89855	106	
326.79893	278	
326.86992	896	1+
327.80645	894	1+
327.82286	340	
328.14978	84	
328.89991	88	
329.81611	196	
329.98702	94	
330.81111	852	1+
330.84465	94	
331.81272	546	1+
332.87312	162	
333.41594	90	
334.87750	302	
334.95141	348	1+
336.86296	180	1+
336.94656	5786	1+
337.80418	278	
337.82883	194	
338.62423	96	
338.80142	160	
338.81754	138	
338.94139	84	
339.77910	182	1+
339.79678	160	1+
340.29615	98	
340.86254	86	
342.77605	94	
342.87400	106	
344.92236	116	
345.81448	498	1+
346.94542	92	
348.02731	104	
348.78005	236	1+
348.82426	180	
350.82064	122	
351.82652	192	
352.15584	82	
352.80059	114	
355.04926	84	
357.96558	82	
358.87975	146	
359.87575	86	
359.96299	638	1+
364.44165	82	
364.81657	82	
365.93639	84	
367.15873	84	
369.21829	82	
371.09391	90	
372.88306	102	
379.45739	102	
389.72520	84	
397.88789	86	
400.20860	112	
405.82370	82	
407.13092	88	
407.18563	86	
408.20357	200	1+
415.15311	92	
END IONS

###FS:    #m/z: 336.94642 #charge 1+
###MS: 133
###MSMS: 134
BEGIN IONS
TITLE=Cmpd 100, +MS2(336.9464), 28.0-35.0eV, 2.9min #134
RTINSECONDS=173.743
SCANS=133-134
PEPMASS=336.94642	67062
CHARGE=1+
64.15429	60	
187.00749	74	
198.88056	70	
200.94806	150	
200.98312	84	
205.94980	128	
206.95440	70	
208.88387	66	
209.88524	64	
209.93263	76	
210.88620	264	1+
211.94381	300	1+
211.96569	70	
212.87832	1038	1+
213.93874	524	
214.87557	68	
215.88705	122	
217.08244	78	
217.88902	80	
218.05527	64	
222.08627	84	
222.95811	72	
223.83533	60	
223.96448	104	
224.87450	62	
226.89177	76	
226.97655	68	
227.95631	66	
228.89309	244	
229.95523	408	1+
230.88915	1590	1+
231.44949	60	
231.95128	288	
232.08519	64	
232.82352	220	1+
232.90489	62	
233.86199	66	
234.55509	88	
234.89972	84	
235.89221	94	
236.49817	90	
236.83567	64	
238.03401	70	
238.85877	142	
238.95945	78	
239.10734	64	
239.84504	68	
240.05780	86	
240.84058	262	1+
240.86069	82	
241.12621	68	
241.86475	78	
241.94861	96	
242.96583	64	
246.97644	298	
248.89704	384	
249.00929	60	
250.26822	76	
250.83600	166	
250.99534	82	
251.07691	64	
251.79333	62	
251.82873	194	
251.97083	70	
252.07799	72	
252.78448	72	
252.83722	140	
252.95507	146	
252.97231	154	
253.01271	62	
253.90501	328	1+
254.13931	70	
255.96487	94	
256.81792	66	
257.08199	62	
257.86385	116	
258.41836	80	
258.84500	358	
258.88839	78	
259.35499	84	
260.82987	272	1+
261.59424	100	
262.82694	68	
262.95519	70	
263.83348	68	
263.97713	82	
264.84737	70	
264.91344	68	
266.04610	70	
267.07445	68	
267.84122	152	
268.83841	622	1+
269.55852	82	
269.83948	442	1+
271.01372	78	
271.09717	198	1+
271.85165	66	
271.91591	140	
272.35195	78	
272.92355	74	
274.86005	68	
274.87424	68	
275.84426	66	
275.86233	76	
275.88272	60	
276.85658	510	1+
276.89144	86	
277.84283	220	
278.03946	84	
278.83904	130	
279.84592	170	
280.25672	74	
280.83248	68	
280.86754	64	
281.85407	96	
281.87876	70	
285.05002	66	
285.84859	926	1+
286.85132	670	1+
286.87066	130	
287.40987	80	
287.89968	80	
288.86150	134	
289.85759	104	
290.43840	90	
290.63110	80	
290.87912	76	
292.10871	62	
293.11049	88	
293.17175	74	
293.83034	72	
293.85333	150	
293.87268	68	
294.82052	74	
294.85610	74	
294.95919	66	
296.20685	60	
296.66150	80	
297.87814	70	
298.83967	84	
298.87054	250	1+
303.85986	68	
304.86670	90	
305.03162	72	
305.11511	60	
305.85576	62	
307.79150	68	
308.78759	60	
309.86895	450	1+
309.88660	78	
310.01862	76	
310.82772	164	
310.98812	64	
311.96738	68	
313.14393	86	
314.79794	78	
319.97806	78	
320.15368	72	
320.77356	80	
321.70417	92	
323.02472	78	
327.87608	74	
327.95842	76	
333.88430	62	
333.92254	78	
335.00947	98	
335.92511	66	
END IONS

###FS:    #m/z: 412.73163 #charge 1+
###MS: 133
###MSMS: 135
BEGIN IONS
TITLE=Cmpd 101, +MS2(412.7316), 28.0-35.0eV, 2.9min #135
RTINSECONDS=174.515
SCANS=133,135
PEPMASS=412.73163	59172
CHARGE=1+
112.51855	90	
189.85933	374	1+
190.11328	92	
191.85728	314	1+
193.85798	132	
195.08393	92	
196.88685	328	
199.93250	90	
201.92970	84	
212.87993	858	1+
212.92317	80	
213.05051	108	
214.88900	252	1+
220.95781	102	
222.95117	842	1+
224.94857	820	1+
227.88174	186	1+
230.88775	4098	1+
233.04019	190	1+
233.83120	84	
233.88637	178	
234.88370	406	
236.85152	92	
236.87042	80	
236.95891	144	
237.01942	88	
239.94984	198	
240.96309	632	1+
241.80174	78	
242.95721	332	1+
245.11805	90	
246.39250	82	
247.85116	150	1+
248.90187	746	1+
250.89872	276	
251.84115	132	1+
252.02742	78	
252.89430	244	
253.89956	266	1+
253.91586	78	
253.96448	96	
255.41087	82	
256.06109	96	
257.80532	78	
257.96412	144	
258.97296	140	
260.96959	418	1+
261.88593	284	1+
262.14668	158	
264.05471	102	
265.11915	78	
267.05620	78	
267.49194	92	
267.78736	112	
267.84643	100	
268.78176	118	
268.80594	106	
268.93789	246	1+
272.13986	158	
273.85725	90	
273.91666	110	
275.80931	126	
275.86733	92	
275.92354	120	
277.39613	102	
278.08111	80	
278.12892	102	
279.85789	106	
279.89302	474	1+
280.11502	196	1+
281.85349	170	
281.96319	106	
282.80789	92	
283.65447	78	
283.79386	138	
284.42661	98	
284.83034	78	
284.95890	92	
285.84682	1018	1+
286.62084	130	
286.81391	194	
287.02700	84	
287.80041	206	1+
287.89932	106	
288.95811	100	
290.78596	118	
290.85500	236	1+
290.88996	150	
291.80351	88	
292.81245	84	
293.03302	78	
294.80528	80	
295.88879	92	
295.91663	272	1+
297.90194	1114	1+
297.97413	92	
299.78400	222	1+
299.81463	88	
299.86303	244	
300.80884	132	
302.35016	78	
302.47614	124	
303.17060	78	
303.80572	104	
303.85648	1514	1+
303.90001	254	1+
305.07219	90	
305.80796	420	1+
306.97529	90	
307.83548	126	
307.90128	140	
308.13592	80	
308.78930	310	1+
308.86284	88	
310.84272	90	
312.13829	82	
313.80956	136	
313.92914	1020	1+
314.78223	88	
314.80228	330	1+
315.94473	192	1+
318.05206	88	
318.93522	2346	1+
320.07882	78	
320.88076	90	
320.92193	148	
320.93584	162	
321.13272	88	
321.34548	88	
321.87358	306	1+
323.31410	92	
323.81305	204	1+
324.89524	102	
326.79860	316	
326.87045	848	1+
327.80756	958	1+
328.87032	180	
329.94314	122	
330.15048	90	
330.80956	900	1+
331.84576	104	
331.90928	112	
332.03134	80	
332.82500	78	
332.87477	148	
333.87686	160	
334.87817	154	
334.90164	86	
334.94790	304	
336.94593	6514	1+
337.00373	120	
337.80316	562	1+
338.00289	124	
338.15197	82	
338.88619	88	
338.94450	320	
340.01316	82	
340.85832	80	
343.13116	80	
344.81301	128	
344.83303	100	
344.95554	84	
345.81672	456	1+
346.94047	166	
347.81929	404	1+
348.87302	96	
350.76587	86	
351.82841	116	
352.82428	110	
354.14037	110	
354.95233	144	
357.01404	92	
357.97017	82	
358.18195	114	
358.78550	98	
359.96256	654	
360.94346	78	
361.04381	100	
365.79387	124	
373.71720	154	
373.88085	92	
376.11124	78	
385.05573	82	
387.81249	82	
388.16782	88	
393.09931	80	
396.96499	96	
397.74097	78	
400.21566	90	
402.23022	92	
403.98790	82	
404.78321	102	
409.81873	90	
END IONS

###FS:    #m/z: 359.96213 #charge 1+
###MS: 133
###MSMS: 136
BEGIN IONS
TITLE=Cmpd 102, +MS2(359.9621), 28.0-35.0eV, 3.0min #136
RTINSECONDS=175.288
SCANS=133,136
PEPMASS=359.96213	45472
CHARGE=1+
68.61897	74	
69.66866	80	
80.67058	82	
188.02812	70	
190.00174	72	
209.94106	172	
215.02490	76	
216.83349	72	
221.88715	278	1+
221.90323	86	
222.95442	202	
223.00745	70	
223.92552	106	
223.95680	214	
224.03005	70	
224.94881	198	
225.94593	808	1+
226.94908	564	1+
228.94128	1050	
238.56629	70	
238.83227	76	
239.06941	78	
240.77756	72	
240.82450	88	
240.96271	236	
241.90915	82	
241.94468	170	
242.95521	88	
244.95766	756	
245.89588	72	
245.94439	166	
246.80835	166	
246.95507	482	1+
247.39018	70	
247.80557	76	
248.06675	74	
248.49992	88	
248.80196	260	
249.81592	76	
249.94748	484	1+
250.82018	78	
250.83453	110	
251.03619	136	
252.00977	76	
252.87983	94	
252.90246	136	1+
254.92455	88	
258.79789	102	
258.83448	106	
258.90837	84	
258.95452	84	
258.97398	154	
259.79905	194	
260.08110	80	
260.82751	210	1+
260.95306	140	
260.97026	170	
261.96578	124	
262.96631	70	
264.81966	190	
265.09914	70	
266.81464	592	
266.85552	80	
267.10058	72	
267.97277	166	
268.08861	74	
268.13684	80	
269.79831	72	
269.95153	76	
271.13540	98	
271.17107	116	
274.82754	70	
274.85540	158	
275.97347	138	
276.11131	80	
276.17307	76	
276.85259	168	
277.44553	74	
277.80735	72	
277.91725	122	
278.80067	158	
278.85831	140	
279.81187	134	
280.63903	74	
280.79430	928	1+
280.83874	76	
280.86600	72	
280.92944	88	
281.85749	86	
282.09313	82	
282.78223	96	
282.82595	80	
282.87334	86	
283.42892	80	
283.84427	80	
284.82713	368	1+
285.08314	74	
285.80761	96	
286.02310	90	
288.20356	84	
289.82564	76	
290.82827	76	
291.12127	72	
291.78314	82	
291.93875	78	
292.43773	120	
292.93631	100	
293.77120	102	
295.89037	74	
296.16272	86	
296.40790	102	
296.81042	442	
297.80750	242	
297.87680	80	
298.80431	1706	1+
298.88850	72	
299.87302	92	
300.80596	146	
300.95749	72	
301.78151	126	
303.90673	88	
304.89194	92	
308.15778	74	
308.88909	80	
309.80086	266	1+
314.82194	86	
316.81665	444	1+
316.93654	108	
318.81079	190	1+
320.05684	92	
320.86788	84	
320.93783	70	
322.81444	126	
322.92893	76	
324.61372	110	
325.14683	82	
326.57907	88	
326.62107	88	
326.99639	92	
329.40294	72	
329.61692	102	
332.81578	80	
333.81458	76	
334.95311	84	
335.00258	80	
336.32769	82	
336.86146	98	
336.95029	110	
338.13874	74	
342.66716	78	
342.97849	86	
343.21294	70	
344.90993	74	
346.16278	72	
348.40078	72	
350.84814	86	
354.34844	84	
355.82832	120	
356.03554	86	
358.77467	72	
360.80341	150	
364.06665	86	
364.83823	70	
END IONS

###FS:    #m/z: 322.93074 #charge 1+
###MS: 137
###MSMS: 138
BEGIN IONS
TITLE=Cmpd 103, +MS2(322.9307), 28.0-35.0eV, 3.0min #138
RTINSECONDS=178.945
SCANS=137-138
PEPMASS=322.93074	478046
CHARGE=1+
98.52231	106	
182.93922	60	
190.05765	76	
194.90043	58	
195.88773	60	
197.91208	70	
201.04564	136	
202.04822	92	
203.89743	86	
204.93327	68	
205.95399	58	
206.12189	64	
210.90012	82	
212.89761	128	
213.04342	72	
219.36062	86	
221.55401	92	
223.96313	130	
224.13502	76	
224.88569	72	
225.02560	64	
225.96585	88	
226.32792	90	
226.82299	72	
226.96556	58	
227.03401	56	
227.81542	94	
228.49790	72	
228.81175	74	
228.84008	52	
228.91780	90	
230.84477	56	
231.84946	60	
234.52513	86	
235.89258	56	
237.02919	92	
237.92971	72	
238.82443	66	
238.88249	148	
239.79358	114	
239.88292	64	
240.81574	70	
240.83644	80	
240.94052	408	
241.82250	60	
241.94177	336	
242.82313	196	
242.94132	1030	1+
243.81835	618	1+
244.21947	54	
244.45140	100	
244.81912	350	1+
244.84522	56	
244.94220	344	1+
245.39335	70	
245.44706	76	
246.03808	78	
246.85876	142	
246.97982	206	1+
248.85405	112	
249.37769	72	
249.96909	88	
250.87294	78	
250.90778	68	
250.97003	64	
251.41756	88	
251.92603	64	
252.12280	102	
252.57535	76	
252.87235	52	
254.83839	72	
254.95795	70	
256.83594	54	
256.87143	62	
257.80080	226	1+
257.89350	146	
258.10874	58	
258.83197	342	1+
258.87642	70	
260.19623	104	
261.82978	88	
262.35951	68	
262.82999	238	
262.96084	56	
263.83376	100	
263.89354	62	
264.84260	58	
264.87135	66	
265.85841	86	
265.87240	70	
265.96386	94	
266.86902	132	
267.87346	68	
267.91192	80	
268.85103	120	
268.87717	60	
269.86740	144	1+
269.99805	74	
270.81313	72	
271.79497	60	
271.84770	108	
271.94269	84	
273.81098	66	
273.87164	88	
275.79166	56	
275.93791	60	
276.81997	148	
278.20860	58	
278.86863	66	
279.01624	58	
279.09022	842	1+
279.17417	76	
280.91912	88	
281.79042	66	
281.80442	68	
282.28693	90	
282.85691	54	
283.79084	52	
284.29073	268	1+
284.78494	80	
285.84905	126	
286.31201	66	
286.85245	96	
288.81466	86	
289.08608	82	
289.79019	88	
289.87775	220	1+
293.43054	60	
294.17559	64	
295.00815	138	
295.86288	52	
296.89651	62	
297.79190	58	
298.83130	94	
299.78450	100	
301.85739	126	
302.88229	74	
303.44029	98	
303.92782	68	
304.88565	64	
304.94821	52	
305.86846	54	
306.87705	56	
307.80408	62	
307.98655	86	
308.06718	64	
309.04844	66	
314.02695	72	
314.77363	72	
314.99793	70	
320.18185	64	
320.25903	52	
321.74165	62	
324.22899	76	
324.89237	68	
325.26663	64	
326.07750	82	
326.99398	64	
327.19822	64	
327.26290	70	
328.26118	62	
END IONS

###FS:    #m/z: 363.95699 #charge 1+
###MS: 137
###MSMS: 139
BEGIN IONS
TITLE=Cmpd 104, +MS2(363.9570), 28.0-35.0eV, 3.0min #139
RTINSECONDS=179.717
SCANS=137,139
PEPMASS=363.95699	78522
CHARGE=1+
178.94865	88	
182.86946	82	
182.95762	94	
183.86223	86	
189.86365	190	
190.49461	98	
191.48032	84	
191.85666	270	1+
196.88452	190	
196.91344	74	
207.87528	278	1+
208.55294	76	
209.87038	166	
209.94389	300	1+
210.88903	126	
212.87990	728	1+
215.88667	74	
218.88792	74	
222.95079	280	1+
224.56533	86	
224.94834	412	
225.95000	268	
225.99363	78	
226.94684	1756	1+
227.90224	76	
228.89361	270	1+
228.94283	1532	1+
230.88869	1806	1+
232.88499	274	
233.12451	74	
234.82594	72	
234.87974	154	
235.08577	106	
237.00438	82	
237.05106	72	
237.30129	92	
240.14347	72	
240.82266	180	
240.83698	114	
240.96375	498	1+
241.82083	82	
241.86865	92	
242.13410	72	
242.81982	484	1+
242.94227	532	1+
243.39087	84	
243.81926	316	1+
243.88372	76	
244.93483	172	
244.95757	592	
245.14100	74	
245.81919	158	
245.88954	92	
246.05527	84	
246.80829	198	
246.90937	136	
246.95183	972	1+
246.97601	108	
247.82657	74	
248.80577	320	1+
248.90041	454	
249.61238	76	
250.00271	74	
250.01759	74	
250.04874	80	
250.79505	264	1+
250.82809	96	
250.89404	152	
250.95198	74	
251.89688	72	
253.19429	72	
254.12336	78	
254.86387	72	
256.96016	98	
257.11330	82	
257.85311	208	1+
258.83538	172	
259.86176	198	1+
260.83223	92	
260.96626	494	1+
261.83256	598	1+
262.83434	386	1+
264.82119	122	
265.38746	108	
265.86361	112	
266.81452	674	1+
266.85378	176	
267.97587	164	
268.03829	76	
268.78079	86	
268.81510	104	
268.84032	170	
268.95918	134	
269.97056	342	
270.94714	120	
272.44312	90	
272.83234	98	
274.97720	210	1+
275.86048	78	
275.91182	118	
276.81377	132	
276.85703	188	
277.08775	72	
277.81375	76	
277.85879	138	
278.79714	100	
278.85861	120	
279.08414	82	
279.79666	216	
279.84865	72	
280.79214	982	1+
281.86122	128	
281.89177	86	
281.98182	72	
282.82808	98	
283.79336	154	
283.84853	146	
283.93946	114	
284.03171	76	
284.82433	266	
284.86346	130	
285.84661	162	1+
285.86323	100	
286.81705	72	
287.95347	88	
288.87216	154	
290.85937	80	
291.12042	148	
292.43839	106	
292.87959	84	
293.34426	74	
294.86828	138	
295.20626	84	
296.80931	246	
296.86449	82	
297.80599	348	
298.80315	2022	1+
300.89812	74	
301.09865	80	
301.41149	88	
301.86460	282	
303.85943	572	1+
305.84919	76	
305.87913	198	1+
305.99970	72	
306.36284	98	
308.81134	74	
311.42324	72	
312.16719	72	
313.95282	74	
315.20731	74	
315.81108	496	1+
317.13508	94	
319.18958	80	
319.80937	116	
320.81942	138	
321.81399	400	1+
321.86776	186	
322.81731	284	1+
323.44202	78	
323.87938	186	1+
324.76846	82	
325.06714	72	
326.86713	208	1+
328.82638	84	
334.19634	78	
334.89021	78	
338.91801	94	
339.14268	102	
339.82692	140	1+
340.52695	100	
340.93820	112	
342.91711	74	
343.05147	76	
343.51578	80	
344.91466	82	
345.90446	74	
346.77309	86	
347.20750	96	
348.73103	82	
360.77520	72	
361.76481	76	
363.02711	76	
367.48123	76	
END IONS

###FS:    #m/z: 336.94641 #charge 1+
###MS: 137
###MSMS: 140
BEGIN IONS
TITLE=Cmpd 105, +MS2(336.9464), 28.0-35.0eV, 3.0min #140
RTINSECONDS=180.489
SCANS=137,140
PEPMASS=336.94641	63342
CHARGE=1+
104.69065	68	
148.94696	76	
182.87123	112	
188.05178	80	
205.94360	88	
206.03695	92	
206.94934	66	
207.87033	66	
208.88624	68	
209.09917	68	
209.93982	90	
210.88196	98	
211.14267	66	
211.94748	302	
212.88083	916	1+
213.02541	88	
213.94119	406	1+
215.88742	328	
219.96862	72	
219.98508	66	
223.44606	94	
224.56885	72	
224.84115	74	
225.84399	78	
225.99167	102	
228.06006	68	
228.18456	86	
228.84263	78	
228.89274	420	1+
228.93984	92	
229.95444	358	
230.64690	74	
230.88996	1804	1+
231.95009	146	
232.48366	106	
232.82254	66	
233.82485	400	1+
233.86650	146	
233.89526	162	
234.82624	288	1+
235.01819	84	
238.79999	72	
240.84034	372	1+
241.86483	88	
243.83664	88	
244.04456	76	
244.97203	76	
246.90794	94	
246.97994	116	
247.96521	290	1+
248.52847	84	
248.90213	580	1+
249.83151	66	
249.89718	178	1+
249.96911	88	
251.84213	124	
251.94334	66	
252.83862	76	
252.93658	66	
252.95218	158	
252.97335	246	
253.08919	122	
253.84374	68	
253.90560	398	1+
253.94319	66	
254.40541	86	
254.86397	66	
254.97111	112	
255.07955	80	
255.96677	78	
256.07270	66	
256.85015	162	
256.88343	72	
257.53096	86	
257.83774	156	
257.86149	96	
258.84224	232	
259.01306	88	
259.44806	76	
259.85638	128	
259.95816	70	
260.85462	66	
262.37522	68	
262.84371	134	
262.95270	74	
264.26630	76	
265.08926	76	
266.09222	88	
266.12785	76	
267.83746	496	1+
268.82341	72	
270.84474	356	1+
271.09880	96	
271.91502	144	
272.89907	76	
272.91326	92	
272.98464	88	
273.81679	80	
274.85936	112	
274.90935	72	
275.02899	82	
275.84404	66	
275.86091	68	
275.94834	82	
276.85825	750	1+
277.83790	128	
277.92244	80	
278.83774	546	1+
279.10004	100	
280.07601	120	
280.26074	82	
280.54236	80	
280.87910	68	
281.00548	68	
281.02383	74	
281.86725	150	1+
282.11804	130	
282.85984	142	1+
282.92920	70	
284.05196	106	
285.85157	860	1+
287.43281	70	
287.84312	94	
287.91422	150	
288.20462	78	
288.89450	80	
289.86526	84	
289.90537	92	
289.94802	68	
290.05172	72	
290.36107	92	
290.85736	66	
291.10014	72	
291.86053	90	
292.44669	66	
292.87220	134	
293.10397	212	
293.27886	86	
294.84987	70	
294.86773	130	
294.90043	78	
295.54370	78	
295.87116	70	
295.97441	66	
296.21741	72	
298.83964	72	
299.87754	144	
300.87964	144	
302.88636	86	
302.90562	70	
304.87695	68	
306.88173	118	
306.91957	94	
307.35642	92	
307.88404	88	
308.87128	330	1+
309.13698	102	
309.89740	70	
310.15499	74	
314.14642	66	
315.97497	86	
318.44234	72	
320.82825	66	
320.95577	68	
324.89131	122	
329.42561	82	
329.88263	66	
333.24987	92	
338.18152	70	
END IONS

###FS:    #m/z: 322.93066 #charge 1+
###MS: 141
###MSMS: 142
BEGIN IONS
TITLE=Cmpd 106, +MS2(322.9307), 28.0-35.0eV, 3.1min #142
RTINSECONDS=184.166
SCANS=141-142
PEPMASS=322.93066	699394
CHARGE=1+
57.67036	84	
188.89301	82	
201.04431	90	
201.09484	64	
205.94683	332	
206.09147	68	
207.13641	74	
207.97300	64	
210.83035	68	
211.90159	86	
212.07307	78	
214.11477	84	
214.89187	76	
215.84272	68	
220.01581	68	
221.15943	84	
221.94337	128	
223.87957	82	
223.95965	76	
224.04134	70	
224.95378	102	
226.81602	82	
226.84544	58	
228.83812	226	1+
229.03501	72	
230.01890	80	
230.16049	74	
231.90528	64	
232.01396	64	
233.93702	84	
233.95032	74	
235.79837	58	
236.01293	100	
236.90243	70	
238.83244	100	
238.93696	60	
239.07908	66	
239.79717	70	
239.95696	86	
240.03485	64	
240.82126	458	1+
240.94174	382	
241.94362	306	
241.97180	78	
242.94070	1014	1+
243.82313	180	
244.06599	68	
244.81554	74	
244.93770	362	1+
244.96052	64	
245.83408	78	
245.88777	84	
246.53311	66	
246.85944	90	
246.97771	92	
247.04998	80	
247.97922	72	
248.83499	70	
249.93942	62	
249.97126	64	
250.94855	82	
251.07116	74	
251.11010	74	
254.09634	62	
256.78848	76	
256.91649	98	
257.82057	68	
258.83625	392	1+
258.94572	78	
258.97333	122	
260.19222	72	
260.83133	150	
260.95949	64	
261.80086	66	
261.82903	826	1+
262.36385	96	
262.95073	84	
263.97110	66	
264.23453	74	
264.87364	60	
265.08715	94	
265.84553	72	
265.96997	62	
266.10793	66	
266.14386	112	
266.86981	98	
268.95617	132	
269.41724	68	
269.86951	64	
270.98359	102	
271.84746	92	
271.89375	70	
272.82380	58	
273.02912	94	
274.99027	106	
275.85229	68	
276.82397	82	
277.64190	100	
278.04289	80	
278.12963	104	
278.90765	70	
279.09128	826	1+
279.10833	80	
279.85761	76	
280.01001	78	
281.86933	82	
281.90573	72	
281.98813	68	
282.27675	70	
282.88759	60	
283.86600	74	
283.97134	68	
284.20510	74	
284.29312	272	1+
284.54661	82	
284.84785	62	
284.86137	78	
284.88118	106	
286.41609	100	
287.11881	74	
287.88097	82	
288.86770	228	1+
289.76110	72	
290.02011	80	
291.12118	70	
291.73967	64	
292.43442	74	
292.86675	88	
294.05945	72	
295.01191	72	
299.87431	64	
300.05934	66	
301.03235	96	
301.91063	62	
302.86929	74	
304.36086	78	
304.88373	86	
305.87492	72	
306.88639	120	
307.79811	64	
311.82652	64	
311.91345	104	
312.87265	70	
313.88540	78	
314.34897	92	
314.92406	72	
318.08925	78	
319.74703	100	
319.88536	60	
320.38184	104	
321.20892	84	
321.42687	70	
322.42931	64	
323.19278	78	
324.83454	64	
324.89591	98	
326.89847	60	
327.87845	64	
328.01625	84	
END IONS

###FS:    #m/z: 340.94118 #charge 1+
###MS: 141
###MSMS: 143
BEGIN IONS
TITLE=Cmpd 107, +MS2(340.9412), 28.0-35.0eV, 3.1min #143
RTINSECONDS=184.945
SCANS=141,143
PEPMASS=340.94118	268986
CHARGE=1+
71.84698	114	
79.34064	102	
175.91791	78	
202.88167	76	
207.04087	88	
208.95712	76	
209.94175	64	
213.88425	66	
213.93693	78	
214.87629	122	
214.90066	74	
215.88710	112	
218.84995	64	
221.94154	74	
222.13184	82	
223.07536	84	
223.93654	80	
223.95944	230	
226.36111	100	
226.94901	76	
228.09906	106	
228.88988	64	
228.93622	90	
230.88582	454	1+
230.91165	64	
231.18232	76	
231.88837	320	1+
231.95035	82	
233.83938	72	
235.89903	136	
238.05779	142	
238.85518	64	
238.88632	132	
238.90465	68	
239.83155	72	
240.05005	76	
240.83798	136	
240.90522	68	
240.93909	112	
241.84306	414	1+
242.88187	64	
243.83117	206	
244.46867	90	
244.82237	68	
245.83560	66	
246.38893	92	
246.98059	74	
249.90198	214	1+
249.90978	64	
250.94854	68	
250.97005	72	
251.06344	64	
251.79361	92	
253.14365	64	
253.53443	114	
253.91175	72	
254.39775	96	
254.90265	122	
255.07373	66	
255.83135	66	
256.85139	86	
256.98534	76	
257.85009	118	
258.84946	466	1+
258.89624	80	
259.61395	66	
259.80831	86	
259.95014	76	
260.80237	74	
260.83490	500	1+
260.93154	72	
261.06340	92	
261.52464	76	
262.13485	80	
262.91251	64	
262.98241	68	
265.81362	66	
266.01164	78	
266.35272	66	
266.78545	74	
266.85764	68	
267.84673	242	1+
269.82773	388	1+
270.06451	88	
270.83155	332	1+
272.52815	102	
272.84845	180	
272.97541	70	
274.06454	76	
274.86184	160	
274.88391	68	
275.85760	140	
276.47898	82	
276.85536	442	
276.98746	78	
277.85088	80	
277.87746	118	
277.92413	68	
278.81729	72	
278.84612	632	1+
280.82431	64	
280.91897	74	
280.93705	110	
281.05494	70	
281.87243	108	
283.80137	96	
283.88829	90	
285.93606	104	
286.88397	68	
286.92736	74	
287.86779	128	
288.20359	76	
289.15125	80	
289.78580	70	
289.90103	86	
290.04526	76	
290.08081	76	
292.43637	104	
293.03527	82	
293.47040	76	
294.86853	118	
295.86699	136	
298.82289	76	
298.89467	70	
299.13904	92	
299.78912	88	
299.87398	112	
299.89542	70	
301.82306	84	
302.86735	92	
303.94307	64	
306.27440	82	
307.88588	128	
308.87800	76	
311.88057	284	1+
313.99432	84	
317.15470	76	
318.11994	74	
318.93973	76	
318.97252	78	
321.11661	68	
321.14063	102	
323.00309	76	
324.45859	98	
325.09381	76	
325.22018	72	
328.87293	74	
333.06158	64	
333.08620	76	
337.09599	76	
338.93804	64	
339.23649	74	
340.29379	92	
341.89247	80	
342.31609	144	
342.76246	64	
342.90577	68	
343.18992	82	
344.25587	72	
344.90989	66	
345.25855	72	
END IONS

###FS:    #m/z: 363.95711 #charge 1+
###MS: 141
###MSMS: 144
BEGIN IONS
TITLE=Cmpd 108, +MS2(363.9571), 28.0-35.0eV, 3.1min #144
RTINSECONDS=185.718
SCANS=141,144
PEPMASS=363.95711	103656
CHARGE=1+
135.05474	82	
185.86215	74	
189.86250	70	
191.85665	106	
196.88040	84	
197.88435	78	
203.88526	94	
206.12859	104	
207.87602	72	
209.87067	90	
209.94480	124	
210.88400	198	
211.87569	74	
212.82669	132	
212.87981	1124	1+
214.89569	174	
222.95321	324	1+
223.83066	114	
223.88188	70	
224.04850	80	
224.94981	652	1+
225.88371	158	
225.96785	128	
226.83426	70	
226.94744	1408	1+
228.04629	126	
228.89229	336	1+
228.94248	1704	1+
228.98657	84	
230.05232	72	
230.79233	86	
230.89027	1114	1+
233.90909	72	
237.13524	74	
240.14344	76	
240.93988	162	
240.96297	446	1+
241.09596	74	
241.83577	142	
241.94207	76	
242.82783	156	
242.94522	206	
243.81895	266	
243.89690	78	
244.81892	140	
244.95903	906	
245.94738	808	1+
245.97437	90	
246.85395	182	1+
246.90449	118	
246.95277	586	1+
246.97082	92	
246.98834	72	
247.00951	92	
247.98347	72	
248.80501	482	1+
248.83874	78	
248.90127	628	1+
250.79717	264	1+
250.91781	84	
250.97113	164	
251.06953	82	
251.42162	98	
251.79870	186	1+
251.91445	72	
253.09041	206	1+
253.43673	74	
253.83987	72	
253.87670	88	
253.90748	96	
254.86964	84	
255.46993	96	
255.83952	70	
256.45811	86	
256.91644	74	
256.97575	70	
258.12053	84	
258.83316	256	1+
258.84862	76	
259.46974	86	
260.83355	158	
260.97615	328	1+
261.83056	672	1+
261.85652	92	
262.87703	102	
263.02218	72	
264.82205	224	
265.08177	134	
266.81573	182	
266.85585	74	
266.98830	82	
267.81540	210	
267.92997	70	
267.97413	140	
268.81100	188	
268.95812	106	
269.80035	72	
269.87499	92	
269.97378	200	
270.17349	74	
270.83199	168	
272.91557	88	
272.94386	76	
273.00455	72	
276.80804	100	
276.85886	406	1+
277.80176	70	
278.47540	90	
278.79760	302	
278.84050	158	
278.86131	120	
279.79704	190	
280.02449	70	
280.40255	70	
280.79305	1260	1+
281.86041	70	
281.89319	72	
282.79274	172	
283.84948	388	1+
284.78526	174	
284.82815	250	1+
285.79203	164	
286.43665	76	
286.81886	82	
287.17898	72	
288.86493	70	
289.95147	80	
290.43014	74	
291.88628	80	
293.11516	72	
293.13168	70	
293.44913	72	
293.92280	74	
294.19026	70	
294.86403	96	
294.88363	74	
295.85613	72	
295.89228	72	
296.81091	158	
296.92595	90	
297.80863	212	
297.97321	114	
298.11520	100	
298.80061	1614	1+
299.54274	90	
299.86921	408	1+
300.52126	72	
301.80153	214	1+
301.86437	392	1+
302.01076	76	
303.85660	358	1+
306.93251	72	
309.93404	92	
311.86701	80	
312.20606	94	
313.96799	76	
314.82591	76	
316.81376	432	
318.81535	140	
320.82301	98	
321.82166	164	
322.82275	84	
323.82870	124	
324.89863	76	
325.83970	82	
326.86946	132	
327.25854	80	
330.05662	78	
330.19481	72	
332.89777	74	
336.94506	70	
340.17597	90	
341.80412	76	
342.90637	70	
343.02414	88	
344.23949	72	
352.88657	118	
365.14523	78	
END IONS

###FS:    #m/z: 322.93052 #charge 1+
###MS: 145
###MSMS: 146
BEGIN IONS
TITLE=Cmpd 109, +MS2(322.9305), 28.0-35.0eV, 3.2min #146
RTINSECONDS=189.397
SCANS=145-146
PEPMASS=322.93052	536702
CHARGE=1+
53.10731	90	
99.65064	72	
115.75604	72	
177.50644	86	
187.07464	82	
192.89164	112	
194.89054	66	
195.96181	54	
200.83595	100	
201.00938	70	
208.89850	76	
211.85500	52	
211.88535	88	
213.09350	74	
215.04731	90	
215.92414	62	
217.92077	92	
218.90452	92	
219.83018	94	
220.05241	70	
221.89386	54	
222.95249	132	
223.95694	94	
224.89305	54	
224.96298	74	
226.15814	58	
226.82508	84	
227.93253	78	
228.83602	80	
229.56463	90	
230.85019	48	
232.82632	72	
235.92265	70	
237.12356	88	
238.06418	68	
238.88752	54	
239.07313	72	
239.85267	66	
240.83063	66	
240.94090	570	
240.96217	54	
241.12614	64	
241.82164	94	
241.94077	436	
242.82860	106	
242.93859	1764	1+
242.99096	70	
243.82013	278	1+
244.13467	84	
244.44764	94	
244.86110	262	1+
244.89926	66	
245.53729	80	
246.82241	78	
246.97635	206	
247.84812	68	
248.84445	58	
248.90057	76	
248.95319	70	
249.92825	52	
249.97106	90	
250.00990	80	
252.10554	80	
252.51911	74	
252.93312	52	
253.98462	52	
254.11184	80	
254.15867	48	
254.87373	78	
255.09895	86	
256.00422	80	
256.83584	72	
257.07808	74	
257.92733	72	
257.98825	84	
258.83340	440	1+
260.83170	174	
260.95543	54	
261.83290	346	
262.03533	76	
262.79552	52	
262.83463	240	
263.83225	126	
264.14645	70	
264.84969	50	
265.07727	60	
265.84777	58	
266.13376	60	
266.25039	54	
266.81189	78	
266.85202	130	
267.79525	54	
268.13674	100	
268.91962	58	
269.44342	70	
270.79388	64	
270.85438	66	
271.84357	48	
271.87031	140	
274.83987	60	
276.85770	134	
278.09423	62	
278.81727	66	
278.84928	114	
279.06566	78	
279.09047	668	1+
279.82293	82	
280.88405	84	
281.09596	78	
281.83956	72	
282.26436	48	
282.85736	256	1+
282.88375	56	
283.79138	140	
284.29266	408	1+
284.89035	72	
284.98989	56	
285.16603	52	
288.20153	72	
289.85914	72	
290.14344	48	
290.78803	68	
290.85423	196	1+
291.12308	94	
291.77096	48	
292.79554	50	
292.81423	54	
294.86444	52	
295.86529	72	
295.90064	70	
296.85176	90	
297.79194	52	
298.18612	54	
298.98397	70	
299.78695	68	
300.91295	94	
301.21135	70	
303.64539	78	
303.86615	92	
305.80215	58	
305.88007	238	1+
306.91322	60	
307.80454	126	
309.63810	76	
311.10315	50	
311.19591	72	
312.13878	48	
312.20170	50	
312.87878	70	
316.73324	64	
317.31685	66	
319.94471	70	
320.75985	52	
322.89481	78	
323.01188	88	
323.09558	58	
324.28876	106	
324.89711	274	1+
327.28731	78	
328.13742	104	
END IONS

###FS:    #m/z: 340.94100 #charge 1+
###MS: 145
###MSMS: 147
BEGIN IONS
TITLE=Cmpd 110, +MS2(340.9410), 28.0-35.0eV, 3.2min #147
RTINSECONDS=190.169
SCANS=145,147
PEPMASS=340.94100	219232
CHARGE=1+
205.12864	68	
205.97364	62	
207.07981	60	
212.87775	132	
213.87647	216	
216.88702	66	
218.88640	64	
223.96445	300	1+
228.84306	112	
228.91306	134	
228.94367	66	
229.86278	72	
230.84654	96	
231.84970	64	
231.89306	210	
231.95073	78	
232.88693	176	
232.90529	70	
233.90684	74	
235.82080	72	
238.04755	84	
240.83572	108	
240.88978	86	
240.95684	64	
241.04605	76	
241.84203	374	
242.87785	74	
243.83547	172	
244.83175	108	
244.91443	64	
244.97971	90	
246.06312	62	
246.97678	72	
248.07426	82	
248.83683	62	
248.85707	92	
248.89895	70	
249.90198	110	
250.90012	68	
250.95845	78	
250.99534	76	
251.03015	76	
251.06911	80	
251.88322	88	
252.39218	90	
253.03118	144	
253.35474	90	
254.87106	136	
254.89556	64	
256.26675	68	
256.84915	176	
256.87198	80	
256.90647	76	
257.85713	142	
258.00983	76	
258.09484	84	
258.22093	78	
258.84851	278	
258.86405	106	
259.85036	220	
260.83546	348	1+
261.02686	74	
261.89177	94	
262.11899	72	
262.13948	108	
263.53015	94	
263.86715	120	
263.88717	66	
264.86138	66	
264.90613	128	
266.87960	64	
267.98013	82	
268.84414	122	
269.02659	84	
269.12715	70	
269.84297	66	
271.87780	66	
272.89092	60	
274.86618	102	
274.91309	72	
275.81171	70	
275.85487	126	
276.86029	214	
277.71750	118	
277.86481	322	
277.97115	80	
278.81135	62	
278.84717	702	1+
279.00016	86	
279.87661	64	
280.22400	62	
281.41092	72	
281.84123	102	
282.85709	64	
282.88989	74	
284.82427	104	
285.86541	80	
285.95468	62	
286.89197	92	
287.86825	64	
288.79411	90	
289.08187	62	
289.84477	84	
292.02054	66	
292.58778	92	
292.86492	302	1+
292.89213	66	
293.09167	60	
293.85328	66	
294.92140	92	
295.82674	94	
296.85308	110	
296.86879	88	
297.83455	72	
297.87344	138	
298.00397	78	
298.37283	70	
298.41729	76	
299.41759	80	
299.95090	64	
300.92353	76	
301.86242	104	
302.17317	74	
303.87233	86	
305.10793	70	
305.80403	66	
306.87570	84	
307.13245	62	
307.83476	60	
310.87627	90	
311.83124	96	
313.76377	62	
314.13825	60	
318.12654	94	
319.08664	84	
322.86595	92	
323.24131	72	
323.27673	76	
324.78202	72	
325.01431	80	
325.03421	64	
325.81815	78	
326.40136	74	
326.90748	72	
327.90054	70	
330.62784	100	
331.74947	70	
331.83892	78	
337.51777	78	
339.02870	82	
339.74578	64	
340.77422	82	
341.43855	88	
343.06044	66	
END IONS

###FS:    #m/z: 363.95673 #charge 1+
###MS: 145
###MSMS: 148
BEGIN IONS
TITLE=Cmpd 111, +MS2(363.9567), 28.0-35.0eV, 3.2min #148
RTINSECONDS=190.941
SCANS=145,148
PEPMASS=363.95673	80866
CHARGE=1+
182.87119	72	
189.86385	248	
191.85929	246	1+
196.88227	198	
198.03229	140	
198.88749	72	
203.41039	72	
204.08861	84	
207.87277	156	1+
209.88812	104	
209.94437	236	
210.88337	158	
212.87703	864	1+
213.88968	80	
214.11662	74	
214.89258	198	
214.90783	82	
215.89544	80	
222.95179	770	1+
223.86947	78	
224.81910	94	
224.94809	734	
225.09536	82	
225.81813	80	
226.50150	86	
226.94712	1152	1+
227.81754	76	
227.93744	204	
228.89574	268	
228.94111	1350	1+
230.83639	122	
230.88976	1288	1+
231.80050	132	
232.88657	162	
233.13159	90	
233.60291	78	
234.09663	84	
234.87985	140	
237.02319	96	
240.05312	74	
240.09193	74	
240.82769	276	
240.94308	84	
240.96253	600	1+
241.94150	460	1+
242.82701	188	
242.96053	372	
243.82391	374	1+
244.94120	164	
244.96038	386	
245.94586	110	
246.03605	80	
246.09073	180	1+
246.10523	84	
246.85761	110	
246.95341	1052	1+
246.98049	82	
247.84990	142	
247.86907	80	
248.80364	516	
248.84332	136	
248.90075	308	1+
250.89915	140	
250.93199	74	
250.94878	98	
250.96754	76	
252.94469	92	
253.90718	132	
253.97488	78	
256.93002	80	
258.83797	324	1+
258.86266	76	
258.97365	106	
259.96432	250	1+
260.83354	156	
260.96769	210	1+
261.05258	78	
261.83093	606	1+
262.46718	78	
262.97445	86	
264.81974	136	
264.98147	82	
265.85426	132	
266.10997	92	
266.81025	696	1+
266.84386	76	
267.97720	80	
270.82990	132	
271.91659	210	1+
272.60516	98	
272.80232	218	1+
272.95470	76	
275.07842	86	
276.07482	82	
276.47728	78	
276.85779	236	
277.89556	88	
278.80165	442	1+
279.10244	74	
279.85471	126	
280.11024	94	
280.79225	970	1+
282.82902	94	
283.85488	158	
284.77789	96	
284.79157	122	
284.82570	202	
285.32999	76	
285.84574	564	1+
286.82849	102	
288.35817	178	
288.85301	184	1+
290.82409	84	
291.12317	150	
292.14235	78	
292.43429	92	
293.09592	96	
293.11925	110	
294.12277	74	
294.54200	86	
295.86467	110	
296.80832	396	
297.11289	96	
297.81125	316	
297.88310	92	
298.80314	1350	1+
298.84391	76	
299.87177	82	
300.79953	880	1+
301.86368	414	1+
303.85723	274	
305.11524	80	
307.13498	110	
308.14993	160	
308.88264	74	
309.75933	76	
309.99690	82	
310.02308	76	
313.67662	80	
314.51458	88	
314.91944	86	
315.90978	94	
316.14013	132	
316.81146	290	1+
317.82893	74	
317.94498	82	
321.03719	102	
321.12744	76	
321.81812	234	
321.87162	80	
322.86144	96	
322.92529	92	
322.98728	74	
323.78883	102	
324.04965	76	
324.81832	96	
325.68091	78	
325.90033	80	
326.18852	76	
326.80317	100	
327.30506	88	
327.87175	78	
329.93388	80	
330.09866	76	
331.37832	80	
336.94867	82	
337.69847	88	
338.93857	76	
340.79675	76	
342.16267	92	
352.12821	72	
352.84756	92	
355.04206	78	
358.17007	72	
360.03167	76	
360.32521	82	
366.07251	90	
369.04849	82	
END IONS

###FS:    #m/z: 340.94112 #charge 1+
###MS: 149
###MSMS: 150
BEGIN IONS
TITLE=Cmpd 112, +MS2(340.9411), 28.0-35.0eV, 3.3min #150
RTINSECONDS=194.605
SCANS=149-150
PEPMASS=340.94112	208614
CHARGE=1+
166.35639	66	
182.10567	76	
192.92557	90	
196.10954	72	
205.95057	72	
207.97922	62	
208.88475	158	
208.98560	72	
209.94246	148	
210.93692	102	
211.90141	66	
212.87652	774	1+
213.87786	448	1+
214.89572	142	
215.88734	118	
216.82730	74	
217.87460	136	
219.89394	86	
220.05248	68	
221.89758	82	
221.94525	74	
222.95782	74	
224.94448	86	
226.87499	86	
226.89619	92	
227.83394	66	
227.88399	74	
228.08081	70	
228.84521	64	
228.89347	64	
230.88794	426	1+
231.95401	96	
233.83355	70	
234.04226	72	
235.86609	84	
235.89409	66	
236.83255	62	
237.02326	88	
237.82419	70	
238.83301	70	
238.92489	78	
240.04637	82	
240.23150	62	
240.24416	98	
240.81092	68	
240.84371	172	
240.88174	80	
241.84101	294	1+
242.83063	322	1+
242.94491	76	
243.83259	230	1+
243.96230	64	
244.95317	64	
245.83852	142	
246.09779	70	
246.39275	82	
246.95185	66	
246.99415	80	
248.10289	66	
248.86857	88	
248.89682	82	
249.61198	118	
249.90310	72	
250.89550	96	
253.90455	180	1+
254.96574	86	
255.10300	78	
256.83672	66	
256.86721	76	
257.85198	160	
258.06329	66	
258.79964	82	
258.84886	326	
258.96975	140	
259.83800	430	1+
259.91772	160	
260.11303	78	
260.13867	78	
260.83983	340	1+
262.01532	66	
262.06514	72	
262.79741	68	
262.83467	76	
262.85880	84	
266.85557	102	
266.89165	76	
266.99616	94	
267.13997	78	
268.50121	92	
268.84253	250	
269.79214	78	
269.84155	126	
270.04453	80	
270.83921	86	
271.02764	64	
271.85361	106	
271.91623	70	
272.91917	70	
272.93767	64	
274.86098	128	
274.94963	94	
275.03934	86	
275.35095	88	
275.38756	82	
275.85041	86	
276.06103	70	
276.85486	262	
277.86022	400	
278.84800	606	1+
278.90340	70	
279.03291	66	
279.09447	72	
279.82186	122	
280.00113	76	
280.87227	80	
281.05478	74	
281.79014	80	
281.86845	76	
281.89170	130	
282.85673	78	
286.46171	78	
288.98167	66	
290.37585	96	
290.85941	74	
291.88410	100	
292.41316	70	
293.39026	74	
294.86731	178	
294.88981	66	
296.86354	128	
299.53631	80	
299.86572	78	
300.88110	64	
301.06446	66	
301.96828	82	
302.86733	108	
303.18559	94	
303.94733	78	
304.44195	62	
304.79349	70	
305.95432	68	
306.88603	78	
307.81298	92	
308.93011	68	
310.87888	234	
310.90103	76	
311.00329	76	
316.87950	66	
318.00835	64	
318.10268	76	
318.40260	92	
319.89711	72	
324.89461	62	
325.89629	136	
327.95182	92	
331.87266	100	
337.19778	68	
342.89729	104	
342.91277	64	
343.18843	64	
END IONS

###FS:    #m/z: 336.94636 #charge 1+
###MS: 149
###MSMS: 151
BEGIN IONS
TITLE=Cmpd 113, +MS2(336.9464), 28.0-35.0eV, 3.3min #151
RTINSECONDS=195.375
SCANS=149,151
PEPMASS=336.94636	67302
CHARGE=1+
161.64822	68	
182.86953	64	
196.90988	82	
201.53190	82	
206.44960	94	
208.98032	74	
210.88797	66	
211.94400	302	
211.98722	70	
212.87879	914	1+
213.85955	68	
213.93782	196	
214.87952	134	
215.88809	142	
217.88311	68	
217.94084	68	
218.84192	132	
223.96391	68	
225.86642	78	
227.82308	64	
227.88246	76	
227.95847	66	
228.89266	352	1+
228.93841	72	
229.85319	66	
229.95619	174	
230.89033	1336	1+
230.95293	76	
231.95387	128	
232.94475	64	
233.82629	108	
233.89634	206	
235.08207	78	
235.89793	76	
236.84921	72	
237.06324	116	
237.60438	70	
239.84663	78	
239.92448	80	
240.01591	80	
240.84180	74	
241.84527	218	
243.07109	102	
244.98168	74	
246.39620	78	
246.90668	120	
246.97407	138	
247.03480	68	
247.56565	76	
247.91395	82	
248.89980	826	1+
248.97597	74	
249.03633	78	
249.84182	134	
249.94688	262	1+
249.99629	68	
250.83648	130	
250.95000	210	1+
251.06551	66	
251.82951	116	
251.97352	68	
252.07402	70	
252.14132	64	
252.83684	68	
252.97183	140	
253.83198	92	
253.90767	72	
253.93150	72	
254.96706	122	
254.98125	68	
255.84491	80	
256.51915	66	
257.82048	70	
257.84202	64	
257.93252	134	
258.84731	608	1+
259.32927	92	
259.95643	80	
260.83611	66	
261.02470	66	
262.85111	94	
264.95922	66	
265.85755	76	
266.33732	126	
268.13876	78	
268.84035	786	1+
270.86015	68	
272.05602	86	
272.89495	78	
272.91640	136	
274.07514	68	
274.82544	70	
274.87099	64	
274.90896	110	
274.96416	108	
275.87065	72	
275.95022	72	
276.85947	478	1+
276.89761	68	
277.84771	70	
278.83761	166	
279.84191	142	
280.15369	78	
280.99532	74	
281.05157	100	
281.81061	74	
282.95580	64	
283.89863	78	
286.80900	78	
286.85260	366	
286.87763	80	
287.36013	66	
287.84855	210	
288.86307	106	
290.09552	70	
290.82775	70	
290.85920	74	
290.88249	80	
292.43627	84	
292.86070	66	
292.94894	78	
293.06512	64	
293.10730	140	
293.87989	68	
293.95452	74	
294.86464	84	
295.88922	304	1+
296.23038	74	
296.87085	70	
296.89375	246	1+
297.87244	70	
298.02504	68	
298.04840	72	
299.87022	178	
300.87119	112	
303.03816	74	
306.87867	70	
306.92220	86	
307.80635	78	
307.97882	84	
309.86315	74	
311.86596	68	
312.84846	104	
312.88360	126	
312.91604	76	
312.94851	74	
313.87882	86	
315.21177	68	
318.66780	70	
321.14282	80	
321.63179	70	
322.66094	132	
322.81511	68	
324.89033	74	
328.02974	78	
328.93726	72	
330.06295	82	
333.28576	78	
338.05956	72	
339.71165	72	
339.94505	110	
END IONS

###FS:    #m/z: 412.73112 #charge 1+
###MS: 149
###MSMS: 152
BEGIN IONS
TITLE=Cmpd 114, +MS2(412.7311), 28.0-35.0eV, 3.3min #152
RTINSECONDS=196.147
SCANS=149,152
PEPMASS=412.73112	61094
CHARGE=1+
73.18965	80	
130.29708	94	
189.86290	250	1+
191.85918	254	
200.94661	94	
201.93371	226	
205.06155	94	
207.87543	78	
210.03412	98	
212.87892	1218	1+
214.89206	318	1+
222.89375	88	
222.95168	1396	1+
224.94707	1108	1+
226.06927	84	
227.46342	94	
230.05607	80	
230.88954	2964	1+
230.95309	88	
232.88374	584	1+
234.82903	110	
234.88228	496	1+
234.96419	102	
235.07638	78	
235.95617	108	
238.09576	114	
238.89287	80	
238.94392	78	
239.06945	90	
239.79089	308	1+
239.95268	248	
240.81755	96	
240.96261	372	
241.07663	88	
242.95742	602	
244.17129	238	
245.83753	76	
248.90050	728	
249.90157	422	
250.89933	324	
251.90217	184	
252.08179	88	
252.87086	100	
252.89414	150	
253.90567	424	
255.11499	86	
255.95496	84	
258.44420	94	
258.79590	78	
260.80037	144	
260.96941	406	
262.97862	82	
264.97525	86	
267.78373	332	1+
267.85883	152	
268.14081	80	
270.85812	84	
270.88839	90	
271.91865	120	
271.97713	78	
272.90928	248	1+
273.09372	76	
273.85424	80	
274.03232	106	
275.42036	92	
276.81925	142	
277.91472	188	1+
279.89488	584	1+
282.44397	110	
282.98083	76	
284.79155	320	1+
285.79404	266	1+
285.84616	996	1+
285.87033	94	
287.06873	78	
287.96046	86	
288.61225	84	
289.78791	272	1+
289.98576	152	
290.16032	76	
290.86181	280	1+
291.80675	78	
291.86599	188	1+
292.93901	254	1+
293.87435	296	1+
294.06154	88	
294.79508	78	
295.91579	598	
296.80961	138	
297.08051	84	
297.90330	1320	1+
298.39839	84	
298.67638	80	
299.86741	154	
300.61690	88	
300.77983	88	
301.81806	118	
303.12162	80	
303.79625	304	1+
303.85643	1168	1+
304.82338	80	
305.80129	122	
305.85897	130	
305.99089	80	
306.79483	82	
306.81318	162	
307.18222	78	
307.79722	118	
307.82380	82	
307.90137	90	
308.78934	342	1+
308.85826	204	1+
310.82789	88	
311.80876	294	1+
311.88209	136	
312.80510	288	1+
312.92475	646	1+
313.40894	84	
313.92858	546	1+
314.79140	226	1+
315.12868	94	
316.87117	88	
316.94510	226	
318.93578	2880	1+
319.79857	148	1+
320.92582	96	
320.99757	94	
321.86799	158	
322.93642	82	
323.03819	82	
324.51853	90	
324.79957	88	
326.80453	120	
326.87161	1182	1+
326.96006	84	
327.25680	84	
327.80831	936	1+
329.80447	104	
329.82762	214	
329.89019	88	
330.81474	814	1+
330.91563	76	
331.94519	162	
332.88558	76	
333.81160	88	
333.84443	102	
333.87660	408	1+
334.14459	84	
334.85664	76	
334.87850	302	1+
334.95173	560	1+
336.94580	6578	1+
337.02317	158	
337.18189	86	
337.80145	1198	1+
337.83336	126	
338.01638	76	
338.78644	90	
338.82217	178	1+
338.94792	446	1+
339.10175	88	
339.21155	78	
340.93269	98	
342.80371	94	
342.90551	158	
344.83611	120	
344.88396	252	
345.81870	596	1+
346.94595	122	
347.82035	172	
348.78377	98	
348.83150	170	
349.12534	80	
349.81982	130	
350.82592	116	
351.82560	84	
352.15805	112	
352.82439	120	
353.81522	228	1+
353.87156	120	
356.02387	84	
356.78636	130	
359.96016	432	1+
360.98477	78	
361.76958	96	
367.89980	78	
377.78902	82	
388.76804	76	
391.80756	86	
397.54288	88	
398.22346	104	
399.85955	98	
400.20973	120	
412.87913	88	
415.07787	106	
415.29041	84	
END IONS

###FS:    #m/z: 336.94612 #charge 1+
###MS: 153
###MSMS: 154
BEGIN IONS
TITLE=Cmpd 115, +MS2(336.9461), 28.0-35.0eV, 3.3min #154
RTINSECONDS=199.809
SCANS=153-154
PEPMASS=336.94612	65398
CHARGE=1+
132.31596	62	
154.16835	66	
181.72736	92	
185.92761	78	
186.87660	74	
192.00257	78	
200.95189	82	
202.02733	68	
203.95537	60	
208.88336	134	
210.88235	116	
210.90057	72	
210.93842	508	1+
210.95368	72	
212.87912	1178	1+
213.89479	72	
214.88127	110	
215.89003	70	
216.63572	102	
217.03540	90	
218.84299	76	
219.84115	70	
221.12644	64	
221.89620	76	
222.97805	68	
223.95968	236	
224.83945	72	
226.97176	82	
227.89217	356	1+
228.85018	58	
228.89508	308	1+
229.95627	248	
230.88945	1352	1+
230.91622	62	
231.02728	66	
231.95203	56	
232.82817	68	
233.82513	140	
233.89595	66	
234.39942	112	
234.82646	84	
235.78887	82	
235.88498	88	
235.90179	66	
236.85143	80	
239.84479	66	
240.04828	76	
240.83831	722	1+
242.02505	94	
242.99254	70	
243.83951	68	
243.85291	58	
244.84748	70	
244.90485	66	
246.85739	58	
246.97671	86	
247.84986	92	
247.96608	76	
248.90056	568	1+
249.04987	70	
249.43739	74	
249.97311	88	
250.03535	64	
250.83345	212	
250.95416	80	
250.99322	70	
251.65719	84	
251.83830	222	1+
252.95280	372	1+
252.97081	342	
253.01275	88	
253.90547	160	
254.89317	82	
255.36587	70	
255.47786	80	
256.85054	68	
256.88522	86	
256.96578	58	
257.85047	204	
257.96450	74	
257.98245	90	
258.84290	312	
259.85393	184	
260.83230	60	
260.85167	110	
262.86882	58	
264.09850	58	
264.13439	58	
264.83379	88	
264.86547	58	
267.04619	80	
267.84090	256	
268.84205	630	1+
269.92346	66	
270.91491	64	
270.97946	72	
271.86547	74	
271.92210	72	
271.93851	64	
273.87556	88	
274.85405	72	
274.87738	74	
274.90922	82	
275.86619	80	
276.03187	74	
276.41356	74	
276.81256	142	
276.85834	814	1+
277.83464	766	1+
279.86006	66	
279.88874	84	
280.83865	68	
281.79612	62	
283.86548	72	
284.87407	72	
284.98604	94	
285.85518	190	
286.85041	990	1+
287.18320	66	
287.92320	82	
288.91285	94	
289.11140	66	
291.03545	58	
291.92615	60	
292.86047	236	1+
293.10803	102	
293.19258	68	
294.24293	100	
294.58823	72	
294.83281	58	
294.89823	78	
297.08272	62	
297.89591	68	
298.09318	84	
298.13111	74	
298.22854	78	
298.87910	80	
300.87692	62	
300.93837	68	
302.83310	82	
303.09937	58	
304.86565	156	
305.79318	60	
305.86408	60	
307.86021	82	
307.89037	74	
309.81517	86	
309.86749	132	
310.80413	60	
311.86541	66	
311.88283	70	
315.07458	72	
317.43907	94	
319.88763	56	
321.82318	74	
323.73825	70	
323.88831	92	
324.89260	234	1+
326.80534	66	
336.93823	108	
339.19588	78	
339.75246	86	
339.82517	100	
340.79889	72	
341.04143	60	
END IONS

###FS:    #m/z: 412.73104 #charge 1+
###MS: 153
###MSMS: 155
BEGIN IONS
TITLE=Cmpd 116, +MS2(412.7310), 28.0-35.0eV, 3.4min #155
RTINSECONDS=200.582
SCANS=153,155
PEPMASS=412.73104	57246
CHARGE=1+
152.59422	84	
191.85722	114	
196.88255	80	
199.93587	144	
203.09875	86	
203.87972	82	
207.87361	102	
209.09015	80	
212.87946	990	1+
214.65412	100	
214.88548	174	
216.83118	108	
216.89128	82	
219.95976	78	
221.85949	84	
222.95243	528	1+
223.83357	84	
224.94841	1288	1+
228.88448	82	
229.03297	92	
230.88903	2428	1+
230.94726	88	
232.82838	90	
232.88648	704	1+
233.83755	158	
233.95978	84	
234.87954	186	1+
235.10281	88	
237.95433	154	
238.98776	108	
239.94614	188	
240.79560	158	
240.96355	512	1+
241.92762	80	
242.95992	606	1+
248.90016	412	1+
250.89231	364	1+
251.07038	152	
252.87061	108	
253.01674	92	
253.90529	198	
253.96511	78	
254.90371	152	
255.79971	78	
255.90786	84	
256.02165	80	
256.81636	92	
258.84411	94	
258.97404	210	
260.05350	78	
260.14012	96	
260.83380	234	
260.97094	424	1+
262.14509	86	
263.16566	78	
265.97793	134	
266.78472	402	1+
267.78762	338	1+
267.84210	256	1+
267.93794	78	
268.93798	116	
268.99815	106	
269.84529	80	
270.11312	92	
270.50482	78	
271.15347	84	
271.85377	272	1+
271.92058	288	1+
272.16120	82	
274.02214	78	
277.83475	196	1+
279.10161	126	
279.83546	82	
279.89280	440	1+
280.81789	82	
281.15850	106	
283.81982	84	
283.86888	132	
283.98299	120	
284.79190	118	
284.87609	82	
285.84584	856	1+
286.86719	114	
287.79228	170	
288.81687	88	
289.79036	126	
289.88983	164	
290.85994	146	
290.93653	78	
291.80790	80	
291.86371	112	
292.82272	82	
295.91731	398	1+
296.84365	236	1+
297.80926	98	
297.86457	142	
297.90370	1368	1+
298.85260	270	1+
299.36196	92	
300.80268	106	
301.80725	96	
301.89549	80	
302.02593	90	
303.80951	144	
303.85575	1034	1+
304.09923	88	
304.81737	136	
304.94375	148	
305.05715	106	
306.81706	276	1+
306.93420	284	1+
307.79353	198	
307.88122	82	
308.79202	144	
308.87070	206	1+
309.08508	86	
309.80296	302	1+
311.01371	78	
312.80683	260	1+
312.93335	80	
313.92860	352	1+
314.79299	320	1+
314.85316	88	
314.89271	88	
316.93856	128	
317.87031	204	
318.93381	2252	1+
319.80844	78	
320.89249	128	
321.82369	202	
321.86676	504	1+
321.92663	78	
322.81533	130	
324.82183	276	1+
326.80327	1060	1+
326.87268	1716	1+
326.89844	126	
327.80713	742	1+
328.29267	100	
328.87292	96	
328.98408	86	
329.80532	132	
329.86709	78	
330.81744	308	
331.81272	574	1+
332.06723	78	
332.86743	174	
332.88144	362	1+
333.12877	78	
333.88418	256	1+
333.93832	82	
334.14925	82	
334.78933	140	
334.95142	126	
335.65491	88	
336.83398	286	1+
336.94536	6722	1+
337.80148	642	
337.86225	78	
339.79948	166	
340.53854	84	
340.80343	78	
340.92582	102	
344.82981	78	
345.81957	822	1+
345.93375	134	1+
347.82341	304	1+
349.76394	144	
349.84851	208	
350.82230	588	1+
351.79190	90	
354.86617	216	1+
354.95729	132	
356.81649	88	
357.02586	86	
358.14786	84	
358.79842	78	
359.95985	424	1+
365.71069	84	
367.89832	154	1+
369.01750	96	
370.17217	82	
373.59365	84	
382.20589	96	
388.18973	106	
388.86471	84	
390.78747	76	
391.84869	78	
395.32534	82	
397.86475	150	
399.73467	82	
399.93576	78	
400.22737	158	
402.85811	82	
408.20171	84	
409.15994	78	
411.99896	94	
415.20528	84	
415.22569	84	
END IONS

###FS:    #m/z: 359.96214 #charge 1+
###MS: 153
###MSMS: 156
BEGIN IONS
TITLE=Cmpd 117, +MS2(359.9621), 28.0-35.0eV, 3.4min #156
RTINSECONDS=201.354
SCANS=153,156
PEPMASS=359.96214	47792
CHARGE=1+
115.13451	68	
192.88839	88	
195.10805	86	
200.03049	68	
208.88593	72	
209.94598	230	
211.98901	78	
220.90009	88	
222.84091	70	
222.95044	278	
223.89767	80	
223.94770	760	1+
224.83567	74	
224.94779	516	1+
226.89538	70	
226.94787	912	1+
226.96556	98	
228.08062	76	
228.94285	846	1+
231.89248	74	
232.90342	70	
233.85237	94	
233.95921	70	
235.95099	70	
235.96384	82	
236.01547	166	
238.92891	88	
238.96794	100	
239.07530	78	
239.94948	98	
240.82336	170	
240.83958	142	
240.94365	126	
240.96402	388	
241.90280	84	
241.96570	198	
242.95838	296	1+
243.07117	122	
243.84336	74	
244.95676	404	
246.12280	70	
246.80823	142	
246.95110	584	1+
248.80349	760	1+
249.91883	80	
250.95832	84	
251.83489	70	
252.95615	190	
254.98752	72	
256.47559	118	
257.85246	78	
258.80525	84	
258.84135	74	
258.94382	76	
259.66187	86	
259.80037	128	
259.96307	302	1+
260.83977	68	
260.94867	158	
262.94927	142	
263.97872	170	1+
264.40193	90	
264.84946	84	
265.82392	76	
265.87604	68	
265.96795	118	
266.81653	800	1+
266.84531	80	
266.89763	88	
266.97844	108	
267.97497	164	
268.81104	70	
268.84922	84	
268.86528	80	
270.81266	76	
271.80071	70	
271.82289	72	
271.85005	80	
273.96792	222	
274.06640	76	
275.80002	82	
275.80549	468	1+
275.97197	144	
276.00356	76	
276.85627	258	1+
277.53756	80	
278.79934	68	
279.79691	238	
279.85013	194	1+
280.79277	1054	1+
280.87563	68	
280.90622	82	
282.34715	110	
283.12529	72	
283.79727	74	
283.83129	132	
283.98774	70	
284.47404	96	
284.82290	366	1+
285.78470	156	
286.86488	72	
286.91541	76	
288.36868	102	
288.60426	72	
288.84225	102	
289.93643	68	
291.01622	88	
291.81251	90	
292.43653	104	
292.98860	78	
293.11571	228	
293.80683	76	
294.85715	196	
295.85996	82	
296.80999	646	
297.80789	384	
298.14414	76	
298.80357	1680	1+
299.83826	68	
299.88013	196	
300.59374	90	
300.82555	68	
300.92882	102	
303.78691	88	
304.47861	100	
304.87501	78	
305.10220	72	
307.89449	70	
309.05550	68	
309.42662	74	
309.56291	70	
309.79823	140	
311.86099	70	
314.16594	68	
314.59057	86	
316.81307	570	1+
318.29304	72	
318.80173	80	
319.93159	70	
320.82474	132	
321.81792	440	1+
322.14684	118	
322.77676	126	
322.89839	70	
323.01701	86	
323.83110	72	
324.04123	70	
324.89182	74	
324.91235	98	
328.90856	80	
329.05316	70	
330.16173	146	
336.94508	236	
338.22879	68	
339.12363	76	
340.80345	70	
341.83116	86	
344.18041	78	
348.36165	74	
348.92108	100	
350.89195	74	
351.20727	84	
353.84229	100	
358.00068	72	
358.86053	76	
360.78451	96	
362.95940	100	
365.16442	72	
END IONS

###FS:    #m/z: 322.93076 #charge 1+
###MS: 157
###MSMS: 158
BEGIN IONS
TITLE=Cmpd 118, +MS2(322.9308), 28.0-35.0eV, 3.4min #158
RTINSECONDS=205.017
SCANS=157-158
PEPMASS=322.93076	451644
CHARGE=1+
185.92758	70	
193.91899	68	
195.04295	60	
197.95977	116	
201.04380	68	
205.94803	160	
211.83358	64	
213.97315	64	
216.98102	82	
217.86837	88	
218.48333	84	
220.95661	70	
222.88288	70	
222.96040	116	
223.95965	106	
224.01009	100	
224.81736	84	
224.94880	112	
225.42916	86	
226.81762	66	
226.89535	70	
228.85638	66	
230.84815	80	
232.12256	106	
233.91048	70	
233.95773	76	
234.10030	62	
236.41321	92	
236.84964	64	
238.83672	108	
238.87776	72	
238.94222	108	
239.07892	84	
239.79331	84	
240.79090	72	
240.80423	60	
240.82466	110	
240.94137	422	
240.96547	116	
241.94355	302	
242.82415	96	
242.94202	610	
243.05219	82	
243.82336	116	
243.88544	64	
243.93544	178	
244.82165	108	
244.85826	66	
244.94009	206	
245.82796	236	1+
245.84181	72	
245.94083	126	
246.85223	146	
246.86882	66	
246.97514	322	
247.39260	146	
247.86174	62	
248.83004	82	
248.86091	124	
249.09622	76	
250.94866	68	
251.02244	72	
251.53050	104	
252.87485	64	
253.87713	60	
254.83042	62	
255.07361	82	
256.50349	72	
258.01775	78	
258.80023	92	
258.83007	364	1+
258.94991	112	
260.82924	208	
260.84873	62	
261.47706	76	
261.83391	230	
262.04156	92	
262.83184	402	
263.07395	72	
264.83324	72	
265.85593	86	
266.86956	136	
266.99430	66	
267.21108	68	
267.79129	60	
268.84112	74	
268.88319	80	
268.92159	100	
269.38698	102	
269.44926	72	
269.99589	82	
271.86559	60	
272.85419	130	
272.90101	80	
273.15481	60	
273.79883	82	
274.50597	70	
274.89283	86	
275.80742	70	
276.85527	68	
277.01611	64	
278.84609	100	
279.09022	600	1+
279.17629	94	
279.86187	78	
279.90481	66	
280.11914	106	
280.19279	72	
280.85116	146	
281.87447	66	
283.07364	78	
283.78287	90	
283.86145	62	
284.29245	240	
284.78666	66	
284.92778	68	
284.94218	72	
284.95679	82	
285.85747	192	1+
286.40737	72	
287.12723	64	
287.89329	64	
288.81269	72	
289.81208	128	
289.86547	144	
289.88226	140	
290.75068	74	
290.78794	72	
290.87601	82	
291.78414	64	
291.83391	68	
293.14019	62	
293.90231	110	
294.86029	68	
299.78068	78	
299.94021	90	
300.49365	80	
303.01875	60	
303.86411	70	
305.06156	86	
306.94513	68	
307.79588	146	
308.79966	84	
308.98194	58	
312.91160	60	
317.89681	82	
321.88258	82	
321.95304	76	
322.76245	70	
323.00740	70	
324.73531	64	
325.35499	84	
327.75843	64	
328.16745	64	
END IONS

###FS:    #m/z: 363.95693 #charge 1+
###MS: 157
###MSMS: 159
BEGIN IONS
TITLE=Cmpd 119, +MS2(363.9569), 28.0-35.0eV, 3.5min #159
RTINSECONDS=205.789
SCANS=157,159
PEPMASS=363.95693	77548
CHARGE=1+
50.76338	80	
60.67308	76	
63.59497	248	
189.86242	314	1+
191.85718	176	
192.85922	86	
196.88493	234	
198.86330	84	
209.94539	160	
210.88433	212	
212.88061	1000	1+
219.86838	78	
222.65367	74	
222.95244	260	
223.50464	80	
224.94630	754	1+
225.88660	156	
225.96774	74	
226.94772	456	
227.94855	290	
228.01033	76	
228.89409	258	1+
228.94176	1396	1+
229.02189	74	
230.84379	80	
230.88902	1364	1+
231.11136	84	
231.84137	78	
232.88521	172	
235.95755	138	
237.06336	104	
238.12702	86	
238.86829	78	
239.96640	80	
240.82069	164	
240.96145	364	1+
241.82271	90	
242.82205	288	1+
242.94161	146	
242.95847	364	1+
243.90089	78	
244.84517	84	
244.93971	110	
244.95761	520	
245.83901	224	1+
245.94225	312	
246.90960	74	
246.95289	366	
246.97339	128	
247.80545	146	
247.90580	74	
248.04123	84	
248.80295	354	
248.89970	706	1+
249.05546	86	
249.80565	160	
250.78821	118	
250.94654	92	
251.90851	92	
253.01082	80	
254.12158	80	
254.55039	74	
256.14759	76	
256.86081	96	
258.06127	88	
258.83529	174	
259.83629	82	
259.85349	78	
260.83795	132	
260.97032	436	
261.98757	76	
262.83190	118	
263.08825	78	
263.82545	188	
263.90703	76	
264.82475	126	
265.79767	80	
265.81563	260	
266.81532	496	
266.85147	74	
267.78149	180	
267.81582	308	
267.88546	82	
268.80723	126	
268.84102	116	
270.46833	88	
270.53303	78	
272.84851	78	
272.88272	78	
273.84647	134	
276.80942	240	1+
276.84036	74	
276.86126	228	
278.09625	78	
278.80112	384	1+
278.86079	284	1+
279.11243	76	
280.10773	94	
280.79377	716	1+
281.82734	100	
282.79652	152	
282.83018	132	
283.84527	492	1+
283.98322	78	
284.34779	86	
284.80021	118	
284.82354	492	1+
284.86317	150	
285.08320	86	
285.42320	88	
285.79186	126	
285.98172	94	
286.12141	76	
286.92752	76	
289.86974	200	
290.88224	76	
292.90041	120	
293.11918	128	
294.47152	78	
294.86990	126	
296.02290	74	
296.80780	268	
296.82499	78	
297.81180	146	
297.92890	80	
298.09080	78	
298.80215	1716	1+
299.87016	78	
301.79442	140	
301.86060	416	
303.85945	186	
307.01022	98	
307.87885	106	
308.88030	76	
311.89583	72	
312.61176	82	
312.89202	84	
315.60235	90	
315.81564	86	
316.81621	354	1+
316.87751	74	
318.81156	422	1+
318.93684	112	
319.49014	108	
319.59767	84	
320.13825	74	
320.74923	76	
321.22436	72	
321.81408	176	
322.81885	98	
324.87380	130	
326.87129	144	
328.88205	102	
337.81778	78	
340.08968	94	
342.78306	72	
343.86378	78	
344.00262	76	
346.26799	84	
346.36839	94	
347.85562	76	
347.91286	82	
351.07601	80	
352.21580	78	
354.42251	84	
361.19513	76	
363.51841	84	
364.31498	78	
365.41047	78	
365.92710	94	
367.83643	208	1+
END IONS

###FS:    #m/z: 336.94639 #charge 1+
###MS: 157
###MSMS: 160
BEGIN IONS
TITLE=Cmpd 120, +MS2(336.9464), 28.0-35.0eV, 3.5min #160
RTINSECONDS=206.562
SCANS=157,160
PEPMASS=336.94639	64838
CHARGE=1+
50.60598	88	
171.84745	66	
182.86873	72	
183.86884	82	
196.95820	72	
202.87650	66	
203.52036	64	
209.94328	72	
210.88399	82	
211.94361	104	
212.87779	1114	1+
213.94131	142	
214.90400	90	
215.96783	76	
217.84469	64	
218.37415	80	
218.83891	70	
222.84641	126	
225.90599	86	
228.89615	332	1+
229.95903	120	
230.89095	1306	1+
231.95068	142	
232.95567	70	
233.57435	74	
233.82341	100	
235.06136	76	
237.43574	80	
237.91263	68	
237.97114	66	
239.03919	80	
239.85403	64	
239.87333	76	
240.07099	66	
240.82817	66	
241.84582	304	
243.83376	64	
244.83927	66	
245.80302	92	
246.90742	74	
246.97618	74	
247.50791	72	
247.98343	66	
248.90012	512	1+
250.82866	82	
250.83437	74	
250.86107	86	
250.95287	206	
251.83305	282	1+
251.91158	206	
252.61455	86	
252.93072	72	
252.95862	130	
252.97382	214	
253.08709	66	
253.83189	76	
253.84773	84	
253.86124	70	
253.90649	328	1+
254.96629	100	
255.06223	62	
255.97244	64	
256.80224	72	
256.84592	60	
256.90483	68	
257.04861	64	
257.95688	72	
258.44008	92	
258.84493	138	
259.93254	76	
260.79634	72	
260.81846	108	
261.15186	82	
261.83242	198	
263.83369	62	
263.85989	112	
264.86541	68	
265.03774	70	
265.86344	64	
267.83866	116	
268.82884	84	
268.84402	546	1+
268.85950	70	
268.96590	76	
269.18562	72	
269.80428	86	
270.80138	64	
271.83702	74	
271.85073	152	
271.91999	170	
271.96579	142	
272.86466	76	
273.79026	100	
273.80657	78	
273.94488	106	
274.03221	72	
274.18075	64	
274.86250	158	1+
276.85709	816	1+
277.66449	116	
277.83539	168	
277.96095	66	
278.82122	72	
278.83441	446	1+
279.85577	66	
279.94215	76	
280.26083	60	
280.80762	64	
281.95318	76	
283.09545	184	1+
284.12628	88	
285.85323	108	
285.95040	80	
286.76319	68	
286.85188	528	1+
286.91084	72	
288.10795	70	
288.85792	220	
290.85515	82	
291.85478	86	
291.88839	66	
292.41740	84	
293.10513	84	
293.16933	80	
294.11170	66	
294.86672	254	1+
295.02675	94	
296.97668	78	
297.99304	202	1+
298.94771	62	
299.83590	64	
299.87473	100	
299.90418	64	
302.83088	82	
303.88287	72	
304.94568	66	
306.73246	62	
307.85816	84	
307.88400	66	
308.86672	376	1+
308.89696	232	
309.86988	260	1+
309.95355	74	
310.84938	78	
313.02679	64	
313.15349	86	
314.08358	74	
316.45321	70	
318.82776	70	
319.00344	72	
320.12690	72	
320.15975	88	
320.94960	66	
321.12761	66	
323.91704	66	
324.12691	66	
324.89448	70	
328.88629	74	
331.87693	76	
332.78576	74	
333.82971	72	
335.20271	72	
336.82814	66	
337.03544	66	
338.05497	78	
340.36839	114	
END IONS

###FS:    #m/z: 322.93064 #charge 1+
###MS: 161
###MSMS: 162
BEGIN IONS
TITLE=Cmpd 121, +MS2(322.9306), 28.0-35.0eV, 3.5min #162
RTINSECONDS=210.241
SCANS=161-162
PEPMASS=322.93064	471686
CHARGE=1+
180.86090	58	
182.87288	84	
192.88996	70	
193.89228	92	
195.92049	78	
196.65637	72	
197.02683	64	
200.83374	96	
201.04670	196	1+
208.82926	70	
210.99976	72	
211.83327	52	
212.82878	74	
213.04879	76	
218.89702	96	
221.01877	84	
221.88326	56	
221.96709	66	
222.02938	80	
222.95065	54	
223.96578	52	
224.82066	120	
225.01450	94	
225.96589	90	
226.89524	78	
227.91651	54	
227.92956	68	
228.84780	166	
228.91564	70	
229.84382	68	
229.86265	56	
229.98597	70	
230.35995	56	
230.84502	110	
231.96359	70	
232.09056	64	
233.08312	56	
233.47315	98	
233.95391	58	
234.93528	82	
235.04824	72	
235.09731	76	
236.83365	56	
237.99006	80	
238.50780	60	
238.83962	92	
238.88390	52	
240.08449	54	
240.82189	516	1+
240.94116	770	1+
240.98139	76	
241.42579	86	
242.06141	72	
242.94236	1270	1+
243.84798	222	1+
243.87979	82	
244.82161	296	1+
244.93863	408	
246.91028	120	
246.98062	92	
247.86263	86	
248.99770	66	
253.29010	84	
253.95899	92	
254.84240	64	
254.91307	58	
255.78024	70	
256.83868	118	
256.85532	76	
258.83306	490	1+
258.95554	82	
258.97131	70	
259.80382	68	
260.34089	88	
260.82732	626	1+
260.83472	56	
261.35540	84	
261.83035	490	1+
262.93854	56	
263.07794	70	
263.87723	56	
263.98101	68	
264.85050	142	
265.16134	78	
266.16188	66	
266.47051	86	
266.85507	132	
267.85730	82	
267.87169	80	
269.08476	72	
269.79625	80	
269.85847	70	
270.58138	82	
272.78157	54	
273.79254	82	
274.81310	68	
275.20840	62	
276.43007	78	
277.08788	102	
277.94275	80	
278.86057	78	
279.08997	608	1+
279.92157	72	
281.85817	72	
282.27674	56	
282.86294	62	
283.07166	72	
283.84889	66	
284.29308	364	
284.82195	64	
284.84780	52	
284.87357	202	
285.07498	92	
285.84691	88	
287.79447	88	
287.88271	80	
287.92856	52	
288.19951	96	
288.85855	78	
289.87661	84	
291.12335	60	
292.43650	70	
293.86380	72	
294.17531	56	
295.87982	56	
296.01467	66	
297.79216	86	
297.81948	54	
298.82477	70	
299.78113	122	
300.84052	72	
301.84236	62	
301.87859	54	
302.75635	62	
305.07224	56	
307.77606	58	
307.89019	64	
307.99189	62	
309.12185	92	
309.88670	84	
309.97319	84	
311.10268	72	
312.06532	66	
312.80273	70	
313.80163	112	
313.99648	72	
314.81537	80	
314.95406	66	
317.02610	56	
317.72774	80	
318.76868	78	
320.00244	56	
321.01326	64	
321.94865	70	
322.86362	72	
323.88670	148	
324.89067	56	
325.42807	70	
326.94303	98	
327.71188	52	
END IONS

###FS:    #m/z: 340.94119 #charge 1+
###MS: 161
###MSMS: 163
BEGIN IONS
TITLE=Cmpd 122, +MS2(340.9412), 28.0-35.0eV, 3.5min #163
RTINSECONDS=211.021
SCANS=161,163
PEPMASS=340.94119	202876
CHARGE=1+
124.63680	84	
167.86266	80	
194.52710	86	
196.88061	72	
197.90167	106	
200.86827	74	
200.88070	68	
201.91935	68	
209.93090	68	
209.94862	82	
210.93913	102	
211.95532	66	
212.04803	68	
212.30731	72	
212.87736	104	
213.10070	76	
213.87987	74	
213.93890	66	
215.88656	334	
221.96715	72	
222.08604	90	
225.87919	80	
226.89159	92	
228.90831	72	
230.88941	224	
231.88836	178	
232.89100	118	
232.97088	72	
233.89924	164	
235.79983	66	
236.88329	70	
237.15552	84	
238.07011	72	
238.84756	70	
240.83259	66	
240.84687	136	
240.96440	70	
241.33215	82	
241.84305	176	
241.90568	134	
241.95250	78	
242.47793	74	
242.84485	74	
243.83983	122	
244.04473	76	
244.58801	92	
244.83077	152	
246.84208	90	
249.90061	114	
249.94804	94	
252.08179	110	
252.81769	80	
252.91314	72	
253.16506	72	
253.83178	68	
254.92256	88	
256.85525	78	
256.91056	150	
257.86920	80	
257.89758	164	
257.92518	86	
258.84804	814	1+
258.96569	74	
259.96030	72	
260.83714	406	1+
261.98956	100	
262.07710	76	
262.80126	136	
262.88272	92	
262.96847	72	
263.79775	76	
263.88710	68	
264.86102	136	1+
267.98400	86	
268.84823	144	
270.04436	66	
270.85224	70	
271.83925	74	
272.36372	100	
272.85266	74	
272.93746	74	
273.54652	78	
273.92456	66	
274.85498	140	
275.89724	70	
276.85733	474	1+
277.92833	132	
278.82560	72	
278.84811	312
[truncated: 2,410,503 more chars]
