# Supplementary material for: High-Throughput Venomics
Source: J Proteome Res. 2023 Apr 3;22(6):1734–46. doi: 10.1021/acs.jproteome.2c00780 (PMC10243144; doi:10.1021/acs.jproteome.2c00780)
Supplement: Supplementary file 9 — pr2c00780_si_009.zip [file pr2c00780_si_009.zip › Manual files/Calloselasma rhodostoma MGF/210702_Calloselasma_halfplate000094_5.1.201.mgf]

###	D:\Data\Julien\210702_Cr_half_TFA\210702_Calloselasma_halfplate000094.d\ProteinAnalysisResults.mgf
###	D:\Data\Julien\210702_Cr_half_TFA\210702_Calloselasma_halfplate000094.d\analysis.baf
###	210702_Calloselasma_halfplate000094.d
###	Instrument: maXis HD
###	Manufacturer: Bruker
###    PeakWidth 0.30, MiniumIntensity 10, S/N 1Apply threshold 0, Threshold 10
###    Retain Residuals no, Create neutrally no,
###    FullScan Parameters: AdductIon (+)+H (-)-H, LowMass 0, HighMass 8000, MaxCharge charge decon 4, MinPeaks 3
###    Perf. isotope decon yes, Max Charge Istopic decon 6, MW agreement 0.00, Abund. cutoff 2.00, Envelope cutoff 75.00
###    MaxRes   Parameters: AdductIon (+)+H (-)-H, LowMass 0, HighMass 8000 
###    Perf. isotope decon yes, Max Charge Istopic decon 6, Abund. cutoff 2.00
###    MSn      Parameters: AdductIon (+)+H (-)-H, LowMass 0, HighMass 8000 
###    Perf. isotope decon yes, Max Charge Istopic decon 4, Abund. cutoff 0.05
###    Global Charge Limit: no 3, Prefer FullScan Result: yes, Export what: 2 (0=non deconv/1=deconv only/2=mixed), NoMSMSSignals: 150, Intensity threshold: 10, NoMSSignals (deconv): 2, NoMSSignals (non-deconv): 2, NormalizeData: no, SingleCharged: yes
###
COM=210702_Calloselasma_halfplate000094.d
USERNAME=Demo User

###FS:    #m/z: 322.93026 #charge 1+
###MS: 2
###MSMS: 3
BEGIN IONS
TITLE=Cmpd 1, +MS2(322.9303), 28.0-35.0eV, 0.0min #3
RTINSECONDS=1.8865
SCANS=2-3
PEPMASS=322.93026	2717294
CHARGE=1+
206.94046	5208	
208.94631	12406	1+
211.94452	37550	1+
213.94011	30730	1+
215.88806	5600	
215.93850	4442	
217.94089	8800	
222.95097	72948	1+
223.61788	3396	
226.80037	5180	
226.94708	166200	1+
227.19914	4654	
228.94290	329036	1+
229.45470	3190	
230.62517	2966	
231.95226	19634	1+
233.94799	3586	
234.97056	5998	
234.99825	4756	
235.12925	2960	
235.14178	3582	
237.12950	4910	
238.14530	24004	1+
238.45493	5008	
239.14710	16264	1+
239.98116	3348	
240.23058	5742	
240.96241	26522	1+
241.46282	2976	
242.96217	5564	
243.22983	6334	
243.46544	2878	
243.63392	3258	
243.88253	4838	
244.95749	89398	1+
245.63165	10194	
245.94366	8102	
246.13345	4038	
246.95259	98218	1+
248.03240	5998	
249.03881	3428	
249.90915	19082	1+
249.97185	90454	1+
250.11693	5688	
250.94705	46460	1+
250.99794	4836	
251.19913	3632	
252.47041	4178	
252.63928	5342	
252.94805	10832	
252.97160	1216270	1+
253.13964	3590	
253.18888	2988	
253.21360	3644	
253.90564	29774	1+
254.94204	156176	1+
254.96693	413862	1+
255.23006	4950	
256.26119	5646	
256.91331	12042	1+
256.96451	59964	1+
258.88508	5270	
258.91028	5384	
258.96420	17646	1+
259.64570	2926	
260.16031	8788	1+
260.19455	3598	
260.97866	3712	
261.97995	10906	
262.96989	3360	
263.05635	11324	1+
263.13600	9866	1+
263.97906	189540	1+
265.64652	4284	
265.97667	19680	1+
266.14734	2950	
266.16377	3922	
267.64454	5554	
267.97384	64474	
268.95902	18752	
269.97273	37926	1+
271.87470	3686	
271.91798	4322	
272.88167	13060	1+
272.95252	23086	1+
274.09050	3782	
274.27285	4816	
274.65211	4958	
277.07173	3178	
278.11220	3304	
279.09197	3802	
279.22950	3848	
281.15575	3558	
281.24561	5944	
281.65873	3694	
281.98894	2960	
282.17502	5172	
282.27772	9620	
282.82579	3280	
283.17408	10798	
283.26113	8714	1+
283.94690	8326	
284.29260	4456	
285.94201	166730	1+
285.98367	23372	1+
287.25218	16166	1+
287.66013	7718	
288.06399	5950	
288.16091	3852	
288.20377	3516	
288.25239	9400	1+
289.65785	7816	
289.88556	4146	
290.14250	13998	
290.26715	22970	1+
290.64367	3450	
290.89273	6830	
291.10042	9270	1+
291.19694	3398	
291.97401	11982	1+
292.05949	17694	1+
292.10345	6216	1+
293.20990	3516	
293.97578	32034	1+
293.99752	55176	1+
294.17995	23366	1+
294.93638	12072	1+
295.13117	6294	1+
295.22430	7094	
295.96870	5520	
295.99263	27320	1+
296.29334	3974	
296.66561	4806	
297.08013	3762	
297.16602	2990	
297.24054	8070	1+
297.90483	4282	
298.08452	3024	
298.14016	3774	
298.27244	4064	
298.90668	4546	
298.96768	2880	
300.28812	5420	
302.17453	18524	1+
302.30374	14196	1+
302.94517	11986	
303.67286	2848	
303.95234	35008	1+
303.99583	13534	1+
304.28282	4800	
304.92453	5308	
305.26747	8870	1+
305.95346	5438	
306.07449	3448	
306.90523	5118	
307.08285	6050	
307.24686	55592	1+
307.83171	14526	
308.14317	7778	1+
308.16250	12098	1+
308.21471	6824	1+
308.49912	2866	
308.87146	18628	1+
309.18755	2890	
309.27524	3080	
309.67280	7208	
310.15892	3426	
310.17223	3688	
310.30900	11576	1+
310.96651	3712	
311.16752	4950	
311.21994	3750	
311.27525	4040	
311.40993	4020	
311.67026	7312	
311.86980	45970	1+
311.90577	3256	
311.93544	12244	
311.98684	23736	1+
312.17458	4764	
312.32421	5090	
312.80490	5066	
312.90161	10288	
312.94716	8166	
313.17518	3314	
313.27369	4196	
313.29086	10530	1+
313.86567	17826	1+
313.92957	289294	1+
314.67596	2922	
314.89371	7114	
316.28268	13774	1+
316.31883	5314	
316.49584	4400	
316.86473	3248	
316.94053	9196	
317.21574	3160	
317.87163	4032	
318.29885	31398	1+
318.67928	2858	
318.93509	183464	1+
320.93473	312682	1+
322.19333	4402	
322.87860	15060	1+
322.90792	13194	
322.93014	6155204	1+
323.11532	6936	
323.17411	14296	1+
323.23812	8670	1+
323.27263	3004	
323.33641	3276	
323.37882	4698	
324.10104	2898	
324.13048	10104	1+
324.28948	3792	
324.32277	9628	1+
324.87749	18924	1+
325.25374	25238	1+
325.28764	3244	
325.90119	4934	
326.17182	11710	1+
326.20083	4340	
326.30440	5066	
326.87237	159952	1+
326.96913	11836	1+
327.00662	5666	
327.19998	14128	1+
327.26955	37402	1+
328.11183	3588	
328.31967	4296	
END IONS

###FS:    #m/z: 340.94089 #charge 1+
###MS: 2
###MSMS: 4
BEGIN IONS
TITLE=Cmpd 2, +MS2(340.9409), 28.0-35.0eV, 0.1min #4
RTINSECONDS=2.659
SCANS=2,4
PEPMASS=340.94089	1096574
CHARGE=1+
205.01612	140	
208.95896	144	
211.15262	266	
212.10578	136	
213.88161	242	
213.93951	4310	1+
215.88778	1646	1+
215.93759	1090	1+
216.95449	224	1+
217.88346	500	1+
221.88164	150	
223.95974	184	
226.86767	144	
226.94601	254	
227.13605	186	1+
228.17660	142	
229.95356	142	
230.11661	330	1+
230.90559	156	
231.12265	232	1+
231.89179	206	
231.95105	3984	1+
232.04083	334	1+
232.16177	222	1+
233.04474	290	1+
233.08452	138	
233.09781	312	1+
233.89868	800	1+
233.94784	856	1+
234.06764	140	
235.89352	540	1+
235.94874	418	1+
236.10087	168	1+
236.12252	416	1+
237.06501	324	1+
238.04393	198	1+
238.20690	138	
239.14807	136	
239.17277	144	
240.09104	200	
240.23097	1192	1+
241.01474	296	1+
241.03373	216	
241.11447	202	1+
241.89296	296	
243.94776	174	
244.03858	1220	1+
244.12663	154	
244.96161	186	
245.07441	218	
246.97741	200	
247.04634	178	
247.24021	136	
247.94365	238	1+
248.03043	254	
248.99152	194	
249.03904	750	1+
249.13273	540	1+
249.96244	512	
250.03085	140	
250.16909	142	
250.21096	136	
250.96197	948	1+
250.99185	180	
251.00314	156	
251.03600	388	1+
251.10625	240	1+
251.15186	294	
252.16613	224	1+
252.93576	152	
253.09868	164	
254.13395	278	1+
254.28323	140	
254.96696	2314	1+
255.07368	560	1+
255.10589	164	
255.13632	396	1+
255.90681	418	1+
256.04881	146	
256.96495	908	1+
257.02227	136	
257.06127	240	1+
259.02764	166	
259.23890	152	1+
260.00742	310	1+
260.15536	528	1+
260.66099	162	
260.98808	212	1+
262.96547	192	
263.05612	794	1+
263.10854	186	
264.07614	228	1+
264.15635	274	1+
264.26374	142	
264.95046	176	1+
265.22471	140	
265.25721	158	
265.85763	156	
266.01866	170	
266.11585	192	
266.24460	142	
266.90673	160	
266.99820	308	
267.09011	324	1+
267.13972	160	
267.25082	142	
268.01071	170	
268.12910	198	1+
268.14195	150	
268.90585	142	
268.96732	204	1+
269.19349	210	
270.99878	202	1+
271.04667	190	1+
271.19706	106	1+
272.15768	174	
272.93505	496	
272.98061	202	
273.11302	138	
274.97202	156	
275.05834	312	
276.05802	146	
276.85837	138	
277.93512	160	
279.14549	152	
279.96881	162	
280.09922	226	
280.11999	170	
280.13810	582	1+
280.20824	136	
280.25908	154	
280.93225	164	
281.01798	250	1+
281.04791	660	1+
282.16957	220	1+
282.20033	206	1+
282.27966	846	1+
283.08445	204	1+
283.10462	262	1+
283.13208	436	1+
284.87163	154	
285.20559	146	
286.01231	182	1+
286.13074	210	1+
286.91965	206	
286.95563	228	1+
288.06510	1612	1+
288.20240	508	1+
289.09947	168	
290.06831	168	
290.14461	340	1+
290.17888	136	
290.99913	142	
291.11823	266	1+
291.24836	140	
291.28806	156	
291.94686	322	1+
292.87328	178	1+
293.06702	198	
293.11116	344	1+
293.16250	146	
293.29034	150	
294.14078	244	1+
294.15734	138	
294.28016	270	1+
294.92155	210	1+
295.30695	162	
295.97112	554	1+
295.99424	344	1+
296.11289	154	
296.12598	186	
296.23946	320	1+
296.32957	438	1+
296.86848	182	
296.90007	188	1+
296.99580	228	1+
297.06727	212	
297.24309	258	1+
297.79329	128	1+
298.08587	368	
298.31082	316	1+
298.93216	172	
299.05999	558	1+
299.14743	150	
299.17917	290	1+
300.99167	154	
301.08614	144	
301.13390	226	1+
302.17756	598	1+
302.24852	158	
302.26715	176	
303.21342	192	1+
303.22364	198	1+
303.93116	136	1+
304.26263	134	
304.77263	180	
305.27976	392	1+
306.07622	144	
306.14693	194	
306.30234	158	
306.79918	260	1+
306.88592	360	1+
307.08421	164	
307.24406	326	1+
307.88953	256	1+
308.12968	590	1+
308.29495	518	1+
308.66723	228	
309.02658	138	
309.13470	504	1+
310.16386	334	1+
310.20617	270	1+
310.30826	300	1+
310.87800	190	
311.02485	294	
311.86404	234	1+
311.88348	568	1+
312.02744	674	1+
312.18552	176	
313.03122	492	1+
313.19817	136	
314.16131	242	1+
316.15409	164	
317.16835	142	
317.68352	144	
317.87300	172	
318.05381	184	
319.09133	226	
320.15472	178	
320.97005	140	
321.00897	136	
321.18256	158	
321.21973	188	
322.04100	310	1+
322.13526	390	1+
323.04325	216	1+
323.16544	160	
323.23935	1008	1+
324.32470	178	
324.89579	464	1+
325.04730	142	
325.88409	178	
325.95493	426	1+
326.13321	138	
326.17204	550	
326.34143	354	1+
326.80986	148	
326.95769	382	1+
327.16457	292	
328.00888	152	
328.12337	216	1+
328.18984	434	1+
328.89019	212	
330.19246	328	1+
332.09092	1076	1+
332.33242	162	
333.16959	176	
334.13733	398	1+
336.31155	224	1+
336.79814	270	1+
336.94773	148	
336.98038	156	
337.05390	140	
337.09451	340	1+
337.19694	354	
337.35681	164	
338.16923	136	
338.70509	134	
338.91696	156	
339.13374	210	1+
339.20495	360	1+
340.30413	234	1+
340.39274	774	1+
341.24825	188	
341.27567	388	1+
342.20242	622	1+
342.31525	484	1+
342.90730	154	
342.97186	144	1+
343.03704	162	
343.18319	318	1+
343.23762	140	
343.25954	274	1+
345.90933	290	1+
END IONS

###FS:    #m/z: 363.95708 #charge 1+
###MS: 2
###MSMS: 5
BEGIN IONS
TITLE=Cmpd 3, +MS2(363.9571), 28.0-35.0eV, 0.1min #5
RTINSECONDS=3.431
SCANS=2,5
PEPMASS=363.95708	656788
CHARGE=1+
183.93376	140	
189.86195	294	
191.86013	210	
198.95155	164	
200.00897	240	1+
201.12046	144	
205.94795	160	
207.87307	188	
208.94574	256	
208.95736	190	
209.12591	148	
209.87774	548	1+
209.94354	644	1+
212.87954	1964	1+
214.89174	406	1+
218.10711	200	1+
222.95048	2040	1+
224.94902	2354	1+
224.97940	224	
225.88668	330	1+
226.11719	344	1+
226.94779	7208	1+
226.97226	204	
227.93278	542	
227.99886	142	
228.89557	448	
228.94260	8216	1+
230.02435	186	1+
230.15772	160	1+
230.61973	328	1+
230.88989	2860	1+
232.01864	174	
232.88554	556	1+
233.04425	308	1+
234.09928	372	
234.14473	306	
234.88015	236	
235.00670	230	1+
235.05741	172	
235.07959	214	
235.11798	1142	1+
235.14763	170	
235.90491	140	
236.97196	162	
237.13170	382	1+
238.06985	358	1+
239.03524	270	1+
240.96267	1038	1+
241.01115	240	1+
241.06025	158	
242.07779	142	
242.85408	170	1+
242.95989	1366	1+
243.08186	146	
243.09305	262	1+
243.11297	302	1+
244.03576	1402	1+
244.12922	200	
244.39926	110	1+
244.95752	3992	1+
245.07260	518	
245.94531	572	
246.09354	148	
246.90489	142	1+
246.95288	3750	1+
246.97865	322	1+
247.16794	276	1+
248.03552	870	1+
248.85509	196	
248.89951	786	1+
248.97425	154	
249.13639	332	1+
249.21929	156	
249.57905	218	1+
250.06737	244	1+
250.22134	150	
250.90222	178	
250.94571	222	1+
250.96814	148	
251.39172	88	1+
252.10861	478	1+
252.13688	362	
253.09155	208	
253.91294	376	1+
254.14803	268	1+
255.07959	142	
256.11838	162	
258.13819	210	1+
258.99642	254	1+
259.12320	192	1+
259.90801	140	
259.97379	270	
260.00266	174	1+
260.96902	1308	1+
261.15101	400	
262.09658	180	
262.14124	172	
262.98921	138	
263.05468	512	1+
263.17354	166	
263.94773	288	1+
263.97474	300	1+
264.10983	170	1+
264.23125	138	
264.24125	148	
265.05841	180	
265.08856	268	1+
265.16238	284	1+
265.97303	274	1+
266.09347	196	1+
266.24502	554	1+
267.97385	380	
268.06656	354	1+
268.12069	352	1+
268.96474	1134	1+
269.02496	224	
269.06854	262	1+
269.12275	330	1+
269.14525	218	1+
269.96978	804	1+
269.99714	272	1+
271.08383	184	
271.14951	200	
271.17633	180	
272.93708	178	
273.08259	168	
273.10474	186	
273.84304	142	1+
274.07916	152	
275.06131	744	1+
275.98829	148	
276.12065	398	1+
276.14334	454	1+
277.08790	200	
277.13026	330	1+
277.99434	154	1+
279.10407	324	1+
279.61603	232	
279.93862	196	1+
280.10407	200	1+
280.13351	206	1+
280.25874	160	
280.29557	208	
280.79015	232	1+
281.02386	286	1+
282.01078	282	1+
282.07681	168	
282.28251	328	1+
283.06537	214	1+
283.98612	414	1+
284.21073	190	1+
285.13729	406	1+
285.28792	130	1+
285.84711	588	
285.86127	290	1+
285.90870	444	1+
286.07033	314	1+
286.09547	150	
286.90864	326	1+
287.02293	372	1+
288.06241	2492	1+
288.12845	296	
288.20494	206	1+
288.62997	172	
289.08342	302	
289.14831	414	1+
290.78487	202	
291.03528	148	
291.11926	814	1+
291.28672	192	1+
291.95338	182	1+
292.05800	512	1+
292.85968	166	
293.86127	184	
294.08973	158	
294.15079	452	
294.28022	206	
295.13841	236	1+
295.87753	176	
295.93269	142	
296.90637	270	1+
296.97043	150	
297.14592	252	1+
297.16946	214	1+
297.85478	184	1+
297.93808	266	1+
298.22096	116	1+
298.80078	174	
299.00099	188	
299.15410	200	
300.06565	174	
300.28471	228	1+
300.64528	242	
300.80929	368	1+
300.85810	142	
301.11042	324	1+
301.13620	162	
301.24012	208	
302.05222	258	1+
302.08652	148	
302.22492	352	
302.76455	262	1+
303.17512	182	1+
303.80878	196	
303.85432	680	1+
303.95631	164	
304.21534	328	1+
304.80992	198	
304.95120	228	1+
305.11199	414	1+
305.13579	218	
305.78869	862	1+
305.88034	464	1+
305.91993	142	
306.03818	138	
306.07887	410	1+
306.79408	620	1+
306.88735	492	1+
307.08218	350	1+
307.13997	272	
307.28514	200	
308.06431	266	1+
308.29426	918	1+
309.15978	578	1+
309.27907	142	
310.30904	752	1+
310.87336	238	
310.95592	168	
311.02520	330	1+
311.37868	154	
312.95580	340	1+
313.03134	208	
313.84053	270	1+
313.85534	224	1+
314.00999	298	1+
315.09414	304	1+
315.15778	184	
316.86418	204	1+
316.93493	142	
317.18650	168	1+
318.11111	214	1+
318.27716	152	
318.84067	186	1+
319.08300	306	
319.24504	204	1+
319.93465	216	
320.08437	164	
320.16864	152	
320.91832	148	
321.12942	232	
321.82106	184	
321.86711	344	
322.08694	144	
322.18602	262	1+
322.30623	138	
322.89325	176	1+
323.01850	394	1+
323.04925	184	1+
323.65756	160	
324.12923	348	1+
324.24440	190	
324.31995	388	1+
324.89197	446	1+
324.98536	236	1+
325.24927	392	1+
326.17307	260	
326.19151	156	
326.87314	342	1+
327.16394	546	1+
327.19192	516	1+
327.79709	166	
328.19488	360	1+
328.89797	216	
329.14757	164	
329.87597	150	
330.05343	208	1+
331.19169	144	
332.08949	2048	1+
334.32075	158	1+
335.91872	256	1+
336.08692	360	1+
336.94586	634	1+
337.01401	170	1+
337.04264	198	1+
337.08789	318	1+
338.13991	378	1+
338.31220	160	
339.14169	310	1+
339.83023	324	1+
340.08945	202	
340.94064	330	1+
341.06268	232	1+
342.09470	180	1+
342.28096	222	
342.90497	216	1+
343.97045	244	1+
344.19970	154	
344.27850	366	1+
345.03724	204	1+
345.15346	212	
345.19589	774	1+
347.23058	322	
349.12587	720	1+
349.15954	610	1+
349.32087	208	
350.10530	542	1+
351.33992	368	1+
352.13520	170	
353.89358	156	
356.34837	158	
357.05476	216	
357.17858	148	
357.22386	254	
357.97476	174	1+
358.10891	286	1+
358.15530	156	
359.32155	268	1+
360.19155	204	
360.25425	190	
361.00150	186	1+
361.28690	162	
361.35793	262	1+
362.22920	274	1+
362.34426	248	1+
363.01364	202	1+
363.15161	156	
363.21047	188	
364.07710	200	1+
364.28310	646	1+
365.12336	184	
365.19826	182	1+
365.24757	120	1+
365.28592	568	1+
365.31105	270	
365.38654	328	1+
366.31522	214	
367.13467	1144	1+
367.32952	826	1+
368.22058	168	
368.42371	2940	1+
369.11567	188	
END IONS

###FS:    #m/z: 322.93029 #charge 1+
###MS: 6
###MSMS: 7
BEGIN IONS
TITLE=Cmpd 4, +MS2(322.9303), 28.0-35.0eV, 0.1min #7
RTINSECONDS=7.1365
SCANS=6-7
PEPMASS=322.93029	2648092
CHARGE=1+
153.83447	116	
181.86436	128	
190.12005	142	
191.95492	636	1+
192.88822	428	
196.09806	120	
199.11004	134	
200.01159	314	1+
201.04305	168	1+
204.00439	200	
205.01260	138	
205.94962	728	1+
208.99235	118	
209.12766	398	
212.90069	168	
213.89827	122	
214.02865	224	
214.11743	162	
215.88841	628	1+
217.10777	132	
218.86295	244	1+
219.03155	266	1+
221.03253	228	1+
221.94517	188	
222.95388	954	1+
222.97420	222	1+
223.04584	198	1+
224.93027	260	1+
224.97297	132	
225.01880	130	
226.11567	172	
226.15303	742	1+
227.10202	286	
228.10312	204	
229.93164	134	
230.86046	342	
231.02646	138	
231.12234	974	1+
232.89443	414	1+
233.04455	344	
233.06656	310	1+
233.15101	152	
234.03952	224	1+
235.08279	116	
235.11883	148	
236.11245	372	1+
236.86158	162	
237.06410	120	
237.09603	310	1+
238.02512	122	
238.06862	124	
238.87437	236	1+
239.08159	704	1+
240.14430	122	
240.88564	334	1+
240.94167	184	
240.96465	580	1+
241.04994	116	
241.94761	120	
242.94284	672	1+
243.03397	1094	1+
243.88336	584	1+
244.03921	960	1+
244.07342	316	1+
244.12725	688	1+
244.97429	172	
245.94214	112	
246.12704	338	1+
246.16496	184	
246.41169	122	
246.57564	114	
246.95820	186	1+
246.97704	454	1+
247.16164	130	
247.18026	152	
248.03542	1296	1+
248.13023	278	1+
248.98475	154	1+
249.04028	890	1+
249.15552	142	
250.14695	404	1+
250.65598	146	
250.90002	246	1+
251.00392	210	1+
251.08151	132	
251.78895	168	
251.92872	146	
252.11050	296	
253.11022	178	
253.16669	146	
254.07446	246	1+
254.12749	206	
254.92144	128	
255.02783	176	
255.04060	122	
255.10696	844	1+
256.00578	218	1+
256.12723	118	
257.12230	212	1+
258.06986	124	
258.94615	122	
259.14623	118	
259.16973	116	
260.16838	114	
260.99211	170	
261.01986	118	
261.09284	200	1+
261.15461	122	
262.04764	190	
262.13916	172	
262.17078	158	
263.05820	1238	1+
263.56729	136	
263.97985	618	1+
264.01497	348	1+
264.96346	156	
265.06048	172	
265.24447	262	1+
266.04518	332	1+
266.86565	220	
267.00879	168	
267.05893	214	1+
267.12129	246	1+
267.93322	132	
268.00184	988	1+
268.08762	292	1+
268.17326	436	1+
268.47879	118	
268.95834	244	
269.97680	118	
270.28108	188	
271.06869	116	
272.13399	930	1+
272.80460	124	
272.85765	146	
272.95273	164	
273.91795	198	1+
274.15380	340	
275.05808	258	
275.80931	136	
276.18530	138	
277.07103	200	
277.09466	616	1+
277.15499	330	1+
277.81773	122	
278.07402	166	
278.12263	136	
279.09127	700	1+
279.19123	156	1+
279.22782	342	
280.11375	272	1+
280.14419	400	1+
280.98614	262	1+
281.05257	370	1+
281.24769	162	1+
281.96292	192	1+
282.27786	442	1+
282.91786	136	
283.02551	124	
283.07613	428	1+
283.10814	122	
284.21219	138	
284.29416	1500	1+
284.67781	118	
284.87678	392	1+
285.20431	344	1+
285.97761	124	
286.04497	128	
286.91969	190	
287.10198	240	1+
288.06606	816	1+
288.20203	190	
288.96175	182	1+
289.07003	456	1+
289.15915	180	
289.88092	258	
290.14595	116	
291.01423	138	
291.12147	154	
292.06295	652	1+
292.16359	974	1+
292.81548	134	
293.06730	442	1+
293.13053	118	
294.17896	480	
295.18651	276	
296.11975	182	
297.04235	164	
297.07491	124	
298.05708	354	1+
298.21898	128	
299.06072	248	1+
299.09712	134	
300.14081	150	
300.86616	140	
300.94011	260	1+
301.03159	200	1+
301.11806	122	
302.14796	714	1+
302.24421	170	
302.88684	118	
303.25758	176	1+
304.18602	248	1+
305.02781	144	
306.21096	266	1+
306.28025	158	
306.31055	250	1+
306.88314	240	
306.95580	214	1+
307.08451	468	1+
307.28334	294	
307.88143	450	1+
308.13488	196	
308.29364	1140	1+
309.04564	348	1+
309.13983	268	1+
309.25741	208	
309.90210	230	1+
310.17681	152	
310.30957	592	1+
310.86241	138	
310.87898	284	1+
311.02783	400	
312.02965	1020	1+
312.10058	156	
313.03268	576	1+
313.87983	322	1+
316.06273	246	1+
316.18853	274	1+
316.88886	152	
317.10145	120	
318.11335	270	1+
318.31058	114	
319.04181	162	1+
319.13846	178	
319.16209	132	
319.17460	120	
320.15888	924	1+
320.18652	152	
320.25215	312	1+
321.12401	142	
322.07348	266	1+
322.12014	118	
322.16251	258	
322.18707	126	
322.98253	118	
323.23794	3618	1+
323.27684	148	
323.30976	234	
323.63628	174	
324.13653	588	1+
324.20437	1316	1+
324.29178	214	
324.89634	264	
325.08980	218	1+
325.11236	216	1+
325.29522	146	
325.32021	194	
325.89837	412	1+
326.30146	132	
326.37566	118	
327.24608	280	1+
328.08471	114	
END IONS

###FS:    #m/z: 363.95719 #charge 1+
###MS: 6
###MSMS: 8
BEGIN IONS
TITLE=Cmpd 5, +MS2(363.9572), 28.0-35.0eV, 0.2min #8
RTINSECONDS=7.9085
SCANS=6,8
PEPMASS=363.95719	661918
CHARGE=1+
189.86292	478	1+
191.85894	414	
191.95524	206	
192.89031	204	1+
198.12166	180	
200.88491	138	
200.94758	136	
201.12411	158	
207.87805	750	1+
208.94389	142	
209.94340	1256	1+
212.87931	2190	1+
216.40826	140	
221.94339	154	
222.95308	1540	1+
223.89815	200	1+
224.94917	2144	1+
224.97587	254	
225.09366	148	
226.12065	468	1+
226.89537	166	
226.94806	6726	1+
227.06467	218	
227.14622	96	1+
227.88077	146	
227.93510	320	
228.89406	624	1+
228.94293	6702	1+
229.00280	228	1+
230.88958	2754	1+
232.07893	160	
232.88737	670	
232.95292	270	1+
233.13923	698	1+
234.09816	162	
234.14431	704	1+
234.38609	184	1+
234.88247	272	
235.07993	278	1+
235.11628	820	1+
237.13141	194	
238.21788	132	
240.04337	258	1+
240.08337	142	
240.94193	190	
240.96255	1854	1+
242.08155	206	1+
242.90593	256	1+
242.95938	1200	1+
243.00558	304	1+
243.05503	138	
244.00851	236	1+
244.03865	464	1+
244.95798	3928	
245.07589	296	
245.11568	160	1+
245.84919	188	1+
245.94392	526	
246.08076	234	
246.09825	432	1+
246.90546	264	1+
246.95290	4124	1+
247.06001	250	1+
248.03274	684	1+
248.85485	174	
248.90096	1290	1+
249.03885	400	1+
249.13282	410	1+
250.94475	182	
251.06936	168	
251.14370	218	
251.96027	258	1+
252.10827	472	1+
253.01886	168	
253.91273	280	1+
254.04243	272	1+
254.09562	134	
254.12643	332	1+
255.09839	140	
256.17870	142	
256.97557	138	
257.08454	368	1+
259.96795	1048	1+
260.04761	162	
260.97062	1248	1+
261.06898	204	1+
261.09700	134	
261.15707	344	1+
262.08892	174	
262.13874	256	1+
263.25135	222	1+
263.88492	142	
264.96762	438	1+
265.19093	158	
265.26155	236	1+
266.08183	354	1+
266.24424	332	1+
267.13234	232	1+
267.97552	534	
268.05987	212	
268.13966	356	1+
268.78938	356	1+
268.81122	288	1+
268.96208	888	1+
268.99978	174	
269.92458	150	
269.96709	560	1+
270.05669	430	1+
271.06125	334	1+
271.17329	188	
272.09069	140	
272.24238	140	
272.93345	374	1+
273.91527	162	
274.08935	218	1+
274.23407	194	1+
277.06985	328	
279.00713	150	
280.79229	206	
281.01197	142	
281.08343	204	1+
281.97596	140	
283.04202	156	
283.78857	148	
283.85144	224	
283.96888	194	1+
284.13198	218	1+
284.86986	232	1+
285.84768	642	1+
288.06505	1282	1+
288.12851	550	1+
288.20260	144	
288.92051	152	
289.01063	142	
289.15953	208	1+
289.87733	224	1+
289.99598	228	1+
290.86126	332	1+
291.11856	420	1+
291.80613	214	1+
291.97357	150	
292.05977	498	1+
292.12407	302	1+
292.44003	168	
294.03276	144	
294.27756	148	
295.13146	172	
295.87319	220	1+
296.11150	152	1+
296.64359	154	
296.92753	334	1+
297.14461	142	
297.96671	224	1+
298.08273	404	1+
298.14214	632	1+
298.17847	178	1+
299.88059	320	1+
300.92572	196	
301.02440	308	1+
301.10918	332	1+
301.14444	142	
301.79971	138	
301.86279	596	1+
301.97344	136	
302.02632	260	1+
302.22226	176	
302.58169	90	1+
303.80753	178	
303.85584	506	1+
304.76298	320	1+
304.96061	172	
305.00568	160	
305.13601	496	1+
305.15841	254	1+
305.79021	536	1+
306.13995	316	1+
306.79709	394	1+
306.88623	316	1+
307.12988	278	1+
307.28573	208	
307.30443	174	
307.89178	204	1+
307.94177	136	
308.14210	156	
308.29304	850	1+
308.79046	168	
310.16391	266	1+
310.30951	414	1+
311.02625	184	
311.05734	136	
311.86057	236	
311.88203	160	
312.03030	236	
313.02810	378	
313.15745	184	
314.10374	288	1+
314.88380	196	1+
315.26646	108	1+
318.93269	158	
319.08321	544	1+
319.30876	264	
319.87302	292	
320.15579	286	1+
320.22873	150	
321.09615	296	1+
321.12795	156	
321.29634	138	
321.81990	272	1+
321.86731	250	1+
323.02024	186	
323.07119	222	1+
323.22508	134	
323.23794	142	
323.87393	134	
323.92784	156	1+
324.02201	300	
324.16677	168	
324.32005	170	
325.24571	234	1+
325.89678	154	
326.06754	156	1+
326.12138	154	1+
326.16822	148	
326.24744	182	1+
326.87351	298	
327.09095	174	1+
327.33387	136	
328.18830	144	
328.89530	204	
329.20575	140	
329.31943	136	
329.82499	292	
330.99117	174	1+
331.87612	244	1+
332.09011	1192	1+
332.83199	140	
333.17903	134	
334.08675	154	
334.10693	154	
334.90586	202	1+
336.86562	136	
336.94736	668	1+
337.07050	204	1+
337.09040	144	
337.32857	168	1+
339.14128	474	1+
339.83198	192	
340.14462	370	1+
340.19073	142	
340.79917	134	
340.94172	184	
341.09026	148	
341.17997	250	1+
342.27762	204	
342.90151	514	1+
343.27051	152	
343.88587	306	1+
344.19663	822	1+
345.07140	226	1+
345.15006	150	
345.20086	704	1+
346.27692	206	1+
347.14613	140	
347.30546	162	
347.76942	196	1+
348.19644	266	1+
348.89366	182	1+
349.12418	846	1+
349.16155	316	
349.19589	304	1+
349.29183	144	
349.31890	940	1+
350.10763	262	
350.17959	164	
351.08691	214	1+
351.33843	338	1+
352.89059	182	
353.22660	182	
354.05266	164	
354.28907	186	
355.05464	184	
355.08278	162	1+
356.05495	164	
356.18427	174	
357.05677	498	1+
358.16084	174	
358.31304	174	1+
359.19016	348	1+
360.09316	202	
360.14035	136	
360.31576	336	1+
361.22831	342	1+
361.27940	332	1+
361.32230	238	1+
361.36131	142	
362.16185	330	1+
362.20239	522	1+
362.84494	140	
363.20569	308	1+
363.37331	296	1+
365.07489	238	1+
365.28559	516	1+
365.31521	216	
365.35309	204	1+
365.40013	236	1+
366.02709	414	1+
366.08083	188	1+
366.20334	176	
366.74124	158	
367.13429	1050	1+
367.16805	266	1+
367.20273	136	
367.33039	640	1+
368.36124	222	
368.39226	234	
368.42461	1904	1+
369.28581	252	1+
369.34654	152	
369.36495	136	
END IONS

###FS:    #m/z: 336.94654 #charge 1+
###MS: 6
###MSMS: 9
BEGIN IONS
TITLE=Cmpd 6, +MS2(336.9465), 28.0-35.0eV, 0.2min #9
RTINSECONDS=8.6805
SCANS=6,9
PEPMASS=336.94654	290590
CHARGE=1+
179.67049	134	
182.86751	192	1+
192.88835	188	
196.88431	140	
200.01484	136	
205.01637	186	
205.94746	422	1+
208.88738	138	
209.13139	134	
209.88438	384	1+
211.90682	134	
211.94474	12724	1+
212.87931	718	1+
213.02944	224	1+
213.94027	5228	1+
215.88832	892	1+
215.93775	1044	1+
217.88206	312	1+
217.93792	214	
218.02002	128	
219.03255	132	
223.96244	272	1+
226.11757	188	
227.04842	128	
227.10210	284	
227.95503	154	
228.89031	170	
229.95550	10616	1+
229.98709	118	
230.89026	1386	1+
231.03058	110	
231.11547	184	1+
231.94943	5328	1+
232.05692	118	
233.04516	340	
233.89918	720	1+
234.07939	524	1+
234.15205	242	1+
234.18717	96	1+
235.08215	442	1+
235.89280	394	1+
236.21299	118	
237.08094	184	1+
238.94902	336	1+
239.90230	164	
239.95157	288	1+
239.98376	130	
241.94927	110	
243.89589	378	1+
244.03963	120	
244.12601	394	
244.99874	158	
246.03715	144	
246.12569	276	1+
246.16100	778	1+
246.97592	188	
247.04103	134	
247.14938	132	
247.96582	2488	1+
248.03503	1554	1+
248.08683	222	1+
248.90196	628	1+
248.98863	276	1+
249.01233	138	
249.04038	1100	1+
249.88081	176	1+
249.96216	1284	1+
250.06485	188	
250.15305	444	1+
250.82112	276	1+
250.99362	156	
251.04080	510	1+
251.15520	376	1+
251.78512	140	
251.96363	148	
252.10471	192	
252.97173	6336	1+
253.19290	128	
253.90674	320	1+
254.08956	174	
254.96792	1698	1+
255.07334	650	1+
255.10957	132	
256.26691	124	
256.91572	208	
256.96614	418	1+
257.03975	206	1+
258.88554	122	
258.99173	342	1+
259.10535	240	1+
259.99345	262	1+
260.13454	130	
260.15922	506	1+
260.19715	202	
262.08584	188	1+
263.05624	1090	1+
264.11181	120	
264.15148	236	1+
264.81495	228	1+
265.01903	128	
265.15101	154	1+
265.25796	238	1+
266.99827	250	1+
267.02413	120	
267.07659	182	1+
267.80132	110	
268.17492	296	1+
269.05121	274	1+
270.98269	854	1+
271.45263	122	
271.80288	116	
271.91738	164	
272.00278	256	1+
272.06470	128	
272.13763	138	
272.18502	192	1+
272.85522	136	
272.97640	488	1+
273.11254	364	1+
273.15428	346	1+
273.91299	218	1+
274.15399	258	1+
274.79374	130	
274.98338	298	1+
275.05585	338	1+
275.13469	322	1+
275.85845	114	
276.17025	112	
276.20259	202	1+
276.84107	158	
277.07449	306	
277.96172	202	
278.07901	190	
278.95998	132	
279.00823	260	1+
279.09580	320	1+
280.26249	168	1+
280.81074	130	
280.85887	172	1+
280.95806	158	
281.05061	430	1+
281.08937	126	
282.02657	416	1+
282.11721	166	
283.02805	362	1+
283.79046	170	
284.11921	196	1+
284.13829	132	
285.20339	196	
285.68485	150	
286.06620	152	
287.16147	214	1+
288.00977	396	1+
288.06355	392	1+
288.86287	146	
288.92878	276	1+
289.14526	130	
290.07543	116	
290.15677	118	
290.87351	258	1+
291.10244	316	1+
292.06214	1174	1+
292.10521	278	1+
292.16435	288	1+
293.21811	214	1+
293.43450	154	
293.87240	146	
294.02731	142	
294.67370	252	1+
294.89448	260	1+
295.12225	336	1+
295.17817	120	
295.99530	202	
296.06068	180	1+
296.33160	110	
296.93250	138	
296.97398	172	
297.11194	228	1+
297.13855	404	1+
297.98424	130	
298.98430	166	
299.06172	274	
299.66699	168	
299.68924	110	
300.07859	136	
300.10074	126	
300.88603	162	
301.14621	178	1+
302.10728	126	
302.18024	142	
302.26132	186	1+
303.98941	244	1+
304.10690	118	
304.16088	172	1+
304.78340	324	1+
304.82705	196	1+
306.25049	204	1+
306.27666	202	1+
306.75705	118	
306.88218	514	1+
307.08241	126	
308.29893	158	
309.09365	180	
309.13284	126	
309.17193	398	1+
309.20604	118	
309.32840	234	1+
309.94048	136	1+
310.87908	488	1+
313.14531	120	
313.78292	110	
313.80965	324	1+
313.88987	112	
314.08971	126	
315.16008	208	
315.25318	200	1+
315.88860	120	
316.15002	138	
316.18879	140	
318.16301	134	
318.19270	134	
318.59559	144	
318.86599	156	
319.08257	270	
319.17700	128	
319.29800	140	
320.08891	166	
320.16072	562	1+
321.02077	146	
321.08776	124	
321.10157	416	1+
321.13849	218	1+
321.22375	282	1+
322.01502	186	1+
322.06707	134	
322.10525	248	1+
322.17786	138	
322.20112	152	
322.30829	212	
323.06154	230	1+
323.23738	336	
323.30330	146	
323.88801	146	
324.13817	246	1+
324.89072	130	
325.89723	270	1+
325.97365	206	1+
326.02894	112	
326.89965	164	1+
327.30389	136	
328.18912	186	
328.31334	162	
331.96627	118	
332.08977	292	1+
332.13982	116	
333.07688	200	
333.21573	210	1+
334.78582	150	
335.13103	110	
335.31447	120	
336.10084	158	
336.18001	116	
336.18674	602	1+
336.24317	426	1+
336.33648	120	
337.09426	228	
337.18835	512	1+
337.21688	138	
337.24853	292	1+
337.35669	124	
338.16925	306	1+
338.36158	148	
338.99134	110	
339.23929	132	
340.29230	146	
340.39137	218	
341.17159	192	
342.11132	196	1+
342.20359	148	
END IONS

###FS:    #m/z: 322.93051 #charge 1+
###MS: 10
###MSMS: 11
BEGIN IONS
TITLE=Cmpd 7, +MS2(322.9305), 28.0-35.0eV, 0.2min #11
RTINSECONDS=12.394
SCANS=10-11
PEPMASS=322.93051	2503572
CHARGE=1+
191.11634	160	
191.95425	448	1+
192.88875	116	
194.04985	112	
196.89567	250	
200.61937	106	
204.00518	170	1+
205.95088	448	1+
207.11982	158	
207.13838	198	1+
207.97971	224	1+
209.12754	468	1+
211.88796	296	1+
214.89480	176	
215.88728	614	1+
217.86729	152	
219.02421	230	1+
221.02003	298	1+
221.13556	124	
221.87924	108	
221.94558	128	
222.95356	740	1+
222.97371	194	
223.97284	556	1+
224.13831	126	
226.07832	236	1+
226.15372	458	1+
227.10297	342	1+
228.91858	210	
229.13609	216	1+
230.90240	314	1+
231.12020	662	1+
231.97301	130	
233.04634	186	
233.89877	218	
233.91766	298	1+
234.02071	216	1+
235.03999	118	
235.11535	106	
236.07850	188	
237.08672	156	
238.87353	248	
239.07992	290	
239.90168	112	
240.94250	464	
240.96205	438	1+
241.83063	122	
241.94104	1426	1+
242.94256	854	1+
243.14431	160	1+
243.88102	722	1+
244.04322	114	
244.10610	134	
244.12808	298	
244.94220	146	
244.99967	152	
246.04061	162	
246.09759	186	1+
246.12557	346	1+
246.16372	186	
246.97356	536	1+
248.04159	142	
248.85175	214	1+
248.96697	328	1+
249.03712	328	
249.98335	118	
250.15268	146	
250.65676	140	
251.15684	172	
252.10760	160	
252.17340	170	
252.23071	108	
253.00943	212	1+
253.04960	174	1+
253.07207	150	
253.09734	122	
253.91709	258	1+
255.10804	628	1+
255.80656	130	
256.05416	166	
256.98892	104	
258.15501	146	
258.83200	168	
258.97755	114	
260.13802	142	
260.15966	140	
260.17446	134	
260.80615	112	
261.07540	204	1+
261.14679	192	1+
261.17921	112	
261.89406	176	
261.99457	138	
263.05434	532	
263.97548	152	
264.65145	102	
264.85325	112	
264.96152	128	
264.99149	120	
265.04181	118	
265.06023	170	
266.03288	130	
266.20720	172	1+
268.00287	184	
268.17356	314	1+
268.96260	238	
269.00356	488	1+
269.05453	192	
271.07733	178	
272.13234	314	
272.16172	224	1+
272.80054	118	
272.84844	130	
272.87390	232	
272.98755	206	1+
273.11429	154	
273.92088	154	
274.15427	212	
275.05538	140	
276.16596	110	
277.06787	104	
277.09571	180	
278.15543	176	
279.08971	784	1+
280.14300	312	1+
280.80536	200	1+
281.04547	228	1+
281.24505	120	
282.96823	102	
283.03247	146	
283.07084	152	
283.13759	106	
283.26450	230	
283.98358	190	1+
284.20233	276	1+
284.29370	1094	1+
286.23619	138	
286.87659	152	1+
286.91729	240	
287.85779	126	
288.05962	416	1+
288.07529	144	
288.10302	112	
288.20348	152	
289.16039	130	
289.78769	122	
290.16190	164	
290.78242	172	1+
290.86337	422	1+
291.11680	242	
292.00506	132	
292.05754	182	
292.10862	168	
292.12006	346	1+
292.16462	316	
292.23741	112	
292.81277	238	1+
293.06611	196	
294.16218	140	
294.18010	354	
294.86265	106	
294.97365	232	1+
295.17318	232	
296.11926	136	
296.18513	122	
297.12956	152	
297.86511	142	
298.80480	190	
301.88201	184	
302.02021	116	
302.14994	168	
302.24446	172	
303.21134	128	
303.25053	134	
303.89381	322	1+
304.07892	182	1+
304.26062	112	
305.18595	204	1+
306.27875	180	
306.88376	628	1+
307.20577	210	1+
308.12248	294	1+
308.23410	180	1+
308.29344	600	1+
308.79166	136	
309.12617	162	1+
310.17907	184	1+
310.31171	496	
310.88752	162	
311.02708	236	
311.04587	126	
312.02695	190	
313.02833	574	1+
314.86294	106	
314.88537	150	
315.16150	110	
315.87270	144	
316.95519	106	
317.10856	150	
318.15922	158	
319.17398	200	
320.16110	504	1+
321.09889	118	
321.18355	282	1+
322.05231	150	
322.09128	110	
322.27405	180	1+
322.31048	106	
323.11525	174	1+
323.23859	2176	1+
323.30896	236	
324.06802	158	1+
324.10167	130	
324.13805	338	1+
324.20816	350	
324.29383	124	
324.89206	158	
325.17764	140	
325.31511	110	
325.33646	204	1+
325.89557	154	
326.10036	126	1+
326.37786	256	
326.89655	296	1+
327.17387	104	
327.24887	394	1+
327.87291	120	
END IONS

###FS:    #m/z: 363.95740 #charge 1+
###MS: 10
###MSMS: 12
BEGIN IONS
TITLE=Cmpd 8, +MS2(363.9574), 28.0-35.0eV, 0.2min #12
RTINSECONDS=13.1665
SCANS=10,12
PEPMASS=363.95740	700656
CHARGE=1+
189.86241	540	1+
191.86025	132	
200.11555	214	1+
203.88610	138	
205.95213	148	
207.94487	122	
208.10963	126	
208.95675	210	
209.08777	140	
209.86878	124	
209.94311	856	1+
210.88421	388	1+
211.15359	128	
212.88097	2808	1+
215.88170	142	
216.41020	120	
222.95238	1534	1+
224.94869	1620	1+
224.97614	168	
225.88358	128	
226.89458	350	1+
226.94719	5056	1+
226.97222	136	
227.12424	118	
227.87931	120	
227.93517	178	
228.89681	432	
228.94231	6304	1+
229.03435	158	
230.13762	190	1+
230.88957	3780	1+
230.97860	114	
232.88575	468	1+
234.14246	472	1+
235.08071	120	
235.11695	1280	1+
235.84974	134	
236.13939	120	
238.06426	124	
239.82521	232	1+
240.96479	954	1+
242.94192	344	1+
242.95937	658	1+
243.88215	114	
244.03864	166	1+
244.87869	170	
244.91964	118	
244.95782	2956	1+
245.07448	174	
245.94067	408	
246.04814	130	
246.66584	142	
246.90840	118	
246.95263	3310	1+
247.92361	238	1+
248.03263	292	
248.90045	1322	1+
249.04255	326	1+
249.12921	148	
249.85284	116	
250.89492	318	1+
250.97036	332	1+
251.07281	212	1+
251.16223	200	1+
251.79315	160	1+
252.05651	204	1+
252.10871	432	1+
253.90557	312	
255.08903	154	
255.92524	140	
258.84978	250	1+
258.97303	378	1+
259.05963	144	1+
260.96963	996	1+
261.15240	528	1+
261.83073	136	
262.11407	196	
262.97404	336	1+
262.98456	132	
263.07882	142	
264.13222	158	
264.90578	340	1+
265.05394	144	
265.97596	186	
266.81309	172	
267.00779	120	
267.08646	160	
267.13772	182	
267.97452	426	1+
268.00114	206	
268.12657	124	
269.00311	120	
269.96903	264	
270.11705	272	1+
271.07667	290	1+
271.17288	226	1+
271.79267	140	
271.84937	160	
271.91936	338	
272.12113	194	1+
274.02016	176	1+
274.15781	202	1+
275.84834	520	1+
277.07530	338	1+
279.03815	180	1+
279.07040	160	
279.08683	150	1+
280.00354	372	1+
280.05574	216	1+
280.08096	220	1+
280.26501	206	
280.79288	448	1+
281.00843	310	1+
281.22560	130	
281.85351	194	
282.12709	114	
282.93102	124	
283.06662	222	1+
283.78905	236	1+
283.84738	174	
284.87758	154	
285.84685	458	
285.94152	126	
285.96070	248	1+
286.91339	300	1+
287.06101	844	1+
287.89273	116	
288.06558	742	1+
289.85655	268	1+
291.11623	134	
291.44160	176	1+
291.94339	250	1+
292.02593	120	
292.29947	216	1+
292.88224	120	
293.79275	182	1+
293.85833	408	1+
294.14036	158	
294.15724	128	
294.27732	204	
294.91963	150	
295.93701	160	
296.64495	114	
296.93883	118	
297.13361	164	1+
297.79689	446	1+
297.97894	154	
298.17519	122	
299.23323	238	1+
299.87465	308	
299.96870	134	
301.07861	126	
301.18734	196	1+
301.86236	704	1+
302.94239	198	1+
303.80885	250	
303.85656	892	1+
304.12493	152	
304.81094	120	
305.11073	462	1+
305.14099	524	1+
305.78955	128	
305.82337	116	
306.32495	140	
306.79687	296	
306.88098	154	
306.93322	170	
307.02581	126	
307.21349	146	
307.79441	150	
307.88938	130	
308.06988	246	1+
308.29250	476	
308.67932	118	
308.93062	142	
308.95113	176	
309.88161	336	1+
310.04701	132	
310.30655	382	1+
311.06786	124	
311.16494	270	1+
311.86496	126	
312.02975	162	
313.02882	282	
314.10728	170	1+
315.15766	128	
317.82746	150	
318.93848	216	1+
319.08186	354	1+
319.82691	132	
320.16228	176	1+
321.81805	174	
321.86886	190	
322.97834	124	
323.01853	344	1+
323.79236	144	
324.15603	120	
324.24783	150	
325.98146	136	
326.15068	136	
326.16626	356	1+
326.82380	182	1+
326.87489	222	
327.19802	368	1+
327.88500	146	
329.32370	158	
329.88358	158	1+
331.87387	118	
332.08878	670	1+
333.31002	158	
336.14940	120	
336.18273	210	1+
336.80746	236	1+
336.94593	336	
337.94826	168	
338.14492	224	1+
338.83543	158	
338.94668	118	
340.09004	142	
340.92202	126	
341.83492	134	
342.32452	126	
342.90424	190	1+
343.26426	204	1+
344.19804	420	1+
345.20026	362	1+
345.22414	232	1+
346.43115	114	
347.15373	176	
347.22530	126	
348.32007	598	1+
349.12342	340	
349.15838	284	1+
349.31927	368	1+
350.10844	158	
351.04010	134	
351.19421	232	1+
351.33726	274	
352.16445	118	
353.07279	232	1+
354.04704	130	
354.11245	202	1+
354.28829	138	
355.99266	248	1+
356.05359	352	1+
357.05693	304	1+
357.21942	188	1+
358.89114	156	
359.06574	206	1+
360.18145	148	
360.22194	290	1+
361.20114	188	
362.02730	112	
362.19694	140	
362.95032	168	1+
363.20737	134	
363.96301	190	1+
364.16844	142	
364.21665	182	
365.30937	178	1+
365.38986	158	
366.32988	480	1+
367.13736	812	1+
367.17964	232	1+
367.33150	404	1+
368.20938	148	
368.42210	496	1+
369.34441	122	
END IONS

###FS:    #m/z: 336.94671 #charge 1+
###MS: 10
###MSMS: 13
BEGIN IONS
TITLE=Cmpd 9, +MS2(336.9467), 28.0-35.0eV, 0.3min #13
RTINSECONDS=13.9385
SCANS=10,13
PEPMASS=336.94671	276600
CHARGE=1+
101.64878	104	
192.89138	204	1+
203.47841	102	
207.87596	188	1+
208.14137	162	
208.98280	118	
209.94238	150	
210.88623	206	
211.90748	138	
211.94487	8592	1+
212.62760	106	
212.87980	744	1+
213.93892	3578	1+
215.88749	662	1+
216.06957	262	1+
217.84093	130	
217.88279	344	
217.93438	172	
217.94473	156	
223.96236	480	
224.97818	114	
228.89622	202	
229.95550	7334	
230.03507	116	
230.63403	100	
230.88920	678	1+
231.95044	3524	1+
233.04276	116	
233.07844	120	
233.89873	396	1+
235.08041	462	1+
235.87480	188	
235.89155	308	1+
237.09147	158	
237.15950	104	
238.08771	128	
239.10339	170	
239.90361	190	
239.94954	238	1+
240.13186	188	1+
240.99783	280	1+
243.89085	126	
244.03733	168	
244.10377	224	1+
244.98211	128	
245.12855	252	1+
245.45856	108	
246.16235	260	
246.97724	238	
247.96670	1978	1+
248.03193	174	
248.13887	154	
248.89948	646	1+
249.04049	530	1+
249.91581	154	
249.96345	1116	1+
250.87957	146	
251.17610	106	
251.53433	108	
251.96076	180	
252.07466	104	
252.92511	112	
252.93972	106	
252.97209	4144	1+
253.96062	116	
254.09596	146	
254.93913	108	
254.96606	2230	1+
255.07562	178	
255.78882	198	1+
256.07878	128	
256.26317	104	
256.91509	206	
256.95898	156	
258.85800	122	
258.91207	140	
259.16934	228	
259.96824	114	
260.13749	180	
260.16415	134	
261.90795	110	
262.13486	144	
263.06064	156	
263.21391	166	1+
263.24976	340	1+
264.70357	108	
267.00121	162	
267.84091	168	
268.17571	152	
268.83969	102	
270.91322	202	1+
270.98309	530	
272.13196	122	
272.67572	132	
272.80643	120	
272.97977	148	
273.02364	240	1+
273.10580	102	
273.79506	110	
273.98110	140	
274.12554	236	1+
275.80764	118	
276.16773	108	
276.89409	396	1+
276.95599	222	1+
276.99312	286	1+
278.11904	130	
278.16057	140	1+
278.83384	176	
280.08352	192	1+
280.82614	114	
280.98659	186	1+
281.04722	274	1+
282.87533	268	1+
283.02899	186	
283.79083	120	
284.42009	100	
285.01755	118	
285.20090	274	1+
285.84837	130	
286.85569	270	1+
287.12760	116	
287.14916	124	
287.81186	186	1+
288.06373	298	
289.13426	108	
290.14617	152	
292.16474	204	
293.00260	244	1+
293.06975	170	
293.10851	206	
293.17657	666	1+
293.27244	100	
293.93942	184	
293.99978	230	1+
294.15555	146	
294.17824	550	1+
294.74218	106	
296.02393	266	1+
296.81028	102	
296.98049	124	
297.09917	176	1+
297.83638	238	1+
297.90338	116	
297.98210	122	
298.31003	184	
299.03650	210	1+
299.05862	344	1+
300.09578	154	
301.86151	102	
302.14496	114	
302.76154	220	1+
303.80725	146	
303.87386	172	1+
304.97676	106	
306.88088	140	
307.08206	284	
308.08309	126	
309.87216	378	1+
310.30519	112	
310.32752	116	
310.87729	316	1+
311.22398	128	
312.91800	138	
313.03872	224	1+
313.12662	116	
313.57435	104	
313.98414	114	
314.04114	176	1+
314.87028	244	1+
315.87225	290	1+
316.14523	104	
316.22407	220	1+
318.18341	188	
319.08396	250	1+
319.10064	358	1+
320.16031	342	
320.31651	160	
322.10817	154	
322.14123	106	
322.31057	158	
323.01793	108	
323.17284	118	
324.89634	184	
325.07659	136	
325.29801	206	1+
326.87521	146	
326.90319	106	
326.97294	168	1+
328.18253	202	1+
328.24860	154	
328.88674	220	
329.98614	364	1+
331.15328	122	
332.09188	176	
333.16692	132	
334.12545	100	
334.15038	124	
335.14088	110	
335.29620	102	
335.33985	122	
336.15575	104	
336.21556	104	
337.09479	180	
337.18739	364	
337.35332	274	
338.18689	196	
339.10540	172	1+
339.23520	148	
340.00612	140	
340.05740	124	
340.39028	194	
340.97902	132	
341.13464	158	
341.24867	212	
END IONS

###FS:    #m/z: 340.94138 #charge 1+
###MS: 14
###MSMS: 15
BEGIN IONS
TITLE=Cmpd 10, +MS2(340.9414), 28.0-35.0eV, 0.3min #15
RTINSECONDS=17.629
SCANS=14-15
PEPMASS=340.94138	1157036
CHARGE=1+
189.86328	234	
192.89122	102	
205.95155	408	1+
207.97265	104	
212.87812	112	
212.89339	180	
213.89026	120	
213.93964	2138	1+
214.88513	178	
215.88737	1078	1+
215.93726	784	
217.88080	284	
217.89858	108	
218.88729	154	
221.89073	394	1+
222.95098	176	
223.03636	138	
223.95573	106	
224.97678	174	1+
225.95781	128	
226.89656	192	
227.89791	100	
229.95465	158	
230.84683	118	
230.88896	726	1+
231.02634	102	
231.95195	1908	1+
232.15231	100	
232.90702	242	
233.89725	338	1+
233.94972	504	1+
234.84472	108	
235.07268	132	
235.11860	118	
235.89236	250	
235.94827	182	
236.11792	116	
236.89455	162	
237.23190	110	
237.64933	146	
237.89195	106	
238.00827	102	
238.05272	356	1+
238.21296	148	
239.58786	112	
240.23347	412	1+
240.41173	108	
240.88960	118	
240.95663	252	1+
241.94249	170	1+
243.89751	136	
244.03988	384	1+
244.96373	120	
245.54135	114	
245.94399	144	
246.16163	224	
246.97696	232	
247.93859	246	1+
247.97479	116	
249.02551	114	
249.96130	748	1+
249.98563	226	1+
250.16394	126	
250.65522	122	
251.13924	100	
251.15910	114	
252.85404	184	
252.89739	234	1+
253.08088	162	1+
254.96600	1180	1+
255.07502	452	1+
255.79779	242	1+
256.85313	190	1+
256.91415	222	
257.04819	182	1+
257.95955	124	
258.99606	232	1+
259.15203	402	1+
260.10564	156	
260.85979	154	
260.91261	130	
261.96050	464	1+
262.09365	230	1+
262.96508	392	1+
262.98864	108	
263.05697	148	
264.06990	140	
264.16304	108	
264.91115	218	
264.95827	274	1+
265.01830	108	
265.26131	126	
265.86094	114	
266.99581	128	
267.10709	262	1+
267.19195	130	
268.13942	126	
269.00612	122	
269.15653	158	
269.98289	142	
270.93385	146	
272.12208	114	
272.93407	492	1+
272.97730	198	
273.08604	118	
273.11329	136	
274.06781	104	
274.91318	226	1+
275.83925	140	
276.16056	128	
277.08956	112	
278.09564	230	1+
278.53233	100	
278.92424	164	
278.96991	220	1+
279.14278	104	
279.27820	116	
281.04576	156	
281.26237	130	
281.89433	108	
282.02506	280	1+
282.27868	330	1+
283.86367	114	
283.92500	156	
284.13502	128	
284.27988	190	
284.88226	100	
284.92930	272	1+
288.06489	364	
289.88309	296	1+
292.44151	322	1+
292.89200	106	
293.84589	302	1+
294.43461	100	
294.67084	130	
294.87291	130	
295.97114	164	
296.84036	128	
297.15094	264	1+
297.97466	312	
298.17261	122	
298.58495	162	
298.85305	142	
299.80659	116	
301.81452	150	
301.88389	236	1+
302.17793	296	1+
303.76331	120	
304.26031	148	
305.10263	122	
306.15553	126	
306.79338	168	
306.88252	206	
307.28956	402	1+
307.30929	434	1+
307.78913	156	
307.88950	186	
308.29345	252	1+
308.66639	276	
308.82438	100	
309.12825	112	
309.19006	142	
310.87943	518	1+
311.97166	128	
312.03305	170	
313.02860	116	
313.80235	116	
314.82375	156	
317.18961	142	
318.87823	266	1+
320.14809	156	
320.95146	120	
322.28274	126	
322.76246	100	
323.13940	110	
323.23685	262	1+
323.88617	394	1+
324.15379	154	
324.18947	110	
324.29379	176	1+
324.33520	192	
326.17011	166	
326.20972	102	
327.17933	174	
327.80376	170	
328.18760	128	
328.82161	154	
328.89086	274	1+
328.98869	114	
329.29374	106	
330.87165	112	
333.86383	102	
336.80242	126	
337.18763	126	
337.24899	318	1+
338.86880	202	1+
340.09322	120	
340.19850	128	
340.39036	156	
341.20379	338	1+
341.39162	130	
341.73387	200	1+
342.20785	200	1+
342.30701	238	1+
342.90548	242	
343.17389	120	
343.24207	150	
343.68599	118	
346.09328	102	
END IONS

###FS:    #m/z: 336.94686 #charge 1+
###MS: 14
###MSMS: 16
BEGIN IONS
TITLE=Cmpd 11, +MS2(336.9469), 28.0-35.0eV, 0.3min #16
RTINSECONDS=18.401
SCANS=14,16
PEPMASS=336.94686	236972
CHARGE=1+
192.89166	126	
194.89093	110	
195.96328	110	
205.02478	96	
205.94699	400	1+
207.97785	100	
208.88227	280	1+
209.12735	118	
210.88381	112	
211.94499	7854	
212.87853	986	1+
212.94781	246	
213.90459	116	
213.93940	3236	1+
214.89797	184	
215.88665	622	1+
215.93823	518	1+
217.88393	308	
217.93756	156	
219.03121	108	
219.83702	100	
221.89292	152	
222.96413	104	
223.97270	116	
225.63371	100	
226.11504	154	
226.15409	150	
226.89410	216	
226.93765	98	
227.89525	96	
228.54242	108	
228.89623	606	1+
229.03627	202	1+
229.95555	7456	1+
230.88822	2418	1+
231.03022	160	
231.12785	238	1+
231.95057	4476	1+
233.04736	344	1+
233.89793	974	1+
233.94987	492	
234.01079	130	
234.18191	96	
235.88975	98	
236.08162	126	
237.04218	168	1+
237.84833	96	
238.03961	190	1+
238.06245	104	
238.21597	104	
239.10513	348	1+
239.90295	106	
240.10955	264	1+
240.99923	194	
242.39589	108	
243.84801	144	
243.87514	160	
243.96790	132	
244.12074	114	
244.88736	96	
245.96294	100	
246.12634	122	
246.16248	194	
246.97945	180	
247.96531	1614	1+
248.03489	548	1+
248.88196	96	
248.89993	828	1+
249.05991	362	1+
249.92624	136	
249.96190	840	1+
249.98028	130	
250.65781	150	
250.83282	194	
250.95239	176	
251.83207	116	
251.90515	184	
251.95785	126	
252.08523	262	1+
252.10507	218	
252.49463	100	1+
252.90852	146	
252.97181	6164	1+
253.12956	108	
253.90561	290	
254.25556	98	
254.96560	1726	1+
255.01374	224	1+
255.07673	542	1+
255.12630	108	
256.96023	268	1+
258.83794	180	
258.89892	144	
258.94385	96	
259.13710	284	1+
259.95929	118	
260.06493	110	
260.16496	116	
260.48787	114	
261.03826	118	
261.05585	100	
261.90806	158	
262.41722	98	
263.05925	460	
264.06209	256	
265.02034	104	
266.25407	172	1+
266.86658	204	1+
267.83227	122	
268.12581	116	
268.15506	106	
268.18071	126	
268.23624	172	1+
268.35815	100	
268.83941	206	
269.12555	180	1+
269.83694	164	
270.79171	310	1+
270.98087	470	
271.91802	98	
272.04144	126	
272.07003	118	
272.97851	108	
273.02780	106	
273.43867	110	
273.48777	118	
274.15123	114	
274.16539	106	
274.97504	134	
275.08216	144	
275.15668	298	1+
276.84867	128	
277.06906	250	1+
277.83453	156	
279.83222	144	
279.93238	264	1+
281.05003	192	
281.82610	240	1+
282.15029	212	1+
283.79002	138	
283.86440	138	
285.11308	204	1+
286.67551	98	
286.85225	124	
287.81294	126	
288.06190	334	1+
289.00849	254	
289.93425	214	1+
290.81952	124	
291.16694	168	
291.80404	148	
291.86306	364	1+
292.05982	152	
292.86025	230	1+
293.06657	406	1+
293.10763	512	1+
294.18087	562	1+
294.85709	130	
295.16977	100	
296.12320	158	
296.80673	174	
296.97557	248	1+
297.26438	114	
298.08602	154	
298.53399	110	
298.80032	140	
298.81937	112	
298.90645	100	
299.05834	258	1+
299.08186	354	1+
299.80281	216	1+
301.15126	332	1+
303.44873	98	
304.03590	102	
304.12230	124	
304.26540	118	
306.14582	96	
306.87913	218	1+
307.08705	242	1+
308.30881	148	
310.87553	968	1+
311.86362	372	1+
317.67740	140	
318.00536	100	
318.86412	158	1+
319.08796	178	
319.88743	100	
320.15498	332	1+
321.81592	112	
322.27061	158	1+
322.31084	160	
323.23760	128	
323.84382	100	
323.94249	176	1+
323.98336	100	
324.89137	194	1+
324.94259	206	1+
325.85615	186	1+
327.30609	158	
328.80837	96	
328.89053	224	
330.68343	106	
331.12797	102	
331.17047	158	
332.18341	106	
333.15723	198	1+
335.24723	136	
336.08884	376	1+
336.32074	96	
336.34195	142	
337.18475	774	1+
337.22199	98	
338.04930	122	
339.69558	98	
339.92570	116	
340.39495	176	
340.71725	106	
341.24931	122	
342.15500	186	1+
342.20173	176	1+
END IONS

###FS:    #m/z: 507.84698 #charge 1+
###MS: 14
###MSMS: 17
BEGIN IONS
TITLE=Cmpd 12, +MS2(507.8470), 28.2-35.2eV, 0.4min #17
RTINSECONDS=19.172
SCANS=14,17
PEPMASS=507.84698	191420
CHARGE=1+
196.01226	404	1+
199.01098	206	1+
213.15648	960	1+
215.88429	192	
217.89544	288	1+
217.95845	202	
220.87281	168	1+
222.97349	364	1+
224.97571	338	1+
226.11597	304	
227.10155	338	1+
229.95445	212	1+
230.84888	454	1+
230.89292	222	1+
231.07728	304	1+
233.88270	196	1+
235.14285	3100	1+
236.09710	126	1+
239.17790	394	1+
240.94295	218	1+
241.89419	186	1+
243.08353	170	1+
244.03857	252	1+
244.12763	1148	
245.04144	152	1+
245.11017	476	1+
245.97388	440	1+
246.02912	222	1+
246.09827	202	1+
246.97317	292	1+
247.07282	262	1+
248.86002	540	1+
249.15744	1336	1+
250.97136	384	1+
251.10656	280	1+
251.90141	324	1+
252.00346	324	1+
253.04275	268	1+
253.07929	222	1+
254.04614	188	1+
256.08725	188	
257.79119	428	1+
257.85867	226	
258.07671	264	1+
258.79028	402	1+
258.85453	406	1+
259.04982	206	1+
259.10155	594	1+
260.10370	424	1+
260.89730	342	1+
262.13671	9472	1+
262.93466	200	
263.05129	264	1+
263.38795	184	
265.91386	384	1+
265.95825	196	1+
266.09427	222	
266.13491	274	1+
266.16496	194	
266.78588	458	1+
266.86619	628	1+
267.01217	160	1+
267.10554	586	1+
267.16648	200	
267.20409	208	1+
267.78431	382	1+
268.96303	436	1+
270.86755	1136	1+
271.16890	236	1+
271.87345	834	1+
271.89385	262	1+
272.09404	270	1+
272.85466	1416	1+
273.79541	606	1+
273.95589	290	1+
274.57821	194	1+
274.79855	526	1+
274.93025	168	1+
275.85074	368	1+
276.06768	258	1+
276.87053	240	
277.03448	296	1+
277.15305	3962	1+
277.82956	200	1+
278.85398	298	1+
279.13379	206	
280.85456	230	
281.11223	438	1+
281.21922	692	1+
281.89344	314	1+
281.97819	294	1+
282.94626	290	1+
283.06185	236	1+
283.35420	268	1+
283.87631	416	1+
284.19625	1872	1+
284.80020	368	1+
285.85881	358	1+
285.91480	256	1+
285.94648	846	1+
286.13832	1110	1+
287.84424	286	1+
287.89214	362	
288.02862	310	1+
288.87024	360	
289.17470	162	1+
289.88149	1914	
290.87017	2104	1+
290.96844	348	1+
291.10894	218	
291.13798	212	1+
291.94641	220	
292.07807	184	
292.11247	406	1+
292.38531	336	1+
292.86402	280	
293.78391	240	
293.87357	4880	1+
293.96928	294	1+
294.12955	296	1+
295.23387	200	1+
295.80829	314	1+
295.93156	236	1+
296.88253	686	
296.99004	436	1+
297.15265	456	
297.78197	154	1+
297.87676	1902	1+
297.98949	468	1+
298.13861	206	
298.85457	488	
298.87920	1584	1+
298.98652	394	1+
299.81989	278	1+
300.85255	890	1+
301.88000	480	1+
302.14833	232	1+
302.32486	182	1+
302.82022	330	1+
302.86491	264	
303.85720	188	
303.95039	584	1+
304.00309	336	1+
304.14178	234	
304.17597	206	1+
304.26436	242	1+
304.88181	256	
305.81549	160	1+
305.85695	556	1+
305.97742	198	
306.12550	220	
306.88474	232	
307.28597	230	
307.88988	2188	1+
307.97034	212	
308.10764	170	1+
308.13845	312	
308.26919	176	1+
308.80466	202	
308.87252	1666	1+
309.08852	250	1+
309.30697	390	1+
309.40285	316	1+
309.89021	1640	
309.90953	332	
310.01408	180	1+
310.15881	784	1+
310.31017	278	1+
310.95658	184	1+
311.34630	166	1+
311.71791	154	1+
311.77293	208	1+
311.88481	8582	1+
311.93186	324	1+
311.99537	294	1+
312.16273	346	1+
312.19181	224	1+
312.22779	1604	1+
312.44431	122	1+
312.99875	224	1+
313.88435	2742	1+
314.13456	386	1+
314.37004	182	1+
314.86574	1432	1+
315.16419	508	
315.82831	386	
316.00357	194	
316.05255	476	1+
316.06389	342	1+
316.11057	306	1+
316.14950	178	1+
316.16859	448	1+
316.81246	310	
316.86296	1208	1+
316.88765	500	
316.98848	318	1+
317.24336	126	1+
317.82542	256	
317.88674	636	1+
318.86093	476	1+
319.02088	268	1+
319.79706	234	1+
319.96939	234	
320.40801	164	1+
321.89209	224	
322.21202	148	1+
323.08669	196	1+
323.16640	362	1+
323.99623	324	1+
324.86349	490	1+
324.89714	200	
325.57154	274	1+
325.90036	2022	1+
325.98774	334	1+
326.03061	498	1+
326.13153	438	1+
326.24294	4670	1+
326.81453	380	1+
326.97102	208	
327.05658	206	
327.12931	268	1+
327.16226	220	
327.18101	550	1+
327.89725	1068	
328.18641	382	1+
328.37206	402	1+
328.87401	382	
328.95973	200	
329.80207	210	
329.87097	234	
329.89555	1122	1+
330.07192	288	1+
330.16537	292	1+
330.88109	320	
331.01620	318	1+
331.20046	674	1+
331.79566	292	1+
331.89845	1674	1+
332.01971	226	1+
332.87859	824	
332.90449	1214	1+
332.95012	376	1+
332.96652	298	1+
333.06612	212	1+
333.12905	256	1+
333.17561	11912	1+
333.87682	512	
334.13508	172	1+
334.21641	210	1+
334.81755	210	
334.83830	544	1+
334.90133	924	
335.88899	226	
335.94652	424	1+
336.04483	324	1+
336.87054	196	
336.89507	252	
336.94526	296	1+
337.12687	254	
337.87984	694	1+
338.85496	218	
338.90604	202	
339.08915	376	1+
339.44748	200	1+
339.79766	220	1+
339.88274	270	1+
340.12931	224	
340.90075	206	
341.06958	412	1+
342.19827	164	1+
342.53221	124	1+
342.86968	604	1+
342.91234	274	1+
343.15781	268	1+
343.71130	214	1+
343.83164	276	1+
343.87393	482	1+
344.02207	326	1+
344.11446	256	1+
344.71609	178	1+
345.90410	276	
346.88137	214	
347.04442	280	1+
347.16155	448	1+
347.89996	216	
348.13760	280	1+
348.16320	388	1+
348.18939	546	1+
349.78860	212	
349.96120	344	1+
349.98303	166	1+
350.02949	210	1+
350.83496	448	1+
350.88604	996	1+
350.96257	212	1+
351.12036	352	1+
352.05074	236	1+
352.16526	276	
352.25571	400	1+
352.27612	210	
352.77218	406	1+
352.91103	676	
353.02195	218	1+
353.08485	218	
353.39528	164	1+
353.70777	154	1+
353.81154	328	1+
353.84539	602	1+
353.88967	278	
354.06285	372	1+
354.11847	316	1+
354.77841	234	1+
354.90440	206	
355.06897	258	1+
355.26831	364	1+
355.89376	696	1+
355.92721	198	
356.17628	246	1+
356.33546	252	1+
356.89744	498	1+
359.14535	228	
359.85608	270	1+
360.56117	338	1+
361.09309	346	1+
361.28948	342	1+
361.39166	154	1+
361.72669	324	1+
361.89507	216	
361.95366	362	1+
362.20656	230	1+
362.73161	240	1+
363.87572	316	1+
364.84806	274	
365.29875	278	1+
365.90957	244	1+
366.18282	580	1+
366.78878	250	
366.84338	1294	1+
367.02667	420	1+
367.18394	328	1+
367.50774	232	1+
367.70643	594	1+
367.79022	250	
367.89024	738	1+
368.79299	198	
368.81845	196	
368.83837	880	1+
368.87325	188	
368.89462	658	1+
368.93419	200	1+
369.07852	208	
369.15768	314	1+
369.28576	398	1+
369.84023	586	1+
369.99206	196	1+
370.15788	278	1+
370.78255	978	1+
370.97964	276	1+
371.08396	270	1+
371.19733	192	
371.23156	280	1+
371.38084	242	1+
371.71952	484	1+
371.83561	400	1+
372.18956	332	1+
373.05229	508	1+
373.22334	358	1+
373.75037	190	1+
373.89789	266	
374.73094	370	1+
374.81309	248	
375.20884	240	
375.81499	184	
375.83409	296	1+
375.85492	294	1+
376.07174	276	1+
376.22261	5962	1+
377.06871	318	1+
377.95775	192	1+
378.10617	184	1+
378.60476	232	1+
378.88843	324	1+
380.73716	198	
380.85701	438	
381.10127	372	1+
381.85515	636	1+
382.00812	192	1+
382.39187	312	1+
382.44195	192	1+
383.07899	192	
383.14163	372	1+
383.17515	388	1+
383.26405	888	1+
383.71265	252	
383.80018	236	1+
383.89702	472	1+
384.85016	4558	1+
385.01874	338	1+
385.06534	428	1+
385.23402	202	
385.34420	208	
385.98156	260	1+
386.20443	190	1+
386.74006	266	1+
387.07834	328	1+
387.10715	154	1+
387.72120	206	
387.79512	706	1+
388.72383	442	1+
388.79640	606	1+
388.84771	232	
389.18183	416	1+
389.20380	192	
389.24116	450	1+
389.37750	216	
389.72994	302	1+
389.87214	306	
389.89011	260	
390.01988	184	
390.80172	712	1+
390.84295	768	
391.73670	252	1+
391.84445	380	
391.87497	218	
391.91291	156	1+
392.07851	638	1+
392.14742	206	1+
392.38801	298	1+
392.83985	452	
392.86435	2128	1+
393.08359	450	1+
393.19316	170	1+
393.25657	162	1+
393.79829	1514	1+
393.89752	372	1+
394.23159	174	1+
394.83807	644	1+
394.85966	1064	1+
395.11300	628	1+
395.13597	222	
395.80305	512	1+
396.73383	184	
397.28266	580	1+
397.31590	910	1+
397.39621	206	1+
397.86286	840	1+
397.89691	304	1+
398.16783	232	1+
398.42755	144	1+
398.81382	240	
399.22237	1952	1+
399.71351	212	
399.79487	308	1+
399.96159	172	1+
401.39730	176	1+
402.00814	180	1+
402.12256	358	1+
402.86249	624	
403.12168	208	1+
403.75297	278	1+
403.87334	2474	1+
404.09406	372	1+
404.40604	238	1+
404.80688	398	1+
404.96470	182	1+
405.74372	268	1+
405.86915	1252	1+
407.07276	580	1+
407.72489	504	1+
407.81755	186	
407.86629	10388	1+
408.07597	482	1+
408.20473	320	1+
408.35582	238	1+
408.76766	234	1+
408.98345	176	1+
409.04774	118	1+
409.12290	248	1+
409.15441	276	1+
409.68902	332	1+
409.81609	522	1+
410.29106	162	1+
410.58484	118	1+
410.73200	304	
410.83918	368	
411.25638	230	1+
411.42379	154	1+
411.81064	2166	1+
412.20114	420	1+
412.33146	134	1+
412.73205	780	1+
412.85143	1180	1+
412.86925	476	
412.92359	276	1+
413.07507	846	1+
413.13765	124	1+
413.87767	214	
414.22884	486	1+
415.19592	254	
415.88488	200	
416.87656	668	1+
417.24094	224	
417.84049	514	1+
418.09194	326	1+
418.77275	200	1+
418.81594	330	1+
418.94451	210	1+
419.15811	310	1+
419.81826	192	1+
420.01682	254	1+
420.07063	222	1+
420.72870	224	1+
421.03608	228	1+
421.65927	192	1+
421.88331	1532	1+
422.10087	262	1+
423.87598	628	
423.94009	194	
424.86671	336	
425.13094	348	1+
425.31151	1630	1+
425.59382	186	
425.88229	1054	
426.13544	232	1+
426.37615	186	1+
426.86224	2544	1+
428.10268	302	1+
428.14343	434	1+
428.25549	218	
428.74809	298	
428.85192	682	
428.88715	2612	1+
429.74612	286	
429.82930	210	
429.98726	152	1+
430.26833	220	1+
430.74357	986	1+
430.85826	570	
430.88472	788	
431.06875	272	1+
431.17733	432	1+
431.38435	400	1+
431.49066	210	1+
431.86821	646	
432.07298	234	1+
432.24435	9362	1+
432.38306	270	1+
432.49368	178	1+
432.87108	1786	1+
433.33682	214	1+
433.36394	132	1+
433.82000	362	1+
434.13619	408	1+
434.33888	134	1+
434.82117	238	1+
434.85770	592	1+
435.20627	220	1+
437.14633	356	1+
437.86515	186	
439.23612	228	1+
439.26703	174	1+
439.78955	394	1+
439.89159	1546	1+
440.14797	206	1+
440.79316	312	1+
442.15151	656	1+
444.09022	250	1+
444.39508	226	1+
444.87355	4132	1+
446.14998	186	
446.16757	230	
446.77466	220	1+
446.89810	708	1+
447.13705	176	1+
447.25970	274	
447.29751	292	1+
447.76479	244	1+
448.71272	276	1+
448.87970	1240	1+
449.87990	908	1+
450.32760	288	1+
450.77588	360	1+
451.15964	160	1+
451.41065	198	1+
451.63390	294	1+
451.87220	432	1+
451.90592	192	
452.90198	266	1+
453.86784	322	1+
455.33371	194	1+
455.85915	230	1+
456.76668	186	
457.23617	220	1+
457.90426	1078	1+
458.77641	210	1+
458.96836	222	1+
459.01648	120	1+
459.16109	404	1+
460.42307	312	1+
461.30913	388	1+
461.42653	248	1+
462.16140	230	1+
462.88609	1120	1+
465.21927	196	
465.79664	216	1+
467.07543	136	1+
467.83588	280	1+
467.88710	1692	1+
468.35430	218	
468.77916	460	1+
469.24751	170	1+
469.65149	166	1+
469.71885	298	1+
472.21935	200	1+
472.24948	192	
472.77782	178	1+
475.23925	380	
475.29244	592	1+
477.67445	196	1+
480.38767	180	1+
480.67149	182	1+
480.82246	176	1+
480.92028	160	1+
482.78565	282	1+
483.42880	182	1+
484.09790	218	1+
484.21376	196	1+
485.90236	940	1+
485.98842	184	1+
486.05707	178	1+
486.29444	218	1+
486.76343	418	1+
487.12355	186	1+
487.66253	192	1+
487.80999	184	
488.78145	230	1+
488.86908	136	1+
489.00198	146	1+
489.30703	1056	1+
490.75233	260	1+
490.78952	188	1+
490.90841	190	
491.20794	210	1+
492.42299	158	1+
496.34795	500	1+
498.29126	454	1+
498.80118	268	1+
499.73283	228	1+
499.80492	214	1+
500.40068	106	1+
501.30020	188	
502.74000	440	1+
503.35546	2650	1+
503.87735	138	1+
504.20806	284	1+
504.23150	230	1+
504.27852	378	1+
504.31904	316	1+
504.35845	1574	1+
504.47238	298	1+
505.37939	276	1+
505.91106	178	1+
506.43653	416	1+
506.84960	166	1+
507.10688	168	1+
507.32224	236	1+
508.21571	274	1+
508.32440	172	1+
508.43916	384	1+
508.49150	228	1+
508.86178	466	1+
509.11299	274	1+
509.24268	180	1+
509.44480	270	1+
509.49527	166	1+
509.82647	160	1+
509.87596	526	1+
510.30531	628	1+
510.39690	206	1+
511.31021	442	1+
512.12600	186	1+
512.15624	174	1+
512.21194	182	1+
512.24111	166	1+
512.27900	166	1+
512.66270	100	1+
END IONS

###FS:    #m/z: 340.94138 #charge 1+
###MS: 18
###MSMS: 19
BEGIN IONS
TITLE=Cmpd 13, +MS2(340.9414), 28.0-35.0eV, 0.4min #19
RTINSECONDS=22.8485
SCANS=18-19
PEPMASS=340.94138	1416606
CHARGE=1+
189.86140	282	
192.92823	130	
196.88143	146	
197.87608	130	
205.94364	340	1+
207.97298	122	
208.88386	128	
210.94271	316	1+
211.15411	168	
211.94713	226	1+
212.88118	216	
213.88320	270	
213.94027	2810	1+
214.87397	226	
214.89491	152	
215.88665	980	
215.93699	604	
216.13447	122	
216.89965	152	
217.88402	552	1+
219.87958	116	
221.94866	410	1+
224.95878	138	
226.11720	170	
226.89402	218	
226.94945	160	
227.95818	114	
228.86928	178	
228.89115	154	
228.94576	114	
230.84499	144	
230.88761	198	
231.88947	160	
231.90080	128	
231.95042	1956	1+
232.14374	198	1+
233.87557	160	
233.89638	962	1+
233.94850	556	1+
235.11804	208	
235.94903	220	
237.88559	158	
238.21292	132	
239.10303	156	
239.78927	124	
239.91109	214	
240.23197	238	
240.96006	134	
241.11666	128	
244.96304	210	
245.97077	604	1+
246.06730	132	
247.83621	204	1+
247.94438	130	
248.03269	360	1+
248.90033	280	
248.98974	152	
249.90505	144	
249.96237	614	1+
250.94787	126	
251.15297	150	
251.88412	188	
251.95623	128	
252.06375	134	
252.10786	450	1+
252.80177	166	
254.96660	1336	1+
255.07754	482	1+
256.86599	196	1+
256.88892	156	
256.90995	288	1+
256.96449	548	1+
257.79689	222	1+
258.84858	242	
258.96646	200	
259.11019	120	
260.66058	194	
260.83832	120	
263.06502	318	1+
263.25103	200	1+
263.84454	116	
264.08964	162	
264.10796	136	
264.82516	308	1+
264.85372	128	
264.96347	114	
266.99500	148	
267.13692	310	1+
268.17315	232	
268.95514	164	
269.11492	158	
271.80304	190	
271.86759	170	
272.13943	118	
272.16833	116	
272.93781	754	1+
273.79458	132	
275.81113	136	
276.89884	292	1+
277.96595	154	
279.78951	194	1+
279.85277	250	1+
279.96853	314	
280.87788	198	1+
281.00025	202	1+
281.05275	252	
281.12088	150	
281.89173	330	1+
282.14345	136	
282.92512	160	1+
282.97617	186	1+
283.18672	148	
283.78982	216	
284.14804	130	
285.20290	116	
286.09338	120	
286.81391	140	
289.79221	614	1+
290.86831	140	
290.94308	352	1+
292.06779	188	1+
292.81246	184	
293.81977	118	
293.87318	118	
294.17862	122	
294.86541	116	
296.15602	258	1+
296.31993	204	
296.93871	126	
296.97275	492	1+
297.88433	146	
298.08155	156	
298.80265	210	
298.86328	198	1+
299.05857	270	
300.03918	118	
300.05853	180	
301.12355	178	
301.17113	412	1+
301.87996	158	
302.17766	316	1+
303.81697	118	
304.85953	136	
304.89710	168	
305.80885	200	
305.87151	124	
306.12804	160	
306.16779	126	
306.31241	220	1+
306.79385	188	
306.88585	140	
306.97519	210	1+
307.24128	130	
307.80303	208	
307.89128	182	
308.29534	292	1+
308.67104	212	
308.79580	142	
309.07105	190	1+
309.14342	152	
310.01654	160	1+
310.09511	132	
310.87652	356	
311.13513	116	
311.16679	134	
311.88551	202	
312.87038	130	
313.02871	192	
314.87302	404	1+
317.18006	162	
318.24490	134	
318.59747	156	
320.15893	140	
320.23390	130	
321.13063	264	1+
321.88796	154	
322.88472	306	1+
323.23770	184	
323.30887	124	
324.02029	120	
324.32723	162	
324.95517	148	
325.81813	146	
325.90014	154	
326.09751	116	
326.16247	482	1+
327.90050	128	
328.19079	138	
328.88597	180	
330.02028	186	1+
330.81894	206	
330.85700	124	
336.18624	190	1+
338.07681	166	1+
338.15865	134	
338.23440	236	1+
338.87140	204	1+
339.20276	316	1+
340.18691	116	
340.20732	250	1+
340.25979	130	
341.89796	342	1+
342.31560	148	1+
343.18931	140	
343.24574	140	
344.18627	180	
344.27122	134	
344.96930	132	
345.20142	132	
346.25063	128	
END IONS

###FS:    #m/z: 507.84701 #charge 1+
###MS: 18
###MSMS: 20
BEGIN IONS
TITLE=Cmpd 14, +MS2(507.8470), 28.2-35.2eV, 0.4min #20
RTINSECONDS=23.6205
SCANS=18,20
PEPMASS=507.84701	264154
CHARGE=1+
196.01746	334	
212.88805	218	1+
213.15724	858	1+
222.97314	536	1+
223.97364	424	1+
227.95424	232	
230.84931	330	
232.85861	184	
232.89027	216	1+
234.07820	238	1+
234.87587	208	1+
235.05886	238	1+
235.14298	3502	1+
238.06650	482	1+
239.05439	276	1+
239.17693	210	
241.04886	234	1+
244.12764	816	
245.11361	472	1+
246.17910	186	
248.03372	194	1+
248.85717	258	
249.15781	1662	1+
252.89458	308	1+
253.08404	180	
253.17994	130	1+
254.14960	194	
254.88732	346	1+
255.89137	260	1+
256.85762	286	1+
257.85841	160	1+
262.13703	8242	1+
265.12439	526	1+
265.81332	202	1+
266.09983	396	1+
266.12800	412	1+
266.16825	228	
266.79622	178	
267.10527	276	1+
267.20663	398	1+
267.51719	158	1+
267.86917	180	
268.05680	154	1+
268.88367	206	
268.95307	224	1+
269.11558	214	1+
270.86717	844	1+
271.11965	244	1+
271.92033	222	1+
272.02325	144	1+
272.85672	580	1+
273.95731	284	1+
275.39829	240	1+
275.79314	178	
276.80253	194	
276.85536	370	1+
277.15337	3592	1+
277.87616	262	1+
278.85895	424	1+
278.94180	260	1+
279.13288	312	
280.03664	346	1+
281.22067	740	1+
281.37221	260	1+
281.38987	224	1+
281.86386	256	1+
282.12646	218	1+
282.91612	128	1+
282.95885	268	1+
283.06838	330	1+
284.07543	194	1+
284.19356	1260	1+
284.87505	428	
285.79006	496	1+
285.94339	306	
286.05959	248	1+
286.13850	1212	1+
286.38984	188	
286.79370	294	1+
286.87002	288	1+
286.94531	182	
287.05992	174	1+
287.11585	292	1+
287.89078	350	1+
288.86885	234	
288.97119	308	1+
289.88209	1726	
290.07695	216	1+
290.86954	1934	1+
293.06404	200	
293.87385	6154	1+
294.00184	332	1+
294.08864	262	1+
294.96092	182	
295.00495	256	1+
295.95758	232	1+
296.09957	196	1+
296.81497	190	
296.85346	340	
297.04150	190	1+
297.15294	206	
297.22217	138	1+
297.92298	338	1+
298.85489	460	1+
298.87860	494	
299.34134	240	1+
299.87979	236	
299.91664	280	
300.05913	198	
300.11773	288	1+
300.15235	264	
300.85888	628	1+
300.87598	190	
300.98759	222	1+
301.09139	396	1+
302.09628	256	1+
302.88414	226	
303.95244	380	1+
304.87811	386	
305.34794	178	
305.85417	190	
306.12632	264	1+
307.89167	1538	
308.14231	854	1+
308.16391	240	
308.29657	252	
308.83939	410	1+
308.88183	2456	1+
308.88871	2474	1+
309.88867	1512	1+
309.99303	508	1+
310.02605	344	1+
310.15994	554	1+
310.99301	392	1+
311.88410	9874	1+
311.94883	334	1+
312.22621	2150	1+
312.40203	142	1+
312.81589	324	1+
314.05968	190	1+
314.13385	384	1+
314.86547	562	
314.89206	1038	1+
314.94107	248	
315.16416	1074	1+
315.34552	88	1+
315.86960	348	
316.81800	468	1+
316.86549	968	
316.88856	898	1+
316.94479	180	1+
317.04644	376	1+
317.18391	194	
317.43120	184	
317.84600	228	
318.05967	216	1+
318.55501	164	1+
318.86053	216	
320.89571	210	
321.99069	186	1+
323.02235	220	1+
323.85828	842	1+
323.92636	410	1+
323.99765	164	1+
324.50438	184	1+
324.86068	604	1+
325.29783	264	1+
325.90173	448	
326.02909	518	1+
326.17636	212	
326.24304	4620	1+
326.81735	206	
326.88330	376	
326.89807	1994	1+
326.98353	236	1+
327.03716	310	1+
327.10894	404	1+
327.87904	1422	1+
327.89757	1212	1+
328.11600	430	1+
328.80873	534	1+
329.81210	450	1+
329.89669	490	
330.19481	618	1+
330.27714	158	1+
330.87882	398	
330.91797	198	
330.95812	230	
331.00448	286	1+
331.19896	454	1+
331.82167	456	1+
331.88905	404	
332.07584	218	1+
332.87651	1140	1+
332.90781	760	
332.95076	386	1+
333.00528	244	1+
333.13390	270	1+
333.17562	9812	1+
333.42201	140	1+
333.50432	168	1+
334.35049	334	1+
334.87727	266	
334.90118	436	
335.03544	236	1+
335.11277	288	1+
335.84841	202	
335.88699	348	
336.39511	260	1+
336.77865	294	1+
336.89925	826	1+
336.94440	250	
337.66326	88	1+
337.88159	592	
337.99973	264	1+
338.83528	340	1+
339.16798	546	1+
339.87808	700	1+
340.00422	372	1+
340.12261	216	1+
340.17350	418	1+
340.90638	452	1+
341.04844	220	
341.82293	418	1+
343.38116	218	1+
343.89671	412	1+
344.17760	208	1+
344.71743	216	
344.81651	186	1+
345.30580	174	1+
345.88114	202	
345.99708	272	
346.13597	184	1+
347.03333	200	1+
348.16774	310	1+
348.78223	222	1+
348.82397	288	1+
348.95739	212	1+
349.14470	178	
349.90562	240	
349.98471	182	
350.10738	220	1+
350.19749	174	1+
350.88852	586	1+
350.90929	208	
351.17415	226	1+
351.81384	196	1+
351.83859	204	
352.17613	188	1+
352.77403	324	1+
352.85467	340	1+
352.91063	516	
353.09089	316	1+
353.85644	288	1+
353.90903	582	1+
355.07091	226	
355.26943	546	1+
355.71929	498	1+
355.89260	696	1+
356.18327	178	
356.56037	226	1+
356.78119	240	
357.19084	226	1+
357.85805	342	1+
358.13846	276	1+
359.30932	112	1+
359.91939	238	1+
360.98453	192	1+
361.72031	418	1+
361.98653	164	1+
362.11033	292	1+
362.72508	290	1+
362.79864	282	1+
362.89975	284	1+
364.57178	210	
364.94146	238	1+
365.09043	180	
365.25700	178	
365.91852	306	1+
366.08961	232	1+
366.79057	358	1+
366.83952	1656	1+
367.37497	286	1+
367.70979	1268	1+
367.78911	208	1+
368.04153	182	1+
368.37893	218	1+
368.89793	962	1+
369.08697	348	1+
369.12454	342	1+
369.28503	214	
369.83846	662	1+
370.12695	262	1+
370.32416	222	
370.78438	612	1+
371.07118	194	1+
371.22763	292	1+
371.72589	254	1+
372.38261	336	1+
373.12796	212	1+
373.72093	630	1+
373.83001	256	
373.88538	180	
373.90172	206	
374.06137	182	
375.73107	244	1+
376.05517	200	1+
376.12736	162	1+
376.22312	3892	1+
376.78640	184	
376.84576	402	1+
377.72894	308	1+
378.10286	394	1+
378.73397	264	1+
379.01583	350	1+
379.10582	328	1+
379.16607	196	
379.88362	196	
380.02050	260	1+
380.78101	194	
380.82585	322	1+
380.85504	632	1+
380.89810	252	1+
381.05623	160	1+
381.08231	212	1+
381.73796	178	
381.79096	188	
382.08233	260	1+
382.85482	406	1+
383.11425	298	1+
383.26424	978	1+
383.71164	192	
383.77674	476	1+
383.88384	212	
384.40052	182	
384.84987	5546	1+
385.21718	236	
386.19858	196	
386.43630	210	1+
386.75146	194	
387.16816	322	1+
387.55775	86	1+
387.74232	290	1+
387.89955	370	1+
388.07541	216	1+
388.11180	208	1+
388.71382	736	1+
388.85202	180	
389.20173	612	1+
389.71672	638	1+
389.79607	420	
389.85210	226	
390.18511	306	1+
390.84342	730	
390.86983	380	1+
391.81165	194	
391.85715	1944	1+
392.43230	184	1+
392.78485	212	
392.80289	220	
392.83462	312	
392.86460	1384	1+
393.08541	418	1+
393.79673	924	1+
393.83146	212	
393.90416	372	1+
394.17946	254	1+
394.79526	530	1+
394.85716	506	1+
395.21014	210	1+
395.72203	268	1+
396.80141	192	
396.86638	224	1+
397.28017	560	1+
397.31368	684	1+
397.74732	304	1+
398.72479	532	1+
398.86870	480	1+
399.22226	1626	1+
399.85819	430	1+
400.03639	204	1+
400.17431	346	1+
400.86662	286	1+
401.08321	260	1+
401.17844	272	1+
401.78299	278	1+
401.91754	306	1+
402.24854	382	1+
402.60093	172	1+
402.72133	278	1+
402.86164	698	
402.94372	244	1+
403.09933	240	1+
403.22711	218	
403.40627	254	1+
403.75286	202	
403.87123	2468	1+
404.32737	104	1+
404.78755	548	1+
405.20884	226	1+
405.74487	290	1+
405.87223	952	
406.05029	192	
406.11955	136	1+
406.86257	464	
407.03815	274	1+
407.72578	578	1+
407.86557	8150	1+
407.98800	322	1+
408.06801	188	1+
408.81302	518	1+
409.37387	376	1+
409.73107	490	1+
410.05086	292	1+
410.15676	296	1+
410.37597	296	1+
410.43894	254	1+
410.73083	360	1+
410.84270	598	
410.87430	1502	1+
411.23595	226	1+
411.25565	164	1+
411.80994	1666	1+
411.83900	314	
412.07588	598	1+
412.73271	700	1+
412.84929	1192	1+
412.86926	488	
413.08044	490	1+
413.92537	282	1+
414.23357	354	1+
415.16836	400	1+
415.19255	208	
415.80674	208	
415.82960	220	1+
415.87326	284	
416.88003	872	1+
417.83845	326	1+
420.74650	194	
421.88240	1156	1+
423.87956	338	
424.15007	270	1+
424.23936	308	1+
424.29863	216	
424.82586	762	1+
424.87502	346	
425.22285	390	1+
425.31100	1658	1+
425.82619	466	1+
425.88190	552	
426.86403	1410	
427.73058	312	
427.85740	2112	1+
428.09497	234	
428.25638	454	1+
428.74604	300	
428.88735	2172	1+
429.03113	330	1+
429.16141	476	1+
429.73019	180	
429.74802	408	
429.93788	188	1+
430.16607	436	1+
430.74201	1480	1+
430.79919	170	1+
430.86213	1360	1+
430.87390	1336	1+
431.14174	260	1+
431.80330	142	1+
431.84066	152	1+
431.86717	816	1+
432.24413	7744	1+
432.42344	612	1+
432.76788	148	1+
433.86878	346	
434.37940	286	1+
434.74770	184	1+
434.82952	328	1+
434.89000	402	1+
435.19911	308	1+
435.86548	282	
436.22250	234	1+
437.14510	510	1+
437.84143	142	1+
439.21705	136	1+
439.80040	224	1+
439.89450	694	1+
440.15313	268	1+
442.15624	184	
442.22587	204	
442.88017	326	1+
443.94727	326	1+
444.28523	182	
444.87312	3482	1+
444.94990	282	1+
445.20691	194	1+
446.44242	202	1+
446.90101	242	
447.25497	224	
447.30240	430	1+
447.81329	260	1+
447.88941	234	
448.89423	224	
449.79249	242	1+
449.87915	1196	1+
450.14274	202	1+
450.71482	168	1+
450.75189	196	1+
451.09950	222	1+
451.39373	318	1+
452.39597	252	1+
452.70329	164	1+
452.72941	190	1+
453.68909	200	1+
454.25365	294	1+
454.71048	148	1+
454.97503	232	1+
455.25966	250	1+
456.85983	284	1+
457.21103	278	1+
457.90426	1460	1+
458.70915	192	
459.22457	404	1+
460.16347	450	1+
460.22616	292	1+
460.24791	222	1+
461.31164	542	1+
462.65899	310	1+
462.88528	1146	1+
463.66062	238	1+
463.76570	364	1+
464.07399	154	1+
464.80081	184	1+
465.67302	228	1+
465.89366	226	
466.20395	238	1+
467.24714	200	
467.88906	1690	1+
468.15650	306	1+
468.36206	350	1+
468.78232	198	
468.81506	160	1+
469.16319	198	1+
469.77704	496	1+
469.91355	264	1+
473.10245	228	1+
473.84722	194	1+
474.65646	188	1+
475.24560	266	1+
475.29094	604	1+
476.24984	168	1+
477.73012	284	1+
479.21587	234	1+
482.70346	176	1+
485.90069	1074	1+
486.27055	548	1+
486.39811	174	1+
487.27592	466	1+
487.81466	218	1+
488.43951	204	1+
488.64313	222	1+
489.30470	1116	1+
490.46531	210	1+
491.38596	356	1+
491.46206	192	1+
491.84881	180	1+
492.11102	240	1+
492.71255	154	1+
493.04212	228	1+
496.35107	728	1+
498.28921	404	
498.99610	258	1+
499.23656	208	1+
499.29345	224	
499.73797	270	
499.78829	226	1+
500.23959	166	1+
500.69962	104	1+
500.79435	168	1+
500.82180	150	1+
501.74002	360	1+
502.42630	262	1+
502.51415	270	1+
502.74383	256	1+
502.77098	306	1+
502.81113	178	
502.92669	112	1+
503.19952	344	1+
503.35208	1480	1+
503.47683	286	1+
503.59064	128	1+
503.62614	126	1+
503.77334	190	1+
503.88381	176	1+
503.97808	212	1+
504.26866	308	1+
504.48339	224	1+
504.75083	254	1+
505.27298	200	1+
505.42343	260	1+
506.83374	182	1+
507.12246	246	1+
507.25685	166	1+
507.46702	278	1+
507.64825	168	1+
507.68628	234	1+
508.22235	184	1+
508.79496	110	1+
509.66784	148	1+
509.85716	394	1+
510.25457	212	1+
510.60130	126	1+
511.41511	220	1+
511.81646	196	1+
512.41405	154	1+
513.34978	218	1+
END IONS

###FS:    #m/z: 359.96285 #charge 1+
###MS: 18
###MSMS: 21
BEGIN IONS
TITLE=Cmpd 15, +MS2(359.9629), 28.0-35.0eV, 0.4min #21
RTINSECONDS=24.393
SCANS=18,21
PEPMASS=359.96285	237342
CHARGE=1+
192.89142	128	
203.07953	132	
205.94825	324	1+
208.88331	190	
209.94221	1304	1+
220.01491	144	
221.89506	310	1+
222.16173	180	1+
222.95258	2062	1+
224.94896	2680	1+
224.97384	180	
225.88607	186	
226.94765	5700	1+
226.97434	224	
227.93472	242	
228.94316	5176	1+
230.84634	250	1+
233.09196	160	
233.96077	328	1+
234.14401	262	1+
234.83781	232	1+
235.11445	226	1+
238.08237	176	
238.12125	182	
239.10172	128	
239.14767	608	1+
239.90645	184	
240.13290	228	1+
240.93954	266	1+
240.96220	1668	1+
241.78681	222	1+
242.89236	124	
242.95756	1026	1+
243.01864	140	
243.07662	148	1+
243.78704	202	1+
244.95797	2550	1+
245.55459	144	
245.94051	308	
246.00905	210	1+
246.12359	258	1+
246.87679	124	
246.95347	3054	1+
247.10749	230	
247.97167	160	
248.03448	170	
248.14794	228	
249.04369	138	
249.13365	210	
249.90424	192	1+
249.95199	374	1+
249.96577	326	1+
250.11783	330	1+
250.94828	250	1+
251.84112	202	
251.85870	112	
252.10911	254	1+
252.23205	116	
252.81076	154	
252.95439	246	
253.83512	360	
254.09103	148	
255.95508	288	1+
256.17329	128	
256.97518	128	
257.16021	514	
258.07464	226	
258.14248	848	1+
258.90440	152	
258.97201	256	1+
260.15181	150	
260.85932	116	
260.97028	1020	1+
261.08474	200	
261.15490	114	
263.11456	240	1+
263.80747	120	
263.98198	300	
264.96348	132	
265.14094	198	
266.81266	274	1+
266.86483	398	1+
267.97354	182	
268.84633	134	
268.91763	154	
268.95875	126	
269.79738	322	1+
269.85830	372	1+
269.96879	396	
270.11476	168	
270.86468	226	1+
271.13358	134	
271.79539	192	
272.14088	118	
273.77512	154	
274.86525	172	
275.05215	114	
275.09697	352	1+
275.17133	148	
275.79350	120	
275.97049	178	
276.06072	232	1+
276.78857	126	
276.81461	194	
276.86066	132	
277.80869	116	
277.85046	128	
277.92104	174	
278.79896	122	
278.92825	116	
278.97664	232	1+
280.11636	130	
280.79374	618	1+
281.13546	172	
281.82729	134	
281.92333	218	1+
282.15318	126	
283.18613	174	
283.51879	198	
284.13752	260	
284.79564	344	1+
284.82720	120	
285.07671	206	1+
285.10911	140	
285.94025	120	
285.97590	192	1+
286.87629	330	1+
287.77846	160	1+
288.06156	226	1+
288.13075	162	
288.91455	218	1+
291.11761	278	1+
291.88361	124	
292.13408	142	
292.43729	334	
292.94401	132	
294.16082	126	
294.86846	214	
295.93239	134	
296.81113	532	1+
296.93452	144	
297.14370	174	
298.13962	130	
298.80378	370	1+
298.84593	124	
298.98184	206	1+
299.13353	552	1+
299.86782	274	
300.80398	176	
300.87440	136	
301.07960	130	
301.15387	138	
301.85693	276	1+
302.10043	198	1+
302.78273	184	1+
302.88613	204	
303.40454	142	
303.80785	310	1+
303.85620	146	
303.94834	146	
304.35283	146	1+
305.13361	224	
305.29767	560	1+
306.79394	170	
306.88462	442	1+
306.94377	150	
307.13630	208	
307.28769	206	
307.80414	360	1+
307.89630	390	1+
308.12622	114	
309.05666	232	1+
309.11949	430	1+
310.10200	122	
310.34540	126	
310.80713	114	
310.87494	676	1+
311.88349	392	1+
313.88277	112	
315.16565	134	
315.18530	122	
315.66955	132	
315.86248	242	1+
316.23114	126	
316.86671	202	1+
317.94807	234	1+
318.59269	240	
318.93195	204	
319.82749	204	
320.29463	146	
321.22378	116	
322.15783	174	1+
322.19779	160	
322.31068	162	
322.32778	170	
322.93145	232	
323.01501	728	
323.24136	198	
323.71394	216	1+
323.82292	138	
323.88754	472	1+
324.19066	168	1+
326.15829	462	
327.00248	116	
327.16181	216	
327.29738	118	
328.88986	198	
329.32370	240	
329.86785	148	
336.00181	122	
336.94422	794	1+
337.09504	480	1+
337.11591	822	
337.15430	126	
338.09856	366	1+
338.15412	118	
339.81878	252	1+
340.35275	170	
340.94293	172	
341.01890	122	
341.13698	194	1+
342.20669	124	
342.90970	214	
343.06196	118	
344.21126	324	1+
344.84788	182	1+
347.30381	320	1+
347.76559	158	1+
348.02533	136	1+
348.11531	172	
348.97930	118	
349.12357	484	1+
350.11349	256	1+
350.18475	192	
352.89447	266	1+
353.21331	156	
354.75660	144	
356.18808	150	
357.22341	646	1+
357.92081	210	1+
358.19917	294	1+
358.31927	312	1+
358.35502	230	1+
360.02932	218	1+
360.18283	252	1+
361.11655	270	
362.15142	206	1+
363.22729	130	
364.18715	172	1+
364.36893	132	
END IONS

###FS:    #m/z: 322.93078 #charge 1+
###MS: 22
###MSMS: 23
BEGIN IONS
TITLE=Cmpd 16, +MS2(322.9308), 28.0-35.0eV, 0.5min #23
RTINSECONDS=28.0875
SCANS=22-23
PEPMASS=322.93078	3136628
CHARGE=1+
189.04027	120	
189.86120	144	
191.95667	174	
192.88730	110	
196.88145	688	1+
199.10118	320	1+
202.85730	104	
205.01053	96	
205.94983	260	1+
208.10475	220	
209.13032	180	
209.94952	130	
210.89993	388	
212.88636	116	
214.89219	250	
215.88595	280	
216.06140	100	
220.87124	290	
220.96068	156	1+
221.13924	104	
221.94180	206	
222.95388	1122	1+
223.96042	592	1+
224.98189	156	
226.09801	232	1+
226.11817	122	
226.14888	158	1+
227.93364	294	1+
228.90753	148	
230.84787	104	
230.85974	118	
230.89005	352	
230.90717	118	
231.12165	556	1+
233.06356	124	
233.90091	190	
235.82627	212	
236.13659	168	
236.96874	98	
237.11147	210	1+
238.05082	98	
238.94070	118	
239.08015	170	
239.78845	382	1+
239.96275	102	
240.07286	150	
240.82317	130	
240.94100	1092	
240.96211	270	
241.90323	104	
241.94136	872	
242.00630	174	1+
242.14861	136	
242.82279	424	1+
242.85945	190	1+
242.94123	3498	1+
243.82642	330	1+
243.88374	532	1+
244.12846	302	
244.93998	1570	1+
244.98352	118	
245.87866	224	1+
246.13448	118	
246.98057	218	
247.81724	102	
247.98136	266	1+
248.14285	180	1+
248.85830	200	
249.03757	284	1+
249.90376	136	
249.96435	250	1+
250.15043	242	1+
250.84993	240	1+
250.89774	116	
251.24640	116	
251.78877	322	1+
251.85365	206	1+
252.08062	168	
252.79220	208	1+
254.15381	152	
254.92408	108	
255.10535	460	1+
257.80152	216	
258.79747	170	
258.83139	228	1+
258.85484	122	
258.96714	136	
259.09353	196	
259.67203	160	
260.66211	96	
260.98144	136	
261.83267	392	1+
261.89676	334	1+
262.03122	126	
262.14379	156	1+
263.05012	114	
263.88902	100	
264.08058	100	
264.10858	102	
265.05756	266	1+
266.24735	202	
266.86852	216	
267.80427	134	
267.90721	192	1+
268.00262	116	
268.17291	114	
268.79841	328	1+
269.00470	220	
269.80062	238	1+
270.14482	140	
271.17364	208	
272.13177	138	
272.16013	140	
273.02172	96	
273.79447	236	1+
273.81528	186	
275.81002	162	
276.17519	124	
276.80926	182	
276.82321	160	
276.84794	142	
276.86514	140	
277.85795	148	
278.14430	154	1+
278.98846	274	1+
279.08988	830	1+
279.26086	144	1+
279.84680	134	
280.55879	110	
280.95799	98	
281.87411	132	
282.02903	216	1+
282.10893	134	
282.81401	104	
282.85639	348	1+
283.01116	96	
283.06956	186	
283.79389	242	
284.29599	740	1+
285.20561	148	
286.18816	108	
286.81509	228	1+
286.92111	122	
288.79721	118	
289.78538	190	
289.87939	232	
290.07861	178	1+
290.79797	128	
290.86042	122	
290.87606	116	
291.12077	114	
291.80165	228	
292.05566	110	
292.16688	166	
292.81297	138	
293.00811	110	
293.06312	166	
293.17349	330	1+
295.16139	96	
296.80542	220	
297.12839	132	
297.81437	114	
299.78336	116	
299.81121	134	
300.17834	136	
300.78205	226	
300.81804	160	
301.26432	94	
301.86597	128	
302.15163	110	
302.25442	128	
303.14832	144	
303.80779	118	
304.07780	274	1+
305.87386	152	
306.22481	104	
306.27496	176	
306.81441	156	
307.29041	688	1+
307.79686	380	1+
307.89289	184	
308.08704	226	1+
308.88138	212	1+
309.81559	108	
310.11029	152	1+
310.30916	308	
310.81152	98	
310.87810	214	
310.90890	94	
311.86214	140	
311.88572	142	
312.10948	188	1+
312.17278	226	1+
312.87429	114	
313.02796	192	
314.03535	116	
314.82120	314	
317.43041	100	
317.89453	124	
319.30483	140	
319.86980	130	
320.15997	592	1+
320.88204	130	1+
321.12085	142	
321.38700	94	
321.79677	96	
323.15475	124	
323.23985	310	1+
323.89298	438	1+
324.95265	192	1+
325.19787	216	1+
325.23433	134	
327.94401	152	
END IONS

###FS:    #m/z: 340.94148 #charge 1+
###MS: 22
###MSMS: 24
BEGIN IONS
TITLE=Cmpd 17, +MS2(340.9415), 28.0-35.0eV, 0.5min #24
RTINSECONDS=28.8675
SCANS=22,24
PEPMASS=340.94148	1461870
CHARGE=1+
189.86301	350	1+
196.88324	276	
198.12231	146	
200.18157	102	
201.12410	102	
205.88084	156	
205.95243	260	
205.97618	124	
207.87301	212	
208.95971	124	
209.94434	130	
210.93380	102	
212.87556	210	
213.87972	238	
213.94052	1332	1+
214.89233	192	
215.88690	1286	1+
215.93842	588	1+
217.38829	120	
217.88236	364	
217.93614	108	
218.85712	120	
218.88608	206	
223.95991	414	1+
225.86621	122	
226.94838	158	
227.90072	184	1+
228.79670	142	
228.94051	154	
230.89105	334	
231.89352	164	
231.95151	1466	1+
232.10894	140	1+
232.88592	254	
232.90942	146	
233.89796	1254	1+
233.94803	646	1+
235.86885	386	1+
235.94789	142	
237.06600	134	
237.22779	120	
238.55529	100	
238.63045	108	
238.95210	162	1+
239.10250	134	
239.78743	152	
240.23077	340	1+
240.79196	132	
240.90260	134	
242.92692	132	
242.94217	136	
243.95777	236	1+
245.90745	166	
246.06389	132	
246.16121	106	
246.97555	318	
247.94087	254	1+
248.90066	194	
249.02698	102	
249.04171	188	
249.90451	182	
249.96055	524	
250.16412	116	
250.89699	108	
251.79032	174	
251.83144	154	1+
251.91029	144	
252.10522	112	
252.23205	108	
253.23580	130	
253.90290	256	1+
254.96696	1130	1+
255.07528	278	1+
255.10089	164	
255.14018	118	
255.78184	190	1+
255.88258	244	1+
256.91123	212	1+
256.97438	198	1+
257.94473	170	
258.84682	262	
259.17091	224	
259.47945	102	
259.92603	128	
260.19911	116	
260.84664	312	1+
261.91301	224	1+
263.07279	108	
263.17951	126	
263.84533	114	
263.98890	216	1+
264.91121	210	1+
264.96573	120	
265.24284	208	1+
265.85754	162	
266.86366	138	
267.13892	218	
267.26930	126	
267.97207	130	
267.99572	206	
268.80777	136	
269.01649	134	
269.79757	240	1+
269.97740	172	1+
271.87534	170	
271.91820	204	1+
272.90430	154	
272.94298	212	1+
274.22056	140	
274.80796	296	1+
275.85838	122	
275.87991	112	
276.85378	160	
277.79483	158	1+
277.85821	112	
277.96124	238	1+
278.84259	134	
278.86254	110	
278.94726	170	
279.85340	138	
281.05122	186	
281.09376	132	
281.14332	130	
282.11588	114	
282.17877	144	
283.78689	194	1+
283.93569	114	
285.20133	116	
285.79829	110	
286.87804	140	
287.08142	114	
287.81215	120	
287.89733	104	
288.06461	238	1+
288.80999	230	1+
288.86196	220	1+
289.78489	254	1+
290.00654	120	
290.85292	190	1+
291.43486	210	1+
291.80162	168	
292.82116	110	
292.87237	130	
293.11115	130	
293.29355	104	
293.85267	346	1+
294.28489	262	
295.02540	106	
295.13050	174	1+
295.99233	104	
297.83762	148	
297.97417	400	1+
297.99433	118	
298.13697	140	
298.79632	100	
299.78558	142	
299.87096	110	
300.06685	140	
301.99389	168	1+
302.17588	388	1+
303.72826	116	
303.80999	180	
303.91977	258	1+
304.93936	134	
306.79806	112	
307.08722	110	
307.28324	110	
307.79687	530	1+
307.88658	350	1+
307.92754	248	1+
308.29592	320	
308.86862	118	
309.01929	230	1+
309.32796	230	
310.87815	372	
311.00795	100	
311.88688	270	
312.03000	128	
312.80346	320	1+
312.87601	100	
313.80717	210	1+
313.88106	290	1+
315.81913	130	
316.09933	132	
317.05257	106	
317.18221	298	1+
320.07340	202	1+
320.92307	162	
322.26755	102	
323.30001	122	
325.90560	156	
326.15547	268	1+
326.17957	124	
326.89624	108	
327.13466	216	1+
327.89490	116	
328.18483	106	
328.82132	134	
328.89002	230	
330.81838	310	1+
332.81473	134	
332.98534	138	
337.11022	106	
337.18477	108	
337.88418	170	
338.09412	172	
339.12017	162	
340.19495	134	
341.09134	122	
342.28930	260	1+
342.90545	120	
END IONS

###FS:    #m/z: 363.95762 #charge 1+
###MS: 22
###MSMS: 25
BEGIN IONS
TITLE=Cmpd 18, +MS2(363.9576), 28.0-35.0eV, 0.5min #25
RTINSECONDS=29.64
SCANS=22,25
PEPMASS=363.95762	893480
CHARGE=1+
189.86207	908	1+
191.85839	842	
193.85782	156	1+
196.88317	472	
197.10505	156	
206.11927	110	1+
207.87483	580	1+
209.87849	1116	1+
209.94396	1136	1+
210.88309	942	1+
211.94327	136	
212.87945	5882	1+
212.90341	194	
214.89372	422	
216.41086	184	
222.95103	1378	1+
224.94792	1760	1+
225.88446	168	
225.96226	256	
226.15429	126	
226.88139	282	1+
226.94785	6886	1+
226.97330	286	1+
227.79185	242	
227.93069	276	
228.89465	1180	
228.94272	6818	1+
229.17679	116	1+
230.07745	266	1+
230.79322	150	
230.89108	9432	1+
231.07644	144	1+
232.12862	190	1+
232.44441	136	
232.88463	902	1+
233.95832	186	
233.98002	122	
234.88166	448	1+
235.08043	118	
235.11784	448	1+
235.52967	114	
236.07414	174	1+
236.86138	116	
237.01780	142	
237.04596	130	
238.84083	122	
239.11635	154	1+
240.07915	146	
240.83338	136	
240.93988	306	
240.96258	962	1+
241.08899	132	
241.94214	340	
242.80884	296	1+
242.94345	494	
242.95976	1520	1+
243.88496	208	1+
244.03077	198	1+
244.12770	390	1+
244.95805	4194	1+
245.07182	136	
245.94305	334	
246.09487	134	
246.50211	110	1+
246.90571	434	1+
246.95345	3844	1+
247.98203	176	
248.04405	158	
248.80885	178	
248.90045	3366	1+
248.95692	168	
249.04551	250	
250.06134	232	
250.89727	646	1+
250.96920	218	1+
251.07043	218	
251.80002	230	
252.08231	256	1+
252.10797	314	
253.83865	370	
253.90491	686	1+
253.99151	134	
255.10047	288	1+
258.59027	126	
258.82830	124	
258.84398	264	1+
258.89994	228	1+
258.97138	396	1+
259.01988	150	
260.96870	1296	1+
261.82594	390	1+
261.84337	116	
262.82877	324	1+
263.84933	188	
263.88467	118	
264.14777	158	1+
264.81445	148	
265.05954	138	
265.24500	206	1+
265.82218	204	
265.98129	182	
266.24883	176	1+
266.80113	156	
267.10936	122	
267.78391	208	
267.81445	194	
267.85679	130	
267.97328	834	
268.13799	130	
268.84127	234	
268.92813	114	
268.96453	1108	1+
269.11516	234	1+
269.80228	496	1+
269.96941	820	1+
270.41376	122	
270.83616	210	
271.65288	130	
271.91739	334	
273.79090	184	1+
273.91211	134	
274.09611	142	
274.84765	126	
274.85987	128	
275.03224	208	1+
276.80992	184	
276.85073	148	
277.84903	434	1+
278.79472	132	
278.84984	316	1+
279.10015	174	
279.24224	120	
279.79791	116	
280.79201	470	1+
281.02987	118	
281.11331	192	1+
281.86256	340	1+
281.92767	114	
282.84821	660	1+
283.09396	136	1+
283.82977	194	
283.85068	464	1+
283.86712	492	1+
283.98829	122	
284.93523	120	
285.79136	148	
285.84519	1292	1+
286.79714	152	
288.06536	396	1+
288.13006	186	
288.79800	152	1+
288.81828	118	
289.14067	146	
290.09924	310	1+
290.78737	352	
291.04878	130	
291.99634	150	
292.43617	170	
292.81189	254	1+
292.83328	126	
293.11873	122	
294.15016	116	
294.28168	298	1+
294.85210	302	1+
294.93015	280	1+
295.46231	158	1+
295.80140	114	
296.02654	218	
296.80674	370	
296.86350	144	
296.91301	162	1+
297.80235	1512	1+
298.03778	118	
298.80436	1290	1+
299.14553	130	
299.86418	164	
300.87192	128	
300.92667	126	
301.81281	290	
301.86232	518	
302.80505	1256	1+
302.86054	322	
303.80748	1058	1+
303.85703	1742	1+
303.94831	224	
304.10531	118	
305.13567	172	1+
305.87764	300	1+
306.88375	206	1+
307.30762	136	
307.80107	156	
308.29587	240	
308.92436	118	
309.87235	146	
310.31164	124	
310.82738	146	
311.34604	122	1+
311.88085	274	1+
314.82089	144	
316.81707	296	1+
317.72618	278	1+
318.93315	170	
319.26776	138	
319.82269	288	1+
319.86237	116	
320.13976	116	
320.86763	632	1+
321.81815	700	1+
321.86737	432	1+
322.22899	226	1+
322.92584	292	1+
322.94473	124	
323.84643	340	1+
324.01858	120	
324.08297	126	
324.88955	372	1+
324.94852	120	
325.89550	260	1+
326.87087	828	1+
326.96478	130	
327.92917	180	1+
328.04854	120	
328.80904	204	
328.88762	242	1+
329.86907	202	
329.89151	168	1+
330.71974	142	
330.81926	204	1+
333.09328	186	1+
335.83580	128	
336.94207	430	1+
337.83459	364	1+
338.17819	214	1+
339.01726	146	
339.77359	206	1+
339.82980	926	1+
340.94134	212	1+
341.14300	146	
341.75353	132	
342.90456	124	
343.27492	172	
344.82675	200	1+
345.20255	174	
347.23128	286	
347.30400	168	
348.31410	516	1+
349.12073	260	
349.17730	130	
349.31889	362	1+
349.36772	124	
351.33635	138	
351.40724	122	
352.75075	196	1+
352.88895	294	1+
353.17736	208	1+
354.73346	180	1+
357.05730	178	
358.22220	458	1+
359.96182	262	1+
360.09518	124	1+
360.18274	160	1+
361.01991	142	1+
361.71655	276	1+
362.34487	120	
362.84330	132	
363.21425	290	1+
363.33164	128	
364.83767	224	1+
365.18066	202	1+
365.35024	136	
366.79016	136	
366.94350	118	
367.13681	380	1+
367.33130	388	1+
368.16273	124	
368.42245	340	1+
368.82590	164	1+
END IONS

###FS:    #m/z: 322.93074 #charge 1+
###MS: 26
###MSMS: 27
BEGIN IONS
TITLE=Cmpd 19, +MS2(322.9307), 28.0-35.0eV, 0.6min #27
RTINSECONDS=33.345
SCANS=26-27
PEPMASS=322.93074	2619788
CHARGE=1+
160.69431	96	
182.86612	136	
189.86575	98	
191.95552	200	
192.89020	212	
200.84001	116	
201.04399	228	
201.88430	94	
205.94936	566	
206.00690	246	1+
209.12275	198	
209.94611	138	
209.98863	114	
211.10743	126	
211.94426	148	
212.87838	134	
212.89495	218	1+
214.88430	334	1+
219.05437	96	
221.15026	92	
222.95564	646	1+
224.82963	118	
226.15239	196	
227.88413	92	
227.92674	226	1+
228.89150	92	
228.91107	374	1+
229.84404	100	
230.89323	198	
231.12420	494	1+
231.90825	136	
233.89941	196	
234.89078	322	1+
236.12359	172	
239.04309	92	
239.78735	122	
239.90403	136	
240.02349	94	
240.80391	92	
240.94069	1398	
240.96222	450	1+
241.90192	124	
241.94208	1536	
242.94208	4572	1+
243.14824	100	
243.82234	168	
243.88339	216	
244.65498	118	
244.82324	182	
244.88043	130	
244.94007	980	1+
244.98475	122	
245.03981	104	
245.15196	292	1+
245.81916	196	1+
246.12463	96	
246.85955	130	
246.97645	408	
247.06054	138	
247.97842	272	
248.03057	152	
248.16300	98	
248.85112	116	
249.85773	104	
251.07719	152	
251.15188	214	1+
251.46807	96	
251.63712	96	
251.90262	102	
251.92659	106	
253.98757	110	
255.10617	326	
255.52107	100	
255.78204	154	
256.45209	108	
256.62743	92	
256.79542	370	1+
257.46606	94	
257.62542	90	
257.79882	310	1+
257.86175	96	
258.13393	228	1+
258.83302	120	
258.85550	116	
258.90943	106	
259.14071	202	1+
259.85751	102	
260.83220	120	
261.78906	100	
261.83387	114	
261.89416	104	
262.83433	200	
262.96082	94	
263.13000	100	
263.83163	140	
263.98175	156	
264.09720	138	
264.85339	138	
264.93141	94	
266.86481	104	
266.95680	92	
267.80572	118	
268.13961	104	
268.96962	114	
269.00020	94	
269.79672	174	1+
271.77642	104	
271.84804	130	
272.13269	256	
272.84392	186	
273.79540	440	1+
273.81479	182	
274.04028	112	
274.15130	174	
275.81131	472	1+
276.80543	94	
277.84186	242	1+
277.86244	180	1+
278.89318	90	
278.99524	274	1+
279.09078	1082	1+
279.79380	500	1+
280.26886	116	
280.85279	210	
281.05148	120	
281.96952	200	1+
282.83519	124	
282.86629	198	1+
283.07100	148	
283.78777	342	1+
284.07994	164	1+
284.13541	122	
284.29196	260	
284.92690	94	
285.78921	128	
286.22039	118	
287.77126	132	
287.81138	260	1+
288.23242	92	
288.42689	102	
289.78701	358	
291.13028	130	
291.20064	102	
291.80143	408	1+
292.09991	198	
292.16126	230	
293.07748	112	
293.16117	128	
293.80944	136	
294.17643	338	1+
294.21411	132	
294.27995	128	
294.95143	156	1+
294.99718	126	
295.80668	102	
295.82342	108	
295.92065	170	1+
296.06748	106	
296.80734	428	1+
296.84125	316	1+
298.97759	94	
299.05814	140	
299.78546	352	1+
300.41463	96	
301.80637	170	1+
302.14723	136	
302.24581	92	
302.41655	94	
302.86746	100	
303.27747	128	
304.48278	104	
304.87708	136	
305.27611	390	1+
305.80445	194	
305.93870	142	
306.80445	154	
306.87748	110	
306.89170	154	
307.80009	558	1+
307.89313	212	
308.05147	176	1+
308.29715	500	1+
308.88140	112	
310.31247	328	
311.82138	134	
311.88401	120	
313.02762	142	
316.81632	194	1+
318.84403	142	
321.16293	160	
321.74234	144	
321.88989	290	1+
323.11257	226	1+
323.23494	396	1+
324.24865	100	
324.89287	704	1+
325.91967	94	
327.63137	100	
END IONS

###FS:    #m/z: 363.95762 #charge 1+
###MS: 26
###MSMS: 28
BEGIN IONS
TITLE=Cmpd 20, +MS2(363.9576), 28.0-35.0eV, 0.6min #28
RTINSECONDS=34.117
SCANS=26,28
PEPMASS=363.95762	677234
CHARGE=1+
187.86974	334	1+
189.86296	1272	1+
191.85931	860	1+
191.95977	150	
194.89089	200	1+
196.88378	296	
207.09381	104	
207.87552	342	1+
207.94844	276	1+
209.87232	112	
209.94278	1118	1+
210.88475	562	
212.87945	4434	1+
214.89383	404	1+
218.91160	110	
221.94081	110	
222.95446	798	
223.83309	166	1+
223.89317	134	
223.94712	2618	1+
224.89441	132	
224.94917	2212	1+
225.88506	240	
225.92524	182	
226.04877	224	1+
226.11701	134	
226.89055	132	
226.94766	5628	1+
227.79133	106	
227.93497	404	
228.89491	1154	1+
228.94325	6446	1+
229.32098	92	1+
230.89021	6726	1+
231.05158	116	
232.88416	772	
233.01128	106	
234.14620	202	
234.88025	304	1+
235.11663	496	1+
235.14538	122	
237.13450	252	1+
238.07716	134	
240.04965	232	1+
240.94143	442	
240.96308	1584	1+
241.87499	252	1+
241.94398	982	1+
242.82625	126	
242.95751	862	1+
243.01091	270	1+
243.78542	126	
243.83022	240	
243.93856	112	
244.13003	214	1+
244.95761	2454	1+
244.98337	128	
245.07045	132	
245.94106	514	
246.01861	238	1+
246.80609	136	
246.85039	132	
246.90674	472	1+
246.95331	3328	1+
247.09997	122	
247.80595	438	1+
248.09970	102	
248.80810	282	1+
248.85467	110	
248.90022	2414	
249.03882	190	
249.91294	136	
250.81232	130	
250.89825	418	1+
250.97147	176	
251.74258	118	
251.78395	102	
252.00011	104	
252.04936	138	
252.11049	106	
252.79915	166	1+
253.84030	232	1+
253.90543	572	1+
255.92966	242	1+
257.80003	134	
258.84427	372	1+
258.97477	140	
260.09380	254	1+
260.84040	230	
260.96779	838	1+
261.83667	292	1+
261.90190	178	1+
262.52239	102	
265.82919	112	
265.97867	234	
266.78837	154	
266.81297	352	1+
266.86517	332	1+
266.94080	102	
267.00095	134	
267.14259	112	
267.78084	206	
267.97199	340	
268.78987	344	1+
268.96374	1040	1+
270.43585	106	
270.84270	332	1+
270.91913	744	1+
272.09013	316	1+
273.84729	250	1+
275.80997	240	1+
277.09113	434	1+
277.80082	148	
277.85055	506	1+
278.85416	496	1+
279.92485	274	1+
280.26220	176	
280.79209	378	
280.83396	234	1+
281.98642	220	1+
282.91697	138	
283.03666	132	
283.79062	326	1+
283.85172	344	
283.87239	116	
284.02489	218	1+
284.13545	260	1+
284.82275	284	
284.85212	160	
285.79382	268	1+
285.84616	1294	1+
285.92873	232	1+
285.95158	210	
286.77747	102	
287.89660	198	1+
288.12871	134	
290.78462	236	
290.86620	140	
291.78856	140	
292.82241	190	1+
292.86462	162	
293.12311	154	
294.85717	110	
295.86612	196	
296.80821	398	1+
297.12056	106	
297.87905	142	
298.33211	138	
298.80322	1266	1+
299.87052	178	
300.10132	110	
300.12054	220	1+
300.72953	116	1+
300.80758	238	
301.11317	196	1+
301.25302	488	1+
301.80415	218	
301.86121	898	1+
301.91738	136	
302.81855	144	
303.80741	504	1+
303.85601	1742	1+
305.13321	114	
305.29106	110	
305.80025	302	1+
306.04327	266	1+
306.30199	160	1+
307.28725	648	1+
307.78478	162	
307.89057	102	
308.29236	444	1+
308.82055	104	
309.12666	128	
309.15006	154	
310.04617	112	
310.82575	134	
310.87638	146	
311.86319	132	
311.88554	124	
312.15222	184	
312.82157	200	1+
312.94753	130	
313.20322	104	
315.88034	292	1+
316.81458	324	
318.93712	280	1+
318.95614	132	
319.08004	184	1+
319.09990	102	
319.82297	440	1+
319.87602	172	
320.80474	112	
321.29501	368	1+
321.81802	786	1+
321.86468	286	
322.26438	104	
322.30185	222	1+
322.86576	148	
322.93434	146	
322.97742	126	
323.16315	174	
323.90713	122	
324.74355	144	
324.81922	158	1+
324.88918	260	1+
325.14298	120	
325.29852	170	
325.87600	760	1+
326.87826	674	1+
328.17319	136	
328.18872	134	
328.96175	108	
329.18932	104	
329.87255	400	1+
330.15963	138	
330.24589	120	
333.40450	106	
336.94213	636	1+
337.35743	118	
337.83887	122	
339.82981	780	1+
340.94012	136	
341.51581	104	
342.28015	130	
342.90375	256	1+
343.16887	204	1+
343.28690	224	1+
344.90172	142	
345.06901	196	1+
345.20426	450	1+
347.34858	106	
348.17458	216	1+
348.28775	110	
348.72544	112	
349.12406	104	
349.15937	218	1+
349.31726	180	
350.97922	106	
351.33768	196	
351.76827	332	1+
352.89104	140	
354.85889	112	
354.96820	102	
355.19486	100	
356.16480	212	1+
358.77000	158	1+
358.89254	188	1+
359.70942	116	
360.71871	206	1+
361.71984	172	1+
362.15991	220	1+
362.20144	180	
362.84847	156	
363.33333	196	1+
363.72147	156	1+
363.84373	104	
363.98947	130	
365.18087	256	1+
365.32030	108	
365.38383	122	
366.80245	104	
367.13298	178	
367.32793	262	1+
368.14093	136	
368.23001	172	1+
END IONS

###FS:    #m/z: 336.94680 #charge 1+
###MS: 26
###MSMS: 29
BEGIN IONS
TITLE=Cmpd 21, +MS2(336.9468), 28.0-35.0eV, 0.6min #29
RTINSECONDS=34.8895
SCANS=26,29
PEPMASS=336.94680	265926
CHARGE=1+
102.75594	104	
182.86633	174	
185.86891	138	
192.88733	110	
194.89211	90	
196.88763	152	
205.95261	320	1+
205.97246	100	
207.87901	326	1+
209.12829	98	
209.88104	398	1+
210.88300	274	1+
211.94482	4370	1+
212.87866	2410	1+
212.96998	96	
213.89618	112	
213.93960	1702	1+
215.08410	92	
215.88681	722	1+
215.93674	166	
217.07146	114	
217.88523	710	1+
217.93792	194	
218.09116	100	
219.83713	102	
220.13962	94	
222.95325	256	1+
225.39215	92	
225.86427	98	
227.89505	94	
228.89266	392	1+
229.95526	4542	1+
230.00024	94	
230.88998	3920	1+
231.95161	2176	1+
232.91629	102	
233.89716	986	1+
233.95393	154	
234.79621	192	1+
235.11260	108	
235.36843	100	1+
235.89548	392	
237.64793	94	
237.89758	104	
239.92448	94	
239.95564	114	
240.06789	118	
240.82671	126	
240.90498	98	
240.96048	114	
241.04690	134	
241.80216	150	
243.89332	142	1+
245.05266	96	
246.12589	108	
246.16183	212	
246.97624	440	
247.90389	92	
247.96632	1344	1+
248.03401	136	
248.04894	94	
248.89911	1362	1+
249.38121	88	
249.83337	114	
249.96456	748	1+
250.49542	100	
250.65321	108	
250.83296	208	
250.98666	210	
251.83155	338	1+
252.17154	114	
252.97093	2786	1+
253.90540	560	1+
254.84642	102	
254.86189	92	
254.94106	130	
254.96500	820	1+
255.07562	550	1+
255.78049	92	
255.84807	274	1+
256.81041	90	
256.90771	260	
256.96179	146	
257.01976	94	
258.88559	296	
258.90941	112	
259.12473	200	1+
259.16519	92	
259.95027	160	1+
260.05930	106	
260.14469	242	
260.83119	154	
261.15633	162	
261.18541	90	
263.35310	88	
264.13282	108	
265.01841	280	1+
265.10913	164	
265.15141	90	
265.85350	118	
267.04119	208	1+
267.36110	92	
267.84256	1098	1+
267.95776	104	
268.17365	132	
269.79575	230	
270.09397	104	1+
270.81468	92	
270.98249	338	
271.80288	148	
271.84711	194	1+
271.92027	290	
272.04524	126	
272.07198	92	
272.79197	166	1+
272.97854	286	1+
273.16457	184	
274.42070	94	
275.85431	250	1+
275.96787	174	1+
277.07310	138	
277.83746	358	1+
278.02969	146	
278.08786	116	
279.03298	90	
279.11075	92	
280.17025	92	
280.79951	184	
280.97846	102	
283.00895	108	
283.35466	108	
283.80799	192	
284.87162	272	1+
285.03345	114	
285.85091	404	
286.85103	272	
287.14960	154	
287.85297	204	
288.84903	134	
289.15446	148	
289.88296	116	
290.06552	228	1+
291.60931	106	
291.86772	102	
293.11215	130	
293.80912	112	
293.86571	114	
293.99043	184	1+
294.18227	172	
294.36262	106	
294.85322	168	
294.87321	100	
294.99001	218	1+
295.67658	96	
295.86888	92	
296.83923	94	
296.87947	122	
297.81012	154	
297.97303	146	
298.91106	94	
299.55960	108	
299.86258	194	1+
302.16264	204	1+
302.27119	98	
303.80046	174	1+
303.87792	292	1+
304.80220	202	1+
305.28238	158	1+
306.92359	108	
307.32326	124	
307.78668	136	
308.30228	256	1+
308.80993	378	1+
308.87085	664	1+
310.01789	162	1+
310.43144	100	
311.85911	148	
312.82486	108	
313.16121	88	
314.03282	90	
314.82586	116	
315.65216	92	
316.99093	96	
317.18253	98	
317.29919	92	
320.15338	182	
320.76012	132	
321.16624	226	
321.67796	90	
322.13027	100	
322.99905	126	
323.88897	506	1+
324.28511	148	
326.16522	196	1+
326.83183	122	
326.87794	118	
328.19353	152	1+
328.88585	198	
332.02447	102	
332.71515	116	
333.82746	252	1+
334.90830	106	
335.82575	200	1+
337.18673	330	
338.59246	92	
338.87480	122	
339.83125	172	
341.79249	88	
END IONS

###FS:    #m/z: 322.93079 #charge 1+
###MS: 30
###MSMS: 31
BEGIN IONS
TITLE=Cmpd 22, +MS2(322.9308), 28.0-35.0eV, 0.7min #31
RTINSECONDS=38.575
SCANS=30-31
PEPMASS=322.93079	2087234
CHARGE=1+
186.93853	106	
189.88324	88	
192.88763	422	1+
192.97726	132	
202.87811	98	
205.95027	588	1+
205.96947	114	
206.97753	196	1+
207.90599	92	
208.10437	92	
209.08920	128	
209.12687	220	
210.90366	88	
212.10690	88	
212.87978	268	1+
214.89652	148	
215.88607	362	1+
215.92780	102	
218.86524	126	
219.86388	92	
221.06661	188	
221.12659	92	
221.94458	278	
222.95368	210	
223.95874	756	1+
226.15599	102	
226.84343	94	
226.92484	414	1+
227.92969	356	1+
231.12146	330	1+
237.79447	112	
238.94046	116	
239.07969	254	
239.78702	202	
240.80103	172	
240.82408	190	
240.94109	1822	
241.94255	1428	
242.94196	4376	1+
243.64859	168	
243.82191	106	
243.88292	114	
244.81548	140	
244.88850	96	
244.94018	1788	1+
245.04073	206	1+
245.44540	100	
245.87325	140	
246.15734	188	
246.87626	88	
246.97692	536	1+
247.85563	138	
248.14004	90	
248.85210	114	
250.89918	96	
251.24634	102	
251.62990	94	
251.78877	212	1+
252.22820	118	
252.85558	156	
253.11258	90	
253.89255	94	
253.92279	94	
255.10575	342	1+
255.88704	94	
256.09032	96	
257.79537	304	1+
258.42222	110	
259.91372	144	
260.13771	118	
260.83909	154	
261.47682	208	
261.83217	142	
262.58240	106	
262.82647	108	
262.83961	110	
263.83592	260	1+
264.15062	94	
264.43382	92	
264.91229	92	
265.80168	112	
266.85924	140	
267.79479	98	
267.88055	140	
268.12684	142	
268.90970	130	
269.00141	144	
269.80047	210	
270.80139	128	
271.00356	108	
271.81669	92	
271.84532	104	
271.90926	116	
272.43867	102	
272.80750	482	1+
272.85109	140	
272.98415	88	
273.81473	278	1+
274.15856	100	
274.80276	94	
274.93108	128	
278.11768	160	
279.09427	392	1+
279.65653	104	
280.93659	90	
281.08112	88	
281.09820	136	
281.79757	124	
282.28100	94	
283.07377	106	
283.35275	92	
283.79049	300	1+
283.99984	102	
284.29632	222	
284.87657	126	
285.20497	168	
285.79639	118	
286.00854	104	
286.18126	122	
287.34541	110	
288.86624	150	
289.78831	130	
289.88324	212	
290.15697	98	
290.87861	130	
291.80436	220	
292.12291	156	
292.16726	96	
292.44212	90	
292.79992	148	
292.81641	132	
292.95722	168	
293.17141	322	1+
294.82927	104	
295.11527	94	
295.80972	94	
297.81172	196	1+
298.12451	168	1+
299.41098	88	
299.78712	232	
299.84042	88	
299.90408	96	
300.78741	142	
300.85701	94	
300.87854	222	1+
301.88037	190	1+
302.15300	168	
302.90599	88	
303.20384	148	
303.88096	96	
306.88079	784	1+
307.31059	138	
307.73141	116	
307.79976	412	1+
308.29419	254	
308.90405	150	
309.30615	468	1+
309.90683	88	
310.02916	90	
310.30814	398	1+
310.88223	178	
311.00735	100	
311.88635	94	
311.94437	214	1+
312.02676	142	
312.80859	226	1+
312.82455	132	
312.88137	134	
316.89477	88	
317.07033	102	
317.26445	92	
319.15006	352	1+
319.17720	124	
319.81996	136	
319.88987	106	
320.09855	138	
322.32669	104	
322.74914	88	
323.23892	270	1+
323.35374	92	
323.72129	120	
324.89287	594	1+
325.80428	240	1+
326.16384	100	
326.72966	88	
326.83115	144	
END IONS

###FS:    #m/z: 363.95765 #charge 1+
###MS: 30
###MSMS: 32
BEGIN IONS
TITLE=Cmpd 23, +MS2(363.9577), 28.0-35.0eV, 0.7min #32
RTINSECONDS=39.347
SCANS=30,32
PEPMASS=363.95765	450460
CHARGE=1+
77.38191	126	
85.00899	100	
112.41170	120	
173.80056	102	
184.93423	104	
189.86200	762	1+
191.85949	908	1+
196.88449	168	
200.94578	118	
201.89461	184	1+
205.95090	208	
207.87297	354	
207.94825	138	
209.12680	142	
209.88257	142	
209.94343	1188	1+
210.88479	412	
212.87893	4170	1+
214.89194	246	
215.88687	130	
222.95313	1402	1+
224.79784	112	
224.89120	342	1+
224.94804	1420	1+
226.94842	4974	1+
227.93102	406	
228.89560	1518	1+
228.94317	5654	1+
230.72761	90	1+
230.79232	130	
230.89026	5974	1+
231.13567	102	1+
232.02768	116	
232.88452	786	1+
234.01954	124	
234.14452	182	
234.88151	378	1+
235.11614	140	
235.14433	214	1+
235.84859	132	
236.82095	102	
237.12191	122	
238.06275	358	1+
240.14440	106	
240.83583	316	1+
240.93894	466	
240.96229	1366	1+
241.90474	100	
241.93966	1420	1+
242.94141	856	1+
242.95901	894	1+
243.82142	126	
243.83919	120	
244.93999	198	
244.95845	2940	1+
245.07553	154	
245.94570	282	
246.90358	306	1+
246.95250	2576	1+
246.99052	102	
247.05821	132	
248.03065	220	1+
248.89866	2038	1+
250.94913	142	
250.97008	116	
251.80168	122	
252.10823	360	1+
252.14040	100	
252.89223	114	
253.02899	114	
253.90529	430	
255.79588	260	1+
257.02505	210	1+
257.90757	244	1+
258.83099	110	
258.97426	224	
259.84986	120	
259.96305	860	1+
260.15337	130	
260.96802	724	1+
261.84315	130	
262.79769	126	
262.96835	108	
263.17300	214	
263.82862	244	1+
263.97778	272	
264.07082	164	
264.96885	402	1+
265.12134	120	
265.97468	276	1+
266.04787	108	
266.81536	280	
267.78103	332	1+
267.81936	148	
267.97553	432	
268.81032	114	
269.80870	170	
269.96987	524	1+
270.87823	100	
271.17568	144	
271.84670	146	
271.91738	248	
274.76425	108	
274.85102	118	
275.53824	102	
276.35895	104	
276.85680	328	
277.92158	162	1+
278.12151	216	1+
278.79921	242	
278.84356	216	1+
279.79874	204	
279.88239	102	
280.10688	342	1+
280.79128	858	1+
281.11352	212	1+
283.06958	232	
283.77657	102	
283.79682	178	
283.85392	498	1+
283.98479	394	1+
284.08807	276	1+
285.01033	112	
285.11822	236	1+
285.79426	126	
285.84633	1012	1+
286.16723	166	
287.91209	116	
289.00856	102	
289.15484	262	1+
289.79582	106	
290.78540	370	1+
291.11929	174	
291.43901	110	
291.80061	136	
292.13315	108	
293.85079	160	
294.87665	162	
295.15145	114	
295.86793	130	
296.80840	578	1+
296.87190	332	1+
296.93369	188	
297.97419	104	
298.80379	1068	1+
299.12184	116	
299.16959	100	
299.86999	232	1+
300.36576	102	
300.80058	644	1+
300.85722	146	
301.13342	144	
301.80182	418	1+
301.86196	404	
302.86112	408	
303.76850	140	
303.81248	554	1+
303.85676	1780	1+
304.10564	232	
304.88265	254	1+
306.79151	148	
306.98127	102	
307.13528	112	
307.28951	458	1+
308.13872	240	1+
308.29231	382	1+
309.14539	310	1+
309.89311	148	
310.30960	236	
310.65664	100	
310.87865	486	1+
310.88183	118	
311.80940	144	
313.10470	188	1+
314.78236	168	1+
316.00480	106	
316.81484	320	1+
318.81756	352	1+
319.87129	130	
321.81929	658	1+
322.86277	112	
322.93119	134	
323.06746	222	1+
324.24005	120	
325.87787	122	
326.87432	770	1+
327.16522	132	
327.81160	110	
328.19748	112	
332.13148	164	
334.14431	102	
336.94567	544	1+
337.83185	302	1+
338.33273	112	
338.76890	238	1+
339.83286	324	
339.88849	262	1+
340.14902	124	
340.82885	154	
340.94311	318	
341.79384	112	
341.83581	132	
342.20051	104	
342.70586	158	1+
345.17283	166	1+
345.21089	270	1+
345.73034	144	
346.27256	108	
347.22891	146	
348.33501	176	
349.12379	260	1+
349.32177	144	
349.71764	110	
349.76818	112	
349.78775	148	
350.10782	328	1+
351.51773	104	
352.05806	114	
353.88766	110	
356.85370	116	
357.19486	100	
357.22615	112	
357.53802	100	
357.79290	124	
359.17659	166	1+
359.96460	186	1+
361.00379	122	
361.71700	134	
362.33760	150	
363.72350	224	1+
365.74788	104	
366.90954	102	
367.13314	328	
367.32785	134	
368.14746	146	
END IONS

###FS:    #m/z: 336.94682 #charge 1+
###MS: 30
###MSMS: 33
BEGIN IONS
TITLE=Cmpd 24, +MS2(336.9468), 28.0-35.0eV, 0.7min #33
RTINSECONDS=40.119
SCANS=30,33
PEPMASS=336.94682	221228
CHARGE=1+
182.86782	262	
187.86978	98	
196.88562	154	
199.10126	104	
205.94862	270	
208.88260	96	
210.88206	316	1+
210.89715	164	1+
210.91758	110	
211.94478	3332	1+
212.87767	2484	1+
213.93944	1618	1+
215.88882	612	1+
215.93712	190	
217.85645	132	
217.88193	394	1+
221.52096	102	
223.96322	182	
226.89505	150	
227.89511	124	
228.04161	100	
228.89511	804	
229.95641	2292	1+
230.17793	98	
230.39346	94	
230.88940	3362	1+
231.01846	238	
231.12150	126	
231.39196	98	1+
231.55863	106	
231.94960	1364	1+
233.04843	108	
233.83077	128	
233.89871	1064	1+
233.95072	142	
234.05186	112	
234.94763	116	
235.08878	122	
235.11680	134	
236.13636	120	
237.06252	172	
237.08646	116	
237.98558	98	
238.21584	144	
238.39971	116	
242.64266	102	
245.02700	236	1+
245.97720	456	1+
246.11782	144	
246.16210	160	
246.90497	198	
247.03557	224	1+
247.96754	886	1+
248.83076	324	1+
248.89792	1344	1+
249.83333	250	1+
249.88656	226	
249.96624	470	1+
250.94698	214	
251.64084	94	
251.78856	122	
251.95965	116	
252.92825	166	
252.94935	118	
252.97132	2126	1+
253.08778	132	
253.90578	942	1+
254.10973	116	
254.60700	98	
254.96499	892	1+
255.04205	130	
255.07478	434	1+
256.38157	114	
256.91524	170	
256.96200	116	
257.07067	104	
257.91641	106	
258.45390	100	
262.83480	126	
263.04521	104	
263.82670	152	
264.11630	132	
265.08739	130	
267.00486	154	
267.48362	98	
268.46458	96	
268.84147	568	1+
269.11280	140	
269.40707	106	
269.79969	152	
269.85650	102	
270.73289	114	
270.79995	108	
270.98231	158	
271.04232	98	
271.35761	96	
271.80149	94	
271.84960	124	
271.91649	226	1+
272.86537	110	
272.98492	192	
273.79568	316	
273.91649	92	
275.06267	128	
275.95244	94	
276.08278	190	1+
276.84086	106	
277.83721	200	
277.96103	152	
278.84017	194	
279.79375	116	
279.83569	126	
280.16410	100	
280.85622	128	
282.85789	148	
283.02647	112	
283.79048	168	1+
283.83504	98	
283.86054	126	
285.55454	92	
286.11488	144	
286.15370	162	
286.85444	320	
287.38023	92	
287.85412	178	
287.88087	92	
288.78574	160	
288.85044	146	
289.15721	284	1+
289.88745	254	1+
291.80762	112	
291.93684	104	
293.10363	128	
294.17776	184	
294.66706	172	
295.85949	260	1+
296.12230	104	
296.28289	120	
298.88429	98	
299.06314	130	
299.89013	130	
301.78051	116	
301.87992	118	
302.79606	108	
302.94507	138	
303.00809	96	
303.39280	98	
303.85941	98	
304.88194	134	
306.43756	180	
306.88429	128	
307.28979	94	
307.80002	100	
307.86593	168	1+
307.88876	164	
308.29178	248	1+
310.07910	100	
310.82282	92	
310.87806	812	1+
310.91870	142	
311.85462	150	1+
313.38090	106	
315.92637	106	
318.20852	150	
320.15812	128	
324.89320	150	
326.10849	94	
326.88727	102	
327.94429	120	
328.88471	212	
329.87030	142	
331.52149	96	
333.17242	94	
333.84030	122	
333.86173	104	
336.01696	100	
336.83636	96	
336.95188	124	
337.09362	96	
337.18721	250	
337.84358	182	
338.17591	122	
338.87706	150	
340.20592	94	
340.82167	120	
END IONS

###FS:    #m/z: 340.94153 #charge 1+
###MS: 34
###MSMS: 35
BEGIN IONS
TITLE=Cmpd 25, +MS2(340.9415), 28.0-35.0eV, 0.7min #35
RTINSECONDS=43.7985
SCANS=34-35
PEPMASS=340.94153	719606
CHARGE=1+
136.06992	92	
185.88236	94	
189.86267	140	
192.89237	124	
192.92764	128	
196.88213	274	
201.12242	214	
205.95031	156	
207.87237	136	
207.97464	94	
208.08659	98	
208.87937	98	
208.93979	222	1+
212.10357	106	
212.43261	100	
212.87800	896	1+
213.93963	1320	1+
215.88745	1568	1+
215.94009	232	
217.88285	440	1+
220.95809	140	
221.88109	144	
222.97479	100	
223.15777	98	
223.96092	330	1+
225.37011	94	
225.88881	368	1+
225.95492	144	
226.50142	96	
226.94933	200	
227.95953	116	
228.90985	112	
230.88915	1418	1+
231.12237	176	
231.62142	98	
231.95118	552	1+
231.96802	120	
232.81363	110	
233.13196	282	1+
233.89969	712	
233.95138	482	
235.11644	276	1+
235.86605	144	
235.89088	254	1+
237.65533	112	
237.86622	204	1+
238.07392	170	
238.09253	92	
238.15144	242	1+
239.05207	180	1+
239.10283	160	
239.78502	150	
240.22883	302	1+
241.14532	96	
242.88767	138	
244.16280	190	
244.86616	164	
244.88158	94	
244.95823	106	
245.88520	92	
246.08812	92	
246.13806	94	
246.97783	360	1+
248.98583	132	
249.41813	100	
249.90161	296	1+
249.96500	210	1+
250.15198	150	
250.89879	116	
251.64544	94	
251.78817	108	
252.14324	200	1+
252.19291	102	
252.54625	106	
254.90694	204	1+
254.96612	208	
255.10829	336	
256.13953	154	
256.84593	124	
256.91160	376	1+
256.96029	176	
258.84465	118	
258.86698	100	
258.97429	156	
259.14115	250	1+
259.90179	134	
259.95342	110	
260.16021	114	
260.82560	124	
260.85411	104	
262.84021	182	
263.86659	96	
265.05727	130	
266.02374	94	
266.86750	116	
267.13933	150	
268.17373	110	
268.84273	288	1+
268.95830	100	
269.49322	96	
269.79686	292	
271.84678	398	1+
272.81605	238	1+
272.93628	154	
273.79220	188	
273.92023	146	
276.85244	204	
276.89227	154	
277.04868	94	
277.81376	142	
277.84940	338	1+
278.36459	140	
278.81637	218	1+
278.85371	294	1+
279.96790	128	
280.85279	146	
280.98583	104	
282.27984	146	
283.78883	136	
283.92786	206	1+
284.08889	104	
286.80482	100	
287.05614	108	
287.91404	116	
289.78641	406	1+
290.62911	94	
290.85952	104	
291.86709	142	
293.87319	162	
294.14591	124	
294.86587	96	
295.10438	186	1+
295.57319	96	
295.97462	336	1+
296.81871	148	
296.97444	332	1+
297.97508	292	1+
298.01318	326	1+
298.08675	94	
298.82246	142	
299.03307	118	
299.78435	158	
299.88030	232	1+
300.78838	108	
301.91889	98	
302.17721	232	1+
302.82009	96	
302.88621	220	1+
304.18059	108	
304.81569	124	
307.31294	176	
307.79901	338	1+
307.88796	124	
308.29352	292	
309.13243	166	
309.81991	112	
310.81541	132	
310.87755	540	
312.80742	244	
312.93217	94	
314.27490	96	
314.92156	118	
315.18043	130	1+
315.89835	146	
317.09138	102	
318.88682	102	
322.33015	112	
323.18765	106	
324.24410	144	
324.89467	134	
326.17739	100	
326.34129	116	
326.88748	254	1+
327.38911	102	
328.18886	200	
328.31528	114	
328.81756	306	
329.17801	110	
329.31831	94	
329.87195	204	
330.81457	362	1+
330.88151	118	
331.25461	94	
331.83100	208	1+
331.84512	102	
332.34031	112	
335.14409	106	
335.33146	198	1+
336.72198	136	
339.70702	94	
340.09034	92	
340.91465	104	
341.24384	184	1+
342.22418	128	
342.78754	104	
342.90583	154	
343.77053	184	1+
END IONS

###FS:    #m/z: 336.94685 #charge 1+
###MS: 34
###MSMS: 36
BEGIN IONS
TITLE=Cmpd 26, +MS2(336.9469), 28.0-35.0eV, 0.8min #36
RTINSECONDS=44.571
SCANS=34,36
PEPMASS=336.94685	205380
CHARGE=1+
188.85999	412	1+
189.86177	352	1+
191.94799	96	
192.88905	106	
205.95128	102	
207.04285	120	
207.11534	98	
207.87784	322	1+
207.94861	106	
207.96685	176	
209.12489	160	
209.94333	94	
210.88468	196	
211.89776	128	
211.94419	4296	
212.09232	108	
212.87816	3004	1+
212.94417	140	
213.94047	1208	1+
214.89531	172	
215.88720	758	
215.93515	94	
216.88227	1200	1+
217.88312	758	1+
218.83981	128	
222.96135	290	1+
226.11377	162	
226.55513	116	
226.89077	528	1+
227.89354	396	1+
229.79398	124	
229.95521	3200	
230.88931	5522	1+
231.95106	1462	1+
233.82756	194	
233.87113	144	
233.89483	824	1+
233.94759	256	1+
233.99896	174	
234.14030	106	
234.82699	122	
234.86166	100	
235.08105	322	1+
235.82895	176	
235.87044	142	
236.85249	114	
237.05911	116	
238.05186	120	
238.12673	94	
240.83533	146	
244.12699	110	
246.05539	100	
246.16122	96	
246.90932	148	
246.96755	1160	1+
247.96722	808	1+
248.90119	1600	1+
248.99410	278	
249.04029	200	1+
249.05527	118	
249.13116	136	
249.96077	658	1+
250.83381	388	1+
250.90209	132	
251.15237	274	
251.17191	98	
252.06541	208	1+
252.10621	118	
252.66676	104	
252.97163	2000	1+
253.90352	880	1+
254.96669	1258	1+
254.99589	136	
255.02637	108	
255.07513	528	1+
256.91471	250	
257.89261	128	
257.91197	104	
258.06001	100	
258.11990	98	
258.14199	118	
259.13972	112	
259.17702	104	
259.95721	146	
260.79795	130	
260.82146	234	1+
261.79469	98	
263.01017	94	
264.01465	94	
264.16420	100	
265.01731	152	
265.04897	94	
265.08574	244	1+
265.99816	188	1+
266.97819	116	
267.47599	94	
267.84340	154	
268.84271	314	
268.93348	98	
269.08163	128	
269.35449	108	
269.38313	102	
269.79697	530	1+
269.83919	234	
269.92762	154	
270.98182	376	
271.14042	328	1+
271.75223	94	
271.79275	224	1+
271.84445	156	
271.91736	274	1+
272.04958	218	1+
272.84645	142	
273.05447	156	1+
273.12084	194	1+
273.92047	94	
274.79079	258	1+
275.50597	98	
276.41982	94	
276.85414	256	
276.89515	250	1+
277.11804	92	
277.83298	916	1+
278.11863	100	
278.83524	674	1+
279.79804	96	
279.86013	106	
281.05338	152	
281.11011	94	
282.85762	272	1+
284.86183	150	
285.04802	104	
285.85195	114	
285.86652	98	
286.84983	844	1+
286.91442	104	
288.20570	160	
288.87374	178	1+
288.99214	184	1+
289.07587	114	
289.23866	144	
289.95145	114	
290.82142	124	
290.85920	160	
291.80523	316	1+
292.10577	142	
292.86628	114	
293.10494	170	
293.16938	126	
293.78445	104	
294.00184	154	
294.03505	186	1+
294.18417	96	
294.27957	140	
294.67147	194	
294.81247	126	
294.86258	120	
295.86964	138	
296.97313	104	
298.41751	94	
299.37490	126	
299.85441	204	1+
300.06782	98	
300.15943	130	
301.42622	108	
303.85873	126	
305.87637	236	1+
306.79596	138	
306.88441	220	1+
307.30814	118	
307.80217	100	
308.87288	164	
309.15207	142	
309.86909	156	
310.87720	458	1+
310.92086	94	
311.81536	120	
311.86913	98	
312.88780	108	
313.90860	94	
315.28438	110	
315.82603	148	
317.20730	106	
317.82407	154	
319.06147	126	
323.30252	118	
323.88553	468	1+
324.88716	278	1+
325.14556	98	
328.80911	124	
329.32327	136	
329.87672	338	1+
330.19108	94	
330.81619	164	
331.22174	108	
332.92030	98	
332.96026	136	
334.15955	220	1+
334.30989	260	1+
335.31305	202	1+
335.84867	100	
336.76987	172	1+
337.18518	130	
337.20499	136	
337.84777	106	
338.17092	206	
340.91132	190	
END IONS

###FS:    #m/z: 359.96275 #charge 1+
###MS: 34
###MSMS: 37
BEGIN IONS
TITLE=Cmpd 27, +MS2(359.9627), 28.0-35.0eV, 0.8min #37
RTINSECONDS=45.343
SCANS=34,37
PEPMASS=359.96275	150924
CHARGE=1+
196.88411	256	1+
198.05328	196	
198.88049	130	
207.94824	140	
209.92111	150	
209.94421	450	1+
211.15698	148	
214.89297	162	1+
221.96910	136	
222.08728	196	1+
222.95279	1474	1+
222.97917	126	
224.94767	2268	1+
225.96993	120	
226.89042	324	1+
226.94774	5012	1+
227.08043	118	
227.93101	248	
228.83414	180	1+
228.94264	4104	1+
230.88818	334	1+
233.04940	146	
233.84533	238	1+
233.95886	122	
234.03209	196	1+
234.14235	120	
235.07642	186	
235.11798	202	
239.14999	224	
239.78460	120	
240.13315	174	
240.83882	134	
240.88423	210	1+
240.94020	396	
240.96263	1620	1+
241.11815	314	1+
241.91808	168	
241.94413	326	
242.93985	156	
242.95772	880	1+
244.95718	2790	1+
245.94090	328	
246.95351	1988	
247.80716	122	
247.97512	128	
248.09746	118	
248.79989	384	1+
249.13219	388	
250.11781	138	
250.95597	288	
250.97383	158	
251.78868	198	1+
252.10524	122	
252.96482	182	
253.16399	122	
253.83203	130	
254.09499	158	
255.07737	126	
255.37284	106	
256.30684	112	
256.56618	150	
257.16053	394	
257.84863	268	1+
258.14423	620	1+
258.79703	222	1+
258.83102	126	
258.97499	394	1+
260.96888	1150	1+
261.01755	124	
262.92347	146	
262.96868	160	
263.10563	248	1+
263.83204	136	
264.13605	118	
264.15639	208	1+
264.96973	416	1+
265.06853	138	
265.81461	422	1+
265.91972	152	
265.97393	356	1+
266.81567	278	1+
267.97348	666	1+
268.79024	298	1+
268.81303	178	
269.84139	192	1+
269.96698	444	1+
271.09396	118	
271.79366	242	1+
271.85367	210	1+
272.83522	174	1+
273.08320	166	1+
273.96645	160	
274.12872	126	
274.86251	128	
275.07300	136	
275.81640	130	
275.97101	120	
276.10531	244	
276.81365	142	
276.85501	156	
277.12894	122	
277.81103	188	
277.83911	222	1+
279.79579	150	
280.26606	144	
280.79406	1134	1+
280.86406	264	1+
280.92471	200	
281.03782	138	
281.99343	140	
282.78353	408	1+
283.98461	316	1+
284.13298	270	1+
284.82417	124	
285.07732	166	1+
286.78956	108	
286.80806	114	
286.87182	120	
287.14331	204	1+
287.79440	218	1+
288.85963	222	1+
289.85972	154	1+
291.13052	548	1+
291.79481	118	
291.80685	158	
292.95574	156	
293.07937	122	
293.11686	168	
293.43327	140	
293.80329	158	
293.85060	114	
294.81013	146	
294.84739	142	
294.86299	430	1+
295.02388	142	
295.82351	132	
295.93152	150	
296.55535	108	
296.80794	142	
297.05486	228	1+
297.80600	108	
297.92884	156	
298.80332	1280	1+
299.14967	144	
299.82350	116	
299.86402	122	
300.05385	152	1+
300.95136	156	
301.08619	108	
301.86281	142	
302.39554	136	
302.81167	178	1+
302.89122	168	
303.80318	178	1+
303.94782	144	
304.16310	118	
304.27031	178	
305.13308	134	
305.88163	290	1+
306.31212	116	
306.43863	174	
306.88500	252	1+
308.29599	188	
308.89297	228	1+
309.12174	180	
309.29892	148	
310.87493	138	
312.00666	116	
312.04059	114	
312.15609	120	
314.81657	132	
315.80826	440	1+
315.86321	200	1+
316.93629	150	
318.09773	186	1+
318.93574	246	
319.07995	166	
319.70554	126	
320.93002	204	1+
321.30421	246	1+
321.82129	270	
321.85607	106	
322.01520	390	1+
322.81802	110	
322.87930	148	
322.97846	124	
323.01514	254	1+
323.89081	380	1+
324.35448	108	
324.56704	106	
326.16088	314	
328.81208	206	
330.86988	296	1+
332.39836	106	
335.76379	170	1+
336.32972	146	
336.94484	604	1+
337.11713	296	
338.12781	226	1+
339.82881	124	
340.11457	134	
340.19968	372	1+
340.94106	118	
342.74907	146	
342.90428	326	1+
343.18351	128	
343.27159	128	
345.17479	134	
345.72122	106	
346.09284	202	1+
346.81201	112	
346.84677	130	
348.85599	106	
349.15406	154	
350.09743	138	
351.11067	106	
351.71254	108	
352.89197	138	
353.76144	106	
353.88971	172	
354.74701	156	
356.18376	348	1+
356.78125	212	
357.18711	296	1+
357.22264	426	1+
359.75937	188	1+
362.33987	106	
363.20941	114	
365.10990	106	
365.17842	228	1+
END IONS

###FS:    #m/z: 340.94141 #charge 1+
###MS: 38
###MSMS: 39
BEGIN IONS
TITLE=Cmpd 28, +MS2(340.9414), 28.0-35.0eV, 0.8min #39
RTINSECONDS=49.0105
SCANS=38-39
PEPMASS=340.94141	986160
CHARGE=1+
184.86308	188	1+
189.86140	198	
192.92720	108	
196.88171	238	1+
197.87030	152	
198.88726	134	
199.88426	110	
200.49772	106	
201.96954	128	
202.94460	98	
205.95128	158	
207.97482	154	
208.88347	142	
208.94166	208	1+
208.95890	112	
209.88746	172	1+
212.11929	128	
212.87870	638	1+
213.93994	1306	1+
214.89281	158	
215.88831	606	
215.93787	256	
216.89005	306	
217.86029	134	
217.88325	502	1+
219.51879	96	
219.86859	112	
222.68314	120	
222.95208	184	
222.97538	114	
223.42211	96	
223.95886	134	
224.97442	150	
226.88946	338	1+
226.94360	144	
227.78180	110	1+
229.11745	126	
229.95438	120	
230.11293	158	
230.88672	1318	1+
231.95062	1850	1+
233.02695	122	
233.89745	678	1+
233.94686	394	
235.08260	256	1+
235.11694	134	
235.89361	232	
238.89657	236	1+
239.78196	118	
239.88980	100	
240.23019	418	
241.12948	110	
241.54783	96	
242.08426	122	
242.83952	116	
245.88762	106	
245.90089	182	1+
246.06363	108	
246.16330	272	
246.49469	118	
246.97890	112	
249.89831	462	1+
249.96161	316	
251.15106	298	1+
253.11158	114	
253.85736	104	
253.90457	446	1+
254.96748	836	1+
255.07445	562	1+
255.78121	104	
255.84414	116	
256.81082	142	
256.96505	282	1+
257.79529	488	1+
258.84637	308	1+
258.86350	106	
258.90926	210	
258.95760	236	1+
259.64965	110	
260.33764	148	
260.83559	326	1+
261.45908	98	
262.02861	138	
262.15479	124	
262.80173	182	1+
264.96148	202	
265.86056	160	
267.13548	228	1+
267.90976	156	
268.17466	250	
268.96045	110	
269.64898	96	
269.80331	234	
269.84525	108	
270.79964	100	
271.89394	96	
272.84691	206	
272.93558	204	
272.97920	170	
273.79283	152	
273.81088	118	
273.97764	122	
274.79876	134	
275.81422	506	1+
276.85332	644	1+
276.87412	108	
277.73597	106	
278.56736	106	
278.84911	102	
278.95660	110	
279.16679	134	
279.85380	186	
280.26529	392	1+
280.81374	120	
280.84370	124	
281.79415	126	
282.12104	128	
282.86141	284	1+
283.03462	160	
283.13618	172	1+
283.35601	110	
283.79330	284	1+
284.87558	128	
287.80074	98	
287.88571	116	
288.86489	146	1+
288.94147	210	1+
289.78735	294	1+
291.34317	168	
291.80433	142	
291.93345	176	
292.87007	408	1+
294.17533	98	
294.28041	98	
294.85671	124	
295.16437	140	
295.85612	190	
297.80277	220	1+
297.97324	218	
298.11173	144	
298.30694	104	
299.78356	402	1+
299.87286	282	1+
299.95330	106	
301.02763	130	
301.08115	96	
302.17174	134	
302.85525	124	
303.76738	98	
304.28125	98	
305.92242	150	
306.27686	174	
306.76670	100	
306.87085	102	
306.89034	144	
307.13380	142	
307.30839	216	
307.80354	718	1+
307.89241	134	
308.29898	226	1+
308.66711	96	
309.32554	96	
310.83309	330	1+
310.87893	900	1+
311.02866	178	1+
311.81085	174	
311.86745	146	
312.80645	130	
314.81925	132	
316.21314	98	
316.87537	120	
317.17901	104	
319.03720	100	
321.07847	182	1+
321.81458	198	1+
323.30383	110	
323.88338	104	
324.89456	156	
325.89168	134	
326.17268	132	
326.88960	110	
327.14822	122	
328.13966	212	1+
328.18903	118	
328.83598	174	1+
328.88799	220	
329.87186	318	1+
330.20403	204	1+
330.69910	158	
330.81404	632	1+
331.04123	130	
332.08919	98	
334.87835	264	1+
335.06140	100	
336.32694	210	1+
336.74221	134	
336.95320	172	1+
337.81483	100	
339.73563	112	
339.83074	136	
342.90331	98	
343.17961	136	
343.21042	150	
344.15785	212	1+
345.72677	108	
345.74936	98	
END IONS

###FS:    #m/z: 507.84686 #charge 1+
###MS: 38
###MSMS: 40
BEGIN IONS
TITLE=Cmpd 29, +MS2(507.8469), 28.2-35.2eV, 0.9min #40
RTINSECONDS=49.7825
SCANS=38,40
PEPMASS=507.84686	185512
CHARGE=1+
213.15815	722	1+
223.97884	188	
224.97427	348	
225.11282	274	1+
230.84777	256	
235.14351	1910	1+
236.39430	172	
240.79571	254	1+
244.12663	354	
244.96979	158	1+
245.12475	156	
246.10841	156	
247.11403	366	1+
248.88926	200	1+
248.91394	216	1+
248.97307	156	
249.15858	1244	1+
250.97215	308	
251.13037	154	
254.09332	154	1+
254.37361	316	1+
255.04133	160	1+
258.79329	246	1+
261.89531	180	
262.13698	6096	1+
263.17572	154	1+
263.96050	210	1+
264.08208	216	1+
265.08717	144	1+
266.11025	172	1+
266.17033	172	
266.86369	192	
267.85031	358	1+
268.42007	154	
268.91947	178	
268.94339	344	1+
270.09666	280	1+
270.80836	218	
271.87523	306	1+
272.80476	212	1+
274.80636	314	1+
277.15343	1720	1+
278.02047	154	
278.83338	204	
279.13150	192	1+
281.22158	258	
281.37986	184	
283.89201	180	1+
284.19574	724	1+
284.78667	400	1+
284.87039	366	1+
285.09919	292	1+
286.13923	678	1+
287.85245	286	
288.87269	262	
289.88142	772	
290.13097	202	
290.86549	1230	1+
290.92881	156	
291.87705	308	
291.98913	194	1+
292.15343	206	1+
292.39129	268	1+
292.72354	104	1+
292.86642	264	
292.88561	160	
293.12610	174	
293.87373	3418	1+
294.13009	168	1+
295.37137	234	1+
295.85788	192	
296.85484	330	
296.87797	474	1+
297.15550	238	
297.81697	172	
297.84842	612	1+
298.80415	300	
298.85373	426	1+
299.81048	168	
300.36448	222	1+
300.85268	238	
301.04726	272	1+
301.96773	196	1+
303.87380	242	
305.85899	166	
307.89205	1156	
308.14164	512	
308.87284	1510	1+
309.02567	258	1+
309.15188	742	1+
309.89230	666	
309.95786	258	1+
310.15671	508	1+
310.83504	210	1+
311.39782	90	1+
311.88397	6594	1+
312.10197	160	
312.22738	1292	1+
313.82801	332	1+
314.34772	92	1+
314.86713	1190	1+
315.16693	456	1+
315.27720	88	1+
316.38593	272	1+
316.86938	500	1+
316.89045	514	1+
317.10208	162	
317.93079	134	1+
318.86177	406	1+
319.14467	150	1+
320.06496	136	1+
320.38074	154	
320.85578	226	
320.87767	340	1+
322.29181	270	1+
322.84978	200	
323.04761	312	1+
323.07989	226	1+
323.85920	578	1+
324.86048	490	1+
324.90574	170	
325.00586	268	1+
325.90356	528	
326.14980	168	1+
326.24232	2860	1+
326.89740	1060	1+
327.87700	610	
328.04231	146	1+
328.38343	258	1+
328.87276	358	1+
328.94146	114	1+
329.89798	158	
330.39009	252	1+
330.88378	184	
331.20227	232	
331.47039	138	1+
331.83398	156	
331.89007	182	
332.13231	218	1+
332.20767	202	
332.87458	1504	1+
332.90265	272	
333.17595	6112	1+
333.35817	184	1+
333.82813	170	
334.90279	366	
335.39110	162	
335.84539	286	
335.88838	200	
335.89778	536	1+
336.94797	256	1+
337.88171	798	1+
339.07963	184	
342.87486	236	1+
346.26605	118	1+
346.87327	156	
347.08694	152	1+
347.77085	254	1+
348.41091	164	
348.89284	294	
350.88564	366	
351.78006	162	1+
351.80661	162	
351.88413	186	
352.90875	648	1+
353.85797	430	1+
354.84237	366	1+
354.96540	184	1+
355.70580	244	1+
355.88733	452	1+
356.05114	166	
356.55216	188	
357.36550	254	1+
358.85419	292	1+
359.04421	232	1+
359.11511	178	
359.13475	242	1+
361.86767	216	
362.37189	380	1+
362.77143	206	1+
362.86140	158	
363.18417	294	1+
363.38352	278	1+
363.87633	220	1+
364.84720	170	
365.04149	168	1+
365.05624	194	1+
365.71436	218	
365.95176	248	1+
366.33659	304	1+
366.35183	162	
366.79337	156	
366.84197	864	
367.70637	1530	1+
367.78899	426	1+
367.84290	480	
368.03513	368	1+
368.73024	168	
368.84329	278	
368.89776	426	1+
369.12955	226	1+
369.28548	456	1+
369.83498	204	
370.78333	340	1+
370.84062	450	1+
370.86540	370	1+
371.18053	206	1+
371.71586	312	1+
371.91907	158	
372.04716	178	
373.71860	1028	1+
373.83627	172	
373.91728	230	1+
374.81424	224	
374.85885	234	1+
375.73420	606	1+
376.22314	2966	1+
376.78604	264	1+
376.88302	218	
377.06099	128	1+
377.88335	256	
379.78289	284	1+
380.10210	168	
380.14306	258	1+
380.71503	834	1+
380.85493	204	
381.02832	206	1+
381.71625	612	1+
382.85532	358	
382.89820	244	
383.08076	174	
383.26633	572	1+
384.14691	162	
384.49292	86	1+
384.76665	316	1+
384.85137	2228	1+
384.89157	290	1+
386.01225	186	1+
386.84888	910	1+
387.16289	224	1+
387.79478	664	1+
387.85334	610	1+
388.73185	258	1+
388.79686	572	1+
389.05608	352	1+
389.20030	622	1+
389.73575	156	1+
389.85527	256	
390.23370	338	1+
390.39294	340	1+
390.84551	682	
391.39728	210	1+
391.70879	308	1+
391.83776	738	1+
391.91455	160	
392.85762	324	
393.08743	298	1+
393.11347	222	1+
393.79925	568	1+
393.83898	162	
393.89584	386	1+
394.01073	256	1+
394.39984	340	1+
394.74251	228	
394.78387	286	
394.84147	824	1+
394.89461	276	1+
395.78380	216	
396.02473	282	1+
396.10540	248	1+
396.73925	304	
396.80437	252	1+
397.06218	190	1+
397.21056	240	
397.28256	360	1+
397.31480	230	
397.39957	186	
397.73128	192	
398.73020	274	
398.86411	468	1+
399.22053	1128	1+
399.70998	504	1+
399.72954	180	
399.80726	228	1+
400.85138	162	
401.07975	160	1+
402.86224	504	
403.73726	400	1+
403.87319	994	
404.80769	314	1+
404.87206	614	
405.12364	232	1+
405.40235	262	1+
405.86962	388	
406.03457	286	1+
407.72738	192	
407.86828	2064	
408.10812	180	1+
408.15293	300	1+
408.81823	198	
408.85350	2358	1+
408.99112	156	1+
409.16955	288	1+
409.73439	638	1+
409.81420	246	
410.12698	164	1+
410.74096	414	1+
410.81002	1104	1+
410.83868	1004	1+
411.81089	796	1+
411.87746	250	
412.16715	224	1+
412.23099	270	1+
412.73079	744	
412.84833	680	
413.07381	424	1+
413.87424	274	1+
414.75585	304	1+
415.83083	182	1+
415.87112	166	
416.87590	216	
417.83660	322	1+
418.89169	216	1+
420.38863	196	1+
421.11143	178	1+
421.88415	906	1+
422.07790	306	1+
423.87970	280	
425.30966	732	1+
425.83073	422	1+
425.88121	386	
426.74687	222	
426.86310	2236	1+
426.93753	192	
427.25252	438	1+
427.73434	414	
428.69788	96	1+
428.75058	232	
428.85279	618	1+
428.88492	870	1+
429.41845	114	1+
429.83091	194	
430.74124	728	1+
430.86230	1136	1+
430.92792	210	1+
431.86749	812	1+
432.14571	202	1+
432.24389	5118	1+
433.70626	240	1+
433.86801	276	
434.89077	416	1+
437.20867	108	1+
439.24189	170	
439.89385	732	1+
441.08986	186	
441.89841	252	
442.01944	248	1+
442.88488	154	
443.74274	264	1+
444.22459	152	1+
444.87387	3908	1+
444.94533	156	
446.75198	298	1+
446.89509	254	
447.88695	264	
448.75588	168	
448.89301	242	
449.74095	126	1+
449.87760	1216	1+
450.32767	160	
450.77256	222	
451.86815	284	1+
451.90814	156	
452.34004	162	1+
453.73561	170	1+
453.74926	266	1+
457.90441	852	1+
461.21283	168	
462.24341	174	1+
462.88426	1992	1+
463.03932	216	1+
463.69560	150	1+
464.78553	370	1+
467.38431	144	1+
467.89046	1578	1+
468.77977	452	1+
468.83689	154	
469.88801	488	1+
472.86590	224	1+
473.79594	142	1+
475.28302	326	1+
476.71977	244	1+
484.36169	194	1+
484.72016	202	1+
485.90038	1324	1+
486.79015	336	1+
486.84534	290	1+
487.31591	294	
487.72039	142	1+
488.73612	146	1+
489.21992	244	1+
489.30524	476	1+
489.82424	202	
491.30979	256	1+
492.13527	168	
492.25645	204	1+
496.34896	478	1+
498.29546	442	1+
498.73966	350	1+
501.31595	184	
504.21205	166	1+
504.80437	430	1+
505.15013	186	1+
505.29955	340	1+
509.31134	178	1+
509.73042	280	1+
509.86066	256	
510.89151	106	1+
511.30583	218	1+
511.74255	216	1+
512.31335	162	1+
END IONS

###FS:    #m/z: 359.96262 #charge 1+
###MS: 38
###MSMS: 41
BEGIN IONS
TITLE=Cmpd 30, +MS2(359.9626), 28.0-35.0eV, 0.9min #41
RTINSECONDS=50.5545
SCANS=38,41
PEPMASS=359.96262	174356
CHARGE=1+
206.89138	138	
209.94434	816	1+
216.06217	140	
219.93204	106	
220.95874	316	
221.89720	136	
221.94226	160	
222.95217	1826	1+
224.94839	1850	1+
226.06234	246	1+
226.94722	5082	1+
226.97247	228	
227.89441	114	
228.94328	4878	
229.94842	190	
230.88848	114	
231.83588	224	1+
231.99725	130	1+
233.06431	224	1+
233.95967	352	1+
234.13070	182	
234.14447	246	
235.11388	538	1+
235.14808	106	
235.82511	130	
236.82217	106	
237.09392	110	
238.04350	246	1+
238.57584	112	
238.97048	120	
239.14931	108	
239.90794	134	
240.82321	124	
240.93801	694	
240.96308	1542	1+
241.78394	266	1+
241.94188	370	
242.88909	110	
242.95954	1158	1+
243.87195	116	
244.95811	2016	
245.12871	158	
245.94374	298	
246.95420	2424	
248.03028	162	1+
248.85289	104	
249.13406	372	1+
249.80946	148	
250.11891	338	1+
250.94913	430	
252.10340	178	
252.16854	140	
254.12167	152	
254.93662	106	
255.03748	158	
255.07268	124	
255.95325	130	
257.15749	402	
258.14350	950	1+
258.83038	124	
258.84769	200	
258.92043	118	
258.97362	468	1+
259.80251	124	
259.83491	106	
260.96975	786	1+
261.98531	154	
263.84719	132	
264.05241	138	1+
264.10252	116	
264.81878	152	
265.09143	212	1+
265.10059	224	1+
265.15190	114	
266.81291	302	
267.78962	122	
267.97385	342	
268.05130	120	
268.84584	400	1+
268.96227	880	1+
269.79613	126	
269.96756	600	1+
270.80731	200	1+
271.07840	158	
271.84155	386	1+
272.78931	182	1+
273.08843	128	
273.19645	148	1+
273.87013	116	
274.12251	126	
274.85273	176	1+
274.87628	114	
275.09956	326	1+
275.16934	108	
275.79067	126	
276.80828	476	1+
276.95154	238	1+
277.12715	270	1+
277.81036	316	1+
277.83278	242	1+
279.10361	194	
279.79620	184	
280.25911	120	
280.79301	854	1+
281.12842	108	
282.11428	120	
282.79238	154	
282.85220	140	
283.06889	200	
283.14217	170	1+
283.85548	106	
283.98712	282	
284.82689	340	
284.94706	110	
285.78446	116	
285.81292	134	
285.93289	138	
286.41799	118	
286.87916	228	1+
289.82015	154	
290.09461	212	1+
290.78677	506	1+
291.10437	262	1+
291.12204	274	
291.13734	144	
291.78687	264	1+
291.86203	154	
291.95667	154	
292.12693	160	
292.44027	110	
292.86360	122	
292.93384	274	1+
294.14361	130	
294.82093	176	1+
294.86326	284	1+
296.80733	284	1+
296.96481	108	1+
297.93099	242	
298.13728	362	1+
298.80486	822	1+
299.13898	298	1+
299.86518	468	1+
300.27927	212	1+
300.81301	126	
300.85653	220	1+
300.95220	124	
301.07937	254	
301.78086	302	1+
303.90126	114	
304.16266	130	
305.28284	190	1+
305.84036	136	
306.79377	148	
306.88092	126	
307.14755	144	
307.89424	118	
308.09097	106	
308.29121	116	
308.79728	202	
309.12246	180	
309.80355	132	
310.30411	174	
310.87770	192	
312.16675	136	
314.28377	106	
314.82099	114	
315.29424	152	
315.80640	592	1+
315.84086	114	
316.81232	352	1+
318.81024	144	
318.93571	276	1+
319.81899	112	
320.12295	104	
320.82593	110	
320.87005	184	1+
321.33198	158	
321.82169	176	
322.93210	152	
324.89365	142	
325.84871	104	
326.16321	630	1+
326.82312	124	
327.80973	146	
327.88502	444	1+
328.81724	258	1+
330.90377	106	
332.82176	128	
332.92681	122	
333.81214	158	1+
334.95402	128	
335.88888	130	
336.31029	118	
336.94964	242	
337.11632	354	
337.94349	230	
338.12464	162	
338.39346	104	
338.87394	292	1+
339.29863	102	1+
339.82938	170	
340.19747	116	
343.15601	208	1+
343.18560	158	
343.89409	200	1+
347.76861	148	
349.33054	122	
351.99206	120	
352.77136	128	
352.91326	142	
354.20085	120	
356.77123	344	1+
357.19249	256	
357.22114	344	
357.26983	128	
358.19752	110	
359.04540	134	
361.57102	120	
361.72031	246	1+
361.78645	124	
362.19522	118	
363.15329	162	1+
END IONS

###FS:    #m/z: 322.93084 #charge 1+
###MS: 42
###MSMS: 43
BEGIN IONS
TITLE=Cmpd 31, +MS2(322.9308), 28.0-35.0eV, 0.9min #43
RTINSECONDS=54.234
SCANS=42-43
PEPMASS=322.93084	3066632
CHARGE=1+
183.87046	126	
191.85790	92	
200.88336	136	
201.04285	100	
205.95072	342	
207.49352	96	
209.12667	118	
210.90105	130	
211.12301	126	
212.87745	168	
214.60196	100	
214.88958	402	1+
217.89107	90	
221.94560	188	
222.01611	216	
222.94977	204	
223.96135	370	
225.93620	92	
226.15191	146	
226.75843	92	
227.78859	104	
227.93194	160	
228.15278	96	
228.38481	106	
228.79209	214	1+
229.91773	92	
230.05240	90	
230.89105	286	1+
230.90803	186	
231.01434	92	
231.12388	286	1+
231.98979	92	
232.90657	418	1+
234.12119	116	
234.15079	102	
234.57013	98	
235.40394	94	
235.88232	90	
236.14865	102	
236.80263	202	1+
238.02631	94	
238.20918	148	
238.94010	230	
239.08317	172	
239.49111	104	
239.78689	632	1+
240.87782	178	1+
240.94107	2808	
241.91607	96	
241.94184	3302	
242.12903	92	
242.82366	170	
242.94220	10376	1+
243.02734	248	1+
243.82048	172	
244.13017	104	
244.81942	128	
244.93998	2160	1+
245.09847	178	1+
245.11244	104	
245.44698	102	
245.83936	96	
246.12664	134	
246.85524	142	
246.97655	472	1+
247.40532	104	
247.94076	92	
249.00155	104	
249.16229	122	
249.85171	104	1+
249.90639	112	
249.97110	98	
250.95578	102	
251.15453	146	
251.78566	268	1+
251.92725	136	
252.11003	132	
252.53636	122	
253.08666	122	
253.22856	136	
254.13111	122	
254.91252	164	
255.97742	230	1+
256.83786	132	
257.79987	658	1+
257.91164	118	
258.83796	344	1+
258.86970	194	1+
258.97759	124	
259.80249	100	
260.79399	198	1+
260.98147	130	
261.05938	132	
261.49542	100	
261.83109	824	1+
261.98371	92	
263.97897	224	
265.26827	116	
266.16130	192	
266.24616	116	
266.86465	164	
267.13791	198	1+
267.79284	116	
267.87290	98	
268.11258	110	
268.82910	112	
269.08800	134	
269.43919	104	
269.79803	180	
270.80242	254	
270.83234	106	
270.86028	94	
271.13082	500	1+
271.35992	134	
271.80750	280	1+
271.85356	98	
271.87153	110	
272.01552	92	
272.07099	146	
272.13383	422	1+
272.89547	240	1+
273.79384	238	
274.79746	126	
275.81053	448	1+
275.87483	90	
276.05612	118	
276.84936	116	
278.04600	154	
278.80571	210	1+
279.09123	1244	1+
280.79524	104	
281.92229	242	1+
282.92572	142	1+
283.05306	108	
283.07130	106	
283.40857	100	
283.78791	128	
284.29659	294	
285.20249	124	
285.29729	166	
285.81547	180	1+
286.91173	188	1+
287.23300	98	
289.78820	482	1+
289.88181	130	
290.07851	120	
290.88287	150	
291.80262	390	
291.87860	136	
292.81001	220	
293.87679	294	1+
294.18150	160	
294.21640	98	
294.68939	92	
296.12135	148	
296.81030	172	
297.67306	92	
299.65956	106	
299.78295	396	1+
300.84322	104	
301.86037	242	1+
302.86337	190	1+
303.94817	132	
304.12732	102	
304.91983	92	
305.29074	218	
305.82867	108	
306.79389	842	1+
306.88169	140	
306.95864	116	
307.03645	150	
307.18057	98	
307.79602	732	1+
307.89253	166	
308.29497	324	
308.86877	90	
309.28168	96	
310.30860	236	1+
310.81883	146	
310.87867	174	1+
311.89951	124	
312.81023	182	
312.86910	140	
312.94606	98	
313.10066	92	
313.81589	114	
313.88849	162	
314.85802	110	
316.82148	188	1+
319.16280	404	1+
320.16426	346	1+
320.89306	174	1+
324.45880	92	
324.88833	672	1+
324.96958	102	
325.16485	96	
326.89446	334	1+
327.28478	106	
327.90030	190	1+
END IONS

###FS:    #m/z: 340.94153 #charge 1+
###MS: 42
###MSMS: 44
BEGIN IONS
TITLE=Cmpd 32, +MS2(340.9415), 28.0-35.0eV, 0.9min #44
RTINSECONDS=55.014
SCANS=42,44
PEPMASS=340.94153	1206948
CHARGE=1+
189.85822	116	
192.92463	146	
196.88704	92	
201.98037	92	
205.42582	98	
205.95147	194	
209.94328	106	
210.93719	110	
211.94339	146	
213.87849	238	
213.93874	1096	1+
213.99978	114	
214.88036	180	
214.89524	130	
215.88700	1566	1+
215.93788	206	
216.41177	90	
217.88389	554	1+
219.87921	100	
223.95884	336	1+
224.97489	100	
226.11818	146	
228.91093	92	
230.82903	118	1+
230.88886	916	1+
231.07986	134	
231.94992	1054	1+
233.89783	1394	1+
233.95002	410	1+
234.14345	90	
234.57204	94	
235.11665	138	
235.86706	110	
235.89454	414	
235.94547	106	
237.09574	134	
237.79218	176	
237.89013	110	
238.44337	92	
239.78802	110	
239.88451	144	
239.90268	112	
241.88487	140	
241.94618	106	
243.82988	160	
243.88353	188	
244.55314	100	
244.89403	108	
244.91803	102	
246.15984	460	
246.98342	128	
247.97838	128	
248.80447	138	
248.89707	606	1+
249.49573	114	
249.55375	90	
249.95981	180	
250.96749	116	
251.65903	106	
251.95794	92	
253.78667	92	
254.90532	482	1+
254.96719	580	1+
255.07616	288	1+
255.10044	130	
256.87707	94	
256.91345	196	
256.96331	276	1+
257.16054	102	
258.80945	94	
258.88319	92	
258.90491	214	1+
258.96515	128	
259.84243	148	
260.02402	122	
260.84751	94	
262.82647	110	
263.05798	98	
265.01411	100	
266.41059	94	
267.13637	154	
268.13669	146	
268.17497	160	
268.84076	114	
272.13291	104	
272.66396	94	
272.79675	240	
272.93549	138	
272.97775	212	1+
273.79131	134	
273.81295	140	
274.15686	162	
274.86037	122	
274.93059	130	
275.03295	92	
275.80968	296	1+
275.86443	140	
276.83963	124	
277.87283	96	
278.82887	144	
278.85315	208	1+
278.99816	246	1+
279.80308	124	
279.91099	110	
279.93170	90	
280.26228	120	
280.79645	124	
280.83428	104	
281.02140	110	
281.14301	206	
281.89317	94	
282.21908	94	
282.51828	92	
282.87244	142	
283.01139	120	
283.78828	468	1+
283.86163	318	1+
285.78277	324	1+
286.91265	104	
287.80680	120	
289.78987	128	
290.82635	98	
290.85775	216	
291.80666	188	
292.43783	140	
292.81177	166	
292.85260	94	
293.51232	102	
294.14032	104	
294.96255	214	1+
295.87770	170	
297.14313	110	
298.02103	236	1+
298.79789	212	
299.78191	102	
300.38268	94	
300.78277	158	
301.82988	114	
302.17601	312	
302.94321	322	1+
303.77668	108	
303.86756	200	1+
303.94471	214	1+
305.80641	130	
306.30109	124	
306.79876	106	
306.87849	188	
307.79964	204	
307.89154	150	
308.29343	164	
308.88163	116	
309.79698	220	
310.88075	264	
311.82894	112	
312.80655	234	
312.88124	334	1+
312.90007	100	
313.13329	98	
313.17877	130	
313.81999	338	1+
313.84223	102	
313.87152	182	1+
316.70662	92	
318.07961	136	
318.89584	98	
319.88328	140	
320.88153	114	
321.73306	92	
322.89314	164	
324.04976	106	
324.15516	128	
324.84070	92	
324.89118	362	1+
326.16828	242	
328.82350	246	1+
328.88807	276	1+
329.19345	150	
330.81340	792	1+
332.09870	138	
337.68229	100	
338.87709	114	
341.89948	300	1+
343.70900	94	
344.89425	102	
345.76027	106	
END IONS

###FS:    #m/z: 363.95765 #charge 1+
###MS: 42
###MSMS: 45
BEGIN IONS
TITLE=Cmpd 33, +MS2(363.9576), 28.0-35.0eV, 1.0min #45
RTINSECONDS=55.7865
SCANS=42,45
PEPMASS=363.95765	611644
CHARGE=1+
105.94589	112	
187.87139	98	
189.86197	1006	
190.06020	116	
191.85787	938	1+
196.88285	180	
207.87265	374	1+
209.86758	300	
209.94445	764	1+
210.88473	1124	
212.87933	3776	1+
216.40983	102	
222.95287	1170	1+
224.05384	106	
224.89032	116	
224.94864	1634	1+
226.89177	186	
226.94697	5308	1+
227.88865	1348	1+
227.93357	228	
228.78610	156	1+
228.89364	1128	1+
228.94243	5782	1+
229.10760	176	1+
230.79195	122	
230.88999	5780	1+
232.88561	1070	1+
233.91745	188	1+
234.14335	126	
234.87998	520	1+
235.11631	566	1+
235.85009	164	
238.83864	136	
240.82018	122	
240.83588	262	
240.94105	840	
240.96296	1076	
241.93991	2384	1+
242.79463	144	
242.89000	192	1+
242.94191	1510	1+
243.83470	138	
244.00802	98	
244.95817	2984	1+
245.05728	234	1+
245.07682	178	
245.94085	406	
246.09910	122	
246.80491	178	
246.90478	228	
246.95389	3066	1+
247.79877	604	1+
248.80121	530	1+
248.85858	104	
248.90153	1914	1+
248.97521	160	
249.94402	214	1+
250.00905	164	
250.14219	116	
250.89594	792	1+
251.79514	154	
251.84393	120	
253.90262	740	1+
257.14172	132	
257.15598	180	1+
258.43999	112	
258.97109	96	
259.96688	708	1+
260.33478	98	
260.39616	102	
260.96886	586	1+
261.14670	130	
261.83194	188	
262.84999	128	
265.81721	126	
265.97619	124	
266.34900	336	1+
266.81170	854	1+
267.79116	162	
267.88152	108	
267.97227	474	
268.78248	118	
268.96174	288	
269.96756	894	
270.11840	210	1+
270.82947	166	
270.84870	162	1+
271.17765	214	
271.80059	128	
271.91910	140	
272.79929	108	
272.91335	148	
273.91111	120	
275.07952	208	1+
276.81072	180	
276.85322	132	
276.95755	124	
277.12281	134	
277.80426	114	
277.84839	392	1+
278.79844	186	
279.03943	140	1+
279.10361	228	
279.79677	116	
280.10143	142	
280.79258	1028	1+
281.85034	184	
282.78742	534	1+
282.91773	140	
283.02026	106	
283.39609	100	
283.57182	98	
283.79089	410	1+
283.85092	282	1+
283.98508	124	
284.82267	194	
284.87115	110	
284.89460	230	1+
285.01058	100	
285.84601	1050	1+
285.87049	176	1+
285.94344	110	
286.80553	144	
286.91995	132	
287.80772	104	
288.13051	232	
288.79060	360	1+
289.18408	106	
290.78851	142	
291.11928	208	1+
291.78656	212	
292.81281	268	1+
293.81526	218	1+
294.86683	236	
295.96409	100	
296.80496	462	
296.86279	142	
297.80316	2166	1+
298.58497	122	
298.80378	1662	1+
298.86056	110	
299.86617	140	
300.14742	224	1+
300.80376	936	1+
300.88008	116	
301.01780	208	1+
301.80810	600	1+
301.86086	1224	1+
303.80512	760	1+
303.85601	1760	1+
303.95204	174	1+
305.83310	104	
305.86181	124	
306.43096	110	
306.88226	240	1+
307.13240	106	
307.29109	232	1+
309.32046	98	
310.16739	236	1+
310.87237	282	
311.87784	196	
313.85017	126	
313.88178	240	1+
314.81914	200	
314.90626	108	
314.94305	104	
315.81788	124	
316.00889	218	1+
316.81488	628	1+
317.68231	172	1+
318.88258	126	
318.93979	116	
319.82274	310	
319.86984	110	
319.92357	238	1+
320.81002	218	
321.12647	98	
321.81712	794	1+
321.86638	676	1+
324.02241	142	1+
325.82748	128	
326.87255	422	1+
327.32033	102	
327.80773	102	
328.18211	120	
328.89137	144	
329.74842	102	
330.71900	116	
334.77441	120	
336.15252	140	
336.94415	404	1+
337.40047	106	
337.84398	116	
338.88610	118	
339.82906	1158	1+
340.93902	138	
342.07855	100	
343.16928	122	
343.86779	170	1+
343.91262	158	
345.20046	400	
347.00389	102	
347.22920	110	
347.71650	124	
347.77759	122	
348.75821	98	
349.11952	162	
349.16260	122	
349.32485	98	
350.03882	112	
350.10680	108	
350.89476	130	
351.75838	206	1+
351.85479	102	
353.01436	114	
353.12233	142	1+
357.84634	180	1+
358.05082	168	
358.32348	108	
358.71761	206	1+
360.16677	150	
361.71437	110	
361.75719	100	
362.20813	336	1+
363.71641	150	
364.61290	122	
365.71995	134	
366.34825	250	1+
366.43162	112	
366.74394	114	
366.75553	98	
367.13464	484	1+
END IONS

###FS:    #m/z: 322.93075 #charge 1+
###MS: 46
###MSMS: 47
BEGIN IONS
TITLE=Cmpd 34, +MS2(322.9307), 28.0-35.0eV, 1.0min #47
RTINSECONDS=59.4755
SCANS=46-47
PEPMASS=322.93075	2342180
CHARGE=1+
192.89160	100	
196.88327	104	
197.08898	92	
200.89258	102	
203.95521	160	
205.95032	158	
207.97761	124	
209.12590	268	1+
214.90037	134	
218.89201	114	
220.95043	124	
222.95003	182	
223.96073	592	
224.13113	92	
224.97593	92	
225.38122	106	
226.15332	138	
226.99325	102	
227.10219	112	
227.93142	114	
227.95480	108	
228.05632	94	
228.63009	90	
228.84386	88	
229.84385	152	
230.84631	88	
230.88941	282	
230.94467	96	
231.11885	126	
235.88039	162	
237.65333	92	
237.84280	98	
237.90726	122	
238.14748	90	
238.78984	504	1+
238.93937	256	1+
239.78920	308	1+
240.07897	140	
240.82102	242	
240.83893	102	
240.94131	3560	
240.96604	312	1+
241.55159	132	
241.83063	126	
241.94017	12020	1+
242.14155	90	
242.82203	88	
242.90715	276	1+
242.94220	8244	1+
243.12072	232	1+
243.79531	94	
243.82630	146	
243.88214	210	
244.93963	1528	1+
244.99432	90	
245.21865	94	
245.82235	138	
246.15817	170	1+
246.97667	544	
247.01141	100	
247.12983	120	
247.63150	100	
249.93226	92	
250.92409	258	1+
250.94933	268	
254.84097	122	
255.07953	108	
255.10658	322	
255.45007	100	
255.78365	176	
255.82902	88	
256.10398	138	
256.79916	104	
257.79876	220	
258.79875	136	
258.83008	242	
259.66147	102	
259.97616	96	
260.33852	132	
261.83217	202	
261.89735	86	
262.06703	88	
262.35337	170	
262.83208	184	
263.17434	88	
263.83376	258	
264.86176	132	
266.85762	108	
267.79906	292	1+
269.35048	88	
269.85024	122	
271.14488	128	
271.79688	180	
272.02327	100	
272.13373	160	
272.78846	462	1+
273.02881	88	
273.79193	394	1+
273.93494	94	
274.09498	88	
274.14434	262	1+
274.42643	100	
274.81498	194	
274.85812	158	
275.05849	174	
275.80872	542	1+
276.34806	96	
276.83281	114	
276.85446	92	
278.96727	88	
279.09137	1144	1+
279.81061	92	
279.85800	90	
281.79735	216	
282.08241	108	
282.85750	214	
282.97140	128	
283.07366	108	
283.78830	344	1+
283.80958	168	
283.86358	96	
284.29584	236	
284.45945	92	
285.01609	138	
285.98466	98	
286.92156	188	
287.79318	146	
289.16473	120	
289.73361	96	
289.78867	514	1+
289.87774	188	
290.80546	586	1+
290.85843	202	
291.12204	134	
291.80764	504	1+
293.44919	98	
293.81309	188	1+
293.95641	92	
294.85737	124	
295.18073	92	
296.80786	370	
296.86356	176	1+
298.78623	96	
298.80542	112	
299.78421	500	1+
300.81096	132	
301.79838	94	
301.82292	88	
301.86071	164	
302.14926	152	
303.80586	142	
303.85304	88	
304.80415	88	
304.88024	132	
305.87237	152	
306.62919	100	
306.86242	88	
306.88391	94	
307.34145	88	
307.79889	620	1+
307.82540	168	1+
307.88681	244	
308.29424	184	
310.13534	100	
310.30832	130	
310.82876	120	
310.86940	126	
311.13076	110	
311.90355	130	
312.80314	174	
313.81256	328	1+
316.16941	142	
318.87995	260	1+
320.16453	142	
323.40229	94	
323.88850	144	
323.97249	98	
324.15576	132	
324.89030	436	1+
325.90094	282	1+
326.62304	158	
END IONS

###FS:    #m/z: 363.95744 #charge 1+
###MS: 46
###MSMS: 48
BEGIN IONS
TITLE=Cmpd 35, +MS2(363.9574), 28.0-35.0eV, 1.0min #48
RTINSECONDS=60.2475
SCANS=46,48
PEPMASS=363.95744	372044
CHARGE=1+
187.87062	164	
189.86377	670	1+
191.85851	1446	1+
196.88316	178	
204.89987	100	
205.05810	104	
207.87475	198	
208.10517	108	
209.94402	1044	1+
210.03674	106	
210.88401	990	1+
212.88051	3946	1+
216.13918	106	
219.86934	160	
221.89440	104	
222.95237	1236	1+
224.94902	1774	1+
225.97032	304	1+
226.89594	172	
226.94768	5194	1+
227.06735	178	
227.78476	336	1+
227.89197	1026	1+
227.92879	118	
228.02188	108	
228.84559	124	
228.89480	874	1+
228.94267	7026	1+
229.08869	114	
229.27193	102	
230.79197	106	
230.89026	6156	1+
231.07079	118	
231.15703	102	
231.79636	142	
232.88578	772	1+
233.02539	106	
234.14380	308	1+
234.88223	658	1+
234.95463	120	1+
235.08385	204	1+
235.11737	498	1+
236.11582	220	1+
240.82025	224	
240.84082	158	
240.93987	784	
240.96105	1028	1+
241.07664	112	
241.13408	114	
241.93951	2286	1+
242.94164	1632	1+
242.95842	750	1+
244.42902	102	
244.79727	258	1+
244.83789	264	1+
244.90549	110	
244.95756	3044	1+
245.94255	494	
246.86203	120	
246.90764	374	
246.95274	3334	1+
246.97665	160	
247.07117	170	
247.11767	122	
247.79936	660	1+
248.80200	590	1+
248.90073	2296	1+
249.54792	100	
250.58881	108	
250.89564	788	
250.94834	198	1+
250.97314	192	
251.04801	126	
251.84559	142	
252.10708	232	1+
252.90485	1090	1+
253.13984	102	
253.84216	284	1+
253.90815	904	1+
254.05284	116	
255.80045	208	1+
257.90745	102	
258.44579	104	
258.97518	192	
259.05384	148	
259.83684	104	
260.83680	142	
260.96911	394	1+
261.03437	100	
261.83620	464	1+
262.10197	138	
262.79410	156	1+
262.82813	128	
263.07631	206	1+
263.98024	114	
264.39593	102	
264.52824	134	
264.98031	100	
265.79695	232	
265.81284	696	1+
266.25042	148	
266.81431	582	1+
266.97076	456	1+
267.13344	222	1+
267.97412	384	1+
268.13548	218	1+
268.80659	232	1+
268.95588	124	
269.96657	408	1+
270.09490	128	
270.83162	188	
271.05809	102	
271.84900	376	1+
271.91304	322	1+
273.15859	130	
273.65830	100	
274.01202	100	
274.81951	114	
275.52611	102	
275.90589	234	1+
276.81131	140	
276.85902	110	
277.12734	106	
277.85162	424	1+
278.79846	188	
279.79766	112	
280.79432	696	1+
281.10012	108	
281.17199	104	
281.86193	122	
282.03869	194	
282.09375	252	1+
282.13764	148	
282.78449	142	
282.80395	102	
282.82983	112	
283.06171	100	
283.78880	508	1+
283.85205	426	
283.96922	110	
283.98763	144	
284.82383	262	
284.84359	1276	1+
285.12869	200	1+
285.82093	118	
285.84558	1060	1+
286.90592	188	1+
286.91926	248	1+
287.40884	268	1+
288.13055	182	
290.58921	104	
290.78921	184	
290.83530	128	
291.12542	184	1+
291.80663	100	
292.86566	118	
293.85625	102	
294.43234	110	
294.86161	144	
294.92680	120	
295.13850	150	
295.42451	144	
295.89102	120	
296.64675	112	
296.80888	638	1+
297.02318	98	
297.14763	132	
298.43451	112	
298.79995	2102	1+
300.13499	142	
300.86907	142	
301.14722	152	
301.86233	418	
301.97672	100	
302.04322	134	1+
302.13715	166	1+
302.80447	1038	1+
302.86360	272	
303.57021	104	
303.80704	914	1+
303.85653	1424	1+
307.91233	130	
308.29160	288	1+
310.87919	180	
311.86256	192	1+
311.89153	114	
312.07143	112	
313.89792	110	
315.82026	134	
316.81908	192	
317.80768	126	
317.82412	100	
319.87453	202	
320.06065	118	
321.81926	1098	1+
321.86571	172	
324.12097	184	1+
324.85235	100	
324.89241	440	1+
325.87354	468	1+
326.87534	334	1+
327.03462	150	
328.89547	178	
329.81524	134	
329.94364	172	
330.71506	196	
330.75506	222	1+
332.14160	122	
334.25694	102	
334.86847	288	1+
336.94391	356	1+
337.09589	122	
337.74499	206	1+
337.83504	170	
339.82817	572	1+
340.94156	288	
341.88611	168	1+
342.91430	130	
343.70783	120	
344.19173	112	
345.21134	142	
345.71064	156	
348.32752	262	1+
348.73486	108	
352.88736	382	1+
354.75892	110	
355.19477	104	
355.92725	120	
356.31001	262	1+
356.83293	102	
357.86101	110	
360.19220	104	
362.84530	226	
365.73754	108	
366.78875	134	
367.13465	276	1+
367.77897	118	
369.34733	114	
END IONS

###FS:    #m/z: 336.94672 #charge 1+
###MS: 46
###MSMS: 49
BEGIN IONS
TITLE=Cmpd 36, +MS2(336.9467), 28.0-35.0eV, 1.1min #49
RTINSECONDS=61.02
SCANS=46,49
PEPMASS=336.94672	187260
CHARGE=1+
182.86647	378	1+
183.04884	86	
189.86137	286	1+
196.02148	120	
205.05116	84	
205.94664	140	
209.12742	104	
210.88333	384	1+
211.94501	4254	1+
212.87940	1934	1+
213.94171	1684	1+
214.88323	954	1+
215.87082	140	
215.88778	796	1+
215.93943	220	
216.05225	88	
216.33937	100	
217.88771	266	1+
218.84625	104	
222.56746	90	
223.97422	120	
224.87905	240	1+
226.90618	100	
227.89368	214	
227.95129	118	
227.96633	138	
228.11937	88	
228.89639	558	1+
229.10421	216	1+
229.95514	3836	
230.61867	118	
230.88900	3700	1+
231.94868	2732	1+
232.09643	84	
232.82770	102	
233.82416	88	
233.89899	322	1+
233.92349	88	
234.97104	86	
235.08003	140	
235.89131	212	
235.92827	92	
235.94722	150	
236.89396	260	1+
238.15625	136	
240.93848	180	
240.95503	94	
241.83897	126	
241.85456	90	
242.01373	86	
242.14351	82	
242.51813	86	
244.86225	94	
245.94171	104	
246.13826	94	
246.16047	212	
246.66238	84	
246.90399	188	
247.92509	86	
247.96711	1334	1+
248.10707	88	
248.85445	126	
248.89937	1798	1+
249.93401	96	
249.96318	1028	1+
250.16921	94	
250.83102	366	1+
251.91283	112	
251.95724	158	
252.97145	2120	1+
253.84040	106	
253.90703	926	1+
253.92842	104	
254.96715	1124	1+
255.07397	642	1+
256.89482	138	
256.91647	230	
256.96117	166	
257.79506	152	
257.96653	112	
258.85088	222	
258.91066	106	
259.14459	120	
260.80072	106	
265.14254	210	1+
266.41843	96	
266.86091	128	
267.84349	168	
267.93874	196	1+
267.99643	98	
268.83971	190	
269.12072	90	
269.79929	462	1+
269.83800	478	1+
269.85367	260	
269.92469	124	
270.12320	86	
270.98103	174	
271.09452	146	
271.29474	92	
271.91778	382	1+
272.79434	216	1+
273.67440	84	
273.85134	86	
273.99961	88	
274.81835	118	
274.85393	142	
274.89990	102	
276.85502	198	
277.85967	222	1+
277.93866	92	
277.96614	158	1+
278.09492	140	
278.83519	804	1+
279.16512	92	
279.20706	90	
279.52921	84	
280.13512	90	
281.00765	92	
281.63729	102	
282.88478	100	
283.81364	92	
284.44290	100	
285.84947	728	1+
286.15446	116	
286.85147	500	1+
287.88309	110	
288.10809	90	
288.79631	110	
289.90086	92	
290.01807	268	1+
290.80302	222	1+
292.16439	114	
292.86011	88	
292.95036	86	
293.12322	94	
293.85596	236	1+
293.87836	94	
293.99573	290	1+
294.04675	84	
294.17732	94	
294.21829	114	
294.37336	96	
296.12826	178	1+
296.87521	96	
297.88819	138	
299.30492	86	
299.88073	218	1+
300.79775	118	
302.15200	146	
302.74755	90	
304.12071	104	
304.45046	100	
304.85840	194	
305.87810	130	
306.05961	96	
306.42710	84	
306.88754	94	
306.95384	88	
307.31521	102	
307.89098	136	
308.66457	180	
308.86660	650	1+
309.81435	442	1+
309.86933	432	1+
310.88840	130	
313.86226	112	
313.94124	96	
314.81968	168	
315.44734	98	
316.94482	92	
317.15969	126	
317.82006	100	
319.15971	362	1+
320.15683	286	1+
320.27443	84	
320.44123	86	
321.23549	108	
322.67658	94	
323.30278	88	
323.88355	94	
324.89126	288	1+
325.94023	112	
325.96221	88	
327.30987	102	
328.81032	108	
328.84000	104	
331.88779	116	
333.83486	88	
333.86844	88	
334.17829	88	
334.81055	206	1+
336.76893	84	
337.07871	96	
337.18077	138	
338.17330	150	
339.18224	132	
340.28905	92	
END IONS

###FS:    #m/z: 322.93080 #charge 1+
###MS: 50
###MSMS: 51
BEGIN IONS
TITLE=Cmpd 37, +MS2(322.9308), 28.0-35.0eV, 1.1min #51
RTINSECONDS=64.6905
SCANS=50-51
PEPMASS=322.93080	2487414
CHARGE=1+
132.76439	106	
190.98980	84	
191.86463	88	
192.89175	274	
195.08418	86	
195.87730	86	
196.88280	130	
199.08863	94	
199.88597	116	
201.04663	204	
202.05009	88	
205.94853	306	1+
206.08972	86	
207.97317	162	
209.12799	276	
210.90079	124	
211.98916	90	
212.88064	170	
214.89532	120	
219.09902	102	
219.47369	112	
221.03873	84	
221.94657	166	
222.89002	102	
222.95481	690	1+
227.10113	144	
227.51365	102	
227.93140	262	
228.83969	88	
229.70048	108	
230.07478	84	
230.89201	148	
231.11968	118	
232.08322	86	
232.90185	106	
234.88604	88	
235.82653	98	
236.79254	156	1+
238.94151	216	
239.78772	308	1+
240.01394	84	
240.82475	150	
240.90531	88	
240.94128	3346	
240.96228	384	
241.82991	144	
241.93995	12906	1+
242.81988	376	1+
242.84963	84	
242.94218	9196	1+
243.05205	88	
243.16781	82	
244.13877	92	
244.85542	114	
244.94035	2120	1+
245.00826	84	
245.11839	104	
245.82061	90	
246.15941	86	
246.85561	236	
246.97360	194	
248.93400	134	
249.83132	108	
249.96760	220	1+
250.82790	162	
250.94633	236	
251.14734	142	
251.92279	202	1+
252.73366	82	
254.10118	478	1+
254.80558	230	1+
254.84560	118	
255.10575	408	1+
255.78871	106	
256.07679	94	
256.12576	86	
256.53472	84	
256.89866	210	
257.13555	182	1+
257.80052	330	1+
257.84677	106	
258.83213	110	
258.91904	102	
259.01577	84	
259.83963	92	
259.99197	92	
260.14009	182	1+
260.63388	102	
260.79657	96	
260.83990	182	
260.93157	82	
261.16376	114	
261.47516	82	
261.83260	696	1+
263.34080	140	
264.79726	158	
265.06008	128	
265.79899	208	1+
266.00833	94	
267.86431	268	1+
268.17507	104	
268.86649	154	1+
269.80178	396	1+
272.13010	134	
272.94597	96	
273.16628	162	
273.79794	216	1+
273.85553	124	
274.15402	148	
274.86197	90	
275.80726	298	1+
276.84571	206	1+
277.01149	106	
278.57940	84	
278.81137	228	1+
279.09172	800	1+
279.89292	86	
280.12505	94	
281.79689	88	
281.85512	254	1+
282.06090	218	1+
282.07856	92	
283.08552	82	
283.78686	580	1+
284.20678	96	
284.29542	358	1+
284.87408	136	
285.85254	128	
286.15846	86	
286.80901	180	1+
286.91883	174	
287.09167	104	
288.18274	92	
288.19941	102	
289.79099	282	1+
290.00281	108	
290.86087	126	
290.89436	100	
291.38944	94	
291.80813	362	1+
292.16281	290	
293.19248	84	
293.79172	228	1+
293.85044	106	
293.87567	124	
294.17955	84	
294.66825	116	
294.82364	170	1+
294.86075	178	1+
295.05427	84	
298.41117	96	
298.42814	86	
298.79921	146	
299.78477	474	1+
300.00815	94	
300.96610	88	
300.99576	92	
301.18335	98	
301.87737	148	
302.24868	92	
302.72090	128	
303.67774	100	
303.87641	120	
303.90640	88	
303.94720	92	
304.36703	88	
306.88284	706	1+
307.79688	254	1+
307.86453	82	
308.29347	310	
308.73541	92	
308.82194	84	
309.82047	134	
310.13939	94	
310.87592	154	1+
311.17844	130	
311.20919	208	1+
312.80734	112	
312.88760	132	
314.81887	276	1+
316.89829	136	
320.15763	168	
321.66895	90	
321.96412	102	
322.05019	84	
322.82172	82	
324.12929	98	
324.20398	280	1+
324.90556	92	
325.77280	84	
325.90316	126	
326.17031	244	1+
326.89181	114	
326.95831	86	
END IONS

###FS:    #m/z: 363.95760 #charge 1+
###MS: 50
###MSMS: 52
BEGIN IONS
TITLE=Cmpd 38, +MS2(363.9576), 28.0-35.0eV, 1.1min #52
RTINSECONDS=65.4625
SCANS=50,52
PEPMASS=363.95760	370536
CHARGE=1+
75.83202	94	
86.82540	94	
189.86398	886	1+
191.85731	762	1+
196.88643	378	1+
202.88326	94	
207.87550	704	1+
209.86984	126	
209.94449	746	1+
210.88321	564	1+
212.87911	3872	1+
214.89529	372	
219.86665	178	
222.95207	822	1+
223.88847	106	
224.89556	134	
224.94854	1120	1+
226.94740	6554	1+
226.97383	216	
227.10389	122	1+
227.93174	336	
228.89445	864	1+
228.94283	5950	1+
230.88994	5554	1+
232.01521	110	
232.07226	130	1+
232.37714	92	
232.88540	1128	1+
234.10492	194	1+
234.14138	156	
234.88153	366	1+
236.03474	112	
237.05829	188	1+
238.89569	158	
238.93932	162	
239.97110	152	
240.11181	102	
240.82594	214	
240.94107	1168	
240.96213	1186	1+
241.84256	224	1+
241.94239	754	
242.11425	224	1+
242.80675	208	
242.94171	2240	1+
243.82098	402	1+
244.81856	258	1+
244.95765	4442	1+
245.07482	98	
245.88946	164	
245.94165	400	
246.90587	380	
246.95313	3762	1+
246.97972	138	
247.80924	112	
248.80334	336	
248.89966	2590	1+
249.13904	98	
249.91331	104	
250.89728	636	1+
250.95123	308	1+
251.79880	112	
251.92092	94	
252.00523	126	
252.10623	170	
252.97521	104	
253.08882	108	
253.90452	302	1+
255.78610	232	1+
255.85441	130	
256.90252	96	
256.95405	94	
257.88878	124	
258.02178	112	
258.84891	176	
258.97528	236	1+
259.84767	166	
259.91955	98	
260.84549	292	
260.96851	552	1+
261.02415	164	
261.83233	424	1+
262.14107	96	
263.11379	168	
263.86189	148	
264.07991	94	
264.79622	224	
264.82595	152	
264.96840	364	1+
265.82172	160	
265.97255	262	1+
266.40835	104	
266.58493	98	
266.81438	596	1+
267.46386	94	
267.97171	424	1+
268.92012	218	1+
269.80930	112	
269.84326	172	
269.96876	604	1+
270.83789	108	
271.83798	210	1+
271.91453	332	1+
272.85437	132	
273.04089	94	
273.91633	124	
274.87246	94	
275.39548	100	
275.81153	206	
276.80948	252	1+
276.85778	474	1+
277.10045	186	1+
277.41896	94	
277.82477	152	
277.85811	400	1+
278.12320	252	
278.79822	342	
278.90853	122	
279.80662	220	
279.84315	128	
280.79366	1038	1+
281.08357	94	
281.85313	104	
282.81328	114	
282.85420	726	1+
283.78810	252	1+
283.93879	266	1+
284.14184	136	1+
284.84825	190	
285.84753	1312	1+
286.82379	102	
286.94059	114	
287.41237	102	
287.80649	232	1+
288.81373	190	1+
289.14086	174	
289.87376	100	
290.12893	96	
290.79078	144	
291.11893	136	
291.85799	298	1+
292.43984	132	
293.63450	102	
296.80872	556	
296.92573	214	1+
297.81053	392	
298.80240	2390	1+
298.86935	226	1+
299.01608	256	1+
299.87189	190	1+
301.16303	218	1+
301.80781	354	
301.86047	366	
302.53202	120	
302.82712	174	
302.86890	214	
302.93427	228	1+
303.80869	652	1+
303.85572	2326	1+
304.25875	170	
305.43908	96	
306.01722	94	
306.43414	102	
307.05829	252	1+
307.80544	144	
307.89517	96	
308.82199	114	
309.13140	116	
309.83037	234	1+
309.87231	116	
310.80512	98	
310.87689	154	
311.12850	104	
311.86031	106	
311.87991	112	
313.87820	256	1+
314.82001	180	
314.91819	96	
315.81160	680	1+
316.81453	566	1+
317.42813	102	
317.88548	92	
317.94463	94	
318.81422	286	1+
318.93004	142	
319.83330	114	
321.81442	864	1+
321.86664	382	1+
321.98173	94	
322.92772	168	1+
323.13894	206	1+
323.88773	324	1+
324.15754	222	1+
324.87448	142	
324.89159	362	1+
326.87635	624	1+
329.81778	94	
329.87211	348	1+
332.07566	128	
332.15633	326	1+
332.20528	100	
332.83068	140	
335.12191	94	
336.94564	380	
339.82792	582	1+
340.94141	222	
343.15818	104	
343.70886	226	1+
344.82639	102	
345.20226	164	
347.15265	100	
349.12420	142	
349.16187	106	
349.32773	174	
350.11042	186	
351.77130	138	
352.19211	210	1+
352.88792	178	
353.76293	288	1+
355.77618	184	1+
355.83314	120	
359.19873	116	
360.72134	130	
361.20132	420	1+
362.43231	100	
362.84061	120	
363.12906	110	
363.71655	116	
364.16259	106	
365.71455	196	
366.03268	102	
367.12779	132	
367.33603	112	
367.71647	202	1+
367.90308	136	
368.90080	142	
369.09774	96	
369.22126	162	
END IONS

###FS:    #m/z: 336.94666 #charge 1+
###MS: 50
###MSMS: 53
BEGIN IONS
TITLE=Cmpd 39, +MS2(336.9467), 28.0-35.0eV, 1.1min #53
RTINSECONDS=66.235
SCANS=50,53
PEPMASS=336.94666	160716
CHARGE=1+
182.86993	212	
183.87111	128	
189.86145	130	
192.89504	94	
194.05828	88	
195.92065	88	
196.88226	122	
197.88370	138	
200.95259	116	
201.54406	92	
203.96422	90	
205.95037	148	
210.88631	88	
211.94457	5322	
212.87816	3020	1+
212.94935	154	
213.94005	1926	1+
215.88757	664	1+
215.93863	512	
215.97151	92	
216.87118	204	
217.88097	342	
217.93469	102	
218.83534	128	
219.38253	96	
219.89584	88	
222.94970	104	
223.08929	220	1+
223.96342	114	
224.09117	238	1+
225.11765	116	
226.89165	88	
227.89257	688	1+
228.89411	448	1+
228.94384	102	
229.95581	4852	1+
230.32820	94	
230.78930	110	
230.88978	4656	1+
231.14258	158	
231.91885	88	
231.95078	2362	1+
232.83396	98	
232.89096	1128	1+
233.89636	626	1+
233.95111	312	
234.82785	108	
235.07982	102	
235.89209	384	1+
236.00934	92	
237.89810	96	
239.93994	92	
240.84171	138	
241.83992	114	
243.85663	104	
244.07160	92	
244.13112	146	
244.94889	110	
245.97573	102	
246.03025	88	
246.12444	90	
246.16626	152	
246.97676	206	
247.00229	96	
247.96569	1376	1+
248.89958	1214	1+
249.96136	504	1+
250.82923	242	1+
250.94647	88	
250.98967	120	
251.07363	102	
251.15478	162	
251.95974	152	
252.00819	104	
252.07004	92	
252.09770	90	
252.15320	98	
252.97181	2000	
253.08880	134	
253.20243	104	
253.37631	100	
253.90455	798	1+
254.96721	1128	1+
255.04524	88	
255.07584	230	
255.45433	90	
256.24570	92	
256.63191	92	
256.85032	116	
256.88677	130	
256.91151	118	
257.22736	90	
257.95713	218	1+
258.84527	344	
259.14901	300	1+
259.17088	104	
259.85010	176	
260.01224	114	
260.13057	94	
260.80158	118	
261.83577	128	
262.96005	118	
263.83147	192	1+
264.88495	100	
265.85350	130	
266.84470	96	
267.84220	378	1+
267.95351	118	
268.87719	106	
269.02640	92	
269.79651	220	1+
269.84757	310	
269.95879	144	
270.84721	146	
270.98104	440	
271.91345	380	1+
272.13279	132	
272.76105	96	
272.97967	220	
273.79182	406	1+
273.97648	150	
274.52615	88	
274.84592	120	
275.16528	204	1+
275.95378	144	
276.42150	90	
276.85904	398	
276.97638	196	1+
277.83284	772	1+
278.85714	184	1+
280.07763	102	
282.76316	110	
282.81547	132	
282.92513	144	1+
285.84830	1082	1+
286.84996	1026	1+
288.41022	98	
289.80486	104	
289.89771	96	
290.86006	122	
291.80568	170	
292.10465	410	1+
292.16223	166	
292.43410	150	
292.86082	210	1+
294.00368	98	
294.80799	176	1+
295.05834	88	
295.67909	98	
295.88466	98	
295.97153	138	
296.12280	124	
296.18964	108	
297.91918	108	
299.78417	166	1+
301.15373	120	
301.87649	266	1+
303.85687	132	1+
304.63481	96	
304.83696	90	
305.82857	136	
307.01910	114	
307.79945	100	
307.89120	156	
308.67041	88	
308.80946	106	
308.87445	150	
308.89542	116	
310.82631	178	1+
310.87346	292	1+
314.81967	130	
316.93371	92	
317.42164	86	
317.85708	88	
319.15469	436	1+
320.92081	100	
321.92687	90	
322.89652	134	
324.66902	96	
325.90130	100	
327.88252	276	1+
328.88704	182	1+
329.31623	90	
330.17755	148	
330.87730	94	
331.77615	98	
335.86613	88	
336.20285	90	
336.29537	126	
338.11232	138	
338.89954	108	
340.41596	90	
340.73150	160	
340.81267	176	1+
340.89166	118	
END IONS

###FS:    #m/z: 340.94139 #charge 1+
###MS: 54
###MSMS: 55
BEGIN IONS
TITLE=Cmpd 40, +MS2(340.9414), 28.0-35.0eV, 1.2min #55
RTINSECONDS=69.908
SCANS=54-55
PEPMASS=340.94139	1016274
CHARGE=1+
182.86948	90	
183.19346	92	
192.92654	272	
196.88513	144	
202.86078	88	
205.95165	106	
206.95022	108	
207.40861	88	
208.93231	140	
210.90493	172	
211.10665	92	
211.15638	106	
212.54713	106	
212.87866	414	
213.88193	402	
213.94014	1218	1+
214.89445	206	
215.88568	820	1+
215.93912	220	
217.56391	120	
217.88140	588	1+
218.04946	112	
220.49511	88	
223.95904	406	
225.00734	90	
225.95183	106	
226.89422	136	
226.94453	92	
226.98037	90	
228.91281	128	
230.06363	110	
230.88746	1378	1+
231.08887	92	
231.95152	940	1+
233.89625	524	1+
233.94958	374	1+
234.14341	92	
234.18877	88	
235.11500	106	
235.89265	122	
235.94700	94	
236.94184	92	
238.78781	340	1+
239.14749	120	
239.78778	194	1+
240.10816	120	
240.23140	156	
240.55059	102	
240.96492	112	
242.83782	122	
242.88810	116	1+
242.94563	96	
243.06529	88	
243.63043	102	
243.65010	96	
243.82661	146	
244.93755	128	
245.12214	94	
245.42206	100	
245.52195	94	
246.16576	168	
246.85370	146	
246.97825	176	
249.13437	158	
249.90151	534	1+
249.96298	170	
250.95218	98	
250.98801	90	
251.78851	234	1+
252.11417	150	
252.84767	138	
253.90640	192	1+
254.96646	308	
255.95898	140	
256.85040	140	
256.89029	168	1+
256.91404	256	
257.51302	98	
257.79783	188	
257.84711	138	
258.82854	88	
258.84269	882	1+
258.88297	108	
258.96551	134	
259.67716	102	
259.89157	224	1+
259.95592	214	
260.15564	124	
260.66026	142	
260.93144	90	
262.83907	110	
263.05083	124	
266.80569	92	
266.83162	94	
267.79427	134	
267.82365	88	
267.91556	100	
268.13867	88	
269.80150	260	
269.83593	134	
270.18160	94	
270.47466	100	
270.79759	188	
271.15316	90	
271.80041	110	
272.13288	96	
272.16101	88	
272.43786	174	
272.84822	94	
272.93104	164	
273.79497	350	1+
274.97515	146	
275.80773	184	1+
275.86047	130	
276.85661	728	1+
277.12492	234	
277.50067	98	
277.96403	194	1+
278.84733	774	1+
278.92186	94	
279.93039	138	
280.17819	96	
280.92427	90	
281.13513	110	
281.89527	88	
283.79134	122	
284.13952	90	
284.82911	184	1+
285.86185	250	1+
286.15631	110	
287.80790	110	
289.78690	140	
290.86018	260	1+
290.99935	92	
292.43611	104	
294.18088	144	
294.59253	92	
294.61779	98	
294.66720	166	
294.86423	238	1+
296.97403	118	
297.88905	98	
297.90636	174	
299.05343	100	
299.78060	110	
299.87018	126	
300.83632	156	
300.87657	108	
301.67807	204	
302.17195	116	
302.44373	232	1+
303.17401	108	
303.58327	102	
303.86601	96	
305.79969	160	
307.80129	584	1+
308.87059	168	
309.84529	94	
310.82458	240	1+
310.87842	386	1+
311.95853	98	
312.80533	270	
312.89313	138	
315.97717	88	
317.66688	88	
318.49025	86	
321.87818	186	1+
324.89233	442	1+
326.16757	198	
327.17934	140	
328.18764	120	
328.88944	284	1+
330.18696	136	
330.40467	96	
330.81423	344	1+
330.89213	112	
332.09937	110	
337.18030	100	
340.42488	108	
341.02661	118	
342.13523	92	
342.18236	188	1+
342.89669	152	
343.85221	106	
END IONS

###FS:    #m/z: 336.94662 #charge 1+
###MS: 54
###MSMS: 56
BEGIN IONS
TITLE=Cmpd 41, +MS2(336.9466), 28.0-35.0eV, 1.2min #56
RTINSECONDS=70.68
SCANS=54,56
PEPMASS=336.94662	168010
CHARGE=1+
76.37511	84	
86.73275	114	
144.49244	104	
182.86804	96	
187.86981	104	
189.86457	86	
196.88488	162	
198.95553	122	
200.04254	120	
201.88416	104	
203.94996	88	
205.97134	110	
206.94905	180	
207.97518	100	
209.12772	132	
209.89477	84	
210.88535	402	1+
211.94496	3594	1+
212.87888	2476	1+
213.94149	1096	1+
215.88710	680	1+
215.94027	142	
217.07067	122	
217.10778	94	
217.88158	202	
217.93826	108	
223.96236	150	
223.97274	210	1+
224.95179	88	
226.89590	104	
227.89595	178	
228.89558	554	
229.09969	92	
229.95570	3670	1+
230.07475	86	
230.88944	3740	1+
231.95150	952	1+
232.87298	186	1+
233.89626	484	1+
233.94835	286	
235.08402	132	
235.86560	144	
235.94777	108	
236.89452	128	
237.07413	94	
237.09156	114	
238.89458	102	
239.51956	116	
239.90022	256	1+
240.83491	114	
241.84276	128	
241.92183	86	
243.14575	102	
246.12520	318	1+
246.16120	182	
246.91015	130	
246.95384	96	
246.97655	428	
247.96684	982	1+
248.90049	1254	1+
249.53462	90	
249.95993	476	1+
250.83039	190	
250.89858	92	
250.94868	100	
250.98433	162	
251.08088	110	
251.84951	142	
251.91385	220	
251.95957	90	
252.10816	126	
252.15043	86	
252.72287	96	
252.92339	126	
252.97070	2084	1+
253.08315	154	
253.16111	96	
253.40766	84	
253.84693	134	
253.90649	858	1+
254.96555	864	1+
255.07393	454	1+
255.80355	114	
256.91584	100	
256.96496	286	1+
257.07991	84	
257.80576	102	
257.85204	98	
257.90543	88	
258.01993	88	
258.85049	426	1+
258.90834	192	1+
259.96075	126	
260.14231	130	
261.81874	84	
261.83317	220	1+
262.11035	232	1+
262.85099	88	
262.95985	90	
263.42868	88	
264.91330	88	
267.83713	784	1+
268.17441	88	
268.41045	98	
268.83958	580	1+
269.79818	96	
269.92345	84	
270.84805	142	
270.98090	220	
271.91924	446	1+
272.15703	88	
272.85681	104	
272.97803	134	
273.11381	112	
273.79669	158	
274.86088	174	
274.87653	84	
275.35678	100	
276.85767	390	1+
277.16117	182	
278.07384	90	
278.83589	194	
278.86611	122	
278.97025	88	
279.80087	98	
281.67976	142	
281.79075	142	1+
281.98610	92	
282.11264	146	
282.79833	182	1+
284.16950	100	
285.20415	184	
285.85000	902	1+
286.85200	656	1+
287.82849	98	
287.88623	100	
289.09320	128	
289.78595	88	
289.96554	88	
290.79930	192	
291.11885	86	
291.44191	94	
291.81325	386	1+
291.85930	104	
292.10979	124	
292.43855	88	
292.81495	304	1+
293.99338	118	
294.17543	104	
294.68941	96	
294.86213	154	
294.87590	338	1+
296.81375	104	
296.87268	250	1+
296.97602	208	1+
298.93327	94	
299.90177	88	
300.52863	118	
302.57439	94	
302.88320	86	
303.87919	120	
304.80209	256	1+
304.86336	118	
305.13209	122	
305.80548	220	1+
306.83700	88	
306.87815	160	
307.89254	134	
309.77428	92	
309.88701	90	
310.31260	86	
310.54632	92	
310.86450	258	1+
310.92915	90	
311.95862	90	
313.19873	108	
313.41350	88	
316.69171	84	
317.07181	176	1+
320.15566	136	
320.75584	126	
321.16445	90	
321.18245	98	
324.89327	98	
325.88631	272	1+
327.89015	334	1+
331.35611	86	
332.90321	146	
335.16902	96	
337.18769	116	
337.91022	96	
338.17120	98	
338.18928	120	
339.31808	98	
END IONS

###FS:    #m/z: 507.84644 #charge 1+
###MS: 54
###MSMS: 57
BEGIN IONS
TITLE=Cmpd 42, +MS2(507.8464), 28.2-35.2eV, 1.2min #57
RTINSECONDS=71.4525
SCANS=54,57
PEPMASS=507.84644	150492
CHARGE=1+
213.15866	1080	1+
214.88708	190	
223.97690	156	
224.97549	428	
232.89662	234	
235.14194	1648	1+
236.88604	138	
239.17058	174	
244.12823	300	
245.10868	154	
248.87432	140	
249.15809	592	
250.97224	270	1+
257.87119	246	1+
262.13664	3190	1+
263.08696	188	1+
263.95160	160	
266.16428	282	
266.41807	116	1+
266.86228	312	1+
267.78075	144	
270.78937	264	1+
273.99365	134	
277.15335	900	1+
279.13517	302	
279.91576	152	
284.19479	616	1+
285.79589	148	
285.85565	134	
286.13610	814	1+
286.79088	142	
286.87257	232	1+
287.85103	488	
288.86680	238	
289.88209	572	
290.86604	288	
291.86646	240	
291.88409	162	
292.86469	234	
293.87211	922	1+
294.87094	186	
296.84058	150	
297.15110	232	
298.13866	142	
298.85942	364	1+
299.80496	390	1+
302.88499	132	
303.80559	268	1+
303.86478	174	
304.87879	278	
305.13025	172	1+
305.82828	132	
305.86146	666	1+
307.79735	166	
307.89192	490	
308.14180	480	1+
308.79773	154	
308.87246	1416	1+
309.85165	256	
309.89313	384	
310.15458	142	
311.16285	156	
311.88324	2554	1+
312.22755	802	1+
313.24251	128	
314.86468	1212	1+
315.16429	392	1+
315.88255	184	
316.81560	146	
316.86434	166	
318.21412	152	
318.85839	348	1+
318.88266	212	
319.09061	186	1+
320.80492	144	
320.87264	136	
321.46641	132	
322.85730	498	1+
325.85907	136	
325.90018	450	
326.24318	2230	1+
326.88630	1434	1+
328.87534	260	1+
329.89585	200	
329.91603	130	
330.74803	178	1+
330.88482	302	1+
330.90977	144	
331.19983	190	
331.86792	146	
332.87407	136	
333.17584	4014	1+
333.87822	182	
334.84674	162	
334.89565	172	
334.95082	182	1+
335.84001	206	
335.88360	184	
336.94781	464	1+
337.88052	526	1+
338.82272	132	
339.21676	152	1+
339.83416	158	
340.89979	188	
342.82066	136	
344.79202	144	
345.81284	130	
346.03710	160	
346.13572	218	1+
347.07949	214	1+
348.17515	140	
348.19402	284	
348.72905	166	
348.75664	200	1+
348.86538	168	
348.88948	130	
349.16112	286	1+
349.71676	128	
349.82705	384	1+
350.88659	612	1+
350.91442	146	
353.85102	418	1+
353.88400	168	
355.39101	134	
355.71878	200	1+
355.89354	574	1+
357.89365	300	1+
358.03868	184	1+
358.77100	192	1+
364.84785	142	
365.71691	128	
366.73722	194	
366.83817	502	1+
367.19397	128	
367.70921	658	
367.79392	128	
368.70973	400	
368.89591	648	1+
369.28642	140	
369.71305	238	
369.83750	420	1+
369.89804	452	1+
370.70741	132	
370.73921	250	1+
370.79284	128	
370.83490	248	1+
372.71982	658	1+
373.72198	502	1+
373.74850	234	1+
374.82244	188	
375.84014	290	1+
376.22195	1860	1+
376.77105	226	1+
376.89516	150	
378.40293	146	
380.71742	1698	1+
381.78207	154	
382.77336	280	1+
382.89635	174	
383.26344	282	
384.26611	140	
384.85414	688	
384.89702	354	1+
385.20596	190	1+
385.85019	460	
386.20624	254	1+
387.77333	134	
387.84286	188	
388.73937	252	1+
389.18368	224	1+
389.70713	382	1+
389.91996	150	
390.84134	520	
391.84090	238	
391.88900	158	
392.82599	290	
393.79979	136	
393.83246	184	
394.78624	318	1+
394.83600	156	
394.86467	186	
396.10970	142	
396.73529	266	
396.90562	134	1+
397.28210	290	
397.31798	254	1+
398.72898	1022	1+
399.22321	582	
399.72245	468	1+
399.84975	228	
400.72881	290	1+
402.86705	816	1+
403.87116	536	1+
404.40883	146	
405.77386	156	1+
405.86492	294	
406.86358	130	
407.73164	314	1+
407.86784	1166	
408.85239	1480	1+
409.21583	194	1+
409.73260	356	1+
410.08063	158	1+
410.80177	508	1+
410.83734	712	
410.88554	156	
411.73240	420	1+
411.80673	370	1+
412.84751	276	
412.92962	132	
413.07808	218	1+
413.85784	184	
414.24028	156	
414.88254	278	1+
414.97977	144	1+
415.86702	172	
418.84849	144	
421.85115	150	
421.88596	352	
421.90737	254	1+
422.73372	224	1+
422.79527	172	1+
422.88406	342	
423.14578	226	1+
423.87193	668	1+
424.83479	134	
425.31265	736	1+
425.76473	254	1+
426.82980	148	
426.86447	1120	1+
427.74240	164	
428.09244	128	
428.74577	620	1+
428.85027	910	1+
428.89073	176	
429.07017	142	
429.70015	128	
430.34459	216	1+
430.74225	660	1+
431.77321	182	1+
431.86821	1004	1+
432.24471	3378	1+
434.24742	330	1+
434.89026	372	
439.89336	600	1+
440.15669	84	1+
444.87356	3682	1+
445.73822	362	1+
445.82436	176	1+
446.89388	282	
447.30295	132	
447.71089	206	
448.76895	224	
449.68844	146	1+
449.88362	790	1+
450.74729	246	1+
453.74985	128	
455.09875	144	
457.19043	154	
457.90658	716	1+
461.31093	292	
462.88446	1694	1+
463.22923	128	
464.21312	302	1+
467.89021	1508	1+
475.29137	242	
482.79337	144	
485.90117	624	1+
489.31182	502	1+
489.95215	138	1+
491.79377	220	1+
496.34852	274	1+
498.29591	246	1+
500.80771	128	
504.28272	194	1+
504.80554	108	1+
508.28215	316	1+
509.28495	202	1+
END IONS

###FS:    #m/z: 340.94156 #charge 1+
###MS: 58
###MSMS: 59
BEGIN IONS
TITLE=Cmpd 43, +MS2(340.9416), 28.0-35.0eV, 1.3min #59
RTINSECONDS=75.135
SCANS=58-59
PEPMASS=340.94156	727710
CHARGE=1+
189.46393	96	
192.92581	146	
196.88637	104	
197.87219	146	
197.89036	172	
202.52862	86	
203.93329	124	
205.94911	132	
206.41251	120	
208.88489	182	
209.94323	94	
210.93991	110	
212.88538	130	
213.87982	188	
213.93871	630	1+
214.87506	134	
214.89356	178	
215.88690	506	1+
215.93866	282	
216.10098	90	
216.41001	92	
217.88377	402	1+
222.95079	144	
222.97726	108	
223.79305	110	
223.96139	148	
224.97825	96	
225.95114	128	
226.89416	202	
226.94534	94	
228.17521	120	
228.89338	100	
230.07292	92	
230.89551	130	
231.88908	566	
231.95138	414	1+
233.89815	352	
233.95588	144	
234.89872	196	
235.08178	140	
235.12061	104	
235.86950	96	
235.89516	108	
237.06310	98	
237.60764	100	
237.82888	132	
238.93707	106	
240.00459	100	
240.83151	150	
240.96425	120	
241.42956	94	
241.84856	116	
242.64053	86	
242.82812	156	
243.83540	136	
244.08098	90	
244.98293	204	
245.07450	108	
246.07799	106	
246.13042	86	
246.15933	90	
246.22698	88	
246.65871	98	
246.97577	322	
247.07904	92	
248.89823	554	1+
248.92555	90	
249.02841	90	
249.90076	358	1+
249.96095	306	1+
251.65714	96	
252.16379	94	
252.57730	102	
253.03248	92	
253.83180	204	1+
254.81027	98	
254.96679	726	1+
255.90665	124	
256.86770	226	1+
256.91502	204	
257.44632	88	
258.84714	646	1+
258.93100	214	1+
259.15465	282	1+
259.82889	122	
259.89785	162	1+
260.16104	256	1+
260.83523	204	
261.83371	162	
264.09758	90	
265.85216	96	
265.96786	192	1+
267.05089	118	
267.85571	116	
268.10043	92	
268.84229	192	
269.79263	86	
269.84234	150	
270.80208	136	
270.90670	90	
272.40020	98	
272.84833	88	
273.82313	88	
275.81417	128	
275.85444	1078	1+
276.81768	128	
276.85701	924	1+
277.82376	92	
278.84735	330	1+
280.01815	88	
280.42324	92	
280.81018	136	
282.05195	122	
282.97666	86	
283.08806	94	
283.14662	140	
283.35248	94	
284.87993	96	
287.79055	106	
288.17518	122	
288.36122	220	1+
289.78948	98	
289.81215	114	
289.88565	144	1+
290.86678	208	
292.43730	370	
292.82322	88	
292.84999	94	
294.37406	86	
294.86690	176	
295.87306	110	
298.84824	86	
299.51934	90	
299.87386	122	
300.76931	126	
301.05513	94	
301.86548	182	1+
302.17789	212	
302.81552	190	
303.21560	92	
303.25833	96	
303.94511	90	
304.43854	90	
304.67125	92	
304.76968	110	
306.88349	326	1+
307.79958	168	
307.88791	220	1+
311.87940	146	
312.19066	104	
312.80102	128	
312.85821	88	
313.19074	88	
314.82090	124	
317.27279	90	
317.89771	126	
318.19451	88	
320.11699	130	
321.18300	140	
321.32561	94	
322.17062	100	
323.81727	92	
327.88833	116	
329.87000	124	
330.81438	316	1+
330.88047	170	1+
331.05444	106	
334.45000	92	
334.77125	92	
335.76658	124	
337.87053	100	
339.13934	100	
341.13673	110	
342.74194	90	
345.78152	94	
346.14670	100	
END IONS

###FS:    #m/z: 359.96269 #charge 1+
###MS: 58
###MSMS: 60
BEGIN IONS
TITLE=Cmpd 44, +MS2(359.9627), 28.0-35.0eV, 1.3min #60
RTINSECONDS=75.9075
SCANS=58,60
PEPMASS=359.96269	93858
CHARGE=1+
198.87357	106	
201.12070	152	
205.95419	154	
209.94657	578	
210.99498	190	1+
220.95934	102	
222.95273	1616	1+
223.88430	256	1+
224.88683	196	1+
224.94787	1446	1+
225.42734	92	
226.94841	4084	1+
227.03381	92	
227.78762	144	
227.93399	232	
228.01698	156	
228.54813	92	
228.94248	4012	1+
229.08446	158	
230.07372	208	1+
230.90374	232	1+
231.06278	94	
231.90621	166	1+
232.68964	114	
234.86641	120	
235.08442	106	
235.12088	178	
236.12791	136	
237.06110	118	
237.10320	118	
238.96848	150	
240.57362	90	
240.79836	146	
240.82228	342	
240.85106	100	
240.94202	478	1+
240.96212	646	1+
241.11854	88	
241.78566	228	
241.83871	100	
242.57928	88	
242.82603	194	1+
242.96021	608	1+
243.47731	88	
244.06371	90	
244.12519	106	
244.90709	144	
244.95749	2200	1+
245.94143	214	
246.81027	98	
246.95352	2890	
246.97535	156	
247.80885	144	
247.96412	238	1+
248.80785	188	
249.13219	198	
249.80353	166	
250.80218	124	
250.95168	126	
251.83670	186	1+
252.10988	268	1+
252.95788	254	1+
253.08873	234	1+
256.17751	98	
257.16468	312	
257.85305	114	
258.07169	192	
258.14132	632	1+
258.97585	140	
259.80198	102	
259.87119	98	
260.55275	88	
260.95229	204	
260.96980	368	
261.96831	232	
264.81695	140	
264.98536	166	
265.15053	122	
265.97505	150	
266.08190	128	
266.81358	694	1+
266.97914	134	
267.01106	154	
267.06868	154	
267.50919	108	
267.97094	212	
267.99494	302	1+
268.84843	296	1+
268.89130	106	
268.95719	196	
269.01621	98	
269.91244	96	
269.97000	608	
270.80916	170	
270.89004	156	
271.17584	114	
272.84704	146	
273.47349	106	
274.86307	128	
275.09707	206	
275.16825	174	
275.80677	568	1+
275.89292	126	
275.96954	114	
276.85449	100	
276.91865	280	1+
277.27770	92	
278.80235	306	
278.84597	128	
279.10133	336	1+
279.79119	1330	1+
280.12623	206	1+
280.79216	1274	1+
280.84472	128	
281.84309	144	
281.92598	160	
282.86013	114	
282.88371	92	
283.07191	158	
283.14973	114	
284.13744	216	
284.82617	666	1+
285.12064	88	
286.78905	114	
286.81220	242	1+
286.90865	90	
287.88901	102	
288.62085	96	
291.13353	88	
291.43944	88	
291.79379	238	1+
292.42134	96	
292.43721	148	
294.87024	98	
296.80911	174	
297.80181	2006	1+
297.92978	124	
298.80247	1954	1+
299.13651	168	
300.87192	124	
301.07533	312	1+
301.15919	172	1+
301.78563	118	
301.84214	90	
301.86195	120	
303.82546	128	
303.94777	148	
303.96417	120	
304.16149	122	
306.69784	90	
307.16591	110	
308.81488	256	1+
309.12466	290	1+
309.79832	212	1+
309.87394	312	1+
310.13115	176	1+
311.86031	110	
312.21016	96	
312.82029	96	
315.72385	132	
315.92924	164	1+
316.81767	516	1+
317.12842	100	
319.94574	118	
320.05796	110	
320.83275	104	
320.96317	116	
321.16570	176	1+
322.93263	118	
323.01694	124	
323.81883	102	
324.89611	296	1+
326.15625	540	1+
327.83809	90	
328.83265	88	
328.89531	138	
329.62144	92	
332.73442	94	
332.82056	116	
333.12562	114	
336.94875	304	
336.96540	90	
337.11481	430	
339.90857	102	
340.19988	214	
342.18826	194	1+
348.76306	92	
350.10342	134	
350.79771	94	
353.88378	96	
354.76373	108	
356.78391	96	
357.18973	110	
357.21935	256	
357.95643	92	
358.19907	94	
358.23272	108	
361.35638	128	
END IONS

###FS:    #m/z: 507.84649 #charge 1+
###MS: 58
###MSMS: 61
BEGIN IONS
TITLE=Cmpd 45, +MS2(507.8465), 28.2-35.2eV, 1.3min #61
RTINSECONDS=76.6795
SCANS=58,61
PEPMASS=507.84649	85690
CHARGE=1+
213.15800	720	
214.88785	276	
222.97655	156	
223.97670	136	
224.97850	334	
232.89448	166	
235.14057	906	1+
239.06899	128	
239.17852	138	
241.87517	154	
241.89562	136	
244.13045	362	
249.15808	930	1+
250.97073	130	
253.08506	130	
256.09004	130	
262.13588	2964	1+
263.13716	1818	1+
266.16947	194	
267.78408	344	
269.85481	216	1+
271.80643	288	1+
277.15308	1082	1+
281.21804	388	1+
282.79229	170	
282.91913	144	
283.09389	138	
284.19645	922	1+
284.39493	128	
285.79316	222	1+
285.85764	138	
286.13971	466	1+
287.85276	982	1+
287.88813	160	
288.87374	1044	1+
289.87780	894	1+
290.86567	402	1+
293.87488	946	1+
295.88987	224	1+
297.15503	136	
298.80611	276	1+
298.86061	172	
298.87264	154	
299.81277	168	1+
303.11177	158	
303.87340	692	1+
305.81844	166	
305.86313	760	1+
307.89141	758	
308.14050	228	
308.87080	768	1+
309.14685	378	
309.88253	212	
310.08637	228	1+
310.15688	236	
310.84794	132	
311.16162	130	
311.88410	1726	1+
312.03876	140	
312.22834	1026	1+
312.81880	272	1+
312.90710	132	
313.87877	160	
314.86679	742	1+
315.16670	138	
316.16855	190	
316.86325	380	
318.89678	154	
319.09908	132	1+
321.81735	168	
322.34865	156	
323.85709	620	1+
323.87475	342	
325.90193	496	
326.24317	1134	1+
326.88555	1780	1+
328.87248	524	1+
329.16803	156	1+
329.81843	160	
330.83849	138	
331.19898	270	1+
332.87717	630	1+
333.17513	2862	1+
334.82965	168	
335.18226	276	
335.29439	296	1+
335.84295	140	
337.88438	172	
338.88156	506	1+
339.13389	196	
339.82669	174	
340.85286	188	1+
342.81299	126	
343.83665	132	
344.78750	182	1+
344.87031	124	
345.72889	206	1+
345.76652	126	
345.78500	218	1+
348.91708	212	1+
349.72132	204	1+
350.88975	190	
353.85242	498	1+
354.71388	126	
354.87237	134	
355.85827	198	1+
355.89464	262	
356.71902	204	1+
358.78467	238	1+
361.04913	160	
362.86475	332	1+
364.40660	126	
364.71969	146	
364.79989	138	
365.79534	168	
366.13236	190	1+
366.83951	540	1+
367.70702	1806	1+
367.84146	326	1+
368.89632	738	1+
369.28236	240	1+
369.83386	130	
370.79259	260	
371.38591	246	1+
371.72348	250	
371.88147	220	1+
372.71942	514	1+
373.90418	264	1+
374.81506	240	1+
375.78359	324	1+
376.22273	1718	1+
378.00305	190	1+
378.93328	200	1+
380.72111	730	1+
380.86066	346	
381.78469	146	
381.84015	212	
382.71401	534	1+
382.85332	194	
383.26488	426	
383.71630	386	1+
383.77710	168	
384.26739	218	
384.78331	128	
384.85277	480	
385.21060	174	
385.75915	176	
385.84707	628	1+
387.72383	214	
387.77156	138	
388.05711	136	
388.79613	210	
389.20147	164	
389.78972	238	1+
390.84207	918	
390.91894	134	1+
391.84285	646	
392.82536	586	1+
393.80186	364	
394.78730	332	1+
394.86789	210	
395.72589	180	1+
396.78543	160	
397.24183	216	1+
397.31161	216	
398.28690	134	
398.32151	204	
398.72817	980	1+
398.87021	294	
399.22138	536	1+
399.84655	200	1+
400.89735	210	1+
401.78800	234	1+
402.85782	132	
403.87215	424	
404.86271	632	1+
405.72320	262	1+
405.74735	346	1+
405.78656	244	1+
405.86121	398	1+
407.86669	698	
408.06103	206	
408.14020	142	
408.15937	134	
408.74690	134	
408.85529	1908	1+
409.72710	356	
410.08221	142	
410.72932	174	
410.83892	648	
410.91085	382	1+
411.73084	548	1+
411.80885	480	1+
411.85596	146	
411.91828	216	1+
412.73255	456	1+
412.84859	492	1+
413.64073	138	
414.23281	164	
415.85117	126	
416.73694	144	
417.81655	202	1+
417.86314	198	
418.84851	338	1+
419.26253	148	
419.82274	286	1+
421.88117	206	
422.86684	182	
422.88655	388	
423.72122	198	1+
423.82516	366	1+
423.86691	706	1+
425.31115	792	1+
425.73776	192	1+
425.88383	194	
426.86327	1028	
427.25632	126	
427.74095	908	1+
427.85670	1288	1+
428.22528	170	
428.85250	762	1+
428.89130	258	
429.70267	370	1+
429.72796	214	
430.74238	344	1+
431.86694	702	1+
432.24458	3194	1+
432.89318	152	
433.85321	148	
433.88631	300	1+
439.21894	148	
439.89517	302	
440.89561	216	
440.91880	128	
442.70726	186	1+
443.22920	150	
444.28023	202	
444.87316	2774	1+
445.10642	126	
445.74693	128	
446.76483	190	1+
446.87820	446	
447.70479	224	
447.88467	298	
448.74939	138	
448.78714	132	
449.87866	932	1+
450.75602	130	
450.77364	224	
451.87163	174	
457.90220	508	1+
457.92048	128	
458.90645	332	1+
461.30550	224	
462.88503	956	1+
465.89684	384	1+
467.89100	2092	1+
468.11670	168	1+
469.90070	188	
473.22983	128	
475.20205	172	1+
485.90152	668	1+
488.23198	128	
489.30418	288	
490.30684	160	
497.35724	136	
499.77131	166	
500.81504	148	
504.29706	190	1+
504.80172	188	
506.79080	120	1+
509.29690	236	1+
510.13164	116	1+
END IONS

###FS:    #m/z: 322.93083 #charge 1+
###MS: 62
###MSMS: 63
BEGIN IONS
TITLE=Cmpd 46, +MS2(322.9308), 28.0-35.0eV, 1.4min #63
RTINSECONDS=80.36
SCANS=62-63
PEPMASS=322.93083	2732550
CHARGE=1+
48.34741	80	
71.69825	94	
91.19384	84	
100.57320	76	
182.88790	106	
192.05612	80	
192.89146	96	
201.04596	78	
203.41371	84	
205.94687	288	1+
205.96975	152	
206.00333	88	
206.97245	188	
207.00720	110	
207.97095	134	
210.90285	78	
211.82994	84	
212.89380	120	
215.89553	104	
218.43766	82	
221.02232	86	
221.10090	78	
221.89484	160	
222.95071	172	
223.96231	474	1+
224.16422	90	
225.81983	158	1+
226.12275	92	
227.10059	86	
227.93126	100	
228.10055	122	
229.41418	78	
230.82574	96	
235.01427	82	
235.08751	82	
236.82675	82	
236.90239	78	
237.14623	86	
238.94070	224	
239.07927	386	1+
239.79084	286	1+
239.83305	222	1+
239.90547	90	
240.82166	150	
240.94163	3198	
241.04420	88	
241.82353	82	
241.93996	12092	1+
242.12043	80	
242.82246	120	
242.94230	8602	1+
243.22018	100	
243.82287	208	
244.00996	88	
244.07145	82	
244.10029	98	
244.12545	78	
244.82370	112	
244.91505	144	
244.94054	1752	1+
245.82279	82	
246.16127	82	
246.97384	270	1+
247.00751	102	
247.06364	88	
247.09047	78	
247.44194	86	
248.84032	320	
248.90886	76	
249.16417	84	
251.04898	92	
251.07813	78	
251.64748	82	
251.93093	106	
252.11246	134	
252.88631	102	
253.89623	98	
255.10818	338	1+
255.84211	172	1+
257.04446	96	
257.80309	266	1+
257.83172	496	1+
258.15476	80	
258.83309	420	1+
260.14296	84	
260.33479	88	
261.60630	82	
261.83000	822	1+
262.83121	592	1+
262.85863	140	
263.07235	198	1+
263.98138	126	
264.40833	90	
264.86136	80	
265.06048	138	
266.73337	100	
266.86561	96	
266.94580	92	
267.82522	80	
268.05452	78	
268.17345	132	
268.95525	160	
269.01433	80	
269.36681	80	
269.80281	170	
271.01730	110	
271.10893	94	
271.13930	82	
272.13667	96	
272.15669	138	
273.79375	218	1+
274.36168	88	
274.81321	104	
275.81098	120	
276.81217	108	
279.09384	758	1+
279.37925	78	
280.63277	104	
283.53865	96	
283.78528	86	
283.86330	96	
283.97000	134	
284.78843	100	
284.86424	136	
284.92581	144	
285.29790	114	
286.15589	98	
286.79208	78	
286.91403	112	
288.86811	122	
289.78822	196	1+
289.80706	112	
292.16534	110	
292.85443	84	
293.43327	92	
294.17850	136	
296.11980	100	
297.80420	206	1+
297.94412	88	
298.58055	84	
300.76164	78	
300.79024	210	
300.86601	98	
301.85436	134	
302.86034	82	
303.21989	96	
303.80041	230	1+
303.94750	100	
304.16139	140	
305.89747	108	
307.79760	230	
307.89180	204	
308.90578	80	
310.17173	94	
310.87725	276	
311.22162	162	
311.85995	146	
311.88209	116	
312.95507	98	
313.16842	86	
313.66986	88	
319.08630	102	
320.16034	134	
320.63901	92	
321.83835	78	
321.92871	82	
323.22549	92	
324.89427	146	
325.20898	78	
325.75854	92	
325.89580	134	
327.89689	110	
328.18293	82	
END IONS

###FS:    #m/z: 340.94168 #charge 1+
###MS: 62
###MSMS: 64
BEGIN IONS
TITLE=Cmpd 47, +MS2(340.9417), 28.0-35.0eV, 1.4min #64
RTINSECONDS=81.132
SCANS=62,64
PEPMASS=340.94168	957306
CHARGE=1+
55.06983	90	
189.86210	116	
205.97151	112	
207.97465	84	
210.94089	176	
210.99958	106	
212.87699	132	
213.88164	352	
213.94036	516	1+
214.87665	256	
215.88936	424	1+
215.93826	202	
221.89937	98	
222.88656	86	
222.95418	136	
223.60921	92	
223.95886	348	1+
225.85698	98	
228.88625	84	
229.79898	104	
231.14135	90	
231.89353	334	
231.95092	900	1+
231.98584	80	
232.88899	156	
233.11330	86	
233.89651	320	
233.95059	304	
235.82829	86	
235.89367	230	1+
237.11591	86	
237.65311	94	
240.83921	414	1+
240.97815	96	
242.94015	98	
243.18598	86	
243.83457	126	
244.86251	96	
246.15835	138	
246.41370	106	
246.97510	130	
247.83452	96	
248.12646	84	
248.56556	84	
248.89743	520	1+
249.13450	208	1+
249.96486	304	1+
249.98465	82	
250.79692	266	1+
250.92171	110	
251.96880	162	
252.10754	114	
252.88606	82	
254.84696	86	
254.89232	138	
254.90904	214	1+
254.96893	296	1+
255.07432	100	
255.78402	128	
255.99806	86	
256.45008	80	
256.96547	100	
258.05515	88	
258.11173	254	1+
258.84545	262	1+
258.92285	168	
259.16922	92	
259.96738	142	
260.42576	88	
260.83575	586	1+
260.96002	110	
261.88841	198	
261.90695	104	
264.15635	84	
264.35995	102	
264.74526	104	
265.14734	90	
266.85928	172	
267.84402	106	
267.99643	88	
268.10233	162	1+
268.40041	86	
268.84738	170	
268.95580	88	
269.82529	112	
269.85872	100	
270.89038	80	
271.83737	80	
272.02950	94	
272.66202	80	
272.93243	128	
272.98102	144	
273.12021	92	
273.16432	110	
274.86268	190	
274.98295	80	
275.85562	794	1+
276.83664	172	1+
276.85843	718	1+
278.80151	174	1+
278.84548	920	1+
280.09007	84	
280.92711	168	
281.03209	88	
281.05290	180	1+
284.79913	80	
284.84488	80	
284.93182	82	
285.19532	86	
286.19771	86	
289.87866	102	
291.20490	84	
291.80726	112	
292.86597	122	
292.94815	98	
293.03726	82	
293.89520	94	
294.86937	122	
295.72332	84	
295.88578	94	
295.91799	122	
296.25236	104	
296.85598	132	
297.79095	92	
297.97847	102	
299.06257	156	
299.82112	114	
299.87078	142	
300.83679	88	
302.17396	122	
302.89286	162	
303.65824	86	
303.86768	126	
305.81033	86	
306.01762	120	
306.95804	86	
307.79819	162	
308.28711	82	
308.87943	254	1+
312.14527	88	
313.14607	88	
314.82200	98	
317.18640	138	
319.68580	104	
320.37733	84	
321.77933	80	
322.27909	100	
322.90854	120	
325.28861	80	
326.17509	100	
326.89352	92	
327.01152	88	
328.18499	108	
329.80111	108	
329.87149	92	
329.88910	86	
330.37274	82	
330.69031	82	
330.81772	158	
331.65125	98	
331.86829	94	
335.93627	138	
337.09181	80	
337.19785	88	
337.72090	84	
338.18592	80	
340.14428	92	
340.76041	86	
342.15135	80	
342.31691	92	
343.63159	82	
344.04835	88	
345.03283	88	
345.15451	238	1+
END IONS

###FS:    #m/z: 363.95773 #charge 1+
###MS: 62
###MSMS: 65
BEGIN IONS
TITLE=Cmpd 48, +MS2(363.9577), 28.0-35.0eV, 1.4min #65
RTINSECONDS=81.904
SCANS=62,65
PEPMASS=363.95773	387870
CHARGE=1+
50.16661	104	
94.38492	118	
138.29916	84	
189.86212	838	1+
191.85771	832	1+
195.89452	88	
196.88324	166	
207.87562	154	
207.91226	106	
207.94379	120	
208.87666	200	
209.87047	164	
209.94421	576	1+
210.88674	298	
211.87305	88	
211.88654	248	
212.87846	1962	1+
213.89118	442	1+
214.89442	370	1+
215.88363	140	
216.12919	110	
216.41523	106	
222.51987	90	
222.95318	952	1+
224.94972	1714	1+
225.00897	90	
226.88525	116	
226.90265	98	
226.94857	5424	1+
226.96613	124	
227.02758	98	
227.92687	180	
228.89425	586	
228.94216	4490	1+
230.61439	202	1+
230.88998	4962	1+
232.88759	888	1+
234.09412	116	
234.87962	278	
235.07849	88	
235.11782	154	
235.82467	90	
236.09035	88	
236.11116	84	
237.01386	86	
239.07199	160	
240.08882	184	1+
240.41754	100	
240.79267	106	
240.82298	180	
240.88795	92	
240.93962	534	
240.95925	778	1+
241.93886	2330	1+
242.82106	284	1+
242.94033	1572	1+
242.95955	484	1+
243.14124	200	1+
244.95805	2364	1+
245.94264	192	
246.80592	114	
246.85519	84	
246.90724	274	
246.95271	3302	1+
247.90591	112	
248.80190	292	
248.90081	1676	1+
249.80535	132	
251.78994	94	
252.10680	412	1+
252.79907	96	
252.89868	476	1+
253.90500	330	1+
254.04499	102	
254.59323	108	
256.47967	106	
256.93420	94	
258.84343	226	
258.97247	204	
259.83122	112	
259.85193	234	
259.92876	86	
260.83641	510	1+
260.93519	100	
260.96926	382	1+
261.82634	154	
263.82974	140	
263.93300	90	
263.97801	118	
264.81656	120	
265.08823	122	
266.81596	972	1+
266.86198	150	1+
267.78672	104	
267.97499	646	1+
268.80909	146	
268.85009	196	1+
268.96458	618	1+
269.80441	84	
269.96933	518	1+
270.02634	120	
270.80777	132	
271.14344	104	
271.18091	120	
271.79490	86	
271.91550	338	
273.41846	86	
273.59271	130	
274.08921	92	
275.80544	278	1+
276.33499	104	
276.66456	88	
276.68857	132	
276.80734	200	1+
276.85765	110	
277.12282	104	
277.82758	84	
278.79589	124	
278.84435	134	
278.93636	160	1+
279.10383	88	
279.80009	138	
279.85966	150	
280.79409	1244	1+
280.83420	188	
282.79034	426	1+
282.83175	176	
282.97764	136	
283.14453	90	
283.85003	172	
283.98997	106	
284.82503	440	
284.96841	86	
285.84625	874	1+
286.82097	122	
286.88484	168	1+
286.91277	118	
287.13366	310	1+
289.11464	140	
290.79430	92	
292.82227	186	1+
293.11709	314	1+
294.86833	118	
296.80590	216	
296.81916	172	
296.89961	88	
297.80583	338	
298.40253	86	
298.80466	2378	1+
299.87675	116	
300.80260	1232	1+
300.95863	132	
301.86033	694	1+
302.24156	102	
303.85682	692	1+
305.90253	90	
306.08952	90	
306.87854	122	
307.87776	358	1+
308.82412	104	
309.83672	94	
310.58948	84	
310.92518	116	
310.96849	98	
311.07449	88	
311.12877	150	
312.13234	92	
314.47917	100	
315.53023	94	
316.14287	140	
316.81251	1040	1+
317.93807	108	
318.39827	90	
319.88211	132	
321.04161	84	
321.81916	260	1+
321.86892	102	
322.93293	124	
323.84201	86	
324.87778	112	
324.89367	128	
326.87159	212	1+
329.87099	132	
331.10583	86	
332.82962	130	
333.41092	94	
336.94928	172	
338.90706	98	
340.94047	216	
341.33411	106	
343.28051	180	
343.84542	90	
345.20185	124	
347.22522	92	
347.66285	90	
349.11994	112	
350.88247	86	
351.76461	212	1+
352.61233	84	
359.14906	88	
360.17500	128	
366.71503	184	1+
367.13783	222	
368.13950	150	
END IONS

###FS:    #m/z: 322.93080 #charge 1+
###MS: 66
###MSMS: 67
BEGIN IONS
TITLE=Cmpd 49, +MS2(322.9308), 28.0-35.0eV, 1.4min #67
RTINSECONDS=85.6095
SCANS=66-67
PEPMASS=322.93080	2098982
CHARGE=1+
136.18879	80	
179.43359	74	
185.92771	94	
191.12696	84	
193.14402	90	
196.88720	86	
197.86714	84	
198.00532	76	
200.07035	92	
203.09710	92	
205.95067	402	1+
205.96627	78	
207.87917	206	1+
207.97589	138	
210.88094	116	
210.90194	312	1+
211.11765	94	
211.99606	76	
212.87942	136	
212.88972	86	
213.08990	106	
214.12551	86	
215.88709	146	
218.09134	172	
220.87489	114	
222.82768	74	
222.95507	772	1+
223.95894	648	1+
225.86443	74	
225.93994	76	
226.11915	80	
226.15220	146	
227.12122	76	
230.12886	74	
230.83174	132	
231.10961	88	
231.12949	258	1+
231.48297	86	
233.79425	92	
233.84112	176	1+
234.12656	92	
235.08397	82	
235.12346	74	
235.97899	220	1+
237.05734	76	
237.78959	80	
238.93824	202	
240.02929	132	1+
240.13395	78	
240.78909	104	
240.82385	130	
240.88214	72	
240.94170	2878	
241.94261	2850	
242.82006	852	1+
242.91476	76	
242.94207	8520	1+
243.16007	76	
244.87801	92	
244.93984	1826	1+
244.98319	170	
246.66525	170	
246.83768	170	1+
246.85435	134	
246.97720	168	
247.97177	80	
247.98521	82	
248.13998	82	
248.86166	88	
248.90161	126	
249.85761	122	
249.96728	74	
250.17372	88	
250.93123	88	
250.94546	98	
251.92570	88	
252.16589	80	
252.82339	78	
253.84931	86	
254.84430	82	
255.10919	264	
256.81526	80	
256.83800	82	
257.60791	76	
257.79774	166	
258.03355	94	
258.09071	82	
258.79342	78	
258.83228	244	
258.92007	76	
259.67509	74	
260.82959	922	1+
263.80562	82	
263.86751	98	
263.98491	98	
264.83178	174	
265.35923	80	
265.85896	82	
266.82942	74	
266.85569	402	1+
267.11229	74	
267.80610	106	
267.96408	80	
268.04059	76	
268.19518	84	
268.39436	108	
269.79742	378	1+
271.84849	152	
272.81169	74	
272.84442	86	
273.79441	442	1+
274.14589	94	
275.14497	98	
277.82538	122	
278.94064	84	
279.03864	84	
279.09162	520	1+
279.84634	234	1+
279.88884	74	
280.67626	90	
280.91280	78	
281.79325	122	
282.85875	330	1+
283.07224	98	
284.29367	330	1+
284.88649	98	
284.96911	80	
285.78658	80	
286.85657	138	
287.43484	92	
289.15701	78	
289.80881	80	
290.07952	154	1+
290.78695	122	
290.85978	74	
292.80985	120	
293.09396	78	
294.17946	148	
294.83714	98	
294.85474	132	
296.20697	78	
298.13103	86	
298.41977	74	
298.86349	244	1+
299.78236	270	1+
300.82116	80	
301.16454	76	
302.15162	100	
303.83595	82	
303.85454	76	
304.88427	118	
305.82074	128	
305.87279	82	
306.34944	108	
306.88083	82	
307.13875	92	
307.79711	206	
308.66673	74	
309.84815	76	
309.89018	194	1+
310.41437	76	
311.86355	156	
312.38590	96	
313.83523	92	
314.83669	86	
315.86143	98	
317.82413	80	
320.15652	126	
320.17979	78	
320.81962	88	
321.38275	80	
322.88725	250	1+
326.88804	84	
327.77169	82	
327.81178	76	
327.84946	76	
END IONS

###FS:    #m/z: 363.95737 #charge 1+
###MS: 66
###MSMS: 68
BEGIN IONS
TITLE=Cmpd 50, +MS2(363.9574), 28.0-35.0eV, 1.5min #68
RTINSECONDS=86.3815
SCANS=66,68
PEPMASS=363.95737	301064
CHARGE=1+
178.95027	90	
187.86777	132	
189.86308	404	1+
190.93008	100	
191.85777	496	1+
193.05515	86	
196.88654	84	
203.94026	150	
204.54823	100	
205.07022	128	
205.96468	88	
206.40702	104	
207.95351	88	
209.94496	824	
210.88406	436	
211.95331	120	
212.87912	2108	1+
215.88342	128	
215.91893	92	
220.39130	102	
222.95219	764	1+
224.94988	1140	1+
224.97510	90	
225.97146	106	
226.15322	128	
226.88570	206	
226.94788	4042	1+
226.96935	148	
227.03882	98	
227.88467	124	
227.93026	254	
228.89437	528	1+
228.94305	4440	1+
229.11381	92	
230.88967	3714	1+
230.93587	96	
232.07929	130	
232.88742	654	1+
233.25097	144	1+
234.87769	262	1+
235.08111	202	
235.11915	274	
237.05362	92	
239.83319	554	1+
239.85029	100	
240.94107	392	
240.96280	472	1+
241.94260	350	
242.13575	90	
242.83856	128	
242.94301	1248	1+
243.82394	236	
244.82065	198	
244.85806	112	
244.95738	1656	1+
245.07516	126	
245.82216	156	
245.89908	336	1+
245.94094	280	
246.09750	86	
246.84923	318	1+
246.90374	250	1+
246.95319	2640	1+
246.97537	196	
247.81257	124	
248.80278	456	
248.90093	1548	1+
248.93376	102	
248.97480	86	
249.80501	266	
249.93313	94	
250.42937	84	
250.80998	158	
250.90838	88	
250.97279	132	
251.82589	86	
252.00388	86	
252.10615	92	
253.90825	350	
254.86767	88	
255.09539	112	
255.72320	94	
257.90927	90	
258.36698	92	
258.84641	238	1+
260.83894	180	
260.96874	274	1+
261.82869	824	1+
263.55211	98	
265.95563	102	
265.98095	132	
266.81389	1100	1+
267.81602	598	1+
267.97718	350	1+
268.84118	124	
268.86921	92	
269.80973	204	
269.95339	156	
269.96846	536	1+
270.05036	114	
271.14345	96	
271.84367	174	1+
271.91657	354	
271.97639	112	
272.80182	106	
274.81228	198	1+
275.60564	88	
275.90687	112	
276.85843	182	
277.80909	134	
277.86711	128	
278.12462	100	
278.79866	192	
278.84647	328	1+
279.07438	206	1+
279.61957	86	
279.80031	206	
280.79378	1096	1+
280.82613	92	
280.92812	88	
281.85185	158	
281.88889	86	
282.83277	108	
282.91368	96	
282.94898	116	
283.79126	420	1+
283.85414	170	
283.93366	100	
283.99014	116	
284.06743	106	
284.82334	364	
284.90805	178	
285.83199	304	
285.84507	600	1+
287.82606	210	1+
289.86241	198	1+
291.10017	86	
291.12051	122	
293.01811	84	
293.86129	240	1+
293.88897	122	1+
294.92377	116	
296.64647	86	
296.80705	258	
297.80746	152	
298.80517	1716	1+
299.03724	106	
299.36427	86	
299.87122	176	
300.06999	100	
300.10801	90	
300.80356	440	1+
301.02481	176	1+
301.86195	752	1+
302.79800	160	
302.81975	96	
303.80781	84	
303.85739	804	1+
304.78919	86	
306.87133	254	1+
307.12896	94	
307.64903	90	
311.17487	106	
311.41440	98	
313.37861	92	
315.43410	130	
316.81114	304	1+
317.18779	92	
318.85632	102	
318.93613	104	
319.87195	138	
320.13815	126	
320.82154	166	
321.82276	242	
321.86639	466	
322.82023	144	
322.92938	134	
323.81860	114	
324.02540	192	1+
324.87920	140	
326.87029	310	1+
328.17875	102	
328.76577	86	
328.86915	246	1+
329.80863	86	
336.12936	92	
336.94176	278	1+
338.77710	168	1+
339.17020	130	
339.82218	92	
343.43818	90	
346.87235	112	
347.17896	136	1+
349.12217	330	
350.10983	140	
351.36577	114	
352.76435	256	1+
362.04995	114	
363.21705	222	
366.92590	90	
367.13552	236	
367.19875	104	
368.13912	124	
END IONS

###FS:    #m/z: 336.94671 #charge 1+
###MS: 66
###MSMS: 69
BEGIN IONS
TITLE=Cmpd 51, +MS2(336.9467), 28.0-35.0eV, 1.5min #69
RTINSECONDS=87.1535
SCANS=66,69
PEPMASS=336.94671	113420
CHARGE=1+
196.88294	140	
201.88233	92	
203.95684	82	
207.94824	74	
211.94516	1366	1+
212.87907	1414	1+
213.93794	328	
216.82755	100	
219.38232	90	
219.81922	74	
221.46251	88	
223.95570	124	
223.97820	92	
224.93515	76	
224.97282	156	
227.89035	450	1+
228.89242	380	1+
229.93340	72	
229.95550	1028	1+
230.88976	2964	1+
231.95194	428	1+
232.56400	74	
233.14036	196	1+
233.82919	228	
233.85760	80	
233.89471	82	
233.94981	108	
234.90348	80	
235.89638	142	
236.01127	94	
236.11146	88	
236.42636	100	
237.64576	92	
238.84746	88	
239.90386	118	
240.83772	210	
241.04611	84	
241.84024	154	
241.94087	88	
242.88752	84	
244.07431	144	
245.12979	74	
246.90586	106	
246.97411	106	
247.96797	458	1+
248.19792	76	
248.90144	602	
249.11377	82	
249.95948	80	
250.83000	332	1+
252.97092	500	1+
253.90450	668	1+
254.96468	162	
254.97725	168	
255.96895	82	
256.61737	94	
256.63089	92	
256.96290	150	
257.95268	82	
257.96853	90	
258.02751	74	
258.13412	80	
258.89022	80	
259.13008	86	
259.17103	82	
259.44586	94	
259.85326	156	
260.80048	140	
260.83298	322	1+
261.14961	76	
261.79497	148	
263.34681	100	
264.86723	104	
265.26333	78	
265.41544	84	
265.49722	80	
265.58323	102	
267.84547	112	
268.06400	78	
268.68813	80	
268.84100	494	1+
268.91786	78	
269.66524	92	
269.84375	278	1+
270.06870	94	
270.83604	98	
270.98200	288	1+
271.91840	302	1+
273.66418	84	
275.86368	170	
276.03228	108	
276.85874	348	
277.83241	344	1+
278.13312	100	
278.14720	90	
278.86430	202	
278.89140	76	
279.86234	110	
279.93692	102	
280.92905	88	
281.91362	74	
282.68126	80	
282.97677	80	
283.79100	92	
283.90469	98	
284.09497	92	
284.87387	108	
285.20460	146	
285.35040	118	
286.85221	344	
286.89402	86	
287.85525	170	
288.85906	118	
288.94608	80	
289.87979	108	
290.80044	90	
290.85949	154	
291.80668	88	
292.80163	74	
292.91538	78	
293.11137	182	
293.17339	208	1+
293.19478	84	
293.85749	176	1+
294.19421	88	
295.14497	80	
296.86649	78	
296.97637	94	
297.11438	80	
297.88974	114	
299.66615	98	
300.87966	106	
300.92546	78	
301.02239	170	
301.39245	72	
301.50308	96	
302.81152	78	
303.94960	80	
303.98150	76	
305.18149	78	
305.87424	212	1+
305.89845	84	
307.06362	84	
307.11094	94	
307.17503	98	
307.33453	130	
307.66192	82	
308.01106	102	
309.80444	74	
310.86875	126	
316.07113	80	
316.43348	84	
316.87626	158	
317.89646	86	
318.19278	134	
318.55151	90	
318.68956	120	
320.15644	350	1+
321.01955	92	
321.57627	86	
321.89148	76	
324.10255	98	
324.13786	92	
324.89956	142	1+
326.95173	80	
330.32432	100	
330.81504	88	
334.66346	92	
335.46776	82	
336.09333	78	
337.18900	114	
338.19101	270	
340.92144	90	
END IONS

###FS:    #m/z: 322.93076 #charge 1+
###MS: 70
###MSMS: 71
BEGIN IONS
TITLE=Cmpd 52, +MS2(322.9308), 28.0-35.0eV, 1.5min #71
RTINSECONDS=90.833
SCANS=70-71
PEPMASS=322.93076	1336332
CHARGE=1+
131.86034	94	
180.40368	72	
185.85881	90	
194.05639	78	
196.17107	84	
199.10250	88	
201.04066	74	
205.94663	374	1+
207.00389	96	
211.82817	74	
212.89635	88	
213.90645	80	
222.94459	76	
222.95773	332	1+
223.90515	102	
224.38467	80	
224.87251	80	
225.83511	72	
225.90492	72	
226.82294	78	
227.09906	178	
227.93252	122	
228.57240	94	
228.82467	80	
228.85100	76	
229.43631	72	
230.83548	252	1+
230.89503	84	
232.90710	92	
233.03615	92	
233.86557	96	
235.11323	150	
235.87181	110	
236.12801	80	
238.94331	146	
239.78650	100	
240.78327	80	
240.82229	90	
240.94125	1974	
241.93982	7854	1+
242.13194	90	
242.81806	660	1+
242.94193	5486	1+
243.14775	88	
244.93998	1232	1+
244.99884	88	
245.11042	100	
245.88371	140	
246.85051	148	
246.97663	296	
251.92421	100	
253.35465	84	
253.85124	84	
254.35420	80	
254.91180	118	
255.10535	168	
256.04134	74	
256.45289	160	
256.78250	74	
256.85503	76	
257.79908	220	
258.83446	330	1+
258.84781	152	
259.15116	80	
259.16696	104	
259.61786	100	
260.50292	84	
260.80380	94	
260.82800	334	
261.40562	84	
261.82880	958	1+
262.83164	680	1+
262.85869	102	
263.98268	136	
264.02302	92	
264.79317	206	1+
264.84560	100	
266.20784	86	
268.81278	76	
269.03418	92	
269.40696	78	
271.35957	100	
271.84488	162	
272.07271	74	
272.84622	92	
273.14241	88	
273.79881	112	
275.80325	80	
275.99734	76	
276.08890	102	
276.81600	72	
276.86014	78	
276.90355	74	
276.96493	74	
278.80566	72	
278.85167	76	
279.09112	590	1+
279.57222	94	
279.80231	84	
280.34717	78	
281.88707	86	
281.94066	78	
282.30168	94	
283.78812	102	
283.86958	94	
283.89640	72	
284.29802	158	
284.87584	80	
285.20363	74	
285.86126	76	
286.08954	80	
286.15641	88	
286.44272	86	
289.12374	80	
289.87761	214	1+
290.86148	76	
291.52349	78	
291.81231	86	
292.16471	188	
292.43817	92	
294.37980	74	
294.86863	80	
295.16675	74	
295.86421	220	1+
295.93426	72	
296.94283	74	
297.05943	82	
298.44493	80	
298.79678	120	
299.06475	74	
299.78116	210	1+
300.17867	84	
301.02795	102	
302.89013	72	
303.80835	74	
304.87218	218	1+
305.10204	76	
305.66017	114	
305.91807	76	
306.81622	84	
307.80135	246	
307.87370	72	
307.89130	118	
307.92250	102	
308.14765	82	
309.12842	90	
309.30754	90	
309.37876	80	
309.89311	134	
310.81122	108	
310.84260	76	
311.85458	76	
311.88396	192	
313.92008	102	
314.82138	76	
316.53842	74	
317.42393	78	
319.19163	82	
320.00182	108	
320.16006	384	1+
320.26315	88	
322.17787	92	
323.56359	86	
324.02083	76	
324.86781	72	
324.89555	182	
325.89756	124	
END IONS

###FS:    #m/z: 363.95728 #charge 1+
###MS: 70
###MSMS: 72
BEGIN IONS
TITLE=Cmpd 53, +MS2(363.9573), 28.0-35.0eV, 1.6min #72
RTINSECONDS=91.605
SCANS=70,72
PEPMASS=363.95728	195402
CHARGE=1+
46.06125	88	
182.86810	132	
189.86318	220	
190.86342	140	
191.86080	476	1+
201.08439	84	
203.89225	80	
205.94504	84	
207.87545	316	
208.94081	550	1+
209.94410	458	1+
210.88598	232	
212.87879	1612	1+
214.89375	132	
215.87885	130	
217.06918	104	
218.09119	82	
222.07148	88	
222.95344	258	
223.88835	136	
223.95708	258	
224.89117	92	
224.95046	702	
225.04848	86	
225.88737	154	
225.97073	160	
226.90074	102	
226.94804	3036	1+
227.00006	98	
227.89559	98	
228.89712	358	
228.94338	2536	1+
229.09299	84	
230.89031	2718	1+
230.92753	108	
231.09906	134	
234.88250	262	
235.11931	418	1+
235.97478	110	
238.82460	90	
238.89706	110	
240.12787	86	
240.82213	212	
240.84017	126	
240.88026	80	
240.94099	1072	1+
240.96147	672	1+
241.82745	102	
241.89887	80	
242.81600	454	1+
242.94310	1040	1+
242.96007	336	1+
243.38697	108	
243.97145	78	
244.94112	274	
244.95860	1786	1+
245.94130	254	
245.99734	78	
246.81329	110	
246.90588	116	
246.95375	2238	1+
247.81246	138	
248.80306	552	1+
248.90024	994	1+
249.85274	152	
250.79905	138	
250.89609	266	
250.95024	168	1+
250.96604	86	
251.10971	384	1+
251.91239	78	
252.08441	214	1+
252.79666	190	1+
253.90719	198	
254.08187	92	
254.83853	142	
255.91467	98	
258.83035	238	
258.90812	98	
259.84763	162	
260.82984	140	
260.84021	118	
260.96838	712	1+
261.09403	102	
261.83407	678	1+
264.07746	120	
264.81778	182	
264.95903	174	1+
265.82062	148	
265.91152	90	
266.40264	122	
266.81505	250	
266.85963	88	
267.80957	580	1+
267.97773	448	1+
269.96810	496	1+
270.80328	82	
270.83668	144	
271.64668	82	
271.88365	92	
271.91672	180	
272.17505	126	
276.54196	90	
276.86019	224	
277.42296	96	
277.61343	86	
277.85552	116	
278.80351	116	
278.84507	154	
278.90565	116	
279.01828	92	
279.80218	142	
280.10224	120	
280.79261	944	1+
281.19465	88	
281.86264	150	
282.79021	252	1+
283.84872	84	
284.07550	90	
284.79274	392	1+
284.82352	286	
285.79670	240	1+
285.84575	584	
286.90565	90	
288.80043	94	
291.11750	104	
293.12648	134	
295.30955	112	
296.80949	484	
296.83911	100	
297.80926	256	
298.10174	84	
298.13753	78	
298.80373	2016	1+
300.42976	82	
300.80208	554	1+
301.86608	278	
302.82753	112	
302.85763	230	
302.95453	92	
303.11972	116	
303.85575	814	1+
304.93720	86	
305.89195	112	
306.66151	104	
306.85053	78	
307.96385	82	
311.15449	100	
311.86043	94	
316.81502	382	1+
316.86124	100	
318.21178	92	
318.81365	128	
318.93496	80	
320.06556	140	
320.81797	448	1+
321.74614	82	
321.82294	346	1+
321.86556	88	
322.12406	80	
325.44106	82	
326.50316	112	
326.87148	158	
327.07172	98	
328.17839	82	
330.85704	78	
332.20140	86	
336.69703	106	
336.78478	84	
336.94407	78	
337.95029	100	
340.29568	88	
345.00062	86	
349.12589	250	
349.93103	92	
350.11324	116	
351.16631	102	
351.90911	86	
352.76202	80	
352.89278	100	
355.19244	80	
358.05070	120	1+
359.81011	80	
361.19867	192	1+
362.24838	82	
367.13502	216	
368.18534	78	
368.28171	84	
368.84402	198	
END IONS

###FS:    #m/z: 336.94667 #charge 1+
###MS: 70
###MSMS: 73
BEGIN IONS
TITLE=Cmpd 54, +MS2(336.9467), 28.0-35.0eV, 1.6min #73
RTINSECONDS=92.3775
SCANS=70,73
PEPMASS=336.94667	89888
CHARGE=1+
173.85248	94	
175.48185	78	
191.11521	72	
192.87114	74	
196.88573	104	
196.90131	76	
202.03243	84	
207.10110	74	
208.85063	82	
208.88793	70	
208.95171	80	
209.09024	90	
209.94863	80	
210.88853	280	1+
211.94391	566	
212.13757	84	
212.87749	1284	1+
212.90344	70	
213.94084	322	1+
215.88562	458	1+
215.94759	90	
220.13047	114	
224.97244	372	1+
225.16730	74	
225.88108	118	
226.62506	100	
226.89669	72	
226.95440	72	
227.89872	70	
227.95981	78	
228.89328	294	1+
228.90760	140	
229.95472	510	
230.15100	78	
230.88791	2308	1+
231.07962	100	
231.95156	334	
233.83041	246	1+
233.89539	158	
234.89869	94	
235.11042	70	
236.02236	76	
237.06425	72	
238.84002	128	
240.78686	106	
240.83855	354	1+
242.07299	72	
244.90456	72	
246.90637	92	
247.96704	312	1+
248.42218	102	
248.43763	80	
248.90043	702	1+
248.92793	70	
249.82353	78	
249.84141	220	1+
249.96307	104	
250.65127	72	
250.95044	112	
251.07501	80	
251.15279	70	
251.91288	118	
252.83134	70	
252.95486	92	
252.97104	418	1+
253.90438	352	
254.09013	76	
254.83842	82	
254.88741	74	
254.91788	130	
254.96853	190	
255.07217	132	
256.85160	158	
256.90856	100	
257.87265	76	
258.86175	78	
259.85417	192	
261.47716	90	
262.96446	80	
264.10474	94	
265.01836	104	
267.19293	72	
267.84136	154	
268.17914	268	1+
268.40424	100	
268.84071	840	1+
271.09470	70	
271.79885	82	
271.91418	438	1+
272.06985	100	
272.84515	110	
273.65403	94	
274.11934	82	
274.16010	76	
274.88228	70	
275.86029	86	
276.85842	254	
277.15108	142	
277.33084	92	
277.83005	146	
277.85888	170	
278.83531	732	1+
278.87835	152	
279.02674	88	
279.09636	92	
281.00228	120	
281.05136	70	
282.03120	80	
284.87167	72	
285.05392	74	
285.20583	96	
285.84735	216	
285.91516	80	
286.01489	72	
286.80268	184	1+
286.84968	832	1+
287.07076	86	
287.85005	462	1+
289.16341	94	
289.85460	256	1+
289.88596	70	
289.91358	82	
290.07451	86	
292.10469	136	
292.16533	70	
293.10766	228	
293.17417	70	
294.17936	136	
294.90864	86	
295.13210	80	
296.10494	96	
296.12867	80	
298.83749	100	
299.13466	84	
300.15493	100	
300.52107	84	
301.27501	82	
302.87984	74	
305.02723	92	
305.16429	70	
305.89845	80	
306.88931	250	1+
307.61020	74	
308.53054	78	
309.82599	80	
310.87493	110	
311.88333	78	
315.02431	70	
318.15717	84	
318.23597	76	
319.88540	92	
320.15681	130	
322.04562	78	
322.82845	72	
323.88825	86	
326.66099	102	
327.90051	76	
328.89848	136	
329.70854	74	
329.85779	78	
329.88626	78	
330.37982	74	
330.44483	80	
332.39148	104	
334.84264	70	
336.27140	76	
336.87059	74	
337.18618	106	
337.20991	72	
341.12324	78	
341.19148	86	
342.18542	94	
END IONS

###FS:    #m/z: 340.94150 #charge 1+
###MS: 74
###MSMS: 75
BEGIN IONS
TITLE=Cmpd 55, +MS2(340.9415), 28.0-35.0eV, 1.6min #75
RTINSECONDS=96.0405
SCANS=74-75
PEPMASS=340.94150	399344
CHARGE=1+
106.02287	72	
185.03141	78	
192.92562	212	
194.12986	84	
195.09951	70	
195.96131	84	
196.88229	100	
199.88967	78	
205.91704	84	
210.93880	270	1+
212.10994	116	
212.88028	244	
213.88268	120	
213.93734	242	
214.86760	72	
215.88607	408	1+
215.96568	74	
222.88696	210	1+
226.15338	102	
226.94336	72	
226.97243	90	
228.16953	76	
228.89917	76	
228.94186	90	
230.88823	994	1+
231.94948	234	1+
234.10019	72	
240.11882	72	
240.83439	116	
240.96317	150	
241.84084	450	1+
241.89896	92	
242.48756	92	
243.83006	148	
244.82789	76	
245.85125	78	
246.94772	78	
248.89862	172	
249.01078	76	
249.90666	100	
249.98065	92	
250.65892	110	
251.96144	142	
253.83370	78	
254.51130	84	
254.89967	98	
255.07556	74	
255.84980	102	
256.25948	72	
256.83779	72	
257.08175	92	
257.91349	86	
258.80646	110	
258.84851	228	
259.14903	80	
259.34302	72	
259.84867	134	
259.95062	70	
260.09111	88	
260.43960	80	
260.83525	396	1+
260.85345	82	
261.89617	92	
261.91400	74	
262.85468	74	
263.00814	80	
266.90944	78	
267.13619	170	
268.06251	98	
268.82743	72	
268.84030	194	1+
268.96785	76	
270.83469	246	
271.84498	134	
272.79870	132	
272.93521	86	
273.94064	72	
274.90066	74	
275.39964	88	
275.80960	106	
275.85941	176	
276.14412	78	
276.82455	74	
276.85705	408	
277.84891	230	
277.86372	234	
277.98562	74	
278.81344	88	
278.84487	924	1+
278.92342	184	1+
278.99230	78	
279.95463	84	
280.32016	94	
281.05054	84	
281.87115	218	1+
282.14061	88	
283.79054	200	1+
284.93685	128	
287.80847	102	
288.84380	86	
290.14564	72	
290.85581	76	
291.81076	84	
291.85658	78	
292.06678	78	
292.34161	92	
292.93830	86	
292.96554	72	
293.80257	74	
294.05097	72	
294.86658	192	
295.17241	88	
296.85801	84	
296.89433	80	
298.14778	92	
298.81641	100	
298.86097	82	
299.13467	90	
299.78260	82	
300.15708	94	
300.87871	74	
300.94244	76	
303.15358	74	
303.82536	86	
304.88084	184	
305.05709	94	
305.87881	80	
306.27459	80	
306.88322	228	1+
308.29569	90	
308.67060	72	
309.15649	90	
309.81509	72	
310.42080	74	
310.81661	84	
311.00505	82	
311.13747	72	
311.88284	74	
320.95355	84	
321.98631	74	
323.77999	114	
324.82641	134	
324.88474	136	
325.11583	74	
325.76043	74	
326.01333	92	
326.19349	92	
329.89366	74	
330.19236	136	
330.87219	150	
331.02531	72	
331.85887	78	
333.89366	88	
334.13794	78	
335.15990	96	
335.73093	76	
335.88648	88	
336.63139	72	
337.81326	74	
341.89705	72	
342.20562	78	
345.07174	104	
345.91822	82	
END IONS

###FS:    #m/z: 336.94662 #charge 1+
###MS: 74
###MSMS: 76
BEGIN IONS
TITLE=Cmpd 56, +MS2(336.9466), 28.0-35.0eV, 1.6min #76
RTINSECONDS=96.8125
SCANS=74,76
PEPMASS=336.94662	81662
CHARGE=1+
77.11968	70	
207.94980	106	
209.03328	80	
209.13280	68	
210.88605	158	
211.94417	550	
212.87806	1308	1+
213.93565	426	1+
214.89459	90	
215.88648	176	
215.90267	90	
218.06948	70	
218.88267	68	
219.89197	72	
220.06486	78	
221.38420	80	
222.95976	94	
226.85708	136	
226.97671	100	
228.89296	126	
229.95339	536	1+
230.88985	1966	1+
230.91266	94	
231.94756	562	1+
233.82586	290	1+
233.94538	268	1+
233.96431	92	
234.82692	170	1+
238.00544	86	
239.07116	78	
239.12623	82	
240.95652	84	
241.84037	602	1+
245.00068	72	
245.07589	72	
245.44516	70	
245.82804	86	
246.89998	72	
247.08482	84	
247.96559	182	
247.98105	82	
248.89918	452	
249.98487	70	
250.83425	184	1+
250.90627	136	
250.95425	210	
250.99332	76	
251.91914	152	
251.97177	454	1+
252.10928	70	
252.79346	80	
252.92619	72	
252.97270	384	1+
253.08689	104	
253.86213	114	
253.90555	208	
254.88238	80	
254.90424	122	
254.96957	154	
255.07501	110	
255.10884	76	
255.89978	72	
256.85158	104	
257.85005	90	
258.41445	96	
258.84275	218	
259.66626	114	
259.86524	86	
264.09874	74	
264.82907	78	
265.08334	184	
265.16543	86	
265.82760	80	
266.07424	74	
267.84076	534	1+
268.04872	76	
268.13106	72	
268.84322	464	1+
270.85253	122	
271.91838	120	
272.79577	124	
272.92146	88	
273.86155	120	
274.15435	82	
274.98002	92	
275.86454	78	
276.85909	268	
277.83724	122	
277.86426	180	
278.37668	80	
278.83579	164	
279.56369	98	
279.80671	80	
279.83117	84	
279.85957	80	
281.86018	80	
281.92641	80	
282.85869	126	
282.93720	74	
284.79933	88	
285.20077	134	
285.39647	84	
285.84947	278	
286.44709	96	
286.84882	896	1+
287.16429	84	
287.85036	554	1+
287.99745	92	
290.86767	110	
291.12735	82	
291.85884	300	1+
292.03088	92	
292.08569	98	
293.00355	88	
293.10481	124	
294.10996	72	
294.86543	288	1+
294.95283	86	
295.42749	94	
297.09520	76	
298.82063	76	
298.88342	80	
299.87713	74	
300.91272	118	
302.41503	102	
302.80963	70	
303.94505	76	
304.85986	78	
305.85778	72	
305.98610	86	
306.88559	84	
307.17781	90	
307.89084	96	
308.18129	72	
308.67068	114	
308.86888	306	1+
309.16289	92	
309.43062	74	
310.82513	100	
311.83067	78	
311.91972	70	
313.42856	94	
315.63930	76	
315.88347	68	
316.45320	98	
316.91219	76	
317.03748	80	
318.85393	82	
319.17979	90	
320.15328	76	
320.19756	76	
322.14577	76	
324.07546	70	
324.28606	72	
324.89027	86	
325.35794	88	
326.83386	96	
328.03185	70	
331.69572	92	
333.64640	88	
333.82578	72	
334.20323	72	
335.22499	84	
337.19629	74	
338.16048	198	1+
339.76210	80	
339.97391	76	
340.23466	74	
340.93975	78	
341.29538	70	
END IONS

###FS:    #m/z: 359.96267 #charge 1+
###MS: 74
###MSMS: 77
BEGIN IONS
TITLE=Cmpd 57, +MS2(359.9627), 28.0-35.0eV, 1.7min #77
RTINSECONDS=97.585
SCANS=74,77
PEPMASS=359.96267	56380
CHARGE=1+
199.86745	84	
207.97855	78	
209.94704	76	
211.91382	102	
213.04523	76	
217.08240	82	
220.99847	80	
222.95349	656	1+
223.15241	98	
224.88783	178	1+
224.94821	562	1+
226.94806	942	1+
226.97199	210	
228.17996	104	
228.94228	1812	1+
230.04572	212	1+
233.08660	80	
233.96033	134	
234.04979	88	
235.18755	82	
237.95816	78	
239.15098	80	
239.90746	112	
240.09941	84	
240.12997	110	
240.82429	84	
240.94071	104	
240.96391	340	
241.09959	80	
241.79009	124	
241.83490	158	
241.90114	266	
241.93930	208	
242.95966	332	1+
244.95861	752	1+
246.80948	254	1+
246.95309	338	
246.97619	190	
247.51554	96	
248.80551	434	1+
248.82488	98	
250.95292	134	
251.05176	174	
251.06969	114	
251.65113	80	
252.10684	126	
252.95464	98	
253.39163	106	
255.96358	80	
256.17423	122	
257.15996	200	
258.14340	328	1+
258.16244	152	
258.83342	110	
258.97167	82	
259.07135	116	
259.53075	104	
259.79900	114	
260.58251	84	
260.83539	116	
260.96817	404	1+
261.94877	210	1+
263.99167	88	
264.81999	136	
264.96415	174	
266.43468	92	
266.81337	958	1+
266.88557	88	
267.10822	90	
267.97466	192	
268.81574	132	
268.85367	86	
269.00018	78	
269.96622	282	1+
271.10287	86	
272.13882	94	
273.96587	132	
274.85924	154	
276.80540	140	
276.82161	114	
276.85252	182	
278.04683	110	
278.48926	90	
278.79868	130	
278.84526	112	
278.92633	166	
279.79503	124	
279.84405	106	
279.85791	142	
280.79506	1196	1+
281.14115	228	
281.42539	142	
283.06957	136	
283.80660	94	
283.82452	298	1+
283.98481	92	
284.13103	86	
284.82454	288	1+
285.78847	88	
287.91775	82	
288.12222	92	
288.15574	110	
288.86479	94	
292.12684	110	
292.17168	78	
292.86991	110	
293.97865	118	
294.85581	100	
295.90786	316	1+
296.17361	114	
296.80668	234	
296.86272	86	
297.80979	298	
298.80422	1516	1+
299.82965	92	
300.86030	120	
301.01518	78	
301.08042	96	
301.78145	130	
301.86348	132	
304.09907	78	
306.05107	100	
307.13461	80	
307.84106	96	
309.12052	94	
309.65141	154	
309.91695	88	
310.13428	128	
310.97297	90	
311.14580	92	
311.87645	94	
312.11940	78	
312.82462	78	
312.87538	106	
313.79863	88	
314.82255	122	
315.51909	86	
316.81457	538	1+
317.79578	84	
318.05421	92	
318.41987	86	
318.90223	92	
321.82177	142	
322.37863	84	
323.23848	100	
323.88288	184	
324.98067	80	
325.11150	92	
325.89128	96	
326.15893	224	
328.17697	210	1+
328.19141	78	
331.42056	80	
332.14117	86	
334.04592	104	
334.93073	86	
336.94456	218	
337.07357	78	
337.12326	250	1+
340.20410	88	
340.57677	112	
341.08939	86	
343.99908	84	
345.20928	94	
349.11125	90	
352.28725	86	
352.88761	162	
355.92389	94	
357.35015	100	
359.43811	88	
359.78248	110	
361.59885	82	
362.20167	78	
END IONS

###FS:    #m/z: 340.94160 #charge 1+
###MS: 78
###MSMS: 79
BEGIN IONS
TITLE=Cmpd 58, +MS2(340.9416), 28.0-35.0eV, 1.7min #79
RTINSECONDS=101.257
SCANS=78-79
PEPMASS=340.94160	381782
CHARGE=1+
192.89300	144	
193.44267	84	
196.88721	74	
201.12085	74	
210.95242	160	
212.87980	184	
213.88185	498	1+
213.94181	186	
215.94057	126	
219.89372	82	
220.88069	122	
221.94443	120	
221.97078	88	
223.95748	140	
223.96859	144	
224.97937	82	
226.89518	76	
228.86712	74	
228.91753	106	
230.85575	76	
230.88792	594	1+
231.95202	76	
233.89932	72	
233.91624	82	
235.13285	80	
236.06941	80	
236.83050	72	
237.99016	76	
238.79984	84	
238.89615	90	
240.83252	86	
240.95962	126	
241.84048	298	1+
241.85499	122	
242.82153	74	
242.86250	82	
243.83089	72	
244.12888	82	
245.97037	180	1+
246.07259	72	
246.09757	84	
248.45941	72	
248.89883	74	
248.95701	80	
249.13322	82	
249.90516	86	
250.09709	80	
250.90195	76	
251.97861	74	
253.92183	90	
254.66963	74	
254.97196	76	
255.07444	134	
256.04939	82	
256.85801	298	1+
257.86500	176	1+
257.89350	92	
258.12036	80	
258.84692	180	
258.89863	90	
259.85222	200	
259.93645	104	
259.98615	84	
260.83532	202	
260.95814	126	
261.83861	124	
261.85529	142	
262.13706	72	
262.83788	90	
263.84335	78	
264.07414	74	
264.16659	76	
264.19868	78	
266.14416	74	
266.85739	138	
267.14125	134	
268.84767	122	
269.79940	200	
269.84229	138	
270.14334	74	
270.79956	90	
270.83359	102	
271.43455	94	
271.92004	84	
272.84602	118	
272.97933	108	
273.03922	74	
274.86099	110	
274.89853	84	
275.81916	76	
276.85631	298	
277.85821	204	
277.91575	84	
277.97735	72	
278.84393	962	1+
279.85903	380	1+
279.92151	96	
280.82406	76	
280.98890	92	
281.05280	152	
281.89747	88	
282.80936	88	
282.97031	72	
283.07345	74	
283.18318	78	
283.78920	86	
285.03324	92	
285.17846	92	
288.10777	74	
288.41436	84	
288.83154	74	
289.79379	124	
290.80485	72	
292.43217	76	
292.85244	74	
292.86694	124	
294.39221	78	
294.86690	358	
296.86672	128	
297.88689	76	
297.97003	94	
299.87226	266	1+
300.05480	122	
301.06189	86	
301.86138	108	
302.17680	164	
302.84992	72	
302.94522	106	
303.47655	78	
304.17833	84	
304.44397	80	
305.80180	134	
306.04685	100	
306.90040	76	
307.08134	78	
308.66644	92	
308.80667	72	
308.87321	76	
310.07028	88	
311.88054	72	
312.04955	84	
313.80469	76	
316.38544	94	
318.90867	78	
320.11813	74	
323.12853	84	
324.89545	90	
325.39264	72	
326.07325	92	
326.16048	118	
328.18529	88	
328.24340	72	
328.39887	104	
332.81181	126	
335.03593	72	
335.29933	106	
336.72841	76	
339.20051	82	
342.88544	74	
END IONS

###FS:    #m/z: 359.96252 #charge 1+
###MS: 78
###MSMS: 80
BEGIN IONS
TITLE=Cmpd 59, +MS2(359.9625), 28.0-35.0eV, 1.7min #80
RTINSECONDS=102.03
SCANS=78,80
PEPMASS=359.96252	54502
CHARGE=1+
158.82859	98	
167.90411	88	
193.03889	94	
198.05730	78	
208.88513	146	
209.94475	412	
211.07118	80	
215.94750	92	
217.88280	104	
222.95760	400	1+
223.49196	84	
223.89021	102	
223.97147	190	1+
224.04281	84	
224.94911	1012	1+
225.09353	80	
226.11897	82	
226.88850	108	
226.94848	1846	1+
227.93165	336	
228.11462	86	
228.94265	2372	1+
230.88940	80	
233.95535	96	
233.97251	88	
234.86132	82	
234.96342	134	
235.83010	88	
236.12144	130	
236.86246	104	
238.03565	82	
238.97120	90	
239.12253	98	
240.13025	212	1+
240.15090	82	
240.82504	132	
240.93842	186	
240.96146	748	1+
241.11808	114	
241.83618	92	
241.85315	80	
241.94210	250	
242.07472	86	
242.95970	384	1+
244.95729	816	
245.12177	98	
245.83755	94	
245.94537	146	
246.95248	878	
246.99299	126	
247.15460	84	
247.80953	98	
247.98700	98	
248.80448	572	1+
250.95348	186	
252.95465	196	
253.83749	80	
253.92604	78	
255.83618	164	
256.08150	162	
257.09573	94	
257.15498	122	
258.07416	132	
258.14602	346	1+
258.84342	138	
258.97555	196	
259.79856	88	
259.85283	122	
260.85489	92	
260.97217	372	1+
261.08441	84	
261.15344	138	
263.98704	98	
264.82326	192	1+
264.91734	86	
265.86761	90	
265.97483	108	
266.81448	754	1+
266.90340	88	
267.14455	90	
267.78508	78	
267.97298	134	
268.41222	96	
268.56345	82	
268.84205	304	1+
268.96370	158	
269.15914	84	
269.62905	92	
269.97074	440	
270.88899	206	
272.92136	116	
273.97162	156	
275.96833	142	
278.80084	268	
279.79779	218	
280.79430	726	1+
281.08946	90	
281.87209	96	
281.99608	86	
282.79683	88	
283.13963	86	
283.98560	96	
284.82567	340	1+
285.09134	82	
286.00670	82	
286.19871	78	
286.81204	166	
287.03953	90	
287.07714	78	
288.63957	84	
288.83794	90	
289.04662	82	
289.36795	92	
289.86747	96	
290.07867	86	
290.66462	94	
292.12766	174	
295.04379	84	
295.14214	118	
296.81528	272	
296.97250	112	
297.81019	358	
298.06549	86	
298.80326	1356	1+
298.87996	114	
298.92134	86	
299.86875	358	1+
300.80788	216	
302.08105	80	
302.81787	80	
307.79677	90	
310.19583	80	
312.90090	84	
316.81284	514	1+
317.81332	296	1+
318.01699	86	
318.43983	80	
318.93431	120	
319.03616	86	
319.21594	98	
320.59305	80	
321.22650	80	
321.82266	202	
322.45364	96	
322.81963	162	
323.02236	78	
324.89800	134	
325.88993	98	
326.15801	266	
333.88633	86	
335.90440	86	
336.13631	78	
336.95236	222	1+
337.11388	106	
338.12180	346	1+
340.91371	86	
340.94030	220	
342.19655	90	
343.91390	78	
344.16996	106	
345.19706	92	
345.90686	82	
349.15763	170	
349.78868	88	
354.07386	100	
356.79422	194	1+
356.82572	84	
357.22433	350	1+
357.75536	86	
361.10863	132	
362.15718	98	
362.18999	78	
362.61058	98	
364.17918	106	
END IONS

###FS:    #m/z: 412.73173 #charge 1+
###MS: 78
###MSMS: 81
BEGIN IONS
TITLE=Cmpd 60, +MS2(412.7317), 28.0-35.0eV, 1.8min #81
RTINSECONDS=102.802
SCANS=78,81
PEPMASS=412.73173	47024
CHARGE=1+
115.77972	88	
126.00316	90	
182.86781	162	
183.87207	84	
189.86418	420	
191.85211	200	1+
196.88238	206	
199.93657	128	
207.87612	92	
212.88021	2210	1+
214.87655	272	
214.89237	266	1+
219.94028	116	
222.95272	686	1+
223.96803	86	
224.94793	1136	1+
228.88440	88	
229.91139	106	
230.88990	4048	1+
232.88550	1540	1+
233.05701	84	
234.88155	680	1+
235.95207	170	
237.95612	84	
238.80117	176	
238.94426	94	
238.96890	126	
239.78813	186	
240.80018	144	
240.96167	986	1+
241.89959	138	
242.96237	372	
243.02504	90	
244.44391	90	
245.92995	86	
247.39211	146	
248.90119	1136	1+
249.83898	208	
250.89634	444	1+
252.89440	110	
253.01872	88	
253.86007	92	
253.90479	914	1+
254.97921	110	
255.11273	98	
255.84677	158	
255.92758	94	
255.95681	98	
258.80500	102	
258.97390	164	
260.96898	516	1+
261.87967	250	
262.59629	100	
263.15264	216	1+
263.83232	126	
263.85084	118	
265.07327	90	
266.88479	172	
268.54949	94	
269.78015	154	
269.79643	118	
270.85794	102	
270.91130	430	1+
272.86075	84	
274.82256	94	
275.51373	96	
275.80947	216	1+
275.91543	88	
277.06287	106	
277.38598	94	
277.83379	150	
279.89279	936	1+
280.82830	92	
281.85591	134	
282.80316	368	1+
282.92631	104	
283.79260	176	
283.80569	244	1+
284.79464	250	1+
285.84836	834	1+
285.87858	108	
286.91884	114	
287.84347	94	
289.88744	132	
290.80874	130	
290.85948	496	1+
292.43916	112	
292.80415	266	1+
292.82976	180	1+
292.91545	84	
294.36072	84	
294.39030	90	
295.10883	86	
295.91806	512	1+
296.33584	100	
296.37406	112	
297.64770	88	
297.90424	1424	1+
298.82483	86	
298.84257	106	
299.03499	164	
299.65098	88	
299.78500	160	
300.78402	264	1+
300.80065	138	
300.82013	94	
303.85593	1900	1+
304.24354	90	
305.44544	102	
306.39712	88	
306.82059	102	
306.89162	90	
307.79533	524	1+
308.86972	136	
309.65521	102	
309.78720	196	
310.05737	106	
310.81118	360	1+
311.11638	128	
311.88343	316	1+
312.80335	220	
312.83574	104	
313.80452	148	
313.93091	918	1+
313.97253	86	
314.80116	144	
314.88173	90	
315.85143	104	
315.88638	84	
316.83467	88	
316.93750	232	
317.03056	120	
317.77405	86	
317.87308	172	
317.94453	126	
318.88627	108	
318.93490	2224	1+
319.81799	182	1+
320.92314	350	
321.86523	560	1+
325.89796	92	
326.80463	122	
326.87200	1674	1+
327.81162	974	1+
327.90412	124	
327.93468	176	1+
328.87851	284	1+
328.91730	104	
329.80704	136	
330.81590	854	1+
330.87458	110	
332.82045	148	
332.87740	818	
332.91160	100	
333.07341	134	1+
333.10381	90	
333.16446	88	
333.87777	2776	1+
334.14784	142	
334.44983	106	
334.88048	1900	1+
334.95093	314	1+
335.29269	84	
335.39136	94	
335.77719	84	
336.94524	7358	1+
337.80486	688	1+
337.84071	98	
340.01483	86	
341.12309	108	
341.41147	86	
342.28702	84	
344.81082	496	1+
345.81816	348	1+
346.84030	98	
348.76612	226	1+
348.81913	116	
348.89687	90	
349.77113	152	1+
350.82937	298	1+
350.91390	136	
351.81128	126	
352.15866	162	
355.42118	98	
355.88244	142	
355.91935	102	
357.78432	96	
359.20270	92	
359.96268	566	1+
367.89983	190	1+
371.38936	102	
373.71378	208	1+
376.03719	86	
376.25862	94	
376.88711	172	
377.73471	218	1+
379.86431	90	
380.73676	106	
381.35871	96	
381.92402	110	
394.90241	122	
399.21177	88	
400.20894	152	
409.25415	96	
409.85076	100	
END IONS

###FS:    #m/z: 322.93103 #charge 1+
###MS: 82
###MSMS: 83
BEGIN IONS
TITLE=Cmpd 61, +MS2(322.9310), 28.0-35.0eV, 1.8min #83
RTINSECONDS=106.477
SCANS=82-83
PEPMASS=322.93103	1280898
CHARGE=1+
170.21119	132	
185.99640	70	
189.86108	76	
190.92176	82	
192.89018	266	
194.92963	74	
195.92526	66	
196.01637	68	
201.04385	88	
202.04993	90	
203.08123	92	
205.94767	258	1+
205.97042	104	
209.12645	146	
209.45453	98	
209.99653	72	
210.94640	78	
215.93144	90	
218.88262	76	
219.08974	70	
220.86454	120	
221.96539	78	
222.83906	72	
222.94874	72	
223.96039	318	
223.97672	72	
225.08616	80	
225.86438	70	
225.88438	70	
226.12111	70	
227.93580	66	
229.02559	84	
229.84401	78	
232.95738	82	
236.08301	76	
237.93354	80	
238.80199	80	
238.82811	114	
238.92310	84	
239.14906	72	
240.27075	80	
240.82067	298	1+
240.94101	1370	
240.96433	208	
241.46443	188	
241.94017	4642	1+
242.78974	78	
242.82559	178	
242.94236	3170	1+
243.82124	164	
244.02265	128	1+
244.82345	222	
244.94082	924	
245.44684	78	
246.12451	72	
246.15738	86	
246.97983	238	
247.02099	70	
248.00232	66	
248.51902	78	
248.85432	154	
250.97182	78	
251.00315	76	
251.07881	66	
251.15100	66	
252.18171	64	
252.47592	114	
253.97643	76	
255.06756	64	
255.10770	196	
256.14330	66	
256.16118	72	
256.78837	68	
257.39908	70	
258.03582	66	
258.83901	150	
258.86113	72	
258.89820	76	
260.15625	80	
261.47722	82	
261.83295	210	
262.83414	238	
263.66788	92	
263.83177	224	
263.86869	72	
265.05342	92	
265.14928	72	
265.18724	80	
266.53087	70	
266.83574	220	1+
266.86565	222	
268.81473	86	
268.96385	66	
269.34951	82	
269.87689	78	
270.83589	64	
271.02383	68	
271.78906	162	
273.05105	88	
273.79321	338	1+
278.13509	72	
278.87687	80	
279.09195	924	1+
280.12718	72	
280.83652	74	
280.89641	78	
282.28941	90	
282.85869	96	
283.07255	80	
283.97080	72	
283.99790	88	
284.07425	64	
284.20264	78	
284.29533	428	
284.84791	118	
285.90701	92	
286.67962	128	
287.91422	78	
288.10560	74	
288.68534	76	
288.81056	74	
289.00248	68	
289.79413	96	
289.86647	74	
289.87530	64	
292.16517	68	
292.88549	66	
293.28719	82	
294.07853	70	
294.17971	152	
294.82000	80	
295.44874	84	
297.10572	70	
299.07747	72	
300.14227	74	
301.86354	76	
302.14777	132	
303.09174	86	
306.88458	136	1+
308.73972	72	
308.82414	74	
308.86831	88	
308.91892	84	
309.81590	104	
310.92937	92	
312.17336	70	
312.80608	120	
312.88340	88	
317.81785	88	
320.16100	188	
320.18413	68	
321.16242	88	
321.81673	76	
322.89006	70	
324.12271	70	
324.27085	66	
324.88283	66	
325.90616	90	
328.16949	78	
END IONS

###FS:    #m/z: 340.94164 #charge 1+
###MS: 82
###MSMS: 84
BEGIN IONS
TITLE=Cmpd 62, +MS2(340.9416), 28.0-35.0eV, 1.8min #84
RTINSECONDS=107.25
SCANS=82,84
PEPMASS=340.94164	484232
CHARGE=1+
55.13807	94	
196.88177	112	
205.95109	120	
210.94215	88	
212.87862	80	
212.93587	72	
213.88098	196	
213.89766	74	
213.93840	162	
214.88641	78	
215.89375	176	
215.93924	138	
219.89215	114	
222.95316	98	
226.87132	82	
226.89489	86	
228.89530	70	
228.94079	120	
229.13543	74	
229.36732	122	
229.94610	100	
230.05045	108	
230.88636	1028	1+
231.12614	134	
231.84567	78	
231.88814	748	1+
231.95119	314	
232.83370	80	
235.86793	74	
238.16458	158	
238.83595	70	
239.85630	70	
240.22798	132	
241.84352	284	
242.83389	86	
243.83363	142	
243.84936	82	
243.95361	74	
244.83052	74	
245.01816	90	
245.12369	70	
245.38354	96	
246.16512	78	
247.90954	96	
248.90288	422	1+
248.92211	92	
252.08598	88	
253.15916	80	
253.23729	74	
253.91186	76	
254.92288	74	
255.78396	86	
256.04339	72	
256.85000	200	
257.24333	78	
257.83932	80	
257.97657	82	
258.84598	290	1+
258.96736	94	
259.17116	98	
259.91491	80	
260.34042	92	
260.83195	192	
260.85163	180	
260.93541	100	
261.84134	78	
261.91353	76	
262.84126	134	
265.45935	106	
265.57942	88	
266.84428	100	
266.98374	90	
268.01830	78	
268.17515	138	
268.80065	80	
268.84591	142	
269.67532	74	
269.84079	204	
269.90290	74	
269.99385	82	
270.83705	108	
272.44296	76	
272.84598	118	
272.93956	184	
272.95570	70	
274.86752	164	
275.85570	70	
276.85758	482	1+
277.92819	80	
277.96595	128	
278.41176	100	
278.84530	732	1+
280.85620	126	
281.04865	72	
282.90014	76	
285.00848	74	
285.43149	106	
288.85834	70	
288.90007	80	
290.88031	96	
291.80001	76	
292.43154	154	
293.87413	78	
294.85727	126	
295.86675	144	
296.86449	78	
297.97253	98	
298.27762	70	
298.31353	90	
299.06036	70	
299.66379	70	
299.87076	156	
301.86130	104	
302.79662	72	
302.94591	76	
304.13037	110	
304.15060	74	
305.42601	72	
305.88131	98	
306.88128	108	
307.37781	90	
307.79633	110	
307.88845	92	
308.29418	72	
309.37467	96	
309.89315	74	
311.09390	70	
312.88123	76	
313.81129	70	
314.10277	86	
314.66486	72	
314.80175	82	
317.89636	74	
317.95790	72	
318.38521	106	
318.86720	84	
318.92188	80	
319.19158	70	
320.61932	80	
320.93361	104	
322.17362	98	
323.97669	76	
324.00318	78	
326.17326	84	
328.18993	80	
329.95590	78	
330.81545	172	
332.52367	70	
332.81248	72	
334.83853	70	
337.84053	76	
340.20576	248	1+
341.57922	74	
342.90236	124	
343.11487	72	
345.16736	74	
345.81657	158	
END IONS

###FS:    #m/z: 363.95769 #charge 1+
###MS: 82
###MSMS: 85
BEGIN IONS
TITLE=Cmpd 63, +MS2(363.9577), 28.0-35.0eV, 1.8min #85
RTINSECONDS=108.022
SCANS=82,85
PEPMASS=363.95769	183186
CHARGE=1+
73.69368	86	
88.01823	86	
156.43753	94	
182.60564	92	
182.86974	98	
187.90677	84	
189.86185	496	1+
190.91842	84	
191.86004	416	
192.89001	98	
195.08407	80	
201.87361	80	
207.87348	104	
207.95107	230	1+
209.94253	444	
210.88520	340	
211.90839	78	
212.88005	1978	1+
213.99969	78	
217.22000	86	
217.87017	82	
221.94517	76	
222.95120	562	1+
223.06807	92	
223.83032	104	
224.95070	764	1+
226.83785	82	
226.89950	158	1+
226.94815	2412	1+
226.97158	94	
227.93374	78	
228.89557	562	1+
228.94293	2686	1+
230.88975	3188	1+
232.01192	92	
232.84142	108	
232.88577	202	
232.90372	80	
233.85833	134	
234.14621	110	
235.11637	264	
235.84882	98	
235.95641	76	
237.13493	84	
237.86528	76	
238.93924	138	
240.83490	314	1+
240.94021	314	
240.96347	538	1+
241.90301	76	
241.94109	1040	1+
242.81949	516	1+
242.94310	640	1+
242.96027	480	1+
243.85866	82	
244.95708	1686	1+
245.05679	94	
245.43748	86	
245.97106	86	
246.80836	152	
246.95511	1824	1+
246.97699	202	
248.80309	346	1+
248.86167	94	
248.89907	836	1+
250.89604	156	
250.94469	150	
251.91039	82	
253.92338	96	
254.95616	90	
258.44200	86	
258.84681	220	
258.97366	110	
259.82875	122	
260.84162	78	
261.83031	654	1+
261.99340	94	
263.11186	92	
263.80990	100	
263.91901	90	
263.97867	76	
264.11060	80	
264.54002	78	
264.82315	118	
265.08557	82	
265.97705	90	
266.50255	104	
266.81345	994	1+
267.97719	126	
268.02032	90	
268.09450	86	
268.84004	106	
268.95762	136	
270.44804	84	
271.91628	240	
272.90097	84	
272.92201	138	
276.81768	78	
276.85668	92	
278.80009	298	
278.95470	88	
279.78960	1256	1+
280.79201	1190	1+
281.59003	86	
281.85544	122	
281.89517	136	
282.82831	198	
283.83015	78	
283.84662	80	
284.79107	112	
284.82789	308	
285.82043	88	
285.84577	266	
286.84822	160	
286.87518	84	
287.81661	194	
287.91128	138	
288.13217	142	
288.16053	112	
289.87086	88	
289.89339	102	
290.03462	80	
291.39581	92	
291.43760	94	
292.94233	90	
293.11358	84	
295.86339	130	
296.53031	90	
296.80903	444	1+
297.11024	136	
298.80417	562	
299.13259	96	
299.80260	294	
299.87425	330	
300.10926	230	1+
300.79989	1006	1+
301.80074	630	1+
301.86349	182	
302.85481	740	1+
303.80881	94	
303.85688	616	1+
303.90236	90	
304.44771	130	1+
304.87913	92	
308.92572	78	
309.07467	76	
310.07451	78	
311.19991	94	
312.83097	88	
312.88336	84	
315.82500	206	
316.81159	236	1+
317.15476	76	
318.81930	146	
318.93872	130	
320.84142	80	
321.82563	128	
321.86689	146	
322.43149	86	
322.92791	268	1+
324.39908	100	
324.81724	78	
325.90360	118	
326.75628	78	
326.84076	76	
327.90264	78	
332.16425	82	
332.41861	84	
336.94581	422	1+
339.82942	116	
342.96011	106	
343.74912	176	1+
344.20296	96	
345.20058	78	
349.11622	126	
350.10605	136	
350.83898	80	
356.11154	102	
358.18119	124	
360.36008	80	
360.86641	76	
361.72056	128	
362.20282	106	
362.71833	90	
368.19219	80	
END IONS

###FS:    #m/z: 322.93096 #charge 1+
###MS: 86
###MSMS: 87
BEGIN IONS
TITLE=Cmpd 64, +MS2(322.9310), 28.0-35.0eV, 1.9min #87
RTINSECONDS=111.701
SCANS=86-87
PEPMASS=322.93096	1245720
CHARGE=1+
105.58476	68	
190.90143	68	
191.04247	68	
192.06199	76	
192.88971	106	
196.88513	70	
199.88793	78	
201.04726	130	
201.10224	162	
205.94888	208	
208.82761	60	
208.90383	86	
209.88667	72	
209.94673	62	
209.96455	60	
210.13193	64	
212.05174	76	
221.07001	66	
221.94879	70	
223.81658	58	
223.95954	214	
224.96127	82	
225.81807	62	
225.85890	70	
226.83437	58	
227.87105	76	
227.90521	146	
227.92838	72	
228.04369	64	
228.84414	72	
229.44935	72	
230.63558	104	
230.91174	84	
233.05311	60	
233.93486	66	
235.12714	68	
236.42245	102	
237.88988	94	
238.93868	106	
239.02572	104	
239.13782	78	
239.78947	224	1+
240.16031	72	
240.82254	184	1+
240.94130	1504	
240.96595	82	
241.88402	62	
241.94300	750	
242.81907	386	1+
242.94028	3190	1+
243.82253	326	1+
243.89303	80	
244.88174	82	
245.74326	82	
245.82033	62	
246.97704	180	
247.07947	64	
247.09272	70	
247.39003	66	
247.85271	166	
247.98940	80	
248.84991	78	
249.11951	78	
249.94793	70	
250.47215	102	
251.30483	62	
252.10518	68	
254.83225	64	
254.84918	132	
254.90710	60	
256.11035	68	
256.14752	80	
256.83597	102	
257.80554	60	
257.84033	68	
258.15219	92	
258.81674	86	
258.83262	218	
259.16702	88	
259.84801	84	
260.83561	220	
261.14547	70	
261.83172	756	1+
261.91001	64	
262.18071	66	
262.84238	118	
262.87091	60	
264.09874	78	
264.85574	72	
265.97624	88	
266.07509	166	
266.79755	72	
267.38744	72	
267.79124	70	
271.84715	80	
272.13208	78	
273.05520	82	
273.79233	154	
274.81722	94	
274.84588	66	
275.79724	86	
276.80959	74	
276.84758	100	
277.14060	126	
278.03043	70	
278.82766	78	
279.09187	492	1+
279.26236	88	
279.80828	68	
281.02798	76	
281.83347	72	
282.27877	60	
282.91875	60	
283.84702	72	
283.86213	104	
284.19657	72	
284.29602	178	
284.78743	104	
285.29783	132	
286.15601	158	
286.21252	62	
286.78357	80	
286.85851	88	
287.87653	70	
290.93262	80	
291.79439	88	
291.80822	66	
292.16531	132	
293.16543	58	
294.12055	84	
294.18143	62	
294.21516	78	
294.87480	82	
295.12802	72	
298.05905	68	
298.91588	68	
299.06031	80	
299.77855	62	
301.15356	90	
302.34618	66	
304.88176	198	1+
306.31538	64	
307.15811	104	
307.89977	166	
309.15421	74	
309.87332	176	1+
310.38159	102	
310.81675	58	
312.60970	84	
312.80567	100	
314.68195	64	
316.12976	58	
316.87272	62	
318.41562	84	
318.78418	76	
318.95036	102	
320.77346	72	
322.12729	64	
326.15055	80	
END IONS

###FS:    #m/z: 363.95750 #charge 1+
###MS: 86
###MSMS: 88
BEGIN IONS
TITLE=Cmpd 65, +MS2(363.9575), 28.0-35.0eV, 1.9min #88
RTINSECONDS=112.473
SCANS=86,88
PEPMASS=363.95750	186710
CHARGE=1+
125.10477	98	
186.86309	82	
187.87506	102	
189.86348	218	
190.05903	90	
191.85577	298	1+
196.88465	114	
209.94448	326	1+
210.88600	98	
211.88701	80	
212.87911	1368	1+
214.89578	276	
217.96255	78	
222.95454	476	1+
223.88871	78	
224.94912	356	
225.88337	88	
226.90249	82	
226.94855	2130	1+
227.93527	202	
228.89139	308	1+
228.92006	84	
228.94258	1960	1+
230.82993	124	
230.88920	1850	1+
232.88581	398	
233.02871	80	
233.06427	116	
234.14367	86	
235.11874	162	1+
235.82479	80	
236.60564	82	
237.83002	168	
238.08196	128	
239.07041	118	
240.82288	150	
240.83716	132	
240.89658	82	
240.94337	306	
240.96381	294	
241.82923	118	
241.94529	234	
242.82283	96	
242.92405	78	
242.94160	864	1+
244.81844	312	1+
244.95758	1004	1+
245.07223	164	
245.83685	112	
245.94126	394	
246.80833	108	
246.90560	210	
246.95196	1358	1+
246.98116	90	
247.04231	82	
247.81050	146	
247.83105	120	
248.80352	474	1+
248.90047	480	
250.89392	152	
250.94717	154	
250.97456	122	
251.80206	124	
253.90785	246	1+
254.86982	84	
255.46389	92	
256.01195	92	
257.08784	90	
260.83068	700	1+
260.84692	144	
260.96819	390	
261.11189	96	
261.83436	464	1+
262.07496	212	1+
263.83140	170	
263.97705	86	
264.81955	286	
265.82242	168	
266.81614	350	
266.85607	148	
267.78380	224	1+
267.84746	94	
268.81459	168	
269.96888	198	
270.97076	132	
271.86327	82	
271.91515	104	
273.64387	114	
273.88970	104	
275.85437	80	
275.89337	82	
275.90953	100	
275.99496	90	
276.80521	88	
276.82608	88	
276.86025	176	
278.84567	330	1+
278.89766	80	
279.16385	88	
280.03467	78	
280.79243	1162	1+
280.84297	130	
281.89244	80	
281.99217	132	
282.84641	84	
283.08181	86	
283.35269	88	
283.79090	78	
283.84984	90	
283.98653	136	1+
284.08068	78	
284.10132	78	
284.82673	328	
284.87056	134	
285.13928	88	
285.84893	160	
286.14170	110	
286.15466	86	
286.82642	124	
286.84917	120	
287.08156	94	
288.08576	176	1+
288.43082	88	
288.91295	78	
291.39761	94	
294.92558	154	
295.14705	88	
296.64447	78	
296.80975	340	1+
296.92587	100	
298.80333	1508	1+
299.33904	78	
300.87690	100	
301.02345	92	
301.80172	338	1+
301.86561	242	1+
302.19450	90	
303.09785	84	
303.85772	326	
307.82193	80	
307.83737	110	
308.81536	80	
314.81498	170	
314.83246	140	
316.81180	376	1+
318.80733	156	
319.18531	78	
319.81178	194	
320.81766	126	
321.12945	80	
321.82160	106	
321.86653	122	
322.81563	238	1+
322.92757	114	
324.88108	124	
326.88069	130	
327.08295	92	
329.87831	82	
331.90820	82	
334.95762	78	
337.73648	80	
340.90992	94	
340.94444	158	
345.20468	130	
346.69526	80	
347.23250	80	
349.16160	164	
350.10783	108	
352.16968	98	
354.48467	80	
355.72842	80	
356.77692	78	
357.12280	80	
357.19010	78	
358.15833	80	
360.09254	94	
361.85358	84	
366.84390	84	
367.13835	130	
END IONS

###FS:    #m/z: 336.94635 #charge 1+
###MS: 86
###MSMS: 89
BEGIN IONS
TITLE=Cmpd 66, +MS2(336.9464), 28.0-35.0eV, 1.9min #89
RTINSECONDS=113.245
SCANS=86,89
PEPMASS=336.94635	68194
CHARGE=1+
182.87355	92	
191.95650	78	
192.89149	78	
192.99201	76	
197.87636	84	
198.95694	66	
205.92768	72	
205.95146	206	
208.88586	68	
209.08940	70	
210.12303	74	
210.84272	78	
210.88304	436	1+
211.89805	76	
211.94317	836	
212.85693	70	
212.87811	1150	1+
215.88638	152	
218.84251	68	
218.97154	78	
220.09607	78	
223.08266	66	
223.95805	158	
223.97367	120	
226.89333	72	
227.10989	78	
228.89481	200	
228.93256	86	
229.89119	86	
229.95418	372	
230.88925	1312	1+
231.95315	192	
232.13738	74	
233.86986	78	
233.89698	216	
234.82562	248	1+
235.08281	204	
235.96026	80	
236.95354	90	
237.01738	66	
237.85495	70	
239.78956	68	
241.83966	122	
242.84344	74	
245.44321	98	
246.16017	144	
246.42118	66	
247.07318	66	
247.12533	86	
248.89781	432	1+
248.98562	104	
249.39296	76	
249.87044	90	
250.83081	80	
251.15479	66	
251.79355	76	
252.10358	70	
252.96747	146	
253.08490	84	
253.48763	100	
253.84134	78	
253.90622	338	1+
253.95308	76	
254.15258	102	
254.96898	128	
255.07490	194	
255.11021	88	
255.83284	66	
256.90853	68	
257.84411	130	
257.96809	120	
258.85255	202	
259.83670	70	
259.85386	102	
259.86878	102	
260.41006	84	
260.89168	80	
262.82539	72	
262.85075	82	
263.15769	92	
264.85516	68	
264.86950	74	
265.07704	66	
265.87361	66	
266.09412	80	
266.14004	88	
266.99986	116	
267.83740	158	
268.84149	438	
269.08449	70	
269.84086	308	
270.05254	76	
270.84894	186	
272.82786	104	
273.02277	78	
274.77483	78	
275.14499	72	
275.15931	120	
275.83995	72	
276.81394	72	
276.85844	722	1+
276.97714	72	
277.80748	70	
277.84399	98	
278.83868	280	1+
278.95674	76	
279.09451	86	
279.15393	86	
281.40264	100	
282.89148	114	
283.03015	74	
283.36284	70	
283.58602	80	
284.44909	90	
285.20142	70	
286.41160	94	
286.81721	72	
286.85463	198	
287.85101	490	1+
287.94119	70	
290.43037	76	
290.85301	130	
290.88136	66	
293.10836	74	
293.85190	140	
293.86804	304	1+
294.10990	70	
294.13087	72	
294.68200	120	
295.12363	94	
297.91442	140	1+
298.86110	68	
299.02319	104	
299.87099	84	
302.85652	88	
304.90483	76	
305.08483	80	
305.49718	94	
305.85568	68	
305.87582	198	1+
306.13476	86	
309.87562	72	
311.86542	76	
313.84640	66	
314.17916	82	
316.53389	72	
317.18119	70	
317.44148	114	
318.81233	80	
320.15837	132	
321.16027	72	
321.17787	86	
323.01822	68	
323.30279	82	
324.05857	80	
324.10546	94	
324.88681	160	
328.87747	98	
336.90656	90	
337.18609	84	
337.80866	80	
339.08504	70	
END IONS

###FS:    #m/z: 322.93070 #charge 1+
###MS: 90
###MSMS: 91
BEGIN IONS
TITLE=Cmpd 67, +MS2(322.9307), 28.0-35.0eV, 2.0min #91
RTINSECONDS=116.911
SCANS=90-91
PEPMASS=322.93070	641210
CHARGE=1+
186.92183	72	
191.91907	64	
193.94011	62	
195.11332	78	
200.03892	98	
205.94807	126	
207.04090	104	
209.88114	70	
215.05375	78	
216.84559	68	
220.35665	84	
221.49707	70	
221.94142	80	
223.96040	256	
226.81948	80	
228.84515	72	
228.86189	72	
229.86447	68	
229.91076	72	
230.89480	100	
231.12706	118	
231.43433	84	
234.14153	78	
235.11967	74	
236.01675	80	
237.82557	66	
238.50584	98	
238.94208	62	
239.90912	72	
240.82601	292	
240.94120	818	
241.89237	62	
241.94329	490	
242.13790	76	
242.81763	152	
242.94130	1466	1+
243.13817	104	
243.81645	108	
244.13315	66	
244.44754	78	
244.81657	102	
244.94059	624	1+
246.15755	84	
246.63357	72	
246.81875	100	
246.97866	158	
247.61379	72	
248.85243	66	
249.14665	74	
250.11078	76	
250.89031	74	
250.94722	166	
251.96196	72	
252.10037	70	
252.93061	62	
253.58523	80	
253.83185	74	
254.43100	72	
254.78716	72	
255.10503	140	
256.84113	110	
256.90462	74	
257.08785	96	
257.94486	94	
258.44397	74	
258.83420	388	
260.06163	72	
260.14092	72	
260.82988	122	
261.13999	118	
261.42965	106	
261.82960	724	1+
261.88454	68	
262.79542	70	
262.82995	522	1+
263.02572	90	
265.06147	178	
265.14912	76	
265.47489	86	
266.16224	76	
266.94010	70	
267.11416	66	
267.13933	62	
268.12673	64	
268.17706	66	
268.85721	74	
272.13582	104	
272.85237	68	
273.13658	90	
273.49365	88	
274.80495	98	
275.41787	78	
276.59515	88	
276.84624	102	
276.89971	66	
276.96892	110	
277.15289	76	
278.15549	78	
278.84395	74	
279.05945	68	
279.09169	840	1+
280.80210	66	
281.19661	80	
281.85812	72	
282.27888	94	
282.86717	66	
283.05627	74	
283.85055	66	
283.86357	120	
284.07420	78	
284.29419	320	1+
284.86938	114	
286.30979	66	
287.13107	64	
288.00566	66	
288.83994	76	
288.94616	80	
289.88524	188	
289.93048	72	
290.17064	100	
290.87724	122	
290.92420	64	
293.16328	72	
294.12705	72	
294.82046	64	
295.18717	72	
296.06135	104	
296.12048	72	
296.81789	84	
297.94854	104	
298.35167	88	
299.78268	72	
300.78705	76	
300.95132	70	
301.88045	66	
302.87819	70	
303.21149	68	
303.25596	78	
303.85073	80	
305.89834	76	
306.27652	84	
306.88286	70	
307.89148	108	
308.05015	70	
309.08932	78	
311.83563	64	
311.87600	66	
313.70062	80	
314.12814	90	
316.81880	68	
318.15805	108	
320.16650	174	1+
323.10413	70	
324.31922	98	
325.03863	94	
325.10027	76	
327.92932	66	
END IONS

###FS:    #m/z: 363.95705 #charge 1+
###MS: 90
###MSMS: 92
BEGIN IONS
TITLE=Cmpd 68, +MS2(363.9571), 28.0-35.0eV, 2.0min #92
RTINSECONDS=117.684
SCANS=90,92
PEPMASS=363.95705	100076
CHARGE=1+
116.60161	86	
139.73086	76	
189.86226	170	
191.85776	364	1+
196.87886	78	
204.94755	76	
206.94913	100	
207.87470	306	1+
209.86875	98	
209.94360	258	1+
210.88914	144	
212.87924	896	
217.08046	84	
222.95552	124	
223.94685	860	1+
224.83051	80	
224.94892	720	1+
225.83103	78	
225.97244	116	
226.94769	1454	1+
226.97266	96	
227.93113	188	
228.89637	354	
228.94338	1540	1+
229.09601	80	
230.88881	1266	1+
234.61928	84	
234.88465	110	
236.12809	140	
236.80400	88	
240.82046	84	
240.83488	98	
240.94419	142	
240.96288	322	
241.84447	194	1+
242.82252	132	
242.88551	78	
242.94068	418	
242.95487	208	
243.01549	84	
243.82092	378	1+
243.83583	84	
243.87953	92	
244.95700	1074	1+
245.44115	82	
245.94835	1082	1+
246.36347	82	
246.90748	168	
246.95252	896	1+
247.50563	96	
247.89417	82	
248.80355	574	1+
248.90160	680	
250.89729	430	1+
251.80366	146	
251.86349	78	
253.08325	88	
253.90305	152	
254.08232	78	
255.12925	90	
255.23055	86	
257.08336	84	
258.84331	160	
259.84634	84	
260.83619	136	
260.96987	390	1+
261.08639	78	
261.84604	210	
261.88245	76	
262.52247	92	
262.83487	242	
263.07007	84	
264.20632	92	
264.48187	84	
264.79357	114	
265.81890	160	
265.91778	100	
266.81364	738	1+
266.85103	274	1+
267.86956	82	
267.97419	246	
268.40247	114	
268.78317	144	
268.81295	272	
269.81569	120	
269.83849	134	
269.97544	114	
270.85509	118	
271.85090	76	
272.07405	92	
272.79770	82	
273.86183	168	1+
276.17681	94	
276.80933	96	
276.85906	138	
278.79802	176	
278.84811	136	
279.79697	170	
280.79437	1346	1+
280.85174	398	1+
281.12018	84	
282.79416	296	1+
282.83168	106	
282.96194	82	
283.06748	86	
283.84798	542	1+
284.82582	342	
284.98905	140	
285.16597	88	
285.84515	592	1+
285.89655	78	
287.81714	188	1+
288.63042	140	
289.87545	108	
290.79223	76	
291.32645	76	
291.99312	84	
293.40915	90	
293.85538	82	
294.08494	92	
294.86525	112	
296.44352	82	
296.81069	200	
297.11213	76	
297.80859	310	
298.80383	2088	1+
299.07442	84	
300.89568	86	
301.80100	262	
301.86224	514	1+
301.90092	152	1+
303.80798	266	
303.85927	96	
306.43992	78	
309.15332	150	
310.87546	76	
313.20468	84	
313.54620	92	
314.14878	88	
315.03297	100	
316.81170	502	1+
318.62148	84	
318.93723	82	
319.20715	86	
321.81998	160	
321.86636	182	
321.91994	76	
322.82881	134	
323.74250	78	
323.88632	272	1+
323.92577	98	
326.87162	292	
329.87781	142	
330.06060	96	
331.96657	80	
334.82481	78	
336.94651	234	
337.94092	162	
339.13916	90	
339.89030	130	
340.94355	140	
343.90301	84	
345.10367	76	
345.93239	102	
347.23087	202	
347.25335	76	
347.88337	146	
349.12771	82	
349.15676	252	
350.05310	78	
353.75898	94	
357.79612	132	
361.18343	96	
361.23493	78	
361.87923	100	
362.72496	78	
365.98309	84	
366.79244	80	
367.13295	120	
367.72132	78	
END IONS

###FS:    #m/z: 336.94660 #charge 1+
###MS: 90
###MSMS: 93
BEGIN IONS
TITLE=Cmpd 69, +MS2(336.9466), 28.0-35.0eV, 2.0min #93
RTINSECONDS=118.458
SCANS=90,93
PEPMASS=336.94660	66884
CHARGE=1+
63.26827	106	
166.70486	82	
182.86945	80	
184.86605	78	
189.07533	72	
200.82854	78	
200.93639	72	
202.08153	74	
205.95255	88	
208.84193	72	
209.12225	88	
210.88401	70	
211.94533	446	
212.87895	948	1+
212.91266	70	
213.93914	92	
216.14290	68	
217.01361	76	
219.84094	74	
223.96093	124	
226.85450	92	
227.59665	86	
228.86181	98	
228.89709	250	
229.08855	82	
229.11160	78	
229.95294	356	1+
230.83903	76	
230.88907	1496	1+
231.12219	74	
231.94841	128	
232.39567	94	
232.89033	512	1+
233.84871	86	
233.89653	346	1+
234.63404	76	
234.82355	74	
235.08021	72	
235.86952	68	
236.85794	84	
238.88900	146	
240.84420	216	
242.46459	82	
242.84471	70	
242.98875	96	
246.90942	118	
247.96495	292	
248.90092	834	1+
250.16146	162	
250.83192	190	
250.84753	178	
250.96255	68	
251.15574	162	
251.83957	132	
251.92158	72	
252.65743	98	
252.85452	78	
252.96852	416	1+
253.15697	84	
253.47014	84	
253.90748	188	
254.90611	106	
255.03125	90	
255.98327	86	
256.14163	80	
256.26133	70	
256.86926	108	
256.89081	82	
256.91065	94	
257.79876	118	
257.84614	76	
258.84424	68	
259.17324	84	
259.84995	220	
260.14627	68	
260.82820	124	
260.85196	98	
261.07628	96	
261.13765	70	
264.84145	84	
264.96564	72	
265.15513	70	
265.82959	72	
266.03560	80	
266.12769	72	
266.57069	78	
266.86159	124	
267.83492	200	
268.84297	758	1+
268.93974	76	
270.16128	68	
270.84511	288	1+
270.95751	72	
271.81504	100	
273.85515	70	
274.46327	68	
274.86139	192	
275.86310	116	
275.94826	82	
276.85664	720	1+
277.83270	534	1+
278.83612	460	1+
279.50252	84	
279.88240	84	
281.13494	94	
284.90911	104	
286.13974	104	
286.82047	74	
286.85252	272	
287.84632	332	
287.89533	74	
289.88258	130	
290.79642	78	
290.85528	72	
290.87920	148	
291.06686	128	
292.11307	70	
292.13402	68	
292.43833	74	
293.10671	320	
293.43660	78	
294.18048	118	
294.84981	130	
295.17959	90	
295.83743	72	
297.13115	80	
298.30729	76	
300.15231	76	
303.92024	174	
305.38522	74	
305.91973	76	
306.89349	70	
307.88958	98	
308.86718	78	
308.89504	96	
309.87381	90	
311.20331	86	
311.84375	90	
311.88174	128	
313.95268	88	
314.01362	68	
314.87594	68	
314.93921	82	
315.88551	68	
317.87710	82	
319.00950	72	
320.15670	118	
322.17149	102	
322.37611	68	
325.23780	82	
325.89468	88	
328.89285	72	
329.87567	70	
329.89568	78	
330.61656	100	
331.15480	70	
332.93367	88	
333.07481	78	
333.19127	80	
335.24294	76	
338.16700	92	
338.96307	68	
END IONS

###FS:    #m/z: 340.94124 #charge 1+
###MS: 94
###MSMS: 95
BEGIN IONS
TITLE=Cmpd 70, +MS2(340.9412), 28.0-35.0eV, 2.0min #95
RTINSECONDS=122.121
SCANS=94-95
PEPMASS=340.94124	243890
CHARGE=1+
61.93726	72	
183.96072	80	
190.95063	76	
192.89146	74	
199.06954	86	
200.88075	98	
207.97852	74	
208.87362	76	
212.87472	114	
213.87904	126	
214.87452	78	
214.89757	72	
215.88609	120	
217.86281	84	
217.91164	68	
218.87481	208	1+
218.90790	80	
222.98725	70	
223.95550	72	
225.96046	68	
226.85452	82	
226.94874	128	
227.09686	68	
227.14677	70	
228.84335	70	
229.91064	80	
230.84834	70	
230.88942	494	1+
231.12261	76	
231.95586	104	
232.97446	78	
233.99124	70	
234.89754	70	
235.89453	84	
235.97514	100	
238.47334	72	
239.23469	76	
239.96439	92	
241.06706	72	
241.11644	80	
241.81679	72	
241.84222	366	1+
243.45600	90	
243.83054	238	1+
244.95463	72	
245.94551	134	
246.87440	76	
246.94978	86	
246.97669	80	
247.97926	94	
248.86768	68	
249.91080	78	
250.92554	86	
252.10349	70	
253.91186	102	
254.05516	74	
255.01855	72	
255.07106	176	
256.09082	76	
256.26080	68	
256.82991	78	
256.84942	68	
257.03275	92	
257.89972	84	
257.92514	90	
258.79750	72	
258.84852	266	
258.97101	78	
259.84946	410	
259.89721	70	
260.62787	104	
261.08603	70	
261.84049	110	
263.92530	72	
265.05312	76	
267.84953	74	
268.16915	84	
268.84553	102	
269.79436	66	
270.82714	126	
272.91443	76	
272.93550	76	
273.49162	80	
273.83761	104	
274.87256	106	
275.86550	140	
276.85531	664	1+
276.88378	130	
277.92832	80	
278.84827	294	
278.88385	72	
279.84559	172	
279.92785	66	
280.85020	100	
281.06106	80	
281.16786	82	
281.67890	92	
282.89396	84	
282.92085	72	
283.02209	72	
283.18921	74	
284.85925	130	
285.03316	70	
285.86132	72	
289.51196	86	
289.88199	222	1+
290.84030	76	
291.00818	72	
292.44219	82	
293.15044	78	
293.88250	80	
294.66659	70	
294.86555	104	
296.81366	82	
296.86034	80	
297.82598	74	
298.85667	98	
299.05856	74	
299.86957	108	
299.92946	74	
300.86940	136	
301.40271	88	
301.85654	164	
302.17385	122	
302.19017	82	
305.90472	74	
306.88537	152	
307.52622	84	
307.79768	66	
308.50892	90	
309.20814	114	
310.86035	70	
311.88481	66	
312.98083	80	
314.79727	66	
317.67104	84	
318.19230	82	
318.79257	94	
318.86722	90	
320.16447	90	
323.88594	68	
324.89975	88	
325.17116	92	
326.16835	80	
327.12030	88	
328.24073	70	
328.95760	68	
330.81831	206	
330.89352	96	
331.81863	78	
332.84851	74	
339.75453	72	
341.03002	74	
344.15091	78	
345.21631	182	
345.85195	72	
END IONS

###FS:    #m/z: 336.94627 #charge 1+
###MS: 94
###MSMS: 96
BEGIN IONS
TITLE=Cmpd 71, +MS2(336.9463), 28.0-35.0eV, 2.1min #96
RTINSECONDS=122.893
SCANS=94,96
PEPMASS=336.94627	64120
CHARGE=1+
57.32489	78	
182.87247	98	
183.86732	80	
196.88373	68	
205.51004	80	
205.95136	172	
209.12471	148	
211.94359	176	
212.39167	74	
212.87938	1064	1+
213.94126	106	
215.86283	68	
217.88468	64	
220.87801	92	
220.96772	92	
223.96948	78	
224.04277	120	
226.15589	100	
226.61796	90	
228.10642	74	
228.89554	116	
229.09911	72	
229.90130	74	
229.95496	274	
230.88844	1596	1+
233.82587	158	1+
233.89477	110	
233.94281	70	
235.08026	74	
236.07910	86	
236.89664	88	
236.90975	90	
236.92510	92	
236.98731	74	
238.89093	68	
239.01454	74	
240.84413	74	
241.84219	320	1+
241.94864	100	
242.79174	66	
243.89113	76	
245.79323	76	
245.83564	76	
246.12635	68	
246.97440	66	
247.01736	64	
247.07364	72	
247.96585	78	
248.90020	596	1+
248.97611	76	
249.15423	72	
249.96331	92	
250.82882	154	
250.99583	176	1+
251.83239	82	
251.87963	68	
251.91830	80	
252.06828	68	
252.13062	78	
252.96142	156	
252.96718	122	
253.83879	122	
253.90554	484	1+
253.93342	70	
254.96986	82	
257.84826	164	
258.18182	68	
258.84470	288	
259.85830	260	
260.02954	80	
260.09887	82	
261.15364	158	
262.14279	78	
263.13753	70	
263.17937	76	
263.64785	94	
264.11638	66	
264.87357	84	
265.01336	72	
266.88569	78	
267.84191	130	
268.09652	80	
268.84201	446	1+
269.40912	98	
269.82884	72	
270.03243	74	
271.85223	130	
271.87551	72	
271.90984	102	
272.44078	72	
272.89696	70	
272.98007	68	
273.88386	68	
274.87351	96	
275.62409	78	
276.06232	72	
276.81355	86	
276.85590	758	1+
277.83351	420	1+
278.36887	74	
278.83638	358	1+
279.03296	88	
279.86258	118	
279.96288	66	
280.80914	74	
280.85856	190	1+
282.80522	64	
284.91938	70	
285.84948	916	1+
285.91095	84	
286.85166	790	1+
290.17689	82	
291.85679	70	
291.87567	68	
292.10693	362	1+
292.43627	84	
293.43060	76	
293.89721	68	
294.18239	152	
294.35417	88	
294.67043	102	
294.82629	74	
294.85108	72	
294.97004	140	1+
295.14934	74	
295.87553	66	
296.01449	70	
296.87298	84	
298.86301	70	
299.05840	80	
299.87423	66	
299.89131	70	
301.88070	142	
302.16905	90	
306.79698	68	
308.17491	92	
308.61480	78	
309.87133	132	
311.06802	66	
313.83538	74	
314.06824	84	
315.21413	66	
316.06898	76	
316.10191	72	
316.15636	98	
316.68909	82	
316.81809	96	
317.87888	66	
320.15936	130	
324.88646	66	
324.90118	124	
327.08034	80	
329.18260	82	
330.90239	66	
331.01159	74	
333.10616	88	
333.12216	70	
335.14631	86	
337.18621	120	
338.19235	68	
338.32114	66	
340.77630	68	
340.84403	84	
341.12322	72	
341.15275	66	
342.53735	86	
END IONS

###FS:    #m/z: 412.73108 #charge 1+
###MS: 94
###MSMS: 97
BEGIN IONS
TITLE=Cmpd 72, +MS2(412.7311), 28.0-35.0eV, 2.1min #97
RTINSECONDS=123.666
SCANS=94,97
PEPMASS=412.73108	54184
CHARGE=1+
189.86675	146	
196.88144	96	
197.88021	130	
199.93664	130	
201.93234	110	
210.87311	96	
212.87888	1446	1+
220.89459	98	
222.95237	568	1+
223.84442	84	
224.94772	992	1+
229.56819	92	
230.04497	86	
230.88979	2564	1+
232.88684	1120	1+
233.96084	82	
234.88108	368	1+
236.90603	98	
236.95899	82	
237.13267	100	
238.80258	84	
238.96817	116	
238.99916	100	
239.78945	134	
239.95890	982	1+
240.79996	192	
240.96398	822	1+
242.00603	88	
242.10741	102	
242.95833	446	1+
244.48025	88	
244.94335	84	
245.08554	100	
245.88971	92	
246.97630	98	
248.90026	366	
249.08870	82	
249.90170	240	
250.84343	88	
250.89730	304	
251.89504	504	1+
252.92478	100	
253.86492	102	
254.90924	106	
254.97648	186	1+
257.78780	82	
257.80490	110	
257.95990	136	
258.80890	136	
260.03695	206	1+
260.83232	84	
260.97095	716	1+
261.88145	128	
262.15111	124	
262.55256	90	
267.00985	94	
267.78022	274	1+
267.80172	112	
268.10481	118	1+
268.94363	82	
269.54430	84	
269.78573	152	
269.80127	142	
271.84733	180	1+
271.91961	244	
273.79855	266	1+
273.88285	346	1+
274.07283	86	
275.80812	194	
275.85746	154	1+
275.97059	108	
276.79737	106	
276.81299	100	
277.58854	94	
277.79735	94	
277.83247	308	1+
278.52857	86	
279.89354	664	1+
281.85210	368	
282.80902	112	
283.79091	112	
283.85293	118	
283.98463	112	
285.41486	84	
285.84633	900	1+
285.92205	194	1+
287.06264	92	
287.79205	166	
289.78590	188	
289.98866	92	
290.92215	94	
291.05849	96	
291.86176	266	1+
292.43210	84	
292.81851	84	
293.47230	84	
294.79827	172	1+
294.91687	424	1+
294.95696	82	
295.89200	86	
295.91947	358	1+
297.46152	100	
297.90340	1580	1+
299.86228	234	1+
299.90731	148	
300.45720	98	
300.79033	144	
302.80352	396	1+
302.90906	174	1+
302.96719	90	
303.80576	306	1+
303.85674	1348	1+
305.85514	158	
305.87096	120	
306.81834	102	
306.88005	108	
306.89916	114	
307.80187	478	1+
308.78830	116	
308.87024	188	
310.42097	98	
310.80977	278	
311.80794	156	
312.79870	492	1+
312.94534	138	
313.81862	114	
313.92969	1178	1+
314.82359	242	1+
315.80373	94	
315.87830	122	
316.36823	82	
317.87654	106	
318.82823	148	
318.88016	258	1+
318.93427	2188	1+
319.20347	86	
320.79976	90	
320.92004	164	
321.86819	210	
322.79839	194	1+
322.87066	196	
322.92335	118	
323.00965	110	
326.79982	276	
326.81961	126	
326.87238	1158	1+
327.07741	94	
327.40469	92	
327.80587	878	1+
328.87483	218	
328.90313	104	
330.05630	86	
330.81253	968	1+
332.40288	82	
332.61995	122	
332.87651	370	
333.87751	1120	1+
334.17965	122	
334.87981	612	1+
334.95163	368	
336.11133	92	
336.79846	86	
336.85192	94	
336.91751	118	
336.94567	5924	1+
337.80471	234	
338.15845	130	
338.80141	138	
338.94674	406	
339.28864	104	
340.42723	82	
344.43535	106	
345.06006	102	
345.16291	92	
345.81584	390	1+
345.83461	138	
347.82224	230	1+
348.77879	92	
349.88330	210	1+
350.82442	372	1+
350.92414	102	
352.12129	98	
352.43715	94	
352.79728	134	
352.87909	116	
356.02116	98	
356.39224	88	
359.96030	470	1+
360.54419	90	
362.03331	82	
367.84842	82	
379.18953	84	
388.81628	104	
389.82655	84	
393.54722	86	
394.74931	92	
397.86092	142	
400.20522	126	
400.22977	94	
401.08601	102	
413.78021	82	
END IONS

###FS:    #m/z: 340.94107 #charge 1+
###MS: 98
###MSMS: 99
BEGIN IONS
TITLE=Cmpd 73, +MS2(340.9411), 28.0-35.0eV, 2.1min #99
RTINSECONDS=127.321
SCANS=98-99
PEPMASS=340.94107	251888
CHARGE=1+
181.94093	72	
182.87274	74	
183.87068	74	
190.96076	74	
202.05188	66	
202.86602	74	
206.01385	72	
206.93771	80	
208.53121	86	
211.84766	74	
212.87789	264	1+
213.89200	192	1+
214.87425	72	
214.94388	84	
216.88901	74	
218.84981	68	
219.94675	72	
220.86522	72	
221.07156	82	
222.87201	86	
222.97441	72	
223.83881	100	
223.95732	238	
225.11561	76	
225.13042	76	
226.00282	100	
226.85095	72	
226.94405	144	
227.88960	92	
230.81826	64	
230.89334	156	
230.91115	72	
231.88772	234	
231.95238	82	
232.95573	88	
237.09359	70	
237.11584	90	
237.13277	66	
237.88979	74	
237.92786	70	
238.14000	84	
239.82367	68	
239.84403	92	
240.83544	432	1+
240.84708	134	
240.88272	212	1+
243.82816	512	1+
243.84545	76	
243.86620	76	
244.95489	68	
245.88746	186	1+
246.16526	68	
246.97682	110	
248.90144	92	
248.99541	80	
249.13519	70	
249.90422	146	
250.83959	176	
250.90386	92	
253.96090	88	
254.17032	94	
255.07185	72	
255.09514	78	
255.80194	68	
256.91062	96	
257.88585	72	
257.91121	76	
258.84684	204	
258.91014	70	
259.84067	150	
260.84351	74	
261.83494	64	
262.84285	68	
265.83776	182	1+
265.87335	64	
265.97792	72	
266.87175	68	
268.17516	72	
268.82151	70	
268.83824	720	1+
271.28048	66	
272.15709	92	
273.15074	88	
273.36368	78	
274.01575	64	
274.86418	78	
275.86456	84	
275.98475	80	
276.01326	70	
276.85642	384	
277.49658	90	
277.80537	72	
277.86006	374	
277.90166	78	
277.93008	72	
278.84728	818	1+
278.96528	66	
279.04499	76	
279.09217	76	
279.99559	68	
280.83973	146	
281.89935	70	
281.92427	70	
282.20475	68	
282.80319	90	
282.86388	246	1+
283.02673	66	
283.41039	118	
283.42910	74	
285.06251	88	
285.87366	74	
286.12191	64	
286.96262	70	
287.06868	76	
289.78905	154	
292.43173	70	
293.85566	220	1+
293.87074	120	
296.91086	68	
296.94072	130	
297.16733	76	
297.93167	68	
298.28577	96	
298.35359	84	
298.84288	104	
298.86631	440	1+
298.89549	124	
299.14318	76	
299.87107	432	1+
302.85230	68	
303.73303	70	
303.86402	126	
304.44434	82	
305.63420	92	
305.88464	118	
305.92446	74	
306.88159	132	
307.88170	72	
311.85937	110	
311.88692	66	
313.87435	84	
314.19323	150	
317.38730	68	
321.22222	66	
322.16910	92	
323.00922	80	
323.11540	68	
323.27220	74	
324.13381	72	
325.69401	72	
326.18612	80	
326.90519	104	
328.14491	82	
329.87644	206	
332.86389	66	
332.94918	72	
333.90434	74	
335.17813	68	
336.15018	90	
336.16492	80	
336.89775	86	
340.35717	70	
341.81994	66	
341.89495	184	1+
342.89633	198	1+
END IONS

###FS:    #m/z: 412.73119 #charge 1+
###MS: 98
###MSMS: 100
BEGIN IONS
TITLE=Cmpd 74, +MS2(412.7312), 28.0-35.0eV, 2.2min #100
RTINSECONDS=128.093
SCANS=98,100
PEPMASS=412.73119	53238
CHARGE=1+
189.86175	296	1+
191.85888	334	1+
196.88361	120	
198.45991	88	
207.87336	486	1+
212.87895	1932	1+
214.87435	136	
220.90914	102	
222.95222	738	1+
224.94644	468	
228.41276	82	
229.90895	82	
230.88975	3048	1+
232.88501	814	1+
234.88026	392	1+
235.95304	148	
236.88834	92	
237.55288	90	
238.93665	134	
240.96365	644	1+
241.89733	86	
242.95738	688	1+
244.87402	82	
246.15914	108	
246.97290	124	
248.06069	80	
248.89910	908	1+
250.84150	170	
250.89555	436	1+
250.91971	80	
250.97125	92	
251.91906	88	
252.89685	654	1+
253.90230	478	1+
254.98525	82	
255.80165	138	
256.93732	118	
257.00324	80	
257.95870	142	
258.40641	100	
259.09622	88	
259.41618	80	
260.91560	86	
260.96955	568	1+
261.88352	346	
262.14678	86	
262.16069	80	
263.07809	82	
263.98670	128	
267.78204	242	1+
267.84394	184	
268.55729	82	
268.84683	90	
271.91548	110	
273.79509	112	
274.83531	96	
274.85490	96	
277.83854	180	
277.90164	158	
278.03277	82	
278.83127	138	
278.89845	164	
279.89596	452	1+
280.85334	102	
281.06282	98	
281.84814	200	
281.92637	90	
282.92702	114	
283.98838	100	
284.78902	140	
285.12034	82	
285.42736	84	
285.80100	102	
285.84712	722	1+
286.39487	84	
287.97221	84	
288.80881	214	1+
288.86091	100	
289.78880	184	
289.88430	252	1+
290.86666	360	1+
292.56861	104	
292.79901	164	1+
292.95503	84	
293.14864	88	
293.82339	114	
295.91914	326	
297.77704	80	
297.86514	84	
297.90428	1130	1+
298.05052	84	
298.82269	148	
299.77832	200	1+
299.86472	134	
299.90392	174	
301.04068	92	
301.16851	106	
301.81780	138	
302.85961	146	
303.07760	82	
303.80407	260	1+
303.85492	1196	1+
307.79980	160	
307.88978	150	1+
307.93145	88	
308.79122	84	
308.81314	120	
308.86863	318	1+
308.92134	92	
309.48628	140	
309.80499	416	1+
310.66725	80	
310.80790	348	1+
311.08531	84	
311.87524	152	
312.80662	460	1+
313.78082	254	1+
313.80878	324	1+
313.88637	96	
313.92943	666	1+
314.38595	86	
314.87583	114	
314.90664	98	
315.82594	100	
315.84565	82	
315.91789	186	
316.84737	212	
316.93867	368	1+
317.45012	86	
317.82508	150	
317.86575	292	1+
318.82342	122	
318.93335	2804	1+
320.80595	186	1+
320.92174	338	1+
321.86661	468	1+
322.05679	86	
322.85052	214	
325.41266	80	
326.87261	1382	1+
326.89483	84	
327.78918	126	
327.80899	798	1+
327.96507	80	
329.80810	398	
329.82854	84	
329.87378	146	
330.42674	102	
330.44470	92	
330.81106	740	1+
330.83197	176	
330.88429	108	
331.82844	114	
331.85830	138	
332.04494	124	
332.87748	322	
333.87495	1218	1+
334.12664	116	
334.14811	104	
334.81600	92	
334.95226	288	
336.59587	84	
336.94597	6484	1+
337.80454	358	1+
339.79601	234	
341.91971	110	
341.98757	84	
344.40816	82	
345.52354	94	
345.81894	412	1+
346.34996	86	
346.84005	112	
350.82073	374	1+
351.41403	80	
352.16056	112	
352.28500	80	
352.80243	136	
353.19332	96	
354.81298	86	
356.13264	84	
358.77877	124	
359.96339	462	
360.95021	96	
361.83392	88	
361.97021	88	
364.03848	92	
364.18626	80	
369.80337	94	
370.41505	108	
376.88315	132	
380.73182	174	1+
383.96985	80	
386.74170	94	
391.81702	80	
394.90053	84	
400.21124	182	
406.85829	80	
409.38365	80	
410.75354	92	
END IONS

###FS:    #m/z: 359.96248 #charge 1+
###MS: 98
###MSMS: 101
BEGIN IONS
TITLE=Cmpd 75, +MS2(359.9625), 28.0-35.0eV, 2.2min #101
RTINSECONDS=128.865
SCANS=98,101
PEPMASS=359.96248	44470
CHARGE=1+
196.09563	92	
196.95448	74	
198.88071	128	
209.94036	190	
215.53497	92	
216.06689	80	
216.41352	86	
217.89194	96	
222.12277	72	
222.95246	358	
223.95878	156	
224.94856	306	
225.87542	82	
225.94641	166	
226.94901	998	1+
227.04693	78	
227.08025	136	
227.88595	268	1+
228.94276	904	1+
233.95750	154	
235.97331	80	
237.51697	76	
239.07529	74	
239.14882	202	
240.81763	192	1+
240.83452	78	
240.93579	96	
240.96120	382	
241.90043	96	
242.96067	132	
244.95750	772	1+
245.94605	80	
246.80717	128	
246.95258	670	
247.80263	394	1+
248.80545	288	1+
249.13109	76	
249.85469	74	
250.95772	190	
250.97594	78	
252.10727	78	
252.95456	200	
252.99749	76	
253.02643	80	
253.46220	84	
257.40863	82	
257.81270	80	
258.14536	286	1+
258.17757	84	
258.83073	176	
258.97522	92	
259.17292	78	
260.94515	72	
260.96864	280	1+
261.90422	78	
262.95334	154	
264.02463	72	
264.82116	144	
265.81931	158	
265.97770	72	
266.81671	304	
266.84773	72	
267.81158	140	
267.97654	182	
268.80902	100	
268.82197	90	
269.84272	126	
269.96668	126	
270.89238	84	
272.43278	100	
273.86576	78	
273.97889	94	
274.83568	92	
275.17142	76	
275.35320	86	
275.87139	118	
275.96886	174	
276.10124	82	
276.85700	322	1+
277.05066	78	
277.12866	88	
277.80706	156	
278.79897	334	1+
278.84321	188	
279.04105	76	
279.10183	254	
279.39394	72	
279.89901	144	
280.12529	86	
280.14292	82	
280.19894	74	
280.79307	1042	1+
280.87080	160	
281.85525	132	
282.04984	76	
282.85497	72	
282.92641	236	1+
283.06843	144	
283.10939	96	
283.97321	86	
284.82513	338	1+
285.51240	92	
286.82361	146	
288.12865	106	
288.89723	150	
290.78801	78	
291.11496	124	
291.93033	74	
294.50383	76	
295.81798	142	
295.85428	80	
296.81264	412	
296.89426	96	
297.80774	452	
298.80421	1546	1+
298.92058	78	
299.03936	84	
299.88902	78	
300.53626	76	
300.78287	80	
301.10676	90	
304.09748	72	
305.84915	88	
307.12815	102	
307.65974	88	
308.97290	80	
309.80507	126	
310.99845	82	
311.80478	82	
312.71166	92	
312.87210	74	
314.81485	146	
315.45883	128	
316.81620	270	
317.81878	144	
320.51604	108	
320.93815	86	
321.81646	180	
322.88117	80	
322.93297	74	
323.88324	202	1+
324.12265	132	
325.44575	90	
326.16891	104	
327.16153	114	
328.87965	72	
329.00424	116	
330.19010	78	
331.88821	76	
336.95298	98	
337.12184	108	
338.11353	74	
339.46719	80	
340.95065	86	
342.90219	102	
344.82072	74	
345.46833	84	
347.09776	100	
347.20551	86	
348.81132	78	
349.16184	82	
350.67099	90	
350.84368	74	
356.78168	84	
358.77467	118	
358.86775	88	
END IONS

###FS:    #m/z: 322.93035 #charge 1+
###MS: 102
###MSMS: 103
BEGIN IONS
TITLE=Cmpd 76, +MS2(322.9304), 28.0-35.0eV, 2.2min #103
RTINSECONDS=132.518
SCANS=102-103
PEPMASS=322.93035	606040
CHARGE=1+
188.91514	68	
194.88875	72	
195.06870	66	
196.88390	74	
197.83423	76	
197.96394	62	
203.42408	92	
206.92441	74	
207.95016	82	
207.97468	66	
211.83096	116	
211.93718	70	
212.89670	82	
215.05365	76	
215.84110	90	
216.89087	62	
221.94570	154	
223.96264	82	
224.81570	60	
227.10076	84	
227.11911	80	
227.93032	66	
228.84897	110	
228.91176	154	
229.43657	72	
230.91371	64	
231.12515	86	
231.93522	78	
233.87523	60	
235.07827	72	
235.88102	84	
237.83907	70	
237.98081	74	
238.24973	90	
239.02746	72	
240.81982	128	
240.88835	62	
240.93935	602	
241.93840	2946	1+
241.96197	94	
242.81827	86	
242.94037	2012	1+
243.82229	214	
244.07239	72	
244.12889	114	
244.81746	136	
244.82298	108	
244.84949	64	
245.11803	58	
245.82597	82	
245.97635	82	
246.08634	62	
246.66227	82	
246.94615	70	
246.97666	178	
247.84790	74	
248.85309	160	
249.12923	64	
250.07776	100	
250.85522	76	
252.81547	66	
252.84684	66	
253.09292	62	
253.12022	70	
254.14705	80	
254.84854	102	
255.11689	78	
256.85014	62	
256.90637	64	
258.13809	76	
258.43838	60	
258.79373	76	
258.83299	262	
258.89475	66	
259.02661	82	
259.16299	78	
259.67126	110	
259.84247	122	
260.83034	806	1+
261.47316	96	
263.83796	126	
264.96335	80	
264.98929	102	
265.06324	64	
265.08548	58	
265.14337	70	
265.86340	66	
267.02841	208	1+
268.13510	68	
268.84339	70	
270.14727	68	
270.86614	70	
271.80894	70	
271.86132	84	
272.13159	96	
274.86208	64	
275.79151	70	
275.81957	82	
275.86443	78	
275.90955	90	
277.12443	78	
277.16109	80	
278.11024	66	
279.01817	70	
279.09110	764	1+
279.95662	94	
280.57524	76	
280.79934	74	
282.86500	72	
283.01068	80	
283.92362	70	
284.06818	72	
284.29231	412	
286.13552	80	
286.41163	84	
286.91893	122	
286.93306	78	
286.99388	72	
287.88671	74	
288.86280	90	
289.81111	72	
289.88744	106	
290.13290	70	
291.02682	78	
291.80406	142	
292.15906	78	
292.80831	58	
292.86149	78	
293.79839	86	
294.03195	70	
297.13112	68	
299.87001	68	
300.78497	60	
301.01068	64	
301.86806	78	
303.73308	60	
303.80193	66	
304.01592	78	
306.88104	72	
307.89302	98	
308.88020	82	
309.15873	64	
310.42958	80	
311.50098	94	
311.81338	88	
314.91552	94	
315.06111	78	
315.87470	66	
316.94485	62	
317.92738	100	
321.16255	60	
321.79449	72	
323.88622	66	
324.89514	156	
326.89871	76	
END IONS

###FS:    #m/z: 340.94076 #charge 1+
###MS: 102
###MSMS: 104
BEGIN IONS
TITLE=Cmpd 77, +MS2(340.9408), 28.0-35.0eV, 2.2min #104
RTINSECONDS=133.291
SCANS=102,104
PEPMASS=340.94076	241562
CHARGE=1+
158.96803	68	
193.89384	100	
193.94883	70	
196.88395	74	
198.07424	70	
206.88392	82	
210.88727	78	
210.93453	108	
211.85308	92	
212.87783	444	1+
213.07369	82	
213.93549	182	
217.87442	80	
218.88438	74	
224.54333	74	
226.39249	78	
226.83261	78	
226.85665	72	
226.89735	76	
226.95015	152	1+
230.07275	90	
230.09707	68	
231.88842	316	
233.90332	242	
235.79416	94	
235.89417	190	
236.05476	68	
236.82876	74	
236.89807	94	
237.08758	104	
237.50003	68	
238.36941	68	
238.85396	154	
238.93648	100	
239.84305	72	
240.83692	96	
240.91273	80	
241.84579	446	1+
242.87403	76	
242.90639	80	
243.83630	76	
244.17480	80	
244.82396	72	
246.16123	96	
246.97481	76	
247.86290	100	
248.05107	68	
248.06649	84	
248.89355	70	
249.89927	220	
250.65486	70	
251.58682	86	
252.87215	70	
252.95804	76	
252.99373	74	
253.62263	70	
253.99412	86	
254.11160	70	
255.07566	74	
256.41887	70	
256.84610	122	
256.86922	76	
256.88877	76	
257.79674	68	
257.85594	70	
258.07302	70	
258.84702	224	
259.14196	82	
259.15479	82	
259.17281	68	
259.85199	222	
259.92479	90	
259.95626	88	
260.15318	92	
260.83267	138	
260.84927	146	
260.91276	200	1+
261.83315	136	
261.84950	116	
262.84015	204	1+
262.87127	72	
265.15029	76	
265.19315	74	
266.02568	74	
266.84755	72	
266.86168	76	
267.84120	86	
268.05671	76	
268.19754	74	
268.84179	182	
269.83594	68	
269.86742	72	
270.06878	76	
270.18366	70	
271.81284	72	
273.16487	72	
274.11147	72	
275.84607	122	
275.86461	106	
276.85755	906	1+
278.35016	72	
278.84290	244	
279.84679	202	
280.10353	146	
280.93497	68	
282.87722	112	
283.12090	102	
286.15810	70	
287.88277	78	
289.41799	78	
290.78396	78	
292.10020	68	
292.86408	72	
292.92975	74	
293.86169	80	
294.43867	80	
294.86553	140	
296.87374	234	1+
297.87746	222	1+
297.98902	86	
298.84880	70	
299.19633	78	
299.80821	84	
301.87742	142	
302.17731	172	
302.85969	102	
302.94368	120	
303.87435	72	
303.94463	70	
304.87469	74	
305.80387	68	
305.99325	76	
306.74090	72	
307.00753	68	
307.89398	86	
308.92098	92	
310.95970	70	
314.45114	102	
319.00091	72	
319.93541	76	
320.76002	88	
322.91676	76	
323.07594	76	
323.91970	82	
329.43660	70	
330.81975	102	
331.39612	104	
332.89313	72	
335.14642	78	
336.85700	70	
338.14985	72	
340.08739	78	
342.06485	74	
342.20567	74	
344.18256	78	
344.97108	86	
345.41600	92	
345.91834	72	
END IONS

###FS:    #m/z: 363.95657 #charge 1+
###MS: 102
###MSMS: 105
BEGIN IONS
TITLE=Cmpd 78, +MS2(363.9566), 28.0-35.0eV, 2.3min #105
RTINSECONDS=134.063
SCANS=102,105
PEPMASS=363.95657	100446
CHARGE=1+
109.34472	88	
161.24566	74	
187.86625	94	
189.86440	288	
191.86322	350	1+
202.67880	92	
205.94818	126	
209.94398	420	
210.88519	170	
212.82844	72	
212.87913	962	1+
219.86467	198	
221.92690	84	
222.95202	612	1+
224.94790	422	1+
225.04185	88	
225.42543	86	
226.94684	2220	1+
227.08037	78	
227.87981	104	
227.93669	1922	1+
228.89657	230	
228.94170	1574	1+
230.83226	96	
230.88901	1522	1+
230.98648	98	
231.09265	80	
234.14168	126	
234.88117	156	
235.08023	92	
235.11743	152	
236.89480	90	
237.04024	92	
239.95313	86	
240.82061	98	
240.83387	236	1+
240.94450	130	
240.95680	120	
240.97187	88	
241.85489	90	
241.93893	382	1+
242.81897	238	
242.96148	152	
243.81916	420	1+
243.89512	86	
243.97191	80	
244.95739	1356	1+
245.83789	78	
245.94886	954	1+
246.95346	810	1+
248.33552	84	
248.80445	596	1+
248.89933	354	
249.90221	274	
250.80622	178	
250.90024	148	
251.85001	82	
254.02717	196	1+
254.51697	76	
254.85000	76	
255.11093	80	
255.77812	74	
255.79693	74	
256.14167	82	
258.83779	140	
258.97128	126	
259.84522	206	
260.82971	608	1+
260.87770	84	
260.96951	502	1+
261.11585	74	
261.94451	142	
263.82625	122	
264.81731	108	
264.83872	94	
265.80999	904	1+
265.97628	80	
266.11896	114	
266.78735	136	
266.81206	786	1+
266.89168	82	
267.10431	100	
267.35911	98	
267.92774	76	
267.97335	80	
268.80639	90	
269.97038	122	
270.15542	76	
270.81163	150	
270.84057	130	
271.91926	122	
272.13071	74	
274.03081	84	
275.55243	80	
275.91501	120	
275.96673	78	
276.80591	106	
276.85430	512	1+
277.02611	80	
278.79813	130	
278.84044	146	
279.10468	104	
279.79644	200	
279.85532	114	
280.79480	884	1+
280.95699	72	
281.15091	74	
281.86242	192	
281.99003	128	
282.04569	82	
282.78798	458	1+
282.82872	104	
282.84868	508	1+
283.92558	82	
284.05801	82	
284.82534	220	
284.96501	82	
285.42963	90	
285.84643	186	1+
285.98360	78	
286.80664	100	
286.82573	76	
286.91822	92	
287.13753	98	
290.03048	76	
290.92217	78	
291.10006	92	
292.43624	98	
292.63382	88	
292.85194	222	1+
293.11827	280	1+
294.86005	202	1+
296.80707	330	1+
296.95312	86	
297.05915	72	
298.09085	86	
298.42810	74	
298.80345	1644	1+
299.44905	74	
300.80432	336	
300.87238	72	
301.01910	74	
301.42632	84	
301.80024	186	
301.86093	422	1+
302.80179	106	
303.85581	370	
303.94521	164	
305.93901	78	
307.84078	210	
307.88227	88	
309.97532	76	
311.20217	72	
313.01350	74	
313.36148	82	
314.09838	84	
315.60855	84	
315.82104	122	
316.81695	396	1+
318.81087	282	1+
320.14686	80	
320.58638	98	
321.81782	388	1+
324.01660	168	
326.87380	152	
327.16276	128	
327.87148	86	
328.17381	88	
328.81497	76	
334.89838	146	
336.94647	220	
341.15941	84	
345.41183	76	
347.88994	140	
348.23306	98	
349.15728	82	
353.87067	138	
354.54698	92	
357.13679	90	
358.82337	76	
361.74846	72	
367.13622	178	
367.17741	74	
367.42472	84	
END IONS

###FS:    #m/z: 322.93028 #charge 1+
###MS: 106
###MSMS: 107
BEGIN IONS
TITLE=Cmpd 79, +MS2(322.9303), 28.0-35.0eV, 2.3min #107
RTINSECONDS=137.725
SCANS=106-107
PEPMASS=322.93028	611290
CHARGE=1+
189.07027	68	
192.88633	90	
194.03929	74	
197.96036	80	
198.83899	64	
200.84105	118	
203.94986	76	
205.95565	78	
206.83757	72	
207.97829	92	
209.14006	70	
212.43621	78	
217.87029	86	
218.89189	60	
221.94222	66	
223.95844	152	
223.98234	66	
224.81925	64	
226.98047	78	
227.92685	78	
229.19827	80	
229.84248	112	
229.93306	60	
230.83258	64	
230.90624	80	
230.95848	70	
231.09269	66	
231.12272	70	
232.82811	72	
234.10015	94	
234.12269	88	
236.01505	60	
236.10339	68	
236.12032	70	
236.86827	74	
237.03098	86	
237.64994	82	
237.96942	68	
238.82482	66	
238.93835	82	
239.07805	116	
239.83510	78	
240.04429	106	
240.82163	212	
240.88416	66	
240.94019	662	
240.95900	78	
241.94229	384	
242.82318	86	
242.94081	1592	1+
242.98107	66	
243.81876	1162	1+
243.98324	68	
244.08293	66	
244.82115	648	1+
244.83948	92	
244.93989	404	
245.02964	80	
245.07427	64	
246.14383	76	
246.85030	68	
246.97789	358	1+
247.06353	74	
247.92520	82	
248.84947	120	
250.07607	68	
250.16167	92	
250.94466	84	
250.96784	70	
251.96386	90	
252.09929	62	
253.15937	76	
253.92449	120	
254.79885	60	
255.78964	68	
256.84161	118	
256.90268	72	
258.13817	76	
258.83519	498	1+
259.86114	86	
259.95636	74	
260.83244	158	
260.95317	80	
261.83267	648	1+
262.85704	92	
263.05776	74	
263.11544	66	
263.83723	76	
263.97888	82	
265.05492	156	
265.85575	108	
266.85769	86	
267.55029	66	
267.91347	62	
268.11863	70	
271.84770	82	
272.13403	68	
272.43699	70	
272.87875	86	
273.11799	70	
275.15724	60	
278.07556	72	
278.80238	92	
278.83919	72	
278.86877	66	
279.04525	98	
279.09299	668	1+
279.84805	62	
280.18849	84	
280.83639	66	
281.88107	78	
282.10331	82	
283.78679	60	
283.86740	68	
284.29190	418	1+
286.16045	94	
286.88962	64	
289.16365	70	
289.88193	190	
290.79016	72	
293.36718	88	
298.41111	96	
298.86489	76	
299.25520	78	
299.77827	68	
300.09353	70	
301.08977	80	
301.41794	78	
301.43682	68	
301.87835	88	
302.14730	142	
303.86610	94	
304.01587	66	
304.38419	86	
304.87901	90	
305.87725	66	
306.16702	60	
306.88279	64	
307.79770	80	
307.88671	196	
308.52403	76	
311.89746	60	
314.80221	60	
315.86776	60	
316.09730	74	
316.96666	102	
317.37353	72	
320.16064	98	
322.06992	98	
322.23769	66	
322.34136	72	
322.73581	86	
322.82417	60	
322.89492	72	
324.94312	74	
325.94879	62	
326.12633	58	
327.09830	64	
END IONS

###FS:    #m/z: 363.95654 #charge 1+
###MS: 106
###MSMS: 108
BEGIN IONS
TITLE=Cmpd 80, +MS2(363.9565), 28.0-35.0eV, 2.3min #108
RTINSECONDS=138.505
SCANS=106,108
PEPMASS=363.95654	97366
CHARGE=1+
178.94864	90	
179.88309	88	
185.87070	78	
186.93516	76	
189.86244	220	
191.86457	150	
194.85953	78	
196.88680	158	
204.94187	80	
205.95396	78	
206.97553	88	
209.86557	128	
209.94447	124	
210.88343	108	
212.87892	988	1+
212.90373	76	
214.89773	116	
219.04080	90	
222.95617	142	
223.95982	88	
224.45111	76	
224.94789	502	1+
226.79543	84	
226.94672	1748	1+
227.92905	160	
228.89460	544	1+
228.90903	86	
228.94146	1366	1+
230.03371	90	
230.88950	1558	1+
232.88735	246	
233.00817	124	
234.88112	150	
235.88541	196	
236.93286	82	
237.05366	92	
237.48305	84	
239.10169	106	
239.87329	88	
239.96055	484	1+
240.83008	286	1+
240.84925	82	
240.94204	328	1+
240.96289	414	1+
242.90370	122	
242.94300	566	1+
242.95792	296	
243.82018	132	
243.89763	186	1+
244.81898	228	
244.83303	154	
244.95777	738	1+
245.07186	86	
245.82231	154	
245.94171	80	
246.80902	100	
246.95235	816	1+
246.97571	82	
247.80924	202	
248.39513	86	
248.80298	552	1+
248.89817	270	1+
248.97410	80	
249.13679	78	
250.07026	332	1+
250.80444	102	
250.90198	146	
251.86764	84	
253.90864	246	1+
255.95096	86	
258.02180	92	
258.83220	366	
258.97602	94	
260.84038	110	
260.96858	184	
261.83054	752	1+
261.90124	118	
262.34177	82	
263.97522	82	
264.02075	112	
264.81675	148	
264.84948	88	
265.78685	78	
266.07580	76	
266.81158	634	1+
266.86657	128	
267.85539	80	
267.91762	84	
267.97256	222	1+
268.83507	94	
269.81435	164	
269.95678	130	
269.96854	178	
270.80747	104	
271.04806	84	
271.81296	80	
274.86598	90	
275.06589	78	
275.81820	136	
276.81056	120	
276.86219	192	1+
277.81443	124	
278.79587	208	
278.83874	82	
279.10870	84	
279.80248	110	
280.39625	82	
280.79455	1158	1+
282.78983	242	
282.83059	132	
282.91999	120	
283.42065	84	
283.85048	214	
283.98793	78	
284.82234	860	1+
284.84700	92	
285.79453	240	1+
285.84424	156	
286.82619	166	
288.86919	132	
289.86996	106	
293.85212	144	
296.80737	176	
297.37464	78	
297.80232	2126	1+
298.80353	2042	1+
299.84440	80	
299.87111	96	
301.60756	78	
301.79390	368	1+
301.86042	426	1+
302.96988	78	
303.14423	106	
303.85663	554	1+
304.90028	84	
306.12278	124	
306.31553	168	1+
306.44638	92	
306.55592	82	
306.80964	88	
307.84181	222	1+
307.90971	78	
308.89302	86	
308.92552	86	
309.15553	80	
310.38179	84	
310.82534	80	
313.55907	98	
314.13557	80	
314.81660	190	
314.86733	94	
315.81654	144	
316.63224	92	
316.82093	130	
318.81595	192	
319.13470	78	
319.83239	84	
319.88783	198	1+
321.13216	82	
321.17580	98	
321.82049	108	
321.89143	100	
322.92864	120	
323.00499	82	
325.90146	92	
326.16564	120	
326.87284	128	
327.18025	78	
327.95162	106	
328.36795	78	
329.87978	110	
330.16549	92	
330.27728	78	
339.15568	86	
340.93937	114	
341.86739	94	
354.38318	90	
360.49985	96	
363.77374	84	
364.61717	84	
366.71880	88	
367.89069	84	
368.91120	84	
END IONS

###FS:    #m/z: 336.94597 #charge 1+
###MS: 106
###MSMS: 109
BEGIN IONS
TITLE=Cmpd 81, +MS2(336.9460), 28.0-35.0eV, 2.4min #109
RTINSECONDS=139.277
SCANS=106,109
PEPMASS=336.94597	64944
CHARGE=1+
187.89841	80	
193.05515	76	
196.88383	88	
198.95678	152	
201.45680	84	
210.88398	72	
211.94636	352	
212.87742	1090	1+
213.51141	92	
213.94676	124	
215.88652	162	
215.93875	76	
219.38410	90	
223.93617	68	
223.96017	80	
224.89274	80	
224.97181	70	
226.95139	82	
228.89899	100	
229.15759	84	
229.78412	80	
229.94994	90	
230.88995	1618	1+
231.95325	142	
232.91079	100	
233.89789	140	
234.36528	86	
234.84128	120	
234.85788	82	
235.08033	144	
237.08743	72	
239.03342	104	
239.84189	100	
240.83520	70	
240.96775	74	
241.83971	182	
242.84717	74	
243.05200	98	
243.15146	74	
244.13115	78	
244.98963	68	
245.79701	76	
245.82414	72	
246.13041	68	
246.56416	106	
246.83201	72	
246.86494	96	
246.90344	82	
246.97691	70	
248.89737	448	1+
248.98582	82	
249.46824	68	
249.80019	78	
250.83409	84	
250.95312	134	
251.15876	76	
251.83865	142	
252.80022	74	
252.83795	70	
252.95206	172	1+
253.83473	142	
253.90447	300	1+
254.08816	106	
254.96185	104	
257.83257	134	
257.85289	262	
258.84807	634	1+
258.86671	136	
259.14333	78	
259.83605	112	
259.90530	72	
260.70931	68	
261.87825	76	
262.39906	84	
262.87684	68	
263.92497	84	
264.83125	70	
264.84567	72	
264.86735	92	
267.00604	76	
267.83963	148	
267.96984	74	
268.83979	732	1+
270.05643	70	
270.40359	82	
270.85230	84	
270.94098	102	
270.98441	118	
271.84512	98	
271.87752	82	
271.91558	110	
272.10043	84	
274.86648	76	
274.91459	88	
275.42210	80	
275.88386	70	
275.97694	70	
276.85988	188	
277.83453	104	
277.86341	182	
278.81213	108	
278.83260	718	1+
278.86999	136	
279.79198	72	
279.83290	466	1+
279.85856	94	
281.55323	80	
282.85682	76	
283.15637	92	
283.86473	106	
285.06457	76	
285.20789	96	
285.85854	142	
286.85199	364	
287.85218	198	
287.88171	114	
288.19984	82	
288.83997	70	
288.85741	142	
289.05890	68	
290.08063	86	
290.93054	80	
291.02877	74	
291.99021	228	1+
292.10857	72	
292.51367	84	
293.10498	254	
293.84024	78	
293.85741	72	
293.87497	110	
294.85189	72	
294.87017	314	1+
297.48888	76	
299.86877	248	1+
300.80414	84	
300.89376	80	
303.36078	104	
303.94524	70	
304.87043	184	
306.88298	84	
307.02084	68	
307.09824	70	
307.88903	114	
310.81908	88	
310.87573	98	
311.86004	138	
314.88470	88	
319.06657	98	
319.17419	82	
320.15942	92	
321.09911	68	
324.89385	166	
326.00432	80	
328.81295	78	
330.75254	80	
332.21471	72	
334.01002	74	
334.95085	76	
340.84229	70	
341.15978	76	
341.21400	88	
341.82673	72	
END IONS

###FS:    #m/z: 322.93038 #charge 1+
###MS: 110
###MSMS: 111
BEGIN IONS
TITLE=Cmpd 82, +MS2(322.9304), 28.0-35.0eV, 2.4min #111
RTINSECONDS=142.949
SCANS=110-111
PEPMASS=322.93038	605820
CHARGE=1+
61.42418	90	
156.41889	70	
184.98637	80	
186.58954	98	
188.56065	132	
189.98112	68	
190.89444	68	
194.97593	80	
195.89431	74	
196.91845	66	
196.99062	82	
197.21289	64	
198.03284	70	
199.95058	84	
201.04329	132	
201.10517	92	
204.93511	88	
205.94792	392	1+
206.96850	68	
209.94512	84	
212.82660	78	
220.87265	74	
221.94590	72	
222.94892	152	
223.96455	148	
224.93295	68	
227.11532	76	
227.81720	72	
228.85077	88	
228.91787	76	
230.83448	70	
230.90999	72	
232.15442	72	
233.79596	74	
236.84171	76	
236.85897	122	
237.05712	62	
239.01064	94	
239.90753	84	
240.82378	318	
240.94166	530	
241.42181	94	
241.61837	94	
241.94137	504	
242.24294	76	
242.82731	122	
242.94178	1814	1+
243.14768	62	
243.82140	136	
244.82294	76	
244.85479	82	
244.93684	148	
246.16326	92	
246.82185	66	
246.93889	64	
246.97788	206	
247.85171	76	
247.97755	132	
248.85394	318	1+
249.93030	142	
250.13812	78	
250.46824	68	
250.94688	68	
251.41788	86	
251.92989	60	
252.13067	80	
252.16788	60	
252.85433	62	
252.91518	68	
253.24907	82	
253.40759	104	
254.85349	68	
255.07957	106	
255.11062	68	
255.65841	84	
256.90986	166	
257.92115	84	
258.83704	124	
258.89485	74	
260.19588	72	
260.83209	90	
261.83460	196	
262.83225	372	
262.88663	80	
264.09843	70	
264.87919	60	
265.06357	84	
265.08896	190	1+
265.15938	92	
265.95214	64	
266.12209	68	
266.84397	66	
266.85897	138	
266.91564	64	
267.06868	118	
268.17293	90	
268.18894	96	
268.41849	80	
269.80405	82	
270.80564	66	
270.91093	100	
271.78052	62	
271.87341	64	
272.13721	120	
272.98462	82	
273.79224	68	
275.04751	60	
277.07524	66	
278.03104	72	
278.09215	70	
278.20672	60	
278.84938	62	
279.09088	630	
279.79454	68	
279.97473	60	
281.11042	84	
281.15765	70	
282.27855	70	
283.06927	86	
283.79321	78	
283.86621	322	1+
284.29330	132	
284.88101	150	
285.10424	76	
285.29687	76	
286.41352	104	
287.81992	62	
290.79581	206	1+
290.88224	68	
292.17172	74	
293.13192	194	1+
294.17728	192	
294.87706	88	
298.82260	72	
299.78326	190	
301.39437	82	
303.96053	118	
306.88908	66	
306.91936	72	
307.88929	110	
308.79996	244	1+
308.86301	76	
310.12681	78	
310.18927	66	
312.39039	60	
313.57451	102	
313.81104	216	1+
314.07252	76	
314.16629	76	
320.15321	68	
322.11395	98	
322.80403	86	
322.82628	68	
323.88703	92	
325.89870	126	
325.92005	74	
326.16394	64	
326.90081	58	
327.89819	80	
END IONS

###FS:    #m/z: 363.95681 #charge 1+
###MS: 110
###MSMS: 112
BEGIN IONS
TITLE=Cmpd 83, +MS2(363.9568), 28.0-35.0eV, 2.4min #112
RTINSECONDS=143.721
SCANS=110,112
PEPMASS=363.95681	96828
CHARGE=1+
181.59654	94	
189.86512	182	
191.85741	136	
196.87870	84	
200.88386	92	
209.07247	82	
209.92204	76	
210.88635	154	
212.87835	668	1+
213.04167	74	
217.08423	80	
217.92253	78	
222.95361	182	
223.95294	150	
224.95009	476	1+
226.15050	78	
226.94806	1566	1+
228.89213	112	
228.94129	1432	1+
230.83196	118	
230.88780	1904	1+
233.00639	80	
234.14251	172	
234.88090	118	
236.79643	74	
239.07011	122	
239.96180	126	
240.82159	388	1+
240.96240	434	1+
240.97939	88	
241.93874	408	1+
242.08434	84	
242.94058	268	1+
242.96187	280	
243.82363	116	
243.85163	72	
244.82302	152	
244.95840	518	1+
244.98952	90	
245.01806	90	
245.06998	86	
245.83064	134	
245.93930	78	
246.09772	80	
246.90716	162	
246.95350	896	1+
246.97974	122	
248.80226	618	1+
248.90221	596	1+
250.79461	292	1+
250.83577	86	
250.89485	228	
250.94627	90	
252.10506	102	
253.90946	88	
253.97153	148	
255.10136	76	
257.11943	76	
257.90749	82	
258.83638	336	1+
260.62004	98	
260.83086	270	
260.85103	136	
260.97047	170	
261.43336	78	
261.83386	246	
262.83261	148	
262.88089	92	
262.96635	84	
263.82441	458	1+
263.87939	74	
264.96957	142	1+
266.78950	74	
266.81555	498	
267.81212	560	1+
267.82993	116	
268.83611	84	
268.86712	86	
268.90137	76	
268.96119	120	
269.91881	190	
269.94769	94	
271.92185	194	
272.86101	86	
272.88300	86	
273.39649	108	
273.91201	132	
274.16427	78	
275.43045	84	
276.80877	116	
277.81311	90	
277.85853	206	
278.84201	72	
279.79537	188	
279.85794	252	1+
280.79367	1250	1+
280.92534	138	
281.53065	84	
281.85911	144	
281.89517	72	
281.98697	270	1+
282.79493	510	1+
282.82927	196	1+
282.87958	84	
283.07153	76	
283.85805	144	
284.79647	112	
284.82215	122	
284.84535	390	1+
284.88849	98	
284.98168	76	
285.88833	126	
286.80802	136	
287.08108	76	
288.95650	90	
289.13432	96	
290.85502	74	
291.79628	92	
291.97208	90	
292.89845	78	
293.11770	140	
293.83310	174	
294.12032	96	
295.79709	74	
295.81540	156	
295.93204	86	
296.80907	548	
297.81120	360	
298.80312	1938	1+
299.85066	74	
299.97680	78	
301.80090	232	
301.86401	106	
302.24573	90	
302.79465	192	
303.85885	578	1+
307.13510	86	
310.49015	76	
310.87861	124	
310.91424	80	
314.61011	78	
314.82096	74	
316.17153	92	
316.81665	414	1+
317.15543	86	
317.79578	88	
318.82144	136	
320.81818	428	1+
320.92941	74	
321.82012	292	1+
321.85311	106	
321.86924	122	
324.87583	110	
326.80096	80	
326.87781	126	
326.89369	128	
326.96524	80	
327.88040	86	
329.04219	74	
329.86956	154	
331.15496	82	
331.75410	76	
332.37607	84	
333.07716	84	
334.14261	80	
336.07546	78	
340.89939	76	
340.93935	146	
341.87865	74	
344.88703	76	
344.90250	72	
349.13439	78	
350.12854	92	
357.92610	88	
359.89167	78	
360.28088	90	
360.36480	76	
364.86843	86	
365.04535	80	
END IONS

###FS:    #m/z: 336.94616 #charge 1+
###MS: 110
###MSMS: 113
BEGIN IONS
TITLE=Cmpd 84, +MS2(336.9462), 28.0-35.0eV, 2.4min #113
RTINSECONDS=144.493
SCANS=110,113
PEPMASS=336.94616	64532
CHARGE=1+
140.05911	72	
147.70733	86	
198.89893	70	
200.86826	78	
210.88619	122	
211.94415	296	
212.87881	668	1+
213.85962	78	
213.93818	114	
214.89526	80	
214.91672	84	
215.89035	84	
215.93335	70	
222.15732	78	
223.95865	228	
224.98109	104	
226.89906	64	
227.10046	88	
227.83061	64	
228.84369	66	
228.89609	252	1+
229.95524	184	
229.97207	84	
230.13040	70	
230.89055	1220	1+
231.94945	134	
232.82362	92	
232.88642	70	
233.86924	88	
234.82386	120	
234.89754	64	
235.38741	106	
236.81916	80	
236.84944	100	
238.85551	140	
239.07115	72	
239.76107	78	
239.85545	122	
240.17763	86	
241.84748	122	
241.96589	64	
242.02524	80	
242.84099	70	
243.62878	102	
246.97582	126	
247.07526	70	
248.01995	68	
248.13216	68	
248.89921	686	1+
249.87200	74	
250.82774	128	
250.86282	68	
250.95238	66	
250.98752	70	
251.79360	64	
251.83336	88	
252.10412	114	
252.83302	72	
252.95974	120	
253.08036	72	
253.90567	268	1+
254.01793	68	
254.15056	72	
254.86963	76	
255.07550	120	
256.85150	186	
256.88305	76	
257.84028	86	
258.09699	80	
258.84820	512	1+
258.85717	144	
258.93199	82	
259.85389	320	1+
259.89286	66	
259.95425	66	
260.80452	70	
260.94512	70	
262.87681	66	
262.95627	70	
263.14761	72	
265.09320	96	
265.87475	110	
266.86151	74	
267.84297	146	
268.17304	68	
268.84253	564	1+
270.36144	80	
271.91813	126	
272.91907	66	
273.84524	74	
273.97738	80	
274.15180	72	
274.86201	90	
275.01259	72	
275.84405	110	
275.94426	64	
276.16513	72	
276.74015	102	
276.85135	310	1+
277.83109	386	1+
277.86259	282	1+
278.40948	100	
278.80917	102	
278.86256	254	1+
280.42107	66	
280.82654	72	
281.07330	72	
282.03774	70	
282.40248	106	
284.78884	82	
284.87588	64	
285.05618	100	
285.85203	78	
286.09792	112	
286.85426	580	1+
286.89826	84	
288.19764	64	
290.27087	96	
290.66448	84	
290.86333	148	
290.88632	114	
291.12300	64	
292.43829	88	
293.10642	230	
293.16311	92	
293.43239	82	
293.87259	124	
294.04911	84	
294.18166	68	
294.86890	100	
296.64039	74	
297.11602	80	
297.94036	74	
298.86296	86	
299.06248	70	
299.78903	102	
299.87197	80	
301.95130	70	
302.14518	144	
303.86163	102	
304.81504	70	
305.13690	70	
305.86729	72	
305.91554	66	
308.79814	64	
309.85853	216	1+
310.38576	100	
310.89172	68	
313.77004	64	
314.75613	82	
315.86164	90	
316.90351	74	
317.79812	70	
317.94246	86	
319.12125	86	
325.93328	106	
327.66272	104	
328.94864	80	
332.20833	66	
334.88122	66	
337.18556	108	
337.91470	88	
338.19237	78	
338.90188	66	
END IONS

###FS:    #m/z: 340.94104 #charge 1+
###MS: 114
###MSMS: 115
BEGIN IONS
TITLE=Cmpd 85, +MS2(340.9410), 28.0-35.0eV, 2.5min #115
RTINSECONDS=148.18
SCANS=114-115
PEPMASS=340.94104	243032
CHARGE=1+
45.37621	70	
46.11453	82	
180.86764	70	
184.11229	72	
190.95046	90	
192.92764	178	
196.90614	84	
205.95220	114	
208.88769	70	
210.94035	156	
212.88471	78	
213.64771	72	
213.86143	96	
213.88260	72	
213.93699	86	
214.87700	74	
214.89513	144	
215.88955	262	
216.82905	78	
219.87183	70	
225.86058	74	
226.89343	84	
226.94557	72	
227.86702	70	
228.83975	76	
228.89665	102	
228.95059	116	
230.85007	74	
230.89807	180	
231.89047	106	
231.94836	78	
232.88070	84	
233.87496	70	
233.89760	192	1+
234.97856	92	
235.12804	70	
237.81991	72	
238.88611	152	
239.90447	136	
240.23673	70	
241.83718	252	
242.84908	168	
243.83359	114	
244.44191	72	
244.82814	70	
244.84445	150	
244.89132	84	
246.15149	100	
246.17460	78	
248.86096	134	
248.89673	88	
249.51512	120	
253.53056	102	
253.92201	74	
254.06672	78	
254.47976	104	
255.10083	74	
256.14582	70	
256.85097	172	
258.84645	464	1+
259.96730	90	
260.83470	332	1+
260.85481	76	
262.83657	74	
262.92857	74	
263.04404	80	
263.07601	78	
263.83911	70	
263.90701	72	
263.97482	72	
264.86537	128	
264.90775	74	
266.86030	90	
267.14272	74	
268.84203	244	1+
268.86907	114	
269.88298	70	
270.08896	76	
270.83525	98	
271.14536	92	
271.83850	112	
271.84955	134	
271.87967	76	
272.89305	82	
272.91350	72	
273.58521	88	
274.05441	86	
274.85859	126	
275.80339	74	
275.84367	78	
276.85582	948	1+
276.93322	88	
277.07725	78	
277.90289	92	
277.92827	70	
278.84718	358	
279.12893	76	
279.84943	218	
280.81377	74	
280.83134	82	
280.85109	138	
280.92377	114	
281.05702	72	
282.86047	70	
284.55690	116	
285.68471	80	
285.94425	72	
287.94713	70	
289.93221	80	
290.85519	78	
291.93431	78	
292.10466	70	
292.13804	92	
292.86392	248	1+
293.43654	72	
293.81961	86	
293.89256	70	
294.14569	82	
294.66828	130	
294.88112	84	
295.21706	100	
296.37814	84	
296.87104	72	
296.89540	80	
297.85451	154	
298.30906	72	
299.86440	86	
300.06132	72	
300.37615	78	
303.41636	74	
305.12363	74	
309.13261	82	
309.64227	76	
310.13513	114	
310.87577	72	
311.91090	72	
312.37297	106	
313.20505	70	
315.82656	78	
316.17156	80	
319.26403	86	
320.79304	80	
321.11873	94	
323.00501	72	
323.15499	70	
326.05770	106	
327.16505	78	
327.82698	74	
329.58792	92	
329.81578	198	1+
332.91107	104	
334.15274	78	
337.81561	76	
339.92472	78	
343.59049	102	
344.30800	82	
345.20869	76	
END IONS

###FS:    #m/z: 336.94631 #charge 1+
###MS: 114
###MSMS: 116
BEGIN IONS
TITLE=Cmpd 86, +MS2(336.9463), 28.0-35.0eV, 2.5min #116
RTINSECONDS=148.952
SCANS=114,116
PEPMASS=336.94631	60112
CHARGE=1+
190.06260	94	
192.88834	96	
196.40353	84	
199.86355	86	
210.88151	224	1+
211.94417	368	1+
212.87944	788	
213.87290	116	
213.89190	204	
213.93695	88	
215.88929	154	
218.83913	68	
218.88283	76	
218.89676	78	
222.01110	88	
224.94608	78	
224.96109	68	
228.89525	250	
229.95700	156	
230.00403	90	
230.88889	1748	1+
231.95651	142	
232.82386	88	
232.88696	202	
233.58010	80	
233.90025	158	
234.09641	68	
234.81680	90	
235.08557	98	
235.92416	70	
236.89554	72	
237.87858	98	
238.17232	66	
238.85295	84	
239.90336	74	
240.84212	76	
241.84316	190	
242.83970	74	
243.89893	92	
245.89158	78	
246.99233	80	
247.11380	74	
247.16226	94	
247.94064	84	
247.96608	102	
248.86013	68	
248.89989	722	1+
249.03624	70	
249.84287	92	
250.13413	72	
250.82639	78	
250.95160	134	
251.82588	136	
252.11892	70	
252.83187	122	
252.96751	316	1+
253.08699	68	
253.90506	388	1+
254.07877	82	
254.90756	216	1+
255.07149	88	
255.85682	70	
256.07683	78	
256.09856	102	
256.84934	70	
256.92829	94	
257.01495	92	
258.08696	74	
258.84812	354	
258.91422	74	
259.66792	68	
259.85424	184	
259.93653	88	
261.83623	148	
262.65992	82	
263.82941	90	
263.89312	92	
264.16046	74	
264.84338	66	
267.00622	88	
267.83670	148	
268.84199	656	1+
269.82252	70	
271.79272	68	
271.84885	192	1+
271.90385	92	
271.91852	208	
272.13663	68	
272.91325	116	
273.92433	86	
273.94663	80	
273.98114	70	
274.87761	94	
274.89193	74	
275.00613	110	
275.86584	94	
275.88724	74	
275.98295	88	
276.17664	98	
276.85752	600	1+
277.83728	168	
277.99561	70	
278.83850	94	
279.10444	68	
279.83728	74	
279.89808	76	
279.93412	80	
280.99305	68	
281.11017	96	
281.88697	108	
282.90208	90	
283.10033	74	
285.80302	76	
285.84796	964	1+
286.85022	698	1+
289.63115	74	
289.68177	84	
289.84845	68	
290.85533	136	
291.06229	96	
291.85798	322	1+
292.95083	68	
293.10703	120	
294.06364	88	
294.91289	80	
296.84973	72	
297.87486	68	
298.81852	134	
299.87451	218	
300.79593	92	
302.87573	78	
303.90659	94	
304.09188	104	
305.86196	86	
308.86933	84	
309.86681	162	
310.86609	258	1+
311.84794	66	
311.88554	188	
311.91550	92	
313.86567	68	
315.85275	74	
317.18547	72	
319.89400	68	
320.18228	80	
320.45418	88	
320.86569	86	
322.05880	70	
322.69396	80	
322.81937	70	
324.65995	84	
325.10938	68	
326.86505	80	
327.16060	72	
327.48006	74	
329.08006	70	
330.89999	72	
331.94421	74	
336.83136	72	
337.18714	150	
337.92169	80	
338.82066	120	
339.83630	74	
340.95296	80	
END IONS

###FS:    #m/z: 412.73136 #charge 1+
###MS: 114
###MSMS: 117
BEGIN IONS
TITLE=Cmpd 87, +MS2(412.7314), 28.0-35.0eV, 2.5min #117
RTINSECONDS=149.724
SCANS=114,117
PEPMASS=412.73136	55668
CHARGE=1+
100.19665	84	
101.36660	86	
182.86503	100	
191.85784	234	
192.85835	150	
193.85631	108	
199.93650	198	
200.87631	92	
201.93132	140	
207.87200	402	1+
212.87885	1292	1+
214.89179	252	1+
220.97146	78	
222.95058	570	1+
224.94898	720	1+
230.88908	2706	1+
232.88323	822	1+
233.95890	78	
235.86145	118	
235.95664	198	
239.78867	98	
240.87074	104	
240.96275	672	1+
241.14933	80	
242.95622	416	1+
246.09198	96	
248.90271	262	
249.89906	396	1+
250.79683	100	
251.06914	78	
251.79727	78	
251.84024	86	
252.89140	162	
253.90527	418	
253.97205	310	1+
255.43251	94	
255.87917	162	
255.91678	84	
258.74019	104	
258.79570	126	
258.97426	90	
260.91361	100	
260.97093	462	1+
263.97781	124	
265.90134	86	
266.46259	78	
267.10322	112	
267.78615	138	
267.83955	242	1+
268.78584	162	
268.91190	88	
268.93228	110	
269.05634	98	
269.86880	148	
270.88036	158	
270.95515	98	
271.91707	150	
271.97904	92	
272.13676	80	
273.79103	90	
273.84722	164	1+
273.91357	106	
275.02275	80	
275.90695	102	
275.92390	142	
276.81148	258	
277.82976	106	
277.85869	92	
278.82355	96	
278.92811	80	
279.89255	1104	1+
280.97963	84	
281.11633	82	
282.79919	78	
283.87148	90	
285.84751	686	1+
286.32007	100	
286.35148	92	
287.86096	88	
288.05355	84	
288.15222	94	
289.80218	110	
290.85789	280	1+
290.89280	128	
291.14437	80	
291.80396	162	
292.80108	96	
293.43002	258	1+
294.86024	92	
294.98659	80	
295.91225	318	1+
296.15194	106	
297.86816	88	
297.90276	1596	1+
298.82433	106	
299.77762	92	
299.85940	196	
300.81599	140	
302.80033	252	1+
302.86501	90	
303.85537	746	1+
305.03993	80	
305.39429	102	
305.85551	170	
307.79591	110	
307.80959	86	
308.79259	182	
308.82195	78	
308.86842	236	
309.79429	136	
309.87197	132	
311.86092	84	
311.93152	84	
312.66612	82	
312.80978	160	
312.83110	78	
313.03963	88	
313.89223	84	
313.92934	1040	1+
314.53391	90	
316.13869	78	
316.90021	82	
316.94690	106	
317.10454	88	
318.82165	146	
318.93509	2320	1+
319.82134	336	1+
319.89655	88	
320.20384	78	
320.93052	206	1+
321.42905	90	
321.86851	180	
324.46738	82	
325.37265	80	
326.79322	108	
326.81601	92	
326.86983	1434	1+
327.77551	92	
327.80810	1078	1+
329.80968	1092	1+
329.82509	88	
330.81415	906	1+
330.88544	84	
331.51459	84	
332.81325	206	1+
332.87522	168	
333.88237	172	
334.88009	360	
334.95277	214	
336.86842	216	1+
336.94513	6530	1+
337.00149	80	
337.13775	98	
337.80445	516	1+
338.86291	82	
339.80216	78	
340.80807	84	
342.84043	108	
343.90458	84	
344.71574	78	
344.90481	106	
345.76149	186	1+
345.81806	714	1+
345.94251	148	
346.85510	100	
346.94237	150	
347.94224	86	
347.99262	82	
350.82591	92	
351.82641	104	
352.43930	84	
354.42910	88	
355.69113	104	
359.96376	326	
362.32775	88	
366.82430	236	1+
370.10588	78	
370.58318	80	
372.92216	78	
380.00036	114	
389.12671	78	
396.13113	82	
399.90355	88	
400.21679	114	
405.80902	100	
410.38033	148	
417.21415	82	
END IONS

###FS:    #m/z: 340.94083 #charge 1+
###MS: 118
###MSMS: 119
BEGIN IONS
TITLE=Cmpd 88, +MS2(340.9408), 28.0-35.0eV, 2.6min #119
RTINSECONDS=153.397
SCANS=118-119
PEPMASS=340.94083	236634
CHARGE=1+
184.86926	76	
186.09337	86	
200.83361	92	
203.95505	90	
204.11130	70	
205.94781	216	
208.88094	66	
208.94090	82	
209.84545	66	
212.87796	446	1+
213.93886	134	
215.88881	122	
216.41560	80	
217.86892	70	
218.88522	76	
220.95474	90	
221.14092	76	
222.95268	76	
224.83943	182	
225.01850	74	
226.38876	88	
226.89159	72	
227.79316	68	
228.94099	164	
229.85514	98	
229.88852	74	
230.88822	448	1+
230.94356	70	
231.01786	66	
231.12170	154	
231.95492	132	
232.04966	100	
233.40193	70	
233.89612	142	
235.11231	74	
235.88324	92	
237.02126	72	
238.13238	68	
238.84078	130	
238.86430	68	
238.90995	84	
239.82189	98	
239.91016	112	
240.83261	182	
241.41591	72	
241.81772	130	
241.84547	610	1+
241.90471	70	
242.83786	82	
242.90068	96	
243.45597	100	
243.84102	202	
243.88915	70	
244.83407	86	
246.97767	304	1+
249.13356	74	
249.14670	72	
249.79056	72	
249.85501	78	
251.11005	96	
251.96679	78	
254.78712	78	
254.90223	166	
255.45012	70	
256.63906	86	
256.86147	104	
256.91044	90	
257.79893	72	
257.85985	72	
258.79568	78	
258.84443	208	
258.86064	140	
259.16779	106	
259.83196	70	
259.85366	342	
259.93264	88	
260.83589	240	
261.82834	68	
261.84647	160	
262.88267	146	
263.05722	234	1+
263.88326	80	
265.96995	70	
266.84413	92	
267.86128	86	
268.14895	86	
268.84283	128	
268.87427	84	
268.95791	78	
269.83241	74	
269.92359	76	
269.98079	144	
270.85802	68	
273.44476	76	
273.68240	76	
273.79422	72	
274.86194	134	
275.42810	76	
275.80897	102	
275.85944	84	
276.85659	592	
277.86099	280	
277.97290	66	
278.84720	666	1+
279.83611	130	
279.92346	68	
280.85127	316	1+
280.97422	70	
281.05405	78	
282.84102	86	
282.87212	228	
283.10061	78	
285.86307	72	
286.88547	96	
287.83693	86	
287.88252	92	
288.04522	80	
289.15718	72	
291.37029	74	
291.66643	76	
292.87298	70	
292.88992	110	
292.94044	72	
293.89323	70	
294.14567	74	
294.85309	88	
295.13665	74	
295.87533	88	
296.21754	68	
296.80939	72	
296.85702	308	1+
297.22214	84	
300.70024	72	
300.82111	88	
300.89328	96	
301.27081	68	
301.87603	136	
303.85958	102	
304.45690	78	
305.88965	70	
306.07472	80	
307.93134	80	
310.80908	138	
312.87440	82	
314.81487	72	
318.87153	78	
321.06590	86	
321.10545	68	
322.90120	68	
326.18213	186	1+
326.45889	86	
330.81975	124	
334.95779	100	
337.20230	68	
338.11126	92	
342.21466	72	
342.87642	84	
342.90350	80	
346.38889	76	
END IONS

###FS:    #m/z: 412.73099 #charge 1+
###MS: 118
###MSMS: 120
BEGIN IONS
TITLE=Cmpd 89, +MS2(412.7310), 28.0-35.0eV, 2.6min #120
RTINSECONDS=154.17
SCANS=118,120
PEPMASS=412.73099	51874
CHARGE=1+
189.86465	134	
191.86011	280	
196.88574	164	
199.93661	110	
201.93821	88	
211.88337	92	
212.87796	1958	1+
222.95202	892	1+
224.94851	964	1+
229.53676	92	
230.09142	84	
230.82603	110	
230.88724	3450	1+
232.83001	152	
234.84505	88	
234.88295	172	
235.85270	94	
238.79992	90	
238.89100	80	
239.94710	224	
240.96251	456	
242.89488	92	
242.95897	250	
243.95607	106	
245.90285	102	
245.92043	84	
247.39170	92	
248.90071	772	1+
249.15260	84	
249.78518	200	1+
250.83561	114	
250.89643	438	1+
251.01875	86	
252.89699	210	
253.90549	350	
254.09612	88	
254.89406	184	1+
255.44844	98	
255.57013	86	
256.37337	80	
256.40895	118	
257.96034	130	
258.96871	136	
260.96802	150	
261.03445	88	
262.14693	188	
265.85851	116	
265.98178	84	
267.09967	118	
267.78157	348	1+
267.84361	354	1+
269.15123	86	
270.05249	86	
270.80613	98	
271.91841	138	
273.59941	98	
273.79303	156	
273.85637	120	
273.87371	90	
273.91509	154	
273.95690	80	
275.43218	92	
275.85293	326	1+
276.81629	136	
276.85696	196	1+
277.38213	86	
277.81364	80	
277.89624	164	
279.84373	100	
279.89351	564	1+
282.66477	92	
283.76800	88	
283.78779	450	1+
283.98491	156	
284.86235	104	
285.11012	88	
285.84744	822	1+
286.81625	104	
288.80252	80	
289.78787	212	
289.82526	96	
289.93069	114	
290.86713	126	
291.87480	148	
292.13787	98	
292.79990	94	
292.86458	432	1+
292.87966	96	
293.80095	84	
293.86720	298	1+
293.94158	88	
294.03829	82	
295.02269	94	
295.42761	88	
295.92014	386	
296.13633	86	
297.78564	134	
297.84880	106	
297.87660	106	
297.90444	994	1+
298.82242	94	
298.88207	90	
299.78050	240	1+
299.86135	218	
300.82089	86	
301.86374	84	
302.80457	204	1+
303.85638	908	1+
305.85891	150	
306.81629	232	1+
306.89989	80	
308.66651	88	
308.79293	162	
308.87033	182	
310.82330	102	
311.81751	122	
311.87707	178	
312.80654	284	
312.85139	104	1+
312.95104	128	
313.27455	82	
313.80404	194	
313.92977	960	1+
314.81138	108	
315.87859	138	
316.83698	120	
316.92543	92	
317.87346	172	
318.82096	114	
318.93534	1434	1+
319.90937	82	
320.83260	90	
320.86126	286	1+
320.89790	174	1+
320.92011	242	
321.43105	108	
324.03430	86	
325.87534	118	
326.79856	222	
326.87219	906	1+
326.88973	192	1+
327.80578	938	1+
328.87313	148	
329.82026	216	
330.04278	100	
330.81256	1174	1+
330.88665	100	
331.78456	104	
332.04502	140	1+
332.87688	210	
333.17517	82	
333.87789	626	1+
334.10657	82	
334.87933	434	1+
334.95229	342	
336.12293	80	
336.91846	104	
336.94494	5776	1+
337.15014	94	
337.79978	580	1+
339.83419	94	
344.79560	80	
345.81458	210	
345.84542	92	
348.57699	94	
348.83019	116	
349.77153	126	
349.83094	132	
350.17228	84	
350.82158	388	
351.82917	216	
352.84027	126	
354.83490	80	
357.78079	124	
358.87749	156	
359.96303	620	1+
367.55436	98	
370.38658	80	
371.33495	98	
374.71192	80	
392.94577	86	
396.53694	106	
397.85099	88	
398.73587	126	
400.20631	138	
403.86590	134	
409.07564	94	
END IONS

###FS:    #m/z: 359.96215 #charge 1+
###MS: 118
###MSMS: 121
BEGIN IONS
TITLE=Cmpd 90, +MS2(359.9622), 28.0-35.0eV, 2.6min #121
RTINSECONDS=154.942
SCANS=118,121
PEPMASS=359.96215	40108
CHARGE=1+
187.93907	86	
191.10176	104	
192.01428	76	
200.94321	86	
209.94548	136	
210.08936	76	
212.06759	70	
213.08825	72	
221.89776	74	
222.95259	322	
223.89411	120	
223.95930	158	
224.94903	454	1+
225.03285	84	
226.89537	106	
226.94749	1460	1+
228.94113	728	1+
231.64193	82	
232.05330	80	
232.94306	98	
233.82618	92	
234.87308	80	
235.11612	132	
235.83380	80	
239.07307	92	
239.15048	84	
239.79715	72	
240.04841	76	
240.12811	88	
240.83394	324	
240.94182	136	
240.96133	86	
240.98136	84	
241.15858	88	
241.94166	98	
241.99825	80	
242.90250	72	
242.95961	306	
243.50794	76	
244.95778	974	1+
244.97680	104	
246.80859	352	1+
246.95375	644	
247.10212	84	
247.39414	114	
248.80151	612	1+
249.13102	136	
250.83565	90	
250.94795	314	1+
252.10749	120	
252.17150	102	
252.87410	76	
252.96436	72	
253.83531	198	
253.87777	90	
255.07547	72	
256.85941	70	
258.14618	238	
258.44592	82	
258.83277	254	
260.11688	72	
260.97282	106	
261.97404	176	
263.44660	80	
263.83345	86	
264.81337	82	
264.95333	84	
265.81775	120	
266.81193	794	1+
267.62031	82	
267.96982	218	
268.07672	92	
268.84452	120	
269.44130	74	
269.85889	78	
269.96550	90	
270.10105	100	
270.14715	72	
271.12698	90	
273.86351	80	
273.93936	98	
274.11321	70	
275.92662	86	
276.09303	74	
277.80701	172	
277.84807	214	1+
278.79973	148	
279.10161	202	
279.79937	86	
279.89067	98	
279.95224	82	
280.17254	92	
280.79254	944	1+
281.86238	74	
283.98736	136	
284.13469	70	
284.82457	308	1+
287.13298	74	
287.79738	84	
288.10173	72	
288.12236	82	
291.08376	84	
291.11897	78	
292.14656	94	
292.62513	84	
293.12228	98	
293.98158	74	
295.87482	212	1+
296.17964	74	
296.38013	96	
296.80832	336	
297.80097	1676	1+
297.85838	172	1+
298.41967	94	
298.80201	1662	1+
298.84461	90	
299.01159	104	
299.04982	80	
301.07890	78	
301.85723	72	
303.80174	88	
304.81365	90	
306.92343	92	
307.44235	80	
309.79789	184	
309.81403	74	
310.16993	86	
311.20235	72	
311.86745	88	
311.94138	74	
312.70961	88	
313.28290	90	
313.78972	74	
314.81895	356	1+
315.40784	84	
316.81160	542	1+
317.40437	82	
317.81391	324	1+
318.93549	110	
319.82367	366	1+
319.87663	72	
321.28820	70	
321.41376	104	
321.71318	86	
321.87142	84	
322.15586	82	
322.23502	84	
326.16193	182	
328.14495	70	
331.03647	100	
332.79934	80	
333.87517	74	
335.15086	92	
335.53537	80	
336.93826	200	1+
340.19837	90	
341.90472	136	
342.11724	82	
342.65092	92	
345.92289	94	
349.12042	84	
352.43208	98	
352.89801	82	
357.22949	70	
358.18261	106	
360.18763	82	
360.91029	78	
362.20852	76	
363.92338	70	
364.28216	82	
END IONS

###FS:    #m/z: 322.93035 #charge 1+
###MS: 122
###MSMS: 123
BEGIN IONS
TITLE=Cmpd 91, +MS2(322.9304), 28.0-35.0eV, 2.7min #123
RTINSECONDS=158.611
SCANS=122-123
PEPMASS=322.93035	547976
CHARGE=1+
103.35180	112	
188.96363	66	
193.89399	64	
199.10578	78	
201.04098	158	
202.04824	80	
207.12035	80	
209.06540	94	
209.12559	126	
209.94160	88	
210.88409	60	
210.90331	64	
211.08699	60	
211.90314	64	
214.77083	84	
218.02791	80	
218.84084	62	
220.06521	80	
221.06992	82	
221.91400	62	
221.94349	60	
223.96928	66	
224.12579	66	
224.81728	102	
225.87898	72	
225.96580	86	
227.08767	66	
228.92903	72	
230.83969	78	
230.91187	82	
231.11966	130	
232.95756	82	
233.85430	78	
235.82461	72	
236.13754	84	
238.82373	100	
238.88357	68	
239.78927	106	
239.86176	70	
239.90242	66	
240.82266	76	
240.94012	926	1+
241.82365	210	1+
241.84335	68	
242.94211	1836	1+
243.66876	82	
243.82203	290	
244.07516	80	
244.82147	196	
244.93941	336	1+
245.82411	140	
246.97498	364	
247.24683	92	
247.85371	82	
248.03753	64	
248.84198	78	
248.85409	100	
249.84094	68	
249.91080	78	
251.12573	64	
251.15860	88	
253.34885	86	
253.82995	64	
254.10001	78	
255.11603	100	
257.89769	98	
258.58402	104	
258.83142	112	
259.17110	82	
259.82993	64	
260.13449	84	
260.83315	212	
261.15538	80	
261.83151	944	1+
262.86887	76	
263.82923	126	
264.09661	64	
265.90183	72	
266.85781	140	
267.79416	164	
268.17292	72	
268.85258	62	
270.53900	76	
271.13491	76	
271.15538	92	
271.85928	68	
272.84599	128	
273.14240	76	
273.79028	66	
273.86930	66	
274.13979	78	
274.18653	84	
274.85365	70	
275.80935	62	
275.98697	82	
276.81178	70	
276.84643	60	
276.86070	68	
277.06896	74	
277.16520	78	
279.09274	1060	1+
279.38967	104	
279.85180	128	1+
279.93602	60	
280.15984	80	
280.79715	62	
283.85005	62	
283.87150	86	
284.29200	230	
284.85496	76	
284.96506	82	
285.30638	108	
286.29742	66	
286.84608	70	
287.93672	62	
288.40360	96	
289.78373	102	
289.87640	148	
290.66253	78	
290.87786	76	
291.06469	70	
291.43324	96	
291.80784	74	
292.88809	68	
293.80890	70	
294.18105	118	
294.83698	76	
294.86669	72	
294.99710	74	
297.13740	64	
297.80137	64	
299.14115	70	
302.04479	72	
302.12704	76	
305.28035	72	
306.88122	206	1+
307.02247	80	
307.81748	64	
307.88443	286	1+
309.81115	60	
311.20682	70	
315.59527	78	
316.76338	76	
318.46601	92	
318.76634	92	
319.28391	92	
320.15531	142	
321.03953	72	
321.15840	162	
321.35388	84	
323.23667	78	
324.17830	68	
324.37889	72	
324.87231	98	
324.90550	94	
324.99214	64	
325.90440	68	
326.27936	72	
326.66070	78	
END IONS

###FS:    #m/z: 340.94083 #charge 1+
###MS: 122
###MSMS: 124
BEGIN IONS
TITLE=Cmpd 92, +MS2(340.9408), 28.0-35.0eV, 2.7min #124
RTINSECONDS=159.384
SCANS=122,124
PEPMASS=340.94083	226348
CHARGE=1+
72.05737	98	
195.96131	70	
205.95809	106	
208.92682	90	
209.89002	78	
210.88046	72	
210.89254	92	
212.10015	74	
213.88127	122	
215.88670	104	
223.97844	68	
227.83655	130	
227.91349	76	
228.84700	70	
228.94705	102	
230.15678	94	
230.88742	214	
230.94683	66	
231.89141	128	
233.89750	68	
233.94814	84	
235.06350	90	
235.84527	86	
236.04683	78	
238.79818	76	
238.84003	118	
238.88601	100	
239.84644	88	
239.86185	78	
240.12995	78	
240.83698	176	
241.84442	90	
241.96793	92	
242.30390	74	
242.82914	72	
243.01570	70	
243.83569	126	
243.90080	70	
243.94138	70	
245.00479	84	
245.84529	74	
246.07248	74	
246.97300	120	
247.97574	86	
248.90000	128	
249.13494	78	
249.66817	82	
249.89921	138	
250.19267	94	
250.85325	80	
250.89720	100	
250.98354	68	
253.92169	80	
254.84223	86	
254.86989	68	
254.90371	170	
254.92653	80	
254.96354	96	
255.86058	74	
255.95299	66	
256.26925	84	
256.85002	292	1+
257.83444	72	
258.84578	266	
258.97131	132	
259.85360	222	
259.91494	142	
259.95445	84	
260.65566	74	
260.83151	134	
260.85261	194	
261.84713	230	
261.88270	72	
264.01072	68	
264.07698	68	
264.84736	70	
264.88060	86	
265.07936	70	
265.15512	68	
265.84165	74	
265.86361	88	
266.85552	74	
266.94358	68	
267.84534	82	
268.83954	268	
269.84533	144	
270.45808	72	
271.13905	96	
273.81249	84	
274.86193	84	
274.87794	104	
275.00053	80	
276.85622	444	
277.45164	78	
277.86229	250	
277.92660	172	
278.84508	382	
278.96708	68	
279.86288	248	
279.95522	70	
280.81395	108	
280.84491	130	
285.90258	90	
286.85235	74	
287.86814	72	
288.91284	84	
289.88657	70	
290.81547	72	
290.85168	140	
292.40882	80	
292.43776	92	
293.13370	98	
293.42810	82	
294.86548	106	
295.04780	74	
295.17454	78	
295.97224	84	
295.98924	74	
296.85930	132	
298.43841	72	
299.87164	144	
300.92575	72	
302.17315	124	
307.07456	66	
309.06772	68	
311.04412	76	
312.82228	68	
318.14838	76	
318.86714	84	
320.82179	96	
321.15379	76	
322.64958	98	
323.04718	66	
324.80831	84	
325.18029	72	
326.15971	98	
326.75646	94	
329.39436	76	
332.78111	68	
332.80592	66	
335.40270	110	
337.12518	82	
337.18322	74	
337.88771	88	
340.41536	72	
341.30679	92	
344.11872	92	
344.18475	72	
345.49368	82	
345.51425	80	
345.90715	70	
END IONS

###FS:    #m/z: 363.95658 #charge 1+
###MS: 122
###MSMS: 125
BEGIN IONS
TITLE=Cmpd 93, +MS2(363.9566), 28.0-35.0eV, 2.7min #125
RTINSECONDS=160.156
SCANS=122,125
PEPMASS=363.95658	89382
CHARGE=1+
55.63519	100	
121.13591	96	
183.93550	96	
185.86141	194	
189.86497	242	
191.86062	90	
192.85988	132	
205.87135	76	
207.87217	130	
209.94461	292	1+
210.88325	114	
211.86400	80	
211.88257	122	
211.90147	78	
212.87841	532	1+
215.87905	88	
220.98046	108	
224.94937	572	1+
226.94789	1094	1+
227.54127	92	
228.89230	192	
228.94245	1710	1+
229.10351	86	
229.89502	132	
230.61122	96	
230.82955	76	
230.89117	1510	1+
231.79334	78	
232.01510	134	
232.88505	140	
233.56710	86	
235.11627	80	
239.07106	94	
239.14724	76	
240.81756	186	
240.83342	384	1+
240.94206	216	
240.96497	150	
241.94212	250	
241.96058	134	
242.82252	94	
242.91032	82	
242.93877	486	1+
243.01390	76	
243.82087	256	
243.85158	92	
244.82020	186	
244.95754	1308	1+
245.82248	136	
246.81884	80	
246.85662	192	1+
246.95278	1136	1+
247.12601	76	
247.80402	482	1+
248.01395	82	
248.04697	78	
248.80499	344	1+
248.90101	346	1+
250.15378	98	
250.89523	172	
251.80319	88	
252.07838	90	
254.83407	94	
255.85003	86	
256.20046	82	
257.14105	78	
258.04126	100	
258.83295	232	
259.84739	104	
259.94281	88	
260.84284	150	
260.94877	92	
260.96407	288	
261.83006	728	1+
263.41257	80	
264.82002	158	
264.85138	78	
265.08452	112	
265.81999	224	
266.78817	76	
266.81288	988	1+
267.15240	84	
268.81392	154	1+
268.95652	110	
269.14903	88	
269.79433	154	
271.91528	172	
272.93453	132	
274.82129	76	
276.85378	254	
277.25079	76	
278.20679	80	
278.79253	1038	1+
278.85807	104	
279.41217	88	
279.88042	78	
280.79162	818	1+
280.83370	136	
281.12201	140	
281.84811	102	
283.07131	80	
283.78599	106	
283.82800	102	
283.84712	110	
284.78670	132	
284.82254	190	
284.84595	150	
285.82171	238	
285.84713	268	
289.86631	228	
290.85642	180	1+
293.85334	76	
294.83065	76	
294.85239	80	
295.90641	102	
296.40574	86	
296.81250	232	
296.86658	214	
297.80763	250	
298.80415	1730	1+
300.80366	376	1+
300.87440	78	
301.79280	286	1+
301.86178	202	
302.86385	190	
302.95036	84	
303.85841	242	
305.84931	84	
307.87730	100	
308.93399	78	
309.84985	84	
311.20212	94	
311.88684	86	
312.14319	96	
314.39224	84	
316.81700	216	
317.81820	162	
318.80959	274	
318.93899	88	
319.42880	78	
319.82888	90	
319.87233	148	
320.95705	108	
321.82112	186	
323.81381	148	
324.87678	100	
325.10803	152	
326.87123	218	
327.87326	94	
327.89609	94	
328.17693	162	
328.56571	84	
330.38237	114	
330.84756	132	
331.06532	98	
331.88049	128	
333.75182	86	
333.92695	82	
334.90154	86	
336.03952	108	
340.93505	144	
340.95080	90	
342.78973	88	
347.83917	88	
349.12771	114	
355.41468	90	
359.21437	76	
360.70270	88	
362.45389	80	
362.50310	114	
363.20524	92	
365.27631	76	
367.13653	134	
END IONS

###FS:    #m/z: 322.93035 #charge 1+
###MS: 126
###MSMS: 127
BEGIN IONS
TITLE=Cmpd 94, +MS2(322.9304), 28.0-35.0eV, 2.7min #127
RTINSECONDS=163.825
SCANS=126-127
PEPMASS=322.93035	510232
CHARGE=1+
59.89222	70	
199.06594	70	
207.89537	66	
209.09193	76	
209.12408	84	
209.94501	82	
210.89992	74	
213.13670	92	
217.05884	72	
219.89550	68	
220.87646	66	
220.93114	84	
221.04981	86	
222.05510	86	
222.95813	152	
223.95854	140	
224.00632	74	
224.81356	72	
224.96468	82	
226.11708	86	
226.15225	82	
226.83145	166	1+
227.10250	90	
227.86537	78	
227.90240	64	
227.93253	80	
227.95081	76	
228.11247	62	
229.01806	94	
230.83632	140	
231.84557	92	
233.08829	60	
235.04815	126	
235.11238	70	
236.09782	80	
236.95322	98	
237.09144	60	
238.82637	62	
238.98601	76	
239.77437	68	
239.79352	84	
239.90005	74	
240.82678	66	
240.85574	68	
240.90688	64	
240.94122	364	
240.96222	62	
241.00583	60	
241.79784	66	
241.82506	60	
241.94289	382	
242.82142	94	
242.94157	1648	1+
243.82203	246	
244.81814	262	
244.85300	70	
244.93998	396	1+
246.98058	74	
247.06568	108	
247.87118	72	
248.03548	86	
248.84767	174	
249.05720	60	
249.13915	64	
251.10608	62	
251.94551	66	
252.11002	98	
252.82343	66	
253.11275	56	
254.12567	138	
254.81072	62	
254.91091	90	
255.02839	56	
257.79416	68	
257.90534	68	
258.82971	270	
258.84500	120	
259.10170	62	
260.07725	58	
260.18002	84	
260.83154	554	1+
261.11411	60	
261.47305	98	
262.16264	76	
262.35529	94	
264.03362	78	
264.68540	58	
264.84738	66	
264.86115	72	
266.08803	58	
266.85477	182	
267.42168	108	
267.51788	88	
268.95593	72	
270.79554	154	
270.84408	78	
270.90861	60	
271.84911	186	
272.08013	64	
272.13506	68	
272.98625	78	
274.15035	64	
275.16144	92	
275.50563	76	
275.83622	70	
276.04010	64	
276.80776	90	
278.09234	70	
278.84411	80	
279.06027	92	
279.08991	1042	1+
279.16845	68	
280.83219	60	
280.86547	76	
281.91375	80	
282.18434	66	
282.88559	72	
283.06767	76	
284.21313	72	
284.29025	518	1+
284.86975	86	
284.94240	68	
286.45935	84	
288.86702	72	
289.03575	58	
289.15701	90	
289.78378	74	
289.82368	84	
289.87683	74	
290.79004	66	
290.89114	78	
291.95135	66	
292.88810	62	
293.89310	64	
294.18370	76	
296.11937	62	
299.83808	80	
299.87604	66	
301.83144	72	
305.54006	72	
305.80176	62	
305.87904	82	
306.26148	76	
307.80342	66	
313.44179	78	
313.90929	66	
314.76838	56	
318.18112	78	
318.79240	58	
319.61076	104	
319.94452	74	
320.15858	60	
320.76442	74	
324.24652	76	
325.46571	80	
326.25304	66	
END IONS

###FS:    #m/z: 363.95682 #charge 1+
###MS: 126
###MSMS: 128
BEGIN IONS
TITLE=Cmpd 95, +MS2(363.9568), 28.0-35.0eV, 2.8min #128
RTINSECONDS=164.597
SCANS=126,128
PEPMASS=363.95682	85596
CHARGE=1+
180.87410	92	
189.86452	200	
192.86593	78	
200.88742	134	
201.03549	76	
201.87214	98	
206.09308	98	
209.94416	214	
210.11055	78	
210.88483	270	1+
212.01404	102	
212.87797	718	1+
214.89535	152	
218.88438	88	
221.42416	84	
222.95322	356	1+
223.81155	94	
224.12200	88	
224.95300	370	1+
225.93642	74	
226.88587	86	
226.94751	1090	1+
227.88959	72	
227.93560	154	
228.11776	80	
228.84212	100	
228.89336	136	
228.94276	1208	1+
229.89779	132	
230.84687	264	
230.88832	1538	1+
233.06645	74	
235.10855	84	
235.88294	92	
235.90914	78	
236.04604	132	
236.84197	74	
236.90216	88	
238.63673	78	
239.06350	76	
240.81720	162	
240.83831	72	
240.93774	110	
240.96227	144	
241.83340	98	
241.90466	78	
241.94281	120	
242.95293	476	1+
243.82158	140	
244.95775	696	
245.81754	76	
245.83395	112	
245.93663	144	
245.95033	72	
246.95405	682	1+
246.97314	108	
247.81096	78	
248.80569	268	
248.90087	542	
249.80640	128	
250.79919	124	
250.89520	140	
250.96822	86	
251.64534	88	
251.86542	78	
252.13251	72	
253.90688	76	
255.85760	222	1+
258.00785	82	
258.83672	294	1+
258.84911	118	
260.10090	80	
260.97046	202	
261.83089	112	
262.16271	76	
262.83400	168	
263.83834	120	
263.85318	78	
264.81980	286	
264.92964	78	
265.08688	88	
265.81100	1300	1+
266.13414	86	
266.79495	72	
266.81311	1118	1+
268.11880	76	
268.16287	78	
268.95592	80	
269.96750	252	
270.81355	78	
271.86114	150	
271.91968	106	
272.79766	72	
272.93970	88	
275.87273	212	1+
276.80956	206	
276.85968	126	
277.80753	122	
278.12072	76	
278.80234	176	
278.84259	156	
279.02441	100	
279.10180	192	1+
279.79147	884	1+
280.79395	762	1+
281.85944	74	
281.88680	98	
282.79305	160	
283.79589	78	
283.82859	284	
284.79026	406	1+
284.82598	328	
285.16823	86	
285.84374	220	1+
287.01870	116	
288.68740	98	
288.82525	76	
289.01546	76	
289.82970	86	
293.85024	130	
294.86766	108	
294.92554	72	
295.14702	82	
296.80910	586	1+
298.40685	110	
298.80494	1756	1+
299.14324	78	
299.87424	170	
300.80393	506	1+
300.89389	80	
301.79538	178	1+
301.86073	228	
302.85759	352	1+
302.88203	86	
303.86221	222	1+
304.94140	96	
305.41771	84	
306.43551	82	
307.89793	134	
307.92922	72	
309.86362	198	1+
312.92886	96	
313.89635	74	
315.81188	490	1+
316.09747	102	
316.81459	422	1+
318.79964	76	
319.82884	144	
321.82088	656	1+
321.86292	78	
322.66732	94	
322.89664	78	
323.64725	80	
323.80447	80	
325.04949	82	
326.86890	194	
327.90922	78	
331.86593	90	
333.10630	78	
334.36456	72	
335.10570	90	
335.22039	88	
336.94451	372	1+
337.40945	86	
338.11585	88	
340.93942	150	
341.03468	76	
341.17348	78	
346.91258	92	
349.34783	84	
350.10350	76	
353.76346	178	1+
357.22232	80	
360.17615	74	
363.27277	86	
364.09238	84	
365.27401	94	
367.13517	124	
367.25284	76	
368.19463	74	
369.14702	84	
END IONS

###FS:    #m/z: 336.94583 #charge 1+
###MS: 126
###MSMS: 129
BEGIN IONS
TITLE=Cmpd 96, +MS2(336.9458), 28.0-35.0eV, 2.8min #129
RTINSECONDS=165.369
SCANS=126,129
PEPMASS=336.94583	55656
CHARGE=1+
183.86943	114	
188.86770	66	
199.67467	84	
205.06668	78	
207.02851	64	
207.13807	80	
208.88285	150	
210.09803	68	
210.88489	130	
211.94713	202	
212.87702	986	1+
213.93882	78	
214.87372	64	
214.89872	64	
219.88097	72	
221.26163	94	
223.05136	64	
223.83156	72	
223.95794	146	
225.83881	76	
226.12178	126	
226.85153	64	
226.89339	68	
227.95486	84	
229.84194	92	
229.95500	454	
230.85385	74	
230.88712	1812	1+
230.91340	72	
231.11693	96	
231.95241	122	
231.96863	90	
233.82494	124	
233.96143	74	
235.11260	72	
235.95062	68	
236.04690	66	
239.06362	80	
239.92261	92	
240.79668	70	
240.86880	76	
241.84245	440	1+
241.94859	76	
243.04633	70	
243.36050	92	
244.84145	82	
246.15732	74	
246.39617	84	
246.66430	80	
246.90476	180	
246.94762	66	
246.98589	126	
247.97203	96	
248.89980	430	1+
249.12519	88	
249.83147	92	
249.94384	64	
249.95584	262	1+
250.02345	86	
250.15940	70	
250.88809	70	
250.90173	80	
251.84255	126	
251.88503	64	
252.95215	178	1+
252.97002	242	
253.07704	64	
253.90230	382	1+
254.10766	64	
254.96354	84	
255.06980	66	
255.85971	70	
256.85715	90	
257.40684	78	
257.82867	72	
257.84492	692	1+
257.95828	82	
258.84733	606	1+
259.09990	72	
259.53481	86	
259.94075	68	
259.95447	64	
260.14235	92	
260.83436	72	
261.83347	100	
263.98277	78	
264.86666	118	
265.09105	64	
265.87573	90	
267.50583	118	
267.83751	614	1+
268.11280	70	
268.18322	64	
268.83917	474	1+
270.08465	88	
270.80750	86	
270.85836	86	
271.91729	148	
272.83231	70	
273.39816	76	
273.82930	68	
274.86091	120	
275.86354	66	
276.85604	154	
276.87794	70	
277.43915	100	
277.84167	124	
277.86642	202	
278.11050	92	
278.83678	474	
279.83273	218	
280.15385	72	
282.00042	90	
282.88393	68	
285.85391	72	
286.85234	598	1+
286.89389	82	
288.81899	74	
289.01099	98	
289.07567	66	
289.85821	108	
290.00571	66	
290.84556	64	
292.09810	88	
292.62946	84	
292.93838	64	
293.10763	102	
296.90256	66	
297.87881	72	
297.97441	74	
299.91899	66	
300.03791	64	
300.98133	68	
303.18131	72	
303.95802	70	
304.15924	78	
304.86213	106	
304.93947	106	
305.85971	76	
308.17490	84	
308.95549	76	
309.06998	72	
309.87419	64	
310.87300	70	
311.03299	92	
312.92881	84	
313.87415	120	
316.89243	90	
318.17245	72	
320.01511	92	
320.15516	130	
322.87466	72	
329.02205	68	
329.88912	80	
330.40194	100	
330.69001	76	
331.06818	66	
332.81514	88	
336.57550	80	
337.14782	68	
338.17558	74	
342.02855	70	
END IONS

###FS:    #m/z: 322.93025 #charge 1+
###MS: 130
###MSMS: 131
BEGIN IONS
TITLE=Cmpd 97, +MS2(322.9303), 28.0-35.0eV, 2.8min #131
RTINSECONDS=169.042
SCANS=130-131
PEPMASS=322.93025	497616
CHARGE=1+
85.43163	66	
119.44035	64	
188.98750	58	
190.87591	78	
197.86620	150	
197.95531	78	
198.89632	66	
198.96042	58	
199.93830	62	
200.83870	72	
201.04561	100	
202.00313	80	
202.87621	70	
203.04254	86	
203.95537	62	
207.52718	84	
209.12858	66	
209.13984	84	
209.37599	84	
209.87560	78	
210.08907	78	
210.90233	146	
215.88602	78	
218.84802	74	
222.95052	56	
226.13011	94	
226.14852	62	
226.39823	76	
226.87856	78	
227.84314	60	
229.12758	78	
229.84135	246	1+
230.44174	102	
230.89506	72	
231.85897	66	
232.12607	62	
233.03242	60	
234.09300	62	
234.41426	90	
235.84890	122	
236.13566	80	
236.84927	64	
238.02443	90	
238.13033	90	
238.40173	98	
239.93046	58	
240.13369	70	
240.82203	288	
240.94109	810	
240.96720	74	
241.02162	68	
241.94179	394	
242.81405	380	1+
242.94213	1450	1+
243.81665	284	1+
243.85501	256	1+
244.12150	68	
244.93928	660	1+
245.18355	66	
246.97253	74	
247.87894	94	
248.84940	62	
248.86375	56	
249.13114	84	
250.83478	54	
254.16255	98	
254.84012	84	
255.11312	78	
255.57600	72	
256.58787	90	
256.83971	64	
256.89900	74	
258.01380	54	
258.15686	156	
258.83312	360	1+
258.89641	76	
260.09676	68	
260.34058	70	
261.15452	92	
261.82946	766	1+
261.85176	60	
263.97711	100	
264.84715	240	1+
266.87537	96	
266.91807	76	
268.13709	60	
268.59127	56	
268.95805	58	
269.84255	74	
270.83057	78	
271.90607	66	
272.53418	54	
272.85436	102	
274.15600	70	
274.83758	70	
274.90906	92	
275.81343	140	
276.85392	60	
277.79912	72	
277.87945	70	
277.98994	74	
278.92786	66	
279.09154	1038	1+
279.22481	100	
279.80031	82	
281.07795	76	
281.91576	66	
281.93467	58	
282.02507	72	
282.26022	90	
282.86137	74	
282.87981	76	
283.06827	114	
284.29260	452	1+
284.30999	56	
284.85950	68	
285.17226	64	
285.84272	74	
286.87312	56	
287.88049	96	
289.15923	80	
289.86525	76	
290.07865	68	
290.88221	60	
291.86306	80	
292.81860	54	
292.85402	72	
293.30606	70	
294.84756	68	
295.94926	88	
296.85271	136	
297.78401	208	1+
301.12374	68	
301.87436	74	
301.90210	68	
302.14728	70	
302.93546	62	
303.05716	66	
304.83863	84	
305.63199	54	
307.79646	190	
307.89214	116	
309.79389	84	
309.87577	212	1+
309.91943	66	
311.78500	68	
311.85015	64	
311.86741	58	
312.20145	76	
313.80045	92	
314.61458	104	
314.81704	60	
318.17940	58	
318.31082	68	
320.17340	76	
320.22129	68	
321.87873	56	
322.27494	60	
323.88588	86	
326.73855	58	
327.13380	58	
327.28699	86	
328.14070	66	
END IONS

###FS:    #m/z: 363.95643 #charge 1+
###MS: 130
###MSMS: 132
BEGIN IONS
TITLE=Cmpd 98, +MS2(363.9564), 28.0-35.0eV, 2.9min #132
RTINSECONDS=169.814
SCANS=130,132
PEPMASS=363.95643	82164
CHARGE=1+
129.69769	88	
190.86926	104	
191.85691	126	
192.85582	90	
201.12448	80	
205.95130	316	
207.87296	110	
209.94239	346	
210.88474	148	
211.88421	130	
212.84984	72	
212.87900	920	1+
214.89825	202	
215.60495	78	
216.13358	80	
222.45037	90	
222.95110	218	
223.95735	96	
224.94805	290	
225.50270	86	
225.94719	132	
225.95938	104	
226.89893	178	
226.94598	1478	1+
227.92872	194	
228.85459	134	
228.87861	104	
228.89716	208	
228.94140	692	1+
230.83304	152	
230.88887	1038	1+
231.09818	90	
231.62135	82	
231.90727	76	
232.88393	310	1+
233.79594	76	
234.14535	94	
234.87863	168	
236.12439	96	
236.83040	98	
238.08327	76	
238.10593	102	
239.06863	136	
240.00125	114	
240.07284	82	
240.82684	116	
240.96336	388	
242.82278	368	1+
242.94279	268	1+
242.95931	194	
243.00802	92	
243.86618	76	
244.95714	654	
245.01060	74	
245.94850	90	
246.95141	1102	1+
247.80266	558	1+
248.80465	478	1+
248.89845	424	1+
249.88879	74	
250.80135	96	
250.89796	128	
250.96881	82	
253.83449	86	
253.94324	82	
254.07247	90	
258.84800	270	
258.97530	138	
260.82903	626	1+
260.97095	130	
261.49481	82	
261.83176	534	1+
263.83220	118	
264.81959	202	
264.84558	74	
265.81750	168	
266.81130	988	1+
266.85354	100	
267.00213	90	
267.20862	74	
267.97501	138	
268.12885	80	
268.84273	128	
268.95723	142	
269.83792	190	1+
269.85488	80	
269.96894	286	
271.91607	76	
272.08006	114	
272.15087	82	
272.84613	122	1+
273.86935	80	
274.88115	114	
275.41594	118	
276.80732	172	
277.10595	78	
277.80102	106	
277.81466	86	
277.85878	80	
278.50558	88	
278.80060	170	
278.94803	114	
279.79938	160	
279.84505	90	
279.89695	92	
280.79382	474	
280.92692	74	
281.79358	530	1+
281.85715	276	
282.83815	92	
283.12313	86	
283.78494	306	1+
284.55069	90	
284.78813	270	1+
284.82278	844	1+
284.85344	188	1+
285.84363	104	
288.20348	90	
289.82884	162	
290.09737	72	
290.86798	86	
293.12044	154	
293.51653	76	
294.80335	84	
294.85587	78	
294.92784	90	
295.10927	78	
296.72910	76	
296.80987	348	
296.87098	114	
297.39357	72	
297.80072	2106	1+
298.80245	1810	1+
298.84390	100	
299.86778	94	
300.64868	100	
300.79637	322	
301.08111	102	
301.80515	224	
301.86022	464	1+
302.78735	76	
303.80698	122	
303.85373	406	
304.84111	80	
308.84232	122	
310.83839	82	
315.63447	130	
316.81298	680	1+
317.93264	150	1+
321.01770	84	
321.82186	178	
321.86705	134	
322.82195	122	
323.64743	108	
324.90238	100	
325.14276	114	
326.87379	82	
327.13141	86	
329.88003	72	
332.10505	74	
334.87454	76	
335.20501	80	
336.79865	76	
336.94377	190	1+
339.59387	82	
348.78571	74	
350.16294	78	
350.86894	78	
354.71855	78	
356.77420	74	
360.41828	92	
362.75935	80	
364.37588	82	
364.88463	72	
367.13166	92	
367.16804	88	
369.15680	84	
END IONS

###FS:    #m/z: 336.94556 #charge 1+
###MS: 130
###MSMS: 133
BEGIN IONS
TITLE=Cmpd 99, +MS2(336.9456), 28.0-35.0eV, 2.9min #133
RTINSECONDS=170.587
SCANS=130,133
PEPMASS=336.94556	55154
CHARGE=1+
197.96238	78	
205.95040	186	
206.88013	74	
210.03241	76	
210.88141	308	
211.94450	286	
212.87913	1454	1+
213.93669	104	
215.88602	174	
218.61563	92	
219.83917	100	
223.87743	68	
223.95893	112	
224.38489	76	
224.83591	86	
226.95291	66	
227.86529	74	
228.89577	206	1+
230.88783	1276	1+
231.11883	70	
231.94947	144	
231.97656	76	
232.90870	74	
236.88518	78	
237.83680	82	
239.88649	92	
240.23467	92	
240.83710	410	1+
240.85627	66	
241.84178	260	1+
242.64453	88	
243.84140	98	
245.90110	70	
246.04367	70	
246.13014	78	
246.15925	148	
247.96766	78	
247.98699	72	
248.90149	692	1+
250.83087	122	
250.88246	66	
250.95622	88	
251.83077	124	
252.84056	72	
252.92502	70	
252.95394	70	
252.97019	96	
253.51307	72	
253.85835	92	
253.90581	502	
253.92367	72	
254.84417	64	
254.96259	94	
255.04214	74	
255.07366	64	
257.83462	68	
258.84363	408	1+
260.16044	92	
260.82807	66	
261.47118	66	
262.83357	98	
262.88268	92	
262.95626	142	
263.85917	66	
264.01104	70	
264.86024	126	
266.84940	76	
267.84051	818	1+
268.17415	126	
268.79459	66	
268.84321	446	1+
270.03628	68	
271.91670	140	
272.87472	80	
273.83717	82	
273.90427	102	
274.15422	86	
274.85784	84	
274.89065	90	
275.85224	72	
275.87054	66	
275.88691	108	
275.94607	80	
276.10735	74	
276.85690	358	1+
277.23450	70	
277.84416	68	
277.92397	70	
278.84283	96	
278.86599	264	1+
278.88912	72	
279.72221	74	
279.83689	90	
280.10443	74	
280.25466	70	
282.88234	70	
282.98702	66	
283.85519	64	
285.84855	170	
286.09587	94	
286.85023	1002	1+
287.94936	92	
289.16362	78	
290.10600	84	
291.11907	68	
291.85473	76	
291.90121	78	
293.10845	116	
294.11692	74	
294.17750	72	
294.87280	70	
294.92993	64	
294.99293	68	
295.06902	68	
295.86453	150	
296.36349	86	
296.84986	68	
297.88781	86	
298.87458	112	
299.19005	72	
299.82332	90	
299.86998	122	
300.84927	86	
300.93858	84	
300.99161	96	
301.92534	92	
302.88830	76	
304.75066	72	
305.86229	66	
306.11730	68	
307.50917	88	
308.86709	76	
308.88429	86	
309.86649	84	
310.84479	66	
313.03528	100	
317.16107	72	
318.31712	86	
320.16154	86	
322.16493	66	
324.01412	64	
324.89359	114	
325.08479	66	
325.97977	100	
326.15943	66	
329.40321	76	
330.18350	72	
330.69665	70	
332.06023	72	
335.50858	98	
336.14534	76	
336.78487	116	
337.93319	68	
338.00523	84	
338.17657	100	
339.19115	118	
339.90678	198	1+
340.37974	86	
341.04615	74	
341.15502	68	
342.22627	72	
342.28964	100	
342.33065	92	
END IONS

###FS:    #m/z: 340.94073 #charge 1+
###MS: 134
###MSMS: 135
BEGIN IONS
TITLE=Cmpd 100, +MS2(340.9407), 28.0-35.0eV, 2.9min #135
RTINSECONDS=174.267
SCANS=134-135
PEPMASS=340.94073	211892
CHARGE=1+
188.88943	80	
191.11523	106	
192.92895	96	
195.95470	82	
196.88287	142	
197.13039	72	
203.93234	120	
205.94509	100	
212.04812	78	
212.11593	84	
212.88005	290	1+
212.93499	294	1+
213.06665	88	
215.87160	90	
215.88441	82	
217.88035	78	
221.87929	72	
222.11752	88	
226.52359	70	
227.83775	84	
228.01209	72	
228.84405	120	
229.18361	88	
231.40821	90	
231.90358	88	
231.95387	126	
232.83970	72	
232.88443	130	
233.89205	114	
233.94624	114	
237.09687	76	
238.09458	82	
238.85737	78	
239.83332	82	
239.85269	100	
240.83191	156	
240.85638	90	
240.96533	78	
241.84000	486	1+
241.89126	72	
243.82985	124	
246.14388	80	
246.15909	92	
246.39039	86	
246.66429	70	
246.97934	192	
247.97952	92	
248.00824	74	
248.84841	142	
248.90950	90	
249.89773	78	
249.91001	72	
249.96253	276	1+
251.05547	72	
253.16706	70	
255.80755	76	
255.89171	84	
256.00437	80	
256.26144	72	
256.84908	154	
256.86191	162	
256.92533	82	
257.83658	104	
258.84651	710	1+
259.13554	78	
259.85204	406	1+
259.89135	136	
259.95597	220	
260.83087	172	
261.82696	100	
261.86165	372	1+
262.83809	146	
263.88712	72	
263.99083	72	
265.98957	90	
266.06395	74	
266.86000	118	
267.15626	78	
267.83110	70	
267.84714	88	
267.86755	86	
267.91793	78	
267.99597	70	
268.17495	152	
268.84028	376	
269.84289	310	
270.35310	102	
270.41362	70	
270.83430	78	
270.93522	90	
271.86938	72	
272.94427	114	
273.16890	72	
273.68067	104	
273.90767	72	
274.91486	80	
275.80948	74	
275.84007	134	
276.85685	576	
276.87606	186	
277.39821	94	
277.81563	86	
277.86269	358	
278.84401	926	1+
280.94781	78	
282.87326	98	
283.87803	94	
284.13861	72	
286.15783	96	
286.79949	198	1+
288.84846	74	
288.91277	98	
290.15851	70	
290.52857	70	
290.86573	70	
292.13790	88	
292.44052	98	
293.84903	136	
294.20917	78	
294.86504	162	
295.86376	70	
295.88368	84	
296.25778	72	
296.85494	182	
296.87390	112	
297.80847	84	
298.00843	72	
298.89478	72	
299.87531	210	
301.87272	184	
302.84374	74	
302.86323	96	
302.87937	86	
302.92716	70	
303.85703	70	
303.94289	96	
305.91772	76	
307.79824	248	
310.88027	94	
311.85703	70	
314.82365	72	
315.45589	70	
316.87044	84	
317.82637	84	
318.13943	70	
318.86262	86	
319.39796	80	
320.05037	72	
320.61728	98	
325.16902	84	
325.89329	84	
326.13514	70	
328.18331	70	
328.19847	72	
330.14795	74	
333.69350	92	
335.62085	86	
340.09421	74	
342.19889	72	
END IONS

###FS:    #m/z: 336.94621 #charge 1+
###MS: 134
###MSMS: 136
BEGIN IONS
TITLE=Cmpd 101, +MS2(336.9462), 28.0-35.0eV, 2.9min #136
RTINSECONDS=175.039
SCANS=134,136
PEPMASS=336.94621	52486
CHARGE=1+
182.86447	66	
201.90508	80	
205.94814	74	
209.12914	66	
210.88197	104	
211.94447	272	
212.87675	1012	1+
213.89926	74	
213.93984	178	
215.88605	132	
219.89559	82	
221.88313	74	
222.84262	88	
223.95752	136	
223.98044	74	
223.99705	68	
224.83407	88	
225.84769	78	
226.82842	64	
227.89896	72	
228.89273	146	
229.89391	78	
229.95498	284	1+
230.66339	82	
230.88914	1272	1+
231.95142	360	1+
233.82426	72	
233.94622	84	
234.84125	140	
235.11415	72	
235.83031	78	
235.89806	82	
237.05312	72	
237.06764	74	
237.86545	66	
237.93341	70	
238.88162	78	
239.81846	120	
239.84464	70	
240.83490	90	
241.84114	374	1+
243.06356	78	
243.14790	62	
246.66410	80	
246.86122	102	
246.97964	170	1+
247.10430	70	
247.96489	138	
248.90031	444	1+
249.82352	316	1+
249.96156	138	
249.99433	104	
250.95361	98	
251.84207	84	
251.96901	72	
252.03495	84	
252.07213	76	
252.83500	62	
252.90087	516	1+
252.97027	232	
253.83188	88	
253.90372	432	1+
254.84208	76	
254.97076	70	
255.07173	64	
255.15211	68	
255.85538	64	
255.90585	226	1+
256.26771	66	
256.73134	74	
256.85327	64	
257.83825	76	
258.84609	256	
259.01463	80	
259.85324	462	1+
260.13666	72	
260.85741	282	1+
261.12963	84	
261.83653	76	
262.84797	132	
263.82089	74	
264.82943	66	
264.91939	66	
266.85945	76	
267.10434	70	
267.83714	192	
268.84227	176	
269.85013	172	
269.88066	70	
270.83741	82	
271.85353	88	
271.87341	76	
271.91723	76	
272.16089	72	
272.97988	102	
274.64023	84	
274.88275	66	
275.84244	72	
276.85651	298	
277.83598	70	
277.86129	214	
277.92425	76	
278.83716	294	
278.86715	114	
278.89562	94	
279.83847	174	
282.88112	70	
282.90008	70	
283.91889	66	
285.84978	114	
285.86919	66	
285.91539	80	
286.65076	66	
286.85821	296	
287.84669	182	
287.98712	68	
288.84824	208	
288.88142	78	
289.04059	76	
289.82561	84	
289.86034	146	
289.88359	74	
290.38857	68	
291.18173	68	
291.84766	92	
291.99040	82	
293.11464	74	
293.86648	94	
293.92675	106	
294.87500	248	1+
296.11823	80	
298.00816	74	
298.30703	62	
299.87403	140	
300.87405	132	
302.94635	98	
303.20314	68	
304.86024	118	
304.87545	74	
305.86212	76	
305.96718	72	
308.68136	100	
309.86927	92	
309.92318	84	
310.86315	156	
311.81155	76	
311.88290	70	
316.93630	84	
316.97777	72	
318.19864	94	
318.90639	98	
320.16239	66	
321.17124	72	
321.41830	80	
327.90270	80	
328.85918	76	
331.08988	74	
331.53701	70	
333.10144	66	
334.82947	70	
336.94470	68	
337.18058	140	
338.87247	72	
340.20496	62	
END IONS

###FS:    #m/z: 412.73095 #charge 1+
###MS: 134
###MSMS: 137
BEGIN IONS
TITLE=Cmpd 102, +MS2(412.7310), 28.0-35.0eV, 3.0min #137
RTINSECONDS=175.81
SCANS=134,137
PEPMASS=412.73095	49068
CHARGE=1+
64.48910	80	
189.86204	120	
190.86393	82	
191.85750	180	
196.88107	308	1+
205.94859	92	
209.86951	136	
212.87755	1292	1+
220.95862	80	
222.95178	288	1+
223.08092	86	
224.94822	1010	1+
225.87531	92	
227.10606	100	
230.88864	2074	1+
232.82925	182	1+
232.88599	982	1+
234.88325	496	
235.95000	146	
236.88632	108	
238.97098	180	
239.79244	160	
239.94837	154	
240.96466	348	
241.96254	186	
242.95985	284	
245.44916	116	
245.93154	222	1+
246.38861	98	
248.89747	1032	1+
251.87240	140	1+
251.90251	98	
252.89263	96	
253.90544	266	
257.62754	106	
257.80206	96	
257.95811	112	
258.15134	88	
258.97672	234	
260.19787	80	
260.83092	88	
260.97066	416	1+
261.88024	84	
263.97721	122	
266.00979	82	
266.07189	94	
267.10799	88	
267.15453	92	
267.78496	104	
267.84508	148	
267.97003	84	
268.00023	92	
268.12737	148	
268.80404	128	
268.85995	124	
268.93178	92	
269.89229	98	
269.90596	128	
270.41992	108	
270.86409	114	
270.90448	226	1+
271.82670	118	
271.88085	82	
271.96483	90	
273.80452	82	
273.85777	108	
275.85606	150	
276.92191	82	
277.65815	92	
278.05854	82	
279.89275	712	
281.98387	94	
282.80578	98	
282.90438	102	
284.30850	94	
284.79096	108	
284.82428	84	
285.79052	124	
285.84657	552	1+
286.81156	112	
287.18093	80	
288.71439	82	
289.00895	92	
289.89313	168	
290.13283	86	
290.26082	82	
290.85446	100	
290.86994	90	
292.78635	128	
293.81320	84	
295.91553	260	1+
296.99184	88	
297.90462	800	1+
298.21250	84	
298.26464	80	
298.80174	178	1+
298.82718	84	
299.78251	164	
299.86745	126	
300.78495	86	
301.80982	148	
301.98940	100	
302.79342	114	
303.81606	104	
303.85560	1202	1+
304.06708	90	
304.79906	98	
306.87854	80	
306.90435	88	
307.80455	136	
307.86443	80	
308.43996	92	
308.79944	96	
308.83476	258	1+
308.86697	468	1+
309.79552	80	
310.81138	242	1+
311.61593	90	
311.80059	388	1+
311.90210	106	
311.93507	128	
312.80518	332	1+
313.92741	370	1+
314.85517	100	
315.88988	80	
316.82691	86	
316.87319	190	1+
316.93981	80	
318.82750	250	
318.93546	1978	1+
319.80421	124	
320.89238	96	
320.92698	258	1+
321.12309	86	
321.62055	110	
321.80480	110	
321.85933	494	1+
322.51085	80	
324.57366	98	
325.82160	148	
326.80199	832	1+
326.84820	256	1+
326.87121	1008	1+
327.08365	110	
327.80707	448	1+
328.82404	184	
328.87446	146	
330.81242	674	1+
330.88652	80	
331.83289	92	
332.87089	232	1+
332.91808	88	
334.15560	128	
334.84170	130	
334.94787	222	
335.79656	90	
336.17326	84	
336.94504	5124	1+
337.80124	234	1+
337.82759	122	
339.79984	222	
341.70860	104	
344.85024	136	
345.81852	432	1+
346.88034	88	
348.79877	86	
349.81769	98	
350.39278	80	
350.82424	312	1+
350.87582	118	
353.82285	170	1+
354.04774	82	
354.95848	138	
359.96238	548	1+
365.79685	92	
368.84749	82	
371.76802	84	
372.78311	96	
373.91889	102	
374.34649	84	
375.18024	94	
377.18585	86	
384.91575	82	
387.69886	84	
389.38788	106	
394.06874	80	
400.20900	140	
413.19856	94	
416.51232	80	
END IONS

###FS:    #m/z: 340.94091 #charge 1+
###MS: 138
###MSMS: 139
BEGIN IONS
TITLE=Cmpd 103, +MS2(340.9409), 28.0-35.0eV, 3.0min #139
RTINSECONDS=179.474
SCANS=138-139
PEPMASS=340.94091	197964
CHARGE=1+
94.74429	100	
192.92910	82	
194.92297	66	
196.02504	64	
196.11267	60	
196.91849	80	
198.88928	80	
208.03864	80	
209.94676	76	
210.93794	78	
212.87518	442	1+
212.89649	76	
213.87921	282	1+
213.93766	88	
215.88891	264	
218.89250	94	
222.09890	100	
222.95457	80	
223.82819	66	
223.88498	66	
224.84231	74	
224.93324	68	
225.12137	82	
226.89570	104	
228.93709	68	
228.95512	90	
230.88914	306	
231.82711	78	
231.88429	156	
231.95201	130	
233.90121	86	
233.94719	126	
235.89589	68	
235.94890	66	
236.89664	86	
239.07316	72	
239.84279	76	
239.86354	72	
240.22856	128	
240.25619	96	
240.85013	122	
240.88199	68	
241.84568	224	
242.00790	78	
242.83501	366	1+
244.13088	164	
245.59683	84	
246.66420	90	
246.83029	64	
246.85814	64	
246.94686	112	
247.41328	62	
248.89988	338	1+
250.13032	86	
250.88817	74	
251.84613	84	
251.95909	68	
252.11123	90	
253.90615	230	1+
255.02475	76	
256.84922	338	1+
256.86883	74	
257.94253	104	
258.84629	852	1+
258.88093	70	
259.67715	96	
259.87315	62	
259.95828	72	
260.50886	86	
260.65968	106	
260.83278	370	
260.85647	130	
261.08646	78	
261.22101	80	
261.83708	164	
261.89421	66	
263.86295	62	
264.87177	86	
264.90522	96	
267.82521	68	
267.85961	76	
268.84242	400	1+
268.91757	92	
270.83425	306	1+
271.36347	86	
272.11884	64	
272.82600	62	
272.93458	68	
273.14449	66	
273.80234	72	
275.81499	68	
275.85367	202	
276.85302	242	
277.86103	346	
277.88095	92	
278.84902	668	1+
280.15352	62	
281.04523	66	
281.84363	66	
282.85686	68	
282.88272	68	
284.86142	116	
285.18930	72	
287.01656	76	
287.80982	82	
290.82346	88	
291.80676	66	
291.93233	92	
293.84677	94	
293.87221	70	
295.33064	74	
295.84762	176	1+
295.95339	66	
296.40564	80	
297.18189	78	
297.88950	72	
298.27544	76	
298.30493	158	
300.23161	94	
301.17928	88	
302.85659	74	
302.88841	78	
302.94410	70	
303.94508	76	
304.88495	104	
305.03134	74	
305.14486	80	
306.19065	64	
306.90645	76	
307.79557	84	
308.87804	100	
311.88023	64	
313.97212	68	
314.82181	76	
314.88251	64	
315.35375	72	
315.43424	98	
315.69155	102	
316.00831	62	
317.41073	98	
318.19233	64	
318.94185	88	
320.01749	66	
320.57992	98	
323.17906	62	
323.88792	72	
324.88997	140	
325.90701	70	
329.01556	72	
330.65886	84	
330.81739	84	
331.76049	66	
334.03448	68	
335.97195	76	
337.15899	70	
338.06134	72	
339.17374	72	
339.81133	82	
341.17285	86	
345.19255	70	
345.93696	88	
END IONS

###FS:    #m/z: 412.73068 #charge 1+
###MS: 138
###MSMS: 140
BEGIN IONS
TITLE=Cmpd 104, +MS2(412.7307), 28.0-35.0eV, 3.0min #140
RTINSECONDS=180.247
SCANS=138,140
PEPMASS=412.73068	48668
CHARGE=1+
91.73402	94	
196.88207	138	
199.97824	82	
207.86990	132	
211.95973	138	
212.87918	1900	1+
222.95058	396	
224.94791	982	1+
227.89155	80	
230.84935	140	
230.88599	3124	1+
234.84681	80	
234.88184	462	1+
234.98412	78	
235.95297	136	
237.94115	404	1+
240.79838	84	
240.96448	320	
241.89706	144	
241.96114	222	
242.96015	630	
243.81064	90	
244.13838	122	
246.97604	146	
248.90189	286	
249.90277	218	
250.89399	216	
252.87216	86	
252.89985	326	1+
253.90295	212	1+
254.11345	76	
255.88618	84	
257.80121	184	1+
257.96695	494	1+
259.87342	94	
262.15037	98	
265.43315	86	
266.47036	98	
266.80360	82	
266.98024	112	
267.84033	260	1+
268.86311	78	
269.86077	178	
270.86271	80	
270.88044	88	
271.91833	130	
272.85755	92	
272.96194	90	
273.42457	92	
273.85234	194	1+
273.91092	160	
274.79705	76	
275.85505	202	1+
276.81285	118	
276.91596	120	
276.95666	114	
277.83538	132	
278.84414	78	
279.80118	220	1+
279.89210	812	1+
280.10885	112	
280.84872	76	
281.84973	272	
281.98786	98	
282.02099	88	
283.87803	76	
283.98545	148	
284.80445	162	1+
284.84345	496	1+
289.78863	160	
289.88929	124	
290.12878	80	
290.79955	88	
290.84046	228	1+
290.86354	110	
290.88915	76	
292.12752	82	
292.86361	100	
293.87637	80	
295.91806	326	1+
296.04866	94	
296.83750	86	
297.49126	96	
297.78984	104	
297.90407	796	1+
298.80482	90	
298.82458	92	
299.78268	284	
299.86655	152	
300.11561	86	
300.78698	132	
301.95953	134	
302.91095	120	
303.85519	1452	1+
303.91325	82	
304.80580	248	1+
305.01853	78	
305.86231	126	
306.86994	150	
307.79889	246	
308.86532	536	1+
310.42068	80	
311.87345	276	1+
312.80240	430	1+
313.85404	76	
313.92967	464	
314.85392	224	1+
316.94508	262	1+
317.78717	114	
318.82701	108	
318.93400	1454	1+
319.83869	94	
320.92691	374	1+
321.86881	560	1+
323.22353	118	
323.61623	106	
324.29711	78	
325.81406	142	
326.79691	198	
326.82088	122	
326.87235	1114	1+
327.07409	112	
327.80708	944	1+
327.92644	92	
328.82283	160	
329.86662	78	
330.81704	648	1+
330.87622	80	
332.84497	134	
332.88028	146	
333.42219	76	
333.88760	86	
334.21628	82	
334.84758	130	
334.87740	270	
334.89732	202	1+
334.95074	178	
334.98496	192	1+
335.79631	112	
335.83230	78	
336.94454	5314	1+
337.34856	88	
337.80229	572	1+
338.78362	80	
339.79787	76	
340.81041	76	
340.85961	86	
343.01952	88	
344.15772	86	
345.81558	226	1+
346.40046	86	
346.83490	116	
347.78457	200	1+
347.81508	132	
348.84262	84	
349.76462	166	1+
350.83049	112	
351.82649	118	
352.43691	82	
352.83782	180	1+
352.86972	104	
354.95204	78	
355.92252	86	
356.55913	92	
357.64265	94	
358.87535	116	
359.76242	128	
359.95900	292	
360.73548	80	
361.96296	112	
362.75070	92	
367.82481	78	
368.82475	102	
369.91189	92	
372.23721	100	
373.83074	78	
373.87106	90	
380.83606	98	
382.21998	82	
385.81232	78	
388.79931	82	
390.21700	80	
398.95639	80	
400.22299	88	
403.22546	86	
405.10160	84	
408.14481	82	
410.37525	158	
411.23401	76	
416.23421	90	
END IONS

###FS:    #m/z: 359.96205 #charge 1+
###MS: 138
###MSMS: 141
BEGIN IONS
TITLE=Cmpd 105, +MS2(359.9620), 28.0-35.0eV, 3.1min #141
RTINSECONDS=181.019
SCANS=138,141
PEPMASS=359.96205	39816
CHARGE=1+
91.95628	98	
196.02325	74	
197.95858	76	
199.87591	86	
207.95536	80	
209.94424	418	
211.15307	84	
217.09854	80	
222.95185	254	
223.94905	170	
224.94882	464	1+
226.15213	90	
226.89293	150	
226.94872	1410	1+
226.96991	204	
227.88632	110	
227.93416	88	
228.94205	1260	
230.06676	82	
230.11413	78	
232.00823	106	
232.82292	90	
233.08959	146	
233.96327	88	
236.86640	72	
239.78751	72	
240.82995	144	
240.94109	132	
240.96094	234	
241.78459	74	
241.94057	80	
241.96697	124	
242.95769	520	1+
244.13660	78	
244.38997	72	
244.84241	226	1+
244.95586	846	
246.81015	116	
246.95282	708	1+
248.80781	250	
249.13411	128	
249.80171	134	
250.93837	102	
251.07052	132	
252.07420	80	
252.95527	206	
253.08771	106	
253.87881	70	
254.10953	72	
254.92463	96	
257.08387	78	
257.15922	124	
258.06389	76	
258.83251	180	
259.80002	158	
260.51282	96	
260.84913	144	
260.97015	236	1+
261.83468	88	
263.07189	94	
263.83532	72	
263.98932	100	
264.81852	154	
264.83210	286	1+
264.90159	74	
265.08937	72	
265.12125	82	
266.81122	814	1+
266.86564	88	
267.97016	126	
268.09280	72	
269.85292	70	
271.84538	106	
271.88556	76	
272.86867	76	
273.96526	138	
275.61172	88	
275.97363	76	
276.85791	106	
277.86061	78	
278.79830	194	
279.10052	72	
279.96061	86	
280.10827	94	
280.79261	1422	1+
280.83176	80	
281.11999	88	
281.86420	98	
282.10807	136	
283.98540	78	
284.82588	398	1+
285.86745	82	
290.86111	80	
291.78528	168	
292.09613	76	
292.17567	72	
293.87882	82	
294.00260	80	
294.11440	74	
294.86638	132	
295.01833	74	
295.16598	78	
296.80681	312	
296.83693	88	
297.43586	110	
297.80998	136	
297.97462	96	
298.80487	1090	1+
298.88037	72	
299.14315	72	
299.38971	88	
299.75530	78	
299.90625	72	
300.46220	82	
300.96411	88	
301.07491	80	
301.98312	82	
304.00705	80	
304.85551	74	
304.87579	130	
307.82753	120	
309.12300	124	
309.14377	84	
309.89309	96	
310.13509	84	
310.88379	72	
311.79828	80	
313.10267	74	
313.82014	188	1+
313.87543	142	
315.92274	74	
316.81469	466	1+
317.61645	74	
318.81879	80	
318.93519	152	
319.81175	204	1+
320.06589	116	
321.86260	76	
322.82329	140	
323.01872	124	
323.42238	88	
325.89110	88	
326.16257	166	
326.77631	78	
327.89597	72	
331.15703	74	
333.92469	72	
334.04129	92	
334.88164	70	
336.94643	108	
337.11368	176	1+
337.91471	84	
339.09425	72	
342.15116	74	
343.67678	114	
347.22609	72	
348.00244	76	
349.12536	168	
351.98071	82	
352.19036	80	
356.41068	82	
358.20257	74	
360.67245	74	
361.20220	126	
364.85438	86	
END IONS

###FS:    #m/z: 322.93039 #charge 1+
###MS: 142
###MSMS: 143
BEGIN IONS
TITLE=Cmpd 106, +MS2(322.9304), 28.0-35.0eV, 3.1min #143
RTINSECONDS=184.673
SCANS=142-143
PEPMASS=322.93039	576278
CHARGE=1+
149.37135	68	
181.86306	96	
185.92423	54	
190.02677	56	
192.89485	56	
200.83686	58	
201.04396	150	
202.03778	68	
204.11127	68	
205.94971	124	
207.13142	70	
209.13215	74	
209.94489	62	
209.96094	52	
210.83234	60	
212.83004	78	
212.89477	58	
215.03197	58	
217.16199	72	
217.88100	66	
219.08817	70	
221.96537	78	
224.14573	72	
226.10052	74	
226.84128	66	
227.37638	82	
228.18444	52	
228.91218	102	
230.83773	140	
230.89490	84	
231.12002	90	
232.88833	86	
232.98372	72	
233.91629	78	
235.33610	82	
237.01191	66	
238.90459	76	
239.05414	74	
239.08286	64	
239.85629	52	
240.82218	66	
240.84036	76	
240.94073	604	
240.96182	72	
241.82284	348	1+
241.93903	1848	1+
242.87261	54	
242.94133	1312	1+
243.08768	78	
244.12543	60	
244.82195	386	1+
244.85750	84	
244.94086	594	1+
245.82568	282	1+
246.02468	76	
246.98291	82	
247.85618	140	1+
248.19998	84	
248.95691	58	
248.99742	72	
249.85253	108	
249.96746	66	
252.08577	70	
252.10513	50	
252.82157	74	
254.12138	88	
254.90664	122	
255.10687	54	
255.51709	78	
255.79156	52	
256.10401	74	
256.91509	60	
257.11114	72	
257.80192	86	
257.83822	74	
258.80361	56	
258.83063	334	
259.84542	84	
260.33276	74	
260.83213	50	
260.91378	78	
261.84024	70	
261.89206	78	
262.55225	112	
262.83359	262	
262.86013	78	
263.64761	94	
263.82916	138	
263.98282	78	
264.03070	72	
265.06120	84	
265.08944	82	
266.04593	72	
267.86544	70	
267.97577	66	
268.08869	60	
269.17520	80	
270.51867	90	
270.79967	78	
271.84936	76	
272.06781	76	
272.13507	72	
273.78196	66	
273.98750	84	
275.18171	62	
277.08542	64	
277.82598	90	
279.09109	640	1+
279.98551	64	
281.85997	56	
283.11470	80	
283.80963	72	
283.90895	78	
284.29219	362	1+
284.85882	172	
285.79697	58	
286.11484	66	
286.85948	152	
289.05911	74	
289.87601	66	
290.80877	72	
291.10662	66	
291.15061	62	
292.91725	94	
293.82812	70	
293.84885	84	
294.07419	58	
294.84955	82	
295.21648	78	
296.12855	52	
296.80300	66	
297.12697	74	
298.82703	72	
298.93724	104	
299.53186	88	
299.78074	100	
299.84243	70	
302.94220	62	
304.01574	54	
304.37963	60	
305.80827	64	
306.88314	170	1+
311.90434	82	
312.80100	66	
312.86565	66	
314.44688	88	
314.80397	66	
319.32333	54	
319.92716	60	
320.15668	136	
320.21074	72	
321.17781	62	
321.21792	52	
322.15822	74	
323.76873	54	
324.12504	64	
325.32409	60	
325.90235	54	
328.10298	80	
328.26520	68	
END IONS

###FS:    #m/z: 340.94083 #charge 1+
###MS: 142
###MSMS: 144
BEGIN IONS
TITLE=Cmpd 107, +MS2(340.9408), 28.0-35.0eV, 3.1min #144
RTINSECONDS=185.445
SCANS=142,144
PEPMASS=340.94083	247072
CHARGE=1+
57.96175	62	
95.19083	66	
209.87940	88	
211.84067	96	
211.94607	62	
212.88046	140	
212.89286	106	
213.89715	68	
217.88189	62	
222.15022	94	
223.82419	104	
226.94540	70	
228.93999	164	
230.88851	230	
231.43643	82	
231.89211	524	1+
231.94856	70	
233.00070	74	
235.03489	78	
235.88663	70	
236.02800	84	
238.83901	62	
238.85377	150	
238.88700	70	
239.84442	160	
239.89126	288	1+
239.97765	62	
240.23083	148	
240.83538	116	
240.96019	72	
241.23517	62	
241.81681	70	
241.84376	258	
242.82225	106	
242.84460	150	
242.91783	82	
243.83785	86	
243.84789	104	
244.12906	72	
244.95271	78	
245.84537	140	
246.98057	68	
249.13146	64	
249.90317	96	
249.99063	64	
251.90472	72	
251.92791	74	
252.06621	74	
254.83254	92	
254.90966	132	
255.96697	74	
256.91246	66	
257.41262	90	
257.83239	74	
257.87397	70	
258.08682	100	
258.34327	96	
258.80513	68	
258.84235	808	1+
258.94561	78	
258.97905	76	
259.16902	82	
260.03953	92	
260.69915	114	
260.86068	108	
260.95569	82	
261.83821	136	
261.91388	70	
262.88259	76	
264.86531	72	
268.84244	206	
269.52995	66	
269.79630	92	
270.82449	116	
270.93105	80	
271.87751	72	
272.98209	86	
273.69059	88	
274.14177	92	
274.83551	72	
274.85799	72	
275.79514	64	
275.81970	76	
275.84235	84	
275.86458	84	
276.81479	62	
276.85526	444	
277.65264	64	
277.87143	280	
277.93230	86	
278.03514	62	
278.84813	210	
278.92039	78	
278.97528	70	
279.00451	92	
279.83724	66	
279.85290	196	
280.84782	72	
280.90844	94	
281.05674	80	
281.57991	80	
281.86215	66	
282.88188	64	
283.86354	64	
284.13855	84	
284.81157	66	
284.87585	76	
285.15796	72	
285.97107	72	
290.53481	106	
290.85726	70	
292.42994	108	
292.88344	76	
293.80054	78	
294.15415	72	
294.17971	66	
294.86846	98	
295.87334	98	
296.36368	92	
297.37455	82	
297.87666	136	
298.87850	162	
299.01360	88	
299.87517	274	1+
299.91888	82	
300.15507	66	
301.26216	72	
302.85642	64	
303.14701	66	
303.48263	104	
304.16572	98	
304.44006	80	
305.44515	66	
306.89577	66	
307.88904	84	
309.02455	72	
311.82402	76	
313.10502	92	
317.17890	78	
317.42839	76	
318.19020	94	
320.16191	118	
321.82757	66	
323.88598	72	
325.21123	94	
329.14020	74	
329.17391	76	
329.87106	68	
335.20939	78	
336.88644	80	
338.27150	88	
341.28427	86	
341.90136	76	
343.90268	80	
END IONS

###FS:    #m/z: 363.95692 #charge 1+
###MS: 142
###MSMS: 145
BEGIN IONS
TITLE=Cmpd 108, +MS2(363.9569), 28.0-35.0eV, 3.1min #145
RTINSECONDS=186.217
SCANS=142,145
PEPMASS=363.95692	93316
CHARGE=1+
189.86446	76	
190.86573	80	
191.85606	148	
201.11866	112	
206.94918	74	
207.87729	74	
209.94401	318	
212.87873	460	1+
213.83096	92	
214.89459	236	
222.94966	482	1+
224.94943	568	1+
224.98606	82	
225.88310	174	
226.94836	1184	1+
227.93532	160	
228.81756	90	
228.89277	220	
228.94198	1058	1+
230.80147	76	
230.84445	82	
230.88889	1356	1+
232.88489	74	
233.03757	76	
235.87910	92	
238.84341	80	
240.81837	114	
240.96261	392	
241.82349	172	
241.83791	94	
241.94094	88	
242.82708	120	
242.94312	416	1+
243.81837	448	1+
243.96286	76	
244.93541	78	
244.95757	690	1+
245.04884	86	
245.10686	76	
245.94076	120	
246.95341	802	
246.97610	178	
248.80338	844	
248.90160	308	
249.90307	168	
250.80320	120	
250.81315	102	
250.89030	94	
251.06917	160	
251.86235	106	
252.18321	82	
252.89535	78	
253.90702	186	
254.87357	78	
256.90459	86	
258.83675	140	
258.90043	78	
259.83437	236	
260.83397	178	
260.96924	146	
261.13759	86	
261.82984	168	
262.82962	682	1+
263.84777	106	
263.86914	72	
263.97676	80	
264.79366	84	
265.82274	126	
266.81290	766	1+
267.18473	76	
267.76479	80	
268.81604	200	
268.96864	92	
269.84674	80	
270.80341	148	
270.84294	102	
271.87089	108	
276.80429	464	1+
276.85423	104	
277.85985	94	
278.85133	84	
278.92486	96	
279.10427	182	
279.79829	212	
279.84445	82	
279.95299	90	
280.79289	970	1+
280.84686	124	
280.92708	98	
281.85604	72	
282.78486	126	
282.84531	122	
283.07591	90	
283.82713	88	
283.86025	266	1+
284.79287	96	
284.82525	214	
285.82527	212	
286.61332	76	
286.79003	116	
286.81348	138	
287.95347	78	
288.63132	96	
288.81949	90	
289.87229	108	
292.87948	80	
294.92749	86	
295.81008	86	
295.92485	110	
296.17566	76	
296.81161	142	
297.80697	224	
297.82202	76	
298.80486	950	
299.80371	910	1+
301.80351	172	
301.86185	262	
302.81360	120	
302.86467	118	
302.88853	72	
303.85748	240	
304.80011	72	
305.88176	118	
306.11549	88	
307.87843	106	
308.81884	108	
309.87327	128	
310.04900	76	
311.20418	86	
313.41471	82	
314.81980	166	
314.99345	72	
315.81229	452	1+
316.15921	88	
316.94729	84	
317.91427	78	
318.02382	74	
318.81480	80	
319.81319	116	
320.14110	80	
321.81741	424	1+
321.86882	228	
322.14964	102	
323.24326	74	
323.80634	76	
324.82356	112	
324.89930	76	
325.98121	80	
330.69012	84	
330.89800	90	
336.95126	184	
337.04413	88	
337.15449	76	
337.93965	90	
339.84520	78	
341.94229	88	
342.90104	96	
346.81882	78	
349.11839	84	
349.22856	72	
349.76110	76	
354.42210	78	
358.18420	84	
358.28400	78	
363.20698	88	
363.88363	72	
365.06980	82	
END IONS

###FS:    #m/z: 322.93045 #charge 1+
###MS: 146
###MSMS: 147
BEGIN IONS
TITLE=Cmpd 109, +MS2(322.9304), 28.0-35.0eV, 3.2min #147
RTINSECONDS=189.875
SCANS=146-147
PEPMASS=322.93045	458854
CHARGE=1+
189.86440	64	
189.92548	80	
194.99331	62	
195.12191	68	
202.05336	88	
204.16242	72	
205.94532	80	
207.97131	62	
210.03228	78	
212.12116	84	
212.87114	62	
213.56496	56	
216.88865	80	
217.02789	56	
218.84825	62	
221.78607	90	
221.94241	58	
223.89236	90	
223.95816	356	1+
225.12863	76	
226.84185	156	
227.10176	124	
228.14720	82	
228.60744	82	
228.81391	78	
228.84339	70	
230.71021	76	
230.84832	56	
230.90278	62	
234.64915	96	
234.91972	58	
236.06583	64	
236.16197	72	
236.82974	58	
236.89506	66	
237.00451	86	
237.05368	62	
237.92399	70	
238.98977	102	
240.08226	68	
240.10704	80	
240.82215	270	
240.91923	92	
240.94130	468	
241.82038	132	
241.84360	62	
241.94054	394	
242.82542	110	
242.84543	72	
242.94157	1106	1+
242.96401	78	
243.82134	480	1+
244.05414	90	
244.50528	86	
244.85226	100	
244.93966	158	
245.89363	80	
246.12842	58	
246.16309	72	
246.85128	188	1+
246.97759	238	
247.24118	94	
250.99118	72	
251.86398	76	
251.96897	74	
252.82325	82	
252.87833	136	
252.94808	68	
253.09025	92	
254.06475	88	
254.84613	72	
255.91167	78	
256.65091	90	
256.90256	68	
256.93214	64	
257.80103	60	
258.80548	58	
258.83481	358	1+
258.84875	74	
259.13558	64	
260.83434	166	
261.03042	76	
261.83321	120	
262.80616	64	
262.83170	412	1+
263.00797	72	
263.83107	250	1+
264.07451	56	
264.87353	90	
265.43340	118	
265.87182	60	
266.80327	86	
266.85350	140	
267.87749	74	
268.82565	102	
269.34450	76	
270.12531	82	
270.41358	82	
271.84728	110	
271.86063	116	
272.00901	62	
272.11853	78	
272.85010	60	
273.13631	72	
274.14995	126	
275.98930	66	
276.80346	58	
277.24476	72	
279.09221	792	1+
279.84984	68	
280.86746	58	
280.96655	62	
282.21287	70	
282.87122	82	
283.07995	66	
283.86540	58	
284.03708	72	
284.12406	62	
284.28978	184	
284.79278	72	
285.84653	58	
288.19104	62	
288.91553	86	
289.15908	64	
289.80692	70	
290.87411	70	
291.80863	78	
294.87299	86	
295.86477	68	
296.12238	60	
296.91535	72	
297.13130	58	
298.26697	72	
300.07649	60	
300.82333	90	
301.86588	72	
302.14720	72	
302.90387	60	
306.02917	74	
307.99366	58	
308.97984	70	
310.01400	80	
310.04221	86	
311.87608	58	
312.94181	84	
313.77422	72	
316.87325	70	
319.14071	92	
320.16230	64	
321.41570	88	
322.48248	56	
322.89680	92	
323.04924	72	
323.14396	68	
324.20470	66	
324.89513	114	
328.04937	66	
328.17387	76	
END IONS

###FS:    #m/z: 363.95671 #charge 1+
###MS: 146
###MSMS: 148
BEGIN IONS
TITLE=Cmpd 110, +MS2(363.9567), 28.0-35.0eV, 3.2min #148
RTINSECONDS=190.656
SCANS=146,148
PEPMASS=363.95671	75846
CHARGE=1+
179.13924	78	
189.86193	146	
191.86294	74	
193.93476	80	
196.88701	150	
207.87437	158	
207.94649	72	
208.83993	72	
208.97499	70	
209.05303	70	
210.88300	78	
211.86221	94	
212.88062	678	1+
222.86258	76	
222.95183	162	
223.94941	98	
224.94940	430	1+
226.12487	88	
226.94736	1118	1+
227.78574	114	
227.93585	84	
228.89738	276	
228.94139	1254	1+
230.83350	78	
230.88936	1284	1+
232.88592	250	1+
233.61187	72	
234.88377	110	
235.11658	140	
235.85283	78	
237.13100	72	
238.96425	126	
239.13025	72	
239.89210	78	
240.83848	146	
240.94033	144	
240.96390	272	
241.83451	102	
241.94000	486	1+
241.96344	196	
242.82039	110	
242.96351	124	
243.81933	144	
244.82057	462	1+
244.95773	552	1+
245.94276	130	
246.85887	90	
246.95706	396	1+
247.80150	78	
248.80225	672	1+
248.84767	122	
248.90061	860	
248.97775	70	
250.89358	212	
251.79926	84	
252.04912	78	
252.11205	86	
253.90380	190	
254.05102	78	
255.90189	84	
258.14400	70	
258.83286	506	1+
258.84586	130	
258.94772	74	
258.97441	122	
259.67126	80	
260.83326	198	
260.97561	180	1+
261.82844	146	
262.43108	78	
262.82712	390	1+
264.81737	224	1+
265.09124	80	
265.86365	118	
265.97181	86	
266.78732	88	
266.81485	478	
266.85358	118	
267.79329	124	
267.81694	260	
267.97545	244	
268.80846	108	
268.84269	232	1+
269.80823	76	
269.96840	158	
270.81170	72	
270.82973	86	
270.97137	114	
271.86328	106	
274.14211	72	
275.31435	100	
276.80839	124	
278.08581	90	
278.14319	110	
278.80266	242	
278.84970	90	
279.79877	186	
280.79378	1176	1+
280.82104	136	
281.54303	100	
281.83770	92	
281.86164	210	
282.03762	70	
282.78969	484	1+
283.84980	210	
284.09094	74	
284.82525	364	1+
285.84790	186	
285.97958	74	
286.12912	90	
287.82008	80	
291.34109	82	
292.44452	102	
294.92759	74	
295.15327	72	
296.80703	282	
297.01680	72	
297.78379	70	
297.80073	2016	1+
299.80165	1230	1+
300.12528	76	
300.87232	94	
301.11733	88	
301.78779	106	
301.85976	336	1+
303.80596	88	
303.86037	236	1+
304.03354	284	1+
304.88974	82	
305.00261	76	
305.85320	70	
306.12185	70	
306.85044	78	
306.88066	100	
307.13660	138	
312.60107	80	
315.12427	88	
315.84659	100	
316.51245	70	
316.81284	568	1+
318.93656	128	
319.15206	70	
319.22679	104	
323.50592	70	
323.93479	80	
323.99231	72	
324.79310	70	
324.87622	110	
326.86744	82	
327.87233	86	
330.69025	84	
332.07180	90	
332.83300	72	
332.91553	70	
335.17771	80	
336.94343	258	
339.37465	92	
340.95988	76	
343.39455	78	
343.90269	112	
344.19146	78	
345.77454	74	
346.91026	84	
347.23945	70	
349.12257	96	
356.76116	88	
356.77656	74	
356.84671	86	
356.91621	80	
358.72801	76	
362.30447	74	
363.02690	92	
363.21164	76	
365.92203	86	
367.94032	72	
END IONS

###FS:    #m/z: 336.94626 #charge 1+
###MS: 146
###MSMS: 149
BEGIN IONS
TITLE=Cmpd 111, +MS2(336.9463), 28.0-35.0eV, 3.2min #149
RTINSECONDS=191.428
SCANS=146,149
PEPMASS=336.94626	57662
CHARGE=1+
79.62399	70	
112.45841	126	
129.81799	64	
182.86799	88	
185.86575	70	
195.95810	68	
200.87801	144	
205.97140	70	
208.13596	62	
210.88741	86	
210.92652	76	
211.94456	188	
212.87907	1228	1+
213.94104	262	
213.99086	70	
214.89343	206	
215.88673	114	
219.48245	90	
220.95839	88	
223.96555	80	
227.15446	88	
228.10819	72	
228.89350	384	1+
229.95536	246	1+
230.88871	1704	1+
231.12435	76	
231.83798	72	
231.94798	138	
233.16567	68	
233.83570	88	
234.82232	102	
235.07654	84	
235.79591	66	
235.82910	176	
235.98099	96	
237.05178	84	
240.83343	72	
240.85007	158	
241.84464	622	1+
241.96010	76	
242.81641	68	
244.08114	72	
244.83921	68	
245.10845	68	
245.13543	88	
245.44325	96	
246.66045	96	
246.91730	66	
246.98090	72	
248.89927	580	1+
248.93162	68	
249.83138	68	
249.97097	72	
250.83159	378	1+
250.95052	78	
251.07526	112	
252.87687	142	
253.08554	208	
253.85717	74	
253.90440	154	
253.95096	64	
253.97669	64	
254.10959	86	
254.91677	80	
254.96427	68	
256.80435	76	
256.86493	124	
257.83435	66	
257.84490	618	1+
258.13821	100	
258.15945	234	1+
258.84571	322	1+
258.93325	90	
259.82238	98	
262.36737	94	
262.86272	84	
262.95646	112	
265.00527	74	
266.13593	64	
266.16208	74	
266.86341	130	
267.04411	64	
267.84060	136	
268.78680	72	
268.84073	402	1+
270.83984	118	
270.91508	70	
271.07040	74	
271.91854	144	
272.88279	142	
273.87948	78	
274.85985	70	
274.88437	76	
275.42442	86	
275.85396	84	
276.16643	70	
276.84019	62	
276.87107	204	
277.83304	114	
277.86841	278	
278.83738	160	
278.91178	76	
279.06360	80	
279.83222	246	1+
279.86339	118	
280.09804	76	
280.84685	80	
285.20423	124	
285.43155	72	
285.84832	168	
286.85428	230	
287.85464	162	
287.97845	110	
288.85763	94	
288.86547	160	
289.03968	78	
290.61226	100	
292.04560	84	
292.84782	72	
292.88761	92	
293.10862	224	1+
293.86564	72	
294.01530	66	
294.17877	180	
294.86261	64	
295.25913	88	
296.80957	100	
297.95536	74	
298.82494	80	
298.91429	62	
299.05834	78	
299.89118	78	
300.00632	68	
300.17826	78	
300.88308	116	
301.07247	92	
301.14498	74	
303.04458	72	
303.68846	94	
306.86623	76	
307.08714	62	
307.14099	106	
308.12750	80	
309.86833	306	1+
310.87179	184	1+
312.08021	64	
312.87923	64	
316.07254	62	
317.62521	72	
317.66028	100	
318.88692	92	
319.09725	84	
322.09871	84	
323.88154	96	
326.97612	74	
327.05393	74	
327.28260	82	
330.12083	86	
333.26343	76	
334.15337	70	
335.89748	98	
338.16539	68	
338.25340	82	
338.92438	66	
339.95426	74	
END IONS

###FS:    #m/z: 322.93049 #charge 1+
###MS: 150
###MSMS: 151
BEGIN IONS
TITLE=Cmpd 112, +MS2(322.9305), 28.0-35.0eV, 3.3min #151
RTINSECONDS=195.096
SCANS=150-151
PEPMASS=322.93049	452306
CHARGE=1+
192.88973	72	
194.02549	54	
196.60133	108	
197.77744	82	
197.91918	64	
200.94312	84	
201.04166	126	
202.04330	66	
205.95027	292	
206.90488	74	
209.10407	60	
209.12561	64	
211.03174	90	
212.88396	216	1+
214.92743	66	
221.13025	94	
221.87609	70	
222.06587	78	
223.79487	70	
223.82066	62	
223.95786	316	
226.04319	66	
229.84387	68	
230.85005	60	
231.13029	66	
231.92581	84	
232.84297	58	
233.85339	134	
236.82938	98	
236.89135	70	
237.13100	72	
237.88597	72	
237.97699	68	
238.63085	70	
238.93245	60	
239.06942	68	
239.83621	50	
240.78691	102	
240.81967	208	
240.94032	416	
240.96099	122	
241.89909	72	
241.94168	350	
242.94204	1138	1+
243.82225	510	1+
244.11091	174	
244.94091	448	1+
245.14687	72	
245.84911	68	
246.01483	70	
246.15729	80	
246.85700	188	1+
246.96924	78	
247.84966	66	
248.15309	54	
248.84184	66	
250.13406	106	
252.91505	78	
253.11822	54	
254.86536	92	
255.78005	60	
256.10826	54	
257.89583	74	
258.83283	474	1+
259.13172	54	
259.15496	72	
260.10096	70	
260.82655	70	
260.84259	244	
261.82845	592	1+
262.51275	50	
262.81145	78	
262.83001	344	1+
264.79169	52	
265.06906	70	
266.85627	126	
267.85766	70	
268.07041	84	
268.09685	60	
268.17313	80	
268.81875	72	
268.84533	72	
269.15933	108	
270.08453	98	
271.84431	60	
272.12485	110	
272.84013	72	
272.99450	84	
273.06117	74	
275.04493	54	
276.80951	68	
277.83841	54	
278.04584	52	
278.42161	66	
279.09221	1094	1+
280.81164	72	
281.82327	66	
281.84501	60	
282.86714	62	
283.07520	88	
283.22450	52	
283.28235	66	
283.35886	82	
283.78758	68	
283.84873	56	
284.29451	426	1+
285.96312	60	
287.03324	52	
287.79727	70	
288.12653	72	
288.88801	70	
289.78890	72	
289.86753	60	
290.86543	72	
290.90103	70	
291.79591	66	
292.16556	100	
292.44061	88	
292.80365	56	
294.19426	76	
294.80354	50	
295.51012	74	
296.12249	78	
296.85423	50	
296.92816	64	
297.15459	56	
297.18222	72	
297.95956	62	
298.87776	82	
298.97961	52	
299.03473	50	
300.88726	72	
301.04277	64	
301.84992	72	
302.14968	76	
302.88448	70	
302.99987	68	
303.67122	88	
303.81415	54	
304.88119	78	
304.93073	74	
305.87705	84	
307.88371	78	
309.05277	64	
309.13264	72	
309.37863	74	
312.86616	52	
312.93745	56	
314.86082	78	
317.80673	54	
318.77493	70	
321.76126	74	
321.87490	58	
322.89274	66	
323.88442	102	
324.22877	64	
324.89891	74	
325.89583	94	
326.27931	92	
327.28935	94	
END IONS

###FS:    #m/z: 363.95689 #charge 1+
###MS: 150
###MSMS: 152
BEGIN IONS
TITLE=Cmpd 113, +MS2(363.9569), 28.0-35.0eV, 3.3min #152
RTINSECONDS=195.868
SCANS=150,152
PEPMASS=363.95689	73066
CHARGE=1+
133.56619	78	
179.85326	80	
184.86746	82	
187.53326	82	
189.86429	156	
190.86567	76	
191.86017	188	
201.12423	84	
209.86871	78	
209.94616	180	
210.13030	106	
210.85529	104	
211.10492	74	
212.88065	794	1+
214.89879	76	
216.52013	76	
216.85251	80	
222.95037	324	1+
223.83248	126	
224.94907	542	1+
225.87733	92	
226.94670	992	1+
227.06364	82	
227.17104	92	
228.89381	256	1+
228.94157	1234	1+
230.88905	1796	1+
234.14371	124	
234.42350	82	
234.88142	120	
235.11818	130	
235.87531	80	
238.62915	94	
238.82272	90	
238.96595	84	
240.82833	302	
240.94171	172	
240.96090	102	
241.83425	172	
241.89785	94	
241.94189	408	1+
242.94461	236	1+
243.81800	128	
243.89599	86	
244.82176	134	
244.95773	444	1+
245.39684	74	
245.94169	92	
246.90330	182	
246.95431	876	1+
246.99295	76	
247.16991	100	
247.80108	558	1+
248.80347	486	1+
248.90324	178	
249.08305	112	
249.90499	110	
250.80255	334	1+
250.89816	188	
251.07268	100	
251.78375	90	
251.94730	80	
252.10673	126	
253.11214	124	
253.90669	184	
253.92317	74	
254.08985	74	
255.10898	90	
258.83133	82	
258.97535	86	
260.82999	876	1+
260.96574	88	
261.83132	580	1+
262.07991	134	
263.83398	210	
264.81922	120	
264.89115	76	
265.08613	132	
265.16143	84	
265.78976	74	
265.82836	72	
265.98376	74	
266.09820	204	1+
266.41842	80	
266.81254	1120	1+
266.84620	188	1+
268.84479	112	
268.95761	74	
269.81030	132	
271.91798	76	
273.00658	82	
273.89008	94	
274.82557	72	
275.08211	122	
276.81182	94	
276.85936	200	
277.85525	134	
278.79932	156	
279.85613	82	
280.11467	76	
280.79512	1076	1+
281.86058	128	
282.09100	86	
282.43152	120	
283.07164	72	
283.77963	118	
283.84886	128	
284.77869	74	
284.82623	478	
284.84697	426	1+
284.96101	86	
285.82471	258	
285.84835	314	1+
285.89879	74	
288.01808	104	
288.08487	74	
289.86860	100	
291.97469	76	
294.63448	96	
294.87068	168	
294.93397	86	
295.17429	82	
295.93422	82	
296.81144	228	
297.81082	408	
298.80377	1976	1+
299.12432	94	
299.87259	198	
300.79987	808	1+
301.85853	534	1+
302.53416	74	
303.80841	90	
303.85840	428	
304.80835	78	
305.90059	88	
307.79762	80	
309.91893	84	
310.91849	72	
311.04643	76	
314.01382	78	
316.81747	238	
317.32089	102	
318.13591	86	
318.16171	102	
318.80475	122	
318.83191	74	
319.85471	104	
320.93391	82	
321.13856	80	
321.54544	116	
321.83837	84	
321.86161	82	
323.83952	78	
323.89255	82	
326.14422	76	
326.59205	86	
327.66471	84	
328.94857	84	
329.12222	86	
329.82421	74	
331.05629	84	
331.16150	74	
334.88815	88	
335.00034	82	
336.91343	74	
336.94304	74	
344.87990	80	
349.22149	92	
352.80165	76	
355.77797	74	
357.77722	76	
360.03607	76	
362.19939	76	
365.01608	100	
368.83814	110	
END IONS

###FS:    #m/z: 336.94616 #charge 1+
###MS: 150
###MSMS: 153
BEGIN IONS
TITLE=Cmpd 114, +MS2(336.9462), 28.0-35.0eV, 3.3min #153
RTINSECONDS=196.64
SCANS=150,153
PEPMASS=336.94616	52032
CHARGE=1+
191.96309	92	
196.88810	130	
201.04423	94	
208.88256	120	
209.12595	70	
211.94339	300	
212.87785	594	1+
212.90190	70	
214.88250	80	
215.86278	84	
215.88710	260	
216.85801	90	
218.07489	110	
220.88182	70	
221.09926	70	
221.96379	68	
223.98026	68	
224.83006	80	
225.05320	86	
225.86252	88	
226.11729	72	
226.97161	100	
227.05972	74	
229.13340	92	
229.95510	180	
230.88926	1304	1+
230.95659	66	
231.83077	348	1+
231.94661	74	
233.89370	140	
233.94632	72	
235.08608	124	
235.83384	88	
236.81909	82	
237.64931	82	
239.84656	76	
239.92662	76	
240.16229	80	
240.84817	136	
241.12606	80	
241.84215	316	
241.88185	98	
244.98558	70	
245.87412	74	
245.94554	78	
246.15934	116	
246.63162	78	
247.97116	108	
248.90119	654	1+
249.88758	76	
250.83103	72	
250.95138	102	
250.99424	66	
251.78755	82	
252.83970	122	
252.96503	152	
253.90677	186	
254.90405	182	
255.03833	70	
255.07193	118	
255.10335	70	
255.85708	190	1+
255.89357	66	
258.81710	70	
258.85156	550	1+
259.85446	334	1+
260.25723	72	
260.37217	80	
260.94716	84	
263.84552	68	
264.09652	84	
264.13270	66	
264.58786	82	
265.08113	74	
265.84148	72	
266.11586	76	
266.86137	94	
267.83648	674	1+
268.67184	74	
268.80282	70	
269.08140	68	
269.86517	70	
270.84588	148	
271.84779	234	1+
271.91503	230	
274.75622	66	
274.87399	98	
275.85285	88	
276.85738	882	1+
277.83706	104	
278.84231	100	
279.83311	72	
279.85928	114	
279.88239	82	
279.94214	66	
280.10220	72	
281.05053	76	
281.43369	90	
283.35460	92	
283.86756	66	
283.88391	82	
285.68089	88	
285.85061	132	
286.21211	84	
286.84958	612	1+
286.98965	80	
289.88318	128	
290.76521	72	
290.97665	70	
291.10224	72	
292.05194	74	
292.10083	74	
292.85850	122	
292.88993	156	
293.10570	116	
294.12277	84	
294.17521	72	
294.86631	144	
294.91702	88	
295.90499	72	
296.04218	72	
296.23449	112	
296.27888	90	
297.00651	72	
297.09519	68	
300.87434	80	
301.87615	68	
301.95756	74	
302.88329	138	
305.10099	82	
305.63202	72	
305.87068	72	
306.16469	70	
306.44415	104	
306.88083	70	
307.48756	94	
308.86870	136	
309.67474	72	
309.86929	80	
310.11365	66	
310.87233	224	
312.90279	98	
312.94643	78	
313.10302	68	
314.77792	72	
315.96008	84	
317.07190	74	
322.16456	86	
322.76239	72	
324.89666	74	
328.85496	70	
328.88700	118	
332.62426	90	
333.86881	90	
335.88656	84	
336.06205	68	
337.18761	126	
338.17222	84	
339.23700	72	
341.16831	68	
342.10827	66	
END IONS

###FS:    #m/z: 340.94071 #charge 1+
###MS: 154
###MSMS: 155
BEGIN IONS
TITLE=Cmpd 115, +MS2(340.9407), 28.0-35.0eV, 3.4min #155
RTINSECONDS=200.317
SCANS=154-155
PEPMASS=340.94071	194018
CHARGE=1+
46.40187	86	
99.87388	76	
179.89782	78	
182.86975	86	
192.92552	126	
197.88959	62	
199.90362	84	
200.83167	98	
203.86605	172	
205.94734	86	
207.01092	66	
208.10579	80	
210.83392	72	
211.12283	78	
212.87996	110	
213.87840	224	
214.89900	84	
215.09694	78	
215.89522	84	
217.87748	68	
220.88365	80	
221.89242	88	
221.93981	90	
223.82607	82	
223.95647	80	
224.97568	78	
225.16012	66	
226.85621	72	
226.90060	62	
227.06532	92	
230.12874	62	
230.87036	82	
230.88825	252	
231.89049	210	
233.88434	82	
234.90649	66	
235.89747	68	
236.92319	80	
237.89937	70	
238.12878	70	
238.93117	68	
239.14174	98	
239.78137	82	
239.84709	106	
240.13785	70	
240.83828	354	
241.82503	318	1+
241.84574	316	
242.83005	252	1+
244.55504	90	
244.88738	124	
246.66232	96	
246.85831	62	
248.23662	84	
250.97762	72	
251.11979	70	
251.56370	86	
252.99703	86	
253.01312	60	
253.14775	76	
253.94133	72	
254.09395	74	
254.96799	74	
257.06209	78	
257.85820	80	
258.84527	328	
259.16900	68	
259.84847	320	
260.05125	76	
260.80826	64	
260.83553	490	1+
261.19900	66	
261.80260	72	
262.79729	62	
262.85389	66	
262.90096	64	
263.86279	62	
264.90552	68	
266.15843	72	
266.80035	190	1+
266.84727	172	
266.86771	178	
266.89746	76	
267.84445	114	
268.84189	408	1+
270.82223	158	
272.93741	72	
274.03609	96	
274.86121	126	
275.88518	66	
276.85360	528	
277.86201	530	
278.84484	918	1+
278.92175	70	
279.03085	88	
279.08844	76	
280.88519	128	
281.86842	76	
281.88689	82	
281.98162	74	
282.86558	276	1+
283.13977	64	
283.19759	62	
284.89027	72	
284.96081	82	
285.79059	62	
289.78811	66	
289.84249	70	
289.87921	134	
289.90314	70	
292.09165	68	
294.66222	72	
294.86646	288	
295.89194	110	
296.85335	140	1+
297.44244	94	
297.89244	68	
298.01118	70	
299.87512	72	
300.86803	74	
300.88821	148	
301.42193	72	
301.86147	64	
303.87226	66	
304.90068	80	
305.89642	66	
306.88282	74	
306.92169	72	
307.10240	70	
308.90033	178	
309.88428	74	
311.49026	66	
312.11909	88	
312.18843	80	
314.34904	74	
315.99480	66	
316.87478	72	
316.92514	98	
316.94720	108	
318.75529	74	
322.91223	70	
324.21740	94	
324.89086	98	
326.88961	64	
327.05846	72	
328.83949	78	
328.89075	70	
330.81789	66	
332.81515	68	
334.91510	74	
337.72754	76	
338.75044	68	
340.42504	64	
340.71737	62	
342.84907	78	
344.14359	62	
344.23948	84	
345.76781	66	
END IONS

###FS:    #m/z: 336.94596 #charge 1+
###MS: 154
###MSMS: 156
BEGIN IONS
TITLE=Cmpd 116, +MS2(336.9460), 28.0-35.0eV, 3.4min #156
RTINSECONDS=201.088
SCANS=154,156
PEPMASS=336.94596	52000
CHARGE=1+
89.86889	82	
186.11350	66	
193.88395	66	
199.13889	68	
199.80999	70	
201.87546	72	
205.94523	80	
206.01335	90	
206.95257	82	
209.10611	70	
209.89340	92	
211.90310	92	
211.94653	132	
212.87977	672	1+
212.94649	74	
213.94064	224	
217.88644	78	
218.07675	72	
219.87750	76	
223.92901	76	
224.83389	68	
224.87451	66	
224.96369	140	
226.14662	90	
226.90064	100	
227.82115	68	
227.85066	80	
227.87839	94	
229.93327	78	
229.95567	300	
230.89060	1180	1+
231.10870	84	
231.95231	142	
232.84127	68	
233.90072	90	
234.81885	66	
234.83139	66	
234.90504	74	
235.86416	80	
235.89622	72	
236.08458	72	
236.86643	72	
239.02759	78	
239.58020	88	
239.84491	284	1+
239.92066	90	
240.83202	90	
241.84160	366	1+
242.51053	74	
243.57500	92	
243.95439	78	
244.18266	70	
244.83164	72	
246.15910	114	
246.38874	66	
246.92142	66	
247.97553	128	
248.15552	82	
248.90130	514	1+
248.96893	112	
249.82850	376	1+
250.83201	270	1+
250.95433	72	
250.97170	150	
251.82635	122	
251.96857	76	
251.99991	72	
252.95516	156	
253.90558	238	1+
254.92274	76	
254.94606	80	
255.86218	116	
256.81989	86	
258.84689	184	
259.85601	164	
259.90889	80	
260.82776	136	
261.86049	88	
264.85340	76	
265.87172	66	
266.86550	88	
267.10604	142	
267.15041	78	
268.13303	84	
268.84160	826	1+
268.88335	78	
270.15111	66	
271.50101	98	
271.72581	90	
271.79369	76	
271.87362	82	
271.91845	142	
272.85053	72	
274.09283	72	
274.86712	192	
274.89399	80	
275.86381	108	
275.91168	72	
276.85896	1096	1+
277.10595	76	
277.92397	70	
278.04516	74	
278.83496	202	
279.84110	304	1+
279.89896	68	
280.84743	198	1+
280.96829	70	
281.55935	102	
284.05160	100	
285.85147	66	
286.20399	78	
286.67135	98	
286.84944	732	1+
287.86464	72	
288.79540	86	
290.15181	108	
291.85286	70	
292.86005	126	
293.10616	126	
293.81331	66	
294.12049	82	
294.86414	230	
295.17216	158	
295.99149	80	
297.87857	72	
298.29460	70	
298.40886	92	
299.87402	102	
300.15478	66	
300.88361	66	
301.05552	68	
301.87330	142	
302.87342	106	
303.67556	82	
303.86186	74	
305.82323	78	
305.87060	70	
306.87634	66	
307.40585	84	
307.88890	192	
308.03491	70	
308.86479	66	
308.93176	66	
309.87460	94	
310.86658	82	
312.20383	70	
312.87042	66	
315.45345	72	
318.05859	78	
319.14592	80	
320.15763	94	
326.87426	74	
330.42018	68	
332.06700	92	
332.88438	82	
333.09710	76	
334.91296	68	
334.92820	78	
337.06890	92	
337.18902	136	
339.16651	72	
340.20517	70	
340.26013	66	
END IONS

###FS:    #m/z: 412.73100 #charge 1+
###MS: 154
###MSMS: 157
BEGIN IONS
TITLE=Cmpd 117, +MS2(412.7310), 28.0-35.0eV, 3.4min #157
RTINSECONDS=201.86
SCANS=154,157
PEPMASS=412.73100	46332
CHARGE=1+
183.91213	88	
188.90984	88	
191.10328	92	
191.85615	176	
196.88338	244	
197.00257	88	
199.93483	78	
208.88076	80	
212.87864	2264	1+
214.87621	274	
214.89113	222	
221.94894	78	
222.57309	76	
222.95265	498	1+
224.94705	690	1+
230.88927	2594	1+
232.50402	90	
232.82561	214	1+
232.88427	374	
233.62504	78	
233.87896	462	1+
233.95943	78	
235.43064	90	
235.95547	116	
237.94957	152	
238.94213	156	
239.95839	928	1+
240.86873	98	
240.96428	676	1+
242.95938	152	
243.86635	78	
244.37466	76	
246.85521	84	
248.00850	84	
248.89985	854	1+
249.08943	156	
250.83464	120	
250.89696	348	
251.89361	508	1+
252.89444	342	1+
258.80879	194	
259.90481	96	
260.85541	84	
260.96890	472	1+
261.88230	130	
262.14655	216	
262.66766	90	
263.52023	96	
263.97415	126	
265.82473	84	
265.97646	156	
267.17463	78	
267.78279	284	
267.84127	226	
267.92361	76	
268.80415	166	
269.92326	80	
270.89224	82	
271.91946	278	1+
271.96912	78	
272.59285	84	
273.79075	192	
274.82342	146	
275.09221	86	
275.12661	80	
275.85826	86	
276.85339	100	
276.98321	82	
277.40964	78	
277.89498	90	
278.42194	86	
278.79902	86	
279.89930	150	
281.84369	128	
282.11384	84	
282.81591	86	
283.36315	92	
285.11693	96	
285.14962	86	
285.79839	224	1+
285.84659	994	1+
288.81353	78	
289.59876	112	
289.88152	212	1+
291.80810	236	1+
291.86549	134	
292.86353	120	
293.97322	88	
294.00700	78	
294.89182	80	
295.91511	212	
297.11801	76	
297.86168	368	1+
297.90271	996	1+
298.42583	82	
298.93288	80	
299.77871	92	
299.90278	190	1+
301.95312	78	
302.80446	150	
303.81154	100	
303.85487	1352	1+
304.80420	98	
306.06381	84	
306.18610	92	
306.43548	84	
306.89228	142	
307.13221	86	
308.81938	100	
308.87126	198	
308.90374	100	
309.10472	76	
309.63607	78	
309.81336	88	
309.87265	104	
309.98389	92	
310.04668	106	
310.81263	78	
311.81254	116	
311.87360	268	1+
312.80008	600	1+
312.94741	126	
313.92716	834	1+
313.94943	154	
315.87723	142	1+
316.83602	128	
316.94296	134	
318.77722	80	
318.81049	148	
318.93480	2498	1+
320.81039	208	1+
320.92032	236	
321.01740	78	
322.45509	108	1+
322.85496	106	
322.91985	84	
323.69390	94	
324.91654	86	
325.83054	212	1+
325.95817	150	1+
326.80409	178	
326.87202	916	1+
327.80704	608	
328.80690	306	
328.92094	118	
329.81454	550	1+
330.76408	86	
330.81721	364	1+
330.89338	76	
331.36048	82	
332.45225	88	
332.48555	84	
332.82213	130	
332.88503	136	
334.14796	86	
334.84336	112	
334.86828	128	
334.88861	158	
334.94902	226	1+
336.82405	108	
336.94510	5584	1+
337.22991	118	
337.80717	402	1+
337.85861	216	1+
338.48174	92	
341.81058	84	
342.97148	80	
343.89906	208	1+
345.81770	360	1+
346.94267	142	
347.82015	310	1+
348.78615	96	
349.21252	78	
349.78168	108	
351.84442	82	
352.82532	142	
353.83517	138	
354.95216	82	
356.63593	78	
357.77967	82	
358.88396	92	
359.96252	334	
364.18836	78	
370.83487	148	
391.86326	78	
394.08333	78	
401.75255	76	
408.01318	80	
410.95082	102	
418.31605	90	
END IONS

###FS:    #m/z: 340.94083 #charge 1+
###MS: 158
###MSMS: 159
BEGIN IONS
TITLE=Cmpd 118, +MS2(340.9408), 28.0-35.0eV, 3.4min #159
RTINSECONDS=205.554
SCANS=158-159
PEPMASS=340.94083	193622
CHARGE=1+
192.89509	100	
196.89414	68	
200.84208	86	
201.86177	70	
203.87461	72	
208.13945	80	
210.88545	70	
210.95679	76	
211.83335	68	
212.87820	472	1+
213.94243	72	
214.89356	118	
215.15437	66	
215.85927	76	
215.88772	234	
217.88106	90	
221.01869	72	
223.95830	136	
223.96992	130	
224.83862	200	
224.97565	66	
226.89724	82	
227.04151	72	
228.93276	86	
228.95111	84	
230.88627	400	1+
231.01050	82	
231.90233	76	
232.84160	66	
232.90426	68	
232.96711	76	
233.13761	70	
233.89633	158	
233.91617	96	
238.84733	68	
238.88852	112	
238.91741	66	
239.00479	88	
239.82686	102	
239.84477	114	
240.83111	126	
241.84369	532	1+
242.24671	102	
243.18037	68	
243.82905	290	
243.88171	68	
244.82083	78	
245.05881	70	
245.82822	68	
246.85706	76	
246.97527	108	
249.90038	130	
251.92601	76	
252.85678	88	
253.11252	70	
253.80644	92	
253.85145	92	
254.96445	208	1+
255.06999	80	
255.80663	92	
256.85284	218	
257.84990	110	
258.12216	70	
258.81527	74	
258.84447	260	
259.85292	246	
259.90473	154	
260.16023	84	
260.83668	414	1+
260.86623	176	
260.91839	116	
261.85809	120	
262.09266	98	
263.42061	80	
266.84327	70	
267.10634	82	
267.13848	80	
267.87941	68	
268.83833	456	1+
269.08859	68	
271.92226	68	
273.13448	72	
273.79364	84	
273.83703	74	
273.89800	66	
274.86216	162	
275.81559	88	
275.84019	152	
275.86159	180	
275.94933	120	
276.10519	88	
276.85824	1344	1+
278.66362	82	
278.84789	910	1+
279.82013	198	1+
279.87844	82	
279.91721	72	
281.02179	80	
281.88100	156	1+
282.84839	78	
284.14055	68	
284.95260	76	
285.87349	188	1+
289.47044	72	
290.40269	76	
292.81240	70	
292.86863	122	
292.88192	90	
293.11495	68	
293.85929	66	
293.87398	68	
294.86875	260	1+
295.85191	68	
295.96587	68	
296.85459	66	
297.85542	102	
297.89158	74	
298.13931	66	
298.31334	84	
299.87200	122	
300.89162	66	
301.86731	260	1+
302.15373	100	
302.17560	138	
302.91625	84	
303.93440	74	
304.07990	76	
304.26442	74	
304.79810	74	
308.67648	82	
309.13741	64	
311.82407	74	
311.86094	78	
311.87823	64	
313.92252	100	
316.97145	80	
317.25998	90	
318.18381	76	
320.90070	88	
322.09201	78	
323.15929	78	
323.75794	74	
323.89049	76	
324.89258	174	
325.84689	76	
325.89860	164	
325.91570	76	
326.29704	74	
326.82947	76	
329.20719	82	
330.18819	68	
330.81747	132	
330.87777	76	
333.86870	70	
336.72643	74	
338.80261	92	
340.42969	114	
340.81022	70	
342.31467	70	
342.82368	70	
343.90227	80	
344.17108	90	
344.28970	72	
END IONS

###FS:    #m/z: 412.73101 #charge 1+
###MS: 158
###MSMS: 160
BEGIN IONS
TITLE=Cmpd 119, +MS2(412.7310), 28.0-35.0eV, 3.5min #160
RTINSECONDS=206.327
SCANS=158,160
PEPMASS=412.73101	44842
CHARGE=1+
61.32708	82	
185.90903	82	
189.86104	146	
191.85873	192	
192.87106	96	
197.88689	110	
199.93562	246	
201.93674	92	
210.02892	92	
212.87907	1334	1+
217.95177	86	
220.95988	200	
222.95194	622	1+
224.94746	456	
225.81924	102	
230.88962	2230	1+
232.88426	806	1+
233.95838	184	
234.88190	558	1+
235.00101	84	
237.05358	80	
239.95569	628	1+
240.79632	96	
240.96205	380	1+
241.17412	98	
242.01551	82	
242.95950	458	
244.91615	82	
248.90050	898	1+
249.02086	94	
249.07692	92	
250.78705	80	
250.89529	450	1+
251.31064	92	
251.86490	190	1+
251.91459	90	
252.83767	130	
253.90834	160	
257.95659	84	
258.80379	130	
258.96961	232	
260.96782	304	
261.14159	154	1+
261.89024	102	
265.92828	104	
266.78747	88	
267.78977	100	
267.84398	94	
268.78208	198	
268.92968	88	
269.45332	92	
270.41171	80	
270.85495	134	
271.79192	192	1+
271.85006	84	
271.91518	262	
271.98503	88	
272.14339	100	
272.85623	82	
272.98446	80	
273.18503	92	
273.86203	122	
274.07476	84	
274.62609	80	
275.81209	128	
276.00328	90	
277.46566	106	
277.84003	188	1+
278.89537	80	
279.89147	582	1+
280.57122	86	
281.77894	82	
281.85283	148	
281.86808	84	
282.13049	94	
282.98860	226	1+
284.78762	466	1+
285.84582	484	1+
285.89018	80	
286.81559	116	
287.32876	90	
288.86010	202	
289.00680	78	
290.09100	92	
290.82564	194	1+
290.85730	134	
290.88275	344	1+
291.86187	112	
292.85557	168	
293.86210	94	
293.89955	98	
294.17951	84	
294.87788	116	
295.80535	82	
295.91829	530	1+
297.90372	1334	1+
299.78500	292	1+
299.85689	116	
300.81261	120	
301.81535	110	
302.91088	114	
303.80368	128	
303.85606	1110	1+
303.99653	80	
304.80347	286	1+
305.44532	92	
305.85830	164	
306.96663	86	
307.80368	96	
308.80189	146	
308.86653	292	1+
308.92698	146	1+
309.79424	352	1+
309.88217	82	
310.79713	236	1+
310.84666	138	
311.86273	116	
312.62056	114	
312.80339	172	
312.94874	92	
313.80002	148	
313.89038	90	
313.93109	560	1+
314.10704	86	
314.49686	96	
314.86104	124	
314.88047	118	
315.75688	82	
316.83118	244	
316.93677	270	1+
317.77615	84	
317.82038	380	1+
318.93481	1924	1+
319.88760	80	
320.91946	258	1+
321.15399	86	
321.87129	282	1+
324.83467	80	
325.83596	82	
326.80119	134	
326.87052	1254	1+
327.20488	82	
327.80652	1478	1+
328.05394	102	
328.92407	102	
329.83242	144	
330.81425	482	1+
331.87934	106	
332.86505	78	
332.88685	124	
332.99173	88	
333.87803	120	
334.14698	140	
334.79561	190	1+
334.88001	80	
334.94475	224	
336.48303	128	
336.89098	110	
336.94548	5706	1+
337.80619	300	1+
340.42555	176	
340.72417	78	
342.64414	92	
343.10583	80	
344.75582	172	
345.82059	300	
346.77906	248	1+
346.82329	130	
347.78224	196	1+
347.84071	90	
348.87850	136	
349.87604	82	
350.82096	374	1+
350.85065	100	
352.15332	92	
355.87791	186	1+
356.76095	126	
357.42128	80	
359.96556	338	1+
360.76136	84	
361.44031	84	
363.75961	118	
366.06522	88	
367.82251	84	
369.28656	90	
373.60983	78	
374.73108	104	
384.55938	90	
389.77583	94	
391.03009	88	
393.85920	98	
396.21913	124	
400.20297	122	
405.77177	92	
407.74557	86	
END IONS

###FS:    #m/z: 359.96183 #charge 1+
###MS: 158
###MSMS: 161
BEGIN IONS
TITLE=Cmpd 120, +MS2(359.9618), 28.0-35.0eV, 3.5min #161
RTINSECONDS=207.099
SCANS=158,161
PEPMASS=359.96183	40206
CHARGE=1+
180.86920	82	
191.82713	82	
198.05177	94	
199.87052	74	
209.94274	194	
209.97019	94	
210.94272	92	
212.87560	120	
218.51214	72	
219.03276	70	
221.94004	72	
222.95217	234	
223.89029	164	
223.95040	130	
224.61320	78	
224.94613	406	1+
225.96099	72	
226.12097	78	
226.94779	1070	1+
226.97477	78	
227.90258	84	
228.18230	84	
228.94296	836	
229.11634	84	
234.01940	86	
234.07035	88	
234.86432	180	
236.84000	76	
236.85687	70	
237.12718	226	1+
237.16706	116	
237.87673	80	
238.82824	70	
239.07114	124	
240.83332	84	
240.90495	70	
240.96272	320	
241.82331	138	
241.94874	182	
242.86244	72	
242.94019	90	
242.95780	262	
243.94122	78	
244.95609	468	
246.02842	72	
246.84438	122	
246.95335	578	1+
246.97634	74	
248.80401	488	1+
249.08618	70	
249.12790	86	
250.83996	72	
250.94979	264	
252.02551	126	
252.12743	90	
252.87790	84	
252.95168	90	
252.96979	72	
254.12143	82	
254.85825	88	
255.18939	92	
256.14160	78	
257.08609	148	
258.83263	154	
258.85726	76	
259.09593	78	
259.80208	138	
260.07893	78	
260.94858	126	
260.96884	462	1+
263.83534	90	
264.82428	116	
264.95933	72	
264.97763	70	
265.08120	72	
265.12345	82	
265.81636	134	
265.97755	70	
266.81588	1004	1+
266.84560	78	
268.17708	70	
268.81059	262	
268.88740	82	
269.03039	70	
270.02168	74	
272.09661	80	
273.96592	116	
276.02382	88	
276.43998	88	
276.80106	558	1+
276.85747	216	
277.80341	450	1+
277.84660	280	1+
277.95078	78	
280.11056	70	
280.79506	1004	1+
280.86700	112	
280.89017	70	
281.82747	70	
282.79060	78	
282.83031	100	
283.06885	142	
283.82796	230	1+
284.78781	126	
285.11831	82	
287.94936	90	
289.88216	88	
291.80589	102	
291.87531	70	
293.11103	74	
296.81106	384	
297.81009	376	
298.12469	78	
298.17521	70	
298.80506	1744	1+
299.87006	106	
300.80801	200	
301.78468	216	
301.86033	134	
302.04484	76	
303.00999	72	
305.84486	74	
305.88342	76	
306.11330	86	
307.37146	92	
307.84122	88	
309.79942	166	
309.82607	76	
311.12632	70	
315.82464	98	
315.99908	108	
316.81495	352	
317.02571	70	
317.39512	78	
317.81296	152	
318.12866	96	
318.81731	106	
318.99429	70	
320.80095	86	
321.28355	84	
321.79222	76	
321.81597	430	1+
326.80736	72	
326.82946	88	
330.17883	78	
331.36717	100	
332.81696	88	
332.92468	84	
335.03215	84	
335.46567	92	
336.93948	230	1+
336.96735	78	
337.11560	76	
337.12792	78	
340.19838	74	
341.15017	74	
341.90154	94	
343.77733	70	
357.22390	104	
359.61455	114	
360.17874	72	
363.18866	74	
363.20904	74	
363.82293	76	
364.83800	74	
END IONS

###FS:    #m/z: 322.93037 #charge 1+
###MS: 162
###MSMS: 163
BEGIN IONS
TITLE=Cmpd 121, +MS2(322.9304), 28.0-35.0eV, 3.5min #163
RTINSECONDS=210.769
SCANS=162-163
PEPMASS=322.93037	436314
CHARGE=1+
166.28358	60	
186.91509	62	
191.11350	88	
192.12000	72	
192.88976	84	
200.83376	70	
201.04461	272	
202.90624	76	
205.96995	56	
210.83055	74	
211.83343	82	
211.89704	78	
212.83351	58	
213.05395	78	
218.88441	92	
219.12422	112	
222.81146	100	
222.90644	100	
222.94539	80	
224.87453	70	
224.96145	104	
226.15215	90	
226.84884	112	
226.89370	70	
227.93396	58	
228.84331	56	
228.88225	78	
228.96059	64	
230.82228	64	
230.83692	100	
230.85562	80	
231.01082	58	
231.18051	76	
233.09806	68	
233.16001	74	
234.51939	78	
234.82415	78	
235.34551	64	
236.09978	82	
236.91738	72	
236.96471	74	
238.83765	70	
238.93791	78	
240.04446	192	1+
240.82240	178	
240.93964	1248	1+
241.82545	120	
241.96107	68	
242.81455	96	
242.94088	880	1+
243.80085	64	
243.81660	66	
243.83178	84	
244.12327	68	
244.82056	150	
244.85193	90	
244.94003	512	
245.03720	78	
245.22183	72	
245.82048	86	
245.83379	70	
246.97285	66	
247.85003	82	
248.10320	56	
248.38748	78	
248.80746	72	
248.85987	54	
249.02644	76	
250.07201	80	
252.87009	78	
252.93282	64	
254.12919	70	
254.87345	110	
254.95409	74	
255.10926	84	
255.22076	62	
255.83089	64	
255.86685	62	
256.11585	100	
256.78264	64	
258.52507	78	
258.83481	166	
258.89406	58	
259.83744	58	
260.09897	72	
260.47925	58	
260.83201	136	
261.47511	72	
261.83381	196	
262.35438	162	
262.83011	326	
262.84612	66	
262.89473	92	
263.83075	196	
264.08888	70	
265.07136	92	
265.88787	64	
266.39047	92	
266.97607	68	
267.01994	68	
267.04204	70	
267.11453	58	
267.79104	58	
267.95201	56	
270.96152	88	
271.87792	76	
272.92133	72	
274.07207	58	
275.81204	84	
276.16643	62	
276.80569	76	
279.09157	926	1+
279.11674	78	
281.84575	76	
282.03136	66	
282.28301	120	
283.07170	120	
283.85298	78	
284.08038	58	
284.29290	194	
284.35610	70	
284.80746	80	
284.87778	90	
284.93673	126	
285.10805	90	
285.29426	154	
286.77768	78	
286.83369	70	
288.03690	92	
288.12858	80	
291.87164	76	
297.86867	70	
298.80128	72	
299.19205	88	
299.80430	66	
299.85712	90	
303.03848	60	
303.81244	82	
305.13880	78	
306.88721	58	
307.79827	60	
308.93396	76	
309.87807	62	
311.72222	68	
311.88076	70	
313.80915	68	
314.82608	68	
314.95446	58	
315.99703	74	
318.41369	68	
319.19194	100	
320.15800	134	
324.80804	68	
326.89612	64	
END IONS

###FS:    #m/z: 340.94078 #charge 1+
###MS: 162
###MSMS: 164
BEGIN IONS
TITLE=Cmpd 122, +MS2(340.9408), 28.0-35.0eV, 3.6min #164
RTINSECONDS=211.541
SCANS=162,164
PEPMASS=340.94078	192092
CHARGE=1+
169.96122	136	
184.90450	110	
197.87059	70	
203.86401	80	
204.92774	66	
206.82199	78	
210.93382	78	
211.85116	84	
212.87597	196	1+
217.88652	84	
221.96704	94	
223.96794	88	
224.84128	66	
224.97752	72	
226.86370	64	
226.94366	76	
227.83773	106	
228.01560	72	
228.06379	106	
228.84327	84	
228.93627	78	
229.85679	78	
230.89282	218	
231.86232	76	
231.94852	136	
232.00823	74	
232.85816	66	
232.88748	448	1+
236.82308	84	
236.87974	66	
237.11199	88	
238.13048	64	
238.88370	260	1+
240.84986	76	
240.93749	72	
240.96606	84	
241.84151	536	
241.91440	142	
242.90826	70	
243.83245	314	1+
243.91235	62	
244.05793	70	
245.07591	86	
245.95333	102	
247.84392	72	
248.89879	70	
249.09261	74	
249.90017	66	
250.79877	76	
250.89996	64	
250.97189	72	
251.05344	62	
251.07100	148	
251.84803	78	
252.92301	82	
253.98655	76	
254.48163	80	
255.07468	176	
255.10685	78	
255.91180	78	
256.15118	60	
256.91030	122	
257.34386	84	
257.86083	152	
257.96043	76	
258.82719	64	
258.84603	772	1+
259.96021	80	
260.83477	84	
260.91962	70	
261.47717	90	
261.83878	266	
261.86032	86	
261.99953	94	
264.07400	134	
264.86570	86	
265.85567	96	
266.86680	134	
267.19289	74	
267.85940	68	
267.90982	74	
268.84439	162	
269.83856	76	
270.84015	68	
271.84526	98	
273.08736	68	
273.88434	134	
274.12565	68	
274.85864	90	
274.89729	62	
275.05960	70	
275.57906	98	
275.64047	136	
275.83991	68	
275.85826	80	
276.85587	578	
277.14893	74	
277.65798	82	
277.83921	108	
277.86602	336	
278.08583	72	
278.84970	632	1+
279.09693	78	
279.49020	88	
280.87196	62	
281.13697	80	
281.26048	74	
282.91262	70	
284.81047	62	
284.94742	68	
285.18275	70	
285.79303	70	
285.93565	80	
287.15815	72	
289.04849	74	
291.15453	82	
292.43401	72	
293.85900	132	
294.86541	78	
295.18107	72	
296.16927	70	
296.80764	68	
296.84968	96	
297.51218	82	
297.88014	62	
297.90176	62	
298.08011	80	
298.85037	76	
299.87300	292	1+
302.86502	72	
303.17700	82	
303.86313	132	
307.80105	74	
308.52835	84	
308.86922	84	
309.15420	76	
311.11808	72	
311.85900	78	
314.45582	72	
314.69720	82	
320.38165	90	
322.05204	72	
322.66746	108	
322.76459	72	
324.89880	64	
325.89136	88	
329.87428	130	
331.41162	84	
332.01555	80	
332.81731	92	
339.26814	64	
342.08970	72	
343.00838	66	
344.29644	80	
344.32355	80	
344.92332	88	
345.18085	74	
END IONS

###FS:    #m/z: 363.95632 #charge 1+
###MS: 162
###MSMS: 165
BEGIN IONS
TITLE=Cmpd 123, +MS2(363.9563), 28.0-35.0eV, 3.6min #165
RTINSECONDS=212.313
SCANS=162,165
PEPMASS=363.95632	72390
CHARGE=1+
182.87131	118	
185.85570	78	
185.92277	80	
189.86396	154	
191.86013	110	
193.85960	92	
196.88121	122	
205.94942	114	
209.88097	90	
209.94516	90	
210.88361	156	
212.83176	144	
212.87970	760	1+
212.89643	116	
221.94157	98	
222.06213	86	
222.95205	294	
223.95773	122	
224.94641	216	
225.83285	74	
226.94735	872	1+
227.93206	84	
228.89737	120	
228.94202	608	1+
230.80367	88	
230.83409	134	
230.88744	852	1+
232.88553	128	
233.89194	82	
235.15576	76	
237.05572	72	
237.84266	72	
238.18191	82	
238.84348	72	
239.90582	84	
240.82436	210	
240.96889	176	
241.14312	78	
241.82120	94	
241.84396	74	
241.94433	350	1+
241.96394	94	
243.82469	132	
244.81654	242	
244.95744	662	1+
245.82085	158	
245.93936	98	
246.39061	76	
246.80657	162	
246.83777	74	
246.92246	88	
246.95574	718	1+
248.80267	536	1+
248.83773	120	
248.89925	634	1+
249.81900	84	
250.78336	82	
250.89552	128	
250.95287	134	
252.88586	108	
253.12612	80	
254.11350	72	
256.90456	94	
256.97542	92	
257.08501	226	1+
258.83560	186	
258.86379	182	1+
258.96680	438	1+
260.83843	128	
261.97151	74	
262.83348	194	1+
262.93060	86	
264.78023	292	1+
264.81728	74	
265.08936	110	
265.82645	106	
266.81221	916	1+
266.85499	76	
267.89580	76	
268.46452	92	
268.84167	158	
269.96484	96	
270.80256	106	
271.17166	74	
271.80461	82	
271.84717	184	1+
271.87058	136	
274.64650	76	
274.97612	86	
275.80951	94	
276.01539	80	
276.80943	90	
276.85785	178	
277.12654	72	
277.85148	74	
278.79851	98	
279.10614	124	
279.79519	164	
279.82294	106	
280.79213	1186	1+
282.79023	298	1+
283.54895	74	
283.82690	170	
283.85553	128	
284.82291	684	1+
284.86650	100	
284.92372	88	
285.07170	136	
285.63903	92	
285.84434	128	
286.86001	98	
288.13470	94	
288.19795	88	
289.59725	94	
289.86530	76	
291.14428	74	
291.86359	74	
292.44385	108	
292.80088	74	
293.11669	90	
294.85923	90	
296.64229	92	
296.80700	294	
297.10818	86	
297.80042	122	
297.81831	146	
297.88304	76	
297.91470	86	
298.80287	1864	1+
298.86720	116	
299.41836	158	
299.65556	90	
301.85926	320	
302.15136	90	
302.86518	136	
303.85782	278	
304.13550	92	
304.44424	102	
304.92618	92	
305.52255	84	
306.80320	72	
307.16890	96	
307.87982	84	
309.84139	92	
312.76367	86	
314.82825	126	
315.81792	100	
316.52309	82	
316.81084	74	
317.81427	168	
319.79555	76	
321.81878	434	1+
324.89227	102	
326.82308	76	
328.53227	92	
329.17572	80	
329.88324	130	
329.90897	78	
330.14577	78	
333.28771	72	
334.14886	88	
342.11933	82	
343.89100	100	
344.14595	86	
344.91853	80	
346.94648	98	
348.17142	78	
354.18869	84	
361.30927	74	
364.88961	82	
366.08663	72	
END IONS

###FS:    #m/z: 322.93016 #charge 1+
###MS: 166
###MSMS: 167
BEGIN IONS
TITLE=Cmpd 124, +MS2(322.9302), 28.0-35.0eV, 3.6min #167
RTINSECONDS=215.972
SCANS=166-167
PEPMASS=322.93016	427148
CHARGE=1+
63.43342	88	
95.86040	60	
110.42073	70	
191.12377	68	
192.88320	70	
197.91896	58	
198.94916	54	
199.06834	68	
199.10249	74	
203.10587	64	
205.95237	58	
206.12675	86	
206.97398	82	
209.99704	60	
213.89000	56	
218.89007	66	
219.05754	122	
220.88221	118	
221.94696	92	
221.96528	68	
222.89950	82	
223.96680	94	
224.84532	68	
224.95368	60	
225.87172	82	
226.14121	78	
226.15766	74	
226.81390	80	
227.08035	68	
227.88190	62	
228.54057	62	
228.84348	74	
229.83844	70	
230.84737	102	
231.12471	74	
237.14076	60	
237.87088	74	
238.94302	96	
239.07150	68	
239.78717	98	
239.84271	56	
240.81454	110	
240.93989	398	
241.94199	466	
242.82099	170	
242.94252	1150	
243.81882	674	1+
243.93536	180	
244.07706	56	
244.82081	438	1+
244.85709	62	
244.90664	70	
244.94150	304	
245.10834	88	
245.85299	86	
246.66796	64	
246.97706	340	
247.94251	60	
248.84435	72	
249.91494	88	
250.83183	58	
251.07303	58	
251.33375	62	
252.82905	74	
253.01665	86	
254.00956	68	
254.12326	78	
254.14901	58	
254.85402	84	
255.10788	92	
256.83967	62	
256.90116	66	
257.08584	100	
257.79795	142	
258.06907	60	
259.84639	80	
260.19189	72	
260.33867	76	
260.83298	200	
261.83029	682	1+
262.83262	398	1+
266.54079	82	
266.82057	70	
266.86051	136	
266.92148	60	
267.12266	82	
267.66261	70	
267.84365	70	
267.85764	82	
268.03416	74	
268.84089	68	
268.90955	56	
268.95785	84	
268.98384	62	
269.06256	68	
269.90701	74	
273.13014	62	
274.10105	78	
274.14614	82	
274.83147	74	
275.15501	58	
276.07279	56	
276.16648	86	
277.04872	76	
278.85431	82	
279.09106	774	1+
279.91130	86	
280.83102	60	
280.84623	54	
280.97028	76	
282.90033	62	
283.08270	70	
283.85436	66	
284.29169	248	
284.86985	126	
284.93636	84
[truncated: 2,978,302 more chars]
