# Supplementary material for: High-Throughput Venomics
Source: J Proteome Res. 2023 Apr 3;22(6):1734–46. doi: 10.1021/acs.jproteome.2c00780 (PMC10243144; doi:10.1021/acs.jproteome.2c00780)
Supplement: Supplementary file 9 — pr2c00780_si_009.zip [file pr2c00780_si_009.zip › Manual files/Calloselasma rhodostoma MGF/210702_Calloselasma_halfplate000095_5.1.201.mgf]

###	D:\Data\Julien\210702_Cr_half_TFA\210702_Calloselasma_halfplate000095.d\ProteinAnalysisResults.mgf
###	D:\Data\Julien\210702_Cr_half_TFA\210702_Calloselasma_halfplate000095.d\analysis.baf
###	210702_Calloselasma_halfplate000095.d
###	Instrument: maXis HD
###	Manufacturer: Bruker
###    PeakWidth 0.30, MiniumIntensity 10, S/N 1Apply threshold 0, Threshold 10
###    Retain Residuals no, Create neutrally no,
###    FullScan Parameters: AdductIon (+)+H (-)-H, LowMass 0, HighMass 8000, MaxCharge charge decon 4, MinPeaks 3
###    Perf. isotope decon yes, Max Charge Istopic decon 6, MW agreement 0.00, Abund. cutoff 2.00, Envelope cutoff 75.00
###    MaxRes   Parameters: AdductIon (+)+H (-)-H, LowMass 0, HighMass 8000 
###    Perf. isotope decon yes, Max Charge Istopic decon 6, Abund. cutoff 2.00
###    MSn      Parameters: AdductIon (+)+H (-)-H, LowMass 0, HighMass 8000 
###    Perf. isotope decon yes, Max Charge Istopic decon 4, Abund. cutoff 0.05
###    Global Charge Limit: no 3, Prefer FullScan Result: yes, Export what: 2 (0=non deconv/1=deconv only/2=mixed), NoMSMSSignals: 150, Intensity threshold: 10, NoMSSignals (deconv): 2, NoMSSignals (non-deconv): 2, NormalizeData: no, SingleCharged: yes
###
COM=210702_Calloselasma_halfplate000095.d
USERNAME=Demo User

###FS:    #m/z: 322.93089 #charge 1+
###MS: 2
###MSMS: 3
BEGIN IONS
TITLE=Cmpd 1, +MS2(322.9309), 28.0-35.0eV, 0.0min #3
RTINSECONDS=1.877
SCANS=2-3
PEPMASS=322.93089	1606234
CHARGE=1+
208.94855	6096	
211.94470	19302	
213.94091	18220	
215.88786	3798	
215.93878	4214	
217.94135	3688	
222.95127	40298	1+
226.15310	5234	
226.80124	22398	
226.94736	76594	1+
227.13514	8304	
227.19912	3522	
228.94307	149474	1+
231.95257	12482	
233.94923	3152	
234.99849	3164	
235.10744	4866	
235.14262	9270	
235.20486	4154	
238.14846	5864	
239.14802	10962	
240.23104	5716	
240.96346	13840	
242.96146	3674	
243.23088	4310	
244.12202	3714	
244.95767	46984	1+
245.63244	5434	
245.94343	5532	
246.95298	56164	1+
248.03281	3570	
249.91215	6458	
249.97235	49774	1+
250.11740	31368	1+
250.94735	35882	1+
250.99652	3498	
252.97203	707100	1+
253.21445	4440	
253.90604	16534	1+
254.94254	88204	1+
254.96747	255554	1+
256.26220	3884	
256.91465	6262	
256.96488	37672	1+
258.11758	3994	
258.14591	3410	
258.96528	8804	
259.14483	3208	
260.16162	5176	
260.19538	5074	
261.15563	4626	
261.98105	6078	
262.14541	8228	
263.05612	6058	
263.13780	35928	1+
263.97945	109598	1+
265.64798	4744	
265.97752	10592	
266.16449	11592	
266.66652	3378	
267.64642	3698	
267.97434	35796	
268.95926	11168	
269.97204	16552	1+
272.88242	5446	
272.95316	12586	
274.27354	3358	
278.11242	7610	
281.24595	4074	
282.17513	3742	
282.27783	6974	
282.82611	11952	
283.17039	5568	
283.26155	3956	
283.94712	3616	
284.14948	5380	
284.29325	4172	
285.94227	75814	1+
285.98464	9546	
287.25670	5232	
287.66053	3148	
288.15726	3598	
288.25286	7436	
289.65835	4776	
290.14328	67622	1+
290.26768	17174	1+
290.64412	13708	
291.19693	3604	
291.97427	7540	
292.06029	10974	1+
293.97627	25296	1+
293.99797	29192	1+
294.18034	84618	1+
294.93764	6354	
295.13064	4076	
295.22560	4906	
295.66416	3894	
295.96959	3568	
295.99391	13296	
296.66498	3200	
297.24076	4940	
298.14016	7674	
298.17260	3194	
298.90752	21778	1+
299.15857	12178	
299.40936	11994	
299.65851	6444	
300.11771	3180	
300.28876	3790	
300.47205	3206	
300.66139	9454	
301.16559	17548	1+
302.30420	8908	
302.94813	27370	1+
303.95250	18836	1+
303.99543	4704	
304.18764	3720	
304.28462	4446	
305.26798	4634	
305.95328	3470	
306.90564	4032	
307.08328	3978	
307.16350	6512	
307.24708	35024	1+
307.83198	72596	1+
308.16423	53032	1+
308.50047	12414	
308.87214	9254	1+
309.26049	3480	
309.67327	4918	
310.30931	7462	
310.96831	17528	
311.16947	22690	1+
311.21928	3230	
311.36833	7310	
311.41042	24598	
311.57007	3138	
311.62807	5042	
311.66094	20726	
311.87050	21890	1+
311.90981	9832	
311.93519	8640	
311.98736	14368	
312.16225	4442	
312.32426	3936	
312.90168	5744	
312.94888	4780	
313.18901	4284	
313.21801	10836	1+
313.29074	4490	
313.86667	7974	
313.92997	178828	1+
314.15992	16170	1+
314.49164	3388	
314.57018	22696	
314.65840	3858	
314.77093	17774	
314.89371	3556	
314.97071	8642	
316.28369	9760	1+
316.31939	3420	
316.49695	15538	
316.83110	8494	
316.94075	6080	
317.21313	4542	
318.29897	21824	1+
318.93558	121362	1+
319.17449	3344	
320.14114	9300	
320.93517	187290	1+
321.50717	7310	
321.66704	3546	
321.84147	4368	
322.17526	3848	
322.87892	7310	
322.90971	13084	
322.93067	3622094	1+
323.11793	4794	
323.17667	5240	
323.23843	5744	
324.10117	3328	
324.13950	3356	
324.28966	3584	
324.87852	9142	
325.25472	18922	1+
326.17070	23286	1+
326.19977	3394	
326.30484	3602	
326.87268	84434	1+
326.96979	4038	
327.00758	4276	
327.20145	7908	
327.27002	29778	1+
328.11274	12906	1+
328.22134	3942	
328.31871	3396	
END IONS

###FS:    #m/z: 340.94163 #charge 1+
###MS: 2
###MSMS: 4
BEGIN IONS
TITLE=Cmpd 2, +MS2(340.9416), 28.0-35.0eV, 0.1min #4
RTINSECONDS=2.649
SCANS=2,4
PEPMASS=340.94163	609426
CHARGE=1+
194.10695	158	
196.06598	184	1+
201.12342	368	
205.01241	178	
209.09149	292	
209.12750	346	
210.05356	182	
211.07618	222	1+
211.11399	244	1+
211.15549	628	1+
213.94044	2792	1+
215.88795	862	1+
215.93871	630	
217.88188	226	1+
219.12413	160	
221.89507	244	1+
222.95424	160	
223.95705	226	
225.02960	204	1+
226.11854	374	
226.15479	254	1+
226.94700	218	
227.06234	204	
227.10281	140	1+
227.13626	194	
227.17969	574	1+
228.18297	482	1+
228.94614	220	1+
229.61554	200	1+
230.07701	188	
231.12225	1028	1+
231.90655	172	
231.95154	2356	1+
233.89874	872	
233.94847	804	
234.04432	266	1+
234.14376	812	1+
235.07953	200	
235.11635	1276	1+
235.89356	262	1+
235.94583	194	
236.17263	166	
237.08313	340	1+
237.12944	346	1+
237.64978	846	
238.08492	286	1+
238.14850	662	1+
238.87337	254	1+
239.00741	188	
239.05349	324	1+
239.90452	274	
240.05839	224	1+
240.14045	170	
240.18270	258	1+
240.23100	1128	1+
240.63354	158	
240.95425	226	
241.12612	274	
242.07444	214	
242.13178	244	
242.15602	398	1+
244.03696	932	1+
244.12955	694	1+
244.95862	170	
245.07589	476	1+
245.99854	174	
246.09766	378	1+
246.13481	170	
246.16209	2484	
246.66389	836	
247.14748	184	
247.97422	164	
248.03566	1092	1+
248.14645	236	
248.98269	292	1+
249.04296	596	1+
249.13356	1170	1+
249.20757	186	1+
249.96259	590	
250.16445	294	
250.65876	676	
250.95324	402	1+
251.12697	188	
251.15495	1616	1+
251.65515	442	
251.88086	162	1+
252.01321	238	1+
252.10870	728	
252.13052	304	
252.22932	210	1+
253.09659	176	
253.12929	190	
254.10635	1096	1+
254.18378	290	1+
254.96677	1920	1+
255.07763	810	1+
255.10907	930	1+
255.13494	704	1+
256.04334	454	1+
256.05892	194	
256.07309	334	1+
256.17494	166	
256.96433	640	1+
257.04732	380	1+
257.90508	212	1+
258.12517	476	1+
259.11147	474	1+
259.13160	292	1+
259.17052	1302	
259.67262	658	
259.96645	372	1+
260.15773	2676	1+
260.66163	434	1+
261.06773	350	1+
261.13325	202	
261.90799	276	1+
262.00050	222	1+
262.09205	230	
262.14769	676	1+
262.79580	254	1+
263.05567	354	1+
263.64705	250	1+
264.09077	436	1+
264.11096	240	
265.01281	160	
265.12632	286	
265.15296	1048	1+
266.05716	188	
266.10915	180	
266.17902	160	
267.00137	276	
267.14023	436	1+
267.19224	340	
268.00383	438	1+
268.10759	226	
268.17589	1698	1+
268.67326	250	
269.08546	362	
269.11799	198	
269.80206	278	1+
270.11849	162	
271.67589	180	1+
272.13014	250	
272.15851	282	
272.40346	86	1+
272.93800	606	1+
272.97588	404	1+
273.11821	294	
273.14423	652	1+
273.16596	874	
273.66776	520	
274.12120	200	
274.92823	164	
275.01011	200	1+
275.05610	276	1+
276.17369	218	
277.07359	356	
277.12812	242	
277.14583	542	1+
277.21093	208	1+
277.63998	240	1+
278.11973	176	
278.66438	180	
279.11530	238	
279.17226	188	
279.98233	188	1+
280.02943	204	1+
280.06229	180	
280.11784	166	
280.29812	194	
280.66980	278	
281.04994	368	1+
281.09371	182	
281.14105	684	
281.68443	234	
282.15763	196	
282.18137	260	
282.27955	928	1+
282.81253	152	1+
283.14556	200	
283.18650	174	
283.20913	214	1+
284.08815	182	
284.13856	464	
284.29407	194	
285.14396	218	
285.20064	904	1+
286.11365	364	1+
286.15739	1236	1+
286.17931	184	
286.79928	170	1+
286.97791	232	1+
287.09960	614	1+
288.06517	1832	1+
289.15921	194	
289.19912	162	
289.94754	262	1+
290.14433	838	1+
290.95101	226	1+
291.11474	414	1+
292.06129	660	1+
292.16316	212	
293.01884	212	1+
293.10387	246	
293.16724	266	
293.26744	166	
294.15487	546	
294.18884	588	1+
294.67122	1780	1+
295.16410	358	
295.87505	160	1+
295.97466	204	
296.12148	364	1+
296.18130	426	1+
296.33051	702	1+
297.57800	166	
297.97449	270	1+
298.07763	480	1+
298.31089	256	1+
299.05356	164	
299.51932	100	1+
300.05420	286	1+
300.14439	372	1+
300.17924	168	
301.11478	280	1+
301.17751	438	1+
301.67859	328	
301.94027	202	1+
303.67370	766	1+
304.06887	276	1+
304.15680	166	
304.17683	390	
304.89031	198	
305.09748	194	1+
305.13670	554	1+
305.16069	400	1+
306.05751	170	
306.27375	244	
306.66979	158	
307.08329	176	1+
307.29041	734	1+
307.79368	280	
307.89072	182	
308.16970	1392	1+
308.29495	548	1+
308.66713	2228	1+
308.76151	256	1+
309.13119	770	1+
309.92214	182	
310.08550	260	1+
310.31298	202	
310.87944	304	1+
311.21819	618	1+
312.18722	350	1+
313.02766	440	1+
313.66199	398	1+
314.06412	320	1+
316.17148	180	
316.19144	222	
317.12654	194	
317.18542	1012	1+
317.68174	616	
318.03481	230	1+
318.07425	362	1+
318.15304	212	
318.55484	146	1+
320.15930	1000	1+
321.18848	240	
321.22624	320	
321.67684	378	
322.05002	170	1+
322.13520	540	1+
322.22613	166	
322.66427	170	
323.01643	204	
323.16769	854	1+
323.23715	598	1+
323.31844	626	1+
324.15700	270	
324.20298	188	1+
324.32376	374	1+
324.89549	564	1+
325.25127	420	1+
325.45354	108	1+
325.86023	92	1+
326.03525	186	1+
326.13589	464	1+
326.16026	1814	1+
326.34277	340	1+
326.71790	94	1+
327.08564	206	1+
327.18438	220	
327.31304	344	1+
327.80210	172	
328.04356	214	1+
328.18949	170	
328.89074	266	1+
328.97425	222	1+
329.69918	230	
330.15142	528	1+
330.19103	242	
331.15372	438	1+
331.17624	328	1+
332.08876	546	1+
332.11710	176	
332.13467	200	
333.16929	402	1+
333.93229	122	1+
335.13278	214	
337.18964	784	1+
337.23175	160	
337.25740	214	
338.09640	264	1+
338.16636	486	1+
338.21645	174	
338.70212	514	1+
338.95108	162	
339.19446	1098	1+
339.23183	264	1+
339.33613	138	1+
340.12807	194	
340.30934	198	
340.39338	1278	1+
341.26595	216	
342.20536	612	1+
342.27785	170	
342.31576	754	1+
343.12167	186	
343.18537	1078	1+
344.15518	328	
344.20493	1022	1+
345.17137	338	
345.20731	774	1+
345.31253	268	1+
346.18368	418	1+
END IONS

###FS:    #m/z: 510.31157 #charge 2+
###MS: 2
###MSMS: 5
BEGIN IONS
TITLE=Cmpd 3, +MS2(510.3116), 20.2-25.3eV, 0.1min #5
RTINSECONDS=3.421
SCANS=2,5
PEPMASS=510.31157	451266
CHARGE=2+
185.16383	494	1+
211.14317	512	
213.15846	9152	1+
217.95518	448	
226.11779	1734	1+
234.00188	454	1+
235.10702	832	1+
235.14324	93924	1+
239.11215	536	1+
239.17440	1422	1+
241.15465	476	1+
244.04075	424	1+
244.10792	2418	1+
244.12809	5134	1+
245.07833	504	1+
245.11145	2082	1+
249.09817	502	
249.12528	768	1+
249.15911	16628	1+
250.08084	702	
253.09051	958	1+
253.22661	346	
254.14791	1340	1+
259.10492	584	1+
262.13909	38732	
263.09400	386	
263.13847	135382	1+
263.28196	462	1+
266.16831	590	
267.06328	602	1+
267.10808	1480	1+
267.16799	396	
267.20551	2212	1+
270.10805	848	
270.17910	1898	1+
271.14617	466	1+
271.87569	1282	1+
272.10465	384	
277.15385	25630	1+
281.22205	5194	1+
282.12982	478	1+
284.19607	14856	1+
285.94244	2318	1+
286.13993	9766	1+
286.17441	480	
288.88610	1002	1+
289.13443	778	
289.88605	716	1+
290.11519	1060	1+
292.20274	756	1+
293.87627	1634	1+
297.15486	3116	1+
298.10368	472	1+
298.85392	632	
298.87811	978	1+
299.07957	658	1+
299.14694	1630	1+
303.20534	910	1+
303.95474	1070	1+
304.14932	1240	1+
306.90970	354	
307.14293	3552	1+
308.12238	1518	1+
308.23300	798	1+
309.12733	1074	1+
310.15887	3944	1+
310.21213	1984	1+
311.88387	2834	1+
312.18857	878	1+
312.22781	22836	1+
314.14569	376	
314.86434	476	1+
314.89474	1406	1+
315.16630	7042	1+
316.11896	1002	1+
316.86277	772	1+
316.88972	1334	1+
316.90916	398	
317.18349	1324	1+
324.12705	5386	1+
324.22716	5648	1+
326.17305	406	
326.24354	59098	1+
326.29096	532	1+
328.18688	908	1+
331.20147	5808	1+
332.11407	1272	1+
332.90230	880	1+
333.11952	1210	1+
333.17657	121000	1+
333.60640	612	1+
334.89880	854	1+
336.04749	592	1+
336.22727	452	
338.24183	952	1+
339.17940	424	
339.87920	1362	1+
340.19856	454	1+
340.22366	1072	1+
341.00815	534	1+
342.18611	866	1+
343.13568	1194	1+
345.21122	1074	1+
347.22527	1668	1+
348.18793	1294	1+
348.22717	1262	1+
352.17015	822	1+
352.25797	2190	1+
354.20194	534	1+
354.23963	392	
355.15817	1274	1+
355.18008	350	
355.26982	4754	1+
355.65318	366	1+
358.21032	578	
360.62668	412	1+
361.16048	724	1+
361.20470	2454	1+
362.20835	2090	1+
364.12686	808	1+
366.84190	2002	1+
367.67602	730	
367.88168	516	1+
368.15942	1300	1+
369.28593	2594	1+
371.19094	712	
371.22954	1002	1+
372.17960	364	
374.01438	390	1+
374.11732	572	1+
376.15554	934	1+
376.22316	105944	1+
376.40881	354	
379.11802	380	
380.19762	460	
380.28925	1402	1+
383.26508	22462	1+
384.85368	2068	1+
385.00095	324	1+
385.13389	346	
385.20724	2362	1+
387.13650	480	
387.39053	448	1+
388.24395	380	1+
389.15307	344	
389.20097	1874	1+
389.80437	788	1+
389.86803	1134	1+
390.23924	440	
390.84171	454	
392.07631	1192	1+
392.18220	1128	1+
392.86492	2016	1+
393.07669	698	1+
393.80081	630	
394.78458	378	
394.83671	2320	1+
394.86235	1434	1+
395.11914	350	
395.26369	912	1+
396.21974	902	
396.81140	574	1+
396.86888	336	
397.28076	13820	1+
397.31712	11554	1+
397.38607	342	
398.20837	1594	
398.54237	1138	1+
398.87015	916	1+
399.18185	896	1+
399.22403	22762	1+
401.17327	1194	1+
401.20710	364	
402.17906	764	1+
402.23656	526	
403.23739	400	
404.21846	1856	1+
405.87276	556	
406.86957	362	
407.86805	14452	1+
408.15010	408	
408.64909	340	
409.21556	460	
410.17098	956	1+
410.87640	4764	1+
410.93962	394	1+
411.20394	544	1+
411.25994	2262	1+
411.81583	594	
412.84808	2876	1+
412.87211	1940	
413.07528	2922	1+
413.22322	680	
414.23501	5982	1+
415.07746	724	1+
415.19610	742	
415.71897	400	
416.18009	536	
416.20191	352	
416.87887	1298	1+
417.23243	1922	1+
418.19650	876	
419.26305	772	1+
420.08252	468	1+
421.18417	1808	1+
422.21316	742	
423.21410	1030	1+
423.29671	3162	1+
423.73367	508	
424.19525	340	
425.14197	356	
425.31287	31264	1+
425.87822	3776	1+
426.18729	440	
427.10914	342	
427.17484	2602	1+
428.08369	708	1+
428.14559	440	
428.88708	4984	1+
429.16207	1100	1+
430.26862	3028	1+
430.73736	720	1+
430.85976	1386	
430.88439	2204	
431.08797	1142	
432.24540	135558	1+
432.50285	376	
432.86943	1754	1+
433.76628	394	1+
433.89865	708	1+
435.86343	2388	1+
436.17849	2786	1+
437.87375	486	1+
438.22943	960	1+
442.15461	1678	1+
442.18492	362	
442.22992	964	
443.23840	1026	1+
443.26119	1048	
443.87687	1084	1+
444.13700	866	1+
444.87406	698	1+
445.16026	1002	1+
445.20402	746	1+
445.29410	478	
446.88799	1332	1+
447.26053	4566	1+
447.29733	13130	1+
449.18215	878	1+
449.88095	1474	
450.30910	710	1+
450.87862	858	
451.25453	2040	1+
451.32650	3356	1+
451.74024	348	
451.90318	1324	1+
453.19887	448	
453.31043	992	1+
453.87402	660	
455.27009	2164	1+
457.20716	1202	1+
457.27027	838	1+
460.16503	624	
460.17682	1750	1+
461.20876	784	1+
461.31269	5568	1+
465.17185	578	
466.17355	1792	1+
466.33785	444	
467.89881	2608	1+
468.35452	5460	1+
468.72190	786	1+
470.30991	1436	1+
471.22910	1296	1+
472.30772	994	1+
473.14986	424	
475.15853	370	
475.29163	26878	1+
475.35289	344	
478.34059	1374	1+
479.19327	1066	1+
479.22090	1262	1+
479.74612	340	
480.24284	978	1+
480.28097	632	1+
482.28530	368	1+
484.31515	782	1+
485.89625	790	1+
486.71759	474	
489.23925	384	
489.30698	20328	1+
489.37502	554	
490.15764	696	1+
490.26627	996	1+
492.22485	2596	1+
493.16639	408	
493.19265	944	1+
493.41700	442	1+
494.23786	2128	1+
495.38112	2552	1+
496.35030	17310	1+
496.93863	560	1+
498.29274	17664	1+
498.77435	400	
499.56371	468	1+
500.25502	954	1+
501.01959	382	
502.88610	618	
503.20437	804	1+
503.21800	940	1+
503.55106	544	1+
504.17216	406	1+
505.25193	446	
506.16617	874	1+
506.23509	524	
506.33867	686	
506.40315	752	1+
506.43710	812	1+
507.16919	616	1+
507.30496	530	
507.33554	500	
507.44780	1138	1+
507.77121	1064	1+
508.26997	1178	
508.32796	490	
508.44770	836	1+
508.47737	1686	1+
509.13123	382	
509.24847	1524	1+
509.27783	838	
509.31052	696	
509.35989	354	
509.40179	636	1+
510.21917	342	
510.44978	572	1+
510.50009	340	
510.55700	612	1+
511.13408	608	1+
511.16874	372	
511.36747	920	1+
512.20641	1894	1+
512.30710	3648	1+
512.34650	456	
512.40914	1220	1+
512.45212	354	
513.41075	880	1+
513.43173	670	1+
513.45264	336	
515.19847	924	1+
515.27771	462	
515.32066	952	
515.36275	706	1+
515.72173	336	
516.29979	2556	1+
516.77819	1348	
518.32213	1830	1+
522.19182	618	1+
523.27335	362	
523.61780	568	1+
523.93878	494	1+
524.38292	756	1+
526.22073	1404	1+
526.30035	7426	1+
526.34396	680	
527.31897	4364	1+
528.25149	822	1+
530.29430	1412	1+
532.25989	1150	1+
532.35056	942	1+
533.25858	690	1+
535.24579	366	1+
535.30834	1196	1+
535.75368	918	1+
537.16379	342	1+
537.22531	1160	1+
538.20552	1084	1+
538.20728	424	
540.26145	638	1+
540.34115	958	1+
542.24276	410	
543.35527	2152	1+
545.33023	255992	1+
545.48093	402	
545.50246	544	1+
545.53411	908	1+
545.57284	1140	1+
545.83990	664	1+
546.28345	450	
547.16527	782	1+
547.78283	358	
548.20603	1380	1+
549.20664	410	1+
549.37623	330	1+
549.98222	638	1+
550.25635	1122	1+
551.04681	714	1+
551.25637	884	1+
552.20178	642	1+
553.34480	346	
554.33729	2806	1+
555.31273	1116	1+
556.21981	1826	1+
558.74412	1762	1+
558.99318	1114	
559.24131	504	
559.58607	678	
560.34527	3276	1+
560.37961	4446	1+
562.29207	1286	1+
563.38851	2124	1+
564.20637	394	
565.76865	652	1+
566.88305	546	1+
567.21325	1208	1+
568.25792	862	1+
570.19906	910	1+
570.36462	544	1+
573.29942	884	1+
574.27273	1112	1+
574.36120	1782	1+
575.21137	356	1+
575.58601	504	1+
579.28570	1110	1+
580.35540	498	1+
581.25788	618	1+
583.38356	932	1+
584.26804	424	1+
587.21822	474	1+
588.37620	15630	1+
589.19326	442	1+
590.19300	1044	1+
591.26602	548	1+
591.30268	1046	1+
593.25808	1090	1+
593.36927	484	
595.26733	736	1+
597.37936	984	1+
599.28512	1342	1+
602.17868	424	1+
603.25625	876	1+
603.29796	2024	1+
605.25151	1148	1+
608.20803	640	1+
610.27360	1082	1+
610.27793	998	1+
611.25789	1326	1+
611.37737	15044	1+
613.26942	802	1+
614.39205	1290	1+
615.30991	460	
616.33936	610	1+
618.22939	1258	1+
619.23405	800	1+
621.26586	3318	1+
622.27933	358	
622.33759	1038	1+
623.25235	1178	1+
624.81508	482	1+
625.37919	5122	1+
626.38486	3438	1+
628.32220	852	1+
629.36294	1714	1+
630.34815	352	1+
631.29527	1734	1+
631.41891	1066	1+
633.25980	362	1+
633.35150	1166	1+
636.25239	484	1+
636.60215	370	1+
636.78163	808	1+
640.30763	908	1+
641.32026	506	1+
642.42089	468	
642.94791	622	1+
643.28074	1544	1+
643.32333	1762	1+
643.34683	416	
643.42224	364	
644.23545	518	
644.25015	1292	1+
644.32632	1492	1+
644.39947	340484	1+
644.52586	2072	1+
644.58192	1366	1+
644.72403	864	1+
644.81501	1040	1+
644.88014	742	1+
644.93063	590	1+
644.98156	564	1+
645.68942	972	1+
647.94818	1126	1+
648.24633	764	1+
648.28808	894	1+
648.62383	944	1+
648.95400	866	1+
649.29190	364	1+
649.33083	940	1+
649.37699	970	1+
649.85385	816	1+
650.27715	1562	1+
652.10430	986	1+
653.38824	432	1+
654.38154	1494	1+
655.94075	592	1+
656.27498	1184	1+
656.93844	348	1+
657.27809	1082	1+
658.78215	774	1+
659.33244	1786	1+
659.41374	4346	1+
661.29293	876	1+
661.35701	1134	1+
661.62233	584	
661.94645	640	1+
662.29703	564	1+
663.33428	1424	1+
664.33975	856	1+
664.70484	1026	1+
665.55569	416	1+
665.63980	576	1+
665.70513	376	1+
666.30911	382	
667.29371	3380	1+
667.62749	2172	
667.96269	1022	1+
668.29175	1262	1+
669.30036	478	1+
669.30977	1716	1+
670.66016	624	1+
671.33335	786	1+
673.27875	838	1+
675.22445	466	1+
675.37035	836	1+
677.22968	470	1+
678.23638	378	1+
679.22788	694	1+
679.33337	556	1+
681.16898	362	1+
681.28646	1272	1+
682.34608	352	1+
683.29602	1596	1+
683.62710	702	1+
683.96485	460	
685.31817	650	1+
686.33370	2718	1+
686.75871	684	1+
687.17123	388	1+
687.33133	3010	1+
687.44720	1990	1+
690.24102	1508	1+
690.36402	690	1+
691.29543	1014	1+
693.44143	346	1+
695.32285	322	1+
695.48400	510	1+
697.30898	902	1+
697.45887	820	1+
698.31430	1422	1+
699.99188	622	1+
701.24807	504	1+
703.25742	956	1+
705.27794	870	1+
705.63607	352	
707.31091	2048	1+
710.97250	1186	1+
711.30486	1068	1+
711.64351	604	1+
713.32802	832	1+
713.41808	540	1+
714.28727	382	
714.32692	776	1+
715.34013	928	1+
717.30405	1038	1+
719.26296	900	1+
721.45043	1026	1+
722.26899	404	
722.38726	978	1+
723.33627	914	1+
726.32114	2076	1+
727.30236	468	
733.30995	1056	1+
733.47380	738	1+
736.29269	7876	1+
738.65878	772	1+
738.98223	430	
739.19003	408	1+
739.29288	1030	1+
739.47141	5198	1+
743.25848	672	1+
744.65398	1802	1+
744.98827	1820	1+
745.33229	3328	1+
746.41317	894	1+
747.31188	1262	1+
747.38790	724	1+
748.80193	822	1+
749.26395	664	1+
749.36736	624	1+
749.37149	1106	1+
750.76933	1152	1+
751.25081	818	1+
751.33509	872	1+
751.76915	838	1+
751.97158	450	1+
752.08559	770	1+
752.16109	356	1+
753.25780	656	1+
754.37638	928	1+
755.21388	474	1+
755.27134	714	1+
755.32590	1220	1+
755.82728	1198	1+
755.99641	766	1+
757.14400	504	
757.16012	2238	1+
757.23585	1936	1+
757.29829	1804	1+
757.48424	742632	1+
757.74734	2534	1+
757.89609	2336	1+
757.96785	1442	1+
758.01608	1096	1+
758.03560	586	
758.08383	1172	1+
758.12772	1298	1+
758.27329	426	
758.64177	2290	1+
758.86350	486	
759.05691	630	1+
759.66444	440	
759.85514	1088	1+
761.00225	1026	1+
761.31281	2262	1+
761.33062	1226	1+
761.42280	1132	1+
761.83432	1126	1+
761.87236	832	1+
762.05469	1046	1+
762.09207	888	1+
762.26340	1552	1+
762.32535	2814	1+
762.62542	952	1+
762.72886	692	1+
763.27023	1400	1+
763.35705	1186	1+
763.41374	784	1+
763.60008	792	1+
764.15572	1098	1+
764.72373	1506	1+
764.81289	354	
765.26991	1030	1+
765.36678	924	1+
765.41900	706	1+
767.15009	362	1+
767.30278	1116	1+
767.44795	1232	1+
767.46699	1590	1+
769.37271	1322	1+
770.37163	944	1+
774.43915	4190	1+
775.30006	740	1+
775.35246	922	1+
779.10113	378	1+
780.23356	798	1+
780.32010	1320	1+
781.41124	1162	1+
782.26581	862	1+
782.85671	574	1+
783.38692	432	1+
785.36388	844	1+
785.40713	1206	1+
786.41400	1774	1+
787.31269	1194	1+
788.39572	626	1+
789.26869	1038	1+
789.56760	2804	1+
790.21232	846	1+
791.28318	1498	1+
791.32644	1872	1+
793.40352	1518	1+
795.28367	336	1+
799.31752	1150	1+
799.40794	948	1+
803.34748	950	1+
804.72508	572	1+
805.26253	960	1+
805.98432	620	1+
806.79482	1144	1+
807.31372	884	1+
807.32182	1794	1+
808.63135	722	1+
809.18690	324	1+
809.29453	2424	1+
809.55342	348	1+
810.29504	3064	1+
810.41600	898	1+
813.49045	972	1+
814.41970	976	1+
815.54479	584	1+
817.33321	1650	1+
818.28640	2788	1+
819.23815	960	1+
819.28116	2404	1+
819.43036	390	1+
820.24752	1298	1+
821.43097	540	1+
822.22760	690	1+
822.41843	740	1+
822.67974	464	1+
823.30215	628	1+
823.59660	758	1+
824.60436	492	1+
825.30649	696	1+
825.37918	788	1+
827.40431	750	1+
828.43195	828	1+
832.31844	1074	1+
833.32218	788	1+
835.39215	1804	1+
839.29297	896	1+
839.35095	556	1+
841.27480	394	1+
842.75739	420	1+
845.37427	920	1+
846.76009	582	1+
847.31685	1322	1+
847.42836	696	1+
847.65962	456	1+
849.38507	850	1+
851.27783	1090	1+
853.44207	892	1+
853.53826	566	1+
855.32041	714	1+
856.33453	1408	1+
858.41831	1406	1+
858.61382	862	1+
859.14499	342	1+
859.29618	602	1+
859.33744	578	1+
861.32856	564	1+
861.40776	340	1+
862.76865	2354	1+
863.20621	622	1+
863.38431	2898	1+
863.95592	658	1+
864.31872	732	1+
864.65930	606	1+
865.32489	458	1+
865.64837	366	1+
867.34283	608	1+
867.42672	600	1+
868.53350	362	1+
869.35732	860	1+
872.43836	3184	1+
873.35233	5212	1+
873.56723	758	1+
875.42363	1016	1+
876.36750	1740	1+
878.32845	746	1+
878.37218	318	1+
878.67943	576	1+
880.40623	1044	1+
881.05010	400	1+
881.47395	772	1+
883.27802	876	1+
884.32597	386	1+
885.38856	1064	1+
886.42216	1064	1+
887.50122	1402	1+
892.33522	748	1+
893.37798	2448	1+
894.89145	876	1+
895.27599	496	1+
895.33406	446	1+
895.45335	444	1+
897.42493	554	1+
898.38202	1310	1+
898.80731	898	1+
902.54116	1200	1+
903.52135	2450	1+
905.31501	1154	1+
905.34485	558	1+
905.87751	558	1+
908.41774	380	1+
908.75425	516	1+
909.33716	1884	1+
909.78515	1110	1+
911.40783	822	1+
913.36570	1720	1+
915.41483	892	1+
917.38535	428	1+
920.32857	1582	1+
920.39485	740	1+
920.54769	197850	1+
920.72719	502	
920.75578	1710	1+
920.98138	1162	1+
921.08138	826	1+
921.09593	864	1+
921.14117	918	1+
921.43433	1284	1+
921.70973	568	
921.93437	404	
923.32421	1064	1+
926.41043	1054	1+
929.72099	656	1+
930.52720	4176	1+
931.41338	1300	1+
933.55745	372	1+
936.40121	946	1+
937.45959	434	1+
939.37119	1054	1+
941.37582	840	1+
941.43588	758	1+
941.83175	506	1+
945.36902	618	1+
949.37673	1482	1+
949.42339	1176	1+
949.48403	898	1+
951.37049	1142	1+
951.43939	616	1+
956.39681	688	1+
965.37291	398	1+
965.42701	464	1+
967.37155	1700	1+
968.75475	356	1+
969.50068	884	1+
970.39692	724	1+
971.53694	390	1+
971.92377	788	1+
973.49047	456	1+
973.78104	374	1+
975.38728	612	1+
977.42649	4172	1+
979.41169	944	1+
979.72330	468	1+
980.84991	706	1+
981.52932	494	1+
984.38797	1752	1+
985.88161	594	1+
987.64037	342	1+
989.53163	452	1+
993.39942	904	1+
995.91212	584	1+
996.39405	2280	1+
997.39499	1646	1+
998.68597	1240	1+
999.43382	1658	1+
1000.43252	1168	1+
1000.93924	1408	1+
1002.39678	1004	
1002.40066	876	1+
1002.60472	1680	1+
1011.39395	798	1+
1011.51309	1464	1+
1013.26528	778	1+
1014.43213	1350	1+
1015.41829	1494	1+
1019.61146	14708	1+
1021.44594	744	1+
END IONS

###FS:    #m/z: 322.93090 #charge 1+
###MS: 6
###MSMS: 7
BEGIN IONS
TITLE=Cmpd 4, +MS2(322.9309), 28.0-35.0eV, 0.1min #7
RTINSECONDS=7.101
SCANS=6-7
PEPMASS=322.93090	1518574
CHARGE=1+
190.09384	202	1+
191.11750	224	
191.95656	276	
192.89239	198	
195.07462	256	
195.11300	210	1+
195.88467	226	1+
196.05728	152	
199.05114	266	1+
199.08303	178	1+
199.10719	1004	1+
202.07899	208	
205.00960	250	1+
205.09825	184	1+
205.94820	318	
208.14347	434	
209.09114	244	
209.12707	2006	1+
210.11212	226	1+
213.08858	300	
214.02362	178	1+
215.88625	380	1+
218.05648	222	1+
219.02911	176	
221.06528	156	
221.94380	150	
222.95695	824	1+
223.10980	340	1+
223.96096	562	1+
224.11144	248	1+
225.85576	168	1+
226.11714	268	
226.15319	504	
227.08254	236	
227.10090	1900	1+
227.15730	370	
229.09926	228	
229.13603	180	
230.12410	208	
231.08443	178	
231.12264	3256	1+
232.10489	492	1+
232.14740	352	
232.89355	384	1+
233.05104	226	
233.06639	486	
233.13578	240	
233.16621	204	
233.89616	324	1+
234.00777	164	
234.09732	334	
234.12167	176	
234.15793	224	
235.07768	178	
235.11621	1300	1+
235.14350	212	
235.17188	202	1+
236.06363	234	1+
236.10527	270	
236.13858	388	
237.16690	216	1+
237.21962	242	1+
238.11448	386	1+
239.08008	384	
239.13134	176	
240.08400	232	
240.96276	336	
241.09836	158	
241.13065	156	
241.17319	238	1+
242.15057	260	
242.94369	218	
243.56731	168	
243.88232	536	1+
244.03947	588	1+
244.07620	412	1+
244.10916	252	
244.12912	1146	1+
244.96012	154	
245.11409	240	
245.94287	204	1+
246.12560	1022	1+
246.16290	1144	1+
246.66327	216	
246.97749	552	1+
247.06551	182	
247.09438	154	
248.03154	256	
248.11178	164	
248.95794	272	1+
249.03965	712	1+
249.13069	530	
249.32310	98	1+
250.12042	664	1+
250.16404	412	
250.65780	410	
250.98313	160	
251.10740	224	
251.15249	764	
251.64800	202	
252.06517	180	
252.10823	866	1+
253.09293	180	
254.11877	172	
254.14434	200	
255.04029	322	
255.10713	4426	1+
256.14336	216	
256.90592	254	1+
257.16205	206	
258.16079	176	
258.23867	150	
258.85270	170	1+
259.09059	158	
259.12492	156	
259.13766	1484	1+
259.17129	426	1+
259.67064	230	
260.13965	1036	1+
260.15974	596	
260.19604	226	1+
260.66067	390	1+
261.89217	218	
262.08455	512	1+
262.14531	504	1+
263.05756	522	1+
263.10085	220	1+
263.12689	328	1+
263.15082	298	1+
263.98025	416	1+
264.65699	290	1+
264.98445	244	1+
265.92665	256	1+
266.10358	182	
266.15523	188	
266.24592	160	
266.86772	236	1+
266.99978	272	
267.66734	440	1+
268.00100	1018	1+
268.13337	732	1+
268.17614	872	1+
268.95591	330	
271.14931	246	
271.18549	170	
271.40411	84	1+
271.60259	150	
272.07154	214	
272.10109	264	1+
272.13432	2734	1+
273.16583	272	
274.04891	188	1+
274.09320	416	1+
274.15514	890	
275.13270	180	
275.14409	336	1+
275.23424	196	1+
276.17003	336	
276.84283	194	
277.07426	166	1+
277.09230	208	
277.15371	318	
277.16919	182	
277.64365	148	
278.10739	270	
278.15670	248	
279.09602	420	
279.13975	244	
279.22877	310	1+
280.10195	296	
280.14081	422	
281.04683	246	
281.07208	178	
281.10696	488	1+
281.14770	244	
282.10769	304	1+
282.14859	160	
283.03013	224	
283.07027	240	
283.13969	242	
283.23240	154	1+
284.05090	352	1+
284.08042	168	
284.11622	190	
284.17614	158	
284.29308	1260	1+
284.87309	246	
285.17445	312	1+
285.20195	1126	1+
286.12505	282	
286.15845	356	
286.66105	180	
286.91684	210	
287.10156	300	1+
287.31663	118	1+
288.06546	824	1+
288.99914	160	1+
289.13973	184	
289.15992	1458	1+
289.40757	138	1+
289.87877	192	
290.17785	158	
290.85690	208	
290.93058	282	1+
291.11799	434	1+
291.15916	174	
291.17912	170	
291.25327	294	1+
292.06006	794	1+
292.10907	220	
292.16391	2046	1+
292.28430	222	1+
294.15309	222	
294.18023	2906	1+
294.21844	166	
294.67179	460	1+
295.14489	346	1+
296.12220	1024	1+
297.14995	234	
297.17293	188	
298.14683	178	
299.05955	202	
300.06344	244	
300.16032	382	1+
300.90774	228	1+
301.06359	276	1+
301.09215	204	1+
302.14832	1088	1+
302.17318	186	
302.65026	264	1+
303.20990	242	
304.14799	226	
304.17969	154	
305.15982	204	
306.08177	568	1+
306.31486	226	1+
307.08173	338	1+
307.70481	128	1+
307.78896	168	
308.14399	198	
308.29312	806	1+
308.66540	334	
309.12887	668	1+
309.16964	224	
310.15098	240	
310.17632	306	1+
310.31173	772	
311.02635	418	
312.03003	268	
313.02981	430	
313.16101	158	
314.12765	214	
314.25218	206	1+
315.15842	150	
317.11574	622	1+
317.15905	210	
317.20620	160	
318.11914	612	1+
318.14927	182	
318.28109	316	1+
319.07540	184	1+
319.17654	458	
319.53843	164	1+
320.15982	3778	1+
320.19784	618	1+
320.22005	194	
322.11724	182	
322.55617	92	1+
323.09430	542	1+
323.12732	722	1+
323.14915	378	1+
323.17559	150	
323.23822	2880	1+
323.89252	498	1+
324.13281	592	1+
324.15289	248	1+
324.20858	582	1+
324.31347	402	1+
325.18026	712	1+
326.18288	624	1+
326.37523	288	1+
327.14417	202	
328.13264	326	1+
328.16083	362	1+
END IONS

###FS:    #m/z: 363.95793 #charge 1+
###MS: 6
###MSMS: 8
BEGIN IONS
TITLE=Cmpd 5, +MS2(363.9579), 28.0-35.0eV, 0.2min #8
RTINSECONDS=7.873
SCANS=6,8
PEPMASS=363.95793	348216
CHARGE=1+
189.86431	384	1+
191.85996	306	1+
191.95273	258	
199.02157	160	
199.07074	166	
201.00998	156	
201.12137	504	1+
206.11943	412	1+
207.08503	274	1+
207.12198	358	1+
207.87589	160	
209.08997	264	
209.12431	182	
209.88205	302	1+
209.94315	794	1+
210.13176	154	
212.87979	1432	1+
216.00300	164	
216.12969	220	
217.08234	440	1+
222.95370	1466	1+
224.06258	236	1+
224.95000	1114	
225.14914	294	1+
225.88515	350	1+
225.94996	556	
226.11699	892	1+
226.15214	244	1+
226.94803	3786	1+
227.06838	500	1+
227.10825	660	1+
227.89283	420	1+
227.92994	178	
228.89484	278	1+
228.94345	5284	1+
229.12901	190	
229.15938	118	1+
230.01191	190	1+
230.07561	510	1+
230.61607	536	1+
230.88977	2056	1+
231.05407	428	1+
231.12324	158	
232.07231	222	1+
233.10081	144	
233.19115	264	1+
234.10054	322	
234.14288	2474	1+
234.87924	300	1+
235.02992	148	
235.07960	612	1+
235.11735	5214	1+
237.06084	256	1+
237.09775	176	
237.13409	342	
238.08508	194	
238.89736	428	1+
239.14336	184	
240.86789	158	
240.96377	658	1+
242.07591	210	
242.96019	714	
243.14942	232	
243.88332	120	1+
243.94982	190	
244.03918	708	1+
244.13067	1190	1+
244.95795	1862	
245.07593	2124	1+
245.09969	200	
245.17740	188	1+
245.94704	362	
246.08994	218	
246.95403	2418	1+
247.10446	158	
247.11785	146	
247.18376	290	1+
247.89810	698	1+
248.03706	792	1+
248.90293	588	1+
249.04231	478	1+
249.13322	622	
250.13882	378	
250.15636	168	1+
250.21841	144	1+
250.89846	162	1+
250.94917	306	
251.04440	144	
251.12738	1380	1+
252.10828	2784	1+
252.13183	1026	1+
252.17022	574	1+
252.89346	160	
255.02338	178	1+
255.07272	174	
255.88295	284	1+
256.12615	206	
256.36198	136	1+
257.11423	440	1+
257.13347	174	
257.91454	192	
258.00458	202	1+
258.11868	376	1+
258.14305	568	1+
258.97505	212	
259.83384	158	1+
260.97026	612	1+
261.15457	1580	1+
261.17377	150	
261.42836	86	1+
262.09186	488	
262.83122	196	1+
263.05867	488	1+
263.11042	176	
263.12564	144	
263.97804	302	1+
264.17347	404	1+
265.08849	176	
265.12950	164	
266.07746	480	1+
266.11824	186	
266.15659	458	
266.24434	148	
267.02383	144	
267.10174	188	1+
267.97388	338	
268.17825	158	
268.95540	174	
268.96994	544	1+
269.30128	168	1+
269.89999	154	1+
270.11678	162	
271.14539	184	
271.18067	160	
271.64764	164	
271.92274	374	1+
272.07268	152	
272.13413	210	
272.16326	144	
273.02559	164	
276.07717	158	
276.12695	1130	1+
276.14357	608	1+
276.94646	226	1+
277.06994	182	
277.12574	844	1+
277.22414	144	
277.80974	166	1+
278.07264	618	1+
278.12655	480	1+
278.61391	444	1+
279.10339	228	
279.90706	148	
280.10349	292	
280.27266	154	1+
280.84607	262	1+
281.00998	244	1+
281.09965	164	
281.13872	148	
282.16014	314	1+
282.59865	208	
283.12883	284	
284.08797	164	
284.13956	550	1+
284.94628	290	1+
285.06450	382	1+
285.09365	532	1+
285.11851	380	1+
285.16601	176	
285.20295	224	
285.84299	392	1+
285.94959	244	1+
287.63085	806	1+
288.06487	1116	1+
288.10923	260	
288.13153	1392	1+
288.63230	578	1+
289.08089	208	
289.87982	234	
289.95082	284	1+
290.14279	168	
290.99909	140	1+
291.11496	220	
291.14393	178	
291.86933	186	
292.06329	704	1+
292.13307	420	1+
292.17673	380	1+
292.26113	190	
292.75314	138	1+
292.86660	194	1+
293.06700	478	1+
293.16126	144	
293.66849	244	1+
294.14499	1282	1+
294.28806	172	1+
294.80538	194	1+
296.64569	814	1+
296.87195	328	1+
297.04275	276	1+
297.07295	366	1+
297.19492	228	1+
298.07537	244	1+
298.14343	1242	1+
298.16667	394	1+
298.63730	250	1+
298.81044	308	1+
299.14891	1018	1+
300.13692	584	1+
300.17908	218	1+
301.02885	180	
301.11698	522	1+
301.14488	324	1+
301.22020	470	1+
301.87006	196	
301.89230	150	
302.03436	320	1+
302.09956	202	
302.24924	222	
302.80451	148	
303.07655	254	1+
303.11706	504	1+
303.20687	224	1+
303.26907	210	1+
303.85925	618	1+
303.95355	448	1+
304.15302	146	
304.95937	266	1+
305.13572	1088	1+
305.15457	152	
305.28019	524	1+
305.89814	226	1+
306.02499	290	1+
306.05091	264	1+
306.11807	246	
306.88446	458	1+
307.11616	374	1+
307.29186	802	1+
307.79225	152	
307.88903	378	1+
308.15309	154	
308.66584	180	
308.79709	156	
309.15701	384	
309.18123	430	1+
310.15790	444	
310.31028	458	1+
310.87804	180	
311.14649	696	1+
312.02733	156	
312.09058	182	1+
312.15614	454	1+
313.03034	248	
314.14004	206	
314.18038	388	1+
314.98932	160	
316.07051	272	1+
316.12650	148	
316.14973	460	1+
316.94137	356	1+
317.05178	240	1+
317.07785	182	1+
317.61975	110	1+
318.12966	160	
318.15461	404	1+
319.07567	206	
319.21993	350	1+
320.32590	134	1+
320.63565	160	
321.06697	220	1+
321.12811	206	
321.16103	520	
321.27811	164	
321.82582	210	
322.11662	172	
322.15090	144	
322.31258	388	1+
323.15500	168	
323.64894	208	
324.09971	444	1+
324.14419	780	1+
324.89396	282	1+
326.18307	178	
327.16523	1484	1+
327.19459	502	
327.23629	222	1+
328.17068	952	1+
328.31078	310	1+
329.20537	432	1+
331.12308	544	1+
331.35056	84	1+
332.09309	1470	1+
332.16311	398	1+
332.97238	280	1+
336.19995	174	
336.32163	178	
336.94456	506	1+
337.14889	192	
337.18736	284	1+
338.09397	274	1+
338.12449	390	1+
339.16214	660	1+
339.19701	588	1+
339.83203	382	
340.10495	256	1+
340.19933	446	1+
340.67072	166	
341.15312	184	
342.14163	210	1+
342.15884	210	
342.83157	168	1+
343.16141	160	
343.27590	422	1+
343.98261	226	1+
344.14117	308	1+
344.17053	780	1+
345.20298	2244	1+
346.09797	154	1+
347.20065	186	
347.22964	1196	1+
348.21017	192	
348.92712	212	1+
349.12480	2136	
349.16128	2072	1+
349.19195	470	1+
349.30254	176	
349.32009	842	1+
350.10994	1618	1+
350.34579	174	
351.89718	244	1+
353.04725	262	1+
354.16991	176	
354.85657	88	1+
355.12173	242	1+
355.18558	478	1+
356.05557	318	1+
356.15338	144	
356.46543	90	1+
357.00710	166	
357.10877	144	
357.22470	304	
358.13979	322	1+
358.16105	466	
358.22000	150	
359.18211	268	
360.09268	296	1+
360.11964	152	
360.17044	254	1+
360.33399	162	
360.36383	180	
361.06565	154	1+
361.10858	250	1+
361.19313	282	
361.35039	380	1+
362.20432	2138	1+
362.96636	188	1+
364.15442	152	
364.36185	264	1+
365.09383	154	
365.11330	174	1+
365.32432	368	1+
365.39065	198	
366.15228	194	
366.18229	206	
367.13553	4558	1+
367.27376	136	1+
368.19642	482	1+
368.34088	476	1+
368.38899	204	1+
368.42613	1352	1+
END IONS

###FS:    #m/z: 510.31162 #charge 2+
###MS: 6
###MSMS: 9
BEGIN IONS
TITLE=Cmpd 6, +MS2(510.3116), 20.2-25.3eV, 0.2min #9
RTINSECONDS=8.646
SCANS=6,9
PEPMASS=510.31162	320722
CHARGE=2+
211.14321	580	
213.15878	6312	1+
217.95479	298	
226.11731	1066	1+
235.14300	66944	1+
235.20718	338	1+
238.13641	294	1+
239.11388	584	1+
239.17585	448	
240.18135	300	
241.07767	350	
241.15248	312	
244.12788	3896	1+
245.07646	336	
246.11456	374	1+
248.01810	270	
249.09923	296	
249.15868	10614	1+
250.08104	278	
252.11037	356	
253.09196	822	1+
253.22378	512	1+
254.14888	778	1+
258.13757	500	1+
262.13878	22694	
263.13833	94814	1+
264.18173	520	1+
266.16774	646	
267.20642	1702	1+
268.11081	420	
269.10016	924	1+
270.18057	674	1+
271.87590	1210	1+
272.12635	648	1+
277.06710	316	1+
277.15383	16534	1+
279.13763	524	1+
281.10733	284	
281.22098	3908	1+
284.19566	10584	1+
285.94312	2872	1+
286.13813	7694	1+
287.88928	268	
289.88536	1194	1+
290.11550	1428	1+
291.88254	374	1+
292.14825	606	1+
292.20085	558	1+
293.87415	2522	1+
294.21706	392	1+
297.15528	1932	1+
298.85439	794	1+
298.87892	436	
299.14768	656	1+
299.81033	306	1+
302.90619	374	1+
303.16629	322	
303.20769	432	
303.95269	1266	1+
304.14849	1016	1+
304.21076	334	
306.12161	432	
306.15718	274	
307.14196	2670	1+
308.23495	356	
309.12888	574	1+
309.99640	312	1+
310.15729	3488	1+
310.21189	1362	1+
311.18518	1422	1+
311.88566	2688	1+
312.18902	1078	1+
312.22742	14262	1+
313.88235	474	
314.00250	342	1+
314.89424	702	
314.92525	266	
315.16501	5008	1+
315.59784	324	1+
315.80973	268	1+
315.88825	1764	1+
315.96894	372	1+
316.11444	276	
316.86633	942	1+
316.88841	1198	1+
317.18551	890	1+
318.85968	370	
318.93748	420	1+
319.97590	500	1+
322.88830	522	1+
323.64327	432	1+
324.13096	1960	1+
324.22707	3732	1+
326.07659	430	1+
326.09567	298	
326.24333	44072	1+
328.18613	1044	1+
328.86469	454	1+
328.89296	506	1+
329.86485	278	1+
329.89967	312	1+
330.02252	288	1+
331.20113	3786	1+
332.01323	366	1+
332.15510	324	
333.08609	572	1+
333.17621	80136	1+
333.25311	346	1+
333.26496	336	1+
333.87818	330	
334.90171	500	
336.22605	280	
336.94775	646	1+
337.23954	1054	1+
337.88592	540	1+
338.24456	886	1+
339.14600	550	1+
339.87839	834	1+
340.14876	364	1+
340.21949	840	1+
341.11826	434	1+
342.18795	570	1+
343.16146	990	1+
344.66495	278	
345.00848	492	1+
345.21100	860	1+
348.17120	458	
348.20380	342	
348.22723	1060	1+
352.08883	852	1+
352.25651	1334	1+
353.09064	546	1+
353.12324	658	1+
354.12414	478	1+
354.23729	380	
355.26895	2980	1+
355.89443	376	1+
355.92885	368	1+
356.14697	308	
358.21519	924	1+
359.15507	394	1+
361.18604	270	
361.83992	470	1+
362.20728	1286	1+
362.83821	292	1+
364.40221	330	1+
366.18686	522	1+
366.64478	306	
366.84150	1508	1+
367.12670	698	1+
367.15245	644	1+
368.64084	398	1+
369.28501	1806	1+
369.84295	390	
370.09933	740	1+
370.14223	474	1+
370.15754	266	
372.04153	532	1+
372.17022	1282	1+
376.11953	398	1+
376.15559	330	
376.22275	70436	1+
377.09274	854	1+
379.15724	382	
379.39286	278	
381.67098	470	1+
382.25505	298	
383.12204	642	1+
383.26460	14492	1+
384.85295	1970	1+
385.07602	588	1+
385.20491	1618	1+
386.85011	270	
387.12688	562	1+
388.05011	566	1+
388.80045	730	1+
389.20438	1730	1+
389.86578	630	1+
390.18759	372	
390.84924	294	
390.86640	438	1+
391.24198	444	1+
391.80392	406	1+
392.07673	980	1+
392.11828	1044	1+
392.86587	2948	1+
393.04064	298	
393.08280	680	1+
393.19490	278	
393.80179	1456	1+
394.15080	906	1+
394.83457	1352	1+
394.86372	1240	1+
396.03042	528	1+
396.22584	856	1+
396.64247	576	1+
396.80955	942	1+
397.20564	574	
397.28079	8088	1+
397.31651	7450	1+
397.35610	304	
397.86343	1080	1+
398.87423	800	1+
399.14768	354	1+
399.22335	15418	1+
400.11824	910	1+
402.21177	278	
402.23726	804	1+
403.17233	336	
403.87459	706	1+
404.21855	1004	1+
405.86855	1466	1+
407.26920	692	1+
407.86838	13730	1+
408.13923	382	
408.17843	314	
409.16622	1012	
409.21975	394	
409.81532	282	
409.86944	1182	
410.87535	4012	1+
411.20800	272	
411.30044	270	
411.80987	1922	1+
412.64703	376	1+
412.84832	2336	1+
412.87060	2270	1+
413.07530	3170	1+
413.52765	456	1+
414.23533	3946	1+
414.81545	756	1+
416.19140	508	1+
416.22723	1318	1+
417.23598	1112	1+
417.58649	520	1+
419.08801	686	1+
419.26639	822	1+
419.84397	572	1+
420.15547	314	
421.18557	1936	1+
423.29677	2716	1+
423.88579	886	
424.87399	4596	1+
425.31230	21118	1+
425.87767	3978	1+
426.07869	576	1+
427.17557	1476	1+
427.27133	298	
428.14199	754	1+
428.28098	380	
428.88736	6016	1+
429.81573	280	
429.84089	292	
430.26810	1646	1+
430.74087	1566	1+
430.88184	2728	1+
431.08559	1142	1+
432.24552	98460	1+
432.86428	264	
433.17636	386	
433.76733	280	
434.09334	508	1+
434.17698	710	1+
435.15147	318	
435.21810	340	
435.86446	2822	1+
437.69419	716	1+
438.21508	334	
438.23195	1440	1+
439.14729	538	1+
439.68186	360	1+
439.89476	738	1+
440.14663	370	1+
441.27296	830	1+
441.89793	504	1+
442.90189	316	1+
443.26093	750	
444.28576	1188	1+
444.39409	314	1+
444.87639	946	1+
446.88787	1132	1+
447.17427	774	1+
447.26046	3246	1+
447.29687	6424	1+
448.15627	336	
448.23017	878	1+
449.23400	620	1+
449.88044	980	
450.20075	334	
451.32919	2406	1+
451.90108	1626	1+
452.15569	578	1+
452.28338	334	
453.08702	480	1+
453.87342	1176	1+
455.16947	1132	1+
455.27121	1190	1+
455.90692	264	1+
456.84196	284	
457.20425	298	
460.25608	336	
461.15718	664	1+
461.31148	4528	1+
462.13775	270	
462.21481	810	1+
463.17958	758	1+
466.09692	512	1+
466.17321	888	1+
467.21660	530	1+
467.28330	674	1+
467.89133	2014	1+
468.35463	4210	1+
469.10866	818	1+
469.14915	562	1+
469.23410	846	1+
469.48252	320	1+
469.89288	290	
470.32935	1034	1+
471.21430	320	
472.15328	474	1+
472.19244	666	1+
474.24740	264	
474.74110	358	1+
475.29162	16538	1+
475.92481	386	1+
476.16429	278	
476.25443	762	1+
478.33540	720	1+
479.21491	274	
479.34903	374	1+
485.16919	580	1+
485.90117	610	1+
486.25437	292	
488.13421	628	1+
489.21723	2852	1+
489.30790	13288	1+
489.35674	284	
491.26373	484	1+
492.22300	1850	1+
493.16739	468	
493.39204	596	1+
493.88165	434	1+
494.23679	918	1+
494.29758	312	
494.33742	624	1+
495.38676	680	
496.34989	12236	1+
496.47019	554	1+
498.29207	10300	1+
498.76841	540	1+
499.55705	464	1+
499.68913	790	1+
499.73775	432	1+
500.24877	1294	1+
500.30616	1712	1+
501.01824	348	
502.88380	540	1+
504.24814	1042	1+
505.22411	810	1+
505.25057	856	1+
506.33386	530	1+
506.36420	702	1+
506.44775	824	1+
506.47148	646	1+
506.76391	1126	1+
507.45160	524	1+
508.27157	1092	1+
508.39924	364	1+
508.91295	410	1+
509.30775	470	
509.37284	576	1+
509.46236	742	1+
509.78034	324	
510.14930	586	1+
510.37713	422	1+
510.46419	502	1+
511.13123	414	1+
511.15464	400	1+
511.35855	354	1+
511.47744	928	1+
511.50444	630	1+
512.22096	922	1+
512.31013	2310	1+
512.40840	1032	1+
512.50303	430	1+
513.13449	694	1+
513.41462	718	1+
514.14200	540	1+
514.45483	360	1+
515.32060	424	
515.40146	300	1+
516.29962	910	
517.31770	664	1+
518.31979	422	1+
518.33783	750	1+
519.20669	520	1+
522.19348	450	1+
522.22285	850	1+
523.61457	360	
524.38627	850	1+
524.81031	744	1+
525.12295	316	1+
526.19339	486	1+
526.22171	1004	1+
526.31108	4622	1+
526.34059	346	
528.74821	386	1+
529.22725	606	1+
530.28953	1558	1+
531.08917	468	1+
531.16147	624	1+
531.91971	452	1+
532.14324	676	1+
532.32936	862	1+
533.21611	570	1+
533.23857	496	
533.73370	486	1+
534.21287	754	1+
534.32393	276	1+
535.15207	432	1+
535.29643	550	1+
538.22431	488	1+
539.18423	232	1+
540.25808	480	1+
541.28630	512	1+
541.75644	362	1+
543.35716	1336	1+
544.27253	892	1+
545.11158	282	
545.19544	920	1+
545.21862	302	
545.23680	872	1+
545.30309	1592	1+
545.33007	167084	1+
545.42118	974	1+
545.45521	836	1+
545.48390	350	
545.48519	548	1+
545.52988	444	1+
545.59630	736	1+
545.69170	330	
545.72220	310	
546.24950	814	1+
546.57320	278	
549.74125	518	1+
550.25745	862	1+
551.25636	628	1+
551.91787	252	1+
554.23575	266	
554.33482	812	
554.74230	336	
555.31238	1266	1+
556.21879	910	1+
557.27851	312	
557.73451	956	1+
558.99407	868	
559.14397	458	1+
559.21579	376	1+
559.49361	464	
559.58629	278	
560.25630	326	
560.34742	2606	1+
560.36242	3290	1+
562.28610	1468	1+
563.22110	746	1+
563.29900	556	1+
563.39314	398	
563.39529	542	1+
564.15280	268	
566.35364	536	1+
567.24983	1078	1+
568.23134	1218	1+
569.20245	542	1+
570.20118	362	1+
574.26996	984	1+
574.35946	1398	1+
575.30976	424	1+
576.72317	312	
577.23132	1242	1+
579.28338	308	
580.27991	630	1+
580.35738	338	1+
583.14769	316	1+
583.38311	422	
586.29383	546	1+
587.75444	652	1+
588.37067	9980	1+
588.75042	526	1+
589.26997	564	1+
590.18197	734	1+
591.26596	374	1+
591.31035	456	1+
591.38931	774	1+
592.19678	448	1+
593.36491	420	1+
595.27297	442	1+
596.93165	284	
597.25985	826	1+
597.38557	428	1+
598.36616	752	1+
599.19014	652	1+
599.24748	578	1+
602.24624	1326	1+
603.25078	1148	1+
603.29864	870	1+
606.22928	1012	1+
609.34138	282	
611.29113	656	1+
611.37686	10446	1+
613.29926	1040	1+
613.33807	376	1+
614.78199	758	1+
615.33087	1246	1+
616.74294	726	1+
617.14729	330	1+
617.27060	746	1+
618.18227	282	1+
619.30048	506	1+
621.26415	2512	1+
623.26413	692	1+
624.22995	352	1+
625.37977	3436	1+
625.40582	554	1+
626.29502	276	
626.38617	2452	1+
627.30652	322	1+
628.27535	754	1+
629.38436	452	
630.28960	700	1+
630.40602	872	1+
631.41713	544	1+
633.26868	1322	1+
633.38121	674	1+
635.28671	1032	1+
637.21244	994	1+
640.32115	664	1+
641.32534	484	1+
641.79606	698	1+
642.61818	526	1+
642.77767	320	1+
643.27239	406	
643.31833	1222	1+
644.27558	412	
644.39466	956	1+
644.39920	234056	1+
644.51842	1478	1+
644.57754	830	1+
644.61254	808	1+
644.67600	334	
644.83929	474	1+
645.73278	634	1+
648.28606	1302	1+
648.86445	264	1+
649.22079	272	1+
650.05002	438	1+
650.26570	272	
650.63675	596	1+
651.05418	434	1+
651.23320	1394	1+
651.28328	970	1+
651.32238	396	1+
651.96408	702	1+
653.26043	812	1+
653.39727	862	1+
654.20909	762	1+
654.38445	1248	1+
654.74689	564	1+
655.08822	258	1+
655.62139	604	1+
655.95150	472	1+
656.28722	264	
657.26694	440	1+
657.28692	578	1+
658.31106	792	1+
659.16065	430	1+
659.41197	2698	1+
660.30778	438	1+
660.44668	262	
661.28439	1182	1+
661.35592	650	1+
661.62165	612	1+
662.28946	714	1+
662.36098	380	1+
664.31676	532	1+
664.61850	318	1+
664.81167	1112	1+
664.89417	962	1+
665.60000	456	1+
665.74590	456	1+
666.78569	520	1+
667.29041	1730	1+
667.62732	1622	
667.96842	796	
669.29958	336	
670.29273	1606	1+
671.28365	874	1+
671.40529	392	1+
675.37131	858	1+
677.98037	820	1+
680.34011	890	1+
680.81229	508	1+
681.22239	558	1+
682.29432	1278	1+
683.28930	1338	1+
683.32322	352	
683.35979	358	1+
683.62047	366	1+
683.96078	508	1+
685.29673	666	
685.79343	472	1+
686.03453	482	1+
686.33256	1732	1+
687.29180	1158	1+
687.33768	1364	1+
687.44729	1486	1+
689.22821	304	1+
689.34521	258	1+
692.39859	864	1+
693.20890	526	1+
694.87730	272	1+
696.10884	396	1+
696.28978	442	1+
697.10548	242	1+
697.30944	678	1+
697.47079	652	1+
698.34015	274	
698.80444	572	1+
699.24720	294	
699.29905	650	1+
700.25905	590	1+
701.22981	636	1+
702.65306	574	1+
703.24672	268	1+
703.34332	520	1+
704.11954	572	1+
705.30242	614	1+
705.63466	384	
709.30070	850	1+
710.96804	1376	1+
711.09958	350	1+
711.30773	558	1+
711.35912	614	1+
711.64276	264	
715.33439	976	1+
718.27495	1004	1+
719.25960	1232	1+
721.35901	528	1+
722.29486	696	1+
722.44345	632	1+
723.29571	294	1+
724.24754	818	1+
726.29994	1840	1+
727.38282	894	1+
729.28878	290	1+
734.27152	600	1+
734.35054	1280	1+
734.78922	936	1+
735.38487	368	1+
735.76340	632	1+
736.29649	4658	1+
736.82386	262	1+
737.24472	440	1+
737.36233	440	1+
738.98738	394	1+
739.47200	3012	1+
740.44552	726	1+
740.66805	266	1+
741.19699	456	1+
741.37663	532	1+
744.32739	1290	1+
744.65961	574	1+
744.99291	698	
745.26052	458	1+
745.32992	1958	1+
746.45202	1162	1+
746.90811	256	1+
747.45277	452	1+
748.31948	858	1+
748.76972	338	1+
749.06800	282	1+
749.32256	636	1+
750.77415	460	1+
751.00282	560	1+
751.65307	758	1+
752.28842	286	1+
752.35691	834	1+
752.76040	600	1+
753.60540	254	1+
753.76245	914	1+
754.37475	632	1+
754.76445	704	1+
756.02158	322	1+
756.97764	1374	1+
757.05816	1100	1+
757.16953	1306	1+
757.28054	1574	1+
757.34062	1894	1+
757.36201	478	
757.40650	638	
757.48410	487620	1+
757.60409	2970	1+
757.68232	2062	1+
757.81705	2156	1+
757.92165	2186	1+
757.97866	1088	1+
758.03874	1416	1+
758.08576	1102	1+
758.13890	460	
758.19297	344	
758.32135	884	1+
758.73071	964	1+
758.88791	830	1+
759.01082	282	
759.26901	1352	1+
759.58058	2144	1+
760.57258	680	1+
760.72739	664	1+
760.84627	970	1+
760.98925	318	1+
761.73736	906	1+
761.93174	724	1+
762.10792	802	1+
762.12339	772	1+
762.29576	648	1+
762.53899	294	1+
762.79439	524	1+
763.03172	768	1+
763.25675	1012	1+
763.31945	1704	1+
763.38396	556	1+
763.49439	408	1+
763.56802	466	1+
763.90833	632	1+
764.38842	306	
764.55927	466	1+
765.25140	268	
765.26507	682	1+
765.36612	618	1+
766.37010	416	1+
767.19970	618	1+
767.46607	1598	1+
768.55254	988	1+
768.67508	532	1+
770.26823	846	1+
770.35494	640	1+
770.74830	252	1+
771.27862	440	1+
771.28248	766	1+
772.80379	754	1+
773.24112	740	1+
774.44185	2686	1+
774.69866	600	1+
775.31367	502	1+
775.38281	446	1+
776.77759	288	1+
777.29106	314	1+
778.10100	728	1+
779.11165	552	1+
779.19796	260	1+
779.47231	404	1+
780.29765	1418	1+
780.39529	908	1+
780.77323	570	1+
781.19604	392	1+
782.15110	612	1+
782.68193	602	1+
783.31839	360	1+
784.75428	664	1+
786.41289	1946	1+
786.78933	624	1+
788.58345	1886	1+
788.84919	502	1+
789.31157	776	1+
791.31222	1000	1+
792.45489	426	1+
792.55642	618	1+
793.28951	948	1+
795.28613	466	1+
795.40217	1182	1+
796.08962	828	1+
797.22194	294	1+
797.34520	1216	1+
799.29668	340	1+
799.35922	750	1+
799.41452	290	
801.24801	674	1+
803.34426	570	1+
803.52166	312	1+
804.25073	546	1+
804.33349	616	1+
804.58944	328	1+
804.63374	984	1+
805.39842	508	1+
806.34741	772	1+
807.33095	1336	1+
808.00017	1062	1+
808.85813	246	1+
809.33591	630	1+
810.28818	810	1+
810.56876	248	1+
812.29883	1048	1+
813.61937	1012	1+
815.17643	354	1+
815.39562	366	1+
817.33723	538	1+
818.25368	1470	1+
819.11609	292	1+
819.16411	574	1+
819.28403	1272	1+
819.37101	1020	1+
820.26234	1712	1+
821.28801	1670	1+
821.32587	1080	1+
821.49677	1056	1+
823.09885	268	1+
823.15069	226	1+
823.37688	826	1+
823.41912	364	1+
823.51968	540	1+
825.43298	608	1+
827.36382	330	1+
828.29648	910	1+
828.73264	520	1+
829.29076	508	1+
829.40426	1038	1+
832.31882	882	1+
832.64024	884	1+
833.08334	294	1+
833.26675	312	1+
833.33115	816	1+
834.63276	384	1+
834.73407	604	1+
835.29593	750	1+
835.38658	1370	1+
835.44371	442	1+
835.73089	422	1+
837.37165	750	1+
838.31455	938	1+
838.76981	466	1+
839.27114	608	1+
839.41632	722	1+
839.53706	494	1+
839.96740	584	1+
840.18539	580	1+
841.08107	378	1+
842.76963	406	1+
843.41910	964	1+
844.74117	514	1+
846.29047	1192	1+
846.36720	1132	1+
846.47929	250	1+
846.61553	778	1+
847.29357	980	1+
847.66148	420	1+
848.41520	830	1+
849.23284	552	1+
849.33863	828	1+
849.36864	506	1+
849.61637	402	1+
851.29683	1172	1+
852.53669	1120	1+
853.31231	772	1+
853.43281	1018	1+
854.59358	782	1+
855.10757	264	1+
856.34081	776	1+
857.15506	296	1+
858.27655	668	1+
858.42629	1040	1+
859.10681	462	1+
859.32236	746	1+
859.33150	900	1+
859.65483	688	1+
860.65979	494	1+
860.92602	456	1+
861.40070	452	1+
862.24128	1310	1+
862.86249	678	1+
863.30383	590	1+
863.38064	1256	1+
863.67297	1036	1+
863.68426	1050	1+
863.83014	444	1+
864.01345	522	1+
864.55232	910	1+
864.68487	656	1+
865.38850	596	1+
865.59486	582	1+
865.84797	528	1+
866.72882	728	1+
866.78031	444	1+
867.39727	572	1+
868.35677	686	1+
868.78376	574	1+
869.36415	440	1+
869.58124	380	1+
871.87305	512	1+
872.23404	496	1+
872.43888	2062	1+
872.61177	494	1+
872.65599	284	1+
873.13301	336	1+
873.35118	2706	1+
873.35532	1126	1+
874.89867	304	1+
875.31912	560	1+
876.14332	370	1+
877.41438	352	1+
879.37692	424	1+
880.49315	302	1+
881.41877	552	1+
883.31222	1064	1+
883.46569	796	1+
885.43869	814	1+
886.29519	1002	1+
886.39706	852	1+
887.29538	816	1+
887.45877	304	1+
888.67471	324	1+
889.23412	304	1+
889.29783	404	1+
890.34069	816	1+
891.33398	516	1+
893.23315	668	1+
893.34187	612	1+
894.37860	1196	1+
896.60849	1112	1+
897.29019	450	1+
899.88990	322	1+
900.53922	264	1+
900.75942	636	1+
901.45315	556	1+
902.51046	2156	1+
902.94643	840	1+
903.25329	234	1+
903.46367	2518	1+
905.24884	266	1+
905.38016	324	1+
907.02563	284	1+
907.36965	310	1+
907.47025	414	1+
909.45411	790	1+
911.39855	546	1+
913.34121	320	1+
913.51725	948	1+
914.79968	440	1+
915.44342	1176	1+
919.34429	1170	1+
919.42776	294	1+
920.34823	1242	1+
920.54702	132918	1+
920.77409	1126	1+
920.83886	984	1+
920.95567	776	1+
921.02982	482	1+
921.07181	670	1+
922.03681	326	1+
922.56049	618	1+
922.72843	644	1+
922.73942	276	1+
923.38249	924	1+
925.57958	236	1+
926.78672	240	1+
927.46922	646	1+
929.35386	578	1+
929.40816	586	1+
929.51919	1174	1+
930.52971	2432	1+
930.78670	312	1+
931.43430	720	1+
931.67372	520	1+
931.87216	316	1+
934.92787	236	1+
937.36624	1214	1+
940.72357	238	1+
940.72770	476	1+
943.66931	924	1+
944.66951	744	1+
944.77755	422	1+
946.38079	372	1+
948.71034	584	1+
949.31326	268	1+
949.38270	1122	1+
949.42461	644	1+
951.37126	1008	1+
952.37776	682	1+
953.51295	624	1+
955.44678	358	1+
958.35747	286	1+
960.42990	862	1+
961.42873	618	1+
963.41046	598	1+
963.66065	614	1+
964.75523	442	1+
966.37230	1690	1+
967.37449	1596	1+
969.18807	566	1+
969.51869	240	1+
971.92948	274	1+
973.29573	576	1+
973.46104	660	1+
973.80597	374	1+
974.39015	696	1+
974.53613	668	1+
975.38578	514	1+
975.56022	350	1+
977.28830	634	1+
977.42741	416	1+
977.86589	370	1+
978.41980	956	1+
979.73393	272	1+
979.81756	464	1+
981.17260	560	1+
981.78980	694	1+
982.30785	382	1+
984.37594	1562	1+
985.33964	452	1+
985.37927	1452	1+
987.29260	362	1+
990.45372	450	1+
991.46383	286	1+
991.72871	866	1+
993.39653	1106	1+
994.27697	348	1+
994.40223	754	1+
994.78480	634	1+
994.92983	330	1+
995.77978	462	1+
996.40112	1420	1+
997.46720	722	1+
998.46732	358	1+
998.78937	658	1+
1001.37565	748	1+
1001.60262	1616	1+
1002.40112	476	
1005.33487	358	1+
1006.54714	514	1+
1011.48931	1454	1+
1012.37874	558	1+
1015.47274	816	1+
1015.71169	568	1+
1016.18524	446	1+
1016.42592	568	1+
1019.41141	542	1+
1019.61297	8532	1+
1020.51160	702	1+
1022.94483	1142	1+
1023.40687	1122	1+
1023.94501	966	1+
1024.63730	874	1+
END IONS

###FS:    #m/z: 322.93119 #charge 1+
###MS: 10
###MSMS: 11
BEGIN IONS
TITLE=Cmpd 7, +MS2(322.9312), 28.0-35.0eV, 0.2min #11
RTINSECONDS=12.326
SCANS=10-11
PEPMASS=322.93119	1606370
CHARGE=1+
189.98038	158	
191.11649	542	1+
191.95622	146	
193.12786	190	
196.05673	160	
199.10649	560	1+
201.05295	148	
205.95175	328	1+
207.08334	152	
207.13571	180	
208.14210	310	
209.08979	224	
209.12597	2006	1+
209.89272	208	1+
210.08455	210	
214.12356	172	
215.89036	236	
218.09325	138	
219.11690	130	
220.11026	168	
220.12688	280	1+
220.86710	136	
221.07261	246	1+
222.86278	188	
222.95438	856	1+
223.95986	566	1+
224.97479	262	
226.11579	376	1+
226.15342	892	1+
226.17690	176	1+
227.10095	1220	1+
227.14494	132	
227.92854	172	
228.15284	166	
230.85122	140	
231.12315	1190	
231.15301	142	
233.09689	216	
233.11251	146	
233.12568	152	
233.16506	128	
233.90479	362	1+
234.05851	222	1+
234.09854	250	
235.00721	200	1+
235.07822	192	
235.11711	1494	1+
235.15573	144	
236.08397	226	
236.10004	198	
237.11271	202	
238.11873	370	1+
239.08289	290	
239.16309	180	
239.95962	452	1+
240.79607	130	
240.94005	548	
240.96177	310	1+
241.08655	136	
241.94024	1372	1+
242.11351	130	
242.15039	424	1+
242.94324	956	1+
243.06031	138	
243.88574	164	
244.03743	372	1+
244.07645	128	
244.10943	266	
244.12752	910	
244.94079	186	
245.11267	162	
245.98502	148	
246.04960	374	1+
246.12504	790	1+
246.16320	1226	1+
246.66165	186	
246.97548	374	1+
247.10176	174	
248.13268	578	1+
248.15235	216	
249.04114	256	
249.13512	478	1+
250.11830	276	
250.16270	166	
250.66164	318	
251.05915	260	1+
251.10298	782	1+
251.15152	296	
251.65545	178	
252.10720	534	1+
252.16928	282	
252.92667	140	
253.09255	152	
253.16929	220	
254.09311	206	
254.96227	220	
255.04741	134	
255.10848	2162	1+
256.14078	156	
257.13055	132	
257.20238	244	1+
258.09651	232	1+
258.16383	760	1+
259.13002	164	
259.15406	210	
260.13858	1100	1+
260.15250	338	
260.65885	154	
261.83757	142	
261.89680	220	
262.04814	160	
262.08644	418	1+
262.11398	176	
262.14078	346	1+
262.15441	276	
263.05348	210	
263.85833	216	1+
264.05879	372	1+
264.14372	178	
264.17215	128	
265.05973	254	1+
265.13045	142	
266.15674	138	
267.17927	214	
267.63228	138	
268.00551	290	
268.12970	240	1+
268.17475	798	1+
268.96267	218	
269.00315	732	
269.08560	128	
270.10570	198	
270.18012	336	1+
272.06761	448	1+
272.13228	1208	1+
272.15693	212	
272.88162	176	1+
273.16947	228	
274.12143	188	
274.15450	436	
275.15694	204	
275.80405	140	
276.05835	156	
277.15934	178	
278.03115	142	
278.11527	300	1+
278.13287	160	
278.15772	504	1+
278.80031	342	1+
278.91263	132	
279.09039	1336	1+
279.13801	144	
279.22878	348	1+
280.04599	262	1+
280.12135	130	
280.14225	594	1+
281.16577	150	
281.68331	122	1+
282.27749	470	1+
283.07299	322	
283.15786	142	
284.07370	184	
284.08587	218	
284.15547	168	
284.22991	186	1+
284.29445	726	1+
284.93515	158	
285.15925	736	1+
285.20302	932	
286.11780	220	
286.16003	510	1+
286.19104	132	
286.85998	180	1+
286.92393	140	
287.05973	432	1+
287.12609	132	
287.66510	152	
288.10560	220	
288.12756	198	
288.14624	144	
289.09098	192	1+
289.13514	156	
289.15944	1186	1+
289.22796	134	
289.28304	124	1+
290.07797	318	
291.05688	272	1+
292.06215	184	1+
292.11050	140	
292.16663	1170	1+
292.86434	156	
294.17991	2272	1+
294.21789	164	
294.28327	390	1+
294.66972	376	1+
294.86193	138	
295.12041	128	
296.09442	146	
296.12068	624	1+
298.17663	206	1+
299.06113	322	1+
299.66578	140	
300.06477	256	1+
301.11813	414	1+
301.14606	918	1+
302.14900	800	1+
302.17700	394	1+
302.24486	144	
303.25395	268	1+
305.13471	152	
307.08906	130	
307.29432	458	1+
307.89107	178	
308.29614	398	1+
308.67196	308	
309.12347	204	
309.18850	218	
309.89011	160	
310.09330	142	
310.17529	414	1+
310.30689	736	1+
310.89325	130	
311.02860	324	
312.02721	218	
312.18720	230	1+
313.02905	694	1+
314.16468	432	1+
315.08966	250	1+
318.15571	188	
318.19218	186	
319.17324	404	
320.10805	134	
320.16010	2376	1+
320.30405	180	
321.32457	132	
322.12075	186	1+
323.08667	146	
323.16605	344	1+
323.24027	2158	1+
324.13752	530	1+
324.20574	460	1+
325.17684	172	
327.06747	208	1+
327.10912	162	
327.13970	132	
327.15798	220	1+
327.19357	142	
328.12188	150	
END IONS

###FS:    #m/z: 363.95819 #charge 1+
###MS: 10
###MSMS: 12
BEGIN IONS
TITLE=Cmpd 8, +MS2(363.9582), 28.0-35.0eV, 0.2min #12
RTINSECONDS=13.0985
SCANS=10,12
PEPMASS=363.95819	412710
CHARGE=1+
189.86473	476	1+
191.86012	356	
199.10522	174	1+
201.12219	346	1+
207.08533	312	
209.02312	190	1+
209.09164	318	
209.94597	606	
210.88438	152	
210.89295	196	
212.87923	1520	1+
216.13412	428	
222.95320	1438	1+
223.97747	246	1+
224.11503	136	
224.89846	130	
224.95010	1456	1+
225.88519	158	
226.11679	132	
226.89375	148	
226.94773	3410	1+
226.97571	142	
227.06843	186	
227.10376	144	
227.89055	344	1+
227.93305	444	
228.06839	150	
228.94253	3410	1+
230.07519	214	1+
230.11844	496	1+
230.13047	186	
230.61908	296	1+
230.89019	2688	1+
231.12060	342	1+
232.88595	478	
233.13823	180	
234.09480	198	
234.14265	1452	1+
234.88210	256	
235.08185	534	1+
235.11893	3820	1+
235.91097	136	
238.08876	154	
238.11397	302	1+
238.14996	548	1+
239.26580	80	1+
240.96588	704	1+
241.04767	168	1+
242.07548	134	
242.96079	610	1+
244.12621	766	1+
244.95815	2010	1+
245.02516	244	1+
245.07522	1400	1+
245.94280	260	
246.90674	332	1+
246.95391	2396	1+
248.03464	488	1+
248.30506	96	1+
248.80395	288	
248.90178	702	1+
248.93861	190	1+
249.13263	544	
250.89835	300	1+
250.97048	148	
251.06883	160	
251.78555	138	
252.03202	234	1+
252.10761	1834	1+
252.13940	424	
252.16848	550	1+
252.89817	132	
253.09357	358	
253.90672	216	
254.25547	158	
254.92962	222	1+
256.17255	194	
258.15640	168	
258.97286	138	
259.15018	152	
260.97052	144	
261.15499	746	1+
261.96966	130	
262.09436	278	
262.11751	162	
262.90341	160	1+
262.97281	314	1+
263.00664	258	1+
263.07559	286	1+
263.93558	226	1+
264.13129	184	
265.92059	138	
266.11058	174	
266.16158	388	
266.24945	166	
267.09092	140	
267.11237	140	
267.78708	186	
267.80798	320	1+
267.92839	146	
267.97352	270	
268.00313	128	
268.02782	190	
268.96418	994	1+
269.14016	322	1+
269.97037	692	1+
270.08900	264	1+
271.02248	228	1+
271.64980	206	
271.94557	150	
272.02436	194	1+
272.05174	334	1+
272.12473	330	1+
274.12825	146	
274.79400	228	
277.12737	406	1+
277.14351	230	
279.61956	190	
280.10531	230	
280.25976	288	1+
280.79361	364	1+
280.89970	242	1+
281.11172	452	
281.17823	182	1+
281.80503	180	1+
282.07318	130	
282.98873	224	1+
283.06802	136	
283.17887	424	1+
283.85011	164	
283.86780	270	1+
284.08684	474	1+
284.13754	162	
284.84973	146	
285.00967	154	
285.84716	470	1+
286.03132	140	
288.06561	430	1+
288.13023	900	1+
288.19926	150	
288.63062	318	
289.10406	298	1+
291.03829	152	
291.12434	166	1+
291.17443	130	
292.93816	154	
293.80923	252	1+
294.10545	130	
294.14685	552	1+
294.86149	154	
295.17392	148	
295.87202	202	1+
296.09495	172	
296.15371	258	1+
296.64289	690	1+
296.93494	144	
297.02511	172	
297.09093	164	
297.11514	130	
297.14027	128	
298.13834	162	
298.80210	438	1+
299.11569	144	
299.14728	710	1+
299.17612	298	1+
299.87054	166	1+
300.03712	268	1+
301.11398	258	
301.14880	538	1+
301.86260	358	1+
302.11707	204	
303.08142	382	1+
303.85843	670	1+
303.88604	150	
303.95115	180	1+
304.12575	550	1+
305.03007	158	
305.13250	366	1+
306.28349	634	1+
306.88021	320	1+
307.13274	132	
307.29036	562	1+
307.31225	260	1+
308.15340	360	1+
308.29616	340	1+
309.13512	158	
309.19281	246	1+
309.65096	288	
309.80149	188	
309.87203	320	1+
310.00867	154	
310.13910	152	
310.30684	242	
311.07913	172	
312.18775	190	1+
313.02790	258	1+
313.05364	182	1+
313.65554	144	
316.14746	290	1+
317.20664	190	
318.14218	156	
318.21112	300	1+
319.08150	164	
319.14785	152	
320.12995	130	
320.17904	200	1+
320.82514	150	
320.93553	226	1+
321.13017	284	
321.16686	330	1+
321.32454	136	
321.67800	156	
321.81853	148	
323.35100	138	
324.14749	140	
324.27513	226	1+
325.11346	150	
325.13568	398	1+
325.24002	278	1+
325.30527	134	
325.90414	130	
326.15939	300	
326.24631	166	1+
326.34118	156	
326.88486	184	
327.17134	1108	1+
327.18624	390	
327.34813	134	
327.56941	130	1+
328.17648	850	1+
328.20851	694	1+
328.57074	104	1+
328.80814	192	
329.10390	188	
329.21686	402	1+
329.87234	244	
330.18726	174	
330.88564	258	1+
331.11346	142	
331.16229	412	1+
332.09423	300	1+
332.15021	280	1+
333.79888	206	1+
336.88675	266	1+
336.94511	422	1+
338.15901	458	1+
338.21895	130	
339.16463	304	1+
339.20841	224	
339.82649	204	
340.14579	176	1+
340.94031	174	1+
341.19912	200	1+
342.15516	246	
342.28065	152	
343.16104	180	
344.14211	370	1+
344.18452	224	
345.06167	140	
345.20289	1370	1+
346.11787	292	1+
346.12888	340	1+
346.18294	412	
346.91585	198	1+
347.15789	166	
347.22968	466	
348.23196	288	
349.12396	2110	1+
349.16117	980	1+
349.32555	232	
350.10812	1240	1+
350.32557	166	
351.33803	424	
352.18671	244	1+
353.89584	218	1+
354.12151	160	
355.20845	188	1+
356.18418	308	1+
357.05500	202	
357.21958	328	1+
358.04443	140	
358.16213	628	1+
359.16671	432	1+
359.21059	200	1+
360.09126	520	1+
361.19897	138	
361.30129	140	1+
362.20742	1218	1+
363.11588	130	
363.37604	144	
364.26687	140	
364.37342	190	
365.19982	142	
365.28308	238	1+
365.30926	178	
367.13510	3270	1+
367.26594	244	1+
367.33118	432	1+
368.20364	292	1+
368.42650	694	1+
END IONS

###FS:    #m/z: 510.31176 #charge 2+
###MS: 10
###MSMS: 13
BEGIN IONS
TITLE=Cmpd 9, +MS2(510.3118), 20.2-25.3eV, 0.3min #13
RTINSECONDS=13.8705
SCANS=10,13
PEPMASS=510.31176	240008
CHARGE=2+
185.16446	278	
213.15844	3638	1+
226.11780	618	1+
227.10277	364	
235.14310	38412	1+
236.08406	236	
239.17295	650	1+
240.11253	246	1+
241.15081	204	
243.98833	236	1+
244.12755	2390	1+
245.11384	1330	1+
249.09545	310	
249.15851	7720	1+
250.12366	422	1+
253.09887	504	1+
254.06185	244	1+
254.15151	552	
260.10669	220	
262.13864	15190	
263.13838	60810	1+
263.20416	328	
265.16503	442	1+
266.10077	888	1+
266.16660	300	1+
267.20638	1346	1+
269.15662	236	
270.18210	394	1+
271.10624	516	1+
271.87789	1244	1+
272.88101	742	1+
277.15382	10508	1+
280.14760	282	
281.11089	280	1+
281.14088	266	
281.22102	1980	1+
282.18535	218	
284.19609	6644	1+
285.94167	1284	1+
286.13866	4062	1+
288.12853	204	
289.88646	1210	1+
290.11572	360	1+
290.86620	488	1+
292.05774	220	
292.20131	358	
293.20504	200	
293.87495	1748	1+
293.95440	292	1+
294.18610	312	1+
294.21745	272	
297.15365	1244	1+
297.81730	228	
298.85215	358	1+
299.91161	486	1+
300.15734	240	
300.91383	348	1+
302.02016	346	1+
302.88431	378	
303.16930	290	
303.20556	712	1+
303.95302	750	1+
304.14870	276	
304.90514	300	1+
306.09168	330	1+
306.11652	218	
307.14213	940	
307.89617	362	1+
308.07770	372	1+
308.14524	562	
309.15436	360	
310.15855	2786	1+
310.20992	1116	1+
311.88575	2324	1+
312.10536	274	1+
312.14030	208	
312.22756	9858	1+
313.88868	930	1+
314.15092	232	
315.16747	3466	1+
315.82243	336	1+
315.85840	764	1+
315.99935	254	1+
316.11214	250	
316.78781	308	1+
316.86309	652	1+
316.88898	1108	1+
317.15588	324	1+
318.86043	404	1+
318.89446	386	1+
324.04863	452	1+
324.13201	1336	1+
324.16544	494	1+
324.18885	234	1+
324.22803	2152	1+
326.12967	532	1+
326.24321	27992	1+
327.05833	374	1+
327.20353	350	
328.01730	206	
328.18562	264	1+
328.39547	224	
329.04134	298	1+
329.89220	1406	1+
330.01824	454	1+
330.13398	402	1+
331.14054	268	1+
331.20214	2416	1+
331.75307	306	1+
332.09271	402	1+
332.17120	240	
333.11967	578	1+
333.17604	52414	1+
333.23860	294	1+
333.81769	554	1+
335.03468	352	1+
335.84325	416	1+
336.16620	202	
336.94708	622	
338.24926	242	
338.87668	920	1+
339.88345	724	1+
340.22185	502	1+
340.94694	224	1+
341.00990	268	
343.15818	228	
344.10291	302	1+
345.12110	262	1+
345.21443	678	1+
347.09003	266	1+
348.18767	216	
349.96045	362	1+
350.84063	388	1+
350.96112	254	1+
351.08177	448	1+
352.16994	434	1+
352.25798	1258	1+
352.90749	338	1+
354.12957	618	1+
354.19685	270	
354.23306	260	
355.10786	336	1+
355.26990	2132	1+
356.15230	232	1+
356.91645	410	1+
357.20973	816	1+
357.91926	282	1+
359.67555	210	
360.85253	394	1+
361.20316	740	1+
364.12670	438	1+
364.18746	342	1+
366.84196	436	
368.03216	216	
368.15562	700	1+
369.04438	322	1+
370.09305	506	1+
370.28782	306	
370.78132	218	
371.22533	576	
373.83418	218	
373.91285	354	1+
374.05788	322	1+
374.17807	230	
374.87410	856	1+
375.08486	526	1+
375.13091	428	1+
376.09281	358	1+
376.13053	300	1+
376.16256	232	
376.22283	43096	1+
377.84169	264	1+
378.86140	308	
380.14434	226	
380.28349	224	
381.21394	396	
382.13465	450	
383.26469	9548	1+
383.65496	206	
384.20892	210	
384.56817	232	1+
384.85497	1372	1+
388.80636	494	1+
388.86603	672	1+
389.03319	366	1+
389.20017	862	1+
392.86805	894	
393.15470	212	
393.80158	1478	1+
394.21291	210	
394.83567	950	1+
394.86070	1074	1+
396.22425	1290	1+
396.81350	240	
396.86740	244	1+
397.28001	5188	1+
397.31717	4486	1+
398.86545	204	
399.22454	11370	1+
399.86040	250	
400.19438	382	1+
400.86772	766	1+
401.25144	236	
403.19383	242	
403.23654	382	
403.87207	310	
404.06823	418	1+
405.22336	202	
405.87126	564	
406.40736	272	1+
407.86758	9828	1+
408.04458	230	
408.13710	272	
408.27258	410	1+
409.16790	704	
409.61907	206	
409.73260	642	1+
409.81755	464	
410.16740	366	
410.21198	454	1+
410.73488	534	1+
410.87679	1980	1+
411.81198	1460	1+
411.93004	356	1+
412.14529	778	1+
412.17942	520	1+
412.29732	204	
412.40517	220	
412.47154	230	1+
412.85049	1930	1+
412.87336	1426	1+
412.99557	320	1+
413.03479	278	1+
413.07750	2060	1+
413.22499	258	
413.56295	288	1+
413.81450	672	1+
414.23426	2288	1+
416.87846	942	1+
417.00863	252	1+
417.16128	440	1+
417.39794	260	1+
418.13668	370	1+
418.23831	212	
419.19981	478	1+
419.21884	476	1+
421.18519	1096	1+
425.18472	368	1+
425.31235	11520	1+
425.79016	246	
425.87838	2904	1+
425.92740	316	1+
425.96505	508	1+
426.86468	566	
426.96022	218	1+
427.17662	716	
427.27619	608	1+
428.00795	390	1+
428.14415	250	
428.85157	378	
428.88709	3126	1+
429.84706	218	
430.17111	834	1+
430.22122	484	1+
430.26781	1110	1+
430.74077	2482	1+
430.86133	892	
430.88276	1128	
431.82561	552	1+
431.87676	1716	1+
432.10891	534	1+
432.19175	776	1+
432.24545	59084	1+
432.62856	302	1+
432.69615	396	1+
433.15552	214	
433.18263	276	
434.14762	618	1+
434.29472	382	1+
434.89392	810	1+
435.14899	418	1+
435.29072	272	1+
435.86015	1928	1+
437.85403	386	1+
437.89191	562	1+
438.68851	668	1+
439.29232	264	1+
439.89373	530	1+
441.23063	662	1+
442.23124	502	1+
443.25510	848	1+
443.81180	300	
444.28589	904	1+
444.81303	216	
444.87814	870	1+
445.14165	440	1+
446.10966	300	1+
447.10216	254	1+
447.18926	598	1+
447.25968	1656	1+
447.29745	4602	1+
447.88435	344	
447.96072	316	1+
448.22949	314	
448.81651	204	
448.89834	584	
449.14885	240	
449.16583	232	
449.23033	536	1+
449.88152	1096	1+
450.93831	336	1+
451.32877	1376	1+
451.90537	914	1+
452.19376	890	1+
452.28396	222	
453.87644	1048	1+
455.26796	668	1+
456.79173	214	1+
461.31092	2756	1+
462.16331	726	1+
464.14231	434	1+
464.47233	272	1+
465.20971	342	
465.73136	248	
466.21400	208	
466.88840	1462	1+
467.89073	1226	1+
468.35475	2114	1+
469.34370	222	
470.10927	352	1+
470.13888	456	1+
470.29651	340	
472.96143	228	1+
473.14384	204	
474.16534	206	
475.29175	8586	1+
475.38959	202	
475.72262	238	1+
479.21890	466	1+
480.17693	430	1+
483.19761	958	1+
483.91899	224	
485.58926	220	
485.90325	750	1+
488.13534	406	1+
489.13988	294	1+
489.30733	7624	1+
489.45059	278	1+
490.23656	476	1+
490.36667	298	1+
492.22426	1394	1+
492.28257	542	1+
492.77069	532	1+
493.08423	312	1+
493.16716	564	1+
493.24303	314	
493.33987	216	
493.46321	290	1+
495.33294	244	
495.38528	224	
496.34966	8010	1+
498.29096	5314	1+
500.39089	324	1+
501.01769	436	1+
502.91497	362	1+
504.16847	256	1+
505.23407	324	1+
506.33419	210	
507.12882	304	1+
507.20372	828	1+
507.33805	246	
507.43816	216	
507.77322	556	1+
508.20838	564	1+
508.24372	740	1+
508.44948	222	
509.85285	436	1+
510.11979	266	1+
510.43982	316	1+
510.55678	224	1+
510.75859	480	1+
511.20661	322	
511.24783	210	
511.46757	494	1+
512.16436	404	1+
512.30829	1556	1+
512.46922	392	1+
513.94678	418	1+
514.14538	488	1+
514.21758	540	1+
514.35581	568	1+
514.76094	758	
515.25300	356	1+
515.36034	440	1+
516.30191	362	
518.21815	388	1+
521.19016	478	1+
521.89999	338	
522.25646	446	1+
524.17589	644	1+
525.95037	278	1+
526.31133	2754	1+
526.34249	308	
527.22264	578	1+
527.32370	1922	1+
528.15968	552	1+
529.24269	434	1+
530.29541	780	1+
532.34980	206	
533.20437	778	1+
534.15370	496	1+
538.12223	444	1+
539.26644	512	1+
539.56042	282	1+
540.23869	368	1+
540.31887	674	1+
541.26270	476	1+
541.75301	446	1+
542.75479	344	1+
543.22398	254	1+
543.35708	282	
544.36557	216	
545.29672	1074	1+
545.33016	106116	1+
545.42685	466	
545.49587	504	1+
545.56449	440	1+
545.59187	466	1+
545.76742	406	1+
546.09384	428	1+
546.27668	756	1+
546.40654	352	1+
546.59203	320	1+
548.15483	360	1+
548.70047	360	1+
549.16798	172	1+
549.19839	536	1+
549.69119	460	1+
549.74894	498	1+
552.22774	188	1+
552.25842	426	1+
552.75410	436	1+
554.27787	208	1+
554.33747	532	
555.21781	722	1+
555.30066	914	1+
556.23010	888	1+
557.24768	208	
557.80917	216	
560.34486	1408	1+
560.38112	1886	1+
561.28391	630	1+
562.28565	512	1+
563.39179	454	1+
569.20111	454	1+
569.27394	452	1+
570.15622	474	1+
574.27125	586	1+
574.36149	856	1+
576.27661	572	1+
577.18360	256	1+
578.21467	284	1+
581.31146	364	1+
581.77286	220	
582.32043	248	1+
583.37882	566	1+
588.31416	262	1+
588.37593	5870	1+
588.42417	260	
590.18301	342	1+
591.38292	304	1+
595.26925	362	1+
595.79788	184	1+
597.19452	336	1+
597.37705	376	1+
598.75301	354	1+
600.23233	486	1+
600.39907	218	1+
600.94604	222	1+
601.16772	248	1+
603.26635	514	1+
603.30740	336	1+
604.77613	236	
605.19969	234	1+
605.27323	296	1+
606.32828	194	1+
607.26670	340	1+
608.16489	408	1+
610.31143	716	1+
611.37771	7114	1+
612.59792	184	1+
612.79097	510	1+
615.21973	340	1+
615.32051	622	1+
615.39297	478	1+
616.25288	596	1+
617.34462	256	1+
617.78518	884	1+
621.26551	1208	1+
622.36515	940	1+
624.30640	252	
625.03992	178	1+
625.27785	352	1+
625.37916	1494	1+
626.38262	1106	1+
628.38754	954	1+
629.38722	724	1+
631.41487	470	1+
632.19260	418	1+
632.79095	248	1+
633.24229	334	1+
633.35208	572	1+
633.42474	248	1+
634.26704	502	1+
635.05824	414	1+
636.18763	372	1+
636.32506	288	1+
639.29998	284	1+
640.16289	376	1+
641.29409	286	1+
644.13695	376	1+
644.24920	642	1+
644.36617	1930	1+
644.39921	139998	1+
644.49580	1190	1+
644.55321	476	
644.60053	262	
644.66552	242	
644.83422	624	1+
645.66440	458	1+
646.06304	484	1+
648.07347	280	1+
649.28720	432	1+
649.33414	344	1+
650.21884	648	1+
650.31728	666	1+
651.25377	232	
652.11090	376	1+
652.26257	840	1+
652.94919	334	1+
653.27629	536	1+
654.38571	590	1+
655.00891	166	1+
656.21009	478	1+
659.34056	494	
659.41057	1546	1+
660.24271	450	1+
660.72870	224	1+
661.35420	640	1+
661.46174	282	1+
662.25261	220	1+
663.01945	332	1+
664.64621	226	1+
664.85895	252	1+
665.09174	594	1+
665.79117	250	1+
666.09446	408	1+
667.27973	1328	1+
667.62827	372	
667.78908	802	1+
667.93464	872	1+
668.30491	580	1+
668.57622	180	1+
668.63643	392	1+
669.30414	446	1+
670.22487	582	1+
670.37140	876	1+
671.33063	390	1+
671.44434	262	1+
672.78641	316	1+
672.95973	228	1+
675.36122	428	1+
675.38342	472	1+
675.42615	344	1+
676.10492	354	1+
677.22959	386	1+
677.27839	370	1+
677.38736	554	1+
677.96687	260	1+
678.38932	532	1+
681.34661	298	1+
682.37891	322	1+
683.07916	370	1+
683.29576	588	1+
683.35850	512	1+
683.62617	390	
684.65896	204	1+
685.24668	374	1+
685.29102	352	
686.32493	1360	1+
686.66620	276	1+
687.34141	688	1+
687.41949	1010	1+
688.29152	566	1+
689.37151	342	1+
692.27548	402	1+
693.23745	766	1+
694.96340	234	1+
696.26150	368	1+
696.47476	318	1+
697.45952	316	1+
699.29284	698	1+
701.25640	536	1+
701.40684	252	1+
703.08731	404	1+
703.23436	264	1+
706.60489	640	1+
708.34578	404	1+
708.90730	320	1+
709.03658	412	1+
709.39974	304	1+
709.82563	274	1+
710.65476	468	1+
711.31129	202	
711.39263	274	1+
711.64674	280	1+
713.15173	212	1+
713.56267	526	1+
713.90344	450	1+
714.77041	372	1+
715.77016	240	1+
718.37725	296	1+
718.67674	214	1+
719.25062	506	1+
719.27793	244	
719.45803	316	1+
721.22003	190	1+
721.25957	444	1+
721.37531	470	1+
722.13936	548	1+
722.38548	608	1+
723.41976	558	1+
724.26076	418	1+
724.57054	354	1+
726.30907	908	1+
727.35454	288	
729.43344	446	1+
731.30747	586	1+
733.11018	266	1+
733.67253	564	1+
734.41570	288	1+
736.26457	286	1+
736.29528	2170	1+
736.74603	286	1+
736.80353	366	1+
737.56923	1006	1+
738.62677	466	1+
738.92762	368	1+
739.22034	420	1+
739.25239	362	1+
739.36682	830	1+
739.47138	1908	1+
740.61132	272	1+
740.72261	206	1+
741.37019	816	1+
743.20387	490	1+
743.37882	290	1+
743.98551	666	1+
744.34274	966	1+
744.76639	600	1+
745.24342	500	1+
745.33341	1214	1+
746.43238	246	1+
746.43435	654	1+
748.36742	470	1+
749.31946	514	1+
750.58467	436	1+
751.03618	198	1+
751.58423	306	1+
753.33678	616	1+
754.38875	264	1+
754.44959	256	1+
755.28667	158	1+
755.41743	436	1+
757.05063	664	1+
757.15803	794	1+
757.21377	248	
757.30937	1264	1+
757.48399	294832	1+
757.66660	1122	1+
757.72058	1702	1+
757.78760	1584	1+
757.87680	450	
757.97063	1206	1+
757.97851	584	1+
758.04716	540	1+
758.24431	700	1+
758.70456	1048	1+
758.83629	696	1+
758.97347	350	1+
759.19567	384	1+
759.31354	802	1+
759.57551	510	1+
759.64254	636	1+
760.67914	704	1+
760.79540	176	1+
760.98027	510	1+
761.33296	342	1+
761.34102	726	1+
761.38195	616	1+
761.60781	464	1+
761.93493	336	1+
762.08141	522	1+
762.82330	580	1+
763.32399	866	1+
763.38355	742	1+
763.75270	316	1+
764.19668	596	1+
764.31431	1016	1+
764.65980	812	1+
764.70145	508	1+
764.76076	516	1+
765.12562	316	1+
765.26049	1256	1+
767.13953	346	1+
767.27641	376	1+
767.46555	822	1+
767.81632	620	1+
768.52566	942	1+
769.00728	678	1+
769.14776	180	1+
769.39538	1698	1+
769.74416	210	1+
769.95913	246	1+
770.76759	382	1+
771.29696	204	1+
771.38387	340	1+
771.76937	288	1+
772.41225	184	1+
772.69004	236	1+
772.80645	302	1+
773.17276	448	1+
773.26894	524	1+
773.32037	586	1+
773.80767	508	1+
774.44676	1514	1+
777.27770	644	1+
777.73209	674	1+
777.77826	444	1+
778.73464	500	1+
779.39448	634	1+
779.39572	286	1+
780.07260	594	1+
780.38344	634	1+
780.72535	496	1+
780.85188	222	1+
781.07533	534	1+
781.32534	464	1+
781.60429	700	1+
782.14033	376	1+
782.32904	1004	1+
782.37033	286	
782.60810	596	1+
782.68247	400	1+
782.81443	782	1+
783.14503	274	1+
783.23967	320	1+
784.66486	304	1+
785.21376	1120	1+
785.40919	214	1+
786.40256	536	1+
786.72790	550	1+
786.78553	386	1+
787.36298	646	1+
787.43553	246	1+
788.18865	452	1+
788.45914	686	1+
789.58761	1158	1+
789.79432	334	1+
790.27895	1344	1+
791.28431	1106	1+
792.79852	444	1+
793.76628	436	1+
794.00802	222	1+
795.30630	342	1+
795.35747	212	1+
795.41593	664	1+
795.92938	184	1+
797.19316	602	1+
797.34070	304	1+
797.38591	820	1+
800.62992	188	1+
800.75414	388	1+
801.10770	420	1+
801.24456	328	1+
801.30331	524	1+
803.31169	220	1+
804.44111	252	1+
805.25163	250	1+
806.78213	226	1+
806.84874	224	1+
807.30211	780	1+
807.42029	742	1+
807.94283	410	1+
808.72255	254	1+
809.19896	220	1+
810.57848	540	1+
811.24131	500	1+
811.24731	476	1+
811.30984	806	1+
811.57498	440	1+
812.31074	608	1+
812.74095	472	1+
812.79044	228	1+
813.19528	382	1+
813.21212	454	1+
813.36017	492	1+
813.39515	506	1+
813.60889	498	1+
813.86831	474	1+
814.40253	512	1+
814.48010	196	1+
814.62432	334	1+
815.03423	242	1+
815.13048	310	1+
815.43341	338	1+
817.40502	678	1+
818.15686	908	1+
818.82517	346	1+
819.29550	942	1+
820.24307	992	1+
820.80724	222	1+
821.33463	486	1+
821.34203	620	1+
821.49887	1130	1+
822.28965	1056	1+
823.16183	272	1+
823.42151	706	1+
827.25475	370	1+
827.83091	452	1+
828.72032	170	1+
829.30071	706	1+
829.42016	266	1+
830.09057	378	1+
830.38982	354	1+
830.67511	248	1+
830.74648	622	1+
831.11022	282	1+
831.47462	388	1+
833.27598	282	1+
833.45979	568	1+
835.23266	738	1+
835.33076	404	1+
835.39153	830	1+
836.26448	648	1+
837.12923	318	1+
837.46085	506	1+
839.41068	686	1+
839.70168	246	1+
840.28639	720	1+
841.26355	288	1+
842.28037	282	1+
842.74517	654	1+
843.16093	198	1+
845.09342	320	1+
845.58160	938	1+
845.66336	528	1+
845.82889	264	1+
846.80447	782	1+
847.29519	690	1+
847.35601	750	1+
847.41999	566	1+
848.74066	388	1+
849.28972	322	1+
851.17185	432	1+
851.32951	604	1+
851.43675	364	1+
851.96855	234	1+
853.27713	282	1+
853.43720	280	1+
855.16540	360	1+
855.33226	1006	1+
855.48900	998	1+
856.35349	552	1+
856.48962	884	1+
856.57823	612	1+
857.03813	252	1+
857.19842	296	1+
857.35969	860	1+
858.34364	382	1+
858.42741	754	1+
859.82197	238	1+
860.65278	242	1+
861.16951	422	1+
861.32938	376	1+
862.93857	514	1+
863.13328	418	1+
863.32958	596	1+
863.65882	704	1+
863.85614	394	1+
863.94472	384	1+
864.03736	328	1+
864.13187	282	1+
865.26311	392	1+
865.39292	462	1+
866.70649	238	1+
866.85640	342	1+
867.64000	454	1+
867.86006	226	1+
868.59937	562	1+
869.14732	382	1+
870.03822	334	1+
870.38791	164	1+
870.53730	298	1+
870.62112	240	1+
872.44078	1602	1+
872.87155	334	1+
873.35105	2340	1+
875.23352	202	1+
875.85775	154	1+
877.52238	320	1+
878.11668	344	1+
879.33976	352	1+
879.42689	252	1+
879.49338	222	1+
880.74086	268	1+
881.36492	258	1+
881.50856	238	1+
882.46806	940	1+
883.31217	652	1+
883.35181	216	1+
883.41918	302	1+
883.49707	324	1+
885.31366	340	1+
886.08056	292	1+
886.39073	652	1+
886.77807	186	1+
887.29090	298	1+
887.34962	404	1+
887.41742	334	1+
889.04251	238	1+
891.34222	338	1+
891.40815	260	1+
891.47657	188	1+
892.59415	632	1+
893.42900	278	1+
897.42441	560	1+
898.41031	828	1+
898.61730	330	1+
898.67490	336	1+
900.10391	290	1+
900.45918	724	1+
900.50406	402	1+
901.30889	196	1+
902.52292	1214	1+
903.22307	340	1+
903.33880	468	1+
905.30026	388	1+
905.34044	660	1+
905.54091	582	1+
908.34747	840	1+
909.34039	874	1+
910.47683	284	1+
911.40880	298	1+
912.42542	660	1+
913.84471	354	1+
914.35954	642	1+
915.35422	278	1+
915.45044	1114	1+
915.45898	342	1+
915.54916	298	1+
916.14374	256	1+
919.32431	474	1+
920.08724	442	1+
920.18356	514	1+
920.54739	77302	1+
920.66320	896	1+
920.69346	364	
920.75757	276	
920.83242	538	1+
921.08908	344	1+
921.33175	712	1+
922.46741	748	1+
923.80713	170	1+
924.11225	344	1+
924.75955	216	1+
925.37487	174	1+
925.42605	178	1+
926.23434	602	1+
927.41605	424	1+
929.41627	634	1+
929.86690	174	1+
930.53175	2380	1+
930.80126	212	1+
931.35543	738	1+
931.53536	1414	1+
931.67257	242	1+
934.89344	196	1+
935.36495	276	1+
935.43141	936	1+
935.53732	368	1+
936.46540	600	1+
936.53479	234	1+
937.35654	1408	1+
937.77816	780	1+
939.46873	488	1+
940.46656	596	1+
940.66776	212	1+
942.54275	422	1+
943.50753	618	1+
943.54566	364	1+
944.03282	200	1+
944.75764	384	1+
945.37613	240	1+
946.67097	218	1+
947.19090	326	1+
947.47599	298	1+
948.68997	492	1+
949.27933	326	1+
949.39745	834	1+
949.45333	582	1+
950.10887	370	1+
951.44576	238	1+
952.75598	536	1+
953.43836	172	1+
954.37660	420	1+
955.66939	626	1+
956.81726	182	1+
959.50059	204	1+
959.55280	272	1+
961.37383	452	1+
961.52630	412	1+
962.48624	582	1+
963.40611	630	1+
967.38289	456	1+
968.47624	452	1+
969.34805	250	1+
974.43732	258	1+
974.71754	266	1+
975.38677	308	1+
977.42577	1230	1+
977.80064	598	1+
977.92151	318	1+
979.41381	994	1+
983.65271	336	1+
984.37783	586	1+
985.38176	396	1+
986.13840	240	1+
986.38615	226	1+
987.57988	462	1+
988.84937	374	1+
989.28119	386	1+
989.46904	334	1+
991.49893	202	1+
992.14722	348	1+
992.41159	750	1+
993.40325	366	1+
993.48304	1124	1+
993.75980	348	1+
995.23437	276	1+
995.39386	422	1+
998.11115	242	1+
998.38850	366	1+
998.47463	626	1+
1000.44071	536	1+
1000.94415	502	1+
1001.59416	1308	1+
1002.39895	764	1+
1005.41990	352	1+
1005.65119	444	1+
1006.95828	250	1+
1008.37320	296	1+
1009.51549	502	1+
1011.48965	428	1+
1011.55085	314	1+
1011.78952	512	1+
1011.87766	404	1+
1012.49671	560	1+
1013.62438	446	1+
1013.77292	476	1+
1014.08502	270	1+
1016.69616	720	1+
1016.95877	560	1+
1017.27909	432	1+
1017.57094	532	1+
1017.57479	492	1+
1019.03580	332	1+
1019.61270	6338	1+
1019.78328	556	1+
1020.79115	400	1+
1021.26884	328	1+
1021.48228	638	1+
1023.42068	1152	1+
END IONS

###FS:    #m/z: 340.94195 #charge 1+
###MS: 14
###MSMS: 15
BEGIN IONS
TITLE=Cmpd 10, +MS2(340.9419), 28.0-35.0eV, 0.3min #15
RTINSECONDS=17.579
SCANS=14-15
PEPMASS=340.94195	821554
CHARGE=1+
197.08989	166	
201.12347	272	1+
205.95158	150	
208.14469	170	
208.95990	322	1+
209.09059	274	
209.13056	136	
210.93670	164	
211.15516	582	1+
212.11670	220	
212.87886	462	1+
212.90610	196	
213.94038	2822	1+
215.88790	1178	1+
215.93951	508	
215.97577	174	1+
217.09016	188	1+
217.85841	132	
217.88610	366	
217.93773	202	
221.89561	330	1+
222.12168	132	
223.95916	218	
224.13589	156	
224.97383	244	
225.04767	138	
226.09939	328	1+
226.11216	528	1+
226.15461	352	
226.92736	156	
226.95109	132	
228.18410	254	
228.89416	318	1+
228.94221	132	
229.11741	394	1+
229.89761	268	1+
229.95541	142	
230.14757	306	1+
231.12232	350	1+
231.88907	346	
231.95161	1462	1+
232.89372	702	1+
233.04230	198	
233.14094	224	
233.89798	510	1+
233.95002	360	
234.09871	194	
234.14053	414	
235.08044	200	
235.11957	748	1+
235.89704	284	
235.94713	136	
236.09794	130	
236.99185	332	1+
237.64830	210	
238.04355	136	
238.15356	142	
239.14580	422	1+
239.90358	274	1+
239.94966	456	1+
240.23081	976	1+
240.79660	154	
240.95313	360	1+
243.14499	210	
244.10184	274	1+
244.14192	140	
244.88421	242	
244.96145	296	1+
244.97636	136	
245.10283	198	1+
246.01965	226	1+
246.16299	1132	1+
246.98325	312	
247.13088	130	
247.94446	356	1+
248.02981	232	1+
248.12750	778	1+
248.96565	160	
249.13182	656	1+
249.96443	506	1+
250.16465	262	
250.95274	144	
251.10489	138	
251.15548	354	1+
251.64576	410	1+
252.10799	544	1+
252.13753	236	1+
253.08797	188	1+
254.10671	404	1+
254.96719	1064	1+
255.07635	410	1+
255.13619	134	
255.20458	188	
256.17739	232	
256.91278	164	
256.96216	368	1+
257.07924	142	
258.03765	140	
258.11998	142	
258.85874	140	
258.88543	140	
259.01178	218	1+
259.10712	144	
259.16959	338	
259.67422	254	
260.13313	138	
260.15899	672	1+
260.65924	246	
262.14705	284	
263.07445	156	
263.98914	234	1+
264.00442	188	
265.03933	198	1+
265.07217	148	
265.08801	242	1+
265.12964	154	
265.15517	516	1+
265.17705	226	1+
266.12211	132	
266.87563	130	
266.99746	136	
267.14307	306	1+
268.13226	306	1+
268.17269	876	1+
268.67292	156	
269.00491	278	
269.79908	140	
270.84676	138	
271.09607	226	1+
272.13091	524	1+
272.93545	504	1+
273.03360	134	
273.11899	146	
273.16975	176	
273.92139	140	
274.03514	216	1+
274.15486	236	
275.81051	276	
276.42764	160	
277.12708	162	
277.92369	214	1+
278.15584	140	
279.96342	212	
280.10514	240	1+
281.05198	266	
281.13855	204	
281.67945	168	
282.04674	304	1+
282.97891	194	
283.09861	140	
284.13728	530	
284.18905	166	
285.11705	146	
285.20264	396	
285.92315	164	1+
286.15846	432	1+
286.67097	170	
286.81353	148	
287.01071	196	1+
287.13437	182	
288.00355	194	1+
288.06735	208	
289.01617	222	1+
289.07566	176	
289.15722	396	1+
290.05953	234	1+
290.11801	308	1+
290.14363	342	
290.15985	334	1+
290.86449	162	
291.66576	130	
292.00519	242	1+
292.10203	268	
292.16505	222	
292.87018	144	
293.06781	208	
293.81492	142	
294.10910	146	
294.14130	466	1+
294.16241	150	
294.18876	192	
294.27958	136	
294.64943	144	
294.67016	516	1+
295.02704	402	1+
295.17656	554	1+
296.11995	298	1+
296.13294	286	1+
296.97942	152	
297.97786	322	
298.16904	142	
298.96677	158	
299.01888	158	
299.78580	232	1+
300.51590	150	1+
300.87547	174	1+
301.05189	270	1+
301.12731	168	
302.14842	136	
302.21878	180	1+
303.18334	174	
304.00197	242	1+
304.13488	268	1+
305.26768	136	
307.07960	158	
307.14067	192	
307.28999	820	1+
307.80107	416	1+
308.29551	596	1+
308.66785	286	1+
308.87650	522	1+
309.13002	264	1+
311.03048	168	
311.17897	218	
311.21396	232	
312.03105	174	
312.80662	202	
312.87860	144	1+
313.02836	448	1+
313.21989	136	
314.09856	170	
314.16937	142	
317.18219	524	1+
319.08606	230	1+
319.15369	684	1+
320.15711	518	1+
322.27646	160	1+
322.30362	438	1+
323.10493	144	
323.16460	306	1+
323.23756	472	1+
323.30438	374	1+
323.89547	136	
324.89502	130	
326.13726	240	1+
326.15970	1390	1+
327.20118	134	
328.18505	234	
328.26136	146	
328.88726	292	1+
329.08916	260	1+
329.19528	278	
329.21540	140	
330.18816	148	
330.81492	316	1+
330.90882	132	1+
331.15694	172	
331.21287	132	
337.09819	132	
337.18934	488	1+
337.23435	134	
337.35199	148	1+
338.16971	428	1+
339.07768	202	1+
339.19184	168	
339.20211	700	1+
339.29634	170	1+
340.05635	158	1+
340.14793	304	1+
340.20262	486	1+
340.39099	200	
341.25453	170	
342.28189	264	
342.89981	278	1+
343.18524	370	
344.14768	190	
344.18127	222	
344.32571	174	
344.70520	260	1+
345.19892	140	1+
END IONS

###FS:    #m/z: 363.95802 #charge 1+
###MS: 14
###MSMS: 16
BEGIN IONS
TITLE=Cmpd 11, +MS2(363.9580), 28.0-35.0eV, 0.3min #16
RTINSECONDS=18.351
SCANS=14,16
PEPMASS=363.95802	493384
CHARGE=1+
189.86324	594	1+
191.86010	664	1+
196.60396	182	
196.88542	216	
197.08285	160	1+
197.88598	142	
201.12292	394	1+
207.08610	434	1+
207.87520	666	
208.88965	256	
209.09311	246	
209.13730	136	
209.87112	204	
209.94288	792	1+
210.88502	626	1+
212.87930	3242	1+
213.90207	206	
216.13698	276	
222.11636	244	1+
222.95317	890	1+
223.02071	156	1+
224.95074	1446	1+
226.11716	382	1+
226.15050	190	1+
226.89272	198	
226.94819	4986	1+
226.97268	250	
227.06673	394	1+
228.89423	870	1+
228.94276	5794	1+
229.11671	136	
230.31710	94	1+
230.89039	4896	1+
231.05336	180	
231.11873	258	1+
232.88666	654	1+
233.91447	146	
234.09408	190	
234.09846	186	
234.14286	1516	1+
234.90904	232	1+
235.08095	342	1+
235.11612	2934	1+
239.16307	152	
240.19353	152	
240.94029	152	
240.96312	914	1+
241.94496	216	
242.83666	138	
242.94250	542	
242.95939	686	1+
243.14596	144	
244.12841	434	1+
244.81898	186	
244.95886	2736	1+
245.07608	838	1+
245.94378	156	
246.11874	186	1+
246.91004	252	1+
246.95326	3138	1+
247.31301	100	1+
248.83545	194	1+
248.90167	1988	1+
248.96149	198	1+
249.13376	578	1+
250.12301	180	1+
250.80041	142	
250.90120	168	1+
250.94554	252	
250.97109	192	
251.17146	482	1+
252.10803	2118	1+
252.13509	200	
252.14322	210	
252.64010	226	1+
253.02916	144	
253.90040	340	1+
254.15409	144	
256.09330	376	1+
256.80436	196	1+
256.90043	194	1+
258.15993	176	
258.47462	182	
258.84849	220	
258.97229	148	
260.05914	158	
260.11768	148	
260.15396	232	
260.80332	146	
260.96866	564	1+
261.09308	160	
261.15357	738	1+
261.83537	180	
262.09156	244	
262.13117	178	
262.83415	156	
263.07096	248	
263.14977	156	
263.83506	226	1+
263.97502	196	
264.96401	168	
265.16635	152	
265.98036	320	1+
266.07322	344	1+
266.11188	170	
266.15460	302	
266.81770	202	
267.16349	140	
267.78465	174	
267.97476	718	1+
268.01563	250	1+
268.11274	264	1+
268.78619	140	
268.95869	338	
269.08117	140	
269.93028	136	
269.97000	656	1+
270.14689	252	
270.86306	164	1+
271.02741	130	1+
271.12379	392	1+
271.14217	182	
271.17347	232	1+
271.91342	248	
272.12845	340	1+
272.86077	176	1+
272.93648	416	1+
274.13157	268	1+
275.92757	148	
276.81038	168	
277.12226	548	1+
277.14058	146	
277.14971	136	
277.90671	212	1+
278.08148	168	
278.11041	150	
278.79969	222	1+
279.61834	374	
280.11054	352	1+
280.79146	468	1+
281.04458	142	
281.09884	260	
281.15157	144	
281.85933	572	1+
282.06436	208	
282.79082	364	1+
282.92719	136	
283.07653	386	1+
283.79215	276	1+
283.85413	236	
283.98150	198	
284.62938	140	
284.65177	162	
285.84759	632	1+
287.11881	142	
288.06688	322	
288.10840	146	
288.13360	744	1+
288.63698	182	
289.07444	168	
290.78674	194	
290.82415	256	1+
291.09396	258	1+
291.11396	184	
291.17366	486	1+
291.78458	142	
294.14914	536	1+
294.85462	138	
296.14838	348	1+
296.64736	256	
298.14169	160	
298.16792	254	1+
298.80078	768	1+
298.81737	188	
299.01986	248	1+
299.14314	178	
299.86727	172	
300.06437	150	
300.15100	136	
300.76903	230	1+
301.11423	564	1+
301.80023	226	
301.81992	152	
301.85917	780	1+
302.22479	180	
302.80706	752	1+
303.14507	138	
303.81006	654	1+
303.85598	976	1+
304.06185	142	
305.13465	238	
306.27946	174	
307.11554	308	1+
307.29210	150	
307.30184	160	
307.79478	148	
308.11858	184	1+
308.16930	166	
308.29482	560	1+
308.66698	168	
308.86162	328	1+
308.88741	166	
309.15470	322	
310.16250	158	
310.30640	206	1+
310.99480	188	1+
311.13249	166	1+
311.17874	158	
312.15649	340	1+
312.72430	162	
314.15883	200	
314.81895	196	1+
315.14258	446	1+
315.75776	142	
316.14738	374	1+
318.14439	322	1+
318.17055	314	1+
318.67409	286	1+
318.87818	474	1+
318.93361	210	
321.77889	170	
321.81955	680	1+
321.86743	154	
322.92635	276	1+
323.15732	198	1+
323.98639	282	1+
324.03341	262	1+
324.14333	286	1+
324.87603	142	
324.89485	360	1+
325.21588	228	1+
326.16203	740	1+
326.86988	532	1+
326.89767	348	1+
327.07561	330	1+
327.12052	156	
327.14682	148	
327.18801	774	1+
327.79902	180	
328.07956	256	1+
328.11265	136	
328.97386	276	1+
329.17596	314	
329.21624	238	1+
330.18906	222	
331.14485	336	1+
332.09556	698	1+
332.16946	238	1+
333.13417	196	1+
334.31567	198	1+
336.19402	316	1+
336.94837	418	1+
337.19548	230	1+
337.88172	232	1+
337.99866	270	1+
338.96210	220	1+
339.14058	568	1+
339.82836	644	1+
340.13355	412	1+
340.30285	150	
340.46493	150	1+
340.87697	172	1+
341.17395	350	1+
343.08399	214	1+
343.27046	150	
344.14358	458	1+
344.18929	156	
344.82845	138	
345.20292	1420	1+
347.18701	552	1+
347.22544	346	
347.90677	288	1+
348.23362	322	
349.11876	2904	1+
349.15867	1022	1+
349.31297	170	
350.20155	264	1+
350.34733	144	
351.29905	150	1+
352.15877	182	
353.05034	138	
353.17529	164	
354.06674	180	1+
354.14530	188	1+
354.18549	414	1+
355.05281	138	
357.05668	180	
357.22269	174	
358.17010	164	
358.20059	234	1+
359.18497	332	
359.96443	204	
360.09317	264	
360.11300	298	
361.11368	142	
361.19144	206	
362.16377	354	1+
362.20464	1080	1+
362.84751	176	
364.12709	136	
364.19166	186	
364.22532	244	1+
365.22717	210	1+
366.15735	656	1+
366.17096	208	
366.32830	638	1+
367.13359	3248	1+
367.31755	268	1+
367.33232	576	1+
368.19099	154	
END IONS

###FS:    #m/z: 336.94735 #charge 1+
###MS: 14
###MSMS: 17
BEGIN IONS
TITLE=Cmpd 12, +MS2(336.9473), 28.0-35.0eV, 0.4min #17
RTINSECONDS=19.1235
SCANS=14,17
PEPMASS=336.94735	175226
CHARGE=1+
191.11727	190	
192.89105	138	
198.87873	142	
199.11249	142	
200.10528	220	1+
209.12574	426	1+
210.88532	168	
211.94439	5738	1+
212.87914	1652	1+
213.93983	2280	1+
214.89678	178	
215.88675	864	1+
215.93959	518	1+
217.88505	216	
217.93888	126	
218.09309	146	
223.96153	136	
224.13881	134	
225.04461	152	
226.06359	138	
226.15076	536	1+
226.89235	134	
227.09823	172	
227.89408	548	1+
228.89479	350	1+
229.95530	6428	1+
230.03860	132	
230.07484	172	1+
230.89027	2044	1+
231.09492	188	
231.12401	274	
231.95113	3060	1+
232.12582	334	
232.14333	272	
233.04577	142	
233.14296	124	
233.89832	620	
233.95275	200	
234.09558	204	
235.08188	1548	1+
235.11777	990	1+
235.89631	154	
236.06898	504	1+
236.09917	472	1+
237.07311	410	1+
237.14076	342	1+
237.89849	142	
238.04471	122	
238.21438	150	
240.26579	126	
240.95640	172	
242.15376	148	
242.64163	156	
243.12801	508	1+
244.07333	194	
244.12938	348	1+
245.12069	580	1+
246.09774	336	1+
246.12536	492	1+
246.16475	774	1+
246.66325	398	
246.90634	216	
247.01407	130	
247.62024	146	
247.96709	1322	1+
248.03907	542	1+
248.09362	160	
248.90134	564	1+
249.00114	320	1+
249.04309	458	1+
249.13121	136	
249.96336	182	
250.11608	122	
250.16032	130	
250.63801	384	1+
250.65692	234	
250.89977	192	
251.15196	302	
251.17388	146	
251.64271	316	1+
252.10982	360	1+
252.13888	288	
252.25085	194	1+
252.94530	134	
252.97157	3518	1+
253.12946	128	
253.90645	158	
254.10676	730	1+
254.88632	126	
254.96687	1656	1+
255.07778	932	1+
255.10742	526	1+
255.14737	176	
256.91225	144	
256.92986	222	1+
256.98717	140	
257.85532	140	
258.80649	146	
258.91169	142	
259.16950	304	
259.67166	168	
260.14108	184	
260.15630	1134	1+
261.79020	166	1+
262.06115	344	1+
262.08721	272	1+
262.13568	142	
265.12947	156	
265.14863	300	1+
265.82953	162	
267.12814	124	
267.14286	154	
267.85036	230	
268.01972	140	
268.10900	138	
268.12977	140	
268.17440	676	1+
268.67237	156	
268.83658	458	1+
268.85204	182	
269.07996	288	1+
270.98197	338	
271.86621	204	1+
271.91932	242	1+
272.08602	148	
272.13159	476	1+
272.68501	144	
273.05408	154	
273.67029	178	
274.15412	758	1+
274.87196	200	1+
276.10960	126	
276.85054	126	
277.96076	132	
278.14709	368	1+
278.83522	172	
280.02424	148	
281.05276	218	1+
282.27862	126	
283.02950	182	1+
285.11963	272	1+
285.20208	508	1+
286.15566	296	
286.67506	206	
287.06574	272	1+
287.14484	168	
287.19146	130	
287.90825	164	1+
288.06522	190	1+
288.13459	188	
288.17394	136	
289.81914	190	1+
290.07839	124	
290.11205	132	
290.14150	434	
290.16500	238	
290.86722	230	
290.89894	144	
291.85465	128	
292.06199	484	1+
292.10549	510	
292.16317	432	
292.29253	196	1+
292.93832	186	1+
293.10796	460	
293.14631	130	
293.17013	256	
294.00371	316	1+
294.18014	1130	1+
294.66987	136	
294.86265	268	1+
295.03807	148	
295.19954	214	1+
295.99478	144	
296.12631	242	
296.17100	144	
297.12675	140	
298.08426	162	
298.31502	198	
299.66211	436	1+
300.15902	224	
301.11309	152	
301.16767	344	1+
302.05614	294	1+
302.14999	264	
303.12202	120	
303.15502	128	
303.21695	172	
303.68083	174	
305.13664	124	
305.16386	194	1+
305.23811	122	1+
306.44440	164	
306.78860	284	1+
306.88496	316	1+
308.13023	246	1+
308.66724	278	
309.11269	240	1+
309.13057	222	1+
309.15111	186	
309.67236	142	
310.87796	356	1+
311.03367	142	
312.04141	172	1+
313.88219	162	
315.07730	198	1+
315.16623	176	
315.82309	126	
316.91951	156	
317.13452	136	
317.15937	194	
317.87374	144	
318.16451	152	
318.18919	298	1+
319.17162	126	
320.16093	2026	1+
321.92549	136	1+
322.30555	334	1+
323.14703	246	1+
323.24106	156	
323.30669	244	1+
324.39672	168	1+
324.89315	138	
326.17941	140	
327.06225	148	
327.13769	164	1+
327.17296	140	
327.30688	134	
328.09456	148	1+
329.20268	210	1+
330.18889	230	1+
330.69535	134	
330.90966	184	1+
331.15438	174	1+
332.10048	242	
333.11592	136	
334.06175	258	1+
334.11840	184	1+
334.15301	126	
335.33894	160	
336.15220	126	
337.18898	1104	
338.16956	1162	1+
338.83399	142	
338.87524	142	
339.20459	188	
339.69444	168	
339.83308	162	
340.12977	370	1+
341.09162	130	
342.11229	450	1+
END IONS

###FS:    #m/z: 340.94180 #charge 1+
###MS: 18
###MSMS: 19
BEGIN IONS
TITLE=Cmpd 13, +MS2(340.9418), 28.0-35.0eV, 0.4min #19
RTINSECONDS=22.8385
SCANS=18-19
PEPMASS=340.94180	1037654
CHARGE=1+
182.86396	202	1+
192.92536	184	
201.12179	334	1+
205.94763	276	1+
208.07259	132	
208.89995	190	1+
211.15353	572	1+
212.94918	142	
213.09003	130	
213.87839	200	
213.94055	2614	1+
215.88710	1084	1+
215.94090	154	
217.38636	142	
217.88118	684	1+
218.08919	134	
221.13553	126	
222.95195	270	
222.97920	128	
223.15152	138	
223.96045	198	
224.14016	150	
224.95494	224	1+
224.97779	354	
226.06976	242	1+
226.11421	160	
226.15023	160	
226.94982	468	1+
227.05733	142	
227.10511	124	
227.88565	248	1+
228.07461	182	1+
228.89246	150	1+
229.64387	260	
230.63654	168	
230.88936	154	
231.12108	492	1+
231.16939	166	
231.88941	244	
231.95093	938	1+
233.13850	226	
233.16386	142	
233.89638	624	1+
233.94737	330	
234.03820	130	
234.14330	474	1+
235.11787	632	1+
235.89317	410	1+
237.89388	358	1+
238.04881	142	
238.16275	134	
239.11874	142	
239.14919	398	
239.78534	142	
239.95406	136	
240.04724	208	1+
240.23112	500	
240.79011	184	1+
244.12742	180	
244.95435	202	
245.07532	378	
245.15289	150	
246.16366	794	
246.97494	228	1+
247.10663	162	
247.94516	226	1+
248.03451	146	
249.03729	126	
249.13244	600	1+
249.85709	142	
249.96458	308	
250.15121	134	
250.16395	220	
250.65438	448	1+
251.01162	142	
251.12500	128	
251.15399	594	1+
251.17036	140	
251.64046	190	
251.96705	236	
252.10779	438	
254.15032	144	
254.96453	956	1+
255.07277	218	
255.10899	386	1+
255.95196	152	
256.08750	144	
256.13506	280	1+
256.17329	354	1+
257.02982	182	1+
259.14337	146	
259.16967	472	
259.67706	172	
259.85268	128	
259.95581	240	
260.15744	946	1+
260.65902	136	
260.81138	142	
261.05313	222	1+
262.09048	136	
263.97990	134	
264.96157	280	1+
265.16667	152	
266.06817	196	1+
267.00247	144	
267.13573	268	
267.19553	142	
268.17475	548	1+
269.79945	210	
270.04579	178	1+
270.12638	134	
270.85413	212	1+
272.13455	206	
272.91191	232	1+
272.93670	830	1+
273.11817	172	
273.17454	166	
273.85587	140	
274.16508	156	
274.89713	190	
276.17293	134	
276.86503	208	1+
277.04188	132	
277.07106	196	1+
278.16025	226	
279.14235	162	
280.15860	132	
280.78919	128	
281.14000	416	1+
282.28048	234	
282.85954	132	
282.97280	326	1+
283.04005	178	1+
283.12286	162	
283.26727	134	
284.08610	170	
284.13218	332	1+
285.20250	234	
285.67059	270	1+
285.82017	126	
286.11203	144	
286.16092	322	1+
286.92658	190	
288.06773	250	
289.86056	184	1+
289.88570	190	
292.76465	126	
292.87195	168	1+
294.13758	208	
294.15582	186	
294.19013	272	
294.27886	130	
294.67062	136	
294.85892	146	
295.19014	184	
295.90747	128	
295.99353	128	
297.11098	128	
297.97250	156	
298.13623	132	
298.78845	142	
298.96397	212	1+
299.66491	154	
299.78494	126	
300.07492	268	1+
300.17809	128	
301.17385	448	1+
301.95393	310	1+
302.17587	380	1+
303.97459	216	1+
305.04965	200	1+
305.08042	230	1+
305.99998	168	1+
306.16667	126	
307.81604	216	
308.16664	446	1+
308.29153	244	1+
308.66746	196	
309.13385	244	
309.16653	282	1+
309.19665	252	
309.32280	136	
309.67871	150	
309.88837	140	
310.13926	164	
310.82756	162	
310.87381	432	1+
311.21863	430	1+
312.02901	198	
312.20112	150	
313.95379	144	
316.18539	292	1+
317.67595	136	
318.18928	134	
318.21040	158	
320.16443	206	
320.82451	212	1+
321.16495	398	1+
321.18179	214	
321.30212	304	1+
322.19422	158	
323.13546	258	1+
324.00440	152	
324.13880	186	1+
324.20981	130	
324.89192	138	
326.16026	994	1+
326.18199	176	
326.43703	98	1+
327.12313	144	
327.31250	220	1+
327.79712	200	1+
327.88767	416	1+
328.16883	294	1+
328.19309	188	
328.89184	356	1+
329.19291	128	
330.11747	132	
330.18439	214	1+
330.81897	398	1+
331.14812	138	
331.87791	220	1+
332.09305	160	
333.13256	212	1+
335.21472	444	1+
335.30165	152	
337.08596	202	1+
337.18577	774	1+
337.32079	204	1+
337.34244	202	1+
338.17763	154	
339.17040	246	1+
339.19871	334	
339.83672	140	
340.20090	600	1+
341.15706	160	
342.18112	812	1+
342.28594	136	
342.90892	144	
343.18450	718	1+
343.90358	130	
344.31105	182	
345.20574	396	1+
346.20817	260	1+
END IONS

###FS:    #m/z: 336.94728 #charge 1+
###MS: 18
###MSMS: 20
BEGIN IONS
TITLE=Cmpd 14, +MS2(336.9473), 28.0-35.0eV, 0.4min #20
RTINSECONDS=23.6105
SCANS=18,20
PEPMASS=336.94728	237360
CHARGE=1+
189.07671	140	
189.86377	174	
192.88685	304	1+
204.00726	172	
208.98081	128	
209.08564	228	1+
209.09757	134	
209.12872	550	1+
209.94406	158	
210.88358	420	1+
211.94492	8516	1+
212.87906	1158	1+
213.43344	96	1+
213.93839	3460	1+
215.88862	1020	1+
217.88194	186	
217.94059	146	
219.02671	164	
219.08537	136	
223.00830	128	
223.96009	210	
226.06711	142	
226.15104	586	1+
227.09866	138	
227.89335	368	1+
228.13833	282	1+
228.89599	224	1+
229.14435	194	1+
229.95613	8386	
230.63667	220	
230.88891	2808	1+
230.96189	308	
231.12370	434	1+
231.95176	2418	1+
233.12008	176	
233.89883	808	1+
233.94768	228	
234.02222	342	1+
234.09184	140	
235.05229	318	1+
235.08138	1382	1+
235.11744	370	1+
235.87209	228	
235.89206	168	1+
236.13760	152	
237.14209	142	
237.64820	170	
238.05392	176	1+
238.95076	316	1+
240.08162	214	1+
242.11392	138	
242.14222	156	
244.06408	134	
244.12857	806	1+
245.89787	106	1+
246.04258	130	
246.12462	126	
246.16158	578	
246.97312	204	
247.96680	1302	
248.03885	472	1+
248.90156	1078	1+
249.04282	342	1+
249.13579	196	
249.16351	448	1+
249.96269	934	1+
250.11715	220	
250.16691	300	1+
250.94490	134	
250.99236	144	
251.04201	190	
251.10336	142	
251.15452	220	
251.64889	260	
251.92919	204	
251.95833	178	
251.97384	186	
252.06766	148	
252.10960	130	
252.16968	186	
252.97150	4402	1+
253.08807	246	
253.16302	178	
253.90370	766	1+
254.09337	124	
254.96778	1472	1+
255.04041	226	1+
255.07869	162	
255.10337	524	1+
255.15195	136	
256.15968	356	1+
256.96513	278	1+
257.16357	256	1+
257.85396	128	
259.14273	246	
259.16982	604	
259.67161	188	
260.06321	224	1+
260.13724	240	
260.15853	406	
260.92801	148	
261.15323	298	
262.14765	164	
263.05923	282	
264.10461	252	
264.14118	174	
265.12714	142	
267.84622	164	
268.12324	378	1+
268.17127	606	1+
268.84228	302	1+
268.99178	134	
269.79861	284	1+
270.09179	150	
270.86696	142	
270.98272	360	
271.06448	310	1+
271.85051	186	
272.06890	264	1+
272.13498	630	
272.16147	312	1+
272.84475	202	
272.97714	136	
273.09914	134	
274.01576	128	
274.15304	540	1+
274.17458	150	1+
275.96539	170	1+
276.14163	126	
277.15512	434	1+
277.86740	204	1+
278.83720	174	
278.96723	136	
279.05030	172	1+
279.13759	266	
279.90742	282	1+
281.00299	158	
282.85606	124	
282.95880	154	
283.79175	136	
284.78956	128	
285.15224	620	1+
285.20298	320	
285.66530	418	1+
285.85122	186	
286.16003	378	1+
286.65844	260	1+
288.11523	124	
288.13075	158	
288.85782	232	1+
289.08544	292	1+
290.14901	224	
290.19070	160	1+
292.10190	624	1+
292.16242	286	
292.44077	140	
292.81120	136	
293.06268	276	1+
293.16623	208	
293.87671	160	
294.00070	272	
294.08750	134	
294.11719	136	
294.17887	1532	1+
294.67102	590	1+
294.99516	152	
295.13575	242	1+
295.28093	168	
295.97334	140	
296.12032	408	
296.97468	198	1+
297.07677	282	1+
298.11201	136	1+
298.80160	146	
300.15180	174	
301.11383	294	1+
301.76603	192	1+
302.14936	346	
303.03161	290	1+
303.14907	188	
303.18372	196	1+
303.67432	156	
304.09944	240	1+
305.13696	182	
305.16311	212	1+
305.87490	156	
307.04486	220	1+
307.08570	172	
307.81317	130	
307.88949	178	
308.10043	134	
308.20602	168	
308.31594	130	
308.66921	780	
308.89518	150	
309.16862	658	1+
309.18580	252	
309.32468	264	1+
310.10632	256	1+
310.12948	144	
310.32602	178	1+
310.88349	256	
311.88682	140	
312.15462	204	
313.12392	350	1+
315.14534	126	
316.80752	150	
317.18765	170	
318.05974	222	1+
318.18807	246	
319.17624	402	
320.15852	1404	1+
321.19093	148	
321.81937	192	
321.99372	128	
322.16714	216	1+
322.67280	158	
323.24529	138	
324.13476	256	
324.89140	180	
324.91114	162	
325.19004	140	
328.13464	126	
328.24156	142	
328.89116	156	
329.69633	184	1+
329.72588	170	1+
330.18795	144	
330.20635	158	
331.13810	274	1+
331.30905	154	
332.09160	236	1+
332.13938	198	1+
332.16112	140	
335.30249	138	
336.16571	144	
337.18630	1452	
337.88722	260	1+
338.00367	188	1+
338.13467	268	1+
338.17140	1250	1+
339.19661	298	
340.14786	326	1+
340.39770	166	
340.83227	132	
341.15624	220	1+
342.05928	192	1+
342.13064	182	
342.21027	150	
END IONS

###FS:    #m/z: 359.96306 #charge 1+
###MS: 18
###MSMS: 21
BEGIN IONS
TITLE=Cmpd 15, +MS2(359.9631), 28.0-35.0eV, 0.4min #21
RTINSECONDS=24.3825
SCANS=18,21
PEPMASS=359.96306	174360
CHARGE=1+
194.12834	180	
196.10191	202	1+
198.05341	184	
199.05860	184	
201.12224	326	1+
202.08589	494	1+
208.88341	184	
209.08913	194	
209.94438	788	
211.15405	612	1+
212.11424	360	1+
216.06420	684	1+
216.09497	164	
217.15118	226	1+
222.12147	280	1+
222.95237	1736	1+
223.10609	304	1+
223.88495	138	
224.94970	1798	1+
224.97323	194	
226.11543	178	
226.15323	250	
226.89223	364	1+
226.94880	3608	1+
227.07735	342	1+
227.09903	220	
227.93245	146	
228.18015	520	1+
228.94297	5060	1+
230.07533	166	
230.89389	146	
230.97309	140	
231.07404	280	
231.88735	150	
232.10593	202	
233.09206	262	
233.83875	176	1+
233.95780	174	
233.96947	162	
234.09716	210	
234.14468	428	1+
235.08280	578	1+
235.09775	134	
235.11670	1586	1+
235.93492	132	1+
236.59986	176	
237.89470	190	1+
239.10281	172	
239.14949	1734	
240.09864	216	
240.13500	878	1+
240.96347	1224	1+
241.11433	570	1+
242.07581	420	1+
242.83959	138	1+
242.96226	384	
243.07875	290	1+
243.13806	138	
243.96085	190	
244.95798	1978	
245.07618	458	1+
245.94416	200	
246.09839	556	1+
246.11870	196	
246.95298	2518	1+
246.97287	458	1+
247.10294	420	1+
248.12865	178	
248.80884	178	
248.90558	132	
249.03857	160	
249.13536	1192	1+
250.11761	840	1+
250.49537	104	1+
250.94877	156	
251.10234	220	
251.14578	662	1+
251.24739	170	
251.65010	164	1+
252.08774	324	1+
252.10958	878	1+
252.95812	188	
253.04948	194	1+
253.13201	178	
253.84260	134	
254.11499	1314	1+
254.13596	410	1+
254.14626	136	
255.07366	972	1+
255.89443	320	1+
256.17465	878	
257.16031	1410	
257.96826	316	1+
258.07570	976	1+
258.14381	4916	1+
258.94442	176	
259.05629	250	1+
259.10687	258	1+
260.97103	642	1+
261.08750	240	
261.15206	396	1+
262.09610	538	1+
263.07262	134	
263.13297	132	
263.17210	196	
264.95635	190	1+
265.01412	218	1+
265.12880	220	
265.15354	284	
265.97616	174	
266.11438	370	1+
266.16034	576	
266.81215	162	
267.78601	146	
267.81612	204	1+
267.82996	248	1+
267.97548	232	
268.96240	706	1+
269.11201	330	1+
269.12785	362	1+
269.96768	438	1+
269.98948	160	
270.02046	274	1+
270.14689	244	1+
270.85652	232	
271.10240	140	
272.08488	640	1+
272.62462	164	1+
273.03060	142	
273.08689	532	1+
273.79672	158	
274.11586	882	1+
275.05984	160	
275.09837	1446	1+
275.16696	290	
275.80309	338	1+
275.86728	204	
276.04581	192	1+
276.85970	258	
277.06959	146	
277.12986	392	
277.89044	290	1+
278.05657	262	1+
278.11541	250	
278.13956	244	
278.16055	148	
278.63711	266	
278.85871	134	
278.89473	246	1+
279.10688	208	
279.14251	170	
279.79504	640	1+
280.14071	718	1+
280.79818	408	1+
280.90633	204	1+
281.98987	142	
282.11561	230	
282.17346	352	1+
283.07016	1214	1+
283.14224	186	
283.83767	162	
283.99037	136	
284.14121	1050	1+
285.08573	386	1+
285.13367	670	1+
285.78986	164	1+
286.85861	214	1+
287.10061	438	1+
288.10052	438	1+
288.13184	428	
288.62803	220	
289.14240	200	
289.81136	148	
290.15101	138	
291.16419	228	1+
291.93337	142	
292.05797	284	1+
292.09500	148	
292.12721	772	1+
292.93534	140	
293.85975	260	1+
294.14770	376	
294.67141	148	
294.86631	170	1+
295.02215	182	
295.14991	222	
295.18255	190	
296.14458	144	
296.64606	260	
296.81219	318	1+
297.11927	316	1+
297.15417	458	1+
298.06452	136	
298.13610	906	1+
298.16567	358	1+
298.80368	518	1+
299.13871	760	1+
299.75636	200	1+
300.09496	152	
300.84141	198	1+
300.87760	396	1+
301.08103	2336	1+
301.11813	288	
301.14600	232	
301.81109	144	
302.10825	796	1+
302.15080	158	
302.25092	238	1+
302.91718	180	
303.11216	512	1+
305.12120	346	1+
305.87892	266	1+
306.10208	198	1+
306.43759	178	
306.83197	286	
307.13670	146	
307.27880	196	
307.89526	160	1+
308.07853	242	1+
308.20359	134	
308.98826	138	
309.12862	1184	1+
309.15329	578	
309.30146	326	1+
310.30552	302	1+
310.34597	172	
311.17858	160	
311.19349	154	
313.94453	186	1+
314.92485	226	1+
315.14675	140	
315.16405	190	
315.81512	196	1+
318.10622	428	1+
318.19222	190	1+
318.93247	256	1+
319.03049	258	1+
319.10720	354	1+
319.22211	226	1+
319.97705	168	1+
320.15848	524	1+
320.22436	154	1+
321.16263	312	1+
321.18019	152	
321.81365	356	1+
322.14027	148	
322.17795	300	1+
323.01861	538	1+
323.88791	294	1+
324.14207	184	
325.04933	140	
325.14898	666	
326.13150	508	1+
326.16133	2316	1+
326.79906	236	1+
327.07918	144	1+
327.13425	338	1+
327.80075	204	1+
328.20230	144	
329.15920	150	
329.17864	236	
329.86510	152	1+
330.14428	520	1+
331.17339	134	
332.09583	174	
332.12074	172	
332.13869	172	
333.12792	176	
333.96575	178	1+
335.17828	156	
335.32172	200	1+
336.13042	154	
336.17779	328	1+
336.83462	218	1+
336.94869	724	1+
337.11697	2546	1+
337.14234	170	
337.18401	238	1+
337.92381	210	1+
338.90261	274	1+
339.35119	362	1+
339.76162	174	1+
339.87831	170	1+
340.12865	164	
340.19471	1096	1+
340.35542	298	1+
341.13939	186	
341.17223	252	
342.15464	168	
342.18277	1418	1+
342.27113	292	1+
343.00817	144	
343.18672	1226	1+
344.14365	276	
344.17451	636	1+
345.14668	138	
345.17889	512	1+
345.20430	556	
346.23050	256	1+
347.11640	144	
347.23125	174	1+
349.12450	504	
349.15974	340	
350.10871	856	1+
350.15683	534	1+
350.18376	178	
353.17617	140	
354.12624	134	
355.15649	202	
355.19421	496	1+
356.77293	372	1+
357.22261	1942	1+
358.17771	326	1+
358.95713	222	1+
361.11490	566	1+
361.19393	224	
361.28208	162	
361.84201	176	1+
362.11813	338	1+
362.20340	576	1+
364.13051	144	
END IONS

###FS:    #m/z: 322.93095 #charge 1+
###MS: 22
###MSMS: 23
BEGIN IONS
TITLE=Cmpd 16, +MS2(322.9309), 28.0-35.0eV, 0.5min #23
RTINSECONDS=28.064
SCANS=22-23
PEPMASS=322.93095	2441810
CHARGE=1+
191.11520	288	
192.89256	342	
196.05765	112	
196.88379	238	
199.10899	122	
200.83479	120	
205.94989	762	
206.97265	112	1+
207.12285	222	
209.12714	860	1+
212.09976	134	
212.88322	672	1+
213.08018	148	
213.88746	526	1+
216.12643	144	
217.13357	126	
221.07052	134	
221.94860	792	1+
224.97878	256	1+
225.15078	536	1+
226.15250	440	1+
226.90033	272	1+
227.09922	634	1+
227.93192	118	
228.11434	188	
228.89281	120	
229.64178	164	
230.03354	190	1+
230.84074	292	1+
231.12089	1522	1+
232.94059	150	
233.89900	222	1+
235.08461	120	
235.11719	464	
236.10571	252	1+
237.79830	160	
238.07828	454	1+
238.16390	196	1+
238.93479	174	
239.08183	406	1+
239.10811	162	
239.79309	150	
240.94040	1002	
240.96711	242	
241.87965	178	
241.93935	4274	1+
242.09662	154	
242.14484	116	
242.81222	114	
242.94125	2836	1+
243.88078	114	
244.07446	414	1+
244.13087	376	
244.94119	710	1+
245.11172	120	
245.12977	298	
246.08918	422	1+
246.10313	122	
246.12490	418	
246.16284	420	
246.82136	120	
246.86376	272	1+
246.97491	294	
247.12116	232	
247.89838	190	1+
248.03737	388	1+
249.13315	190	
250.11793	402	1+
250.65656	120	
250.94699	242	
251.07583	148	
251.15870	206	
251.79535	120	
252.04490	118	
252.10551	542	1+
252.14880	174	
252.16800	274	
252.82640	160	
253.01375	146	
254.11074	198	
255.10825	1984	1+
255.77828	120	
257.04268	284	1+
257.15944	126	
258.07093	142	
258.83287	116	
258.91888	230	1+
259.14454	232	
259.16907	280	
259.67217	126	
259.98562	148	1+
260.13807	616	
260.19481	206	
260.89659	208	1+
261.15646	442	1+
261.82698	420	1+
262.08993	130	
262.98548	124	
263.05522	190	
264.03722	190	1+
265.10591	146	
265.17371	154	
266.87010	204	
267.00314	220	
268.00202	132	
268.12223	316	1+
268.17677	358	
271.84580	114	
272.06681	166	
272.13218	1250	1+
273.05315	112	
273.79748	312	1+
274.15124	520	1+
276.14442	144	
276.16714	298	1+
276.32664	146	
276.85964	124	
277.09591	116	
278.09427	174	
278.11501	254	1+
278.16129	240	
278.84891	150	
279.09116	538	1+
279.15947	368	1+
280.25631	130	
281.02494	128	
281.04996	228	1+
281.67696	132	
282.03298	114	
282.28322	126	
282.96954	164	1+
283.07402	236	1+
283.79139	156	
283.86315	128	
284.12964	206	1+
284.29382	384	
284.87825	216	1+
285.20114	536	1+
286.18487	124	
286.88030	236	1+
287.01673	114	
289.16228	448	1+
289.18472	160	1+
289.79035	298	1+
289.80900	116	
290.88830	146	
291.15973	722	1+
291.80447	530	1+
292.06173	174	
292.10176	216	
292.16354	622	1+
292.18153	140	
294.17800	1082	1+
294.21463	134	
294.27703	126	
294.66917	256	
294.85870	144	
295.05260	156	
296.12449	376	1+
296.80650	260	1+
297.17253	142	
297.94554	242	1+
300.16127	146	
300.72544	112	
302.14914	770	1+
302.18573	114	
302.88384	114	
303.94162	112	
304.16221	164	
304.24699	150	
305.12038	216	1+
305.21475	126	
305.80747	122	
305.89843	172	
306.02802	226	
306.05038	202	1+
306.88509	576	1+
307.30451	132	
307.79993	620	1+
307.89094	342	1+
308.16725	140	
308.29341	622	1+
308.66724	138	
309.13113	144	
309.19478	162	
309.82371	132	
309.89142	132	
309.91705	190	
310.02637	188	1+
310.18509	130	
310.22876	136	
310.30912	368	1+
311.20716	128	
311.21993	134	
311.88041	216	
312.09820	194	
312.80624	188	
313.02810	140	
313.22895	146	
313.81495	236	1+
313.88873	126	
318.14034	166	
318.19255	194	
319.17514	274	
319.22344	158	
320.11896	156	
320.15904	1630	1+
320.82522	116	
321.79141	114	
322.15165	148	
322.18558	136	
322.87358	114	
323.13112	162	
323.24208	382	1+
324.12673	140	
324.14747	162	
324.20562	140	
324.89365	150	
325.89932	120	
326.16859	198	
327.16371	122	
327.90337	178	
328.14560	212	
END IONS

###FS:    #m/z: 340.94165 #charge 1+
###MS: 22
###MSMS: 24
BEGIN IONS
TITLE=Cmpd 17, +MS2(340.9416), 28.0-35.0eV, 0.5min #24
RTINSECONDS=28.836
SCANS=22,24
PEPMASS=340.94165	1161598
CHARGE=1+
183.63099	116	
201.09625	118	
204.90662	154	
207.12157	172	
209.12334	196	
211.15565	238	
212.88009	212	
213.88153	238	
213.94035	1240	1+
213.98409	122	
214.89616	144	
215.88665	1274	1+
215.93782	562	1+
217.88627	330	1+
219.87762	122	
223.96047	324	
226.11581	204	
226.95224	282	1+
228.17608	176	1+
228.93769	162	
228.95183	128	
230.07560	282	1+
230.88871	988	1+
231.12324	496	
231.89075	684	1+
231.95023	1580	1+
233.64213	118	
233.89723	926	1+
233.94779	416	
234.13803	140	
235.11756	716	1+
235.86984	140	
235.89171	756	1+
236.79592	220	
237.12153	156	
237.64674	268	
239.14755	152	
240.23509	226	
240.88134	272	1+
242.83295	132	
244.95878	194	
245.09346	136	
246.16120	924	
246.66275	142	
246.97447	368	
248.04226	128	
248.08758	172	1+
248.79919	124	
248.89682	328	1+
249.13596	278	
249.96032	482	1+
250.12453	158	
250.16295	172	
250.65669	256	
251.07522	252	1+
251.15390	420	
251.64854	136	
251.79056	310	1+
252.11030	252	
252.95604	138	
252.97964	266	1+
254.61535	244	1+
254.90749	172	
254.96493	1366	1+
255.07592	412	1+
255.10668	176	
255.84137	208	1+
256.09709	124	
256.14160	192	
256.79839	214	1+
256.88503	140	
256.91491	336	1+
257.06494	168	
258.14389	176	
258.77123	150	1+
258.88230	222	
258.96497	160	
259.16921	332	
259.67174	276	
259.95327	138	
260.03442	132	
260.15871	542	
260.65798	182	
260.80571	138	
261.09254	130	
261.15314	284	
262.15055	156	
263.10634	260	1+
264.79797	170	1+
264.84417	200	1+
266.09316	118	
267.13411	386	
268.05219	116	
268.17728	900	1+
268.83690	132	
268.85392	188	
269.00086	126	
269.79979	202	
270.08611	186	
270.15237	296	1+
270.80867	262	1+
271.98893	118	
272.67543	152	
272.93744	380	
272.95324	126	
272.97806	234	
273.11958	160	
273.45706	130	
273.66711	358	
273.79756	384	1+
273.81115	116	
274.93429	120	
275.07717	120	
275.15866	260	1+
276.06430	194	1+
276.14385	182	
277.06764	162	1+
277.85576	194	
277.98615	118	
278.15679	124	
278.97116	292	1+
279.85516	246	
280.00180	128	
280.10444	132	
281.02291	190	
281.06308	272	1+
281.13396	130	
281.15160	152	
281.26471	136	
282.15090	220	1+
282.85397	132	
282.92534	122	
284.91431	212	1+
285.20164	638	1+
285.40996	150	
286.15527	186	
286.81890	120	
287.03991	120	
288.03786	142	
289.42896	162	
289.88629	166	
290.14443	120	
290.81572	140	
290.86509	180	
291.11906	220	1+
291.80163	134	
291.85170	164	
292.81324	120	
293.16241	156	
293.84637	142	
294.14064	296	1+
294.67122	422	
295.16840	146	
295.68070	220	
295.84799	118	
295.89751	174	
295.97476	366	
296.98126	184	
297.97756	374	
298.04885	126	1+
299.10577	308	1+
299.67376	154	
299.78450	208	1+
299.80594	144	
300.15456	192	1+
300.85953	154	
301.67780	252	
302.17435	170	
303.68511	162	
304.79761	262	1+
305.11033	208	1+
307.29245	454	1+
307.31663	256	1+
307.79967	444	1+
307.88918	120	
308.10435	118	
308.29264	320	1+
308.66788	664	1+
309.13356	232	1+
309.16617	206	
310.87759	384	1+
311.18607	328	1+
312.02708	322	1+
313.03026	222	1+
313.89169	124	
313.95454	118	
315.88468	242	1+
317.17944	536	1+
317.68056	180	
318.11904	212	1+
318.18712	290	1+
318.67982	160	
319.81208	226	1+
320.16420	172	
321.43911	132	
322.30823	140	
322.90119	154	
323.17785	126	
323.30816	374	
324.89432	134	
325.14006	166	
326.16075	828	1+
326.79127	372	1+
327.83007	134	
328.18847	418	1+
328.88463	142	
329.81192	684	1+
329.87165	128	
330.81439	576	1+
330.88365	156	1+
331.14763	242	1+
333.09783	130	
334.95662	150	
336.15500	132	
337.19194	204	
337.36129	160	
338.17257	154	
338.69997	182	1+
339.16946	138	
339.20134	120	
340.19788	394	1+
342.70902	120	
343.12523	130	
344.91408	132	
END IONS

###FS:    #m/z: 336.94703 #charge 1+
###MS: 22
###MSMS: 25
BEGIN IONS
TITLE=Cmpd 18, +MS2(336.9470), 28.0-35.0eV, 0.5min #25
RTINSECONDS=29.6085
SCANS=22,25
PEPMASS=336.94703	255908
CHARGE=1+
185.86960	152	
189.86597	134	
198.95780	112	
199.10568	158	
202.07882	132	
205.95101	198	
208.98318	214	
209.12572	482	1+
210.88887	154	
211.94478	4840	1+
212.87887	2450	1+
213.94062	1668	1+
214.16248	162	
214.87941	234	
215.88677	722	1+
215.93777	116	
217.06955	116	
217.88201	286	
218.08793	126	
221.89003	114	
223.15173	156	
223.96186	200	
223.97234	212	
224.06577	118	
226.11902	466	
226.15483	374	
226.89795	116	
227.05127	144	
227.10149	468	1+
227.89352	652	1+
227.95528	228	
228.79293	116	
228.89609	466	1+
229.84219	100	1+
229.95564	4494	1+
230.63519	200	
230.88952	3628	1+
231.12373	284	
231.14238	126	
231.95249	1448	
232.04486	150	
232.12536	140	
232.82975	340	1+
232.94469	136	
233.59098	120	
233.89486	772	1+
233.94924	462	1+
234.04668	214	1+
234.09107	160	
234.12696	148	
235.03114	140	
235.08305	1238	1+
235.11388	146	
236.11651	254	1+
237.02516	194	1+
237.06659	270	1+
239.78561	158	
239.83988	134	
240.05977	114	
240.13760	132	
240.94231	216	1+
241.12901	150	
242.64077	154	
243.89873	138	
244.06992	186	
244.12541	614	1+
245.88297	148	1+
246.12661	160	
246.16248	824	1+
246.90456	252	
246.96584	1360	1+
247.96748	1126	1+
248.03552	112	
248.89971	1298	1+
249.96278	906	1+
250.16576	134	
251.15696	566	1+
251.64640	166	
251.90990	176	1+
252.08521	130	
252.10673	808	1+
252.13757	178	
252.23212	124	
252.97257	3148	1+
253.14900	250	1+
253.90514	814	1+
253.99932	118	
254.07096	312	1+
254.93857	126	
254.96738	1050	1+
255.10611	488	1+
255.90804	110	
256.63116	204	1+
256.91424	118	
258.15982	150	
258.90971	128	
259.15302	818	1+
259.17001	300	
259.79531	180	1+
259.95734	150	
260.13529	340	1+
260.15746	686	1+
260.19778	178	
260.66186	158	
261.09168	122	
262.08599	148	
262.63827	294	1+
263.01985	200	1+
263.05420	178	
263.08377	250	1+
264.11117	284	1+
264.12837	140	
265.01177	184	1+
265.15367	496	1+
267.00085	114	
267.80308	148	
268.17606	414	1+
268.84406	642	1+
270.08671	118	
270.11505	124	
270.98171	250	
271.91510	164	
272.06831	276	1+
272.13336	290	
272.85862	122	
272.90569	116	
272.95178	118	
273.13388	218	
273.16647	132	
273.79485	470	1+
274.11477	136	
274.15449	200	
275.07634	192	
276.14723	582	1+
276.17409	226	
276.85767	170	
277.13254	178	1+
277.96465	150	
278.11573	264	
278.83710	180	
279.79653	214	1+
280.10546	214	1+
280.67527	118	
280.86853	294	1+
281.18192	160	
281.68213	210	
281.87142	212	1+
281.92296	158	
283.08623	114	
283.86283	112	
285.20346	550	1+
285.84963	646	1+
286.15479	564	1+
286.66483	188	
286.85170	406	1+
287.13435	282	1+
287.75774	116	
289.07450	270	1+
289.88373	184	
290.88399	120	
291.12130	332	1+
291.86533	148	
292.10356	542	1+
292.12656	188	1+
292.16719	202	
292.80691	266	1+
293.06303	166	
293.16145	192	
293.78332	110	
293.99904	112	
294.10008	116	
294.17727	732	1+
294.22028	118	
294.66887	474	1+
294.86088	206	
296.12242	336	1+
297.88714	158	
297.97952	188	1+
299.01521	160	1+
299.06285	138	
299.66349	212	
299.68072	120	
300.15863	322	1+
300.65539	248	
301.14375	530	1+
301.51788	182	
301.83013	112	
301.84569	184	1+
302.88928	294	1+
303.94503	146	
304.13154	360	1+
305.16223	138	
305.82415	112	
306.79269	198	
307.05288	182	1+
307.07078	110	
307.90429	178	
308.17815	216	
308.66886	556	1+
308.87186	336	1+
309.16679	444	1+
309.19245	116	
309.32964	136	
310.88046	158	
312.17748	306	1+
312.20890	128	
312.87606	324	1+
315.12735	112	
315.81900	122	
316.69803	124	
317.18244	208	
318.19361	226	1+
318.93494	192	1+
319.17357	192	
319.82191	146	
320.16019	1432	1+
321.19697	164	
322.17065	138	
322.66781	124	
322.89766	120	
323.15685	170	
323.23997	156	1+
323.30817	164	
323.89053	262	1+
324.13477	134	
324.89784	158	1+
325.10459	190	1+
325.16910	176	1+
328.31565	220	
329.16566	166	
329.84416	148	
329.89069	220	
330.18785	234	
330.20462	120	
330.67903	110	
335.21811	154	
337.18463	1156	
337.23257	128	
337.28913	212	1+
338.17179	768	1+
338.69988	198	1+
339.20481	184	
339.54843	110	
340.92623	280	1+
341.11351	386	1+
341.13864	166	
END IONS

###FS:    #m/z: 322.93099 #charge 1+
###MS: 26
###MSMS: 27
BEGIN IONS
TITLE=Cmpd 19, +MS2(322.9310), 28.0-35.0eV, 0.6min #27
RTINSECONDS=33.2835
SCANS=26-27
PEPMASS=322.93099	2051238
CHARGE=1+
191.08644	106	
191.11631	262	
191.95649	134	
192.88707	192	1+
196.88384	116	
199.10751	250	
200.87345	114	
201.11117	114	
202.11997	132	
205.95118	430	1+
208.54896	108	
209.12798	1144	1+
209.94089	186	1+
211.88336	194	1+
212.10645	132	
214.89532	132	
215.88595	286	
216.83476	152	
219.17234	140	
219.77163	106	
221.89571	120	
222.94814	154	
223.10781	154	
223.95676	138	
223.99350	158	
224.14074	150	
226.12100	356	1+
226.15351	384	1+
226.37951	106	
227.08364	182	
227.09917	754	1+
230.91160	142	
231.12281	668	
231.14900	130	
231.89099	252	1+
232.14067	166	
233.15931	178	
233.95241	182	1+
234.09600	196	
234.11358	476	1+
234.92594	104	
235.08213	140	
235.11562	404	1+
236.14174	142	
237.79283	120	
237.99899	218	1+
238.08549	136	
238.16834	120	
238.87865	128	
238.90366	352	1+
239.02513	122	
239.07922	286	
240.79001	170	
240.94241	988	
240.97735	120	
241.93957	3570	1+
242.04469	124	
242.09519	226	1+
242.15570	112	
242.94135	2560	1+
243.88074	190	
244.12702	474	1+
244.82663	168	
244.93963	1316	1+
245.97437	480	1+
246.12415	340	
246.15801	532	1+
246.97739	410	1+
247.13233	164	
248.12592	372	1+
249.15567	154	
250.11758	134	
250.66062	118	
250.94683	144	
251.15338	298	
252.10577	542	1+
252.13151	132	
252.14908	168	
252.17895	142	
253.09076	244	
253.14978	244	1+
253.83771	186	
253.99571	238	1+
254.11142	158	
255.10593	1872	1+
255.13256	138	
255.80952	130	
255.82916	206	1+
257.79972	574	1+
258.09475	116	
258.97324	122	
259.14216	160	
259.17294	162	
260.13937	726	1+
260.17275	166	
261.12172	162	1+
261.15554	126	
262.21691	106	
263.24717	150	
263.91101	194	1+
264.09754	142	
265.06476	328	1+
266.86726	144	
268.17319	732	1+
269.00960	128	
269.79724	132	
271.14332	142	
271.79782	136	
272.07109	188	
272.13226	560	1+
273.79169	262	
273.95647	194	1+
274.15151	262	
274.79609	140	
275.15304	126	
275.42128	160	1+
275.80770	412	1+
276.16640	450	1+
276.68595	182	
276.83834	116	
278.03958	130	
278.81003	186	1+
278.84427	196	1+
279.09181	798	1+
279.14263	150	
279.98746	158	
280.14469	124	
280.16588	136	
281.11530	174	
281.99092	106	
282.80948	142	
283.07227	140	
283.15070	282	1+
283.78922	412	1+
284.29564	260	
285.20626	176	
286.05506	134	
286.11350	122	
286.66994	106	
286.80133	108	
287.91190	120	
287.98570	146	1+
289.16115	750	1+
289.78927	316	
289.88196	116	
290.08061	224	
290.79991	418	1+
291.17630	128	
292.10331	140	
292.16438	838	1+
293.06512	118	
293.88207	108	
294.09823	106	
294.17834	606	
294.85816	322	1+
295.14795	124	
295.17943	340	
295.83154	106	
296.12392	448	1+
296.16942	148	
296.94166	184	
298.80345	150	
299.67880	108	
302.02796	128	1+
302.14882	378	1+
302.20560	140	
303.21274	204	
303.76626	112	
304.16160	172	
304.21283	124	
304.26406	128	
305.87464	176	
305.90092	130	
306.81380	134	
306.88134	320	1+
307.14022	146	
307.28432	164	
307.80417	428	1+
308.29514	596	1+
308.66820	142	
308.68912	164	
309.12427	128	
309.15307	160	
309.18755	318	1+
309.79847	138	
309.88972	178	
310.30888	440	1+
311.89765	182	1+
312.15083	120	
312.67664	106	
313.02862	192	
313.81134	152	
314.16039	206	
314.82232	110	
316.39211	116	
316.88305	214	1+
317.17826	264	
318.11902	116	
318.19726	112	
318.73724	152	
320.12301	322	1+
320.15869	1072	1+
320.86029	174	1+
321.36926	108	
323.17514	316	
323.23774	358	1+
324.10214	128	
324.13692	130	
324.16265	130	
324.89482	198	
325.18478	142	
325.89593	118	
326.23386	244	1+
327.88822	136	
END IONS

###FS:    #m/z: 363.95774 #charge 1+
###MS: 26
###MSMS: 28
BEGIN IONS
TITLE=Cmpd 20, +MS2(363.9577), 28.0-35.0eV, 0.6min #28
RTINSECONDS=34.0555
SCANS=26,28
PEPMASS=363.95774	602804
CHARGE=1+
180.87435	142	
183.64098	122	
189.86256	876	
191.86178	338	
192.85980	226	
196.88442	198	
199.10491	128	
200.13628	130	
201.12446	140	
205.94759	124	
207.12207	146	
207.87500	446	1+
207.94734	162	
209.87124	172	
209.94267	756	1+
210.10341	230	1+
210.88370	656	1+
212.88040	3598	1+
214.04999	128	
216.88596	186	1+
217.10397	184	1+
222.10350	130	
222.95255	960	1+
223.06634	152	
224.94880	1516	1+
225.88314	134	
225.98007	230	1+
226.11581	304	1+
226.15215	140	
226.89300	228	
226.94732	4366	1+
228.04923	142	
228.89413	998	1+
228.94262	4578	1+
230.07389	144	
230.79192	184	
230.88992	5704	1+
231.12228	236	1+
232.88592	758	1+
234.09750	472	
234.14336	878	1+
234.88252	716	1+
235.07900	366	
235.11867	1626	1+
237.06851	118	
239.89632	208	1+
240.13098	148	
240.93985	436	
240.96013	1020	1+
241.94053	1140	1+
242.94203	762	1+
243.14152	130	
244.12623	266	1+
244.95809	2818	1+
245.02293	138	
245.07598	690	1+
245.83810	180	
245.94278	308	
246.80769	188	
246.90343	312	1+
246.95332	2922	1+
247.11489	138	
247.40362	122	
248.03082	146	
248.15178	130	
248.80553	266	1+
248.90191	1522	1+
248.99440	120	
249.13240	662	1+
250.89563	388	1+
250.95056	250	
251.08971	182	
252.04151	202	1+
252.10724	630	
252.12897	456	1+
252.17096	142	
252.79769	134	
252.89988	582	1+
253.84391	224	
253.90541	418	1+
257.79727	198	1+
257.96875	492	1+
258.14756	258	1+
258.83377	134	
258.97213	420	1+
259.11732	166	
259.90106	190	1+
260.09142	218	1+
260.15488	354	1+
260.19577	118	
260.53949	126	
260.83693	136	
260.97187	168	
261.15406	362	1+
261.83338	148	
262.11567	296	1+
263.07828	182	
263.83693	122	
263.98283	120	
265.08724	188	1+
265.48437	88	1+
265.97349	144	
266.07471	120	
266.14392	152	
266.16223	262	1+
266.78587	220	
266.80853	636	1+
266.85753	300	1+
267.97395	270	
268.96272	860	1+
268.97526	160	
269.79916	222	1+
269.91668	168	
270.01739	158	
271.91474	528	1+
272.00363	126	1+
273.91859	136	
276.05205	252	1+
276.35720	146	
276.84893	334	1+
277.12920	384	1+
277.80846	116	
277.85146	254	1+
277.86552	148	
278.11963	204	
278.13241	278	1+
278.79677	332	
279.79895	236	
280.07823	162	1+
280.79475	698	1+
281.10604	148	
282.12323	356	1+
282.84919	134	
283.10007	128	
283.18169	166	
283.78780	260	1+
283.85053	238	
283.98683	132	
284.82182	308	1+
284.86870	126	
285.14423	158	
285.84389	476	1+
288.10687	322	1+
288.12980	640	
289.88330	150	
290.01367	232	1+
290.78728	240	1+
290.82156	146	
290.85683	184	1+
292.08973	118	
292.43942	236	
293.49746	118	
293.80625	200	1+
293.88126	134	
294.14426	356	1+
294.28271	140	
295.11515	210	1+
296.07861	126	
296.18700	126	1+
296.64669	180	
296.73240	130	
296.80662	150	
296.87378	160	
298.14712	424	1+
298.33840	90	1+
298.80246	1138	1+
299.15123	266	1+
299.86730	194	
300.04605	246	1+
300.17947	130	
300.25612	170	1+
301.10849	420	1+
301.80321	136	
301.86087	652	1+
302.11048	298	1+
302.15899	154	
303.08775	184	
303.80775	822	1+
303.85528	852	1+
304.88252	142	
305.09827	120	
305.13604	424	
305.96464	120	
306.11558	160	
306.79201	470	1+
306.89057	236	1+
307.29087	512	1+
307.31001	194	
307.65281	226	1+
307.79644	322	1+
307.89331	200	1+
307.91784	262	1+
308.29754	296	1+
309.15127	496	1+
310.02728	384	1+
310.30724	154	
310.87588	192	
311.11046	116	
311.18766	158	
311.88598	304	1+
312.13644	320	1+
313.47410	118	
314.09538	222	1+
314.82865	136	
315.12948	118	
315.81341	446	1+
316.16398	200	1+
316.81566	388	1+
317.20070	138	
317.78385	140	
318.81512	328	1+
318.93263	164	
319.87292	184	
320.87744	146	
321.12718	314	1+
321.16231	190	
321.81863	502	1+
321.86841	232	
322.93040	378	1+
323.17326	222	1+
323.89776	148	1+
325.15014	530	1+
325.84318	120	
326.11359	140	
326.87126	450	1+
327.13073	128	
327.16294	144	
327.19385	178	
327.81660	134	
328.81829	294	1+
329.17405	134	
329.18760	136	
329.21691	180	
329.82217	202	1+
329.87372	364	1+
330.16010	162	
330.20101	120	
330.87576	242	1+
331.11083	204	
331.15645	430	1+
332.09743	224	1+
332.15971	286	1+
335.89186	258	1+
336.03947	134	
336.94556	264	
337.11948	176	
337.35461	174	
339.20164	124	
339.83072	612	1+
340.14795	206	
341.17217	330	1+
341.72791	150	
341.94039	156	
344.18730	118	
344.72116	212	1+
344.98245	138	
345.14771	138	
345.19893	574	1+
345.85978	120	
347.22613	634	1+
348.90144	150	
349.11450	1530	1+
349.15955	922	1+
349.31950	316	1+
351.33199	252	
355.18611	120	
357.17117	156	
357.22009	344	1+
358.16029	284	1+
359.12266	126	
359.19259	142	
360.08831	488	1+
362.20312	1044	1+
362.71205	138	
362.75151	136	
363.17028	120	
363.37481	288	1+
363.63574	144	
365.29077	212	1+
367.13589	1858	1+
367.20229	130	
367.26485	116	
368.18510	224	1+
368.72262	312	1+
END IONS

###FS:    #m/z: 359.96296 #charge 1+
###MS: 26
###MSMS: 29
BEGIN IONS
TITLE=Cmpd 21, +MS2(359.9630), 28.0-35.0eV, 0.6min #29
RTINSECONDS=34.828
SCANS=26,29
PEPMASS=359.96296	186706
CHARGE=1+
188.06844	314	1+
191.10328	156	
198.05377	440	1+
200.06756	140	
201.12215	274	1+
205.94527	136	
207.95266	148	
209.94578	842	1+
211.10902	358	1+
211.15311	482	1+
216.06371	486	1+
222.12144	152	
222.95233	1714	1+
223.88405	448	1+
224.09721	180	
224.11401	142	
224.94868	1524	1+
224.97456	136	
225.97117	512	1+
226.11856	156	
226.89668	346	1+
226.94855	3742	1+
227.07990	160	
227.10162	148	
228.17798	278	
228.94235	3404	1+
229.09844	236	
230.07207	518	1+
230.08963	142	
230.61700	192	
231.12100	180	
233.05510	150	
233.08757	718	1+
233.87746	208	1+
233.95945	140	
234.14378	752	1+
234.88061	256	1+
235.11608	1090	1+
238.13433	130	
238.21373	132	
238.77923	178	1+
239.14910	1082	
240.05667	136	
240.13493	722	1+
240.94361	304	
240.96256	1590	1+
241.11622	396	
242.08152	136	
242.95892	590	1+
244.01923	154	
244.05676	200	
244.12941	212	
244.95825	2168	
245.07097	124	
245.12936	224	
245.94745	122	
246.06167	194	1+
246.95406	1842	1+
246.98136	250	
247.10375	206	
248.80180	184	
249.04084	384	1+
249.13310	878	1+
250.11906	634	1+
250.95007	406	1+
251.03319	240	1+
251.09839	130	
251.78821	176	
251.97496	210	
252.10792	332	
252.23181	124	
252.95544	158	
253.11663	142	
253.13702	228	
254.11474	492	1+
254.15867	178	
254.83518	244	1+
255.07500	360	1+
256.17552	388	
256.39042	178	1+
257.08857	196	
257.15889	1914	
258.07542	672	1+
258.14313	3494	1+
258.97202	258	
259.10506	130	
260.97036	836	1+
261.08665	700	1+
261.13627	238	1+
261.15540	306	1+
263.98501	268	1+
264.13132	148	
264.98656	182	1+
265.02047	136	
265.09634	130	
265.14780	178	
266.07257	194	
266.11171	144	
266.15801	124	
266.81236	210	1+
266.84378	216	1+
267.12026	490	1+
267.13586	148	
267.97087	412	
268.12983	404	1+
268.85067	206	1+
268.95844	248	
269.08873	168	1+
269.15996	128	
269.97246	504	1+
270.80074	202	
271.05075	238	1+
271.84436	296	1+
273.08485	366	1+
273.79243	234	1+
274.11614	352	1+
274.98940	262	1+
275.09700	1132	1+
275.16993	298	
276.16223	156	
276.17513	174	
276.79729	332	1+
276.83488	208	1+
276.85806	368	1+
277.12796	134	
277.14425	166	
278.11375	446	1+
278.13901	154	
278.21997	108	1+
278.42563	154	
279.01425	220	1+
280.13895	566	1+
280.79291	176	
281.16258	402	1+
282.11313	130	
282.27339	152	
283.07009	1262	1+
283.79702	226	1+
284.14158	362	1+
284.82353	326	1+
285.17749	140	
285.88484	130	
286.13671	214	
288.13142	356	1+
290.15142	170	
290.86983	122	
291.80318	226	1+
292.10211	178	
292.12802	572	
293.11421	210	
293.13568	656	1+
293.14430	450	1+
293.87774	136	
294.27762	126	
294.86542	170	1+
295.92425	356	1+
296.12047	158	
296.64342	398	
296.80939	286	
297.13425	156	
297.17603	332	1+
297.80663	132	
297.98137	232	1+
298.16117	206	
298.80319	846	1+
299.13634	702	1+
301.08072	1246	1+
302.85825	156	
303.09089	160	
303.12314	122	
303.13905	144	
303.26130	226	1+
303.91116	226	1+
303.94262	272	1+
304.16334	144	
304.26494	274	1+
305.12929	304	
306.07995	222	1+
306.13979	128	
306.78887	174	
306.89954	156	
307.29062	516	1+
307.78646	182	
308.29311	442	1+
308.80833	154	
308.87570	146	
308.98687	128	
309.13217	852	1+
309.80288	266	
310.12271	258	
310.34663	218	
310.87357	122	
311.17664	130	
312.82125	140	
313.89108	186	1+
314.11140	354	1+
315.11480	252	1+
315.13547	146	
316.81178	312	1+
317.20388	204	
317.93523	342	1+
318.11153	354	1+
318.80029	190	1+
318.88250	122	
318.93751	244	1+
319.11671	280	1+
319.13901	178	
320.15700	232	
322.01645	448	1+
322.04680	164	1+
322.31430	128	
322.92669	142	
323.01935	384	1+
323.17269	328	1+
323.23923	130	
324.14626	162	
325.15088	424	
326.16022	1802	1+
327.11189	128	
327.15088	130	
327.18943	342	
327.87699	124	
327.89577	154	
328.19205	186	
328.21155	126	
329.87350	226	1+
330.14282	178	
330.20508	150	
331.00574	136	
331.08601	132	
331.14850	314	1+
333.12162	248	1+
333.88982	146	
335.16897	200	
336.15200	146	
336.94352	636	1+
337.11767	2028	1+
337.82578	232	1+
339.12732	262	1+
340.16207	192	
340.19839	724	1+
340.89204	140	
342.15351	124	
342.66015	130	
343.06372	124	
343.18757	794	1+
344.14681	396	1+
344.16806	232	
345.16505	144	
345.20158	746	1+
346.22368	440	1+
347.22695	368	1+
349.10046	538	1+
349.12923	1020	1+
349.15803	212	
349.92092	130	
350.10522	396	1+
350.34410	174	
353.17169	188	1+
353.78206	158	
355.15593	296	1+
356.18260	126	
357.18905	204	
357.22199	724	1+
359.02668	150	
359.13531	210	1+
359.14845	150	
361.12007	266	
361.19696	714	1+
362.11789	194	
362.17803	152	
362.20511	758	1+
362.22311	156	
362.85096	136	
363.88212	190	1+
364.34989	196	1+
365.38965	182	1+
END IONS

###FS:    #m/z: 322.93099 #charge 1+
###MS: 30
###MSMS: 31
BEGIN IONS
TITLE=Cmpd 22, +MS2(322.9310), 28.0-35.0eV, 0.7min #31
RTINSECONDS=38.498
SCANS=30-31
PEPMASS=322.93099	1746062
CHARGE=1+
47.38895	114	
187.01057	102	
191.11369	150	
199.08520	112	
199.10504	160	
205.95164	354	
207.01788	146	
207.94288	116	1+
208.14050	142	
209.09091	214	
209.12589	680	1+
209.91944	114	
209.98619	102	
210.09636	142	
210.93854	102	
212.88016	154	
212.89696	110	
215.88751	108	
219.49890	108	
220.88534	114	
221.06954	186	1+
221.94437	226	
222.95357	224	
223.96262	510	
226.11690	124	
226.15206	524	1+
227.10271	678	1+
227.93239	116	
228.93148	120	
229.13961	398	1+
229.40651	108	
231.12150	856	1+
232.04480	152	
233.16272	128	
234.13226	128	
234.90619	124	
235.11698	156	
236.10350	174	
237.64352	166	
238.10600	248	1+
238.65965	112	
238.87778	158	1+
239.07749	162	
240.13209	136	
240.81884	216	1+
240.94097	2006	
241.94277	1562	
242.14458	118	
242.94211	4164	1+
243.12600	494	1+
243.82333	248	1+
244.07341	116	
244.12776	414	1+
244.93993	1480	1+
244.98963	132	
245.12212	680	1+
246.12647	604	1+
246.16215	466	
246.66230	98	
246.97602	294	1+
247.06608	220	1+
249.03804	214	
249.96149	104	
250.11969	170	
250.65633	346	1+
250.94674	166	
251.14906	118	
251.64395	196	
252.02922	100	
252.10797	212	
252.85256	156	
253.13386	200	
253.14192	246	1+
253.42504	170	
253.83753	126	
254.86364	116	
255.10699	1146	1+
255.78272	104	
257.13673	158	1+
257.79885	138	
258.16033	528	1+
258.83443	460	1+
259.67317	100	
260.10473	122	
260.13903	410	1+
260.93406	174	1+
262.15202	128	
264.85218	138	
265.04712	274	1+
265.06326	158	
265.10313	130	
265.16933	106	
265.57956	98	
266.21569	118	
266.79205	332	1+
266.86478	126	
267.12106	444	1+
268.12621	320	1+
268.17495	508	1+
268.90951	122	
268.95760	254	
268.99929	166	
269.08752	98	
270.80393	388	1+
271.11549	144	
271.79530	158	
271.84733	150	
272.13413	574	
272.17112	98	
272.85921	104	
273.16567	130	
273.79734	192	
274.15378	486	1+
274.39813	108	
275.13408	128	
275.80863	388	1+
275.82655	108	
276.84403	120	
277.15521	124	
278.11000	192	
279.09291	788	1+
279.79549	118	
279.84898	134	
280.16464	156	
280.34231	106	
280.93089	158	
281.10431	126	1+
281.92590	100	
282.18628	200	1+
283.07109	184	
283.85363	298	1+
284.29423	484	
284.86889	168	1+
285.14973	210	1+
285.20317	590	1+
286.11079	124	
286.42625	104	
286.91972	118	
287.11190	172	1+
287.92870	100	
288.88667	144	
289.16126	256	
289.81286	112	
289.87777	258	
290.12232	132	
290.14619	186	1+
290.88354	142	
291.80607	368	
292.16437	746	1+
292.85598	102	
293.08771	100	
293.27174	98	
293.87901	128	
294.12279	112	
294.18263	644	
294.66622	104	
295.17281	150	
296.85780	184	
296.88127	118	
296.96186	108	
297.78885	160	
298.08757	140	
300.80522	132	
302.02571	102	
302.16489	108	
303.88055	148	
303.94945	116	
304.88585	122	
305.80788	246	1+
306.89040	166	
307.79794	320	
307.89232	208	
308.18113	104	
308.29508	258	1+
308.87628	134	
308.89906	124	
309.12996	478	1+
309.18726	208	
309.90264	114	
310.17490	106	
310.31059	276	
310.82165	148	
310.87673	188	
311.81871	152	
311.88381	98	
312.02650	218	1+
312.16930	112	
313.02623	150	1+
314.81844	128	
316.82037	100	
316.83709	110	
317.18092	104	
318.19366	186	
319.17365	270	
319.19088	106	
319.89877	140	
320.15870	1184	1+
321.87798	222	1+
323.17525	124	
323.20114	188	1+
323.24080	120	
324.19437	208	1+
327.07604	104	
327.17476	146	
327.92965	290	1+
END IONS

###FS:    #m/z: 363.95771 #charge 1+
###MS: 30
###MSMS: 32
BEGIN IONS
TITLE=Cmpd 23, +MS2(363.9577), 28.0-35.0eV, 0.7min #32
RTINSECONDS=39.2695
SCANS=30,32
PEPMASS=363.95771	454194
CHARGE=1+
182.86833	136	
189.86312	482	
191.85939	1410	1+
196.88657	328	
199.06868	218	
207.87393	318	1+
208.94005	782	1+
209.94375	656	1+
210.88358	316	1+
210.89781	178	
211.15730	142	
212.88062	2272	1+
212.91754	138	
214.89831	298	1+
216.13614	192	1+
217.10682	132	
218.90912	208	1+
222.95291	884	1+
224.15305	144	
224.88289	124	
224.94920	838	1+
226.94815	4274	1+
227.06725	154	
227.79491	252	1+
228.89724	602	1+
228.94251	4380	1+
229.07573	162	1+
229.18623	120	
230.61508	196	
230.78808	196	
230.88922	4006	1+
231.11879	140	
232.11232	120	
232.88628	492	
234.09316	306	
234.14215	838	1+
234.89250	118	
235.08130	394	1+
235.11855	1680	1+
238.83106	272	1+
240.16092	122	
240.82153	152	
240.83633	136	
240.93945	514	
240.96237	622	
241.94085	1496	1+
242.94360	1240	1+
242.96023	402	
243.11125	152	
243.83503	186	
243.93771	126	
244.13489	124	
244.93901	122	
244.95855	2506	1+
245.07398	1020	1+
245.09862	122	
245.94466	228	
246.20453	158	1+
246.85673	166	
246.90694	308	
246.95347	2072	1+
247.09549	186	
248.80559	266	1+
248.90170	1646	1+
249.12999	204	
249.16505	150	
250.13100	162	
250.89587	368	1+
250.97407	136	
251.79510	242	1+
252.10771	832	1+
252.14361	206	
253.17690	146	
253.90552	358	1+
258.14221	146	
258.84454	150	
259.09060	144	
259.96363	544	1+
260.15336	120	
260.82903	138	
261.15418	484	1+
261.83921	372	
262.09397	180	
262.78317	144	
262.83723	526	1+
262.97558	276	1+
263.02877	230	1+
265.12590	258	1+
265.85904	158	
265.97435	120	
266.16045	146	
266.81531	330	1+
266.98991	148	
267.10329	134	
267.97433	270	
268.80695	252	1+
268.95929	180	
268.97436	136	
269.13614	222	1+
269.87081	140	
269.92032	138	
269.96928	340	
270.83521	126	
270.91091	186	1+
271.16560	124	
271.84955	388	1+
272.12336	150	
273.91017	142	
274.81334	130	
275.80574	164	1+
275.85615	296	1+
276.08499	238	
277.01426	134	
277.84212	260	1+
278.84621	220	1+
279.10149	368	1+
279.79324	246	
280.10127	238	1+
280.79410	848	1+
280.93307	138	
281.85353	126	
281.99010	148	
282.09919	164	
282.79041	396	1+
283.15418	124	
283.85043	620	1+
283.98586	190	
284.07334	148	
284.19474	136	
285.12234	144	
285.84592	860	1+
285.97851	90	1+
286.15456	284	1+
287.80489	162	
287.86070	118	
288.13025	840	1+
288.79288	194	1+
289.09028	310	1+
290.78703	184	
290.86554	200	
292.43822	184	
294.82294	206	1+
294.86605	152	
295.83042	216	1+
296.06769	142	
296.12210	142	
296.64590	298	1+
296.80559	224	
296.87087	200	1+
297.07438	182	1+
297.15664	126	
297.81438	172	
298.13522	120	
298.80244	994	1+
299.87448	136	
300.18933	146	
300.64976	170	
301.11594	120	
301.13635	136	
301.80779	164	
301.86137	218	
302.05710	152	
302.86685	142	
302.93862	320	1+
303.10822	316	1+
303.14728	174	1+
303.80877	608	1+
303.85516	1660	1+
305.13283	348	1+
306.93390	152	
307.12183	180	1+
307.28605	192	
307.30858	118	
307.88762	122	
308.14873	274	1+
308.29573	120	
308.80796	128	
310.09471	128	
310.13871	240	
310.30542	300	
310.87741	166	
311.15208	216	1+
311.88707	246	
313.25305	252	1+
313.81765	210	1+
316.14623	118	
317.21443	124	
318.93543	148	
320.81676	310	1+
321.16573	252	
321.86929	492	1+
322.92874	156	1+
324.14541	280	1+
326.13188	204	1+
326.63404	164	
326.87112	514	
327.17592	754	1+
327.18927	164	
327.80379	208	
328.17886	534	1+
328.20099	160	
329.16756	140	
329.21509	208	
330.17046	308	1+
331.15086	152	
332.10173	320	1+
332.14254	294	1+
333.10357	278	1+
336.80984	174	
336.94555	376	1+
337.14707	150	
337.84122	134	
339.16620	278	1+
339.82842	490	1+
340.10490	158	1+
340.14646	246	
340.68267	158	
340.85994	160	1+
340.93843	286	1+
341.14941	122	
341.83305	158	
342.15336	190	
342.23995	204	1+
343.27313	126	
344.02495	152	
344.15116	180	1+
344.17370	124	
344.21430	158	
345.20139	1032	1+
346.12546	170	1+
347.10805	172	
347.22928	294	
348.23064	248	
348.32831	148	
348.77917	126	
349.12685	1022	1+
349.16173	706	1+
349.31593	124	
350.10923	562	1+
350.88934	344	1+
351.08081	152	1+
351.33701	142	
352.75888	126	1+
353.09144	150	
355.15416	168	
357.22671	238	
358.16448	262	1+
358.22728	158	
359.16464	178	1+
360.08781	118	
360.34100	180	1+
360.71703	282	1+
361.28747	208	1+
362.20640	648	1+
365.31902	130	
366.32779	246	1+
366.70685	124	
366.74184	240	1+
367.13441	1774	1+
367.18871	130	
367.75224	212	1+
367.77618	136	
368.06399	118	1+
369.34846	132	
END IONS

###FS:    #m/z: 359.96309 #charge 1+
###MS: 30
###MSMS: 33
BEGIN IONS
TITLE=Cmpd 24, +MS2(359.9631), 28.0-35.0eV, 0.7min #33
RTINSECONDS=40.0425
SCANS=30,33
PEPMASS=359.96309	166020
CHARGE=1+
198.05539	354	1+
201.12075	130	
202.08338	288	1+
205.95037	124	
209.91898	160	
209.94093	556	1+
210.90795	138	
211.15293	280	1+
213.10832	144	
216.06552	122	
216.13311	132	
217.89440	126	
220.95855	122	
222.12059	302	1+
222.95278	812	1+
223.89566	318	
223.97710	138	
224.89136	160	
224.94861	1570	1+
226.11429	252	
226.89574	290	1+
226.94788	3446	1+
227.08252	188	
227.11009	258	1+
227.93184	144	
228.94303	2876	1+
231.07168	218	1+
232.10354	124	
232.86514	182	1+
233.09200	300	
233.14008	360	1+
234.09847	234	
234.14183	254	1+
235.08105	288	
235.11594	846	1+
235.82576	250	1+
236.10216	144	
237.09210	190	
237.13245	270	
238.16147	142	
238.96878	252	
239.14858	1216	
239.89156	190	1+
240.13316	678	
240.94116	636	1+
240.96253	890	1+
241.11782	506	1+
241.14964	126	
242.95777	616	1+
243.07459	246	1+
244.13144	196	
244.95690	1694	
245.09027	150	
245.61516	186	
245.94246	368	
246.07898	190	
246.15838	142	
246.95282	1618	1+
246.97657	438	1+
247.10288	402	1+
249.06917	126	
249.13176	728	1+
249.64511	214	1+
249.77983	124	
250.11496	234	
250.15256	182	1+
250.95112	286	1+
250.97115	150	1+
251.84413	150	
252.10755	704	1+
252.14006	582	1+
252.95432	292	
254.00597	158	
254.11899	184	
254.88622	158	
255.07722	342	
255.11806	134	
256.07667	160	
256.17325	410	
257.09100	238	
257.12613	174	
257.15829	1744	
258.07397	398	1+
258.14298	2860	1+
258.97425	252	1+
259.10405	162	
260.13471	272	1+
260.96979	806	1+
261.03049	134	
261.09067	208	1+
261.15731	300	
263.03788	148	
263.15634	222	1+
263.97403	366	1+
264.13397	196	
264.91255	134	
266.06813	228	1+
266.16064	250	
266.24967	364	1+
266.81521	216	
267.81633	152	
267.97216	304	
268.13730	144	
268.50897	122	
268.84032	124	
268.88618	156	
268.96072	290	
269.97068	356	
270.11292	124	
270.79736	208	1+
270.85897	158	
271.03391	150	
271.14809	126	
272.95267	166	1+
273.08684	208	
274.11674	646	
274.81697	126	
275.10010	1020	1+
275.17061	194	
276.85463	226	1+
277.12974	286	1+
278.10726	326	1+
278.15840	134	
278.91315	260	1+
278.98868	282	1+
279.14994	194	
279.99555	168	1+
280.57774	132	
280.79247	782	1+
281.02202	142	
281.11035	544	1+
281.14019	392	1+
281.86286	144	
281.96228	138	
282.11350	416	1+
282.42658	156	
282.85816	128	
282.93145	218	1+
283.07201	1216	1+
283.98391	160	
284.10093	124	
284.13806	584	1+
284.82704	126	
285.14245	356	1+
287.10042	232	
288.13332	218	
290.85537	178	1+
290.87796	148	
291.12197	1110	1+
291.81003	276	1+
292.12626	944	1+
292.26545	280	
292.87081	226	
294.02476	184	1+
294.14772	286	
294.17663	224	1+
294.86225	128	
295.87872	150	
296.64389	166	
296.80689	496	1+
297.15148	296	1+
298.17426	218	
298.80541	834	1+
299.13965	452	1+
299.16745	142	
299.87331	156	
300.09397	202	
301.08158	1214	1+
301.11040	138	
301.82557	284	1+
301.92424	162	
302.11089	190	
302.13886	150	
303.44308	132	
304.15575	528	1+
304.26671	272	1+
305.13635	160	
306.12531	306	1+
306.14709	144	
307.29590	328	1+
307.78985	242	1+
307.90354	266	1+
308.15322	510	1+
308.88111	164	
309.12648	704	1+
309.15286	338	1+
309.65197	156	
310.20851	150	
310.87898	466	1+
311.86394	154	
312.14765	144	
313.05346	250	1+
313.08433	192	1+
314.05641	168	1+
314.81803	166	
315.11428	190	
315.81442	138	
316.81812	126	
318.08563	158	1+
318.12411	140	
318.16842	296	1+
318.85225	176	1+
318.93432	158	
319.14577	348	1+
319.85701	222	1+
320.81579	196	1+
320.90089	148	
322.01157	224	1+
322.16327	268	1+
322.22869	200	1+
322.87214	198	1+
322.92879	240	1+
324.12793	144	
324.15397	136	
324.32277	210	
325.14818	152	
326.15990	2426	1+
327.13683	290	1+
327.80612	268	
328.17734	156	
328.20939	136	
329.09184	214	1+
329.22200	154	
330.16309	266	1+
330.20157	130	
331.14129	130	
333.08359	226	1+
333.12039	302	
333.16176	188	
334.87626	152	1+
335.15726	252	1+
336.32092	146	
336.86926	272	1+
336.94670	368	1+
337.11736	1506	1+
337.14932	270	
337.17989	234	1+
339.35133	146	
340.19756	568	1+
340.35450	124	
340.94195	148	
341.14383	222	1+
341.17780	146	
343.18639	536	
344.14477	276	1+
344.16858	512	1+
344.18985	250	
345.20303	464	
346.23771	136	
347.22448	174	
348.83519	172	
348.91887	134	
349.12430	878	1+
349.16319	242	
350.10654	668	1+
351.81003	146	
351.83281	134	
355.15357	226	1+
355.19242	128	
357.19274	692	1+
357.22161	1164	1+
359.14937	126	
359.23628	332	1+
359.77636	266	1+
360.09361	178	
360.78067	212	1+
361.11949	408	1+
362.20721	456	1+
363.37481	132	
363.94698	132	
364.16376	148	
END IONS

###FS:    #m/z: 340.94188 #charge 1+
###MS: 34
###MSMS: 35
BEGIN IONS
TITLE=Cmpd 25, +MS2(340.9419), 28.0-35.0eV, 0.7min #35
RTINSECONDS=43.732
SCANS=34-35
PEPMASS=340.94188	615600
CHARGE=1+
119.52375	116	
189.86016	124	
190.86333	172	
191.11529	140	
192.92759	264	
196.14035	130	
196.88229	138	
197.10090	130	
199.86088	118	
201.11821	138	
202.12546	140	
205.94944	166	
207.95197	118	
208.88233	126	
208.95711	140	
210.18405	128	
210.90156	126	
211.15447	350	
212.88055	310	
213.88017	458	
213.93989	626	1+
214.89440	160	
215.88784	1280	1+
215.93871	208	
215.95526	126	
217.08143	170	
217.88505	428	1+
219.87934	156	
220.88682	152	
223.95840	222	1+
226.11770	112	
226.15480	216	
226.89456	206	
226.94719	178	
228.18180	284	1+
229.89714	116	
230.11812	548	1+
230.88807	1006	1+
231.12095	466	1+
231.95327	278	
233.89959	326	1+
233.94606	132	
234.14211	398	
235.08026	184	
235.11608	826	1+
235.79513	126	
235.86589	122	
235.89366	310	1+
237.05984	126	
237.12703	146	
237.64903	152	
239.04587	118	
239.14689	242	
240.23110	300	
240.89030	188	1+
240.96206	122	
241.88185	146	
241.94455	298	1+
242.07543	152	
242.64344	164	
243.12461	464	1+
243.47711	116	
244.12748	386	1+
245.10908	138	
246.15927	642	
246.65920	232	
246.97756	184	
247.43420	112	
248.90385	456	1+
249.05549	158	
249.13804	434	1+
249.95631	166	
249.96967	498	1+
250.65764	150	
250.97185	318	1+
251.15711	242	
252.10797	464	1+
252.13205	190	
252.15230	126	
252.23392	302	
253.09092	130	
253.13208	136	
254.15655	184	
254.96635	426	1+
255.07436	204	
255.11075	206	1+
255.13240	146	
256.09221	140	
256.14650	200	
256.26508	134	
256.96549	134	
257.79891	144	
257.85018	150	
258.08056	240	1+
258.84860	122	
258.90609	202	1+
259.13545	336	1+
259.17027	528	
259.84961	188	
259.96033	216	
260.16165	388	
261.15632	258	
261.46497	114	
263.64880	176	1+
266.07081	150	
266.16167	126	
266.86661	170	
267.00544	112	
267.12853	134	
267.24256	140	1+
267.79523	246	1+
267.82428	126	
268.17773	696	1+
269.13475	154	
269.19795	116	
270.96865	118	
271.85797	128	
272.13113	170	
272.16360	292	1+
272.93555	204	
273.11988	244	1+
273.79319	430	1+
274.14677	256	1+
276.85277	356	1+
277.12719	146	
279.12573	120	
279.80160	220	1+
280.97913	176	1+
281.13495	142	
281.67574	142	
281.79171	140	
283.13463	450	1+
283.19284	126	
284.13878	328	1+
285.20459	286	
286.10743	152	
286.79936	236	1+
288.06277	162	
289.78973	284	1+
290.14606	282	1+
291.12351	132	
291.66796	132	
291.80303	454	1+
293.85322	458	1+
294.15440	250	
294.19174	128	
294.66850	418	1+
295.03801	230	1+
295.17313	116	
296.55577	118	
296.81606	126	
296.93414	208	1+
297.14763	222	1+
298.86405	314	1+
299.05397	318	1+
299.68058	164	
299.78960	246	1+
300.05701	198	1+
300.17858	384	1+
302.96829	122	
303.17755	230	
303.68440	122	
304.14585	148	
304.17278	158	
304.91655	206	1+
305.80769	276	
305.87252	114	
306.88002	120	
307.09240	206	1+
307.13501	142	
308.18640	234	1+
308.29653	210	
308.66828	688	
308.89052	156	
309.13330	142	
309.16907	384	
309.86682	146	
309.92237	172	
309.97955	130	
310.87880	322	
311.10014	126	
311.88391	226	
312.16689	184	1+
312.80566	198	
312.86078	154	
313.88134	126	
317.18329	634	1+
317.67766	234	
320.16079	152	
321.16651	426	1+
324.89700	152	
325.89265	150	
325.90811	130	
326.16135	932	1+
326.30782	146	
327.82330	118	
329.32698	132	
330.19174	126	
330.67802	170	
332.16437	226	1+
335.18383	144	
335.88402	128	
336.16640	116	
337.18359	196	
340.14485	124	
340.19960	328	1+
341.25230	142	
342.90173	126	
343.18462	474	1+
344.14532	194	
344.17424	196	
345.19686	126	
345.89905	196	1+
END IONS

###FS:    #m/z: 363.95808 #charge 1+
###MS: 34
###MSMS: 36
BEGIN IONS
TITLE=Cmpd 26, +MS2(363.9581), 28.0-35.0eV, 0.8min #36
RTINSECONDS=44.504
SCANS=34,36
PEPMASS=363.95808	387920
CHARGE=1+
182.86881	168	
187.86483	128	
189.86174	732	1+
191.85881	1226	1+
194.12226	120	
200.88942	128	
201.12075	182	
201.87736	126	
207.08599	170	
207.12227	142	
207.87439	540	1+
207.90828	166	
209.09227	138	
209.12489	128	
209.94403	1310	1+
210.88691	254	
212.87911	4178	1+
214.89357	452	1+
216.12996	120	
216.41069	154	
222.95357	532	
223.94870	1678	1+
224.94975	1086	1+
224.97142	256	
225.87874	130	
226.11778	120	
226.15422	132	
226.88710	122	
226.94698	4906	1+
227.06695	192	
227.88949	162	
228.79075	282	1+
228.89536	876	1+
228.94252	4252	1+
229.11402	256	1+
229.24449	86	1+
230.61605	128	
230.89036	7480	1+
231.07885	118	
232.88576	1138	1+
232.90353	146	
234.14421	852	1+
234.87974	258	1+
235.08247	194	
235.11736	2130	1+
235.82320	178	
236.15840	238	
237.08285	122	
238.83895	296	1+
239.06856	184	
240.94069	710	
240.96280	820	1+
241.05656	214	1+
241.89747	142	
241.94025	2334	1+
242.94205	1654	1+
242.96144	924	1+
243.55939	118	
243.83355	132	
244.04073	152	
244.12437	248	1+
244.51269	130	1+
244.84759	146	
244.95791	2256	1+
245.07518	888	1+
245.09604	124	
245.94522	268	
246.09594	122	
246.14530	320	1+
246.57299	280	1+
246.80935	240	
246.82551	202	1+
246.90513	284	
246.95314	2936	1+
246.97830	194	
247.90493	214	
248.80567	504	1+
248.90030	1606	1+
249.00297	138	
249.13444	376	1+
250.89446	640	1+
250.94480	288	1+
250.96833	186	
251.15187	114	
251.18880	116	
252.10772	1048	
252.16742	350	1+
253.90495	424	
255.10147	318	1+
257.90073	262	1+
258.91283	178	1+
258.93393	288	1+
259.10117	136	
259.11823	126	
260.14569	500	1+
260.15833	226	
260.97003	244	
261.05223	124	
261.97164	204	
262.09770	186	1+
263.13094	218	1+
265.93171	146	
265.97427	174	
266.08955	118	
266.10513	178	1+
266.17088	142	
266.81607	576	1+
266.84307	124	
267.34530	172	
267.39557	128	
267.88121	214	1+
267.97431	566	
268.17190	244	1+
268.80564	164	
268.96764	774	1+
269.80689	164	
269.96801	508	1+
270.80678	132	
271.08649	142	
271.14695	130	
271.84673	176	
271.91576	588	1+
272.84423	164	
273.08501	132	
273.49746	148	1+
273.79423	122	
276.85562	344	1+
277.12425	512	1+
277.15186	256	1+
277.79665	376	1+
278.79865	314	1+
278.84244	142	
280.10447	170	
280.12329	162	
280.79136	1052	1+
281.98452	150	
282.80790	170	
282.85021	128	
282.87178	168	1+
283.10726	134	
283.78797	362	1+
283.85096	464	1+
283.94487	174	
284.13805	132	
284.18127	184	
284.82694	134	
284.90291	114	
285.12499	236	1+
285.64577	112	
285.79388	154	
285.84555	712	1+
286.79499	212	1+
287.00523	298	1+
288.13059	350	
288.63392	142	
289.08708	128	
289.18346	116	
289.86260	226	1+
289.97833	200	1+
290.78076	274	1+
291.05405	228	1+
291.77961	228	1+
292.05608	268	1+
292.13005	210	
292.86674	208	
293.12566	114	
294.14436	480	1+
294.86053	222	
295.14827	274	1+
296.13570	402	1+
296.64452	172	1+
296.81117	332	
297.03333	196	1+
297.80709	214	
298.00453	182	1+
298.80135	2342	1+
300.10615	218	1+
300.86564	128	
301.86090	1052	1+
302.11839	358	1+
302.80200	558	1+
303.85807	1262	1+
304.81018	452	1+
305.14060	136	
305.27566	118	
305.32027	120	
307.29037	470	1+
307.89059	114	
308.29241	318	1+
308.80904	202	1+
308.87347	260	1+
309.15459	308	1+
310.10556	118	
310.88415	308	1+
311.13063	130	
311.80551	182	1+
312.15503	118	
312.18372	116	
312.42272	112	
312.86929	224	1+
313.89900	158	
314.12921	198	
315.08604	136	1+
315.11779	114	
315.80864	398	1+
316.81041	340	1+
316.83372	124	
318.36812	114	
318.93346	178	
319.14000	132	
319.22197	264	
321.77680	112	
321.81919	660	1+
321.86675	374	1+
322.14333	312	1+
322.92911	208	
323.14618	218	1+
323.87961	118	
324.87423	154	
324.89002	316	1+
326.87307	488	1+
327.16376	170	
327.18702	224	
328.17460	390	1+
328.20572	390	1+
328.30970	140	
328.88437	136	
329.83670	124	
329.87524	394	1+
330.08639	114	
330.10457	208	1+
331.12655	138	
332.13415	136	
332.17121	172	
332.90060	132	
334.29364	222	1+
335.16312	148	
336.09823	226	1+
336.17070	192	1+
336.94678	842	1+
337.11593	270	1+
337.13997	114	
337.83461	240	1+
337.87283	142	
338.94505	114	
339.76266	178	1+
339.83165	532	1+
340.05214	186	1+
340.14355	222	1+
340.15766	142	
340.76783	152	1+
340.94109	312	1+
342.15664	192	
342.27749	250	1+
343.90780	116	
344.03684	200	1+
344.14240	290	1+
344.89931	132	
345.20379	1262	1+
346.19688	170	
346.68031	156	1+
347.09944	124	
347.11924	162	
347.22875	1056	1+
348.31940	296	1+
349.11830	1784	1+
349.15936	882	1+
349.32121	278	1+
350.18008	174	1+
353.88972	130	
354.19841	420	1+
357.17044	120	
357.22787	234	1+
359.18088	200	
360.09523	168	
360.16183	190	1+
361.09557	130	
362.20888	870	1+
362.71723	134	
362.83997	420	1+
362.87850	146	1+
366.17957	192	
367.13424	1968	1+
367.16771	160	
367.33143	188	
368.83874	120	
369.19834	196	
END IONS

###FS:    #m/z: 336.94729 #charge 1+
###MS: 34
###MSMS: 37
BEGIN IONS
TITLE=Cmpd 27, +MS2(336.9473), 28.0-35.0eV, 0.8min #37
RTINSECONDS=45.2765
SCANS=34,37
PEPMASS=336.94729	205486
CHARGE=1+
189.86616	130	
196.88128	140	1+
199.10674	154	
208.94167	126	
209.09076	138	
209.12915	470	1+
209.88195	162	
210.88258	262	
211.94411	4370	
212.87862	2174	1+
212.94321	134	
213.94021	1216	1+
215.88718	974	1+
215.93843	242	
217.88360	608	1+
223.96131	210	
223.97596	226	
224.97809	112	
226.11941	158	
226.15475	408	
227.09983	162	
227.89705	124	
228.10246	148	
228.89447	542	1+
229.65617	116	
229.95524	4386	1+
230.88914	3728	1+
231.12067	260	1+
231.14947	122	
231.95145	1388	1+
232.82134	434	1+
233.09080	356	1+
233.82360	374	1+
233.89754	684	1+
233.94939	244	
235.07893	1070	1+
235.11563	336	
235.89475	192	
236.14204	118	
237.64719	172	
238.15495	154	
239.06532	220	1+
240.78991	136	
240.96222	132	
242.14733	164	
243.62474	120	
243.89346	192	
244.12947	346	1+
246.12678	416	1+
246.16119	700	1+
246.21903	128	
246.66172	222	
246.97527	190	
247.96509	652	1+
248.89997	874	1+
249.08983	258	1+
249.13177	144	
249.96202	172	
250.11629	114	
250.82822	236	
250.94970	160	
251.15190	380	
251.83684	116	
251.93010	126	
251.95824	110	
252.11085	648	1+
252.14346	194	
252.14639	194	
252.17367	140	
252.47907	94	1+
252.84890	114	
252.97060	2516	1+
253.08894	184	
253.90713	208	
254.16371	140	
254.91104	110	
254.94124	136	
254.96623	1204	1+
255.07535	230	
255.10426	194	
255.89297	294	1+
256.05160	210	1+
256.07998	128	
256.11117	150	
256.84751	136	
256.96338	120	
258.88472	222	1+
259.14030	708	1+
259.17027	524	
260.16052	396	
260.19781	120	
260.66334	232	
260.83064	302	1+
263.05848	152	
263.09034	438	1+
264.01084	110	
264.65169	158	
265.15215	154	
266.16114	182	
266.24510	148	1+
267.84060	336	1+
268.12963	118	
268.17594	540	1+
268.79574	488	1+
269.19136	130	
269.80128	354	1+
269.84354	180	
269.91751	246	
270.14024	130	
270.95799	140	
270.98296	680	1+
272.06675	132	
272.11761	394	1+
272.13658	298	
272.15542	168	
272.91799	170	
273.16858	472	
273.79300	192	
273.81366	192	1+
274.15323	404	1+
275.79609	162	1+
276.06092	182	1+
276.16993	140	
276.85578	214	
276.89648	126	
277.15355	394	1+
277.83960	142	
278.12707	396	1+
278.83540	490	1+
278.86059	138	
279.80077	282	1+
283.02823	136	
283.66064	122	
283.79113	196	
283.86896	110	
284.36015	240	1+
285.20253	410	
285.85131	160	
286.85284	590	1+
287.18601	186	1+
287.85620	404	1+
288.06787	258	1+
288.13271	148	
289.16403	162	
289.78914	128	
289.82989	128	
289.87980	118	
290.06795	108	
291.14939	162	
291.80519	136	
292.10374	758	1+
292.16362	516	1+
292.82021	124	
294.00053	120	
294.17831	914	1+
294.66934	766	
294.85632	118	
295.16082	228	1+
296.12212	296	1+
296.94716	188	
297.12320	176	1+
299.06502	120	
300.15956	142	
301.11238	146	
301.81923	182	
302.15165	168	
302.17784	136	
303.18370	154	
303.85442	186	1+
305.82359	114	
306.80292	452	1+
307.07662	114	
307.89946	166	
308.66845	324	
308.86581	118	
309.13043	120	
309.16610	396	1+
309.19420	112	
309.32238	116	
310.83077	184	1+
310.87520	316	
311.03448	140	
311.88137	214	
313.14195	122	
314.12521	114	
314.81839	176	
314.87293	216	1+
315.86651	120	
316.18668	142	
316.20290	288	1+
317.04797	232	1+
317.17920	404	
317.68257	242	
318.15422	168	
318.19223	332	1+
319.14351	120	
319.17482	324	
320.05327	242	1+
320.15996	1276	1+
321.32428	142	
321.73932	142	
321.88210	212	
322.66656	250	1+
324.31076	130	
325.11307	136	
325.88930	518	1+
328.24324	178	
328.89181	168	
328.93670	130	
329.88669	128	
330.32605	110	
330.68605	116	
330.87608	114	
331.17976	174	
332.09295	160	
337.16317	760	1+
337.18852	1484	1+
337.21318	174	
337.90207	186	
338.12917	114	
340.01177	176	1+
340.46800	110	
340.87064	114	
341.12620	166	
342.19559	248	1+
END IONS

###FS:    #m/z: 340.94161 #charge 1+
###MS: 38
###MSMS: 39
BEGIN IONS
TITLE=Cmpd 28, +MS2(340.9416), 28.0-35.0eV, 0.8min #39
RTINSECONDS=48.9705
SCANS=38-39
PEPMASS=340.94161	832682
CHARGE=1+
190.86298	116	
196.88349	188	
199.07040	138	
201.12203	170	
205.94767	298	1+
208.88619	120	
210.90075	118	
210.93672	204	
211.15306	338	
212.87660	960	1+
213.08824	176	1+
213.87773	614	1+
213.94069	1130	1+
214.12800	114	
214.63066	118	
215.88746	1606	1+
215.93888	422	
217.08127	144	
217.86191	142	
217.88311	432	1+
220.87493	134	
221.09543	158	
223.95683	158	
224.13682	126	
226.11492	236	
226.14673	244	1+
226.89343	254	
226.94897	118	
227.09648	132	
227.11275	226	1+
228.17639	158	
228.89632	126	
228.94746	402	1+
230.88987	442	
231.12079	716	1+
231.14835	130	
231.89464	462	
231.95082	1618	1+
232.89095	284	
233.16259	152	
233.89916	958	1+
233.94587	134	
234.14149	302	
235.08710	174	
235.11664	332	
235.89276	422	1+
236.11805	146	
237.01175	176	
237.23115	146	
238.11478	184	1+
238.89499	314	1+
238.96642	118	
239.13814	146	
239.78784	292	1+
240.23173	394	
241.87722	184	1+
242.93807	132	
245.07342	118	
245.13066	198	
246.07330	132	
246.16332	1002	
246.97680	296	
248.12790	326	1+
248.42593	138	
248.80550	136	
248.90311	204	
249.89119	280	1+
249.96563	256	1+
250.65542	214	
251.15416	344	
251.97438	254	1+
252.11190	264	1+
252.13662	346	1+
254.96461	412	
255.10377	138	
255.13888	196	1+
255.97275	210	
256.84861	126	
256.91811	408	1+
256.96872	168	
257.80190	134	
258.84479	184	
259.14111	126	
259.17058	450	
259.18838	282	1+
259.96335	170	1+
260.14194	126	
260.16026	582	
260.19166	176	1+
260.83932	146	
261.83836	138	
261.90960	194	
262.16790	118	
263.15436	122	
265.13368	176	
265.84264	210	1+
266.03797	238	1+
266.07191	164	
267.13794	288	1+
267.17126	488	1+
268.84437	230	
269.85100	122	
270.18350	236	1+
270.79906	178	1+
270.83031	154	
270.86013	118	
272.01915	178	1+
272.16018	138	
272.41104	242	1+
272.67831	120	
272.84983	196	
272.93205	214	
273.12171	182	
273.14847	136	1+
273.79356	248	1+
273.91859	126	
275.17101	352	1+
275.81574	126	
276.85581	350	
277.19319	146	1+
277.86052	166	
278.12459	142	
278.85383	156	
279.95722	206	1+
280.01398	238	1+
280.79163	178	1+
281.05299	134	
281.14123	300	1+
281.15784	154	
281.93243	194	1+
282.05422	126	
282.97465	122	
283.78583	336	1+
284.13934	242	
285.20379	374	
285.66634	118	
285.81067	192	1+
286.11422	132	
286.15482	140	
286.20636	214	
288.12841	116	
289.79083	128	
290.14662	242	
291.15360	146	
291.80585	146	
292.13453	262	1+
292.41757	212	1+
292.86596	220	
293.16840	140	
294.18182	662	1+
294.66971	306	
294.84324	136	
295.01245	158	1+
295.18384	446	1+
296.10471	116	
296.12646	144	
296.97319	118	
297.97559	384	1+
298.14169	198	1+
298.84772	184	1+
299.41611	176	
299.78298	124	
299.80745	206	1+
300.23382	172	1+
301.14934	124	
301.87784	272	1+
302.16861	148	
302.94065	214	1+
303.18112	152	
303.80743	316	1+
304.03416	116	
304.14577	228	1+
306.00664	184	1+
306.27614	194	1+
306.87962	398	1+
307.08153	142	
307.79770	600	1+
307.88324	362	1+
308.29954	162	
308.66775	264	
309.16808	180	
309.18675	116	
309.32188	152	
310.03619	156	
310.82006	180	1+
310.87644	168	
311.86596	532	1+
311.88266	218	
312.80277	114	
312.87104	406	1+
313.81254	118	
314.81828	206	1+
316.86417	198	1+
316.89119	150	
317.17819	318	
317.67719	230	
317.89254	140	
318.82511	246	1+
320.16628	244	
322.17472	234	
324.15361	116	
324.86615	132	
326.15954	272	
327.04815	122	
327.16148	202	
327.91676	142	
328.18369	132	
328.88457	154	
329.21281	150	
329.86680	276	1+
330.81257	448	1+
333.15001	174	1+
336.18414	702	1+
336.87139	176	1+
337.15010	150	
337.18824	638	1+
337.20909	134	
337.35164	126	
338.12809	150	
338.17031	292	
338.70303	156	
339.17312	132	
340.02123	150	1+
340.06682	196	1+
340.20312	336	1+
341.18065	116	
341.89582	368	1+
342.21982	142	
342.28273	138	
342.30685	126	
342.89960	330	1+
343.18425	180	
344.18826	136	
346.14952	220	
END IONS

###FS:    #m/z: 336.94711 #charge 1+
###MS: 38
###MSMS: 40
BEGIN IONS
TITLE=Cmpd 29, +MS2(336.9471), 28.0-35.0eV, 0.9min #40
RTINSECONDS=49.743
SCANS=38,40
PEPMASS=336.94711	230958
CHARGE=1+
182.86633	160	
196.88197	158	
199.10444	162	
200.87709	130	
205.94819	214	
205.97163	104	
208.14274	118	
208.98056	164	
209.12344	318	
210.88646	162	
210.90073	124	
211.94469	4912	1+
211.97260	162	
212.87989	1910	1+
213.93864	1680	1+
214.79079	102	
214.87690	164	
215.88811	580	1+
217.06965	100	
217.88200	284	
223.97379	338	1+
226.15181	484	1+
227.08000	100	
227.10303	206	
227.89451	264	
228.09992	276	1+
228.12230	164	1+
228.89325	836	1+
229.09319	276	1+
229.95558	5432	1+
230.12485	428	1+
230.88928	5394	1+
231.12329	332	1+
231.21442	138	1+
231.95128	2126	1+
232.06607	160	
233.89852	558	1+
233.95020	304	1+
234.82587	108	
235.07994	1320	1+
235.11739	496	
235.82692	218	1+
235.87075	176	
235.89396	282	1+
237.08431	136	
237.64574	184	
238.07933	144	
240.93821	142	
241.37010	98	
242.18712	116	
243.12513	826	1+
244.12731	708	1+
245.71040	98	
245.79585	124	
245.98002	114	
246.07714	218	1+
246.12678	152	
246.16508	232	
246.66386	222	
247.96554	1322	
248.13686	122	
248.90077	786	1+
248.98474	112	
249.82945	140	
249.96038	756	1+
250.82092	222	1+
250.90469	136	
250.94351	130	
251.15049	260	
251.95654	230	
251.97918	124	
252.10632	408	1+
252.13491	332	1+
252.16884	156	
252.97074	2930	1+
253.08391	120	
253.79180	128	
253.90660	450	1+
254.11899	98	
254.41715	172	
254.94026	140	
254.96714	1244	1+
255.07531	380	1+
255.10829	116	
256.91534	120	
256.96587	398	1+
258.04572	246	1+
258.90437	116	
258.94921	104	
259.14435	156	
259.16916	268	
259.83739	176	1+
260.11218	146	
260.14067	364	1+
260.15821	348	1+
260.66814	166	
260.82131	116	
263.09529	122	
264.11591	344	1+
264.16817	116	
267.14717	108	
267.18771	116	
268.17555	502	1+
268.84015	476	1+
268.87135	100	
269.18935	118	
269.80217	382	1+
270.33504	108	
270.80289	242	1+
270.84711	282	1+
270.98101	318	
271.10105	252	1+
271.12966	404	1+
271.91488	360	1+
272.06469	346	1+
272.16177	112	
272.84507	220	
272.98404	102	
273.16624	110	
273.85160	146	
273.93159	138	
274.11618	128	
274.15370	296	1+
274.85091	224	1+
274.97222	106	
276.16790	338	1+
277.00849	184	
277.15109	346	1+
277.83080	494	1+
278.11066	136	
278.15224	304	1+
278.83354	318	1+
278.96135	224	1+
280.26473	140	
283.07262	150	
283.77516	118	
284.78829	130	
284.80183	136	
285.14721	300	1+
285.20286	290	
285.78880	124	
285.86039	144	
286.07358	126	
286.66968	108	
286.85467	424	
287.84992	294	
288.87436	170	
289.16164	100	
290.07865	186	
290.14014	170	
290.92825	246	1+
291.18199	100	
291.80532	430	1+
291.98497	102	
292.10438	438	1+
292.16219	576	1+
293.12630	132	
294.17923	548	1+
294.66947	196	
295.05690	108	
295.14426	106	
295.82932	116	
296.12374	492	1+
296.82245	136	
296.97272	232	1+
296.99119	102	
297.79446	174	1+
297.93801	156	
298.08312	202	
298.30402	100	
299.61888	108	
300.15163	242	
300.17369	152	
301.68003	212	
301.99566	180	
302.15072	360	
303.18481	134	
303.28451	154	1+
303.67850	154	
304.86839	140	
305.13077	128	
305.85915	102	
305.87584	292	1+
305.89293	98	
305.93195	162	
306.16249	136	
307.68018	158	
308.17490	150	
308.29564	262	
308.66762	466	1+
308.87507	160	
309.17709	176	
309.43276	104	
310.87244	502	1+
311.17885	124	
313.15563	142	
313.88181	152	
316.15795	148	
317.18633	422	1+
317.67285	280	
317.86385	194	1+
318.19362	254	1+
319.17967	156	
319.89209	128	
319.91489	206	1+
320.15929	948	1+
320.61715	118	
321.81486	102	
322.18475	136	1+
323.15364	158	
323.30182	100	
323.89068	540	1+
323.97379	104	
324.12684	164	
324.88859	470	1+
325.88677	308	1+
326.18328	100	
327.12288	220	1+
327.16759	342	1+
328.88458	256	1+
329.23135	106	
331.13975	186	1+
332.12284	110	
332.26621	104	
333.66975	248	1+
335.22048	336	1+
335.82124	112	1+
336.15028	138	
336.73994	102	
337.15385	102	
337.18649	1728	1+
338.17084	698	
338.70016	138	
338.89918	256	1+
340.19537	176	
341.12578	148	
341.19547	120	
341.97997	184	1+
END IONS

###FS:    #m/z: 359.96286 #charge 1+
###MS: 38
###MSMS: 41
BEGIN IONS
TITLE=Cmpd 30, +MS2(359.9629), 28.0-35.0eV, 0.9min #41
RTINSECONDS=50.5155
SCANS=38,41
PEPMASS=359.96286	169052
CHARGE=1+
198.05785	152	
199.06684	232	1+
201.11961	308	1+
206.10383	248	1+
206.94603	140	
208.88866	204	
209.94304	380	
211.15342	632	1+
212.11141	148	
216.06355	592	1+
219.07140	122	
221.94340	194	
222.12007	258	1+
222.95254	1524	1+
224.13831	134	
224.94817	1232	1+
226.08034	148	
226.11831	122	
226.14976	362	1+
226.94796	3582	1+
227.06153	128	
227.07702	194	
227.93063	342	
228.07234	152	
228.94309	3712	1+
229.10189	162	
230.07663	594	1+
230.12119	130	
230.61630	156	1+
232.82668	128	
233.09044	346	
233.14055	396	1+
233.85270	228	
233.95798	338	1+
234.09824	408	
234.14419	326	1+
234.80584	214	1+
235.11677	1366	1+
235.82325	158	
238.06318	200	
238.93899	130	
239.08190	170	
239.14788	1458	1+
240.13251	770	1+
240.94181	608	
240.96267	918	
241.11873	190	
241.89590	128	
241.94552	320	
242.96121	692	1+
243.01737	132	
243.12466	258	1+
243.89989	174	
244.05726	188	
244.12639	170	1+
244.88451	122	
244.95783	2132	
245.94260	518	
246.10086	388	1+
246.80776	176	
246.95323	2960	1+
246.97298	368	
247.10680	276	1+
247.16843	160	1+
248.80157	404	1+
248.98391	200	1+
249.13465	574	1+
250.11732	546	1+
250.96509	476	1+
251.10580	126	
252.10905	956	1+
252.13311	210	
252.95481	414	
253.16347	220	1+
253.83317	160	
254.11251	446	1+
255.07217	236	
255.19332	188	
255.37656	150	
256.07995	152	
256.17628	242	
257.09524	520	1+
257.15861	1922	
258.07620	654	1+
258.14304	3998	1+
258.83214	296	1+
259.17102	148	1+
259.79660	234	1+
260.06497	182	1+
260.97050	1018	1+
261.08540	252	
262.09533	174	
262.11917	124	
262.95237	152	
263.11530	244	1+
263.81633	362	1+
263.97965	130	
264.01784	138	
265.06955	316	1+
265.14196	134	
265.15477	214	
265.81500	672	1+
265.85076	204	
265.97327	128	
266.07256	266	1+
266.11220	468	1+
266.15736	560	1+
267.06386	174	1+
267.14333	208	
267.97107	530	1+
269.13829	350	1+
269.86482	172	1+
269.96813	254	
271.17741	162	
271.85395	162	
272.13380	256	1+
273.08719	582	1+
273.78753	242	1+
274.11793	604	1+
274.18780	142	
275.10131	658	
275.16931	334	
275.97618	192	
276.09194	240	
276.80713	502	1+
276.85253	136	
277.12943	286	1+
277.80858	304	1+
278.00843	126	
278.79833	224	
278.84835	198	1+
278.86676	124	
279.79151	1034	1+
280.13585	406	1+
280.17758	126	
280.79334	906	1+
282.04330	136	
282.11547	162	
282.16788	134	
282.85098	330	1+
282.88779	198	1+
283.07149	1392	1+
283.13777	556	1+
283.18375	420	1+
283.81688	122	
283.83394	176	
283.98149	190	
284.13715	342	1+
285.08707	256	1+
285.12141	478	1+
286.12496	268	1+
286.92894	140	
287.10428	142	
287.89500	156	
288.13293	530	1+
288.63425	168	
289.88303	268	1+
290.09120	240	1+
291.43235	216	1+
291.78958	390	1+
292.12772	702	
292.79504	304	1+
292.85779	314	1+
293.12854	352	
293.15287	390	1+
294.01891	244	1+
294.66806	140	
295.93834	142	
296.81309	188	
297.08232	262	1+
297.09849	134	
297.15090	224	
297.81600	216	
298.13509	1178	1+
298.16426	234	
298.80493	764	
299.13772	1006	1+
299.19301	302	1+
299.80541	392	
301.03252	184	1+
301.08141	1216	1+
301.11417	308	1+
301.77531	184	1+
302.11622	186	1+
302.62973	130	
303.09591	212	
304.44894	132	
305.13229	546	1+
306.88141	140	
307.29568	390	1+
307.89380	212	1+
308.29898	338	1+
308.87760	278	1+
309.12466	1020	1+
309.79414	128	
310.20238	126	
310.87638	378	
312.18129	280	1+
312.86925	286	1+
316.80930	582	1+
318.17131	312	1+
318.93515	242	
319.08852	140	
319.87638	192	
320.14297	188	
320.15734	216	
321.81892	326	1+
322.87365	144	
322.92937	190	
323.16127	148	
323.87728	136	
324.89596	144	
325.15494	2664	1+
325.87452	138	
326.03373	136	
326.07624	196	1+
326.15985	2084	1+
326.90389	144	
327.13473	210	
327.19225	176	
328.20225	132	
328.31611	152	
328.87380	188	1+
329.18611	122	
329.89450	138	
330.16260	150	
330.82858	132	
332.09585	130	
332.16091	162	
333.12256	156	
334.89223	214	1+
336.13929	126	
336.94717	364	1+
337.11787	1556	
337.19520	212	1+
338.11977	812	
338.82651	332	1+
338.96073	134	
339.82976	282	1+
340.15656	350	1+
340.20013	328	1+
340.93734	150	
341.11763	256	1+
343.18772	572	
344.14507	276	1+
344.18206	304	
345.17685	248	
345.20299	564	1+
346.18096	142	
346.72473	128	
347.22551	124	
349.06892	150	1+
349.12393	766	1+
349.16271	556	1+
350.10630	508	1+
351.20346	136	
352.88979	226	
354.14054	126	
354.18239	152	
355.14250	154	
357.19340	836	1+
357.22374	1310	1+
357.86468	164	
358.17336	148	
359.26755	138	
360.16955	200	1+
360.19679	136	
360.75909	128	
361.11867	226	
361.79831	136	1+
361.83398	152	
362.12231	132	
362.20597	454	
363.20953	282	
365.10836	206	
END IONS

###FS:    #m/z: 322.93094 #charge 1+
###MS: 42
###MSMS: 43
BEGIN IONS
TITLE=Cmpd 31, +MS2(322.9309), 28.0-35.0eV, 0.9min #43
RTINSECONDS=54.205
SCANS=42-43
PEPMASS=322.93094	2558182
CHARGE=1+
179.12298	114	
191.11654	278	1+
192.89103	328	1+
196.88633	148	
199.10511	156	
199.88672	124	
200.88707	166	
205.95275	188	
206.95285	208	
207.12080	188	
207.87701	194	1+
207.97665	168	
208.12973	732	1+
209.09091	228	1+
212.00490	122	
212.11225	138	
212.89231	292	1+
213.08702	210	
213.86146	130	
214.12973	126	
218.88809	164	
219.87178	188	1+
221.94246	186	
223.95783	510	1+
226.11702	120	
226.15462	194	
227.08100	138	
227.10206	486	1+
229.90604	140	
230.07731	124	
230.14265	140	
230.88959	194	
231.12239	1270	1+
231.43273	116	
233.09348	216	1+
233.16356	140	
233.90111	114	
234.11577	534	1+
235.05533	286	1+
235.11820	452	1+
235.14741	106	
235.82397	210	1+
236.88683	310	1+
237.09602	212	
237.65399	322	1+
238.02237	114	
238.90540	216	1+
238.93886	330	
239.07542	124	
239.78920	528	1+
240.55050	116	
240.94086	3364	
241.94370	2892	
242.06829	380	1+
242.79249	140	
242.94221	8408	1+
242.97288	106	
243.17697	128	
243.82002	192	
243.88403	182	
244.12591	472	1+
244.14105	250	
244.82385	136	
244.94027	1894	1+
245.09162	122	
245.83744	186	1+
245.89523	266	1+
246.12491	228	
246.16330	122	
246.97999	196	
247.13942	206	1+
248.85394	132	
249.04034	132	
250.65696	214	
250.95045	280	
251.15441	152	
252.10681	600	1+
252.13305	120	
253.09589	206	
255.10784	1748	1+
255.95405	144	
257.80073	108	
258.47551	116	
258.82988	252	1+
259.14240	132	
259.17016	224	
259.33701	280	1+
260.14186	268	
260.15717	210	
260.83648	354	1+
261.14495	162	
261.16726	108	
261.89102	188	
262.08685	140	
262.12762	106	
262.15303	242	1+
262.94442	120	
263.97968	204	1+
265.04300	108	
265.06668	270	
266.85277	116	
267.09569	116	
267.18942	112	
267.51785	120	
267.91289	136	
268.13112	168	
268.14714	152	
268.17302	452	1+
268.79549	370	1+
269.79968	230	1+
270.83226	120	
271.06042	230	1+
271.79953	104	
271.84429	160	
272.13371	664	1+
272.15808	236	1+
272.84903	120	
272.86991	112	
273.38653	112	
273.68762	136	
273.79269	326	
273.81589	168	
274.15598	280	1+
274.80088	382	1+
274.92711	120	
275.07516	198	1+
275.80726	238	1+
275.86335	124	
276.17072	322	1+
277.15667	148	
278.11545	204	
278.15976	224	1+
278.85508	132	
279.05511	208	
279.09445	728	1+
279.79396	148	
280.80539	430	1+
282.17826	260	1+
283.07361	452	1+
283.78948	206	
283.85814	266	1+
284.29391	498	1+
284.78762	104	
285.20136	870	1+
285.97418	148	
286.11428	286	1+
286.15592	186	
286.65872	118	
286.86975	114	
287.14147	132	
288.87484	388	1+
289.15707	174	
289.78810	552	1+
289.81236	182	
289.87704	314	1+
290.07778	136	
290.15733	142	
291.11969	166	
291.80647	384	1+
291.89846	140	
292.05746	194	
292.10260	212	
292.16618	204	
292.87759	158	
293.18850	124	
293.87126	112	
294.05300	110	
294.11183	104	
294.13318	302	1+
294.17736	206	
294.21114	124	
294.67021	268	1+
295.04900	220	1+
295.17247	314	
295.81024	278	1+
295.85653	328	1+
295.89401	152	
296.89174	190	1+
298.14397	120	
298.78954	114	
298.86460	242	1+
299.78295	196	
300.18530	156	
300.78769	140	
300.85497	412	1+
301.87773	126	
302.15023	306	
302.87705	252	1+
303.15832	150	
303.21632	128	
305.26833	172	
305.80499	150	
306.12690	196	1+
307.28855	502	1+
307.66244	340	1+
307.80055	568	1+
307.89100	112	
308.04133	106	
308.20659	108	
309.16829	132	
309.80996	134	
310.30983	208	
310.87542	282	
310.95385	174	1+
311.88584	130	
312.09455	142	
312.13800	138	
312.19270	114	
312.80327	322	1+
312.90919	136	
314.82671	118	
315.81919	268	1+
317.39488	146	
318.11733	264	1+
318.19097	178	
318.48343	106	
320.15909	1124	1+
323.22540	124	
324.13439	114	
324.20081	116	
324.89443	334	
325.32103	152	
325.81677	182	
325.89849	264	
326.13209	304	1+
327.17354	134	
328.13717	252	1+
END IONS

###FS:    #m/z: 340.94159 #charge 1+
###MS: 42
###MSMS: 44
BEGIN IONS
TITLE=Cmpd 32, +MS2(340.9416), 28.0-35.0eV, 0.9min #44
RTINSECONDS=54.9775
SCANS=42,44
PEPMASS=340.94159	996214
CHARGE=1+
74.19206	114	
187.10796	116	
189.86117	146	
206.97323	170	1+
208.96054	152	
211.15219	164	
212.89819	116	
213.87986	554	1+
213.94078	484	
214.94605	222	
215.88698	856	1+
215.93544	296	1+
217.86210	202	1+
217.88233	370	
218.88376	164	
221.89301	138	
222.97266	110	
223.96005	124	
226.11623	180	
226.15141	264	
226.94992	276	1+
227.06608	148	
230.88982	476	
231.12232	144	
231.89022	214	
231.95024	1356	1+
232.89098	210	
233.15020	122	
233.89771	900	1+
233.97437	110	
234.11594	542	1+
235.11780	386	1+
235.86583	158	
235.89185	258	
236.89685	154	
237.13210	340	
237.64921	230	
238.11203	248	1+
238.14863	498	1+
239.15006	322	1+
239.83779	134	
240.04359	212	1+
240.79093	110	
240.83035	112	
241.94233	240	1+
243.82960	248	1+
244.12801	222	
245.02706	180	1+
246.04619	278	1+
246.09773	134	
246.16318	434	
246.66246	156	
246.97886	142	
248.98723	138	
249.13343	176	
249.90172	246	1+
249.95927	584	1+
250.16399	146	
251.15482	460	1+
252.10924	228	
252.14685	128	
253.09268	114	
253.12130	166	
254.09761	146	
254.11346	156	
254.14785	214	
254.94147	154	
254.96502	434	1+
255.07430	194	
255.09309	116	
255.78109	108	
255.91256	138	
256.96642	136	
257.79616	138	
257.85107	148	
258.16841	556	1+
258.88348	122	
258.91326	146	1+
259.14826	128	
259.17188	464	1+
259.85619	140	
259.95965	210	
260.10691	148	
260.15837	218	
260.66050	188	
260.83711	196	
260.91338	178	
261.15253	356	1+
262.17123	180	1+
263.07837	202	1+
264.14163	248	1+
266.15973	124	
267.00380	142	
267.11930	108	
267.13710	210	
267.83219	336	1+
268.17478	520	1+
268.79680	374	1+
268.95547	122	
269.04839	292	1+
269.80066	306	1+
271.83963	120	
272.12895	176	1+
272.15642	138	
272.84735	116	
272.91556	188	
272.93150	116	
272.97073	230	1+
273.16864	172	
273.79566	168	
274.89549	158	1+
275.80977	128	
276.85431	628	1+
277.13649	168	
278.84290	142	
279.52236	108	
279.85362	196	
280.82886	148	
280.85439	126	
281.04683	136	
281.07083	112	
281.14949	170	
281.67868	146	
281.70128	110	
283.86538	150	
284.08146	168	
284.13339	112	
285.20126	350	
285.43152	168	
286.15429	524	1+
286.18117	122	
286.65582	218	1+
287.17442	112	
287.68136	110	
288.91402	136	
290.14139	110	
291.80446	200	
292.14271	136	
292.16605	136	
292.81433	156	
292.87250	148	1+
293.44130	178	
293.92477	108	
294.15510	142	
294.18260	246	
295.15799	324	1+
296.81065	108	
297.40411	114	
298.41945	172	
298.82583	134	
299.14944	286	1+
299.78151	170	
300.15211	172	1+
301.10794	146	
302.12290	138	
302.17903	112	
303.68162	142	
304.16232	114	
304.26152	138	
305.65364	130	
307.04822	110	
307.12172	150	
307.79790	524	1+
307.89019	314	
308.66742	534	
308.87949	128	
309.12904	132	
309.17162	182	
309.93405	108	
310.87294	230	
311.83430	176	1+
311.86158	204	1+
311.88588	154	
312.80550	184	1+
315.68027	160	
317.18226	166	
318.16635	300	1+
318.18932	118	
321.19556	118	
321.81831	186	
321.89560	144	
323.18060	130	
325.18925	116	
326.16827	598	1+
328.19478	108	
328.88604	118	
329.87372	146	
330.81736	240	
331.81679	114	
331.87822	120	
337.18957	390	1+
337.20684	222	
338.71091	208	
339.16543	120	
340.19226	200	
341.30855	120	
342.91254	214	
343.18746	146	
343.22058	150	
343.70653	138	
344.18548	110	
END IONS

###FS:    #m/z: 336.94686 #charge 1+
###MS: 42
###MSMS: 45
BEGIN IONS
TITLE=Cmpd 33, +MS2(336.9469), 28.0-35.0eV, 1.0min #45
RTINSECONDS=55.7495
SCANS=42,45
PEPMASS=336.94686	233238
CHARGE=1+
182.10471	106	
182.86817	130	
199.10738	100	
202.93056	100	
205.94737	240	
206.12219	138	
206.94958	214	
207.87122	108	
207.97231	112	
209.12648	436	1+
210.88564	208	
211.94512	4260	1+
212.87963	2102	1+
213.94000	998	1+
214.88174	836	1+
215.06592	108	
215.88667	566	1+
215.93746	228	
217.88324	546	1+
221.14081	100	
223.95891	106	
224.94721	224	1+
226.11658	116	
226.15524	180	1+
226.55694	104	
227.08272	158	
227.89304	912	1+
228.89511	616	1+
229.09797	124	
229.13306	202	1+
229.93058	116	
229.95481	3916	
230.10702	190	
230.88894	3548	1+
230.96278	138	
231.12448	382	1+
231.95293	1346	1+
233.16455	156	1+
233.89674	674	1+
233.94777	208	
234.11906	252	1+
235.08137	728	1+
235.89368	548	
236.10009	262	1+
236.81921	106	
238.89431	110	
239.95573	114	
241.84357	106	
242.86719	122	
243.02367	104	
243.07074	124	
243.12786	526	1+
243.15058	108	
244.06772	108	
244.13022	444	1+
245.61167	102	
246.12277	404	1+
246.16298	592	1+
246.66739	184	
246.91009	302	
246.97907	122	
247.96468	870	
248.90089	1968	1+
249.13013	170	
249.15649	130	
249.95892	772	1+
250.43120	110	
250.65581	182	
250.82873	106	
251.03412	218	1+
251.06335	130	
251.10483	336	1+
251.15449	428	
251.94752	130	
252.16444	216	
252.97188	2232	1+
253.90619	582	1+
254.96656	796	1+
255.07688	592	1+
255.10488	246	
255.90904	382	1+
256.10759	146	
256.96298	286	1+
258.80457	104	
258.85141	168	
259.14248	224	
259.17175	276	
259.18683	102	
259.65593	110	
259.95529	112	
260.13538	154	
260.15701	718	1+
261.05516	144	
261.83758	118	
262.08835	114	
262.13851	168	
263.07304	104	
264.11284	106	
264.13209	108	
264.88313	128	
265.85528	130	
266.07915	228	1+
266.16030	196	
267.06164	102	
267.84878	130	
268.17344	382	1+
268.66929	136	
268.84363	454	1+
269.80249	278	1+
270.06112	112	
270.98292	248	1+
271.03393	102	
271.79451	150	
271.84505	206	
271.91076	102	
272.13495	158	
272.16111	162	
272.97822	136	
273.14799	352	1+
273.66815	252	
273.78775	252	1+
274.15449	248	1+
274.82318	148	
274.86176	372	1+
275.16701	320	1+
275.94695	136	
276.14129	268	1+
277.83399	482	1+
278.83514	268	1+
279.08982	112	
279.11660	148	
279.14624	172	
279.92974	104	
280.16877	136	
280.67284	146	
280.80772	130	
280.89896	118	
281.87603	176	1+
282.11675	124	
284.16938	108	
284.79128	132	
285.15114	262	1+
285.20614	156	
285.85228	232	
286.20425	176	
286.40947	100	
286.67746	178	
286.82952	106	
286.84828	836	1+
289.87798	116	
290.07824	304	1+
290.14228	130	
290.64144	106	
290.85786	468	1+
291.12300	108	
291.18203	184	1+
291.80514	142	
292.10227	270	
292.16513	410	
293.10620	184	
293.16410	190	
293.99486	184	1+
294.02452	110	
294.14119	254	1+
294.17500	730	1+
294.67033	500	1+
294.86574	106	
295.40010	138	
295.96787	118	
296.11941	368	1+
296.86339	154	
298.27076	132	
299.66109	142	
300.14509	126	
301.15709	142	
301.66564	140	
301.81981	122	
302.17798	346	1+
303.67785	160	
304.86758	112	
306.28903	130	
307.88466	166	
308.17577	224	
308.64686	108	
308.66638	446	1+
308.81978	188	1+
308.87152	116	
309.17374	166	
309.86703	334	1+
310.85631	120	
311.18197	138	
312.13348	124	
314.77996	104	
314.82146	132	
315.82032	118	
316.52938	100	
318.15615	126	
318.19059	286	
318.82274	264	1+
319.13215	100	
319.19009	212	
319.88756	148	
320.16024	1096	1+
321.18376	140	
321.25278	190	
323.15044	120	
324.89578	238	1+
327.19021	132	
328.87215	302	1+
329.17305	480	1+
332.78562	102	
335.12713	136	
337.18351	1334	1+
337.35278	108	
337.64938	124	
337.77736	122	
338.17249	322	1+
338.77240	236	1+
339.19324	162	
340.20910	146	
342.11121	170	
END IONS

###FS:    #m/z: 322.93084 #charge 1+
###MS: 46
###MSMS: 47
BEGIN IONS
TITLE=Cmpd 34, +MS2(322.9308), 28.0-35.0eV, 1.0min #47
RTINSECONDS=59.448
SCANS=46-47
PEPMASS=322.93084	1887646
CHARGE=1+
176.51278	94	
182.60888	106	
191.12181	142	
192.89018	312	1+
197.05606	94	
198.93764	96	
199.10314	188	
200.09061	250	1+
205.95010	480	1+
205.97397	110	
207.97294	114	
209.09364	124	
209.12741	822	1+
210.90454	182	
212.87987	124	
212.89630	104	
215.88819	138	
217.12595	176	1+
218.09235	132	
221.89411	102	
221.94442	110	
222.07315	120	
222.95589	802	1+
223.10562	160	
223.45506	114	
223.89744	98	
223.95963	682	1+
224.61661	102	
226.11851	248	1+
226.15366	326	
227.09965	290	
228.10659	160	
230.19556	98	
230.83127	148	
230.89088	146	
230.90881	144	
231.12172	1226	1+
231.14365	416	1+
233.08667	100	
234.14465	148	
235.08087	148	
235.09699	98	
235.83573	114	
236.13909	126	
237.64849	156	
238.02995	98	
238.15344	100	
238.93812	232	
239.05044	96	
239.10336	94	
239.78929	246	
240.94108	3054	
241.93987	9724	1+
241.97415	128	
242.82070	302	
242.88959	202	1+
242.94210	6648	1+
243.14882	280	
244.12792	580	1+
244.22669	94	
244.94007	1986	
245.85274	196	1+
246.09664	182	
246.12568	194	
246.66134	122	
246.85157	232	1+
246.97899	392	1+
247.08480	94	
247.13969	94	
248.04873	152	
248.14387	98	
250.11245	126	
250.16598	164	
250.94766	192	
250.97129	110	
251.15577	196	1+
251.77002	98	
251.92086	166	
252.10739	124	
252.22897	136	
253.08864	186	
253.16505	118	
254.09647	108	
254.14866	138	
255.10498	712	1+
255.78230	108	
256.13165	94	
256.84932	262	1+
257.79723	190	
258.12891	150	
258.58014	102	
258.79695	274	1+
259.14154	94	
259.16653	336	1+
260.13968	232	
260.33867	98	
260.83464	194	
261.14211	118	
261.83260	490	1+
262.83111	276	1+
263.07996	282	1+
263.13746	148	
263.98334	146	
264.11152	144	
264.85678	282	1+
265.05771	298	1+
265.12555	144	
265.15671	218	1+
268.17740	398	
268.95630	158	
269.34360	174	
269.79654	198	
270.14283	106	
271.14453	126	
271.78605	124	
271.84727	212	
272.13375	1002	1+
272.17942	104	
272.34950	98	
273.79427	348	1+
273.80974	126	
274.07056	134	
274.15318	666	1+
275.81064	328	1+
276.17019	212	
276.83279	116	1+
276.92321	188	
277.00061	132	
278.11052	186	
278.15426	148	
279.09318	1004	1+
281.68934	108	
281.80115	130	
281.85973	316	1+
282.21787	140	
283.07361	216	1+
284.05391	96	
284.29492	194	
285.12310	114	
285.20347	604	1+
285.29777	136	
285.93922	104	
286.18607	130	
286.41985	114	
286.65881	186	
287.04984	152	
289.16165	390	1+
289.78668	656	1+
289.85529	172	1+
291.55686	114	
291.80310	142	
292.07510	96	
292.16474	324	
293.16384	194	
293.80434	206	1+
294.17705	1044	1+
296.12422	414	
296.17726	162	
297.79599	230	1+
297.81566	124	
298.83744	136	
299.78682	416	1+
299.81265	96	
299.88282	106	
300.14638	114	
301.91972	120	
302.14971	208	
302.87857	324	1+
303.14954	210	1+
304.14118	208	1+
306.88620	250	1+
307.13891	108	
307.66050	248	1+
307.80173	192	
308.29362	254	
308.79892	204	
309.13008	106	
309.15219	154	
309.81381	108	
310.30666	398	
310.90835	142	
311.20352	100	
311.88020	128	
312.05378	112	
312.10868	148	
312.15093	300	1+
312.80624	198	
313.15812	204	1+
313.17928	122	
317.66868	94	
317.68744	100	
318.19010	94	
319.17590	178	
320.15913	1470	1+
321.23712	110	
322.18241	132	
322.43264	128	
322.68063	106	
324.89239	114	
325.87343	120	
325.89556	306	1+
325.92215	104	
326.87503	196	1+
327.18806	100	
END IONS

###FS:    #m/z: 363.95782 #charge 1+
###MS: 46
###MSMS: 48
BEGIN IONS
TITLE=Cmpd 35, +MS2(363.9578), 28.0-35.0eV, 1.0min #48
RTINSECONDS=60.2205
SCANS=46,48
PEPMASS=363.95782	371740
CHARGE=1+
100.61126	120	
187.86822	138	
189.86283	464	1+
191.85740	218	
192.85869	254	1+
196.88674	178	
201.12348	244	
205.94666	116	
207.87337	198	
207.95076	294	1+
209.86727	234	
209.94471	706	1+
210.88415	704	1+
211.10972	214	1+
212.88004	2988	1+
214.89021	592	1+
216.12838	112	
222.95209	700	
223.95645	352	
224.94939	1348	1+
225.06081	300	1+
225.88635	114	
226.90367	170	
226.94716	4850	1+
226.97346	288	
227.93099	152	
228.89516	708	1+
228.94358	4134	1+
230.08160	120	
230.89049	4638	1+
230.92948	138	
232.88352	930	1+
233.05220	146	1+
233.13575	148	
233.99496	130	
234.09961	112	
234.14379	558	
235.08270	152	
235.11724	1394	1+
236.13910	216	
237.04657	110	
237.50569	174	
238.07856	114	
239.90560	120	
239.93506	174	
240.82623	482	1+
240.94266	274	
240.96292	574	
241.07514	124	
241.94042	482	
242.94193	1660	1+
243.03226	214	1+
243.12778	506	1+
243.96265	116	
244.07050	156	
244.12860	364	1+
244.42465	108	
244.84027	132	
244.93905	596	1+
244.95810	2666	1+
245.07592	710	1+
245.81111	118	
246.86255	130	
246.90624	292	1+
246.95330	1716	1+
247.59779	164	1+
248.80332	124	
248.85681	116	
248.90056	1756	1+
248.95352	132	
248.97222	264	
249.11481	320	1+
249.13613	204	1+
249.80203	112	
250.89661	386	1+
250.94601	224	1+
250.96635	122	
251.09913	138	
251.79287	136	
252.10945	832	1+
252.14250	150	
252.90081	586	1+
252.99675	208	
253.08912	252	
254.11623	136	
255.15519	120	
257.97421	432	1+
258.44313	152	
258.84121	266	
258.97822	368	1+
259.84824	146	
260.81858	124	
260.97363	322	1+
261.15579	538	1+
261.83002	134	
262.08983	218	
262.11715	120	
262.82849	114	
262.91466	108	
263.84452	178	
263.98178	160	
264.96254	146	
265.12863	216	
265.82579	114	
265.98620	174	
266.11193	164	
266.15946	278	1+
266.81567	394	
266.85485	184	1+
267.82167	188	
267.97633	284	
268.28515	100	1+
268.80932	132	
268.90455	154	
268.96282	556	1+
269.13399	350	1+
269.96726	318	1+
270.01747	214	1+
270.18526	238	1+
270.84832	214	1+
271.09988	116	
271.81354	118	
271.85160	238	1+
271.91621	166	1+
271.98128	210	1+
273.90974	190	
274.03214	218	1+
275.91357	112	
276.14056	294	1+
276.85557	374	1+
277.09969	340	1+
277.12836	188	
277.16290	162	
277.91590	194	1+
278.10109	256	1+
278.79946	268	
279.06188	202	1+
279.12569	544	1+
279.61734	172	
279.79135	1284	1+
279.92127	170	1+
280.79258	1012	1+
280.84374	138	
281.10715	196	
281.81737	190	
281.86690	128	
281.99359	136	
282.41516	106	
282.79109	210	
282.86079	142	
282.91025	252	1+
283.13971	132	
283.81960	528	1+
283.85158	492	1+
284.08884	160	
284.78910	328	1+
284.82436	450	1+
285.84521	404	
286.02500	164	
286.12897	140	
287.08658	124	
288.13259	510	1+
288.63348	268	
289.09490	222	1+
289.82385	120	
289.97475	178	
290.09834	188	1+
290.79195	260	1+
292.12675	176	
292.44271	142	
292.85374	124	1+
294.14489	216	1+
296.80907	344	
297.13977	378	1+
297.19165	126	
297.81257	212	
297.84587	132	
298.80342	1776	1+
299.04037	108	
299.17464	418	1+
299.86933	124	
300.13922	140	
300.17950	280	1+
301.11137	188	
301.14541	274	1+
301.80467	254	
301.86179	638	1+
302.80339	546	1+
303.80631	382	1+
303.85652	1706	1+
304.11290	120	
305.13388	562	1+
306.10901	120	
306.88026	250	1+
307.04972	112	
308.29068	314	1+
309.05142	122	
309.15596	208	1+
309.18547	112	
312.15449	414	1+
313.11227	134	
314.82123	116	
316.15163	176	
316.81350	456	1+
316.83899	124	
317.13744	202	1+
318.16086	176	
318.81576	188	1+
318.92959	112	
319.05021	126	
319.87857	118	
320.11023	176	
320.81659	538	1+
321.81823	468	1+
321.87040	344	1+
322.14234	128	
322.30869	128	
324.14724	450	1+
324.88797	232	1+
326.12880	116	
326.87425	748	1+
328.05543	254	1+
328.17258	382	1+
328.20284	308	1+
328.21905	276	1+
328.79748	184	1+
329.22478	158	1+
330.16490	130	
331.10854	126	
333.83496	120	
334.96347	128	
335.06837	122	
335.10707	230	1+
335.16598	130	
336.20532	128	
336.94097	354	1+
337.15806	246	1+
337.89069	296	1+
338.25162	132	1+
339.20800	118	
339.82636	364	
340.15714	142	
340.83340	228	
340.94207	170	
341.17422	122	
342.90690	210	1+
344.14461	248	1+
344.17087	472	1+
344.22318	130	
345.20553	418	1+
345.23916	126	
346.04909	142	
346.08682	200	1+
347.22735	794	1+
347.30907	188	
349.12632	752	
349.16176	408	1+
349.18755	110	
350.10769	638	
352.88505	152	
355.76450	206	1+
358.15610	130	
358.18078	242	1+
359.77970	134	
362.20622	720	1+
363.20955	386	1+
364.79088	112	
364.87183	142	1+
367.13536	1702	1+
367.33272	126	
END IONS

###FS:    #m/z: 359.96299 #charge 1+
###MS: 46
###MSMS: 49
BEGIN IONS
TITLE=Cmpd 36, +MS2(359.9630), 28.0-35.0eV, 1.1min #49
RTINSECONDS=60.993
SCANS=46,49
PEPMASS=359.96299	129552
CHARGE=1+
188.07177	264	
191.10407	126	
198.05336	380	
200.94985	140	
205.96729	114	
206.95686	132	
207.08582	136	
207.12349	474	1+
207.94613	120	
208.90878	146	
209.94456	560	
211.15446	566	
212.11671	210	
213.12040	126	
216.06230	130	
216.41071	140	
220.95634	202	
221.89105	150	
222.12039	304	1+
222.95311	932	1+
224.94866	1624	1+
225.09891	126	
226.11845	292	
226.15365	124	
226.90171	144	
226.94767	2870	1+
226.97097	124	
227.07914	140	
227.93194	118	
228.08342	120	
228.17967	208	
228.94300	4036	
230.06391	128	
231.07745	366	1+
232.10758	166	
233.09281	532	1+
233.85801	340	1+
234.14351	580	1+
235.01329	128	
235.07823	120	
235.11698	1200	1+
236.13699	142	
237.13378	206	
238.07769	142	
238.13457	266	
239.14894	1294	1+
239.90565	114	
240.10295	114	
240.13252	732	1+
240.94118	564	
240.96350	1126	1+
241.08871	132	
241.11717	506	1+
241.94140	354	1+
242.95907	634	1+
244.06080	132	
244.08631	330	1+
244.12754	344	1+
244.95866	2282	1+
245.05471	118	
245.94543	436	
246.95425	1894	1+
247.10826	318	1+
247.80855	168	
248.15293	170	1+
248.80190	352	
248.95672	148	
249.13263	546	
250.11856	806	1+
250.96418	146	
251.10201	626	1+
251.92715	112	
252.08542	212	1+
252.10618	388	1+
252.96081	252	
253.83564	144	
254.11894	292	1+
255.08139	300	1+
255.79363	234	1+
256.17761	218	
257.08706	458	1+
257.15917	1356	
258.14319	3474	1+
258.82972	226	
258.84816	216	
258.97501	314	1+
260.10988	204	1+
260.96904	1068	1+
261.08774	564	1+
261.15561	446	1+
263.38811	132	
263.86700	140	
264.12951	302	
264.81609	340	1+
264.85118	214	1+
265.11821	202	
265.97635	238	
266.07325	120	
266.16069	210	1+
266.81271	512	1+
267.11480	164	
267.96819	408	1+
268.04173	162	1+
268.12774	146	
269.97274	162	
270.13944	440	1+
270.83676	312	1+
272.11287	288	1+
273.08579	232	
273.79939	176	
273.85920	226	1+
274.09103	122	
274.79771	114	
274.98802	124	
275.05465	154	
275.09750	1268	1+
275.16828	664	1+
275.97611	164	
276.09858	764	1+
276.14200	146	
276.81139	194	
276.84741	324	1+
277.12470	132	
277.80655	146	
277.91778	196	1+
278.61228	116	
278.79770	136	
278.86898	130	
279.10341	418	1+
279.61431	180	
279.72225	120	
279.79862	120	
280.13282	564	1+
280.79628	1228	1+
281.13774	420	1+
282.11876	290	
282.46004	144	
282.80007	136	
282.82980	226	
283.01570	150	1+
283.07011	898	1+
283.11524	150	
283.15747	130	
283.79075	140	
283.89459	164	
283.98756	174	
284.13941	504	1+
284.17178	132	
285.08449	182	
285.11300	112	
285.85987	122	
286.09790	478	1+
287.10362	408	1+
287.81484	128	
288.08449	192	1+
288.13161	470	1+
288.64974	124	
288.86370	128	
288.89494	132	
289.85412	222	1+
292.12992	626	1+
293.11681	128	
293.86999	272	1+
294.14729	290	
295.14950	128	
296.11973	184	
296.64650	334	
296.80966	328	1+
297.79286	128	
298.17407	184	
298.80469	1364	1+
299.13738	982	1+
299.16384	168	
299.85976	224	1+
300.16833	128	
301.08140	1266	1+
301.78471	128	
302.17367	124	
302.91400	154	
303.94367	146	
304.16390	130	
304.88248	180	1+
305.10841	134	
305.13064	194	
306.84488	120	
306.88947	120	
308.15891	246	1+
308.80309	182	
308.87864	140	
309.06489	160	1+
309.12183	520	1+
311.13207	132	
311.86299	118	
313.81574	118	
314.94846	182	1+
316.14772	160	
316.81426	320	
318.13033	270	1+
318.93624	272	1+
319.09744	374	1+
319.82748	116	
319.87244	152	
320.10257	296	1+
320.88110	124	
321.81910	162	
321.88386	214	1+
322.81088	274	1+
324.11012	168	1+
324.14184	172	
325.15472	294	
326.16169	2564	1+
326.90074	188	
327.13798	280	1+
327.19330	414	1+
327.82115	124	
328.89005	154	
330.14961	312	1+
331.19714	162	1+
332.09942	128	
332.16977	118	
332.89771	146	
333.07845	116	
333.12131	262	
335.14689	264	1+
336.14635	208	1+
336.88218	260	1+
336.94737	230	1+
337.11686	1428	1+
338.76254	120	
339.82350	138	
340.14503	444	1+
340.19724	620	1+
341.17344	114	
342.18206	898	1+
343.07153	210	1+
344.13985	390	1+
344.16660	232	1+
344.19692	604	1+
346.12100	216	1+
349.12149	662	1+
349.16484	254	
349.18529	120	
350.10668	642	1+
350.15936	232	
351.13579	136	
352.88310	190	1+
354.84645	126	
356.04978	122	
356.77816	174	
357.19091	160	
357.22229	906	1+
360.10008	170	
360.79771	202	1+
361.19972	598	1+
362.11919	220	
362.20431	528	1+
363.73000	126	
END IONS

###FS:    #m/z: 322.93099 #charge 1+
###MS: 50
###MSMS: 51
BEGIN IONS
TITLE=Cmpd 37, +MS2(322.9310), 28.0-35.0eV, 1.1min #51
RTINSECONDS=64.6945
SCANS=50-51
PEPMASS=322.93099	2130872
CHARGE=1+
188.91992	104	
192.11843	138	
192.88902	218	1+
199.10331	362	1+
199.89133	110	
205.06415	98	
205.94798	784	1+
207.09490	216	1+
207.97383	180	
209.12526	392	
210.13365	214	
210.89945	288	
212.40383	114	
212.87779	182	
212.89602	248	
216.62309	154	
218.09074	180	
218.39213	96	
218.89049	224	
220.06892	168	
220.88186	96	
221.13435	138	
221.48448	116	
222.90897	208	1+
222.95397	496	1+
223.95736	306	1+
225.89369	118	
226.11608	130	
226.15405	524	
227.04924	96	
227.10020	348	1+
228.08830	236	1+
228.85702	108	
229.65190	106	
230.86337	102	
230.88859	174	
231.12393	342	
231.14232	132	
232.10060	100	
232.12384	222	
234.09649	114	
234.12205	136	
235.11762	208	
235.82229	92	
236.02292	202	1+
236.09991	130	
236.12039	134	
236.79603	380	1+
237.65118	264	
237.79470	216	1+
238.93830	280	
239.78792	228	1+
240.82052	114	
240.94134	4342	
241.83088	136	
241.89175	158	
241.94247	3210	
242.82130	122	
242.94212	10164	1+
243.14965	108	
243.82631	130	
243.89258	106	
244.07019	304	1+
244.12745	310	
244.28607	116	1+
244.84503	102	
244.93979	2328	1+
245.12912	346	1+
245.27168	130	
246.15962	268	
246.66365	204	
246.97682	570	1+
247.85617	114	
248.85617	112	
249.09218	104	
249.13650	282	
249.91154	186	1+
250.11786	128	
250.15974	270	1+
250.46627	100	
250.65592	160	
250.97276	128	
251.12487	94	
252.10605	152	
252.92963	124	
253.09356	146	
255.06033	144	
255.10832	1256	1+
255.89633	262	1+
256.65461	92	
256.67824	104	
256.78722	106	
257.84741	130	
257.91717	284	1+
258.47359	92	
258.83563	200	
259.13800	728	1+
260.03734	98	
260.16548	152	
260.83706	408	1+
262.83651	438	1+
262.98367	282	1+
263.98467	206	1+
264.80033	288	1+
266.11534	174	1+
266.85540	122	
268.01648	96	
268.17595	366	
269.07474	94	
269.11357	120	
269.16132	172	1+
269.79616	268	
270.14005	192	
270.80257	428	1+
271.84802	138	
271.86537	108	
272.06937	260	1+
272.13601	958	1+
273.16269	138	
273.79511	170	
274.09067	110	
274.15090	792	1+
275.81273	134	
276.84735	306	1+
276.85880	112	
277.17167	102	
277.80343	128	1+
278.11062	330	1+
279.09324	508	
279.18117	98	
280.09686	308	
280.13660	176	
280.79069	146	1+
281.27875	128	
282.14046	102	
282.86312	116	
283.07171	172	
283.10773	260	1+
283.78854	108	
283.80586	178	
283.82386	198	1+
283.86207	124	
284.29249	398	
284.87606	120	
285.17092	96	
285.19900	366	1+
286.15464	200	1+
286.67195	190	
286.79940	218	1+
286.91690	106	
288.13678	128	
289.15886	258	
289.78777	192	
289.88228	152	
290.07859	264	1+
290.14483	186	
290.18623	282	1+
290.87284	302	1+
290.89669	94	
291.11684	152	
291.14717	158	
292.16731	298	
292.80611	170	
293.16917	248	
293.63839	154	
294.07952	166	
294.17980	604	1+
294.66801	144	
294.85793	112	
296.12279	416	1+
297.05156	248	1+
297.92308	102	
297.94654	96	
298.12630	268	1+
299.79532	358	1+
301.00747	192	1+
302.15104	540	1+
302.18002	104	
303.21050	228	
303.95344	94	
306.09276	210	1+
306.88030	178	
307.79782	550	1+
307.88590	176	
308.17590	158	
308.29517	94	
308.66394	164	
308.88349	110	
309.19364	230	1+
310.16962	164	
310.31159	92	
310.88189	214	1+
312.09902	156	
312.81771	134	
313.81917	308	1+
313.88709	224	1+
314.81947	300	1+
315.17560	92	
316.19633	310	1+
317.05179	92	
317.19886	250	1+
318.15263	118	
319.20181	240	1+
320.10579	94	
320.16096	548	1+
322.17748	132	
322.76723	108	
323.16503	200	1+
323.24313	124	
324.10053	264	
324.14156	104	
324.89076	266	1+
325.65629	92	
326.39255	100	
326.89043	164	
327.12714	102	
327.16814	152	
327.56457	104	
END IONS

###FS:    #m/z: 363.95780 #charge 1+
###MS: 50
###MSMS: 52
BEGIN IONS
TITLE=Cmpd 38, +MS2(363.9578), 28.0-35.0eV, 1.1min #52
RTINSECONDS=65.467
SCANS=50,52
PEPMASS=363.95780	395240
CHARGE=1+
187.86492	116	
189.86405	750	1+
191.85733	280	
192.85865	208	
196.88367	330	
198.08562	148	
201.12565	278	
207.87456	380	1+
209.09236	226	1+
209.94290	1202	1+
210.88504	726	1+
210.90512	132	
212.87941	2846	1+
212.90272	110	
213.89460	132	
214.89748	222	
215.90183	120	
222.95243	898	1+
224.94905	1376	1+
226.11957	166	
226.89452	176	
226.94799	4808	1+
226.97153	130	
227.09818	226	1+
227.88123	186	
227.89653	156	
227.93207	848	
228.18179	174	1+
228.89343	1080	1+
228.94306	5688	1+
230.08052	176	
230.62591	116	
230.88977	4142	1+
230.91409	126	
232.88320	1058	1+
234.09491	182	
234.14091	1062	1+
235.08170	284	
235.11731	1782	1+
236.06003	346	1+
236.59813	114	
237.92825	200	1+
240.81709	152	
240.94195	1304	
240.96326	874	1+
241.93955	2876	1+
242.43251	122	
242.82875	424	1+
242.94083	1678	1+
243.08855	120	
243.62813	134	
243.82944	294	1+
244.12897	584	1+
244.95749	3734	1+
245.07614	576	1+
245.83360	200	1+
245.94247	312	
246.90221	222	
246.95250	3050	1+
246.97736	258	
247.79957	612	1+
247.96891	140	
248.13250	684	1+
248.80195	516	1+
248.85311	132	
248.89842	1826	1+
249.13408	564	1+
250.94534	214	
252.11039	764	1+
252.85238	136	
252.89601	444	1+
255.84431	148	
256.09129	138	
257.15545	244	1+
258.97398	222	
259.84838	208	
259.96695	660	1+
260.83469	514	1+
260.96887	556	1+
261.15427	444	1+
262.09662	146	
262.78375	122	
263.07586	198	
264.07691	456	1+
265.08364	396	1+
266.15465	126	
266.81350	246	
267.13936	192	1+
267.41507	166	
267.81234	476	1+
267.97524	732	1+
268.11295	110	
268.47261	114	
268.82963	118	
268.96441	124	
269.14033	118	
269.91735	116	
269.96634	502	1+
270.13590	134	
270.90873	142	
271.79424	124	
271.85527	166	
271.91907	304	
272.12543	120	
273.11394	158	
274.13433	132	
275.10279	152	
275.80673	434	1+
276.85426	114	
277.12595	390	1+
277.85430	438	1+
277.92770	222	1+
278.79802	246	
278.84203	274	1+
279.62070	214	
279.79590	164	
280.10343	212	
280.79274	1068	1+
281.11169	118	
281.85470	186	
282.08993	156	
282.14561	168	
282.79261	132	
282.88348	144	
283.10450	222	1+
283.79505	166	
283.85711	162	
284.78790	116	
284.82192	328	
285.80562	158	
285.82436	180	
285.84558	924	1+
285.91666	300	1+
286.55704	118	
286.57368	120	1+
286.82425	124	
287.12321	210	
288.13229	306	
288.63221	334	
289.10508	208	1+
289.87607	152	
290.78643	144	
290.85486	184	1+
292.02585	134	1+
292.13251	148	
292.43743	136	
292.64235	130	
293.11316	132	
293.43862	134	
294.14111	446	1+
294.86571	304	1+
296.14496	232	1+
296.81132	168	
297.10786	232	
297.81177	142	
298.80504	1728	1+
299.13093	474	1+
299.87196	206	
300.09209	154	
300.64448	148	
300.80493	472	1+
301.11242	160	
301.86469	278	
302.80382	522	1+
302.86299	318	
303.09573	174	
303.12258	166	
303.55537	124	
303.80897	340	1+
303.85551	1346	1+
304.11013	122	
305.12954	322	1+
305.30160	118	
305.88076	194	1+
305.89673	246	
306.43427	144	
308.09420	146	
310.80958	110	
311.17322	140	
311.85129	238	1+
311.88356	172	
312.15951	360	1+
314.13888	402	1+
314.82241	146	
316.81337	620	1+
317.93207	446	1+
318.14674	328	1+
318.93070	440	1+
319.80404	122	
319.87048	190	
320.81911	160	
321.81904	482	1+
321.86837	358	1+
322.18227	118	
324.14151	116	
324.88064	176	
325.15665	440	1+
326.87078	626	1+
327.19335	162	
327.80147	220	1+
328.18057	166	
328.19433	146	
328.88577	154	
329.87059	328	1+
330.18970	170	
331.11347	126	
333.76044	112	
335.02462	150	1+
335.78163	120	
335.94205	492	1+
336.87548	218	1+
336.94570	418	1+
337.15039	138	
337.83320	198	
338.19290	274	1+
339.02082	270	1+
339.82976	396	1+
340.14981	166	
340.94607	210	
341.15051	138	
341.17131	338	1+
342.65841	278	
342.90646	138	
343.03312	234	1+
343.15791	204	1+
344.20457	924	1+
345.20675	794	1+
345.71626	124	
346.96650	110	
347.22670	184	
348.17321	126	
349.12445	636	
349.16016	354	
350.11243	508	1+
351.13479	150	
352.78214	114	
353.17545	326	1+
353.20848	150	
353.75915	110	
354.79933	118	
357.16514	348	1+
357.22502	222	
358.14037	276	1+
359.22321	152	
360.09544	302	1+
360.18749	138	
361.72303	138	
362.20725	448	1+
362.85157	150	
363.17077	232	1+
365.15407	194	
365.21629	136	
365.28338	126	
367.13718	1776	1+
367.77703	156	1+
END IONS

###FS:    #m/z: 359.96293 #charge 1+
###MS: 50
###MSMS: 53
BEGIN IONS
TITLE=Cmpd 39, +MS2(359.9629), 28.0-35.0eV, 1.1min #53
RTINSECONDS=66.239
SCANS=50,53
PEPMASS=359.96293	119426
CHARGE=1+
107.79785	150	
196.95187	190	1+
198.05356	146	
199.05741	272	1+
200.89050	160	
206.08206	252	1+
208.88487	282	1+
209.12749	240	
209.94385	646	
211.15386	310	1+
212.11221	236	1+
215.07986	172	
216.06607	176	
217.06784	134	
221.89342	214	
222.95250	1166	1+
223.89305	132	
224.94847	1382	1+
226.11726	380	
226.15176	224	1+
226.89825	210	1+
226.94801	3582	1+
226.97358	238	
227.08240	298	1+
227.92879	280	
228.18096	192	
228.94269	3744	
230.07551	524	1+
230.61964	136	
231.11695	148	
231.88701	122	
233.09005	328	
233.94627	118	
233.96172	166	
234.07731	776	1+
234.14349	624	
234.85882	114	
235.11677	696	1+
235.43725	134	
237.13742	160	
238.94212	120	
238.97291	122	
239.06612	148	
239.14760	912	1+
240.13270	654	
240.82173	272	
240.94044	548	
240.96310	638	1+
241.11584	742	1+
241.15107	118	
241.83549	134	
241.94197	274	
242.95715	646	1+
244.12554	124	
244.95732	2580	1+
245.00170	160	
245.94230	336	
246.12623	134	
246.95329	1954	1+
247.02603	128	
247.10452	446	1+
248.13708	220	
248.14962	190	
248.80605	340	1+
249.13386	652	1+
250.11562	514	
250.94921	492	
250.97274	382	1+
251.01236	130	
251.10092	164	
252.10884	448	1+
252.16777	130	
252.80194	136	
252.95538	130	
253.09117	150	
253.14224	366	1+
253.83248	212	1+
254.11452	414	1+
255.07001	150	
255.19307	154	
256.17337	206	
257.09180	324	
257.16007	1730	
258.07655	364	1+
258.14372	3366	1+
258.24664	138	1+
258.80745	158	
258.84699	206	
258.97150	256	
258.98630	144	
260.10389	306	
260.97298	178	
261.08532	510	1+
261.12905	132	
261.96472	144	
262.98056	216	1+
263.15337	154	
263.83002	128	
264.03495	118	
264.14064	124	
264.81633	134	
265.81671	138	
266.12709	154	
266.81485	832	1+
267.11318	204	
267.97465	248	1+
268.81420	192	
268.84752	184	1+
268.96136	140	
269.11426	186	1+
269.79878	282	1+
269.96789	432	1+
270.14207	130	
271.14159	182	
273.09395	136	
274.11921	252	
274.15527	226	
275.09994	1066	1+
275.11755	126	
275.17021	358	
275.82034	170	
275.91697	224	1+
275.96631	116	
276.85699	138	
277.12722	518	1+
278.80033	176	
278.84802	210	1+
279.10354	166	
279.61522	156	
279.80331	148	
280.12968	416	1+
280.25958	148	
280.79295	892	1+
280.92035	196	1+
281.09330	304	1+
281.13626	280	1+
281.54892	120	
282.05497	144	
282.10660	352	1+
282.27461	146	
283.06934	1274	1+
283.18616	304	
283.98636	144	
284.13922	460	1+
284.82540	382	1+
286.11546	124	
286.14070	150	
286.82311	124	
287.17312	114	
288.08212	272	1+
288.12878	778	1+
288.91189	154	
291.14696	158	
292.12708	262	
292.43700	154	
292.80618	212	1+
293.12728	292	
293.93363	122	
294.15200	652	1+
294.27944	136	
296.63787	262	1+
296.80864	600	1+
297.07541	176	
298.80382	1418	1+
299.13799	690	1+
299.86883	208	1+
300.78847	118	
300.92755	128	
301.08239	1148	1+
301.12542	120	
302.90872	132	
303.08576	180	
303.81126	122	
305.05526	228	1+
305.88169	320	1+
306.05574	144	1+
306.88643	274	1+
307.13882	116	
307.84189	132	
308.12019	198	
309.12550	660	1+
309.79726	236	
310.87653	298	
311.18404	138	
311.86391	172	
311.89820	146	
312.86968	270	1+
313.13058	230	1+
314.82257	194	
315.17999	190	1+
316.81502	288	
317.81647	208	
318.18035	234	1+
318.21217	190	1+
319.86386	200	1+
320.16026	132	
321.83407	120	
323.89670	116	
324.14227	164	
324.16449	130	
324.89423	252	1+
325.14995	480	
325.18068	194	
326.00991	126	
326.16132	2348	1+
327.19393	224	
327.75766	248	1+
328.18582	120	
330.16920	174	1+
332.81612	312	1+
333.10754	140	
333.12690	144	
336.20368	156	
336.94776	406	1+
337.11888	1744	1+
337.15608	126	
338.18442	118	
338.83420	236	1+
339.76448	144	
340.19568	384	1+
341.17197	322	
343.16384	506	1+
343.18823	1612	1+
343.21431	244	1+
345.17681	474	1+
347.22762	124	
349.12617	1082	1+
349.16479	500	1+
350.10754	206	
351.91002	122	
352.00952	142	
352.89425	320	1+
353.10465	116	1+
354.14715	282	1+
354.79774	152	
355.71724	148	
356.24265	126	
356.77227	190	1+
357.19059	518	1+
357.22413	1322	1+
358.17479	142	
359.13628	150	
359.71254	346	1+
359.76481	122	
360.09333	206	
361.11367	174	
362.21048	422	1+
363.10893	202	1+
END IONS

###FS:    #m/z: 340.94184 #charge 1+
###MS: 54
###MSMS: 55
BEGIN IONS
TITLE=Cmpd 40, +MS2(340.9418), 28.0-35.0eV, 1.2min #55
RTINSECONDS=69.929
SCANS=54-55
PEPMASS=340.94184	824452
CHARGE=1+
196.88469	246	
205.11062	116	
207.12142	204	
208.95521	116	
209.12597	210	
210.93654	150	
211.15556	312	
212.87870	218	
213.88027	174	
213.93997	1038	1+
215.88800	1128	1+
215.94139	330	
217.88516	232	1+
219.88309	144	
220.87428	156	1+
221.14019	142	
223.95805	334	1+
226.56063	108	
226.89381	176	
227.06354	208	
227.93796	110	
227.96151	228	1+
228.96579	160	1+
229.89405	114	
230.89020	370	
231.12255	404	
231.14721	138	
231.89475	170	
231.95078	1250	1+
232.89317	826	1+
233.89767	556	1+
233.94766	358	
234.13796	156	
235.07884	152	
235.11922	148	
235.89274	288	1+
235.94494	126	
237.65113	158	
237.89798	158	
239.14874	110	
240.17948	102	
240.93752	250	1+
241.84040	412	1+
241.88067	130	
243.86710	128	
243.88267	118	
245.07966	148	
245.12940	150	
246.16106	606	
246.94201	102	
246.97604	326	1+
249.13420	218	
249.88368	104	
249.96034	260	
250.16871	222	
250.33414	116	
250.65563	156	
250.85168	104	
250.99055	150	
251.15540	362	
252.10547	416	1+
252.17233	186	
253.11333	344	1+
254.96689	410	1+
255.07478	362	1+
256.11097	148	
256.17505	392	1+
256.91272	226	
258.63160	114	
258.84880	392	1+
259.16890	168	
259.67340	240	
259.95771	192	
260.15994	844	1+
260.19986	138	
260.65943	170	
260.83616	160	
260.97677	100	
261.85044	124	
263.66554	198	1+
264.14910	128	
266.84686	108	
267.19771	138	
268.14463	126	
268.17349	546	1+
268.84133	264	1+
269.79911	164	1+
272.12952	120	
272.15479	114	
272.84379	178	
272.86080	192	
272.91496	128	
272.93832	168	
273.16817	136	
273.79408	184	
273.92043	104	
274.86045	118	
275.80482	158	
275.85381	628	1+
276.13098	142	
276.85517	426	1+
277.12956	224	
277.96707	126	
278.84783	166	
279.14271	126	
279.85772	106	
280.17137	136	
281.13968	232	1+
281.80324	124	
282.88169	132	
282.92469	130	
283.79084	284	1+
284.13616	374	1+
285.20066	290	
285.87644	194	
286.11094	114	
286.15901	154	
286.65678	174	
286.91238	104	
287.11223	134	
287.40574	122	
287.86811	102	
288.83972	126	
289.78974	488	1+
289.88320	106	
290.87861	106	
292.16031	154	
293.04392	128	
293.11037	146	
294.15527	184	
294.18165	540	1+
294.67057	392	1+
294.87347	218	
295.13914	136	1+
296.80862	130	
296.99640	118	
297.97680	108	
299.78295	182	
300.13310	120	
301.67900	124	
301.88105	272	1+
302.17658	106	
303.17669	318	1+
303.68372	196	
305.80208	116	
306.88052	126	
307.80426	216	
308.66735	382	
308.79718	144	
309.13214	136	
309.16497	248	
310.80867	112	
310.87725	180	
311.07207	212	1+
311.17583	110	
311.88287	102	
312.80513	280	1+
312.86993	120	
313.41788	100	
314.45776	106	
317.67419	150	
319.89524	108	
320.08071	120	
320.16585	126	
321.06355	106	
324.89576	180	
325.29745	108	
325.81199	112	
325.89659	262	1+
326.16161	194	
327.16521	306	
328.19004	190	
328.21081	108	
328.38767	112	
328.82245	128	
329.88225	162	
330.20476	170	
330.81482	194	
333.64874	102	
335.12821	106	
337.18641	122	
338.16756	124	
338.18776	110	
339.20633	170	
339.70276	102	
340.19309	180	
342.90197	312	1+
343.18250	294	1+
343.21409	168	
345.18858	120	
345.20407	122	
END IONS

###FS:    #m/z: 363.95777 #charge 1+
###MS: 54
###MSMS: 56
BEGIN IONS
TITLE=Cmpd 41, +MS2(363.9578), 28.0-35.0eV, 1.2min #56
RTINSECONDS=70.701
SCANS=54,56
PEPMASS=363.95777	447194
CHARGE=1+
184.86169	198	1+
189.86182	484	1+
191.85875	580	1+
196.88311	238	1+
199.06937	140	
201.12269	130	
206.91369	100	
207.87450	146	
209.87154	148	
209.94398	628	1+
210.88374	600	1+
211.09952	102	
212.87810	2646	1+
214.89670	224	
215.88321	130	
216.91145	142	
221.95160	632	1+
222.62253	118	
222.95341	534	1+
224.94931	1026	1+
224.97774	184	
225.88694	136	
226.11801	262	1+
226.15046	162	
226.89213	98	
226.94736	4604	1+
226.97072	214	
227.06500	254	
227.17877	94	1+
227.88222	118	
227.89827	168	
227.93154	326	
228.02688	150	1+
228.79891	158	
228.89524	546	1+
228.94282	5092	1+
230.88872	5288	1+
231.01918	148	1+
231.12033	194	1+
233.88033	206	1+
234.10152	138	
234.14231	960	1+
234.17122	126	
235.07997	244	
235.11689	1774	1+
239.07451	110	
240.82881	372	1+
240.94150	838	
240.96216	1122	1+
241.93959	2898	1+
242.94207	2034	1+
242.96122	950	
243.83006	260	1+
244.08695	100	
244.95756	2720	1+
244.98741	104	
245.07545	512	1+
245.94179	194	
246.80340	198	1+
246.90458	342	
246.95371	2638	1+
248.80335	730	1+
248.90095	2032	1+
249.13339	148	
250.89217	228	1+
250.95618	120	
251.90730	136	
252.10553	1066	1+
252.13737	204	
252.88694	148	
253.09111	158	
253.78450	132	
253.83180	222	1+
253.90645	312	1+
255.09365	152	
257.08071	152	
258.83437	172	
259.13717	172	
260.11358	98	
260.15226	982	1+
260.60414	112	
260.83076	172	
260.97096	154	
261.08380	106	
261.15439	832	1+
261.83781	122	
261.97085	206	
262.09459	356	
262.83078	270	
263.97613	360	1+
264.81395	270	1+
265.08895	108	
265.93154	106	
266.10908	104	
266.16178	158	
266.78157	226	1+
266.81190	1034	1+
267.97260	752	1+
268.13805	238	1+
268.17192	116	
268.79070	256	1+
268.84162	184	
268.96315	724	1+
269.80441	192	1+
269.96835	470	1+
271.05368	166	1+
271.14404	138	
271.64497	106	
271.91625	342	1+
272.12427	270	1+
273.91112	104	
274.07049	102	
275.13690	126	
276.13909	182	
276.81253	108	
276.85309	118	
277.13200	176	
278.79915	244	
279.08035	130	
279.10518	130	
279.79887	118	
280.13308	274	1+
280.79389	1098	1+
281.11054	166	
281.89284	98	
282.59636	102	
282.79158	268	
282.92089	164	
283.09827	134	
283.13509	324	1+
283.18449	116	
283.79191	228	
283.85660	544	1+
284.09602	210	1+
284.60759	140	
284.80100	272	1+
284.82187	420	1+
285.12104	128	
285.84708	576	1+
286.15876	126	
286.65238	156	
287.02565	168	
288.10763	150	
288.12489	154	
288.13823	174	
289.86246	226	1+
289.88010	152	
290.79047	264	
291.13022	324	1+
291.78310	114	
291.81148	144	
292.13483	274	1+
293.85108	126	
294.14562	246	
295.59848	100	
295.84973	106	
296.81075	172	
296.85288	150	
296.91558	106	
297.11103	98	
297.14483	124	
297.80942	250	
298.30492	98	
298.80473	1620	1+
298.85998	114	
299.86646	138	
300.17939	118	
300.80129	380	1+
300.87042	118	
300.93089	130	
301.10946	562	1+
301.49461	114	
301.85932	576	1+
302.20171	130	
302.79923	234	
303.80609	262	
303.85654	808	1+
303.94617	162	
304.10728	128	
304.13475	296	1+
306.27725	106	
306.43499	108	
306.87831	194	
306.95812	162	
307.30667	114	
307.89255	98	
309.91054	222	1+
310.05546	106	
310.85031	166	1+
310.87851	118	
311.07978	100	
312.15672	216	
313.08270	222	1+
314.12497	106	
316.81230	428	1+
318.07274	118	
318.13903	114	
318.25537	122	
318.66443	152	
318.93494	262	1+
320.07798	240	1+
321.16648	114	
321.81743	632	1+
321.86617	396	1+
322.88240	234	1+
323.12190	338	1+
324.15625	136	
325.15393	164	1+
326.87167	156	
327.83142	112	
328.20119	312	1+
328.87335	264	1+
329.87272	296	1+
330.16665	326	1+
331.08285	122	1+
331.10703	292	1+
336.95003	248	1+
337.15093	162	
337.18307	126	
337.83566	156	
339.16852	136	
339.20491	134	
339.82848	282	
340.14440	152	
340.93970	130	
341.17340	382	1+
343.14446	292	1+
343.91442	116	
345.20030	902	1+
346.17358	202	1+
347.15728	102	
347.23180	454	1+
349.12538	706	
349.16079	876	1+
350.10771	380	1+
350.88860	168	1+
351.08459	282	1+
352.18161	154	
355.19188	310	1+
358.15591	102	
358.22450	106	
360.09361	100	
362.20355	378	
363.21064	176	
363.71530	114	
364.72190	104	
366.15496	138	
367.13417	1070	1+
367.73176	292	1+
368.18780	362	1+
END IONS

###FS:    #m/z: 336.94698 #charge 1+
###MS: 54
###MSMS: 57
BEGIN IONS
TITLE=Cmpd 42, +MS2(336.9470), 28.0-35.0eV, 1.2min #57
RTINSECONDS=71.4735
SCANS=54,57
PEPMASS=336.94698	154152
CHARGE=1+
121.00485	94	
191.11642	112	
192.88969	100	
195.10976	134	
198.89949	98	
198.95168	90	
199.10336	126	
199.89147	134	
201.88065	142	
203.91132	100	
205.94948	138	
208.88837	310	1+
209.12527	226	
210.13709	98	
210.88505	120	
211.94492	2136	1+
212.87820	1916	1+
213.94041	720	1+
215.88708	570	1+
215.93741	266	1+
217.06777	180	
217.88189	346	1+
222.97422	98	
223.96400	324	1+
224.13510	98	
226.11458	156	
226.15032	150	
226.89818	98	
226.97794	102	
227.08131	92	
227.89893	124	
228.89532	386	
228.91159	130	
229.07566	90	
229.95600	2216	1+
230.06287	104	
230.88935	3306	1+
231.12298	256	
231.95040	832	1+
232.44062	104	
233.89747	416	1+
233.95007	140	
234.09667	120	
235.08105	580	1+
235.11797	412	1+
235.14841	276	1+
236.67745	194	1+
237.64680	208	
240.90105	92	
241.84039	266	
243.12248	632	1+
243.65347	98	
243.85486	90	
244.03690	114	
244.12472	532	1+
246.12397	274	
246.16258	458	
246.90700	138	
246.92032	154	
246.97541	190	
247.90027	92	
247.96502	560	
248.90019	1326	1+
249.13191	188	
249.82921	266	1+
249.85256	106	
249.96232	288	
250.16414	120	
250.66469	96	
250.83307	224	1+
250.95330	96	
251.15995	538	1+
251.64704	188	
251.97266	152	
252.10634	486	
252.19100	94	
252.95391	160	
252.97189	1270	1+
253.09085	300	1+
253.90638	832	1+
253.95883	116	
254.96640	670	1+
255.10192	112	
256.11960	168	
257.84237	506	1+
258.88430	122	
259.11381	102	
259.14421	150	
259.16990	408	
259.67272	124	
259.95661	102	
260.15828	412	
261.13879	138	
261.16026	210	
262.08655	182	
262.49654	96	
262.63401	166	
263.09854	260	1+
264.12845	178	1+
266.16017	94	
267.09007	104	
267.11531	124	
268.17436	350	
268.83716	772	1+
269.00998	90	
269.10853	116	
269.83972	556	1+
271.81055	98	
271.84369	102	
271.91698	380	1+
272.84901	92	
272.97942	116	
273.67014	106	
274.15458	406	1+
274.86400	104	
275.14022	280	1+
275.39704	92	
275.84296	152	
276.14469	204	1+
276.85937	434	1+
277.83501	242	1+
277.85043	116	
278.11736	278	1+
279.61359	92	
285.20714	138	1+
285.85275	118	
286.15807	90	
286.65581	156	
286.85019	550	1+
288.11886	98	
289.93549	108	
290.14410	194	
290.86015	108	
291.04587	106	
291.07793	120	
291.86379	92	
292.10365	718	1+
292.12386	214	
292.16904	394	
292.19809	238	1+
292.36071	106	
292.44020	140	
292.94235	106	
293.87187	134	
293.99725	112	
294.17836	746	1+
294.67400	144	
294.85742	178	1+
294.87707	98	
296.11836	140	
296.19211	154	
297.11945	126	
297.85052	192	1+
299.95688	94	
300.54666	96	
301.11126	128	
301.14718	92	
301.41720	128	
301.67803	142	
302.14942	194	
305.85541	100	
307.89107	104	
308.16866	98	
308.53482	102	
308.66729	180	
308.87029	162	
309.16836	150	
310.12302	94	
310.19226	138	
310.31243	104	
310.87250	174	
311.21731	198	
311.76102	96	
311.88102	122	
314.82543	98	
316.69357	100	
316.82054	212	1+
317.18347	442	1+
317.68099	154	
318.18908	264	1+
318.88488	96	
320.15948	986	1+
322.17892	98	
322.99810	106	
323.16897	132	
323.68046	100	
324.09998	148	
324.89031	92	
325.13482	104	
325.89504	96	
328.13983	96	
330.88770	104	
336.05937	186	1+
337.18478	660	
337.21401	124	
338.17025	314	
339.06928	102	
339.18420	172	
339.21486	114	
341.13610	116	
341.16020	190	1+
END IONS

###FS:    #m/z: 340.94165 #charge 1+
###MS: 58
###MSMS: 59
BEGIN IONS
TITLE=Cmpd 43, +MS2(340.9416), 28.0-35.0eV, 1.3min #59
RTINSECONDS=75.147
SCANS=58-59
PEPMASS=340.94165	675866
CHARGE=1+
55.06062	100	
192.93047	124	
203.13079	118	
208.94392	232	1+
211.15427	194	
213.88288	176	
213.93921	506	
215.88995	214	
215.93795	164	
216.07214	96	
217.88501	260	
217.93961	138	
222.84799	98	
222.95189	350	1+
223.00195	102	
224.98660	96	
225.95731	122	
226.11659	128	
228.17782	142	
229.64577	160	
229.89245	96	
229.90320	248	1+
229.92744	106	
230.07554	146	
230.55734	104	
230.88979	180	
231.12219	336	1+
231.88791	150	
231.95485	440	
232.59762	114	
232.89220	432	1+
233.94908	240	
234.09753	268	1+
235.06890	94	
235.09936	184	1+
235.11575	538	1+
240.23164	294	
240.83758	300	1+
242.63873	96	
243.82970	128	
244.12711	216	
245.08128	140	
245.83816	120	
246.16134	516	
246.66092	254	
246.90707	96	
246.97244	174	
247.98045	224	
248.83560	228	1+
248.90235	156	
248.98471	116	
249.13459	240	1+
249.89514	134	
249.96224	216	1+
250.16394	296	
250.65470	562	1+
251.14788	134	
252.10698	156	
252.16946	100	
254.91282	460	1+
254.96893	236	
255.07342	268	1+
255.10110	232	1+
256.91135	136	
256.96464	148	
257.18608	98	
258.84705	244	
258.91238	216	1+
259.17243	318	
259.85320	154	
260.16016	372	
260.66226	94	
260.83173	212	
260.85120	148	
261.15221	134	
261.84621	148	
262.80085	110	
262.96630	106	
263.07811	100	
263.14776	104	
266.15912	140	
266.86029	116	
267.11598	184	1+
268.17433	694	1+
268.39163	118	
268.79459	136	
268.84143	198	
269.79930	120	
269.84278	140	
270.12679	96	
272.15698	158	
272.80782	108	
272.84870	132	
272.94183	110	
273.64001	106	
274.15789	210	
274.86729	240	1+
276.17408	120	
276.79344	108	
276.84416	166	
276.85961	358	
276.98717	100	
277.85753	200	
278.15739	160	1+
278.84285	584	1+
279.04088	98	
279.96699	144	
280.78997	158	
280.86730	190	
281.13725	156	
281.89081	120	
282.17722	198	1+
283.15627	142	
284.13375	180	
285.20546	108	
286.15904	330	1+
286.65592	222	
289.79257	146	1+
289.80851	204	1+
290.14554	212	
290.84196	104	
290.85550	142	
292.86180	102	
293.19683	118	
293.42189	96	
293.84704	124	
293.87637	142	
294.18794	130	
294.21751	138	
294.44992	102	
294.67595	138	
294.85190	120	
294.86574	126	
295.67234	118	
296.13130	104	
297.91648	98	
297.97537	124	
298.80274	162	
299.12807	100	
299.87724	140	
300.17562	142	
300.87406	128	
301.19625	134	
301.66073	98	
301.86546	190	
302.62365	114	
303.02230	106	
303.18311	142	
303.21118	98	
306.88750	310	1+
306.90763	96	
308.66730	310	
309.12957	98	
309.15836	126	
309.17473	102	
310.87923	282	1+
311.09798	96	
311.13787	118	
312.80850	190	1+
313.86920	116	
317.16514	244	1+
317.18947	490	1+
317.49384	112	
317.67650	166	
318.19263	324	1+
319.97653	134	
320.15980	258	1+
321.20402	128	
322.75565	102	
324.14192	114	
324.89689	116	
326.16268	400	1+
328.19390	178	1+
328.85811	98	
329.17901	306	1+
329.67252	108	
331.64652	98	
332.87711	214	1+
334.77314	102	
335.14661	128	
336.16063	252	1+
337.18479	328	1+
338.70390	134	
339.16903	170	
340.19469	150	
343.20174	130	
344.16640	138	
344.19320	134	
345.89846	140	1+
346.15809	104	
END IONS

###FS:    #m/z: 336.94656 #charge 1+
###MS: 58
###MSMS: 60
BEGIN IONS
TITLE=Cmpd 44, +MS2(336.9466), 28.0-35.0eV, 1.3min #60
RTINSECONDS=75.919
SCANS=58,60
PEPMASS=336.94656	115914
CHARGE=1+
110.16149	98	
203.92895	98	
207.12733	90	
209.12748	762	1+
211.94461	2194	1+
212.87844	1620	1+
212.90121	242	1+
213.93952	910	1+
214.00864	102	
214.87246	110	
215.88792	220	
215.94014	172	
216.89156	112	
217.88226	208	1+
220.46405	86	
222.14839	88	
223.96670	168	1+
225.06951	92	
226.11563	104	
226.62149	88	
226.97747	92	
227.09886	108	
227.15787	118	
228.89358	324	
229.13378	96	
229.95567	2620	
230.88948	2052	1+
231.12039	228	
231.14586	86	
231.95058	1008	1+
232.81708	92	
232.88905	518	1+
233.82747	124	
234.14360	90	
235.07909	892	1+
235.11463	384	1+
236.09644	136	
236.39977	94	
238.04906	94	
240.11983	134	
240.83295	206	
241.84482	130	
244.08107	92	
244.12767	196	1+
245.44286	90	
246.06099	96	
246.09867	180	
246.12394	142	
246.16235	362	1+
246.66203	188	
246.97840	250	
247.96622	658	1+
248.89919	1080	1+
249.96049	138	
250.16357	182	
250.65458	148	
250.83600	350	1+
250.95153	274	
251.65490	86	
251.91412	138	1+
252.10995	348	
252.13686	306	1+
252.17272	130	
252.49154	92	
252.97266	1626	1+
253.90495	436	1+
254.11223	156	
254.96535	388	1+
255.07701	86	
255.10743	120	
255.37373	90	
255.85754	108	
255.91315	92	
256.50109	92	
256.91099	126	
257.08041	176	1+
258.84528	320	1+
259.14450	140	
259.17017	134	
259.18856	88	
259.38048	96	
259.67342	114	
260.13693	404	
260.16173	530	
260.66075	154	
261.15316	372	1+
261.82345	88	
262.09760	94	
262.10987	116	
263.10454	88	
263.98379	132	
264.34399	88	
264.86033	142	
265.65535	170	
266.10910	116	
266.86415	178	
267.18843	176	
268.17308	534	1+
268.84270	582	1+
269.06658	108	
270.98080	490	1+
271.84038	268	1+
271.89780	100	
272.13236	134	
272.66477	136	
273.12131	178	1+
273.66885	94	
273.79305	120	
274.15527	326	1+
274.79617	108	
274.86191	160	
275.11935	114	
275.63815	92	
276.17264	150	
276.85696	608	1+
277.83183	366	1+
277.86463	304	1+
278.12773	94	
278.83387	274	1+
278.98665	136	
279.97373	92	
280.14341	92	
280.84941	106	
281.04447	140	
282.06233	106	
285.20239	158	
285.85198	262	
286.16225	204	
286.85253	470	1+
287.11872	94	
287.65615	128	
287.90375	92	
288.13674	98	
289.11094	92	
289.15883	144	
289.86059	158	
290.14281	156	
290.85593	184	1+
290.92203	88	
292.10291	370	1+
292.16400	492	1+
293.53334	106	
293.86540	102	
294.00245	150	
294.07372	110	
294.11005	182	
294.16372	400	1+
294.18171	810	1+
294.67034	246	
294.87071	98	
295.67774	108	
296.11927	268	
296.80354	130	
297.38933	92	
299.02200	100	
299.87100	138	
302.14446	208	
303.18323	154	
303.21552	128	
303.66662	98	
304.94325	90	
305.13115	110	
305.94346	104	
306.01064	86	
306.88802	400	1+
307.17199	244	1+
308.66992	228	
308.87048	448	1+
308.97855	94	
309.67571	126	
309.87351	302	1+
310.91032	126	
311.20884	116	
312.15488	94	
317.05832	142	1+
317.18231	266	
317.88195	120	
318.18429	140	
318.88548	140	
319.17819	202	
319.67227	92	
320.16046	996	1+
321.18676	154	
322.66927	90	
322.76788	134	
322.92561	88	
324.89023	152	
326.17319	196	1+
327.45337	98	
327.78013	86	
328.04713	88	
329.14432	88	
329.85659	94	
330.18956	408	1+
337.15011	164	
337.18679	790	
338.17083	890	1+
339.15270	118	
339.18588	186	1+
339.20656	182	
341.13205	170	
341.20314	172	1+
342.11189	350	1+
342.17943	214	1+
342.20195	226	1+
END IONS

###FS:    #m/z: 359.96242 #charge 1+
###MS: 58
###MSMS: 61
BEGIN IONS
TITLE=Cmpd 45, +MS2(359.9624), 28.0-35.0eV, 1.3min #61
RTINSECONDS=76.6915
SCANS=58,61
PEPMASS=359.96242	88464
CHARGE=1+
95.41367	106	
187.86987	116	
188.07056	370	
195.08564	128	
198.05388	184	
201.12158	146	
202.08784	156	
209.94301	434	
210.88465	132	
211.08715	132	
211.15395	174	
215.41647	194	
216.06755	162	
219.71006	112	
220.95850	140	
222.12170	274	
222.95344	1272	1+
223.88965	126	
224.95029	1140	1+
225.10294	108	
226.89098	144	
226.94798	2644	1+
226.97363	110	
227.08130	326	
228.18225	130	
228.94275	3706	1+
230.08443	168	
230.61440	452	
232.07853	136	
232.90343	182	
233.09595	272	1+
234.14435	504	1+
235.11909	786	1+
236.82470	124	
237.01651	120	
237.87194	124	
238.08112	174	
238.94009	192	
239.14785	1208	1+
240.13397	824	
240.86479	132	
240.94014	384	
240.96165	470	1+
241.11928	484	1+
241.94381	320	
242.86415	136	
242.94500	188	
242.96169	594	1+
244.05771	118	
244.13213	154	
244.95735	2094	
245.07404	128	
245.94494	284	
246.10027	158	
246.95324	1818	1+
248.13697	126	
248.80519	744	1+
248.95626	108	
249.13209	294	
249.16058	210	1+
250.11630	300	
250.97290	138	
251.12476	266	
252.10737	382	
252.12909	204	
253.12678	132	
254.11746	144	
255.07354	174	
256.17525	192	
257.15959	2144	1+
258.07447	304	1+
258.14362	2816	1+
258.83600	266	1+
258.97372	134	
259.10487	272	1+
259.85508	130	
260.07108	106	
260.82920	200	1+
260.97032	658	1+
261.08621	234	1+
263.83483	230	1+
264.14191	408	1+
265.09790	146	
266.16130	152	
266.81459	740	1+
267.05818	112	
267.10961	150	
267.97409	206	
267.99406	200	1+
268.13342	168	
268.17504	114	
268.79181	438	1+
268.96591	396	1+
269.12678	122	
269.16626	168	1+
269.97002	402	1+
270.14303	320	1+
273.02029	172	1+
273.09042	404	1+
274.12350	288	
274.86229	150	
275.09881	802	1+
275.13751	398	1+
275.16980	254	
275.64609	116	
276.16910	132	
277.10153	114	
277.84722	118	
278.12182	118	
278.79921	274	
279.14560	116	
279.64414	138	
280.10289	268	1+
280.13384	386	1+
280.79288	532	1+
280.82373	178	1+
280.92664	226	1+
281.14131	300	1+
281.85229	130	
282.11194	114	
282.78812	114	
283.06904	312	
283.15641	144	
283.18480	248	
284.07397	194	
284.14160	196	
284.18486	182	
284.79146	280	1+
284.82711	310	
285.15430	192	
286.90860	108	
287.10106	130	
287.46620	108	
288.13027	154	
288.63087	142	
291.11640	284	1+
291.78254	122	
292.11866	198	1+
292.13413	138	
292.43469	174	
293.80578	224	1+
294.86481	120	
296.64242	160	
296.80914	294	
297.81089	292	
298.80366	1404	1+
299.13614	388	
299.87227	142	
300.14595	256	1+
300.80521	204	
300.86189	276	1+
301.08108	856	1+
301.11290	188	
301.86332	196	1+
302.80922	118	
303.09532	146	
303.11853	256	1+
303.71355	94	1+
304.13761	386	1+
306.11434	108	
306.43629	168	
306.66144	114	
306.84595	154	1+
306.97606	136	
307.13193	118	
308.88131	126	
309.12241	330	
309.15679	118	
309.17512	156	
309.87311	294	1+
310.13768	344	1+
310.19507	172	
314.11549	212	1+
316.81283	248	
317.18961	126	
317.81555	128	
318.11248	130	
318.93274	144	
320.15390	114	
321.04901	112	
321.10076	144	
321.82037	136	
324.14785	132	
324.89398	126	
325.15540	1252	1+
325.92012	108	
326.15971	1060	1+
327.14196	172	
328.18930	140	1+
331.15778	252	1+
331.17353	122	
332.92906	112	
336.94324	176	
337.11719	1542	1+
337.18146	136	
337.94288	134	
338.15309	134	
339.12323	156	
340.16964	124	
340.19361	448	1+
341.14264	248	1+
343.18771	148	
344.19633	476	1+
345.20147	346	1+
345.87897	118	
349.12232	502	1+
349.15940	514	1+
350.10531	204	
350.17922	128	
353.16561	126	
353.75393	186	1+
356.19072	208	
357.22381	1252	1+
358.15126	192	1+
358.17424	108	
358.56258	114	
358.95704	176	1+
359.13289	136	
360.08916	118	
361.18202	116	
361.28011	110	
362.20424	582	1+
363.21604	264	1+
365.10985	144	
END IONS

###FS:    #m/z: 322.93090 #charge 1+
###MS: 62
###MSMS: 63
BEGIN IONS
TITLE=Cmpd 46, +MS2(322.9309), 28.0-35.0eV, 1.4min #63
RTINSECONDS=80.3635
SCANS=62-63
PEPMASS=322.93090	1948028
CHARGE=1+
62.08029	120	
78.97246	92	
191.11675	188	1+
191.84069	84	
191.85619	94	
192.88903	94	
199.10629	204	
199.97307	100	
201.04818	122	
205.95048	88	
205.97496	160	
207.97599	136	
209.09352	118	
209.13011	252	
209.90058	98	
209.93971	160	1+
210.12812	162	
212.89254	94	
214.89684	124	
218.09093	192	
220.87042	94	
221.11271	90	
222.08441	90	
222.95413	424	1+
223.16719	112	
223.95870	308	1+
226.11846	258	
226.15245	134	
227.08345	198	
227.10097	266	
227.93373	138	
230.08775	106	
231.12247	550	1+
233.16281	114	
234.11806	122	
236.13420	110	
237.00964	194	1+
238.12161	286	1+
238.42995	86	
238.93770	164	
239.07775	146	
239.10614	126	
239.78914	222	1+
240.82495	114	
240.94057	2860	
241.08987	86	
241.88810	198	1+
241.94356	3022	
242.14890	152	
242.82657	182	
242.94201	8348	1+
243.17711	152	
243.59426	88	
243.81807	628	1+
244.12709	340	1+
244.94140	1752	
244.97035	162	1+
246.12289	224	
246.39244	86	
246.85471	240	1+
246.97759	456	1+
247.10590	90	
247.16751	122	
248.39972	114	
248.95811	102	
249.11393	248	1+
249.33844	96	
250.08198	86	
250.16550	144	
251.07865	88	
251.52836	92	
252.05962	104	
252.10509	186	1+
252.17159	146	
253.09492	134	
254.14007	212	1+
254.15849	94	
255.10701	642	
256.60359	96	
256.79632	116	
256.90396	196	1+
256.92296	112	
257.02446	104	
258.16749	88	
258.83532	640	1+
259.11641	98	
259.17082	158	
259.23999	96	
260.04152	104	
260.13665	454	1+
260.16080	154	
260.65772	90	
261.16288	86	
261.82936	434	1+
262.07592	142	
263.46031	102	
263.97121	172	1+
265.06001	152	
266.05991	166	
266.55726	110	
266.84958	124	
267.80155	128	
268.12682	90	
268.17176	372	1+
269.79648	210	1+
270.14116	182	
271.14761	108	
272.06687	190	
272.13195	430	1+
272.84646	168	
273.11524	154	
273.79682	116	
273.87137	86	
274.15428	318	
275.16241	374	1+
275.81053	192	
277.05060	118	
277.15382	104	
277.85802	120	
278.09628	96	
278.15760	88	
278.79919	108	
278.84382	92	
279.09301	988	1+
280.11369	120	
280.81979	88	
282.14996	130	
283.87770	252	1+
284.14096	154	
284.28774	212	
285.20319	214	
285.67020	94	
285.84817	188	
286.86691	160	1+
286.91357	122	
287.06431	102	
289.16309	124	
289.78576	98	
290.19922	114	
290.79811	236	1+
291.09804	102	
291.12523	126	
291.16104	512	1+
291.80214	282	1+
292.16377	434	1+
292.18177	86	
292.87940	86	
293.12608	94	
293.87542	132	
294.15408	128	
294.17674	576	1+
294.26792	88	
296.12415	252	
297.12457	120	
297.88734	150	
298.64840	92	
298.82451	96	
299.78425	226	
300.80397	94	
300.86505	158	
301.87141	114	
301.94027	90	
302.14806	666	1+
303.20373	168	
305.64743	98	
305.87694	182	
306.27851	88	
306.79889	288	1+
306.87978	162	
307.88575	86	
308.66820	162	
308.88662	172	
309.12778	118	
309.16921	86	
310.17316	176	
310.87417	144	1+
310.92040	90	
311.21301	116	
312.10300	126	
317.17868	150	
318.19106	134	
319.17734	122	
320.15884	1362	1+
322.09384	106	
324.04743	84	
324.09485	116	
324.14686	90	
324.90251	144	
325.15812	220	1+
327.88823	118	
END IONS

###FS:    #m/z: 340.94160 #charge 1+
###MS: 62
###MSMS: 64
BEGIN IONS
TITLE=Cmpd 47, +MS2(340.9416), 28.0-35.0eV, 1.4min #64
RTINSECONDS=81.1355
SCANS=62,64
PEPMASS=340.94160	691386
CHARGE=1+
189.54296	102	
192.92832	178	
203.10218	90	
205.95400	140	
210.93357	110	
212.88117	116	
213.88134	506	1+
213.94013	394	1+
215.94128	144	
221.14106	92	
223.96106	140	
226.11647	248	
226.94501	94	
227.06175	94	
227.10143	160	
228.94390	110	
228.95722	132	
230.89182	380	
231.12388	370	
231.88860	384	1+
231.95072	410	1+
233.90154	288	1+
233.94709	196	
234.08775	150	
234.12513	128	
234.14804	198	1+
235.11662	250	1+
235.94796	142	
236.13750	330	1+
236.97402	106	
237.64897	214	
238.16045	156	
238.66699	106	
238.86042	102	
238.88961	106	
240.22905	118	
240.82854	122	
241.84328	164	
241.88364	92	
242.94333	160	
243.14856	196	
243.83657	148	
244.12753	224	
244.78367	100	
246.16224	916	
246.66305	122	
246.97670	110	
248.09897	88	
248.14119	102	
249.13396	318	1+
249.96356	332	1+
250.15407	426	1+
250.65578	140	
250.98826	130	
251.67073	90	
252.11077	426	1+
253.85329	102	
254.96856	120	
255.07385	186	
256.85183	98	
256.91239	220	
258.84437	390	
259.10625	108	
259.13915	106	
259.17017	226	
259.66992	158	
259.84782	170	
260.14372	144	
260.15926	398	1+
260.84326	224	
261.84452	140	
262.07247	222	1+
262.96934	112	
264.66163	128	
266.17419	94	
266.64679	92	
267.02091	174	
267.13858	94	
268.13478	124	
268.17458	430	1+
268.83831	114	
268.98475	136	
269.80099	142	
270.11603	92	
270.82976	94	
272.12638	228	1+
272.16519	134	
272.84895	96	
272.93624	256	1+
273.16797	128	
274.86074	162	
274.87286	144	
275.81371	180	
276.85666	118	
276.93018	90	
277.14949	138	
277.85805	230	
277.88557	112	
277.98702	108	
278.15209	126	
278.84201	272	
279.10356	122	
279.79223	104	
279.84912	124	
284.92772	90	
285.20424	126	
286.10957	114	
286.15829	130	
286.89738	218	1+
287.18319	92	
288.83892	140	
290.14783	220	
290.79150	130	
290.85770	352	1+
291.14369	92	
291.79897	110	
294.15288	126	
294.18840	206	
294.96102	90	
295.16473	96	
295.18468	92	
295.43284	90	
297.97695	200	
298.31022	152	
299.87099	110	
300.16413	158	
301.16932	378	1+
301.19396	100	
302.11343	92	
302.17277	340	1+
302.66622	98	
302.87993	140	
304.43948	94	
305.10215	92	
306.93461	96	
307.79604	176	1+
307.89264	116	
308.14662	108	
308.28527	98	
308.66719	442	
309.19075	160	
309.40023	100	
309.87095	224	1+
310.92063	90	
311.07530	114	
311.13264	98	
312.90588	108	
313.30478	100	
315.90074	94	
316.17757	90	
316.19776	216	1+
317.18309	264	
317.67247	142	
318.05644	100	
318.15457	140	
318.19311	122	
319.19201	168	
319.95725	100	
320.12924	98	
320.15785	262	1+
322.81748	92	
324.89187	194	1+
326.15772	120	
328.14910	116	
328.17374	130	
328.19088	108	
328.24002	188	
328.81363	128	
331.05036	208	1+
331.40939	94	
333.73823	100	
334.33304	94	
335.26119	106	
337.18000	160	
338.16589	184	
338.18574	414	1+
339.17371	140	
339.18973	248	1+
344.22583	104	
END IONS

###FS:    #m/z: 336.94667 #charge 1+
###MS: 62
###MSMS: 65
BEGIN IONS
TITLE=Cmpd 48, +MS2(336.9467), 28.0-35.0eV, 1.4min #65
RTINSECONDS=81.908
SCANS=62,65
PEPMASS=336.94667	103320
CHARGE=1+
196.06886	98	
196.88870	122	
199.93835	92	
203.06526	86	
205.95175	258	
209.12288	292	
210.88409	186	
211.94448	1378	
212.87978	1114	1+
213.94292	560	1+
214.88502	186	
215.88950	184	
216.88493	124	
217.88098	184	
223.45340	102	
223.96139	214	
224.97617	124	
226.15147	338	
226.56789	90	
226.89915	88	
227.10200	168	
227.15977	148	
228.11947	94	
228.89548	106	
229.95367	1070	1+
230.88987	2230	1+
231.11784	212	
231.95132	696	1+
233.13935	92	
233.89761	144	
234.09360	182	
234.11662	164	
235.05942	98	
235.07932	530	1+
235.11738	206	
235.39283	108	
237.05352	90	
237.92572	98	
238.08689	96	
238.83483	242	1+
242.64259	102	
243.13700	110	
243.15025	292	1+
244.07502	132	
244.12871	244	
244.88404	100	
245.05854	88	
245.13066	162	
246.12601	92	
246.16200	624	1+
246.66001	168	
246.90146	132	
246.97767	256	
247.09645	98	
247.96558	446	1+
248.16860	86	
248.90165	780	1+
249.13302	236	
249.82817	376	1+
250.11846	86	
251.14871	320	1+
251.49330	94	
251.82992	250	1+
251.90774	98	
252.11008	150	
252.17236	120	
252.65731	98	
252.97238	1004	1+
253.07822	220	1+
253.12778	90	
253.90412	332	
254.09974	84	
254.91816	122	
254.96677	306	
255.07292	160	
255.10814	264	1+
255.90262	118	
256.85176	168	
256.86656	86	
256.96240	270	1+
258.66912	98	
258.85111	188	
258.90005	126	
259.14876	106	
259.17002	140	
259.85556	94	
259.95836	102	
260.15306	450	1+
260.65774	88	
260.93932	90	
262.08733	286	1+
262.53647	88	
264.17269	84	
266.11583	186	1+
267.85078	140	
268.06647	86	
268.17311	404	1+
268.84085	706	1+
269.11017	246	1+
271.64094	112	
271.91584	202	
272.07104	212	
272.13557	322	1+
272.16401	142	
272.85496	92	
272.91521	138	
273.16551	132	
273.18490	94	
274.15338	372	1+
276.85661	166	
277.03626	92	
277.64589	126	
277.83795	112	
277.90165	86	
278.16146	156	
278.83944	184	
280.88456	168	1+
281.67845	174	
283.14069	266	1+
283.78589	150	
284.95896	86	
285.20015	326	1+
285.85195	196	
286.66034	116	
286.67781	152	
286.84869	114	
287.52828	84	
287.65145	94	
287.83752	88	
287.85410	148	
288.85919	106	
289.87917	148	
289.93240	90	
291.18136	236	
291.80803	110	
292.16508	266	1+
292.43304	140	
293.10766	158	
293.85271	154	
294.17680	284	
294.67090	98	
294.86560	100	
295.17907	182	
296.14501	124	
296.94712	92	
298.42136	84	
298.87127	84	
299.06084	88	
299.42773	86	
300.13355	86	
301.78345	118	
301.83253	142	
302.14390	174	
303.68920	170	
308.12798	170	1+
308.16643	316	1+
308.66610	322	
308.93392	100	
309.17084	212	1+
309.51492	86	
309.87505	240	1+
312.16157	190	1+
312.22775	86	
312.37053	84	
312.67247	84	
314.39253	98	
316.14118	118	
317.17848	200	
317.68068	198	
319.17362	140	
319.50747	108	
320.16116	462	1+
322.17594	262	1+
322.66348	90	
324.10406	176	
324.12983	190	1+
325.92970	112	
327.28246	100	
327.79800	86	
330.19010	134	
331.15134	150	
331.22833	106	
337.18796	508	1+
338.16759	326	
338.80235	86	
339.19135	186	
339.20060	120	
340.14627	88	
341.12570	140	
END IONS

###FS:    #m/z: 322.93092 #charge 1+
###MS: 66
###MSMS: 67
BEGIN IONS
TITLE=Cmpd 49, +MS2(322.9309), 28.0-35.0eV, 1.4min #67
RTINSECONDS=85.581
SCANS=66-67
PEPMASS=322.93092	1527912
CHARGE=1+
181.87777	86	
185.10309	96	
192.89172	146	
195.04126	118	
197.09937	90	
199.10881	154	
199.96600	88	
201.04417	158	
207.13212	164	
208.55790	88	
209.09408	82	
209.12629	262	
212.86898	100	
213.86125	88	
213.89389	86	
218.12382	90	
221.12807	82	
221.61240	102	
221.94553	124	
222.95676	98	
223.79472	84	
224.13845	118	
224.95814	120	
225.14687	202	1+
225.94177	102	
226.11399	134	
227.08214	84	
227.10302	234	1+
227.93181	210	
228.08985	90	
228.36017	130	
228.89967	106	
228.93678	202	
228.95929	96	
229.09776	132	
229.11454	82	
229.62956	86	
230.89124	100	
230.90573	318	1+
231.12244	542	1+
234.42897	114	
234.64898	90	
234.69070	102	
235.15715	154	
238.94205	266	1+
239.15667	84	
239.79040	184	
240.80574	90	
240.94100	1418	
241.45985	98	
241.94019	8348	1+
242.14733	116	
242.94246	5834	1+
243.14668	152	
243.35639	102	
243.82041	150	
244.07383	250	1+
244.12762	136	
244.82384	90	
244.93954	1232	1+
245.83059	86	
246.12201	126	
246.66105	186	
246.97508	502	1+
248.13524	92	
248.84870	122	
248.93746	94	
250.12779	94	
250.16440	94	
250.79100	82	
251.10042	156	
251.84739	88	
252.10448	192	
252.16577	110	
252.92401	88	
253.09130	176	
254.91051	100	
255.10862	786	1+
255.90375	86	
256.19277	92	
256.87121	82	
256.89516	118	
257.79827	146	
258.12738	166	
258.62738	94	
258.83861	192	
259.14518	114	
259.79981	128	
259.82962	506	1+
260.13436	192	
260.15790	182	
260.65985	102	
261.14589	94	
261.82929	612	1+
261.93795	82	
262.08478	84	
265.06265	138	
265.10183	118	
266.15270	84	
267.80170	94	
268.10472	82	
268.17462	446	1+
268.85603	104	
268.95859	144	
269.14025	128	1+
269.35043	98	
269.84044	88	
270.74509	86	
272.06815	104	
272.13329	616	1+
272.84720	138	
273.15070	294	1+
274.15104	214	1+
274.22125	92	
275.80836	110	
276.07545	252	1+
276.17028	164	
278.12080	92	
279.09099	852	1+
279.56241	92	
280.01785	98	
280.21135	88	
282.97655	84	
283.06942	152	
283.09376	246	1+
283.59228	82	
283.95444	102	
284.29278	538	1+
284.85921	156	
285.20236	314	1+
286.15981	116	
286.96890	98	
287.18342	82	
288.43698	102	
289.80612	108	
289.88298	102	
291.14494	160	
291.80665	100	
292.16653	508	1+
294.18115	224	
294.63656	96	
294.67152	204	
294.81491	132	
295.16927	174	
296.12803	182	
296.14046	168	
299.08527	138	
299.21774	92	
299.88276	124	
300.14885	82	
300.37819	92	
300.41239	90	
301.17677	244	1+
302.14625	136	
303.38018	84	
303.87221	100	
304.17922	114	
305.62995	88	
306.03544	98	
306.09125	98	
307.79843	296	1+
307.89128	242	1+
309.96876	88	
310.16832	428	1+
310.81242	88	
310.97266	92	
311.16983	302	1+
311.88479	100	
312.80520	152	
315.85280	86	
316.02957	86	
317.25959	82	
318.15396	92	
318.19197	110	
319.17401	122	
320.15846	652	1+
320.19653	194	1+
322.89232	402	1+
324.81694	84	
325.90221	212	
326.17603	110	
326.90271	82	
END IONS

###FS:    #m/z: 363.95759 #charge 1+
###MS: 66
###MSMS: 68
BEGIN IONS
TITLE=Cmpd 50, +MS2(363.9576), 28.0-35.0eV, 1.5min #68
RTINSECONDS=86.3535
SCANS=66,68
PEPMASS=363.95759	211938
CHARGE=1+
189.86565	170	1+
191.85693	522	1+
201.12373	216	
204.93849	94	
207.87319	410	1+
209.13998	96	
209.94563	508	1+
210.88558	244	
212.87862	1332	1+
216.44951	94	
217.07861	102	
222.95440	338	
223.96089	174	
224.11163	110	
224.83366	98	
224.94966	1112	1+
226.94762	2942	1+
227.08712	94	
228.89345	590	1+
228.94314	2336	1+
230.82945	126	
230.89016	2684	1+
232.88524	412	
234.10119	146	
234.14248	708	1+
234.88640	136	
235.07815	208	
235.11795	736	1+
236.05050	90	
236.08224	116	
236.14032	164	
237.05849	100	
239.16430	94	
240.82398	218	1+
240.94323	486	
240.96058	346	
241.89160	148	
241.94352	964	1+
242.82110	106	
242.94150	716	1+
242.96268	342	
243.81929	358	1+
244.12706	254	1+
244.83648	120	
244.95710	1508	1+
245.07666	488	1+
245.93965	142	
246.67780	98	
246.81306	128	
246.90453	114	
246.95244	1716	1+
248.80375	550	1+
248.90142	1012	1+
249.05155	172	
249.13359	220	
250.84010	142	
250.89467	258	
251.12033	122	
251.13662	224	1+
251.64169	104	
251.79090	196	1+
252.07727	92	
252.10668	608	
252.16613	102	
252.89136	218	
253.69288	94	
253.84325	140	
254.14040	156	
258.10057	98	
258.83583	160	
260.82979	706	1+
260.96960	348	1+
261.09256	182	1+
261.15520	296	
261.58420	120	
261.83191	504	1+
261.85538	166	
263.14765	90	
263.83123	128	
264.81995	140	
264.97477	90	
265.02884	88	
265.79038	124	
266.08679	140	
266.81459	648	1+
267.05831	128	
267.97251	228	
268.96151	218	
269.11505	100	
269.96991	338	
270.80575	94	
271.91692	222	
272.18001	92	
272.95406	90	
275.82178	92	
276.12983	94	
276.85674	128	
277.81087	112	
277.82963	100	
277.85543	148	
278.79748	462	1+
278.84829	166	
279.85452	90	
280.10268	172	
280.79322	726	
281.03480	114	
281.79617	366	
282.12295	144	
282.78926	506	1+
283.08024	108	
283.85187	374	1+
283.96105	204	1+
284.07646	90	
284.12599	90	
284.82715	238	
285.79581	106	
285.82517	196	
285.84438	418	1+
286.81073	136	
286.83273	136	
287.12894	88	
287.88477	88	
288.13055	238	
290.86568	100	
290.91980	104	
292.43394	172	
293.11602	112	
293.15873	148	
294.14155	302	1+
294.67259	112	
294.87000	110	
296.80721	376	
297.80797	240	
298.12939	200	1+
298.80557	1548	1+
299.87324	108	
300.80228	376	
301.11204	162	
301.79991	264	1+
301.86373	476	1+
302.07453	100	
303.19182	92	
303.39500	90	
303.80983	146	
303.85743	812	1+
305.13286	328	
306.11963	142	
307.88179	112	
310.17758	118	
310.87973	134	
315.16693	120	
316.03269	130	
316.14828	146	
316.81487	536	1+
318.82926	120	
318.93420	90	
320.14232	94	
321.13769	280	1+
321.82090	170	
321.86550	208	
322.62976	104	
322.82047	108	
322.90897	102	
324.89443	88	
326.16269	112	
326.87258	146	
327.16474	150	
328.17673	366	
328.21288	176	1+
329.87083	106	
331.14152	134	
331.87013	92	
336.94909	306	
339.84068	128	
340.16048	276	1+
340.67184	104	
341.16802	176	1+
342.76913	100	
343.91177	88	
344.14596	120	
345.17210	268	1+
345.20030	334	1+
345.90902	100	
347.20757	126	
347.22997	352	1+
347.67430	94	
349.12431	260	
349.16228	290	1+
350.10717	536	1+
350.12437	116	
353.44698	90	
357.21414	112	
358.15596	128	
358.91613	98	
359.14989	170	
359.63071	90	
360.09655	118	
362.20242	508	1+
365.21663	144	
366.18240	114	
366.19627	272	1+
367.13287	1276	1+
367.18303	112	
367.78721	166	1+
END IONS

###FS:    #m/z: 359.96248 #charge 1+
###MS: 66
###MSMS: 69
BEGIN IONS
TITLE=Cmpd 51, +MS2(359.9625), 28.0-35.0eV, 1.5min #69
RTINSECONDS=87.1255
SCANS=66,69
PEPMASS=359.96248	69566
CHARGE=1+
83.24620	98	
87.83870	130	
202.08241	130	
209.94282	146	
211.15479	454	1+
212.13551	130	
216.06244	224	1+
222.95200	452	1+
223.88110	128	
224.95129	548	1+
226.15628	114	
226.94780	1420	1+
227.58737	102	
227.88680	124	
228.94296	1806	1+
232.94510	122	
233.09401	142	
234.09612	110	
234.14359	434	1+
234.84096	96	
234.88448	108	
235.11720	288	1+
235.82347	120	
235.98770	96	
237.08818	118	
238.13347	100	
239.14922	928	
240.10054	120	
240.13334	368	
240.82769	112	
240.94060	382	
240.96591	112	
241.08064	102	
241.11378	144	
241.78733	156	
241.93949	168	
241.96997	114	
242.95845	528	
243.07600	130	
243.14206	114	
243.95518	1440	1+
244.05804	96	
244.07696	94	
244.95727	1182	1+
245.07549	244	
246.95415	964	1+
248.80013	380	1+
249.13415	422	
249.91663	126	
250.11478	176	
250.94899	300	
251.12334	200	
252.07626	96	
252.10916	486	
252.14033	252	1+
252.17443	126	
253.52644	100	
254.11862	198	
256.07542	102	
256.17434	194	
257.08895	150	
257.15900	556	
258.07448	182	
258.14399	1832	1+
258.97482	110	
259.97173	154	
260.83246	116	
260.96959	342	
261.08935	138	
261.16979	134	
262.07158	146	
262.11642	172	1+
262.95037	134	
264.09701	138	
264.84803	152	1+
264.96514	128	
265.61924	190	
265.81923	96	
265.97474	106	
266.81316	576	1+
267.11045	126	
267.97370	254	
268.06455	98	
268.13046	108	
268.78827	112	
268.95480	168	
271.07043	94	
271.85919	98	
272.19137	140	
272.79572	146	
273.08718	134	
274.11583	150	
275.09957	596	1+
275.17042	126	
276.81067	146	
276.85607	176	
277.12881	306	1+
278.79826	182	
278.84929	144	
279.78978	982	1+
279.86599	124	
280.10190	174	
280.79166	828	1+
280.83469	194	
281.98963	192	1+
282.10691	134	
282.16085	222	1+
282.79447	138	
283.04886	110	
283.06910	398	
284.06748	182	
284.13600	364	
284.82408	370	1+
285.08721	240	1+
285.15059	150	
286.14195	108	
288.10835	198	
288.12738	162	
288.85706	214	1+
292.12837	550	1+
293.80149	138	
294.64727	110	
294.93403	104	
295.92981	132	
296.12352	182	1+
296.15879	230	1+
296.64656	290	
296.80737	322	1+
297.80614	98	
298.13313	506	1+
298.80488	940	1+
298.85898	104	
299.87341	92	
300.64440	166	
300.80883	150	
301.08173	634	1+
301.43872	96	
301.80283	142	1+
302.10901	298	1+
302.13080	92	
304.16654	216	1+
306.88832	298	1+
309.12733	160	
309.15778	208	
309.65341	170	
311.18165	142	
311.88419	132	
314.56632	102	
315.96612	100	
316.23676	100	
316.39862	102	
316.81622	290	
317.81591	276	1+
318.92407	176	1+
320.15493	230	1+
320.82047	388	1+
321.13294	250	1+
321.25916	114	
324.14329	98	
324.90073	134	
325.14933	180	
326.16248	762	1+
326.42582	102	
327.19308	116	
329.18413	98	
331.20176	104	
332.17276	146	
332.83359	130	
333.12250	176	
336.18802	248	1+
337.11752	1080	1+
337.94981	136	
339.55552	98	
340.19844	194	1+
341.14315	112	
341.16841	114	
343.18372	186	
344.10848	200	1+
344.18590	182	
345.19812	166	
345.21842	132	
346.20058	120	
349.05382	100	
349.12256	280	
349.15719	302	
350.11159	128	
350.14785	132	
351.11206	158	
351.35651	98	
353.88586	94	
355.16087	132	
357.18778	378	1+
357.22308	766	1+
359.87067	126	
359.96787	110	
360.09205	254	
361.09800	116	
361.13673	102	
364.16787	262	1+
365.19290	148	
END IONS

###FS:    #m/z: 322.93089 #charge 1+
###MS: 70
###MSMS: 71
BEGIN IONS
TITLE=Cmpd 52, +MS2(322.9309), 28.0-35.0eV, 1.5min #71
RTINSECONDS=90.7995
SCANS=70-71
PEPMASS=322.93089	922624
CHARGE=1+
181.61148	114	
191.11302	126	
192.88682	118	
196.01800	80	
205.10178	88	
205.95279	338	
209.09360	100	
209.12710	370	1+
213.09341	102	
213.99233	104	
214.07160	94	
219.37871	102	
220.11944	150	1+
221.94553	176	
222.62058	114	
222.95314	144	
223.96068	430	
224.81010	84	
226.11323	102	
226.16705	92	
226.79389	82	
227.08196	88	
227.09847	112	
227.15408	144	
227.81909	90	
229.09676	104	
229.14244	90	
230.89109	88	
231.12232	452	1+
232.15603	86	
232.36385	84	
233.16534	120	
234.89182	84	
235.12024	80	
235.82428	154	
236.09748	102	
236.11922	144	
237.09165	136	
237.85366	98	
238.07762	262	1+
238.82731	118	
238.94202	108	
239.90481	140	
240.82355	94	
240.94102	1382	
240.96497	240	
241.64299	94	
241.94285	1168	
242.12465	86	
242.94196	3794	1+
243.17649	92	
243.81948	190	
244.12602	278	1+
244.81956	340	
244.94006	526	1+
246.08296	90	
246.12491	164	
246.16005	206	
246.66442	98	
246.97548	332	
247.38992	92	
248.16038	108	
249.95753	80	
250.95218	108	
251.09926	168	
251.15378	320	1+
252.10942	328	1+
253.09076	140	
254.01945	84	
254.08795	154	
255.10767	906	1+
256.13843	92	
257.13489	90	
258.01401	84	
260.13865	138	
260.16022	322	
260.84464	130	
261.65356	86	
261.83049	558	1+
262.09390	86	
262.15119	190	1+
262.89460	82	
262.97623	102	
264.95744	92	
265.13338	82	
266.16073	128	
267.62815	80	
268.12694	102	
268.17878	82	
268.97574	90	
270.07433	88	
270.14319	142	
270.28057	86	
270.83930	256	1+
270.92280	80	
272.06590	146	
272.13207	268	
272.62527	82	
272.90310	80	
272.99018	100	
273.79418	98	
274.15275	350	1+
274.80710	210	1+
274.97185	84	
276.14224	94	
276.17262	92	
277.13642	94	
278.07955	92	
278.10929	134	
278.12879	90	
278.80742	88	
279.09252	868	1+
279.13631	84	
279.90720	88	
280.01600	84	
280.83807	92	
281.11843	80	
281.89304	86	
282.08855	98	
282.68326	88	
282.86407	182	1+
283.09871	80	
283.79177	140	
283.99180	176	1+
284.29038	126	
285.16428	84	
285.20642	366	
285.67209	90	
286.16018	104	
286.17658	82	
286.79834	206	1+
286.81592	82	
288.12763	112	
289.15796	216	
290.08249	150	
291.13756	106	
291.17887	184	1+
292.16336	202	
294.17903	436	1+
294.66791	146	
296.12151	200	1+
296.13705	226	1+
297.06571	80	
297.45087	80	
300.16341	82	
300.78321	106	
301.86220	80	
303.13617	112	
303.86651	140	
307.88527	260	1+
307.93756	82	
308.15781	84	
309.15513	132	
309.88620	86	
310.18175	84	
310.85778	82	
311.16636	96	
311.88776	82	
312.14310	80	
312.80456	84	
313.45227	80	
313.65930	86	
314.80182	92	
317.66867	106	
319.17282	160	
320.15686	496	1+
320.18075	102	
320.19814	98	
323.08880	80	
323.16049	116	
323.38513	108	
324.40316	80	
325.17146	142	
325.90397	96	
328.14234	124	
END IONS

###FS:    #m/z: 363.95742 #charge 1+
###MS: 70
###MSMS: 72
BEGIN IONS
TITLE=Cmpd 53, +MS2(363.9574), 28.0-35.0eV, 1.6min #72
RTINSECONDS=91.572
SCANS=70,72
PEPMASS=363.95742	133176
CHARGE=1+
181.39958	118	
189.86403	360	1+
191.85691	144	
201.11816	132	
207.09384	84	
207.12453	138	
207.87524	112	
209.94297	440	1+
210.88478	308	
212.88060	910	1+
220.03763	90	
222.95057	128	
223.95304	214	
224.94802	904	1+
225.88363	100	
226.12112	88	
226.13764	96	
226.94915	1860	1+
227.06736	250	1+
227.93595	110	
228.84498	122	
228.89520	442	
228.92296	98	
228.94242	1922	1+
229.11317	188	1+
230.62065	88	
230.88771	2448	1+
231.43979	106	
232.05518	86	
234.05882	98	
234.09503	194	
234.11337	96	
234.14077	594	1+
235.11841	372	
236.11837	246	
239.14855	122	
240.83083	92	
240.94047	894	1+
240.96258	314	
241.96319	172	
242.81891	160	
242.94460	618	
243.00982	98	
243.82290	170	1+
244.07209	540	1+
244.95835	956	1+
245.61256	84	
245.94226	200	
246.16084	170	
246.90690	156	
246.95234	850	1+
246.97445	184	1+
247.06160	90	
247.99282	100	
248.16691	94	
248.80432	456	1+
248.89974	686	1+
248.93586	92	
250.80066	260	1+
250.95316	114	
251.81672	84	
251.94837	154	
252.07779	192	1+
252.10762	596	1+
252.13863	100	
252.80579	106	
252.95190	104	
253.83423	184	1+
254.90964	104	
255.15029	98	
255.91941	122	
256.51688	94	
256.90271	92	
258.83596	142	
258.84308	90	
258.97390	112	
260.83323	240	
260.97119	258	1+
261.20320	118	
261.43533	90	
261.83013	676	1+
262.08600	122	
264.98727	92	
265.05944	144	
266.04367	84	
266.79332	88	
266.81381	1152	1+
267.05916	92	
267.07319	104	
267.78447	122	
267.97898	182	
269.80319	136	
269.83759	266	1+
269.96481	388	1+
270.09651	216	1+
270.90940	332	1+
271.91297	280	1+
272.12412	84	
273.85163	96	
275.15623	142	
276.85422	278	1+
277.14518	112	
278.80033	146	
279.80704	180	
280.10250	126	
280.13704	82	
280.78909	850	1+
282.82186	88	
283.79189	186	
283.81662	84	
283.85035	190	
284.82620	192	
284.85222	140	
285.84740	204	
286.80745	244	1+
288.13003	180	
288.62885	234	
288.64968	90	
291.13976	282	1+
292.14065	162	1+
292.93266	84	
293.84204	166	
294.14413	324	1+
294.86731	108	
295.17599	116	
296.64030	230	
296.65915	96	
296.80934	254	
297.81129	314	
298.80449	1356	1+
300.14005	100	
300.80216	536	1+
300.96246	122	
301.85926	96	
302.80686	190	1+
302.85555	706	1+
302.88041	124	
303.85584	482	1+
305.13841	204	
306.43488	100	
308.82149	112	
309.01382	102	
313.82212	92	
313.92871	90	
314.07227	88	
314.09173	88	
314.12861	132	
314.16373	92	
315.52987	100	
315.81085	414	1+
316.81463	282	1+
317.86352	106	
318.10481	102	
318.20586	106	
318.80552	118	
318.83805	160	1+
319.87761	142	1+
320.05193	220	1+
321.81618	258	1+
321.86729	142	
322.16948	88	
323.81531	122	
324.87767	120	
326.87035	122	
327.87645	118	
328.17385	210	
328.26744	86	
329.21723	150	
329.89795	88	
330.87898	132	
331.04836	120	1+
331.15745	184	
331.17516	112	
332.09973	94	
332.53694	86	
334.64736	96	
334.90341	106	
336.94071	260	
339.83053	200	
340.15131	184	
341.14592	108	
341.26122	190	
341.70851	84	
343.05793	104	
343.90957	132	
345.20240	372	1+
346.28849	106	
347.23115	126	
349.12457	372	
349.15977	492	1+
350.11533	102	
352.87920	112	
355.97504	88	
358.15906	144	
358.21521	106	
360.09058	142	
361.84160	84	
362.19540	84	
363.21387	212	1+
363.56086	84	
367.13324	660	1+
369.18953	98	
END IONS

###FS:    #m/z: 359.96222 #charge 1+
###MS: 70
###MSMS: 73
BEGIN IONS
TITLE=Cmpd 54, +MS2(359.9622), 28.0-35.0eV, 1.6min #73
RTINSECONDS=92.344
SCANS=70,73
PEPMASS=359.96222	58784
CHARGE=1+
189.06976	112	
196.11448	98	
198.04887	138	
201.12598	96	
206.94983	130	
209.76190	96	
209.94357	334	
210.12298	90	
222.95250	584	1+
223.88818	160	
224.94880	470	
225.96589	122	
226.89422	106	
226.94652	966	1+
227.08294	150	
227.96538	104	
228.94277	1094	1+
229.11872	180	
230.61509	114	
230.62771	94	
230.89186	138	
231.94146	194	1+
233.09289	262	1+
234.12350	104	
234.14110	254	1+
235.11700	234	
237.12343	224	1+
237.58305	104	
239.14875	830	1+
240.12740	500	1+
240.38675	92	
240.93912	312	1+
240.96297	548	1+
241.08978	118	
241.11591	228	
241.14621	98	
241.90497	256	1+
242.95906	396	1+
243.08643	98	
244.05607	112	
244.12416	116	
244.86123	122	
244.95955	306	
245.07247	114	
245.13013	124	
246.95346	732	1+
246.97552	238	
247.09809	136	
248.80118	360	1+
249.13424	312	
249.87208	106	
250.11836	228	
250.94388	166	
252.11031	234	
252.16629	208	
252.62988	106	
252.87664	146	
252.95433	158	
253.60656	104	
254.16133	92	
255.07088	94	
256.08050	100	
256.18343	126	
257.15919	914	
257.84734	92	
258.07214	444	1+
258.14538	1158	1+
258.53455	98	
258.83477	272	
258.97960	132	
260.96753	386	1+
261.05620	100	
261.08317	144	
261.13745	120	
261.98869	150	
262.08908	130	
262.12174	242	1+
262.15192	132	
262.96544	96	
263.98331	100	
264.81852	158	
265.09569	198	
265.15127	112	
265.96750	92	
266.15971	218	
266.81434	774	1+
267.14045	174	
267.97010	296	1+
268.12886	112	
268.17908	110	
268.84509	146	
269.13080	190	
270.12505	96	
270.19074	118	
271.85105	138	
273.08547	176	
273.67052	96	
274.11797	300	
275.10137	280	
275.16900	124	
276.09899	358	1+
276.14039	156	1+
276.81131	102	
276.85177	106	
277.09132	100	
277.12608	116	
277.86062	96	
278.12023	192	1+
278.79648	486	1+
278.84691	150	
280.09368	98	
280.13208	198	1+
280.79241	904	1+
280.87077	122	
281.99098	142	
282.12469	104	
283.07114	342	1+
283.11468	92	
283.98713	114	
284.13689	314	1+
284.82872	140	
285.07634	92	
285.82572	192	
287.13622	124	
287.64079	94	
288.13222	440	1+
291.16731	104	
292.12594	242	
292.43361	126	
292.79217	124	
293.12431	156	
294.81749	142	
295.81398	120	
296.07802	94	
296.80683	300	
297.80869	178	
297.82148	148	
298.80473	1644	1+
299.13683	702	
299.65537	108	
300.80818	200	
301.08157	554	1+
302.14775	112	
303.94955	120	
304.45673	98	
304.94125	92	
309.12578	454	1+
309.79663	92	
309.84753	132	
310.15072	112	
310.19933	132	
314.21748	122	
314.81812	144	
315.82004	98	
316.81457	460	1+
318.11093	108	
318.93489	192	1+
322.15437	184	1+
323.19123	142	
325.14139	208	
326.13084	90	
326.16047	848	1+
327.10040	94	
329.14434	114	
331.05875	102	
333.12048	142	
336.94671	210	
337.11615	680	1+
337.19172	92	
338.61969	92	
340.19403	168	
340.25514	106	
341.17087	114	
343.19060	758	1+
344.15988	106	
345.75521	134	
347.23221	102	
348.85226	120	
349.12198	308	
349.15966	150	
350.11063	354	1+
353.19573	96	
357.19568	144	
357.22084	386	1+
358.17948	210	1+
358.34195	90	
359.15595	106	
360.09310	268	
361.13877	100	
362.20175	174	
363.20880	150	
364.21029	96	
END IONS

###FS:    #m/z: 340.94135 #charge 1+
###MS: 74
###MSMS: 75
BEGIN IONS
TITLE=Cmpd 55, +MS2(340.9413), 28.0-35.0eV, 1.6min #75
RTINSECONDS=96.055
SCANS=74-75
PEPMASS=340.94135	241800
CHARGE=1+
184.86429	92	
192.92453	134	
197.96392	80	
198.05041	86	
204.12194	86	
206.12263	182	1+
206.51467	82	
207.12153	190	1+
208.88602	124	
208.96002	102	
209.08921	86	
211.14967	140	
212.88070	262	
213.88135	228	
213.93974	184	
214.89802	120	
215.88748	274	
216.88612	164	
217.08121	220	
219.91391	102	
223.96153	218	
225.53228	88	
225.55989	88	
226.12212	128	
228.18213	148	
228.94630	108	
229.16470	92	
230.88704	440	1+
230.94329	106	
231.12215	290	1+
231.15558	130	
231.94853	168	
232.88759	136	
232.94826	86	
233.89743	168	
234.06081	80	
235.03660	92	
235.08030	84	
235.11869	148	
235.89413	94	
236.13497	128	1+
236.98564	86	
239.90539	136	
240.84391	282	1+
242.82976	352	1+
243.83230	292	1+
245.12771	82	
245.90297	100	
246.16245	442	
246.38844	82	
246.98079	180	
248.89904	316	1+
249.01484	94	
249.98322	112	
251.07879	116	
251.10212	210	1+
251.17431	88	
253.90420	214	
254.90470	164	
256.92714	128	
257.13307	92	
257.92630	116	
257.96862	80	
258.00206	84	
258.84629	262	
259.04053	114	
259.08212	80	
259.10103	114	
259.16703	262	
259.64340	96	
259.67127	158	
259.85278	252	
259.87912	96	
259.95918	318	1+
260.15648	88	
260.83539	458	1+
260.89954	92	
261.01696	124	
261.15925	112	
261.83927	316	1+
261.85196	208	
262.14123	84	
263.66176	100	
264.86531	94	
264.93344	98	
265.15545	100	
266.84149	84	
267.14024	126	
268.17919	158	
269.85032	194	1+
270.82840	174	
270.88316	174	
273.17815	104	
273.89370	84	
275.11856	80	
275.86458	194	
276.15064	222	1+
276.85322	240	
277.13306	88	
277.86168	362	
277.96485	132	
278.84625	1158	1+
279.03154	96	
279.06333	98	
281.99814	86	
283.44342	82	
285.08523	80	
285.17020	96	
285.20244	300	
286.16028	110	
286.17894	94	
287.07058	84	
289.13193	88	
289.17106	106	
289.78304	216	
292.10854	100	
292.81845	94	
294.18197	136	
294.86230	170	
295.16164	138	
295.86175	110	
296.97648	92	
298.83334	118	
299.03263	92	
299.77753	210	1+
299.87002	292	
300.15494	92	
301.63926	94	
302.05966	86	
302.86703	212	
304.17835	102	
306.12204	80	
307.67721	92	
308.16694	194	1+
308.18115	88	
308.66839	130	
309.05288	80	
309.13555	124	
309.67469	80	
311.21760	88	
312.14076	88	
312.66957	130	
314.14398	80	
316.18919	80	
317.65996	82	
317.68283	154	
318.94618	88	
320.01049	86	
320.03248	80	
321.18158	118	
321.67660	156	
324.18796	138	
326.15864	324	
326.17507	194	
326.19488	80	
328.19264	228	
330.66117	100	
330.69240	92	
331.22611	80	
334.14220	80	
336.16350	80	
337.21059	208	
339.19565	90	
339.69104	100	
341.68587	102	
342.51231	86	
342.89030	102	
344.30533	86	
END IONS

###FS:    #m/z: 363.95726 #charge 1+
###MS: 74
###MSMS: 76
BEGIN IONS
TITLE=Cmpd 56, +MS2(363.9573), 28.0-35.0eV, 1.6min #76
RTINSECONDS=96.827
SCANS=74,76
PEPMASS=363.95726	89490
CHARGE=1+
189.86546	118	
191.85731	246	1+
205.95651	84	
208.14485	86	
208.88421	98	
209.87112	136	
209.94479	282	
212.87840	954	1+
216.09576	108	
216.13185	94	
219.93009	84	
222.95288	214	
223.94995	124	
224.94926	856	1+
225.88478	156	
225.97145	102	
226.11843	184	1+
226.94688	1766	1+
226.97480	144	
227.06895	94	
227.70402	86	
227.93314	194	
228.89424	134	
228.94231	2558	1+
229.11526	146	
230.59825	86	
230.61704	88	
230.89053	1696	1+
231.12522	166	
232.88295	240	
233.58189	100	
234.14341	370	
234.79950	90	
235.08160	222	
235.11945	714	1+
240.07583	104	
240.82243	124	
240.83489	98	
240.93924	176	
240.96105	626	1+
241.94195	208	
242.94258	828	1+
242.96192	270	
243.83470	84	
244.13077	166	
244.82446	344	1+
244.95753	628	
245.07235	220	
245.12589	100	
245.83115	278	1+
245.94345	178	
246.16828	126	
246.95197	1200	1+
247.80724	136	
248.80416	440	
248.90061	794	1+
249.07296	90	
249.12872	184	1+
249.80522	208	
250.46430	94	
250.57143	94	
250.80350	126	
250.94380	108	
252.10839	198	
252.80269	162	
252.90104	358	1+
253.13875	128	
253.94509	86	
254.11023	90	
254.95189	114	
256.40865	100	
257.89003	88	
258.84413	676	1+
258.97298	160	
260.65020	86	
260.97116	180	
261.82918	436	1+
262.83128	294	1+
265.14302	102	
265.81130	880	1+
266.16093	96	
266.81157	628	1+
266.85568	90	
266.97559	96	
267.97160	150	
268.56725	104	
268.84172	110	
269.81865	194	1+
269.84423	132	
269.97091	458	1+
270.10277	96	
270.80620	160	
271.91396	162	
276.85614	132	
277.86252	152	
278.85112	136	
279.09970	134	
279.62764	110	
279.79128	804	1+
280.10287	228	1+
280.83250	96	
281.08554	106	
282.12829	84	
282.37575	94	
282.79305	402	1+
283.43022	152	1+
284.13657	92	
284.79880	122	
284.82596	268	
284.84833	122	
285.17559	124	
286.82067	116	
287.13331	344	1+
287.45355	98	
288.10863	152	
288.13633	286	1+
288.63654	170	
289.10892	116	
292.13077	134	
292.86461	132	
294.14161	140	
294.81385	122	
296.09033	138	
296.63745	256	
296.80834	366	
296.85396	88	
297.80856	222	
298.15851	86	
298.80306	1880	1+
299.42363	90	
299.86690	166	
301.80473	222	
301.86456	148	
301.92545	92	
302.80452	150	
302.85447	592	1+
303.11539	134	
303.85821	600	1+
304.11768	108	
304.80781	132	
305.84373	116	
307.13025	92	
307.88201	122	
309.13368	124	
309.20147	92	
309.65049	92	
310.87720	102	
315.59750	90	
315.83950	84	
315.91165	90	
316.81274	728	1+
317.06270	96	
317.81670	422	1+
317.93276	350	1+
318.18025	102	
319.21952	136	
319.86989	90	
320.74780	102	
321.81769	168	
322.09619	84	
324.40790	100	
324.46958	118	
326.87854	148	
327.15835	148	
328.17948	98	
328.20074	130	
330.19446	92	
335.21166	164	1+
336.94735	162	
337.18490	116	
339.19144	276	1+
340.16771	210	
340.19478	198	1+
343.23739	88	
343.91267	138	
345.17917	296	1+
345.20470	338	
347.08169	84	
347.22867	408	1+
348.66424	96	
349.12667	264	
349.15831	474	1+
349.41425	84	
350.11158	268	1+
354.71146	214	1+
357.22030	130	
358.22478	136	
359.09444	198	1+
361.17861	112	
363.20270	84	
365.90801	92	
366.18316	96	
367.13674	798	1+
369.21108	84	
369.40902	84	
END IONS

###FS:    #m/z: 336.94664 #charge 1+
###MS: 74
###MSMS: 77
BEGIN IONS
TITLE=Cmpd 57, +MS2(336.9466), 28.0-35.0eV, 1.7min #77
RTINSECONDS=97.5985
SCANS=74,77
PEPMASS=336.94664	66046
CHARGE=1+
128.55228	80	
193.17288	88	
197.63756	86	
199.09020	98	
205.95028	218	
207.15213	78	
208.10248	84	
208.98523	82	
209.12479	162	
210.88262	244	1+
211.94470	926	
212.88016	776	1+
213.94129	322	1+
214.90049	94	
215.88318	184	1+
223.96218	154	
224.10339	86	
224.98138	76	
226.11570	120	
226.15227	78	
226.39771	106	
226.98013	104	
227.10055	128	
228.85454	94	
228.89773	146	
229.95551	1008	1+
230.89023	1498	1+
231.03695	92	
231.12593	170	
232.09247	116	
232.82166	248	1+
232.88823	224	1+
232.94956	80	
233.15070	90	
233.84480	82	
233.91226	84	
235.08406	248	
236.14129	78	
237.64935	148	
239.90170	86	
240.65139	98	
240.83341	138	
241.00812	76	
241.53989	98	
241.84418	144	
242.11142	118	
242.84281	128	
243.14601	84	
244.45350	98	
245.08180	160	
246.13093	108	
246.16173	160	
246.40967	86	
246.90526	82	
247.97541	90	
248.12413	84	
248.18233	80	
248.89777	518	1+
249.13113	80	
250.83772	140	
250.95056	110	
251.15444	348	
251.65790	100	
252.10807	150	
252.65936	80	
252.97101	644	1+
252.99909	82	
253.46060	108	
253.90752	230	
253.96063	88	
254.96546	182	
255.10938	116	
255.95470	84	
256.09022	98	
256.65458	80	
258.13790	76	
258.68282	80	
258.84596	318	1+
258.95922	86	
259.13548	450	1+
259.95641	82	
260.13802	388	1+
260.15605	150	
260.65461	138	
260.85414	238	
261.08594	84	
261.84111	156	
262.63391	128	
264.16293	172	
264.91268	118	
265.01723	110	
266.01851	130	
266.50062	96	
266.86352	134	
268.17713	282	
268.20916	80	
268.83893	846	1+
270.97927	116	
271.94420	84	
272.62695	84	
272.85249	76	
273.05708	80	
273.12217	84	
273.14266	132	
273.85250	240	1+
274.15073	210	
274.66877	76	
276.85557	350	
277.65403	82	
277.83411	340	1+
277.86472	154	
278.83623	284	1+
278.85410	100	
280.08300	78	
281.03666	98	
282.80501	76	
282.85868	90	
285.37973	84	
285.85249	620	1+
287.96531	104	
288.12856	82	
288.62687	90	
288.85773	104	
289.12361	76	
289.15096	152	1+
290.07856	82	
290.88570	110	
291.85666	126	
292.10306	112	
292.44223	92	
293.10917	222	
293.64461	84	
293.86997	92	
294.17811	538	1+
294.67831	90	
294.82417	78	
294.86222	92	
295.19700	122	
295.67720	86	
296.12460	90	
298.00997	78	
299.86761	82	
301.15996	78	
301.68212	84	
302.14692	150	
302.86933	212	1+
303.17916	92	
306.03365	86	
308.00010	78	
308.13819	102	
308.67092	238	
308.87900	106	
309.18598	160	
312.88178	116	
313.17630	88	
317.67407	174	
319.13821	132	
319.17039	112	
320.15859	440	1+
321.69069	96	
321.87690	162	
321.95076	130	
324.89664	78	
326.17951	88	
328.42320	86	
329.16070	84	
329.87589	80	
329.89130	80	
330.87720	190	1+
335.18439	92	
336.70142	102	
337.18636	378	
338.17518	348	1+
341.12303	84	
341.19463	150	1+
END IONS

###FS:    #m/z: 340.94134 #charge 1+
###MS: 78
###MSMS: 79
BEGIN IONS
TITLE=Cmpd 58, +MS2(340.9413), 28.0-35.0eV, 1.7min #79
RTINSECONDS=101.274
SCANS=78-79
PEPMASS=340.94134	338818
CHARGE=1+
81.65638	90	
160.67551	114	
189.95572	108	
191.95127	84	
192.88822	120	
194.12803	88	
196.04732	92	
196.07988	88	
196.88491	132	
205.94717	180	
207.39079	80	
208.14124	88	
210.93670	170	
212.87729	128	
213.07362	82	
213.87774	80	
214.14941	84	
215.89311	144	
216.88164	140	
221.94694	82	
223.96237	138	
228.64256	94	
229.13506	80	
230.89253	200	
231.12385	278	
231.88744	184	
231.95258	170	
233.89937	114	
233.95057	206	
235.08755	82	
235.11533	436	1+
237.65338	196	
238.88591	126	
239.14793	112	
239.42815	78	
239.79433	138	
241.84478	186	
242.05336	82	
242.12803	270	1+
243.83236	304	
244.44381	86	
246.16453	210	
246.66700	148	
246.97596	316	
247.16205	80	
247.64508	126	
249.12898	92	
249.57104	98	
251.15283	186	
251.16831	102	
252.07872	116	
252.11225	120	
252.14816	254	1+
253.83581	298	1+
254.96979	138	
255.07067	92	
257.81046	88	
257.85500	158	
258.84618	406	
259.16635	102	
259.66939	84	
259.85141	224	
259.95659	182	
260.14506	164	
260.15565	308	1+
260.83370	284	
260.85440	152	
261.57423	80	
261.83455	198	
262.84947	108	
262.96643	84	
265.10194	212	1+
265.15901	102	
266.15052	84	
266.16283	98	
266.83744	396	1+
267.83890	322	1+
268.17687	414	1+
268.34605	94	
271.91306	136	
272.14484	108	
272.43857	84	
272.67177	92	
272.84295	110	
273.14261	92	
274.16404	78	
274.67863	114	
274.82544	98	
274.86074	108	
274.87774	148	
275.86431	80	
276.85765	876	1+
276.96673	80	
277.15082	86	
277.18537	80	
277.86211	614	1+
278.84341	204	
279.84791	126	
280.87016	226	1+
281.40070	88	
281.68059	94	
281.92794	102	
283.37914	86	
284.04105	80	
284.08074	106	
284.93392	84	
286.15595	102	
286.67342	98	
288.93150	80	
289.16149	96	
289.18435	94	
290.11825	96	
290.86063	232	1+
291.86369	154	1+
292.09603	148	
292.81497	112	
293.68467	96	
293.85133	78	
293.94233	136	
294.15214	78	
294.17633	192	
294.66971	214	
295.15960	80	
295.87946	82	
296.11823	94	
299.67834	100	
299.86907	114	
300.12961	104	
301.11091	144	
301.18968	104	
302.16960	92	
302.87013	138	
303.44667	90	
303.94259	92	
306.68295	92	
308.66762	154	
308.87373	80	
309.13834	162	
309.16525	90	
309.78065	88	
309.91443	82	
310.87747	78	
313.17539	138	
313.20012	82	
317.18047	190	1+
320.15807	82	
321.03034	92	
321.14954	86	
321.16560	96	
321.36728	98	
326.16381	176	
327.16378	116	
328.88834	116	
329.69575	84	
330.18785	264	
330.83254	96	
332.10972	80	
333.08167	82	
334.11523	78	
337.14745	158	
338.69786	116	
338.73015	92	
342.70537	88	
344.16938	80	
344.18550	130	
END IONS

###FS:    #m/z: 336.94636 #charge 1+
###MS: 78
###MSMS: 80
BEGIN IONS
TITLE=Cmpd 59, +MS2(336.9464), 28.0-35.0eV, 1.7min #80
RTINSECONDS=102.046
SCANS=78,80
PEPMASS=336.94636	61122
CHARGE=1+
182.86796	134	
183.87048	76	
196.88914	114	
201.10667	86	
203.04423	80	
205.95152	100	
209.13088	116	
211.94373	740	
212.87874	736	1+
213.93994	492	1+
214.89343	112	
215.88682	114	
218.05666	86	
220.64805	78	
221.89738	76	
224.96727	130	
227.09993	108	
227.11709	88	
228.85241	80	
228.89697	230	
229.64482	78	
229.95340	754	1+
230.81635	196	1+
230.89011	1426	1+
231.94971	692	1+
233.82910	104	
233.89757	80	
234.10223	208	
234.46282	84	
235.08105	558	1+
235.12170	76	
236.12241	82	
237.64759	92	
238.11898	150	
238.84168	118	
239.93762	82	
240.94490	90	
241.84362	260	1+
242.63849	100	
242.89109	80	
244.12429	194	
244.88929	80	
245.96861	84	
246.12818	158	1+
246.16889	174	
246.63712	82	
246.98499	78	
247.08127	92	
247.16593	178	
247.66012	88	
247.89042	76	
247.96534	292	
247.97749	162	
248.89874	684	1+
249.96244	136	
250.16239	144	
250.65696	94	
250.83126	114	
250.93916	78	
250.99027	134	
251.14863	126	
252.01761	146	
252.10357	144	
252.16570	138	
252.95349	336	
252.97275	806	1+
253.08992	134	
253.10633	80	
253.53622	86	
253.90840	172	
255.07368	178	
255.10643	196	
255.88209	76	
256.01757	94	
256.11770	80	
256.91048	78	
257.80291	92	
257.94892	82	
258.81837	78	
258.84610	82	
258.87549	94	
259.13942	88	
259.18261	94	
259.44175	80	
259.85418	152	
260.15598	416	1+
260.82210	88	
261.83247	152	
262.09220	88	
262.87483	76	
263.84361	90	
264.39812	80	
264.48588	94	
264.83739	80	
265.88940	114	
266.14983	80	
266.86136	146	
267.83825	890	1+
267.85279	92	
268.17717	184	
268.84166	780	1+
271.91453	236	1+
272.67613	84	
274.09122	78	
274.14702	200	1+
274.85487	390	1+
275.16318	84	
275.84441	116	
277.09770	86	
277.83840	134	
277.86972	140	
278.11033	88	
278.47093	84	
278.83500	236	
279.15972	80	
279.88230	78	
280.84462	98	
281.86115	96	
282.10757	80	
283.10042	92	
283.95215	98	
285.12256	92	
285.16601	94	
285.19940	188	1+
286.67360	88	
286.85146	548	1+
287.16340	168	1+
288.81246	84	
288.85304	212	1+
292.16456	80	
293.10971	250	
293.85108	128	
293.87188	140	
294.11633	100	
294.15422	78	
294.17964	448	1+
294.67017	88	
294.84353	78	
295.66197	88	
296.12169	130	
297.87205	88	
299.86678	138	
302.14869	406	1+
303.18543	108	
305.13150	104	
307.54149	80	
308.66449	280	1+
308.86196	288	1+
308.89264	102	
309.16700	104	
309.86481	258	1+
311.88461	84	
313.65485	86	
313.89391	82	
314.05933	78	
315.30080	90	
316.19099	86	
317.15703	92	
317.18186	88	
318.01702	78	
318.04518	84	
318.17551	146	
318.69394	102	
320.15828	674	
321.20433	136	
327.19123	84	
330.04729	104	
330.10043	108	
330.18705	132	
330.68341	132	
331.19044	78	
333.12854	104	
336.90644	96	
337.18640	448	
338.17060	256	1+
339.20461	134	
341.12960	82	
END IONS

###FS:    #m/z: 359.96236 #charge 1+
###MS: 78
###MSMS: 81
BEGIN IONS
TITLE=Cmpd 60, +MS2(359.9624), 28.0-35.0eV, 1.8min #81
RTINSECONDS=102.819
SCANS=78,81
PEPMASS=359.96236	42748
CHARGE=1+
180.94505	100	
183.04726	92	
184.08548	98	
196.14671	156	
198.05175	140	
199.06931	102	
209.94521	336	
211.15310	94	
216.85457	90	
222.12335	146	
222.94995	1228	1+
226.07337	158	1+
226.84151	92	
226.89730	116	
226.94761	1986	1+
227.88597	120	
228.94237	1400	1+
230.07729	284	1+
230.09698	136	
233.08923	212	
233.10739	96	
235.07055	92	
235.11749	298	1+
237.08727	194	
238.11333	92	
239.14737	588	
239.16989	100	
239.86358	166	
240.13284	184	
240.93970	232	
240.96104	580	1+
241.11772	470	1+
241.27191	100	
241.79001	92	
241.94323	340	
242.95901	312	1+
244.06549	186	1+
244.15425	184	1+
244.95762	592	1+
245.94089	280	
246.95217	768	
246.97789	114	
247.11401	152	
248.80514	362	1+
249.13187	322	1+
250.11357	176	
250.92700	90	
250.95002	312	
250.97368	162	
252.11258	142	
252.14520	160	
252.95365	286	
253.46003	102	
256.17720	102	
257.08887	298	1+
257.16034	1104	1+
258.07119	120	
258.14331	1900	1+
258.83404	200	
258.84861	204	
258.94165	92	
258.97274	126	
259.79550	94	
260.65263	102	
260.84284	92	
260.97173	156	
261.08388	156	
261.83685	108	
263.07445	238	1+
264.12812	160	
264.91984	110	1+
265.97450	134	
266.81581	760	1+
267.13824	90	
267.92390	110	
268.13459	264	1+
268.84144	288	1+
269.07335	100	
269.79223	90	
269.96805	252	
271.18550	96	
273.08378	106	
273.96901	118	
274.09093	284	
275.10182	138	
275.97462	96	
276.09853	196	
276.12893	196	1+
276.85420	142	
277.81471	118	
278.84990	106	
279.10193	120	
279.14440	176	
279.81668	138	
280.79194	1192	1+
281.59425	94	
281.80972	120	
281.85700	120	
282.01720	144	1+
282.11702	98	
282.14342	146	
283.07054	260	1+
283.15204	136	
283.18383	96	
283.98944	92	
284.13779	296	
284.82561	274	
285.08512	146	
285.77734	124	
285.96770	92	
288.13480	184	
291.09983	186	1+
291.40739	96	
291.79774	102	
292.12668	388	1+
292.43614	96	
293.14502	168	1+
293.80413	100	
295.39821	100	
296.80725	378	1+
297.95480	94	
298.13556	768	1+
298.80195	1036	1+
298.91703	136	
299.13817	694	1+
299.81554	102	
299.88911	94	
300.08293	120	
301.08334	384	
301.10491	288	1+
302.08522	168	
302.10693	222	1+
303.08989	150	
305.12840	142	
307.17124	104	
307.79924	110	
309.11953	500	
309.79440	190	
310.12838	262	
311.85990	108	
313.00053	98	
314.81705	92	
315.13744	98	
315.81264	698	1+
316.81401	516	1+
316.87381	148	
317.18305	92	
318.93944	92	
318.95716	92	
319.96001	90	
320.14116	128	
320.17537	104	
321.13382	90	
322.81958	120	
324.14335	120	
324.89208	106	
325.14696	142	
326.15986	508	1+
327.18746	156	
328.19969	122	
328.92515	90	
332.12513	166	
332.14311	152	
332.15910	120	
332.81240	100	
333.05459	122	
333.56781	106	
337.11761	1132	1+
339.12966	272	1+
340.19412	140	
340.94178	140	
343.18242	158	
343.20077	170	
344.14373	180	1+
344.20270	100	
345.17568	110	
345.20383	192	
345.26564	116	
346.20510	136	
347.22716	194	
349.12603	166	
349.16645	100	
350.11059	100	
352.88808	128	
354.25583	90	
355.18881	100	
357.18742	104	
357.22378	596	1+
361.11604	444	1+
362.32301	100	
364.18339	90	
365.10949	96	
365.21640	122	
END IONS

###FS:    #m/z: 322.93101 #charge 1+
###MS: 82
###MSMS: 83
BEGIN IONS
TITLE=Cmpd 61, +MS2(322.9310), 28.0-35.0eV, 1.8min #83
RTINSECONDS=106.482
SCANS=82-83
PEPMASS=322.93101	915664
CHARGE=1+
60.03570	130	
122.49264	90	
190.93868	84	
191.12013	82	
198.05041	110	
199.60537	84	
204.12335	80	
205.95013	100	
207.97202	110	
208.14108	150	
209.12634	248	
211.00125	80	
213.09871	78	
219.65332	146	
221.96183	82	
223.96428	158	
225.08090	74	
225.09358	72	
227.10415	126	
228.10589	70	
228.17111	80	
229.90139	74	
231.11962	308	1+
234.14531	76	
235.07753	164	
235.88079	80	
237.06514	116	
237.10461	70	
238.16470	90	
238.94169	210	
238.98769	80	
240.12814	74	
240.82040	204	1+
240.94061	728	
241.94477	592	
242.94267	2408	1+
243.78951	72	
243.82104	462	1+
244.10781	90	
244.12597	414	1+
244.85174	116	
244.94084	554	1+
245.44673	118	
246.15729	72	
246.82314	124	
246.97994	116	
247.11775	88	
247.15815	90	
248.85197	124	
250.12032	138	1+
250.16342	192	
250.83947	82	
250.94841	78	
251.10050	84	
251.14988	132	
252.25140	74	
252.83477	72	
253.16118	80	
253.80435	72	
253.83361	76	
253.85312	72	
253.91192	74	
255.10689	196	
255.92545	72	
256.10609	80	
256.83515	74	
256.90598	110	
256.93597	94	
257.13482	92	
258.45207	96	
258.83569	246	1+
259.14340	94	
259.17081	238	
260.13470	136	
260.83046	694	1+
261.03237	102	
261.16338	76	
263.07392	92	
264.85243	82	
264.97925	78	
265.06114	82	
265.65533	82	
266.86276	78	
266.94373	74	
267.94390	84	
268.14699	88	
268.84907	72	
269.17900	92	
272.07196	78	
272.13509	354	
272.15652	88	
272.84591	70	
272.87033	76	
273.12279	202	1+
273.15036	80	
273.79424	180	1+
274.24955	74	
274.40807	74	
275.15521	92	
275.78903	84	
275.80799	72	
276.10912	74	
277.66820	82	
278.10832	74	
278.13698	82	
278.84794	88	
278.95255	90	
279.09074	1012	1+
281.91807	72	
282.02375	192	1+
282.27657	246	
282.85681	76	
283.61098	72	
284.12823	72	
284.29393	306	
284.53203	74	
285.20213	172	
286.11069	74	
286.12910	76	
286.15382	78	
286.19976	92	
288.04517	86	
288.88550	100	
288.96072	72	
289.16013	132	
291.88152	126	
291.97444	72	
292.16300	130	
292.88366	70	
293.21737	102	
293.62802	80	
294.18306	182	
294.66609	84	
298.15263	78	
299.14759	124	
300.84450	72	
301.17894	76	
302.15098	300	
302.85943	80	
303.15031	132	
304.03695	82	
304.52116	78	
305.13653	78	
305.66633	74	
305.87133	114	
307.53283	84	
307.80446	90	
307.87449	78	
309.18873	74	
309.38299	88	
310.79929	78	
311.72621	72	
313.16546	116	
315.68676	84	
319.20260	104	
320.16055	284	
321.16286	182	
322.11407	72	
322.16786	156	
323.88495	120	
324.89306	116	
325.18654	78	
325.81368	128	
END IONS

###FS:    #m/z: 340.94154 #charge 1+
###MS: 82
###MSMS: 84
BEGIN IONS
TITLE=Cmpd 62, +MS2(340.9415), 28.0-35.0eV, 1.8min #84
RTINSECONDS=107.255
SCANS=82,84
PEPMASS=340.94154	356314
CHARGE=1+
180.60652	78	
190.93360	156	
192.93410	86	
207.08507	82	
212.88107	450	1+
213.94042	124	
217.86431	100	
217.88578	178	
223.88321	216	1+
223.93790	90	
226.11517	224	
228.17788	146	
228.94624	118	
229.16096	94	
230.63728	90	
230.88914	136	
231.11673	128	
231.88763	108	
231.95206	174	
231.98405	86	
232.89197	146	
233.89938	86	
234.13961	134	
235.12208	110	
235.52490	88	
237.89182	90	
238.65757	108	
238.94582	92	
239.85226	78	
240.83820	88	
240.96778	92	
241.16407	78	
241.84378	276	
242.84395	210	
243.83538	198	
243.93130	88	
244.12922	228	1+
244.83066	178	
246.16224	146	
246.66406	92	
246.97603	118	
247.10600	124	
248.89494	108	
249.12794	322	1+
249.94906	80	
249.99238	104	
250.15142	92	
251.64116	80	
251.90436	112	
251.95617	76	
252.10290	92	
252.15978	96	
254.16236	84	
254.91659	82	
255.10463	108	
255.19702	104	
256.85384	182	
256.89869	90	
257.81253	100	
257.83589	132	
257.84225	712	1+
257.95876	78	
258.84382	670	1+
259.12932	256	1+
259.67135	80	
259.91259	138	
260.15679	280	1+
260.83227	214	
264.91729	84	
265.15515	80	
265.55925	82	
266.15958	122	
268.17562	160	
268.83057	176	
268.84193	136	
268.86302	78	
268.95875	126	
269.17818	114	
270.83132	84	
271.43250	80	
271.84937	78	
272.15781	268	1+
272.85686	90	
273.66627	86	
274.38897	84	
274.86408	120	
275.85216	118	
276.81576	84	
276.85744	696	1+
277.00274	82	
278.11144	114	
278.42375	82	
278.84391	278	1+
278.97272	82	
279.91740	80	
280.57918	84	
280.84273	174	
284.13838	88	
285.20048	156	
286.15610	102	
286.66926	106	
287.22250	84	
287.86171	92	
288.84395	222	1+
292.11736	84	
292.44434	90	
292.92976	96	
294.17800	136	
294.65441	80	
294.68913	92	
294.86346	166	
294.87732	80	
295.20194	100	
295.87313	84	
296.86008	210	
297.08878	94	
297.14986	80	
297.88800	142	
297.97418	110	
298.30965	150	
301.67537	140	
301.96369	108	
302.41634	106	
304.21707	82	
304.83730	160	
304.88611	156	
305.44120	152	
307.86212	84	
308.67951	90	
308.88530	212	1+
309.15824	90	
309.17338	144	
310.25170	92	
312.94405	82	
314.96724	92	
316.87267	82	
317.17675	96	
319.39330	96	
321.16466	118	
323.88837	78	
324.89659	106	
324.95649	78	
326.14822	86	
326.16820	86	
326.23065	98	
326.62112	86	
327.16156	104	
327.65144	78	
328.23868	78	
329.76840	96	
330.19027	90	
331.82204	128	
332.10531	80	
334.66979	78	
335.03605	80	
337.18340	188	
337.24303	94	
337.90778	90	
339.71177	100	
342.28157	82	
342.90161	164	1+
344.09124	84	
344.18018	100	
344.31240	76	
END IONS

###FS:    #m/z: 336.94643 #charge 1+
###MS: 82
###MSMS: 85
BEGIN IONS
TITLE=Cmpd 63, +MS2(336.9464), 28.0-35.0eV, 1.8min #85
RTINSECONDS=108.035
SCANS=82,85
PEPMASS=336.94643	55714
CHARGE=1+
95.68856	78	
190.06234	84	
192.11804	78	
193.20534	84	
206.95593	78	
210.00915	80	
210.88355	170	
211.94582	350	
212.04598	78	
212.87921	598	1+
213.93879	258	
215.89420	90	
218.56638	80	
218.88712	130	
219.08772	76	
224.98097	80	
225.16165	100	
225.88243	192	1+
227.08224	98	
228.89407	206	
229.95496	524	1+
230.89070	1130	1+
231.95211	108	
232.11910	88	
232.88878	132	
233.08637	96	
233.95217	108	
234.15848	80	
235.08762	144	
235.12528	136	
235.89585	78	
237.65306	100	
237.97530	78	
239.83892	80	
240.90878	90	
241.84092	156	
244.07233	186	
244.13659	90	
244.78960	78	
244.99700	84	
245.83764	90	
246.10347	106	
246.11868	76	
246.16288	88	
247.11198	86	
247.96625	104	
248.15506	90	
248.89881	378	1+
249.05719	90	
249.83106	94	
250.63930	82	
251.15098	102	
251.64488	144	
251.96885	84	
252.11194	142	
252.83883	144	
252.95405	140	
253.62241	98	
253.90405	346	
255.58551	80	
256.11013	116	
256.87083	92	
256.96459	86	
258.84873	398	1+
259.17080	174	
260.15391	358	1+
260.65974	88	
260.79453	84	
261.84240	78	
262.08500	126	
264.07678	80	
264.15026	184	1+
264.58566	106	
264.79741	94	
265.01914	94	
266.59479	128	
268.84128	614	1+
268.89712	218	1+
269.95950	116	
271.13924	188	1+
271.84949	82	
272.02127	78	
272.84635	124	
273.12212	92	
273.86512	126	
274.15533	282	1+
274.86277	116	
276.85661	332	1+
277.64999	80	
278.15205	120	
278.83798	128	
278.86450	130	
279.17011	108	
279.67088	94	
279.83402	90	
280.86648	82	
280.92683	78	
281.67685	94	
281.80220	80	
282.12174	80	
282.66067	78	
283.19134	78	
284.94413	88	
285.20271	286	
285.84831	656	1+
286.11742	144	
286.15815	78	
286.66739	92	
286.85103	558	1+
287.16459	78	
288.85564	108	
289.16522	104	
289.71677	86	
289.85899	80	
289.88583	152	
291.07689	82	
291.14125	84	
291.93212	118	
292.09836	194	
292.15927	94	
293.10493	112	
294.18036	248	
295.03505	82	
295.05001	88	
295.17292	132	
295.88044	126	
296.10963	152	
296.86766	94	
297.86827	146	
299.05480	96	
299.11356	94	
299.14313	80	
299.66639	88	
300.16758	78	
301.17128	132	
302.14234	114	
302.66415	82	
303.15557	84	
308.67006	458	
308.86434	138	
309.13647	78	
309.86643	90	
310.03985	86	
310.17689	136	
310.87287	120	
311.88782	116	
313.64367	88	
317.17748	336	1+
318.11742	134	
318.16160	92	
318.18280	244	1+
320.16532	244	
320.37304	98	
320.66748	112	
321.15981	250	
323.13378	80	
324.89706	190	
325.69386	82	
328.80836	92	
333.14313	100	
336.29588	96	
336.65616	78	
337.18911	500	1+
338.16815	204	
339.14376	76	
339.22286	78	
340.12685	110	
341.12396	118	
342.11034	224	1+
END IONS

###FS:    #m/z: 322.93110 #charge 1+
###MS: 86
###MSMS: 87
BEGIN IONS
TITLE=Cmpd 64, +MS2(322.9311), 28.0-35.0eV, 1.9min #87
RTINSECONDS=111.701
SCANS=86-87
PEPMASS=322.93110	613626
CHARGE=1+
91.28753	86	
102.75858	82	
179.61627	88	
192.11804	78	
193.05700	90	
194.82355	104	
197.06828	78	
199.08850	82	
201.04693	198	
204.97186	72	
205.95324	160	
209.12930	72	
209.93966	90	
210.12662	74	
216.11020	98	
218.08956	78	
221.94864	74	
223.96158	162	
226.12808	88	
226.15684	292	
227.08214	72	
230.44177	72	
230.63381	114	
231.12468	294	1+
231.15069	74	
234.14779	76	
234.90705	84	
235.08774	72	
235.14427	110	
235.63192	82	
236.14050	104	
237.09599	80	
237.65118	96	
238.46024	86	
238.95372	80	
239.10137	72	
239.17405	78	
239.78120	134	
240.82374	152	
240.94222	694	
241.94160	578	
242.12617	84	
242.62312	92	
242.82032	82	
242.89478	96	
242.94218	1738	1+
243.16670	94	
243.82431	224	
244.13095	134	
244.15959	90	
244.81906	106	
244.88731	116	
244.94002	982	1+
245.13249	192	
246.12365	108	
246.16222	286	
246.97796	110	
247.85073	112	
248.15019	150	1+
248.16477	84	
250.62774	78	
250.91825	100	
251.15858	100	
252.79999	96	
254.12722	84	
255.10467	358	1+
255.15210	92	
256.13561	86	
256.89857	188	
258.41841	86	
258.83697	228	
259.13840	94	
259.15448	100	
259.67144	156	
260.15808	82	
260.65982	86	
260.83364	120	
261.13756	126	
261.83167	528	1+
262.15143	224	
263.07635	84	
266.85843	84	
266.91158	108	
267.18842	138	
267.84335	74	
268.01004	88	
268.17447	118	
268.85974	114	
270.06638	106	
270.10282	84	
270.17350	72	
271.13147	478	1+
271.14856	72	
272.10866	74	
273.85122	72	
274.15198	214	
274.87610	72	
276.12981	86	
277.16189	124	
278.09094	1004	1+
278.65129	100	
278.84112	134	
279.09351	866	1+
280.81181	72	
281.15555	86	
281.29965	82	
283.07318	122	
284.29629	196	
284.87612	102	
285.20644	72	
285.80485	84	
286.19958	88	
287.86810	72	
289.16202	138	
290.16307	154	
291.11666	78	
291.65136	88	
291.80442	74	
292.16528	306	
292.18416	132	
292.45482	74	
292.88279	132	
293.13802	78	
294.17753	226	
294.85717	144	
295.17964	186	
296.12033	114	
298.80340	74	
300.81019	74	
300.89739	80	
302.14956	192	
302.89276	74	
303.13190	86	
303.67099	94	
304.16144	72	
306.42488	100	
306.87792	96	
307.14127	140	
307.39292	102	
307.67825	128	
307.89162	244	
308.95101	78	
310.14613	78	
310.17529	88	
310.88168	124	
313.66344	98	
317.01258	72	
318.85838	72	
320.15928	244	
320.17794	154	
320.43891	80	
323.78523	72	
323.87709	86	
324.89691	76	
325.90041	104	
326.23051	74	
327.65346	84	
328.08055	74	
328.12949	74	
END IONS

###FS:    #m/z: 363.95752 #charge 1+
###MS: 86
###MSMS: 88
BEGIN IONS
TITLE=Cmpd 65, +MS2(363.9575), 28.0-35.0eV, 1.9min #88
RTINSECONDS=112.481
SCANS=86,88
PEPMASS=363.95752	92856
CHARGE=1+
150.08664	88	
191.85676	120	
196.88558	148	
206.93137	98	
207.87333	144	
209.12779	142	
209.94513	342	
210.88261	96	
211.91024	88	
212.88160	748	1+
212.90228	92	
217.08126	126	
222.95145	266	
222.96500	192	1+
223.89587	90	
224.95099	542	1+
226.11809	126	
226.15367	132	
226.89885	88	
226.94731	1462	1+
227.13747	90	
227.16519	100	
227.93006	106	
228.94267	1714	1+
229.11313	142	
230.07362	84	
230.88993	1204	1+
232.88834	110	
234.07160	122	
234.12213	84	
234.14205	188	
234.88214	172	
235.11867	866	1+
237.05379	146	
238.84453	130	
240.83264	122	
240.93760	244	
240.96229	272	
241.94253	778	1+
242.81909	464	1+
242.99636	86	
244.12716	162	
244.95650	1362	1+
245.07841	166	
245.10472	100	
245.94136	110	
246.07665	88	
246.15915	86	
246.80659	114	
246.90560	130	
246.95412	1054	1+
246.97299	94	
247.10591	132	
247.80685	94	
248.12822	94	
248.80565	374	1+
248.85072	214	1+
248.86969	86	
248.90055	518	
249.13137	162	
250.43510	84	
250.90005	82	
250.95824	86	
251.11346	108	
251.14888	90	
252.10837	462	1+
253.83864	108	
253.90716	236	
257.86403	114	
258.12827	176	
258.14675	122	
258.83092	454	1+
258.84439	276	
259.97675	100	
260.50887	82	
261.15703	140	
261.82955	420	1+
263.82357	362	1+
265.11125	82	
266.15586	124	
266.79530	94	
266.81343	398	1+
267.05596	94	
267.36534	96	
267.97422	184	
268.83688	282	1+
268.90349	84	
268.96533	488	1+
269.81865	246	1+
269.94323	92	
269.97090	286	1+
271.91390	150	
274.79285	116	
276.85436	264	
277.81151	120	
278.80148	220	
278.84624	340	1+
279.12103	226	1+
279.79866	138	
280.79549	578	1+
281.12428	94	
281.16342	102	
281.41313	84	
282.79176	112	
282.82825	118	
283.10237	120	
283.78934	112	
283.84724	128	
283.98268	88	
284.78351	130	
284.82725	372	
284.95033	150	
285.14349	110	
285.42301	82	
285.84899	248	
286.08754	84	
287.87481	86	
288.12443	86	
288.63265	186	
292.43816	218	
293.12529	122	
293.87739	128	
294.96982	84	
295.17427	98	
295.85467	88	
296.80898	344	1+
297.66248	86	
298.11024	100	
298.80534	1776	1+
298.85421	136	
298.93948	88	
299.90392	88	
300.12951	122	
300.17159	122	
300.79689	310	
301.13804	196	
301.69274	94	
301.79850	612	1+
301.86222	420	1+
302.89459	86	
303.21330	88	
303.85706	464	1+
303.94721	218	
304.08214	90	
307.84029	100	
307.87976	174	
308.81736	94	
310.14294	166	
310.86484	224	1+
311.20259	114	
311.86648	160	1+
312.39047	94	
316.81519	624	1+
317.20298	90	
317.80671	290	1+
318.11705	92	
318.94481	82	
319.17052	102	
321.12810	112	
321.93544	84	
323.13504	92	
327.16959	94	
328.20408	242	
328.64804	86	
329.21142	124	
330.85755	108	
336.21039	84	
336.94466	140	
340.14777	168	
341.16889	114	
345.20143	496	1+
347.22916	288	1+
349.12360	228	
349.16255	134	
350.10737	486	1+
350.13464	206	
350.19541	84	
354.17975	114	
357.23157	88	
357.92127	114	
358.15620	96	
359.04669	82	
359.91044	82	
360.16690	98	
360.95457	104	
362.20499	386	1+
364.15801	100	
366.18307	92	
367.13532	610	1+
END IONS

###FS:    #m/z: 412.73181 #charge 1+
###MS: 86
###MSMS: 89
BEGIN IONS
TITLE=Cmpd 66, +MS2(412.7318), 28.0-35.0eV, 1.9min #89
RTINSECONDS=113.254
SCANS=86,89
PEPMASS=412.73181	42166
CHARGE=1+
191.85766	148	
192.85863	122	
193.86129	88	
196.88194	264	1+
207.88150	118	
212.87892	1766	1+
214.87903	144	
214.89783	118	
222.95268	748	1+
224.94853	1152	1+
224.98932	94	
226.94490	114	
228.88235	96	
230.88913	1836	1+
232.88507	906	1+
233.03272	126	
233.90654	120	
234.88444	356	1+
235.18359	96	1+
237.96735	112	
238.06130	120	
239.95051	202	
240.96291	630	1+
241.13576	92	
242.96088	480	1+
245.12186	106	
245.92536	92	
246.95339	96	
247.97540	92	
248.01383	90	
248.90068	1242	1+
250.89632	328	
252.88167	100	
253.90657	286	
254.90858	168	
255.92717	140	
257.80448	150	
257.95976	166	
258.80565	92	
258.89229	96	
258.95826	98	
258.97389	212	
259.80615	190	
260.97346	516	1+
263.05013	96	
265.92343	104	
266.03353	132	
267.78596	162	1+
268.79560	202	1+
268.84706	224	1+
268.94173	106	
269.53590	106	
270.88104	138	
271.91925	290	
271.97854	226	1+
273.86123	152	
273.90806	306	1+
275.81039	146	
276.39915	88	
276.81872	172	
277.83654	102	
277.85885	88	
279.89441	812	1+
280.04480	96	
280.13513	94	
281.85477	126	
282.81017	134	
283.86792	236	1+
283.98614	136	
285.79799	272	1+
285.84769	722	1+
286.91897	134	
287.81052	116	
287.85452	190	
288.07832	88	
289.79422	244	1+
289.89021	132	
291.87493	158	
292.63337	98	
292.84949	100	
293.08411	100	
293.56899	92	
294.86818	104	
294.91912	434	1+
294.93805	146	
294.97612	90	
295.17021	98	
296.13748	100	
297.90462	1146	1+
298.06742	92	
299.78870	102	
299.81635	212	1+
299.89923	122	
300.02112	158	
300.77648	174	
300.79560	104	
300.98628	90	
302.13660	90	
302.85710	98	
303.85567	1520	1+
305.06989	102	
305.80603	258	
306.83886	208	1+
306.90113	146	
307.79723	88	
308.81462	106	
308.87434	394	1+
308.92095	160	
309.11510	96	
309.80059	162	
309.94052	92	
310.81966	118	
310.84996	186	
311.09582	86	
311.80873	402	1+
311.87774	128	
311.93565	124	
312.80957	278	1+
313.10714	92	
313.93038	688	
315.82231	156	
315.88112	148	
316.94401	104	
317.82122	186	
318.93617	2692	1+
319.13946	90	
319.86310	86	
320.92188	178	
321.81155	102	
321.87065	214	
322.16728	96	
322.82650	190	1+
323.14493	126	
325.89248	138	
326.80332	608	1+
326.87103	1298	1+
328.05453	94	
328.92806	176	
329.59245	104	
329.80570	130	
329.82416	98	
329.97397	106	
330.81641	336	
330.87046	104	
330.92916	108	
331.81231	488	1+
331.87286	128	
331.94388	90	
332.87414	1578	1+
333.87681	1182	1+
334.79289	306	1+
334.95395	298	1+
336.37930	96	
336.94585	6036	1+
336.99037	114	
337.48306	98	1+
338.70054	110	
340.39526	88	
342.90657	112	
343.07601	92	
343.97071	94	
344.81919	88	
345.82153	218	
346.81973	130	
346.94197	124	
347.82053	386	1+
348.82376	266	1+
348.87409	126	
349.43515	88	
349.76232	228	1+
350.07806	86	
350.82536	232	
350.87286	280	1+
351.16769	94	
351.82478	118	
352.16257	112	
354.77830	118	
355.60227	98	
357.97037	138	
359.96179	150	
360.06533	264	1+
360.95732	196	1+
361.06973	206	1+
365.05083	104	
366.12191	90	
366.93017	116	
367.47752	92	
368.83235	128	
376.05384	88	
376.89705	88	
379.84570	98	
382.40970	96	
383.91409	98	
391.85907	122	
397.19357	114	
397.87776	104	
411.97635	100	
416.91073	92	
END IONS

###FS:    #m/z: 322.93094 #charge 1+
###MS: 90
###MSMS: 91
BEGIN IONS
TITLE=Cmpd 67, +MS2(322.9309), 28.0-35.0eV, 2.0min #91
RTINSECONDS=116.93
SCANS=90-91
PEPMASS=322.93094	583800
CHARGE=1+
84.08984	76	
144.61370	98	
180.93533	88	
185.92590	86	
192.88652	148	
199.10661	112	
201.04650	216	1+
201.86654	78	
206.13177	112	
207.07466	76	
209.12813	134	
211.16375	76	
211.89797	76	
217.90082	74	
218.10761	72	
219.05350	74	
220.88894	72	
221.07326	78	
221.94653	80	
223.95962	140	
224.13302	84	
225.08600	92	
226.14859	82	
226.16327	84	
226.24997	80	
227.08267	106	
227.10467	126	
228.16017	74	
228.83946	92	
228.89709	90	
230.91725	100	
230.99374	88	
231.12612	74	
231.93226	82	
233.15344	78	
233.61766	94	
234.09075	80	
235.11781	72	
236.83244	76	
237.89070	104	
238.94107	116	
239.78676	182	1+
240.82341	248	1+
240.94068	672	
240.96269	128	
241.17391	92	
241.94358	642	
242.90468	72	
242.94064	1640	1+
243.82228	746	1+
243.85087	92	
243.96471	116	
244.12423	130	
244.94216	472	
245.09291	78	
245.11051	88	
246.15995	150	
246.65882	72	
246.94683	90	
246.97615	210	
247.99861	80	
248.12324	140	
248.85477	104	
250.47984	78	
251.15667	76	
252.08953	76	
252.16941	88	
252.82918	94	
253.85149	72	
254.14902	74	
255.10694	840	1+
256.14347	86	
256.91250	72	
257.18200	78	
258.83727	252	
258.86652	86	
260.13906	148	
260.17815	80	
260.83153	830	1+
261.15558	128	
261.56710	154	
262.11481	82	
262.20004	92	
263.13150	82	
263.83442	108	
264.83538	128	
265.02312	74	
266.85633	110	
266.96373	74	
268.15085	72	
268.17314	120	
269.15729	94	
269.80235	88	
269.95011	92	
270.14334	172	1+
271.79933	116	
272.10241	84	
272.13775	440	
274.15399	168	
274.94152	78	
276.86247	76	
276.91172	94	
277.07351	74	
277.81147	84	
278.11258	74	
278.41172	88	
278.84205	78	
278.93827	76	
278.99950	100	
279.09244	834	1+
279.16601	78	
279.24826	74	
281.98992	80	
284.29232	320	
285.20913	80	
285.22608	76	
286.67111	92	
289.16092	366	1+
291.11769	80	
291.82927	74	
292.16332	138	
294.18075	100	
296.13081	108	
297.41265	80	
298.12112	98	
299.43859	102	
300.10810	72	
300.81675	72	
302.14390	84	
302.16106	130	
303.21784	76	
303.87420	84	
305.94567	84	
306.15407	82	
307.14149	86	
307.88972	276	1+
308.84352	90	
309.13195	136	
310.18261	80	
311.88162	74	
312.00868	74	
312.05820	84	
312.22535	78	
312.80851	104	
314.01996	102	
315.17688	74	
315.44908	76	
317.03876	78	
317.11942	92	
318.17768	78	
319.18051	104	
320.16386	728	1+
320.20841	74	
322.89673	72	
323.01583	96	
324.16423	80	
324.23758	72	
324.89300	198	
325.15798	90	
326.24177	112	
326.89582	84	
327.27369	76	
END IONS

###FS:    #m/z: 363.95715 #charge 1+
###MS: 90
###MSMS: 92
BEGIN IONS
TITLE=Cmpd 68, +MS2(363.9572), 28.0-35.0eV, 2.0min #92
RTINSECONDS=117.703
SCANS=90,92
PEPMASS=363.95715	95816
CHARGE=1+
181.13173	102	
189.86620	374	1+
191.85906	130	
198.11752	92	
198.88250	90	
199.01411	80	
199.07975	92	
201.12243	82	
207.87503	210	
209.94663	148	
210.88347	114	
211.00122	98	
212.87999	914	1+
220.03047	88	
222.95398	338	1+
224.94634	432	1+
226.94795	1524	1+
228.83033	82	
228.89621	444	1+
228.94201	1138	1+
230.61666	104	
230.88984	1038	1+
232.59824	98	
232.88277	194	
233.09612	98	
234.09531	86	
234.14251	514	
235.07177	128	
235.11806	538	1+
236.84184	88	
237.08390	88	
237.96003	102	
238.98008	82	
240.82720	140	
240.96735	94	
241.89322	122	
241.93886	368	1+
241.96564	94	
242.12259	108	
242.48742	84	
242.82087	138	
242.94092	266	1+
242.96191	160	
242.97694	82	
243.82030	182	
244.13054	92	
244.81802	104	
244.95859	1058	1+
245.07347	234	1+
245.46254	84	
245.82483	196	1+
245.94035	134	
246.91078	114	
246.95323	802	1+
247.35700	98	
248.80366	658	1+
248.89925	534	1+
249.12709	94	
249.18539	90	
250.08941	80	
250.94649	130	
251.07902	150	1+
251.11599	86	
252.10698	178	
253.10919	132	
257.80496	84	
258.84239	82	
259.94206	90	
260.05531	82	
260.11088	104	
260.33028	82	
260.83188	314	
260.97139	192	
261.13559	82	
261.15734	144	
261.83273	424	1+
262.09018	278	1+
262.83591	286	1+
263.09302	236	1+
264.50189	86	
264.82101	188	
265.81238	114	
266.04468	170	
266.81446	870	1+
267.97683	140	
268.80373	382	1+
268.96346	324	1+
269.45123	82	
271.91681	108	
272.14062	166	
273.81249	90	
275.57688	88	
276.81210	288	1+
276.85617	490	1+
277.16218	92	
277.92413	96	
278.02649	82	
278.79944	186	
278.84402	178	
279.79780	152	
279.88251	82	
280.12830	186	1+
280.79207	1382	1+
281.08943	86	
281.11250	84	
281.64565	134	
281.85086	124	
282.85265	88	
283.09930	106	
283.15123	110	
283.84668	120	
283.86550	116	
283.88342	112	
283.98674	146	
284.13831	106	
284.79425	106	
284.82696	100	
284.93164	84	
285.79100	104	
285.84142	152	
288.12815	246	1+
288.35771	264	
289.86811	236	1+
291.90814	96	
293.12085	126	
294.14794	460	1+
294.92134	86	
296.80901	204	
297.12248	162	
297.80998	162	
297.99865	92	
298.80302	2208	1+
299.51013	82	
299.98939	82	
300.87274	94	
301.47328	90	
301.86359	414	1+
302.19859	94	
302.80581	90	
303.02455	86	
303.85251	150	
303.90047	116	
306.55586	86	
314.05061	90	
314.82722	116	
316.14949	104	
316.81404	272	
320.83038	116	
320.85182	90	
321.81839	380	1+
321.85156	80	
322.80408	98	
323.53451	92	
323.93219	80	
324.13877	92	
324.18003	88	
324.19977	88	
325.02499	102	
326.16179	90	
326.87955	142	
327.91602	90	
328.19480	202	
329.87875	104	
332.09499	92	
332.38038	82	
337.15232	96	
340.23946	82	
341.96065	80	
342.17839	86	
345.19995	322	
346.41437	102	
347.18025	100	
347.22574	84	
348.23525	96	
349.12432	386	1+
349.15890	236	
349.22407	84	
350.10995	182	
350.18658	106	
350.86873	84	
351.11080	110	
354.15186	200	1+
358.16189	128	
359.17969	100	
362.20212	168	
363.20516	118	
367.05265	102	
367.13647	850	1+
END IONS

###FS:    #m/z: 359.96273 #charge 1+
###MS: 90
###MSMS: 93
BEGIN IONS
TITLE=Cmpd 69, +MS2(359.9627), 28.0-35.0eV, 2.0min #93
RTINSECONDS=118.475
SCANS=90,93
PEPMASS=359.96273	41972
CHARGE=1+
195.11241	168	
198.05577	212	
202.08294	92	
206.95765	102	
209.94117	112	
211.15466	220	
211.92637	108	
222.12646	126	
222.95338	358	1+
222.96794	146	
223.60734	98	
224.94865	346	
225.95890	154	
226.13430	88	
226.94846	872	1+
226.97327	114	
227.07073	94	
228.18095	294	1+
228.94183	826	1+
229.11366	90	
233.09045	144	
235.11729	654	1+
239.14917	226	
240.10091	200	1+
240.13437	282	
240.82668	212	
240.94190	108	
240.96300	246	
241.82534	130	
241.96063	208	
242.90010	118	
242.95846	142	
243.07490	118	
244.07322	88	
244.95851	510	
245.94108	210	
246.81036	134	
246.95256	428	
246.97789	146	
247.10670	204	
247.14646	90	
248.80309	132	
250.11814	194	
250.13855	88	
250.83893	148	
250.94569	124	
251.10107	114	
251.14922	140	
252.13791	138	
252.96000	130	
254.55810	92	
257.09342	120	
257.16027	556	
258.14281	648	1+
258.82795	140	
260.12240	138	
260.45955	92	
260.84213	110	
260.96964	308	1+
261.08023	100	
261.83964	160	
262.10231	90	
262.95019	206	
264.82398	130	
265.12844	128	
265.15365	122	
266.81355	404	
267.11092	162	
267.14252	122	
267.40943	94	
267.81304	184	
267.97017	156	
268.84292	216	
270.41561	92	
270.88524	162	
271.14517	100	
273.96485	168	
274.08288	96	
274.11736	130	
274.81727	88	
275.09935	338	
275.17253	154	1+
276.80669	118	
276.85734	102	
277.13033	94	
278.79640	138	
279.14739	130	
279.79507	250	
280.12075	92	
280.79451	1072	1+
280.86759	152	
280.93571	114	
281.13919	266	
282.79044	96	
282.82946	134	
283.06871	272	
284.08612	140	
284.83000	268	1+
286.40722	118	
286.86723	186	1+
286.99590	92	
288.13460	92	
291.85904	90	
292.12969	166	
292.85823	94	
294.14154	108	
294.86971	164	
295.04154	90	
296.15999	336	1+
296.80874	706	1+
296.85820	92	
296.92878	134	
296.96722	202	1+
297.13941	88	
298.80389	1274	1+
298.85807	170	1+
299.13882	306	1+
299.83050	92	
300.78713	134	
301.08165	122	
301.11080	130	
301.41778	110	
301.44354	100	
301.89172	240	1+
302.08435	114	
303.18777	88	
303.80393	90	
305.13299	106	
307.02520	94	
308.90392	100	
309.11857	214	
309.13933	118	
309.96456	96	
310.18011	94	
311.79907	150	
314.82073	138	
316.15293	120	
316.81492	108	
318.64800	104	
318.94368	88	
319.82729	144	
320.14063	138	
320.15546	96	
321.81794	264	1+
323.09547	92	
323.64851	164	
323.82433	92	
324.13700	92	
326.16149	640	1+
327.13871	92	
332.15896	174	
332.81326	100	
333.12284	132	
333.15094	132	
333.32590	90	
336.94855	198	
337.11480	1000	1+
338.96966	98	
340.19342	128	
343.18361	130	
344.18590	104	
345.20357	166	
349.12192	244	
349.15892	182	
350.10593	124	
352.03370	102	
352.78959	136	
356.18111	210	1+
356.22104	464	1+
356.76852	122	
357.22444	396	1+
361.11430	118	
362.14535	114	
365.18073	146	
365.26918	104	
END IONS

###FS:    #m/z: 340.94151 #charge 1+
###MS: 94
###MSMS: 95
BEGIN IONS
TITLE=Cmpd 70, +MS2(340.9415), 28.0-35.0eV, 2.0min #95
RTINSECONDS=122.161
SCANS=94-95
PEPMASS=340.94151	215244
CHARGE=1+
146.21261	78	
192.88985	94	
192.92733	132	
194.42589	88	
196.46720	82	
196.88392	134	
199.07120	82	
199.10035	86	
207.94821	80	
208.88634	228	
209.08991	126	
209.13090	194	
209.99126	82	
211.15659	142	
212.16232	96	
213.87753	94	
213.94697	116	
215.88760	186	
217.88616	82	
223.96186	80	
225.92319	106	
226.11673	88	
226.89481	124	
226.95139	104	
227.88213	152	
227.91166	84	
228.17939	124	
228.93721	164	
231.12275	442	1+
231.88709	150	
231.95036	140	
232.88976	128	
233.07761	100	
233.89931	170	
234.14324	78	
235.03303	80	
235.11832	130	
238.82676	158	1+
238.88344	84	
240.14139	104	
240.23175	154	
240.90302	78	
240.96485	106	
241.84213	358	1+
245.13144	88	
246.16347	140	
246.66508	184	
248.86356	78	
249.13594	154	
249.47067	78	
249.89903	112	
251.15912	116	
251.88492	84	
252.10886	122	
252.13297	106	
252.16908	116	
253.62049	80	
254.01959	86	
254.12115	84	
255.09505	90	
255.90829	144	
256.17547	98	
256.85021	102	
258.84634	644	1+
259.09759	78	
259.16644	364	1+
259.80989	78	
259.95563	190	
260.00983	88	
260.83768	540	1+
261.14870	92	
263.83327	96	
264.09367	114	
264.11390	92	
265.10709	84	
265.65315	92	
266.11139	88	
267.14842	138	
267.85017	106	
268.17746	188	
268.84005	206	
270.84855	114	
271.10069	80	
272.93436	148	
273.66396	92	
274.86053	210	
275.86031	190	
276.85486	524	
277.17320	78	
277.86203	250	
278.11238	90	
278.85133	278	
279.11139	90	
279.85027	150	
280.45172	96	
280.55866	96	
280.85071	88	
281.00103	80	
281.89513	140	
282.86151	80	
282.88355	96	
287.81165	80	
288.13476	88	
288.83955	108	
294.86521	164	
295.16585	78	
295.86392	132	
296.15657	80	
296.17069	90	
296.19401	94	
297.07836	94	
299.05697	142	
299.12821	78	
299.78501	146	
299.87003	166	
299.92736	94	
300.16184	272	1+
300.81466	88	
300.86040	152	
302.35449	90	
302.88690	112	
304.35827	92	
306.94303	100	
308.16172	82	
308.66865	296	
308.88852	128	
309.83240	88	
310.14361	86	
310.87812	142	
311.21671	98	
312.67016	104	
313.67857	90	
313.93962	80	
315.22244	84	
316.68486	106	
317.18536	94	
317.21383	78	
317.88642	90	
319.69862	144	
321.42676	110	
323.93673	96	
324.88783	220	
325.90249	134	
326.14319	220	1+
326.16485	98	
327.90697	100	
328.11824	92	
328.24997	100	
333.18460	96	
338.35103	80	
339.19505	122	
340.19396	100	
341.28174	78	
341.81069	82	
343.18422	180	
343.67130	156	
344.89565	88	
345.52554	88	
END IONS

###FS:    #m/z: 363.95752 #charge 1+
###MS: 94
###MSMS: 96
BEGIN IONS
TITLE=Cmpd 71, +MS2(363.9575), 28.0-35.0eV, 2.1min #96
RTINSECONDS=122.934
SCANS=94,96
PEPMASS=363.95752	82544
CHARGE=1+
181.87131	104	
189.86522	312	
191.08961	84	
191.85616	246	1+
201.12001	130	
207.87483	216	1+
209.94751	202	
212.88050	602	1+
217.11661	90	
222.95279	258	
223.95918	116	
224.88879	86	
224.94725	666	1+
225.88642	134	
226.10434	86	
226.94747	1162	1+
226.97095	102	
227.88575	152	
227.92985	194	
228.89640	112	
228.94268	1434	1+
229.90528	92	
230.88979	958	1+
232.88713	256	
234.10215	154	
234.14153	154	
234.87970	118	
235.11547	870	1+
235.14992	98	
240.83552	210	
240.93654	118	
240.96412	172	
241.94056	426	1+
242.81967	104	
242.95761	372	1+
243.82085	198	
243.86612	84	
244.02726	98	
244.12710	236	1+
244.82620	110	
244.94048	108	
244.95922	1004	
245.07528	274	
245.09213	154	
245.83876	104	
245.94574	750	1+
246.13413	90	
246.90533	114	
246.95192	506	1+
246.97766	166	
247.17563	92	
247.80623	148	
247.98861	88	
248.80382	324	
248.90248	490	1+
248.99430	120	
249.14264	102	
249.37927	104	
249.80482	176	
250.79688	128	
251.12842	114	
251.14989	136	
251.94940	88	
252.10698	208	
252.17139	132	
253.10535	112	
256.84611	114	
258.84572	370	1+
258.97122	122	
260.83241	128	
260.96896	138	
261.83207	344	
262.83526	160	
263.84162	152	
265.13129	96	
266.15858	96	
266.78930	112	
266.81396	972	1+
267.78680	194	
267.85946	118	
268.83747	96	
269.96615	178	
270.17733	90	
270.80562	92	
270.83483	126	
271.11276	108	
271.91133	98	
272.06779	102	
274.61591	92	
276.85595	128	
278.79986	324	1+
279.11912	92	
279.61733	200	
280.10394	178	
280.79291	602	1+
280.83738	126	
281.14152	96	
281.86171	114	
281.98102	102	
282.12423	106	
282.80086	154	
283.18523	88	
283.59235	92	
283.78575	92	
283.82412	360	1+
283.85187	262	1+
284.13231	88	
284.40570	88	
285.79844	146	
285.85026	114	
286.84354	86	
286.93126	88	
288.13276	282	
289.88214	156	
291.10564	126	
294.14983	92	
295.14981	84	
295.17959	112	
296.64559	158	
296.80628	436	1+
298.11611	90	
298.13961	96	
298.44422	108	
298.80319	1472	1+
299.14220	190	1+
301.80155	150	
301.86525	124	
302.80379	114	
302.86263	122	
303.11941	116	
303.23460	86	
303.80624	104	
303.85656	546	1+
305.13603	114	
306.12391	88	
307.87445	142	
308.83340	180	1+
310.16699	112	
311.17395	94	
312.48365	86	
314.01123	100	
316.81531	328	1+
318.80795	168	1+
318.93448	132	
320.92362	86	
321.18677	88	
321.82113	180	
321.87158	98	
323.81521	84	
324.14386	124	
324.90101	106	
325.85112	92	
326.15563	134	
326.17382	128	
326.87089	120	
327.45363	88	
328.17152	134	
329.21889	84	
330.19476	118	
330.69894	96	
336.94416	186	
339.61725	110	
340.14689	90	
340.19409	94	
341.93696	126	
344.14680	90	
345.20556	266	
346.20511	164	
348.16064	330	1+
348.23744	124	
349.12395	150	
349.19717	106	
350.10534	174	1+
350.12334	148	
350.40876	90	
354.18514	190	1+
354.42007	102	
362.20640	342	1+
365.38879	92	
367.13600	718	1+
369.14135	124	
369.20369	100	
END IONS

###FS:    #m/z: 336.94692 #charge 1+
###MS: 94
###MSMS: 97
BEGIN IONS
TITLE=Cmpd 72, +MS2(336.9469), 28.0-35.0eV, 2.1min #97
RTINSECONDS=123.706
SCANS=94,97
PEPMASS=336.94692	55504
CHARGE=1+
182.87098	124	
196.88725	78	
199.96078	80	
201.01979	76	
205.61930	90	
209.12529	262	1+
210.88002	118	
210.89640	82	
211.94507	180	
212.88094	928	1+
215.05535	82	
219.09351	78	
222.94527	88	
223.96527	158	
224.97390	84	
226.15519	160	
229.43436	84	
229.95620	114	
230.07824	90	
230.11216	102	
230.61861	80	
230.88955	1384	1+
231.68466	90	
231.95246	138	
232.89261	344	1+
233.14866	76	
233.82881	132	
233.95296	124	
234.85860	86	
235.08319	262	
235.11607	158	
236.05275	86	
236.85370	184	1+
237.65124	94	
238.05265	86	
238.13412	86	
239.03893	76	
239.11491	94	
239.84438	124	
240.84288	102	
241.44279	82	
241.84484	436	1+
243.01375	106	
244.12738	122	
244.17606	104	
245.11616	100	
245.61800	100	
245.87420	124	
246.12686	298	1+
246.16164	250	
246.30942	78	
246.66420	146	
248.89811	438	1+
249.82832	126	
249.99051	136	
250.11851	76	
250.82753	76	
251.16291	156	
251.42521	88	
251.64716	102	
252.10440	102	
252.14976	106	
252.95465	264	
252.97441	160	
253.02244	100	
253.16903	110	
253.90813	526	1+
254.02543	86	
254.95003	94	
255.02437	78	
255.10903	194	
256.10405	84	
257.85175	114	
258.84682	112	
259.67094	98	
259.85513	500	1+
260.15807	132	
261.02147	84	
262.15680	78	
264.11069	94	
264.84075	78	
265.79940	80	
266.15968	84	
266.86607	112	
266.90759	86	
267.83966	220	
268.17508	182	
268.84265	510	1+
269.19367	82	
269.98356	76	
270.48853	104	
271.84453	222	1+
271.91513	190	
272.15849	142	
273.17282	106	
273.87256	78	
274.09494	78	
275.10211	84	
275.84284	136	
275.85759	148	
276.35431	98	
276.85692	680	1+
277.64768	80	
277.83918	274	
277.93499	78	
278.83720	238	
279.84325	236	
279.90922	96	
281.86423	76	
284.14072	88	
284.15925	84	
284.40336	100	
284.93799	78	
285.20552	78	
285.84833	138	
286.15390	80	
286.85165	506	1+
289.16961	78	
290.85577	248	1+
291.45822	84	
292.10722	302	1+
292.43386	104	
294.18261	394	
294.67023	114	
294.86938	170	
295.18787	256	
296.15207	84	
297.12032	108	
297.91842	80	
298.87407	82	
298.92023	82	
299.88342	238	1+
302.18377	106	
302.21140	88	
303.18109	94	
304.16790	108	
304.21916	94	
304.86274	138	
307.10670	106	
307.88918	100	
309.86724	132	
309.88540	84	
310.86651	88	
311.21404	132	
313.87536	138	
314.40106	80	
315.43169	76	
315.66947	84	
317.18486	82	
318.93582	86	
320.16703	142	
322.13827	76	
322.17801	172	
323.00270	98	
324.11365	92	
324.89889	78	
325.90203	80	
330.12763	84	
330.79510	88	
331.16788	106	
334.19396	84	
334.68356	80	
334.77553	78	
336.17929	78	
337.18383	234	
338.17150	326	1+
339.63703	132	
341.90363	78	
END IONS

###FS:    #m/z: 340.94174 #charge 1+
###MS: 98
###MSMS: 99
BEGIN IONS
TITLE=Cmpd 73, +MS2(340.9417), 28.0-35.0eV, 2.1min #99
RTINSECONDS=127.398
SCANS=98-99
PEPMASS=340.94174	204700
CHARGE=1+
192.07559	80	
192.92728	78	
196.88540	334	1+
205.95060	120	
206.95520	126	
208.14130	90	
208.88727	114	
209.09379	80	
210.87401	94	
211.15307	82	
211.94443	88	
212.88068	596	1+
213.94462	76	
215.87557	76	
215.88912	160	
216.88869	88	
218.88422	144	
220.88734	94	
221.90555	78	
222.97245	76	
223.96753	90	
224.06666	76	
226.94797	206	
226.99453	158	
227.06532	92	
228.84413	148	
229.89202	84	
230.03452	86	
230.88939	868	1+
231.12133	146	
231.95021	252	
233.89635	146	
234.64255	82	
235.12154	136	
235.90173	90	
236.14151	160	1+
237.91626	102	
238.16461	82	
238.93061	102	
239.15106	84	
239.78950	118	
239.90478	112	
240.84088	242	1+
243.18389	88	
243.64180	102	
243.84122	76	
244.83207	86	
245.07670	148	
245.83928	92	
246.16404	146	
246.97629	182	
247.11179	162	
249.13004	172	
250.65274	166	
250.90067	106	
250.97569	94	
251.14920	146	
251.64542	100	
252.15974	104	
252.17340	90	
252.19086	96	
253.01274	94	
254.90636	210	
255.91767	80	
256.09422	84	
256.81348	158	1+
256.85038	106	
256.86432	94	
257.87462	94	
257.95448	78	
258.84852	100	
258.95368	90	
259.17289	156	
259.80603	102	
259.85309	212	
260.15730	440	1+
260.66158	270	
260.83796	120	
260.85187	118	
261.83350	146	
261.86008	80	
262.43567	94	
262.46858	98	
262.64588	104	
265.15535	104	
266.15989	156	
266.39830	106	
267.17469	80	
267.19847	78	
267.84728	78	
267.90767	82	
268.17496	122	
268.84536	240	
269.83648	80	
270.80955	80	
270.83299	156	
273.14028	76	
273.17812	100	
275.84174	118	
275.86474	146	
275.93983	82	
276.85799	1046	1+
277.96568	114	
278.15694	94	
278.84559	564	1+
278.92133	94	
278.93626	116	
279.90713	152	
280.13724	210	1+
280.91680	86	
281.05249	88	
281.08945	90	
282.98175	104	
283.87896	154	
284.06389	92	
286.65850	98	
289.32838	96	
289.84848	82	
291.87773	86	
292.03296	80	
293.00750	90	
293.09982	78	
294.67230	98	
294.86722	286	
297.44650	92	
297.79634	76	
297.87610	94	
298.03174	82	
299.19803	90	
299.87128	300	1+
299.91881	82	
300.15551	142	
302.18457	100	
302.74529	76	
304.10964	80	
305.19850	134	
306.16088	102	
308.42919	92	
310.87665	202	1+
311.18260	192	1+
313.99848	78	
318.17236	78	
318.19050	300	
320.16231	146	
321.98172	76	
322.13712	178	1+
326.16041	140	
327.05587	116	
327.95358	76	
328.19376	128	
329.03954	88	
329.21675	82	
329.64584	84	
329.91135	78	
330.18287	88	
330.68991	92	
334.17581	78	
337.12298	84	
337.14987	86	
340.36376	150	
342.91912	80	
343.19062	128	
343.67490	126	
345.16987	98	
END IONS

###FS:    #m/z: 336.94686 #charge 1+
###MS: 98
###MSMS: 100
BEGIN IONS
TITLE=Cmpd 74, +MS2(336.9469), 28.0-35.0eV, 2.2min #100
RTINSECONDS=128.17
SCANS=98,100
PEPMASS=336.94686	56132
CHARGE=1+
104.27762	86	
185.05783	98	
191.11708	104	
199.88968	90	
200.61258	82	
209.12590	104	
210.13211	100	
210.88382	84	
211.94523	142	
212.11042	82	
212.87970	556	
213.99067	84	
218.88980	114	
223.95944	178	
223.98031	84	
224.03917	124	
228.89825	134	
228.94007	84	
229.09871	180	
229.95807	144	
230.13513	230	1+
230.88880	902	1+
231.01077	74	
233.82705	328	1+
234.03091	84	
235.05726	248	1+
235.08103	356	
235.11773	204	
236.13732	142	
238.83976	76	
239.93023	78	
239.95494	76	
240.59228	104	
240.84053	142	
241.13186	96	
241.84518	482	1+
242.87000	94	
244.13676	82	
246.15977	234	
246.66494	156	
247.12150	86	
248.12694	78	
248.18602	78	
248.90014	250	
248.95093	86	
248.97236	100	
249.89724	108	
250.65290	148	
250.82694	118	
250.89649	104	
251.10447	178	1+
251.14680	118	
251.64823	86	
251.83251	102	
252.65356	78	
253.05611	78	
253.09159	130	
253.16880	90	
253.90797	142	
254.90538	114	
255.10881	108	
256.11184	100	
256.85039	134	
257.85585	164	
258.84730	252	1+
259.14270	92	
259.16916	204	
259.96351	86	
260.15811	150	
261.86632	78	
262.83608	98	
265.15133	94	
265.80323	80	
265.87337	76	
265.94946	96	
266.89142	84	
267.83816	114	
267.85505	76	
267.90950	74	
267.98186	74	
268.13416	308	1+
268.17427	224	
268.84215	290	
269.84257	196	
270.97115	78	
271.91487	248	
272.06165	96	
272.15928	100	
272.18335	94	
272.85028	92	
272.97598	92	
273.17597	100	
273.91407	88	
274.42558	96	
275.44026	78	
275.83891	138	
275.85903	670	1+
276.69093	74	
276.81591	80	
276.86358	522	1+
276.89931	86	
277.83708	164	
277.87071	312	1+
278.83343	536	1+
280.04081	82	
280.43311	82	
283.02612	78	
285.85103	180	
285.92342	106	
286.85405	916	1+
287.82319	76	
287.88045	78	
290.11211	116	
290.46776	80	
292.16433	108	
292.49074	88	
293.11060	232	
294.17697	128	
294.86303	158	
296.06991	94	
296.13614	76	
296.17569	94	
297.18210	80	
298.66346	96	
300.15094	80	
300.88022	96	
301.91893	98	
302.15204	224	1+
304.18294	98	
304.66122	104	
305.13435	98	
308.17896	76	
308.35142	102	
308.65132	94	
308.66846	88	
309.12499	80	
309.86679	102	
309.92338	92	
311.20821	108	
311.42592	108	
312.17131	112	
312.92221	80	
313.77190	78	
314.21614	88	
316.58434	84	
317.18326	82	
320.16179	156	
321.16203	170	
321.26811	104	
323.20359	76	
324.90107	76	
326.18856	80	
327.14813	146	
327.16427	118	
328.69447	88	
332.63329	100	
335.18509	120	
337.18676	508	
338.17173	206	
338.69854	76	
339.16870	84	
339.20287	84	
339.40161	118	
341.09836	78	
342.11579	306	1+
END IONS

###FS:    #m/z: 412.73182 #charge 1+
###MS: 98
###MSMS: 101
BEGIN IONS
TITLE=Cmpd 75, +MS2(412.7318), 28.0-35.0eV, 2.2min #101
RTINSECONDS=128.942
SCANS=98,101
PEPMASS=412.73182	44540
CHARGE=1+
170.84920	88	
192.86095	116	
196.88420	130	
212.88032	834	1+
214.89808	342	1+
215.62827	98	
215.88636	198	
220.95794	102	
222.95335	586	1+
224.94900	834	1+
230.89010	1496	1+
232.88859	270	
233.88832	130	
234.88080	434	1+
234.95580	188	1+
235.82705	116	
237.65129	92	
239.79224	412	1+
239.94939	94	
240.96455	292	
242.95916	392	1+
246.97675	92	
247.82175	124	
248.06033	102	
248.90107	670	1+
249.82718	118	
250.89848	230	
253.90742	428	1+
256.87914	106	
257.79941	216	1+
257.95866	206	
258.04216	204	1+
258.98043	106	
259.12762	100	
260.97017	208	
261.89188	88	
264.10203	90	
265.93120	88	
266.15008	90	
266.98779	94	
267.78481	238	1+
270.86310	148	
271.91793	146	
272.16098	94	
272.88264	88	
273.10376	88	
273.54656	102	
273.79179	98	
273.85936	142	
274.85032	198	1+
275.81449	526	1+
278.07218	152	
278.41517	98	
279.09998	132	
279.85090	96	
279.89388	612	1+
281.17607	88	
281.39451	90	
281.85305	114	
282.89391	86	
283.05450	204	1+
283.78953	94	
283.85308	198	
284.75557	86	
284.99181	94	
285.84711	522	1+
285.99224	100	
287.79235	136	
287.85065	382	1+
288.89374	88	
289.78828	162	
291.87000	106	
291.88815	140	
292.43598	100	
293.49754	100	
293.86811	254	1+
293.93615	144	
294.17941	104	
295.91224	192	
295.93616	124	
296.90879	86	
297.79384	86	
297.90494	1430	1+
298.03405	84	
298.40657	106	
299.54451	92	
300.81840	136	
300.98720	92	
301.97235	114	
302.85616	90	
303.18750	122	
303.80953	136	
303.85722	628	1+
303.94056	88	
304.40308	98	
305.14537	104	
305.85394	92	
305.91330	98	
306.81519	262	
307.80196	136	
308.14889	94	
308.81781	118	
308.86848	632	1+
309.09144	94	
309.79623	120	
310.81531	102	
310.89928	170	
311.80760	502	1+
311.87668	166	
312.80952	344	1+
312.87366	106	
313.79567	286	1+
313.92994	1080	1+
314.85573	104	
315.16991	106	
318.82863	108	
318.93513	2012	1+
318.96344	122	
319.12353	118	
320.82162	86	
320.92555	350	1+
321.87005	178	
322.83951	98	
322.86611	132	
323.07306	88	
324.88178	106	
326.82152	174	
326.87288	1038	1+
327.80550	496	
327.82189	454	1+
328.28061	110	
328.89707	112	
328.92394	214	
329.14232	86	
329.81414	154	
330.14844	156	1+
330.18338	86	
330.81668	648	1+
332.07707	100	
332.80875	126	
332.87759	376	
332.89884	94	
333.87859	206	
334.15448	132	
334.87935	732	1+
334.95081	276	
335.79859	92	
336.84156	88	
336.94614	5932	1+
337.02379	154	
337.18957	112	
337.80301	408	1+
338.17896	86	
338.88118	110	
339.20214	132	
340.42921	102	
340.89648	224	1+
345.11009	92	
345.81913	278	
346.82251	200	
346.94817	92	
346.95205	120	
346.99925	96	
347.82089	540	1+
348.87323	116	
348.89923	112	
350.16509	100	
350.75943	224	1+
350.82560	360	1+
350.87023	102	
352.16664	248	1+
352.79909	88	
353.37379	88	
355.91712	88	
357.17596	84	
359.74175	98	
359.96304	476	1+
363.07114	88	
363.21415	90	
365.68975	90	
367.13966	128	
367.18452	86	
375.83776	122	
381.10820	86	
393.18268	110	
397.86547	128	
400.21420	100	
401.85788	88	
404.05423	110	
405.85482	198	1+
410.18365	92	
411.02957	88	
413.24843	164	
415.25662	132	
END IONS

###FS:    #m/z: 322.93127 #charge 1+
###MS: 102
###MSMS: 103
BEGIN IONS
TITLE=Cmpd 76, +MS2(322.9313), 28.0-35.0eV, 2.2min #103
RTINSECONDS=132.613
SCANS=102-103
PEPMASS=322.93127	391172
CHARGE=1+
104.48213	80	
188.10712	76	
188.12047	82	
190.09622	92	
190.11663	72	
200.84044	74	
201.04673	140	
204.02718	70	
205.94618	72	
207.11785	138	
207.99420	78	
208.15559	110	
209.12682	272	
210.12695	144	
216.98464	80	
217.09524	150	1+
221.13176	76	
221.94459	134	
222.95135	110	
226.09301	80	
226.83045	108	
226.84702	76	
227.10622	82	
228.83600	80	
229.10386	154	
230.88521	80	
231.12173	172	
231.15243	70	
232.12643	218	1+
233.16366	80	
235.08716	134	
235.12451	222	
236.10904	90	
237.80004	110	
238.02797	80	
239.08177	132	
239.83326	92	
240.80989	80	
240.94097	412	
241.89765	80	
241.94212	422	
242.12174	252	1+
242.15299	80	
242.82611	72	
242.89880	72	
242.94345	1022	
243.82154	234	
243.95822	72	
244.07328	72	
244.82359	254	
244.94123	316	
245.12155	328	1+
245.82538	164	
246.16303	94	
246.96901	102	
247.85345	104	
248.42604	70	
248.84247	170	
250.09696	74	
250.95055	84	
251.15242	92	
252.08977	90	
253.07116	72	
253.09413	116	
255.11001	484	
255.67779	92	
256.83363	84	
257.15831	98	
258.02547	88	
258.14180	70	
258.83363	610	1+
259.15185	102	
259.67337	78	
259.89298	86	
260.83104	544	1+
261.15448	130	
261.88824	70	
262.09372	86	
263.93675	104	
264.08073	78	
267.84770	100	
268.17362	108	
268.83910	98	
270.13771	84	
272.13424	284	
273.11637	80	
273.16872	100	
273.65833	86	
274.14577	78	
276.16852	180	
276.83996	80	
276.85897	124	
276.97281	72	
277.03277	138	
277.10372	70	
277.14066	126	
277.42274	96	
277.85059	72	
279.09184	930	1+
280.03232	74	
280.12939	72	
282.85457	108	
283.86348	78	
284.12541	136	
284.28979	326	1+
284.31648	76	
285.14315	80	
285.20138	256	1+
285.65981	82	
286.01268	74	
286.15187	98	
287.14131	72	
287.87422	132	
288.02647	76	
289.03373	76	
289.08268	244	1+
289.16101	106	
292.16367	268	
292.82262	72	
293.13632	88	
293.17127	498	1+
293.87412	80	
294.17671	370	1+
295.86835	96	
296.86864	132	
297.18828	72	
300.65750	78	
301.14915	194	1+
302.15144	160	1+
303.21308	88	
303.78661	76	
305.13109	120	
305.19665	70	
305.64720	82	
305.87856	156	
306.05721	100	
307.88396	84	
307.94623	72	
308.06909	80	
309.13463	76	
309.67458	78	
311.04184	76	
312.16695	72	
312.22538	74	
313.13060	74	
313.16328	76	
313.80245	72	
314.08103	82	
314.20288	76	
314.37509	98	
314.95228	92	
314.98033	76	
315.36643	104	
318.15691	74	
318.37596	84	
320.16147	406	1+
320.59950	100	
322.14360	74	
323.12075	146	
323.94560	70	
324.16879	72	
325.31561	134	
325.82487	80	
325.90214	100	
327.15717	104	
END IONS

###FS:    #m/z: 340.94142 #charge 1+
###MS: 102
###MSMS: 104
BEGIN IONS
TITLE=Cmpd 77, +MS2(340.9414), 28.0-35.0eV, 2.2min #104
RTINSECONDS=133.386
SCANS=102,104
PEPMASS=340.94142	170754
CHARGE=1+
182.54104	76	
189.86611	84	
191.95625	78	
191.99550	88	
196.88781	132	
204.07428	104	
208.02799	80	
211.14606	94	
211.52960	94	
213.06661	96	
213.88698	196	
217.88376	92	
221.89197	76	
222.91220	100	
225.87920	104	
226.11721	76	
226.89883	84	
227.58563	82	
230.85924	90	
230.88999	524	1+
232.11462	74	
233.89616	212	
233.90983	100	
233.94444	90	
234.09830	130	
234.90697	74	
235.11537	252	
236.05065	80	
237.64752	146	
237.84613	76	
237.86520	80	
238.16157	92	
240.66859	88	
240.83846	578	1+
240.85497	144	
240.88017	82	
241.84314	386	1+
242.89122	100	
243.82396	108	
244.07529	94	
244.83029	116	
246.05693	74	
246.15354	88	
246.17631	122	
246.83762	84	
247.10607	76	
249.13307	266	
250.46425	82	
250.65688	74	
252.11748	82	
252.14300	106	
252.17347	94	
253.00859	98	
254.96435	86	
255.10871	142	
256.10622	80	
256.14943	92	
256.85248	120	
256.90670	78	
257.85004	126	
258.80321	88	
258.84854	288	
258.96929	76	
259.17091	86	
259.85608	362	
259.95866	124	
260.15850	136	
260.63983	86	
260.83716	276	
261.83835	120	
262.85158	240	1+
262.91252	80	
262.93049	76	
263.15359	96	
266.15885	114	
266.86538	74	
267.84933	140	
268.17578	422	
268.83899	132	
270.81193	76	
270.82582	86	
270.84597	178	
272.20562	74	
272.89275	72	
272.91549	108	
273.18907	76	
273.73345	74	
274.86226	130	
275.41579	82	
275.87144	152	
275.93170	116	
276.85857	944	1+
277.16904	72	
278.81537	74	
278.84582	696	1+
278.87899	114	
280.26040	78	
280.85725	106	
280.93614	104	
281.03409	88	
281.68491	84	
282.89376	82	
282.98654	90	
285.20320	134	
286.03547	128	
286.86267	138	
287.16859	92	
287.92655	72	
289.15902	92	
289.88123	84	
290.07627	86	
290.85523	74	
291.23004	132	
291.36619	86	
292.15986	186	
292.88774	74	
294.14206	118	
294.66692	186	
295.18337	308	1+
296.16783	136	
296.49426	80	
296.86192	192	
297.87389	124	
297.97609	104	
299.87367	102	
300.43349	82	
300.88064	76	
300.93814	84	
301.85838	140	
302.85552	98	
302.88195	72	
303.21952	78	
303.85965	72	
303.94915	86	
307.68331	72	
308.66543	122	
308.80556	96	
309.12952	190	
310.87938	76	
311.13449	76	
311.83942	92	
315.84604	78	
319.10038	74	
320.16219	128	
322.81082	78	
323.88686	192	1+
326.16847	208	
326.73383	106	
328.75916	82	
329.88461	84	
330.68436	112	
330.89991	80	
332.86875	82	
339.46952	92	
341.90576	80	
342.97383	88	
343.29459	98	
343.68401	76	
END IONS

###FS:    #m/z: 336.94708 #charge 1+
###MS: 102
###MSMS: 105
BEGIN IONS
TITLE=Cmpd 78, +MS2(336.9471), 28.0-35.0eV, 2.3min #105
RTINSECONDS=134.158
SCANS=102,105
PEPMASS=336.94708	58206
CHARGE=1+
183.86540	86	
190.90475	96	
194.88848	148	
199.10814	120	
199.86377	94	
205.94841	76	
207.88161	224	1+
209.13073	114	
212.88014	610	1+
213.05927	76	
213.94021	86	
214.87531	86	
214.89864	74	
216.88712	78	
218.84168	142	
221.12273	110	
223.61094	76	
225.10461	100	
227.11882	88	
228.89397	244	1+
228.91004	76	
229.95487	162	
230.61681	98	
230.63580	100	
230.88883	1478	1+
230.92452	78	
231.12101	190	
231.14392	216	1+
232.01141	104	
232.82547	116	
233.87126	88	
234.91086	84	
235.07974	508	1+
235.12016	182	
236.15171	98	
239.54213	102	
240.84814	198	1+
242.04967	80	
246.16335	314	
246.66003	120	
247.09063	76	
247.59279	80	
248.17265	80	
248.37384	102	
248.90271	486	1+
250.11858	94	
250.16171	74	
250.65702	98	
251.07709	96	
251.15747	176	
251.49349	80	
251.83972	98	
251.91135	98	
252.10722	308	
252.84497	78	
252.97317	120	
253.04231	78	
253.08680	120	
253.84162	118	
253.90662	286	1+
254.02357	142	
255.10935	122	1+
255.92911	104	
257.84341	522	1+
257.85804	78	
258.84650	454	1+
259.17075	76	
259.87703	94	
260.13880	100	
260.15619	380	1+
261.13576	74	
261.83076	108	
262.09206	126	
262.92439	78	
263.83469	110	
264.13127	136	
264.14842	74	
265.01710	138	
265.10931	86	
265.64899	76	
266.85102	146	
267.83885	556	1+
267.86730	76	
268.84065	414	1+
270.84922	206	
270.97364	82	
271.59222	98	
271.91864	140	
272.06604	90	
272.12524	90	
273.16872	78	
274.09101	78	
274.85947	98	
275.86475	80	
276.11318	78	
276.86203	604	1+
277.01367	94	
277.15695	82	
277.83230	398	1+
277.86768	436	1+
278.14612	160	
279.86307	128	
280.85249	78	
282.85272	96	
283.89212	86	
285.20171	202	
285.85096	128	
286.65883	138	
286.85191	188	
287.85126	180	
288.14925	106	
292.10206	228	
292.16242	138	
292.18426	76	
292.86861	134	
293.10682	214	
293.16416	454	1+
294.16814	394	1+
294.17661	262	
294.19368	98	
296.75864	74	
297.29799	90	
299.19217	92	
301.49242	98	
302.14980	156	1+
303.18130	88	
303.54911	86	
303.68791	78	
305.20752	94	
307.89127	140	
308.66890	166	
308.89608	126	
309.17361	100	
310.81877	90	
310.87703	196	1+
311.18499	82	
311.21087	78	
312.08203	80	
315.01299	74	
315.67633	84	
316.19313	90	
317.88653	96	
318.13533	88	
318.17262	108	
318.83201	78	
320.15720	188	
320.17739	82	
320.51362	84	
321.16318	122	
321.18014	104	
322.99161	82	
325.17780	102	
325.88688	82	
325.92872	82	
328.14102	88	
328.41212	76	
330.68734	96	
331.68462	80	
332.93791	170	
333.95597	106	
334.18069	86	
334.20012	98	
335.68154	112	
336.17203	102	
336.65856	106	
337.18377	416	1+
338.17408	102	
338.40007	88	
338.95620	92	
339.17574	86	
339.20472	92	
341.12956	94	
341.38847	88	
END IONS

###FS:    #m/z: 322.93106 #charge 1+
###MS: 106
###MSMS: 107
BEGIN IONS
TITLE=Cmpd 79, +MS2(322.9311), 28.0-35.0eV, 2.3min #107
RTINSECONDS=137.822
SCANS=106-107
PEPMASS=322.93106	443512
CHARGE=1+
179.00129	70	
190.93216	68	
192.88959	82	
195.11655	78	
195.92651	100	
198.96398	78	
201.04396	276	
201.90182	76	
205.94712	94	
206.89588	72	
208.14200	82	
209.12583	370	
209.16461	100	
211.11210	80	
212.88375	96	
223.07357	112	
226.15511	140	
226.82112	72	
227.10421	72	
227.92876	108	
228.84695	72	
229.09956	84	
230.83333	180	
230.85186	92	
231.12933	104	
232.12685	116	
234.16054	94	
235.11841	88	
235.62648	82	
235.79311	138	
236.12512	70	
236.85697	80	
237.05531	76	
237.09689	84	
238.02430	72	
238.92684	84	
239.07951	156	
239.12048	96	
239.16614	86	
240.10901	78	
240.81966	172	
240.94221	554	
240.96617	76	
241.03070	84	
241.14350	72	
241.64687	94	
241.94628	254	
242.01550	72	
242.94192	944	1+
243.09976	84	
243.82189	520	1+
244.12730	162	
244.93798	222	
244.95844	72	
245.05265	78	
245.11138	128	
245.13129	68	
246.13208	98	
246.16595	152	
246.39416	88	
247.53466	82	
248.57329	76	
248.84405	138	
248.93534	70	
249.13903	80	
250.14559	76	
250.16771	112	
251.15558	166	
251.64917	72	
251.90068	72	
252.11498	74	
252.15088	84	
253.06147	80	
254.11272	198	
254.91183	128	
255.10771	378	
255.12657	68	
255.45425	78	
257.66085	72	
258.83208	512	1+
259.17701	108	
260.13656	92	
260.88441	88	
261.14532	70	
261.82859	818	1+
262.63814	84	
264.85155	86	
265.09623	88	
267.18845	68	
268.17300	126	
268.84218	72	
270.14707	86	
270.80998	134	
271.05816	74	
271.86265	72	
272.13050	356	
273.66414	178	
274.15066	146	
275.15528	120	
276.84896	76	
278.79661	102	
279.09368	950	1+
279.14563	84	
281.85818	98	
282.17945	86	
282.92265	80	
282.98274	74	
283.85773	68	
283.88341	116	
283.94392	76	
284.29345	106	
284.86363	140	
285.85082	132	
285.87356	78	
286.90199	74	
288.19108	72	
288.87756	70	
289.09654	84	
289.87857	110	
290.82758	78	
290.86515	72	
291.11509	92	
292.16424	142	
292.18444	72	
293.16541	70	
293.99832	70	
294.68944	92	
295.18612	200	1+
296.12547	116	
297.18840	74	
298.80986	108	
299.45753	68	
299.80210	80	
300.08890	92	
301.00880	76	
301.67587	74	
302.15025	124	
302.18145	84	
306.87917	164	1+
306.93424	88	
307.79552	84	
309.11984	138	
310.87342	90	
310.89045	146	
311.14559	210	1+
311.17405	80	
311.20683	70	
313.82456	70	
316.97547	78	
317.18091	72	
318.39127	72	
320.15997	570	1+
321.11904	78	
322.17403	76	
322.42686	84	
322.67107	82	
324.13956	140	
326.13949	78	
327.14044	74	
END IONS

###FS:    #m/z: 363.95759 #charge 1+
###MS: 106
###MSMS: 108
BEGIN IONS
TITLE=Cmpd 80, +MS2(363.9576), 28.0-35.0eV, 2.3min #108
RTINSECONDS=138.595
SCANS=106,108
PEPMASS=363.95759	71488
CHARGE=1+
189.86176	148	
191.85902	102	
198.90113	98	
199.14206	82	
204.90142	92	
205.95302	118	
209.94327	318	1+
210.88616	234	
212.11226	88	
212.87862	450	1+
217.08775	80	
219.52981	80	
222.95969	84	
223.56087	84	
223.82749	82	
224.94692	770	1+
224.96850	274	1+
226.89786	130	
226.94793	1388	1+
227.40949	92	
227.89862	86	
227.93117	198	
228.83813	200	1+
228.89243	92	
228.94421	860	
230.88939	1282	1+
232.88863	136	
234.14464	228	1+
235.08653	128	
235.11785	790	1+
235.84682	102	
236.85132	82	
237.13388	104	
240.13176	80	
240.82293	86	
240.83914	124	
240.96209	230	
241.13937	78	
241.94512	190	
241.95708	518	1+
242.94369	324	
242.96075	348	1+
243.04439	82	
243.81965	244	
244.81984	170	
244.84070	108	
244.95911	548	1+
245.07845	226	
245.47388	80	
245.81869	106	
245.87216	80	
245.94319	212	
246.80759	138	
246.82073	80	
246.90315	120	
246.95442	904	1+
247.80989	96	
248.80263	652	1+
248.89946	416	1+
249.13101	188	
251.12486	126	
251.80100	108	
251.99397	88	
252.10579	494	1+
253.08893	118	
253.13179	88	
255.09622	114	
255.90772	90	
256.86457	114	
258.38672	82	
258.83850	172	
258.97439	124	
259.14690	122	
259.84685	152	
260.83332	514	1+
260.96832	422	
261.15360	182	1+
261.54172	102	
262.08791	278	1+
262.83118	474	1+
263.02792	102	
263.83499	336	1+
264.82235	114	
265.87334	94	
266.81470	478	1+
267.78371	90	
267.97743	110	
268.78680	86	
268.81158	142	
268.95875	88	
269.81132	158	1+
269.89875	124	
269.96682	302	
270.83765	122	
271.64458	92	
271.85086	84	
272.12056	100	
276.81117	246	
277.14875	90	
277.80703	102	
277.85923	118	
278.13521	110	
278.79892	380	1+
278.84306	138	
278.86039	80	
279.85140	120	
280.09685	82	
280.79151	1048	1+
280.81749	188	1+
280.96828	144	
281.11837	86	
281.88752	110	
283.77637	88	
283.79304	146	
283.84864	108	
283.98530	82	
284.82557	542	1+
284.86424	120	
285.84570	126	
286.83246	130	
286.89387	88	
288.13270	100	
288.62898	94	
292.12511	122	
295.16384	96	
296.64107	168	
296.81040	300	1+
297.14258	150	1+
298.80400	1376	1+
299.87003	82	
300.80207	302	
300.87231	128	
301.11275	78	
301.80614	230	
301.86233	118	
302.10885	92	
302.79586	126	
303.14281	270	1+
303.85651	168	
304.85682	126	
306.10464	90	
308.03878	96	
309.15847	80	
309.39178	88	
311.20129	122	
314.13326	160	
316.14565	124	
316.81639	240	1+
318.94466	202	1+
321.81809	226	
322.11511	122	
322.82190	186	
323.64763	80	
323.81547	104	
324.14129	98	
325.18662	88	
327.18930	88	
328.17408	180	
329.17173	98	
329.20543	110	
330.05404	102	
333.16426	102	
336.82328	78	
337.16583	90	
337.18149	120	
341.15272	98	
341.17951	84	
343.53811	84	
345.20301	322	1+
347.20988	88	
347.22574	94	
349.12434	442	
350.10862	202	
350.14294	84	
351.17948	90	
352.89556	88	
354.14701	80	
359.16598	358	1+
362.20233	140	
363.20748	86	
367.13520	186	
368.14392	146	
368.20435	98	
368.89457	92	
369.25687	78	
END IONS

###FS:    #m/z: 359.96252 #charge 1+
###MS: 106
###MSMS: 109
BEGIN IONS
TITLE=Cmpd 81, +MS2(359.9625), 28.0-35.0eV, 2.4min #109
RTINSECONDS=139.375
SCANS=106,109
PEPMASS=359.96252	41858
CHARGE=1+
95.93008	92	
180.88730	86	
193.93652	82	
195.11035	178	
198.08841	84	
202.11804	84	
205.10187	86	
209.09359	78	
209.94021	150	
211.15051	312	1+
219.06064	80	
220.88528	80	
222.95437	262	
224.94990	296	
225.95015	142	
225.96358	146	
226.94803	1022	1+
227.88405	84	
227.93019	170	
228.94246	950	1+
230.07676	78	
231.37278	92	
232.82728	220	1+
233.96224	218	1+
234.09790	138	
234.86977	86	
235.11658	148	
236.11908	112	
237.96392	82	
238.88362	78	
239.14862	470	
240.13271	352	1+
240.25556	78	
240.82107	96	
240.96183	248	
241.11973	116	1+
242.83021	188	1+
242.88145	80	
242.96235	216	
243.62461	98	
244.69340	84	
244.89126	100	
244.95684	382	
245.07609	78	
245.47167	92	
245.82276	96	
245.94745	600	1+
246.95232	446	1+
248.80309	290	1+
249.13075	276	
250.20815	78	
250.95904	248	1+
252.13640	86	
252.16955	78	
252.95406	126	
254.11731	212	
254.63830	78	
254.93624	82	
256.90853	84	
257.09489	96	
257.10820	86	
257.16071	532	1+
257.93294	80	
258.14388	914	1+
258.82896	276	1+
258.84795	330	
259.83224	200	1+
260.89169	92	
260.94318	166	
260.97141	438	1+
261.14996	180	
263.63774	94	
264.09876	80	
264.81977	234	1+
264.98158	130	
265.11033	116	
265.53332	94	
265.98557	102	
266.08196	84	
266.16593	106	
266.81379	574	1+
266.84756	80	
269.08687	80	
269.12971	146	
272.92113	86	
273.08697	154	
273.18735	84	
273.96194	116	
274.12463	124	
274.82113	94	
275.10361	434	1+
275.13975	142	
275.17484	86	
275.41599	84	
276.81296	122	
276.85157	114	
277.13032	230	
277.16089	102	
278.80206	172	
278.84173	318	1+
279.14363	98	
279.80084	264	
280.79482	888	1+
280.81846	116	
281.13680	314	1+
281.95924	86	
283.98485	84	
284.07341	130	
284.82721	330	1+
285.07677	78	
285.19673	84	
286.13614	122	
287.08531	128	
287.93041	82	
288.10757	92	
288.13093	464	1+
288.63898	82	
289.42002	96	
290.53481	82	
291.03079	78	
291.79677	144	
291.86719	90	
292.10232	116	
292.12511	86	
292.14619	84	
293.12945	116	
294.15079	96	
295.13661	88	
296.64435	224	
296.80648	488	
297.11404	100	
297.14903	130	
297.80775	256	
298.12888	80	
298.48705	100	
298.80584	1302	1+
298.83943	86	
299.10265	86	
299.13614	104	
300.13820	92	
300.18237	124	
300.79745	96	
300.83197	90	
301.08055	494	1+
304.93273	104	
306.88715	84	
308.09949	78	
308.15569	78	
308.63179	94	
309.12453	354	1+
310.17282	382	1+
311.17571	286	1+
312.14301	128	
316.81627	334	
316.90970	84	
318.93568	90	
319.90517	80	
320.15781	82	
321.57657	78	
321.82117	114	
323.01614	154	
323.16577	80	
325.15275	114	
326.16089	398	1+
329.19454	162	
331.17558	92	
336.77133	86	
336.87028	92	
336.94610	276	1+
337.11663	640	1+
339.90164	86	
340.12612	80	
340.19549	214	1+
342.65354	98	
343.18741	360	1+
345.17760	188	1+
345.20204	198	
346.13899	86	
348.98505	88	
349.12541	194	
349.15932	128	
349.17473	114	
351.11249	86	
354.42216	82	
357.22460	474	1+
361.11428	104	
363.71050	108	
END IONS

###FS:    #m/z: 322.93104 #charge 1+
###MS: 110
###MSMS: 111
BEGIN IONS
TITLE=Cmpd 82, +MS2(322.9310), 28.0-35.0eV, 2.4min #111
RTINSECONDS=143.043
SCANS=110-111
PEPMASS=322.93104	410034
CHARGE=1+
68.53966	70	
191.11749	108	
193.97410	88	
196.89053	76	
200.83882	126	
201.04366	370	
204.02005	84	
205.94799	130	
208.94283	80	
209.12499	88	
213.09342	72	
215.97289	74	
216.85246	82	
216.89055	72	
220.13796	92	
223.82051	72	
223.88106	72	
223.92347	72	
223.96206	150	
225.93063	84	
226.82495	76	
226.84222	72	
227.09863	78	
227.93017	76	
228.11508	136	
228.84994	116	
228.88858	78	
230.83653	112	
230.85077	80	
230.89106	70	
230.91340	72	
231.12462	306	1+
232.09609	70	
232.83177	70	
233.09051	92	
233.85250	82	
234.10032	90	
236.01132	122	
237.60776	72	
240.39070	72	
240.82321	374	
240.94098	238	
241.83591	74	
241.94385	508	
241.97942	68	
242.14577	136	
242.63537	68	
242.81968	556	1+
242.94311	1408	
243.12856	222	1+
243.65532	92	
243.93601	166	
244.07703	168	1+
244.85481	90	
244.94091	378	
245.11228	86	
245.82903	130	
246.10515	96	
246.15551	78	
246.97621	292	1+
248.97609	92	
249.96894	90	
250.11263	80	
250.96181	128	
252.16993	102	
255.10943	294	
255.94705	90	
256.11311	220	
257.84988	74	
258.07894	92	
258.11043	108	
258.83401	510	1+
259.16865	70	
260.10678	108	
260.15646	76	
260.83303	150	
261.05070	80	
261.83333	214	
261.85228	74	
262.83053	172	
262.96833	76	
263.82918	102	
263.98068	80	
265.09546	80	
265.85577	174	1+
266.16168	84	
271.07644	72	
271.14539	82	
272.06401	78	
272.13735	168	
272.16913	94	
272.85850	114	
273.17080	80	
273.66820	106	
275.15066	72	
275.80753	78	
276.13958	82	
277.90150	78	
278.91568	78	
278.97515	98	
279.04308	68	
279.09092	880	1+
283.02179	82	
283.06530	160	
283.09616	72	
283.29244	74	
284.29183	104	
284.55799	116	
284.86252	114	
285.10173	80	
285.20769	70	
285.29934	174	
287.16037	72	
287.89303	74	
289.05871	72	
289.15802	132	
290.66004	96	
290.88845	76	
291.64294	88	
292.16255	142	
293.13360	86	
294.13948	78	
294.15380	78	
294.18117	120	
295.17235	88	
297.16899	84	
297.86831	92	
298.15929	120	
301.81869	74	
302.08612	90	
302.14758	76	
303.12998	78	
303.68588	80	
304.16762	70	
305.82559	76	
306.05529	84	
308.02163	102	
308.66640	86	
308.96660	76	
310.81458	92	
310.90123	72	
310.96173	68	
311.20425	74	
313.13304	70	
314.90627	74	
317.09575	72	
317.67327	110	
318.12894	80	
319.13751	78	
320.15759	538	1+
320.18156	128	
321.92425	72	
322.67831	84	
324.04721	106	
324.23314	78	
324.88698	74	
326.28620	70	
326.90705	72	
327.98690	72	
END IONS

###FS:    #m/z: 363.95743 #charge 1+
###MS: 110
###MSMS: 112
BEGIN IONS
TITLE=Cmpd 83, +MS2(363.9574), 28.0-35.0eV, 2.4min #112
RTINSECONDS=143.816
SCANS=110,112
PEPMASS=363.95743	65764
CHARGE=1+
183.06550	88	
189.86827	352	
191.85763	132	
197.12695	88	
198.84083	88	
199.86529	106	
206.98431	98	
209.09188	92	
209.94675	166	
212.87943	622	1+
213.91325	92	
215.89354	92	
220.99655	82	
222.95704	260	
223.97955	152	
224.94738	512	1+
225.88563	122	
226.11914	130	
226.94727	1198	1+
226.98221	92	
227.06487	128	
228.89272	330	1+
228.94218	1186	1+
230.88983	1178	
232.88484	438	1+
234.09715	96	
234.14324	302	1+
234.15863	118	
235.09118	146	
235.11606	564	1+
235.86355	216	1+
237.06479	82	
237.10276	140	
237.49424	90	
240.82234	170	
240.83953	246	
240.94138	110	
240.96184	670	1+
241.83582	106	
241.94358	138	
242.05364	86	
242.82613	108	
242.94208	106	
242.96480	138	
243.82663	118	
243.93893	148	
244.85918	134	
244.93906	220	
244.95809	870	
245.07342	266	
245.94784	620	1+
246.81190	98	
248.80385	512	1+
248.90047	476	
248.94422	124	
249.12792	132	
250.79755	252	1+
250.89917	194	
250.91543	100	
251.90443	140	
252.10811	268	
252.16342	88	
252.42320	102	
253.90419	92	
255.91350	92	
258.83215	218	
258.84880	118	
258.97338	160	
259.49925	126	
259.84524	88	
260.82967	644	1+
260.91943	84	
260.97005	138	1+
263.08169	98	
264.81836	82	
265.08456	98	
265.80941	92	
266.10902	136	
266.81214	944	1+
267.78364	110	
267.81282	604	1+
268.84225	130	
268.93581	86	
269.97330	148	
271.02478	102	
271.86758	82	
273.91191	110	
274.86702	126	
275.11364	94	
275.80421	186	1+
276.85521	400	1+
277.15482	100	
278.13011	126	
278.80100	256	
278.84306	110	
279.10149	86	
279.79319	140	
279.83303	88	
280.13015	226	1+
280.79172	966	1+
280.82837	96	
281.86508	124	
281.89931	88	
282.79052	258	1+
282.83202	118	
283.82201	84	
284.82527	122	
284.86426	190	
285.13908	82	
285.64542	88	
285.79770	144	
285.84213	178	
286.80901	118	
288.12988	172	
288.58712	96	
288.63743	98	
289.87289	136	
291.12810	140	
292.13018	92	
293.12939	86	
294.14717	142	
294.81088	126	
294.86803	120	
296.64886	226	
296.80659	234	
297.81174	104	
298.80680	1080	
299.80079	1154	1+
299.87382	190	
300.14980	132	
300.87095	114	
301.14064	114	
301.86542	282	
302.09828	84	
302.85968	224	
303.85767	204	
304.89457	108	
305.13639	160	
307.85479	120	
309.15790	150	
309.92713	132	
313.93576	86	
314.81937	240	1+
316.81738	350	
317.43287	88	
318.81773	366	1+
318.94160	184	
321.15134	84	
321.82132	292	1+
322.14449	84	
323.11527	86	
324.26200	92	
324.82863	196	
326.87495	244	
329.64168	100	
332.10108	130	
332.15887	86	
336.94239	298	1+
337.15293	88	
337.18156	124	
337.89214	92	
338.45206	98	
345.19980	400	
347.22944	110	
349.12356	318	
349.16179	134	
350.11365	86	
350.16128	152	
351.12492	114	
358.16063	152	
358.23736	106	
360.09345	130	
360.22273	88	
362.18977	84	
363.21295	156	
365.07688	124	
366.74224	94	
367.13487	502	1+
END IONS

###FS:    #m/z: 412.73146 #charge 1+
###MS: 110
###MSMS: 113
BEGIN IONS
TITLE=Cmpd 84, +MS2(412.7315), 28.0-35.0eV, 2.4min #113
RTINSECONDS=144.589
SCANS=110,113
PEPMASS=412.73146	40342
CHARGE=1+
182.86908	134	
189.86081	104	
191.85758	118	
196.88313	134	
205.94518	84	
207.87176	282	1+
212.87907	1228	1+
214.87694	264	
214.89253	106	
222.95223	548	
224.94763	788	1+
225.08366	108	
225.96004	82	
226.05633	88	
226.94717	112	
228.87039	116	
230.88958	1562	1+
232.88814	322	
233.04934	82	
233.88535	182	
234.83002	188	
234.88152	132	
235.85179	102	
239.94960	202	
240.02818	190	1+
240.09942	88	
240.80296	114	
240.96368	590	1+
241.79578	92	
241.90181	120	
242.90434	134	
242.96204	226	
243.96048	158	
246.97697	142	
247.62952	100	
247.83327	138	
248.90149	452	1+
249.82203	108	
250.86348	102	
250.89638	376	1+
251.97313	86	
252.03122	86	
252.84159	156	
252.89224	134	
253.90726	306	1+
254.06422	82	
257.96528	390	1+
258.85449	248	1+
260.96878	394	1+
261.88662	214	1+
262.97149	248	1+
266.97990	96	
267.84080	114	
268.01023	98	
268.08032	92	
268.18043	82	
268.80173	150	
268.93569	92	
270.86022	92	
271.86149	224	1+
271.92087	158	
272.02924	94	
272.92943	98	
274.85181	84	
275.80404	196	1+
276.64800	84	
277.95186	86	
279.89386	1034	1+
280.85575	86	
281.84941	92	
281.89301	84	
282.82278	88	
283.02996	84	
283.79074	120	
283.98621	228	
285.66386	102	
285.79656	132	
285.81015	82	
285.84514	738	1+
286.13304	94	
286.81452	134	
288.10412	82	
288.80299	148	
288.86060	176	
289.79294	140	
289.81102	90	
290.79673	122	
293.87062	194	
294.15826	132	
294.86218	146	
295.83659	202	1+
295.91810	152	
295.94181	166	
297.73451	88	
297.90448	1332	1+
297.96142	228	1+
298.82530	86	
299.78636	334	1+
299.83961	100	
299.87140	130	
300.40169	84	
300.81788	112	
301.81592	90	
302.14539	92	
302.81955	122	
302.90973	94	
303.80631	300	
303.85536	814	
303.87871	134	
304.09504	86	
304.61102	82	
304.79476	254	1+
307.13579	114	
308.42685	98	
308.78839	146	
308.87148	266	
309.86343	128	
309.88566	158	
311.81522	124	
312.80160	422	1+
313.92713	638	1+
314.63841	92	
314.87258	100	
314.95416	84	
315.16775	142	
315.81101	90	
316.78140	112	
316.82699	194	1+
316.93853	104	
318.18933	102	
318.93559	1494	1+
319.83079	130	
320.80556	120	
320.92335	148	
320.95431	204	
321.86456	82	
322.81733	92	
322.86083	242	1+
323.80990	192	1+
325.10683	86	
326.27492	86	
326.80315	1138	1+
326.87103	976	1+
327.07471	104	
327.80766	960	1+
328.10733	86	
328.84092	174	1+
330.81119	1128	1+
332.87991	110	
333.17666	160	
333.41986	84	
333.82793	210	1+
333.88033	758	1+
333.93350	116	
334.29276	98	
334.88037	524	1+
334.95725	216	1+
335.82906	232	1+
336.83150	152	1+
336.94698	4542	1+
337.80378	470	
338.94641	244	
338.96730	92	
340.42667	198	
341.84911	164	1+
344.74776	86	
345.81862	454	1+
346.08744	98	
346.94289	126	
347.12273	92	
347.89917	218	1+
348.83277	206	
349.77393	84	
349.82138	596	1+
350.82436	404	1+
352.77027	98	
352.87555	98	
354.95481	114	
356.71458	92	
357.18271	100	
357.85634	84	
358.87513	106	
359.96072	540	1+
360.90316	90	
361.54055	116	
363.18141	148	
364.16216	108	
364.80267	84	
365.10528	90	
368.10522	88	
369.15400	86	
371.14090	88	
371.85070	136	
377.88233	100	
379.86876	104	
389.20847	84	
390.81172	84	
END IONS

###FS:    #m/z: 340.94169 #charge 1+
###MS: 114
###MSMS: 115
BEGIN IONS
TITLE=Cmpd 85, +MS2(340.9417), 28.0-35.0eV, 2.5min #115
RTINSECONDS=148.257
SCANS=114-115
PEPMASS=340.94169	163500
CHARGE=1+
189.11384	82	
196.86658	72	
197.03017	102	
197.16291	84	
198.92579	76	
201.10675	80	
205.01207	72	
206.09149	72	
209.09050	116	
209.12565	72	
210.93653	112	
213.88702	102	
214.89327	198	
216.88415	278	1+
217.88703	174	1+
217.94786	92	
220.87810	130	
220.92550	74	
222.95338	252	1+
223.98378	72	
225.08826	78	
226.12575	82	
226.90863	88	
227.10791	82	
227.89985	96	
227.93211	102	
228.95209	74	
230.88878	504	1+
230.94527	86	
231.12244	84	
231.89026	298	1+
233.13934	92	
233.82973	80	
235.11413	78	
236.02793	78	
237.10440	78	
238.83972	80	
238.90594	108	
239.39209	98	
239.84732	208	
240.06917	80	
240.83756	478	1+
243.84446	236	
244.95174	106	
245.07386	84	
246.17077	94	
246.67199	104	
246.97854	162	
247.11366	90	
247.98331	128	
248.90669	130	
249.10184	80	
250.65685	156	
250.95206	88	
251.11013	72	
251.64156	74	
251.65701	96	
252.10512	160	
252.93244	80	
253.42487	82	
253.79263	82	
254.05689	92	
254.11352	76	
254.81274	80	
255.07156	98	
255.10887	88	
256.84995	148	
257.83291	134	
258.12669	80	
258.84764	180	
259.17044	228	
259.85533	120	
260.16180	144	
260.83465	216	
260.85368	174	
260.92390	76	
261.08148	196	1+
261.84411	88	
261.86807	74	
261.88196	92	
265.00712	92	
265.14137	94	
265.92967	80	
266.86808	90	
266.93961	88	
266.99779	78	
267.16031	82	
268.17293	122	
269.08271	74	
271.84793	74	
271.91394	86	
273.91218	86	
273.94037	88	
274.88051	90	
274.90523	122	
275.84398	114	
275.89360	108	
276.86121	742	1+
277.12013	74	
277.92408	72	
277.96715	140	
278.84559	546	1+
280.26871	76	
281.68282	106	
281.83531	82	
281.90337	86	
282.07880	100	
282.79678	74	
282.87658	124	
284.15192	94	
286.16428	96	
286.67553	86	
288.04535	82	
290.93265	82	
291.00783	96	
293.16084	76	
294.16104	102	
294.17720	76	
294.66820	86	
294.86431	156	
294.88752	100	
295.17418	98	
297.14194	74	
298.80555	74	
299.68076	82	
299.86984	76	
299.89660	154	
300.18488	78	
300.22942	74	
305.34041	80	
307.95905	82	
308.66905	196	
308.82604	74	
310.92263	80	
311.21939	84	
314.64713	90	
316.18881	92	
317.68399	92	
318.85649	74	
320.88983	86	
322.02580	86	
324.22848	76	
324.89889	78	
326.15925	144	
326.17658	138	
327.19868	90	
327.21328	78	
328.10020	142	
328.87869	148	
331.18806	102	
333.11709	74	
336.87066	90	
337.14455	152	
338.72317	92	
338.87898	76	
339.12379	82	
341.80609	80	
343.18630	86	
346.17497	92	
END IONS

###FS:    #m/z: 363.95724 #charge 1+
###MS: 114
###MSMS: 116
BEGIN IONS
TITLE=Cmpd 86, +MS2(363.9572), 28.0-35.0eV, 2.5min #116
RTINSECONDS=149.03
SCANS=114,116
PEPMASS=363.95724	62032
CHARGE=1+
97.00595	96	
159.57061	82	
189.86342	346	1+
191.86056	102	
196.02153	92	
207.11357	106	
209.94463	248	
212.87920	874	1+
218.41764	90	
219.86480	110	
222.95107	296	1+
223.88948	108	
224.94894	346	1+
225.96730	182	1+
226.81834	122	
226.94777	840	1+
227.92989	108	
228.89268	256	
228.94347	1020	1+
230.84755	106	
230.89156	780	1+
231.90075	280	1+
233.88243	134	
234.14461	456	1+
235.11795	606	1+
235.16261	88	
237.13297	90	
237.16872	80	
239.90926	84	
240.81636	96	
240.94205	154	
240.97631	86	
241.07839	80	
241.94124	526	1+
241.96048	304	1+
242.81885	536	1+
242.94331	360	1+
243.14174	90	
243.62664	200	
244.12890	164	
244.45712	90	
244.84027	174	
244.93846	80	
244.95737	606	1+
245.07699	462	1+
245.94319	116	
246.82000	138	
246.95294	682	1+
246.97244	162	
248.52659	90	
248.80306	490	1+
248.84490	138	
248.90083	242	
249.80473	318	1+
249.83014	98	
250.13615	86	
250.92125	92	
250.95165	130	
251.05150	94	
251.07307	80	
251.15288	234	
251.80442	112	
251.94914	82	
252.07262	80	
252.10928	222	
252.13834	142	
252.80601	96	
254.94010	92	
255.91888	100	
256.09485	82	
257.08682	122	
258.84465	134	
259.85746	80	
260.11258	98	
260.83685	150	
260.97127	232	1+
261.15844	156	
261.83265	572	1+
263.83455	98	
263.88495	80	
264.81837	126	
265.81934	122	
265.98037	100	1+
266.81487	872	1+
266.86439	140	
268.13686	86	
268.81406	294	
268.83816	208	
268.95942	108	
269.80953	144	
269.85060	86	
271.89026	102	
271.91978	142	
272.36566	82	
272.43675	98	
274.81504	86	
275.07779	88	
276.85364	214	
277.85888	158	
278.08578	92	
278.79775	214	
278.84740	116	
279.79157	1190	1+
279.81248	82	
279.85053	84	
279.90107	82	
280.79449	1020	1+
282.79122	432	1+
282.88153	80	
283.07757	80	
283.81631	422	1+
283.84953	256	
284.78936	126	
284.86999	78	
285.84606	438	1+
285.93587	82	
288.62881	88	
289.00270	92	
289.13625	84	
290.91999	114	
292.13901	126	1+
294.16472	86	
294.66812	86	
294.86602	108	
296.02943	92	
296.80867	654	1+
297.09098	88	
297.38527	86	
298.80424	1414	1+
299.42160	80	
300.80289	202	
301.11387	156	
301.80024	372	1+
301.86158	634	1+
302.37772	84	
303.85680	104	
304.09926	88	
305.14059	82	
306.66751	84	
309.14570	100	
310.82043	98	
311.13047	98	
312.68103	92	
312.87890	84	
312.95065	108	
313.14402	86	
314.64272	92	
315.12891	86	
316.81883	112	
318.01268	94	
319.80961	148	
321.82121	280	1+
321.84060	100	
321.86664	132	
321.90446	80	
321.92709	168	1+
323.13267	84	
325.82479	80	
326.91822	88	
326.94719	84	
328.21793	86	
332.88640	142	
332.90868	96	
336.94414	96	
338.87007	90	
340.15509	92	
340.20269	96	
344.14259	138	
344.41954	108	
345.20147	144	
345.22657	84	
347.22637	122	
347.69258	84	
349.12712	334	1+
349.15774	196	
349.20794	88	
350.10672	438	1+
350.17922	154	
355.17610	90	
355.92382	80	
357.22409	104	
357.66562	136	
360.14852	98	
364.18115	84	
367.13522	162	
368.00612	84	
368.12679	126	
368.14309	114	
END IONS

###FS:    #m/z: 336.94653 #charge 1+
###MS: 114
###MSMS: 117
BEGIN IONS
TITLE=Cmpd 87, +MS2(336.9465), 28.0-35.0eV, 2.5min #117
RTINSECONDS=149.802
SCANS=114,117
PEPMASS=336.94653	50570
CHARGE=1+
187.91371	74	
191.00136	86	
191.09300	108	
192.11965	98	
196.88420	134	
198.99474	102	
199.11282	92	
209.12839	164	
210.88557	86	
211.94608	154	
212.87910	762	1+
213.12019	76	
221.97070	84	
226.07824	80	
226.15226	168	
228.94165	90	
229.95106	136	
230.89122	560	1+
231.08545	84	
231.15972	76	
232.90479	92	
232.94340	158	
233.83175	242	
234.95436	84	
235.08261	120	
235.89599	92	
236.14105	84	
237.55464	80	
240.18312	94	
240.83528	120	
241.09961	86	
241.85420	168	
242.84800	104	
242.90288	124	
244.11152	92	
244.12636	176	
246.16365	272	
246.66792	74	
246.90586	136	
247.06757	104	
248.90277	292	1+
248.92193	90	
249.04978	90	
249.13707	130	
249.90283	126	
250.16303	96	
250.82710	188	
250.95341	178	
251.03409	78	
251.15392	240	
251.65506	78	
251.83658	158	
252.10651	116	
252.16965	118	
252.95472	146	
252.97460	120	
254.93923	94	
254.96168	94	
255.07539	88	
255.09198	114	
255.47370	92	
255.64843	82	
256.25733	106	
256.85412	140	
256.87277	98	
257.13542	76	
258.84653	244	
259.67508	98	
260.19416	82	
260.66966	88	
260.85067	136	
262.06901	88	
262.83246	220	1+
262.87461	76	
263.14751	78	
265.08351	78	
265.16305	106	
267.84332	166	
268.12768	132	
268.18127	78	
268.79383	168	
268.84123	614	1+
269.92275	112	
270.12113	74	
270.63184	80	
270.84661	114	
271.96876	88	
272.16508	86	
272.84388	96	
273.13630	82	
273.67116	202	
274.15586	188	
274.86550	126	
275.39988	76	
275.85628	84	
276.85837	572	1+
277.15299	88	
277.83794	116	
278.15996	112	
278.83636	388	1+
279.09257	86	
280.85194	102	
281.05703	80	
281.64180	74	
281.86220	74	
283.13103	156	
284.96088	90	
285.20124	184	
285.85008	268	
286.15971	80	
286.65456	84	
286.85481	204	
287.85647	178	
289.14227	84	
289.85376	264	1+
292.10959	122	
293.11001	168	
295.18355	166	
295.87447	82	
296.13110	86	
296.18089	84	
298.12057	80	
298.15645	76	
298.86266	110	
298.87913	90	
299.01579	132	
299.87423	132	
302.14801	110	
303.02948	74	
303.17904	98	
304.15911	78	
304.86229	100	
305.92821	74	
307.02276	90	
307.45312	94	
307.89875	84	
308.92954	76	
309.17576	86	
310.87077	134	
310.88432	160	1+
311.21323	78	
311.86888	80	
317.17233	108	
318.14170	76	
319.17627	78	
320.16354	190	
325.45700	96	
329.07526	110	
329.22462	80	
330.26134	84	
331.99750	78	
333.34175	76	
334.79671	136	
337.18458	376	
338.17160	74	
338.19915	90	
341.12546	74	
341.16417	74	
342.05789	78	
END IONS

###FS:    #m/z: 340.94143 #charge 1+
###MS: 118
###MSMS: 119
BEGIN IONS
TITLE=Cmpd 88, +MS2(340.9414), 28.0-35.0eV, 2.6min #119
RTINSECONDS=153.467
SCANS=118-119
PEPMASS=340.94143	177768
CHARGE=1+
75.80211	82	
178.07581	80	
184.11199	90	
191.11692	144	
196.89582	92	
207.09034	88	
212.87977	248	1+
213.93786	148	
214.90312	98	
215.86475	92	
216.08300	80	
216.88895	120	
217.88011	144	
219.87398	74	
220.88348	138	
222.95226	76	
223.95667	74	
224.92775	74	
225.04757	72	
226.56227	82	
226.84143	90	
226.89275	128	
227.85804	98	
228.88412	92	
230.07096	74	
230.83956	80	
230.85230	84	
230.88975	134	
231.12440	84	
231.15783	76	
231.89299	208	
234.14528	82	
236.12232	94	
237.13171	146	
238.87555	92	
240.84687	152	
241.08232	84	
241.84376	494	1+
241.93550	74	
241.97734	74	
242.07845	96	
243.09210	84	
243.12281	80	
243.83956	126	
244.12516	98	
244.82699	144	
245.11323	86	
245.61228	96	
245.83468	122	
246.58331	86	
246.66329	80	
246.94185	82	
246.96331	84	
248.89775	160	
249.13651	78	
250.94663	104	
251.16103	174	
251.65325	90	
252.10509	152	
254.96514	96	
255.07814	122	
256.25742	94	
256.85325	176	
256.86835	98	
256.91337	80	
258.02159	72	
258.85055	320	
259.14921	82	
259.17400	180	
259.85329	462	
259.95825	272	
260.12559	138	
260.15625	104	
260.65562	84	
260.84242	180	
261.15631	202	
261.84173	132	
262.09693	84	
262.84305	196	1+
262.87744	86	
263.09957	92	
264.53964	78	
264.95529	82	
265.83752	74	
267.11834	120	
267.14504	150	
268.18518	118	
268.83958	170	
269.00057	86	
269.12474	106	
269.18322	84	
270.82782	78	
270.84777	80	
270.94083	76	
271.63667	82	
272.92757	82	
274.86547	96	
276.01552	94	
276.85850	1064	1+
278.82543	74	
278.84607	282	1+
280.16632	80	
280.84460	138	
281.86055	512	1+
281.87658	76	
281.89504	76	
282.00641	72	
282.17140	72	
282.86473	376	1+
283.02832	76	
283.13748	106	
283.63171	74	
285.20944	112	
285.62056	80	
285.85084	86	
291.14425	104	
291.43758	74	
292.10012	96	
292.91925	90	
293.87006	86	
293.88449	76	
294.18331	134	
294.66858	88	
294.86662	234	
295.17609	94	
296.85813	142	
296.88865	174	1+
297.88044	224	1+
300.43352	86	
300.65499	106	
300.86796	72	
302.85945	78	
303.05510	78	
303.17283	74	
303.67948	92	
304.14621	80	
306.13223	78	
307.89021	108	
308.66972	272	
310.90763	96	
311.18482	74	
311.88183	118	
313.89376	78	
317.18387	306	1+
318.16924	86	
319.93578	84	
320.15719	168	
320.18527	194	1+
324.89107	120	
325.39462	88	
326.15595	98	
330.35970	76	
334.40243	72	
334.67893	76	
335.21585	78	
337.19168	138	
339.66638	96	
342.20820	112	
343.69278	88	
344.19482	90	
344.21871	72	
END IONS

###FS:    #m/z: 336.94674 #charge 1+
###MS: 118
###MSMS: 120
BEGIN IONS
TITLE=Cmpd 89, +MS2(336.9467), 28.0-35.0eV, 2.6min #120
RTINSECONDS=154.239
SCANS=118,120
PEPMASS=336.94674	51398
CHARGE=1+
132.48439	202	
180.87085	84	
182.86947	78	
204.02380	82	
204.07266	76	
205.95191	74	
210.88521	124	
211.94641	158	
212.87920	702	1+
214.87942	138	
215.89404	110	
216.82907	78	
219.84232	126	
220.10865	76	
224.37944	74	
224.96267	94	
226.03044	74	
226.16076	148	
226.84168	78	
226.95062	82	
228.70592	108	
228.89362	342	1+
229.95732	132	
230.89017	996	1+
231.90167	84	
231.95063	98	
232.84715	82	
232.89025	94	
233.16006	112	
233.82057	100	
234.83300	224	1+
235.08154	234	
235.11888	142	
236.60206	74	
238.54371	78	
238.82437	76	
239.05619	78	
240.79279	120	
240.84083	134	
241.84391	326	
242.14948	76	
243.84224	112	
244.07170	78	
244.12985	228	1+
246.12546	158	
246.16251	158	
246.66623	84	
246.97781	78	
247.08466	76	
247.96951	78	
248.87354	74	
248.90091	336	1+
248.91928	76	
250.65890	76	
250.83143	88	
250.90387	128	
250.95247	108	
251.15210	134	
252.10726	80	
252.17198	82	
252.95552	110	
253.16921	100	
253.90580	180	
254.08824	84	
254.78736	84	
254.90830	126	
255.65050	92	
256.91644	78	
257.11527	86	
257.84589	450	1+
257.85898	122	
258.16567	90	
260.16607	126	
260.82873	142	
260.92909	78	
262.08080	88	
262.82903	78	
262.95456	90	
264.11052	92	
265.14933	112	
268.17475	118	
268.84102	656	1+
269.00005	74	
269.17954	76	
269.66326	76	
269.97345	80	
271.15138	208	1+
271.91761	346	1+
272.84477	144	
273.67022	142	
274.87616	82	
275.85560	148	
275.94627	146	
276.85744	728	1+
277.13689	74	
277.15094	76	
278.83952	316	
279.83860	218	
279.86160	132	
279.99979	88	
280.84731	114	
280.88594	90	
281.05656	78	
282.11370	78	
285.20305	310	
285.85101	106	
286.85353	348	
287.85300	172	
288.10128	78	
288.85417	230	1+
290.07451	80	
291.11893	98	
291.63021	88	
292.10335	140	
292.16350	160	
293.10551	144	
294.18278	156	
294.86519	222	1+
295.18535	148	
295.88903	96	
296.12236	126	
296.22191	88	
298.08634	104	
299.42376	152	
299.87964	134	
302.17945	88	
303.72558	134	
304.67969	76	
306.16030	82	
306.44397	82	
306.88260	80	
308.66586	144	
309.17957	100	
309.26645	92	
312.15806	92	
315.89844	78	
316.90750	92	
317.14098	84	
317.18133	150	
317.66900	80	
318.68100	90	
318.99633	112	
319.17349	90	
319.20037	82	
319.59333	114	
320.10506	92	
320.16073	504	1+
322.18428	78	
323.21212	96	
324.89666	128	
328.16178	116	
328.67231	92	
329.15355	76	
330.12393	90	
330.20120	92	
333.81243	96	
337.14767	74	
337.19005	184	
338.12225	76	
338.17158	136	
338.19080	142	
339.20267	84	
339.68897	106	
341.16322	90	
END IONS

###FS:    #m/z: 412.73150 #charge 1+
###MS: 118
###MSMS: 121
BEGIN IONS
TITLE=Cmpd 90, +MS2(412.7315), 28.0-35.0eV, 2.6min #121
RTINSECONDS=155.012
SCANS=118,121
PEPMASS=412.73150	39576
CHARGE=1+
155.17775	130	
179.12131	82	
182.87080	244	
199.93589	140	
207.08579	136	
207.87219	82	
210.62343	112	
212.87855	1118	1+
220.96034	92	
222.95195	774	1+
224.94777	1006	1+
228.90998	86	
230.89030	2096	1+
231.12148	82	
232.82737	132	
232.88740	576	1+
234.82654	108	
234.88016	420	1+
235.62466	82	
237.90695	86	
238.12275	84	
239.79176	160	1+
239.94918	126	
240.80823	96	
240.96191	570	1+
242.84068	92	
242.95810	286	1+
244.88723	90	
248.90202	524	1+
249.07328	114	
249.82581	104	
250.89787	218	
251.89462	84	
253.84850	88	
253.90726	138	
254.92432	90	
254.99313	82	
257.96066	92	
258.57214	86	
258.96946	104	
260.86372	84	
260.96933	514	1+
262.15039	106	
262.80902	86	
267.78081	112	
270.10697	96	
271.91723	248	1+
273.80106	146	
273.85675	140	
275.01690	92	
275.81152	224	1+
276.36421	100	
276.87272	98	
279.89395	490	
281.85299	130	
283.17561	90	
283.79489	136	
283.96262	88	
283.98135	80	
284.79011	424	1+
285.79410	366	1+
285.84610	344	1+
286.41153	84	
286.65894	118	
289.06936	116	
289.79110	276	1+
290.86764	236	
291.86651	104	
291.92618	124	
292.43167	86	
293.80841	174	1+
293.86559	182	1+
293.94480	236	1+
295.91700	110	
297.90573	814	1+
297.98261	86	
298.58054	82	
298.80584	174	1+
298.89335	82	
299.10700	92	
299.86363	116	
301.85066	84	
302.79343	116	
303.55548	86	
303.85700	858	1+
304.39691	86	
304.93456	118	
306.11352	82	
306.79725	86	
307.42937	90	
307.79766	190	
307.81427	140	
308.66891	124	
308.79125	98	
308.80750	158	
308.86800	192	
309.80683	140	
309.82922	138	
309.87328	318	1+
309.91654	104	
310.80560	122	
310.85451	122	
311.41021	96	
311.91191	136	
312.81405	200	
312.95146	136	
313.83242	184	
313.92929	786	1+
314.85482	102	
315.20256	112	
315.27690	112	
315.85941	92	
315.88975	96	
316.17922	250	1+
316.77658	108	
316.83381	118	
317.03462	84	
317.67308	92	
317.82399	508	1+
318.82738	496	1+
318.93514	1764	1+
319.88524	164	1+
320.92254	120	
320.97114	88	
321.86382	132	
321.91905	136	
322.86887	142	
323.14281	112	
324.96069	86	
325.42338	86	
326.17048	98	
326.79493	134	
326.82496	94	
326.87344	630	1+
326.92723	110	
327.08395	154	
327.81107	564	1+
327.92034	92	
328.29392	80	
328.87252	100	
329.06665	94	
329.89532	186	1+
330.81916	502	
331.81572	396	1+
332.25078	88	
332.41888	100	
332.87702	98	
334.84180	128	
334.88194	120	
335.83299	138	
335.95115	116	
335.97351	92	
336.94618	5310	1+
337.03771	94	
337.80101	602	1+
339.03970	102	
343.92866	234	1+
344.12099	84	
344.41709	84	
345.29064	98	
345.82218	380	1+
346.13964	88	
348.82272	456	1+
350.87878	126	
351.69262	114	
352.80562	198	1+
352.83289	210	1+
352.89009	100	
355.16153	274	1+
356.01241	80	
358.13714	80	
359.17223	82	
359.96379	164	
360.88323	102	
360.93147	82	
361.18579	92	
361.46809	84	
361.96687	120	
362.97098	94	
367.78476	130	
369.16368	90	
370.68698	92	
374.06122	86	
393.72527	84	
396.06258	96	
400.21370	212	
401.55498	84	
403.19908	132	
404.18274	82	
405.72717	88	
407.86952	90	
409.11519	86	
END IONS

###FS:    #m/z: 322.93094 #charge 1+
###MS: 122
###MSMS: 123
BEGIN IONS
TITLE=Cmpd 91, +MS2(322.9309), 28.0-35.0eV, 2.7min #123
RTINSECONDS=158.675
SCANS=122-123
PEPMASS=322.93094	416846
CHARGE=1+
45.27113	70	
133.76640	68	
186.08837	100	
191.11329	70	
192.89304	94	
196.07308	78	
198.60542	82	
199.09034	88	
199.10689	190	
202.07947	72	
204.07105	72	
205.94766	122	
206.95611	72	
209.13107	72	
210.12296	78	
211.13347	72	
213.97257	78	
214.12615	68	
217.12013	80	
219.02433	86	
222.17018	82	
224.10909	78	
226.11572	166	1+
226.61945	80	
226.85811	78	
227.08184	68	
227.10421	78	
227.16527	92	
228.90847	78	
229.86014	70	
229.93478	74	
230.05411	76	
230.83886	112	
230.90049	80	
231.12615	72	
232.08686	98	
232.12611	140	
234.08805	70	
234.10019	92	
234.16164	104	
236.10066	128	
236.11857	80	
236.13735	70	
238.79783	70	
238.93817	78	
239.87676	78	
240.11305	98	
240.82519	382	
240.94109	550	1+
241.95993	70	
242.81907	312	1+
242.94196	956	1+
244.07654	154	
244.12678	106	
244.82075	106	
244.93937	274	
245.81849	74	
246.15924	88	
246.66611	86	
246.84802	212	1+
246.97615	142	
249.04576	80	
251.07295	82	
251.11753	82	
251.87717	86	
251.90627	74	
252.06048	68	
252.10334	72	
252.82509	78	
253.16671	70	
254.11547	82	
255.10915	342	1+
255.43265	98	
256.12765	72	
256.89815	102	
257.95855	84	
258.83446	222	
259.14337	88	
260.14628	84	
260.19010	70	
260.83669	156	
261.82896	1088	1+
262.82974	630	1+
262.85401	74	
263.07388	70	
263.65754	84	
264.08052	86	
264.63177	92	
265.05651	166	
265.08897	70	
265.10584	132	
265.11725	120	
265.99943	68	
266.83396	92	
267.90545	74	
268.17634	80	
268.82680	84	
268.85114	204	
268.87716	92	
268.91750	98	
272.13781	266	
272.84605	86	
273.06959	82	
273.13500	118	
273.79437	78	
274.15166	70	
274.42259	82	
274.85164	68	
276.15232	240	1+
276.17849	72	
276.84707	76	
276.89519	104	
278.10617	90	
278.84589	96	
279.09410	708	1+
280.17001	102	
281.68105	82	
281.84780	72	
281.92333	190	
281.97759	82	
283.06732	76	
283.78825	172	
284.29406	116	
284.88610	84	
285.01469	72	
285.20095	124	
285.29183	80	
285.84849	86	
286.16025	88	
286.46161	100	
289.82771	80	
290.07843	80	
290.16838	70	
290.37759	78	
291.88841	104	
292.95697	82	
293.34810	78	
294.14584	70	
294.17876	286	1+
294.66614	78	
295.19969	82	
295.87321	70	
296.02759	86	
296.12645	116	
296.18985	84	
296.94702	92	
299.14376	78	
303.13950	70	
306.00615	70	
306.09766	104	
306.15393	90	
306.88762	208	1+
307.19476	74	
307.79982	94	
308.66891	70	
316.02739	84	
319.17765	122	
320.16054	312	1+
322.11594	84	
322.17815	156	
324.15552	78	
326.39430	80	
327.40003	86	
END IONS

###FS:    #m/z: 340.94140 #charge 1+
###MS: 122
###MSMS: 124
BEGIN IONS
TITLE=Cmpd 92, +MS2(340.9414), 28.0-35.0eV, 2.7min #124
RTINSECONDS=159.447
SCANS=122,124
PEPMASS=340.94140	184494
CHARGE=1+
189.86114	78	
195.06511	82	
196.88281	102	
200.89252	84	
205.95208	84	
210.94427	84	
211.63335	92	
213.88690	232	1+
213.92973	74	
216.07412	78	
221.89926	92	
222.83519	84	
223.14114	84	
225.88090	72	
227.90268	76	
228.84587	120	
229.85855	80	
229.95373	74	
230.63917	98	
230.89155	186	
231.12154	148	
231.89310	126	
232.12614	100	
232.89961	80	
233.86921	76	
235.11828	162	
237.01966	92	
240.83493	104	
241.84400	340	1+
242.61357	88	
242.64232	76	
242.83125	108	
242.86826	76	
243.83007	286	1+
246.14432	82	
246.16086	78	
246.66505	326	
249.13482	88	
249.90313	72	
250.89807	128	
251.65134	236	
252.10821	154	
252.13866	128	
252.16574	84	
252.47177	74	
254.07438	76	
254.83856	72	
255.10071	136	
256.11406	72	
256.85005	94	
257.85070	86	
258.84749	680	1+
259.15316	82	
259.17126	246	
259.66851	168	
259.83350	108	
259.85070	412	1+
259.90991	122	
260.13831	80	
260.16167	142	
260.83303	210	
260.86377	72	
261.06207	92	
261.85115	202	
262.15151	82	
262.65599	82	
264.05073	76	
265.11134	92	
266.15806	84	
266.65276	106	
266.84334	78	
267.79114	84	
268.17630	202	
268.84126	188	
268.97995	90	
269.17111	80	
269.84591	140	
270.83664	96	
271.65901	82	
272.12682	88	
273.07537	78	
274.89255	92	
276.85788	792	1+
277.64593	88	
277.94643	80	
278.00181	74	
278.84735	474	
279.01015	94	
279.83740	78	
279.90700	82	
282.89501	98	
282.91855	130	
283.63380	92	
284.13898	236	1+
286.15797	80	
286.85609	118	
287.66404	88	
288.83769	84	
290.14411	84	
290.15731	88	
290.85455	102	
290.90507	78	
292.09614	76	
292.14241	72	
293.10350	94	
293.16634	152	
293.33761	92	
294.16063	74	
294.18538	136	
294.67014	80	
294.86663	92	
297.01285	72	
297.17775	74	
298.40893	100	
299.14517	74	
299.87843	76	
300.87423	146	
301.67672	122	
302.86906	150	
303.86569	90	
304.89410	90	
305.03120	100	
305.13615	74	
306.88692	144	
307.03537	74	
307.24658	78	
307.81477	76	
308.17465	86	
308.66954	154	
308.86914	226	1+
309.12970	106	
309.17166	96	
309.19483	162	
311.17817	78	
311.21525	88	
311.85902	80	
311.88686	82	
314.95408	84	
316.69119	80	
317.18966	90	
318.18101	78	
318.90211	72	
324.45662	80	
326.11066	76	
326.15733	190	1+
328.24458	100	
329.87315	82	
330.18575	82	
330.69062	176	
331.17460	72	
332.47442	72	
333.05471	90	
335.06975	76	
337.18713	150	
338.82928	100	
339.21392	90	
343.69266	80	
344.19023	176	
345.20123	84	
END IONS

###FS:    #m/z: 336.94657 #charge 1+
###MS: 122
###MSMS: 125
BEGIN IONS
TITLE=Cmpd 93, +MS2(336.9466), 28.0-35.0eV, 2.7min #125
RTINSECONDS=160.219
SCANS=122,125
PEPMASS=336.94657	47336
CHARGE=1+
80.14324	84	
190.08288	74	
192.88809	96	
199.10239	78	
205.97586	82	
208.88961	92	
209.12765	266	
212.87867	500	1+
213.94776	92	
215.88658	204	
217.83362	80	
222.95236	74	
224.84027	118	
226.11895	88	
226.89709	86	
227.10773	74	
228.89722	188	
229.10373	100	
229.89403	92	
229.95554	180	
230.88897	976	1+
231.11517	74	
231.14586	98	
231.91273	80	
232.12998	98	
232.89068	220	1+
234.84754	132	
234.88432	108	
235.08133	208	
235.12073	320	
238.85775	104	
239.05418	80	
240.83409	114	
240.86320	76	
241.85414	116	
244.12708	128	
246.12340	134	
246.66217	94	
246.90261	114	
247.04230	76	
247.96753	112	
248.90296	494	1+
249.13404	138	
249.83079	98	
249.89396	76	
250.16718	82	
250.65690	74	
250.83172	84	
250.95138	162	
250.97119	134	
251.14982	158	
251.83655	76	
252.96025	82	
252.98746	76	
253.08473	112	
253.90335	270	
254.96365	116	
255.04308	132	
256.17473	86	
257.85399	92	
258.05543	100	
258.13481	220	1+
258.84859	562	1+
259.17067	84	
259.66929	90	
259.91076	78	
259.95824	80	
260.07306	84	
260.65562	78	
260.86107	270	1+
261.83041	90	
262.08693	76	
262.16637	76	
264.09841	84	
264.65564	102	
264.83720	90	
265.13708	80	
265.15542	82	
265.85649	108	
266.34850	76	
267.18958	138	
268.17302	82	
268.84062	812	1+
271.12679	80	
272.17404	216	
273.89372	76	
274.65218	90	
275.91752	76	
276.16883	106	
276.85838	618	1+
276.87179	200	
277.12750	106	
277.83702	108	
277.92814	84	
278.08350	76	
278.65740	78	
278.83455	126	
279.01638	74	
280.00542	74	
280.67215	84	
280.83523	120	
280.87594	94	
280.95581	78	
281.89708	84	
282.18575	78	
285.20140	156	1+
285.42719	74	
285.84479	148	
286.84986	892	1+
286.92492	86	
287.13073	74	
287.19236	144	
287.42645	76	
290.88063	156	1+
290.95810	74	
291.48387	78	
291.85059	84	
292.10395	320	
292.16766	358	1+
292.86254	172	
293.10600	190	
293.43868	88	
294.00024	92	
294.14794	74	
294.86711	116	
295.19447	104	
296.12090	96	
297.03144	86	
297.89706	92	
299.11530	78	
301.11087	74	
301.67575	100	
301.87854	78	
304.19136	100	
304.36694	86	
305.13871	76	
305.17499	120	
307.65116	96	
308.86671	210	1+
308.93394	86	
310.92253	86	
311.21453	114	
313.08737	76	
317.08464	74	
317.93593	88	
318.18920	158	
319.37639	76	
319.52506	84	
320.15814	74	
325.29972	84	
327.11179	76	
327.16245	78	
327.88014	90	
328.92379	114	
330.05846	98	
330.19228	86	
330.69678	100	
335.03380	82	
335.17803	80	
337.18606	192	
338.18317	82	
339.17308	78	
339.82688	78	
341.12904	116	
END IONS

###FS:    #m/z: 322.93122 #charge 1+
###MS: 126
###MSMS: 127
BEGIN IONS
TITLE=Cmpd 94, +MS2(322.9312), 28.0-35.0eV, 2.7min #127
RTINSECONDS=163.875
SCANS=126-127
PEPMASS=322.93122	422416
CHARGE=1+
101.20347	82	
120.20116	72	
153.36560	72	
183.93062	76	
191.12528	84	
195.91824	68	
198.11952	92	
198.85473	74	
199.12122	80	
200.10535	74	
201.04359	172	
205.95206	102	
209.12800	132	
211.82907	118	
216.12986	72	
217.96944	68	
218.86992	74	
222.95070	76	
223.96187	144	
224.94816	72	
226.09682	70	
226.15233	72	
227.07992	70	
228.18255	80	
230.85366	66	
230.91154	78	
231.12711	110	
231.44557	68	
233.12799	90	
233.16179	68	
233.50490	94	
234.14167	78	
235.60571	70	
236.00571	80	
236.14294	84	
238.02825	74	
238.88522	80	
238.93849	70	
239.06930	72	
240.82276	248	
240.94126	560	1+
241.89120	104	
242.94230	816	1+
242.98899	72	
243.81768	210	
244.17886	70	
244.82106	122	
244.85159	276	1+
244.94214	290	
245.09427	74	
245.62398	72	
245.94439	158	
246.97712	358	1+
248.13008	70	
248.84706	84	
248.87168	66	
250.11953	130	
250.65309	92	
250.89006	82	
251.15261	70	
251.80522	82	
251.96680	86	
252.18125	82	
252.91313	70	
253.22580	72	
253.83361	80	
254.14869	152	
254.81269	80	
254.88138	72	
255.10832	270	
256.15545	76	
256.89799	112	
257.12885	90	
257.84303	130	
258.13613	78	
258.83498	264	
258.90978	68	
259.15542	256	1+
259.57441	90	
259.66524	78	
260.13525	120	
260.80416	68	
260.87952	70	
261.12163	78	
261.83374	222	
262.63392	86	
262.82882	138	
262.92638	76	
263.11174	78	
263.82645	86	
266.16580	74	
266.84158	72	
266.85539	88	
266.97193	72	
266.99204	74	
267.84306	72	
268.85391	100	
269.16388	80	
269.86672	72	
270.18763	88	
271.80667	74	
272.12971	106	
272.16100	98	
273.13622	84	
274.15627	90	
276.19689	70	
276.68299	88	
277.12407	68	
279.09248	1176	1+
280.83655	68	
281.15345	76	
281.84344	74	
282.09316	90	
282.89199	134	
283.84771	122	
284.29160	428	1+
284.87776	94	
285.20293	226	
285.84952	142	
286.16221	74	
289.15885	142	
289.17995	84	
290.15589	168	
290.78643	76	
290.88618	72	
291.84419	78	
292.16995	412	1+
293.11058	80	
294.22140	98	
294.52277	90	
295.11617	326	1+
298.72466	72	
300.13563	118	
300.18458	94	
301.10932	190	1+
302.14818	156	
303.00805	70	
303.21108	68	
304.16356	70	
305.04402	80	
305.15809	72	
306.88837	198	1+
308.12972	86	
308.91898	76	
310.13485	68	
310.43997	66	
311.21014	216	
311.88477	76	
312.18641	76	
312.64419	92	
312.89208	72	
313.07659	80	
313.38287	104	
315.85921	72	
320.15975	312	1+
322.08753	84	
323.88821	68	
324.09371	88	
324.88939	106	
326.90485	92	
327.89159	72	
328.36518	68	
END IONS

###FS:    #m/z: 363.95737 #charge 1+
###MS: 126
###MSMS: 128
BEGIN IONS
TITLE=Cmpd 95, +MS2(363.9574), 28.0-35.0eV, 2.8min #128
RTINSECONDS=164.647
SCANS=126,128
PEPMASS=363.95737	70354
CHARGE=1+
186.09491	100	
189.86276	86	
196.07996	104	
196.88354	84	
200.83909	76	
201.11926	88	
209.94898	194	
211.15661	102	
212.88031	342	1+
213.05568	88	
214.85363	90	
222.90122	76	
222.95370	328	
224.01148	84	
224.83925	90	
224.90035	80	
224.94941	450	1+
226.94920	1386	1+
227.06355	78	
227.93038	76	
228.05629	76	
228.94165	940	1+
230.12675	112	
230.61695	90	
230.89087	742	1+
232.88548	134	
233.50699	90	
233.99880	86	
234.09539	152	
234.14121	428	1+
234.88064	140	
235.08019	122	
235.11765	674	1+
235.97135	96	
239.06936	92	
239.10931	82	
239.88467	76	
240.05659	106	
240.82336	172	
240.83615	272	1+
241.08399	82	
241.11656	92	
241.95719	86	
242.10244	108	
242.94017	474	1+
242.95710	258	1+
243.82449	440	1+
244.12511	138	
244.85280	80	
244.95936	920	1+
245.07487	388	1+
245.08903	128	
245.94598	572	1+
246.11104	86	
246.16108	90	
246.80689	86	
246.84876	112	
247.80294	628	1+
248.15705	78	
248.80385	452	1+
248.85707	146	
248.89900	430	1+
249.13419	130	
250.76359	82	
250.95622	90	
251.07542	212	1+
251.65141	94	
252.05654	84	
252.11055	382	1+
252.17103	150	
252.63981	104	
254.11939	78	
254.87147	78	
255.19330	78	
258.84129	302	1+
259.14897	100	
260.83656	102	
260.96705	158	
261.08406	78	
261.14927	76	
261.83088	596	1+
262.83037	298	1+
262.84771	88	
263.14948	82	
264.05686	178	1+
264.82003	220	1+
264.96139	96	
266.08573	110	
266.21802	82	
266.81171	636	1+
267.78703	112	
267.97306	110	
268.78470	126	
268.96583	90	
269.79789	88	
269.96705	192	
270.84205	100	
271.14923	100	
271.82087	76	
271.85651	112	
272.04744	102	
273.63560	88	
275.86871	86	
276.81454	106	
276.85627	108	
277.85927	132	
278.79916	258	
279.79492	322	
280.12367	96	
280.79476	1010	1+
281.12034	228	1+
281.86310	126	
282.79165	144	1+
282.83275	128	
282.84652	434	1+
283.84832	320	1+
284.82299	318	1+
285.84583	186	
285.86131	110	
286.55490	82	
287.37868	82	
287.84499	92	
288.10671	290	1+
288.13099	80	
288.14521	82	
289.37024	92	
289.86912	174	
290.87816	94	
292.65677	92	
293.17753	76	
295.12282	82	
296.80675	564	1+
296.85809	80	
298.80266	1562	1+
299.12396	88	
299.54458	88	
300.17836	78	
300.86923	88	
301.14917	90	
301.79791	102	
301.86138	306	
302.80036	164	1+
303.85730	474	1+
307.13236	90	
307.60786	92	
307.89992	132	
308.88200	94	
310.41393	94	
311.12830	80	
311.89596	94	
312.67708	96	
314.81802	142	
315.06784	88	
315.11581	82	
315.81850	200	
316.81607	344	
317.80855	210	1+
319.93352	80	
320.88087	84	
321.86257	138	
322.82135	90	
322.92744	126	
324.01392	96	
324.14854	136	
324.89643	122	
325.14031	122	
325.80919	80	
326.86858	126	
328.19870	86	
330.88665	78	
331.15137	138	
331.85663	80	
332.10961	82	
333.08596	76	
334.05031	88	
339.14160	76	
340.13731	90	
343.24452	102	
344.02749	84	
344.22369	78	
345.20281	630	1+
349.08634	86	
349.13274	204	
349.16071	338	1+
349.88487	80	
350.11408	132	
350.89178	88	
351.45083	118	
355.16339	106	
367.13466	630	1+
END IONS

###FS:    #m/z: 412.73166 #charge 1+
###MS: 126
###MSMS: 129
BEGIN IONS
TITLE=Cmpd 96, +MS2(412.7317), 28.0-35.0eV, 2.8min #129
RTINSECONDS=165.42
SCANS=126,129
PEPMASS=412.73166	39732
CHARGE=1+
167.86099	88	
191.85777	86	
193.98271	82	
196.88735	104	
212.87899	806	1+
216.90865	88	
222.95424	650	1+
224.94965	946	1+
230.88886	1534	1+
230.93578	82	
230.95255	88	
232.88479	614	1+
232.90701	84	
234.88621	296	
235.90954	88	
236.15255	94	
238.06610	198	1+
238.96886	136	
239.94958	236	
240.04809	86	
240.79829	248	1+
240.96442	334	
241.96561	146	
242.95967	392	1+
246.83587	90	
247.93940	132	
248.02952	94	
248.89809	212	
249.01003	96	
249.36968	100	
249.89655	570	1+
249.92503	188	1+
250.83856	118	
251.15404	142	
252.07798	84	
252.56171	102	
252.89110	82	
252.90259	264	1+
252.95519	94	
253.96121	148	1+
254.09580	108	
255.92880	114	
256.89672	84	
257.95658	110	
258.98617	188	
259.96653	448	1+
260.14435	84	
260.97156	452	1+
261.88126	150	
262.14741	210	1+
265.15092	140	
265.80941	84	
265.98102	210	
267.39535	92	
267.83878	112	
268.78603	110	
268.90540	82	
270.78126	96	
272.40840	82	
272.92500	86	
276.81061	172	
276.83305	296	1+
277.80203	122	
277.90176	160	
279.89545	370	
280.12082	86	
282.61278	104	
282.80002	214	1+
283.82816	90	
283.85077	86	
283.91924	82	
283.98957	82	
285.79900	178	1+
285.84658	306	
286.84970	348	1+
288.89193	96	
289.08781	100	
289.78878	146	
290.66450	108	
292.84378	114	
293.90138	92	
295.14936	106	
295.81583	96	
295.91341	194	
297.00390	94	
297.90402	1264	1+
299.78680	232	
299.89696	106	
300.78268	104	
301.81740	118	
302.81195	114	
302.90922	112	
303.85593	878	1+
305.81035	300	1+
305.85981	94	
306.11508	182	1+
306.14868	144	
306.87214	88	
307.80402	286	1+
308.87053	152	
309.79682	212	1+
309.85765	112	
309.86987	108	
311.87993	134	
312.07124	100	
312.85511	80	
312.91363	82	
312.94837	130	
313.80547	296	
313.93009	686	1+
314.79594	168	
314.87269	192	1+
315.17658	122	
316.44003	86	
316.94456	98	
317.81744	112	
317.87096	144	
318.16588	100	
318.85876	172	1+
318.93416	1874	1+
320.91785	190	
321.84721	86	
322.03886	82	
322.16682	84	
322.86530	110	
323.88320	156	
325.81584	82	
326.80552	98	
326.82963	86	
326.87231	722	1+
327.18708	82	
327.80681	920	1+
328.12840	94	
329.02620	84	
329.80861	90	
330.81430	824	1+
330.86444	140	
331.81700	606	1+
331.85442	130	
332.73622	82	
332.89851	176	
333.88230	102	
334.59355	100	
334.80681	104	
334.88766	398	1+
334.94697	186	
336.80037	668	1+
336.94519	4970	1+
337.80391	566	1+
338.89728	90	
339.15041	82	
339.16872	104	
339.80322	104	
340.06233	126	
344.85026	80	
344.94133	86	
345.81695	490	1+
345.92947	90	
346.94689	164	
347.69934	86	
347.81773	104	
348.78104	118	
348.84184	108	
349.82493	114	
350.82377	340	
351.58689	82	
351.82366	310	1+
351.94270	98	
354.83373	114	
355.53020	90	
356.83714	88	
359.84732	82	
359.96507	292	1+
362.20475	104	
363.98199	84	
366.78465	90	
375.90862	92	
380.05058	84	
383.42099	92	
388.98566	82	
391.20506	84	
400.20923	130	
400.23284	86	
400.98993	84	
401.22581	84	
401.80891	80	
407.73551	84	
408.07012	90	
409.76620	98	
417.07240	140	
END IONS

###FS:    #m/z: 322.93117 #charge 1+
###MS: 130
###MSMS: 131
BEGIN IONS
TITLE=Cmpd 97, +MS2(322.9312), 28.0-35.0eV, 2.8min #131
RTINSECONDS=169.085
SCANS=130-131
PEPMASS=322.93117	429646
CHARGE=1+
86.62414	68	
139.59463	72	
189.98964	76	
191.35617	70	
198.13503	100	
201.04662	116	
203.11289	72	
207.08160	72	
209.12701	282	1+
210.00011	82	
212.10689	76	
212.83345	78	
213.88287	76	
214.89723	106	
221.06816	68	
223.96920	72	
225.04539	102	
226.15322	234	1+
226.38294	108	
226.82829	268	1+
227.08367	74	
227.10470	156	
228.10464	72	
228.22692	74	
229.08117	88	
230.89096	78	
230.95440	74	
235.08398	90	
235.11667	80	
235.13074	80	
236.09765	68	
237.64564	80	
237.89162	70	
238.08887	76	
239.02943	90	
240.82246	142	
240.94017	348	
241.94224	270	
242.82845	280	
242.94384	632	
242.99542	76	
243.09420	72	
243.15517	74	
243.79540	86	
243.82079	352	1+
243.93669	214	
244.07141	78	
244.12499	230	
244.85247	160	
244.94103	216	
245.81637	82	
245.84328	92	
246.12840	138	
246.66224	74	
246.97908	92	
247.08277	70	
247.83061	84	
247.85008	232	1+
247.97668	68	
248.83830	78	
250.09519	68	
251.46996	72	
251.81083	70	
251.86350	76	
252.10734	106	
252.13537	74	
254.06664	92	
254.09079	78	
255.10651	144	
256.10728	96	
256.13708	70	
256.84141	72	
256.85951	84	
258.18932	82	
258.83401	654	1+
259.13752	68	
259.17077	70	
260.11257	92	
260.13820	152	
260.15369	68	
260.83248	264	
261.83282	230	
262.14611	70	
262.83509	124	
263.83028	98	
264.82126	74	
266.04978	76	
266.09581	90	
266.84570	82	
266.90350	80	
267.90544	82	
267.98583	78	
268.07025	68	
268.17297	106	
269.09368	102	
270.10694	76	
271.64062	96	
272.07012	74	
272.13069	138	
272.63516	88	
274.09496	72	
274.65251	76	
276.16853	148	
277.81970	88	
278.02854	74	
279.09210	1126	1+
279.13506	72	
279.17434	72	
279.40413	94	
280.07940	68	
282.16745	82	
282.80836	118	
282.82285	86	
283.07160	76	
284.29246	352	1+
285.19945	130	
286.11218	118	
286.18310	72	
286.20286	144	
288.20913	80	
289.01484	72	
289.16393	140	
289.25719	80	
289.88211	84	
290.14753	72	
292.02479	76	
292.16228	142	
293.18053	370	1+
294.13312	70	
294.16031	74	
294.67232	72	
294.85936	84	
295.19433	80	
296.03594	80	
296.11989	188	1+
298.80965	94	
299.15207	94	
300.86241	172	1+
300.98079	72	
302.14751	66	
305.88331	76	
306.12390	86	
307.79553	74	
308.87755	74	
308.89572	134	
309.16270	72	
310.18910	90	
310.87305	74	
312.84393	76	
313.01987	98	
315.90299	68	
319.37568	82	
320.15571	238	1+
320.16977	210	
320.83594	156	
321.16095	162	1+
323.77093	72	
323.87923	70	
324.80145	82	
325.89753	68	
325.97107	90	
326.11512	80	
327.20941	70	
END IONS

###FS:    #m/z: 363.95752 #charge 1+
###MS: 130
###MSMS: 132
BEGIN IONS
TITLE=Cmpd 98, +MS2(363.9575), 28.0-35.0eV, 2.9min #132
RTINSECONDS=169.858
SCANS=130,132
PEPMASS=363.95752	71494
CHARGE=1+
52.16486	76	
68.10436	92	
103.18083	88	
196.88893	88	
203.94635	74	
207.08149	84	
207.87720	118	
209.86711	76	
212.87937	664	1+
222.95318	530	1+
223.11355	82	
224.82893	132	
224.95054	342	1+
226.94728	1106	1+
226.97436	114	
227.06561	154	
227.89494	76	
228.85814	78	
228.89521	240	1+
228.94197	966	1+
229.04273	80	
230.07006	118	
230.83412	126	
230.89093	1084	1+
232.88758	182	
234.09822	156	
234.14559	128	
235.11694	396	1+
235.82243	78	
238.82644	114	
239.11661	102	
240.83520	158	
240.94029	102	
240.96662	184	
241.08130	134	
241.94122	382	1+
242.01377	78	
242.83131	136	
242.94364	260	1+
242.95788	152	
243.14591	116	
243.82667	142	
243.84733	78	
244.93879	108	
244.95851	858	1+
245.07423	180	
245.10254	86	
245.83440	196	
245.93969	146	
246.82997	76	
246.95537	824	1+
246.97883	78	
247.80593	358	1+
248.80860	302	1+
248.84584	158	1+
248.86739	74	
248.90223	356	1+
249.31513	78	
250.80162	132	
250.96895	132	
251.80218	74	
252.11126	486	1+
253.84136	90	
253.91676	140	
254.85395	86	
254.93232	82	
256.41883	84	
258.14389	76	
258.56457	78	
258.83420	274	
258.85043	114	
258.97128	92	
260.65244	152	
260.82828	574	1+
260.86004	86	
260.97070	268	1+
261.11565	84	
263.86331	74	
265.11705	92	
265.82470	136	
266.02392	114	
266.61285	78	
266.81329	1310	1+
266.86159	146	
267.78208	114	
267.97189	88	
269.83685	212	1+
270.10490	76	
270.81185	120	
272.86446	78	
273.00672	84	
273.93872	76	
276.81083	122	
276.85740	314	1+
277.07290	84	
278.41750	78	
278.80243	128	
278.84314	160	
278.86271	126	
278.88284	88	
279.10364	196	
279.80259	170	
279.85553	78	
280.79074	996	1+
280.86419	148	
281.84720	238	1+
282.88142	80	
283.79136	126	
283.86349	204	1+
283.91710	84	
284.79762	164	
284.82582	432	
285.40679	86	
285.79974	124	
286.14155	110	
287.13082	76	
288.13050	324	1+
289.87451	146	
293.11160	84	
294.14037	226	1+
294.86621	100	
295.82021	98	
296.05677	74	
296.80956	264	
296.83690	88	
297.80231	1786	1+
298.13864	138	
298.80348	1738	1+
299.86980	80	
300.18031	78	
300.87369	102	
301.80230	154	
301.86337	78	
301.96578	74	
302.11098	94	
302.80525	98	
303.79374	78	
303.85628	190	
305.13997	94	
305.85119	104	
307.81721	76	
307.85025	106	
307.89342	136	
309.05907	78	
309.16046	84	
314.11281	92	
315.81801	90	
316.14836	156	1+
316.81317	738	1+
317.12262	92	
317.17602	82	
317.21358	98	
319.87415	84	
321.81622	360	1+
321.86945	178	
324.15221	200	
326.87173	160	
327.16504	132	
328.18037	146	
328.19990	78	
329.13513	80	
331.14893	104	
333.12175	78	
336.80277	98	
336.95592	74	
337.94973	112	
340.93936	92	
342.59167	78	
345.17498	106	
345.20345	120	
346.19211	78	
346.86439	84	
347.23462	362	1+
349.12486	432	1+
349.16264	264	1+
349.91967	74	
350.10835	142	
350.12917	316	1+
352.90499	100	
361.17415	80	
362.13839	76	
362.19930	76	
363.29241	112	
365.77653	82	
367.13310	692	1+
368.83352	126	
369.20117	98	
END IONS

###FS:    #m/z: 412.73159 #charge 1+
###MS: 130
###MSMS: 133
BEGIN IONS
TITLE=Cmpd 99, +MS2(412.7316), 28.0-35.0eV, 2.9min #133
RTINSECONDS=170.63
SCANS=130,133
PEPMASS=412.73159	39320
CHARGE=1+
66.01482	94	
140.92385	80	
189.86229	190	
191.85917	76	
196.88441	86	
207.87506	182	
212.88048	974	1+
213.89640	80	
222.95238	690	1+
224.94819	1022	1+
230.88757	1454	1+
232.80204	82	
232.88607	396	1+
234.88042	224	
234.90022	106	
237.95246	206	
237.99598	86	
238.94223	80	
240.63250	102	
240.90249	114	
240.96212	322	1+
241.79076	112	
242.51033	122	
242.96428	194	
246.57367	84	
247.84007	80	
248.89969	390	1+
249.83122	166	
250.83773	126	
250.89408	198	
251.15277	82	
251.79220	102	
252.89448	112	
253.43677	100	
253.91024	110	
254.14100	78	
255.79194	222	1+
256.84445	122	
257.90127	94	
257.96558	92	
258.97311	130	
259.02062	86	
260.84550	170	1+
260.96866	542	1+
263.11955	92	
263.97871	96	
267.78287	282	
267.84178	80	
268.80769	160	
268.87128	78	
269.85190	222	1+
269.94156	76	
270.07645	106	
270.88530	118	
270.91873	130	
271.87239	82	
273.85327	194	
275.81353	310	1+
275.85024	80	
276.49881	86	
277.90013	158	
279.89389	744	
281.80311	182	1+
281.85098	292	
282.43335	104	
283.19732	78	
283.86292	80	
283.99127	98	
284.85233	110	
284.98986	82	
285.79707	184	
285.84838	546	1+
285.92135	178	1+
286.79815	78	
286.83882	132	
286.92080	220	1+
287.80530	76	
288.14305	108	
289.13594	88	
289.78913	252	1+
289.87559	108	
289.95741	78	
290.85676	408	1+
291.48994	84	
291.86156	268	1+
293.86789	84	
293.92213	86	
293.97516	80	
294.86646	92	
294.94200	78	
295.48446	88	
295.91809	126	
296.92196	84	
297.90511	1266	
299.78988	144	
299.85952	100	
300.12719	86	
300.78081	124	
300.81387	82	
301.94225	92	
302.17210	80	
302.80179	122	
302.90762	78	
303.79635	314	1+
303.85717	912	1+
305.87251	128	
305.94986	80	
306.11409	136	
306.83761	94	
307.80087	200	1+
308.29095	80	
308.63595	90	
308.79937	154	1+
308.86735	440	1+
311.87574	146	
312.80307	324	1+
313.02093	120	
313.40916	78	
313.81545	100	
313.93082	700	
314.87870	102	
315.91748	106	
315.95107	94	
316.94087	138	
317.08480	96	
318.81548	190	
318.83464	110	
318.93509	1918	1+
320.85685	76	
320.92495	298	
321.86757	268	1+
322.82824	114	
324.64650	90	
324.91195	82	
326.80239	222	
326.87059	838	1+
327.08034	100	
327.81217	912	1+
328.80570	84	
329.42391	158	
330.81604	134	
331.81640	612	1+
332.12743	84	
332.87508	492	1+
333.83274	80	
334.95060	174	
335.90179	88	
336.94640	5658	1+
336.99710	160	
337.80608	324	1+
337.89870	78	
339.50566	98	
342.90235	140	
344.03663	98	
344.41250	76	
345.04390	80	
345.81828	272	1+
345.91385	80	
346.45733	84	
348.78432	108	
348.82169	80	
349.82230	532	1+
350.08708	82	
350.82284	300	1+
352.79887	130	
352.97624	84	
356.77414	234	1+
357.67742	76	
358.17673	80	
359.96468	510	1+
360.70283	76	
360.93828	98	
362.01480	78	
363.15543	116	
364.13093	88	
365.07004	78	
368.89223	92	
379.91401	132	
387.11136	88	
387.45191	88	
397.85915	110	
398.09475	86	
398.15229	78	
398.24811	76	
406.18368	120	
407.04155	76	
408.62129	82	
411.27898	80	
END IONS

###FS:    #m/z: 340.94177 #charge 1+
###MS: 134
###MSMS: 135
BEGIN IONS
TITLE=Cmpd 100, +MS2(340.9418), 28.0-35.0eV, 2.9min #135
RTINSECONDS=174.303
SCANS=134-135
PEPMASS=340.94177	191718
CHARGE=1+
180.86249	76	
189.96769	72	
190.94361	74	
192.89146	78	
197.86538	84	
207.08693	72	
208.84482	74	
208.89124	124	
210.93849	106	
213.88394	476	1+
216.88340	138	
217.87899	70	
218.47753	104	
220.89174	156	
221.86858	70	
222.95134	148	
224.69004	94	
224.97560	74	
226.11517	86	
226.16135	98	
226.89398	164	
226.94873	92	
227.90282	134	
227.99888	76	
228.93787	84	
231.11072	92	
231.89073	312	1+
231.95578	80	
231.98929	74	
234.11739	78	
234.14707	80	
235.89576	72	
236.50545	72	
237.09536	72	
238.83208	88	
239.84074	282	1+
239.89038	74	
240.22682	90	
242.11342	140	
242.49499	92	
242.84583	86	
243.06644	72	
244.83703	148	
244.92289	92	
245.07471	162	
245.13108	80	
245.96635	74	
246.16300	92	
246.39220	104	
246.65830	72	
246.86109	76	
246.98236	92	
248.12030	84	
248.90136	100	
249.14933	78	
249.89736	72	
250.15352	208	1+
251.64652	160	
251.98854	72	
252.10795	166	
252.44448	72	
253.08793	136	
253.96265	92	
255.10802	136	
256.85217	230	
256.89927	74	
256.92018	94	
257.80677	76	
258.84675	986	1+
259.11584	80	
259.66743	98	
260.65951	78	
260.83691	150	
261.80045	86	
261.83469	142	
261.85627	102	
264.86927	72	
266.08564	72	
266.13778	106	
266.15892	98	
266.84867	92	
267.09819	84	
267.86317	74	
268.17502	204	
268.84266	482	1+
269.08864	76	
270.84368	316	1+
271.87339	74	
271.91987	88	
273.51792	84	
274.15813	72	
274.42057	76	
274.65657	72	
274.86408	74	
275.85659	1338	1+
275.96022	80	
276.85862	1248	1+
277.12615	72	
277.97302	116	
278.84762	1034	1+
279.14972	88	
281.94620	76	
282.87720	74	
284.60037	102	
285.20231	112	
286.11477	76	
287.43896	74	
287.88259	88	
288.95031	90	
289.16730	70	
292.80360	84	
292.85624	104	
294.86888	150	
295.10260	72	
295.88941	90	
296.86038	72	
297.22203	78	
297.85611	184	1+
298.01372	86	
299.21103	72	
300.88076	80	
300.97221	72	
301.16632	84	
301.67560	72	
301.86059	180	1+
303.18337	162	
303.91717	72	
304.13339	70	
305.14923	78	
308.11228	100	
308.66644	74	
309.87587	72	
310.54186	86	
311.21728	72	
311.88477	84	
312.10367	72	
315.95120	100	
316.20001	92	
317.12408	76	
317.67241	108	
318.41787	76	
320.88527	82	
321.14910	86	
321.16674	72	
323.18595	78	
324.89223	114	
325.09578	72	
326.16212	112	
328.88398	72	
330.18998	130	
330.68751	156	
335.17427	128	
335.22051	156	
335.68384	72	
338.13097	80	
340.19136	84	
342.12163	74	
342.76002	74	
343.19006	74	
345.20184	72	
345.92491	78	
346.26098	90	
END IONS

###FS:    #m/z: 363.95743 #charge 1+
###MS: 134
###MSMS: 136
BEGIN IONS
TITLE=Cmpd 101, +MS2(363.9574), 28.0-35.0eV, 2.9min #136
RTINSECONDS=175.076
SCANS=134,136
PEPMASS=363.95743	70036
CHARGE=1+
183.93531	80	
185.86732	120	
185.92083	80	
190.03877	78	
199.10139	96	
209.94430	120	
210.88806	202	
212.87953	814	1+
214.89446	104	
216.41151	94	
219.98123	84	
222.95217	266	1+
224.94965	314	1+
225.87253	82	
226.88944	80	
226.94948	564	
227.92630	82	
227.95591	294	
228.89612	214	1+
228.94340	1054	1+
229.11826	78	
230.07581	88	
230.16028	78	
230.38197	78	
230.61873	156	
230.89062	684	1+
232.88658	82	
233.02856	86	
234.14436	488	1+
235.11664	422	
236.10935	82	
236.13211	82	
238.13784	100	
240.81868	112	
240.93858	92	
240.96227	350	1+
241.94282	118	
242.62514	84	
242.82790	134	
242.93965	360	1+
242.96183	230	
243.02511	88	
243.82119	200	
243.83396	132	
244.12057	164	
244.82349	96	
244.95662	820	1+
245.07519	122	
245.09035	136	
245.83106	170	
246.80856	88	
246.82382	120	
246.85542	88	
246.95293	708	1+
247.08517	84	
247.38969	80	
247.80842	124	
248.13781	86	
248.80443	546	1+
248.90534	354	1+
249.06920	112	
249.13735	270	1+
249.87799	88	
250.82583	82	
250.97380	84	
252.10780	494	1+
252.12860	82	
252.17169	100	
253.90709	104	
256.92418	92	
257.16776	84	
257.92503	78	
258.01774	84	
258.07107	86	
258.83197	180	
258.84676	194	1+
258.97629	154	
259.19808	134	
260.07300	80	
260.82755	560	1+
260.86979	86	
260.97437	100	
261.15763	104	
261.90392	80	
262.64798	100	
263.08384	84	
263.84023	132	
263.86558	226	1+
264.11416	172	1+
264.81739	244	1+
265.05518	86	
265.09124	86	
265.78765	78	
265.98787	94	
266.03745	100	
266.07373	90	
266.81533	884	1+
267.05209	88	
267.86342	92	
268.84412	146	
268.97779	80	
269.96359	84	
270.78128	82	
270.80109	128	
271.81240	78	
271.83907	138	
271.91175	88	
276.09494	88	
276.81061	224	
276.85742	328	1+
277.79692	656	1+
278.79838	540	1+
280.11875	96	
280.79171	1624	1+
284.82237	360	1+
288.12829	126	
289.19646	86	
289.83917	128	
289.87198	158	
291.12438	80	
292.44026	90	
292.63155	108	
292.85814	128	
292.96558	84	
293.12100	130	
293.65542	92	
294.86577	128	
295.17211	92	
296.80997	292	
297.14273	102	
297.44462	100	
298.80428	2656	1+
299.15385	86	
299.17427	80	
300.79985	654	1+
301.11386	122	
301.86462	212	
302.85697	542	1+
303.85593	308	1+
303.95353	86	
306.90479	86	
307.88414	232	1+
308.17686	94	
309.88854	82	
311.11901	78	
311.92816	106	
314.81889	108	
315.82420	104	
316.16279	144	
316.81405	310	1+
317.18742	80	
320.81711	90	
320.92101	90	
321.82031	314	1+
321.86804	124	
321.98625	82	
322.93202	82	
323.82461	98	
324.01414	80	
324.10931	104	
324.14135	116	
327.16230	104	
327.60918	94	
328.20519	174	1+
329.87075	116	
333.09909	106	
334.76414	82	
336.20345	102	
340.94619	126	
341.16649	120	
342.15659	104	
345.20169	448	1+
348.13218	82	
348.15755	92	
349.12598	386	
349.15887	256	
350.11314	176	
350.16270	208	
351.10315	78	
351.19547	78	
356.91866	84	
357.40355	90	
358.21408	100	
362.20635	106	
364.76025	78	
367.13763	512	1+
END IONS

###FS:    #m/z: 336.94659 #charge 1+
###MS: 134
###MSMS: 137
BEGIN IONS
TITLE=Cmpd 102, +MS2(336.9466), 28.0-35.0eV, 3.0min #137
RTINSECONDS=175.848
SCANS=134,137
PEPMASS=336.94659	48426
CHARGE=1+
191.11178	86	
195.15426	76	
196.95967	100	
198.95011	74	
209.12520	122	
210.88712	74	
211.94041	128	
212.87888	890	1+
213.93849	74	
219.87971	80	
222.95087	84	
224.96271	86	
224.97944	72	
225.00139	102	
225.16694	100	
226.15625	78	
226.83211	84	
228.89409	100	
230.11548	78	
230.88812	1110	1+
231.12069	188	
231.91458	72	
232.82813	74	
234.88817	78	
235.07773	150	1+
235.12189	130	
237.85177	102	
238.84527	78	
239.86761	80	
240.83472	212	
241.84936	154	
242.84432	196	
244.12771	262	
246.16237	184	
246.85332	82	
246.90333	74	
247.12150	130	
248.89960	668	1+
248.96844	80	
249.15468	72	
249.19485	72	
250.83186	84	
250.94976	94	
251.07120	214	
251.14630	106	
251.91164	72	
252.06451	72	
252.14805	88	
252.83716	72	
252.96010	144	1+
253.07916	74	
253.90479	182	
254.80884	94	
254.90431	88	
255.10496	76	
255.14222	80	
255.91479	130	
256.85653	134	
256.89098	100	
257.85351	78	
258.47961	82	
258.85006	702	1+
258.97412	74	
259.13710	80	
259.66956	84	
261.84265	136	
261.89408	78	
262.09053	104	
262.15128	98	
262.83078	126	
262.85540	126	
262.89656	72	
262.95261	134	
263.85498	84	
265.14919	100	
265.45136	100	
266.94762	70	
267.83941	134	
267.90964	102	
268.18187	140	
268.84333	166	
269.59855	72	
269.83876	330	1+
271.91685	140	
272.11119	104	
274.14790	102	
274.16413	102	
274.89663	90	
275.86835	74	
275.95852	72	
276.85932	668	1+
278.11644	72	
278.14502	88	
278.83958	80	
278.88492	106	
278.90135	82	
280.85435	206	1+
280.99069	82	
282.18375	88	
285.85285	72	
286.85203	646	1+
286.88331	78	
288.10759	82	
288.12618	78	
289.16075	74	
290.02020	92	
290.07680	82	
290.85866	182	
291.88969	88	
292.02630	72	
292.10336	130	
292.16543	80	
292.80572	110	
292.86424	114	
293.10861	386	1+
293.12590	114	
294.17657	132	
294.67265	74	
294.85908	72	
295.16785	82	
295.20206	76	
296.11835	260	1+
297.88073	74	
297.92757	72	
300.10154	74	
303.18973	106	
303.68380	78	
304.69263	76	
304.86948	106	
305.87707	72	
307.96810	74	
308.66835	92	
308.86657	126	
308.88306	154	
309.13146	126	
309.14977	76	
310.86407	78	
310.88577	102	
310.96367	72	
312.46414	80	
313.09836	84	
314.19861	78	
317.15552	102	
317.68556	74	
318.44184	84	
320.18415	80	
325.16223	78	
325.90007	74	
326.96500	74	
327.20235	82	
328.44520	84	
332.75400	72	
334.67883	92	
334.69917	78	
336.19485	72	
336.23068	80	
336.93378	76	
337.18522	340	1+
337.75672	80	
338.16902	128	
340.42929	94	
341.12534	140	
341.36605	84	
END IONS

###FS:    #m/z: 340.94152 #charge 1+
###MS: 138
###MSMS: 139
BEGIN IONS
TITLE=Cmpd 103, +MS2(340.9415), 28.0-35.0eV, 3.0min #139
RTINSECONDS=179.528
SCANS=138-139
PEPMASS=340.94152	190302
CHARGE=1+
195.96132	94	
197.87585	72	
198.08487	82	
199.06185	116	
208.90039	72	
209.08833	72	
209.42390	96	
210.93992	110	
212.87975	306	
213.10202	122	
213.88007	138	
214.89516	122	
216.91013	94	
217.12016	108	
217.87866	208	1+
218.07851	72	
220.46046	110	
220.87833	72	
223.04112	134	
223.95501	82	
226.11804	140	
227.07865	82	
228.89547	76	
228.94720	86	
229.01255	74	
229.65388	88	
230.63546	100	
230.89088	522	1+
231.95026	124	
232.12615	76	
233.08489	96	
233.15055	86	
233.89379	198	1+
234.07184	88	
234.14132	144	
235.11424	76	
235.13047	148	
237.64766	88	
238.90048	92	
239.84989	72	
239.89988	80	
239.92457	80	
240.17928	78	
240.22997	130	
240.83562	194	
241.08054	76	
241.12038	72	
241.84001	274	
241.88947	80	
241.91980	92	
242.60229	76	
242.65973	82	
243.64371	86	
243.83093	266	
244.82537	136	
246.16180	318	
246.85312	78	
246.97452	116	
247.86314	78	
248.85521	150	
248.90138	252	1+
249.13351	92	
250.65880	94	
251.11772	74	
251.15181	270	1+
251.64335	100	
251.96215	78	
252.11086	72	
254.79515	82	
255.90478	136	
256.04725	82	
256.26364	134	
256.85230	142	
256.86849	96	
257.85843	110	
257.87300	90	
258.84964	186	
259.16314	84	
259.59590	72	
259.84781	248	
260.07726	80	
260.83337	428	1+
262.13464	74	
262.92072	78	
264.87130	78	
265.12703	80	
266.04552	72	
266.95388	80	
267.01412	72	
268.17570	124	
268.82095	76	
268.84092	128	
269.60461	108	
269.83622	266	1+
270.16341	72	
272.07995	74	
272.13877	92	
274.11534	94	
274.87692	228	
275.01988	90	
275.86491	152	
276.85687	556	
277.86013	316	
277.88313	78	
278.84525	686	1+
279.90068	72	
280.87075	118	
281.67886	114	
281.80640	76	
281.85877	126	
283.18693	94	
285.85064	86	
286.11262	72	
286.15589	176	
286.21407	102	
286.87926	78	
288.94179	88	
289.13602	72	
289.16732	78	
291.43976	74	
292.83328	88	
293.16511	104	
293.86825	190	1+
294.12460	72	
294.19816	84	
294.64703	102	
294.67027	76	
294.86421	182	1+
294.94444	78	
295.17679	84	
296.01241	72	
296.65515	80	
296.68254	90	
296.85339	274	1+
299.66347	110	
299.87239	192	
300.87836	104	
300.89285	92	
301.86565	104	
302.67048	96	
303.95778	72	
306.11765	74	
307.67495	92	
307.80054	74	
308.66528	80	
312.21572	136	
312.84630	78	
313.13956	72	
315.18946	72	
315.88124	92	
317.18322	72	
322.14467	90	
322.61645	74	
322.67842	88	
325.90679	72	
326.16533	108	
326.88269	74	
336.94033	76	
337.18993	280	1+
339.13701	86	
340.19858	72	
341.12070	86	
END IONS

###FS:    #m/z: 336.94690 #charge 1+
###MS: 138
###MSMS: 140
BEGIN IONS
TITLE=Cmpd 104, +MS2(336.9469), 28.0-35.0eV, 3.0min #140
RTINSECONDS=180.3
SCANS=138,140
PEPMASS=336.94690	46142
CHARGE=1+
74.29256	82	
200.94839	98	
202.08998	82	
208.14134	70	
210.98912	74	
211.94417	430	
212.88331	166	
213.94211	76	
213.97423	70	
215.89540	74	
217.88093	72	
218.84615	84	
219.84824	78	
223.89757	74	
223.96264	96	
224.83226	76	
225.09912	98	
226.15422	84	
226.89514	194	
227.09908	182	
228.12853	100	
228.89482	106	
228.93808	138	
229.95606	484	
230.89058	914	1+
231.17110	74	
231.95837	86	
233.04953	80	
233.82384	128	
234.82528	94	
234.83908	72	
235.08223	402	
235.11966	170	
235.37361	108	
235.85645	74	
236.06935	70	
236.89637	78	
237.51132	104	
237.84084	72	
238.86262	80	
239.84938	164	
239.98142	94	
240.85351	90	
241.84514	140	
242.11876	72	
244.12780	80	
245.84720	88	
246.12448	72	
246.98068	132	
247.02112	74	
247.96228	72	
248.07161	80	
248.89892	364	
249.16217	72	
249.82535	70	
249.96385	100	
250.14958	78	
250.65286	72	
250.83544	284	1+
250.86677	72	
250.90185	82	
251.64782	98	
252.17139	92	
252.96912	308	1+
253.16494	90	
253.90551	300	1+
254.03517	84	
254.09580	78	
254.12351	76	
254.14533	70	
254.16444	76	
254.86075	134	
254.96181	92	
255.07073	72	
256.85322	88	
257.84667	266	1+
258.85251	192	1+
259.17085	176	
259.66633	194	
260.06504	86	
260.16417	100	
260.82752	72	
260.85216	70	
260.99459	76	
261.15342	92	
262.15454	76	
264.86938	78	
267.84010	894	1+
268.67381	74	
268.84288	600	1+
268.92336	74	
269.17513	80	
269.67705	82	
270.83897	230	1+
272.66007	80	
274.86136	150	
276.85814	560	
276.89113	78	
277.86762	350	
277.90724	76	
278.15939	120	
278.83802	146	
282.10758	154	
284.87990	78	
285.13487	76	
285.20298	108	
285.84603	510	1+
286.15795	82	
286.67540	90	
287.86263	134	
287.88272	80	
289.56862	84	
289.87545	72	
290.08021	86	
291.85871	80	
292.10487	432	1+
293.10879	292	1+
294.00460	76	
294.18436	298	1+
294.20486	76	
294.91278	72	
295.17439	82	
296.12672	154	
296.99776	78	
297.89158	70	
297.91948	78	
297.94719	88	
299.05396	80	
299.21741	86	
299.88173	92	
300.98520	100	
301.10879	70	
302.14476	184	
302.16630	88	
305.90691	76	
306.06824	86	
307.16247	82	
308.17692	78	
308.66870	88	
309.16722	100	
309.67703	92	
309.86698	76	
310.10061	92	
311.20651	72	
312.13227	82	
312.17121	70	
317.18077	146	
317.43252	94	
320.15887	152	
320.61502	72	
321.16312	86	
322.02145	80	
323.18599	78	
328.95502	76	
330.18608	98	
331.08835	72	
333.88661	72	
337.18528	114	
338.17191	282	
338.84749	84	
339.09170	80	
339.20917	76	
340.96665	78	
END IONS

###FS:    #m/z: 359.96288 #charge 1+
###MS: 138
###MSMS: 141
BEGIN IONS
TITLE=Cmpd 105, +MS2(359.9629), 28.0-35.0eV, 3.1min #141
RTINSECONDS=181.072
SCANS=138,141
PEPMASS=359.96288	35958
CHARGE=1+
45.33891	94	
178.48902	84	
194.12800	92	
196.08179	80	
202.08143	84	
205.09308	140	
207.09737	86	
209.94406	142	
211.15463	84	
222.95313	412	
223.88647	88	
223.95893	248	
224.94959	564	
226.85071	80	
226.94681	1160	
227.07467	80	
227.93591	84	
227.95934	162	
228.94271	872	1+
230.09881	172	
231.07768	88	
231.80258	84	
232.94167	150	
233.09105	82	
233.97234	126	
234.08518	94	
234.91051	78	
235.11912	408	1+
235.14781	132	
239.15088	308	
240.13850	188	
240.15809	204	
240.96446	196	
241.10913	88	
241.13632	80	
241.97220	126	
242.95831	228	
244.81240	82	
244.95871	936	1+
245.61252	78	
245.63141	90	
245.88974	90	
246.09767	96	
246.80494	92	
246.87446	82	
246.95266	448	
248.80450	352	
249.79464	82	
249.88154	78	
250.11471	122	
250.13510	160	
250.94939	120	
250.96717	116	
251.95139	78	
252.11078	114	
252.95406	158	
255.95872	90	
257.15826	664	1+
258.07208	138	
258.14200	422	1+
258.83325	152	
258.84922	260	1+
259.67330	84	
260.96966	356	
263.65588	114	
264.09757	144	
264.85546	80	
265.82257	122	
266.10829	84	
266.16580	78	
266.81262	660	1+
267.78690	100	
268.92363	92	
270.96750	78	
272.02331	94	
272.13692	132	
272.96449	270	1+
273.81668	80	
274.11674	242	1+
274.16417	76	
275.09920	112	
275.17087	86	
275.81745	76	
276.10409	152	
276.85645	224	
278.79968	288	1+
278.85211	110	
280.79452	1028	1+
281.13493	162	
281.65170	94	
281.91788	78	
282.10973	140	
282.12295	96	
282.78646	118	
282.83060	220	
284.13838	192	
284.83008	424	
285.49595	98	
286.14072	140	
286.28057	82	
286.67117	114	
286.83578	100	
286.86253	92	
288.55187	86	
289.71079	88	
289.87748	88	
292.01217	78	
292.12817	254	
294.17538	82	
295.18267	78	
295.67590	154	
296.81067	272	
297.80236	82	
297.86590	80	
298.80541	1200	1+
299.13512	152	
300.41015	82	
300.80297	132	
301.08246	440	1+
301.85698	80	
302.14775	104	
302.89918	82	
307.37576	76	
309.65075	78	
310.11795	180	1+
312.87265	88	
315.29431	78	
315.65198	86	
316.69338	96	
316.82408	198	
317.96429	76	
318.93991	136	
319.14328	80	
320.14209	202	1+
320.16000	136	
323.02038	134	
323.15305	88	
323.65169	86	
324.13868	84	
324.88861	90	
325.15329	114	
326.15726	122	
327.81682	148	
328.13603	78	
328.93727	82	
331.24389	78	
332.91775	82	
337.11712	276	1+
337.20166	102	
338.18741	302	1+
340.07589	80	
341.41351	82	
341.91973	78	
342.07181	92	
342.14931	256	1+
342.18299	276	1+
342.86020	78	
345.06917	78	
345.20290	116	
350.15274	144	
350.93559	88	
354.13303	90	
356.16020	78	
357.01355	88	
357.19094	134	
357.22558	116	
358.22384	104	
360.09676	128	
361.20080	186	1+
362.17352	82	
END IONS

###FS:    #m/z: 322.93102 #charge 1+
###MS: 142
###MSMS: 143
BEGIN IONS
TITLE=Cmpd 106, +MS2(322.9310), 28.0-35.0eV, 3.1min #143
RTINSECONDS=184.745
SCANS=142-143
PEPMASS=322.93102	578342
CHARGE=1+
186.09856	66	
196.10575	74	
196.88718	68	
197.59966	70	
199.10254	118	
201.04328	268	
201.90337	88	
204.11463	68	
205.95232	92	
206.15656	70	
208.62864	72	
209.12583	208	
210.01444	70	
210.83007	78	
212.12735	74	
222.93807	84	
222.95291	140	
223.96183	136	
224.79699	84	
224.87061	70	
227.08370	108	
227.10246	84	
227.13579	88	
227.15782	72	
228.85421	124	
230.09504	78	
230.84596	156	
230.89108	78	
231.12348	170	
231.14770	170	
232.08321	88	
232.12651	74	
232.15418	78	
234.09255	74	
235.08105	140	
237.08377	84	
237.11195	72	
237.64759	82	
238.08698	82	
238.82440	80	
239.07779	74	
240.14309	134	
240.82951	140	
240.93988	244	
240.96178	78	
241.94354	414	
242.94258	1624	1+
243.82313	186	
244.13379	92	
244.82000	70	
244.94055	356	1+
246.13230	70	
246.16332	144	
246.85883	80	
246.97782	190	
247.12380	72	
247.13687	94	
247.61217	88	
248.13201	68	
248.85259	206	
249.98248	78	
251.64539	82	
252.12759	68	
252.14812	100	
254.11136	68	
254.86770	66	
255.10958	462	1+
255.65860	88	
255.86846	68	
255.90771	70	
256.61339	88	
257.41644	84	
258.83447	120	
258.99698	86	
259.02060	92	
259.39651	80	
259.67297	78	
259.83359	96	
260.13601	280	1+
260.15909	150	
260.83330	184	
261.02838	78	
261.82979	862	1+
262.08792	114	
262.13735	90	
262.14737	116	
264.10028	88	
264.86930	70	
265.89766	80	
266.05986	72	
266.87128	102	
267.15220	78	
268.84887	78	
268.88323	72	
268.94603	74	
269.84236	74	
272.13329	178	
272.50579	78	
272.85430	70	
272.87786	80	
272.91906	76	
272.93939	98	
273.79609	68	
274.16621	92	
274.85862	66	
276.81752	88	
278.16761	72	
279.08852	438	
279.10757	82	
280.09849	344	
280.86552	84	
280.94738	90	
281.18014	70	
283.78706	68	
284.14871	76	
284.29103	242	
284.84613	66	
284.88420	68	
285.20409	186	
286.21402	110	
289.15702	112	
290.08263	70	
290.88552	84	
292.16748	118	
293.50782	76	
294.18312	172	
295.18982	112	
299.06259	94	
299.88673	72	
300.86817	70	
301.88285	68	
305.13012	68	
305.42412	72	
305.80809	70	
306.08969	72	
307.17742	74	
308.79606	68	
308.88650	70	
309.13466	80	
309.17367	108	
310.19774	78	
310.81027	68	
317.18293	78	
317.35348	84	
318.11631	110	
318.19194	110	
318.34752	82	
319.17200	134	
320.15906	230	
320.77333	68	
321.17109	92	
322.18221	74	
324.10717	100	
324.29056	82	
324.89681	180	
END IONS

###FS:    #m/z: 340.94159 #charge 1+
###MS: 142
###MSMS: 144
BEGIN IONS
TITLE=Cmpd 107, +MS2(340.9416), 28.0-35.0eV, 3.1min #144
RTINSECONDS=185.525
SCANS=142,144
PEPMASS=340.94159	244574
CHARGE=1+
183.86585	76	
192.92765	88	
193.12701	82	
196.08333	80	
197.87390	92	
201.12509	162	
209.08662	80	
209.88827	80	
211.15483	74	
213.88095	88	
221.94354	102	
221.96702	98	
223.06966	72	
224.04645	76	
226.94343	76	
227.10981	78	
228.93795	78	
229.03276	94	
230.64029	160	
230.84811	166	
230.88324	310	1+
231.95136	166	1+
232.91830	78	
233.13182	96	
233.90001	250	1+
234.14431	160	
235.11467	202	
235.89080	72	
236.05838	74	
236.14103	88	
237.13212	118	
238.83826	108	
238.88905	72	
239.10725	78	
239.14554	74	
239.85221	78	
239.90322	96	
240.14361	74	
240.84071	150	
241.84010	218	
241.91160	100	
242.94768	136	
243.84131	104	
244.82759	154	
244.98590	92	
246.16292	92	
246.97831	82	
247.55006	98	
249.13132	92	
249.99431	80	
250.41596	84	
250.90358	126	
251.66892	70	
251.88800	92	
251.92397	80	
252.10648	96	
255.10731	162	
256.83683	142	
257.85356	78	
258.84711	596	1+
258.93156	72	
259.17504	86	
260.08707	94	
260.13653	78	
260.15895	182	
260.83955	530	1+
260.97881	74	
261.13543	76	
261.15142	122	
261.84306	376	1+
261.99151	82	
262.52631	86	
263.84136	98	
264.07704	138	
264.16231	92	
264.23036	74	
264.65145	94	
265.86264	200	1+
266.18388	74	
266.92165	80	
267.06009	78	
268.19758	108	
268.84631	172	
270.83183	76	
271.17539	82	
272.04357	72	
272.13064	148	
272.82689	110	
273.63783	78	
274.35935	98	
275.87831	242	
276.85835	446	
276.92110	72	
277.14892	96	
277.85786	272	
278.16560	94	
278.84721	532	1+
279.13998	104	
280.09622	76	
280.85036	78	
280.89198	76	
280.98647	82	
282.86150	168	
285.92956	78	
286.16226	78	
287.88875	72	
289.37198	76	
290.90760	72	
294.18155	76	
295.87092	174	
295.95969	90	
296.16698	72	
296.87119	72	
296.88559	98	
297.85362	122	
297.98032	72	
298.97728	78	
299.42376	90	
299.87690	92	
300.14896	96	
300.41891	92	
300.98551	114	
301.41132	84	
301.85701	142	
304.17404	84	
304.26214	76	
307.21401	92	
307.68121	118	
307.88091	72	
309.15569	112	
309.85657	72	
311.86537	78	
311.88250	92	
312.15384	72	
314.91286	78	
316.93622	74	
317.18112	84	
317.67528	150	
320.99523	72	
322.43339	84	
322.66720	82	
324.06926	84	
325.28428	104	
326.16388	130	
327.13983	218	1+
330.19014	72	
334.90344	72	
335.15755	106	
335.93343	94	
336.95151	80	
337.87624	72	
338.16979	78	
340.91418	78	
343.18285	72	
344.10972	78	
344.13707	82	
344.17563	88
[truncated: 2,989,398 more chars]
