# Supplementary material for: High-Throughput Venomics
Source: J Proteome Res. 2023 Apr 3;22(6):1734–46. doi: 10.1021/acs.jproteome.2c00780 (PMC10243144; doi:10.1021/acs.jproteome.2c00780)
Supplement: Supplementary file 9 — pr2c00780_si_009.zip [file pr2c00780_si_009.zip › Manual files/Calloselasma rhodostoma MGF/210702_Calloselasma_halfplate000096_5.1.201.mgf]

###	D:\Data\Julien\210702_Cr_half_TFA\210702_Calloselasma_halfplate000096.d\ProteinAnalysisResults.mgf
###	D:\Data\Julien\210702_Cr_half_TFA\210702_Calloselasma_halfplate000096.d\analysis.baf
###	210702_Calloselasma_halfplate000096.d
###	Instrument: maXis HD
###	Manufacturer: Bruker
###    PeakWidth 0.30, MiniumIntensity 10, S/N 1Apply threshold 0, Threshold 10
###    Retain Residuals no, Create neutrally no,
###    FullScan Parameters: AdductIon (+)+H (-)-H, LowMass 0, HighMass 8000, MaxCharge charge decon 4, MinPeaks 3
###    Perf. isotope decon yes, Max Charge Istopic decon 6, MW agreement 0.00, Abund. cutoff 2.00, Envelope cutoff 75.00
###    MaxRes   Parameters: AdductIon (+)+H (-)-H, LowMass 0, HighMass 8000 
###    Perf. isotope decon yes, Max Charge Istopic decon 6, Abund. cutoff 2.00
###    MSn      Parameters: AdductIon (+)+H (-)-H, LowMass 0, HighMass 8000 
###    Perf. isotope decon yes, Max Charge Istopic decon 4, Abund. cutoff 0.05
###    Global Charge Limit: no 3, Prefer FullScan Result: yes, Export what: 2 (0=non deconv/1=deconv only/2=mixed), NoMSMSSignals: 150, Intensity threshold: 10, NoMSSignals (deconv): 2, NoMSSignals (non-deconv): 2, NormalizeData: no, SingleCharged: yes
###
COM=210702_Calloselasma_halfplate000096.d
USERNAME=Demo User

###FS:    #m/z: 322.93066 #charge 1+
###MS: 2
###MSMS: 3
BEGIN IONS
TITLE=Cmpd 1, +MS2(322.9307), 28.0-35.0eV, 0.0min #3
RTINSECONDS=1.8815
SCANS=2-3
PEPMASS=322.93066	1740724
CHARGE=1+
208.94543	8232	1+
211.94483	16556	
213.94030	18154	
215.93819	3458	
217.94175	5240	
222.95221	34900	1+
224.95065	6392	
226.11962	3154	
226.15321	5410	
226.80045	22712	
226.94719	90578	1+
227.13481	9810	
227.19903	3550	
228.94298	178532	1+
233.94797	4046	
234.99787	3066	
235.10703	3912	
235.14225	9658	
235.20453	3486	
237.12939	3186	
238.14737	4740	
238.45507	3886	
239.14784	9626	
240.23060	4192	
240.96206	19620	1+
243.23017	3708	
244.12121	3764	
244.95756	55012	1+
245.63173	5776	
245.94311	5336	
246.95263	62684	1+
248.03254	3274	
249.91178	5830	
249.97153	54626	1+
250.11723	29568	1+
250.94729	30612	1+
252.97180	685434	1+
253.21473	4086	
253.90556	15882	1+
254.94227	98708	1+
254.96711	247408	1+
255.22987	3178	
256.26219	3434	
256.91496	4568	
256.96475	34300	1+
258.11739	3420	
258.96528	8670	
260.16135	5682	
260.19513	3964	
261.15490	4500	
261.98034	7012	
262.13552	41880	1+
263.05639	5540	
263.13679	38046	1+
263.97907	109738	1+
265.64803	4078	
265.97656	11952	
266.16418	12130	
267.64462	3800	
267.97396	39952	
268.95949	10704	
269.97159	18034	1+
272.06907	3058	
272.88213	5264	
272.95279	12670	
274.27256	3726	
275.14838	3506	
276.16954	3544	
278.11171	6710	
279.23101	3104	
281.24703	4274	
282.17516	3534	
282.27817	6532	
282.82572	10518	
283.17077	6088	
283.26147	4484	
283.94727	3572	
284.14965	5140	
284.29388	3218	
285.94200	75460	1+
285.98422	11886	
287.25710	3748	
287.66053	4020	
288.06423	3290	
288.25265	4478	
289.65901	4808	
290.14335	57750	1+
290.26719	15372	1+
290.64532	15168	1+
290.89257	3210	
291.19759	3706	
291.97450	6974	
292.05976	10548	1+
293.97570	19916	1+
293.99792	33740	1+
294.18007	84428	1+
294.93806	6948	
295.12951	3152	
295.22551	4614	
295.66310	4704	
295.91565	3848	
295.96902	3762	
295.99335	13368	1+
297.24085	4282	
297.91160	3102	
298.13864	6514	
298.17133	3184	
298.90751	17320	
299.15810	11462	
299.40811	8016	
299.65855	4072	
300.28818	4028	
300.47094	3034	
300.66060	11286	
301.15666	4704	
302.17208	10408	1+
302.30429	6952	
302.94798	22834	1+
303.95239	16428	1+
303.99503	5582	
304.18741	4478	
304.28471	3054	
304.92490	3462	
305.26807	4648	
306.90636	3760	
307.08217	4012	
307.16342	5182	
307.24685	27808	1+
307.83202	69498	1+
308.16415	49736	1+
308.49965	13468	
308.87268	8978	1+
309.26020	3332	
309.67368	5022	
310.15622	3596	
310.30985	6558	
310.96758	17626	
311.16648	22174	1+
311.21967	3008	
311.27519	3372	
311.36802	7788	
311.41016	25546	
311.56861	3928	
311.62754	4764	
311.66083	18718	
311.86994	22054	1+
311.90955	11034	
311.93482	9582	
311.98697	13150	
312.32391	3524	
312.90143	5820	
312.94767	6036	
313.18788	3186	
313.21779	6478	
313.27320	3006	
313.29100	5626	
313.86655	7438	
313.92997	196988	1+
314.15783	7814	
314.49221	3012	
314.57006	18146	
314.65895	3390	
314.77027	18858	
314.89366	3202	
314.97047	8410	
315.16970	4494	
316.28335	6776	
316.31894	3588	
316.49703	14530	
316.83048	8736	
316.94114	6968	
317.21291	3366	
318.29896	20340	1+
318.93542	125636	1+
320.14004	11332	1+
320.64178	3114	
320.93487	199294	1+
321.50734	7238	
321.84141	4258	
322.17129	13128	1+
322.88046	6610	
322.90941	15434	
322.93046	3883212	1+
323.12264	4990	
323.23804	5912	
324.10086	4148	
324.28871	3102	
324.87810	8986	
325.25415	20224	1+
325.90150	3542	
326.16987	23342	1+
326.30444	3694	
326.87270	79024	1+
326.96878	5496	
327.00624	4320	
327.19880	12344	1+
327.27014	30768	1+
328.11288	10368	1+
328.22017	3730	
328.31880	3422	
END IONS

###FS:    #m/z: 340.94137 #charge 1+
###MS: 2
###MSMS: 4
BEGIN IONS
TITLE=Cmpd 2, +MS2(340.9414), 28.0-35.0eV, 0.1min #4
RTINSECONDS=2.654
SCANS=2,4
PEPMASS=340.94137	677680
CHARGE=1+
191.11985	162	
195.07623	180	
196.14148	268	1+
201.12400	242	
202.04100	218	1+
207.12300	228	
209.12604	220	
211.15157	530	1+
213.94086	2818	1+
215.88655	1082	1+
215.93849	1036	1+
217.11421	288	
217.93818	294	1+
218.91124	162	
219.02963	372	
221.63275	162	
221.89106	170	
222.12052	232	1+
223.96071	260	
226.11727	272	
226.13730	222	
226.94937	456	1+
227.06597	200	
228.18123	282	
229.64478	310	
230.07556	208	
230.63259	170	
231.12060	572	
231.95086	2820	1+
232.12222	268	
233.04738	314	
233.89822	788	1+
233.94764	1060	1+
233.99293	198	1+
234.09909	256	
234.14584	468	1+
235.07988	212	
235.11764	2106	1+
236.10182	228	
236.13425	266	
237.65217	350	1+
238.08467	410	1+
238.14591	722	1+
239.14638	484	1+
240.17978	194	
240.23086	854	1+
241.00025	264	1+
241.24353	214	1+
243.14682	190	
244.03873	744	1+
244.12641	916	1+
245.07263	302	
245.19677	190	1+
245.75268	110	1+
246.12376	440	1+
246.16234	1946	1+
246.66329	506	
246.97693	442	1+
247.06806	230	1+
247.94135	218	
248.03679	768	1+
249.13290	1180	1+
249.20754	254	1+
249.36550	130	1+
249.96337	422	1+
250.11657	172	
250.16275	198	
250.65616	278	
251.11015	182	
251.14793	1600	1+
251.16663	240	
251.18389	174	
251.64740	496	1+
251.92969	204	1+
251.96428	216	
252.10706	1046	1+
253.09069	348	1+
253.14702	622	1+
253.16609	184	
253.95914	208	
254.10980	1012	1+
254.96616	1800	
255.07438	426	1+
255.13988	194	
255.95859	522	1+
256.17764	194	
256.96338	350	1+
257.91554	224	1+
258.14140	198	
259.17006	1340	
259.67159	656	
260.13784	190	
260.15820	1820	1+
260.66153	322	
261.06037	188	
262.09575	406	1+
262.14915	436	1+
262.96623	330	1+
263.05700	678	1+
264.10683	166	
264.44259	148	1+
265.00028	190	
265.01576	468	1+
265.07087	358	1+
265.12786	228	
265.14950	192	
265.65236	210	
266.15620	330	
266.99583	236	
267.05693	168	
267.13122	446	1+
267.18498	180	
268.00100	420	1+
268.13199	328	1+
268.17727	1468	1+
269.16499	172	
269.80131	254	
270.14379	188	
270.93990	226	
271.13374	874	1+
271.66435	322	1+
272.16089	1332	1+
272.62244	162	1+
272.93486	336	
273.11960	166	
273.84858	274	1+
275.05367	186	
277.07087	214	
277.12718	268	
277.14933	378	
277.16972	218	
277.64316	176	
278.11862	178	
278.15346	438	
279.28000	190	
279.92086	192	1+
280.04864	550	1+
280.10923	396	1+
280.13937	772	1+
281.04729	324	1+
281.14024	500	1+
281.17067	204	
281.18560	536	1+
281.68143	466	
282.27805	730	1+
282.85806	372	1+
283.15334	168	
283.23375	168	
284.09541	430	1+
284.13853	640	
285.15304	192	
285.20252	1698	1+
286.01269	298	1+
286.15653	1096	1+
286.66153	370	1+
286.67566	210	
287.06072	828	1+
287.12382	390	1+
287.14956	254	1+
288.06410	704	1+
288.27052	162	
289.00766	206	
289.88499	164	
290.14674	274	
290.80707	200	1+
291.12076	236	
291.14611	238	
292.06211	516	1+
292.11312	446	1+
292.16400	328	
293.06861	334	1+
293.22084	258	1+
293.26385	150	1+
293.67407	184	
294.02893	314	1+
294.15371	328	
294.18592	220	
294.67055	1252	1+
294.99522	192	
295.17810	652	1+
296.11973	166	
296.22939	164	1+
296.32792	324	1+
296.86451	166	1+
296.92950	286	1+
297.07810	166	
297.12016	444	1+
298.05050	262	
298.08155	292	
298.30947	222	1+
298.67221	170	
298.88399	332	1+
298.97884	164	
299.00984	286	1+
299.06421	234	
299.29973	116	1+
299.66857	172	
300.05470	210	
300.13498	232	
300.65912	224	
301.11449	324	1+
301.15994	222	
301.67532	382	
302.00872	162	1+
302.14927	384	
302.17750	174	
303.18542	324	
303.21634	186	
303.27691	218	1+
303.65911	394	1+
304.17722	328	1+
304.20107	292	1+
304.76525	174	
305.09059	248	
305.13860	180	
305.22848	164	
305.27715	394	1+
305.78710	182	1+
306.07475	356	1+
307.07707	252	1+
307.29077	658	1+
307.79814	238	
308.29533	484	1+
308.66735	1096	1+
308.87313	196	
309.13439	760	1+
309.17133	390	
309.32528	162	
310.16343	194	
310.19461	244	
311.02789	244	1+
311.18012	250	1+
311.86626	236	
311.88802	362	1+
312.07201	308	1+
312.87181	166	
312.94598	266	1+
313.02952	592	1+
313.15732	466	1+
315.10449	366	1+
316.10454	336	1+
316.19298	404	
317.18191	1502	1+
317.68259	326	
318.30791	174	1+
318.59948	320	1+
319.04586	168	1+
319.08240	358	1+
320.15819	664	1+
321.13121	362	1+
321.21888	400	
321.67772	202	
322.13488	308	1+
322.17891	196	
322.22833	200	
322.26235	216	1+
322.31549	210	
323.16850	246	
323.20038	382	1+
323.23892	842	1+
323.30648	484	
324.15123	178	
324.20292	250	1+
324.32763	458	1+
324.89045	170	
325.17326	282	
325.89466	288	1+
326.16061	2754	1+
326.34102	502	
326.79005	168	
326.85911	176	
327.12482	434	1+
327.20842	186	1+
328.19332	326	
328.24228	248	1+
328.32033	228	1+
329.09248	346	1+
329.17949	176	
329.87510	378	1+
330.18644	516	1+
330.68847	196	
332.09100	890	1+
332.97197	136	1+
333.78397	174	
334.15657	166	
334.66173	340	1+
335.05702	240	1+
335.21674	422	1+
335.31231	178	1+
337.14992	368	
337.19109	460	
337.27848	152	1+
337.36031	352	1+
337.69896	164	
338.17330	936	1+
338.34124	516	1+
338.68363	186	
338.70373	506	1+
339.07061	182	
339.19741	996	1+
339.22654	226	
340.13520	224	1+
340.29435	208	
340.39291	546	1+
342.07240	266	1+
342.12223	206	1+
342.19741	170	
342.28197	410	1+
343.18514	1536	1+
344.14512	396	
344.18849	958	1+
345.17007	380	
345.22628	170	
346.14885	290	1+
END IONS

###FS:    #m/z: 510.31091 #charge 2+
###MS: 2
###MSMS: 5
BEGIN IONS
TITLE=Cmpd 3, +MS2(510.3109), 20.2-25.3eV, 0.1min #5
RTINSECONDS=3.434
SCANS=2,5
PEPMASS=510.31091	406152
CHARGE=2+
191.95543	322	
213.15833	8946	1+
217.95474	582	1+
226.11688	1542	1+
233.09444	568	1+
235.14294	87306	1+
239.17356	1062	1+
240.07981	346	
244.12764	5270	1+
245.11232	1756	1+
249.09562	646	1+
249.15828	16190	1+
249.86666	324	1+
252.11101	290	
253.09354	314	
254.14637	1090	1+
258.10629	304	
262.13838	37446	
263.03171	382	1+
263.05903	606	1+
263.09600	452	
263.13806	131018	1+
263.20536	684	1+
263.32808	306	
266.16703	1498	1+
267.10805	776	
267.20539	2332	1+
270.17867	1156	1+
271.11114	654	1+
271.87505	1264	1+
272.10959	374	1+
272.85305	474	1+
277.09335	432	1+
277.15344	25034	1+
279.13785	988	1+
280.16246	326	1+
281.10105	552	1+
281.22169	4256	1+
282.14249	352	
283.16702	434	1+
284.19588	14924	1+
285.94208	3438	1+
286.13856	10580	1+
289.13652	644	1+
289.88898	1498	1+
290.05862	332	1+
290.86548	392	
291.10147	670	1+
292.20010	768	1+
293.87581	2172	1+
296.14093	454	
297.10296	884	1+
297.15481	3814	1+
298.13846	1268	1+
298.85670	300	
298.87734	590	1+
300.14987	842	1+
301.98815	344	1+
303.20412	1370	1+
303.95302	1440	1+
304.14924	1250	1+
306.13731	3034	1+
306.28171	474	1+
307.14176	2608	1+
308.23509	716	1+
309.13078	458	
310.15727	5862	1+
310.21172	836	
311.21748	434	
311.88585	2724	1+
312.18967	1118	1+
312.22703	20378	1+
313.89060	1434	1+
314.00329	320	
314.14938	386	
314.85979	296	
314.89232	1206	1+
315.16449	5728	1+
315.81930	310	1+
316.11535	302	
316.86654	610	1+
316.88933	1050	1+
317.18393	1094	
318.88877	324	
318.93610	378	1+
324.12807	1866	1+
324.22762	3232	1+
326.24283	57968	1+
327.20063	446	
328.18734	970	1+
329.17760	308	
329.87811	564	1+
329.89606	368	
331.14435	616	1+
331.20026	6840	1+
333.12936	394	
333.17590	117882	1+
333.44352	336	
334.90256	836	1+
336.22001	362	1+
336.88816	736	1+
336.94412	504	1+
338.24187	1048	1+
339.12149	484	
339.70070	368	
339.87937	362	
340.12021	342	
340.22292	1182	1+
343.16003	1054	1+
345.21328	1256	1+
348.04756	370	1+
348.22632	764	1+
349.20496	620	1+
351.11179	290	
352.10127	358	
352.17106	514	
352.25744	2368	1+
354.12993	306	
354.79490	416	1+
355.17735	324	
355.26900	4722	1+
356.18712	302	
357.21181	1114	1+
358.21489	640	1+
359.18624	742	1+
362.20460	1928	1+
364.12179	290	
368.15408	630	1+
369.08952	1134	1+
369.28564	1808	1+
371.13416	370	
371.18840	850	
372.13541	338	
372.17027	1598	1+
373.17169	1154	1+
373.18945	796	1+
374.05879	634	1+
376.22266	94604	1+
376.32737	432	1+
376.48477	328	1+
377.08775	470	1+
377.11865	580	1+
378.06533	292	
381.29202	722	1+
382.10942	888	1+
383.11377	604	1+
383.26426	22250	1+
384.20965	358	
384.84931	2300	1+
385.21090	968	
385.69217	382	1+
386.16228	608	1+
386.21075	500	
389.19958	1286	
389.80653	308	
389.86897	642	1+
390.23801	454	
390.84031	330	
392.86577	2536	1+
393.79156	1064	1+
394.83602	1960	1+
394.85929	1404	1+
395.26283	728	1+
395.30102	1438	1+
395.65983	624	1+
396.17815	350	
396.80972	808	1+
396.84196	310	
397.13477	1088	1+
397.22471	566	
397.28036	12590	1+
397.31685	11150	1+
398.20979	1586	
398.35045	540	1+
399.22281	22890	1+
401.18228	330	
402.15699	1080	1+
402.20444	442	
402.23640	760	
402.85999	510	
403.23325	412	
403.87110	400	
404.21707	1412	1+
405.17067	966	1+
405.86581	1140	1+
407.26210	740	1+
407.30142	566	1+
407.86795	15524	1+
408.13066	346	
409.16901	904	
410.08270	888	1+
410.87610	3914	1+
411.14430	580	
411.25945	1624	1+
411.81124	1544	1+
412.17119	690	1+
412.84828	2770	1+
412.87087	2282	1+
413.07616	3496	1+
414.23376	3904	1+
414.72576	644	1+
414.87460	400	
415.19328	580	
416.22061	316	
416.35732	350	1+
416.87485	804	1+
417.15653	1004	1+
417.23156	1364	1+
418.16069	748	1+
421.18520	1094	1+
422.21034	428	
423.19383	290	
423.29485	926	
423.88066	618	
424.14838	778	
424.21870	378	
424.29858	462	
425.31107	27916	1+
425.88002	2716	1+
426.93103	370	1+
427.17427	572	
427.19516	834	1+
427.26822	450	
428.14766	530	
428.88640	6926	1+
428.92520	450	1+
429.16941	1258	1+
430.15076	292	
430.26745	2160	1+
430.86071	1732	
430.87753	3716	1+
432.11683	1240	1+
432.24466	139518	1+
432.34404	880	1+
432.38540	730	1+
432.41029	352	
433.19627	434	
433.31759	614	1+
433.86832	1152	1+
433.88565	1176	1+
435.15256	304	
435.79672	372	1+
435.86346	2756	1+
437.06601	888	1+
437.86812	422	1+
438.17929	318	
438.68968	698	1+
439.23488	316	
439.89282	966	1+
442.15599	1220	
444.28783	1382	1+
444.87309	1550	1+
445.15196	842	1+
446.67127	292	
447.20857	306	
447.26011	2708	1+
447.29661	10766	1+
448.89914	466	
449.87923	2006	1+
450.14725	324	
451.32732	3226	1+
451.90396	1182	
452.12265	1342	1+
453.30653	698	1+
453.87645	1260	1+
454.16861	1214	1+
455.17542	842	1+
455.27043	1302	1+
457.22447	314	
461.31102	6570	1+
462.16050	410	
463.21694	296	
465.17658	1464	1+
465.21033	294	
466.98902	700	1+
467.89947	2812	1+
468.35288	4918	1+
469.17852	1624	1+
469.68573	388	
469.88968	464	1+
470.15094	388	
470.29679	1584	1+
471.22285	806	1+
472.18335	668	1+
474.32739	908	1+
475.29094	22762	1+
476.88435	774	1+
480.28447	632	1+
484.30639	348	1+
485.90056	294	
488.20297	1384	1+
489.30638	18744	1+
492.22461	1694	1+
494.23834	376	
494.33339	338	
494.39434	294	
494.45405	324	1+
495.29701	954	1+
496.34891	16880	1+
498.29182	14114	1+
499.56119	302	
500.24823	658	1+
500.93842	584	1+
501.01832	510	
501.69832	664	1+
502.88219	624	1+
503.55231	334	
505.29613	302	
506.32833	1086	1+
506.43588	834	1+
506.46972	1322	1+
506.75606	296	
507.20530	1328	1+
507.26861	1436	1+
508.19409	566	1+
508.44596	1050	1+
509.13224	620	1+
509.31329	732	
510.26187	898	1+
510.55606	466	1+
511.22057	290	
511.35175	290	
511.49337	718	1+
512.19950	350	
512.25716	412	
512.30767	3720	1+
512.40915	1332	1+
512.49983	460	1+
513.19841	1192	1+
513.27194	1492	1+
513.34233	554	1+
513.40977	924	1+
513.43896	870	1+
513.77393	310	
514.19691	678	1+
514.27303	1186	1+
514.50494	502	
514.53521	302	
515.22727	452	1+
515.31822	726	
516.29764	1784	1+
518.33079	370	
519.33390	370	
523.75381	672	1+
524.23488	292	
524.34273	346	1+
525.13130	450	1+
526.18975	1086	1+
526.31309	5532	1+
527.31823	4640	1+
527.95922	476	1+
530.29508	984	1+
532.33981	1692	1+
533.16131	522	1+
535.30073	330	
537.14712	306	1+
537.28493	326	
540.33566	694	1+
541.25346	504	1+
543.35251	2224	1+
544.20617	1278	1+
545.11256	944	1+
545.15050	366	
545.18434	352	
545.27345	2262	1+
545.32947	243654	1+
545.45574	948	1+
545.57279	376	
545.64291	754	1+
545.73432	810	1+
545.87424	370	1+
546.15430	884	1+
547.15062	390	1+
548.21420	754	1+
548.28403	360	1+
551.25399	660	1+
552.19387	794	1+
554.33938	536	
554.74677	376	1+
555.23119	342	1+
555.31344	766	
555.33972	384	
556.21542	1094	1+
556.31699	568	
558.99300	436	
560.34266	3172	1+
560.37993	4956	1+
562.32459	1886	1+
563.20791	688	1+
566.35056	512	1+
567.14873	400	1+
568.21292	312	
569.20263	868	1+
569.91884	466	1+
570.36240	638	1+
573.29651	460	
574.16126	330	1+
574.33812	2122	1+
575.28978	558	1+
579.22162	684	1+
583.37809	1272	1+
588.37632	13006	1+
589.26796	628	1+
591.19337	584	1+
591.19549	804	1+
593.35601	328	1+
594.13366	564	1+
595.41428	350	1+
598.37134	332	
603.23923	1002	1+
604.24473	792	1+
604.28900	942	1+
611.27790	582	1+
611.37718	15010	1+
612.25092	292	
613.23918	402	
614.33058	324	1+
615.22155	520	1+
615.77854	360	
617.17815	634	1+
621.26803	1646	1+
622.30161	1126	1+
624.30286	342	1+
625.38012	3702	1+
626.38506	2846	1+
626.95498	436	1+
629.22627	850	1+
629.38545	1538	1+
631.28907	956	1+
631.37003	1530	1+
634.30743	830	1+
635.34187	338	1+
637.26872	636	1+
639.30567	290	
640.78535	300	1+
641.30800	374	1+
643.03313	658	1+
643.24504	1274	1+
643.29891	1670	1+
644.17555	458	
644.34475	2052	1+
644.39843	317552	1+
644.54461	1010	1+
644.60440	966	1+
644.65683	1140	1+
644.87746	568	1+
644.91739	572	1+
644.95826	450	1+
645.48689	1344	1+
645.52151	646	1+
648.28758	1616	1+
648.32212	438	1+
648.60610	734	1+
650.02397	1012	1+
651.18707	810	1+
651.23814	1302	1+
651.29046	342	
651.32954	1050	1+
652.18764	1258	1+
653.27032	560	1+
654.25413	474	1+
654.34581	2160	1+
656.27539	496	1+
659.25622	314	
659.32570	922	1+
659.36710	456	1+
659.41310	4890	1+
660.75097	326	1+
661.35467	1056	1+
661.95851	334	1+
664.33550	362	1+
664.74816	482	1+
664.79620	790	1+
665.17947	700	1+
665.68639	636	1+
665.71162	742	1+
667.29339	822	1+
667.62842	850	
667.95412	646	
668.27688	342	
669.30685	1340	1+
670.28358	1254	1+
674.76690	460	1+
675.36942	754	1+
676.28766	784	1+
678.01159	500	1+
682.29105	1440	1+
682.36405	1166	1+
683.29133	746	1+
686.33155	2392	1+
687.33928	1646	1+
687.44433	2030	1+
690.37159	506	1+
694.30958	942	1+
695.36888	700	1+
697.46153	458	1+
698.31406	574	1+
698.32163	702	1+
701.35432	512	1+
704.81461	634	1+
707.47117	374	1+
708.31931	352	
709.29478	1094	1+
710.98501	902	1+
711.29632	628	1+
711.62949	540	1+
715.33320	914	1+
719.26988	698	1+
721.34714	338	1+
721.45754	978	1+
722.45534	614	1+
726.31715	982	1+
727.36954	1022	1+
728.35903	814	1+
730.32706	1354	1+
731.35919	674	1+
732.67565	1156	1+
732.75600	670	1+
734.26047	792	1+
734.35198	800	1+
734.68264	372	1+
736.29155	3226	1+
737.30079	598	1+
738.27804	1470	1+
738.65577	550	1+
739.20919	648	1+
739.41848	538	1+
739.47093	4610	1+
739.47872	322	1+
741.22645	876	1+
741.44690	1400	1+
744.65453	764	1+
744.78471	632	1+
744.99017	732	
745.32384	804	1+
745.40218	800	1+
746.30461	798	1+
746.43544	656	1+
748.30973	792	1+
748.35561	870	1+
751.26702	826	1+
752.03514	638	1+
752.35872	928	1+
753.03756	412	1+
753.81219	1678	1+
754.37433	730	1+
754.70493	580	1+
754.82724	828	1+
755.28240	570	1+
756.00707	316	
756.04731	730	1+
757.10376	1480	1+
757.12821	354	
757.16350	512	
757.18321	1548	1+
757.26865	1654	1+
757.37548	1844	1+
757.48313	699198	1+
757.58350	3746	1+
757.64936	2302	1+
757.69037	1978	1+
757.70485	2458	1+
757.75957	2622	1+
757.80373	1400	
757.93217	1648	1+
757.95903	1488	1+
757.98470	482	
758.02175	830	1+
758.06446	1328	1+
758.10476	1268	1+
758.13761	1004	1+
758.62456	1334	1+
758.92857	1010	1+
759.04870	306	
759.60042	2276	1+
760.04414	912	1+
760.64430	972	1+
761.32181	1340	1+
761.35510	784	1+
761.41917	1094	1+
761.74475	730	1+
762.48861	814	1+
763.20833	672	1+
763.25797	1076	1+
763.34199	1168	1+
763.79083	810	1+
764.41857	822	1+
764.93812	604	1+
765.15105	808	1+
765.27451	1782	1+
765.28753	1026	1+
765.41366	1032	1+
766.35547	306	
767.10838	314	1+
767.33728	632	1+
767.46437	1162	1+
768.42745	428	1+
768.46987	720	1+
768.79277	614	1+
769.31142	920	1+
770.27806	526	1+
770.34843	1024	1+
771.36146	732	1+
771.38583	430	1+
773.40373	452	1+
774.34676	862	1+
774.43748	3440	1+
777.83244	720	1+
779.27140	736	1+
779.39304	1140	1+
780.28620	340	
781.31020	646	1+
781.35460	1260	1+
782.68296	474	1+
783.14699	580	1+
783.36101	620	1+
784.63986	384	1+
784.79002	494	1+
785.39840	1834	1+
786.39548	2086	1+
787.29147	582	1+
789.26740	564	1+
790.22617	872	1+
791.20023	368	1+
791.29275	2114	1+
791.41124	888	1+
792.63536	636	1+
793.32225	434	1+
793.39463	1748	1+
793.79768	368	1+
796.23309	1072	1+
796.73768	818	1+
797.20003	598	1+
797.33934	1080	1+
798.71122	304	1+
799.37658	642	1+
800.26978	1060	1+
801.25918	576	1+
802.57299	762	1+
804.63459	638	1+
807.31955	1444	1+
807.41779	358	1+
808.73472	392	1+
808.81154	486	1+
811.28975	1794	1+
812.28869	1182	1+
813.08495	328	1+
813.33480	510	1+
814.61275	452	1+
814.98815	328	1+
815.35364	880	1+
817.15787	342	1+
817.27165	328	1+
817.38268	700	1+
817.42171	402	1+
819.28839	834	1+
819.40880	952	1+
820.22323	1366	1+
820.32364	1156	1+
821.32759	1016	1+
823.17241	378	1+
823.27913	1148	1+
828.62722	434	1+
828.69299	414	1+
829.42629	588	1+
830.74432	342	1+
831.26377	604	1+
831.48449	754	1+
833.39322	362	1+
835.37573	1132	1+
836.42997	652	1+
837.27311	400	1+
837.39941	684	1+
837.48124	750	1+
838.84078	878	1+
839.05321	352	1+
840.19880	562	1+
841.48219	312	1+
842.75715	596	1+
843.28825	724	1+
845.25813	558	1+
846.46772	1416	1+
847.35883	948	1+
848.74308	646	1+
849.28270	568	1+
851.31667	806	1+
851.36231	344	1+
852.72737	818	1+
853.21677	438	1+
853.29467	476	1+
853.43219	406	1+
854.72447	612	1+
855.34379	974	1+
855.47295	810	1+
858.42297	1122	1+
858.69507	608	1+
859.34291	754	1+
859.45956	1128	1+
860.47156	524	1+
861.16438	864	1+
861.32312	654	1+
863.12771	836	1+
863.30147	1008	1+
863.38017	1504	1+
863.94571	452	1+
864.03366	388	1+
865.34403	1124	1+
867.29726	420	1+
868.42407	324	1+
868.64776	674	1+
869.39226	712	1+
871.43672	3046	1+
872.43822	2730	1+
873.35055	3304	1+
875.27729	426	1+
875.45446	496	1+
876.39144	398	1+
877.36006	1216	1+
880.43150	988	1+
881.36228	760	1+
883.44863	964	1+
884.64365	744	1+
885.52506	714	1+
887.32230	1160	1+
892.78357	720	1+
893.37267	464	1+
894.78213	530	1+
894.82719	582	1+
895.37288	578	1+
895.44921	486	1+
898.41996	1468	1+
899.42740	1208	1+
901.41106	1252	1+
901.46507	530	1+
902.54003	1420	1+
902.74856	478	1+
903.31414	458	1+
903.39404	1514	1+
903.51528	1512	1+
904.52102	1052	1+
904.53665	996	1+
904.80062	694	1+
905.30796	574	1+
906.79541	612	1+
915.43483	562	1+
915.44849	444	
919.35167	1084	1+
920.28448	724	1+
920.54608	179288	1+
920.66793	1920	1+
920.81865	764	1+
920.86293	450	1+
920.89438	1354	1+
921.03210	320	
921.07567	732	1+
921.20835	328	1+
921.26988	778	1+
921.36875	1080	1+
921.48303	732	1+
923.38636	664	1+
925.31663	310	1+
930.52823	4490	1+
931.27046	688	1+
931.34948	858	1+
933.37025	776	1+
935.32303	418	1+
935.38518	508	1+
935.45064	378	1+
935.50808	322	1+
935.56503	442	1+
936.46230	1298	1+
937.46447	738	1+
938.82738	662	1+
938.91412	350	1+
939.36547	862	1+
940.71860	394	1+
941.54558	340	1+
945.36341	598	1+
945.49344	294	1+
947.30411	482	1+
947.47944	578	1+
947.54845	382	1+
949.36495	1590	1+
949.43801	698	1+
949.66343	538	1+
954.44665	390	1+
955.67279	658	1+
956.40877	444	1+
958.47862	350	1+
963.44374	560	1+
965.36872	938	1+
965.40350	568	1+
967.38053	1008	1+
971.39508	518	1+
973.52488	374	1+
975.35656	638	1+
977.42482	1204	1+
977.77137	466	1+
977.93225	486	1+
979.43447	656	1+
983.35862	422	1+
984.39200	1232	1+
985.39755	434	1+
986.10695	518	1+
987.09996	504	1+
987.52911	760	1+
989.75848	968	1+
991.50153	512	1+
991.90928	396	1+
993.40214	760	1+
995.50195	878	1+
996.39776	1914	1+
1001.59947	2206	1+
1002.44220	980	1+
1006.48791	658	1+
1009.19513	504	1+
1011.80506	1116	1+
1012.38671	658	1+
1012.72650	1214	1+
1014.53333	3128	1+
1015.79866	776	1+
1019.61129	11522	1+
1019.90738	764	1+
1020.28269	532	1+
1023.74253	612	1+
1024.96717	594	1+
END IONS

###FS:    #m/z: 322.93075 #charge 1+
###MS: 6
###MSMS: 7
BEGIN IONS
TITLE=Cmpd 4, +MS2(322.9307), 28.0-35.0eV, 0.1min #7
RTINSECONDS=7.117
SCANS=6-7
PEPMASS=322.93075	1597000
CHARGE=1+
189.03941	288	1+
191.08149	420	1+
191.11735	750	1+
191.95521	330	
192.88894	182	
199.10828	704	1+
201.04531	280	
204.00424	214	
205.02296	408	1+
205.95072	322	1+
205.97601	134	1+
206.02993	334	1+
207.08701	188	
208.10711	374	
208.14097	332	
209.09099	446	1+
209.12639	1896	1+
210.89997	210	
212.08442	448	1+
213.08791	376	1+
213.89350	258	1+
215.84187	160	1+
215.88771	238	
216.01263	172	1+
217.86825	154	
218.09069	232	1+
221.13992	156	
222.94831	190	
223.95806	778	1+
224.97671	236	
226.11826	300	
226.15221	1740	1+
226.91130	164	
227.08467	268	1+
227.10141	1198	1+
227.93420	180	1+
227.98382	164	1+
229.12596	202	
230.07385	172	
230.86453	250	
231.12283	3090	1+
231.14811	468	1+
231.62190	124	1+
233.04566	252	1+
233.06900	280	
233.16467	436	1+
233.89613	168	
235.08313	268	
235.11780	1198	1+
237.06403	190	1+
237.10128	508	1+
237.65216	250	
238.15117	442	1+
238.16295	178	
239.08110	384	1+
239.95965	786	1+
240.94464	154	
240.96359	672	1+
241.10508	184	
242.15183	268	
242.19529	184	
242.64688	160	
242.94266	310	
242.98148	172	
243.07117	584	1+
243.14014	156	
244.03581	268	
244.07204	400	1+
244.12669	1388	1+
244.75418	98	1+
244.90066	148	
244.93977	396	1+
245.03756	144	
245.14130	180	
245.94127	294	1+
246.12542	914	1+
246.16239	1500	
246.66304	486	
246.97666	780	1+
247.04267	172	
247.14600	490	1+
248.03718	928	1+
248.10209	172	
248.14863	352	1+
248.98832	196	
249.04220	536	1+
249.13172	578	1+
250.12005	342	
250.16282	356	
250.22529	182	
251.07788	284	1+
251.09866	178	
251.15401	788	
251.64960	160	
252.10670	784	1+
252.14132	270	1+
252.16766	700	1+
253.09243	276	
254.12099	258	
254.14824	210	
255.10773	5530	1+
255.15785	186	
255.20232	280	1+
256.05395	158	
256.09149	160	
256.13911	202	
256.83506	170	1+
257.00871	138	1+
257.03433	278	1+
257.11556	660	1+
258.15965	166	
259.13849	1038	1+
259.16979	406	
259.66768	242	
260.16183	536	
260.20032	196	
260.66154	248	
261.97898	408	1+
262.15088	326	
263.05485	806	1+
263.07867	202	1+
263.10605	196	
263.13764	244	
263.17315	222	1+
263.82877	152	
263.96605	158	
264.10392	344	1+
264.13107	194	
265.01908	250	
265.06201	206	
265.10450	212	1+
265.15128	340	
266.04145	194	
266.15688	328	
266.24604	146	
266.85821	172	
267.00060	182	
267.14106	202	
267.99874	664	1+
268.05892	186	
268.08783	324	1+
268.12696	266	
268.17564	1520	1+
269.00189	448	1+
269.11627	158	
269.14095	536	1+
269.32612	100	1+
270.86328	218	
272.06979	296	1+
272.13391	3430	1+
272.15764	216	
273.08750	366	1+
273.15544	142	
273.17306	460	1+
273.31843	108	1+
274.05364	354	1+
274.12010	220	
274.15386	1552	1+
274.17753	308	1+
275.13856	142	
276.16867	590	
276.85772	252	1+
277.09557	186	
277.12796	196	
277.15685	660	1+
278.09248	176	
278.11317	258	
279.09305	742	1+
279.18306	154	
279.22990	294	1+
280.14370	936	1+
280.16914	158	
280.19483	178	
281.04882	166	
281.08481	546	1+
282.11167	152	
282.14902	346	1+
282.58109	248	1+
282.86119	170	
283.07138	592	1+
283.11077	252	
284.13686	256	
284.29443	1562	1+
284.87792	162	
285.11588	236	
285.20052	1156	
285.86826	342	1+
286.15539	438	
286.17753	564	1+
286.66173	156	
286.91560	156	
287.10014	380	1+
287.13631	298	
288.04421	164	
288.06453	540	1+
288.22852	202	1+
288.79619	140	1+
289.13575	144	
289.16149	1564	1+
290.08169	208	
290.11138	344	1+
290.14928	160	
291.07068	152	
291.14572	232	
292.06565	318	
292.13986	186	
292.16397	1480	1+
293.07470	488	1+
293.11668	280	1+
293.23615	182	1+
294.18097	2704	1+
294.20912	416	1+
294.85044	332	1+
295.16923	550	1+
296.12173	682	1+
298.15261	168	1+
299.06166	332	1+
299.66861	210	
300.07922	150	
300.15106	184	
301.11305	154	
301.16521	282	
301.67687	260	1+
302.14776	1244	1+
303.09060	182	
303.25817	318	1+
304.14426	182	
304.17337	178	
304.18611	312	
304.26592	320	1+
305.13039	182	
305.15505	782	1+
305.19674	450	1+
306.03107	146	1+
306.12589	168	
306.15590	550	1+
306.88710	516	1+
307.08240	170	
307.12975	232	
307.17668	392	1+
307.89215	328	1+
308.02983	332	1+
308.06320	202	1+
308.08767	238	1+
308.29671	378	
308.66765	658	1+
309.12621	536	1+
309.16065	158	
309.29361	208	
310.15849	144	
310.17030	174	
310.31062	584	1+
310.33451	140	1+
310.87840	168	
311.02850	266	
311.17500	190	
311.67165	252	1+
312.02638	806	1+
312.14377	152	
313.02959	550	1+
313.16236	418	1+
313.95718	216	1+
314.93438	192	1+
316.08025	620	1+
316.15676	186	
317.16070	158	
318.07169	246	1+
318.15781	368	
318.18964	522	
319.04734	178	
319.17639	492	
319.21790	258	1+
320.09278	708	1+
320.11749	380	1+
320.15845	4136	1+
320.22050	184	1+
320.30364	242	1+
321.09562	532	1+
321.18321	196	
323.11916	164	
323.17158	208	
323.23972	3644	1+
324.13671	612	1+
324.20531	796	1+
324.89367	148	
325.32136	172	
326.15507	230	
326.23630	184	
326.37591	262	1+
327.14423	216	
327.16450	180	
327.20548	170	
327.24613	144	
328.13259	254	1+
328.18263	144	
328.24001	314	1+
END IONS

###FS:    #m/z: 363.95765 #charge 1+
###MS: 6
###MSMS: 8
BEGIN IONS
TITLE=Cmpd 5, +MS2(363.9577), 28.0-35.0eV, 0.2min #8
RTINSECONDS=7.889
SCANS=6,8
PEPMASS=363.95765	395600
CHARGE=1+
182.87035	156	
190.94938	388	1+
191.85935	502	1+
195.10878	142	
196.88683	230	1+
199.06983	250	1+
201.12134	810	1+
203.08512	310	1+
206.11786	246	1+
207.87619	186	
208.10867	188	1+
209.13102	148	
209.94414	710	
212.11360	342	1+
212.88050	1218	1+
216.13330	282	1+
216.41403	146	
217.08092	338	
217.11932	160	
222.95280	606	
223.16265	248	1+
223.94843	2180	1+
224.12422	164	
224.95039	1828	1+
225.09771	172	1+
226.11741	686	1+
226.15198	216	
226.94743	4166	1+
226.96797	246	
227.06460	520	1+
227.15829	170	
227.27222	122	1+
227.41749	84	1+
227.93368	390	
228.89525	684	1+
228.94300	5548	1+
229.11887	158	
229.27282	96	1+
230.05312	398	1+
230.07688	200	
230.11914	608	1+
230.61684	544	
230.88999	1810	1+
231.12148	510	1+
231.91315	186	
232.88697	156	
234.09700	458	
234.14354	1932	1+
235.08143	706	1+
235.11759	4116	1+
235.16329	144	
236.60007	204	1+
238.05724	242	
238.07415	430	1+
238.11744	146	
239.03527	184	1+
239.13172	158	
239.14665	218	
240.12843	336	1+
240.15004	258	1+
240.96287	902	
241.18838	254	1+
241.96019	1186	1+
242.07258	146	
242.94198	162	
242.96002	704	1+
243.14262	188	
243.88240	144	
244.03759	578	1+
244.10488	160	
244.12719	882	1+
244.34421	92	1+
244.95790	2838	1+
245.07623	1458	1+
245.10238	222	
245.94963	3032	1+
246.90548	234	
246.95425	2578	1+
247.06438	134	1+
247.97798	374	1+
248.10327	140	
248.13050	1036	1+
248.15469	194	1+
248.90047	438	1+
249.04073	398	1+
249.13270	862	1+
250.97141	292	
251.04079	314	1+
251.12192	342	
251.18771	160	1+
252.10790	2464	1+
252.12742	340	
252.14900	188	
252.16866	648	1+
253.09222	156	
253.90695	168	
254.09537	152	
254.50696	194	1+
255.10669	456	1+
255.14890	156	
256.11187	262	1+
256.16633	192	1+
258.13803	174	
258.97791	166	
259.10961	480	1+
259.11989	542	1+
260.96681	1166	1+
261.15525	582	1+
262.05009	260	1+
262.09287	466	
263.07587	202	
263.14897	180	1+
263.98005	146	
264.11947	168	
265.06531	142	
265.12422	318	1+
265.15052	358	1+
265.19144	146	
266.07721	286	1+
266.15245	366	1+
266.24962	286	1+
267.00162	168	
267.10065	292	
267.97306	312	
268.11358	484	1+
268.99615	220	
269.13337	202	
269.96398	528	1+
270.14405	428	1+
270.17628	310	1+
271.14826	278	1+
271.91871	236	
272.12087	176	
273.11606	146	
273.85174	230	1+
275.12511	146	
276.13942	1018	1+
277.07318	200	
277.14039	602	1+
278.11818	186	
279.12304	194	
279.61702	144	1+
280.07371	300	1+
280.10233	426	
280.15995	142	
280.92555	142	
281.07711	258	1+
281.10571	190	
283.04217	160	
283.07825	548	1+
283.09973	428	
283.12543	192	
283.13823	164	
283.19181	302	1+
284.13830	248	
284.29218	174	1+
284.55098	184	1+
285.12380	584	1+
285.84493	308	1+
285.89157	164	
286.06606	210	
286.15765	202	
286.92603	232	
287.62922	484	1+
288.06400	1546	1+
288.10853	156	
288.13139	1316	
288.22618	232	1+
288.63091	414	1+
289.17099	168	
289.88303	152	
290.08815	170	
290.13751	262	1+
291.08835	252	1+
291.12461	570	1+
292.05920	498	1+
292.12942	474	1+
292.77300	162	
293.16192	152	
293.25220	150	1+
293.85528	172	
293.92350	258	1+
294.14533	1066	1+
294.18297	154	
295.18815	190	
296.64341	876	1+
296.84947	280	1+
297.06178	204	1+
297.14476	440	
297.93080	208	1+
298.22830	238	1+
299.11034	146	
299.14923	734	1+
300.13429	724	1+
300.17740	350	1+
301.11363	654	1+
301.13863	408	1+
301.81009	142	
302.01917	218	1+
302.09599	156	
302.22353	150	
302.95083	390	1+
303.85470	558	1+
303.95511	326	1+
304.09943	244	1+
304.43994	152	
305.13687	892	1+
305.22639	174	
305.98743	112	1+
306.08023	322	1+
306.11729	576	1+
306.27838	222	
306.79239	156	
306.87808	146	
307.18839	230	1+
307.28887	522	1+
307.31250	224	
307.78625	300	
307.89610	210	
308.01076	162	1+
309.11597	182	
309.15840	414	
309.64967	150	
310.14694	262	1+
311.17531	240	
311.85969	272	1+
312.03383	152	
312.15226	706	1+
312.19452	144	
313.02646	172	
313.82496	144	
314.97015	172	1+
316.03814	178	1+
316.11543	208	
316.79016	222	1+
317.18682	206	
318.07076	218	1+
318.10831	260	1+
318.14222	194	
318.17268	300	1+
318.93284	140	
319.16089	186	1+
319.22570	322	1+
320.04611	326	1+
320.80923	216	1+
320.89223	320	1+
321.09640	170	
321.13435	162	
321.32847	142	
322.11788	148	
322.17205	154	
322.29570	272	1+
322.93053	288	1+
323.01731	358	1+
323.23600	322	1+
323.65221	156	
324.00947	280	1+
324.14494	680	1+
324.32856	322	
325.11365	468	1+
326.16484	1078	1+
326.28646	202	
326.87472	178	
327.18996	454	
328.17566	710	1+
328.20218	256	
328.31399	194	
329.21178	148	
329.64883	148	
330.22371	270	1+
331.15984	612	1+
332.09079	864	1+
332.13731	374	1+
332.16269	392	1+
334.12017	452	1+
336.15334	234	
336.32663	156	
336.80340	162	
336.94455	528	1+
337.11745	396	1+
337.14875	506	1+
337.18680	180	
337.19905	140	
337.61687	198	1+
338.11660	260	1+
339.27405	116	1+
340.14606	282	
340.19386	212	
340.35729	154	1+
341.14706	178	
341.17741	220	
342.16066	890	1+
342.66573	218	1+
342.90263	172	
342.97766	148	1+
344.14357	224	
344.19726	392	
345.14022	322	1+
345.20117	1886	1+
346.42387	92	1+
346.71124	118	1+
347.22810	1504	1+
347.77150	174	1+
347.90994	128	1+
347.96191	166	1+
348.15887	1344	1+
349.12454	2814	1+
349.16073	1190	1+
349.31911	374	1+
350.10686	1618	1+
350.33374	316	1+
350.35919	154	
351.20556	218	1+
352.13718	244	1+
353.83405	188	1+
354.12462	418	1+
355.05599	556	1+
355.16151	192	
355.18309	268	
356.21953	556	1+
357.14467	170	
357.22276	476	1+
358.16095	200	
358.19772	332	1+
360.06631	142	
360.09132	810	1+
360.11836	150	
360.16246	148	
361.12423	398	1+
361.19735	160	
362.16869	362	1+
362.20469	1364	1+
362.85232	192	1+
363.11247	304	1+
363.17028	256	1+
363.37331	258	1+
365.07778	214	1+
365.28133	276	
365.31108	184	
365.37937	258	1+
366.15906	260	
366.18888	256	
367.08413	344	1+
367.13435	4650	1+
367.18567	180	
367.33059	508	1+
368.19214	554	1+
368.42482	1540	1+
END IONS

###FS:    #m/z: 510.31128 #charge 2+
###MS: 6
###MSMS: 9
BEGIN IONS
TITLE=Cmpd 6, +MS2(510.3113), 20.2-25.3eV, 0.2min #9
RTINSECONDS=8.661
SCANS=6,9
PEPMASS=510.31128	302444
CHARGE=2+
213.15811	5426	1+
217.95582	558	1+
225.65341	286	
226.11824	1200	1+
235.07754	248	
235.10828	318	
235.14289	61570	1+
235.18446	384	1+
236.12307	238	
239.17462	964	1+
240.10108	390	1+
244.12723	3660	1+
248.03143	288	1+
248.09642	592	1+
249.15833	10802	1+
250.97035	488	
251.14130	338	1+
252.11140	432	1+
254.14807	796	1+
257.85841	354	1+
258.14603	390	
261.15560	272	
262.13834	24028	
263.01494	436	1+
263.08503	246	
263.09693	260	
263.13802	84410	1+
263.18490	328	
266.16951	548	1+
267.10773	704	1+
267.20477	1130	1+
268.16488	244	
270.17971	490	1+
271.08656	374	1+
271.87830	1324	1+
272.85877	410	1+
275.87171	258	
277.15311	15170	1+
281.22137	2394	1+
282.12122	474	1+
282.95579	482	1+
283.26716	346	1+
284.19531	9586	1+
285.07332	366	1+
285.94191	2338	1+
286.13893	5860	1+
287.89444	294	1+
287.93452	360	1+
288.12951	888	1+
289.13105	540	1+
289.19473	240	
289.88393	1454	1+
290.05679	340	1+
290.11533	458	1+
290.86423	298	1+
293.87490	2050	1+
294.21726	238	
296.88415	318	1+
297.15416	1500	
298.09482	374	1+
298.13706	708	1+
298.17103	606	1+
298.24640	254	
298.88017	470	1+
299.91425	350	1+
300.15433	798	1+
300.94906	392	1+
301.87260	372	1+
301.95001	246	1+
302.15481	328	
303.16355	270	
303.20684	1056	1+
303.95420	876	1+
304.14980	1086	1+
306.11874	362	
307.14159	1040	
307.89108	268	
309.89068	244	
310.15690	4366	1+
311.20401	248	
311.88539	3254	1+
312.18859	678	1+
312.22758	13042	1+
313.92843	290	
314.14992	322	
314.89067	2852	1+
315.04347	392	1+
315.16538	4454	1+
315.97143	254	1+
316.86458	946	1+
319.13749	426	1+
323.20356	312	
323.90635	438	1+
324.10375	362	1+
324.13117	1530	1+
324.22689	2020	1+
326.05895	264	
326.24293	42224	1+
327.12352	594	1+
327.20138	434	
327.28066	244	1+
328.11537	476	1+
328.18306	676	1+
329.89348	526	
329.97975	430	1+
330.89830	352	
331.14092	238	
331.20093	4508	1+
332.90333	1102	1+
333.06248	382	1+
333.17581	74618	1+
334.04621	406	1+
334.89964	1124	1+
336.16391	240	
336.94477	606	
337.83536	250	
338.11497	340	1+
338.24044	724	1+
339.83922	366	1+
340.00705	596	1+
340.22102	680	1+
340.86797	254	1+
341.01048	446	1+
342.09468	336	
345.21216	538	
346.21615	328	
347.22272	240	
348.19209	1120	1+
348.22747	916	1+
349.90993	514	1+
350.87833	504	1+
350.91405	362	1+
351.19832	238	
353.19866	468	1+
353.25760	378	1+
354.91496	410	1+
355.15106	672	1+
355.26986	2716	1+
357.02320	266	
357.20548	1244	1+
358.07220	314	1+
358.20719	862	1+
358.90994	252	
362.20609	1430	1+
364.12500	560	1+
366.18883	488	1+
367.10025	234	
367.15179	646	1+
367.84049	702	1+
368.16971	492	1+
369.28618	1864	1+
370.22501	1260	1+
370.78635	346	1+
371.09592	400	1+
371.18789	714	
371.22660	1084	1+
372.19332	758	1+
373.04110	444	1+
375.89246	258	
376.22231	68600	1+
377.87416	808	1+
378.85598	288	
378.87480	576	1+
380.11243	312	
380.19008	356	
380.29076	908	1+
381.18833	346	1+
383.13535	654	1+
383.26444	16248	1+
384.21375	242	
384.85131	2820	1+
385.20888	1694	1+
389.80845	324	1+
389.86832	750	1+
390.18463	406	1+
390.23438	1052	1+
390.84238	292	
392.06988	594	1+
392.18654	408	1+
392.86646	2188	1+
393.08961	374	1+
393.18856	248	1+
393.25069	284	1+
393.80371	646	
393.83427	1126	1+
394.79789	406	
394.83735	944	1+
394.86262	1520	1+
395.30083	466	
395.64073	236	
396.13944	886	1+
396.80505	560	1+
397.11168	486	1+
397.21321	372	
397.27982	8890	1+
397.31615	7040	1+
397.86579	754	1+
398.20987	540	
398.54268	246	
398.87595	554	1+
399.22312	15624	1+
400.09190	612	1+
401.13437	316	
401.86082	722	1+
404.21735	472	
405.05787	454	1+
405.22141	236	
405.87505	1280	1+
406.26471	538	1+
407.86758	12832	1+
407.92908	350	1+
408.13833	370	
409.16868	676	
409.20526	654	1+
410.07880	778	1+
410.87513	3252	1+
411.25883	1234	1+
411.81180	1546	1+
412.14691	672	1+
412.84797	1748	
412.87139	1748	1+
413.07691	2028	1+
413.19576	356	1+
413.22843	3894	1+
414.23297	3478	1+
416.84803	492	1+
416.88268	778	1+
417.23265	1164	1+
418.09650	334	1+
418.19169	964	1+
419.14293	390	
419.26549	510	1+
420.14606	384	
421.20495	310	
423.20920	246	
423.29483	1076	1+
424.14584	850	1+
425.31151	19814	1+
425.35674	390	1+
425.38275	374	1+
425.87993	3102	1+
426.08201	268	
426.11819	480	1+
426.86620	960	
427.09416	958	1+
427.13944	896	1+
427.21617	308	
427.87787	616	
428.17863	270	
428.25437	280	
428.74163	294	
428.88699	4402	1+
429.07694	242	
429.24869	270	
429.82846	384	
430.26719	1050	
430.74238	840	1+
430.85964	1164	
430.88403	1764	
431.08767	976	1+
431.27273	530	
431.36228	840	1+
432.24504	90890	1+
432.46971	328	1+
432.49855	480	1+
432.73074	356	1+
432.79067	404	1+
432.88076	714	
433.17408	254	
434.09428	528	1+
434.14935	272	
434.87014	300	
434.97934	486	1+
435.06737	286	
435.86337	2338	1+
436.17134	266	
437.14760	238	
437.88870	260	
438.14855	590	1+
441.26694	480	1+
442.15412	802	1+
443.25896	352	
444.28787	742	1+
444.87271	1120	1+
446.89725	414	
447.25959	2312	1+
447.29506	7228	1+
448.10466	414	1+
448.24419	552	1+
448.89703	684	
449.87951	1636	1+
450.18893	310	
450.32104	2852	1+
451.17156	254	
451.20035	260	
451.25017	1148	1+
451.32721	2512	1+
451.89996	2296	1+
452.15321	238	
453.31358	312	
453.87437	854	1+
455.14411	252	
455.26947	1312	1+
460.21411	834	1+
461.31230	4442	1+
462.18111	368	
462.88421	346	1+
465.17823	296	
466.90361	256	
467.10795	336	1+
467.27183	528	1+
467.89075	2102	1+
468.21166	272	
468.35390	3376	1+
469.88611	378	1+
469.91295	424	1+
470.10380	592	1+
470.29365	692	1+
471.13285	582	1+
471.17913	702	1+
471.21620	544	1+
471.36156	524	1+
471.76029	238	1+
473.26883	256	
474.25289	1106	1+
475.15090	714	1+
475.29051	14206	1+
475.35608	252	
475.67954	252	
476.18046	754	1+
478.33872	516	1+
480.69539	650	1+
482.37986	390	1+
484.31450	252	
485.15396	272	
485.89957	936	1+
489.21707	2008	1+
489.30732	13136	1+
489.45553	530	1+
489.71940	284	
491.17197	450	1+
491.24740	644	1+
491.69484	850	1+
492.22394	1342	1+
492.25398	372	1+
493.44089	266	
493.88654	274	
495.23783	870	1+
495.38793	434	
496.34809	10816	1+
498.29089	9300	1+
499.01570	246	
499.70055	426	
499.75296	420	1+
501.01521	542	1+
501.25568	318	1+
504.16592	536	1+
505.26003	828	1+
505.32310	516	1+
506.36567	676	1+
506.43956	300	
506.75356	340	
507.21106	494	1+
507.27648	1418	1+
507.40338	734	1+
507.46794	640	1+
507.76671	1460	1+
508.27607	1106	1+
508.47324	462	1+
509.22802	734	1+
509.30368	294	
509.44587	1052	1+
510.24357	824	1+
510.41747	238	
511.14867	352	
511.70002	450	1+
512.20565	992	1+
512.27193	760	1+
512.30777	1606	1+
512.41139	292	
512.47858	652	1+
513.34135	370	1+
513.44566	280	1+
513.77956	982	1+
514.04506	468	1+
514.79497	474	1+
515.32299	434	
515.36974	270	
516.05189	652	1+
516.30451	1250	1+
516.77587	1116	
517.27970	650	
518.32976	500	1+
518.87642	334	1+
521.21555	274	1+
522.25626	274	1+
524.38826	644	1+
525.04918	236	1+
525.55519	296	1+
526.17124	608	1+
526.33055	3176	1+
527.17169	242	1+
527.22650	226	1+
527.31706	2244	1+
529.33354	532	1+
530.27056	1366	1+
532.34976	726	1+
532.75647	326	1+
533.12974	290	1+
533.21960	902	1+
534.25278	396	1+
534.25610	644	1+
534.74032	326	1+
536.31023	360	1+
537.30559	282	1+
538.16340	312	1+
538.22831	252	1+
539.29338	364	1+
540.34136	274	1+
543.35587	1314	1+
545.14297	768	1+
545.24982	264	
545.32841	636	1+
545.32904	157784	1+
545.54577	298	1+
546.42222	460	1+
547.23405	236	
548.15535	614	1+
548.25635	704	1+
552.35606	340	1+
554.19778	252	1+
554.33393	872	1+
555.25887	652	1+
555.31179	428	
556.19286	758	1+
556.25268	576	1+
558.74445	446	1+
560.33228	2582	1+
560.38003	2542	1+
562.28908	1002	1+
563.39022	910	1+
564.73950	462	1+
566.36833	384	1+
568.27551	334	1+
570.19452	352	1+
570.35404	518	1+
574.30564	264	
574.32668	250	
574.36235	358	
575.36200	302	
576.25990	460	1+
576.35451	352	1+
580.20185	484	1+
582.22849	598	1+
583.38236	908	1+
585.25244	324	1+
587.01075	274	1+
587.22568	352	1+
587.25807	864	1+
587.30730	494	1+
588.30429	322	1+
588.37465	8288	1+
590.27641	288	1+
591.18012	772	1+
591.27027	248	1+
593.36575	314	1+
597.26296	380	
598.37469	286	
600.77606	354	1+
603.24865	508	1+
603.31552	344	1+
611.37647	11426	1+
612.26342	536	1+
615.28052	734	1+
615.37753	892	1+
617.01630	252	1+
617.25035	934	1+
619.39208	752	1+
621.26070	1094	1+
622.28912	656	1+
622.30437	242	1+
623.26625	420	1+
625.27253	646	1+
625.38032	2154	1+
626.36939	1672	1+
629.21459	600	1+
629.29805	242	
629.35730	1184	1+
631.22978	716	1+
631.30566	1070	1+
632.81852	414	1+
636.71946	448	1+
639.30739	332	1+
640.09317	242	1+
640.32502	524	1+
642.36293	618	1+
642.95053	254	1+
643.30574	1220	1+
644.39810	214152	1+
644.57073	880	1+
644.59478	666	1+
644.67493	672	1+
644.88219	482	1+
645.07168	666	1+
645.15750	650	1+
646.33739	352	1+
647.29514	248	
648.26908	1220	1+
648.62154	514	1+
648.75675	240	1+
648.96779	482	1+
649.29772	432	1+
649.42095	308	1+
650.20567	500	1+
650.24703	944	1+
650.76126	308	1+
651.27529	780	1+
651.40607	468	1+
652.19861	766	1+
652.34439	250	1+
653.25549	378	1+
654.37868	1252	1+
654.68177	556	1+
655.08933	248	1+
656.65803	568	1+
659.31802	726	1+
659.41557	3128	1+
661.30686	606	1+
661.35125	728	1+
663.02077	236	1+
664.85821	472	1+
665.22889	960	1+
665.27568	592	1+
665.36713	232	1+
665.90633	572	1+
666.74715	404	1+
667.29290	1034	1+
667.96563	352	
669.29970	1204	1+
670.30644	568	1+
670.77359	552	1+
671.39225	496	1+
673.33097	384	1+
674.93360	376	1+
675.24159	764	1+
675.37385	572	1+
678.76120	984	1+
679.30470	594	1+
679.57218	224	1+
680.29460	722	1+
681.23807	290	1+
682.30760	874	1+
683.29243	444	1+
683.63164	790	1+
683.93081	482	1+
685.10291	526	1+
685.33270	856	1+
686.33367	2140	1+
687.32710	2468	1+
687.44544	1232	1+
688.68602	414	1+
689.21114	362	1+
691.25795	318	1+
691.32746	392	1+
692.42762	236	1+
695.33973	336	1+
698.31712	614	1+
699.23253	474	1+
699.30752	694	1+
701.25147	258	1+
701.30760	584	1+
702.13664	726	1+
702.74963	378	1+
703.23564	382	1+
703.33752	714	1+
703.48812	1742	1+
705.22943	216	1+
705.25922	618	1+
706.25412	770	1+
708.31067	278	
710.02790	254	1+
710.87679	250	1+
710.96852	350	1+
711.31082	798	1+
714.30945	464	1+
714.70044	376	1+
714.78218	330	1+
718.27536	606	1+
722.44091	364	1+
723.21754	440	1+
723.47237	346	1+
726.31955	572	1+
727.35136	538	1+
728.42247	448	1+
728.89348	312	1+
731.15759	470	1+
732.67870	974	1+
732.75570	508	1+
733.27555	1114	1+
736.28560	2010	1+
737.06931	248	1+
737.29683	446	1+
737.70112	782	1+
738.77953	602	1+
739.34902	470	1+
739.47232	3246	1+
741.63969	470	1+
742.32814	238	
743.34554	804	1+
744.29413	1066	1+
744.98584	500	
745.33204	818	1+
745.66466	250	
745.76844	592	1+
746.43764	524	1+
748.21797	656	1+
748.67593	326	1+
749.36005	328	1+
751.30846	892	1+
751.56692	398	1+
751.76830	630	1+
752.01489	250	1+
752.81083	676	1+
754.37837	430	1+
754.82016	734	1+
755.29890	836	1+
756.59824	288	1+
756.91851	1438	1+
757.09167	1176	1+
757.13001	322	
757.15198	1432	1+
757.27853	1440	1+
757.31106	2000	1+
757.48309	458720	1+
757.61402	2760	1+
757.71777	640	
757.92151	1236	1+
757.95754	452	
757.99641	1062	1+
758.02702	236	
758.09461	1200	1+
758.81220	492	
758.99945	904	1+
759.07464	290	
759.87697	692	1+
760.04311	622	1+
760.41610	1240	1+
760.86142	498	1+
761.19336	1004	1+
761.27109	846	1+
761.38725	812	1+
762.00885	270	
762.35014	1474	1+
762.74399	280	1+
763.14865	508	1+
763.26344	1414	1+
764.32235	740	1+
764.98881	784	1+
765.11358	546	1+
765.31551	844	1+
765.66540	650	1+
766.14489	562	1+
766.65195	570	1+
766.76352	620	1+
767.27584	782	1+
767.45234	276	1+
767.46436	1088	1+
768.78334	566	1+
769.03754	438	1+
769.22065	354	1+
769.38718	364	1+
770.39060	1354	1+
770.78946	628	1+
771.48522	274	1+
773.03154	236	1+
773.33211	588	1+
773.39351	340	1+
773.79843	760	1+
774.43713	2184	1+
774.77238	348	1+
776.28886	776	1+
776.70274	282	1+
777.08024	258	1+
777.28709	550	1+
777.39906	1170	1+
779.82624	384	1+
780.29321	746	1+
780.35883	594	1+
780.58087	220	1+
781.08898	318	1+
781.31163	696	1+
781.40476	478	1+
781.77902	432	1+
782.30480	1066	1+
782.60234	302	1+
782.68383	380	1+
782.78585	288	1+
783.31469	238	1+
784.71799	596	1+
786.38704	1552	1+
787.25554	334	1+
787.39256	246	
788.05690	324	1+
789.49717	324	1+
790.21302	300	1+
791.29993	814	1+
791.36497	668	1+
791.44174	676	1+
791.81011	420	1+
792.46839	238	
792.82036	258	1+
793.06333	390	1+
793.27895	1374	1+
793.44493	786	1+
794.06100	232	1+
795.78879	558	1+
796.77465	594	1+
797.33564	878	1+
797.39622	308	1+
799.25966	546	1+
799.40127	250	1+
800.74958	514	1+
801.37216	560	1+
801.49647	410	1+
803.25812	236	1+
803.31425	922	1+
803.43195	460	1+
804.23082	544	1+
804.32986	422	1+
804.44660	570	1+
805.23904	390	1+
805.46733	278	1+
806.33981	738	1+
807.06299	248	1+
807.31997	906	1+
808.73395	438	1+
809.29139	1080	1+
811.55111	710	1+
812.28601	658	1+
813.28774	312	1+
815.06196	250	1+
816.17251	530	1+
816.62965	418	1+
817.17485	378	1+
818.63733	476	1+
819.28711	1274	1+
819.33371	462	1+
820.22083	1436	1+
821.09721	238	1+
822.68729	344	1+
825.68868	972	1+
826.61294	260	1+
828.61015	664	1+
828.74921	410	1+
829.34876	610	1+
829.38335	1062	1+
831.32430	266	1+
833.23804	394	1+
833.30702	568	1+
833.90400	256	1+
835.32975	1176	1+
836.31657	844	1+
836.40265	628	1+
838.76316	348	1+
838.87100	638	1+
839.40072	534	1+
840.34770	916	1+
841.34298	946	1+
842.76130	338	1+
843.33107	518	1+
843.42793	662	1+
844.00154	370	1+
844.66842	642	1+
845.35573	936	1+
845.66132	412	1+
845.73503	736	1+
846.47543	452	1+
847.12413	488	1+
849.35810	674	1+
849.43776	228	1+
849.54798	874	1+
850.06405	488	1+
851.28846	402	1+
853.35075	484	1+
853.44531	852	1+
854.95943	386	1+
855.29890	968	1+
855.43317	348	1+
857.41368	552	1+
858.34832	926	1+
858.41712	784	1+
859.41982	648	1+
860.32297	856	1+
860.60434	374	1+
860.82607	264	1+
861.32216	568	1+
862.69168	1450	1+
863.11634	594	1+
863.30302	442	1+
863.36641	1170	1+
863.57617	652	1+
864.22892	610	1+
866.62649	432	1+
866.63193	892	1+
867.37255	244	1+
868.62482	494	1+
868.77378	820	1+
869.22957	274	1+
869.55703	214	1+
869.90456	308	1+
871.05583	538	1+
871.31657	468	1+
872.43824	2076	1+
872.77684	286	1+
873.12281	476	1+
873.35140	1958	1+
873.52765	1052	1+
874.68079	392	1+
875.22391	288	1+
875.43329	396	1+
875.47245	448	1+
876.37499	554	1+
876.81869	412	1+
877.48205	264	1+
877.62453	394	1+
878.34718	512	1+
881.16943	320	1+
881.45220	270	1+
883.07359	278	1+
883.36829	228	1+
883.41692	750	1+
884.77725	296	1+
886.20206	382	1+
886.43627	302	1+
886.74824	432	1+
886.80709	456	1+
887.29834	714	1+
889.48447	244	1+
891.33048	1256	1+
892.33275	1118	1+
893.73594	446	1+
894.79092	440	1+
896.62619	220	1+
896.92590	342	1+
897.29967	760	1+
898.30829	512	1+
898.47670	320	1+
899.43575	292	1+
899.79958	354	1+
901.05914	364	1+
902.36937	1058	1+
902.49701	1190	1+
902.53924	910	1+
903.23985	518	1+
903.37817	770	1+
903.51614	1516	1+
905.34639	746	1+
905.39854	482	1+
905.52228	382	1+
906.39137	598	1+
908.58584	614	1+
909.33633	1116	1+
911.75365	406	1+
913.34392	524	1+
913.40434	248	1+
915.47497	348	
916.58718	576	1+
919.30508	1458	1+
920.33649	634	1+
920.54618	122764	1+
920.70289	904	1+
920.81596	890	1+
920.94700	408	1+
921.00991	560	1+
921.07666	280	1+
921.15931	222	1+
921.46929	818	1+
921.70362	614	1+
923.31751	574	1+
925.41350	786	1+
925.56367	436	1+
926.59746	450	1+
926.60645	310	1+
927.35238	406	1+
927.43477	260	1+
927.88086	408	1+
929.53785	1450	1+
930.52880	2656	1+
930.78347	264	1+
931.35379	1006	1+
931.46087	362	1+
931.73403	414	1+
935.27486	260	1+
936.56566	348	1+
937.21192	234	1+
937.32717	510	1+
939.40293	256	1+
939.44162	316	1+
939.87622	248	1+
940.65455	298	1+
943.36302	426	1+
943.46315	566	1+
944.67918	720	1+
944.73335	584	1+
945.65475	358	1+
945.73588	426	1+
949.39497	430	1+
949.49114	550	1+
951.29409	460	1+
952.74935	380	1+
956.09462	240	1+
957.40083	294	1+
957.46640	560	1+
959.57851	300	1+
963.41181	576	1+
963.47568	348	1+
965.37391	580	1+
967.37644	972	1+
971.45174	442	1+
972.65106	570	1+
972.92734	252	
973.64848	354	1+
974.71512	218	1+
975.37478	510	1+
975.45558	416	1+
977.37347	558	1+
977.71631	272	1+
977.81700	248	1+
977.83052	476	1+
979.36115	414	1+
981.45256	460	1+
981.84358	246	1+
983.86271	524	1+
984.34837	886	1+
984.37443	806	1+
984.54109	348	1+
987.49675	456	1+
987.82675	318	1+
989.53990	474	1+
991.89995	252	1+
993.39948	298	1+
993.76893	494	1+
995.39487	604	1+
996.40215	648	1+
997.40712	496	1+
999.43571	440	1+
1000.41995	782	1+
1001.60317	1688	1+
1002.37928	428	1+
1006.45226	472	1+
1014.62097	440	1+
1014.66849	542	1+
1015.70092	646	1+
1015.82133	756	1+
1018.40143	478	1+
1019.61091	8344	1+
1019.98585	452	1+
END IONS

###FS:    #m/z: 322.93079 #charge 1+
###MS: 10
###MSMS: 11
BEGIN IONS
TITLE=Cmpd 7, +MS2(322.9308), 28.0-35.0eV, 0.2min #11
RTINSECONDS=12.3455
SCANS=10-11
PEPMASS=322.93079	1549754
CHARGE=1+
138.75574	282	
187.08441	130	
191.11626	396	1+
191.95683	498	
192.88826	472	1+
195.10971	132	
199.08965	184	
199.10633	490	1+
201.03444	210	1+
205.09273	206	
205.95088	328	
208.10731	156	
208.14151	206	
209.12668	1432	1+
210.06995	122	
211.11599	132	
213.08458	140	
214.88309	430	1+
215.88526	366	1+
218.09298	184	
220.86504	192	
221.94402	208	
222.10918	252	1+
222.94976	254	
223.95867	142	
223.97504	410	1+
224.13732	140	
224.97817	276	1+
226.11598	258	
226.15609	248	
227.08058	302	1+
227.10177	824	1+
227.15707	446	1+
227.90306	172	
227.96001	168	
229.09347	336	1+
230.07556	328	1+
230.84787	134	
231.12316	2302	1+
232.10911	156	
232.84084	206	1+
233.04632	154	
233.06778	180	
233.08932	330	1+
233.12046	192	
233.83900	226	1+
234.11944	162	
235.07784	138	
235.11539	938	1+
235.15360	168	
236.08201	172	
236.09838	492	1+
236.13868	282	
237.64936	378	1+
238.07528	828	1+
238.16472	128	
238.22348	166	
238.87729	194	
238.94287	148	
239.13086	222	1+
239.17647	358	1+
240.11107	236	1+
240.94158	552	1+
242.07060	646	1+
242.94187	1054	1+
243.65432	150	
243.81657	230	1+
243.83931	224	1+
243.88092	516	1+
244.04008	362	1+
244.12766	1304	1+
244.93813	422	1+
245.04544	250	1+
245.06881	140	
245.11328	214	
246.12576	702	1+
246.16038	818	1+
246.66147	160	
246.97588	380	1+
247.02473	142	
247.07351	160	
248.03514	732	1+
248.14111	182	
248.95106	164	
248.99101	142	
249.09638	132	
249.13284	160	
250.11593	382	1+
250.14238	190	
250.16605	334	
250.65876	198	
251.07489	168	
251.15275	330	1+
251.64761	152	
252.10727	1066	1+
252.14269	246	1+
252.22892	156	
253.16543	160	
254.14988	242	
255.04409	144	
255.10719	2644	1+
255.16141	136	
256.98811	236	1+
257.07508	214	1+
259.11759	122	
259.14449	226	
259.16507	156	
259.92029	222	1+
260.13807	684	1+
260.16126	522	1+
260.66326	144	
261.05578	190	
262.04365	270	
262.07790	444	1+
262.13478	298	
262.15048	370	1+
262.97501	316	1+
263.05506	148	
263.83126	200	
264.06199	262	1+
264.10180	122	
264.12958	138	
264.14708	132	
264.95726	178	1+
265.01938	138	
265.15818	218	
266.15746	144	
267.00248	208	
267.99971	342	1+
268.05688	134	
268.10528	134	
268.12897	328	
268.17416	756	1+
269.13951	160	
269.87332	228	1+
270.07329	140	
271.14943	160	
272.06653	256	
272.09119	154	
272.13430	2328	1+
272.15552	140	
272.44045	130	
272.79675	126	
272.81643	126	
272.84643	128	
273.06907	146	
273.16865	160	
274.15284	944	1+
274.80077	124	
275.05636	254	
275.14305	342	1+
276.16684	178	
277.02469	180	1+
277.07072	150	
277.15228	356	1+
277.17659	220	
278.11148	396	
279.05456	164	1+
279.09425	890	1+
280.11050	216	
280.14254	470	1+
280.85727	122	
282.18356	144	
282.27350	130	
283.02760	174	
283.06114	228	1+
283.26068	338	
284.12515	156	1+
284.29254	636	1+
284.87667	126	
285.02994	280	1+
285.09145	186	
285.20185	1314	1+
285.93111	232	1+
286.03238	212	1+
286.11301	238	1+
286.15435	366	
288.06268	168	
289.02609	144	
289.15998	958	1+
289.87693	216	1+
290.07710	154	
291.01497	222	1+
291.11952	136	
292.05830	126	
292.10122	516	
292.16629	1128	1+
294.15996	252	
294.17651	1604	1+
294.21031	140	
294.22617	130	
294.67096	292	
295.35419	114	1+
296.12492	578	1+
296.67062	142	
297.14910	290	1+
298.12096	264	1+
299.05881	296	1+
299.84807	196	1+
300.15703	180	
301.03986	140	
301.16628	194	
301.19769	122	
302.15040	970	1+
303.10634	188	
303.18176	166	
304.16470	216	
305.08344	174	
305.13174	174	
307.05008	132	
307.15619	262	1+
307.28741	192	
307.88934	322	1+
308.11821	244	1+
308.18890	140	
308.29642	580	1+
308.67106	254	
309.18916	164	
309.33192	136	1+
310.04420	146	
310.18270	528	1+
310.30682	470	
310.85881	224	1+
310.87524	186	
311.02639	172	
311.89622	218	1+
312.02877	616	1+
313.14464	216	1+
313.17300	146	
314.89239	154	1+
316.16221	246	1+
317.20278	166	
318.18939	364	
319.17713	244	
319.20554	144	
319.65025	126	
320.15804	2494	1+
321.18575	192	
322.30927	232	1+
323.11646	126	
323.23841	2918	1+
324.09724	172	
324.13534	324	1+
324.20585	546	
324.89831	182	
325.89626	264	1+
326.14808	160	
326.38788	146	
326.67695	146	
327.17948	178	
327.20933	136	
328.13733	178	
328.17247	162	
END IONS

###FS:    #m/z: 363.95771 #charge 1+
###MS: 10
###MSMS: 12
BEGIN IONS
TITLE=Cmpd 8, +MS2(363.9577), 28.0-35.0eV, 0.2min #12
RTINSECONDS=13.118
SCANS=10,12
PEPMASS=363.95771	427478
CHARGE=1+
189.86389	366	
191.85908	542	
194.89081	150	
199.06933	170	
200.11224	284	1+
205.94563	278	1+
207.87493	146	
209.08924	138	
209.12749	136	
209.94355	540	
210.88511	240	
212.11051	190	
212.87934	1720	1+
214.89129	290	1+
215.09902	196	1+
216.13253	294	
222.95376	1354	1+
223.96692	544	1+
224.89282	154	
224.94792	1500	1+
224.97251	370	1+
226.11748	528	1+
226.15461	192	
226.89103	166	
226.94884	3472	1+
227.06480	424	1+
227.93248	250	
228.89416	412	
228.94285	3672	1+
229.02488	122	1+
230.61594	154	
230.89000	3024	1+
231.11711	216	1+
232.59391	144	
234.07809	540	1+
234.09791	396	
234.14312	1394	
235.02719	170	1+
235.08248	462	1+
235.11815	2888	1+
236.03393	210	1+
236.99975	130	
240.93609	502	1+
240.96425	1320	1+
242.08035	164	
242.95875	1052	1+
243.06218	134	
243.13569	146	
243.94087	154	
244.03353	512	1+
244.12833	552	1+
244.95783	2576	1+
245.07732	1116	1+
245.94253	456	
245.98132	136	
246.16027	512	1+
246.95290	1918	1+
247.06276	212	1+
247.11335	152	
248.13797	148	
248.90206	734	1+
249.03967	150	
249.13330	504	
250.11723	188	
250.14777	198	
250.94684	286	1+
251.11585	138	
252.10773	1590	1+
252.13681	494	1+
252.16854	130	
253.01860	140	
253.09262	256	
253.83153	142	
254.11007	158	
254.14509	300	1+
256.09155	158	
256.12182	162	
256.91153	230	1+
257.13266	410	1+
257.84664	214	1+
258.09559	180	
258.97698	138	
259.16995	232	
260.11211	442	1+
260.96854	470	1+
261.15329	582	1+
261.88785	288	1+
262.08919	302	1+
264.97755	404	1+
265.12730	180	
265.97708	242	1+
266.08045	196	
266.15419	426	1+
266.24695	294	1+
267.09961	188	
267.12455	162	
267.97191	422	
268.11359	268	1+
268.96057	210	
268.98264	210	
269.06877	184	1+
269.96563	330	
270.09203	156	
270.91581	274	1+
271.09087	170	
271.79505	136	
271.93953	180	1+
273.64264	342	1+
274.01035	212	1+
274.15949	146	
275.05750	146	
277.07015	158	
277.12978	504	1+
277.85326	264	1+
277.91850	194	1+
278.11632	148	
279.05483	140	
279.07104	326	1+
279.12456	214	
279.61889	202	
280.10427	198	
280.12511	256	1+
280.16545	154	
281.02559	134	
281.85452	140	
282.15179	360	1+
283.06865	170	
283.10179	324	
283.17666	176	
283.85166	276	
284.08249	402	1+
284.13469	190	
284.82691	156	
285.15514	330	1+
285.84626	182	
286.07491	182	1+
288.06326	610	1+
288.13039	1254	1+
288.15389	146	
288.63114	192	
288.84701	226	1+
289.14847	232	
290.04965	146	
290.16313	154	
291.11354	336	1+
293.06579	138	
293.15371	138	
293.29070	158	
294.05515	256	1+
294.14777	704	1+
294.16069	216	
294.27338	144	
295.15188	396	1+
295.83940	196	1+
296.10703	230	1+
296.64155	182	
297.04353	146	1+
297.14374	158	
298.80437	298	1+
299.03091	152	1+
299.10485	148	
299.14809	234	
299.16820	194	
300.18033	310	1+
300.79639	212	1+
301.07794	180	
301.11457	734	1+
301.85991	654	1+
302.06902	224	1+
302.22111	360	1+
302.92487	184	
303.10785	132	
303.85486	732	1+
304.10887	190	
304.22123	162	
304.26400	224	1+
305.13323	478	1+
306.11208	132	
307.02561	246	1+
307.05389	284	1+
307.19847	164	
307.28859	200	
307.31651	182	
307.78264	350	1+
307.89049	134	
308.02812	198	1+
308.29775	452	1+
308.88647	132	
309.14545	170	
309.65061	182	
310.03606	222	1+
310.10417	254	1+
310.15977	134	
312.13293	188	
312.15444	354	1+
313.03159	278	
313.81326	246	1+
315.14080	364	1+
316.15139	288	1+
317.21121	188	
318.08086	448	1+
318.93856	162	
319.08627	284	1+
320.16111	406	1+
321.16561	298	1+
321.81959	220	
321.86585	282	
322.31620	292	1+
323.23908	176	
323.31792	270	1+
324.10604	170	
324.14593	668	1+
324.27807	146	
324.89619	264	
325.10690	176	
325.90244	184	
326.13140	134	
326.16359	158	
326.17941	144	
326.87946	398	1+
327.16641	220	
327.18943	336	
328.17300	330	
328.19822	506	1+
329.17661	210	
330.11487	204	1+
331.09254	532	1+
331.88553	136	
332.09525	456	1+
332.16388	512	1+
333.11500	240	1+
335.14954	146	
336.94746	362	1+
339.14193	420	1+
339.82790	192	
340.11426	334	1+
340.14554	272	1+
340.19495	494	1+
340.94386	166	
341.16266	610	1+
342.90515	134	
343.06477	168	1+
344.14607	218	
344.16679	196	
345.14881	154	
345.20244	1664	1+
345.89139	230	1+
346.18736	262	
347.05212	156	
347.10755	134	
347.13374	144	
347.20516	148	
347.22795	564	1+
347.29767	210	1+
348.17513	136	
348.33322	184	
349.12292	1270	
349.16016	894	1+
349.32121	210	
350.10686	736	1+
351.09309	146	
351.21475	176	
352.88694	136	1+
354.16071	138	
355.15875	194	
357.05588	268	1+
357.12179	216	1+
357.21998	258	1+
358.10964	468	1+
358.16888	218	
358.32599	194	1+
359.12396	298	1+
359.17802	480	1+
360.09414	440	1+
360.28043	160	1+
362.20682	1076	1+
362.22344	160	
363.10845	184	
363.15856	152	
363.21313	568	1+
365.21431	142	
365.29599	246	1+
366.18251	146	
367.13399	3432	1+
367.33138	370	1+
368.20285	148	
368.42501	526	
END IONS

###FS:    #m/z: 510.31110 #charge 2+
###MS: 10
###MSMS: 13
BEGIN IONS
TITLE=Cmpd 9, +MS2(510.3111), 20.2-25.3eV, 0.3min #13
RTINSECONDS=13.89
SCANS=10,13
PEPMASS=510.31110	218618
CHARGE=2+
211.14242	194	
213.15815	4062	1+
217.95563	216	
226.11618	528	1+
227.10076	426	1+
227.95526	184	
229.13628	226	
231.85610	194	
235.14283	38244	1+
239.17182	354	1+
240.07931	192	
244.12865	2228	1+
245.11081	1078	1+
248.01357	202	
249.10361	242	1+
249.15796	6570	1+
250.08112	584	1+
253.09025	222	
254.14936	630	1+
255.09847	472	1+
259.10874	344	1+
262.13836	13444	
263.07691	234	1+
263.13780	57300	1+
263.28618	192	1+
263.30441	260	1+
263.36893	210	1+
266.10208	484	1+
267.20675	1000	1+
268.11239	490	1+
268.85235	278	1+
270.17968	308	1+
271.87788	784	1+
272.86442	192	
274.88428	410	1+
277.15309	12754	1+
277.21361	226	
278.13337	588	1+
280.13806	488	1+
281.21995	2060	1+
284.19564	5082	1+
285.94215	1778	1+
286.13865	3460	1+
287.92057	222	1+
289.09106	396	1+
289.13171	256	
289.88599	1390	1+
290.86477	270	
292.20380	198	
293.87357	1686	1+
297.15459	896	
298.14055	190	
298.85327	600	1+
299.88095	304	1+
300.14919	712	1+
302.07471	240	1+
302.17785	202	
303.05466	206	1+
303.20501	512	1+
303.95484	814	1+
304.14887	870	1+
306.46399	242	1+
306.85200	238	1+
307.13912	1032	1+
307.89106	574	1+
308.23357	418	1+
309.00128	334	1+
309.07183	274	1+
310.15800	2306	1+
310.21065	292	1+
310.86928	194	
311.88614	2576	1+
311.97714	248	1+
312.15307	384	1+
312.19143	422	1+
312.22728	8842	1+
313.39326	262	1+
313.96171	260	1+
315.16489	3290	1+
316.86977	504	1+
316.88957	710	1+
317.11703	510	1+
318.12878	324	1+
318.85685	346	1+
318.93337	506	
320.16197	200	1+
320.91685	382	1+
324.22747	1294	1+
324.91263	314	1+
325.05044	474	1+
326.12715	400	1+
326.24273	23548	1+
326.42558	318	1+
330.06028	236	1+
331.20133	3270	1+
332.10882	492	1+
332.87634	184	
332.90528	752	1+
332.93820	196	
333.07633	430	1+
333.17569	50664	1+
333.41475	316	1+
334.89828	478	
335.87997	186	
336.94727	400	
338.24642	570	1+
338.88640	214	
338.94725	186	
339.24930	330	1+
339.83100	268	1+
340.22280	418	1+
343.14100	306	1+
345.21245	618	
346.10787	192	
348.19924	214	
348.23255	576	1+
349.78319	258	1+
350.06058	448	1+
350.90533	390	1+
351.10664	418	1+
351.18963	572	1+
352.16838	520	1+
352.25777	786	1+
353.17108	348	1+
353.89561	240	
354.05153	190	1+
354.13115	296	1+
355.27039	1372	1+
356.07411	248	1+
356.88876	186	
357.21512	212	
357.89043	380	1+
358.20862	354	1+
358.87795	544	1+
362.10718	202	
362.12284	282	
362.20396	736	1+
363.14737	220	1+
366.18852	188	
366.84069	944	
369.09967	680	1+
369.28345	638	
370.07268	380	1+
370.84117	308	1+
371.07757	340	1+
371.19086	308	
371.22755	458	1+
372.01260	294	1+
372.05560	338	1+
372.19670	218	
373.05680	204	1+
373.79424	308	1+
374.87630	256	
375.82381	376	1+
376.16185	282	1+
376.22238	41952	1+
377.39139	316	
378.18585	242	1+
378.73857	1032	1+
378.89467	422	1+
380.18085	384	1+
380.71390	216	1+
380.85559	522	1+
381.15461	380	1+
381.29197	240	
383.00699	208	1+
383.26401	9504	1+
384.85023	1796	1+
384.89284	670	1+
385.06360	324	1+
385.20535	948	1+
386.20661	708	1+
386.87099	320	1+
387.03999	424	1+
387.84829	194	
388.25417	236	1+
388.80023	298	
389.19994	1324	1+
389.39652	208	
389.45306	292	1+
389.84845	206	
389.86636	652	1+
389.89881	288	
390.84000	212	
391.06658	798	1+
391.89995	348	1+
392.84105	342	
392.86512	1240	1+
393.07625	606	1+
393.19686	410	1+
393.79660	1188	1+
393.83467	1142	1+
394.83888	994	1+
394.86171	700	1+
395.22507	192	
396.66183	234	
396.80554	738	1+
397.20377	870	1+
397.27922	5210	1+
397.31587	5660	1+
398.39418	288	1+
398.53972	468	1+
399.04440	338	1+
399.22272	8662	1+
399.88027	208	
400.00027	272	1+
401.13388	204	
402.10701	422	1+
402.23888	208	
403.23400	210	
403.86952	456	1+
404.21410	674	1+
405.11827	440	1+
405.87158	1236	1+
406.95567	362	1+
407.86789	12416	1+
408.09022	304	
408.13725	302	
408.93253	292	
409.07928	666	1+
409.11884	188	
410.14415	678	1+
410.87433	2338	1+
411.25707	1186	1+
411.81070	1312	1+
411.99175	328	1+
412.03673	396	1+
412.20985	256	
412.84737	2370	1+
413.07448	1672	1+
413.11855	238	1+
414.17813	434	1+
414.23431	2416	1+
415.84182	300	1+
415.87215	224	
416.16212	226	
417.23329	740	1+
419.14070	356	1+
419.84743	220	1+
420.26568	348	1+
421.18753	480	
422.17312	972	1+
422.21324	262	
424.83013	226	
425.07525	632	1+
425.10176	204	
425.13800	740	1+
425.31185	12736	1+
425.82724	220	
425.88129	2646	1+
425.93383	454	1+
426.08514	770	1+
426.17067	658	1+
426.80258	200	
426.93694	316	1+
427.09170	524	1+
427.27808	288	
427.86769	232	
428.05164	422	1+
428.12629	228	
428.88588	3132	1+
429.17910	304	
429.75087	278	
429.82622	692	
430.09543	194	
430.17413	206	
430.74089	2288	1+
430.86217	2054	1+
430.88219	1524	
431.09378	626	1+
431.18152	1132	1+
431.27459	396	
431.80166	196	
432.24435	56680	1+
432.43558	184	
432.51672	206	
432.74393	400	
433.10573	248	
433.12507	240	
433.14582	438	1+
433.86888	906	1+
433.89048	610	1+
434.02430	496	1+
435.86606	1726	1+
436.21270	596	1+
437.15064	350	1+
441.24412	190	
441.27225	210	
442.22856	528	
443.12163	344	1+
443.16749	280	
444.28643	842	1+
444.87696	1066	1+
446.10891	268	
446.80979	376	1+
447.25888	1636	1+
447.29613	4636	1+
447.83899	694	1+
447.86648	226	
448.12388	188	
448.74838	232	
448.87345	1736	1+
449.02272	358	1+
449.87838	1478	1+
450.09898	346	1+
450.40566	198	
450.75381	264	
451.10146	252	1+
451.32655	870	
451.87457	438	1+
452.32908	484	
453.19143	276	
454.15152	222	
455.10166	186	
455.27070	910	1+
456.27570	608	1+
457.26688	390	1+
459.23715	328	1+
460.06657	276	1+
461.31168	2842	1+
466.20459	228	
466.90527	260	
467.13344	184	
467.88903	1376	1+
468.35394	2460	1+
468.83628	206	1+
469.89286	246	
470.18416	326	
470.30138	394	
471.95326	348	1+
472.17508	256	
473.15291	394	1+
473.29674	262	1+
475.21856	200	
475.29077	9176	1+
475.46549	224	1+
478.29726	292	
478.75923	366	1+
479.22651	474	1+
479.34133	442	1+
480.27875	276	1+
481.75306	212	1+
482.65230	222	1+
483.18861	220	
485.90158	412	
487.14597	288	
489.18342	524	1+
489.30674	8002	1+
489.92536	222	1+
490.90355	210	
492.15860	416	1+
492.21970	404	
494.23098	594	1+
494.32876	230	
495.28688	286	1+
496.34857	7210	1+
498.29239	5586	1+
499.35827	382	1+
501.01041	316	1+
501.15162	360	1+
501.22102	242	1+
503.28622	292	1+
505.25292	474	1+
506.14516	324	1+
506.20274	284	1+
506.28658	300	1+
506.32158	298	1+
506.46534	596	1+
507.22661	440	1+
507.70409	392	1+
508.38186	570	1+
508.44692	240	
509.13552	296	1+
509.31398	284	
509.55210	202	1+
510.33831	224	
510.70367	282	
510.74546	336	1+
511.19363	664	1+
511.30281	1638	1+
511.50921	334	1+
511.86989	230	
512.20145	634	1+
512.30837	1286	1+
512.40809	322	1+
513.26035	226	
514.48773	218	1+
515.15668	288	1+
515.20308	364	1+
515.29788	230	
515.32223	196	
515.77351	194	
516.13551	214	1+
516.30222	628	1+
516.77958	432	
517.10085	270	1+
517.30343	436	1+
518.33625	570	1+
519.23655	308	1+
521.09176	398	1+
521.74893	204	1+
523.16873	356	1+
523.60822	278	
523.74525	296	1+
524.22884	144	1+
524.38731	178	1+
525.01390	302	1+
525.20016	490	1+
525.41174	350	1+
525.68052	236	1+
526.01282	194	1+
526.22108	514	
526.31336	2130	1+
527.13568	278	1+
527.32026	1960	1+
528.22664	184	
530.31125	956	1+
532.35175	494	1+
533.21407	660	1+
537.12858	188	1+
537.25543	360	1+
538.19648	458	1+
539.20341	358	1+
543.35011	1040	1+
544.15564	450	1+
544.21587	206	
544.22553	872	1+
544.84877	214	1+
545.23401	194	
545.30334	1256	1+
545.32899	97416	1+
545.39951	348	
545.46807	326	1+
545.52691	452	1+
545.57957	378	1+
545.73069	602	1+
545.79232	532	1+
545.86202	278	1+
546.24622	546	1+
546.49921	150	1+
547.15169	330	1+
549.18436	422	1+
553.14857	304	1+
554.15530	194	1+
554.34232	490	1+
555.34694	346	1+
556.22221	762	1+
557.22551	528	1+
558.99566	184	
560.34652	1472	1+
560.36243	2070	1+
561.28237	504	1+
562.28798	404	1+
563.22071	442	1+
563.38892	732	1+
564.03665	168	1+
564.14615	172	1+
564.20122	290	1+
565.27925	344	1+
566.35816	344	1+
567.21476	422	1+
568.18498	358	1+
568.24292	490	1+
569.19019	264	1+
570.81226	330	1+
572.16816	282	1+
574.26938	274	1+
574.34345	828	1+
575.26697	456	1+
579.29455	302	1+
580.23944	228	1+
583.21569	338	
583.24551	368	1+
583.37978	470	1+
587.26226	180	1+
588.37494	5854	1+
589.30167	242	1+
590.18631	278	1+
590.32901	244	1+
592.22687	360	1+
593.37055	342	1+
594.37626	220	1+
597.26512	186	1+
598.35979	204	1+
599.28921	350	1+
599.38462	218	1+
602.19680	184	1+
602.29955	530	1+
604.21372	502	1+
604.79338	330	1+
607.79746	164	1+
609.23543	338	1+
610.27489	388	1+
611.37509	6824	1+
614.47904	476	1+
615.32364	220	1+
615.78910	280	1+
616.36494	178	1+
619.20264	540	1+
621.24202	770	1+
621.30491	430	1+
622.45060	350	1+
622.81350	464	1+
625.38118	1410	1+
626.84614	414	1+
627.23699	206	1+
628.29810	412	1+
628.77631	998	1+
629.29598	288	1+
629.38759	346	
630.38815	236	
630.78719	390	1+
631.29145	610	1+
631.41461	428	1+
633.28810	584	1+
635.08323	202	1+
635.19543	202	1+
636.24864	410	1+
638.77353	334	1+
639.30487	258	1+
641.23473	290	1+
642.97303	184	1+
643.19848	476	1+
643.33468	206	
644.15940	474	1+
644.17398	616	1+
644.35951	1074	1+
644.39786	135350	1+
644.53586	594	1+
644.68354	216	
644.73168	832	1+
644.86485	246	1+
645.00232	312	1+
645.27388	406	1+
645.31454	520	1+
646.19524	420	1+
646.24883	992	1+
646.32068	554	1+
646.51920	534	1+
646.60042	440	1+
648.29070	246	
648.83967	292	1+
648.94907	206	1+
648.97960	212	1+
649.14710	188	1+
649.22915	384	1+
649.27508	616	1+
650.27431	260	1+
650.36492	300	1+
651.19236	458	1+
651.30737	748	1+
651.34973	278	1+
651.38675	556	1+
652.22157	458	1+
653.77414	426	1+
654.34984	1144	1+
654.78733	264	1+
655.09998	208	1+
655.95448	194	
658.79511	622	1+
659.40895	2110	1+
660.07694	348	1+
660.19838	284	1+
660.64936	162	1+
661.27220	628	1+
661.35265	290	
662.35241	200	
662.81272	630	1+
663.01968	316	1+
665.09858	590	1+
665.73376	356	1+
666.64231	318	1+
666.73775	280	1+
667.28894	524	1+
667.62673	456	1+
668.29179	422	1+
669.01032	156	1+
669.28643	310	1+
670.68227	284	1+
670.95299	348	1+
672.63443	160	1+
672.67675	282	1+
672.75139	510	1+
674.33415	488	1+
674.78148	524	1+
677.76474	1096	1+
677.96745	302	1+
678.26301	266	1+
678.75239	890	1+
678.85223	412	1+
681.28270	648	1+
681.63751	214	1+
684.30603	1144	1+
684.73768	500	1+
686.29319	1680	1+
687.33606	1158	1+
687.47385	670	1+
688.10707	138	1+
692.42092	448	1+
693.24056	692	1+
694.25036	588	1+
695.32992	408	1+
695.51247	182	1+
697.19092	290	1+
697.38623	462	1+
697.47154	384	1+
698.33258	192	
699.53579	152	1+
701.23904	198	1+
702.74986	318	1+
703.30264	396	1+
703.34284	422	1+
705.16224	318	1+
707.46080	184	1+
708.19386	240	1+
708.32095	428	1+
709.29411	748	1+
709.32279	310	1+
709.35314	186	
711.07435	192	1+
711.35155	242	1+
712.80326	344	1+
713.31009	362	1+
714.28722	782	1+
716.32463	476	1+
716.70010	314	1+
718.26466	504	1+
720.54242	412	1+
721.46748	304	1+
722.45611	182	1+
724.77018	238	1+
726.34575	528	1+
727.23630	338	1+
728.34503	620	1+
730.30156	388	1+
734.25325	530	1+
734.72583	192	1+
736.28786	1498	1+
737.33270	690	1+
738.42298	348	1+
738.84258	330	1+
739.17238	516	1+
739.30002	238	1+
739.47175	1876	1+
741.01597	174	1+
744.98648	356	1+
745.33029	880	1+
746.32680	670	1+
746.43767	148	1+
747.24110	222	1+
747.31101	454	1+
749.27067	478	1+
749.34497	568	1+
750.35721	632	1+
750.94341	468	1+
751.07240	256	1+
751.23988	444	1+
751.62522	654	1+
751.96328	252	1+
753.17193	374	1+
754.03684	318	1+
754.29747	406	1+
754.84587	306	1+
754.96910	416	1+
755.30560	296	1+
755.67677	294	1+
756.71892	574	1+
756.96662	870	1+
757.01773	812	1+
757.08700	652	1+
757.17202	624	1+
757.20813	222	
757.26725	1150	1+
757.30817	206	
757.35118	292	
757.48259	292964	1+
757.64793	1532	1+
757.66983	546	
757.71216	1658	1+
757.78371	1494	1+
757.82222	1072	1+
757.96852	1076	1+
758.02357	800	1+
758.05187	192	
758.19932	576	1+
758.32841	628	1+
758.61635	474	
758.76783	420	
758.83246	868	1+
759.31357	648	1+
759.56840	464	1+
759.81468	150	1+
761.23181	176	1+
761.43035	646	1+
761.84771	630	1+
762.12315	654	1+
762.26063	966	1+
762.33385	1316	1+
762.79405	320	1+
762.88985	446	1+
763.43207	438	1+
763.46012	330	1+
763.80570	586	1+
764.41064	260	1+
764.57775	368	1+
764.68131	614	1+
764.72060	476	1+
765.08987	344	1+
765.25125	844	1+
765.35509	216	1+
765.97359	194	1+
766.01966	416	1+
767.04998	496	1+
767.13295	258	1+
767.46978	866	1+
768.27633	394	1+
769.23055	280	1+
770.56194	196	1+
772.26407	594	1+
773.26961	444	1+
774.19156	160	1+
774.43933	1744	1+
774.72964	450	1+
774.95667	308	1+
776.30225	436	1+
776.65586	338	1+
777.22378	380	1+
777.44875	188	1+
778.60377	334	1+
779.43212	788	1+
781.52224	178	1+
782.28283	748	1+
782.34873	740	1+
782.39961	352	1+
782.59104	214	1+
783.13451	390	1+
784.99038	408	1+
785.32946	476	1+
786.42244	1038	1+
786.82401	394	1+
787.31078	334	1+
789.28947	312	1+
789.59750	468	1+
790.97998	176	1+
791.20902	312	1+
791.44228	610	1+
791.79617	380	1+
792.39554	330	1+
793.10566	458	1+
793.30593	802	1+
793.42771	472	1+
794.28475	632	1+
794.70960	856	1+
795.71514	460	1+
795.90000	144	1+
796.35878	716	1+
797.25486	820	1+
797.26625	576	1+
797.35792	724	1+
799.52735	280	1+
799.96390	158	1+
802.75152	378	1+
803.05387	248	1+
804.70261	454	1+
805.16014	404	1+
805.38626	230	1+
806.01500	180	1+
807.30405	432	1+
807.41458	354	1+
809.29590	658	1+
809.46052	414	1+
809.49035	338	1+
810.29782	640	1+
810.81775	230	1+
813.10690	322	1+
813.29672	460	1+
813.52842	420	1+
814.41990	280	1+
817.32942	978	1+
817.42639	342	1+
818.55570	466	1+
818.81266	410	1+
819.15144	416	1+
819.21507	700	1+
819.44543	374	1+
819.94645	470	1+
820.22215	560	1+
822.28315	1048	1+
822.81107	156	1+
823.28412	588	1+
823.44425	1050	1+
824.44774	792	1+
825.34346	664	1+
826.74598	442	1+
828.24058	298	1+
828.76483	318	1+
829.35355	408	1+
830.60674	442	1+
830.77889	296	1+
831.27093	214	1+
832.03734	270	1+
832.17969	212	1+
832.75042	1058	1+
833.29844	350	1+
833.70288	248	1+
835.06799	332	1+
835.29729	332	1+
835.39012	548	1+
835.60695	486	1+
836.60626	366	1+
836.71363	236	1+
838.76356	198	1+
838.85963	498	1+
839.37172	472	1+
839.40726	456	1+
840.32774	268	1+
840.74367	388	1+
842.28719	142	1+
843.31434	622	1+
843.39355	440	1+
843.68955	366	1+
844.76915	202	1+
845.65287	294	1+
845.74587	722	1+
846.48445	404	1+
846.75073	626	1+
846.83717	174	1+
847.29231	498	1+
847.44084	572	1+
848.75379	420	1+
848.90286	166	1+
850.18129	612	1+
850.36171	340	1+
850.91852	180	1+
851.37138	662	1+
851.71668	880	1+
852.45235	858	1+
852.71841	626	1+
853.34763	688	1+
853.43359	438	1+
854.47234	534	1+
855.35663	636	1+
856.49196	476	1+
856.58639	274	1+
856.63396	292	1+
857.42755	456	1+
858.42684	602	1+
859.31858	520	1+
859.52587	1262	1+
860.29004	450	1+
862.33496	462	1+
862.65408	254	1+
862.91107	348	1+
863.11554	206	1+
863.16536	232	1+
863.23082	284	1+
863.27076	302	1+
863.91189	236	1+
864.65489	292	1+
865.39967	352	1+
865.61728	404	1+
866.19493	442	1+
866.83350	234	1+
868.04449	340	1+
869.21911	386	1+
870.60605	376	1+
870.79645	330	1+
870.93104	208	1+
871.60133	240	1+
872.43679	1490	1+
873.10612	282	1+
873.35089	908	1+
875.49608	770	1+
875.92401	344	1+
876.19978	438	1+
876.37298	392	1+
876.51558	562	1+
876.68149	166	1+
876.78238	240	1+
877.31825	624	1+
877.42151	508	1+
878.78521	612	1+
879.31521	222	1+
879.83715	192	1+
880.35606	486	1+
883.31373	258	1+
883.53926	172	1+
885.51334	394	1+
885.57813	146	1+
886.23216	316	1+
886.78719	264	1+
887.32376	410	1+
887.63150	308	1+
888.35301	252	1+
889.30780	306	1+
891.26775	150	1+
891.32191	522	1+
892.32179	504	1+
894.78959	538	1+
896.77850	646	1+
897.12371	258	1+
897.29163	390	1+
898.40918	604	1+
898.60789	502	1+
898.68561	362	1+
899.37854	580	1+
899.40902	490	1+
899.55076	382	1+
899.60831	326	1+
899.93727	230	1+
900.38564	474	1+
900.45597	642	1+
900.54940	260	1+
901.46194	692	1+
901.79305	726	1+
902.50642	1278	1+
903.26107	230	1+
903.37687	512	1+
903.47039	622	1+
904.47328	146	1+
904.60422	522	1+
905.32179	310	1+
905.54001	422	1+
906.66992	694	1+
907.66720	460	1+
908.33900	1026	1+
908.66755	354	1+
908.73817	350	1+
909.33581	760	1+
910.58241	274	1+
912.06568	154	1+
912.66186	386	1+
913.37005	452	1+
913.66046	266	1+
913.79321	552	1+
914.49741	148	1+
915.45203	632	1+
916.16221	344	1+
917.52628	362	1+
918.96590	466	1+
919.34452	642	1+
920.20303	530	1+
920.37294	844	1+
920.54626	77684	1+
920.70208	292	
920.71503	518	1+
921.09542	282	1+
921.12793	274	1+
921.33542	758	1+
922.48540	394	1+
922.77909	278	1+
923.30336	456	1+
925.35145	468	1+
925.43259	416	1+
925.46641	392	1+
926.66138	226	1+
929.34700	500	1+
930.45198	362	1+
930.53239	1976	1+
930.66073	386	1+
931.34881	1258	1+
931.77020	440	1+
932.13415	210	1+
932.84805	240	1+
933.23769	558	1+
933.37769	514	1+
935.04271	218	1+
935.45902	166	1+
935.54759	266	1+
936.89170	178	1+
937.34568	532	1+
937.61235	166	1+
938.83325	322	1+
939.41972	258	1+
940.65755	356	1+
940.87784	150	1+
941.56065	756	1+
941.72942	482	1+
942.45594	396	1+
942.82416	304	1+
943.06902	152	1+
943.67983	452	1+
944.50596	336	1+
944.63480	358	1+
945.37914	182	1+
947.76984	324	1+
948.47698	488	1+
948.67188	538	1+
949.36911	730	1+
949.47676	280	1+
951.42250	266	1+
952.37742	636	1+
953.81408	242	1+
955.75087	302	1+
957.40038	300	1+
959.38570	210	1+
959.61160	294	1+
961.45173	354	1+
962.45691	208	1+
963.51533	310	1+
966.37641	564	1+
966.54359	218	1+
967.38112	396	1+
969.37012	546	1+
969.54924	252	1+
970.49931	240	1+
972.79034	574	1+
975.21587	154	1+
975.40967	264	1+
975.51329	362	1+
976.50716	208	1+
977.28024	158	1+
977.42534	868	1+
977.75134	306	1+
979.26582	282	1+
979.46263	460	1+
981.54420	190	1+
981.70763	220	1+
981.76967	368	1+
981.88786	312	1+
983.03164	162	1+
983.37110	408	1+
984.37935	572	1+
984.85629	346	1+
985.30167	254	1+
985.41985	452	1+
985.54552	508	1+
985.75258	274	1+
985.85341	232	1+
987.34809	402	1+
988.78652	290	1+
989.35929	462	1+
993.31542	172	1+
993.47613	428	1+
994.46651	278	1+
994.90716	260	1+
995.40214	378	1+
995.76570	326	1+
996.50817	424	1+
996.76232	222	1+
997.50371	286	1+
998.35847	316	1+
998.46851	544	1+
999.42229	604	1+
999.46743	498	1+
1002.38402	422	1+
1002.60896	514	1+
1005.44952	386	1+
1008.19979	318	1+
1012.51130	862	1+
1013.81940	372	1+
1014.53572	1638	1+
1014.67316	462	1+
1015.38315	578	1+
1018.49297	512	1+
1019.60897	5234	1+
1019.93305	296	1+
1022.90668	310	1+
END IONS

###FS:    #m/z: 340.94164 #charge 1+
###MS: 14
###MSMS: 15
BEGIN IONS
TITLE=Cmpd 10, +MS2(340.9416), 28.0-35.0eV, 0.3min #15
RTINSECONDS=17.593
SCANS=14-15
PEPMASS=340.94164	877242
CHARGE=1+
178.86988	128	
192.89233	138	
192.93034	202	
193.00236	134	
194.89023	128	
196.14346	136	
196.88416	242	
197.10066	190	
201.12019	424	1+
201.94506	128	
205.07541	190	
205.95057	172	
205.97362	138	
207.97296	128	
208.06603	290	1+
208.10501	132	
208.88558	226	1+
208.95878	382	1+
209.94442	136	
211.15462	614	1+
212.11141	144	
212.87866	334	1+
212.89319	138	
213.94061	2600	1+
215.88494	1188	1+
215.93617	974	1+
216.88692	802	1+
217.08145	160	
220.08737	298	1+
221.88598	270	1+
222.97343	156	
223.15261	164	
223.95883	328	
223.97245	268	1+
225.09451	168	
225.17512	194	1+
226.11656	338	
226.94550	148	
227.06983	166	
228.13225	282	1+
228.18205	168	
230.84438	146	
230.88776	848	1+
230.96389	130	
231.11941	460	1+
231.95161	2158	1+
233.89666	882	1+
233.94786	498	1+
234.12169	148	
234.14328	576	
235.08566	136	
235.11712	740	1+
236.01003	130	
236.08395	366	1+
236.13716	488	1+
237.06616	266	1+
237.10473	148	
237.64896	206	
239.15051	432	1+
239.90587	290	
240.23103	196	
241.89788	128	
242.14572	128	
243.14499	194	
244.03835	286	1+
244.05599	196	
244.12395	382	1+
244.14049	142	
245.07342	194	
245.94793	222	1+
246.16160	1308	1+
246.65975	176	
246.97607	214	
249.04014	134	
249.13391	670	1+
249.77546	156	
249.96374	528	1+
250.65570	232	
250.89381	216	1+
250.94328	142	
251.08037	216	1+
251.15830	666	1+
251.64991	166	
251.99542	306	1+
252.10249	298	1+
252.13267	150	
252.95692	152	
253.14456	130	
253.90582	358	1+
254.07312	152	
254.12019	166	
254.96716	1074	1+
255.04490	180	
255.07240	234	
255.10583	254	
255.16908	474	1+
255.19071	154	
255.61617	152	1+
258.91659	272	1+
259.17093	670	1+
259.89369	146	
260.13914	244	
260.15340	762	1+
260.66006	224	
262.05364	284	1+
262.08970	138	
263.01244	154	
263.07759	318	1+
263.15026	126	
263.87313	154	
265.14212	166	
266.11336	240	1+
266.15695	186	
266.97380	186	1+
267.13538	128	
267.19071	156	
268.05906	224	1+
268.17505	908	1+
268.67372	128	
269.00152	198	
269.02154	136	
269.08696	128	
271.12667	172	
272.13435	322	
272.15932	578	1+
272.84699	140	
272.93320	256	1+
272.98263	254	1+
273.00243	130	
273.11954	136	
273.16417	404	1+
274.80068	166	
275.05115	164	
276.25879	184	1+
276.84660	148	
277.12573	160	
277.96000	234	
278.15633	174	
278.96325	266	1+
279.07557	408	1+
280.04884	338	1+
280.12606	154	
280.25572	250	1+
281.14151	288	1+
281.67976	182	
282.17948	174	1+
282.27427	466	1+
282.84292	162	1+
283.02696	254	
283.08185	266	1+
284.08237	178	1+
284.13730	722	1+
285.10284	244	1+
285.20229	326	
285.66751	246	1+
286.16161	212	
286.67339	170	1+
288.06444	390	1+
288.87526	284	1+
289.00964	128	
289.20381	170	
289.88285	170	1+
290.14199	358	
290.15763	152	1+
290.82958	122	1+
291.14970	234	1+
292.43443	240	1+
292.85616	494	1+
293.06274	232	
294.10792	150	
294.15619	218	
294.19487	356	1+
294.27677	262	1+
294.66933	776	1+
294.87479	128	
294.96576	134	
295.03856	190	1+
295.17380	184	
295.97337	168	
296.59672	148	
297.13791	280	1+
297.94984	132	
297.97658	310	
298.08170	154	
298.16467	138	
299.05728	192	
299.66254	174	
301.67962	130	1+
302.01083	210	1+
302.93751	130	
303.18273	228	
303.21294	368	1+
304.17062	128	
304.93166	150	
305.04754	150	
305.27388	330	1+
305.87977	412	1+
306.11018	206	1+
306.88456	338	1+
307.04431	156	1+
307.26187	182	1+
307.79899	338	1+
308.29444	172	
308.66755	878	1+
308.87062	146	
309.13341	392	1+
309.16678	348	1+
310.19666	192	
310.88071	226	
311.02790	158	
311.14108	154	
311.21852	166	
311.86504	128	
311.92496	262	1+
312.02437	500	1+
312.05791	214	1+
312.15520	296	1+
313.65617	182	
315.86707	188	1+
316.15241	368	1+
316.18225	904	1+
317.18414	722	1+
317.65163	128	
318.19341	400	1+
319.14105	130	
319.15634	454	1+
320.29776	220	1+
321.06102	238	1+
321.18495	148	
321.82079	140	
322.13547	136	
323.01416	318	1+
323.16833	188	
323.24128	150	
325.08561	114	1+
325.90334	244	1+
326.07129	140	
326.15908	1232	1+
326.88933	146	
327.17155	156	
327.80739	400	1+
327.82513	140	
328.18501	586	1+
328.26609	144	
328.86474	242	1+
328.89161	356	
329.87358	174	1+
331.18039	138	
333.78408	154	
334.09500	204	
335.10114	160	
335.15571	348	1+
335.22300	132	
337.18687	648	1+
337.31640	182	1+
337.80637	154	
338.16935	318	
338.70550	200	
340.06779	150	
340.14456	140	
340.19574	538	
340.39133	208	1+
341.90155	368	1+
342.25401	268	1+
342.36913	128	
342.48954	128	
343.18261	632	1+
344.14184	170	
344.31778	140	
345.16771	130	
345.20256	238	
END IONS

###FS:    #m/z: 363.95772 #charge 1+
###MS: 14
###MSMS: 16
BEGIN IONS
TITLE=Cmpd 11, +MS2(363.9577), 28.0-35.0eV, 0.3min #16
RTINSECONDS=18.3645
SCANS=14,16
PEPMASS=363.95772	513824
CHARGE=1+
189.86270	736	1+
190.05122	84	1+
191.85928	754	
196.07194	212	1+
198.12667	134	
199.06830	200	
205.06307	134	
205.95186	152	
207.87408	590	1+
209.09112	154	
209.86892	274	1+
209.94461	690	1+
210.88874	234	1+
211.15239	188	
212.87933	2994	1+
216.13146	228	
217.07903	148	
218.02477	204	1+
222.95262	1280	1+
223.08239	158	
224.89927	132	
224.94752	1428	1+
225.88645	158	
226.11560	612	1+
226.15244	210	
226.94806	5654	1+
226.97957	204	
227.92968	276	
228.89418	720	
228.94278	5374	1+
229.48986	102	1+
229.57123	248	1+
230.14500	162	
230.79548	160	
230.88866	4416	1+
231.07568	144	
231.96127	148	
233.89113	264	
234.04446	228	1+
234.09589	550	
234.14421	1218	1+
234.80011	208	1+
234.87613	138	
235.08184	178	
235.11748	2210	1+
237.08140	196	1+
238.07900	212	1+
239.04275	134	
239.14868	234	1+
240.93828	160	
240.96282	1134	1+
241.94464	294	
242.82327	238	1+
242.95913	696	
243.90136	226	1+
244.03734	170	
244.12992	446	1+
244.95793	3872	1+
245.04014	160	
245.07571	1142	1+
245.10185	144	
245.94221	386	
246.01712	240	1+
246.66297	200	1+
246.95409	3460	1+
247.97674	212	
248.12865	1022	1+
248.80355	152	
248.89935	2216	1+
249.09037	218	1+
249.13279	872	1+
250.94952	344	1+
250.97194	154	
251.12775	514	1+
251.15095	164	
251.22977	266	1+
251.79238	142	
251.97034	148	
252.10657	1458	1+
252.16709	188	
252.22836	254	1+
252.89183	172	
253.84008	234	
253.90726	166	
254.07734	142	
254.90603	130	
256.17504	156	
258.14245	154	
259.01405	222	1+
259.44407	214	1+
260.15139	188	
260.96910	712	1+
261.15397	506	
261.89021	148	
262.09300	548	1+
262.97936	356	1+
263.05859	142	
263.12653	216	1+
264.81581	310	1+
265.03710	498	1+
265.08219	382	1+
265.90271	138	
265.97537	168	
266.11193	144	
266.18569	130	
267.06393	164	
267.09157	360	1+
267.13954	198	
267.97248	696	1+
268.12576	164	
268.95511	164	
269.96833	544	1+
270.08652	262	1+
270.85847	138	
270.93612	248	1+
271.14532	194	
271.92716	206	1+
273.16344	272	1+
274.08753	234	1+
274.81779	184	1+
276.14934	158	
276.85031	132	
277.02551	372	1+
277.11925	568	1+
278.02768	294	1+
279.61690	210	
279.79107	278	1+
280.09782	352	1+
280.11988	362	1+
280.15863	230	1+
280.26431	352	1+
280.85391	160	
281.59222	284	1+
282.08708	204	
283.07496	130	
283.10249	158	
283.85424	494	1+
284.08474	184	
284.14389	138	
284.89236	266	1+
284.94377	190	1+
285.12653	326	1+
285.84641	856	1+
285.88241	146	
285.94206	220	1+
286.08734	150	
286.12795	272	1+
286.92451	232	1+
287.07963	146	
287.16803	170	
288.06621	288	
288.12963	1238	1+
288.63200	256	
289.09372	216	1+
289.96988	140	
290.03855	132	
290.86267	380	1+
291.90625	164	1+
292.09860	202	
292.13069	370	1+
292.25970	150	
293.16228	134	
294.14290	242	
294.85767	160	
295.14446	164	
296.14562	134	
296.64207	418	1+
297.00659	140	
297.14914	130	
297.94788	96	1+
298.80361	346	1+
299.14235	462	1+
299.86648	140	
300.16110	142	
300.18052	236	
300.35787	226	1+
300.86786	162	
300.92983	182	
301.16912	154	
301.85897	522	1+
301.93926	286	1+
302.11248	162	
302.25073	200	
303.11439	288	
303.80759	434	1+
303.85756	858	1+
304.20918	132	
304.77312	136	
305.13502	634	1+
305.30212	196	1+
305.42525	236	1+
306.79752	160	
306.87051	134	
306.88732	318	1+
307.79184	150	
307.80457	150	
308.10545	152	
308.29158	376	
309.05985	178	
309.15330	446	1+
309.92982	148	1+
310.13421	140	
310.43946	166	1+
310.87959	250	
311.09839	238	1+
311.13870	214	
311.18231	318	1+
311.88284	220	1+
311.90278	322	1+
312.12349	176	1+
312.93058	344	1+
313.02949	280	1+
314.82461	162	
316.14182	306	1+
316.88852	152	
317.05658	172	1+
317.18205	162	
317.93587	214	1+
319.04776	144	
319.08074	168	
319.82259	222	
319.87260	146	
320.09647	150	
320.99386	210	1+
321.03595	140	1+
321.05746	142	
321.82373	238	
321.86986	144	
322.92973	160	
323.89060	286	1+
324.06733	180	
324.14049	160	
324.89312	240	1+
325.86762	390	1+
326.04852	174	
326.16352	146	
326.30401	182	1+
326.87166	258	1+
327.19260	450	1+
327.81115	164	
328.17212	402	1+
328.88038	136	
329.09715	154	
330.14536	316	1+
331.14729	210	1+
333.08176	142	
334.81021	192	1+
335.13974	134	
336.94727	470	1+
337.15181	134	
337.18603	346	1+
338.11859	432	1+
338.66094	160	
339.09230	212	1+
339.83299	246	
340.15043	628	1+
340.19542	154	
341.17099	368	1+
342.91318	158	
344.10591	170	
344.14154	282	
344.18451	318	
344.92999	144	
345.14892	164	
345.20193	1414	1+
345.29347	158	1+
346.18757	484	1+
347.22883	870	1+
348.32637	154	
348.91169	254	1+
349.12444	2040	1+
349.15936	1252	1+
349.32368	496	1+
350.10777	912	1+
353.08880	214	
354.79898	144	1+
357.22541	388	
357.86366	220	1+
358.16289	134	
358.23037	170	
359.11610	288	
359.18025	266	
360.09253	404	1+
361.28370	232	1+
362.20505	948	1+
363.21076	552	1+
363.48935	90	1+
364.31514	244	1+
364.36112	140	
365.18460	286	1+
367.13510	3224	1+
367.21136	192	
367.33230	204	
367.90964	182	1+
368.42096	224	
369.35030	182	
END IONS

###FS:    #m/z: 336.94711 #charge 1+
###MS: 14
###MSMS: 17
BEGIN IONS
TITLE=Cmpd 12, +MS2(336.9471), 28.0-35.0eV, 0.4min #17
RTINSECONDS=19.1365
SCANS=14,17
PEPMASS=336.94711	201832
CHARGE=1+
180.86460	158	
182.86911	138	
189.07491	142	
189.86250	118	
192.89212	154	
199.10710	162	
203.92857	148	
205.95012	146	
206.98144	166	
208.12958	128	
208.14635	132	
209.09086	148	
209.12595	1078	1+
209.94565	132	
211.94486	5204	1+
212.87918	1260	1+
213.12926	122	
213.93949	1632	1+
214.88618	706	1+
215.88818	600	1+
218.07694	296	1+
222.97483	278	1+
223.15614	138	
223.95948	170	1+
225.17035	148	
226.04397	220	1+
226.11868	284	
226.15265	474	1+
227.10011	646	1+
227.89306	588	1+
228.89449	366	1+
228.99679	144	1+
229.95560	6334	
230.07612	150	1+
230.84923	266	1+
230.89010	1770	1+
230.96061	236	
231.04358	128	1+
231.12317	266	
231.95000	2602	1+
232.12194	376	1+
232.89217	530	1+
233.16297	170	
233.89744	346	1+
235.07987	1414	1+
235.12129	398	
235.89283	638	1+
236.09815	146	
236.12073	174	
237.64800	530	
237.91886	184	1+
238.15305	140	
238.94816	114	
239.90007	146	
240.97043	122	
243.10753	134	
244.07667	212	
244.12622	444	
245.07582	114	
246.12682	328	1+
246.16073	572	
246.66306	500	
246.97698	324	
247.10167	132	
247.96457	1454	
248.13522	594	1+
248.89940	746	1+
248.98958	138	
249.03706	272	1+
249.05242	340	1+
249.96206	462	1+
250.12175	128	
250.16412	282	
250.65648	214	
251.04050	134	
251.10314	590	1+
251.17284	138	
251.90986	170	
251.95809	180	
252.10714	500	1+
252.14175	144	
252.97240	2802	1+
253.08804	156	
253.90622	632	1+
254.06580	122	
254.08765	244	
254.14488	286	1+
254.78315	142	
254.94443	150	
254.96642	1144	1+
255.07648	238	
255.10476	462	1+
255.87123	118	
256.07822	132	
256.12327	304	1+
256.15861	292	1+
256.91372	146	
256.96444	146	
257.03209	130	
258.83935	156	
258.95983	208	1+
259.16850	476	
259.66901	214	
260.15812	832	1+
260.81963	114	
263.05458	198	
263.16884	542	1+
263.85954	186	1+
264.05769	140	
264.13280	120	
265.10821	194	1+
265.14759	240	1+
267.80219	140	
267.86171	124	
267.95877	112	
268.17587	732	1+
268.67280	378	1+
268.83834	182	
269.11970	278	1+
270.98365	488	1+
271.12343	528	1+
271.91746	130	
272.06249	156	
272.10865	262	1+
272.13324	266	1+
272.97963	126	
273.16455	128	
274.08868	120	
274.15426	334	
274.19527	148	
275.05236	126	
276.06015	120	
276.09963	116	
276.16356	198	
276.84659	128	
277.11097	194	1+
277.15574	140	
277.64799	158	
277.83638	422	1+
281.05392	204	
281.15387	320	1+
282.90187	116	
284.09484	220	1+
285.12494	318	1+
285.20276	398	1+
285.84773	484	1+
285.99764	130	
286.15565	274	
286.65385	158	1+
287.17382	252	1+
288.09977	210	1+
288.13237	198	
288.67695	122	
289.13413	116	
290.07452	338	1+
290.85795	144	
291.12793	152	
291.18278	272	
291.98395	214	1+
292.10279	926	1+
292.16257	402	
293.06607	146	
293.87666	186	
294.11418	192	
294.14807	192	
294.17942	1170	1+
294.67219	170	1+
295.06490	140	
295.16965	464	
296.12022	346	
296.98403	236	1+
297.06651	242	
298.08645	116	
298.14045	116	
299.06338	298	1+
299.11896	120	
299.24791	126	
299.84265	206	1+
301.11233	142	
302.14628	610	1+
303.18476	166	
303.69030	116	
303.96571	132	
305.13121	124	
305.15699	142	
305.26628	164	
306.11835	230	1+
306.69800	106	1+
307.14816	238	1+
307.79996	454	1+
307.81208	124	
307.89196	128	
307.93831	120	
308.09469	184	1+
308.12533	324	1+
308.29035	124	
308.66739	588	1+
309.03880	180	1+
309.17109	402	1+
309.87538	454	1+
310.06664	220	1+
310.87931	368	1+
311.21950	222	1+
313.03310	120	
316.05512	234	1+
316.68435	208	1+
317.15729	134	
317.17781	146	
317.18951	474	1+
319.08012	190	
319.17482	406	
319.23762	118	
320.15954	2118	1+
320.18903	172	
321.89234	120	
322.03942	230	1+
322.13150	172	
323.11952	116	
323.24201	128	
324.10355	200	
324.16566	134	
324.89106	120	
325.15082	144	
325.88497	118	
326.96561	196	
327.16430	156	
327.18806	150	
328.20074	136	
329.22467	120	
329.69434	272	1+
330.18548	240	
331.14340	174	1+
331.19374	134	
332.89986	218	1+
333.12422	122	
333.17310	186	1+
334.05829	166	1+
334.20384	120	
334.88307	114	
335.30909	166	
337.18640	1394	1+
337.28946	198	1+
338.16604	894	1+
338.35598	144	
338.70072	152	
339.38447	142	
340.13612	126	
340.17751	282	1+
341.12445	418	1+
341.25058	122	
342.30377	116	
END IONS

###FS:    #m/z: 340.94151 #charge 1+
###MS: 18
###MSMS: 19
BEGIN IONS
TITLE=Cmpd 13, +MS2(340.9415), 28.0-35.0eV, 0.4min #19
RTINSECONDS=22.838
SCANS=18-19
PEPMASS=340.94151	986972
CHARGE=1+
196.88195	122	
197.10410	142	
199.88685	154	
201.12047	134	
205.94827	476	1+
207.12139	152	
208.88518	136	
210.89854	214	
210.93723	172	
211.15352	844	1+
212.87910	260	
213.93768	1744	1+
214.89442	224	
215.88633	1028	1+
216.13404	216	
217.93987	134	
222.12028	164	1+
223.95952	220	
224.97377	150	
225.09780	156	
225.15745	190	1+
226.39596	150	
227.06421	128	
227.10337	146	
228.07792	136	
228.18053	162	
228.94699	154	
230.07298	230	
230.88839	458	
231.12413	428	
231.88997	752	1+
231.95034	1094	1+
231.98509	126	
233.94754	464	1+
234.14339	172	
235.07691	298	1+
235.11642	738	1+
235.86949	150	
235.89653	192	
236.86618	144	
237.13782	140	
237.64693	166	
238.07872	238	1+
239.14894	190	
239.78878	140	
240.22972	386	1+
242.74185	134	
242.93016	198	1+
244.12613	120	
245.07443	144	
246.16109	616	1+
246.66282	242	
246.97557	470	1+
247.90319	124	
248.00233	274	1+
248.85532	132	
248.89561	124	
249.13242	334	
249.65480	470	1+
249.90593	194	
249.96106	378	1+
250.13400	246	
250.65744	394	1+
251.10163	230	
251.15438	684	1+
251.91737	176	1+
251.95778	368	1+
252.10719	538	
252.13776	468	1+
252.97752	146	
253.16165	120	
254.10997	652	1+
254.13886	142	1+
254.92044	144	
254.96567	596	1+
255.07113	162	
256.07750	134	
256.17479	278	
256.86150	202	1+
256.91070	142	
256.96570	132	
259.16923	320	
259.44090	136	
260.08589	202	1+
260.15897	468	1+
260.65871	156	
261.00108	190	1+
261.84138	202	1+
261.96076	174	
262.87748	244	1+
262.97006	300	1+
263.08107	120	
263.92689	164	
264.16508	176	
264.65350	182	
265.14539	156	
266.07052	172	
266.16141	130	
266.97686	172	
267.06052	130	
267.13627	486	1+
268.10414	160	
268.17485	816	1+
268.95676	174	
269.00204	162	
271.79693	132	
271.92696	618	1+
272.12358	284	
272.93397	374	1+
272.97618	168	
273.97788	122	
274.67025	150	
275.14428	120	
276.85257	126	
277.12751	224	
277.14969	178	
278.12535	158	
278.84600	214	
278.87980	126	
279.12851	132	
279.18585	166	
279.66364	204	1+
279.88049	120	
280.95396	126	
281.05401	324	1+
281.13885	308	1+
281.89595	144	
282.28195	208	1+
282.43745	120	
283.15613	120	
283.17417	168	
283.18996	182	
284.13895	244	
284.86950	130	
285.14008	204	
285.20149	528	1+
286.01610	218	1+
286.15285	452	1+
286.19235	146	
287.80955	150	
288.90768	136	
289.15833	202	1+
289.85580	190	1+
290.14391	276	
292.81762	246	1+
292.88759	124	
294.15496	304	1+
294.18592	822	1+
294.67154	264	
295.06866	136	
295.18719	528	1+
295.28248	148	1+
296.85157	130	
296.97428	136	
297.13329	146	
297.85159	210	1+
297.97494	178	
298.08291	140	
298.11698	134	
298.31550	210	1+
299.18543	242	1+
300.03740	284	1+
300.15532	212	1+
300.64783	140	
300.84688	260	1+
301.10545	160	
301.99155	122	
302.17670	256	1+
304.10344	298	1+
304.25975	154	
305.15559	194	
305.76954	176	
305.82418	148	
306.12245	128	
306.88378	486	1+
307.18697	152	
307.29086	120	
307.78884	200	
308.17175	202	1+
308.29171	404	1+
308.66696	410	
308.80603	212	1+
309.13030	256	1+
310.87912	544	1+
311.22130	188	
312.03598	320	1+
312.23503	130	
314.82469	128	
317.18213	656	1+
319.13443	208	
320.23654	170	
321.18309	188	
322.13276	120	
322.16743	190	
323.00422	124	
323.13960	180	1+
323.17572	170	
324.10048	208	1+
324.29259	242	
324.77111	144	
324.89681	262	
325.00486	136	
325.90164	134	
326.15962	1418	1+
328.18862	210	
329.11384	238	1+
329.87439	148	
330.17138	236	1+
330.21480	168	
331.17550	162	1+
332.97049	146	
333.19635	248	1+
335.21874	128	
336.32789	122	
337.09765	122	
337.19654	362	
338.16950	514	1+
338.18735	186	
338.69923	138	
338.97763	126	
340.19588	542	
340.22348	168	1+
342.18830	224	
342.90638	258	
343.07499	276	1+
343.18420	340	
343.27997	182	
344.16703	286	1+
345.19946	346	1+
345.97186	128	
END IONS

###FS:    #m/z: 336.94696 #charge 1+
###MS: 18
###MSMS: 20
BEGIN IONS
TITLE=Cmpd 14, +MS2(336.9470), 28.0-35.0eV, 0.4min #20
RTINSECONDS=23.6105
SCANS=18,20
PEPMASS=336.94696	256386
CHARGE=1+
185.98744	138	
189.86274	134	
190.06062	144	
198.95472	128	
205.95026	136	
209.08827	320	1+
209.12875	154	
209.88462	162	
210.88558	230	
211.94512	5390	
212.87932	1396	1+
212.89526	192	
212.94935	218	
213.93833	1946	1+
215.88694	1290	1+
217.88208	238	
217.93794	256	
223.96055	346	1+
225.96445	120	
226.11681	246	
226.15317	384	
227.10402	424	1+
227.89738	182	
228.12846	168	
228.89517	152	
229.06044	146	
229.12596	288	1+
229.95558	5054	1+
230.07950	150	
230.88981	2528	1+
231.12460	486	1+
231.94900	2384	1+
233.16516	156	
233.89989	376	
234.11622	616	1+
234.80174	202	1+
234.83174	164	1+
235.07995	1286	1+
235.11915	534	1+
235.86721	138	
237.64815	294	
237.89985	202	
238.06469	178	
238.16328	168	
243.14961	178	
244.07382	254	
244.12777	490	
244.89375	120	
245.14291	132	
246.12321	302	1+
246.16096	1000	1+
246.66394	252	
246.90506	260	1+
246.97499	170	
247.96482	2172	1+
248.78879	148	1+
248.90015	1066	1+
248.98525	116	
249.04555	344	1+
249.13572	192	
249.96291	680	1+
250.06470	136	
250.16521	196	
250.65957	232	
250.83005	238	1+
250.90133	312	1+
251.12823	460	1+
251.15483	232	
251.65136	174	
251.93080	150	
251.96226	170	
252.10590	646	1+
252.22603	148	1+
252.86007	162	1+
252.97232	3078	1+
253.05352	124	
253.90793	240	
254.05862	140	
254.14687	274	1+
254.96696	978	1+
255.04131	272	1+
255.07429	662	1+
255.10582	464	
256.96386	190	
257.97127	134	
259.17001	488	
260.13852	288	1+
260.15820	300	
261.15692	202	
262.07737	328	1+
262.16270	142	
262.83232	182	1+
263.05770	232	
263.80780	134	
263.85052	210	1+
264.10761	164	
264.16626	172	
265.01624	154	1+
265.15275	142	1+
266.09385	200	
266.91666	216	1+
267.06498	146	
267.84345	400	1+
268.17279	696	1+
268.67349	134	
268.99997	120	
269.86673	152	1+
270.12060	130	
270.79895	132	
270.98407	608	1+
271.14792	172	
271.91931	216	
272.06698	344	1+
272.13414	162	
272.66164	336	1+
272.98185	118	
273.14307	134	
273.84370	212	1+
274.15315	370	1+
274.79998	200	1+
275.11744	116	
276.14284	118	
276.16684	282	
276.85298	232	1+
277.06996	170	1+
277.14648	374	1+
277.16127	170	
278.11070	190	
278.83513	388	1+
278.96990	206	1+
280.79315	132	
280.81050	192	
281.04943	270	
281.11909	178	
282.13856	144	
282.27729	160	1+
282.87100	156	
284.78216	176	
284.82607	144	1+
284.87781	146	
285.10797	136	
285.20213	400	
285.86180	326	
286.15484	442	1+
286.67460	152	
286.85081	208	
287.85364	116	
289.11343	126	
289.15596	162	
290.07962	284	
291.14352	130	
292.10190	520	1+
292.16367	302	
293.16973	472	
294.17755	1252	1+
294.67148	686	
294.93595	176	
295.02469	176	
295.11130	150	
295.13772	146	
296.00366	162	1+
296.12071	424	1+
297.07503	188	1+
297.09190	120	
298.32233	142	
298.65481	264	1+
299.06732	182	
299.14644	120	
299.88984	132	
299.92040	238	1+
300.15823	278	
302.14626	672	1+
302.81991	156	1+
303.18074	208	
303.68365	234	
303.84738	158	1+
304.87780	212	1+
305.14077	152	
306.93664	118	
307.08247	142	
307.29160	374	1+
307.30034	144	
307.80403	146	
307.88547	284	
308.14018	188	
308.17483	148	
308.66718	398	
308.87992	268	
309.13169	418	1+
309.16577	130	
309.18974	182	
309.32478	138	
309.86986	618	1+
309.88532	188	
310.15859	146	
310.89883	150	
311.00440	148	
311.20508	202	
311.86509	184	
313.81003	200	1+
314.82521	142	
315.06594	278	1+
315.17875	304	1+
317.18021	190	
317.20224	200	
317.67165	218	
318.18837	300	
319.17164	226	
320.05486	134	
320.16024	1422	1+
320.19340	122	
321.67320	154	
322.09805	254	1+
322.15504	124	
322.17791	226	1+
323.10132	182	1+
323.24740	142	
324.28717	306	1+
324.75806	194	1+
324.89504	410	1+
324.94088	148	
325.89671	372	1+
326.18588	124	
327.16214	128	
328.14266	224	1+
328.18848	222	
329.10752	236	1+
329.18398	158	
330.18891	434	1+
331.22518	192	1+
333.07238	158	1+
333.13216	272	1+
334.30233	164	
335.18127	192	
336.16899	130	
337.18629	1268	
338.17140	972	1+
338.34492	134	
338.70848	116	
338.79293	198	
339.10769	180	
341.12750	382	1+
END IONS

###FS:    #m/z: 359.96295 #charge 1+
###MS: 18
###MSMS: 21
BEGIN IONS
TITLE=Cmpd 15, +MS2(359.9629), 28.0-35.0eV, 0.4min #21
RTINSECONDS=24.3825
SCANS=18,21
PEPMASS=359.96295	186538
CHARGE=1+
188.06675	278	1+
188.08476	148	1+
195.89024	198	1+
197.10418	272	1+
198.05309	356	1+
201.07638	422	1+
201.11799	422	1+
205.09863	128	
205.94791	234	1+
209.08762	172	1+
209.94331	508	1+
211.15416	590	1+
212.11369	640	1+
216.06388	834	1+
216.09897	260	1+
216.13357	152	
217.89201	136	
220.95502	308	1+
221.88674	146	
222.11956	280	
222.95361	1658	1+
223.15161	166	
223.88734	360	1+
224.94825	1856	1+
225.07386	144	
225.11256	300	1+
226.06841	140	
226.89246	152	
226.94694	3128	1+
227.08044	624	1+
227.92954	246	
228.18009	242	1+
228.94261	3698	
229.94050	128	
230.07978	182	
230.09342	162	
230.61867	158	
230.88853	218	1+
231.07748	170	
232.08021	162	
233.08978	330	
233.95985	568	1+
234.09763	254	
234.11428	1574	1+
234.14173	262	
235.08099	176	1+
235.11652	1336	1+
236.14661	232	1+
237.13196	136	
237.90511	136	
238.13399	148	
239.10959	192	
239.14910	1604	
240.10270	130	
240.13285	1306	1+
240.94090	328	1+
240.96190	1450	1+
241.11420	516	
242.04299	294	1+
242.13128	136	
242.95772	804	1+
244.12566	346	1+
244.95616	2056	1+
245.05820	316	1+
245.80899	202	1+
245.94836	2374	1+
246.95345	1942	1+
247.10732	388	1+
249.03887	360	1+
249.13366	850	
249.91624	246	1+
250.09127	174	
250.11762	936	1+
250.94961	168	
250.97092	234	1+
251.03247	272	1+
251.06185	208	1+
251.14556	230	
251.15901	142	
251.99773	298	1+
252.10980	434	
252.13472	504	1+
252.95742	218	
253.08949	390	1+
254.11776	186	
254.15978	278	1+
255.07721	514	1+
256.17483	708	
256.19695	148	
257.02804	384	1+
257.09060	290	
257.12653	144	
257.15887	2862	1+
258.07331	602	1+
258.09096	334	1+
258.14287	3184	1+
258.97459	246	1+
259.09327	212	1+
259.79924	254	1+
259.83312	140	
260.96812	1670	1+
261.08811	736	1+
261.15499	386	1+
263.06075	532	1+
263.83352	134	
264.13374	156	
264.51394	222	1+
264.96744	180	
265.08872	182	1+
265.15569	484	1+
265.97491	162	
266.12050	194	
266.24695	166	
266.81329	272	1+
267.78398	150	1+
267.97388	282	
268.14076	170	
268.85796	286	1+
268.95904	422	
269.96934	344	
270.05825	134	
270.18806	186	1+
270.58007	144	
271.09612	158	
271.14719	212	1+
271.84584	332	1+
273.08939	374	
274.11599	406	
275.09967	1312	1+
275.16958	314	1+
276.80909	240	1+
276.85165	156	
277.12718	230	
277.63912	138	
277.81226	156	1+
277.91983	168	1+
278.13232	228	
279.61966	150	
280.10690	610	1+
280.79462	204	
281.13965	362	
281.16864	134	
281.79072	396	1+
282.01567	154	
282.15581	138	
282.79318	252	1+
282.88261	210	1+
282.98584	340	1+
283.01433	156	1+
283.06996	1118	1+
283.14296	126	
283.18654	340	1+
283.83458	160	
283.98837	280	1+
284.11655	304	1+
284.13912	374	
284.17177	134	
284.61129	222	1+
284.84152	132	
285.08619	194	
285.15519	276	
285.78802	142	
285.93119	176	1+
286.08635	190	
286.13981	168	
286.98617	158	
287.10174	336	1+
288.13264	508	1+
288.63469	244	
291.01083	166	
291.05437	286	1+
291.14694	230	
292.12744	1356	1+
292.93679	138	
293.06710	246	1+
293.10910	144	
293.15961	462	1+
293.85294	278	1+
293.87779	294	1+
294.10513	190	1+
295.02113	162	
295.18889	192	
296.15415	174	
296.64686	274	1+
296.80886	318	1+
297.15105	152	
297.17940	130	
297.19270	134	
297.80124	512	1+
298.08229	284	1+
298.17140	292	
298.80607	442	1+
299.13820	772	1+
299.92370	236	1+
300.87364	148	
300.92568	170	1+
301.08206	1818	1+
301.11476	414	1+
301.14845	130	
301.15658	354	1+
301.77992	268	1+
303.11689	426	1+
303.18346	130	
303.94532	174	
304.10179	420	1+
304.76523	132	
305.13445	404	1+
305.15748	136	
305.55014	104	1+
306.09084	138	
306.88733	216	
307.80998	206	1+
308.12288	212	
308.15182	360	1+
308.29269	214	
309.00486	188	1+
309.12174	1300	1+
309.12868	618	
310.87333	186	
311.18558	448	1+
311.86210	234	
311.87940	322	1+
312.02545	194	1+
312.18114	378	1+
315.16547	208	1+
315.89762	230	1+
317.86753	156	
318.17615	210	1+
318.84630	252	1+
318.93136	332	1+
319.04343	194	1+
319.14034	162	
319.88097	364	1+
320.16299	162	
320.30145	130	
321.13032	152	
322.05576	190	
322.87354	146	
323.01540	650	1+
323.09840	284	1+
323.16522	126	
323.21499	208	1+
323.23850	168	
324.11889	158	
324.15564	192	
324.89145	182	
325.14854	576	
325.90718	148	
326.15975	2908	1+
326.82237	194	1+
327.19139	360	1+
327.30594	228	1+
327.76349	130	
328.19218	244	1+
328.21029	134	
330.11423	360	1+
330.18224	350	1+
331.04487	180	1+
331.14546	142	
332.16778	256	
333.15761	150	
336.13053	258	
336.15442	160	
336.94867	326	
337.04626	132	
337.11664	2390	1+
337.15221	310	
337.18804	128	
337.94626	146	
338.15766	216	
339.05492	142	
339.10193	132	
340.12058	142	
340.19713	908	1+
340.35850	316	1+
341.15113	284	1+
341.17804	206	
342.27717	130	
343.18680	520	
344.13973	274	1+
344.19212	1050	1+
344.28015	130	
345.17907	258	1+
346.89159	134	
347.04872	190	1+
347.11432	186	
347.22736	450	1+
347.30575	128	
349.12368	1060	1+
349.15822	394	
349.30079	130	
350.10704	840	1+
350.18484	256	1+
350.26952	112	1+
352.21147	126	
352.84371	158	
353.18033	232	
353.79121	142	
357.18903	354	1+
357.22211	2332	1+
357.71626	210	1+
358.36645	194	1+
361.11630	586	1+
361.65015	104	1+
361.79269	154	1+
362.20268	272	
363.20912	126	
364.11205	148	
364.21252	212	
365.11114	164	
365.35621	174	1+
END IONS

###FS:    #m/z: 322.93092 #charge 1+
###MS: 22
###MSMS: 23
BEGIN IONS
TITLE=Cmpd 16, +MS2(322.9309), 28.0-35.0eV, 0.5min #23
RTINSECONDS=28.053
SCANS=22-23
PEPMASS=322.93092	1947186
CHARGE=1+
129.35375	106	
191.95681	280	
196.88785	136	
200.10746	108	
201.04340	102	
205.12077	184	1+
205.94922	372	
206.95068	172	
209.08712	202	
209.12666	604	1+
212.89154	234	1+
213.08405	142	
213.45367	106	
215.88694	366	1+
221.11911	112	
222.61869	104	
222.95416	128	
223.04181	238	1+
223.96360	538	1+
223.97320	212	
225.16143	186	
226.11570	182	
226.15381	558	1+
226.44030	100	
227.08108	118	
227.10411	292	1+
227.78542	108	
228.04019	102	
229.10740	130	
229.90226	236	1+
230.84781	128	
230.86378	280	1+
231.12382	1118	1+
232.15738	208	1+
233.04836	166	
233.05975	118	1+
233.16206	148	1+
233.90013	138	
234.10114	120	
234.11997	140	
235.08075	520	1+
235.11698	536	1+
237.03434	102	
237.12382	108	
237.65028	252	
238.14825	158	
238.21517	102	
238.89750	116	
238.94271	98	
239.07766	134	
239.78896	100	
240.82480	164	
240.94055	596	
240.96092	106	
241.00106	132	
241.88226	110	
241.93947	3950	1+
242.94130	2514	1+
243.14442	164	
243.88512	284	
244.07227	328	1+
244.10872	184	
244.12845	658	1+
244.82615	130	
244.93976	1100	1+
245.11455	132	
246.06451	102	
246.12413	246	
246.15981	548	1+
246.85707	140	
246.90345	100	
246.97161	200	
247.10729	282	1+
247.94910	120	
247.97789	138	
248.15247	174	
248.84945	252	1+
248.86459	114	
249.13210	270	
250.16061	116	
250.47398	104	
250.65586	138	
250.89410	132	
250.94396	102	
251.15495	412	
252.06292	154	
252.12306	154	
252.17134	154	
253.09718	218	
253.11248	126	
253.13270	118	
254.02146	110	
254.10775	108	
255.10673	1772	1+
255.13494	166	
256.08939	130	
257.41237	106	
258.11829	134	
258.83286	134	
258.85333	164	
259.08094	138	
259.16870	158	
260.13793	542	1+
260.15609	278	
260.18198	112	
260.83197	646	1+
261.83389	430	1+
262.08910	198	
263.00203	126	
263.98304	120	
264.13469	378	1+
267.19025	126	
267.81293	104	
267.91193	278	1+
268.17410	926	1+
268.96061	130	
269.00561	120	
269.79825	240	1+
270.11963	154	
271.09034	116	
271.13988	162	
272.06540	332	1+
272.13424	964	
273.79479	220	1+
274.05079	232	1+
274.15791	568	1+
275.80904	138	
276.80664	110	
276.91366	106	
277.14960	130	
278.10844	204	1+
278.14204	166	
278.16332	416	1+
278.83992	128	
279.09024	828	1+
279.16656	244	1+
280.28059	138	
281.84526	102	
282.86270	136	
283.07072	388	1+
283.97739	142	
284.29520	180	
285.20416	362	1+
285.29481	158	
286.11062	130	
286.15353	354	1+
286.78896	158	1+
287.11682	102	
288.13542	126	
288.99763	114	
289.10905	130	
289.16072	570	1+
289.87929	122	
290.08072	146	
290.66006	104	
290.85486	236	1+
291.11957	112	
291.80424	396	1+
292.11956	108	
292.16424	624	1+
293.88298	108	
294.18265	488	
295.18307	554	1+
296.12478	336	1+
296.88021	112	
298.98264	132	
299.78496	156	
299.82100	120	
300.15134	112	
301.14524	124	
301.67872	176	
301.69488	162	
301.86055	120	
302.15183	694	1+
302.24546	176	
303.18312	108	
304.26284	116	
304.94815	102	
305.14694	138	
305.17391	118	
306.88813	138	
307.79501	248	1+
307.89503	130	
308.16107	260	1+
308.29010	190	
308.76150	108	
308.95101	98	
309.19444	144	
309.43031	106	
310.30620	284	
311.13539	130	
311.21115	220	
313.19544	126	
314.10954	100	
317.14319	140	1+
317.18110	126	
319.08425	182	1+
319.11690	178	1+
320.15853	2006	1+
320.29871	120	
322.66723	174	
322.68499	98	
323.23856	566	1+
323.31196	148	
324.16213	148	
324.89634	128	
324.91015	102	
325.10142	210	1+
325.89494	394	1+
326.15589	124	
END IONS

###FS:    #m/z: 340.94164 #charge 1+
###MS: 22
###MSMS: 24
BEGIN IONS
TITLE=Cmpd 17, +MS2(340.9416), 28.0-35.0eV, 0.5min #24
RTINSECONDS=28.825
SCANS=22,24
PEPMASS=340.94164	947868
CHARGE=1+
189.86228	120	
190.86145	140	
201.12236	164	
202.01061	140	
205.94788	134	
207.11865	140	
209.09218	114	
211.15465	146	
211.94304	136	
212.87892	116	
213.94003	1192	1+
215.88649	892	1+
215.93917	450	1+
217.43171	144	1+
217.88677	362	
222.95231	116	
223.95992	228	1+
224.89552	146	
224.98346	144	
226.15568	118	
226.94914	136	
227.10030	188	
230.88831	788	1+
231.12326	378	1+
231.95083	920	1+
233.89735	620	1+
233.94906	320	
235.11735	544	1+
235.86917	120	
235.89287	120	
237.09389	138	
237.64692	180	
237.86888	130	
237.88875	114	
238.12581	114	
238.16470	122	
239.14806	162	
240.08050	132	
240.22863	142	
240.92466	246	1+
242.18432	108	
242.95977	214	1+
243.03973	134	
243.60547	112	
244.03884	134	
245.07621	150	
245.97650	288	1+
246.16258	652	
246.66720	154	
246.99429	178	1+
247.15468	156	
248.14846	120	
248.40854	108	
248.52279	124	
248.97149	142	
249.13640	394	1+
249.96098	274	
250.11377	108	
250.65895	166	
250.95901	142	
251.14841	706	1+
251.64336	260	
251.65853	112	
252.05478	168	
253.09707	120	
254.12108	116	
254.85402	214	1+
254.96666	262	
255.00180	162	
255.07301	202	
255.10998	122	
256.07488	124	
256.13852	142	
256.96042	116	
258.96525	148	
259.16825	626	
259.65363	210	1+
259.67112	136	
259.95483	118	
260.15677	568	1+
260.65675	160	1+
260.90821	128	
261.97401	118	
264.07830	142	
265.15147	156	
265.17029	174	
265.93093	152	
265.96475	210	1+
267.11626	152	
267.13523	196	
268.13762	122	
268.17538	364	
268.96769	148	
269.17304	212	
269.52784	112	
269.80270	324	1+
270.83513	120	
271.15257	168	
271.84410	262	1+
271.90738	250	1+
272.12882	114	
272.16720	120	
272.79555	182	1+
272.93711	142	
273.11591	254	
273.16637	344	1+
273.66810	136	
275.81041	118	
276.17447	128	
276.85499	110	
277.13686	148	
278.16299	394	1+
278.84680	324	1+
278.91074	120	
279.13993	130	
279.85278	220	1+
279.96724	124	
280.26057	210	1+
281.13732	138	
282.00489	138	
282.11193	188	
282.27870	186	
283.11873	384	1+
283.18493	176	1+
284.12317	276	1+
285.14024	126	
285.20378	362	1+
285.87613	220	1+
286.15689	154	
289.13574	190	1+
289.16214	128	
289.78726	120	
290.15987	236	
292.06410	112	
292.16840	120	
292.81294	172	
293.06619	142	
293.87273	110	
294.06443	122	
294.15207	328	1+
294.18274	374	1+
294.67138	404	
296.05023	152	
296.86481	214	1+
297.83116	124	
297.86717	144	1+
300.15017	128	
300.18453	148	
301.16768	344	1+
303.67584	248	
304.26078	326	1+
304.66530	122	
305.13836	128	
306.28063	130	
307.16458	112	
307.29199	228	1+
307.31098	136	
307.80273	258	
307.89095	184	
308.66742	528	1+
308.79576	132	
309.15022	330	1+
309.17005	194	1+
309.32411	110	
310.87647	340	
311.11988	206	1+
312.80530	150	
313.03407	124	
316.66497	108	
317.18258	242	1+
318.20812	128	
318.88037	112	
319.14222	136	
320.16114	560	1+
321.16375	434	1+
322.14955	186	
322.18300	224	1+
322.82399	190	
323.23832	162	
323.32051	132	
323.53002	110	
324.89478	276	
324.98635	192	1+
326.15900	374	
326.89747	132	
327.13386	130	
327.16474	238	
327.18380	316	1+
327.83502	280	1+
328.16640	130	
328.25327	124	
328.31538	344	1+
329.32075	192	1+
329.81855	146	
330.18602	408	
335.11438	276	1+
337.18668	392	1+
338.17311	156	
339.19418	698	1+
339.83246	196	1+
340.10180	120	
340.13982	320	1+
340.19628	440	1+
341.24670	122	
342.31262	194	1+
342.90261	160	
343.19008	190	
343.20906	132	
344.14466	124	
344.90154	122	
345.15180	128	
345.16532	108	
345.20444	178	
END IONS

###FS:    #m/z: 336.94708 #charge 1+
###MS: 22
###MSMS: 25
BEGIN IONS
TITLE=Cmpd 18, +MS2(336.9471), 28.0-35.0eV, 0.5min #25
RTINSECONDS=29.5975
SCANS=22,25
PEPMASS=336.94708	251732
CHARGE=1+
182.86914	140	
189.86154	176	
196.88308	114	
205.95073	136	
207.90035	112	
207.97497	214	
209.12725	300	1+
210.88594	176	
211.88455	118	
211.94428	3362	1+
212.87876	1512	1+
213.94031	1374	1+
214.88961	544	1+
215.93726	286	
217.07023	114	
217.88523	112	
217.93872	124	
221.95062	150	
223.07448	226	1+
223.96096	456	1+
225.15147	398	1+
226.11975	170	
226.15273	290	1+
227.10054	210	1+
227.89839	136	
228.89349	218	
228.91495	130	
229.13325	144	
229.95540	4336	1+
230.07597	166	1+
230.63464	190	
230.89044	2258	1+
231.12524	394	1+
231.95127	1096	1+
232.82247	258	1+
232.89423	460	1+
233.04410	128	
233.89796	312	1+
234.09767	160	
234.12255	112	
234.14482	160	
234.95928	112	
235.08224	1052	1+
235.11633	292	1+
236.13847	150	
237.65073	286	
237.95088	214	1+
238.21259	182	
240.88338	236	1+
241.94677	124	
242.14779	236	
244.04175	132	
244.07252	248	1+
244.12811	748	1+
246.09797	122	
246.12680	464	1+
246.16151	714	1+
246.66323	180	
246.97931	122	
247.08140	226	1+
247.96692	1260	1+
248.02973	156	
248.90045	1260	1+
249.14566	116	
249.16100	284	1+
249.96212	212	
250.65634	218	
250.83552	378	1+
250.90856	346	1+
250.96600	204	
251.04328	142	
251.10407	522	1+
251.64827	178	
251.91029	206	1+
251.96017	116	
252.95022	148	
252.97075	2358	1+
253.08929	132	
253.90737	376	1+
253.96073	130	
254.10965	112	
254.94193	116	
254.96468	1004	1+
255.07400	150	
255.10909	214	
256.09105	148	
256.10417	136	
256.14716	280	1+
256.91248	140	
258.79536	124	
258.88244	118	
259.13686	136	
259.16927	166	
259.86071	164	1+
260.15896	476	
260.66307	160	
260.94712	130	
261.15296	240	
262.09367	128	
264.03718	114	
264.97040	130	
265.08735	130	
265.11767	332	1+
265.15139	154	
265.20696	144	
265.64740	158	
266.99999	188	1+
267.19066	192	
267.84298	490	1+
267.93152	112	
268.17173	210	1+
269.08845	140	
269.11428	118	
269.88692	114	
270.10268	270	1+
270.98020	658	1+
271.84773	256	1+
271.91919	246	
272.07058	378	
272.13471	208	
272.16335	134	
272.92098	118	
273.66670	176	
273.79517	160	
274.12405	328	
274.15372	172	
276.13945	132	
276.16940	138	
276.71756	114	
276.84108	134	
277.13110	192	1+
277.15506	114	
278.04968	210	1+
278.14521	130	
278.83560	208	
279.15980	164	
279.83817	162	
280.16210	136	
281.08657	128	
282.11951	114	
283.13316	134	
284.08992	180	
285.16819	234	1+
285.19957	278	
285.80818	210	1+
286.85244	148	
287.84182	210	
287.86067	136	
287.90151	110	
288.08591	186	
289.13670	232	1+
289.16228	150	
290.78737	114	
291.66810	174	
291.85558	176	
292.10065	444	1+
292.16512	580	1+
292.81739	116	
292.88327	150	
293.86704	118	
294.17884	670	
294.88243	118	
295.17435	616	1+
295.67252	144	
296.12245	528	1+
296.80936	362	1+
296.98974	122	
297.09338	132	
298.30949	128	
298.80200	114	1+
300.18531	288	1+
300.67221	304	1+
300.86795	126	
301.87797	120	
302.14955	132	
302.24041	114	
303.27635	132	
304.92703	166	
305.13661	130	
306.79243	124	
306.88248	274	1+
307.13683	234	1+
307.28453	150	
307.31120	146	
308.66684	520	
309.16593	568	1+
310.85364	330	1+
310.87059	162	
311.87750	254	1+
312.09943	140	
314.82084	118	
315.19000	118	
316.19090	122	
317.18132	154	
317.66972	124	
318.05421	156	1+
318.15097	164	
318.18886	162	
318.61255	112	
319.17683	150	
319.90405	288	1+
320.10081	160	1+
320.16059	1324	1+
322.66700	148	
323.30167	192	
324.09598	124	
327.80529	256	1+
328.31663	162	
328.89046	150	
329.32157	172	
329.88883	114	
330.12906	128	1+
330.18987	144	
330.81444	168	1+
331.17099	130	
334.08962	116	
334.12036	254	1+
336.09409	136	
337.09718	130	
337.18546	972	
338.17238	1136	1+
338.90580	238	1+
339.20286	116	
342.13244	124	
END IONS

###FS:    #m/z: 322.93091 #charge 1+
###MS: 26
###MSMS: 27
BEGIN IONS
TITLE=Cmpd 19, +MS2(322.9309), 28.0-35.0eV, 0.6min #27
RTINSECONDS=33.267
SCANS=26-27
PEPMASS=322.93091	1916600
CHARGE=1+
191.11791	130	
191.95255	98	
192.89020	270	
195.11303	102	
195.87827	204	1+
199.10788	380	1+
202.08305	96	
202.85040	110	
205.95131	258	
206.00777	144	
206.94573	126	
208.14073	240	
209.12697	946	1+
210.90007	260	1+
212.87756	134	
218.86882	128	
221.94783	104	
222.95377	848	1+
224.13759	154	
225.09712	172	
226.09851	532	1+
226.12588	118	
226.15343	420	
227.08391	152	
227.92808	136	
230.89296	156	
231.12458	962	1+
233.95451	120	
234.05091	128	
234.11597	278	1+
235.08427	422	1+
235.11831	210	1+
235.82753	170	
236.10254	114	
236.13791	100	
237.64573	148	
238.07523	322	1+
238.87580	142	
238.94136	236	
239.78997	112	
239.90850	100	
240.06446	224	1+
240.14699	204	
240.82449	120	
240.88498	124	
240.94183	1502	
240.96723	218	
241.07684	196	1+
241.94056	3772	1+
242.91407	100	
242.94319	2640	1+
243.14863	98	
243.82259	140	
243.97893	110	
244.08053	154	
244.12722	624	1+
244.81951	170	
244.93843	1340	1+
245.10756	124	
246.08980	136	
246.12631	524	1+
246.15894	242	
246.63503	98	
246.77970	118	
246.97585	190	
247.16567	138	
247.97912	152	
248.01973	106	
248.87702	100	
249.10033	154	
249.87220	104	
250.11942	136	
250.94874	190	
251.15161	210	
251.21804	204	1+
251.64866	234	
252.06084	188	
252.10665	714	1+
252.13563	164	
252.92712	244	1+
253.83401	118	
254.09502	138	
254.14712	106	
255.10687	1594	1+
255.14111	118	
256.57767	100	
256.90758	114	
257.00289	102	
257.11297	134	
257.80313	134	
258.05193	132	
259.17057	206	
260.13871	418	
260.16087	196	
260.66334	136	
260.83325	106	
261.83267	138	
262.07468	176	1+
262.12193	100	
262.83289	186	
263.14824	124	
263.83543	180	
264.06060	148	
264.16975	184	1+
265.11439	300	1+
266.24138	104	
266.85906	106	
267.00079	146	
267.08233	328	1+
267.14056	138	
267.45557	96	
267.85089	276	1+
268.17658	662	1+
268.95311	140	
269.00122	102	
271.14912	126	
271.84403	120	
272.13441	1016	1+
273.79315	306	1+
274.15243	370	1+
275.97874	96	
276.16273	168	
276.85778	176	1+
277.15466	134	
277.84114	134	
277.94026	98	
278.11432	134	
279.04469	130	
279.09130	902	1+
279.17316	150	
280.16333	244	1+
281.13063	126	
281.29399	112	
282.04546	166	
282.10720	166	
282.85820	320	1+
283.06889	210	
283.79358	196	1+
284.08427	148	
284.29264	230	
284.68092	138	1+
284.92137	138	
285.78821	110	
286.17456	138	
286.86847	108	
286.92645	118	
287.89140	132	
289.16164	254	
289.80867	152	
290.07980	114	
290.15735	160	
290.66095	96	
290.87821	118	
290.90721	148	
291.12099	258	1+
292.16754	470	1+
292.48009	100	
293.88059	126	
294.15582	122	
294.18076	458	
294.21474	134	
294.67069	156	
294.85467	198	
295.17511	240	1+
296.12485	592	1+
300.13262	184	1+
300.14979	152	
301.10976	128	
301.15591	100	
302.14833	634	1+
302.85650	116	
303.77549	334	1+
304.88419	182	
305.13428	212	1+
305.16564	186	1+
306.40513	100	
306.88608	404	1+
307.08841	108	
307.81066	110	
308.29331	506	1+
308.79771	272	1+
308.81159	116	
309.13183	172	
309.18645	102	
309.67689	96	
310.30800	168	1+
311.02524	96	
311.81884	206	1+
312.67454	96	
312.88478	160	
313.02490	108	
313.16369	118	
315.03778	190	1+
315.20623	116	
316.03961	182	1+
317.17731	432	1+
318.92940	122	
319.81774	104	
320.15934	1514	1+
323.23868	624	1+
324.13909	100	
324.88720	166	
325.18655	146	
325.89439	192	
326.89616	104	
327.28235	100	
END IONS

###FS:    #m/z: 363.95768 #charge 1+
###MS: 26
###MSMS: 28
BEGIN IONS
TITLE=Cmpd 20, +MS2(363.9577), 28.0-35.0eV, 0.6min #28
RTINSECONDS=34.0395
SCANS=26,28
PEPMASS=363.95768	567080
CHARGE=1+
187.86813	132	
189.86274	528	1+
191.85780	422	1+
193.85282	156	
196.88304	130	
199.06773	188	
200.95114	142	
201.12202	196	
205.94380	222	1+
209.94455	728	1+
210.88344	490	1+
212.87918	2506	1+
212.89754	202	
214.89572	184	
216.13211	148	
217.08156	132	
217.10994	160	
222.95266	1108	1+
224.88761	122	
224.94871	1630	1+
226.15511	346	1+
226.94759	4236	1+
227.06656	204	1+
227.89617	152	
228.89553	884	
228.94262	4250	1+
230.06057	306	1+
230.88993	3968	1+
231.06140	186	1+
231.07840	188	
231.12391	142	
232.88493	324	1+
234.09526	206	
234.14263	818	1+
234.88635	186	
235.07953	310	
235.11766	1462	1+
236.10280	144	
237.02006	130	
237.09283	130	
238.16912	134	
239.12904	150	
239.14568	326	1+
240.83471	198	
240.94227	222	
240.96228	754	1+
241.93898	808	1+
242.87774	252	1+
242.94181	560	1+
242.96010	442	1+
243.10392	122	
243.62563	144	
243.88064	182	1+
244.12619	528	1+
244.82047	190	1+
244.95781	2376	1+
245.07832	526	1+
245.10152	226	
246.09747	198	
246.90742	276	
246.95293	3452	1+
247.09286	120	
248.80302	454	1+
248.90057	1862	1+
249.13320	636	1+
249.91672	142	
250.94710	204	
251.79727	272	1+
252.10864	1184	1+
252.23059	186	
252.90084	498	1+
253.09359	276	
253.83550	128	
253.90649	364	1+
257.08342	166	
257.12332	204	1+
257.44279	146	
258.97210	144	
260.84544	328	1+
260.96830	1180	1+
261.15215	166	
261.40545	166	
261.84759	218	1+
262.09093	172	
262.13506	124	
263.11401	142	
264.01731	216	1+
264.90137	146	
264.96138	128	
265.13801	160	
265.97478	154	
266.16202	118	
266.24389	142	
266.78259	120	
266.81780	290	1+
266.85224	124	
266.86397	224	1+
267.11307	180	
267.13353	150	
267.78330	204	
267.84103	122	
267.97535	588	1+
268.96345	420	1+
269.21925	130	
269.81189	142	
271.17265	206	1+
271.91521	536	1+
273.03100	274	1+
274.85577	132	
274.93997	142	
275.09003	142	
276.11537	528	1+
276.81221	208	
276.85392	320	1+
277.11953	442	1+
279.10351	364	1+
280.12688	170	
280.26331	128	
280.46220	160	
280.79092	178	
282.13000	118	
282.59736	142	
282.84837	408	1+
283.03665	124	
283.16264	96	1+
283.85005	344	1+
284.08472	278	1+
284.12801	142	
285.12331	160	
285.80197	216	1+
285.84708	1002	1+
285.88663	146	
285.97123	210	1+
287.09388	132	
288.10462	124	
288.13411	452	1+
288.62759	234	
290.79061	344	1+
291.04008	216	1+
292.16289	150	1+
292.85924	196	1+
293.88708	258	1+
294.15040	168	
296.09099	130	
296.64357	334	
297.14519	264	
297.81226	124	
298.14104	134	
298.16997	224	1+
298.80373	1272	1+
299.13127	144	
299.98123	220	1+
300.23011	182	
300.64862	176	
300.86075	928	1+
301.11378	196	
301.86215	774	1+
302.76343	180	1+
302.80103	540	1+
303.11200	356	1+
303.80243	374	1+
303.85626	1028	1+
303.91741	134	
304.26346	146	
305.80184	432	1+
307.27903	208	
308.29657	134	
308.87789	198	
309.10460	130	
309.88849	140	
310.30736	140	
310.31604	132	
311.18352	132	
311.89401	182	
311.97969	126	
312.15033	134	
312.85403	126	
313.81006	252	1+
313.88316	120	
314.17553	218	1+
316.16836	254	1+
316.81655	222	1+
317.21074	336	1+
319.08178	144	
319.09557	164	
320.30306	120	
320.81092	156	
321.81947	224	
321.86566	250	
322.13126	160	
322.15749	138	
322.64319	208	1+
322.81924	128	
322.86256	120	
322.93181	188	
323.01530	168	
323.07953	128	
324.14398	178	
324.87807	178	
326.16448	134	
326.87278	272	
327.15866	230	1+
327.19443	166	
328.19659	220	
328.89418	120	
330.89053	150	
331.16955	328	1+
332.10524	166	
332.13412	194	1+
335.33261	266	1+
335.77195	126	
336.18220	212	1+
336.94328	414	1+
337.83233	184	
339.48852	198	
340.03403	138	
340.78911	146	
344.19736	148	
345.20256	508	
346.18367	206	
347.06830	182	1+
347.19036	118	
347.22870	626	1+
347.24724	128	
348.14695	150	
349.12430	830	1+
349.16287	410	
349.31935	194	
350.10805	592	1+
350.90624	182	1+
351.16578	128	
351.33065	230	
353.04282	196	1+
353.08062	144	
355.92766	122	
356.18557	242	
357.19473	294	1+
360.09564	308	1+
360.14509	120	
360.84308	236	1+
361.09843	186	1+
361.18509	140	
362.20481	742	1+
362.71285	196	1+
365.38853	180	
365.71320	130	
366.06544	206	
367.13593	1676	1+
367.21781	290	1+
367.33056	172	
368.18559	134	
368.42057	120	
369.18226	126	
END IONS

###FS:    #m/z: 359.96302 #charge 1+
###MS: 26
###MSMS: 29
BEGIN IONS
TITLE=Cmpd 21, +MS2(359.9630), 28.0-35.0eV, 0.6min #29
RTINSECONDS=34.8115
SCANS=26,29
PEPMASS=359.96302	179088
CHARGE=1+
195.11163	130	
205.95055	352	1+
206.95085	242	1+
207.07867	202	1+
209.94379	412	1+
210.08207	180	1+
211.10561	140	
211.15218	414	
216.06226	338	1+
217.07783	154	
221.09164	168	
222.12391	182	
222.95292	2098	1+
223.79476	128	
224.94786	1830	1+
224.96949	180	
226.11514	124	
226.88536	336	1+
226.89772	160	
226.94774	2804	1+
227.07895	254	
228.17880	248	1+
228.89232	308	1+
228.94270	2692	1+
229.11085	160	
229.13253	248	1+
230.08901	166	
230.87668	182	1+
231.07659	200	1+
233.08951	206	
234.09024	210	
234.11856	144	
234.14324	306	
235.11756	1184	1+
235.14840	128	
236.19884	166	
237.13118	188	
238.11508	124	
238.16459	130	
238.98017	156	1+
239.15123	1118	1+
239.79119	128	
240.06200	384	1+
240.13087	740	1+
240.17983	208	
240.82102	140	
240.94141	374	1+
240.96242	982	1+
241.09673	160	
241.11490	462	1+
241.79044	360	1+
242.95815	604	1+
243.10934	180	
244.07251	334	1+
244.95740	1706	1+
244.99940	128	
245.07515	280	1+
245.21968	112	1+
245.61025	120	
245.94496	290	
246.12285	132	
246.95300	1548	
248.80334	194	
248.81769	170	
249.13271	512	
250.03157	298	1+
250.11650	438	1+
250.13814	246	
250.94968	198	
251.10531	144	
252.07673	216	
252.11002	464	1+
252.13454	194	
252.95009	210	1+
253.13948	146	
253.83873	190	1+
254.05542	170	
254.11710	192	
255.07378	136	
255.19201	158	
256.18021	162	
257.13352	148	
257.15963	1394	
257.97003	248	1+
258.07815	416	1+
258.14328	3386	1+
259.79887	142	
260.96929	962	1+
261.08483	194	
262.08865	226	
263.12345	132	
263.83401	126	
263.98334	354	1+
264.10381	128	
265.15578	746	1+
265.81224	570	1+
267.07125	186	
267.97480	402	
268.10268	282	1+
268.12758	254	
268.17525	142	1+
268.84475	134	
268.96187	734	1+
271.11717	142	
271.43507	146	
271.85076	232	
273.08924	196	
274.08682	204	
274.12041	458	1+
275.10189	522	
275.17046	338	1+
275.97455	234	
276.02030	116	1+
276.10004	240	
276.14675	130	
276.85362	268	
277.12487	600	1+
277.80855	146	
278.11182	190	
278.80976	186	
280.03624	144	
280.13297	532	1+
280.14386	162	
280.79416	422	1+
281.13731	390	1+
281.16364	246	
281.79685	292	1+
281.85118	226	1+
283.06999	770	1+
283.09062	144	
283.14973	164	
283.18334	220	
283.83134	134	
283.98485	444	1+
284.13700	520	1+
284.82267	140	
284.86644	146	
285.08498	214	
285.88903	140	
286.82473	124	
287.09280	292	1+
287.84905	154	
288.02547	194	1+
288.13198	342	
288.79627	234	1+
291.25832	204	1+
292.12739	694	1+
292.14524	208	
292.81877	176	1+
292.93975	160	
293.06437	128	
293.11662	126	
293.91604	218	1+
294.15403	562	
294.17212	126	
295.01943	134	
295.13128	306	1+
295.85892	162	1+
295.88675	134	
296.15320	288	1+
297.15737	206	1+
297.80164	986	1+
298.80358	840	1+
298.88459	168	
299.13791	820	1+
299.87278	144	
300.17758	194	
301.08093	1088	1+
301.11145	584	1+
301.78338	126	
302.25259	136	
302.86940	128	1+
303.10397	156	
303.83903	140	
303.94803	140	
304.12003	298	1+
304.98515	132	
306.29039	194	
306.43459	236	
307.07962	138	
307.14213	134	
307.28651	202	
307.94541	220	1+
308.29278	128	
308.80329	170	
309.13197	1108	1+
309.80794	158	
310.14771	202	1+
310.34685	138	
310.88039	224	
311.18708	156	1+
312.91096	142	
315.93592	240	1+
316.14384	214	
316.80956	120	
317.10324	222	1+
318.87901	184	1+
318.93067	450	1+
319.14112	120	
319.30371	134	
319.82954	124	
320.13917	130	
320.15881	122	
320.92646	138	1+
321.31353	230	1+
321.81857	388	1+
322.06711	124	
322.53877	138	1+
323.01652	214	1+
324.14651	220	
325.15358	2484	1+
325.17336	144	
326.15893	1852	1+
327.20052	226	
328.88946	298	
329.31572	158	
330.76640	212	1+
330.88245	176	1+
331.06680	156	
331.11174	200	
332.09286	120	
332.16068	464	1+
333.12361	464	1+
333.89088	142	
334.11461	134	
336.12984	126	
336.94330	330	
337.11781	1486	1+
337.15867	146	
337.94383	140	
340.19679	972	1+
340.35745	130	
340.94662	120	
341.14639	238	1+
341.22733	138	
342.65684	192	
343.18504	688	
344.14288	434	1+
344.17261	154	
344.19694	1308	1+
345.20239	852	1+
346.31124	120	
347.22777	362	1+
347.80150	146	
349.12501	332	
349.15932	574	1+
350.10878	624	1+
351.12383	230	1+
352.21014	224	1+
353.18419	196	1+
355.16275	140	1+
357.19025	146	
357.22144	1182	1+
358.17217	164	
358.77547	186	
359.18986	200	1+
361.02224	122	1+
361.11877	186	
363.21156	268	1+
364.13131	152	
364.16478	144	
END IONS

###FS:    #m/z: 322.93089 #charge 1+
###MS: 30
###MSMS: 31
BEGIN IONS
TITLE=Cmpd 22, +MS2(322.9309), 28.0-35.0eV, 0.7min #31
RTINSECONDS=38.502
SCANS=30-31
PEPMASS=322.93089	1559822
CHARGE=1+
190.89637	116	
191.11604	368	1+
192.89053	240	1+
199.10517	182	
200.08844	232	1+
204.97164	148	1+
205.95155	342	1+
207.08609	246	
207.97315	130	
208.94091	136	
209.09149	274	1+
209.12582	756	1+
209.96308	152	
211.90052	126	
212.88281	228	
213.09057	116	
213.89403	118	
214.01752	94	
217.86813	134	
221.00932	112	
221.95044	106	
222.11886	128	
222.95494	1582	1+
223.95937	1118	1+
224.97646	122	
225.84381	102	
226.06239	108	
226.10432	104	
226.15338	738	1+
227.07981	184	
227.09767	416	1+
228.39384	98	
228.90850	186	
229.05848	104	
229.09910	112	
229.13026	126	
230.89003	112	
231.12201	772	1+
232.06320	96	
232.14058	204	1+
232.93308	124	
233.89417	132	
234.62274	100	
235.11787	260	
236.13394	176	1+
236.73605	106	
236.98619	208	1+
237.09707	148	
237.88892	210	1+
238.05073	152	
239.07859	192	
239.14127	154	
239.78716	282	1+
240.94133	1348	
241.93957	5320	1+
242.82475	280	1+
242.94174	3824	1+
243.08635	196	1+
243.12419	662	1+
243.64391	120	
243.88798	214	1+
244.12789	562	1+
244.21471	162	1+
244.85153	98	
244.91832	112	
244.94187	1092	1+
246.12684	500	1+
246.15984	282	1+
246.66322	192	
246.85216	136	
246.95266	124	
246.97519	322	
248.08924	108	
249.05308	154	
249.13360	218	
249.97691	106	
250.11809	126	
250.16236	114	
251.05338	188	1+
251.07293	110	
251.10455	620	1+
251.15152	258	1+
251.78935	98	
252.07980	138	
252.10856	428	1+
252.17207	96	
254.02023	160	
255.05865	94	
255.07167	152	
255.10701	1130	1+
255.78071	100	
257.16026	226	1+
257.79897	246	1+
259.14540	112	
259.24000	166	
260.13721	336	1+
260.15788	270	1+
260.17556	162	
260.40766	104	
260.80235	120	
260.83243	678	1+
261.83228	428	1+
261.89144	98	
262.08867	96	
262.13563	146	
262.15651	126	
262.89927	94	
263.07969	186	
263.17076	114	
263.97922	112	
264.09744	146	
264.16976	176	
264.84282	298	1+
265.14842	174	1+
266.86528	106	
266.99970	122	
267.21243	108	
267.80275	104	
268.12851	272	1+
268.17456	332	
268.95567	242	
269.17904	210	
270.81418	234	1+
271.84550	140	
272.07598	162	
272.13205	944	1+
272.15640	192	
273.16515	160	
273.36949	116	
274.11928	178	
274.15395	642	1+
274.79574	118	
275.61160	102	
275.67798	232	1+
275.80969	112	
275.84947	384	1+
276.16644	130	
276.85306	320	1+
277.16395	232	1+
278.10557	134	
278.56091	98	
279.09477	476	1+
280.26959	174	
280.82606	128	
281.73004	122	
282.78685	336	1+
282.88351	104	
283.15384	102	
283.85770	252	1+
283.99309	160	
284.29701	164	
285.20301	184	
285.80575	278	1+
286.11197	282	1+
286.15874	216	
286.18950	138	
286.66207	276	1+
286.80669	200	1+
286.82626	94	
286.91993	138	
288.14103	150	
288.92187	138	
289.15943	282	
290.15063	252	
290.86109	188	1+
290.89378	106	
291.11016	110	
291.80293	402	1+
292.10362	100	
292.16448	558	1+
292.80635	278	1+
293.06075	140	
294.17825	1000	1+
294.22352	98	
294.86176	206	
295.11940	382	1+
296.16391	106	
296.88367	104	
298.76737	106	
299.78278	138	
301.67985	110	
302.14494	384	1+
302.24326	106	
304.10843	142	
305.87525	118	
305.89382	132	
306.27515	176	
306.87987	106	
307.79864	600	1+
307.89238	330	1+
308.29404	378	1+
308.66838	276	1+
309.16782	206	
309.92081	102	
310.15290	226	1+
310.17617	296	1+
310.30759	398	1+
310.87769	270	
310.91204	108	
311.21149	126	
311.64054	102	
311.87418	124	
312.10607	120	
313.03653	136	
314.18487	140	
317.16009	138	
317.67542	94	
318.19147	100	
318.88809	190	1+
319.18052	182	
320.16006	1986	1+
320.69141	148	1+
321.19317	140	
321.82069	126	
323.23924	628	1+
323.89587	126	
324.10680	140	
324.13299	102	
324.20383	178	
324.88988	158	
325.90526	98	
326.18164	116	
327.89486	128	
328.17410	100	
END IONS

###FS:    #m/z: 363.95759 #charge 1+
###MS: 30
###MSMS: 32
BEGIN IONS
TITLE=Cmpd 23, +MS2(363.9576), 28.0-35.0eV, 0.7min #32
RTINSECONDS=39.2745
SCANS=30,32
PEPMASS=363.95759	391120
CHARGE=1+
189.86291	706	1+
191.85891	320	1+
201.12070	358	1+
207.11852	234	1+
207.87313	142	
207.95149	134	
209.08560	132	
209.86845	130	
209.88465	120	
209.94446	746	1+
210.88262	420	
212.87899	3760	1+
215.88008	118	
216.13049	178	
218.91256	130	
222.95192	1264	1+
224.12627	116	
224.94750	2062	1+
224.97266	214	
225.88548	282	1+
226.11666	114	
226.91157	114	
226.94766	4352	1+
227.06598	282	
227.92989	298	
228.89413	520	1+
228.94223	3630	1+
230.61966	218	
230.88985	4818	1+
232.88582	1126	1+
234.09596	308	
234.14273	658	
234.88487	324	1+
235.08348	112	
235.09991	156	
235.11748	1466	1+
235.14671	450	
237.11875	300	1+
238.82871	112	
239.05977	190	1+
239.71901	116	
239.96445	112	
240.13300	120	
240.94035	628	
240.96232	1064	1+
241.06549	224	1+
241.94027	1484	1+
242.96117	608	1+
244.03534	148	
244.12444	134	
244.81435	134	
244.83117	270	1+
244.95734	2586	1+
245.07348	1084	1+
245.57286	188	
245.83456	226	1+
245.94425	226	
246.90806	344	1+
246.95283	1778	1+
246.98075	110	
247.97441	138	
248.09248	162	
248.81365	110	
248.89985	1608	1+
248.98812	180	1+
249.03924	204	1+
249.13338	428	1+
250.89846	560	1+
250.96853	128	
251.78957	146	
252.10836	672	1+
252.13687	158	
252.17393	156	
252.95674	126	
253.15529	130	
253.90511	374	
254.83570	166	1+
257.13774	148	
258.10656	116	1+
258.16565	122	
258.83814	388	1+
258.97040	108	
260.83518	364	1+
260.85282	202	
260.97094	684	1+
261.06487	240	1+
261.15472	516	1+
263.81673	240	1+
263.83552	162	
263.92265	138	
264.13188	132	
265.08178	116	
265.14342	128	
265.97544	316	1+
266.06821	362	1+
266.16500	256	
266.78235	338	1+
266.81162	784	1+
267.10166	254	
267.14013	182	1+
267.85414	122	
267.97174	570	
268.95935	192	
269.00248	340	1+
271.12317	154	
271.79839	152	
271.83815	112	
271.91592	306	
273.90582	134	
275.11973	156	
276.85820	198	
277.13042	238	
277.81556	206	1+
277.84857	284	1+
277.97400	118	
278.13311	132	
278.79769	142	
278.84916	202	1+
279.12268	136	
279.25438	298	1+
279.61813	180	
279.79217	756	1+
279.91538	188	1+
280.10580	558	1+
280.79368	638	1+
281.85552	174	
282.13020	254	1+
282.79109	544	1+
282.98141	178	1+
283.10341	150	
283.85038	334	1+
284.08141	110	
284.82698	174	
285.14568	274	1+
285.42886	118	
285.79442	140	
285.84470	392	
286.12851	192	
287.12740	128	
287.81187	204	
288.08490	130	
288.12989	532	
288.79618	126	
289.14647	114	
290.78688	158	
290.86016	296	1+
291.14288	118	
291.85999	198	1+
293.07056	114	
294.14828	118	
295.93217	130	
296.64536	500	
296.81073	212	
297.80483	134	
298.80213	1202	1+
298.82595	170	
299.14643	230	
299.85644	130	
300.14038	110	
300.64936	146	
300.80257	538	1+
301.11208	296	1+
301.13670	134	
301.80390	348	1+
301.86048	630	1+
302.24361	130	1+
302.92789	256	1+
303.77266	270	1+
303.80718	154	
303.85717	1216	1+
304.04427	206	1+
304.44194	112	
304.49103	124	
305.12985	394	1+
306.14622	148	
306.45787	110	
306.79422	108	
306.89326	220	1+
307.13680	218	1+
307.83773	152	
308.03215	110	
308.11810	132	
308.29274	248	1+
308.42266	184	1+
309.87143	574	1+
310.12712	140	
312.15619	194	
315.13794	312	1+
316.81975	266	
317.20860	162	
317.81732	118	
317.88033	134	
318.93836	162	
319.93099	130	
319.99017	130	1+
321.81661	542	1+
321.86765	368	1+
321.95271	160	1+
322.14634	120	
324.15141	122	
324.87885	182	
325.11302	164	
326.16694	242	
326.87411	538	1+
327.16919	636	1+
327.19310	172	
327.71391	202	
328.17327	432	1+
328.94766	128	
329.21306	218	1+
329.88670	130	
330.82560	164	
331.12051	134	
331.17621	114	
332.17108	144	
332.77422	186	1+
333.78489	246	1+
334.11962	286	1+
337.15554	122	
338.15528	132	
338.17298	192	
338.83239	110	
339.82500	438	1+
340.14895	130	
342.15658	176	
342.17466	242	1+
345.20444	464	
346.17959	156	
346.20172	238	
347.07984	110	
347.22691	550	1+
348.32531	308	1+
348.72430	114	
349.12483	580	
349.16186	900	1+
350.11145	486	1+
351.85433	124	
352.10844	356	1+
352.20574	212	1+
354.04646	182	1+
354.19551	110	
355.15078	148	
355.42106	182	
356.15477	142	
357.22429	176	1+
358.92356	140	
360.10578	126	
360.75857	200	1+
361.19506	114	
362.20299	202	
362.71164	372	1+
363.21104	200	
364.24311	164	1+
367.13405	1618	1+
367.20852	110	
367.33319	156	1+
END IONS

###FS:    #m/z: 359.96291 #charge 1+
###MS: 30
###MSMS: 33
BEGIN IONS
TITLE=Cmpd 24, +MS2(359.9629), 28.0-35.0eV, 0.7min #33
RTINSECONDS=40.0465
SCANS=30,33
PEPMASS=359.96291	156294
CHARGE=1+
195.08814	160	
198.05102	614	
202.12110	202	
203.08400	180	
205.94701	226	1+
209.09349	140	
209.12549	248	
209.94387	416	
211.15647	372	1+
216.06405	296	
222.11852	536	1+
222.95109	1262	1+
224.89520	246	
224.94783	1258	1+
226.07436	378	1+
226.89525	126	
226.94766	2640	1+
227.06471	150	
227.07886	322	1+
227.93113	214	
228.17894	346	
228.94239	2770	
229.09436	124	
229.14090	122	
230.07505	126	
230.08561	464	1+
230.88738	182	1+
231.05678	202	1+
231.07379	360	1+
233.16185	210	
234.09837	170	
234.14180	310	1+
235.07676	628	1+
235.11672	1044	1+
235.15755	124	
236.10125	150	
239.07809	140	
239.11477	136	
239.14784	1512	
239.93730	364	1+
240.13348	1226	1+
240.83618	190	1+
240.94167	306	1+
240.96083	1058	1+
240.98336	120	
241.11887	482	1+
242.93886	120	
242.96161	562	1+
244.12536	244	1+
244.95759	1808	
245.07183	228	
245.09413	150	
245.94307	356	
246.12157	148	
246.95379	1386	1+
246.97453	368	1+
247.03138	238	1+
247.10484	222	
249.13369	1078	1+
249.80923	230	
249.85638	122	1+
250.11672	540	1+
250.85993	148	1+
250.95024	230	
251.10014	184	
251.96939	132	
252.10842	1048	1+
253.09316	120	
253.14103	144	
253.83057	224	1+
254.12069	234	
255.19206	142	
256.17511	298	
256.27481	132	1+
256.94930	270	1+
257.08993	332	
257.15945	1600	
258.07532	660	1+
258.14285	3392	1+
258.84880	186	
258.97375	270	
259.97632	170	
260.48906	140	
260.96882	762	1+
261.08510	378	1+
261.15556	366	1+
263.11114	140	
263.83264	138	
263.97711	134	
264.10045	128	
264.98219	124	
265.09232	142	
265.15007	124	
265.97237	204	
266.15552	122	
266.81153	374	1+
266.83547	202	1+
267.09713	130	
267.12786	582	1+
267.97445	242	
268.08370	148	
268.12842	346	1+
268.96509	132	
269.80093	344	1+
269.96690	268	
271.09246	120	
271.11148	150	
271.14575	140	
271.84889	208	
273.08237	212	1+
274.11717	500	1+
275.10114	1150	1+
275.17153	444	1+
276.85915	158	
277.80090	482	1+
277.85770	132	
278.11944	140	
279.79495	702	1+
279.99512	152	
280.12745	222	
280.16422	144	
280.79584	520	1+
280.92750	120	
281.08803	184	
281.17001	328	1+
281.85408	148	
281.89166	140	
281.97899	138	
282.10504	142	
282.11919	152	
282.83387	122	
283.06913	756	1+
283.10533	212	1+
283.13087	626	1+
283.99792	286	1+
285.08710	252	1+
285.91064	170	1+
286.12106	436	1+
288.06557	124	
288.41576	126	
289.86089	124	
290.00127	208	1+
290.87706	154	1+
291.11997	120	
292.12671	450	1+
292.18768	120	
292.81643	120	
292.85768	282	
293.03848	218	1+
293.09526	264	1+
293.85217	148	
294.14118	166	
295.15550	150	
296.17519	132	
296.64995	374	1+
296.80880	192	
297.15535	246	
297.88771	134	
298.11230	170	1+
298.17122	158	
298.80338	834	1+
299.13771	622	
300.52354	152	
300.84437	282	1+
301.08077	1160	1+
301.10610	146	
301.78792	210	
301.80191	136	
302.05762	192	1+
303.08436	178	
303.11465	342	1+
303.80953	256	1+
305.78460	244	1+
306.02655	166	1+
306.11042	202	
309.12571	992	1+
309.16464	172	
309.65346	126	
309.79915	380	1+
310.87111	184	
311.17114	274	1+
311.86774	218	1+
313.14391	284	1+
316.15874	120	
316.81403	308	1+
318.16172	136	
318.80803	178	
318.82436	134	
318.93526	416	1+
319.14161	140	
320.16287	298	1+
321.12756	126	
321.81604	184	
322.11097	120	
322.93229	298	1+
323.01717	374	
324.14389	138	
324.17737	452	1+
324.88438	170	
325.14751	502	
326.10954	266	1+
326.15985	2194	1+
328.12703	148	
328.18175	218	1+
328.80322	264	
329.87481	234	
330.83333	122	
331.05292	208	1+
332.09130	138	
332.17106	144	
333.12385	260	
335.17854	120	
336.12921	148	
336.15755	172	
336.53109	124	
336.94732	414	1+
337.11469	1658	1+
337.19410	124	
337.99774	166	1+
338.03791	130	
338.15685	256	1+
340.14437	120	
340.19507	514	
340.35918	220	1+
340.67436	148	
340.90419	138	
340.94041	136	
341.18096	178	
342.08177	234	1+
343.18700	902	1+
343.23339	122	
343.91212	132	
344.14308	472	1+
344.16716	138	
345.19986	490	
346.18667	338	1+
347.22676	144	
348.95773	150	
349.12462	590	
349.15812	512	1+
350.10540	490	1+
351.16229	234	1+
353.19464	186	1+
354.15835	210	1+
354.81525	122	
357.22484	1664	1+
358.17980	532	1+
358.79177	188	1+
359.22294	130	
359.84568	126	
360.09433	172	
360.34048	146	
361.11749	370	1+
362.19924	150	
363.21022	170	
364.19098	142	
END IONS

###FS:    #m/z: 340.94141 #charge 1+
###MS: 34
###MSMS: 35
BEGIN IONS
TITLE=Cmpd 25, +MS2(340.9414), 28.0-35.0eV, 0.7min #35
RTINSECONDS=43.74
SCANS=34-35
PEPMASS=340.94141	662818
CHARGE=1+
189.86093	126	
192.88975	128	
192.92890	120	
196.88552	166	
199.06829	128	
201.12120	184	
205.95053	152	
207.97737	126	
208.07382	166	
208.88590	140	
210.09972	132	
210.93696	148	
211.11521	220	1+
211.15168	304	1+
212.88160	136	
212.93648	518	1+
213.88305	146	
213.93990	452	1+
214.87818	200	
215.88737	880	1+
215.94033	216	
217.85777	122	
217.88271	182	
222.95127	140	
222.97437	124	
223.95884	542	1+
224.97749	152	
226.11470	126	
226.94706	228	
227.06611	262	1+
227.95340	186	
228.89222	126	
228.94092	116	
229.11764	146	
230.88837	902	1+
231.12441	276	
231.89122	640	1+
231.95140	924	1+
233.89816	454	1+
235.11714	434	
235.89056	164	
237.12767	144	
238.05266	150	1+
238.79592	120	
239.18064	178	1+
239.78955	120	
239.90595	120	
240.22977	122	
240.95998	232	1+
241.12031	320	1+
241.18114	172	1+
241.91798	178	
242.64430	134	
244.12582	222	
244.83344	114	
245.07247	200	
246.16121	630	1+
246.97707	158	
248.83377	152	1+
248.89863	146	
249.13302	780	1+
249.95935	172	
250.16598	178	
250.65766	176	
250.87539	136	
250.92316	130	
251.15474	336	
251.90624	138	
252.10623	416	1+
254.11824	118	
254.15753	150	
254.96617	644	1+
255.07877	202	
255.10658	236	
255.19216	132	
255.80043	120	
256.11997	216	1+
256.17995	162	
256.88528	138	1+
256.96318	120	
257.79808	228	
257.97062	116	
258.84915	126	
259.16771	298	
259.88879	128	
260.15991	402	1+
261.84359	198	
262.06995	224	1+
262.41059	124	
262.99997	170	
263.03299	116	
263.09624	156	
263.82662	130	
264.12153	212	1+
265.26224	112	
266.15654	224	
266.18510	182	1+
267.13892	120	
267.80631	166	
268.17439	1084	1+
268.67503	110	
269.00147	192	
269.10964	144	
269.15709	116	
270.84003	290	1+
272.13111	142	
272.15861	130	
272.53804	112	
272.92943	164	
272.94612	146	
273.13473	114	
273.16703	220	
273.79368	114	
274.79207	116	
275.81399	196	
275.95100	144	
276.81587	124	
276.85972	170	
277.12722	160	
277.85196	328	1+
277.89017	264	1+
278.11040	158	
279.79396	354	1+
279.96592	132	
280.13853	216	1+
281.92465	138	
282.27698	126	
282.86796	122	
283.09679	134	
283.86453	124	
284.13594	182	
285.20587	328	
286.08916	242	1+
286.10811	154	
286.15632	160	
286.91004	154	
290.14289	230	
291.14802	144	
291.17819	184	1+
291.85830	120	
292.81340	130	
293.18641	268	1+
294.15289	268	
294.17869	138	
294.66978	164	
294.86049	302	1+
295.17056	332	1+
295.99210	142	
296.82868	116	
297.97116	200	
298.12823	124	
298.84967	212	1+
300.14835	210	1+
300.78862	140	
302.14532	226	1+
302.17758	160	
302.87990	126	
303.18148	148	
303.67821	170	
303.80644	276	1+
305.78104	148	
306.87990	250	
307.01305	126	
307.28974	366	1+
307.80059	412	1+
307.89325	118	
308.66693	670	
308.80381	294	1+
308.87527	152	
309.12909	190	
309.18732	144	
309.89362	126	
310.83051	136	
310.87868	722	1+
313.75167	122	1+
314.27454	110	
315.85824	146	
316.18825	244	
317.18483	156	
318.18837	116	
318.88420	220	1+
321.29946	148	
321.87759	198	1+
323.12730	128	
323.29574	110	
323.88965	446	1+
323.90096	110	
324.89414	374	1+
326.15980	616	1+
326.89196	272	1+
327.11989	112	
328.18864	140	
329.14510	156	
330.81583	232	1+
331.16872	110	
333.09354	132	
337.15112	112	
337.21927	130	
337.25132	120	
337.69687	126	
338.17481	260	1+
339.69336	156	
339.82873	260	1+
340.19463	370	
343.18121	274	
344.19790	264	1+
344.90332	122	
END IONS

###FS:    #m/z: 363.95743 #charge 1+
###MS: 34
###MSMS: 36
BEGIN IONS
TITLE=Cmpd 26, +MS2(363.9574), 28.0-35.0eV, 0.8min #36
RTINSECONDS=44.5125
SCANS=34,36
PEPMASS=363.95743	385552
CHARGE=1+
171.84905	140	
187.86727	188	1+
189.86186	768	1+
191.85892	694	1+
196.88674	294	
199.07249	126	
205.94998	198	
207.87210	170	
209.86978	128	
209.94459	600	1+
210.88292	490	1+
210.93502	118	
212.87916	3150	1+
214.02081	122	
214.89518	324	1+
217.07936	120	
222.95274	924	1+
224.94793	1802	1+
225.97248	140	
226.12383	162	
226.94719	4380	1+
227.06581	120	
227.88285	120	
227.93209	300	
228.89502	438	
228.94257	4432	1+
229.91190	162	
230.01477	142	1+
230.07752	128	
230.12872	128	
230.61628	256	
230.88872	5978	1+
230.91980	160	
233.04699	170	1+
233.88146	118	
234.09723	120	
234.14314	878	1+
234.88392	330	1+
235.07938	192	
235.11800	1714	1+
237.84707	110	1+
238.11683	138	
239.07234	154	
239.12827	128	
239.14743	204	
240.00058	236	1+
240.82019	124	
240.83679	210	
240.94057	730	
240.96334	1592	1+
241.83773	120	
241.94054	1798	1+
242.94271	1254	1+
242.95921	684	1+
243.14564	210	
244.12998	180	
244.83188	118	
244.95887	2894	1+
245.07552	690	1+
245.81993	120	
245.94866	2540	1+
246.78864	144	
246.90569	390	
246.95339	2176	1+
246.97279	350	
247.03957	262	1+
248.13589	120	
248.80238	216	
248.90059	1456	1+
249.13331	546	
250.89794	394	1+
250.95071	154	
250.97198	132	
251.17355	154	
251.24323	202	1+
252.10650	878	1+
252.13427	242	1+
252.16584	126	
252.80026	158	
253.08687	120	
253.16322	118	
253.83539	238	1+
253.90700	298	1+
254.13114	140	
258.14583	124	
258.83395	290	1+
258.84997	192	
258.97075	252	
259.97939	130	
260.14814	160	
260.84463	290	1+
260.96760	982	1+
261.02902	126	
261.13157	176	
261.15538	392	
261.83006	468	1+
263.05391	142	
263.84850	192	
263.97581	218	
265.81282	608	1+
266.81470	514	1+
266.83784	222	1+
267.00849	152	
267.78438	428	1+
267.97513	194	
268.80821	164	
268.96428	638	1+
269.91828	188	
269.96821	528	1+
270.82867	152	
271.11675	136	
271.91828	300	1+
272.11881	126	
272.84980	236	1+
276.81312	216	1+
276.84857	362	1+
277.12509	538	1+
278.79453	156	
279.09955	180	
279.61532	236	
279.79437	136	
279.84526	134	
280.10739	186	
280.79145	896	1+
281.11947	424	1+
281.15463	120	
281.19398	142	
281.43227	146	
282.79889	150	
282.93525	150	
283.06810	152	
283.15132	164	
283.78728	542	1+
283.84992	508	1+
284.08889	126	
284.93583	124	
285.82513	324	1+
285.84577	1116	1+
286.14288	256	1+
286.92034	116	
288.13052	204	
288.63076	198	
288.87629	306	1+
289.78444	252	1+
290.06080	134	
290.78630	210	1+
292.12820	156	
293.11993	136	
293.85679	278	1+
294.09918	156	
294.14280	688	1+
295.80663	530	1+
296.10845	292	1+
296.64458	270	
296.80818	394	1+
298.07790	164	
298.13903	124	
298.80260	1178	1+
299.17394	298	1+
299.86261	184	
300.13055	126	
300.15706	136	
300.80222	662	1+
301.15119	160	1+
301.80620	488	1+
301.86123	702	1+
303.80419	526	1+
303.85605	1670	1+
303.95074	256	1+
304.82208	120	
305.13289	414	1+
305.88701	146	
306.04400	172	1+
307.10100	142	
307.13832	218	
307.29082	462	1+
307.80987	138	
307.88146	294	1+
308.29591	382	1+
308.88554	176	1+
309.11914	154	
310.30811	130	
310.82844	164	
310.85439	124	
311.17269	138	
311.88753	228	
312.02072	116	
312.15102	242	
312.83931	232	1+
312.87432	304	1+
314.10470	240	1+
314.15693	122	
314.82108	114	
316.81431	278	1+
318.10820	124	
318.93274	158	
319.09729	140	
319.82229	206	1+
319.86882	152	
319.89064	116	
320.86830	444	1+
321.14295	222	1+
321.81623	534	1+
321.87018	370	1+
322.89713	156	
324.14310	258	1+
324.17331	148	
324.87560	116	
324.89585	136	
326.08863	118	
326.87298	674	1+
327.12152	128	
327.15615	504	1+
328.17524	298	
328.19497	150	
329.21342	204	
329.87070	254	
331.14899	132	
332.10616	158	
334.08120	352	1+
334.14220	126	
335.21745	156	
336.94518	556	1+
337.14585	192	
337.16748	120	
337.41352	126	
338.60154	144	
338.82443	418	1+
339.06171	122	
339.16234	146	
339.78291	128	
339.83138	276	1+
340.14531	160	
343.18059	138	
344.13189	350	1+
344.19235	186	
344.75255	336	1+
345.17699	254	1+
345.20126	1134	1+
345.75226	238	1+
346.81722	176	1+
347.08274	132	
347.22793	476	1+
349.12529	562	
349.16350	824	1+
349.31692	142	
350.11145	464	1+
351.77870	120	
353.75228	206	1+
354.21186	138	
355.18356	142	
355.91063	128	
356.21002	292	1+
357.09103	196	1+
357.72650	194	1+
358.78103	284	1+
358.84985	126	
360.12455	124	
362.00615	282	1+
362.20551	680	1+
362.73300	272	1+
365.35252	240	1+
366.18460	258	1+
367.13577	1110	1+
367.77879	182	1+
368.19025	138	
369.14038	172	1+
369.16064	128	
END IONS

###FS:    #m/z: 336.94681 #charge 1+
###MS: 34
###MSMS: 37
BEGIN IONS
TITLE=Cmpd 27, +MS2(336.9468), 28.0-35.0eV, 0.8min #37
RTINSECONDS=45.2845
SCANS=34,37
PEPMASS=336.94681	216958
CHARGE=1+
192.89106	124	
193.41197	108	
199.10478	136	
205.94978	190	
207.88112	378	1+
209.12576	314	
209.88355	488	1+
210.88353	332	1+
211.94419	2614	1+
212.87914	2208	1+
213.94037	1222	1+
214.87554	130	
215.88752	904	1+
215.93726	250	
217.88269	224	1+
223.96116	132	
226.15298	296	
227.09964	186	
227.89882	152	
228.89265	516	1+
229.95499	3636	1+
230.07677	144	
230.12262	210	1+
230.21840	108	
230.88864	4078	1+
231.95012	1412	1+
233.13979	104	
233.89917	620	
233.94632	178	
235.08224	768	1+
235.11777	286	
235.48328	132	
235.82871	178	1+
235.89335	590	
236.11467	154	
237.06535	166	
237.65017	334	1+
238.14828	164	
238.53970	114	
240.96106	148	
240.97868	236	1+
241.16985	110	
243.01546	150	
244.12722	704	
246.12645	354	1+
246.16126	824	
246.66227	202	
246.90374	294	1+
246.97653	264	
247.96566	530	
248.12297	124	
248.89880	1182	1+
248.98346	164	
249.96148	336	1+
250.06405	130	
250.16402	142	
250.31170	128	1+
250.46505	104	
250.63783	372	1+
250.65536	148	
250.83174	432	1+
250.89691	212	
251.15499	160	
251.81495	124	
251.96649	140	
252.08159	366	1+
252.11047	422	1+
252.94997	182	
252.97212	1874	1+
253.83838	110	
253.90571	622	1+
254.85969	160	1+
254.96684	1024	1+
255.03772	156	
255.07637	372	
255.10968	348	
256.61415	116	
256.91348	306	1+
257.09115	154	
257.96294	194	
258.14274	116	
258.80624	144	
259.16876	386	
260.13630	168	
260.16086	298	
261.14606	328	1+
261.47708	112	
262.82697	136	
264.16252	110	
265.12477	152	
266.02178	104	
267.17424	130	
267.25184	146	
267.42128	116	
267.84038	136	
268.17442	436	1+
268.79672	406	1+
268.86488	166	1+
269.83731	144	
270.84814	264	
271.80719	134	
272.05172	140	
272.07254	146	
272.13130	148	
272.84780	270	1+
273.16602	176	
273.66739	172	
273.79540	130	
274.15291	358	1+
274.66446	124	
274.80101	128	
276.17429	108	
276.85374	134	
277.10428	344	1+
277.12998	362	1+
277.16015	166	
278.09750	242	1+
279.10305	302	1+
279.76523	128	
279.79444	140	
279.84034	128	
281.00769	138	
282.87405	186	1+
282.89311	136	
284.09237	256	1+
285.20175	408	1+
285.85515	198	
286.16011	170	
286.85083	382	
286.86870	136	
286.90958	104	
287.16371	194	1+
287.85511	218	
288.07075	206	1+
288.13017	206	
288.86670	134	
288.91224	134	
289.11381	208	1+
289.82953	148	
289.88129	158	
290.14738	170	
290.81548	210	1+
290.86028	192	
291.80562	236	1+
292.16546	548	1+
292.64356	114	
292.90455	134	
293.10819	122	
294.00140	214	
294.04476	104	
294.14325	144	
294.18096	904	1+
294.27468	120	
294.67109	200	
294.86365	240	
296.11921	132	
297.12681	142	
297.68580	102	
299.91623	120	
300.15398	152	
300.65500	168	
300.82098	106	
301.01049	234	1+
301.67567	106	
302.15311	232	
303.85511	194	1+
305.12771	158	
305.15523	200	1+
306.04854	150	
306.13535	152	
308.67042	264	
308.95616	110	
310.87257	112	
311.88293	236	1+
312.10360	126	
314.81585	114	
315.06967	136	
315.12407	210	1+
315.45567	104	
317.18203	266	
317.19351	472	1+
317.89592	150	
319.17436	184	
320.08423	102	
320.12456	116	
320.15808	1540	1+
320.18550	166	
320.83028	116	
320.86334	158	
323.17038	102	
324.13667	252	1+
325.15368	176	1+
325.81676	144	
325.89690	136	
326.17884	210	1+
326.89355	134	
326.95144	106	
327.21813	104	
327.30484	106	
328.24381	142	
328.88685	238	
333.20261	122	
334.15571	188	1+
337.18776	918	1+
337.22858	112	
338.17092	226	
338.26018	116	
338.69982	282	1+
338.87002	112	
339.16798	542	1+
339.18938	126	
340.88076	140	
341.12514	184	
341.68308	150	
342.12795	140	
END IONS

###FS:    #m/z: 340.94115 #charge 1+
###MS: 38
###MSMS: 39
BEGIN IONS
TITLE=Cmpd 28, +MS2(340.9412), 28.0-35.0eV, 0.8min #39
RTINSECONDS=48.9685
SCANS=38-39
PEPMASS=340.94115	774600
CHARGE=1+
189.86396	434	1+
192.92468	180	
196.88226	136	
199.10664	158	
200.01462	114	
201.12000	112	
205.94563	310	1+
208.94186	132	
209.08894	136	
210.93651	250	
211.15241	194	
212.88284	264	
213.88952	166	
213.93952	430	1+
214.88327	110	
215.88691	1036	1+
216.13050	178	
217.88001	456	1+
219.88302	346	1+
221.05229	164	
221.14265	162	
222.89618	120	
223.65531	124	
223.93604	132	
223.96113	206	
225.88583	116	
227.06418	190	
227.90446	152	
228.94710	152	
230.88829	970	1+
231.12496	334	1+
231.88969	620	1+
231.95014	676	1+
231.97171	134	
233.03601	118	
233.89592	348	1+
233.94911	154	
234.09638	162	
234.14266	130	
235.11696	560	1+
237.64924	202	
237.89558	128	
238.04806	288	1+
238.07741	220	
238.09729	124	
238.91532	134	
239.14484	288	1+
239.78464	130	
239.90084	124	
240.22999	192	
240.96290	312	1+
241.12799	160	
242.07453	134	
243.83432	146	
244.96160	116	
245.07599	180	
246.16257	444	
246.66261	242	
246.97710	462	1+
248.89675	500	1+
249.13406	326	
249.95702	214	
250.02183	144	1+
250.13293	170	
250.16741	154	
250.65532	168	
250.95755	260	1+
251.14712	492	1+
251.78710	124	
251.92006	124	
252.10931	684	1+
252.17001	150	
253.09182	118	
254.14974	284	
254.90908	274	1+
254.96620	474	1+
255.07398	366	
255.10544	306	1+
255.12663	196	1+
255.95134	112	
256.20501	192	1+
256.96338	138	
257.79610	200	
257.91150	116	
258.16720	554	1+
258.96716	110	
259.17013	468	1+
259.66829	152	
259.88886	118	
259.91694	126	
259.95576	238	1+
260.15733	222	
260.84911	176	
260.90167	244	1+
261.16277	158	
262.14555	136	
262.84271	132	
263.09290	450	1+
264.07681	274	1+
264.82854	138	
264.85664	264	1+
265.14593	138	
266.15119	198	
266.84937	144	
267.14030	122	
267.97978	210	1+
268.17404	430	1+
268.34964	114	
268.96502	120	
269.07644	122	
269.79710	154	
269.87467	218	1+
269.91585	140	1+
270.11870	162	
270.14702	136	
270.17893	116	
270.87750	246	1+
271.79586	210	1+
272.93352	160	
273.16503	140	
274.15093	134	
275.80794	494	1+
275.94740	124	
276.17280	164	
276.85741	144	
276.86875	336	1+
277.08504	142	1+
277.12546	280	1+
277.15689	400	1+
277.92146	214	1+
279.06526	262	1+
279.21212	200	1+
280.83624	176	
280.85579	410	1+
281.80707	128	
283.03079	118	
284.13558	110	
284.52209	238	1+
285.20177	386	
286.11084	126	
286.13824	282	1+
286.16569	348	1+
286.67363	166	
286.80222	132	
291.09237	166	
291.14549	194	
291.17699	148	
291.80492	412	1+
291.88468	146	
292.16090	122	
292.43592	176	
293.15391	356	1+
294.15610	306	1+
294.18465	138	
294.67724	164	
294.86416	418	1+
294.93437	214	1+
295.12828	250	1+
295.85379	124	
297.83063	110	
297.89000	156	
298.14206	140	
298.80361	148	
300.15475	130	
300.44090	120	
300.84938	118	
301.14096	128	
301.67741	276	
301.87294	138	
302.20596	226	1+
302.80725	222	1+
302.86783	164	
303.80855	240	1+
304.92865	196	1+
305.13570	128	
306.16541	126	
306.88388	138	
307.28781	466	1+
307.31194	116	
307.80159	274	
307.88900	196	
308.29062	298	1+
308.66820	236	
308.80506	150	
308.83377	168	
309.12998	462	1+
309.16955	212	
310.87840	658	1+
310.89752	154	
310.91855	158	
312.80614	116	
313.80181	116	
313.81837	326	1+
314.14606	146	
315.87201	114	
316.19798	130	
316.36776	112	
317.18231	656	1+
317.68596	116	
318.90799	126	
320.15810	152	
322.11203	126	
322.22073	130	
324.32357	174	1+
325.75243	120	
325.89054	254	1+
326.15896	638	1+
328.19019	202	
328.83534	124	
328.89440	166	
330.18779	134	
330.76168	254	1+
330.81676	342	1+
330.87411	344	1+
336.15374	264	1+
336.18143	304	1+
336.88653	128	
336.91236	128	
337.04667	112	
337.15574	228	1+
337.35861	166	
339.18971	278	1+
342.15665	116	
342.89834	200	1+
343.18450	336	
344.18778	188	
345.17123	128	
345.20377	124	
END IONS

###FS:    #m/z: 336.94646 #charge 1+
###MS: 38
###MSMS: 40
BEGIN IONS
TITLE=Cmpd 29, +MS2(336.9465), 28.0-35.0eV, 0.9min #40
RTINSECONDS=49.7405
SCANS=38,40
PEPMASS=336.94646	238584
CHARGE=1+
182.86781	194	
189.86464	136	
190.05790	208	
196.07322	102	
199.10643	224	
207.97239	122	
209.08525	132	
209.12512	334	1+
210.88375	264	1+
211.94492	2944	1+
212.87962	2790	1+
213.08805	104	
213.94029	1268	1+
214.89744	166	
215.88843	962	1+
215.94019	326	
217.07077	156	
217.88411	266	
222.62979	104	
223.96095	570	1+
225.14787	376	1+
226.12018	196	
226.15017	276	1+
227.10005	250	
227.78736	104	
227.89753	202	
227.95357	176	
228.89406	496	1+
229.95561	3138	1+
230.88950	3800	1+
231.12494	140	
231.95145	1200	1+
232.82740	158	
233.14739	288	1+
233.16604	142	
233.20163	150	
233.89762	450	
233.95441	148	
234.90039	238	
235.07995	594	1+
235.11944	418	
235.89279	202	
237.12458	178	
237.64713	254	
238.11602	126	
238.46227	104	
241.06505	134	
241.89983	158	
242.63942	216	
244.07916	136	
244.10992	238	
244.96158	124	
245.10566	130	
246.16178	882	1+
246.90372	198	
246.97569	448	
247.11112	434	1+
247.90345	112	
247.96540	578	
248.02975	144	
248.10292	106	
248.90035	1192	1+
249.82806	116	
249.96181	398	
250.65854	176	
250.83504	398	1+
250.89815	356	1+
250.95474	256	
250.99548	106	
251.15271	470	1+
251.65863	142	
251.83841	262	1+
251.95828	168	
252.11027	186	
252.90906	112	
252.94968	174	
252.97144	2092	1+
253.08561	250	
253.10085	138	
253.16740	146	
253.90542	938	1+
253.93322	112	
254.07588	120	
254.09263	124	
254.96543	668	1+
254.98238	236	1+
255.04212	124	
255.06982	290	
255.10633	346	1+
256.91389	304	1+
256.96629	238	
257.79872	120	
259.16826	244	
259.67101	210	
260.14039	292	
260.15943	256	
260.66047	182	
261.13754	130	
261.15420	280	
262.08780	122	
263.10795	134	
263.50592	102	
263.99445	200	1+
264.97497	218	1+
265.15285	224	
266.07493	108	
267.11710	216	1+
268.17272	592	1+
268.19580	148	
268.83708	658	1+
268.95177	272	1+
269.79741	368	1+
269.85242	386	1+
270.98261	318	
271.91653	246	
272.06636	216	
272.13293	576	1+
272.15309	128	
272.86742	134	
272.91295	310	1+
273.07890	130	
273.11217	144	
273.16355	364	1+
273.66038	148	
273.79380	108	
274.15242	180	
276.17186	124	
276.85021	122	
276.87144	138	
276.96297	302	1+
277.16020	174	
278.11122	164	
278.15346	280	1+
278.83732	212	
278.87417	114	
279.83770	246	1+
280.85868	140	
281.05264	152	
281.14252	192	1+
281.24289	246	1+
281.68018	156	
282.12150	218	1+
282.24565	210	1+
282.80290	120	
283.86990	136	
285.84926	546	1+
286.11999	188	1+
286.15329	336	
286.66090	190	
286.80231	116	
289.88654	122	
290.14989	116	
290.85826	108	
292.10354	250	
292.16199	210	
293.10702	418	
293.16303	188	
293.87654	188	
293.99921	110	
294.14591	154	
294.18149	1044	1+
294.22331	162	1+
294.67033	526	1+
294.85268	196	
295.87048	412	1+
296.12089	280	
297.79608	192	1+
297.81364	118	
298.14253	218	1+
298.86449	140	
300.17190	142	
300.87522	144	
301.17622	208	1+
302.14639	546	1+
303.67742	102	
303.76730	120	
303.85817	150	
304.19991	138	
304.44832	102	
305.93526	102	
306.05711	106	
306.15049	110	
306.88672	182	
307.08946	116	
307.29396	150	
307.79028	124	
307.89775	178	
308.66644	474	
308.88005	138	
308.89439	124	
309.87156	728	1+
310.84844	324	1+
310.87617	510	1+
311.21133	124	
313.16347	122	
316.15664	180	1+
317.30766	104	
318.18949	154	
319.07481	136	
320.15908	1144	1+
321.81336	122	
321.88676	118	
322.96281	122	
324.88831	170	
325.11317	192	
325.26870	114	
326.89707	118	
327.88113	400	1+
327.90035	318	
328.88552	334	1+
337.18629	726	
338.17033	662	1+
338.91068	102	
341.15987	106	
END IONS

###FS:    #m/z: 359.96247 #charge 1+
###MS: 38
###MSMS: 41
BEGIN IONS
TITLE=Cmpd 30, +MS2(359.9625), 28.0-35.0eV, 0.9min #41
RTINSECONDS=50.513
SCANS=38,41
PEPMASS=359.96247	180554
CHARGE=1+
182.86526	126	
198.05390	356	1+
198.12279	162	
201.12063	120	
202.12257	264	1+
206.95003	146	
207.86658	216	1+
208.89071	198	
209.94485	698	1+
211.15346	420	1+
213.11926	164	
214.89696	130	
216.06277	510	1+
218.91391	204	
220.95340	298	1+
222.10023	218	1+
222.11950	214	1+
222.88871	248	1+
222.95331	1394	1+
224.94811	1898	1+
225.11375	324	1+
225.97003	396	1+
226.11740	240	1+
226.94803	3226	1+
228.17912	156	
228.88937	142	
228.90935	140	
228.94254	4058	
229.11363	232	1+
229.94683	136	
230.61410	160	1+
231.07180	204	1+
231.15131	122	
232.10873	126	
233.09207	212	
233.12336	122	
233.85038	140	
234.09615	280	
234.14370	156	
235.08043	166	
235.11884	952	1+
235.82339	156	
236.07255	142	
238.16222	200	
238.87275	214	1+
239.14748	1438	
239.90819	162	
240.13176	1000	1+
240.93947	500	1+
240.96314	1060	1+
241.15756	232	
241.47651	136	1+
242.95967	542	1+
244.03479	124	
244.08420	136	
244.95790	2112	1+
245.04147	250	1+
245.94556	158	
246.12675	258	1+
246.79952	204	1+
246.95310	1584	1+
246.97592	150	
247.10534	292	
248.02831	146	
248.09043	518	1+
249.13183	446	
250.12305	292	1+
250.94790	192	
250.96479	162	
251.07312	174	
251.14844	160	
251.98726	148	
252.10718	888	1+
252.13068	278	
252.95883	208	1+
253.09337	124	
253.13893	198	
254.11516	358	1+
255.07760	582	1+
255.10245	234	
255.19110	220	
256.17461	276	
257.12705	142	
257.15867	1432	
258.02453	142	1+
258.07398	362	1+
258.14300	4152	1+
258.83791	348	1+
258.97409	266	
259.10063	242	1+
259.97708	158	
260.96981	1032	1+
261.08231	410	1+
261.15215	284	1+
262.08765	338	1+
263.14921	264	1+
263.89570	218	1+
264.94396	196	1+
264.98210	164	
265.12364	254	
265.81455	448	1+
265.97747	150	
266.12772	156	
266.81521	266	1+
267.11780	132	
267.97139	346	1+
268.12802	228	
268.81162	158	
268.96258	670	1+
269.02308	126	
269.13153	168	
269.80062	264	1+
269.96694	572	1+
270.12449	150	
270.14636	222	
271.84255	386	1+
272.12942	148	
273.08675	368	
273.79533	138	
274.11806	260	
274.81412	126	
275.09764	840	1+
275.13200	142	
275.16770	386	1+
275.96584	120	
276.81082	132	
276.85752	300	1+
276.99017	214	1+
277.08967	120	
277.16569	224	1+
278.60253	132	1+
278.80374	152	
278.84550	204	1+
279.07098	124	
279.10458	262	1+
279.16986	186	1+
279.92964	120	
280.03828	156	1+
280.79175	930	1+
280.86575	312	1+
281.10977	232	1+
281.13714	454	1+
281.68071	188	
283.06935	1504	1+
283.15381	162	
283.18483	178	
284.13572	434	
284.82237	316	
285.09036	274	1+
285.14085	202	
285.78927	126	
286.04133	186	1+
286.13403	370	1+
286.79844	130	
288.13231	288	
288.20394	126	
291.14174	144	
292.12731	994	1+
292.16629	136	
293.85787	520	1+
294.14637	122	
294.17765	154	
294.27717	150	
294.86387	440	1+
295.15126	144	
295.18073	348	1+
296.64434	364	1+
296.80774	196	
297.15177	238	
298.17024	276	1+
298.80318	1382	1+
299.09003	128	
299.13593	1284	1+
300.16351	204	1+
300.78002	400	1+
300.86156	122	
301.08008	1318	1+
301.11338	250	
301.79760	212	1+
301.86245	230	1+
302.11568	174	
302.20185	130	
303.16108	140	
303.94801	164	
305.87361	548	1+
306.87741	490	1+
307.28752	188	
307.69619	128	
308.28860	120	
309.12527	772	1+
309.80076	132	
310.19794	122	
310.87135	232	
311.88451	146	
312.17157	130	
313.05565	128	
313.42595	154	1+
316.81334	390	
317.01409	128	
317.68681	154	
317.89029	166	
317.98041	332	1+
318.16203	148	
318.93394	404	1+
319.11229	178	1+
319.89055	142	
320.16040	432	1+
321.81806	126	
322.77307	150	
323.17284	180	
324.89389	186	
324.97141	182	1+
325.14759	270	
325.90862	144	
326.16036	1996	1+
326.18856	148	
326.88933	146	
327.13937	132	
328.18608	274	1+
328.88772	142	
332.09623	124	
332.12000	432	1+
332.15686	264	1+
334.18037	128	
335.18222	132	
336.13217	136	
336.94464	482	1+
337.08602	126	
337.11753	2464	1+
337.83060	142	
338.87160	126	
340.19584	434	
341.20337	214	
343.06265	206	1+
343.18549	200	
344.14193	174	
344.18737	264	
345.19938	486	
346.18302	172	
347.22945	224	
347.29634	246	1+
348.16440	152	
349.12500	722	
349.16136	564	
350.10659	436	1+
350.13893	308	1+
354.14105	124	
355.12990	124	
355.22209	154	
356.77288	190	
356.78573	140	
357.22314	1556	1+
357.25076	172	
358.18022	370	1+
359.15701	130	
359.18388	262	1+
360.08797	142	
360.75647	236	1+
360.89305	214	1+
361.12018	350	1+
361.34828	122	
362.20588	568	1+
363.21154	382	1+
363.71977	302	1+
365.10563	152	
END IONS

###FS:    #m/z: 322.93074 #charge 1+
###MS: 42
###MSMS: 43
BEGIN IONS
TITLE=Cmpd 31, +MS2(322.9307), 28.0-35.0eV, 0.9min #43
RTINSECONDS=54.186
SCANS=42-43
PEPMASS=322.93074	2073828
CHARGE=1+
61.12041	238	
192.89236	132	
193.08114	186	1+
193.89205	102	
195.06785	120	
196.01734	112	
199.10254	124	
205.95123	340	1+
207.97487	110	
208.14406	124	
209.08930	118	
209.12650	634	1+
210.02592	232	1+
213.88540	292	1+
215.97091	100	
218.09327	108	
220.86722	118	
221.89682	146	
221.94049	132	
221.96307	132	
222.95243	522	
223.95745	330	
224.96274	202	
226.07794	116	
226.11558	174	
226.15217	110	
227.07727	206	
227.10074	268	1+
227.93016	336	
227.94504	94	
228.15513	198	1+
228.91641	204	1+
230.12290	582	1+
231.12562	498	1+
233.09757	134	
233.91566	198	
233.95527	98	
235.10911	592	1+
236.10546	412	1+
236.13591	238	
236.93051	150	
238.07882	252	1+
238.21345	108	
238.80203	108	
238.84251	118	
238.93790	314	
239.78569	230	
240.94041	3114	
241.85660	166	1+
241.94152	2836	
242.14242	198	1+
242.94156	8040	1+
243.81805	484	1+
243.89442	180	1+
244.12781	354	
244.94027	2134	1+
244.98027	158	
245.11025	206	
246.12155	208	
246.15951	588	1+
246.85699	152	
246.97658	766	
247.13046	126	
248.76283	128	
248.85110	186	
248.90769	142	
248.98436	98	
249.13140	174	
249.96890	256	1+
251.10426	532	1+
251.15032	118	
251.79337	100	
252.10837	318	1+
252.15024	172	
252.18497	108	
253.09557	204	1+
255.10626	1716	1+
255.78686	168	
257.81185	222	1+
258.61571	102	
258.79584	104	
258.83196	206	
259.11593	190	
259.14185	132	
259.16865	294	
259.44467	170	
259.82550	560	1+
260.04456	168	1+
260.13853	470	1+
260.16098	184	
260.82995	472	1+
260.93496	98	
261.47790	100	
261.88660	124	
262.88834	96	
263.83436	122	
264.09673	128	
264.15366	140	
264.65370	128	
264.81744	178	
266.07262	124	
267.12617	120	
267.19250	104	
268.13258	96	
268.17646	192	
268.85204	146	
269.18171	132	
269.44908	104	
269.79764	152	
270.17772	122	
270.79613	280	1+
271.84175	442	1+
272.07031	178	1+
272.13471	620	1+
273.05264	108	
273.79105	268	
274.15189	562	1+
274.79091	130	
275.01781	144	
275.79207	96	
275.80961	606	1+
276.14847	362	1+
276.16636	122	
276.36626	108	
278.09200	138	
278.81566	386	1+
278.84724	268	1+
279.09331	446	1+
279.80049	366	1+
280.15838	130	
282.13064	128	
282.42706	94	
282.85797	182	
283.03181	184	1+
283.07205	194	1+
283.13642	116	
283.78944	192	
284.86679	176	
285.16784	156	
285.19872	252	
285.29875	96	
285.86737	98	
285.93477	98	
286.05475	128	
286.12207	290	1+
286.20147	126	
286.80803	208	1+
286.85561	148	
286.90689	148	1+
287.79238	132	
287.86815	330	1+
288.86977	258	1+
289.15674	134	
289.78997	326	1+
289.82987	160	1+
290.07672	202	
290.96944	120	
291.12768	98	
291.80595	234	1+
292.16185	362	
293.16249	180	
293.21122	172	1+
293.73523	100	
294.17797	450	
294.86054	204	
295.15272	164	
295.18266	368	
295.88392	252	1+
296.12407	390	1+
296.81183	114	
297.81261	116	
298.83912	294	1+
299.12541	322	1+
299.78197	118	
300.91057	98	
300.94177	96	
301.14251	486	1+
301.86698	106	
303.84282	130	
304.81570	246	1+
306.08977	124	
306.88533	122	
307.12364	100	
307.79968	834	1+
307.89087	118	
308.29062	182	
308.66807	254	
308.78341	104	
309.31170	98	
309.88641	110	
310.10857	126	
310.87590	210	
311.82573	122	
311.86158	112	
312.84199	108	
313.53066	100	
313.86500	232	1+
317.18805	282	1+
318.07094	108	
318.15801	110	
318.85917	116	
319.13320	122	
319.17386	104	
319.81400	108	
319.89014	96	
320.12897	204	1+
320.15660	1358	1+
320.22864	100	
322.18258	256	1+
323.11602	102	
323.15603	146	
324.04170	222	1+
324.10034	268	1+
325.90814	350	1+
326.22515	174	1+
326.88895	176	
327.16146	132	
327.18034	220	1+
327.65109	102	
END IONS

###FS:    #m/z: 340.94148 #charge 1+
###MS: 42
###MSMS: 44
BEGIN IONS
TITLE=Cmpd 32, +MS2(340.9415), 28.0-35.0eV, 0.9min #44
RTINSECONDS=54.9585
SCANS=42,44
PEPMASS=340.94148	823334
CHARGE=1+
76.96323	108	
173.11328	138	
182.86604	112	
189.86380	224	
192.88626	124	
192.92510	152	
208.54174	104	
209.12631	110	
210.93966	336	1+
211.15077	242	
211.88884	292	1+
212.87984	270	
213.87777	124	
213.93869	1182	1+
214.87573	224	
215.88683	712	1+
215.93607	270	1+
216.97610	104	
217.88368	554	1+
217.92972	132	
221.13691	216	
222.95524	186	
223.96286	406	
226.01734	154	
226.11629	196	
229.11741	108	
229.95538	152	
230.12638	156	
230.88610	1366	1+
231.12141	556	
231.13625	160	
231.88753	822	1+
231.95166	902	1+
232.61273	102	
233.89576	844	1+
233.94952	402	1+
234.09878	128	
234.82920	116	
235.07991	110	
235.11631	186	
235.86681	154	
235.89487	300	
235.96934	106	
236.13252	152	
237.06388	134	
237.13577	134	
237.65021	222	
238.06694	308	1+
238.95384	202	1+
239.14425	118	
239.78730	254	1+
239.91300	118	
240.22906	140	
240.83417	132	
241.40079	104	
241.84444	150	
241.94156	178	1+
244.12931	208	1+
244.95506	192	
245.88828	146	
246.16028	598	1+
246.40374	104	
246.98105	496	1+
248.89955	260	
249.13314	326	1+
249.89906	166	
250.16208	134	
250.66155	180	
251.11590	178	
251.14255	512	1+
251.65704	144	
251.67274	108	
252.10791	314	
252.15730	106	
253.12460	128	
253.90892	196	1+
254.59353	108	1+
254.92381	214	1+
254.96709	636	1+
255.01390	108	
255.07601	346	1+
255.10792	138	
255.78278	104	
256.10855	106	
256.79785	358	1+
256.88430	104	
256.91389	172	
256.96794	194	
257.20860	180	1+
257.80014	254	1+
257.84215	282	1+
258.91056	224	1+
259.17031	288	
259.60854	128	
259.95814	248	
260.15800	422	1+
261.84576	124	
262.15322	144	
263.05591	118	
263.14548	122	
264.65343	172	
265.12514	126	
265.14917	218	
266.15965	136	
267.13811	102	
268.17510	520	1+
268.84088	192	
269.12236	234	1+
270.38936	102	
270.79870	124	
272.12313	158	
272.15558	214	
272.93018	252	1+
272.97910	198	
273.13528	236	1+
273.16896	106	
273.66337	122	
273.79080	440	1+
275.81035	310	1+
276.17423	110	
276.85483	308	1+
276.93443	124	
277.80573	148	
278.16117	220	1+
278.86398	170	1+
279.84258	294	1+
280.84552	272	1+
283.10079	170	
284.15243	212	1+
284.88025	164	
285.20192	356	1+
286.24909	114	
287.45479	102	
289.13444	104	
289.15244	268	1+
289.78963	174	
291.80469	142	
292.05920	138	
292.93378	178	
293.84904	102	
294.14644	122	
294.18643	226	
294.66750	378	1+
294.87543	158	
295.13633	172	
295.15291	188	
295.17885	222	
296.80798	124	
297.96883	106	
298.80923	130	
299.05932	132	
299.17703	106	
299.78507	218	
300.84438	132	
301.89637	104	
302.18132	202	
302.88221	378	1+
303.18264	178	
303.80284	102	
305.73408	142	1+
305.80641	154	
307.01223	124	
307.16891	132	
307.67896	152	
307.79882	114	
308.66910	300	
308.81266	130	
309.13329	248	
309.15565	106	
310.12614	132	
310.87397	308	1+
311.87730	216	1+
312.80976	140	
313.91032	182	
316.19333	104	
317.17850	308	
318.15540	126	
318.19183	306	
322.17974	158	
323.00899	108	
323.89029	124	
324.15822	124	
325.80800	148	
326.08464	110	
326.11385	118	
326.15985	450	
326.42862	110	
326.89383	148	
327.12517	114	
327.16350	226	
327.30436	102	
328.89171	356	1+
329.19158	418	1+
330.16070	104	
330.19370	352	1+
330.81693	368	1+
332.81477	116	
335.16241	160	1+
335.21753	210	1+
335.28783	120	
337.19432	318	1+
337.89213	106	
339.20419	126	
340.89110	160	1+
343.18279	196	
343.66528	238	
344.19447	130	
345.20345	108	
END IONS

###FS:    #m/z: 336.94685 #charge 1+
###MS: 42
###MSMS: 45
BEGIN IONS
TITLE=Cmpd 33, +MS2(336.9468), 28.0-35.0eV, 1.0min #45
RTINSECONDS=55.7305
SCANS=42,45
PEPMASS=336.94685	226070
CHARGE=1+
182.86928	184	
183.86956	118	
189.86088	154	
191.08368	102	
199.10365	154	
202.87787	100	
208.14501	158	
209.08982	196	
209.12891	282	
209.88459	130	
210.88483	168	
211.94471	3218	1+
212.87881	2112	1+
213.93996	1202	
215.88683	1212	1+
215.93664	208	
217.88715	190	
218.09012	118	
222.95194	102	
222.97322	148	
223.97654	132	
226.15647	342	1+
226.59929	104	
227.10392	116	
227.89281	374	1+
229.10027	134	
229.95418	2646	1+
230.07910	174	
230.88932	4386	1+
231.12302	344	1+
231.94878	906	1+
233.13341	144	
233.16095	182	
233.83603	372	1+
233.89799	390	1+
233.94862	182	
234.04038	150	1+
234.09506	100	
234.11831	502	1+
235.08072	644	1+
235.86773	122	
235.89355	258	
236.11205	180	
236.14571	110	
237.05935	134	
238.04675	170	1+
238.93035	162	1+
239.11127	128	
243.14373	162	
244.12569	510	1+
246.12568	410	1+
246.15984	410	
246.66441	246	1+
246.90355	238	
246.97825	148	
247.08937	124	
247.96626	536	
248.89993	1838	1+
248.98671	136	1+
249.15450	460	1+
249.96176	482	1+
250.11644	118	
250.65494	238	
250.83200	416	1+
250.95185	190	
251.07171	114	
251.17430	112	
251.78371	128	
251.88699	120	
252.10430	372	1+
252.13641	142	
252.94683	114	
252.97077	1418	1+
253.83817	120	
253.90585	468	1+
254.09441	122	
254.12409	100	
254.84011	156	
254.96714	592	1+
255.07357	330	1+
255.11495	118	
255.89735	268	1+
256.11923	100	
256.81699	188	1+
256.91446	140	
257.13937	140	
257.85194	114	
259.17019	204	
260.13785	212	
260.15617	462	1+
260.66007	234	
261.09297	222	1+
261.82966	122	
262.13888	122	
263.02783	128	
264.10280	196	1+
264.15854	202	
264.16990	250	
265.15135	104	
266.85246	140	
266.92964	100	
267.06210	116	
267.17095	462	1+
267.83737	136	
268.17258	390	1+
268.83747	226	
268.87386	136	
269.80191	188	
269.85274	428	1+
270.80423	112	
270.98062	306	1+
271.00246	106	
271.83953	184	1+
271.91639	460	1+
272.06940	134	
272.13425	122	
272.97476	156	1+
273.66512	122	
273.78949	214	
273.81031	126	
274.15389	182	
274.80196	142	
275.42705	114	
275.83691	144	
276.17457	174	
276.86923	130	
276.92809	98	
277.15044	200	
277.64351	148	
277.83528	138	
277.91313	100	
278.65793	164	
278.80781	140	
278.83439	602	1+
279.09863	278	1+
279.13378	132	
279.83562	368	1+
279.85894	288	1+
280.00040	114	
280.80954	110	
282.88487	124	
282.97595	208	1+
284.81368	196	1+
285.19564	348	1+
285.85455	212	
286.15201	244	1+
286.51927	102	
286.84790	694	1+
287.81002	130	
288.10563	148	
288.63542	118	
291.12104	250	1+
291.13781	522	1+
291.80573	188	
292.10941	174	
292.16388	454	1+
292.80546	108	
293.02923	238	1+
293.10385	176	
294.17753	906	1+
294.27162	168	1+
294.66864	320	
294.86183	308	1+
295.86473	246	1+
295.99330	134	
296.12458	188	
296.17291	150	
296.80611	102	
297.89457	100	
298.79910	104	
299.50838	100	
301.87411	340	1+
302.03238	168	1+
302.15263	190	1+
302.77065	114	
304.17126	156	
304.18558	176	
306.12619	106	
306.15990	300	1+
306.87951	160	
307.88446	108	
308.14406	176	1+
308.66660	444	1+
309.16851	406	1+
309.86631	174	
310.87643	114	
311.85263	200	1+
312.12245	244	1+
312.87499	158	
313.12590	146	1+
315.63020	98	
315.85255	100	
315.94491	116	
316.18916	134	
317.18703	454	1+
317.20813	146	
317.42578	108	
318.17070	102	
318.19382	252	1+
318.59075	106	
319.17301	148	
319.89222	118	
320.15825	934	1+
322.16336	100	
322.27396	100	
323.11297	120	
324.10256	112	
324.89133	168	
326.15478	100	
328.17425	146	
328.88503	300	1+
330.18557	236	
331.18986	360	1+
333.43091	100	
333.84249	152	
333.90188	108	
335.22018	116	
335.81411	106	
336.16602	120	
337.14431	364	1+
337.18789	1012	
338.17447	376	1+
338.31541	158	
341.12405	162	
342.15554	182	
END IONS

###FS:    #m/z: 322.93035 #charge 1+
###MS: 46
###MSMS: 47
BEGIN IONS
TITLE=Cmpd 34, +MS2(322.9303), 28.0-35.0eV, 1.0min #47
RTINSECONDS=59.4045
SCANS=46-47
PEPMASS=322.93035	1674946
CHARGE=1+
196.89286	110	
199.10811	420	1+
201.10174	104	
205.95066	96	
207.58017	100	
209.08662	126	
209.10084	96	
209.12415	702	
212.89128	282	1+
213.08792	134	1+
214.46853	100	
215.89332	204	1+
221.04817	226	1+
221.94592	108	
221.96278	140	
222.13707	98	
222.95229	128	
223.95753	412	1+
223.98037	100	
227.08379	424	
227.10330	312	1+
228.14717	96	
228.39967	98	
228.83315	196	1+
228.89631	138	
229.13133	128	
229.95201	98	
230.91068	138	
231.12253	718	1+
232.14336	104	
233.14596	128	
233.15993	140	
233.91515	174	1+
235.11405	290	1+
235.62536	104	
236.08873	284	1+
237.05307	118	
237.80289	112	
238.94145	108	
239.08149	140	
239.78780	194	
239.90735	100	
240.78942	118	
240.82124	186	
240.94042	3080	
241.82270	108	
241.93955	10556	1+
242.14642	118	
242.82453	162	
242.94181	7634	1+
243.15326	102	
243.77974	134	
243.81877	478	1+
244.12727	624	1+
244.36267	100	
244.93980	1834	1+
245.11921	440	1+
245.15648	124	
246.01472	144	
246.12540	438	1+
246.16130	412	1+
246.97875	236	
247.39349	122	
247.84715	380	1+
247.91795	170	1+
248.83272	172	1+
248.84943	392	1+
249.13731	112	
250.13760	122	
250.65875	94	
250.91734	148	
250.94985	190	
250.96699	134	
251.24490	136	
251.65523	100	
251.83252	154	
252.13829	118	
254.07319	220	1+
254.11146	144	
254.14722	152	
254.25256	86	1+
255.10601	1586	1+
255.78570	96	
256.22221	106	1+
256.78639	98	
257.79714	282	1+
258.13187	142	
258.15774	128	
258.83441	506	
259.14685	310	
259.79593	134	
260.13962	540	1+
260.16121	216	
260.82979	516	1+
262.08860	130	
262.94416	100	
263.66344	94	
263.82928	98	
264.08029	160	
264.92902	110	
264.97910	154	
265.11907	96	
266.09471	122	
266.16103	126	
266.86633	276	1+
267.11593	324	1+
267.84272	280	1+
268.17765	186	
268.67574	102	
269.03260	94	
269.67500	102	
270.18177	132	
271.14833	104	
271.79673	104	
272.06782	156	
272.13439	746	1+
272.16305	116	
272.21126	96	
272.84059	214	1+
273.16597	204	
273.79710	136	
274.15326	348	1+
275.80716	186	
275.98281	100	
276.14082	162	
276.16251	586	1+
276.80647	202	1+
276.84587	112	
277.16454	506	1+
277.66002	104	
277.79852	254	1+
277.85418	114	
277.97323	98	
278.11575	370	1+
279.09304	726	1+
279.85066	198	1+
280.07265	154	
280.13875	170	
281.80252	312	1+
282.18095	110	
283.78847	114	
283.86557	366	1+
284.07231	124	
284.13977	176	
284.29038	108	
285.14729	98	
285.20171	534	1+
289.07535	234	1+
289.16038	308	
289.56852	100	
289.78849	478	1+
289.87880	98	
290.16143	294	
290.85730	140	
291.08941	188	1+
291.18102	204	
291.80466	308	1+
291.83630	158	1+
291.86293	106	
292.16508	414	
292.90645	98	
294.08682	136	
294.15482	130	
294.81899	138	1+
294.85632	140	
295.18242	116	
296.12189	156	
296.86822	252	1+
297.86777	182	1+
298.12221	96	
299.02979	112	
299.79370	166	
299.81257	134	
301.11863	104	
301.15304	128	
301.87298	130	
302.14971	306	
302.20958	168	1+
303.86677	148	
304.16535	124	
304.88816	206	1+
305.80300	106	
305.88023	554	1+
306.27880	136	
307.05625	96	
307.14509	110	
307.79740	186	
307.88449	342	1+
308.29148	390	1+
308.66601	318	1+
308.80714	366	1+
310.17129	130	
310.30641	216	
310.82849	108	
310.87232	98	
312.13360	100	
312.79906	100	
313.10690	196	1+
313.87358	126	
314.06369	148	1+
319.17484	184	
319.85327	96	
320.00598	98	
320.02925	182	1+
320.16006	1452	1+
320.75534	96	
321.82149	126	
321.92882	98	
322.12367	152	
323.24165	146	
324.10157	126	
324.13890	110	
324.76369	96	
324.88901	254	1+
325.33057	96	
326.89558	260	1+
327.04300	170	1+
328.09357	100	
328.14329	108	
END IONS

###FS:    #m/z: 363.95713 #charge 1+
###MS: 46
###MSMS: 48
BEGIN IONS
TITLE=Cmpd 35, +MS2(363.9571), 28.0-35.0eV, 1.0min #48
RTINSECONDS=60.1765
SCANS=46,48
PEPMASS=363.95713	314152
CHARGE=1+
188.86840	190	
189.86209	1028	1+
191.85757	672	1+
192.92325	114	
196.88622	168	
199.07135	304	1+
201.12319	136	
206.95248	130	
207.87464	290	1+
207.94950	154	
209.09057	266	
209.87055	114	
209.94403	650	
210.88482	604	1+
212.87934	3446	1+
216.13167	212	
216.41150	106	
222.95229	1072	1+
224.12854	180	
224.88407	322	1+
224.94958	1260	1+
225.96746	272	1+
226.15383	158	
226.94758	4396	1+
227.88198	186	
228.89516	706	1+
228.94270	3698	1+
230.12255	220	1+
230.61895	142	
230.88910	5132	1+
232.11398	116	
232.88618	574	
234.05049	114	
234.09546	222	
234.11129	130	
234.14069	940	1+
234.16101	132	
234.88247	188	
235.07940	418	
235.11889	1522	1+
235.84372	202	1+
238.12352	124	
238.83816	198	1+
238.94116	106	
239.14533	170	
240.82378	312	
240.93967	276	
240.96350	678	1+
241.94265	304	
242.81775	574	1+
242.90848	198	1+
242.94331	804	
242.95684	1014	1+
243.14213	134	
243.62759	170	
243.82022	432	1+
244.12809	184	1+
244.95675	3068	1+
245.07543	724	1+
245.10377	188	
245.83460	234	
245.94230	324	
246.81066	196	
246.91123	286	1+
246.95309	2374	1+
246.97936	236	
247.80211	588	1+
247.82629	122	
248.90042	1114	1+
248.97540	168	
249.13258	314	1+
250.80604	228	
250.89268	328	1+
250.95055	120	
251.07060	144	
251.15226	106	
251.18603	200	1+
252.10516	1046	1+
252.13087	152	1+
252.14758	108	
252.88964	190	
253.83773	140	
253.90781	174	
254.87709	122	
255.85837	114	
257.00392	186	1+
257.11114	116	
258.09396	294	1+
258.13917	264	1+
258.79807	122	
258.97079	110	
259.14083	228	1+
259.84695	342	1+
260.08360	236	1+
260.96942	356	1+
261.12860	420	1+
261.15334	200	
261.83146	130	
262.83439	114	
263.01936	176	
263.51217	112	
263.83557	176	
264.04181	176	1+
265.08658	218	
265.82040	182	
265.85735	108	
265.97289	180	
266.15880	258	
266.81236	662	1+
266.86206	118	
267.97368	606	
268.84153	194	
268.95511	150	
269.08896	204	1+
269.12431	228	1+
269.80973	138	
269.82417	168	1+
269.96822	658	1+
270.12703	196	1+
270.14368	148	
270.17441	112	
271.91813	158	
272.11442	146	
272.84503	162	
272.91414	126	
273.11924	144	
273.80023	106	
276.04746	160	1+
276.14504	150	
276.81253	320	
277.13331	264	1+
277.90577	236	1+
278.79842	202	
278.84110	150	
278.85730	122	
278.98867	124	
279.10589	162	
280.10504	338	1+
280.12551	138	
280.36946	110	
280.79260	736	1+
281.07590	106	
281.14020	128	
281.16282	208	1+
281.85798	120	
281.98321	216	1+
282.79046	298	1+
282.82726	152	
282.92643	110	
283.85558	210	
284.79996	184	1+
284.82517	348	
284.99056	184	
285.84598	758	1+
286.15610	112	
286.78583	114	1+
288.10979	134	
288.12906	566	1+
288.63079	316	
289.88308	170	
290.05485	298	1+
290.14064	196	1+
290.78415	180	
290.85187	222	1+
291.64061	112	
292.12487	108	
292.35567	120	1+
292.44037	162	
292.85257	330	1+
293.12329	208	
293.14088	110	
293.85500	244	1+
294.14511	516	1+
296.02795	110	
296.38773	184	
296.63613	300	1+
296.80904	306	
296.86543	146	
297.11962	110	
297.80012	2406	1+
298.13817	152	
298.80195	2164	1+
299.14792	284	1+
299.82730	122	
299.87373	166	
301.11553	144	
301.86193	964	1+
302.88333	156	
303.80512	650	1+
303.85659	1868	1+
305.13315	132	
305.89523	136	1+
306.11775	136	
308.87884	120	
309.87497	292	1+
310.12363	122	
312.13901	148	
312.96489	106	
314.10407	226	1+
315.89628	110	
316.81641	616	1+
318.16399	202	1+
319.82424	330	1+
319.86969	116	
321.12965	316	1+
321.81833	400	1+
321.87150	128	
322.88231	218	1+
322.93285	404	
326.15689	146	
326.87088	390	1+
327.16601	238	
327.18593	124	
328.17801	386	1+
328.19695	142	
328.87740	300	1+
330.12738	220	1+
331.06854	146	1+
331.14500	118	
332.09949	214	
336.94685	618	1+
337.11745	116	
337.15845	262	1+
338.74936	182	1+
339.82794	488	1+
340.15442	122	
340.93860	160	1+
342.15473	306	1+
342.90704	180	1+
344.14403	126	
344.71967	138	
345.20000	764	1+
346.14610	116	
347.22709	468	1+
349.12360	1124	1+
349.15937	562	1+
350.10704	352	
350.80092	132	
351.11806	176	
352.89118	114	
354.69433	116	
355.16287	196	
355.18032	274	1+
356.79273	106	
357.07376	200	1+
357.22159	114	
359.16146	124	
359.17904	246	1+
360.09618	110	
361.09692	122	
362.20539	376	1+
362.22871	108	
363.23193	136	
364.35234	128	
365.16012	110	
367.13381	1480	1+
367.84464	200	1+
368.19313	148	
END IONS

###FS:    #m/z: 359.96217 #charge 1+
###MS: 46
###MSMS: 49
BEGIN IONS
TITLE=Cmpd 36, +MS2(359.9622), 28.0-35.0eV, 1.1min #49
RTINSECONDS=60.9485
SCANS=46,49
PEPMASS=359.96217	134458
CHARGE=1+
195.11565	152	
198.05314	318	1+
201.11950	208	
205.95296	126	
207.94783	172	
209.13340	136	
209.94426	500	1+
210.86762	124	
211.15550	330	
212.11042	272	
213.12067	120	
216.06151	342	1+
216.13573	162	
221.88578	328	1+
222.12337	116	
222.95360	1260	1+
224.94889	1324	1+
225.89026	406	1+
225.97617	202	
226.11811	186	
226.94810	3242	1+
226.96898	166	
227.07837	328	1+
227.93585	282	
228.17661	300	1+
228.94135	2576	1+
229.11411	140	
230.07406	118	
231.11023	158	
231.88669	158	
233.08984	176	
233.96133	254	1+
234.09621	336	
234.14729	318	1+
235.08371	256	1+
235.11513	1038	1+
236.14447	146	
237.17264	126	
238.20917	122	
238.97098	174	
239.14775	1542	1+
240.13251	776	1+
240.83632	124	
240.94024	198	
240.96270	998	1+
241.11982	150	
241.90278	160	
241.94006	136	
242.96144	568	1+
244.90468	140	
244.95684	1236	1+
245.94046	266	
246.80583	120	
246.95190	1782	1+
247.10647	368	1+
248.03373	160	
248.80572	450	1+
249.04499	150	
249.13203	866	1+
250.11331	480	1+
250.94299	210	
251.14792	158	
251.95510	136	
252.10743	450	1+
252.14082	428	1+
252.95734	316	
253.13005	116	
253.83302	134	
254.93738	160	1+
255.07379	536	1+
256.17423	456	
257.15872	1486	
258.07247	538	1+
258.10257	134	
258.14295	2472	1+
258.83470	186	
258.84960	178	
258.97349	480	1+
259.79744	200	
260.11141	130	
260.83343	116	
260.96847	596	
261.10864	232	1+
261.13374	146	
261.15345	116	
261.96976	282	
262.05301	146	
262.08790	128	
263.07891	210	1+
263.97982	272	
264.01933	134	
264.10072	162	
264.81600	262	1+
265.12774	136	
265.15408	448	1+
266.11550	116	
266.81673	360	
267.13833	168	
267.83677	140	
267.97497	224	
268.12444	130	
269.84306	212	1+
269.97088	250	
270.12179	140	
270.14395	126	
271.09566	132	
271.14731	136	
271.84370	304	1+
272.20012	186	1+
273.08420	470	1+
273.12897	132	
273.79454	382	1+
274.11388	186	
275.10144	836	1+
275.17320	140	
275.97581	134	
276.18044	142	
276.81159	230	
276.85638	266	1+
277.12902	362	1+
278.80730	266	1+
279.12669	160	
279.14804	350	1+
279.84282	228	1+
280.09972	188	
280.11554	132	
280.13038	142	
280.79426	678	1+
282.11240	136	
282.12910	134	
283.06941	860	1+
283.15216	124	
283.18497	122	
284.13553	454	
284.17140	132	
284.82245	272	
285.15643	282	1+
285.78829	128	1+
285.82298	122	
286.85873	124	
288.12918	602	1+
289.82265	166	
290.01451	166	
290.09010	206	1+
291.14200	154	
291.78774	200	
292.12637	762	1+
292.85010	148	
292.87072	210	
293.06361	228	1+
293.85534	366	1+
294.06544	174	1+
294.15458	394	1+
296.64370	126	
296.80712	616	1+
296.92291	218	
297.14585	148	
297.92649	140	
298.16859	164	1+
298.17973	178	1+
298.80432	1314	1+
299.13829	450	
300.15531	134	
300.81369	272	1+
301.08316	862	1+
301.78330	118	
302.11175	412	1+
303.10965	280	1+
303.78839	120	
303.80635	176	
304.80838	138	
305.02491	118	
305.13069	514	1+
308.29637	152	
309.02791	124	
309.12628	1088	1+
309.79760	164	
309.87493	252	1+
310.19323	206	
311.86287	182	
314.80769	334	1+
316.81076	260	1+
317.18118	224	1+
318.80023	130	
318.93378	220	
319.07698	180	1+
320.15906	208	
321.82427	224	1+
322.87922	148	
323.01889	120	
324.11189	124	
324.14912	144	
324.88874	290	1+
325.11496	118	
325.15711	2006	1+
326.11843	326	1+
326.13783	166	
326.16213	1694	1+
327.19686	158	
328.13686	150	
328.88221	334	1+
329.86999	232	1+
330.87161	150	1+
332.12379	178	
332.16515	138	
332.66989	136	
332.73281	180	
332.81346	120	
333.12270	276	
334.12095	156	
336.16255	196	
336.20142	126	
336.94351	142	
337.11639	1544	1+
337.87945	220	
338.13733	398	1+
338.87521	134	
339.82587	172	
340.19784	458	
340.93820	276	
342.15302	156	
342.90413	192	1+
343.18874	388	
343.27741	140	
343.84289	140	
343.91320	228	1+
344.14255	184	
345.17372	188	1+
345.20158	474	1+
347.22832	150	
349.12129	640	
349.15865	348	1+
350.10772	556	1+
351.03885	132	
352.88754	120	
353.17876	264	1+
354.12539	192	
357.18997	596	1+
357.22476	1530	1+
359.18414	240	1+
360.34201	118	
360.77116	262	1+
361.28566	142	
362.12252	226	1+
363.20989	118	
363.72011	284	1+
END IONS

###FS:    #m/z: 322.93045 #charge 1+
###MS: 50
###MSMS: 51
BEGIN IONS
TITLE=Cmpd 37, +MS2(322.9304), 28.0-35.0eV, 1.1min #51
RTINSECONDS=64.647
SCANS=50-51
PEPMASS=322.93045	1773824
CHARGE=1+
60.01097	104	
176.09717	94	
182.56426	98	
191.11524	252	
192.89024	430	1+
197.88961	126	
197.95683	102	
199.10331	194	
201.06771	146	1+
204.82935	92	
205.94897	600	1+
207.11547	120	
209.08674	168	
209.12692	532	1+
210.90192	136	
214.08932	106	
214.89496	134	
215.15650	104	
218.08812	244	
218.88684	124	
219.87719	100	
220.88754	142	1+
220.95738	176	
221.94514	142	
223.07533	104	
223.10821	210	1+
223.12466	124	
223.48418	100	
223.95990	868	1+
224.19519	104	
226.11706	182	
226.15114	534	1+
226.92605	228	1+
227.09858	310	
227.11022	180	
227.93292	152	1+
228.11306	136	
228.89375	100	
229.13293	106	
230.07471	212	1+
230.64315	106	
230.89078	186	
230.90370	172	
231.12127	636	1+
232.14232	118	
233.16084	128	
235.07063	100	
235.11776	164	
237.09854	166	
237.64803	150	
237.94059	432	1+
238.14751	92	
238.89826	352	1+
239.08132	146	
239.78723	442	1+
240.81994	112	
240.94065	3436	
241.82661	100	
241.93892	10526	1+
242.86075	220	1+
242.94124	7512	1+
242.96910	114	
243.14661	154	
243.18254	96	
243.82069	140	
244.10713	234	
244.12670	890	1+
244.65613	98	
244.82212	132	
244.93843	2108	1+
245.56431	98	
246.12500	422	
246.16043	542	1+
246.65970	110	
246.97446	206	
248.12992	366	1+
248.85139	252	
249.13457	312	1+
249.83832	308	1+
250.65298	104	
250.96766	206	
251.10481	796	1+
251.15037	124	
252.10862	676	1+
252.14335	132	
252.23120	102	
252.82525	158	1+
253.84120	162	
254.78574	188	1+
255.04070	294	1+
255.06549	104	
255.10777	1084	1+
255.13275	326	1+
258.12032	118	
258.83151	414	1+
259.13813	558	1+
259.16789	112	
260.13978	366	1+
260.19620	98	
261.82907	278	
261.90265	190	
262.08331	400	1+
262.83445	132	
263.08550	274	1+
264.84765	98	
265.15169	226	1+
267.00181	94	
268.13072	238	1+
268.17384	190	1+
268.90920	120	
270.00610	94	
270.17896	112	
270.80239	96	
270.85529	96	
271.79641	136	
271.84554	138	
272.06633	106	
272.13232	548	1+
272.74481	98	
272.84996	112	
273.79183	160	
274.15609	346	1+
274.80219	480	1+
275.05523	98	
275.80865	314	1+
276.68563	170	
277.15244	122	
277.19117	96	
279.09113	250	
279.28413	92	
279.79809	120	
279.84970	104	
280.09359	200	
280.10869	112	
281.82175	168	1+
282.85993	138	
282.88430	124	
282.98346	116	
283.79502	160	
284.13633	96	
284.18542	92	
284.29132	474	1+
284.80225	122	
284.86521	156	
285.15733	212	1+
285.20007	274	
285.86123	262	1+
286.18881	124	
286.67066	158	
287.13515	330	1+
289.16118	274	
289.78065	142	1+
289.85028	196	1+
290.16865	122	
291.11682	122	
291.15005	98	
291.80357	220	
292.16414	328	1+
292.80769	104	
293.85557	106	
294.14414	116	
294.17997	782	1+
294.21953	150	
294.82413	220	1+
294.85965	190	1+
295.13835	98	
296.11976	132	
297.03356	98	
297.12896	140	
298.79780	102	
298.91603	94	
299.78298	274	1+
299.88229	112	
300.81247	144	
301.14518	574	1+
301.68038	148	
301.87333	160	
301.97001	98	
303.18274	130	
304.87634	232	1+
305.79963	102	
306.19433	98	
307.06343	102	
307.79833	322	1+
307.82771	110	
307.89388	96	
308.29334	302	
309.12852	178	
309.19290	92	
309.81119	98	
310.87468	108	
311.14140	94	
311.17285	224	1+
312.66504	312	1+
312.80239	176	
312.81704	100	
317.12108	176	1+
317.19375	238	1+
317.53528	108	
317.82999	130	
318.15798	116	
319.16707	106	
320.09947	104	
320.15988	836	1+
320.83173	120	
322.19214	102	
322.89862	134	
323.11639	206	
324.09765	176	1+
324.13419	176	
324.89099	520	1+
325.28240	94	
326.31661	94	
326.66938	94	
328.19753	108	
END IONS

###FS:    #m/z: 363.95702 #charge 1+
###MS: 50
###MSMS: 52
BEGIN IONS
TITLE=Cmpd 38, +MS2(363.9570), 28.0-35.0eV, 1.1min #52
RTINSECONDS=65.42
SCANS=50,52
PEPMASS=363.95702	321126
CHARGE=1+
182.86471	124	
187.86784	266	
189.86156	762	1+
191.85712	424	1+
196.88247	190	
197.88493	132	
201.12262	146	
206.11562	358	1+
207.87308	144	
208.87733	112	
209.94338	906	1+
210.88598	492	1+
212.87911	1932	1+
214.89931	178	
222.95157	338	
223.83595	108	
223.88926	284	1+
223.95573	246	
224.94979	1092	1+
224.97969	108	
225.88093	118	
226.05726	244	1+
226.11726	312	1+
226.94766	4334	1+
227.93327	266	
228.89445	836	1+
228.94229	4800	1+
229.11868	256	1+
230.07456	148	
230.88964	3646	1+
231.12239	136	
232.88479	472	1+
232.96016	184	1+
233.13928	120	
234.03782	126	
234.09925	332	
234.14201	932	1+
234.88251	248	
235.07596	356	1+
235.11910	1872	1+
235.88111	148	
240.94036	1038	
240.96346	342	
241.94234	540	
241.96415	454	
242.94267	1876	1+
243.81862	428	1+
243.87293	118	
244.12687	274	1+
244.95690	2634	1+
245.07576	802	1+
245.94119	306	
246.80983	148	
246.90665	344	1+
246.95442	1770	1+
246.98703	112	
247.80505	132	
248.10685	170	
248.80171	546	1+
248.84665	106	
248.90018	2024	1+
248.93965	182	1+
249.02996	124	
249.13558	238	
252.10602	740	1+
252.14350	180	
252.17002	230	
253.02404	110	
254.11448	188	1+
255.06032	180	
256.80628	168	1+
258.84538	284	1+
259.96851	502	1+
259.99762	134	
260.82924	204	
260.84272	116	
260.96926	370	1+
261.15249	210	
261.51463	116	
261.83176	130	
262.09393	386	1+
262.15504	192	
262.78718	216	1+
262.83594	120	
262.96822	236	
263.09965	244	1+
263.97530	298	1+
264.97996	198	1+
265.08637	138	
265.92098	142	
266.15624	142	
266.81172	904	1+
266.85349	162	1+
267.10376	112	
267.78069	242	
267.91250	144	
267.97211	362	1+
268.80447	142	
268.83559	118	
268.95674	284	
269.03700	122	
269.12785	146	
269.96732	192	
270.83500	134	
270.84843	386	1+
270.96828	142	
271.09906	236	
271.14477	112	
271.79507	162	
271.84740	386	1+
272.91305	172	
273.13415	120	
276.81345	176	1+
276.85930	194	
277.07803	314	1+
277.12490	148	
277.14255	202	
277.24659	106	
277.85508	128	
278.79690	308	
278.84608	128	
279.07636	112	
279.10182	118	
279.12285	162	
279.61838	142	
279.80207	130	
280.10059	122	
280.16690	138	
280.79282	1154	1+
281.84985	132	
282.79110	542	1+
282.83012	108	
283.07393	280	1+
283.84915	662	1+
283.98208	120	
284.03171	108	
284.82383	718	1+
284.87671	136	
285.80008	108	
285.84691	688	1+
286.12474	124	
286.67288	156	
288.13024	668	
288.63023	172	
291.88058	136	
292.13382	130	
293.44855	108	
293.85439	416	1+
293.87508	124	
294.14514	450	1+
295.17405	130	
296.64713	142	
296.80807	210	
297.08242	110	
297.81073	310	
298.13860	320	1+
298.80285	2082	1+
300.79794	726	1+
300.85747	680	1+
301.11247	232	1+
303.15652	140	
303.80631	150	
303.85745	774	
304.00693	110	1+
305.13576	344	
305.87967	330	1+
306.12406	118	
306.64601	114	
306.79798	136	
307.08871	108	
308.08838	122	
308.80652	168	1+
309.15301	140	
310.14117	328	1+
310.76017	110	
310.88131	196	
314.81921	134	
316.11098	166	1+
316.14956	262	1+
316.81535	536	1+
317.21014	114	
318.05069	144	
318.14625	192	
318.93279	130	
320.22766	120	
320.81117	420	1+
321.07123	204	1+
321.86568	408	1+
322.17323	156	
324.14479	128	
324.16549	154	
324.87578	270	
324.89565	134	
325.14639	156	
325.86453	574	1+
325.89455	160	
326.16680	386	1+
327.19387	464	1+
328.19792	400	1+
328.88822	134	
329.07531	140	
330.88958	262	1+
331.09663	206	1+
332.14283	188	
335.13175	110	
335.75659	122	
336.14007	154	
336.94214	572	1+
338.11908	252	1+
338.16318	156	
339.82722	354	
340.15363	286	1+
340.94193	106	
341.17136	238	1+
341.83426	142	
342.97289	114	
343.67911	106	
345.18356	392	1+
345.20476	380	
347.22679	472	1+
348.16691	154	
349.12483	856	
349.16290	638	1+
349.23162	118	
349.32266	172	
350.10565	588	1+
354.03221	190	1+
355.18527	126	
358.15741	210	
358.17475	250	1+
358.84596	168	1+
359.15715	122	
359.77878	126	
360.69434	164	
361.76210	128	
362.20401	250	
363.20807	256	1+
365.75666	188	1+
366.86812	166	
367.13299	1226	1+
368.33878	108	
END IONS

###FS:    #m/z: 359.96228 #charge 1+
###MS: 50
###MSMS: 53
BEGIN IONS
TITLE=Cmpd 39, +MS2(359.9623), 28.0-35.0eV, 1.1min #53
RTINSECONDS=66.192
SCANS=50,53
PEPMASS=359.96228	126576
CHARGE=1+
188.06915	138	
195.11328	196	
196.13888	114	
197.10197	160	
198.05164	348	1+
201.12071	140	
202.08392	136	
203.95164	132	
206.94785	238	1+
209.09297	118	
209.94311	476	
211.15332	292	
212.11238	334	
216.06628	374	1+
217.13185	154	
220.95887	198	
222.12022	352	1+
222.95105	892	1+
223.11183	170	1+
223.88726	172	
224.10255	118	
224.94796	1296	1+
226.94750	3056	1+
227.08002	146	
227.10118	170	1+
227.88050	206	1+
227.92934	352	
228.17901	350	1+
228.94298	3290	1+
229.05622	258	1+
230.08562	140	
230.61452	186	
230.88946	168	
231.07288	332	
232.10378	128	
233.08976	358	1+
233.85023	152	
234.14221	382	1+
234.86451	122	
235.07805	266	1+
235.11704	1204	1+
235.82383	148	
236.05420	294	1+
237.09421	202	
237.13184	122	
238.16183	112	
239.14922	1158	1+
240.13298	790	1+
240.82276	126	
240.94105	914	1+
240.96201	606	1+
241.11868	180	
242.12717	126	
242.96087	936	1+
243.15136	140	
244.13062	228	
244.95703	1814	1+
245.08147	130	
245.12787	292	1+
245.94259	256	
246.02413	110	
246.04947	178	
246.81288	150	
246.95401	1974	1+
246.98123	176	
247.10397	248	
248.10662	190	
248.80244	304	1+
248.97593	150	
249.13279	704	1+
249.91437	128	
250.11440	120	
250.11970	134	
250.20638	116	
250.95314	210	
251.09944	122	
251.13484	414	1+
251.93107	146	
252.10819	512	1+
252.79888	196	1+
252.95734	122	
253.83567	132	
254.11568	124	
255.07383	304	
255.11745	318	1+
256.08610	136	
256.17421	456	
257.08868	418	1+
257.16041	1054	
258.07212	222	
258.14289	2970	1+
258.97319	350	1+
259.07153	282	1+
259.80307	194	1+
260.11229	216	1+
260.83241	206	1+
260.96961	742	
261.15862	148	
262.09314	274	1+
264.11589	152	
264.96584	120	
265.12385	124	
266.15915	342	1+
266.81832	400	1+
266.83647	194	1+
267.11276	276	1+
267.14478	166	
267.78510	112	
267.92045	124	
267.97332	640	1+
268.95379	230	
269.96805	484	1+
270.10580	144	
270.14171	150	1+
271.10060	124	
272.85057	112	
273.08428	346	
273.55251	112	
274.11556	124	
275.09866	608	1+
275.17142	418	1+
275.80325	388	1+
276.14447	194	
276.85886	150	
277.09013	132	
277.12443	384	
278.14104	142	
278.79442	140	
278.84701	138	
279.27614	276	1+
279.79132	1070	1+
280.10488	444	1+
280.25124	120	
280.79348	878	1+
280.87547	116	
281.13576	304	1+
281.86798	124	
282.11074	470	1+
283.06909	716	1+
283.84667	192	1+
283.98801	208	
284.14088	760	1+
284.79105	210	1+
284.82419	210	
285.08834	126	
286.10464	148	
286.14155	362	1+
286.93059	186	
288.12986	408	
288.63113	214	
289.57050	132	
291.14607	118	
291.80226	112	
291.87211	264	1+
292.12606	238	
293.07984	156	
293.12025	154	
293.89031	204	1+
294.15352	296	
295.18451	116	
296.64562	214	
296.81183	368	
297.15960	134	
297.38382	142	1+
297.80308	1156	1+
298.80493	946	1+
299.13930	580	
300.12930	122	
300.80516	352	1+
300.82290	140	
301.07939	1068	1+
301.11250	232	
302.11684	472	1+
304.16166	216	1+
304.80930	136	
305.03104	136	
306.14196	122	
306.89147	126	
309.12599	554	1+
309.79412	284	1+
310.16745	118	
310.19731	188	
310.79545	192	1+
310.88103	316	1+
311.88542	184	1+
312.12640	150	
312.18076	112	
313.86177	146	
314.81947	230	
314.85006	220	1+
315.93681	164	
316.81540	292	1+
318.93519	146	
319.09300	122	
319.81284	144	
321.81582	392	1+
321.83197	118	
322.11107	132	
322.21596	138	1+
323.02133	124	
325.15247	238	
326.06692	118	
326.15910	1820	1+
327.12630	178	
327.19388	542	1+
329.21908	126	
329.89354	124	
330.10820	128	
332.15745	124	
332.81456	124	
333.12128	186	
334.15298	130	
336.94394	316	1+
337.11667	1296	1+
337.22027	156	1+
338.14288	144	
339.22929	260	1+
340.19768	600	1+
341.03799	134	
342.14296	114	
343.03016	166	1+
343.18790	688	1+
344.14606	158	
344.17127	360	1+
345.20163	724	1+
349.12682	300	
349.15878	498	1+
350.10822	356	
351.13019	128	
351.75575	126	1+
352.18309	128	
352.89384	120	
355.91688	146	
356.21762	912	1+
357.18761	268	
357.22260	770	1+
357.25341	122	
359.18147	134	
359.82580	122	
360.09141	116	
360.10889	134	
360.99005	212	1+
362.17660	228	
362.20139	426	1+
365.11202	128	
365.18571	124	
END IONS

###FS:    #m/z: 340.94108 #charge 1+
###MS: 54
###MSMS: 55
BEGIN IONS
TITLE=Cmpd 40, +MS2(340.9411), 28.0-35.0eV, 1.2min #55
RTINSECONDS=69.8885
SCANS=54-55
PEPMASS=340.94108	686824
CHARGE=1+
181.00947	98	
182.86829	108	
185.96486	130	
191.95847	232	
201.03555	120	
205.94669	184	
207.12202	144	
208.87289	132	
210.50055	112	
211.15781	176	
212.11302	134	
212.87483	516	1+
213.44679	106	
213.93902	526	1+
214.89424	128	
214.95333	146	
215.88620	800	1+
215.93813	322	
217.88248	124	
218.09113	144	
223.03674	106	
223.95999	228	
224.95814	120	
226.11426	180	
226.13483	148	
226.87178	160	
227.01722	100	
227.10328	124	
227.78720	124	
228.12825	136	
228.17911	116	
230.84822	104	
230.88995	530	
231.12061	198	
231.15530	176	
231.42319	100	
231.88924	306	
231.95035	432	1+
232.14173	126	
232.89406	498	1+
233.91434	120	
234.13845	108	
234.92386	102	
235.10017	130	
235.11699	378	1+
235.86753	108	
235.89294	204	1+
237.64712	140	
238.63462	102	
239.92058	102	
240.12699	160	
240.84076	358	1+
240.93908	150	
240.95925	180	
242.93818	140	
243.84384	134	
244.12684	154	
245.07390	122	
246.16122	896	1+
246.66384	226	
246.97460	542	1+
248.12757	430	1+
248.85256	126	
249.89859	236	1+
249.96163	180	
249.99928	96	
250.94542	116	
251.14964	474	1+
251.64823	326	
251.92783	126	
252.10863	384	
254.94223	110	
254.96523	532	1+
255.07874	114	
256.14317	120	
256.17160	148	1+
256.89605	128	
257.14681	130	
257.19775	100	
257.79761	120	
258.84746	122	
259.12668	248	1+
259.16864	440	
259.66813	170	
259.84505	184	
259.95739	162	
260.15948	550	1+
260.64180	102	
260.83497	98	
261.97641	100	
263.87805	98	
264.14391	144	
266.14319	236	1+
266.16051	130	
268.17284	602	1+
268.83803	312	
269.80171	186	
271.13317	180	1+
271.46270	118	
272.11956	108	
272.93273	116	
273.16376	180	
273.81026	126	
274.85957	284	1+
275.60526	102	
276.43362	104	
276.86557	144	
277.12583	112	
277.81812	134	
277.85643	146	
278.84667	884	1+
279.85108	512	1+
279.95910	122	
281.13630	188	
282.29103	104	
282.83949	122	
283.79171	104	
284.13937	134	
285.20099	484	1+
287.17279	158	
288.80261	108	
289.78202	112	
289.80234	106	
290.85596	400	1+
291.15918	124	
292.44627	136	
293.07676	124	
294.15069	156	
294.19026	114	
294.67017	364	1+
294.86718	166	
295.16204	134	
295.18277	142	
295.69335	116	
296.18037	116	
296.98149	122	
298.83100	176	
299.87206	144	
300.17357	118	
300.92098	104	
301.03179	98	
301.11446	216	
301.68874	96	
302.17453	258	1+
306.03788	102	
306.12073	110	
306.88605	124	
307.79744	106	
308.66709	262	
308.81517	106	
308.86956	124	
309.13318	468	1+
309.16986	238	
310.11411	108	
317.17528	436	1+
320.15989	246	
324.86782	98	
325.10435	98	
325.89302	100	
326.16155	616	1+
328.32277	106	
329.69888	98	
330.18979	136	
330.69653	128	
330.81029	108	
331.17819	148	
332.09107	108	
333.13916	264	1+
335.16316	176	
336.65037	106	
336.94935	134	
337.14119	130	
337.18598	186	
338.18591	280	1+
339.22508	106	
340.73295	120	
342.20864	146	
342.90532	176	
343.06782	112	
343.18736	118	
345.19590	112	
346.17528	138	
END IONS

###FS:    #m/z: 363.95713 #charge 1+
###MS: 54
###MSMS: 56
BEGIN IONS
TITLE=Cmpd 41, +MS2(363.9571), 28.0-35.0eV, 1.2min #56
RTINSECONDS=70.6605
SCANS=54,56
PEPMASS=363.95713	329506
CHARGE=1+
70.26122	106	
182.86744	102	
188.40357	100	
189.86455	212	
191.85805	260	
194.55448	100	
196.87995	296	1+
201.12106	200	
208.87570	134	
209.09124	148	
209.94357	730	1+
210.88347	450	1+
212.87944	2256	1+
215.18313	114	
216.89117	134	
222.95181	1066	1+
224.95052	1398	1+
226.15100	144	
226.94701	4568	1+
226.97400	270	
227.93107	474	
227.99527	114	
228.11297	234	1+
228.89531	850	1+
228.94311	3764	1+
230.07802	198	1+
230.56807	100	
230.61940	208	
230.88909	4778	1+
232.88468	626	1+
233.02118	118	
234.09771	220	
234.14152	638	1+
234.88032	266	
235.08164	140	
235.11512	658	1+
235.87980	188	
239.11295	168	
240.83332	192	
240.93967	732	
240.96106	632	1+
241.85889	100	
241.93950	2900	1+
242.94228	2068	1+
243.61858	104	
243.82202	140	
243.96372	198	
244.12321	288	1+
244.82172	118	
244.95727	2838	1+
245.07553	178	
245.15072	120	
245.89783	110	
245.94441	324	
246.91535	164	
246.95276	2802	1+
248.80446	284	
248.89827	1412	1+
249.13322	496	
249.80189	186	
250.97334	242	1+
251.06808	110	
251.14710	154	
252.10654	1028	1+
252.13898	194	1+
253.83863	134	
253.90432	274	1+
255.87896	114	
256.85038	124	
257.83051	418	1+
258.45391	132	
258.67096	128	
258.83389	340	1+
258.85328	132	
258.94174	104	
259.14939	266	1+
259.96785	490	1+
260.11889	170	
260.96919	362	1+
261.08778	364	1+
261.83741	174	
262.13621	206	1+
262.83312	248	
263.82757	152	
263.98435	196	
264.01466	180	1+
264.38379	110	
264.81826	132	
265.81900	192	
266.81352	1076	1+
267.92275	178	1+
267.97309	512	
268.88708	102	
268.96310	852	1+
269.80348	304	1+
269.96883	486	1+
271.92145	518	1+
273.80344	138	
275.81498	120	
276.13268	144	
276.85865	194	
277.13322	186	
277.85525	218	
277.97344	108	
278.12855	268	1+
278.52408	104	
278.79799	242	
278.84396	172	
278.98347	286	1+
279.79189	1528	1+
279.84525	106	
280.10328	198	
280.79317	1454	1+
280.84253	150	1+
283.10255	222	
283.13018	278	1+
283.17788	110	
283.84966	284	
283.97987	122	
284.79054	138	
284.82391	110	
284.84699	126	
284.92557	104	
285.04175	136	1+
285.10594	250	
285.16366	170	
285.82629	218	
285.84409	432	1+
286.08765	118	
286.81677	124	
288.12770	510	1+
288.78364	150	1+
289.52933	112	
290.82864	100	
290.85510	126	
291.01837	144	
292.43816	234	
294.14949	520	1+
294.18547	104	
295.17526	136	
296.81053	322	
297.81704	212	
298.80287	1478	1+
300.12980	182	
300.18185	222	1+
300.79684	800	1+
301.11380	292	
301.13385	148	
301.80001	538	1+
301.86214	392	
302.14341	222	1+
302.24475	112	
302.80607	484	1+
302.86467	252	
303.80787	412	1+
303.85573	1012	1+
305.13411	310	1+
305.87638	168	1+
307.67023	106	
308.37941	100	
310.87726	138	
311.86578	320	1+
312.15941	114	
312.87185	204	1+
313.04835	128	
313.74771	194	1+
313.93452	118	
315.81977	180	
315.98405	156	
316.15155	142	
316.81492	484	1+
317.73219	120	
318.80970	106	
318.93375	124	
319.80647	116	
321.81834	102	
321.86548	326	1+
323.30102	118	
323.64855	214	
324.14779	232	
325.14904	140	
326.15829	132	
326.17892	112	
326.87097	204	
327.16464	118	
327.18796	200	
327.88425	324	1+
328.17233	242	
328.19879	180	
328.82789	124	
329.21589	174	
330.18777	108	
330.87432	142	
330.90503	140	
331.14900	114	
332.09102	118	
333.08370	144	
336.09570	186	1+
336.94612	444	1+
337.14017	148	1+
339.82849	102	
340.14747	346	1+
340.19487	192	1+
340.94343	144	
343.15791	102	
344.19469	144	
345.17657	132	
345.20364	574	
346.18579	520	1+
347.16842	112	
347.22835	474	1+
347.30561	166	
349.12394	542	
349.15690	578	1+
349.33649	138	
350.11000	230	
351.11159	106	
351.35655	100	
353.17956	278	1+
357.21839	202	1+
358.15561	122	
359.95744	174	1+
361.80084	116	
362.20335	234	
363.21113	212	
367.13299	1422	1+
367.15840	116	
368.18987	222	
368.88100	124	
END IONS

###FS:    #m/z: 336.94631 #charge 1+
###MS: 54
###MSMS: 57
BEGIN IONS
TITLE=Cmpd 42, +MS2(336.9463), 28.0-35.0eV, 1.2min #57
RTINSECONDS=71.433
SCANS=54,57
PEPMASS=336.94631	143238
CHARGE=1+
182.86936	166	
189.86432	220	
190.63834	96	
192.60678	112	
196.07311	90	
199.10636	124	
209.12752	178	
210.88295	254	
211.94487	1136	
212.87755	2060	1+
213.93915	904	1+
214.89932	130	
215.93438	102	
218.08422	140	
222.95840	482	1+
223.96215	414	1+
226.15222	278	
227.08456	102	
228.89603	312	
229.12005	174	1+
229.89484	200	
229.95463	1464	
230.88953	1830	1+
231.94987	746	1+
232.15153	150	
232.81936	202	1+
233.08951	126	
233.66055	96	
233.89556	262	1+
235.08027	736	1+
235.11934	354	1+
235.89251	114	
236.13621	168	
237.65412	158	
238.14938	116	
238.16366	92	
238.99502	126	
239.88414	92	
240.83617	164	
241.84222	170	1+
242.12023	112	
243.14515	98	
244.12957	296	
245.03889	92	
245.06237	98	
245.11691	224	1+
245.44467	100	
245.64869	100	
246.15978	354	
246.66254	372	
246.97389	114	
247.82649	94	
247.96411	870	
248.90028	1596	1+
249.09555	222	1+
249.13168	146	
249.82757	338	1+
249.96079	198	
250.12620	146	
250.16716	142	
250.83063	304	1+
250.95293	196	
250.96605	114	
251.07148	160	
251.15529	302	
252.10860	266	
252.14747	124	
252.16492	192	
252.95333	136	
252.97266	522	
253.09064	118	
253.90598	524	1+
253.96619	866	1+
254.96695	574	1+
255.00288	92	
255.07611	208	
255.10816	174	
256.91102	138	
258.84645	182	
259.15185	114	
259.85168	202	
259.87528	102	
260.13644	530	1+
260.16229	248	
260.66151	160	
261.13838	356	1+
261.15908	130	
264.16033	116	
264.87224	146	
265.05675	238	1+
265.14544	208	1+
266.25405	90	
267.83826	182	
268.13256	100	
268.17405	464	1+
268.83822	498	1+
269.80193	122	
270.92684	180	
270.98061	138	
271.83715	90	
272.06827	110	
272.13783	220	
272.85611	90	
273.16677	218	
273.65378	94	
274.15637	412	1+
274.85921	106	
274.93115	94	
276.13376	124	
276.16766	302	1+
276.85667	176	
276.87345	190	
277.41459	112	
277.86643	114	
278.12424	126	
278.83793	126	
279.23958	96	
280.06916	92	
280.87495	142	
282.10848	92	
283.14829	122	
285.10587	92	
285.20445	440	1+
285.84827	340	
286.15365	148	
286.65593	134	
286.84982	246	
286.91223	112	
287.13652	100	
287.15790	90	
287.85123	186	
288.03171	140	
288.13592	102	
290.07904	112	
290.14316	224	1+
290.65162	98	
290.86406	260	1+
291.81047	144	
292.10428	174	
292.16896	450	1+
292.85566	120	
293.10548	258	1+
294.18027	610	1+
294.67092	182	1+
294.86125	260	1+
295.16310	146	
296.12499	218	
296.15733	124	
296.64030	94	
297.10844	138	1+
297.12674	150	
300.07831	92	
300.19938	94	
301.18544	100	
302.14617	230	
305.15127	98	
305.91682	92	
307.88234	116	
308.66901	450	1+
308.86540	290	1+
308.96823	118	
309.18919	138	
311.85864	96	
312.17088	162	1+
314.28120	92	
317.17631	106	
317.67332	140	
318.09555	94	
318.18888	278	
319.17106	208	
319.89296	144	
320.15607	922	1+
321.67617	90	
322.68932	138	
324.15405	114	
324.89744	188	
324.96076	98	
327.18355	270	1+
329.69971	164	
330.01694	150	
330.69301	184	
331.18146	92	
334.40016	114	
336.15389	144	
336.20480	152	
337.18622	1002	1+
338.17240	596	
338.69833	158	
339.19901	212	
339.69939	96	
340.18072	262	1+
341.01885	90	
341.12606	148	
341.15771	144	
END IONS

###FS:    #m/z: 340.94129 #charge 1+
###MS: 58
###MSMS: 59
BEGIN IONS
TITLE=Cmpd 43, +MS2(340.9413), 28.0-35.0eV, 1.3min #59
RTINSECONDS=75.1105
SCANS=58-59
PEPMASS=340.94129	566986
CHARGE=1+
192.89353	216	1+
196.08507	130	
196.88440	208	
198.30093	104	
207.12142	188	
208.14210	122	
208.95996	172	
209.09036	124	
210.89045	94	
211.15327	140	
211.87838	576	1+
212.88091	496	1+
213.94067	470	1+
214.88428	484	1+
215.93563	200	
217.13294	108	
221.13746	154	
223.95869	330	1+
226.11562	208	
226.90056	96	
226.94681	128	
228.95442	150	
229.06797	98	
230.88748	652	1+
231.11948	110	
231.95158	758	
232.12701	210	
233.90185	288	
233.94615	114	
234.09718	148	
234.14490	162	
235.11780	200	
235.89223	116	
236.08203	106	
237.12618	94	
237.65025	98	
237.82496	216	1+
238.15459	166	
239.15056	220	
239.88627	138	
240.93921	114	
241.12395	114	
241.84051	192	
242.07566	138	
242.83882	100	
244.13162	204	
245.84826	218	1+
246.16155	512	
246.66383	374	
246.97510	420	1+
249.13367	192	
249.90216	118	
249.96200	320	
250.16357	130	
250.65434	108	
251.15193	226	
252.10535	252	
253.10608	108	
253.11717	118	
253.42475	96	
254.14613	120	
254.81067	142	
254.91773	272	1+
254.96965	444	1+
255.10797	106	
255.84833	346	1+
256.17654	98	
256.85093	258	1+
256.90439	216	
257.11047	104	
258.41020	94	
258.84687	258	
259.17094	134	
259.67107	204	
259.84903	198	
259.95289	132	
260.16388	358	1+
260.66660	176	
260.84061	210	
261.83990	114	
262.08708	296	1+
263.15620	134	
264.85865	112	
266.16264	304	1+
267.00648	118	
267.12539	452	1+
267.19181	168	
267.85836	120	
268.17477	534	1+
268.46637	94	
268.84136	204	
269.84042	172	
269.86597	102	
272.04998	230	1+
272.13143	190	
272.43859	106	
273.65406	100	
273.81059	98	
274.65840	98	
274.86063	102	
275.97657	100	
276.04393	142	
276.73799	138	
276.85614	454	1+
277.12926	96	
277.52082	98	
277.65388	126	
277.96734	100	
278.11028	104	
278.81676	94	
278.84589	1056	1+
279.88486	142	
280.10058	108	
280.13083	112	
280.87485	246	1+
281.14733	208	
281.68273	172	
284.14072	166	
285.03040	146	
286.16206	154	
289.01598	156	
289.09355	146	
289.79288	116	
292.11914	100	
292.16365	146	
292.87048	96	
293.17540	100	
294.15161	180	
294.18804	430	1+
294.66947	196	
295.15754	114	
295.86600	422	1+
296.12205	150	
296.83271	96	
297.91524	98	
299.78901	108	
299.83646	118	
299.88085	126	
301.10445	138	
301.17710	194	1+
301.34105	112	
302.15110	126	
302.90471	114	
303.67721	210	
304.93709	110	
305.13169	126	
305.87518	172	1+
306.11183	110	
307.79942	202	
308.09552	138	1+
308.17556	178	
308.66372	214	
308.88514	96	
310.86218	100	
310.87972	102	
311.86272	120	
313.90062	96	
316.18873	96	
317.18267	146	
317.68564	110	
318.13308	138	
318.18806	128	
320.15570	146	
321.65365	112	
321.67758	148	
321.90745	242	1+
322.15703	170	
324.89265	294	1+
326.16271	244	
327.16103	102	
327.17789	96	
328.18192	122	
328.68331	100	
328.89138	110	
329.87441	116	
335.21406	200	1+
336.18042	312	1+
337.18589	320	1+
338.68044	100	
340.20113	424	1+
343.67930	172	
344.18767	134	
345.17814	136	
345.20440	200	
END IONS

###FS:    #m/z: 336.94639 #charge 1+
###MS: 58
###MSMS: 60
BEGIN IONS
TITLE=Cmpd 44, +MS2(336.9464), 28.0-35.0eV, 1.3min #60
RTINSECONDS=75.8835
SCANS=58,60
PEPMASS=336.94639	111642
CHARGE=1+
190.05988	140	
200.48410	100	
201.04746	114	
207.95522	94	
209.04920	98	
209.12760	194	
210.13357	98	
211.88131	124	
211.94494	2236	
212.88009	1154	1+
213.93952	648	
214.87233	102	
215.88711	146	
216.88410	156	
217.06953	144	
218.02214	96	
220.11202	106	
220.62449	88	
222.97923	172	
223.95838	106	
226.47159	96	
226.89683	136	
226.97483	124	
227.10158	176	
227.15493	116	
228.89569	204	1+
229.95615	2120	1+
230.13137	96	
230.89023	2060	1+
231.12313	260	1+
231.95031	1260	1+
233.89998	244	1+
234.13821	132	
235.08173	376	1+
235.11466	210	
235.87324	140	
236.10897	134	
236.47130	88	
237.64927	376	1+
238.15901	106	
241.83997	158	
242.65752	100	
243.10548	90	
244.07364	122	
244.12817	224	
246.10324	104	
246.12941	90	
246.16081	696	
246.66424	112	
246.85477	96	
247.96636	1048	1+
248.90159	766	
249.15705	142	
249.43929	96	
249.48173	88	
249.89529	260	1+
249.96202	144	
250.83542	258	1+
250.97081	90	
251.07604	112	
251.12384	338	1+
251.15151	132	
252.10625	400	1+
252.15974	92	
252.59284	116	
252.97091	1278	1+
253.09176	184	
253.90747	456	1+
254.96541	790	1+
255.07092	248	
255.10547	336	1+
256.08408	160	
256.85418	116	
256.96357	154	
257.07788	94	
257.20951	92	
257.85493	90	
258.84464	566	1+
258.91104	134	
259.15074	102	
259.17062	262	
259.96030	94	
260.14180	128	
260.15574	702	1+
260.66165	96	
260.93393	146	1+
261.43336	90	
263.07489	130	
263.09090	116	
263.14902	132	
263.91301	116	
264.10273	112	
264.81137	110	
264.91723	108	
265.18699	172	
265.65921	100	
268.13558	104	
268.17689	338	1+
268.84240	372	
269.83576	234	
269.85458	92	
269.92334	100	
270.83736	204	
270.98096	276	
271.91694	282	
272.02963	202	1+
272.15895	94	
272.38953	112	1+
273.16324	222	
274.15258	400	1+
275.08789	212	1+
276.16683	210	1+
276.85494	620	1+
277.15332	126	
277.83709	136	
278.56090	94	
278.83362	454	1+
279.42022	94	
279.79391	90	
281.38596	100	
282.02065	88	
282.88001	242	1+
284.66654	92	
284.95161	124	
285.14388	88	
285.20285	280	
285.66360	94	
285.85034	776	1+
286.11509	94	
288.37873	94	
288.82079	100	
288.85481	122	
289.15906	96	
290.08158	136	
290.14552	178	
290.65790	90	
291.40199	88	
292.10004	122	
292.16402	320	1+
292.88760	104	
293.10957	248	
293.87203	128	
293.99272	106	
294.18212	346	
294.67040	230	
294.86642	94	
294.95921	94	
295.17232	292	
295.19865	90	
295.43906	96	
295.86014	100	
295.89148	206	1+
296.09038	88	
296.12118	292	1+
296.99347	204	1+
298.30668	206	
298.81439	90	
300.16182	192	
300.53764	88	
301.04686	100	
301.88497	92	
302.14655	364	1+
303.94923	120	
304.44625	88	
306.38793	88	
306.79885	102	
306.99650	90	
307.29152	90	
308.66539	164	
309.17194	150	
309.86146	232	
310.87513	114	
317.18341	294	1+
317.93372	94	
318.15653	100	
319.89220	134	
320.15840	1160	1+
322.12432	204	1+
324.09827	130	
324.89136	426	1+
325.41678	90	
326.18598	194	
327.14173	100	
327.88160	98	
328.17434	116	
329.18020	312	1+
329.42488	90	
336.05707	100	
337.18647	1090	1+
337.70025	110	
338.16820	740	1+
341.12463	146	
342.11296	120	
END IONS

###FS:    #m/z: 359.96266 #charge 1+
###MS: 58
###MSMS: 61
BEGIN IONS
TITLE=Cmpd 45, +MS2(359.9627), 28.0-35.0eV, 1.3min #61
RTINSECONDS=76.6555
SCANS=58,61
PEPMASS=359.96266	80640
CHARGE=1+
84.27105	104	
168.40380	160	
188.07150	114	
194.12387	158	
198.05449	120	
199.10387	150	
202.35559	102	
205.42019	128	
205.94939	152	
209.12717	144	
209.94387	572	
211.15214	328	1+
212.10606	136	
216.06420	184	
217.06696	110	
222.12014	184	
222.95378	946	1+
224.63136	100	
224.94910	938	1+
224.97312	330	1+
226.94812	4310	1+
227.92907	240	
228.94294	3392	1+
228.98354	120	
229.12022	180	
231.07655	232	
232.13669	286	1+
233.95704	248	1+
234.09415	168	
235.11682	900	
236.60126	102	
237.12690	122	
239.10987	124	
239.14789	874	1+
240.13234	594	1+
240.79485	122	
240.93873	500	
240.96162	926	1+
241.11453	130	
241.89984	302	1+
241.94239	392	
242.96053	376	1+
244.07263	380	1+
244.92901	146	
244.95756	2868	1+
245.12021	202	1+
245.94118	200	
246.95296	2250	1+
248.80797	262	1+
249.07956	198	1+
249.09886	114	
249.13358	528	
249.64770	158	1+
250.11803	290	
250.81026	108	
250.94789	274	
250.96815	180	
251.11942	138	
251.14800	360	1+
252.10756	382	
252.12777	136	
252.95669	192	1+
253.09228	114	
253.11476	620	1+
253.83755	100	
254.11614	396	1+
254.41699	110	
255.07589	118	
255.14445	102	
256.17478	362	1+
256.80120	218	1+
256.85620	136	
257.09024	286	
257.10489	196	1+
257.15886	924	
258.06806	368	1+
258.14228	2590	1+
258.83858	134	
258.84540	140	
258.97676	274	
259.10968	232	
260.83367	154	
260.96801	606	1+
261.08852	152	
261.15434	102	
262.08880	126	
262.11675	102	
262.81456	122	
263.14125	108	
263.64104	108	
264.13418	172	
264.81523	240	1+
265.08445	142	
265.11945	128	
265.65326	104	
266.15919	214	
266.81464	474	
267.08159	330	1+
267.12001	482	1+
267.13914	110	
267.16040	120	
267.97529	516	1+
269.96935	476	1+
270.14158	198	
273.85661	256	1+
273.96634	138	
274.11277	140	
274.15305	150	
275.09967	864	1+
275.17062	184	
275.97483	136	
275.99120	134	
276.16017	150	
276.86089	178	
277.08753	130	
277.12489	308	1+
277.81332	112	
278.80068	178	
279.14482	164	
279.79534	134	
280.09679	174	
280.12592	126	
280.79499	664	1+
281.08777	124	
281.13979	310	1+
281.16776	140	
281.99458	152	
282.12395	200	
282.79198	102	
283.06860	606	1+
283.13696	110	
283.18714	100	
283.98069	140	
284.13675	554	1+
284.82631	598	1+
285.15926	172	
285.61406	100	
285.66820	202	1+
286.13821	114	
286.81885	112	
288.13117	402	
288.62990	132	
290.86877	130	
290.88498	128	
291.11202	134	
292.13044	372	1+
292.19451	112	
294.15216	338	1+
294.86327	190	1+
296.64470	310	
296.80889	580	1+
297.38952	180	
298.80364	1758	1+
299.06439	122	
299.13839	550	1+
300.82089	172	1+
301.08022	816	1+
301.78326	128	
302.88473	148	
304.81822	110	
305.87405	132	
307.14343	208	1+
308.80035	210	1+
309.12345	510	1+
309.88174	108	
310.19567	266	
311.13689	138	
311.88216	106	
312.14169	338	1+
315.81504	566	1+
315.94838	242	1+
316.81654	380	1+
317.68398	100	
318.11077	126	
319.17397	124	
321.13527	204	1+
321.17076	112	
321.73717	102	
321.81624	122	
321.87926	138	
321.99047	108	
325.15520	1642	1+
325.89948	204	1+
326.15931	1400	1+
327.14121	114	
328.17150	172	1+
328.20446	276	1+
329.35813	100	
329.88078	268	
330.59552	108	
333.12127	314	1+
335.74583	226	1+
336.94170	336	1+
337.11647	1090	1+
337.18287	106	
338.40536	108	
340.16878	182	1+
340.19525	366	
340.90760	100	
340.92621	100	
340.94383	268	
341.10722	104	
341.14117	148	
341.20043	198	
342.20702	134	
343.18841	506	1+
344.14492	156	
344.16926	258	1+
345.19917	184	
346.20003	100	
348.41198	106	
349.12503	418	
349.16182	288	1+
350.10631	458	1+
351.72833	116	
352.89470	118	
353.17843	120	
353.75895	118	
354.15582	306	1+
357.22360	676	1+
358.19836	118	
359.22746	138	
360.09080	120	
360.16589	134	
361.11600	136	
361.29282	106	
362.20688	422	1+
363.21335	274	1+
END IONS

###FS:    #m/z: 322.93065 #charge 1+
###MS: 62
###MSMS: 63
BEGIN IONS
TITLE=Cmpd 46, +MS2(322.9307), 28.0-35.0eV, 1.4min #63
RTINSECONDS=80.333
SCANS=62-63
PEPMASS=322.93065	2183982
CHARGE=1+
119.86328	98	
128.38087	84	
186.58601	104	
188.11395	88	
192.11696	90	
192.88978	204	1+
198.18658	94	
199.10317	146	
201.05200	96	
201.10660	120	
206.92935	82	
206.94762	86	
207.97524	96	
208.06326	102	
208.14422	94	
209.12546	584	1+
210.10333	84	
210.89887	166	
213.03928	92	
213.08280	136	
214.13064	84	
216.09936	86	
219.46404	88	
219.62785	102	
219.88444	98	
219.91739	92	
220.87430	164	
222.41901	92	
222.95130	340	
223.95818	188	
224.96120	140	
226.15563	470	
226.25742	114	
227.10259	168	
227.93058	124	
228.91556	86	
229.60381	90	
230.45450	106	
230.83245	108	
231.12349	624	1+
233.90346	142	
233.95911	128	1+
234.05628	104	
235.88097	82	
236.14200	138	
237.81837	252	1+
238.89100	136	
238.94133	258	
239.06993	254	1+
239.78853	176	
239.96245	136	
240.79134	84	
240.94061	3172	
241.94223	2672	
242.82506	142	
242.94211	8312	1+
243.81828	278	1+
243.90778	98	
244.12701	458	1+
244.84341	118	
244.94006	2128	1+
245.05840	84	
245.85675	98	
246.10483	244	1+
246.12659	328	1+
246.16245	292	
246.39204	160	
246.86657	90	
246.97499	300	1+
248.04689	86	
248.97367	118	
249.60812	82	
250.12044	118	
251.10041	98	
251.11381	86	
251.15335	312	
251.92491	118	
252.10730	246	
252.65125	88	
253.09221	108	
255.10645	1182	1+
257.07797	84	
258.14605	96	
258.83753	200	
259.14354	336	
259.84016	126	
260.13582	434	1+
260.15967	236	
260.33645	94	
260.83358	276	
261.05915	158	
261.14016	314	1+
261.15341	104	
261.82948	510	1+
262.07625	86	
262.21020	106	
262.65372	106	
262.83107	350	1+
262.86075	92	
263.86696	90	
264.04960	184	1+
264.15546	124	
264.17037	130	1+
264.82808	102	
265.10800	202	1+
268.17785	426	1+
269.00258	86	
269.44940	102	
271.43818	86	
272.13239	756	1+
272.15510	92	
272.85367	124	
273.67206	92	
273.79826	172	
274.15460	444	1+
275.13268	102	
276.09885	108	
276.17295	100	
277.15468	90	
278.16721	84	
278.86208	96	
279.09171	458	1+
279.19821	94	
279.92775	90	
280.12088	92	
280.81356	88	
281.14573	82	
281.24400	104	
281.64377	88	
281.80010	84	
282.86462	376	1+
283.04848	88	
283.86821	334	1+
284.29592	98	
284.85774	104	
285.14724	344	1+
285.20214	390	
286.12874	144	
286.15225	272	1+
286.66924	92	
286.92219	88	
287.08088	160	1+
287.12777	170	
287.22443	84	
289.16083	146	
289.88194	190	
290.15960	108	
291.11856	106	
291.15884	524	1+
292.44222	106	
293.11015	168	1+
293.17655	654	1+
293.81818	114	
294.66408	216	
294.81006	372	1+
294.86723	112	
295.11969	376	1+
295.17135	104	
296.12340	314	1+
298.16054	94	
298.17749	92	
299.41503	102	
300.14418	138	
300.85711	90	
301.11618	138	
301.13209	84	
301.86264	122	
302.14711	412	1+
303.21276	122	
303.67057	146	
304.11186	92	
304.88901	112	
304.95391	84	
305.85079	86	
306.08923	124	
306.10641	90	
306.87465	334	1+
307.80238	210	
308.11769	152	1+
308.66843	90	
309.19376	120	
312.13247	106	
313.16490	118	
317.17681	118	
320.15928	1164	1+
321.88017	184	1+
322.37608	96	
325.17788	124	1+
325.89732	180	
326.88770	268	1+
326.94695	96	
327.87697	82	
328.16250	84	
END IONS

###FS:    #m/z: 340.94128 #charge 1+
###MS: 62
###MSMS: 64
BEGIN IONS
TITLE=Cmpd 47, +MS2(340.9413), 28.0-35.0eV, 1.4min #64
RTINSECONDS=81.1055
SCANS=62,64
PEPMASS=340.94128	792950
CHARGE=1+
117.27632	114	
122.60933	108	
186.05799	90	
196.88314	90	
197.88339	130	
199.07198	168	
201.96619	92	
205.95151	132	
212.11049	96	
212.87890	194	
212.90236	172	
213.93840	348	1+
214.88585	842	1+
215.54350	90	
215.88812	714	1+
218.63556	98	
222.95550	640	1+
223.96346	366	1+
224.04855	244	1+
224.89636	122	
228.89223	124	
229.63906	102	
230.88628	570	1+
231.11212	148	
231.88892	376	1+
231.95005	614	1+
233.89776	206	1+
233.94958	104	
234.11501	400	1+
235.11819	348	1+
235.89656	130	
238.11911	94	
238.15091	112	
238.84524	94	
240.14602	160	
240.22774	128	
241.84567	196	
242.64210	148	
242.65431	92	
242.85162	138	
242.94674	134	
243.63040	98	
245.07628	226	
246.16032	284	
246.97528	310	1+
248.85680	126	
249.12934	368	1+
250.16513	114	
250.49933	104	
250.66051	100	
250.97385	206	1+
251.00665	96	
251.03497	108	
251.15026	348	1+
252.10520	128	
252.95685	102	
253.49532	96	
254.94671	104	
254.96365	254	
255.78380	92	
256.85309	132	
256.87042	220	1+
257.80676	102	
257.83449	112	
258.84319	218	
259.14112	98	
259.16963	202	
259.66139	98	
259.85563	160	
259.90480	106	
259.95946	166	
259.99779	96	
260.15842	232	
260.34122	148	
260.65722	174	
260.84867	120	
261.12374	94	
261.14555	182	1+
261.82935	108	
262.80216	158	
262.83824	142	
264.07673	124	
264.09855	100	
265.09581	198	1+
266.14074	94	
266.16224	150	
266.94858	192	1+
268.02720	158	1+
268.17560	320	
268.20207	92	
268.84021	136	
268.97001	96	
269.16700	94	
269.17867	138	
269.83794	90	
272.13607	204	
273.55247	92	
273.65310	90	
274.04182	92	
274.85942	214	
275.83187	100	
275.87201	128	
276.10711	160	
276.85375	346	
276.88197	98	
277.12799	88	
277.14828	178	
277.83951	124	
277.86129	342	
278.64701	94	
278.84606	1024	1+
278.96591	106	
279.08893	138	
279.93576	94	
281.01946	98	
282.85927	128	
283.10153	152	
283.91472	90	
284.19704	512	1+
284.80328	104	
284.88481	128	
285.20131	432	1+
285.65980	274	1+
286.03203	124	
286.15604	220	
286.66078	196	1+
290.84977	92	
290.86321	138	
290.89054	100	
291.34095	94	
291.61774	118	
291.81911	118	
292.93832	150	
294.03858	102	
294.66709	278	
294.86657	116	
295.17637	276	
296.86653	96	
297.89138	98	
298.01288	114	
298.27029	116	
298.79637	204	1+
299.18116	100	
299.68064	110	
300.16377	382	1+
300.88291	100	
301.84644	272	1+
302.15626	130	
304.26399	90	
306.88367	350	1+
307.88688	292	1+
309.12994	154	
310.19111	160	
313.16232	168	
316.89891	88	
317.17844	218	
319.10757	136	1+
321.94648	94	
323.11948	104	
323.16575	90	
324.60646	98	
325.66955	90	
325.89332	112	
326.15908	432	1+
326.17743	234	
327.12890	134	
328.81581	124	
329.94248	204	1+
330.19208	88	
330.81442	92	
331.17932	102	
331.87144	114	
333.15990	98	
334.95753	94	
335.17560	110	
335.42071	120	
337.07938	132	
337.19061	278	1+
337.40696	92	
338.16650	130	
338.70387	112	
340.19746	318	1+
342.89976	252	1+
343.18632	106	
343.67699	100	
345.20443	146	
346.18170	126	
END IONS

###FS:    #m/z: 336.94628 #charge 1+
###MS: 62
###MSMS: 65
BEGIN IONS
TITLE=Cmpd 48, +MS2(336.9463), 28.0-35.0eV, 1.4min #65
RTINSECONDS=81.8775
SCANS=62,65
PEPMASS=336.94628	110234
CHARGE=1+
183.87219	92	
207.97080	120	
209.12926	348	
210.88406	88	
211.94484	1142	1+
211.98673	104	
212.87908	1434	1+
212.90009	112	
213.94095	868	1+
214.89572	136	
215.88701	254	
218.83737	92	
220.45687	88	
221.94406	138	
222.09324	100	
222.95716	336	1+
223.96116	288	1+
226.15255	98	
227.12643	100	
227.15140	118	
228.89008	246	1+
228.90666	114	
229.95548	1510	1+
230.88959	2410	1+
231.11553	96	
231.95375	428	
232.10450	94	
232.63772	92	
232.94318	382	1+
233.14285	100	
234.09562	140	
235.08080	544	1+
235.11920	364	1+
236.14334	108	
236.81715	92	
237.06471	92	
237.15719	88	
237.65166	134	
238.05286	88	
239.78638	196	1+
240.83992	538	1+
240.96575	118	
240.99083	94	
241.84314	458	1+
242.13250	154	
244.07569	154	1+
244.12656	436	1+
244.45692	102	
246.16270	444	
246.90228	136	
247.15241	90	
247.38964	92	
247.96759	318	
248.13741	146	
248.15593	100	
248.90059	906	1+
248.96999	142	
249.09123	144	
249.14034	120	
249.83311	88	
249.96152	312	1+
250.68013	92	
250.82999	102	
250.95151	110	
251.10007	156	
251.11761	90	
251.15834	166	
251.83896	218	
252.10968	138	
252.16966	126	
252.50456	90	
252.97179	728	1+
253.90386	446	1+
253.95419	106	
254.09026	134	
254.96796	304	
255.07622	254	
255.10785	264	1+
256.13759	334	1+
256.88296	110	
257.13566	268	1+
257.54658	114	
258.84289	112	
259.16832	336	
259.61376	92	
259.85012	198	
259.95419	164	
260.13567	156	
260.15588	524	1+
260.66169	154	
260.83235	250	
260.86465	96	
261.83809	100	
262.13655	88	
262.64396	96	
263.09971	104	
263.86103	108	
264.50149	98	
264.65553	98	
265.01711	150	
265.12919	90	
266.10954	94	
266.85939	96	
267.19671	118	
267.66235	110	
267.82674	168	
267.84016	118	
268.17438	392	1+
268.82639	134	
268.84397	486	1+
271.07201	112	
271.91373	168	
272.07102	152	
272.11082	358	1+
272.13324	196	
272.84767	166	
273.66499	112	
273.79866	96	
274.86148	166	
274.91683	166	1+
275.87872	96	
276.13084	120	
276.16918	110	
276.85572	254	
277.84086	260	
277.86527	122	
278.10802	124	
278.84195	146	
279.16366	114	
281.05246	108	
281.08855	184	
283.03208	94	
283.05467	94	
283.92525	98	
285.20047	384	1+
285.84859	1040	1+
285.94392	88	
286.84982	800	1+
289.86142	130	
291.85963	102	
292.10152	168	
292.16266	442	1+
293.10723	444	1+
293.89931	92	
293.99923	114	
294.17859	670	1+
294.67012	144	
294.86342	152	
296.12326	202	
297.41254	100	
298.89187	130	
299.36385	100	
299.76297	114	
299.87268	100	
300.99552	94	
301.11073	106	
301.15307	122	
301.26860	88	
301.67687	134	
301.88703	94	
302.14778	320	1+
302.16960	94	
303.09174	142	1+
307.68112	96	
308.66776	210	
309.16445	312	1+
309.94768	94	
310.87322	176	1+
311.20407	92	
314.88788	214	1+
316.19137	158	
317.18380	470	1+
317.86923	86	
318.18799	330	1+
319.23544	90	
320.15808	660	1+
321.77221	94	
322.21305	94	
323.00978	108	
323.15772	142	
324.89379	262	
325.89224	118	
328.89333	214	
329.06885	98	
329.43415	100	
330.18778	88	
335.19108	104	
337.18487	800	
337.52238	88	
338.00735	98	
338.16728	610	1+
338.20254	92	
340.45196	92	
END IONS

###FS:    #m/z: 322.93071 #charge 1+
###MS: 66
###MSMS: 67
BEGIN IONS
TITLE=Cmpd 49, +MS2(322.9307), 28.0-35.0eV, 1.4min #67
RTINSECONDS=85.5545
SCANS=66-67
PEPMASS=322.93071	1477014
CHARGE=1+
68.29389	82	
191.15395	84	
191.89345	82	
192.89219	106	
195.89954	86	
199.10261	212	
201.04658	122	
205.95165	302	
205.96863	90	
207.62597	86	
208.14657	84	
209.12792	342	1+
210.95844	90	
213.08484	184	
215.11819	82	
217.09435	120	
218.09049	216	1+
218.12651	126	
222.14090	96	
222.95008	148	
223.95898	206	
224.81706	130	
224.96486	130	
225.15305	362	1+
225.95849	82	
226.15543	304	1+
227.08088	184	
227.10094	188	
227.93047	84	
230.83303	144	
231.12429	500	1+
233.03243	90	
233.13631	118	
233.16548	122	
234.09751	118	
234.90314	80	
235.12069	146	
235.38877	80	
236.10097	212	1+
236.11647	114	
237.16151	84	
238.93833	178	
239.79564	148	1+
239.83680	118	
240.47055	80	
240.82264	254	
240.94143	2240	
241.93944	6910	1+
242.14398	320	1+
242.94139	4400	1+
243.05197	146	1+
243.18011	88	
243.34278	82	
243.81974	386	1+
243.87747	124	
244.07125	94	
244.12599	560	1+
244.84084	170	
244.93761	1070	1+
246.15840	190	
246.66403	184	
246.85482	208	1+
246.97741	336	1+
247.13324	94	
247.80118	116	
248.14640	126	
248.84752	108	
249.97084	94	
250.09985	144	
250.16411	134	
250.65469	80	
250.88808	80	
251.14743	128	
251.64336	86	
251.80700	86	
252.10189	128	
252.16942	82	
252.51093	104	
253.83511	186	
254.68923	106	
255.10870	994	1+
255.15566	88	
255.95184	92	
256.12579	118	
256.89907	160	
258.31949	102	
258.80336	82	
258.88999	80	
259.14993	92	
259.83015	634	1+
260.14382	90	
260.16104	144	
260.43767	94	
261.13913	306	1+
261.93987	84	
262.14320	214	1+
262.35519	84	
262.83056	248	
263.07557	104	
263.83153	214	
264.16026	162	
264.95507	80	
265.05426	324	1+
265.08903	84	
266.87197	80	
267.19055	180	
267.79844	284	1+
267.88334	94	
268.12460	136	
268.17421	128	
268.20554	92	
268.80218	228	1+
269.18020	94	
270.66798	86	
270.89174	82	
272.13554	404	1+
273.80289	92	
274.15134	182	
275.16814	92	
277.17943	92	
278.11765	124	
279.09079	638	1+
280.15719	110	
280.29518	104	
281.25890	88	1+
282.12791	80	
282.15913	112	
283.06567	112	
283.10239	92	
283.85912	82	
284.29403	216	
284.33519	84	
285.19834	126	
286.11460	134	
286.20071	130	
286.86785	130	
286.88554	106	
287.09764	98	
289.16007	248	
290.79868	102	
291.88817	90	
292.14678	80	
292.16904	178	
292.29537	86	
293.12098	106	
294.18010	698	1+
294.86319	80	
296.09901	100	
296.12222	330	
297.08736	88	
297.26448	82	
298.94053	94	
299.05588	84	
299.66555	96	
299.98046	96	
300.91459	92	
301.12354	92	
301.14777	318	1+
303.21135	82	
306.88424	598	1+
307.53039	160	
309.80310	116	
311.21324	104	
311.88849	102	
313.38482	102	
314.87875	198	1+
315.18952	90	
316.15249	98	
318.13317	130	
318.19733	146	
318.85847	108	
319.13691	116	
319.17920	100	
320.16024	624	1+
320.93355	90	
322.11592	210	1+
322.82627	84	
323.73767	94	
324.89487	118	
326.90108	82	
327.11377	80	
327.15825	104	
END IONS

###FS:    #m/z: 363.95725 #charge 1+
###MS: 66
###MSMS: 68
BEGIN IONS
TITLE=Cmpd 50, +MS2(363.9572), 28.0-35.0eV, 1.5min #68
RTINSECONDS=86.3275
SCANS=66,68
PEPMASS=363.95725	215872
CHARGE=1+
140.40228	106	
189.86297	122	
191.85662	342	1+
194.85171	136	
199.96588	118	
201.12195	266	
207.12185	94	
207.87483	198	
209.94536	526	1+
210.88291	150	
212.87883	1348	1+
222.95099	468	
223.95774	210	
224.95057	824	1+
225.88517	176	1+
226.11529	286	1+
226.94819	3242	1+
227.82770	92	
227.92896	264	
228.89548	458	1+
228.94311	2830	1+
229.11695	274	1+
230.07297	146	
230.61553	124	
230.89078	2866	1+
232.88990	228	
233.88675	102	
234.09985	106	
234.14331	274	
235.08075	240	1+
235.09694	112	
235.11894	1038	1+
236.14785	138	
237.07203	152	
238.14361	260	1+
238.94047	120	
240.08220	196	1+
240.82264	120	
240.93821	538	
240.96407	438	
241.82114	150	
241.94139	1642	1+
242.84474	134	
242.94455	1016	1+
243.83386	216	
244.08026	130	
244.12689	224	
244.82670	106	
244.95688	2570	1+
245.07488	384	1+
245.14298	104	
245.94481	130	
246.95359	1674	1+
246.98035	116	
247.85515	118	
248.80387	588	1+
248.89965	590	1+
249.13465	172	
249.84356	220	1+
250.80005	204	1+
250.89467	206	1+
251.05792	106	
251.94716	158	
252.10729	604	1+
252.13598	96	
252.16762	126	
252.64744	94	
254.83645	110	
256.45579	100	
257.15437	114	
258.84048	428	1+
259.16885	144	
260.83248	114	
260.96766	268	
261.15295	234	
261.83213	438	1+
263.07309	218	1+
264.82354	194	
264.91502	112	
265.81792	150	
265.97786	108	
266.07298	104	
266.81644	670	1+
266.86753	144	
267.14033	102	
267.89451	208	1+
267.97442	356	1+
268.01473	126	
268.83965	326	1+
269.41118	96	
269.97008	252	
270.80423	138	
271.84750	100	
271.91430	122	
272.15074	98	
272.84563	122	
273.12045	142	
274.07251	94	
275.02260	98	
275.85341	440	1+
276.80745	92	
276.83391	116	
276.85410	324	1+
277.14047	128	
277.81379	156	1+
278.79692	192	1+
278.84572	310	1+
279.10236	98	
279.12663	142	
280.11459	106	
280.79187	968	1+
281.13705	120	
283.07001	204	
283.78630	142	
283.79202	244	1+
284.08923	96	
284.82612	160	
285.05288	100	
285.84256	180	
286.83540	92	
286.87225	270	1+
287.82622	222	1+
288.13050	280	
288.63928	134	
289.86522	172	
290.03669	100	
290.85828	132	
291.10003	110	
291.13956	216	1+
293.53102	96	
295.12467	142	
295.15474	118	
296.35691	132	
296.64446	172	
296.81016	348	
297.15129	238	1+
297.80759	266	
298.80237	2238	1+
298.93443	94	
298.97458	118	
300.18253	126	
301.11188	128	
301.14215	112	
301.80102	178	
301.86581	188	
302.11608	102	
302.41608	96	
302.85344	860	1+
302.87979	98	
303.85583	718	1+
305.13214	158	
306.11716	132	
307.89100	96	
310.84685	102	
311.16526	134	
312.86341	114	
316.06271	136	
316.81597	166	
317.81511	122	
318.21236	112	
318.93674	332	1+
319.80516	120	
320.81102	614	1+
320.95791	114	
321.86838	134	
324.13123	194	1+
324.87944	162	
325.81824	116	
326.01878	138	
326.13350	214	1+
326.16464	128	
326.87503	152	
326.94482	106	
327.16118	114	
327.18975	136	
328.20311	94	
329.12250	110	
329.17371	178	1+
331.13988	132	
331.15433	128	
332.15959	110	
336.95156	178	
337.94687	108	
340.14918	182	
341.17308	94	
343.91311	222	
345.17682	148	
345.20070	322	
346.20219	284	
347.16833	92	
347.22975	140	
349.12370	290	
349.16053	132	
349.18452	120	
350.10622	532	1+
350.16355	130	
355.40030	94	
358.16038	106	
359.14189	144	
359.18378	124	
360.09151	114	
362.20257	286	
363.20899	188	
367.13427	886	1+
END IONS

###FS:    #m/z: 359.96225 #charge 1+
###MS: 66
###MSMS: 69
BEGIN IONS
TITLE=Cmpd 51, +MS2(359.9623), 28.0-35.0eV, 1.5min #69
RTINSECONDS=87.1
SCANS=66,69
PEPMASS=359.96225	71322
CHARGE=1+
199.05784	90	
201.12324	146	
207.08145	170	
209.94473	292	
211.15032	298	
216.06671	250	
218.06597	88	
221.88817	94	
222.95276	540	1+
224.94776	1128	1+
225.89765	120	
226.11919	110	
226.94739	1634	1+
227.07697	196	
227.93435	192	
228.94132	1078	
230.12491	96	
230.61151	118	
231.07487	112	
232.08220	94	
232.82770	112	
233.09038	228	
233.96309	132	
234.09783	232	
234.14517	144	
235.01283	102	
236.11714	94	
237.08825	100	
238.93077	92	
239.14968	552	1+
240.13158	444	1+
240.83909	122	
240.94082	412	1+
240.96344	844	1+
241.09366	118	
242.95804	212	1+
244.95609	826	1+
245.29579	92	1+
246.95327	1004	1+
247.10926	112	
247.41074	154	1+
247.80382	550	1+
248.85938	296	1+
249.13564	476	1+
249.96531	252	1+
250.11832	310	1+
250.95129	220	
251.10654	100	
251.17597	94	
252.04860	136	
252.10993	166	
252.14069	356	1+
252.17201	120	
252.95429	190	
253.06144	94	
253.72615	92	
254.11372	226	
255.00260	94	
255.07385	262	1+
255.10573	140	
256.09221	92	
256.18065	180	
257.09131	114	
257.15913	1100	1+
257.18301	132	
258.07400	470	1+
258.14265	2066	1+
258.84360	106	
260.97319	226	
261.08609	280	1+
261.10953	92	
261.14951	100	
261.97119	364	1+
262.11467	146	
263.07642	108	
263.63828	138	
264.81704	260	
264.88223	228	1+
265.15527	332	1+
265.81903	112	
266.11511	256	1+
266.81348	170	
267.97323	154	1+
268.11083	166	
269.13402	136	
269.96642	168	
273.08899	212	
274.03597	92	
274.11798	182	
274.43439	98	
275.09861	950	1+
275.13746	132	
275.16469	212	
276.13987	90	
276.16005	94	
276.80890	132	
277.12623	332	1+
277.62428	190	
277.80090	276	1+
277.92260	100	
278.84812	268	
279.09988	104	
280.12590	130	
280.79348	1238	1+
281.13972	328	
282.08685	118	
282.11658	140	
282.16322	144	1+
282.80975	132	
283.07047	526	
283.82808	108	
283.88846	102	
284.10409	104	
284.13547	306	1+
284.17173	102	
284.29010	90	
284.39290	94	
284.82086	338	
285.09211	92	
286.17019	114	
287.52235	106	
288.12667	256	1+
291.14707	136	
292.12854	228	
292.81391	112	
293.12911	98	
294.12147	116	
294.15179	330	1+
294.87499	128	
296.15894	114	
296.80879	260	
297.16044	456	1+
297.81140	116	
297.97636	90	
298.08875	112	
298.16714	302	1+
298.80435	1984	1+
299.13734	190	
300.13962	114	
301.08049	532	1+
302.11574	112	
302.24394	122	
302.88625	134	
305.81591	132	
305.88006	244	1+
308.15519	140	
309.12772	436	1+
309.90807	140	
310.87686	110	
313.06106	94	
314.94980	92	
315.11119	96	
316.60609	106	
316.81250	386	1+
316.87896	90	
318.16591	172	
319.13718	92	
320.16250	162	
321.13199	88	
321.81995	146	
323.02129	110	
323.82391	92	
324.88943	148	
325.14763	184	
325.17338	100	
326.15986	624	1+
327.18980	126	
327.20317	88	
328.16953	108	
329.87971	92	
332.09815	144	
332.23037	100	
332.66009	114	
333.12304	140	
336.95070	316	
337.11639	1018	1+
337.87410	96	
340.19430	534	1+
341.16903	92	
342.15608	168	
342.23305	100	
343.13648	228	1+
343.18657	604	1+
344.13835	180	1+
345.19915	200	
349.04702	94	
349.12483	178	
349.15939	196	
350.10680	368	1+
351.13907	262	1+
351.20467	92	
354.21639	96	
357.18737	140	
357.22282	658	1+
358.21033	104	
361.11469	200	
361.13191	102	
362.20473	184	
362.22924	102	
363.21364	100	
364.14084	108	
365.19671	114	
END IONS

###FS:    #m/z: 322.93052 #charge 1+
###MS: 70
###MSMS: 71
BEGIN IONS
TITLE=Cmpd 52, +MS2(322.9305), 28.0-35.0eV, 1.5min #71
RTINSECONDS=90.791
SCANS=70-71
PEPMASS=322.93052	828710
CHARGE=1+
152.17110	90	
187.92046	76	
192.12641	94	
193.12692	84	
195.97696	82	
197.58721	94	
197.91297	114	
199.10390	158	
201.12066	76	
203.90584	78	
205.94935	94	
205.96974	88	
206.95453	98	
206.97529	76	
207.93754	76	
208.14840	136	
209.13142	128	
210.08720	80	
222.95341	150	
223.15401	94	
223.96154	202	
224.81918	86	
224.87970	84	
225.01436	88	
225.53570	96	
225.95573	148	
226.13337	88	
226.15197	130	
227.09936	300	
227.93414	116	
228.86185	92	
229.65002	100	
229.84094	130	
230.93024	78	
231.12135	546	1+
232.87674	76	
234.12052	240	1+
235.14684	134	
235.92416	80	
237.65124	100	
237.84804	80	
237.91805	78	
238.21175	76	
238.81875	78	
238.94279	126	
239.10286	210	1+
240.82347	90	
240.94112	1738	
241.93990	4888	1+
242.09176	86	
242.94219	3450	1+
243.15014	76	
243.82066	222	
243.84116	76	
243.86798	78	
244.12280	288	1+
244.94111	1146	1+
245.81924	246	1+
245.89133	76	
246.15689	146	
246.66397	100	
246.84885	264	1+
246.95961	100	
247.78192	76	
249.13191	140	
249.96503	86	
250.11455	138	
251.01058	84	
251.16035	82	
251.79735	90	
252.10691	172	
252.17285	160	
252.93465	110	
254.85096	76	
255.10621	490	1+
256.14096	86	
256.89611	110	
257.89941	124	
258.65344	90	
258.83640	248	1+
259.08975	92	
259.16982	100	
259.34261	96	
260.13820	400	1+
260.15825	138	
260.83158	144	
261.15829	116	
261.83371	162	
262.07705	86	
262.83543	156	
262.86064	86	
263.83609	224	1+
263.85284	90	
264.85322	82	
265.12295	88	
265.14904	80	
266.01746	76	
266.04167	86	
266.89768	86	
267.18629	102	
268.17362	358	
268.95588	108	
270.17514	76	
271.19312	104	
271.84678	78	
272.10040	94	
272.13559	424	1+
272.35149	98	
273.53213	80	
274.14381	94	
276.14567	76	
276.17001	96	
276.85716	90	
277.00353	92	
278.11166	252	
278.84624	82	
279.03429	78	
279.09279	934	1+
279.14241	154	
281.11489	126	
283.06921	130	
283.17711	84	
283.62324	102	
283.86197	286	1+
283.90650	84	
283.99364	80	
284.29018	138	
284.86473	194	1+
284.96678	82	
285.20125	168	
286.14143	76	
286.19763	86	
287.81198	142	
288.36818	90	
288.90844	88	
289.16156	272	1+
289.78694	94	
289.80662	100	
291.86144	134	1+
292.03716	82	
292.11266	96	
292.14530	88	
292.16247	178	
293.18402	94	
293.45301	88	
294.18096	464	1+
294.66903	90	
295.83242	112	
296.12274	132	
296.14383	90	
298.12307	110	1+
298.41903	92	
299.90597	88	
302.08730	90	
302.14824	254	1+
302.16855	92	
302.81535	98	
303.17581	232	1+
304.87878	78	
305.14234	208	1+
307.79315	78	
309.81296	92	
310.98122	76	
311.16503	88	
311.88464	114	
313.87427	106	
317.16358	80	
317.93121	84	
318.42873	96	
319.17918	90	
320.16161	828	1+
321.20640	148	
321.67968	92	
324.09460	122	
324.89282	280	1+
326.76280	80	
END IONS

###FS:    #m/z: 363.95691 #charge 1+
###MS: 70
###MSMS: 72
BEGIN IONS
TITLE=Cmpd 53, +MS2(363.9569), 28.0-35.0eV, 1.6min #72
RTINSECONDS=91.563
SCANS=70,72
PEPMASS=363.95691	124342
CHARGE=1+
119.24433	96	
189.51102	86	
189.86412	238	1+
191.85999	256	
198.06763	92	
201.12080	262	1+
205.92927	86	
207.87945	110	
209.87059	134	
209.94397	392	1+
210.88394	202	
211.15379	120	
212.88018	1214	1+
215.88798	120	
219.00598	90	
222.95328	356	1+
223.14488	102	
224.94947	840	1+
225.89225	94	
226.11284	194	
226.12568	102	
226.94873	1682	1+
227.07114	104	
228.89272	444	1+
228.94152	1902	1+
229.11271	132	
229.13110	122	
229.65392	106	
230.89042	1738	1+
232.88733	454	1+
234.09971	152	
234.14572	162	
234.88258	156	
235.07917	154	
235.11899	442	1+
236.09970	88	
238.07837	142	
238.89635	94	
240.82177	102	
240.94164	226	
240.95990	292	
241.90561	112	
241.94351	268	
242.07060	114	
242.12422	94	
242.83643	86	
242.90259	84	
242.94069	700	1+
242.95957	324	1+
243.13150	152	
243.82025	494	1+
244.13085	134	
244.82207	324	1+
244.95780	1086	1+
245.07589	298	1+
245.94406	146	
246.80676	116	
246.95425	1312	1+
246.97834	86	
248.80373	488	1+
248.84245	170	1+
248.90027	780	1+
249.13452	204	
250.79179	128	
250.90120	220	1+
250.94538	184	
251.04290	160	1+
251.71538	106	
252.10052	450	1+
253.90696	164	
253.99468	88	
254.08940	124	
257.08956	114	
257.15547	94	
258.17358	92	
258.83058	172	
258.97446	198	
259.09148	92	
259.84343	118	
260.97140	232	
261.15325	162	
261.83647	210	
261.96761	130	
262.83093	94	
263.79260	182	
263.83406	202	
264.81899	236	
265.97542	144	
266.08773	86	
266.13117	112	
266.79003	96	
266.81152	452	1+
267.47172	86	
267.97425	206	
269.84039	202	1+
269.96875	402	1+
271.91422	236	1+
272.13277	256	1+
276.80811	90	
276.85840	158	
277.13220	210	1+
277.85839	230	
278.80282	126	
278.84350	224	
279.79196	890	1+
279.82971	112	
280.79406	758	1+
281.10456	130	
282.06234	234	1+
282.42912	90	
282.79086	316	1+
282.83296	114	
282.85039	108	
283.85361	264	
283.98659	202	
284.78935	128	
284.82732	418	
285.82480	208	
285.84628	310	
286.87034	116	
287.81163	86	
288.13351	142	
289.40128	96	
290.72278	124	
291.03906	90	
292.03272	100	
292.63800	90	
292.88195	130	
293.57435	94	
295.65972	112	
295.92992	134	
296.80537	446	1+
297.11152	88	
297.14383	88	
297.94163	204	1+
298.13940	86	
298.80417	1668	1+
300.80131	252	
300.87048	104	
301.80292	194	
301.85927	242	1+
302.09163	214	1+
302.80072	346	1+
303.15962	96	
303.85742	724	1+
304.87301	92	
304.93903	90	
307.89031	288	1+
308.66822	86	
308.92731	92	
312.16565	104	
313.91569	108	
315.42511	116	
316.81501	182	
318.15722	136	
318.81155	166	
318.93468	152	
319.61062	108	
320.94460	104	
321.82234	276	1+
321.86586	124	
323.16969	120	
323.64953	102	
324.89934	114	
325.89439	138	
326.16803	96	
327.16191	88	
330.02492	92	
330.83952	102	
331.66889	96	
332.10705	130	
336.06127	86	
338.63289	90	
340.95059	126	
341.17085	104	
341.21154	92	
341.82772	108	
344.19951	118	
345.17181	136	
346.20443	126	
347.22884	282	
349.12252	150	
349.16094	382	1+
350.10769	372	1+
350.13861	118	
351.96191	98	
352.81941	96	
353.76152	106	
357.22153	112	
357.38947	92	
360.09087	138	
361.85352	92	
362.21192	248	1+
366.67387	90	
367.09286	86	
367.13419	550	1+
368.04620	106	
368.19818	126	
END IONS

###FS:    #m/z: 359.96204 #charge 1+
###MS: 70
###MSMS: 73
BEGIN IONS
TITLE=Cmpd 54, +MS2(359.9620), 28.0-35.0eV, 1.6min #73
RTINSECONDS=92.3355
SCANS=70,73
PEPMASS=359.96204	59782
CHARGE=1+
190.92695	88	
199.06999	130	
206.00135	86	
208.40335	92	
208.94109	90	
209.14367	104	
209.94233	362	1+
211.15407	208	
213.12376	88	
222.95248	418	1+
223.89757	90	
224.94868	1002	1+
224.97356	90	
226.15489	160	
226.94686	1118	1+
227.12135	108	
227.93382	200	
228.94276	1410	
230.07821	224	1+
233.04121	104	
233.94064	98	
234.14312	136	
235.11775	774	1+
235.14950	108	
237.05339	94	
237.08843	136	
239.07659	146	
239.10056	88	
239.14797	704	1+
239.78360	144	
240.13023	618	1+
240.93935	122	
240.96410	440	1+
241.11607	134	
241.90087	94	
241.94302	342	
242.96050	122	
243.95982	90	
244.12828	132	
244.95860	602	
245.06392	146	
245.94085	158	
245.97271	160	1+
246.95355	1038	1+
248.80988	170	
248.91028	94	
249.12842	120	
249.80349	104	
250.11945	138	
250.80466	156	
250.95106	118	
251.10430	108	
252.10510	286	
252.96119	142	
253.08592	146	
253.10814	132	
254.07468	266	1+
254.11727	110	
255.07530	194	1+
256.17458	230	
257.08891	262	
257.15991	396	
258.07374	160	
258.14371	1658	1+
259.07740	136	
259.10508	86	
259.79822	154	
259.84799	248	1+
259.94039	100	
260.01798	88	
260.11248	116	
260.97158	132	
261.00250	92	
261.07787	214	1+
261.66952	90	
261.97002	226	1+
262.82186	208	1+
264.92315	92	
266.15760	110	
266.81511	422	
266.92962	110	
267.81655	194	
267.97015	168	
268.12641	124	
268.81254	184	
269.63870	98	
269.84156	96	
270.14626	140	
270.88417	128	
272.80064	204	1+
274.11970	218	
274.15281	102	
275.10018	722	1+
275.16919	150	
275.97122	240	
276.85660	302	1+
277.12609	148	
277.90141	96	
278.00884	120	
278.11952	116	
278.80024	196	
279.79664	184	
279.91731	98	
280.12487	114	
280.61622	94	
280.79244	974	1+
281.12982	252	1+
282.10845	158	
282.82549	88	
283.06860	256	
283.18706	98	
283.95626	98	
284.13912	626	1+
284.82574	114	
285.09234	200	1+
285.40662	106	
286.14129	106	
286.91057	88	
290.51345	86	
291.45822	100	
292.13189	136	
292.43819	112	
293.01007	156	
293.12719	92	
294.15060	204	
294.33129	92	
296.64140	216	
296.80735	428	
296.86146	112	
297.13717	104	
297.80141	1292	1+
298.16827	104	
298.42135	92	
298.80353	1100	1+
299.13613	254	
299.86463	106	
300.80611	154	
300.87606	90	
301.08154	632	1+
301.78671	116	
301.86237	132	
302.10880	90	
302.86448	92	
303.11444	122	
303.94340	150	
307.07401	98	
309.12123	390	1+
309.81400	90	
310.19695	214	
310.38814	90	
310.87842	104	
313.51737	98	
314.81574	176	
316.81344	336	1+
317.16762	180	1+
318.53149	110	
318.93468	100	
321.81821	170	
322.17309	258	1+
323.10291	146	
324.89212	90	
325.15474	1330	1+
326.15951	1090	1+
328.17279	122	
332.17654	98	
333.12172	242	
336.16200	148	
336.93983	144	
337.11585	982	1+
340.19218	374	1+
341.75937	162	
342.16197	124	
343.03415	108	
343.18854	134	
344.06612	86	
344.19068	108	
345.20562	102	
346.19923	120	
348.15792	362	1+
349.12433	334	
349.16020	374	1+
350.10745	140	
350.14670	100	
350.91585	160	
351.10524	160	1+
351.20263	86	
357.19362	218	1+
357.22456	434	1+
358.17914	92	
360.08825	184	
361.11978	134	
364.20242	236	1+
END IONS

###FS:    #m/z: 340.94115 #charge 1+
###MS: 74
###MSMS: 75
BEGIN IONS
TITLE=Cmpd 55, +MS2(340.9411), 28.0-35.0eV, 1.6min #75
RTINSECONDS=96.0075
SCANS=74-75
PEPMASS=340.94115	220966
CHARGE=1+
196.88733	146	
200.07371	82	
201.12049	92	
205.14210	84	
207.12206	154	
208.14129	88	
211.10426	120	
211.15547	134	
212.87760	270	
212.90177	94	
213.88085	252	1+
213.91857	78	
213.94280	116	
214.94170	112	
216.13739	136	
223.95894	232	
226.11876	96	
226.94535	188	1+
227.05947	118	
230.63379	96	
230.89114	148	
231.12121	430	1+
231.89188	124	
232.45920	102	
232.88735	168	
234.16395	84	
235.11679	202	
235.89818	110	
236.07509	82	
237.09533	98	
237.13644	78	
237.88967	156	
238.84156	82	
239.10730	86	
239.78726	112	
239.88243	78	
241.12938	92	
241.84358	296	1+
242.62337	86	
243.17869	106	
243.83725	82	
244.13456	186	
245.11023	82	
246.16174	352	1+
247.14630	100	
247.90919	174	1+
248.90082	118	
248.98897	94	
250.11729	84	
250.14680	96	
251.15060	126	
251.64749	160	
252.10881	274	1+
252.13329	124	
252.18127	130	
252.81346	88	
252.86739	94	
253.94886	84	
254.08201	84	
255.18909	104	
255.45212	98	
256.08701	82	
256.89858	82	
258.84571	394	1+
258.90194	80	
259.13559	192	1+
259.17130	260	
259.44173	88	
259.66936	150	
259.80358	96	
260.04336	84	
260.15853	152	
260.34232	80	
260.66564	98	
260.82645	154	
261.68951	94	
261.83303	80	
261.84672	140	
262.84358	82	
262.88049	110	
262.92440	82	
262.96030	78	
263.07761	104	
264.41182	86	
266.16190	80	
266.85931	320	1+
267.66424	106	
268.17930	212	
268.84332	318	
269.18053	134	
271.84407	250	1+
272.13049	214	
273.16562	106	
273.87548	88	
274.86446	134	
275.81152	82	
275.85906	182	
276.82163	82	
276.85431	636	1+
277.87280	88	
278.84137	270	
279.12280	84	
279.85080	164	
280.16560	82	
280.85004	232	1+
281.60451	80	
281.67865	84	
281.80495	88	
283.15204	92	
284.87571	82	
285.16791	84	
285.20358	274	1+
286.11431	78	
286.15600	172	
286.66226	168	
289.87519	84	
290.15060	96	
291.80055	150	
292.12917	90	
292.16938	110	
294.15441	96	
294.17919	138	
294.61748	92	
294.88724	82	
295.20834	106	
298.87971	90	
300.09305	92	
300.13337	88	
301.11484	82	
301.86742	130	
301.89317	80	
302.17535	136	
302.62150	84	
302.90736	84	
304.67327	88	
305.93709	106	
306.88349	366	1+
307.13433	94	
307.88732	226	1+
308.66587	308	
308.92946	80	
309.13182	238	
309.16371	148	
309.19066	82	
317.18021	142	
318.19255	100	
321.27891	92	
323.17108	192	
325.69802	84	
325.87971	92	
326.15994	142	
326.18632	144	
327.16144	130	
328.19598	80	
328.39209	92	
330.18764	80	
333.20897	102	
337.11818	80	
337.93285	90	
338.17193	98	
339.98602	128	
342.15121	104	
342.90396	90	
343.18129	130	
345.19471	84	
345.82449	92	
END IONS

###FS:    #m/z: 363.95693 #charge 1+
###MS: 74
###MSMS: 76
BEGIN IONS
TITLE=Cmpd 56, +MS2(363.9569), 28.0-35.0eV, 1.6min #76
RTINSECONDS=96.78
SCANS=74,76
PEPMASS=363.95693	85808
CHARGE=1+
182.86723	148	
190.86486	144	
196.88560	144	
199.93943	112	
200.94983	90	
201.12124	158	
207.08222	232	1+
207.34861	98	
207.94833	90	
208.87192	90	
209.94358	206	
210.87914	194	
212.87886	796	1+
214.89497	152	
215.15420	90	
221.94142	98	
222.95203	382	1+
224.94687	406	
225.88595	168	1+
225.94880	190	
226.94657	1298	1+
227.06534	158	
227.14845	90	
227.81873	98	
228.89893	150	
228.94169	1594	1+
230.07217	290	
230.89000	1312	1+
234.09709	118	
234.14318	230	1+
234.88139	122	
235.04043	86	
235.11636	354	
239.13204	92	
240.82248	308	1+
240.94042	264	
240.96162	176	
241.93960	148	
242.81938	118	
242.94206	528	1+
242.95899	212	
243.08438	188	
244.13296	166	
244.83827	206	1+
244.95894	754	
245.07346	300	
245.94116	264	
246.80926	88	
246.90948	188	
246.95254	708	1+
248.80376	456	1+
248.90102	424	
249.06902	86	
249.13200	92	
249.14751	230	1+
249.85616	88	
250.79902	132	
250.94649	338	1+
250.97638	108	
251.12937	92	
251.92379	88	
252.10506	158	
253.10891	132	
253.66200	112	
253.90708	198	
254.85988	120	
254.96944	94	
258.47160	96	
258.83365	420	1+
259.15598	220	1+
260.09463	100	
260.83081	544	1+
260.97197	176	
261.96834	112	
263.07476	122	
263.83427	232	1+
264.81865	112	
264.96708	100	
265.42908	94	
266.81458	554	1+
267.97273	194	
268.81474	88	
269.86389	88	
269.96348	220	
270.83906	218	1+
271.13892	112	
271.91457	120	
272.15509	94	
272.40594	102	
273.12004	104	
275.10538	92	
277.80994	110	
277.85522	96	
278.05862	142	1+
278.12429	122	
278.80577	134	
279.79935	208	
279.85360	112	
280.10885	92	
280.79553	1250	1+
280.86776	110	
282.79093	222	
282.93169	94	
283.78842	202	
284.13545	120	
284.78937	116	
284.82413	374	1+
285.78856	86	
285.84622	282	1+
286.81979	210	
287.63686	86	
288.10637	132	
288.13365	148	
288.62876	126	
289.87076	136	
293.15983	98	
294.85839	94	
296.80710	408	1+
298.80406	1750	1+
299.03052	96	
299.42345	88	
299.98903	96	
300.64204	94	
300.80206	528	1+
300.87003	92	
301.82838	92	
301.86325	272	
302.86730	146	
303.85687	342	1+
303.88696	86	
304.81941	106	
306.11513	94	
307.11945	126	
307.72858	88	
309.09140	102	
309.65185	174	
310.15218	96	
310.19843	98	
310.87591	134	
312.92230	100	
315.64756	92	
316.14880	94	
316.82022	240	
317.51777	94	
317.81666	124	
318.91325	86	
319.60845	98	
320.83573	154	
321.17447	94	
322.81798	140	
323.14230	188	1+
323.64721	100	
325.89249	168	
325.95305	170	
326.03087	102	
326.42764	98	
326.86954	216	1+
327.17622	192	
327.19329	90	
328.17264	126	
330.57610	88	
336.14484	188	1+
336.95052	178	
339.13670	158	1+
339.82440	182	
340.93559	138	
344.14540	286	1+
344.49677	102	
344.90011	86	
345.18489	108	
345.20497	106	
345.22281	160	
347.23223	202	
349.12320	610	
349.15776	328	1+
350.10795	434	1+
356.18366	94	
358.15824	94	
360.09049	142	
361.82188	126	
363.16661	94	
363.77824	94	
364.39439	94	
365.07921	88	
365.98280	86	
367.13619	1130	1+
368.50299	90	
END IONS

###FS:    #m/z: 336.94638 #charge 1+
###MS: 74
###MSMS: 77
BEGIN IONS
TITLE=Cmpd 57, +MS2(336.9464), 28.0-35.0eV, 1.7min #77
RTINSECONDS=97.552
SCANS=74,77
PEPMASS=336.94638	69472
CHARGE=1+
97.59833	96	
182.87202	136	
205.94854	100	
209.12552	140	
210.12286	82	
210.88539	120	
211.94422	460	1+
212.88000	582	1+
213.94059	98	
214.89674	138	
215.88790	114	
217.88423	120	
223.10263	82	
223.85357	110	
223.98039	130	
225.97105	88	
226.94431	186	
227.09986	206	
227.15755	114	
228.89438	444	1+
229.95657	430	1+
230.07669	78	
230.88886	1368	1+
231.12280	104	
231.50363	108	
231.95368	152	
232.89100	250	
232.95080	100	
233.14648	80	
233.16451	138	
233.56115	84	
233.82764	170	
233.89911	148	
234.01935	108	
234.63415	106	
234.65095	86	
234.82986	146	
235.11773	234	
235.15156	102	1+
235.82508	116	
236.88314	86	
238.83943	84	
240.84216	368	1+
240.96190	82	
242.64057	82	
243.17824	84	
243.82780	84	
244.12636	304	
244.37089	90	
244.86439	80	
246.12521	116	
246.16152	286	
246.17858	78	
246.66194	78	
246.97420	192	
247.96292	132	
247.97832	192	
248.09512	76	
248.90024	820	1+
249.13319	166	
249.82798	592	1+
250.83151	426	1+
250.94641	176	1+
250.96492	96	
251.14848	298	1+
251.16457	90	
251.65376	82	
251.82490	80	
252.97122	242	
253.90592	308	1+
254.14643	88	
255.07296	106	
255.11320	94	
256.14003	212	1+
256.42626	106	
257.96236	90	
258.08447	106	
258.12231	92	
258.84362	358	1+
259.17678	104	
260.16344	196	
260.66120	80	
261.15331	196	1+
262.02704	76	
265.64120	92	
266.14853	100	
266.17275	152	
266.86153	80	
267.97972	86	
268.17398	112	
268.84522	200	
269.11945	90	
269.83899	256	1+
269.94316	116	
270.84315	168	1+
271.91465	130	
272.06766	128	
272.14062	118	
273.05530	76	
273.81250	78	
273.86463	90	
274.15057	124	
274.17026	80	
274.86219	82	
274.92296	90	
276.65427	92	
276.85924	198	
277.12991	78	
277.86320	298	
278.83937	238	
279.83621	216	1+
279.85780	214	1+
280.16190	82	
281.67825	122	
281.83931	102	
282.68093	88	
283.02810	82	
283.15803	82	
284.15897	78	
285.20177	170	
285.85249	142	
286.55270	104	
286.67239	160	
286.85073	712	1+
287.16438	78	
288.50378	84	
289.09016	78	
289.16107	144	
289.86341	78	
289.88175	86	
290.14416	78	
290.33352	102	
290.85969	132	
291.17958	78	
291.85556	338	1+
292.10397	80	
292.16286	174	
293.11247	78	
294.17988	442	1+
294.67051	88	
294.86498	328	1+
295.67000	82	
296.12352	258	
296.17998	152	
297.12445	118	
297.86483	226	1+
298.35154	80	
301.15460	406	1+
301.67795	168	
303.21045	112	
304.45252	98	
305.12775	84	
306.00365	84	
307.41425	88	
308.67115	174	
309.86996	80	
311.14796	98	
311.88925	78	
313.10224	78	
314.44677	110	
317.17969	444	1+
317.20909	94	
318.80763	78	
319.20290	100	
320.12805	126	1+
320.15966	362	1+
320.42354	102	
321.67318	124	
323.15461	106	
323.65587	84	
324.89406	110	
328.93495	160	
329.18017	82	
331.16580	80	
333.89512	86	
336.94905	78	
337.18195	542	1+
340.17423	130	
341.12207	140	
342.20403	90	
END IONS

###FS:    #m/z: 340.94147 #charge 1+
###MS: 78
###MSMS: 79
BEGIN IONS
TITLE=Cmpd 58, +MS2(340.9415), 28.0-35.0eV, 1.7min #79
RTINSECONDS=101.217
SCANS=78-79
PEPMASS=340.94147	259812
CHARGE=1+
71.38883	78	
93.20626	102	
189.86256	94	
196.88425	134	
201.12186	154	
205.94791	162	1+
208.14307	80	
208.88496	144	
208.94091	94	
210.15855	146	
211.15256	190	
212.87923	262	
213.87845	146	
213.94246	264	
215.89392	144	
215.93679	134	
217.87958	90	
217.89375	88	
219.54618	80	
223.15576	92	
224.85673	164	
224.97657	104	
226.38856	92	
226.93199	76	
227.11711	76	
227.93595	92	
228.06751	90	
228.18414	82	
228.84674	76	
230.01319	84	
230.88754	388	1+
230.91164	86	
231.12203	212	1+
231.13270	126	
231.94953	172	
233.89482	120	
234.14272	124	
235.11423	342	1+
235.89464	172	
236.62422	106	
239.08246	80	
239.79871	78	
240.83772	202	
241.11434	82	
241.85008	94	
242.07455	76	
242.84137	84	
242.93877	214	
243.84039	186	
243.89476	94	
244.96047	164	
246.16380	166	1+
246.89192	78	
248.00418	78	
249.96044	78	
251.07864	78	
251.15061	260	
251.65100	84	
251.92598	102	
252.10194	112	
253.90698	108	
254.96324	92	
255.02050	100	
255.07570	90	
255.11315	222	1+
257.20963	112	
258.84448	484	1+
258.86313	146	
259.44575	92	
259.67116	80	
259.89568	78	
260.13829	74	
260.16224	78	
260.66115	74	
260.83403	372	1+
263.08366	76	
263.17139	86	
265.13665	92	
265.15629	90	
267.50556	84	
268.12811	110	
268.17751	192	
268.63337	78	
269.89271	82	
270.93870	90	
271.17946	110	
272.13275	104	
272.17117	78	
273.59082	86	
273.67226	90	
274.86277	136	
275.87048	84	
276.85635	412	
277.11900	76	
277.86334	208	
278.36631	98	
278.84317	872	1+
279.00193	156	1+
280.16050	226	1+
281.79605	80	
282.19198	78	
283.90273	94	
283.93543	94	
284.04738	92	
284.36834	90	
284.97510	84	
285.20303	180	
288.10968	120	
288.92740	82	
292.11666	78	
292.38150	96	
292.86672	84	
293.20486	108	
294.14721	140	
294.18819	152	
294.67236	208	
294.68920	92	
295.86713	168	
296.86185	116	
297.83862	76	
298.90193	100	
299.87031	288	1+
300.15708	96	
302.00849	96	
302.97606	74	
303.18428	86	
303.67990	94	
304.45032	130	
306.88495	140	
308.87785	114	
309.15625	86	
310.87954	84	
313.98961	80	
315.33973	94	
315.63211	84	
316.02288	80	
317.18169	222	1+
318.04739	74	
318.86920	74	
319.15117	78	
323.22764	76	
323.89916	132	
324.90754	94	
326.16328	122	
326.18384	92	
326.61416	76	
327.11579	84	
327.16263	120	
328.18441	112	
328.64757	100	
330.20442	92	
330.82187	98	
332.91527	86	
334.14879	84	
336.80976	92	
337.18779	134	
337.24647	84	
337.68915	94	
338.17772	112	
338.41138	86	
342.20543	104	
343.19077	140	
343.95466	96	
END IONS

###FS:    #m/z: 336.94639 #charge 1+
###MS: 78
###MSMS: 80
BEGIN IONS
TITLE=Cmpd 59, +MS2(336.9464), 28.0-35.0eV, 1.7min #80
RTINSECONDS=101.989
SCANS=78,80
PEPMASS=336.94639	64682
CHARGE=1+
182.86694	126	
203.61674	76	
209.12575	278	1+
210.88724	80	
211.94486	714	
212.87864	982	1+
213.94082	390	1+
215.11666	100	
215.14347	96	
215.88938	158	
218.08832	130	
221.61588	92	
223.06407	100	
223.34123	102	
226.15413	266	
226.55309	78	
226.89246	132	
226.97083	116	
227.10353	82	
227.90060	92	
228.83193	114	
228.94161	78	
229.95634	756	
230.13778	78	
230.78089	78	
230.88967	1648	1+
230.91252	122	
231.12432	126	
231.79684	106	
231.82770	98	
231.94791	662	1+
232.82787	242	1+
233.86918	80	
234.13006	80	
234.91022	76	
235.14592	98	
236.11851	80	
237.64173	106	
240.83792	430	1+
240.95054	92	
241.13550	106	
241.42167	84	
242.64411	78	
246.16178	238	
246.66210	82	
246.97559	252	
247.07900	86	
247.96601	296	
248.90111	448	
249.35589	80	
249.83818	78	
250.16197	124	
250.65344	140	
250.83479	262	
250.95192	172	
251.15291	280	1+
251.64527	100	
251.83109	134	
251.91072	82	
252.95303	254	
252.97069	450	1+
253.88782	96	
253.90334	184	
253.93713	84	
254.90436	130	
254.94941	124	
255.97031	94	
256.84659	126	
257.84886	114	
258.84470	240	
259.13962	94	
259.16870	112	
259.84869	158	
259.86431	124	
260.13449	76	
260.16143	206	
260.83586	110	
260.94507	84	
261.47291	94	
262.82676	128	
264.10966	164	
264.41369	84	
265.15493	110	
265.86538	78	
266.90364	78	
268.06033	80	
268.10268	94	
268.17486	150	
268.67373	94	
268.83804	272	1+
268.99829	92	
270.39550	82	
270.84473	120	
270.98649	92	
271.84035	106	
272.44877	78	
272.84591	82	
272.86742	122	
273.16626	384	
273.44092	142	
274.05663	80	
274.15402	384	1+
274.86247	78	
275.90115	104	
276.85661	660	1+
277.15312	148	
277.65393	96	
277.83172	682	1+
279.17838	102	
281.67842	86	
283.78659	104	
285.85285	90	
286.84946	448	1+
286.92686	78	
288.86203	80	
288.90220	82	
290.08057	110	
290.14618	122	
290.86149	138	
291.86292	76	
292.11906	94	
292.86215	124	
293.13538	90	
293.16763	186	
294.17616	686	1+
294.66635	138	
294.89359	80	
295.25869	76	
295.88155	90	
296.12741	162	
297.06953	78	
297.13740	78	
298.87691	160	1+
299.84994	112	
301.03199	94	
301.04681	82	
301.67813	230	1+
305.04405	92	
305.85483	78	
306.17847	136	
307.43993	78	
307.81895	78	
308.04118	92	
308.89075	104	
310.15962	204	1+
310.20202	80	
310.86855	232	1+
311.20642	76	
315.59094	78	
316.26954	84	
316.43562	92	
316.69220	106	
316.97961	80	
317.18225	126	
317.38191	94	
318.18983	76	
320.15890	230	1+
322.11593	88	
323.18374	80	
325.76702	80	
325.90128	84	
327.16903	80	
329.52084	94	
329.86648	80	
330.15431	88	
330.70332	94	
332.13171	80	
334.19357	82	
337.18908	302	1+
338.17098	358	1+
338.74090	78	
341.16722	218	1+
342.14187	100	
END IONS

###FS:    #m/z: 359.96224 #charge 1+
###MS: 78
###MSMS: 81
BEGIN IONS
TITLE=Cmpd 60, +MS2(359.9622), 28.0-35.0eV, 1.8min #81
RTINSECONDS=102.761
SCANS=78,81
PEPMASS=359.96224	48798
CHARGE=1+
87.30326	100	
199.10556	86	
209.94430	514	
210.90024	124	
211.15295	86	
216.06296	96	
216.09925	90	
222.95435	750	1+
224.94757	670	1+
225.08389	250	1+
226.94869	1204	1+
227.07646	124	
227.15191	98	
227.93333	152	
228.94312	1414	1+
230.07690	88	
230.61760	102	
231.07189	86	
231.08680	266	1+
234.86646	122	
235.11724	654	1+
236.09973	86	
238.96869	92	
239.06695	118	
239.11794	146	
239.12705	114	
239.14760	412	
240.13103	304	
240.79245	166	
240.82327	162	
240.94504	106	
240.96373	462	1+
240.99628	92	
241.78926	104	
241.94461	230	
242.96207	180	
243.07878	92	
243.96301	96	
244.06534	406	1+
244.95695	978	1+
245.07192	252	1+
246.12160	196	
246.95378	866	
247.81202	108	
248.80262	414	1+
249.13568	264	
250.11533	222	
250.13507	300	
250.61966	102	
250.95203	110	
251.12603	86	
252.10983	284	
253.11609	132	
254.07406	220	1+
254.11706	128	
254.54808	90	
254.90781	136	
255.19114	114	
255.41088	90	
256.17761	132	
256.58776	86	
257.08731	210	
257.16079	668	
257.19564	92	
258.07488	232	
258.14416	1354	1+
258.84846	172	
258.97378	308	
259.80147	122	
259.94429	98	
260.09664	86	
260.83638	134	
260.96681	360	1+
261.08513	126	
265.14091	118	
266.14775	100	
266.53639	94	
266.81465	734	1+
267.12050	126	
267.97450	208	
269.96868	300	
270.93282	88	
273.12037	114	
273.52390	94	
274.11805	140	
274.16596	330	1+
275.09879	566	1+
275.17027	284	1+
275.96808	156	
276.09943	322	1+
277.12951	206	
277.80690	110	
278.05711	88	
278.13271	86	
278.80074	120	
279.10521	142	
279.79358	182	
280.11286	90	
280.40830	104	
280.79522	746	1+
281.08147	100	
281.11168	350	1+
281.85074	204	
281.89305	86	
283.06898	416	1+
283.15532	182	1+
283.19732	94	
283.98414	126	
284.10909	88	
284.13839	288	1+
284.82776	108	
286.13213	100	
286.15795	90	
287.15179	92	
288.12444	92	
288.63974	162	
291.16293	96	
291.66977	86	
291.79060	124	
292.12798	226	
292.79153	110	
293.16500	86	
294.02963	92	
294.19004	86	
296.64235	88	
296.81100	368	
297.15626	90	
297.80452	1446	1+
298.80510	1038	1+
299.13671	510	1+
299.19889	96	
300.20814	102	
300.80151	132	
301.07770	504	
301.09709	106	
302.08578	236	
302.11736	92	
303.10614	238	1+
303.91819	132	
303.94700	90	
308.51513	92	
309.13338	304	1+
315.43177	100	
316.81403	396	1+
316.82963	90	
318.10457	116	
318.93298	138	1+
320.15916	168	1+
320.77741	108	
321.12491	88	
323.01695	106	
324.13788	90	
324.82344	86	
325.14969	124	
326.15651	410	
327.16331	330	
329.17851	128	
332.15492	138	
333.12256	184	
333.14397	102	
333.69783	90	
334.90833	88	
335.13726	94	
336.94297	430	1+
337.11827	548	1+
337.99367	90	
339.01913	86	
340.16682	120	
340.19709	110	
342.15578	90	
342.18724	88	
343.18902	276	1+
344.13038	120	
345.20508	124	
346.20463	186	
349.12759	192	
349.16204	262	1+
350.11123	196	
350.91455	102	
354.14295	132	
354.91679	92	
355.92361	94	
357.21370	388	1+
358.23397	122	
360.09369	88	
362.19913	120	
363.24197	86	
365.10958	90	
END IONS

###FS:    #m/z: 322.93089 #charge 1+
###MS: 82
###MSMS: 83
BEGIN IONS
TITLE=Cmpd 61, +MS2(322.9309), 28.0-35.0eV, 1.8min #83
RTINSECONDS=106.418
SCANS=82-83
PEPMASS=322.93089	906674
CHARGE=1+
47.55312	74	
185.92742	72	
190.94053	84	
193.61366	78	
195.11474	80	
198.11045	74	
201.12397	88	
205.94777	102	
207.97298	74	
209.08818	72	
209.12891	296	1+
212.43412	90	
215.12936	72	
220.87434	132	
222.09600	86	
224.88158	76	
224.94409	72	
225.81626	76	
226.07278	90	
226.12362	162	
227.92864	280	1+
229.15540	106	
229.89382	78	
230.07818	96	
231.12203	380	1+
232.10361	80	
232.82443	86	
233.93286	84	
235.11402	78	
236.13939	140	
238.45827	72	
238.96872	72	
239.18297	90	
240.82348	160	
240.94149	744	
241.91809	78	
241.94319	722	
242.82016	304	
242.94203	2722	1+
243.14767	74	
243.82101	166	
244.11121	80	
244.82124	102	
244.90966	88	
244.94124	758	1+
245.12741	82	
245.82296	74	
246.16414	218	
246.66492	194	
247.84764	74	
248.20722	108	
249.14289	82	
250.12236	268	1+
250.64914	122	
251.15201	88	
252.10846	116	
253.10384	78	
254.12516	90	
255.10920	296	
255.57367	100	
256.78653	104	
256.84058	148	
258.12225	84	
259.11534	82	
260.15526	190	1+
260.33826	82	
260.83714	182	
261.13344	76	
261.43124	92	
261.83602	188	
262.08275	72	
262.15222	72	
262.83344	148	
262.87656	84	
263.11244	82	
263.82726	74	
264.61141	86	
265.15119	96	
267.12739	74	
268.17711	214	
268.28745	88	
269.13297	92	
270.17762	92	
270.82750	72	
271.99080	76	
272.06770	72	
272.13300	486	1+
272.80346	124	
273.05498	80	
273.16301	144	
274.15820	80	
274.40003	78	
274.81494	74	
276.16042	288	1+
276.17854	78	
276.34000	88	
277.67232	80	
278.00786	80	
278.08992	86	
278.11253	78	
279.09150	904	1+
280.84018	86	
280.85603	118	
283.15808	84	
285.19926	86	
285.30494	76	
286.16208	82	
286.61319	80	
288.18281	72	
289.15520	116	
290.39452	72	
290.53866	106	
291.86502	90	
292.16259	434	1+
292.38137	76	
292.43179	84	
292.44908	72	
293.12325	78	
293.86979	128	
294.17888	174	
294.52699	86	
294.95920	84	
295.11252	100	
295.18180	112	
296.11560	72	
296.14947	74	
296.36519	74	
296.91306	74	
297.06730	94	
299.08139	96	
299.10683	72	
299.16863	72	
299.41707	90	
300.86566	80	
302.14694	102	
303.94269	72	
304.96259	90	
305.06554	72	
305.92610	102	
306.15066	78	
306.84630	82	
307.67901	92	
307.89488	160	1+
308.03026	94	
308.87979	100	
309.82824	72	
310.87512	90	
311.00925	78	
312.15110	164	1+
312.95273	88	
313.17643	78	
314.19833	86	
314.92127	88	
314.93688	90	
317.21795	84	
318.03860	86	
318.15457	86	
320.16204	278	1+
321.82295	86	
322.18198	120	
322.74886	90	
322.88742	184	1+
325.89907	106	
327.10610	190	1+
327.87372	72	
328.17603	98	
END IONS

###FS:    #m/z: 340.94149 #charge 1+
###MS: 82
###MSMS: 84
BEGIN IONS
TITLE=Cmpd 62, +MS2(340.9415), 28.0-35.0eV, 1.8min #84
RTINSECONDS=107.191
SCANS=82,84
PEPMASS=340.94149	338872
CHARGE=1+
119.04734	76	
190.94696	96	
191.09124	76	
191.95636	80	
192.88810	110	
197.86200	96	
204.46406	90	
205.94902	102	
208.88773	84	
210.89187	96	
211.94219	80	
212.88195	76	
213.87925	76	
213.94031	92	
215.88753	272	
219.88439	92	
223.96024	82	
225.11929	90	
225.88254	78	
225.95630	84	
226.15768	78	
226.90057	80	
227.06247	144	
229.89406	96	
230.82188	100	
230.88818	406	1+
231.95173	476	
233.14288	80	
234.80898	78	
235.12020	208	
237.45636	76	
238.13044	76	
238.14911	88	
240.18699	78	
240.71821	86	
242.07093	76	
242.82598	244	1+
242.91010	84	
244.13088	220	
244.90633	86	
245.07553	90	
246.16135	212	
246.88979	76	
246.97770	110	
248.90055	188	
249.13243	144	
249.38094	78	
249.90036	78	
249.96175	138	
251.65707	102	
252.14336	160	
254.08807	74	
254.83310	82	
254.97129	116	
255.03606	92	
255.84665	78	
256.17382	130	
256.85115	100	
257.11321	76	
257.19002	78	
258.11027	82	
258.84325	294	
259.13929	92	
259.16950	288	1+
259.65731	82	
259.85632	90	
259.96078	80	
260.15761	154	
260.65931	120	
260.83713	436	1+
260.85404	86	
265.86126	94	
266.84097	80	
267.19028	82	
267.85138	140	
268.83927	240	1+
268.97160	78	
269.65302	78	
269.82643	84	
272.12039	82	
272.15509	84	
272.94137	82	
272.97816	84	
273.30655	104	
273.79172	90	
274.47930	80	
275.14298	78	
275.86018	82	
276.85443	308	
277.17109	82	
277.86221	202	
278.84657	634	1+
278.92088	144	
280.13503	84	
280.19459	88	
280.81363	76	
280.92397	76	
281.68684	76	
282.18161	78	
282.88161	94	
282.91434	76	
282.99910	88	
286.15821	96	
288.08031	80	
289.65386	102	
290.16861	92	
291.10616	88	
292.13477	100	
292.16745	84	
293.85328	84	
294.67721	188	
294.86180	108	
295.17606	110	
295.67461	76	
295.87306	88	
296.12208	74	
296.17077	86	
296.85420	136	
297.87433	74	
297.98234	76	
299.11786	78	
299.87287	102	
300.85084	86	
301.11284	80	
301.86205	118	
302.11065	96	
303.12334	74	
303.17493	88	
303.21308	76	
303.23016	78	
303.67508	112	
304.14407	74	
307.07408	78	
307.88836	84	
308.67402	180	
309.13252	114	
309.86908	164	
310.06571	102	
311.16724	88	
311.89412	104	
317.18109	254	1+
320.91389	100	
321.04576	134	
321.39129	86	
323.88345	116	
324.14134	154	
330.83941	84	
331.98059	82	
332.21454	86	
334.69453	78	
335.17690	86	
337.19503	226	
338.20720	180	1+
340.39078	108	
340.83492	74	
341.12076	78	
343.18022	98	
346.14879	76	
END IONS

###FS:    #m/z: 336.94641 #charge 1+
###MS: 82
###MSMS: 85
BEGIN IONS
TITLE=Cmpd 63, +MS2(336.9464), 28.0-35.0eV, 1.8min #85
RTINSECONDS=107.963
SCANS=82,85
PEPMASS=336.94641	63658
CHARGE=1+
85.21718	84	
171.32128	84	
194.61606	100	
203.08273	76	
203.93235	74	
207.08493	76	
209.12573	142	
210.12310	98	
210.89435	74	
211.94468	700	1+
212.87883	446	1+
213.94245	144	
214.88770	78	
215.88802	152	
215.93487	84	
216.89124	114	
217.14369	82	
217.87739	80	
218.09287	80	
221.94694	102	
223.12640	98	
226.15086	300	1+
228.90203	144	
229.95365	1236	1+
230.63191	82	
230.88954	1350	1+
230.93761	90	
233.17293	98	
234.94064	76	
235.08049	412	1+
235.12012	234	
237.65020	108	
238.15490	80	
239.86018	74	
240.00055	90	
240.83931	574	1+
241.84263	404	1+
241.88491	108	
243.14366	76	
244.12568	178	
246.12103	152	
246.16278	432	
246.97587	184	
247.96507	554	1+
248.89761	392	1+
249.84571	80	
249.96716	238	
250.16141	74	
250.65459	78	
250.96084	96	
251.15197	170	
251.83554	96	
252.10817	110	
252.97041	486	
253.83333	74	
253.90587	136	
254.90287	112	
255.08126	78	
255.45582	78	
255.95058	78	
256.08024	84	
256.26363	78	
256.83550	74	
258.84460	206	
259.67016	136	
259.85828	142	
260.13724	82	
260.16407	104	
260.20951	76	
260.83836	80	
261.83453	80	
262.80168	98	
266.14605	74	
267.84651	112	
268.03221	80	
268.18025	102	
268.84251	204	
269.04615	76	
269.08450	90	
269.83829	168	
269.85293	178	
269.93108	100	
270.98769	104	
271.15089	98	
272.40202	80	
272.84825	116	
272.90691	102	
273.11426	76	
273.92029	82	
274.15578	174	
275.86960	106	
276.85529	452	1+
276.88689	84	
277.90972	98	
278.15376	114	
278.83535	156	
279.33813	114	
279.62567	100	
279.84171	152	
279.85771	136	
280.41680	78	
280.81146	116	
280.93938	76	
281.05027	92	
281.13694	78	
283.09421	80	
284.00018	76	
285.85091	984	1+
286.15651	92	
286.85321	712	1+
287.84570	74	
289.16121	84	
289.86086	92	
290.08087	126	
290.85620	274	1+
291.09386	74	
291.18247	204	1+
291.79817	92	
292.16382	186	
292.87499	84	
293.10859	322	1+
293.16603	138	
294.17860	232	
294.20224	130	
294.87035	154	
294.89483	78	
295.06039	76	
295.17492	132	
295.36640	78	
296.18178	122	
296.84962	142	
299.05793	256	
299.20664	86	
299.93344	74	
300.87261	122	
302.14780	340	1+
304.19102	98	
307.53473	76	
307.67479	80	
308.66753	386	
309.16855	88	
309.86743	128	
309.89470	160	
310.86091	102	
311.84577	80	
311.86962	94	
312.93534	78	
315.18751	182	1+
316.05355	80	
320.15752	170	
321.16387	142	
322.11156	76	
322.94277	76	
324.90321	94	
325.89284	138	
327.89802	124	
329.15791	122	
330.21447	88	
331.89782	136	
335.19198	114	
337.18295	202	
338.00061	78	
338.16907	168	
338.18738	116	
338.76395	118	
339.67780	76	
339.88104	82	
341.12988	104	
END IONS

###FS:    #m/z: 322.93094 #charge 1+
###MS: 86
###MSMS: 87
BEGIN IONS
TITLE=Cmpd 64, +MS2(322.9309), 28.0-35.0eV, 1.9min #87
RTINSECONDS=111.624
SCANS=86-87
PEPMASS=322.93094	766112
CHARGE=1+
185.86727	76	
188.87758	92	
195.01905	88	
197.86532	76	
197.89518	76	
199.10900	78	
201.04409	100	
205.94978	126	
206.88707	80	
209.09630	90	
209.12559	276	
210.01792	82	
211.94411	82	
212.16052	74	
214.89668	80	
219.03701	106	
221.10446	80	
221.94140	94	
223.96072	378	1+
225.86313	122	
227.09847	74	
227.16151	86	
227.20756	80	
227.95464	106	
228.85363	72	
228.89344	74	
230.84549	150	
231.12814	92	
231.92950	80	
233.17299	90	
234.11913	76	
235.07074	72	
235.14783	86	
236.89829	80	
237.10424	72	
237.13484	78	
238.11885	76	
238.93846	134	
239.90166	86	
240.82502	224	
240.94024	1046	
241.84355	88	
241.93959	2652	1+
242.44364	92	
242.82452	188	
242.94103	1822	1+
243.64176	74	
243.82488	110	
244.12731	88	
244.82041	268	
244.93962	612	1+
245.03334	74	
245.61424	80	
246.16292	388	1+
246.75838	86	
246.84327	82	
246.97645	220	1+
247.84672	306	1+
248.84914	256	1+
248.97510	108	
250.94271	72	
251.07450	134	
251.08755	78	
251.15469	142	
252.01742	74	
252.07411	76	
252.16343	88	
252.65919	92	
253.02875	130	
253.11351	124	
254.00954	96	
254.90994	110	
255.10693	756	
255.82328	78	
257.44803	94	
258.16083	152	
258.65505	80	
259.02455	94	
259.14184	104	
259.83294	88	
260.14352	94	
261.82981	714	1+
262.16458	78	
263.52806	78	
263.55616	90	
264.82965	88	
266.15384	128	
266.22001	76	
267.84734	90	
268.17660	142	
268.50063	78	
270.43984	92	
272.13364	262	
272.80153	152	
272.84006	76	
273.15262	102	
273.79960	164	1+
274.15075	118	
275.42606	74	
277.92797	96	
279.09403	734	1+
279.80843	78	
279.87421	84	
280.40466	80	
282.81098	86	
283.07296	168	
283.79096	124	
284.29250	152	
284.88825	100	
285.20545	154	
285.23006	96	
285.29995	136	
286.11003	72	
286.20961	76	
289.13839	86	
289.16401	80	
290.08128	92	
291.11906	104	
291.24250	88	
292.05188	74	
292.13404	106	
292.16311	170	
292.44022	76	
293.50585	90	
294.17956	244	
294.86114	142	1+
295.18173	140	
297.68598	76	
299.14297	84	
301.14282	72	
302.15306	240	
302.64670	114	
304.01856	76	
304.07768	80	
304.11607	82	
304.17097	104	
304.27667	96	
304.40091	84	
306.16399	100	
307.80198	186	1+
307.88611	74	
307.90096	78	
308.13359	72	
310.64350	108	
311.91278	94	
313.16099	72	
314.15254	82	
315.13064	80	
316.16470	78	
317.65106	104	
317.67082	86	
318.14188	94	
319.17168	76	
319.19086	88	
320.09830	78	
320.15876	122	
320.91592	74	
322.68236	90	
324.14223	164	
324.89523	372	1+
326.09275	72	
326.61398	80	
327.15149	80	
328.14050	86	
END IONS

###FS:    #m/z: 363.95724 #charge 1+
###MS: 86
###MSMS: 88
BEGIN IONS
TITLE=Cmpd 65, +MS2(363.9572), 28.0-35.0eV, 1.9min #88
RTINSECONDS=112.396
SCANS=86,88
PEPMASS=363.95724	117882
CHARGE=1+
189.86196	194	
191.85887	206	
194.99827	84	
196.89182	100	
200.11372	108	
207.12190	92	
209.12211	92	
209.94117	102	
210.88518	166	
212.87720	772	1+
212.93739	84	
214.89373	106	
222.95320	396	
224.10145	84	
224.94993	596	
226.89361	124	
226.94722	2068	1+
226.97224	110	
228.89659	132	
228.94192	1502	1+
228.97520	82	
229.43257	84	
230.89016	794	1+
231.11671	88	
232.88732	416	1+
234.14369	414	1+
234.80807	94	
235.11780	416	
236.09582	258	1+
236.11940	264	
236.13916	100	
238.99687	92	
240.83586	190	
240.94580	128	
240.96200	226	
241.84359	160	
241.94361	326	
241.96366	106	
242.85820	84	
242.94221	298	
242.95740	428	1+
243.82012	524	1+
244.93807	92	
244.95745	1282	1+
245.07263	142	
245.94286	146	
246.07829	88	
246.12457	86	
246.95309	1228	1+
248.80504	480	1+
248.89967	452	1+
249.09681	92	
249.12969	252	
250.79663	116	
251.14222	98	
252.10586	258	
252.13761	102	
253.11199	116	
253.63801	88	
253.89011	84	
253.90671	158	
255.62667	94	
257.18208	92	
258.12201	88	
258.84469	586	1+
258.97223	168	
259.84611	446	1+
259.98326	98	
260.97421	392	1+
261.09766	92	
261.15828	134	
261.82997	504	1+
263.07981	198	
263.11545	82	
263.88272	152	
263.97907	152	
264.79720	86	
265.05719	110	
266.09350	116	
266.81594	646	1+
267.46155	86	
267.97507	206	
268.96960	82	
269.81122	200	1+
269.97205	136	
270.83295	88	
271.85400	108	
271.91899	204	
272.07600	86	
272.12459	84	
275.92136	94	
276.11129	86	
276.14494	82	
276.81533	108	
276.85226	226	
277.08541	88	
277.85441	336	1+
278.10461	234	1+
278.79431	124	
278.81031	134	
280.79413	808	1+
281.86303	132	
282.79087	128	
282.81657	86	
282.89307	110	
283.56111	84	
283.82536	108	
283.85000	216	
284.82294	514	1+
284.93740	96	
285.87751	92	
287.41802	82	
288.13027	356	1+
294.12235	88	
294.16112	88	
294.82258	84	
295.15715	98	
295.93441	82	
296.64212	166	
296.80928	416	
297.13443	86	
297.80822	222	
297.87009	88	
298.80590	1088	1+
299.14832	84	
300.80300	194	
300.89510	84	
301.63514	104	
301.81257	110	
301.86362	164	
302.84708	106	
303.86294	172	
304.85530	82	
305.13219	290	1+
306.10606	102	
306.43319	134	
307.89100	150	
308.85409	104	
311.15228	86	
312.05180	94	
314.39878	94	
314.81840	92	
316.81433	326	1+
317.88541	94	
319.08643	88	
320.79626	98	
321.06557	94	
321.20008	102	
321.81861	108	
322.07415	108	
322.16452	104	
323.02018	90	
324.14283	166	
325.14395	144	
326.87219	120	
327.16415	154	
327.18333	116	
328.18353	88	
331.67997	96	
340.09182	90	
340.94825	92	
341.44508	102	
341.89701	82	
344.92679	100	
349.12536	138	
349.15384	106	
350.10631	180	
352.89557	90	
355.16031	106	
357.20946	100	
357.35725	90	
360.21801	84	
362.20257	144	
363.21353	166	
367.13039	246	
368.13551	292	
368.31450	98	
END IONS

###FS:    #m/z: 359.96243 #charge 1+
###MS: 86
###MSMS: 89
BEGIN IONS
TITLE=Cmpd 66, +MS2(359.9624), 28.0-35.0eV, 1.9min #89
RTINSECONDS=113.168
SCANS=86,89
PEPMASS=359.96243	46828
CHARGE=1+
184.58394	86	
195.96491	88	
198.05429	168	
207.08669	88	
208.88765	170	
209.16812	84	
209.94075	122	
210.89252	100	
211.15116	104	
212.12643	86	
216.06380	208	
217.19800	82	
220.95848	84	
221.83191	80	
222.95135	632	1+
224.94744	702	
225.96777	100	
226.94766	1588	1+
227.07752	210	1+
227.46346	100	
227.48371	88	
228.89344	122	
228.94299	1462	
230.07726	118	
233.83164	88	
234.14527	120	
234.86557	82	
235.09393	254	
235.11652	178	
235.80538	80	
238.58356	84	
238.89384	82	
239.12818	492	1+
239.14693	352	
240.13200	414	1+
240.96051	326	1+
241.78407	136	
241.82266	106	
241.89703	138	
241.94079	164	
242.78592	84	
242.86441	80	
242.95781	94	
244.06721	192	1+
244.12855	166	
244.95755	832	1+
245.09285	148	
245.94123	124	
246.66223	108	
246.90910	86	
246.95013	450	1+
246.97760	258	
248.01067	88	
248.14392	102	
248.80449	396	1+
249.13505	178	
250.11915	114	
250.13410	86	
250.94853	380	
251.06648	110	
251.11949	144	
252.10594	164	
252.14374	108	
252.57932	104	
252.87608	90	
252.95979	146	
253.87228	82	
254.11423	324	1+
255.08217	98	
255.13806	82	
257.16053	616	1+
258.07179	132	
258.14058	1272	1+
258.83600	150	
259.64741	88	
259.80134	130	
260.83519	132	
260.97203	390	1+
261.08897	114	
263.11457	80	
263.97942	132	
264.81996	224	
266.81560	476	1+
267.11366	88	
267.14014	124	
267.38314	104	
268.13033	108	
268.79845	84	
268.95787	124	
269.84454	88	
269.96912	252	
270.88447	120	
272.12241	142	
273.08296	316	1+
274.38567	104	
275.09958	566	1+
275.12487	210	1+
275.16809	140	
276.85841	184	
277.80529	124	
277.85339	184	
278.80209	218	
278.88403	118	
280.79155	852	1+
281.13397	82	
283.06604	296	
283.98616	152	
284.07298	204	
284.82526	118	
285.12224	88	
285.82859	116	
286.82521	90	
287.64288	94	
288.12736	180	
288.63103	94	
291.44152	84	
291.78830	168	
291.92400	92	
292.10409	90	
293.11849	196	1+
294.15728	160	
295.44195	84	
295.53938	110	
295.98698	82	
296.65064	90	
296.80638	118	
298.15617	94	
298.80621	1076	1+
299.98913	106	
300.79184	216	
301.08145	240	1+
301.78680	136	
301.81210	84	
301.86006	122	
302.78352	80	
302.89881	82	
305.02806	190	1+
305.13511	280	
306.11936	114	
307.24844	92	
307.84062	90	
308.15242	206	1+
308.79919	114	
309.12311	318	1+
309.79786	130	
309.93393	90	
310.14936	204	1+
310.87737	224	
312.97427	102	
314.82113	102	
316.02055	94	
316.81377	426	1+
317.20945	82	
317.87454	90	
320.12082	114	
321.81974	348	1+
324.89801	102	
325.15711	852	1+
326.16181	606	1+
331.18382	94	
333.19092	82	
336.94287	140	
336.96235	156	
337.11717	814	1+
337.15306	116	
340.19503	106	
342.20894	92	
343.90912	84	
344.18929	102	
345.95451	106	
346.18740	120	
347.75993	220	1+
349.12841	180	
351.11722	82	
354.14899	102	
354.78957	80	
357.19280	90	
357.22505	306	1+
358.19750	194	
358.69057	90	
359.18594	152	
361.11789	118	
363.21364	126	
END IONS

###FS:    #m/z: 322.93094 #charge 1+
###MS: 90
###MSMS: 91
BEGIN IONS
TITLE=Cmpd 67, +MS2(322.9309), 28.0-35.0eV, 2.0min #91
RTINSECONDS=116.833
SCANS=90-91
PEPMASS=322.93094	634558
CHARGE=1+
92.78945	74	
175.43933	76	
196.84407	76	
199.10572	262	
200.85436	92	
201.44299	78	
202.40946	86	
205.95110	136	
206.97183	84	
209.12505	166	
211.14949	84	
217.87833	162	1+
221.07138	76	
221.63063	92	
222.00024	80	
222.94732	154	
223.96082	110	
224.16224	100	
226.15152	110	
227.10569	84	
228.10987	92	
229.64255	86	
230.87058	78	
231.11937	328	
232.82427	74	
235.12601	90	
235.49642	78	
236.10186	76	
236.94745	108	
237.05709	72	
238.10365	70	
238.87370	88	
238.94080	114	
239.08828	74	
239.13947	74	
239.89024	74	
240.81855	144	
240.94166	616	
241.62776	92	
241.82436	80	
241.94492	456	
242.81878	616	1+
242.94095	1296	1+
243.64576	80	
243.82202	406	1+
244.10864	88	
244.83362	106	
244.85449	126	
244.94142	476	1+
245.82081	98	
246.12626	184	
246.85203	128	
246.97572	390	
249.17544	78	
249.64504	96	
250.15153	86	
250.53432	80	
251.13524	82	
251.15428	80	
254.10260	464	1+
255.92929	72	
257.06578	90	
258.83552	330	1+
258.85920	138	
259.14180	128	
259.16909	88	
260.15719	206	
260.66159	100	
260.83308	236	
261.16511	78	
261.83470	146	
262.83315	108	
263.83193	150	
263.87708	84	
264.11846	72	
264.26798	76	
264.83700	78	
265.03099	70	
265.05813	122	
265.12191	88	
266.86287	74	
266.88925	76	
267.08219	72	
267.84546	78	
268.12480	70	
268.95594	186	
269.08661	122	
269.17294	84	
271.03389	72	
271.79948	140	
272.13376	380	1+
273.79100	114	
274.09910	78	
274.15376	168	
274.54416	86	
276.12143	74	
276.18058	72	
277.63751	84	
278.81407	102	
279.05903	86	
279.09365	922	1+
279.80431	76	
279.86077	72	
280.83820	72	
281.00928	76	
281.26922	98	
281.86239	192	1+
282.03737	88	
283.14150	86	
284.14694	76	
284.29250	334	1+
284.84669	130	
284.92307	122	1+
285.08114	72	
285.84650	72	
286.67544	108	
286.86237	84	
287.15771	72	
287.86528	74	
289.15955	164	
289.94904	72	
290.06170	88	
290.16405	82	
290.85726	72	
291.12032	174	
292.14630	84	
292.16719	170	
293.91398	80	
294.14553	78	
294.18289	114	
295.02650	72	
296.12617	94	
300.66793	94	
301.86146	72	
302.14969	288	1+
302.88104	84	
304.10544	78	
307.88153	84	
308.05849	72	
308.66417	104	
309.13072	72	
310.40955	74	
313.79172	234	
315.16581	76	
315.27886	96	
317.20506	78	
318.16302	76	
319.17177	76	
320.16005	340	
321.17961	90	
321.79203	78	
322.12330	228	1+
322.96278	78	
323.88796	78	
324.62425	104	
324.67730	94	
324.89364	78	
325.18637	82	
325.31935	78	
325.89984	120	
326.03291	84	
326.89168	72	
327.89693	104	
328.20725	74	
END IONS

###FS:    #m/z: 363.95728 #charge 1+
###MS: 90
###MSMS: 92
BEGIN IONS
TITLE=Cmpd 68, +MS2(363.9573), 28.0-35.0eV, 2.0min #92
RTINSECONDS=117.605
SCANS=90,92
PEPMASS=363.95728	96912
CHARGE=1+
158.48966	88	
189.86206	138	
191.03182	90	
191.85768	166	
206.95065	102	
209.09814	150	
210.88248	166	
212.87890	882	1+
212.99855	86	
214.89566	128	
217.10222	92	
217.12733	94	
218.92234	112	
222.95047	488	1+
224.41057	100	
224.94819	640	1+
225.88291	200	
226.08767	90	
226.11586	156	
226.94882	1186	1+
226.97451	130	
227.92287	90	
228.89554	282	1+
228.94333	1738	1+
229.11749	136	1+
230.84173	116	
230.88962	936	1+
231.00102	94	
232.88734	260	
233.96671	86	
234.14651	204	
235.11579	722	1+
236.03572	88	
238.84045	132	
240.11273	98	
240.83288	324	1+
240.96414	292	
241.93540	232	1+
242.96001	412	1+
243.43873	86	
243.82446	116	
244.12445	124	
244.81757	160	
244.96013	714	1+
245.07516	506	1+
245.13120	92	
245.83624	104	
245.94042	168	
246.81461	92	
246.84005	254	1+
246.95183	630	
246.96962	118	
247.80405	518	1+
248.80644	426	1+
248.90095	578	
249.43756	106	
250.89378	128	
251.08971	90	
251.64736	182	
252.07592	96	
252.10835	236	
253.11650	228	
253.13119	104	
253.84496	156	
258.84177	200	
259.85222	122	
260.14680	436	1+
260.83442	104	
260.96930	164	
261.50660	102	
261.83912	152	
262.83079	128	
264.83713	112	
265.12502	86	
265.78917	100	
265.81935	104	
266.78918	200	
266.81501	766	1+
266.91905	162	1+
267.78116	124	
267.97774	282	
268.80879	232	1+
268.85240	120	
268.95737	210	
269.98727	92	
271.14644	98	
271.85746	210	
272.12445	86	
275.91825	158	
278.80348	126	
278.84682	116	
279.11447	96	
279.79741	110	
279.85755	116	
280.79462	332	
281.13514	130	
281.20471	98	
281.79187	240	
281.86021	96	
282.79077	150	
282.82746	192	
283.08119	88	
283.82827	116	
283.84858	150	
284.78351	138	
284.82792	244	
284.98378	142	
285.64739	88	
285.79068	114	
285.84573	106	
286.87292	86	
286.91232	86	
287.94302	92	
290.81412	122	
291.64709	102	
292.12944	86	
292.17340	92	
292.55373	90	
292.66696	88	
293.11911	104	
294.14659	154	
294.65346	92	
295.67033	88	
295.86753	104	
296.14043	94	
296.64429	160	
296.81130	172	
297.14777	86	
297.62237	92	
297.63702	90	
297.80692	308	
298.80316	1582	1+
298.94542	120	
299.86811	88	
300.58867	92	
300.79820	774	1+
301.11403	130	
301.86258	176	
302.83927	100	
302.85669	462	1+
305.43863	96	
305.82953	96	
305.85707	176	1+
306.13144	110	
309.79786	100	
311.17767	142	1+
311.82445	94	
315.61910	88	
316.81755	120	
316.82688	142	
319.81009	304	1+
321.87241	114	
322.38505	92	
322.87564	148	
322.93723	130	
324.15018	86	
325.42121	90	
326.87276	124	
327.07569	118	
327.18229	90	
327.87912	262	1+
328.17873	232	
334.10612	100	
336.94373	156	
337.18433	94	
338.94796	142	
339.65717	102	
340.19377	152	
345.19894	336	1+
345.57338	86	
347.22831	644	1+
349.12708	96	
349.16639	150	
350.10614	180	
357.22137	110	
359.17291	112	
362.19869	100	
363.21297	162	
364.21851	86	
367.13818	348	
END IONS

###FS:    #m/z: 359.96282 #charge 1+
###MS: 90
###MSMS: 93
BEGIN IONS
TITLE=Cmpd 69, +MS2(359.9628), 28.0-35.0eV, 2.0min #93
RTINSECONDS=118.377
SCANS=90,93
PEPMASS=359.96282	49286
CHARGE=1+
191.08116	92	
211.89225	90	
216.06492	134	
221.09895	92	
222.11994	118	
222.95105	234	
223.89108	340	1+
223.95628	94	
224.94684	708	1+
224.97276	112	
225.13544	98	
225.53961	86	
225.88818	220	1+
226.11596	166	
226.94707	1072	1+
227.06156	94	
227.08206	84	
227.93358	134	
228.92658	108	
228.94347	1096	
231.88489	138	
232.98000	86	
233.08911	86	
234.14130	140	
234.86217	90	
234.94245	102	
235.11586	188	
236.11982	122	
236.13747	86	
236.60007	94	
237.09318	144	
239.08178	144	
239.14812	1012	1+
239.18886	94	
240.23252	88	
240.93818	362	1+
240.96301	710	1+
241.11563	116	
241.83690	130	
241.86637	86	
241.89783	296	1+
242.12495	106	
242.95990	380	
244.90265	100	
244.95847	360	
245.94912	670	1+
246.09731	96	
246.80995	218	1+
246.95457	478	1+
248.80255	232	
249.13169	356	
249.79824	106	
249.91354	128	
250.11998	122	
250.95023	328	1+
251.14843	110	
252.10606	248	
252.16834	154	
252.95428	174	
254.12890	84	
254.84800	86	
255.07504	388	1+
255.10285	98	
257.15978	598	
257.44220	88	
258.07011	86	
258.14346	1054	1+
258.94744	90	
259.79790	178	
260.96729	342	1+
261.15184	244	
264.82099	102	
265.13298	128	
266.81503	814	1+
267.97481	148	
268.81196	120	
268.85070	96	
269.97257	118	
270.03709	122	
272.42034	88	
273.96496	208	
274.09729	478	1+
274.12135	138	
275.14702	94	
275.81135	136	
276.34382	110	
276.80978	450	1+
276.85449	140	
277.04072	84	
277.13159	116	
278.79729	282	
278.84703	186	
279.79751	122	
280.10612	104	
280.79490	1326	1+
281.13096	144	
281.85676	138	
281.87930	92	
282.79555	150	
282.87089	82	
283.07615	376	1+
284.13521	100	
284.82402	334	
286.82803	94	
287.86506	148	
288.12590	132	
288.86054	84	
289.13189	96	
290.80650	140	
291.78752	224	1+
292.12353	244	1+
292.13981	98	
292.86670	88	
293.85795	88	
296.80974	254	1+
297.15370	154	
297.92739	94	
298.80458	1522	1+
300.80522	418	1+
301.07909	356	
301.13852	100	
302.12335	110	
303.48274	102	
303.85298	88	
304.60893	114	
304.83622	196	1+
305.12121	82	
305.26438	142	
307.13861	86	
307.52172	82	
308.15296	84	
308.38816	102	
309.12331	312	1+
309.65095	124	
309.80073	146	
311.13148	136	
312.87377	96	
313.16320	82	
314.81901	88	
316.18672	96	
316.82629	94	
317.83492	82	
319.21786	110	
319.82656	90	
320.16087	150	
320.91470	108	
321.82456	86	
322.82532	116	
323.01927	124	
323.27201	82	
326.16184	706	1+
330.14975	102	
333.12901	92	
335.15515	96	
336.48748	86	
336.94458	498	1+
337.11708	852	1+
337.19025	84	
337.94900	340	1+
339.12052	106	
340.19649	178	
341.15914	94	
341.19757	148	
342.07143	84	
343.18735	236	
343.20385	140	
345.04618	90	
345.16923	200	1+
345.21112	112	
348.41395	94	
349.12237	314	
349.16059	270	
350.10728	228	
350.77417	104	
351.11346	170	
357.22382	266	
358.17205	86	
358.21598	98	
358.23085	120	
362.20252	184	
362.29500	130	
363.21031	178	
END IONS

###FS:    #m/z: 340.94155 #charge 1+
###MS: 94
###MSMS: 95
BEGIN IONS
TITLE=Cmpd 70, +MS2(340.9415), 28.0-35.0eV, 2.0min #95
RTINSECONDS=122.066
SCANS=94-95
PEPMASS=340.94155	235798
CHARGE=1+
54.36203	96	
192.92734	94	
196.07310	86	
199.07621	86	
200.09990	82	
201.87692	98	
201.96252	90	
208.95851	124	
212.88136	300	
213.88022	144	
214.88366	84	
214.89468	126	
215.88500	184	
215.96923	78	
217.08587	98	
218.93698	78	
221.13371	84	
222.95026	126	
222.97657	126	
224.94681	128	
226.89418	140	
226.94871	78	
228.94088	140	
230.88790	264	1+
231.12283	94	
231.95116	122	
232.88086	94	
232.90877	78	
233.89823	142	
234.12476	80	
235.08009	76	
235.91102	96	
236.13777	236	1+
236.90467	142	
237.64730	80	
237.86132	86	
238.07771	86	
239.06367	90	
239.10548	82	
239.85395	78	
239.92624	84	
240.83638	242	
241.84473	240	
242.64024	82	
242.93632	76	
243.82834	192	
243.88140	86	
244.83146	92	
246.13590	102	
246.16278	146	
248.85590	80	
251.15178	108	
252.10488	176	
252.13117	122	
252.16408	202	
253.09045	104	
253.12582	90	
254.16799	92	
254.96682	96	
255.19493	134	
256.14059	116	
256.86474	134	
257.15644	80	
257.83242	76	
258.12582	90	
258.84365	668	1+
259.08187	80	
259.17299	196	
259.84558	436	1+
259.95710	140	
260.10872	78	
260.15810	244	
260.83283	604	1+
260.90723	80	
261.15059	138	
261.83573	398	1+
262.09892	116	
262.85874	86	
262.98032	94	
263.88095	80	
264.86136	84	
265.14412	160	
265.83136	78	
266.87608	118	
267.88532	78	
267.92563	92	
269.84283	154	
270.85209	164	
272.50530	88	
273.66604	78	
273.91494	112	
274.85958	210	
274.87606	80	
275.86163	122	
276.13601	86	
276.81555	76	
276.85579	380	
276.88135	80	
277.86316	312	
278.15938	94	
278.84814	676	1+
280.93610	188	
281.17209	156	
281.41112	94	
281.66837	112	
281.97560	86	
285.20026	174	
285.35078	84	
285.98457	84	
286.65492	100	
288.06164	84	
289.16314	92	
289.80672	86	
292.05591	76	
294.66929	168	
294.81177	90	
295.86081	86	
295.88696	78	
295.98693	84	
296.42859	88	
297.19215	86	
298.88820	78	
299.01164	78	
299.86974	104	
302.12457	144	
302.16697	258	1+
302.86113	112	
304.18028	78	
306.51258	84	
306.88358	144	
307.93946	86	
308.66837	78	
308.89581	212	
309.13402	96	
310.17204	202	1+
312.80843	104	
317.18065	90	
318.16777	98	
318.19644	88	
319.17174	92	
320.15722	90	
322.67028	100	
323.91242	78	
325.63813	104	
326.16118	198	
326.74299	98	
327.16924	150	
329.87755	86	
334.90598	78	
336.99194	88	
338.16978	128	
338.70177	170	
339.07786	90	
339.97159	78	
340.18003	94	
340.20092	174	
341.88746	82	
342.68725	84	
345.20168	120	
END IONS

###FS:    #m/z: 363.95700 #charge 1+
###MS: 94
###MSMS: 96
BEGIN IONS
TITLE=Cmpd 71, +MS2(363.9570), 28.0-35.0eV, 2.1min #96
RTINSECONDS=122.838
SCANS=94,96
PEPMASS=363.95700	88504
CHARGE=1+
147.66531	98	
164.45475	178	
188.96180	92	
191.86159	212	
197.10768	88	
201.12324	158	
207.87226	138	
208.15376	94	
208.54696	98	
208.93902	98	
209.12688	116	
209.94318	370	1+
210.88295	150	
212.88211	494	
213.88031	234	
214.89298	152	
221.61244	86	
222.95171	348	
224.94860	538	1+
226.94844	1364	1+
226.97047	104	
227.06152	124	
227.12439	140	
227.93042	88	
228.00633	88	
228.84629	84	
228.89549	220	
228.94277	1338	1+
229.02155	94	
230.60939	98	
230.88965	1204	1+
232.08490	84	
232.58999	112	
232.87954	112	
233.95536	140	
234.14360	264	
234.61900	88	
235.07968	156	
235.11818	436	1+
236.08263	102	
236.59598	86	
237.96002	92	
238.82815	90	
239.55562	94	
240.82245	140	
240.94124	244	
240.96257	508	1+
241.56088	92	
241.94115	514	1+
242.94489	368	1+
243.82007	366	1+
244.93948	134	
244.95947	304	1+
245.07380	120	
245.83549	86	
245.94825	1566	1+
246.80869	162	
246.85187	106	
246.86927	106	
246.89640	90	
246.95283	1340	1+
247.03643	178	
247.92782	96	
248.80639	262	
248.90165	348	
249.39847	86	
250.80004	100	
250.89588	88	
250.97135	186	
251.14269	256	1+
252.10746	324	
258.56043	88	
258.83494	158	
260.82853	794	1+
260.96699	154	
261.15325	192	
261.82810	678	1+
261.86606	100	
261.97368	124	
262.09545	116	
264.10212	106	
264.96207	122	
265.82106	256	
266.15572	92	
266.81359	650	1+
266.85665	172	
267.97265	286	1+
268.80567	354	1+
268.84279	86	
269.96826	306	
270.10660	100	
271.14507	152	
271.85120	118	
271.92406	100	
272.09607	90	
272.86249	94	
273.13332	232	1+
274.83307	98	
274.86593	86	
275.10415	84	
277.12936	114	
277.85660	90	
278.42149	92	
278.79861	196	
279.10494	208	1+
279.79717	178	
279.86584	98	
280.79368	794	1+
281.86323	230	
282.78206	358	1+
282.83222	100	
282.86379	162	
283.85505	172	
284.13827	134	
284.82298	162	
284.84668	158	
285.42951	84	
285.53099	96	
285.83357	112	
286.13513	90	
288.13160	186	
289.86824	148	
292.44178	120	
294.15630	154	
294.53727	100	
296.81024	324	
297.79637	92	
298.80347	1334	1+
299.87046	152	
300.79916	488	1+
300.86370	96	
301.14168	242	1+
301.86193	416	
302.30325	92	
302.52523	92	
302.80234	92	
303.85429	534	1+
303.95358	94	
306.39904	92	
307.13927	192	1+
307.84068	118	
311.18008	164	
312.81583	112	
312.95272	92	
314.81911	184	
316.83058	156	
317.38426	100	
317.81532	244	1+
318.79230	92	
319.83091	164	
321.81845	234	1+
324.28675	102	
326.16599	152	
326.80259	86	
326.87056	202	
329.87261	104	
335.20684	176	1+
336.95388	152	
341.14123	86	
341.19774	96	
341.38598	96	
341.96507	88	
342.19313	90	
343.91130	96	
344.14459	162	
344.19131	174	
345.16710	102	
345.20269	194	
346.18794	262	
346.20664	124	
347.22278	124	
348.23060	90	
349.03091	90	
349.12728	238	
350.16410	132	
352.11385	90	
355.97698	114	
357.10406	86	
357.22696	90	
362.20621	286	1+
363.73590	88	
365.18068	220	1+
366.31942	86	
367.13275	558	1+
END IONS

###FS:    #m/z: 336.94634 #charge 1+
###MS: 94
###MSMS: 97
BEGIN IONS
TITLE=Cmpd 72, +MS2(336.9463), 28.0-35.0eV, 2.1min #97
RTINSECONDS=123.61
SCANS=94,97
PEPMASS=336.94634	67976
CHARGE=1+
164.89900	94	
192.89042	128	
209.12873	80	
210.14410	100	
211.08180	82	
211.94323	186	
212.87881	1200	1+
213.94028	132	
215.89579	158	
215.93497	134	
222.33655	82	
223.89576	98	
223.95946	200	
225.16893	76	
226.15423	166	
226.87840	86	
227.00981	134	
228.89452	324	1+
229.88619	104	
229.95729	430	1+
230.89013	1860	1+
231.12029	120	
231.60042	94	
231.94898	200	
233.10162	104	
233.95395	102	
234.82615	166	
235.08394	238	
236.85287	82	
237.64543	84	
237.89916	162	
238.15306	92	
240.83925	394	1+
241.94592	110	
243.14892	226	1+
243.88715	80	
243.90042	76	
244.05415	84	
244.12307	130	
245.11074	90	
246.12239	88	
246.66803	100	
246.91494	84	
248.90205	628	1+
250.15328	78	
250.93183	190	1+
250.95391	148	
251.10144	212	1+
251.15452	96	
251.87924	76	
252.64544	94	
252.80363	84	
252.84025	108	
252.95534	116	
252.97154	120	
253.13155	106	
253.83186	112	
253.90961	330	1+
254.96548	76	
255.00362	92	
255.06586	78	
255.10965	140	
255.87992	84	
256.85538	78	
257.91527	82	
258.84689	176	
259.14495	84	
259.72254	100	
259.84633	82	
259.86470	196	1+
260.16017	122	
260.80047	78	
261.15722	140	
261.83033	80	
261.84919	240	1+
263.08363	90	
263.83629	110	
264.12426	88	
265.14894	82	
267.02586	86	
267.83821	194	
268.67379	88	
268.84012	490	
269.84245	472	1+
271.57586	90	
272.13128	100	
272.67564	98	
273.66997	98	
273.93010	80	
274.14979	80	
274.87512	164	
274.98411	86	
275.84928	134	
275.87247	86	
276.16692	120	
276.85898	548	1+
276.87806	142	
277.02606	86	
277.83864	140	
278.83470	552	1+
278.86520	142	
279.10422	76	
280.33848	122	
281.05015	174	
281.10612	76	
281.86415	110	
282.15895	78	
283.18674	84	
285.20839	166	1+
285.85115	284	
286.15364	200	1+
286.19928	76	
286.65899	76	
286.84766	394	1+
287.67632	116	
287.84908	268	1+
288.95227	80	
289.57041	94	
290.07855	94	
290.15591	86	
290.82786	80	
291.85148	126	
292.10173	92	
292.16256	126	
292.86443	250	1+
293.10983	176	
294.10967	92	
294.18351	326	
294.66637	148	1+
295.17173	82	
295.18507	152	
295.39157	92	
295.89722	96	
296.11924	142	
296.14541	82	
296.91709	78	
298.13917	82	
299.07530	90	
299.85110	154	
299.87529	112	
300.15043	106	
300.17571	240	1+
302.15073	260	1+
303.17825	226	1+
303.88087	76	
303.95113	108	
305.90897	82	
309.86961	104	
310.87894	100	
311.20299	160	1+
315.18748	82	
316.94253	94	
317.10651	80	
318.18618	134	
319.18116	120	
320.15883	354	
323.15918	76	
324.04518	90	
326.08839	92	
327.18635	96	
327.87778	92	
331.36685	80	
331.89028	104	
331.93467	94	
332.09584	76	
336.83431	82	
337.18891	324	
338.15454	78	
338.17122	192	
338.86780	78	
339.16933	98	
339.20084	118	
339.22989	76	
341.42446	84	
341.44282	94	
END IONS

###FS:    #m/z: 340.94117 #charge 1+
###MS: 98
###MSMS: 99
BEGIN IONS
TITLE=Cmpd 73, +MS2(340.9412), 28.0-35.0eV, 2.1min #99
RTINSECONDS=127.287
SCANS=98-99
PEPMASS=340.94117	248880
CHARGE=1+
132.56325	78	
182.05516	86	
183.86863	110	
194.89018	78	
207.12190	78	
208.88237	78	
208.94197	138	
208.95864	82	
209.08479	102	
210.88534	118	
212.11746	86	
213.08794	76	
213.88363	162	
213.94907	92	
214.87347	78	
215.88266	86	
216.09558	88	
222.12439	90	
222.95467	194	1+
223.40186	98	
225.94717	198	1+
226.11331	80	
226.89284	92	
228.84812	80	
228.88055	84	
229.86210	96	
230.88566	442	1+
230.91621	118	
236.80194	80	
236.82451	170	
237.64386	98	
237.82362	232	1+
238.07655	154	1+
238.15493	90	
238.96665	80	
240.84455	78	
241.84374	330	1+
242.65561	94	
243.18901	90	
243.83352	82	
244.14230	152	
244.82848	190	
245.12508	92	
245.61998	106	
246.66210	90	
248.14752	76	
249.91458	110	
251.06908	84	
251.17427	80	
252.10921	296	1+
252.64921	106	
253.12973	82	
253.14718	92	
253.62418	116	
254.81076	88	
254.91364	134	
254.96941	80	
255.07780	114	
256.38304	82	
256.85131	76	
258.07481	80	
258.84700	152	
259.17108	164	
259.85747	142	
260.16504	172	
260.65438	130	
260.83120	174	
261.01239	88	
261.16662	120	
261.84091	298	1+
261.87998	82	
261.90204	128	
262.10262	102	
262.12250	214	1+
262.83067	134	
262.96433	76	
265.02207	154	
265.05531	82	
266.07374	84	
266.15497	78	
268.17399	138	
268.84598	272	
269.83930	156	
270.87194	78	
272.12889	128	
273.25621	92	
273.67621	96	
274.87199	80	
275.86209	120	
275.90314	100	
276.85800	422	
277.01976	86	
277.80655	188	1+
277.86111	540	
278.11197	90	
278.15132	78	
278.84527	962	1+
279.14548	76	
280.10638	88	
280.91452	78	
281.84166	80	
282.09080	98	
283.41030	102	
283.85887	84	
284.13865	106	
285.66783	200	1+
285.83791	82	
286.19954	92	
286.91680	92	
287.10480	102	
289.17774	76	
292.83550	112	
292.86890	80	
292.94414	86	
294.67222	172	
294.86606	122	
295.42328	78	
296.86551	136	
299.85076	84	
299.87497	198	
301.18765	90	
301.67559	106	
301.87951	206	1+
301.90608	80	
302.17645	110	
302.19419	134	
305.94125	78	
306.73847	80	
306.87184	90	
306.89142	80	
307.15353	78	
308.11238	98	
308.67070	92	
309.15390	82	
309.20364	100	
310.08942	90	
311.80435	82	
311.88444	82	
315.93354	76	
317.08675	104	
317.67721	88	
318.33230	94	
320.15935	132	
320.61898	112	
321.12307	78	
323.18574	90	
324.35002	92	
324.89117	142	
325.69389	92	
327.18297	80	
328.18142	194	
331.16782	76	
331.86686	102	
332.82110	76	
335.18097	110	
335.68362	78	
336.88600	78	
338.11542	78	
339.97167	78	
340.19739	78	
342.09474	120	
343.17838	82	
345.89516	80	
END IONS

###FS:    #m/z: 336.94643 #charge 1+
###MS: 98
###MSMS: 100
BEGIN IONS
TITLE=Cmpd 74, +MS2(336.9464), 28.0-35.0eV, 2.2min #100
RTINSECONDS=128.06
SCANS=98,100
PEPMASS=336.94643	61230
CHARGE=1+
63.62827	80	
183.86640	80	
196.88716	90	
198.95820	148	
205.94811	116	
206.96293	78	
206.98245	94	
208.04367	78	
209.12731	182	
210.88607	190	
212.87923	910	1+
215.94953	82	
218.06737	110	
219.09135	86	
220.88027	86	
222.97507	106	
226.15607	336	1+
226.38132	106	
227.11621	106	
227.90222	102	
228.89378	182	
229.95243	112	
230.88950	1230	1+
231.12434	100	
232.07187	82	
232.94066	96	
233.14305	98	
233.82844	156	
233.88868	128	
234.09633	102	
236.12230	88	
236.63945	92	
236.92684	92	
237.64735	76	
240.14117	78	
240.83836	454	1+
241.25958	110	
241.84349	308	1+
242.00386	80	
242.05932	72	
243.10536	84	
244.12739	170	
244.91797	88	
246.15872	330	
246.66394	84	
246.97840	150	1+
247.10387	80	
247.96379	128	
248.90087	590	1+
249.82629	76	
250.65267	84	
250.83039	76	
251.83888	194	
251.91219	78	
252.13937	74	
252.83569	156	
252.95230	324	
253.82589	72	
253.85005	90	
254.11157	78	
254.14663	72	
254.66357	72	
254.90506	184	
255.07792	76	
255.10655	80	
256.09623	116	
256.86303	82	
257.85447	268	1+
257.87828	192	1+
257.92510	94	
258.49129	84	
258.80338	86	
259.15086	74	
259.17257	76	
259.84449	524	1+
259.90461	106	
260.13904	116	
260.15792	338	1+
260.65753	92	
260.93176	100	
262.84081	124	
262.97239	78	
263.85691	84	
264.84007	88	
265.00928	88	
267.83730	94	
268.17472	142	
268.84033	822	1+
269.14517	74	
269.84198	532	1+
270.93891	118	
271.91633	74	
272.67556	84	
274.02781	82	
274.15516	104	
274.64018	86	
274.86193	122	
274.93137	90	
275.13664	90	
275.84600	114	
275.87036	74	
275.93968	82	
276.85878	536	1+
278.83452	414	1+
279.10368	196	1+
280.16994	80	
280.60583	72	
281.05217	76	
282.83783	88	
282.97401	84	
283.05476	106	
285.84879	1086	1+
286.15784	156	
286.17857	82	
286.20766	90	
286.67186	78	
286.81255	80	
286.85220	726	1+
288.16431	76	
288.84378	166	1+
289.51202	98	
292.16646	442	1+
293.11059	76	
294.18124	332	
294.67272	150	
294.86415	80	
294.89424	90	
295.19899	174	
296.11852	82	
296.16235	80	
299.66162	98	
302.14858	232	
303.18736	90	
304.15672	134	
304.86194	76	
304.94971	102	
305.49029	90	
308.10778	82	
308.66834	162	
310.05505	88	
311.23435	78	
311.86302	92	
311.88455	102	
312.21439	82	
313.66993	80	
313.87865	78	
313.90039	96	
316.01864	112	
316.68475	78	
317.08461	108	
317.25732	92	
318.19845	78	
319.00510	76	
319.16979	102	
320.16052	314	1+
323.19698	72	
326.88948	86	
326.92484	92	
327.41385	72	
327.83138	76	
328.18711	76	
328.88599	84	
330.18773	76	
330.68297	100	
330.85054	92	
332.78989	76	
332.81915	78	
332.88630	96	
337.18418	354	
338.17299	274	1+
339.19589	98	
340.11904	182	1+
340.19423	80	
END IONS

###FS:    #m/z: 359.96231 #charge 1+
###MS: 98
###MSMS: 101
BEGIN IONS
TITLE=Cmpd 75, +MS2(359.9623), 28.0-35.0eV, 2.2min #101
RTINSECONDS=128.832
SCANS=98,101
PEPMASS=359.96231	48826
CHARGE=1+
183.93861	88	
184.96927	90	
198.05173	84	
199.06681	126	
201.12571	90	
202.12329	120	
205.09390	146	
209.94464	328	
214.87654	138	
215.09863	98	
216.06123	126	
222.95157	840	1+
223.88701	126	
224.01331	86	
224.11482	102	
224.94814	436	
225.94988	216	
226.94534	758	1+
228.94355	1130	
228.98982	92	
230.88551	88	
231.07693	132	
231.54089	84	
233.11687	84	
233.96146	84	
234.86131	88	
235.09761	84	
235.11717	584	1+
238.96620	106	
239.11083	84	
239.14771	478	
240.01737	100	
240.13497	600	1+
240.82188	90	
240.93925	134	
240.96408	252	
242.12520	146	
242.96034	254	1+
242.97640	86	
244.12475	86	
244.95861	548	1+
246.09556	86	
246.44606	96	
246.80912	152	
246.95301	542	
246.97597	146	
247.11221	110	
247.81154	150	
248.80590	194	1+
249.13173	436	1+
250.12030	82	
250.95163	218	
250.96988	100	
251.07273	98	
251.11772	88	
251.83056	82	
251.96666	90	
252.10542	230	
252.95560	318	1+
254.11804	110	
255.07260	128	
255.83675	100	
257.16035	458	
257.85188	86	
258.07264	262	
258.14384	704	1+
258.84746	250	
258.94151	86	
258.99496	84	
260.11095	120	
260.14910	174	
260.83575	122	
260.95000	142	
260.97307	260	1+
264.82287	190	
265.14317	108	
266.81386	410	1+
267.97161	182	
268.84210	196	
268.95537	166	
268.97367	84	
269.79084	104	
269.96941	246	
271.14593	94	
271.85076	134	
271.95213	86	
272.15715	84	
273.04914	84	
273.92014	88	
273.96896	88	
274.49832	98	
275.09714	470	1+
275.97153	212	
276.07962	90	
276.56621	84	
276.81195	108	
276.85798	218	
278.80209	180	
279.10447	110	
280.79479	648	1+
280.91984	138	1+
282.11460	140	
282.86573	122	
283.06778	240	
283.15392	82	
283.82249	104	
283.86522	82	
284.82414	366	
284.96893	84	
285.10379	98	
285.37763	94	
286.14118	94	
286.16626	90	
287.85970	100	
288.14721	92	
292.12868	218	
293.13266	148	
294.67010	88	
296.80773	138	
297.80967	202	
298.80496	1360	1+
299.09852	90	
299.16703	236	1+
300.80014	100	
301.08234	214	
301.79295	82	
303.91288	84	
303.94700	86	
305.11901	84	
305.87122	180	1+
308.66634	84	
309.13074	404	1+
309.80193	116	
311.13373	150	
314.82069	120	
315.81646	130	
316.81636	398	1+
317.92903	92	
320.11634	186	1+
320.16197	102	
321.36707	102	
321.82038	118	
323.16047	152	
325.14449	210	
326.16062	812	1+
326.38125	88	
327.13813	86	
328.21372	84	
328.88684	98	
332.15615	100	
333.93115	94	
335.14036	140	1+
336.16735	82	
336.94067	262	1+
337.11800	584	1+
340.19637	246	1+
341.16971	98	
343.18496	172	
344.14570	130	
344.18935	156	
345.20716	142	
347.14542	86	
349.12279	124	
349.15891	242	
350.18604	88	
350.62692	86	
351.12789	140	
353.11685	82	
355.16211	124	
356.08590	90	
357.22316	796	1+
359.93098	92	
360.09414	96	
360.15462	88	
362.10357	94	
362.68539	86	
365.13547	88	
END IONS

###FS:    #m/z: 322.93061 #charge 1+
###MS: 102
###MSMS: 103
BEGIN IONS
TITLE=Cmpd 76, +MS2(322.9306), 28.0-35.0eV, 2.2min #103
RTINSECONDS=132.492
SCANS=102-103
PEPMASS=322.93061	513070
CHARGE=1+
60.43208	88	
191.12172	92	
194.90223	72	
197.87039	88	
198.12301	82	
198.90120	84	
200.01913	96	
200.13793	76	
201.04405	124	
202.03791	72	
203.11930	82	
207.08175	66	
209.09168	84	
209.12842	72	
210.13269	78	
221.96874	72	
223.95853	350	1+
225.12097	72	
226.12171	68	
226.15387	148	
227.08934	72	
227.10455	98	
227.13741	78	
227.15221	66	
227.93206	80	
228.10278	72	
228.83195	72	
230.90771	70	
231.12155	198	
232.02321	72	
232.12409	80	
233.17844	90	
234.14163	72	
236.13531	86	
236.38631	74	
237.10250	76	
237.64924	86	
238.07002	68	
238.16054	90	
238.93812	68	
239.91093	78	
240.82065	272	1+
240.94067	390	
241.94593	236	
242.12798	68	
242.19486	72	
242.82330	138	
242.83784	140	
242.94023	934	1+
243.81406	84	
243.83369	108	
244.12412	386	1+
244.82416	268	1+
244.88721	92	
246.09641	84	
246.47928	94	
246.98014	68	
247.84972	112	
248.14658	266	1+
248.17046	68	
248.88084	82	
249.13304	86	
249.14979	220	1+
249.85450	84	
249.92704	70	
250.16711	84	
250.22717	66	
251.07288	72	
251.11375	70	
251.79996	66	
251.84025	80	
251.88684	72	
252.07227	86	
252.10058	82	
252.14015	70	
252.16587	66	
254.90856	90	
255.04259	94	
255.10859	428	
255.78793	80	
256.89855	76	
257.11404	156	
258.83856	344	1+
258.89184	134	
258.98095	76	
260.13777	138	
260.15024	106	
260.65947	154	
260.83653	168	
261.14554	70	
261.83048	728	1+
261.98336	70	
262.04100	98	
262.97200	76	
263.64575	82	
264.84479	70	
265.06091	108	
266.85976	146	
266.91168	70	
267.08798	94	
268.10154	122	
268.12678	74	
268.14077	78	
268.80471	82	
269.08059	86	
272.13474	214	1+
272.15915	98	
274.15223	230	
275.81371	286	1+
276.19898	66	
276.66236	98	
278.09017	76	
278.80063	66	
279.09120	1054	1+
279.17608	72	
279.82244	104	
281.26435	72	
281.85002	162	1+
282.88536	66	
283.10059	74	
284.20588	68	
284.29102	186	
284.34546	98	
284.86104	88	
284.87675	74	
285.79048	70	
286.91483	80	
287.12270	66	
289.16037	110	
289.88052	102	
291.08515	66	
291.81061	70	
292.16446	328	1+
292.89604	66	
294.18170	140	
294.43880	66	
296.12526	74	
296.17084	68	
297.15877	76	
298.05441	74	
299.72126	72	
300.12718	66	
302.15533	96	
303.44850	94	
303.72844	82	
304.65166	84	
306.15126	90	
306.88681	86	
307.37970	72	
308.04746	78	
308.59742	94	
308.67928	72	
310.13724	70	
310.17838	116	
311.22378	76	
313.87840	84	
318.86253	86	
319.15599	66	
319.17889	116	
320.15935	546	1+
320.17793	98	
320.92714	82	
322.89915	70	
323.16577	70	
324.89359	264	1+
325.16246	66	
END IONS

###FS:    #m/z: 340.94107 #charge 1+
###MS: 102
###MSMS: 104
BEGIN IONS
TITLE=Cmpd 77, +MS2(340.9411), 28.0-35.0eV, 2.2min #104
RTINSECONDS=133.264
SCANS=102,104
PEPMASS=340.94107	205054
CHARGE=1+
187.52995	88	
199.06931	102	
207.12570	94	
208.54184	78	
213.88100	116	
214.89670	92	
221.87563	82	
224.84508	118	
224.96447	82	
228.87111	86	
228.93426	96	
230.08184	88	
230.88904	260	
231.11993	118	
231.89195	176	
232.88642	74	
233.89865	138	
233.94605	82	
234.14330	106	
235.11892	108	
235.14376	78	
236.59783	76	
236.86066	80	
238.89088	98	
240.13235	108	
240.87797	82	
241.84166	204	
241.90456	100	
242.88524	82	
245.83946	80	
246.16293	372	
246.22077	102	
246.66228	84	
246.89559	94	
246.97647	100	
249.13418	124	
249.90698	84	
250.13015	116	
250.14760	88	
251.15294	78	
251.64718	78	
252.13420	74	
252.17350	76	
252.93655	90	
252.95195	84	
253.51674	84	
254.07119	84	
254.50915	102	
255.10149	80	
255.83274	80	
256.88667	88	
257.84693	194	
257.96149	80	
258.84771	174	
259.15677	88	
259.17166	164	
259.84882	236	
259.91652	86	
259.96288	94	
260.16194	100	
260.37402	80	
260.83909	146	
260.86238	90	
261.15414	94	
261.83814	164	
261.85161	280	1+
261.90196	88	
264.54749	86	
265.14114	80	
265.65712	102	
265.84530	80	
265.87619	92	
266.84654	92	
267.13580	146	
267.15045	94	
267.19058	76	
267.53543	80	
267.65822	88	
268.17796	220	
268.84275	76	
268.85714	92	
270.42349	104	
271.86531	80	
272.93179	168	1+
272.98392	82	
273.85900	78	
274.16386	94	
274.86435	112	
275.84219	78	
276.85912	310	
277.38787	98	
277.86576	320	1+
278.15975	84	
278.84795	538	1+
278.88918	88	
279.96796	82	
280.16610	124	
281.07106	88	
281.17579	80	
282.41054	84	
282.85813	94	
283.10443	82	
283.13515	94	
283.95025	80	
285.65755	114	
293.66184	88	
294.66926	150	
294.86696	84	
295.19525	84	
295.68301	82	
298.12033	78	
298.54675	92	
298.85213	128	
299.17260	80	
299.65960	74	
299.67422	90	
299.87128	162	
300.88184	124	
301.87181	86	
302.16733	104	
302.24330	78	
303.18083	94	
306.88891	74	
308.66956	170	
308.84114	78	
310.40764	96	
311.01135	98	
311.04384	76	
311.91314	96	
312.09301	78	
313.66739	78	
314.89088	82	
315.15956	88	
316.00988	90	
317.17315	112	
317.18594	78	
317.67518	172	
321.69730	104	
322.11360	86	
322.16667	84	
324.89680	86	
326.15833	128	
326.17346	74	
330.18660	184	
330.68684	80	
331.37806	122	
334.95513	88	
335.21373	164	
338.16959	84	
340.19442	102	
341.65825	76	
343.24876	82	
343.90432	96	
346.11959	122	
END IONS

###FS:    #m/z: 336.94642 #charge 1+
###MS: 102
###MSMS: 105
BEGIN IONS
TITLE=Cmpd 78, +MS2(336.9464), 28.0-35.0eV, 2.3min #105
RTINSECONDS=134.036
SCANS=102,105
PEPMASS=336.94642	58150
CHARGE=1+
56.82394	86	
64.91107	76	
196.01797	80	
207.87935	86	
209.08967	86	
209.13105	82	
210.89091	152	
211.94420	152	
212.87895	678	
215.88869	92	
223.90305	76	
223.96005	104	
224.84327	104	
225.96201	98	
226.11331	84	
226.15030	106	
228.89332	216	
228.91189	78	
229.12180	90	
229.95475	194	
230.14887	98	
230.89025	1068	1+
230.96085	138	
233.82580	102	
234.07386	76	
234.95215	80	
235.08502	120	
235.11972	120	
235.82800	84	
236.11768	104	
237.09454	82	
237.64550	88	
240.83951	466	1+
240.85046	84	
244.07830	118	
244.12520	138	
246.16093	108	
246.66157	256	
246.97281	80	
247.96955	76	
248.66611	78	
248.89999	428	
248.93737	260	1+
249.83118	88	
249.95514	84	
250.16891	96	
250.65291	100	
251.38032	96	
251.65672	78	
251.83020	88	
252.10635	130	
252.83108	80	
252.96916	228	
253.83305	162	
253.92459	78	
254.08793	74	
255.04044	122	
256.16083	120	
256.63508	96	
257.44785	86	
257.83426	102	
257.91320	84	
258.11433	92	
258.13199	80	
258.84557	556	1+
258.90811	86	
259.16782	142	
259.96196	78	
260.15933	130	
260.85704	224	
264.10849	82	
264.84934	84	
265.12304	94	
265.15306	102	
265.53702	84	
266.95561	78	
267.18834	86	
268.17575	184	
268.84287	724	1+
270.79940	78	
271.84830	128	
272.06521	104	
272.13255	90	
273.92071	116	
274.16383	76	
274.88211	76	
275.14070	76	
275.86068	118	
276.17323	224	
276.85691	390	1+
277.83382	542	1+
277.88904	138	
278.67570	84	
278.83402	316	1+
278.88072	84	
279.97059	92	
280.08994	88	
282.97214	74	
285.20199	92	
285.84651	108	
286.12488	80	
286.15197	100	
286.65749	96	
286.85335	436	1+
287.57031	76	
288.83539	100	
289.85499	74	
290.43627	78	
290.85925	174	
290.88319	140	
291.86048	116	
292.12524	86	
292.15731	142	
292.94239	76	
293.10456	172	
293.16247	100	
293.81491	100	
293.87350	76	
294.17884	266	1+
294.67245	352	1+
294.83044	94	
295.20166	76	
295.82448	88	
296.12292	78	
296.17742	178	
297.12342	134	
299.87184	84	
301.87618	82	
302.14974	76	
302.34588	130	
303.15943	224	
303.18540	84	
304.03567	84	
305.95423	106	
308.66835	96	
309.16662	88	
309.81956	80	
309.86792	172	
310.92705	80	
312.09743	88	
314.13973	80	
316.62551	98	
316.69126	84	
316.85963	82	
317.67963	76	
320.16039	428	1+
323.49707	84	
323.90594	84	
325.07380	92	
326.86707	82	
328.08025	82	
328.12918	76	
328.17611	88	
328.66566	90	
329.99375	78	
330.18557	90	
330.69434	138	
331.92387	80	
334.13776	78	
337.18338	180	
338.17083	200	
339.19565	206	
END IONS

###FS:    #m/z: 322.93072 #charge 1+
###MS: 106
###MSMS: 107
BEGIN IONS
TITLE=Cmpd 79, +MS2(322.9307), 28.0-35.0eV, 2.3min #107
RTINSECONDS=137.7
SCANS=106-107
PEPMASS=322.93072	431344
CHARGE=1+
84.28938	72	
183.94875	72	
188.09883	82	
188.87952	72	
192.89131	96	
194.95702	74	
196.13510	96	
199.10909	82	
200.09103	82	
201.04738	118	
205.95040	126	
209.12804	102	
209.14515	74	
209.94378	110	
210.12455	80	
210.95130	84	
211.07789	74	
212.87452	74	
217.07112	72	
217.10775	80	
220.06662	80	
221.94684	72	
222.89561	78	
223.89566	84	
223.96357	112	
224.81698	106	
226.11624	98	
227.00410	78	
229.16289	86	
230.84875	104	
231.12450	298	
231.90174	70	
233.96316	94	
234.12258	88	
234.88778	102	
236.09951	70	
237.01747	80	
237.13638	74	
237.83659	84	
238.94383	82	
239.05606	72	
239.07909	74	
239.80083	78	
239.84166	234	1+
239.91687	100	
240.82102	370	1+
240.94255	224	
241.07659	70	
241.65633	78	
241.93882	1798	1+
242.61748	106	
242.65570	86	
242.87750	70	
242.94099	1308	1+
243.82049	622	1+
243.87748	72	
243.99260	72	
244.07076	84	
244.13216	202	1+
244.93690	166	
245.46790	72	
245.94129	156	
246.12131	82	
246.14529	136	
246.16111	318	
246.39245	88	
246.96924	146	
248.13659	144	
250.94843	70	
251.16634	72	
251.65290	84	
252.11269	70	
254.11277	68	
254.13312	100	
255.10827	486	1+
256.13991	160	
256.63280	78	
256.83954	82	
256.90193	84	
258.17542	98	
258.86233	82	
259.83849	74	
259.91086	160	
260.48112	88	
260.65179	84	
260.83367	184	
260.90731	80	
261.83152	106	
262.07485	70	
262.83054	314	1+
263.88903	126	
263.97486	68	
265.02723	78	
265.17417	120	
266.34074	80	
266.85308	82	
268.17337	76	
269.08012	106	
269.36455	72	
269.84849	74	
271.95193	84	
272.13213	212	
274.12117	80	
274.15357	264	1+
274.84308	72	
275.03683	72	
275.63599	76	
276.13179	68	
276.85848	80	
279.09104	402	1+
280.12604	74	
280.67386	76	
281.14906	88	
282.17976	72	
283.85680	70	
284.16742	84	
284.29399	242	
284.86111	72	
285.93558	94	
286.12073	84	
286.13513	86	
286.80056	94	
287.19334	82	
289.15992	192	
289.88388	72	
290.11387	70	
290.16607	98	
292.16201	150	
293.02631	70	
294.17873	198	
294.87680	94	
295.17353	194	
296.12440	76	
296.17297	146	
299.45965	96	
299.76138	90	
302.16117	198	
303.15372	296	1+
303.88279	70	
304.87929	142	
305.88725	70	
306.20542	72	
308.66612	74	
310.89452	74	
311.13471	72	
311.21684	74	
311.88454	116	
312.19263	68	
313.15472	82	
316.85526	72	
317.16785	80	
319.88959	94	
320.08712	80	
320.15569	150	
320.20983	78	
321.16077	166	
322.52156	74	
322.90088	76	
323.89130	252	1+
323.95639	86	
324.65543	80	
324.89472	212	1+
326.88097	156	1+
328.16570	78	
END IONS

###FS:    #m/z: 363.95682 #charge 1+
###MS: 106
###MSMS: 108
BEGIN IONS
TITLE=Cmpd 80, +MS2(363.9568), 28.0-35.0eV, 2.3min #108
RTINSECONDS=138.473
SCANS=106,108
PEPMASS=363.95682	73438
CHARGE=1+
187.12486	78	
189.86349	162	
189.95901	100	
191.85741	176	
196.88541	178	
197.01310	82	
207.87207	78	
209.92184	92	
209.94501	120	
210.88096	132	
212.87970	1272	1+
213.12372	80	
222.13353	100	
222.95238	486	1+
224.94744	324	1+
226.12620	90	
226.94650	542	
227.01523	104	
227.89440	126	
227.95737	260	
228.83211	96	
228.89686	136	
228.94105	1080	1+
229.02550	82	
230.07460	88	
230.89047	960	
232.00639	88	
232.59468	130	
232.88726	140	
234.14142	138	
235.11455	528	1+
239.85600	80	
240.82617	154	
240.89147	84	
240.94456	194	
240.96386	346	1+
241.13173	88	
241.83855	108	
242.93964	364	1+
242.95746	348	1+
243.81876	554	1+
243.89290	86	
244.82081	420	1+
244.95668	854	1+
245.07644	224	1+
245.94260	106	
246.39030	86	
246.84225	108	
246.90414	136	
246.95419	918	1+
246.98086	82	
248.80099	444	
248.84086	190	
248.89848	262	1+
249.13341	84	
250.79772	234	1+
250.96579	90	
251.07324	110	
251.09404	106	
252.10793	314	1+
252.13354	134	
252.79935	136	
255.51286	116	
256.17664	88	
258.14385	80	
258.84521	308	1+
258.97663	134	
260.83243	122	
260.96621	774	1+
261.04692	80	
261.15091	112	
261.82926	450	1+
262.10100	92	
262.83019	270	1+
264.81828	260	1+
265.56322	88	
266.81571	608	1+
266.84289	178	1+
266.86727	84	
267.12622	78	
267.97388	274	1+
268.80118	370	1+
269.96840	172	1+
270.07464	120	
271.47861	104	
271.95958	128	
272.14670	88	
272.83194	96	
276.81092	94	
276.85473	382	1+
277.13015	124	
277.89510	78	
278.10947	154	
278.79498	216	
278.84491	226	1+
278.87033	92	
279.10449	470	1+
279.79830	166	
280.42685	88	
280.79120	712	1+
280.84733	264	1+
281.00816	100	
283.13744	94	
283.79426	300	1+
283.85713	152	
283.98728	166	
284.82554	288	1+
286.08541	84	
286.67106	82	
287.84092	86	
288.12972	176	
288.15756	80	
288.63062	140	
290.82547	86	
292.12326	92	
294.09310	94	
294.86546	114	
294.92743	90	
295.14887	114	
296.07104	86	
296.39253	92	
296.80958	228	
296.86050	80	
297.80629	140	
297.88089	78	
298.13660	148	
298.80596	734	
299.80379	422	
299.87290	144	
300.80580	236	
301.16002	80	
301.80154	152	
301.86165	412	1+
302.79735	94	
303.08481	78	
303.85705	306	1+
304.08697	96	
304.10338	82	
305.13793	82	
305.15372	78	
305.86377	92	
306.00100	112	
306.66549	98	
306.88466	122	
307.12346	82	
307.61660	118	
308.87099	108	
309.88653	86	
313.41749	102	
315.07411	90	
315.12211	106	
316.81739	220	
318.13510	82	
318.19434	94	
318.22768	90	
319.22222	138	
320.12911	80	
320.75533	78	
320.86533	96	
321.16322	92	
323.23641	80	
324.14944	82	
324.33643	86	
326.87597	390	1+
326.95146	80	
328.08270	84	
328.15976	104	
328.39639	78	
329.95154	106	
330.50472	102	
337.12055	78	
343.88834	84	
344.56270	94	
345.20194	308	
346.18559	236	1+
346.20310	140	
347.09927	92	
347.22467	120	
347.23484	126	
349.12226	620	1+
349.16427	294	1+
350.11060	270	
351.82633	98	
352.89123	92	
359.14156	78	
360.90786	94	
362.20516	178	
367.13529	330	
368.12490	210	1+
369.42765	94	
END IONS

###FS:    #m/z: 359.96230 #charge 1+
###MS: 106
###MSMS: 109
BEGIN IONS
TITLE=Cmpd 81, +MS2(359.9623), 28.0-35.0eV, 2.4min #109
RTINSECONDS=139.245
SCANS=106,109
PEPMASS=359.96230	41206
CHARGE=1+
186.94845	92	
194.12790	130	
195.72570	82	
204.09019	84	
207.08339	116	
207.40841	94	
215.11823	96	
216.06446	174	
220.95657	116	
222.11991	148	
222.13987	172	
222.48714	86	
222.95175	350	1+
223.89402	132	
224.95128	548	1+
226.94746	1168	1+
227.93219	170	
228.10993	188	1+
228.94488	350	
234.09455	124	
235.10681	142	
236.12427	194	
237.11919	90	
237.87277	86	
238.08586	84	
239.14804	314	
239.44703	102	
239.60665	84	
240.13383	334	
240.56550	102	
240.93902	128	
240.96460	222	
241.78866	158	1+
241.94097	80	
242.09560	84	
242.15298	106	
242.96016	154	
243.95992	132	
244.95532	522	
245.94812	188	
246.46944	80	
246.95388	608	1+
246.97951	92	
248.80584	456	1+
248.85316	142	
248.99916	82	
249.13575	90	
250.95248	112	
251.07019	142	
251.10588	84	
251.15561	162	
251.84764	232	1+
252.09898	80	
252.13382	202	
252.16268	146	
255.07320	86	
257.15972	258	
257.40854	86	
257.89538	82	
258.14399	956	1+
258.79746	126	
258.97217	80	
259.79480	106	
259.98973	92	
260.83479	130	
260.94519	170	
260.96383	146	
260.97888	128	
261.08655	102	
261.95358	88	
261.97285	118	
262.12057	150	
263.06936	106	
265.09420	92	
266.16025	106	
266.81264	502	1+
268.41312	100	
270.88242	92	
271.84575	132	
272.91309	80	
273.92000	96	
273.96887	208	
274.15137	130	
275.09957	278	
275.53608	78	
275.86218	84	
275.97131	184	
276.09943	128	
276.85319	162	
276.88090	86	
277.12791	94	
277.80420	106	
277.89971	82	
277.91844	138	
278.09794	78	
278.16128	82	
278.31092	80	
278.79541	120	
279.10459	80	
279.79193	756	1+
280.14133	78	
280.79407	634	1+
280.82839	146	
281.10921	118	
281.14259	192	
283.06655	132	
283.09183	98	
283.80929	94	
283.93542	102	
284.13693	152	
284.82606	124	
286.11214	94	
287.98068	80	
288.13044	152	
288.14698	114	
288.63110	90	
289.90273	100	
291.64052	90	
291.78729	80	
292.12834	314	1+
292.43796	82	
293.11763	94	
294.14491	134	
294.85125	78	
294.86672	118	
295.10043	88	
295.81599	80	
296.81273	310	
297.80550	312	
297.91813	84	
298.80479	1120	1+
299.13617	220	
301.08065	220	
301.11593	186	1+
302.16837	80	
304.27669	92	
305.12722	80	
305.88151	84	
305.92404	100	
307.83778	112	
308.11844	78	
309.13202	436	1+
309.79716	208	1+
309.91677	80	
314.10502	92	
316.14300	86	
316.45754	88	
316.81420	474	1+
317.42563	80	
320.15732	110	
321.81902	168	
322.17799	82	
323.84370	92	
326.16221	494	
328.18025	152	
329.22496	110	
330.37308	84	
332.12060	78	
336.93816	128	
337.11446	530	1+
340.19133	292	1+
343.18064	186	
344.17539	82	
345.20376	130	
349.12500	124	
349.15806	206	
350.10571	208	
351.76367	86	
357.19867	130	1+
357.22214	290	1+
361.12321	126	
363.21621	122	
END IONS

###FS:    #m/z: 322.93079 #charge 1+
###MS: 110
###MSMS: 111
BEGIN IONS
TITLE=Cmpd 82, +MS2(322.9308), 28.0-35.0eV, 2.4min #111
RTINSECONDS=142.906
SCANS=110-111
PEPMASS=322.93079	460860
CHARGE=1+
189.07154	88	
194.05452	84	
195.96315	76	
196.95946	76	
197.89481	70	
199.10376	140	
205.08782	76	
206.09722	74	
207.87195	68	
209.10075	82	
209.12579	74	
209.14347	76	
211.89232	70	
214.06238	72	
218.09090	72	
220.11039	78	
220.87632	94	
222.94986	72	
223.95983	160	
224.81724	70	
224.95651	94	
226.15029	78	
226.17067	88	
226.63082	90	
227.10185	134	
227.93204	70	
228.06212	76	
228.15283	70	
230.11187	78	
230.83517	82	
231.09245	72	
231.12435	326	1+
231.17096	82	
231.84085	126	
232.88820	68	
233.13386	70	
233.14704	70	
233.95936	70	
235.11561	78	
235.60566	94	
236.04510	172	1+
237.15291	86	
237.64918	68	
237.80291	74	
238.83567	86	
238.94167	160	
240.82593	128	
240.93984	366	
241.39870	80	
241.94131	1560	1+
242.82453	218	
242.94319	1122	1+
243.82732	150	
244.10983	68	
244.13162	70	
244.82274	198	
244.93990	386	
245.82002	92	
246.12536	140	
246.16508	88	
246.87819	76	
246.90339	70	
246.97623	284	
247.84977	70	
248.11075	74	
250.86091	84	
250.95035	70	
251.15303	122	
252.06666	70	
252.07984	92	
252.13255	98	
253.14774	178	1+
255.10760	240	
255.18504	70	
258.15952	86	
258.83248	298	
259.84252	158	
260.13664	132	
260.66131	174	
260.83017	78	
261.14459	88	
261.83176	294	
261.91073	144	
262.14605	120	
262.83299	422	1+
267.35101	104	
268.17487	152	
269.11864	86	
269.17121	154	
270.14813	78	
271.79859	100	
271.84286	84	
272.06545	144	
272.13395	192	
272.49928	86	
272.67609	74	
273.13844	116	
274.15707	136	
275.14899	164	
275.47310	112	
276.17639	88	
277.16729	306	
277.85827	70	
279.09313	1006	1+
281.16220	90	
281.84903	242	1+
282.87917	78	
283.09564	198	1+
283.79057	70	
284.08660	72	
284.14861	76	
284.29121	526	1+
284.99973	94	
285.20668	110	
285.98122	94	
287.92812	74	
289.15823	216	
289.41990	78	
289.88019	78	
290.14536	72	
290.93181	96	
291.11398	96	
291.14204	68	
293.16605	134	
294.18557	76	
295.13001	70	
295.18124	118	
296.16023	82	
296.87056	100	
297.12909	92	
297.67497	70	
299.42331	76	
300.10998	84	
301.12798	74	
302.15184	158	
304.13137	90	
304.49935	92	
304.80790	68	
304.82295	74	
305.77569	76	
306.87821	74	
307.64056	70	
307.90733	74	
308.67280	94	
309.91006	72	
310.87730	76	
312.20351	92	
312.80720	74	
319.17826	84	
320.15754	340	
320.20347	78	
320.88057	86	
321.43728	86	
321.80097	80	
321.96403	78	
322.02769	68	
323.14844	74	
323.17366	130	
328.09797	74	
328.16951	68	
END IONS

###FS:    #m/z: 363.95703 #charge 1+
###MS: 110
###MSMS: 112
BEGIN IONS
TITLE=Cmpd 83, +MS2(363.9570), 28.0-35.0eV, 2.4min #112
RTINSECONDS=143.678
SCANS=110,112
PEPMASS=363.95703	76202
CHARGE=1+
61.97007	108	
75.88764	86	
184.10511	104	
187.87297	82	
189.86361	156	
191.86108	138	
196.89227	98	
201.11881	118	
205.95537	100	
207.13091	84	
209.94596	184	
210.88631	274	
211.06916	84	
212.87951	660	1+
212.89801	86	
222.95191	308	
223.96089	174	
224.94783	518	1+
226.94761	1460	1+
227.93023	84	
228.02671	80	
228.89503	108	
228.94331	1478	1+
230.89020	788	
233.07176	80	
233.63134	82	
233.99881	82	
234.14733	186	
234.87402	84	
234.98026	80	
235.04300	220	1+
235.11685	594	
235.14673	148	
235.82517	90	
236.13752	90	
238.07923	128	
239.63180	88	
240.93934	340	1+
240.96400	366	
241.96611	246	
242.82370	126	
242.94296	286	1+
242.96070	318	
243.02309	94	
243.82104	202	
244.82401	178	
244.83936	140	
244.95714	480	
245.07560	110	
245.56603	84	
246.13995	90	
246.82229	112	
246.90687	108	
246.95106	808	1+
248.56549	86	
248.80271	518	
248.89912	430	1+
249.13198	170	
249.46656	92	
250.01343	86	
250.14971	80	
250.81558	82	
251.86147	82	
251.88690	196	1+
252.07495	104	
252.10631	420	1+
253.10976	270	1+
257.16226	114	
258.84214	164	
259.01059	88	
259.36048	88	
260.82955	134	
260.96992	182	
261.83019	178	
263.82261	300	1+
263.90478	84	
264.90911	94	
264.96774	200	1+
265.12937	154	
265.90128	80	
266.81359	660	1+
267.78451	154	
267.97812	144	
268.41241	98	
268.78480	96	
268.94959	114	
268.96543	224	1+
269.86674	110	
271.14686	94	
271.86498	180	
274.80087	84	
275.14086	78	
275.80716	80	
276.07841	94	
276.81089	122	
276.85714	576	1+
277.10181	78	
277.12418	118	
277.89552	80	
278.79747	138	
279.09576	184	1+
279.62361	148	
279.85902	346	1+
280.79131	1016	1+
280.84128	306	1+
281.92392	92	
283.82439	120	
284.83853	148	
284.88185	94	
285.82236	282	1+
285.84823	182	
285.92349	102	
286.75027	98	
286.92891	80	
288.12869	94	
288.14305	102	
289.85277	80	
289.88244	150	
291.79599	194	1+
294.14176	246	1+
294.93604	100	
295.16361	82	
296.54322	144	
296.64425	98	
296.80920	276	
297.14774	84	
297.80545	142	
297.88503	102	
298.17591	140	
298.80262	1838	1+
298.83536	82	
298.85521	116	
301.10882	130	
301.80116	288	1+
301.87573	162	
303.80951	106	
303.85324	258	
304.13657	100	
306.14086	94	
306.66758	88	
307.13337	114	
307.91370	90	
308.15393	82	
308.17452	94	
309.65934	86	
315.21778	92	
316.82042	108	
318.12628	80	
321.03272	100	
321.15368	78	
321.81931	164	
323.64934	92	
324.95854	90	
326.87033	126	
328.20484	78	
329.87176	118	
331.06505	86	
331.84530	88	
333.13068	136	
334.87961	120	
337.92593	80	
338.01624	94	
340.15497	108	
340.94600	100	
342.15241	150	
344.16896	84	
345.20317	384	1+
345.43407	86	
347.22717	348	
348.17335	78	
348.22961	210	
348.72831	80	
349.12790	400	
350.10441	132	
357.22206	150	
358.21806	130	
363.20578	90	
367.13539	628	1+
END IONS

###FS:    #m/z: 359.96228 #charge 1+
###MS: 110
###MSMS: 113
BEGIN IONS
TITLE=Cmpd 84, +MS2(359.9623), 28.0-35.0eV, 2.4min #113
RTINSECONDS=144.451
SCANS=110,113
PEPMASS=359.96228	40810
CHARGE=1+
132.86888	98	
193.50401	82	
196.14336	102	
201.08216	92	
201.96614	100	
209.08914	146	
209.94491	274	
210.11752	78	
211.15538	186	
213.12915	88	
216.07202	80	
221.09142	92	
222.52890	102	
222.95321	316	1+
223.89072	200	
224.94921	396	
225.94484	1010	1+
226.94688	836	1+
228.08610	84	
228.94327	1048	
232.90315	88	
234.12613	224	1+
234.86846	126	
234.94750	86	
235.11440	240	1+
235.82180	78	
237.13274	156	
239.15013	250	
240.13493	264	
240.84183	82	
240.94303	166	1+
240.96164	196	
241.11961	170	1+
241.90051	152	
241.96267	114	
242.15849	80	
243.06892	86	
243.95046	90	
244.95968	604	
245.08706	84	
245.10457	84	
245.85586	122	
245.94445	232	
246.95427	262	
246.97791	110	
247.00739	82	
248.01198	90	
248.80026	232	1+
248.83154	96	
249.13246	124	
249.89935	88	
250.11482	82	
250.80972	84	
250.92274	100	
250.95100	152	
252.10897	214	
252.95414	254	
253.86871	78	
254.89108	90	
255.90490	98	
256.17363	110	
257.07110	284	1+
257.16122	658	1+
258.14270	1168	1+
258.83814	122	
260.65137	102	
260.94919	114	
261.08574	372	1+
262.91441	78	
263.11972	78	
263.86537	120	
263.97484	352	1+
265.79920	82	
266.10951	92	
266.81143	498	1+
267.95895	112	
268.12996	122	
269.17920	80	
269.97239	182	
271.14356	92	
273.96672	168	
275.10220	164	
275.52309	162	
275.96911	112	
276.85453	174	
276.97484	88	
278.80000	188	
278.85101	158	
279.13894	86	
279.79300	882	1+
280.79382	588	1+
280.85265	90	
281.13270	86	
281.87049	88	
282.13730	176	1+
282.79486	130	
282.85235	84	
283.06768	320	1+
283.18564	174	
283.98544	138	
284.81857	98	
284.85537	80	
285.13399	152	
285.15750	112	
285.83400	96	
286.13854	106	
288.13059	120	
290.14938	80	
291.79029	136	
292.12267	146	
294.14761	82	
294.86670	98	
294.94642	84	
296.64229	112	
296.80958	196	
297.81183	174	
298.80461	810	1+
299.14092	138	
299.85724	90	
299.87210	84	
299.95894	94	
300.78625	120	
301.08186	298	1+
301.86766	92	
302.16418	86	
302.96520	116	
303.27720	98	
303.88748	78	
304.02213	92	
304.88138	80	
305.13419	152	
305.83137	276	1+
306.88361	140	
307.41183	84	
308.83852	136	
309.13085	120	
309.16031	102	
309.80024	202	
310.15020	82	
311.13940	80	
312.81133	92	
313.16025	136	
313.44156	80	
314.56858	84	
315.83954	92	
316.81617	138	
325.15444	540	1+
326.15975	408	1+
327.19486	162	
328.20069	104	
329.87521	84	
330.19323	98	
331.33994	82	
332.65992	92	
333.13089	106	
336.95217	110	
337.11628	448	1+
340.19448	112	
343.18972	160	
344.14287	104	
344.16877	116	
344.18997	84	
345.20563	252	
349.11595	250	1+
356.77203	84	
357.15743	96	
357.18769	80	
358.22436	90	
358.75063	80	
359.97059	80	
362.15935	82	
362.20726	114	
364.21512	128	
364.84209	94	
365.11189	88	
END IONS

###FS:    #m/z: 340.94122 #charge 1+
###MS: 114
###MSMS: 115
BEGIN IONS
TITLE=Cmpd 85, +MS2(340.9412), 28.0-35.0eV, 2.5min #115
RTINSECONDS=148.123
SCANS=114-115
PEPMASS=340.94122	206226
CHARGE=1+
192.89001	80	
201.12052	82	
208.17839	264	
209.09218	74	
209.12825	130	
209.88615	84	
212.88253	106	
212.89622	80	
215.93681	78	
216.64262	76	
219.91184	90	
221.94419	138	
223.15403	74	
223.88309	74	
225.80800	76	
226.85828	90	
227.96923	80	
228.83843	122	
228.89312	224	1+
228.93787	76	
230.88935	726	1+
230.91035	72	
231.95388	72	
235.11682	136	
235.88641	114	
236.56205	94	
238.82262	76	
239.95492	80	
239.97559	74	
240.83887	744	1+
241.82046	106	
241.84373	424	1+
241.89665	78	
243.14206	118	
243.60744	84	
244.97944	80	
245.94195	192	
246.16258	152	
246.82215	98	
247.02870	74	
248.90014	198	
249.90164	76	
250.40780	80	
251.56359	74	
251.65685	88	
252.08890	88	
252.12071	88	
254.83031	90	
254.90862	78	
255.11842	90	
255.90360	108	
256.36145	104	
257.88931	76	
258.84773	420	1+
258.90411	72	
259.16941	250	
259.90085	74	
259.95597	130	
260.15608	180	
260.83796	242	
260.88152	78	
261.85425	76	
262.14467	74	
264.15016	76	
264.93134	78	
265.11706	76	
265.15511	76	
266.73869	84	
267.11608	80	
268.04390	78	
268.15721	74	
268.17426	200	1+
268.84545	90	
268.98565	84	
270.01779	84	
270.17840	132	
272.13668	96	
272.15888	104	
272.81983	74	
273.16463	100	
274.87394	74	
275.09177	80	
276.39904	100	
276.85878	928	1+
277.96657	152	
278.84631	180	
279.16172	74	
279.66253	86	
279.84774	230	
280.86287	76	
280.89798	98	
281.13900	72	
282.04998	80	
282.86526	80	
282.91648	82	
284.05964	80	
285.20553	92	
285.93981	92	
286.20153	144	
286.68173	102	
286.91684	78	
289.81696	80	
290.80443	72	
291.11881	82	
291.18779	80	
291.81868	72	
293.84693	98	
294.12419	206	1+
294.15635	72	
294.18519	86	
294.67020	154	
294.86473	94	
295.15765	74	
295.85192	78	
295.87533	78	
295.95954	84	
296.86708	198	1+
296.92228	90	
298.83510	80	
298.89439	90	
299.06427	74	
299.85249	242	1+
300.66161	76	
301.66943	92	
305.92383	78	
306.13865	80	
308.16955	80	
309.12819	78	
309.67229	94	
312.89404	86	
313.16965	74	
314.56847	72	
315.54052	96	
315.67621	72	
315.93996	80	
316.87691	144	
316.90737	72	
317.17652	82	
317.19176	76	
317.39105	82	
319.18307	72	
320.16662	216	1+
321.67535	82	
322.08942	72	
323.15914	78	
323.81507	82	
323.89297	206	1+
326.17208	80	
326.20575	80	
327.14974	212	1+
328.17823	80	
329.39815	88	
330.18981	82	
334.92816	78	
336.06040	90	
337.15234	80	
340.19739	118	
340.26150	80	
341.20198	74	
342.17036	186	1+
343.89975	76	
344.30399	100	
345.20126	84	
346.20588	72	
END IONS

###FS:    #m/z: 363.95708 #charge 1+
###MS: 114
###MSMS: 116
BEGIN IONS
TITLE=Cmpd 86, +MS2(363.9571), 28.0-35.0eV, 2.5min #116
RTINSECONDS=148.895
SCANS=114,116
PEPMASS=363.95708	76948
CHARGE=1+
47.33404	78	
49.12568	102	
85.54406	86	
187.93873	104	
189.86268	140	
201.11991	204	
202.99530	80	
205.95013	170	
206.94902	78	
209.86769	78	
209.94322	226	1+
212.87890	1036	1+
213.12752	112	
214.89497	78	
222.95102	398	1+
224.91116	80	
224.94975	306	
226.11826	116	
226.88225	76	
226.94780	1372	1+
227.06714	82	
228.89607	146	
228.94279	1222	1+
229.95923	142	
230.04276	82	
230.85260	172	
230.88871	860	1+
232.88430	498	1+
233.97244	82	
234.14887	214	1+
234.81470	92	
235.08171	88	
235.11510	410	1+
236.84547	80	
238.83769	80	
239.91848	78	
240.63616	82	
240.82597	130	
240.92189	84	
240.94059	138	
240.96576	98	
241.94257	784	1+
242.81858	482	1+
242.96097	268	1+
243.04115	128	
243.82096	360	1+
244.95853	734	1+
245.07527	194	
245.82299	164	
245.94764	764	1+
248.49201	82	
248.80822	242	1+
248.84361	86	
248.90073	458	1+
250.55281	102	
250.65464	86	
250.80437	84	
250.96890	130	
251.15253	102	
252.16946	84	
252.19640	102	
254.64805	86	
257.45193	84	
258.14018	116	
258.80921	102	
258.83090	160	
260.54846	86	
260.83273	172	
260.97017	236	
261.15106	154	1+
261.83537	270	
262.09212	146	
262.82882	180	
263.40055	108	
263.83512	94	
263.84857	112	
264.82132	78	
266.10981	182	
266.81398	544	1+
266.85557	84	
266.92141	88	
267.97493	96	
268.81656	298	1+
268.95369	98	
269.97069	350	1+
271.64671	90	
271.89765	82	
273.63778	82	
273.84905	92	
274.65438	84	
274.86377	78	
276.85900	268	1+
278.13273	100	
278.80372	108	
278.85823	92	
279.10481	134	
279.14108	90	
279.61684	78	
279.79886	280	
280.12665	78	
280.14765	78	
280.79434	1162	1+
280.83178	184	
281.03176	106	
281.87870	90	
282.84853	82	
283.85173	162	
283.87075	84	
283.94826	90	
284.13004	86	
284.82838	116	
285.94079	82	
286.15022	118	
288.12966	188	
288.91062	88	
292.13126	106	
292.63332	78	
293.08108	78	
293.12111	154	
293.43643	80	
293.85674	80	
295.87248	104	
296.80838	232	
296.89970	90	
297.80949	206	
298.80344	1432	1+
300.80141	536	1+
301.11278	90	
301.14712	78	
301.52647	100	
302.86002	298	1+
303.94595	140	
305.11790	228	1+
306.43419	86	
306.89758	90	
307.64444	86	
310.05735	106	
311.72867	86	
312.99171	86	
313.04173	108	
315.12848	78	
315.32054	86	
316.81323	378	1+
320.12899	86	
320.92263	84	
321.01283	80	
321.82139	104	
322.75756	84	
323.38642	108	
324.89005	78	
324.91182	84	
327.16935	92	
327.75333	82	
327.87143	146	
329.17656	120	
330.19237	84	
336.74548	126	
336.94878	102	
337.15069	118	
337.71381	80	
339.20903	88	
342.16634	130	
345.20401	362	1+
346.09376	88	
347.22522	136	
347.96505	92	
349.12108	180	
350.10695	252	
350.13353	192	1+
350.15600	82	
351.90880	84	
351.99641	100	
355.16077	96	
356.81140	80	
358.15195	98	
361.09641	136	
361.36509	120	
362.15922	76	
363.21376	188	1+
367.13565	356	1+
368.02946	82	
368.72935	84	
END IONS

###FS:    #m/z: 336.94634 #charge 1+
###MS: 114
###MSMS: 117
BEGIN IONS
TITLE=Cmpd 87, +MS2(336.9463), 28.0-35.0eV, 2.5min #117
RTINSECONDS=149.667
SCANS=114,117
PEPMASS=336.94634	57944
CHARGE=1+
101.82075	96	
196.88539	88	
205.98657	72	
209.12780	108	
210.88533	72	
211.94891	218	
212.87794	590	1+
213.94012	80	
214.12901	88	
214.88239	102	
218.08952	72	
226.11696	96	
226.15292	134	
226.89573	120	
227.11350	74	
228.83186	78	
228.89516	90	
229.11452	84	
229.95798	190	
230.14735	106	
230.88956	1598	1+
232.12318	86	
233.16320	122	
233.82054	162	1+
233.84840	80	
233.89512	76	
235.08336	104	
235.93768	78	
236.12412	72	
238.07492	84	
238.82051	74	
240.84583	72	
241.79747	88	
243.16093	104	
244.09802	90	
246.16104	82	
246.90845	74	
246.97847	72	
246.99383	98	
247.96639	166	
248.90023	416	1+
249.82444	114	
250.11804	72	
250.83744	78	
250.99592	76	
251.15656	224	
252.11055	114	
252.14625	74	
252.17149	74	
252.95613	110	
252.97044	184	
253.09915	90	
253.42304	74	
253.90265	416	1+
254.09193	88	
255.10488	74	
255.39329	92	
255.94115	70	
256.92205	92	
257.56607	72	
257.86424	96	
258.84682	262	
259.16865	76	
259.85400	126	
259.95949	104	
260.11841	80	
260.13482	80	
260.95307	74	
261.84829	84	
265.39931	100	
265.84055	218	1+
266.89154	82	
268.84124	288	
268.86022	144	
269.79999	76	
269.84129	178	
270.13930	94	
270.84735	110	
271.10242	72	
271.91632	252	
272.13351	182	
272.87025	104	
273.78806	76	
274.15083	82	
274.86176	94	
275.88045	82	
276.17016	92	
276.85794	494	1+
277.81785	78	
278.83597	402	1+
279.83716	250	1+
283.02922	118	
285.84856	84	
286.85038	740	1+
286.96268	76	
288.96888	78	
288.99803	94	
289.85631	130	
289.88027	114	
290.88237	76	
292.09957	210	
292.16320	118	
292.43596	94	
293.03063	74	
293.10816	180	
293.99392	84	
294.08654	86	
294.12666	72	
294.17975	202	
294.21931	124	
294.66935	162	
294.87077	78	
294.94026	84	
295.16778	90	
296.12066	88	
296.22675	72	
297.89981	84	
300.51879	94	
300.84673	80	
300.87275	112	
301.56048	76	
301.67777	80	
301.89740	78	
302.15044	168	
303.59390	90	
304.05626	84	
304.86051	100	
305.88226	82	
307.89025	72	
308.69221	78	
308.86951	154	
309.86798	120	
310.86450	168	1+
311.88406	92	
312.80255	74	
313.90668	78	
314.16141	86	
316.04052	122	
317.36450	94	
318.84379	82	
320.15925	348	1+
320.23482	76	
321.15999	212	1+
322.18851	78	
322.66504	86	
324.65963	80	
326.18622	72	
328.24350	106	
330.78380	92	
330.89337	80	
331.89685	94	
332.86145	76	
332.87983	80	
335.16635	72	
337.18425	142	
338.13369	74	
338.16701	144	
338.18347	128	
338.91529	82	
339.20467	102	
340.13717	80	
341.12523	82	
341.16506	90	
END IONS

###FS:    #m/z: 340.94141 #charge 1+
###MS: 118
###MSMS: 119
BEGIN IONS
TITLE=Cmpd 88, +MS2(340.9414), 28.0-35.0eV, 2.6min #119
RTINSECONDS=153.351
SCANS=118-119
PEPMASS=340.94141	210898
CHARGE=1+
187.10397	78	
189.87455	88	
192.89135	76	
192.92492	200	
196.88533	124	
197.86825	86	
202.95343	78	
205.97335	72	
206.94712	74	
208.10582	84	
208.96403	80	
210.94067	120	
212.88006	258	
213.89348	100	
213.94367	126	
214.12874	74	
214.89522	226	
215.93441	128	
217.09834	78	
222.95422	86	
223.96240	152	
225.01588	78	
225.99134	78	
226.11689	104	
226.15577	74	
226.92451	90	
228.89158	148	
228.90998	86	
230.88930	124	
231.11973	102	
231.88871	406	
232.15402	76	
233.89631	106	
234.14515	86	
235.11538	130	
237.08198	74	
238.88866	92	
239.88242	80	
240.13932	76	
240.83042	108	
240.96604	222	1+
241.14114	86	
241.84745	168	
242.07281	76	
242.84875	94	
243.52119	88	
243.85634	74	
246.15871	116	
246.65985	98	
246.67379	106	
246.97543	174	
248.11049	78	
248.90170	218	1+
249.04380	78	
249.13665	78	
249.83543	72	
249.94758	76	
250.04104	72	
250.65688	90	
250.94636	146	
250.96416	78	
251.15304	108	
252.10789	134	
253.09019	138	
253.81393	80	
253.89950	148	1+
254.84401	76	
254.89905	168	1+
254.96556	112	
256.85100	184	
258.84726	486	1+
259.90657	120	
259.95725	148	
260.83321	96	
260.85540	202	
261.15961	142	
261.39537	76	
261.84292	106	
262.83468	120	
262.90654	72	
263.64748	88	
265.12719	78	
266.15415	86	
266.86179	88	
267.14220	82	
267.19240	76	
267.66038	74	
267.84365	138	
267.86115	80	
268.84143	324	
269.13068	100	
269.80837	80	
269.84379	144	
270.79545	72	
270.90446	76	
272.84937	138	
273.16625	272	1+
276.85556	376	
277.85911	286	
278.80086	78	
278.84661	390	1+
279.91724	90	
281.12453	78	
282.65185	102	
282.85857	84	
282.87314	78	
284.13905	76	
285.03324	76	
285.85169	222	1+
285.88029	74	
286.15643	152	
287.13081	90	
288.55979	78	
288.86246	74	
291.44755	106	
291.93026	76	
292.86963	124	
293.16400	86	
294.17604	252	1+
294.87311	162	
295.15333	104	
295.67854	106	
295.86653	146	
295.98258	72	
296.08842	72	
296.91501	100	
297.78985	74	
297.89161	128	
299.74420	92	
299.86985	394	1+
300.78512	72	
301.16110	96	
301.86017	126	
302.83259	92	
303.67507	100	
305.04206	100	
305.92409	126	
307.94068	128	
308.66629	76	
309.64841	82	
312.15787	86	
313.76548	82	
317.18804	78	
318.12605	78	
319.89604	76	
322.17761	80	
326.16208	168	
326.88898	186	1+
327.14004	78	
327.76754	84	
328.83236	74	
330.18752	80	
332.57486	108	
335.97149	88	
340.19559	208	
341.89875	74	
343.69070	86	
344.17027	112	
344.19204	78	
345.70825	84	
346.09402	78	
END IONS

###FS:    #m/z: 336.94659 #charge 1+
###MS: 118
###MSMS: 120
BEGIN IONS
TITLE=Cmpd 89, +MS2(336.9466), 28.0-35.0eV, 2.6min #120
RTINSECONDS=154.122
SCANS=118,120
PEPMASS=336.94659	61066
CHARGE=1+
174.82863	74	
180.87572	84	
194.01879	126	
198.03103	76	
207.07963	80	
208.13946	74	
209.12576	118	
210.88315	110	
211.94529	376	
212.88008	616	1+
213.09564	136	
213.93747	142	
214.89497	116	
221.54461	102	
223.95803	76	
225.95828	94	
227.10657	76	
227.15352	86	
227.52808	78	
228.89446	276	1+
228.91206	78	
229.14599	92	
229.95461	400	
230.48056	80	
230.89028	1350	1+
231.12106	78	
231.90734	76	
231.95378	150	
232.88564	100	
233.82667	270	1+
234.91810	76	
235.08226	220	
236.09982	78	
236.83214	80	
236.89643	86	
237.95604	96	
238.17590	72	
239.83651	96	
240.79260	88	
240.82390	80	
241.84371	86	
242.07254	94	
242.63077	92	
244.95389	154	
246.08957	86	
246.16331	90	
246.66414	166	
246.97495	88	
247.96766	94	
248.90055	428	
249.46838	108	
250.82886	200	
250.90354	80	
250.95062	206	
250.96850	110	
251.10496	96	
251.14917	84	
251.83833	106	
251.85264	74	
252.14998	110	
252.16851	144	
252.95703	122	
252.97221	404	1+
253.90718	298	1+
254.08847	84	
254.96360	74	
255.07603	76	
257.03032	74	
257.41627	80	
258.84637	164	
259.17219	86	
259.82960	148	
259.84979	226	
259.96994	108	
260.13650	118	
260.16822	94	
262.94882	80	
263.82725	120	
265.02303	86	
265.05728	130	
265.08382	114	
265.10881	78	
266.35818	82	
266.86536	132	
267.84001	190	
268.00984	86	
268.12453	84	
268.17592	114	
268.84215	572	
269.08551	106	
269.84045	282	
269.85650	80	
271.84635	348	1+
271.89757	78	
272.13538	172	
272.15883	82	
273.04888	104	
273.16389	120	
274.87631	74	
275.87933	164	
276.04588	90	
276.85151	178	
276.87137	126	
277.15563	90	
277.84412	78	
277.86637	278	1+
278.84080	216	
279.10085	126	
279.83374	218	
280.67253	82	
280.84256	122	
281.68165	98	
281.82305	82	
285.20125	92	
285.85552	114	
286.11828	76	
286.15261	82	
286.84965	476	1+
288.13246	76	
291.16041	156	1+
292.12136	92	
292.86477	224	1+
293.10636	200	
293.18831	84	
294.17670	118	
295.11913	94	
295.18617	126	
298.15636	86	
300.98492	78	
301.16829	74	
301.88258	148	
302.14710	148	
303.18571	82	
307.80165	76	
307.89345	124	
308.66512	102	
314.15058	74	
317.18896	84	
317.67310	138	
317.89201	76	
320.16346	168	
321.18889	76	
324.09993	100	
324.89490	190	
326.32117	80	
327.17815	106	
327.44677	90	
328.16733	74	
328.89020	74	
328.94843	96	
329.54555	98	
332.11572	72	
332.87519	76	
334.88760	82	
337.18817	174	
338.17700	192	
339.17070	122	
339.39238	84	
339.68191	82	
340.29338	92	
341.12986	78	
END IONS

###FS:    #m/z: 359.96243 #charge 1+
###MS: 118
###MSMS: 121
BEGIN IONS
TITLE=Cmpd 90, +MS2(359.9624), 28.0-35.0eV, 2.6min #121
RTINSECONDS=154.894
SCANS=118,121
PEPMASS=359.96243	43910
CHARGE=1+
54.59044	82	
97.95139	92	
202.12150	84	
205.09656	82	
209.94232	90	
211.15290	142	
215.94033	80	
216.06217	248	1+
216.48388	82	
221.14090	90	
221.94424	112	
222.41738	102	
222.66467	100	
222.95239	400	
223.95591	210	
224.94924	494	1+
226.89134	82	
226.94759	788	1+
227.93124	98	
228.94275	1062	
231.07549	116	
232.88632	90	
233.92048	104	
234.86546	86	
235.11594	254	1+
235.82404	140	
237.13834	92	
239.14827	188	
240.13190	170	
240.94081	106	
240.96407	316	
241.78662	96	
241.96354	168	
242.06599	190	1+
242.95891	184	
244.12761	122	
244.95937	594	
246.38838	78	
246.95384	534	1+
247.08087	88	
247.81126	78	
248.80557	350	
249.13154	176	
249.80501	258	
249.91664	86	
250.84322	80	
250.95042	226	
250.96971	78	
251.10520	452	1+
251.96906	92	
252.14982	104	
252.95587	226	
256.08254	90	
256.17580	280	
257.12347	80	
257.15805	452	
258.07684	88	
258.14419	1412	1+
258.83496	280	1+
258.84390	94	
258.97556	186	
260.42565	96	
260.94491	188	1+
260.96986	466	
261.16136	94	
263.13889	256	1+
264.10257	82	
264.44981	82	
264.82009	134	
264.96324	78	
265.08077	102	
265.46902	86	
265.81714	92	
266.15593	84	
266.81544	376	1+
267.14964	150	
267.97177	130	
269.80155	254	1+
271.84920	164	
272.14023	142	
273.96600	142	
274.12119	78	
274.61765	86	
275.01652	92	
275.10240	78	
275.96932	100	
276.10312	138	
277.12418	78	
278.79862	170	
279.10405	282	1+
279.13740	314	1+
279.79456	108	
280.79334	720	1+
280.93915	78	
282.79436	112	
283.06788	148	
283.83209	90	
283.98620	158	
284.08566	78	
284.13705	332	1+
284.61074	120	
284.82306	318	1+
286.01880	82	
286.78965	78	
286.94155	82	
288.13358	116	
291.86306	86	
292.12855	176	
292.40280	92	
292.43989	94	
293.11950	160	
293.85871	284	1+
295.83497	82	
295.98909	90	
296.81058	378	
297.16059	98	
297.80999	188	
298.55562	78	
298.80349	1500	1+
299.13615	286	
300.80174	88	
301.07936	304	1+
301.16580	92	
301.78863	92	
302.83266	88	
303.87007	84	
303.94254	100	
305.12134	100	
305.55268	102	
305.84659	88	
308.80036	152	
309.12160	320	
309.60532	78	
309.79986	102	
310.83493	140	
312.60055	94	
313.09875	112	
315.87913	84	
316.15086	138	
316.81436	504	
318.94222	102	
319.53811	116	
324.15087	92	
325.15239	580	1+
326.15926	356	1+
326.94258	84	
328.35606	120	
329.87784	146	
332.16314	90	
332.88624	78	
337.11566	638	
337.14688	152	
337.88721	88	
339.12326	124	
341.16378	84	
341.20008	80	
342.00359	80	
344.09935	86	
344.14228	140	
344.19051	80	
346.19208	166	1+
348.03816	84	
349.12227	114	
350.36999	92	
354.98145	84	
355.15986	84	
355.18361	86	
356.99920	84	
357.22205	576	1+
358.78593	80	
360.25785	100	
360.64933	92	
361.86472	88	
363.17178	86	
363.21189	80	
END IONS

###FS:    #m/z: 322.93082 #charge 1+
###MS: 122
###MSMS: 123
BEGIN IONS
TITLE=Cmpd 91, +MS2(322.9308), 28.0-35.0eV, 2.7min #123
RTINSECONDS=158.56
SCANS=122-123
PEPMASS=322.93082	532712
CHARGE=1+
190.89099	82	
192.88803	78	
195.08402	88	
201.04770	104	
202.11105	92	
204.13042	70	
205.13504	74	
205.95005	118	
206.95606	70	
207.12218	78	
207.51103	106	
209.12267	100	
211.11896	92	
214.10566	80	
215.92240	80	
221.10431	80	
221.15176	76	
221.94590	158	
223.05299	72	
223.81686	84	
223.95726	120	
224.11097	74	
224.14186	70	
224.96453	72	
226.15770	78	
226.82104	74	
227.10023	150	
227.12445	92	
228.91278	110	
229.09596	78	
229.12571	86	
230.89466	80	
231.12036	238	
231.92033	82	
235.11761	84	
235.62627	78	
235.93745	100	
240.82201	126	
240.93985	682	
240.97363	96	
241.46355	92	
241.88351	84	
241.94153	574	
241.96931	72	
242.14544	102	
242.81713	452	1+
242.83268	132	
242.94252	1300	
242.99627	78	
243.96779	76	
244.85692	134	
244.93981	350	1+
245.05678	86	
245.14862	70	
246.12635	298	
246.16958	104	
246.44037	100	
246.97129	180	1+
247.24124	76	
247.85800	80	
248.85486	114	
249.95526	92	
250.15162	84	
250.46608	92	
250.92301	78	
251.06846	142	
251.83042	102	
251.84782	76	
252.07408	86	
253.10422	72	
254.12925	114	
254.86666	88	
255.10633	454	1+
255.78206	70	
256.01361	70	
256.06384	92	
256.90826	76	
257.08739	70	
258.12425	82	
258.17142	84	
258.83588	488	1+
259.13857	350	1+
259.17077	180	
260.14106	220	1+
260.16018	102	
260.83325	128	
261.82946	656	1+
261.93797	92	
262.09075	76	
262.15328	140	
262.35537	80	
262.83077	378	1+
263.99870	74	
265.09379	122	
266.85123	74	
266.87385	116	
268.17305	82	
269.44725	88	
269.85050	80	
272.13249	784	1+
272.28654	80	
272.52345	80	
273.16667	70	
274.15415	178	
276.18599	90	
276.83189	70	
276.85754	128	
276.90945	76	
277.15069	80	
279.09180	1024	1+
279.83121	86	
279.88014	80	
283.06713	72	
283.78775	94	
283.97055	94	
284.08444	92	
284.29325	406	1+
285.16168	86	
285.20503	130	
286.02720	88	
287.11638	78	
287.14334	86	
287.76168	78	
287.91998	90	
289.16316	102	
289.87548	70	
289.88878	92	
290.88425	208	
291.12068	76	
292.11909	76	
292.16610	220	
293.65312	90	
293.84858	84	
294.15185	86	
294.18166	364	1+
295.86684	72	
296.10321	76	
299.42199	92	
299.66372	76	
299.89805	80	
302.14721	132	
304.89401	96	
306.88595	70	
307.89612	122	
308.89300	72	
309.12783	92	
309.36334	110	
311.07180	82	
312.17306	98	
313.00458	70	
314.06772	86	
314.86487	74	
314.92607	72	
318.18980	74	
319.13430	80	
319.17606	74	
319.89835	80	
320.15850	410	1+
321.67747	98	
322.80184	86	
324.14441	80	
324.90085	130	
325.18676	72	
326.89384	70	
END IONS

###FS:    #m/z: 340.94140 #charge 1+
###MS: 122
###MSMS: 124
BEGIN IONS
TITLE=Cmpd 92, +MS2(340.9414), 28.0-35.0eV, 2.7min #124
RTINSECONDS=159.332
SCANS=122,124
PEPMASS=340.94140	219572
CHARGE=1+
178.46949	96	
191.11667	76	
205.95207	76	
208.10394	76	
208.94261	82	
210.93539	78	
213.87577	76	
213.94056	134	
219.12219	78	
220.88349	76	
223.96360	84	
225.39369	88	
226.10779	74	
226.89682	78	
226.94862	86	
227.10972	82	
228.90675	82	
229.84162	122	
230.88974	336	1+
231.03852	100	
231.12368	178	
231.15978	88	
231.84990	90	
231.95103	230	
232.50249	72	
232.57889	84	
232.91055	72	
233.04541	148	
233.89939	126	
234.12084	112	
234.14337	78	
234.84656	74	
235.11812	104	
237.64363	92	
238.07752	72	
238.85498	80	
238.89678	100	
239.81613	92	
239.83227	92	
240.83907	490	1+
240.89244	130	
242.52746	102	
242.64044	92	
242.99236	80	
243.83165	86	
246.66045	82	
246.91573	128	
248.85203	72	
249.53222	90	
249.89606	86	
250.01547	76	
251.03192	78	
251.11952	72	
253.00096	74	
254.14739	106	
254.93213	82	
254.97337	92	
255.12233	98	
256.04921	92	
256.84731	100	
257.91622	88	
258.00367	78	
258.84774	140	
259.67126	92	
259.85373	170	
260.20785	84	
260.83819	194	
260.85616	104	
261.84387	270	1+
263.47222	86	
265.86136	104	
266.17179	88	
266.84927	144	
268.17134	78	
268.18506	80	
268.83885	154	
270.14502	80	
270.43786	88	
271.91579	84	
272.13057	82	
273.41615	72	
275.86166	118	
276.78675	74	
276.85809	896	1+
277.12701	100	
277.89321	80	
277.97504	76	
278.81384	120	
278.84765	220	
278.86230	214	
279.25823	102	
279.85168	266	
280.84336	118	
280.88776	72	
282.06184	72	
282.16304	92	
283.02827	86	
283.87445	146	
284.13979	178	
285.11815	74	
285.20094	254	
285.65765	84	
285.89214	74	
286.01249	78	
286.16214	98	
286.18087	74	
287.09743	78	
287.17674	100	
288.06579	72	
290.17670	78	
291.14180	80	
291.86963	80	
293.87372	126	
294.86756	158	
294.89147	74	
295.17415	86	
296.12450	82	
296.84680	140	
298.85840	148	
300.16776	82	
300.99565	88	
301.68008	96	
301.85842	82	
302.22827	84	
306.42921	98	
307.89003	74	
308.17236	86	
308.66891	214	
308.88565	176	
310.13291	72	
310.66069	100	
313.84584	72	
314.69245	86	
314.94979	82	
315.10269	86	
317.45415	78	
320.75991	72	
321.12516	76	
321.40224	86	
326.15650	112	
327.90023	94	
328.18485	88	
328.88590	82	
336.65196	114	
337.14279	76	
339.90407	80	
340.20503	76	
343.18071	78	
343.24204	92	
343.90240	82	
344.20281	98	
344.41681	78	
344.62128	82	
344.89833	76	
END IONS

###FS:    #m/z: 336.94639 #charge 1+
###MS: 122
###MSMS: 125
BEGIN IONS
TITLE=Cmpd 93, +MS2(336.9464), 28.0-35.0eV, 2.7min #125
RTINSECONDS=160.105
SCANS=122,125
PEPMASS=336.94639	59274
CHARGE=1+
125.49796	72	
182.87049	82	
192.89133	86	
198.95313	82	
199.10923	84	
208.44800	76	
209.12566	74	
209.89840	80	
210.88165	106	
211.94465	556	
212.87807	564	1+
213.93714	178	
214.12529	74	
214.88300	100	
215.88826	126	
222.62970	76	
223.07878	76	
223.96553	76	
226.11875	74	
226.15702	120	
226.82861	76	
228.89491	120	
229.13130	108	
229.47541	78	
229.95628	430	
230.89021	1716	1+
231.12089	72	
231.14485	84	
231.94776	108	
232.12713	148	
233.82434	104	
234.39316	84	
234.83525	78	
235.07797	106	
235.11761	176	
236.99480	90	
237.84990	72	
237.99641	146	
240.83034	78	
240.84573	212	
241.84571	112	
242.18264	88	
242.84311	76	
242.89663	100	
244.12776	76	
244.95826	82	
246.15888	180	
246.91691	74	
247.04980	76	
247.13088	86	
247.96669	136	
248.89939	270	1+
249.09812	74	
249.83289	140	
250.65461	78	
250.95089	200	
250.96339	116	
251.03201	108	
251.15051	108	
251.82792	114	
251.83943	190	1+
251.85941	84	
251.91728	90	
251.94935	86	
252.03880	72	
252.95288	316	
252.97360	292	1+
253.08876	72	
253.90620	440	1+
254.96359	166	1+
255.07435	150	
256.25550	74	
256.39715	80	
258.85098	422	1+
258.89667	104	
259.14324	76	
259.16823	388	
259.80180	72	
259.92059	72	
260.13497	234	1+
260.15796	134	
260.65926	90	
261.16115	142	
262.82498	90	
262.95148	136	
264.83699	128	
266.86154	82	
267.85650	96	
267.90940	78	
267.93408	84	
268.17364	82	
268.84050	672	1+
268.86739	72	
268.93548	88	
269.08867	80	
269.79096	90	
270.05015	76	
270.49451	72	
270.85725	72	
271.91313	340	
272.12012	180	
272.88286	78	
273.87554	78	
276.82157	82	
276.85653	526	1+
277.05457	100	
277.83372	80	
278.83291	586	1+
278.88272	90	
279.83422	370	1+
281.10134	98	
282.00633	86	
283.11071	78	
284.30390	78	
285.52470	114	
286.84960	1168	1+
287.17446	88	
291.44796	80	
292.06892	94	
292.13175	72	
294.11639	100	
294.15339	74	
294.17763	236	1+
294.21406	94	
294.67027	82	
294.86566	126	
296.12242	86	
296.23856	90	
296.87315	150	
298.07134	80	
298.30696	106	
298.44692	76	
299.41716	76	
299.67020	100	
299.86328	90	
300.15576	154	
302.15128	78	
303.67726	144	
304.93894	74	
306.88567	272	1+
308.86195	140	
309.86993	284	1+
310.16072	76	
310.82082	72	
312.80721	78	
312.89830	86	
316.08637	86	
316.49042	122	
317.19843	100	
317.68191	90	
317.85704	74	
318.03880	108	
319.17505	80	
320.15980	258	
322.66498	94	
324.12203	72	
324.57579	104	
328.18939	72	
328.89494	94	
330.18998	84	
331.87655	74	
332.10960	82	
333.77185	80	
334.87439	72	
337.18780	116	
338.16798	240	1+
340.97321	76	
341.15931	78	
END IONS

###FS:    #m/z: 322.93078 #charge 1+
###MS: 126
###MSMS: 127
BEGIN IONS
TITLE=Cmpd 94, +MS2(322.9308), 28.0-35.0eV, 2.7min #127
RTINSECONDS=163.764
SCANS=126-127
PEPMASS=322.93078	454284
CHARGE=1+
192.02255	70	
192.14868	80	
195.95950	70	
197.86632	82	
203.18082	80	
204.12530	76	
205.94865	76	
205.97153	80	
206.93403	80	
208.12534	92	
209.12655	66	
209.94314	66	
210.85142	70	
217.00983	90	
217.12410	82	
217.84269	72	
219.91925	84	
220.88925	72	
221.94423	82	
222.94683	72	
223.95365	148	
223.97648	82	
224.01533	70	
225.16357	68	
227.10592	78	
227.94125	70	
229.09942	68	
229.39887	88	
230.10642	70	
231.12412	230	
233.15830	80	
233.83159	82	
234.10014	126	
235.11751	82	
236.06558	74	
236.13945	122	
236.83703	148	
240.14490	66	
240.82141	242	1+
240.94089	574	
241.13936	70	
241.94357	490	
241.97169	76	
242.14833	112	
242.78782	92	
242.90248	76	
242.94194	1148	1+
243.08439	84	
243.48292	88	
243.82125	222	
244.69696	66	
244.82398	126	
244.85717	136	
244.94230	310	1+
245.13730	96	
245.61793	84	
245.81940	118	
246.12643	220	1+
246.13984	96	
246.16180	164	
246.93023	80	
247.84970	110	
248.95641	80	
249.15051	98	
249.85468	70	
250.11871	72	
250.65271	78	
250.94727	130	
250.96974	66	
251.12184	72	
251.14120	66	
251.65316	98	
252.03101	78	
252.10308	96	
252.22404	98	
252.46220	104	
253.11220	70	
253.27040	78	
254.80899	66	
255.10601	278	1+
255.15170	74	
255.91604	88	
256.89265	80	
257.08164	84	
257.22349	80	
257.84794	68	
258.83473	352	1+
259.14309	102	
259.39242	88	
260.66168	100	
260.82727	144	
261.82611	604	1+
262.82695	402	1+
264.06249	82	
264.21810	94	
264.92706	80	
265.11534	66	
266.45834	80	
266.81716	74	
266.85137	88	
267.93566	80	
268.93341	72	
269.08645	110	
270.12292	68	
270.47609	94	
270.83768	68	
271.17118	96	
272.85217	70	
273.13014	84	
273.15645	102	
273.80827	70	
274.13773	92	
274.15732	122	
274.79283	78	
276.17827	80	
276.85050	124	
278.81311	70	
279.09058	1204	1+
280.14333	78	
280.81262	114	
281.18433	86	
281.65820	94	
282.94121	84	
284.06966	96	
284.13637	66	
284.29495	304	
284.85757	76	
284.87761	172	1+
284.97727	74	
285.16044	74	
285.19076	78	
286.08509	78	
288.02831	92	
289.12784	70	
289.77328	66	
291.93439	86	
294.18464	88	
294.21705	76	
294.81076	178	1+
295.18244	80	
295.91941	70	
295.94477	92	
302.11763	74	
302.14629	92	
303.80773	82	
304.80149	72	
305.15773	78	
311.08249	92	
311.88679	78	
313.77619	66	
314.87340	66	
316.43532	80	
321.87158	86	
322.90076	66	
323.11714	74	
323.17236	86	
324.97172	74	
325.86688	66	
325.90880	66	
326.22587	66	
327.75108	66	
END IONS

###FS:    #m/z: 363.95708 #charge 1+
###MS: 126
###MSMS: 128
BEGIN IONS
TITLE=Cmpd 95, +MS2(363.9571), 28.0-35.0eV, 2.8min #128
RTINSECONDS=164.536
SCANS=126,128
PEPMASS=363.95708	78480
CHARGE=1+
49.03966	84	
182.95755	90	
189.86169	144	
191.85953	80	
193.93500	154	
196.88620	166	
201.11958	102	
207.94735	142	
208.89207	152	
209.86920	90	
209.94251	188	
210.88233	176	
212.11308	250	1+
212.88021	384	
213.88246	180	
216.13709	84	
222.56394	92	
222.95118	222	
223.94631	104	
224.94962	464	1+
225.88118	92	
225.94314	132	
226.94739	2400	1+
227.04485	154	
227.93378	194	
228.89288	182	
228.94164	1448	1+
229.05494	116	
230.62232	96	
230.89025	786	
233.88614	82	
234.09840	120	
234.14438	78	
235.11601	172	
238.90200	94	
240.83360	112	
240.94227	200	
240.96236	250	1+
241.94180	478	1+
242.94312	312	1+
242.95886	308	
244.82145	136	
244.95730	1570	1+
245.07615	126	
245.53341	82	
245.83664	200	1+
245.85672	96	
245.93997	176	
246.80686	100	
246.88776	80	
246.90626	86	
246.95432	772	1+
247.80441	112	
248.80378	102	
248.90050	506	1+
249.13649	178	
250.91321	84	
250.95606	98	
251.04104	82	
251.07414	100	
251.89465	78	
251.99124	148	
252.10783	232	
254.64016	84	
257.15656	82	
258.84448	454	1+
258.97103	136	
260.85175	80	
260.97047	156	
261.35002	80	
261.83318	534	1+
261.95773	78	
263.97700	134	
266.12163	78	
266.81458	826	1+
267.05791	84	
267.97389	324	1+
268.83929	128	
269.96793	112	
270.12415	144	
270.84050	408	1+
271.91981	78	
276.80724	124	
276.85905	134	
278.13185	126	
278.40715	84	
278.80208	108	
278.84504	150	
279.10142	300	1+
280.79574	726	1+
281.03610	84	
282.79305	196	1+
282.81148	152	
283.85089	122	
283.98380	134	
284.06797	90	
284.62100	82	
284.82503	298	1+
285.18874	82	
285.85029	160	
286.79102	132	
286.82630	124	
286.85738	94	
287.90128	94	
288.12726	164	
289.88731	200	1+
290.61405	122	
294.14207	126	
294.93189	102	
295.85417	80	
296.64431	82	
296.81146	244	
296.86023	82	
297.81004	150	
298.80495	1342	1+
298.86237	80	
299.87503	142	
300.13472	148	
300.80627	166	
300.87613	118	
301.11702	100	
301.86101	426	1+
302.80541	186	1+
303.12327	102	
303.85433	176	
305.13944	122	
306.88262	88	
307.38814	92	
309.08260	84	
310.15021	90	
311.12850	94	
311.19983	124	
316.81152	180	
317.15669	82	
317.43212	94	
318.80998	88	
319.14105	86	
320.82605	80	
321.81483	132	
322.81475	102	
322.93839	92	
323.65194	88	
324.81148	120	
325.04024	94	
326.82686	82	
328.17306	98	
328.20747	204	1+
328.66126	114	
329.17417	130	
329.87342	116	
332.66257	92	
333.95155	88	
334.11289	82	
335.03363	90	
335.17090	82	
336.94344	148	
340.07127	80	
340.14160	108	
342.84632	80	
342.91201	84	
343.15778	110	
345.20065	258	
346.08762	92	
347.22778	204	
349.12568	196	
349.16273	218	
350.12475	86	
350.41112	102	
351.30339	90	
353.14017	92	
357.82822	86	
362.20623	88	
363.20438	90	
367.13823	264	
368.14564	148	
END IONS

###FS:    #m/z: 359.96197 #charge 1+
###MS: 126
###MSMS: 129
BEGIN IONS
TITLE=Cmpd 96, +MS2(359.9620), 28.0-35.0eV, 2.8min #129
RTINSECONDS=165.308
SCANS=126,129
PEPMASS=359.96197	45552
CHARGE=1+
182.83617	84	
198.05439	136	
207.08141	84	
207.12714	86	
208.76691	84	
209.94490	98	
211.15023	94	
216.06745	148	
220.95836	86	
222.95347	284	
223.83734	130	
223.89504	108	
223.95737	140	
224.94763	550	1+
226.11694	106	
226.89678	80	
226.94759	1014	1+
228.94378	1168	
228.96450	98	
230.08765	144	
230.89567	126	
231.07778	150	
232.10734	92	
234.09381	104	
234.14085	114	
234.86470	138	
235.11399	88	
237.08541	88	
237.93891	90	
239.07058	258	1+
239.14890	302	
240.07425	176	1+
240.13465	282	1+
240.82194	124	
240.93720	90	
240.96277	482	
241.15632	82	
241.78839	84	
241.84738	154	
241.96371	218	
242.00214	88	
242.96539	152	
243.07475	82	
244.00802	84	
244.12040	140	
244.95994	552	1+
246.14164	100	
246.95537	688	1+
247.12308	84	
247.80586	112	
248.80655	172	
249.13315	460	1+
249.80351	88	
250.94955	300	
250.96886	102	
251.09963	92	
252.10683	350	1+
252.37045	88	
252.84873	94	
252.95221	320	
253.35829	102	
254.11593	108	
254.90738	210	1+
255.17719	84	
257.09649	130	
257.15977	692	1+
258.14356	790	
258.83269	84	
258.84875	156	
258.97262	148	
259.79486	94	
259.92326	90	
260.11639	88	
260.83505	142	
260.96916	372	
261.08588	132	
261.83890	108	
262.83290	88	
263.10159	118	
264.81986	230	1+
265.15384	188	1+
266.81807	410	
267.43147	100	
267.78418	96	
267.97658	148	
268.12967	116	
269.47936	86	
269.81815	82	
270.10014	96	
270.88670	150	
272.13469	82	
274.82047	120	
275.16717	118	
275.80797	338	1+
275.97067	192	1+
276.06222	100	
276.09851	150	
276.12361	100	
276.86345	114	
277.85790	146	
278.11581	98	
278.80836	80	
278.89927	92	
279.10233	252	1+
280.79084	984	1+
280.87030	148	
281.11101	130	
281.89041	96	
281.91855	124	1+
282.82487	372	1+
282.85289	82	
283.06894	282	
283.15009	130	
284.13508	152	
285.82273	118	
286.38419	80	
286.42185	100	
288.12913	126	
288.14880	90	
291.07060	90	
291.79079	108	
292.13303	104	
292.80769	84	
293.85093	122	
294.13081	86	
296.80837	504	1+
298.58672	88	
298.80434	1240	1+
299.11111	92	
299.13910	138	
300.13280	106	
300.80208	112	
300.81266	112	
301.02462	100	
301.07910	336	1+
302.11736	118	
304.05181	100	
307.13771	168	
307.42176	84	
307.87313	160	1+
308.13392	100	
309.13428	176	
309.15540	178	
310.13660	96	
310.80197	86	
310.89055	80	
316.81957	274	1+
317.85906	82	
318.61686	84	
318.80996	82	
319.64795	84	
321.11840	92	
322.81533	118	
325.15001	130	
326.15110	234	
326.16797	294	1+
326.41445	82	
331.89476	94	
333.12069	146	
336.11099	82	
336.94445	238	
337.11887	854	1+
343.18414	92	
344.18493	150	
345.20185	188	
347.01065	100	
347.77483	90	
349.08617	82	
349.12184	234	
349.15143	84	
352.79439	90	
353.79333	84	
357.22113	266	
358.22220	114	
362.09529	110	
364.12281	82	
END IONS

###FS:    #m/z: 322.93046 #charge 1+
###MS: 130
###MSMS: 131
BEGIN IONS
TITLE=Cmpd 97, +MS2(322.9305), 28.0-35.0eV, 2.8min #131
RTINSECONDS=168.963
SCANS=130-131
PEPMASS=322.93046	286602
CHARGE=1+
191.12531	104	
201.04289	68	
204.90121	68	
205.94783	194	
207.98876	72	
209.08743	86	
209.12365	136	
210.86405	82	
210.90148	74	
213.13987	72	
214.11474	76	
215.84470	82	
219.89004	74	
222.82413	84	
223.96179	142	
223.98639	112	
225.90673	88	
226.11724	88	
226.15548	134	
226.82145	78	
226.92310	66	
229.01960	72	
230.84395	70	
231.12150	356	1+
231.62665	86	
233.95752	66	
235.08265	186	
235.13304	78	
236.13372	66	
236.89846	94	
237.11569	100	
238.79403	66	
238.99143	74	
239.16033	94	
240.18293	78	
240.82373	272	
240.90717	72	
240.94114	268	
241.04216	70	
241.94107	1104	1+
242.81975	564	1+
242.98001	106	
243.88371	74	
244.12848	214	1+
244.93695	182	
245.10828	74	
245.94428	72	
246.16491	66	
246.98070	180	
247.85143	76	
248.85463	178	
249.13115	70	
249.93041	70	
250.46629	82	
250.84337	72	
251.07316	72	
251.14755	82	
252.11194	82	
252.14811	198	1+
254.84407	68	
255.10463	130	
255.13832	92	
255.57754	82	
256.09052	68	
256.11172	84	
256.14325	82	
256.30248	70	
257.91502	98	
258.83164	222	
258.89606	68	
259.14180	80	
260.12254	84	
260.13831	80	
260.15401	84	
260.83368	134	
261.05386	68	
261.83413	424	
261.90035	80	
262.14659	82	
262.83117	544	1+
262.91035	74	
264.10469	68	
265.09504	66	
265.96151	80	
266.86465	168	
267.44552	94	
268.13572	100	
268.17085	78	
268.84375	78	
269.08864	120	
270.79935	68	
272.07388	76	
272.13490	180	
273.85492	70	
273.92038	74	
274.15142	98	
276.13185	94	
277.09554	70	
277.17321	72	
277.84660	74	
278.92406	82	
279.09175	738	1+
279.91314	78	
280.67808	94	
281.85983	72	
282.62968	90	
284.28872	408	1+
284.87829	190	
285.16574	66	
285.20149	196	
285.91088	78	
286.21185	78	
286.61917	92	
286.76911	84	
286.88123	78	
287.09130	76	
289.16060	112	
289.69578	70	
289.87860	122	
290.86933	90	
291.19826	72	
292.16565	206	
294.18236	144	
294.67293	74	
296.12432	118	
297.13109	82	
297.64569	86	
297.80255	70	
299.76123	68	
300.16238	68	
301.40936	74	
301.86963	116	
301.97590	70	
302.14631	124	
302.77711	66	
303.15330	132	
304.17841	98	
304.88462	210	1+
305.92600	74	
306.92550	94	
307.86444	102	
308.87139	88	
309.16896	82	
309.93624	74	
310.00305	80	
312.14963	72	
312.98317	102	
318.15084	110	
319.17168	78	
319.18726	80	
320.16031	242	1+
321.90644	68	
322.18475	68	
322.26340	68	
322.67150	104	
324.16632	70	
325.76055	76	
326.34127	68	
326.75169	76	
327.88480	72	
END IONS

###FS:    #m/z: 359.96189 #charge 1+
###MS: 130
###MSMS: 132
BEGIN IONS
TITLE=Cmpd 98, +MS2(359.9619), 28.0-35.0eV, 2.9min #132
RTINSECONDS=169.736
SCANS=130,132
PEPMASS=359.96189	48094
CHARGE=1+
68.89073	86	
194.09553	98	
200.94291	78	
205.95189	78	
209.94379	456	
213.41609	92	
214.00136	94	
216.06430	116	
216.82741	80	
217.10581	84	
218.91491	96	
219.46958	98	
220.54801	78	
220.95861	114	
221.08788	90	
221.91203	100	
222.95212	504	1+
223.89205	176	1+
223.91932	94	
224.58343	106	
224.94929	272	
225.94094	580	1+
225.95188	136	
225.97283	110	
226.11612	152	
226.94518	488	1+
228.94281	128	
230.99560	84	
232.03049	86	
232.83484	94	
233.09466	114	
235.11145	398	1+
237.05918	98	
238.83816	102	
239.14857	162	
240.13303	252	
240.15366	136	
240.82220	102	
240.93822	94	
240.96290	166	
241.03307	90	
241.11874	230	
241.94050	116	
242.95842	164	
244.82377	80	
244.95680	628	
246.95262	194	
247.80409	102	
248.80130	160	
249.13368	304	1+
249.80104	134	
250.94968	116	
251.06722	94	
252.10433	180	
252.95470	248	
253.08486	84	
253.98216	84	
254.03437	108	
255.45010	82	
256.43615	112	
257.16028	302	
258.14555	676	1+
258.16019	288	
258.84226	208	
258.97586	126	
259.01056	82	
259.80003	88	
260.96967	218	
261.96840	106	
262.94934	88	
263.84789	98	
263.95685	80	
264.04455	94	
264.81996	252	
265.81654	204	
266.01756	78	
266.07169	118	
266.81421	658	1+
267.91152	78	
268.95680	220	
269.12145	106	
269.78419	86	
269.84755	78	
269.96906	98	
270.07065	82	
270.43962	86	
273.20723	80	
273.81857	94	
273.89613	90	
273.96347	150	
274.12102	192	1+
274.15811	86	
274.47528	96	
275.97374	106	
276.09825	120	
276.80651	128	
276.85984	288	1+
277.11611	82	
278.09606	92	
278.79921	178	
278.83358	82	
279.10607	166	1+
279.79056	638	1+
280.12670	82	
280.79255	558	1+
281.13708	208	1+
282.11910	96	
282.83590	190	
283.07135	650	1+
283.84452	116	
284.10109	78	
284.13195	236	1+
284.82589	116	
286.15564	96	
290.14983	104	
292.13062	388	
292.80111	120	
292.85819	188	1+
292.87488	82	
293.07658	84	
293.36056	82	
294.14829	206	1+
296.64236	92	
296.79279	98	
296.81064	262	
297.40629	100	
297.80220	1494	1+
298.10318	92	
298.16039	86	
298.41507	78	
298.80414	1252	1+
298.86350	224	1+
299.13946	302	1+
300.40378	88	
300.80388	178	
301.04465	78	
301.07896	402	1+
302.83396	78	
307.39264	82	
308.81033	98	
309.12516	190	
311.14338	84	
312.10572	84	
314.82020	84	
315.45322	86	
316.81633	372	1+
317.87869	92	
318.81226	96	
320.16865	84	
321.81848	282	1+
325.14781	178	
326.15688	256	
327.17347	88	
331.17461	84	
331.91691	84	
333.11965	144	
334.04096	82	
336.94434	152	
337.11854	722	1+
337.14969	90	
340.17104	96	
340.19255	152	
341.21753	78	
343.16017	82	
343.18705	168	
344.79097	88	
345.20502	78	
346.18023	92	
346.92828	78	
349.12575	220	
350.12147	120	
354.87734	80	
356.04416	80	
357.22473	230	
357.90952	104	
361.11380	96	
END IONS

###FS:    #m/z: 412.73095 #charge 1+
###MS: 130
###MSMS: 133
BEGIN IONS
TITLE=Cmpd 99, +MS2(412.7309), 28.0-35.0eV, 2.9min #133
RTINSECONDS=170.508
SCANS=130,133
PEPMASS=412.73095	47156
CHARGE=1+
167.68764	94	
189.86471	98	
191.86422	84	
196.89112	142	
196.90436	80	
198.63124	90	
200.99687	92	
201.15892	80	
209.94688	82	
212.87949	758	1+
214.88033	132	
217.94603	92	
222.54003	82	
222.95075	768	1+
224.94533	874	1+
230.88914	1918	1+
232.59943	92	
232.83745	92	
232.88370	790	1+
233.87699	324	1+
233.95828	176	
235.95413	110	
236.61315	94	
236.96625	100	
237.95213	84	
238.97633	84	
239.02543	84	
240.58878	88	
240.96448	488	
241.95905	640	1+
243.89497	90	
245.93174	100	
247.91711	92	
248.85128	82	
248.90008	690	
249.88929	86	
250.83524	154	
250.89608	504	1+
253.87641	82	
253.90392	180	
257.13071	106	
257.49130	102	
257.79601	128	
257.95580	198	
258.97204	368	1+
260.97209	464	1+
261.37368	92	
262.14358	152	1+
263.89737	212	1+
265.07418	82	
265.08970	88	
266.34603	82	
267.78793	172	
267.85199	134	
268.93004	172	1+
270.85490	172	1+
271.62629	82	
273.79212	130	
273.85561	152	
274.03790	82	
274.09702	120	
275.80790	174	1+
275.84353	86	
275.85712	118	
276.83909	376	1+
277.63543	112	
277.90147	120	
279.35463	82	
279.89225	1014	1+
280.14746	86	
280.84670	82	
281.98831	110	
282.80717	212	
283.79787	148	
284.84253	384	1+
285.84465	322	1+
286.79189	102	
286.81069	154	
287.32036	84	
287.76409	90	
288.85632	102	
289.42209	80	
289.78754	226	1+
289.80659	80	
290.08679	84	
290.86012	138	
291.08323	112	
291.81195	112	
292.86461	84	
293.86899	154	
293.96396	80	
294.81883	112	
295.92084	404	
296.96311	126	1+
297.90513	1188	1+
298.37041	86	
298.82354	172	
299.78278	264	1+
301.43667	104	
303.02915	84	
303.85666	988	1+
305.80983	188	
306.81916	98	
307.12587	94	
307.78691	114	
307.79830	106	
308.79026	176	
308.87082	248	
308.99544	142	
309.06130	86	
309.79465	164	
309.86614	144	
310.04424	82	
310.08531	88	
310.13647	124	
310.81120	108	
310.86750	112	
311.78787	82	
311.87928	234	1+
311.91425	122	
312.80182	106	
313.81264	80	
313.93045	808	1+
314.80656	272	1+
315.00185	84	
315.87441	166	1+
316.94199	172	
318.82777	136	
318.93429	2276	1+
320.81263	420	1+
320.84124	88	
320.91657	280	1+
320.93708	146	
321.10115	108	
321.81618	312	1+
321.86958	256	
322.85130	86	
322.87281	114	
323.05702	90	
324.82101	86	
324.89927	122	
325.81024	128	
326.52991	94	
326.80027	406	
326.87285	630	1+
327.21141	88	
327.80601	1700	1+
327.85788	86	
328.92161	86	
329.81128	220	
330.81210	762	1+
330.86472	96	
331.82831	118	
331.86945	346	1+
333.81723	100	
333.87549	446	1+
334.87685	302	1+
334.95037	426	
335.34711	92	
335.85623	178	1+
336.81451	130	
336.94647	5790	1+
336.98523	192	
337.80330	600	1+
338.98058	84	
340.41090	80	
340.42940	90	
340.84068	84	
340.92271	94	
341.19771	106	
344.82704	128	
345.81580	1586	1+
348.78519	220	1+
348.87214	114	
349.82562	184	
349.85343	96	
350.03429	80	
350.82061	716	1+
350.87686	104	
355.23363	80	
357.01437	106	
359.96321	902	1+
361.85095	82	
367.85024	82	
367.88342	86	
370.80722	160	1+
374.14137	116	
376.17525	126	
376.88285	94	
378.74234	82	
382.03245	82	
387.79467	186	
389.38076	82	
396.32885	82	
400.21429	120	
411.03303	84	
END IONS

###FS:    #m/z: 340.94086 #charge 1+
###MS: 134
###MSMS: 135
BEGIN IONS
TITLE=Cmpd 100, +MS2(340.9409), 28.0-35.0eV, 2.9min #135
RTINSECONDS=174.161
SCANS=134-135
PEPMASS=340.94086	129968
CHARGE=1+
198.07966	90	
199.06597	82	
201.17636	84	
203.93247	72	
209.12895	78	
209.92519	92	
213.88023	298	
214.89567	92	
215.88810	126	
217.91517	92	
219.88445	78	
223.96428	164	
225.92698	96	
226.11603	136	
226.89053	148	
228.89623	134	
230.09340	74	
230.88723	168	
231.89218	214	
231.95388	78	
232.90457	76	
234.09822	74	
234.14146	74	
235.08278	76	
235.12147	84	
236.13738	76	
237.12148	78	
240.84000	112	
241.84486	224	
242.85874	72	
243.14181	76	
244.82602	82	
246.16034	180	
246.66587	76	
246.97604	112	
247.07795	74	
248.85603	72	
248.90243	138	
249.13799	104	
249.90059	128	
250.16150	76	
250.38283	72	
250.43321	82	
250.65855	96	
250.98932	80	
251.14917	140	
251.50504	98	
252.13233	76	
254.12618	192	1+
254.90070	76	
256.86452	162	
257.85061	82	
257.86580	76	
258.12424	84	
258.84639	164	
259.16604	350	1+
259.67116	118	
259.71652	102	
259.84952	266	
259.90459	130	
259.94019	74	
259.95956	90	
260.84107	250	
261.15436	78	
261.84074	252	
262.89443	82	
263.23501	74	
265.15322	84	
265.86502	78	
265.88151	84	
266.86648	174	
267.84487	132	
267.87728	90	
268.83713	448	1+
269.82463	92	
269.84056	346	1+
270.79929	90	
271.14684	88	
271.91397	78	
272.66028	80	
272.67353	98	
272.84074	92	
273.12439	96	
273.16476	132	
274.86404	360	1+
275.92960	90	
276.85966	284	
277.85094	150	
277.87136	348	1+
277.91163	82	
277.96900	84	
278.03644	86	
278.84681	544	
278.93479	76	
279.09012	78	
279.91496	136	
280.67166	92	
280.86811	198	1+
280.92907	82	
282.84444	106	
283.91514	84	
284.13523	130	
285.20314	146	
285.93978	76	
286.12892	78	
286.15394	76	
286.50902	88	
286.90720	86	
289.88354	156	
290.80253	84	
292.09926	118	
292.16303	194	1+
294.12454	176	
294.86809	114	
295.03707	80	
295.18165	118	
295.93434	78	
297.89841	134	
299.87724	172	
300.86903	166	
300.88321	108	
301.86898	102	
303.10445	80	
305.87465	106	
306.52363	72	
306.66307	102	
308.17890	82	
309.15361	100	
309.91479	74	
310.86277	130	
312.22957	78	
315.44675	80	
317.68409	94	
317.81755	76	
318.20726	94	
320.10031	102	
320.12451	78	
320.17755	90	
321.88234	84	
322.18196	74	
323.74881	76	
325.19090	76	
325.94394	80	
326.15893	112	
329.17780	74	
332.09592	76	
332.13965	78	
335.08545	74	
337.18580	94	
338.69854	74	
339.18899	92	
339.38099	92	
340.19709	270	1+
341.19872	216	1+
342.89827	108	
342.94202	78	
343.15355	92	
343.67905	82	
345.17154	74	
345.22632	76	
END IONS

###FS:    #m/z: 336.94620 #charge 1+
###MS: 134
###MSMS: 136
BEGIN IONS
TITLE=Cmpd 101, +MS2(336.9462), 28.0-35.0eV, 2.9min #136
RTINSECONDS=174.933
SCANS=134,136
PEPMASS=336.94620	65006
CHARGE=1+
55.36265	74	
97.80075	132	
171.85362	80	
181.09369	80	
193.07930	72	
196.88040	82	
196.90458	80	
207.08662	80	
208.89500	82	
209.10051	74	
209.13432	102	
210.87077	78	
211.87686	810	1+
211.94513	140	
212.87887	672	1+
213.93664	110	
215.88619	84	
218.84140	122	
223.15400	82	
223.61662	88	
223.63490	72	
223.96024	146	
226.89527	124	
226.96910	86	
227.90037	78	
228.89652	194	
229.13844	74	
229.50899	74	
229.64815	96	
229.95375	212	
229.97227	82	
230.14171	116	
230.63560	88	
230.88933	1630	1+
232.90706	126	
233.16363	96	
233.82707	228	
234.82882	104	
234.94543	118	
235.11943	154	
237.86311	94	
239.85006	130	
240.09558	72	
240.85161	84	
241.80136	72	
241.84351	330	1+
243.84316	116	
244.11921	80	
244.13515	80	
245.66034	104	
245.84998	130	
246.08195	78	
246.12453	144	
246.15938	130	
248.08343	80	
248.15486	146	1+
248.44744	92	
248.89996	600	1+
250.83219	256	1+
250.90169	74	
250.95223	298	
250.97097	158	1+
251.07343	88	
252.10520	116	
252.95656	316	
253.03989	76	
253.90463	488	1+
255.10590	138	
255.87792	80	
256.13940	82	
257.83853	568	1+
257.85252	206	
258.60776	74	
258.84445	480	1+
259.66985	174	
259.82354	88	
259.93002	92	
260.16211	176	
260.66531	114	
260.95480	76	
261.00278	76	
261.39554	94	
261.83644	170	
262.82684	80	
263.38834	84	
266.05388	86	
266.08154	80	
268.17463	226	
268.67573	94	
268.83958	518	1+
269.86069	130	
271.91591	204	
272.66341	78	
272.85218	92	
274.15819	138	
274.34899	94	
274.88046	116	
275.95638	102	
276.16209	74	
276.85775	726	1+
277.83273	404	1+
277.96895	74	
278.09209	72	
278.14184	166	
278.83424	290	1+
279.89259	78	
280.84169	176	
280.93128	74	
283.97073	100	
284.91098	90	
285.20106	74	
285.85247	222	
286.85056	1174	1+
288.06165	74	
289.14459	78	
290.15788	74	
290.85070	204	1+
292.16297	154	
292.87571	208	1+
293.10366	96	
293.16531	82	
294.17166	268	1+
294.67149	114	
294.88333	192	1+
295.08581	76	
296.12451	260	1+
296.81141	84	
299.15144	92	
299.87191	152	
301.35590	76	
302.15161	344	1+
303.21321	82	
303.67974	112	
303.86944	92	
307.89659	72	
308.09041	74	
308.17462	82	
308.65248	102	
308.66874	74	
308.97904	78	
309.13107	100	
309.67051	76	
309.86649	248	
309.88217	84	
310.10681	100	
310.87231	116	
311.88564	148	
315.18071	80	
315.44912	82	
316.89872	78	
316.93375	94	
317.15920	88	
317.71049	88	
317.75623	74	
318.19240	172	
320.15773	440	1+
323.88124	130	
324.89172	114	
325.58290	90	
326.89123	80	
327.04024	82	
330.68781	72	
332.87273	76	
333.88637	88	
336.66056	74	
337.18324	284	
338.16851	96	
339.23636	88	
339.69124	82	
340.15964	90	
340.42013	90	
342.29281	82	
342.30857	72	
END IONS

###FS:    #m/z: 363.95712 #charge 1+
###MS: 134
###MSMS: 137
BEGIN IONS
TITLE=Cmpd 102, +MS2(363.9571), 28.0-35.0eV, 3.0min #137
RTINSECONDS=175.705
SCANS=134,137
PEPMASS=363.95712	48072
CHARGE=1+
188.86734	92	
189.86247	100	
191.85852	262	
196.88882	92	
201.12434	106	
209.94484	100	
209.95895	84	
212.87962	506	1+
222.95232	338	
223.07992	92	
223.95585	176	
224.89079	116	
224.94885	562	
225.04551	110	
226.90791	76	
226.94842	1402	1+
226.97174	164	
227.06329	78	
228.09136	88	
228.11134	86	1+
228.89581	154	
228.94234	1006	1+
230.88881	1022	1+
231.11116	92	
232.53948	88	
232.90509	78	
235.11719	158	
236.05800	78	
239.42833	100	
240.83207	286	1+
240.93659	120	
240.96768	120	
241.94069	222	1+
241.95869	454	1+
242.96118	388	1+
243.08616	80	
243.13221	86	
243.81992	444	1+
244.95773	418	
245.07327	324	
245.61225	82	
245.80991	118	
245.94181	190	
246.10133	88	
246.61237	96	
246.90242	156	
246.95287	1034	1+
246.97597	86	
247.53271	80	
248.80307	524	1+
248.84304	172	
248.90027	148	
250.11259	76	
250.79867	76	
250.89544	100	
250.94480	94	
250.97620	148	
251.16035	92	
251.86866	80	
252.11059	210	
252.14244	138	
252.63776	90	
252.89662	88	
253.90260	144	
255.02428	110	
256.95002	100	
258.83519	466	1+
258.97316	292	1+
259.95562	78	
260.83122	168	
260.84749	208	
260.96749	348	1+
261.83071	552	1+
262.08792	88	
264.82045	258	
264.84937	126	
264.98098	126	
265.08764	260	
265.81702	112	
265.97252	158	
266.06149	104	
266.81348	832	1+
266.85787	144	
267.97928	220	
268.81656	246	1+
268.84224	108	
269.96675	240	1+
270.80559	80	
271.03316	78	
271.65260	96	
271.91430	128	
272.08439	84	
274.89264	112	
276.85399	198	
277.80157	322	1+
278.04266	100	
278.84924	84	
279.08804	84	
279.85364	122	
280.12070	92	
280.79279	1294	1+
281.10916	132	
281.86626	244	
282.40852	84	
282.83267	232	1+
283.79623	126	
283.84009	248	1+
283.86721	86	
284.79180	110	
284.87754	80	
284.94190	106	
285.12868	80	
286.79594	100	
287.91158	86	
288.81738	82	
288.95451	88	
289.86373	124	
289.99263	80	
291.00365	80	
291.84610	84	
292.43590	88	
292.80366	88	
292.94320	172	
293.38369	80	
296.80979	226	
296.85363	102	
297.80099	1412	1+
297.94621	100	
298.80308	1194	1+
299.42330	90	
299.86293	114	
300.80174	384	
301.80071	188	
301.85449	490	1+
302.80460	106	
302.94592	82	
303.11668	84	
305.13182	202	1+
307.84828	112	
309.65526	84	
314.87565	116	
315.81451	324	1+
316.19310	90	
316.81698	276	1+
316.90527	104	
318.81696	128	
319.07093	100	
319.17412	84	
321.13562	88	
321.82053	126	
326.87199	148	
327.39129	96	
327.87569	80	
328.18813	148	
328.44064	106	
328.89258	80	
332.53246	94	
334.14298	104	
335.85250	104	
336.13366	86	
336.94914	144	
337.14544	84	
342.77385	98	
344.18694	90	
345.20311	436	1+
347.22560	136	
347.39531	94	
348.24442	94	
348.66737	94	
349.12265	352	1+
349.24892	92	
349.86913	100	
350.91275	76	
351.94596	82	
354.75977	92	
355.18745	80	
358.15596	164	
358.99972	78	
364.21472	100	
366.13384	602	1+
366.16154	88	
367.13593	504	1+
368.83649	126	
END IONS

###FS:    #m/z: 340.94123 #charge 1+
###MS: 138
###MSMS: 139
BEGIN IONS
TITLE=Cmpd 103, +MS2(340.9412), 28.0-35.0eV, 3.0min #139
RTINSECONDS=179.359
SCANS=138-139
PEPMASS=340.94123	210890
CHARGE=1+
48.10510	86	
182.05524	78	
183.87023	74	
191.95358	124	
194.13490	84	
196.88303	120	
199.96254	100	
205.94860	74	
205.97668	98	
209.95191	72	
210.87642	74	
210.93552	84	
212.87852	172	
213.87700	130	
213.99584	82	
215.98193	74	
216.12967	78	
218.88557	266	1+
222.95232	96	
224.84770	98	
227.95608	162	
228.93881	76	
230.07066	74	
230.83710	92	
230.85064	98	
230.88894	128	
231.12054	142	
233.16750	128	
233.90863	112	
234.13773	78	
235.13014	84	
235.81065	76	
237.63215	110	
238.03762	78	
238.86208	76	
238.93055	96	
239.15068	76	
239.86518	78	
240.23235	88	
241.15833	98	
241.85047	156	
242.64216	80	
243.83504	118	
244.95580	138	
246.15555	126	
246.97479	100	
248.85015	84	
248.86550	78	
248.90075	142	
249.91708	92	
250.15925	74	
250.65857	98	
251.15127	90	
252.11016	136	
254.43253	72	
254.96955	82	
255.10669	74	
255.15958	86	
256.14131	100	
257.06396	90	
257.16035	80	
257.86187	98	
258.84669	534	1+
258.89805	92	
259.17293	174	
259.67321	76	
259.83973	80	
260.15816	88	
260.83569	134	
261.15976	76	
262.13658	92	
262.84465	74	
263.09568	78	
264.66132	72	
264.86670	100	
265.65521	80	
265.80314	74	
266.07591	80	
266.86831	100	
266.96561	74	
267.82301	78	
267.91174	80	
268.17649	138	
268.39193	78	
268.84484	438	1+
269.17925	72	
269.40684	88	
270.83085	96	
272.81771	82	
273.12194	98	
273.84403	216	1+
273.88540	76	
274.85905	166	
275.94749	124	
276.85778	1092	1+
277.00340	88	
277.07293	78	
278.84477	282	
279.14022	82	
279.85056	316	
280.10235	80	
280.83722	116	
281.83346	244	1+
281.86862	112	
282.13824	80	
282.79865	76	
282.85990	114	
282.91658	80	
282.96892	96	
283.81581	76	
284.27717	76	
284.94824	82	
285.09349	76	
285.20498	92	
286.15668	100	
286.42331	96	
288.15980	80	
289.93189	82	
289.98506	122	
292.85831	76	
294.86303	268	
295.16943	212	1+
295.43158	84	
295.87959	90	
296.85389	124	
299.87323	378	1+
301.86118	128	
301.87920	76	
302.17060	82	
303.18397	144	
305.86411	116	
307.79957	74	
307.91824	76	
309.91257	76	
310.13383	184	
313.16440	138	
316.68667	80	
318.89091	94	
318.99409	84	
321.96838	96	
323.15925	212	1+
324.13785	84	
324.48081	74	
324.89194	76	
325.88629	198	1+
326.16304	132	
326.62291	112	
327.04016	84	
328.16482	78	
328.26276	80	
328.33393	76	
329.86740	80	
331.86769	84	
337.19224	116	
340.80332	80	
342.79165	74	
344.18662	74	
345.38648	80	
345.81506	82	
346.20346	162	
END IONS

###FS:    #m/z: 363.95716 #charge 1+
###MS: 138
###MSMS: 140
BEGIN IONS
TITLE=Cmpd 104, +MS2(363.9572), 28.0-35.0eV, 3.0min #140
RTINSECONDS=180.132
SCANS=138,140
PEPMASS=363.95716	77808
CHARGE=1+
180.02296	78	
187.05084	100	
189.85978	178	
191.85864	164	
193.12167	92	
197.86188	84	
207.87201	154	
209.94441	96	
212.88005	944	1+
212.89547	186	
222.95183	254	
222.96810	138	
223.06596	80	
223.79293	88	
223.95694	108	
224.07134	80	
224.94706	152	
224.97872	86	
225.93708	80	
225.95537	128	
225.96491	204	1+
226.11322	90	
226.89223	148	
226.94764	1656	1+
228.87810	96	
228.94310	2292	1+
230.61517	96	
230.83115	80	
230.88877	1112	1+
234.09940	84	
234.14265	172	
234.16010	92	
235.11592	508	1+
235.14954	80	
235.81884	82	
236.83970	78	
240.82613	164	1+
240.88377	80	
240.94094	412	1+
240.96138	110	
242.82126	562	1+
242.84157	78	
242.94715	128	
244.12698	82	
244.86027	80	
244.88477	78	
244.93506	122	
244.95711	992	1+
245.08207	120	
245.94183	148	
246.80585	310	1+
246.95507	850	1+
246.98814	80	
247.98475	86	
248.80388	322	1+
248.89838	300	
248.91080	192	
249.13478	80	
249.89718	138	
250.80245	160	
250.89597	108	
250.99874	110	
252.11082	84	
258.84460	158	
260.17396	82	
260.97078	252	1+
261.00464	106	
261.15709	80	
261.83139	138	
262.03726	78	
262.84941	78	
263.98358	114	
264.91914	90	
265.81190	914	1+
266.16182	80	
266.81452	788	1+
267.97793	94	
268.82547	94	
269.97575	90	
270.83851	108	
271.06286	88	
271.96249	78	
272.10833	80	
272.86614	94	
273.02648	92	
274.40807	92	
274.94543	118	
275.41991	80	
276.85833	140	
278.79580	138	
278.83657	126	
278.99143	78	
279.80084	232	
280.79223	648	1+
281.84740	98	
281.88878	78	
282.79432	268	
282.83036	146	
282.85539	102	
282.97018	86	
283.78543	110	
283.85424	136	
283.98453	260	1+
284.82565	212	
284.86481	84	
285.79671	132	
285.84325	128	
286.95857	94	
287.43461	98	
288.12952	148	
288.36596	92	
288.62904	164	
290.05565	84	
293.15955	116	
293.65306	92	
294.25934	80	
296.52154	90	
296.64637	84	
296.80908	176	
297.81045	220	
298.80320	1356	1+
300.80213	402	
301.13592	80	
301.85985	152	
302.80483	92	
302.85779	492	1+
303.85887	346	1+
303.99192	78	
304.11510	230	1+
305.13469	160	
308.66523	152	
310.87311	156	
311.13447	184	1+
311.84562	82	
313.65235	86	
316.81513	186	
317.77338	82	
319.64996	94	
321.03215	100	
321.10286	78	
321.81629	262	1+
323.14361	88	
324.89657	176	
324.98705	96	
326.03306	86	
327.18359	130	
327.85575	94	
328.17262	112	
328.20212	104	
328.32490	88	
332.03545	82	
332.16366	138	
333.18004	92	
333.19796	98	
335.76755	78	
336.94726	126	
337.18804	82	
337.95007	112	
339.82830	134	
340.94701	170	
343.17828	80	
343.89067	92	
344.13225	82	
345.20195	212	1+
347.22554	82	
348.16967	216	1+
348.23753	84	
349.12103	434	1+
350.10539	80	
351.11494	100	
355.20086	112	
361.16670	92	
362.19670	116	
364.18352	88	
365.92097	108	
367.13372	188	1+
368.80711	88	
368.83441	104	
END IONS

###FS:    #m/z: 336.94653 #charge 1+
###MS: 138
###MSMS: 141
BEGIN IONS
TITLE=Cmpd 105, +MS2(336.9465), 28.0-35.0eV, 3.1min #141
RTINSECONDS=180.904
SCANS=138,141
PEPMASS=336.94653	60584
CHARGE=1+
119.96030	76	
137.03251	78	
174.68524	96	
186.98363	78	
194.99471	96	
205.95209	106	
208.10936	80	
209.11478	90	
209.14334	78	
211.94553	686	1+
212.88026	540	1+
213.03253	82	
213.93753	202	
214.94366	84	
215.89179	160	1+
219.85183	94	
219.95731	78	
222.80550	78	
223.63298	166	
223.95897	166	
226.07853	78	
227.05041	78	
227.08187	104	
227.10143	154	
227.94699	88	
228.84322	84	
228.89982	152	
229.04774	76	
229.89856	106	
229.95498	316	
230.88969	1240	1+
231.12089	104	
231.95158	292	
232.17423	84	
233.82602	82	
233.95173	92	
234.83051	114	
235.08074	324	1+
235.83736	108	
238.12076	100	
239.84159	134	
242.84325	128	
244.12364	76	
245.13132	80	
245.34666	76	
245.64518	78	
246.09344	78	
246.16219	176	
246.97706	76	
247.96756	120	
248.89857	618	1+
249.14287	94	
249.96072	118	
250.03122	74	
250.17307	78	
250.82661	100	
250.95207	146	
250.98742	80	
251.06826	92	
252.83274	436	1+
252.96914	352	
253.90615	258	1+
254.96281	218	1+
255.10987	116	
255.80927	82	
256.85729	80	
258.84883	642	1+
258.95148	80	
259.82161	76	
259.95650	128	
261.10769	74	
261.83384	98	
262.17462	80	
262.82811	224	1+
262.95227	78	
263.06918	86	
263.98260	82	
264.10652	78	
264.86168	168	
265.87933	78	
265.91335	86	
266.02143	86	
267.84399	138	
268.51277	84	
268.83573	482	1+
270.98510	108	
271.93414	74	
274.15176	100	
274.86645	140	
274.93706	86	
275.86198	114	
276.85784	450	1+
277.15268	78	
277.83586	652	1+
277.96881	78	
278.17169	78	
278.46262	84	
278.85065	224	1+
283.87731	100	
284.30172	80	
284.87557	84	
285.20538	126	
285.85192	362	
286.85123	366	
287.09128	96	
287.84913	230	
288.27424	88	
288.84357	110	
289.15494	80	
290.08068	100	
290.15701	74	
290.85561	240	1+
290.87946	158	
292.10366	140	
292.16611	84	
293.10605	80	
293.88420	90	
294.17976	198	
294.57968	92	
294.67787	82	
295.04747	90	
295.17214	80	
296.12005	86	
296.76473	80	
296.86874	84	
296.93618	84	
297.66054	78	
297.86744	152	1+
298.30466	82	
298.41481	76	
298.91797	78	
299.10074	76	
300.42708	112	
300.66569	82	
301.67563	94	
302.05608	102	
302.15368	92	
302.88833	74	
303.51026	102	
304.02836	108	
304.87925	264	1+
306.37536	84	
307.86722	144	
308.66401	100	
308.92097	74	
309.86154	102	
310.89860	74	
311.86336	112	
313.77834	84	
316.68475	74	
319.06718	196	1+
319.17647	84	
320.11807	106	
321.18207	80	
322.12018	74	
328.29421	80	
329.18204	74	
330.18754	76	
330.68780	94	
331.11886	76	
334.95276	80	
335.89950	76	
337.18947	148	
337.76117	96	
338.16473	122	
338.19110	138	
338.28054	80	
338.80209	74	
339.20943	176	
END IONS

###FS:    #m/z: 322.93073 #charge 1+
###MS: 142
###MSMS: 143
BEGIN IONS
TITLE=Cmpd 106, +MS2(322.9307), 28.0-35.0eV, 3.1min #143
RTINSECONDS=184.58
SCANS=142-143
PEPMASS=322.93073	781916
CHARGE=1+
184.80729	88	
193.88843	72	
195.10971	70	
199.10730	74	
200.83849	86	
201.92066	80	
204.00425	68	
205.95221	180	
209.09317	84	
209.12726	68	
211.42073	94	
216.39715	82	
218.12367	68	
218.88789	90	
219.95005	80	
222.95036	72	
223.95969	172	
225.04753	100	
225.92110	70	
226.89166	70	
227.08182	88	
227.10028	122	
227.87322	130	
230.86219	148	
231.12684	170	
232.13145	80	
233.14462	78	
234.93885	80	
235.12718	72	
235.88463	72	
236.15066	72	
236.84162	82	
236.94561	98	
237.88795	92	
238.14373	74	
238.58730	74	
238.88498	72	
238.98592	72	
239.83587	168	
240.82367	182	
240.93882	534	
240.96251	68	
241.02092	84	
241.82820	74	
241.84331	70	
241.93970	1640	1+
242.07451	86	
242.83002	134	
242.89504	98	
242.94225	1168	1+
243.82259	378	1+
244.13004	134	
244.94025	954	1+
246.16287	92	
246.97263	248	
247.11377	90	
247.16759	74	
247.85475	160	
248.86217	72	
248.94114	92	
250.91939	74	
251.64525	78	
252.10731	128	
252.12103	112	
252.92496	100	
253.11013	68	
253.13951	74	
254.80691	84	
255.10591	266	
255.15189	68	
255.81917	68	
256.10494	166	
258.83671	606	1+
259.03647	84	
259.14347	96	
260.14017	74	
260.82977	184	
260.99839	76	
261.83033	878	1+
262.08072	90	
262.83109	572	1+
262.92850	78	
264.87340	92	
265.06533	98	
265.46320	86	
265.98624	76	
266.07548	78	
266.17194	68	
266.85712	126	
267.94206	70	
268.17555	110	
268.86501	70	
269.08436	70	
269.11884	92	
269.91900	72	
271.02767	68	
272.06687	104	
272.13181	126	
272.84677	88	
273.06815	110	
273.16664	78	
275.92987	96	
276.16413	72	
277.15188	234	1+
278.11450	72	
278.85623	132	
279.09185	992	1+
279.85158	100	
280.06941	72	
280.15969	84	
281.22762	72	
281.90131	78	
282.27769	78	
283.06322	68	
284.29251	424	1+
284.85084	70	
284.87812	178	
287.85832	104	
289.16083	88	
289.87152	72	
289.93399	84	
291.40383	86	
292.04984	82	
292.16344	108	
294.00244	84	
294.04061	104	
294.18669	122	
294.22204	90	
297.85549	72	
299.11531	68	
299.66364	166	
299.84421	70	
301.15754	68	
302.14670	96	
302.86892	74	
303.14675	68	
303.21529	98	
303.94292	92	
304.07331	72	
304.89397	74	
306.07420	86	
306.15395	68	
308.22432	72	
309.18880	72	
311.21964	70	
311.88899	72	
311.94516	104	
314.13321	84	
317.41038	98	
318.04744	78	
319.77571	86	
320.15599	210	
322.11160	80	
322.18656	78	
323.11941	78	
323.53017	78	
323.89242	202	1+
325.08908	66	
326.09706	80	
326.23229	72	
327.00929	68	
END IONS

###FS:    #m/z: 340.94123 #charge 1+
###MS: 142
###MSMS: 144
BEGIN IONS
TITLE=Cmpd 107, +MS2(340.9412), 28.0-35.0eV, 3.1min #144
RTINSECONDS=185.351
SCANS=142,144
PEPMASS=340.94123	319642
CHARGE=1+
116.48502	78	
185.00438	80	
194.12622	80	
196.94052	74	
197.08187	100	
202.07957	90	
207.41178	86	
208.53476	94	
212.11235	72	
212.89621	84	
213.47524	84	
213.88333	188	
213.98708	74	
214.87947	132	
215.89645	74	
221.49165	86	
224.98853	82	
226.95806	88	
230.63731	76	
230.89150	280	
231.11965	82	
231.57437	74	
231.88366	136	
231.94996	160	
231.97253	80	
232.11850	72	
232.95331	134	
233.94698	72	
237.65037	140	
238.84333	76	
238.88430	148	
239.15482	72	
240.83862	118	
240.96327	86	
241.84648	272	
243.83015	142	
244.04825	82	
246.15822	186	
246.66289	158	
246.98264	140	
248.86667	80	
248.89841	86	
249.14488	86	
249.96109	118	
250.65218	74	
251.64536	88	
251.87405	82	
252.11132	104	
253.13734	92	
254.07335	118	
255.07553	76	
256.14553	80	
256.85083	72	
256.86712	88	
256.91493	76	
256.92838	80	
257.84994	80	
258.84730	348	
259.84802	196	
259.86360	108	
260.16031	74	
260.84013	144	
261.14933	80	
261.16708	72	
262.15238	76	
262.83486	72	
263.89300	92	
264.10644	76	
265.06908	72	
265.63324	106	
266.84706	74	
267.14460	74	
268.84164	286	
269.84233	146	
270.80171	72	
271.91980	88	
272.45259	76	
273.16838	86	
274.44061	84	
274.86595	150	
274.89707	88	
275.85471	72	
275.95198	72	
276.85684	254	
276.97512	80	
277.64345	98	
277.81540	90	
277.86623	280	
278.84581	300	
279.85368	376	1+
279.87992	72	
280.44344	82	
280.92242	136	
281.50777	78	
283.35649	78	
284.44055	92	
286.66696	72	
287.09993	74	
289.12782	92	
289.81712	78	
290.90776	84	
292.41916	82	
293.88151	96	
294.14964	88	
294.18585	74	
294.66844	88	
294.86212	128	
295.88059	122	
296.18548	80	
296.85428	158	
297.00802	72	
299.86769	116	
299.88911	90	
300.04617	88	
300.17198	72	
300.85512	212	1+
300.89212	72	
302.61928	76	
302.88174	72	
304.87843	138	1+
308.67685	94	
310.92901	82	
312.76780	72	
313.87834	72	
317.18290	352	1+
320.03243	74	
320.16004	72	
320.87516	136	
322.17520	134	
322.66280	86	
323.04887	72	
323.23422	92	
323.43521	72	
323.90335	72	
323.95889	84	
324.89646	72	
325.90003	76	
326.16329	78	
326.58737	86	
328.16658	106	
328.18700	126	
329.84416	88	
331.14205	110	
334.29036	88	
335.87862	88	
337.18673	108	
338.71879	80	
341.81030	76	
341.88295	86	
342.91023	90	
343.12836	74	
345.20336	142	
346.03450	98	
346.18759	74	
END IONS

###FS:    #m/z: 363.95704 #charge 1+
###MS: 142
###MSMS: 145
BEGIN IONS
TITLE=Cmpd 108, +MS2(363.9570), 28.0-35.0eV, 3.1min #145
RTINSECONDS=186.124
SCANS=142,145
PEPMASS=363.95704	126846
CHARGE=1+
182.91598	96	
189.86364	128	
193.08427	84	
197.10428	80	
198.89798	78	
199.88638	80	
202.31874	98	
209.94329	416	
210.88407	130	
212.87742	346	1+
214.07483	106	
220.12845	84	
222.95202	776	1+
224.94864	846	1+
226.11629	130	
226.94739	2026	1+
226.96810	176	
227.06599	126	
227.93560	98	
228.94312	1986	1+
229.91417	90	
230.62068	86	
230.88953	772	1+
231.11895	98	
231.55372	80	
233.40557	84	
233.88213	80	
234.09351	142	
234.13758	116	
235.11502	594	1+
235.90160	92	
239.06946	82	
239.13372	90	
240.82301	222	
240.93921	214	
240.96266	202	
241.83622	284	1+
241.88348	80	
241.94354	102	
241.96466	142	
242.78781	90	
242.81605	156	
242.94569	258	
243.62981	88	
243.82111	172	
243.93884	176	
244.13096	82	
244.82020	126	
244.95885	718	1+
245.07188	88	
245.93968	160	
246.07627	86	
246.80864	88	
246.95223	530	
246.98894	162	
247.95864	262	
248.80424	404	1+
248.85923	130	
248.89941	444	1+
249.12913	152	
250.83451	84	
250.96934	126	
251.07113	78	
252.08519	210	1+
252.10910	200	
256.12564	82	
256.85342	102	
256.87498	76	
256.95959	100	
258.80073	84	
258.83719	856	1+
259.17066	88	
260.13237	98	
260.82986	476	1+
260.97172	114	
260.99431	106	
261.62604	102	
262.09582	278	
263.82539	154	
263.84607	130	
264.82278	178	
264.96141	138	
265.81123	788	1+
266.81364	660	1+
266.92133	92	
267.83056	176	1+
267.97290	346	
268.79922	232	1+
269.97019	144	
273.25362	84	
273.91805	86	
274.13905	202	1+
276.80879	142	
276.85893	250	1+
277.12830	82	
278.85624	88	
279.09896	278	1+
279.12360	84	
279.79722	274	
279.85256	102	
279.97063	80	
280.11883	84	
280.16404	78	
280.79516	1006	1+
280.83464	102	
280.94661	148	
282.08492	90	
282.79436	168	
283.06819	94	
283.84900	140	
284.79099	96	
284.82945	302	
284.86327	152	
285.84285	188	
287.63877	78	
288.03032	90	
288.13220	78	
289.86611	176	
290.86550	162	
292.80792	84	
294.97200	92	
295.11745	94	
295.95754	102	
296.81089	404	1+
298.80382	1170	1+
298.82763	84	
298.93710	82	
299.87314	110	
299.95896	82	
300.80503	120	
301.86690	320	
302.81516	104	
302.85825	106	
303.72856	78	
303.80364	94	
303.85608	358	1+
305.13200	88	
305.87462	92	
306.10010	82	
306.11965	254	1+
307.87817	150	
309.64645	84	
309.89494	104	
309.97763	80	
312.15209	106	
315.81235	302	1+
316.93855	96	
319.17153	108	
321.06348	100	
321.81719	136	
322.82261	142	
324.81251	80	
326.34560	78	
326.86699	132	
328.17473	90	
328.19160	130	
331.19285	80	
332.36450	88	
336.94559	172	
338.76613	82	
341.17484	104	
343.13272	204	1+
344.60845	90	
345.17847	108	
346.51222	102	
349.07767	78	
349.12777	352	1+
349.16531	134	
350.10842	300	
358.09773	90	
358.13278	86	
361.09666	84	
362.20552	90	
363.16511	86	
363.20654	130	
364.82569	82	
366.17968	126	
367.13493	318	
367.29739	82	
END IONS

###FS:    #m/z: 322.93094 #charge 1+
###MS: 146
###MSMS: 147
BEGIN IONS
TITLE=Cmpd 109, +MS2(322.9309), 28.0-35.0eV, 3.2min #147
RTINSECONDS=189.808
SCANS=146-147
PEPMASS=322.93094	618040
CHARGE=1+
194.90558	80	
197.96367	84	
197.98460	78	
199.10735	76	
200.02338	78	
200.84377	66	
200.95688	78	
201.04540	92	
205.09645	84	
205.95043	126	
206.88366	94	
209.09026	72	
212.89555	128	
214.87511	72	
215.92223	76	
216.85056	78	
222.95401	92	
223.95862	174	
224.84854	68	
225.16726	74	
225.41048	100	
226.11351	72	
226.15394	158	
226.82098	92	
227.15013	90	
227.93222	70	
228.90070	66	
229.84237	252	
230.63364	96	
231.04033	88	
231.12282	186	
231.55211	100	
231.62487	90	
232.09034	82	
232.10549	88	
233.16522	66	
234.09728	66	
235.12711	90	
236.03179	76	
236.10328	74	
236.84951	68	
237.05344	74	
238.83534	74	
239.80249	72	
240.94069	244	
240.96324	90	
241.81494	72	
241.90066	74	
241.93953	1798	1+
242.07752	86	
242.83386	74	
242.94177	1212	1+
243.14525	72	
243.81971	600	1+
244.82171	386	1+
244.94162	220	
245.93775	92	
246.12048	76	
246.16526	84	
246.91892	136	
246.97422	172	
247.10973	142	1+
247.85335	76	
248.15114	70	
248.84201	100	
248.85450	90	
250.16133	74	
251.06717	102	
251.11546	304	1+
251.14655	66	
251.92785	78	
252.13260	72	
253.09635	72	
254.81882	74	
255.04598	68	
255.10437	200	
255.90764	70	
256.10991	128	
257.04216	88	
257.84447	78	
257.85798	66	
258.83731	82	
260.83853	110	
260.92704	88	
261.83206	346	
262.82703	522	1+
264.09447	76	
264.11839	74	
264.17022	98	
264.91895	66	
265.46099	86	
266.86107	148	
268.85268	140	
269.08060	72	
269.12485	104	
269.58037	68	
269.79792	82	
271.17719	72	
272.06664	68	
272.13590	556	1+
272.16516	230	1+
272.84237	82	
273.79037	68	
274.18426	78	
276.03349	68	
276.19904	88	
277.87680	74	
279.09124	760	1+
279.13705	98	
279.62354	90	
279.91314	68	
280.11026	82	
281.09361	76	
282.11543	72	
282.49132	74	
282.82361	74	
282.84643	86	
282.88962	138	
283.06728	66	
283.85963	270	1+
284.02421	70	
284.18156	68	
284.29246	298	1+
285.20589	110	
286.14970	72	
289.08601	86	
289.15849	152	
289.88291	166	
291.94465	70	
292.16437	114	
292.87527	68	
294.18120	100	
294.67227	76	
296.12219	78	
298.87365	68	
299.66794	76	
300.05268	82	
301.88025	80	
302.93092	110	
303.16627	76	
304.12451	70	
306.15371	80	
306.94045	68	
307.44646	80	
307.73072	92	
307.88423	146	
309.16264	76	
311.20617	70	
312.21644	80	
312.85247	74	
314.87773	94	
316.81383	82	
318.19087	126	
318.80311	74	
319.20709	78	
320.15726	224	
320.17933	68	
321.37147	92	
323.16030	86	
323.88815	154	1+
325.18210	80	
326.94703	110	
328.14039	74	
END IONS

###FS:    #m/z: 336.94626 #charge 1+
###MS: 146
###MSMS: 148
BEGIN IONS
TITLE=Cmpd 110, +MS2(336.9463), 28.0-35.0eV, 3.2min #148
RTINSECONDS=190.581
SCANS=146,148
PEPMASS=336.94626	60060
CHARGE=1+
182.87051	142	
185.05777	90	
186.05808	82	
196.89049	80	
198.89421	72	
199.10922	74	
202.90426	94	
210.88344	72	
212.87898	878	1+
217.07310	80	
224.96491	94	
226.11691	72	
226.13748	88	
226.91052	84	
226.94892	72	
227.89610	136	
228.09342	72	
228.89495	134	
229.11080	80	
229.95254	74	
230.88989	1190	1+
231.17312	78	
232.14267	76	
233.91623	72	
235.07850	148	
235.11758	78	
235.97685	82	
236.88510	70	
237.86393	80	
238.85287	78	
239.82344	82	
239.92608	86	
240.83418	76	
241.84485	230	
242.12415	104	
244.07316	78	
244.12476	96	
246.16254	256	
246.62172	74	
246.85141	84	
247.83596	96	
247.96952	70	
248.90093	384	1+
249.96717	86	
250.12644	92	
250.95195	204	
251.82704	276	1+
252.10532	74	
252.95624	146	
252.97055	98	
253.09638	78	
253.90602	250	
253.94689	82	
254.12893	80	
254.90765	110	
255.07119	106	
255.89378	88	
256.84747	72	
256.86385	122	
257.12685	74	
257.80076	72	
257.85019	162	
258.09245	80	
258.84687	638	1+
260.14937	72	
260.83025	108	
261.13740	78	
262.14246	98	
262.88666	70	
263.84199	184	
263.97856	82	
264.09451	72	
264.18429	82	
265.08549	72	
265.45108	90	
265.85521	88	
266.06572	108	1+
267.38918	76	
267.90964	76	
268.12479	80	
268.17504	126	
268.84085	788	1+
269.12887	86	
269.86470	118	
271.99112	72	
272.06556	86	
272.87546	72	
273.16901	114	
275.09179	78	
275.94612	80	
276.13355	82	
276.85139	108	
277.08970	106	
277.83374	188	
277.86506	162	
278.11017	88	
278.15824	108	
278.83990	220	
278.86440	74	
279.09828	74	
279.12273	76	
279.83250	138	
280.85320	288	1+
281.02965	70	
281.68074	86	
281.87432	80	
282.96422	72	
285.19922	72	
285.84910	934	1+
286.18479	80	
287.16010	98	
288.84933	188	
289.85582	76	
290.53013	88	
290.63276	80	
291.87971	88	
292.10023	74	
292.16233	184	
292.87504	78	
293.10649	304	
294.17945	368	
294.67118	158	
294.87188	190	1+
295.83277	86	
296.12395	140	
297.89439	94	
297.96131	72	
299.87034	94	
300.86148	74	
302.14829	202	
302.17072	76	
304.86294	74	
305.87135	212	1+
308.67044	84	
309.86893	128	
310.87102	236	1+
311.17597	88	
311.20848	88	
311.89985	96	
312.39223	80	
312.63329	80	
314.77315	72	
315.02377	102	
316.07505	86	
316.17363	86	
318.18610	100	
319.22231	74	
320.16373	146	
321.67296	72	
322.76864	84	
323.55424	84	
326.89403	74	
328.89283	80	
329.76828	70	
336.39708	94	
337.18591	400	
338.16951	178	
339.69778	96	
339.86538	74	
340.13246	72	
340.92785	86	
341.14583	94	
END IONS

###FS:    #m/z: 359.96251 #charge 1+
###MS: 146
###MSMS: 149
BEGIN IONS
TITLE=Cmpd 111, +MS2(359.9625), 28.0-35.0eV, 3.2min #149
RTINSECONDS=191.353
SCANS=146,149
PEPMASS=359.96251	48880
CHARGE=1+
94.32157	126	
197.15658	110	
198.05669	90	
202.09022	84	
205.09568	112	
209.94488	128	
211.08153	80	
211.15404	142	
216.13184	96	
216.41869	92	
222.95413	698	1+
224.94924	554	1+
224.96915	256	1+
226.94724	1050	1+
228.90289	100	
228.94287	574	
230.07507	106	
231.12205	92	
232.89766	86	
234.14497	168	1+
235.11503	166	
236.56775	86	
237.13653	200	
237.57938	100	
237.65140	78	
238.89371	206	
239.14838	232	
240.13192	140	
240.82678	142	
240.96525	334	
241.01715	82	
242.10868	84	
242.95906	246	
244.82960	98	
244.95940	708	
245.06415	88	
245.83650	102	
245.94488	126	
246.81099	142	
246.95525	452	1+
248.80211	606	1+
248.81581	200	
249.07891	82	
249.13424	230	
249.94715	94	
249.99215	82	
250.13604	100	
250.95328	254	
251.14621	200	1+
252.11258	102	
252.13260	100	
252.79971	98	
252.87507	136	
252.95413	148	
253.04369	102	
253.97646	88	
255.91406	78	
256.08493	220	1+
256.17692	136	
257.15919	264	
258.07606	186	
258.14321	820	1+
258.80735	94	
258.97388	102	
259.43959	78	
260.94657	150	
260.97062	376	
261.08882	194	1+
261.83640	94	
262.08978	222	1+
262.94786	80	
262.96902	258	
263.97728	122	
264.82410	156	
265.12664	102	
265.14912	80	
266.81243	836	1+
266.88557	78	
266.99372	82	
267.78070	108	
267.98353	120	
268.80878	82	
268.84814	116	
268.95454	104	
269.81419	84	
269.84148	136	
272.42440	84	
273.08436	108	
273.96808	126	
274.11807	240	
274.15685	80	
274.81594	124	
275.09777	384	1+
275.16696	112	
275.96298	98	
276.80937	128	
276.85829	78	
277.80087	438	1+
277.93412	80	
279.09839	130	
279.12896	86	
279.41209	94	
279.55359	88	
280.11196	110	
280.79426	824	1+
281.10697	146	
281.85445	142	
283.07247	148	
283.12916	88	
284.82464	476	1+
286.81105	102	
286.85925	104	
289.93188	102	
289.98843	92	
291.81041	84	
291.93228	138	
292.10632	82	
292.12236	314	1+
293.80448	84	
295.93206	100	
296.04604	78	
296.12023	98	
296.80804	268	
297.80869	368	
298.80328	1428	1+
298.83997	90	
299.13229	136	
299.87180	80	
301.08064	100	
303.44628	92	
303.90521	136	
305.14321	78	
307.88616	82	
308.66407	84	
308.84448	172	
309.12481	112	
309.80840	194	
310.13903	116	
314.36599	94	
314.82573	126	
316.15166	104	
316.81632	384	
317.20385	84	
318.93932	84	
320.16631	90	
320.82576	84	
322.95824	86	
323.64945	98	
324.88535	140	
325.15332	706	1+
326.16076	446	1+
326.86254	86
[truncated: 2,887,464 more chars]
