# Supplementary material for: High-Throughput Venomics
Source: J Proteome Res. 2023 Apr 3;22(6):1734–46. doi: 10.1021/acs.jproteome.2c00780 (PMC10243144; doi:10.1021/acs.jproteome.2c00780)
Supplement: Supplementary file 9 — pr2c00780_si_009.zip [file pr2c00780_si_009.zip › Manual files/Calloselasma rhodostoma MGF/210702_Calloselasma_halfplate000097_5.1.201.mgf]

###	D:\Data\Julien\210702_Cr_half_TFA\210702_Calloselasma_halfplate000097.d\ProteinAnalysisResults.mgf
###	D:\Data\Julien\210702_Cr_half_TFA\210702_Calloselasma_halfplate000097.d\analysis.baf
###	210702_Calloselasma_halfplate000097.d
###	Instrument: maXis HD
###	Manufacturer: Bruker
###    PeakWidth 0.30, MiniumIntensity 10, S/N 1Apply threshold 0, Threshold 10
###    Retain Residuals no, Create neutrally no,
###    FullScan Parameters: AdductIon (+)+H (-)-H, LowMass 0, HighMass 8000, MaxCharge charge decon 4, MinPeaks 3
###    Perf. isotope decon yes, Max Charge Istopic decon 6, MW agreement 0.00, Abund. cutoff 2.00, Envelope cutoff 75.00
###    MaxRes   Parameters: AdductIon (+)+H (-)-H, LowMass 0, HighMass 8000 
###    Perf. isotope decon yes, Max Charge Istopic decon 6, Abund. cutoff 2.00
###    MSn      Parameters: AdductIon (+)+H (-)-H, LowMass 0, HighMass 8000 
###    Perf. isotope decon yes, Max Charge Istopic decon 4, Abund. cutoff 0.05
###    Global Charge Limit: no 3, Prefer FullScan Result: yes, Export what: 2 (0=non deconv/1=deconv only/2=mixed), NoMSMSSignals: 150, Intensity threshold: 10, NoMSSignals (deconv): 2, NoMSSignals (non-deconv): 2, NormalizeData: no, SingleCharged: yes
###
COM=210702_Calloselasma_halfplate000097.d
USERNAME=Demo User

###FS:    #m/z: 322.92973 #charge 1+
###MS: 2
###MSMS: 3
BEGIN IONS
TITLE=Cmpd 1, +MS2(322.9297), 28.0-35.0eV, 0.0min #3
RTINSECONDS=1.898
SCANS=2-3
PEPMASS=322.92973	1714410
CHARGE=1+
208.94721	5580	
211.94424	18392	
213.93968	17306	
215.88698	3098	
215.93766	4304	
217.94005	3906	
222.95029	41012	1+
226.15247	3896	
226.80029	13556	
226.94649	86836	1+
227.13465	4908	
227.19763	3332	
228.94231	180530	1+
233.94871	3088	
234.99738	3214	
235.10640	3294	
235.14208	7778	
235.20318	3556	
238.14726	4496	
239.14638	9622	
240.22983	4570	
240.96230	15108	
242.96053	3434	
243.22954	4086	
244.12113	2988	
244.95704	56860	1+
245.63149	3890	
245.94182	4966	
246.95193	61450	1+
248.03286	3134	
249.91068	5098	
249.97133	56150	1+
250.11614	20176	1+
250.94668	35678	1+
250.99670	3732	
251.19795	2920	
252.97107	723698	1+
253.21362	4448	
253.90517	16652	1+
254.94162	87602	1+
254.96645	267340	1+
255.22894	2960	
256.26097	3776	
256.91324	5392	
256.96402	36414	1+
258.11538	3388	
258.96450	9926	
260.16114	5784	
260.19494	4406	
261.15573	4058	
261.97994	7100	
262.14658	5924	
262.96780	3090	
263.05546	5060	
263.13615	28070	1+
263.97834	115518	1+
265.64673	3708	
265.97642	11802	
266.16371	7050	
267.64465	3370	
267.97327	39944	
268.95824	12144	
269.97125	19642	1+
272.88234	5582	
272.95218	11950	
274.27164	4004	
278.11160	5798	
281.24615	4264	
282.17426	3332	
282.27685	6424	
282.82493	7606	
283.17093	6810	
283.26137	5704	
283.94678	4474	
284.14806	5164	
284.29222	4030	
285.94124	80792	1+
285.98359	11604	
287.25631	3600	
287.65953	4104	
288.25232	6176	
289.65788	3782	
290.14234	43136	1+
290.26681	16134	1+
290.64346	8884	
290.89271	3794	
291.19677	4306	
291.97440	6750	
292.05953	9170	1+
293.20812	2944	
293.97550	23562	1+
293.99685	35428	1+
294.17913	60004	1+
294.93563	10002	1+
295.12767	4010	
295.22356	4750	
295.96927	3756	
295.99132	17838	1+
297.07915	3358	
297.24063	4800	
298.13891	4426	
298.27194	4286	
298.90679	9854	
299.15731	6880	
299.40840	5828	
299.65868	3230	
300.28791	3900	
300.65977	7608	
301.15687	3012	
302.17170	9762	1+
302.30295	10708	1+
302.94554	5740	
303.95110	20276	1+
303.99415	6426	
304.18602	3522	
304.28234	4492	
305.26654	4970	
305.95180	4064	
306.90516	3240	
307.08232	3432	
307.16291	4630	
307.24578	28110	1+
307.83123	43638	1+
308.16335	29438	1+
308.49880	7764	
308.87042	10314	1+
309.18759	2944	
309.25789	3634	
309.67219	5104	
310.15605	3698	
310.30875	6778	
310.96733	11788	
311.16718	13488	1+
311.21955	3048	
311.27317	3896	
311.36782	5062	
311.40974	13536	
311.62616	3142	
311.66016	10920	
311.86918	24286	1+
311.90886	6082	
311.93431	10552	
311.98571	12980	
312.32403	3738	
312.90025	6400	
312.94693	7148	
313.18853	2960	
313.21691	5888	
313.27367	3492	
313.28897	4350	
313.86571	7978	
313.92887	210602	1+
314.15674	5180	
314.56913	10968	
314.76969	8588	
314.89367	3804	
314.97020	4716	
315.17149	3400	
316.28271	8660	
316.31799	3850	
316.49608	10024	
316.83017	4834	
316.93933	7048	
318.29782	22374	1+
318.93448	125398	1+
320.13987	6282	
320.93408	194126	1+
321.50675	6594	
321.84095	3030	
322.19102	3194	
322.87946	7368	
322.90968	16508	
322.92957	3763712	1+
323.11544	4650	
323.17332	5876	
323.19110	6344	
323.23783	9418	1+
324.10013	3384	
324.28718	3678	
324.32388	3440	
324.87760	8386	
325.25338	22170	1+
325.90090	3602	
326.16940	18056	1+
326.19956	3110	
326.30223	3962	
326.87162	78904	1+
326.96826	6134	
327.00590	4470	
327.19964	7968	
327.26874	34646	1+
328.11190	6984	
328.22040	2884	
328.31868	4212	
END IONS

###FS:    #m/z: 340.94044 #charge 1+
###MS: 2
###MSMS: 4
BEGIN IONS
TITLE=Cmpd 2, +MS2(340.9404), 28.0-35.0eV, 0.1min #4
RTINSECONDS=2.67
SCANS=2,4
PEPMASS=340.94044	648582
CHARGE=1+
193.89085	158	
201.12054	178	
205.01436	158	
207.10786	144	
207.12375	154	
209.12610	266	
211.15148	492	
213.93911	3154	1+
215.88696	876	1+
215.93654	966	
217.88484	276	
217.93683	252	1+
221.11645	322	1+
221.89159	296	
222.96970	294	1+
226.11452	766	1+
226.94885	320	1+
227.06213	170	
229.02293	214	1+
229.64260	222	
230.63273	302	
231.12528	506	1+
231.94997	2544	1+
232.10703	206	1+
232.15752	224	1+
233.00797	158	1+
233.04310	240	
233.16168	160	1+
233.89686	448	
233.94781	848	
234.09521	244	
234.14321	556	1+
234.62715	166	
235.11729	988	1+
235.86479	196	
235.89182	170	
235.94766	268	1+
236.13912	342	1+
237.64748	426	
238.07902	266	1+
238.16276	254	1+
239.12557	224	
239.14723	600	1+
240.13599	188	
240.23030	1450	1+
244.03812	646	1+
244.12564	260	
245.07811	424	1+
246.15993	2460	1+
246.66133	404	
246.97789	560	1+
247.05829	244	1+
247.94205	322	1+
248.03375	274	
248.91583	120	1+
248.98646	244	
249.03700	326	
249.13318	458	
249.16204	172	
249.96043	750	1+
250.04125	214	
250.13039	274	
250.16480	168	
250.47042	148	1+
250.64805	492	1+
251.04838	164	
251.15123	672	
251.95781	358	
252.10681	1172	1+
252.13890	418	1+
253.09235	236	
253.23371	158	
254.91859	160	
254.96466	1730	1+
255.07316	208	
255.10665	934	1+
255.17108	350	1+
256.07684	288	
256.73479	146	1+
257.14229	202	
258.82410	122	1+
259.05943	198	
259.16971	1152	
259.67382	384	
260.13801	464	1+
260.15396	1154	1+
260.66004	244	
260.96597	262	1+
262.09897	382	1+
263.05729	224	
263.10531	244	1+
263.14234	534	1+
264.07086	286	1+
264.65382	266	
265.01805	266	
265.14973	520	1+
265.56847	92	1+
266.01994	152	
266.86284	146	
267.11211	180	
267.13671	336	
267.19452	154	
268.12796	226	
268.17929	1004	1+
268.95733	340	1+
269.01901	168	
269.06353	340	1+
269.08928	212	
269.11667	386	1+
270.14478	146	
271.51874	148	
272.13313	334	
272.16062	686	1+
272.93432	220	
272.97940	150	
273.12200	272	
273.66993	206	
273.98289	268	1+
274.16476	150	
275.22730	172	1+
276.13386	176	
276.15026	254	
277.07019	150	
277.13328	474	1+
277.16248	150	
278.11248	146	
278.15885	304	
279.11873	148	
279.18419	172	
279.21151	172	
279.95931	146	
280.12572	190	
280.16326	200	
280.26150	204	
281.08584	326	
281.13722	446	1+
282.04789	330	
282.11530	254	1+
282.14200	258	1+
282.27820	882	1+
282.97444	294	1+
283.02998	394	1+
283.07741	274	
283.18489	234	1+
284.13505	432	1+
284.88076	270	1+
284.90731	158	1+
284.98705	200	
285.08862	254	1+
285.19963	474	
285.66478	160	
285.90649	170	1+
286.15760	698	
286.18743	144	
286.20699	216	
286.65405	290	
286.76751	156	
286.97323	152	
287.02640	216	1+
288.06494	980	1+
288.10234	158	
289.88219	258	
289.93501	162	
290.14750	210	
290.77741	128	1+
292.06238	582	1+
292.16764	508	1+
292.43563	170	
293.06547	418	1+
293.12673	332	1+
293.85152	418	1+
293.87810	144	
294.15250	536	1+
294.27660	158	
294.66808	946	1+
295.17133	420	1+
295.20476	506	1+
296.12224	480	1+
296.32894	574	1+
296.93109	150	
297.14757	168	
298.08089	208	
298.11611	158	
298.13812	162	
298.17292	312	1+
299.06176	172	
299.80922	96	1+
300.03500	158	
300.15245	174	
301.10601	398	1+
302.20699	308	1+
302.77137	294	1+
302.94435	300	1+
303.27001	148	
303.67213	214	
303.77529	244	1+
303.85111	202	1+
303.94453	194	1+
304.43551	230	
305.26926	172	
305.87719	676	1+
306.07191	406	1+
306.27672	290	
306.79266	474	1+
307.10006	196	1+
307.20737	168	1+
307.28767	822	1+
308.26901	90	1+
308.29301	560	1+
308.66787	622	1+
308.80742	168	
309.13484	692	1+
309.16681	534	1+
310.19367	172	
311.02494	258	
312.14943	174	
313.03066	358	
313.15371	396	1+
313.19412	234	1+
313.66811	248	1+
314.11314	226	1+
314.44549	154	
316.14954	230	
316.17629	1098	1+
316.68994	164	
317.11731	186	
317.17778	948	1+
320.15831	358	
321.21793	252	
321.67568	312	
321.80317	146	
322.13922	894	1+
322.17529	640	1+
322.23207	1112	1+
322.31276	754	1+
322.67494	186	
323.03443	148	
323.14294	668	1+
323.20814	162	
323.23656	978	1+
324.28581	332	1+
324.89627	300	1+
325.11201	198	1+
326.15892	896	1+
326.30345	534	1+
327.17358	272	
328.18549	150	
328.26076	150	
328.29243	152	
329.07278	154	
329.18166	816	1+
329.33142	194	
329.69590	170	
330.18710	556	1+
330.68890	246	
332.08879	648	1+
335.14405	286	1+
335.17960	172	
336.09089	390	1+
336.31338	382	1+
337.14573	390	1+
337.18638	1124	
337.21666	160	
337.35079	394	1+
337.86172	174	1+
338.17252	296	
338.69879	384	1+
339.09800	220	
339.18042	176	
339.19764	498	1+
339.22959	160	
340.06190	144	
340.16021	336	1+
340.39128	258	
341.10975	338	1+
341.24539	192	
341.39631	254	
342.27855	262	1+
342.31370	408	
342.68491	176	
342.90111	306	
343.14234	454	1+
343.17727	846	1+
343.31656	246	
344.14542	316	1+
345.07298	260	1+
345.12619	210	1+
345.17542	158	
346.09224	218	1+
END IONS

###FS:    #m/z: 363.95651 #charge 1+
###MS: 2
###MSMS: 5
BEGIN IONS
TITLE=Cmpd 3, +MS2(363.9565), 28.0-35.0eV, 0.1min #5
RTINSECONDS=3.442
SCANS=2,5
PEPMASS=363.95651	392456
CHARGE=1+
189.86735	210	1+
191.86231	278	
191.95257	186	
199.06829	258	
200.10384	184	
201.12197	510	1+
205.96522	150	
206.11629	362	1+
207.08599	192	
207.12004	308	1+
207.87324	250	
208.13995	216	
209.08942	166	
209.13181	194	
209.94435	528	
212.10920	324	1+
212.87847	1108	1+
215.13199	408	1+
216.13448	340	1+
217.01839	198	1+
217.94614	156	
218.06294	228	1+
220.10845	150	
222.95168	1386	1+
224.11481	258	
224.94808	1594	1+
225.88803	472	1+
226.11778	366	
226.15440	194	
226.94628	3800	1+
227.06608	438	1+
227.09791	196	
227.11813	182	
227.93439	186	
228.17772	206	1+
228.94191	4844	1+
229.11691	310	1+
230.07766	218	
230.88937	2072	1+
231.12024	220	
232.88334	258	1+
232.95174	202	1+
233.16444	316	
234.09538	612	
234.14166	1016	
235.08145	592	
235.11625	3962	1+
239.03876	352	1+
239.07810	182	
239.14931	206	1+
240.04214	228	1+
240.10413	200	1+
240.96212	1020	1+
241.07955	152	
242.95842	750	1+
244.03679	684	1+
244.12715	472	1+
244.86831	252	1+
244.95720	2982	1+
245.07431	1734	1+
245.94529	242	
246.02374	164	1+
246.15703	194	
246.95291	2694	1+
246.97795	160	
247.06064	214	1+
247.97937	152	
248.10485	332	1+
248.13601	304	
248.15465	252	1+
248.90088	712	1+
249.04020	366	
249.11236	402	1+
249.13239	532	
250.97117	198	1+
251.02634	156	
251.04394	376	1+
251.12923	1164	1+
252.10612	2652	1+
252.17096	234	
252.96291	156	
253.15392	290	1+
254.09642	184	
255.10935	206	
255.20942	250	1+
256.00311	270	1+
256.08673	158	
256.15113	160	
256.17561	156	
257.15834	188	
258.11723	326	1+
258.94440	156	
258.97877	186	
259.00359	244	1+
260.65158	224	
260.96760	1102	1+
261.13535	238	1+
261.15319	858	1+
262.09582	332	1+
263.01632	300	1+
263.05592	470	
263.07180	332	1+
265.98253	246	
266.11290	250	
266.14836	214	
266.24512	378	1+
267.06491	210	
267.78698	342	1+
267.93774	186	1+
267.97414	462	
268.00159	164	
268.29827	122	1+
268.97375	206	
268.99277	308	1+
269.22304	212	1+
269.96945	870	1+
270.13936	202	
270.95029	342	1+
271.09520	342	1+
271.14082	192	
271.91499	234	
272.12583	234	1+
272.72901	156	
273.08848	326	1+
274.05889	160	
274.12838	196	
274.92265	300	1+
275.10969	158	
276.02597	206	1+
276.06779	440	1+
276.14125	416	
277.07428	308	1+
277.13205	192	
277.84750	150	
277.92248	214	1+
278.05362	294	1+
278.14019	154	
279.12508	218	
279.14259	218	
280.00020	218	1+
280.03210	212	1+
280.09767	334	
280.11370	188	
280.13591	278	
280.90193	272	1+
281.02288	206	
281.11650	188	
281.13531	196	
282.12039	316	
282.27787	270	1+
282.94182	178	1+
282.98182	306	1+
283.06509	154	
283.09878	180	
283.98814	214	1+
284.08627	358	1+
284.14789	504	1+
285.07597	160	
285.84274	318	1+
285.94252	374	
285.96674	162	
286.06840	168	1+
287.10221	674	1+
287.12371	290	
287.92163	206	1+
288.06696	1472	1+
288.10407	562	1+
288.13057	868	1+
288.63028	252	
289.03561	212	1+
289.99478	214	
290.11343	158	
290.14364	256	
290.20000	234	1+
291.14302	154	
292.06008	190	
292.10811	178	
292.44483	188	
293.06515	152	
293.13161	176	
293.17315	156	
293.29992	366	1+
293.84527	164	
294.14924	672	1+
294.86904	188	
295.13628	274	
295.41591	224	1+
296.64064	476	
296.91213	248	1+
297.11009	210	1+
297.14236	528	1+
297.31165	184	1+
297.91409	164	1+
298.03602	278	1+
298.79857	174	1+
299.15132	282	
300.12719	210	
300.15725	242	
301.11140	634	1+
301.14548	440	1+
301.24456	410	1+
301.63928	154	
302.04219	282	1+
302.22164	348	1+
302.88139	450	1+
303.85554	690	1+
303.88416	344	1+
304.22267	288	1+
305.09153	286	1+
305.13304	822	1+
306.07613	360	1+
306.21266	256	1+
306.31070	276	1+
306.99493	262	1+
307.02752	286	1+
307.28617	932	1+
307.89157	154	
307.96275	268	1+
307.99839	210	1+
308.25604	254	1+
309.03964	202	1+
309.13818	628	1+
309.19546	176	1+
310.13881	426	1+
310.15952	418	1+
310.30625	216	
311.02044	302	1+
311.85699	252	1+
311.88266	226	
312.14926	362	
312.21085	230	
316.14654	240	
316.92463	296	1+
317.45404	150	1+
318.14133	286	1+
318.80211	226	1+
319.10837	190	1+
320.16399	178	
321.87223	196	
322.11011	186	
322.31478	182	
323.07447	298	1+
323.16032	224	
324.02110	236	
324.11558	160	
324.14051	544	1+
324.24287	194	
324.32496	302	
324.88927	328	1+
325.11011	150	
325.12671	240	
326.15695	374	
327.15960	380	
327.19204	672	1+
328.17689	552	
328.31282	166	
329.09956	228	1+
329.17487	298	
329.21168	532	1+
330.15114	510	1+
331.15219	354	1+
331.16974	196	
332.09016	1136	1+
332.13586	320	1+
332.21442	122	1+
332.66535	200	
333.06393	172	
334.30818	186	
335.05271	210	1+
336.15383	428	1+
336.80170	176	
336.94661	814	1+
337.06182	170	1+
337.18673	350	1+
338.12024	278	1+
340.19615	252	
340.91163	314	1+
340.93965	314	
341.17079	248	
342.15456	320	1+
342.20946	162	
342.27912	354	1+
342.65344	144	1+
343.28294	228	1+
344.14250	314	
344.18408	226	
345.06023	176	1+
345.17752	1070	1+
345.20295	1908	1+
345.28913	152	
347.22643	1544	1+
348.32191	376	1+
348.66071	198	1+
349.12525	1190	
349.15931	1898	1+
349.25252	200	
349.32507	322	1+
349.35867	296	1+
350.10878	1406	1+
350.14349	208	
350.18361	268	
350.97031	220	1+
351.18968	156	
351.33875	402	
354.15514	294	1+
355.92511	184	
357.08313	222	1+
357.21747	330	
358.16072	332	
358.17920	500	1+
358.20707	240	
358.22950	388	1+
358.32425	350	1+
360.10031	388	1+
360.36007	418	1+
361.13756	274	1+
362.10206	620	1+
362.20492	1970	1+
362.77947	178	1+
363.10826	394	1+
363.15744	262	1+
363.28769	434	1+
364.06398	166	
365.24544	178	
365.31306	178	
365.34721	308	1+
365.36944	480	1+
365.39235	314	1+
366.08119	218	1+
366.17956	550	1+
367.13406	4018	1+
367.32986	344	
367.83763	164	
368.32879	200	
368.38520	202	1+
368.42332	1422	1+
369.10016	132	1+
369.34707	160	
END IONS

###FS:    #m/z: 322.92979 #charge 1+
###MS: 6
###MSMS: 7
BEGIN IONS
TITLE=Cmpd 4, +MS2(322.9298), 28.0-35.0eV, 0.1min #7
RTINSECONDS=7.1285
SCANS=6-7
PEPMASS=322.92979	1590098
CHARGE=1+
191.11429	542	1+
191.95608	346	
192.88876	302	1+
196.05764	172	
199.10433	260	1+
201.04352	410	1+
202.85446	142	
205.89135	152	
205.95028	196	
206.92148	142	
206.94746	254	1+
207.11672	146	
208.10552	146	
208.14021	140	
209.09258	248	
209.12691	1538	1+
209.14665	256	1+
212.06580	142	
215.88819	394	1+
217.07040	244	
220.01050	150	
220.86647	170	
221.16749	264	1+
221.94439	230	
222.95255	152	
223.93927	326	1+
223.95572	736	1+
224.97631	358	
226.11868	428	1+
226.15283	690	1+
227.08249	394	
227.09910	1160	1+
228.14411	210	
230.02767	268	1+
231.03252	258	1+
231.12069	1724	1+
231.14637	148	
232.06524	260	1+
232.62094	138	1+
233.06863	226	1+
233.14465	554	1+
233.89560	364	1+
233.92073	166	
233.95428	146	
235.07945	270	
235.09591	188	
235.11932	314	
236.08152	170	
236.10817	144	
236.13633	222	1+
236.88097	210	1+
237.09576	174	
237.10827	242	
237.12415	226	1+
238.02753	208	
238.07667	550	1+
238.21269	230	1+
239.02416	146	
239.96296	198	
239.98808	168	
240.18140	238	1+
240.96235	284	
242.12233	212	
242.15021	274	
242.94199	402	1+
243.12319	1798	1+
243.15259	176	
243.82026	146	
243.88017	308	
244.03318	238	1+
244.07233	198	
244.12723	1532	1+
244.88330	158	
244.94275	166	
245.87343	152	
245.94239	326	
246.05225	170	
246.12586	238	
246.16133	884	
246.97697	606	1+
247.04519	136	
248.03257	210	
248.13200	850	1+
249.03990	908	1+
249.13327	598	1+
249.15919	148	
250.11476	526	1+
250.16260	226	
250.65605	220	
251.15296	430	
251.78553	146	
252.10803	810	1+
252.13313	182	
252.14695	264	
252.17077	174	
254.12344	348	
255.04219	162	
255.10654	2276	1+
256.14121	250	
257.09461	200	
257.10957	298	1+
258.08377	136	
259.14350	156	
259.16528	154	
260.10286	386	1+
260.13764	970	1+
260.15789	930	1+
260.99724	144	
261.10456	254	1+
262.14400	346	1+
263.05366	540	1+
263.07592	170	
263.64758	244	1+
263.97810	262	
264.09601	190	
264.13561	202	
264.79538	162	
264.84460	184	
264.98304	258	
265.12743	148	
265.22315	144	
265.27071	180	
265.90665	232	1+
266.07734	142	
266.08418	138	
266.14231	390	1+
266.99737	334	
267.11342	540	1+
267.99761	148	
268.05527	232	1+
268.17692	952	1+
268.91324	204	
268.95493	268	1+
269.00246	460	
270.14251	414	1+
270.18054	280	
272.07209	326	1+
272.13384	2112	1+
272.15613	140	
272.85851	150	
274.15317	404	
275.04418	192	1+
275.08597	178	
275.15579	264	
276.07061	514	1+
276.16692	336	
276.23488	266	1+
276.85721	184	
277.07089	362	1+
277.09473	296	
277.16485	186	
278.00088	178	1+
278.10961	274	1+
278.15860	578	1+
279.09113	854	1+
279.23014	266	1+
280.06926	142	
280.14287	560	1+
280.67615	188	1+
280.99758	212	1+
281.08817	176	
281.11474	200	1+
282.02149	304	1+
283.06817	582	1+
283.26036	350	1+
284.09237	172	
284.29264	1160	1+
285.05118	168	
285.18139	186	
285.19874	976	1+
285.78891	174	1+
286.11247	164	
286.15376	282	
286.87269	228	1+
287.15895	176	
288.06297	1194	1+
288.10435	190	
289.15935	750	1+
289.88384	236	
290.66200	166	
291.11958	192	
291.13825	186	
291.15843	146	
291.17969	226	
291.20558	144	
292.10389	208	
292.16345	1072	1+
292.30062	222	1+
293.65844	158	
294.15146	548	1+
294.17779	1406	1+
294.67014	264	
294.85646	156	
295.13208	144	
296.12159	840	1+
298.13844	204	1+
299.05740	552	1+
299.12393	152	
299.66012	200	
300.06114	368	1+
300.98644	220	1+
302.15001	992	1+
303.05630	158	
303.07660	428	1+
303.21283	312	1+
304.26830	146	
305.13572	202	
305.20879	302	1+
305.30360	306	1+
306.12833	214	
306.14754	146	
306.18092	160	
306.28028	156	
307.08355	270	
307.26116	210	1+
307.89218	196	
308.29499	410	
308.66765	224	
308.88371	194	
309.13815	170	
309.15607	142	
309.19092	174	
309.22181	262	1+
309.29737	232	
309.67105	146	
310.12260	254	1+
310.17372	144	
310.20700	414	1+
310.30655	770	
311.02600	170	
311.10929	152	
312.02737	610	1+
312.10929	344	1+
313.02962	384	1+
313.15770	148	
315.15481	180	
316.03975	290	1+
317.04529	214	1+
317.08874	198	
317.12472	142	
317.20261	194	
318.19094	242	
319.11075	138	
319.13604	142	
319.17341	302	
320.15947	3288	1+
321.12593	324	1+
322.19270	188	
323.23776	3992	1+
324.13428	782	1+
324.20484	920	
324.27682	256	1+
324.89065	528	1+
325.89108	450	1+
326.16329	374	1+
326.37834	152	
327.24525	260	
328.00786	266	1+
328.13461	174	
328.19246	154	
END IONS

###FS:    #m/z: 363.95651 #charge 1+
###MS: 6
###MSMS: 8
BEGIN IONS
TITLE=Cmpd 5, +MS2(363.9565), 28.0-35.0eV, 0.2min #8
RTINSECONDS=7.9005
SCANS=6,8
PEPMASS=363.95651	387378
CHARGE=1+
189.86216	364	1+
191.85772	142	
195.08791	272	1+
196.88462	208	
199.06720	204	
201.12170	696	1+
206.12166	192	1+
207.08533	146	
207.87248	374	1+
207.94546	406	1+
209.08998	404	1+
209.94522	440	
212.87951	1338	1+
215.10324	150	1+
215.88188	138	
216.41071	146	
217.07875	176	
222.95305	1316	1+
224.10180	202	
224.94911	1576	1+
226.11731	442	1+
226.94708	5418	1+
226.96912	216	
227.06656	420	1+
227.93719	230	
228.94194	4198	1+
230.07348	214	
230.12305	228	
230.61401	260	1+
230.88891	1934	1+
231.07627	160	
231.92778	160	
232.88455	202	
233.05301	154	
233.21457	124	1+
233.88219	142	
234.04090	170	
234.09631	218	
234.14079	1512	1+
235.02051	178	1+
235.07998	588	1+
235.11731	1924	1+
235.82335	144	
236.15708	142	
237.12631	422	1+
237.95996	186	1+
238.05884	440	1+
238.21428	154	
239.13166	204	1+
240.96269	1584	1+
241.03107	182	
241.84251	186	1+
242.07375	230	
242.95964	864	1+
244.03831	488	1+
244.08541	164	
244.12473	406	1+
244.35890	158	
244.95798	2664	1+
245.07553	978	1+
245.94317	578	
246.95221	2688	1+
248.12914	682	1+
248.90059	676	1+
249.05599	308	1+
249.13391	556	1+
250.89501	304	1+
252.05222	336	1+
252.10829	1916	1+
252.13743	368	1+
252.63988	198	
253.05337	258	1+
253.90632	172	
254.09829	314	1+
254.95766	148	
255.96438	142	
256.17708	226	1+
257.13728	576	1+
258.03935	244	1+
258.11325	164	
258.14151	460	1+
258.97219	360	
259.97306	164	
260.96959	538	1+
261.06223	212	1+
261.15894	476	1+
261.83051	222	1+
262.05749	162	1+
262.09281	208	
262.97020	258	
263.99622	158	
265.06034	174	
265.12746	422	1+
265.97831	152	
266.15375	476	1+
267.00404	340	1+
267.09683	228	
267.97602	658	1+
268.07033	142	
268.29655	138	
268.96337	606	1+
269.03072	268	1+
269.07992	180	
269.09512	544	1+
269.13514	176	
270.12424	174	
271.16820	152	
272.12378	264	
272.14889	158	
272.93259	286	
276.86792	176	
277.12612	196	
278.02035	206	1+
278.10054	448	1+
278.12133	178	
279.79165	192	1+
279.89807	232	1+
280.13058	240	1+
280.25715	150	
280.87744	208	1+
280.94866	204	1+
281.10975	568	1+
281.85766	262	1+
281.99041	162	
282.11327	368	1+
282.27419	180	
282.41916	164	
282.98281	236	1+
283.01373	272	1+
283.04433	150	
283.07053	714	1+
283.09448	202	1+
284.14064	282	1+
284.88450	186	
284.94658	142	
285.22306	182	1+
286.06719	144	
287.11506	174	
288.06273	856	1+
288.10710	300	
288.12960	930	1+
288.63019	482	
289.09131	148	
289.11179	250	
289.88264	302	1+
290.03109	146	
290.07929	162	
290.14793	316	1+
290.93770	188	1+
291.12610	144	
291.15002	258	1+
292.04146	182	1+
292.12415	238	
292.63675	178	
293.12795	206	
293.65824	272	1+
293.85012	342	1+
294.04865	316	1+
294.14337	940	1+
295.17324	138	
295.92883	180	
296.05125	298	1+
296.28575	234	1+
296.64262	408	1+
296.80624	144	
297.12007	176	
297.19401	296	
298.13306	228	
299.14773	388	
300.13390	222	
301.08888	152	
301.10998	326	
301.14435	142	
301.22024	312	1+
302.05441	148	
302.11281	184	
302.17632	204	
302.22346	268	1+
302.85329	912	1+
303.13137	268	1+
303.85645	770	1+
303.88550	438	1+
303.94795	240	
304.11937	170	
304.25926	150	
305.03913	156	
305.11163	340	
305.13315	368	
305.93217	182	
306.11839	188	
306.27668	160	
306.66258	240	
307.28856	992	1+
308.29391	740	1+
309.02249	182	1+
310.12902	230	1+
310.16223	146	
310.30750	302	
310.87753	210	
310.91426	194	1+
311.05549	216	1+
311.09193	144	
311.15270	410	1+
311.18107	394	1+
312.02654	144	
312.15854	282	1+
313.09193	154	
313.12540	392	1+
314.02917	174	
314.82221	144	
314.96720	222	1+
315.15533	382	1+
316.15757	286	1+
317.21147	168	
317.94451	244	
318.16727	248	
318.93151	340	
319.02249	146	
319.08518	572	1+
319.16436	148	
319.28334	238	1+
320.82660	202	
321.04209	230	1+
321.12912	298	1+
321.31653	140	
321.86646	184	
322.09085	148	
324.14732	590	1+
324.25163	148	
324.32088	240	
324.55829	186	1+
326.87557	438	1+
326.88653	154	
327.07245	184	
327.12323	276	1+
327.16946	832	1+
327.18867	306	
328.19504	222	
328.97956	182	1+
329.14797	172	
329.21506	450	1+
329.89522	192	
330.15554	280	1+
330.88292	258	1+
330.96512	138	
332.09429	694	1+
332.13729	158	
333.17458	178	
336.14874	398	1+
336.94402	498	1+
337.12569	202	1+
337.14996	238	1+
337.18377	406	1+
340.14652	338	
340.83297	140	
340.94311	150	
341.17312	444	1+
342.15322	154	
342.27898	310	
343.08612	288	1+
343.14327	696	1+
343.27494	202	
344.00167	204	1+
344.14694	584	1+
344.18958	212	
344.21986	162	
344.57914	84	1+
345.11112	220	1+
345.17529	184	
345.20077	1548	1+
346.00655	196	1+
346.17095	138	
347.22627	826	1+
347.66669	148	
347.98545	118	1+
349.12428	1602	
349.16189	1134	1+
349.25971	258	1+
349.31849	270	
350.10792	1190	1+
350.32541	192	
351.19334	344	1+
351.33314	264	
355.04724	360	1+
355.18446	210	
356.18693	262	1+
358.15787	206	
359.00409	372	1+
360.08950	166	
360.13389	188	
360.19873	174	
360.35960	302	1+
361.20545	218	
361.28084	326	1+
362.20459	1210	1+
362.21508	196	
362.33061	246	1+
363.20991	908	1+
364.36028	146	
365.15671	186	
365.18900	410	1+
365.38010	346	1+
366.21288	162	
366.24569	176	1+
366.88031	184	1+
367.13300	3764	1+
367.33239	740	1+
368.19086	390	1+
368.42276	1156	1+
369.08898	292	1+
END IONS

###FS:    #m/z: 510.30981 #charge 2+
###MS: 6
###MSMS: 9
BEGIN IONS
TITLE=Cmpd 6, +MS2(510.3098), 20.2-25.3eV, 0.2min #9
RTINSECONDS=8.673
SCANS=6,9
PEPMASS=510.30981	201936
CHARGE=2+
191.95668	472	1+
213.15708	3538	1+
217.95399	592	1+
226.11856	356	
233.09728	218	
235.10598	394	
235.14205	41616	1+
238.10431	228	
239.17279	574	1+
241.14994	272	1+
242.11356	328	1+
244.12685	2390	1+
245.10981	1260	1+
248.03019	316	1+
249.09718	270	
249.15755	8106	1+
251.09584	218	
253.08847	604	1+
254.09738	326	1+
254.14655	928	1+
255.23232	486	1+
256.01108	314	1+
262.13778	15164	
263.13715	61978	1+
264.10751	252	1+
265.95907	254	1+
266.16590	928	1+
267.20537	906	1+
269.04456	302	1+
270.17583	770	1+
271.11591	434	1+
271.87521	1420	1+
274.88140	346	1+
277.15297	11226	1+
279.14012	700	1+
280.11214	218	
280.12900	252	
280.14417	446	1+
281.21992	1958	1+
284.10404	226	1+
284.19561	5858	1+
285.94148	2690	1+
286.09428	514	1+
286.13742	4234	1+
287.09584	378	1+
287.98975	426	1+
289.88312	1072	1+
291.10574	312	1+
293.87542	1882	1+
294.12583	428	1+
294.16094	412	1+
294.21627	320	
295.87830	590	1+
296.88064	396	1+
297.15301	1546	
298.13694	578	1+
298.85134	826	1+
299.09872	222	
299.87621	600	1+
300.15041	220	
302.88259	398	1+
303.17233	422	1+
303.20614	696	1+
304.03316	324	1+
306.12215	220	
307.03797	432	1+
307.89945	374	1+
308.12097	680	1+
308.13988	308	
308.23189	222	
310.15802	5352	1+
310.20742	364	
311.88351	4298	1+
312.18542	552	1+
312.22586	10222	1+
315.16430	3406	1+
315.88604	1278	1+
315.96309	328	1+
316.10092	226	
316.14885	310	
316.18090	816	1+
316.86606	480	
316.88708	928	1+
317.10581	476	1+
317.81614	252	1+
317.86070	580	1+
318.88313	302	
318.93019	680	1+
319.93160	410	1+
320.09799	228	
320.15077	278	1+
322.90919	328	1+
324.12845	990	1+
324.22640	2098	1+
326.05717	230	1+
326.12504	330	
326.14782	296	
326.18721	220	
326.24195	27206	1+
328.18807	234	
329.89658	266	
330.05700	368	1+
330.16756	734	1+
330.91157	228	
331.15033	242	
331.17282	430	1+
331.19827	2996	1+
332.01426	472	1+
332.86570	514	1+
333.17501	48936	1+
334.05497	428	1+
334.89951	1146	1+
334.95535	324	1+
335.88434	476	1+
336.94403	628	
337.97412	298	1+
338.24404	678	1+
339.85383	250	
339.88106	684	1+
340.01067	242	
340.22319	728	1+
341.20518	220	
341.99621	312	1+
344.04306	336	1+
344.09036	464	1+
345.21345	930	1+
347.09116	378	1+
348.17200	408	1+
348.19510	386	
349.22965	278	
351.12178	408	1+
351.13543	246	
351.18419	270	
351.89652	494	1+
352.12663	296	1+
352.16638	672	1+
352.25702	1140	1+
353.97854	328	1+
354.03433	508	1+
354.23860	526	1+
354.90663	366	
355.07570	286	1+
355.27067	1774	1+
357.20857	254	
358.13603	658	1+
358.21007	362	
359.19485	402	
362.20539	536	1+
363.24802	292	1+
365.05011	400	1+
366.83989	1036	1+
369.28553	944	1+
369.97014	318	1+
370.11389	412	1+
371.09675	432	1+
371.22231	352	1+
371.86184	260	
372.18729	760	1+
373.17384	254	
373.67264	232	
374.06905	236	
374.88928	594	1+
375.86115	418	1+
376.16214	446	1+
376.22107	43412	1+
376.96728	224	
381.11594	244	
382.13393	452	
383.11850	582	
383.26364	11024	1+
384.84914	2278	1+
385.11180	260	
385.20990	514	
386.20092	294	
386.88482	550	1+
387.13038	406	1+
388.03847	564	1+
388.50001	228	
389.19927	1806	1+
389.80383	258	
389.86456	1004	1+
390.23757	264	
390.84031	324	
391.18333	810	1+
391.19983	352	
391.22611	650	1+
391.80363	272	1+
392.07205	918	1+
392.15602	344	1+
392.18834	684	1+
392.82860	302	
392.86529	2316	1+
393.79834	1312	1+
393.89867	274	
394.25435	476	1+
394.83222	1754	1+
394.86106	994	1+
395.26304	332	1+
396.15249	762	1+
396.22237	482	
396.30093	416	
396.80491	876	1+
397.27983	5644	1+
397.31561	5212	1+
398.02518	298	1+
398.09954	228	
399.22185	11016	1+
399.80875	328	1+
401.00516	338	1+
401.87545	250	
402.09178	498	1+
402.86362	708	
403.03978	296	1+
404.87623	246	
405.21896	322	
405.87006	1106	1+
406.99811	344	1+
407.86646	15462	1+
408.21924	218	
408.93166	432	1+
409.81781	296	
410.08286	1098	1+
410.21491	292	
410.37666	318	1+
410.87470	2814	1+
411.14532	868	1+
411.81016	1780	1+
412.84525	2636	1+
412.87162	2760	1+
413.07456	2142	1+
414.16538	260	
414.23175	1972	1+
414.81706	248	
415.16357	232	
415.18895	344	
415.87297	674	1+
416.19619	270	
417.87750	546	1+
418.10773	230	
418.19546	242	
419.13612	394	1+
419.25922	662	1+
420.13800	250	1+
421.18590	796	1+
422.20783	404	1+
423.11896	230	
423.29522	1554	1+
424.14392	462	
424.18317	628	1+
425.00881	264	1+
425.31040	13948	1+
425.65944	306	1+
425.82339	270	
425.87721	3204	1+
426.11272	230	
426.14363	290	
426.83042	268	
426.93745	270	1+
427.14949	238	
427.17413	734	1+
427.27624	412	1+
427.86423	564	
428.09368	442	
428.14151	510	1+
428.80177	218	
428.88481	5682	1+
429.08571	382	
429.16259	276	
430.11597	240	
430.26645	868	1+
430.86163	2928	1+
430.88358	2424	
430.93053	452	1+
431.08517	1278	1+
431.11484	216	
431.73728	312	
431.86662	1864	1+
432.24327	67096	1+
432.44676	220	1+
432.49519	334	1+
433.16456	816	1+
433.18940	228	
433.21035	228	
434.98312	340	1+
435.15186	422	1+
435.86214	2300	1+
438.02211	266	1+
438.22050	668	1+
438.25711	384	1+
440.15185	254	
441.26785	248	
441.88083	222	
442.15591	1206	1+
442.22679	1170	1+
443.04252	400	1+
444.14872	512	
444.28420	766	1+
445.87915	248	
446.13240	250	
446.89521	854	1+
447.18825	260	
447.25718	1826	1+
447.29555	4476	1+
448.88189	2180	1+
449.17147	702	1+
450.08412	358	1+
450.21251	700	1+
450.32120	1700	1+
451.32645	1444	1+
451.39485	520	1+
452.20809	516	1+
453.26732	494	1+
453.30902	410	1+
453.32641	254	
453.87082	764	
454.18896	224	
455.26607	850	1+
459.67476	476	1+
461.15844	1144	1+
461.30980	2668	1+
462.15837	974	1+
462.21632	376	1+
464.12795	496	1+
464.16707	1374	1+
465.17185	1218	1+
465.20756	238	
466.67610	290	
467.43503	260	1+
467.88940	3020	1+
467.96714	310	1+
468.35069	2150	1+
469.08041	264	
469.19112	214	
469.68296	302	1+
470.17796	738	1+
470.22832	674	1+
471.13935	658	1+
471.22977	524	1+
474.20256	610	1+
474.24011	280	
475.14790	474	1+
475.18999	454	1+
475.24371	234	
475.28979	9882	1+
477.34046	486	1+
480.28224	364	
481.20265	252	
485.23171	350	1+
486.59298	270	1+
488.19961	766	1+
488.22880	694	1+
488.68964	320	1+
489.30554	8826	1+
489.47571	230	1+
490.89609	234	
491.11897	548	1+
491.22192	1096	1+
491.42816	256	
492.22371	818	1+
492.42308	634	1+
492.68807	556	1+
493.16262	376	1+
493.39594	320	1+
494.91490	312	1+
495.23932	276	
495.33316	262	
496.25709	250	
496.34740	6876	1+
497.22912	314	
497.76143	526	1+
498.29009	6894	1+
498.84725	242	1+
499.24704	524	1+
501.01883	302	
501.30077	446	
501.79852	240	
502.19548	204	1+
502.81170	228	
503.26636	310	1+
503.30898	216	1+
504.55549	192	1+
506.27261	282	
506.35813	368	
506.45361	782	1+
506.76484	782	1+
507.16798	508	1+
507.25088	250	
507.29657	228	
507.38985	242	
507.77006	844	1+
508.36860	434	
508.48692	234	
509.13482	542	1+
509.23367	662	1+
509.31000	776	
509.46499	372	
510.13796	364	1+
510.17162	282	
510.24093	474	1+
510.36055	528	1+
510.40848	556	1+
510.45260	690	1+
510.51972	376	1+
510.55741	312	1+
511.36204	372	1+
512.19997	1028	1+
512.30724	1920	1+
513.09015	224	1+
513.12669	666	1+
513.25358	918	1+
513.40991	894	1+
514.22226	780	1+
514.34697	576	1+
514.48720	326	1+
515.29534	1050	1+
515.32491	450	
515.35080	344	1+
516.04011	452	
516.30035	804	1+
518.33111	484	1+
521.18272	466	1+
521.28023	722	1+
522.27237	368	1+
524.37780	504	1+
526.31263	3162	1+
527.24199	372	1+
527.31738	2424	1+
528.20573	476	1+
528.24337	464	1+
533.12322	566	1+
533.21358	1122	1+
534.15313	206	1+
534.19993	624	1+
535.29823	340	
538.76747	240	
539.26048	476	1+
541.34082	248	
542.19319	414	1+
543.35281	944	1+
544.15106	738	1+
545.15205	560	1+
545.18514	348	1+
545.24233	230	
545.32762	110178	1+
545.37596	1118	1+
545.53447	352	1+
545.55308	520	1+
545.58968	518	1+
545.78240	338	1+
546.27953	214	1+
548.26449	576	1+
550.93154	296	1+
551.19712	216	
551.35472	226	1+
552.17571	622	1+
552.21513	562	1+
552.25961	318	
554.30402	586	1+
554.33132	656	1+
555.26114	352	1+
555.30794	552	1+
556.20966	732	1+
558.18468	500	1+
559.00105	216	1+
559.49263	232	1+
560.34508	1536	1+
560.37955	2042	1+
561.19309	552	1+
561.20558	204	1+
562.24245	594	1+
562.92076	358	1+
563.38859	670	1+
564.19425	464	1+
565.75859	248	1+
567.21409	538	1+
568.26300	634	1+
570.19090	328	1+
571.76082	1218	1+
572.11856	344	1+
573.22303	192	1+
573.29893	1008	1+
574.26619	820	1+
574.36136	1316	1+
580.72445	496	1+
581.20863	526	1+
581.31319	266	1+
583.09685	320	1+
584.26654	776	1+
584.39023	290	
586.16067	738	1+
588.37288	6146	1+
590.18436	454	1+
591.18894	286	1+
591.26916	540	1+
591.30187	420	1+
594.79171	362	1+
594.97050	222	1+
595.37254	240	1+
596.75356	368	1+
597.38501	360	1+
600.77632	376	1+
601.10003	232	1+
601.36226	254	1+
603.30043	1138	1+
604.88406	216	1+
606.87899	1272	1+
607.24678	452	1+
607.35577	376	1+
610.28998	388	1+
611.20897	280	1+
611.37448	7448	1+
612.77821	592	1+
613.27276	1332	1+
614.20689	188	1+
614.46459	780	1+
614.59875	160	1+
615.33090	714	1+
616.37733	222	1+
617.17847	190	1+
617.26444	656	1+
619.20326	488	1+
620.21126	484	1+
623.27385	632	1+
624.28116	518	1+
625.37873	2130	1+
626.38278	1706	1+
628.24704	1304	1+
628.77612	834	1+
629.19049	538	1+
629.19960	798	1+
629.27425	730	1+
629.38628	510	1+
631.41138	466	1+
632.62248	520	1+
635.19335	468	1+
636.81442	344	1+
636.93179	266	1+
640.30451	654	1+
641.31708	324	1+
641.42239	264	1+
642.21188	214	1+
643.52606	236	1+
644.07629	290	1+
644.39630	150384	1+
644.51998	622	1+
644.56745	590	1+
644.62626	638	1+
644.68020	508	1+
644.69698	470	1+
644.79353	454	1+
644.84345	374	1+
644.95287	232	1+
645.12045	390	1+
645.26505	364	1+
646.76612	388	1+
647.74654	560	1+
648.28568	718	1+
649.19362	504	1+
650.16085	242	1+
650.52522	392	1+
651.20180	300	1+
651.28772	960	1+
651.87438	478	1+
652.08920	436	1+
652.14464	328	1+
652.29461	728	1+
652.77715	466	1+
654.17237	598	1+
654.29788	1132	1+
655.00690	232	1+
658.86246	330	1+
659.41150	1708	1+
660.19208	384	1+
660.82283	594	1+
661.25150	692	1+
661.34839	1050	1+
662.73461	522	1+
664.81192	706	1+
664.89779	248	1+
665.22343	624	1+
665.47420	400	1+
666.62492	190	1+
666.80448	260	1+
666.95534	710	1+
666.99869	548	1+
667.29096	698	1+
667.62477	380	
667.97268	622	1+
669.29267	752	1+
669.30290	622	1+
671.09878	246	1+
671.23772	500	1+
672.80676	378	1+
674.67157	226	1+
675.10342	334	1+
675.29927	446	1+
675.37577	490	1+
677.38897	222	1+
678.27534	272	1+
680.23161	286	1+
680.74016	524	1+
681.48339	378	1+
682.28725	432	1+
682.38648	724	1+
683.67062	484	1+
684.28341	500	1+
685.30846	862	1+
686.85620	490	1+
687.24996	318	1+
687.30541	512	1+
687.34274	1014	1+
687.43975	882	1+
687.84839	500	1+
688.30804	668	1+
689.30222	352	1+
690.25714	504	1+
690.46737	194	1+
691.23702	382	1+
691.27628	248	
691.35052	340	1+
692.41754	176	1+
693.23065	408	1+
695.20924	612	1+
695.46119	792	1+
695.76900	428	1+
696.76679	324	1+
697.45554	568	1+
698.32022	700	1+
700.88601	268	1+
701.25956	290	1+
702.74239	342	1+
703.43275	578	1+
704.51998	390	1+
705.22520	374	1+
706.77988	264	1+
707.24981	538	1+
708.68995	298	1+
709.18594	322	1+
709.29870	866	1+
709.37486	198	1+
710.95975	488	1+
711.30015	800	1+
712.66813	248	1+
713.70325	168	1+
714.29447	296	1+
714.43185	234	1+
715.32743	232	1+
717.14619	226	1+
718.26948	524	1+
719.23408	612	1+
720.25888	460	1+
720.69215	382	1+
721.45350	414	1+
722.34186	368	1+
723.29447	482	1+
724.33109	746	1+
725.73104	420	1+
726.32408	634	1+
727.36212	464	1+
727.73972	606	1+
729.40528	482	1+
729.42556	646	1+
731.26599	474	1+
731.31526	328	1+
731.35961	558	1+
735.23677	530	1+
735.30343	572	1+
736.29125	1996	1+
736.29966	338	1+
738.66857	530	1+
739.17892	270	1+
739.46838	1464	1+
740.05670	404	1+
740.65428	370	1+
741.03217	364	1+
741.33423	250	1+
741.36234	932	1+
742.23210	476	1+
742.43373	312	1+
743.33548	612	1+
744.64982	572	1+
744.99154	280	
745.25430	318	1+
745.32902	778	1+
748.83410	284	1+
749.11166	570	1+
750.25274	188	1+
750.45338	610	1+
751.24084	338	1+
751.64821	354	1+
751.76397	518	1+
751.81928	250	1+
753.22461	276	1+
753.78284	962	1+
754.40017	668	1+
754.78725	894	1+
755.90796	372	1+
756.28985	1768	1+
756.70513	180	1+
757.08035	682	1+
757.12566	542	1+
757.19380	518	1+
757.33586	1618	1+
757.48081	324586	1+
757.58764	1678	1+
757.68171	1812	1+
757.76893	1188	1+
757.82845	1176	1+
757.93249	874	1+
757.97784	896	1+
758.01464	274	
758.07883	642	1+
758.16619	692	1+
758.26516	646	1+
759.06126	690	1+
759.11029	266	1+
759.25769	732	1+
759.40420	584	1+
759.63144	600	1+
759.64310	480	1+
759.91515	232	1+
760.04464	446	1+
760.65769	546	1+
760.71519	1038	1+
760.98238	648	1+
761.10990	480	1+
761.32910	886	1+
761.49614	630	1+
762.07860	510	1+
762.28879	278	1+
762.61777	462	1+
762.68688	420	1+
762.92608	478	1+
763.39779	378	1+
764.08541	488	1+
764.30230	402	1+
764.63266	400	1+
764.70424	740	1+
765.10506	724	1+
765.13203	408	1+
766.21565	172	1+
766.36306	500	1+
766.51458	246	1+
767.19091	346	1+
767.27304	704	1+
767.46827	812	1+
768.04054	420	1+
768.77546	192	1+
768.89422	368	1+
769.24892	278	1+
771.06363	394	1+
771.14208	402	1+
772.18301	604	1+
773.35929	526	1+
774.43743	2266	1+
774.77680	580	1+
775.31533	294	1+
775.43118	1662	1+
776.56717	642	1+
777.12645	228	1+
777.25237	182	1+
779.27903	198	1+
780.29331	250	
780.77694	184	1+
781.16621	426	1+
782.67617	452	1+
783.07432	286	1+
783.31088	742	1+
783.79968	612	1+
784.80400	488	1+
785.39009	320	1+
785.68004	424	1+
786.40617	958	1+
786.66969	296	1+
787.11514	354	1+
787.38471	308	1+
788.78320	334	1+
788.99345	192	1+
789.22323	272	1+
789.58814	902	1+
791.19901	588	1+
791.39339	188	1+
792.65154	1130	1+
792.82110	428	1+
793.23067	358	1+
793.40247	694	1+
793.83017	304	1+
794.28564	524	1+
795.07359	336	1+
795.33616	382	1+
795.40762	412	1+
795.66413	278	1+
796.63161	496	1+
797.35203	390	1+
797.80548	176	1+
798.07441	270	1+
798.39397	538	1+
799.11597	244	1+
799.36000	368	1+
800.43137	804	1+
800.68399	214	1+
800.74911	194	1+
801.19591	204	1+
801.25411	270	1+
801.33372	476	1+
803.27601	312	1+
803.40376	270	1+
803.81186	302	1+
804.41743	336	1+
804.52542	606	1+
805.32009	504	1+
805.45612	494	1+
806.19884	354	1+
806.73547	418	1+
806.81166	408	1+
807.01705	202	1+
807.30914	518	1+
807.42017	1024	1+
808.69448	276	1+
809.42572	166	1+
809.51584	332	1+
810.29146	1322	1+
810.29848	370	1+
810.67007	224	1+
810.80594	238	1+
811.04218	412	1+
811.29408	1080	1+
811.35446	850	1+
812.05630	200	1+
813.14865	186	1+
813.20014	390	1+
813.42151	220	1+
813.52398	366	1+
815.27983	358	1+
815.60951	378	1+
816.61878	250	1+
817.33067	1054	1+
817.42462	608	1+
818.05995	204	1+
818.26641	470	1+
819.27980	634	1+
819.36914	262	1+
820.08555	272	1+
820.21824	866	1+
821.37905	624	1+
821.49842	642	1+
822.23680	500	1+
822.67989	388	1+
822.81767	192	1+
823.09407	194	1+
823.33644	248	1+
823.42580	596	1+
824.21199	624	1+
824.29470	582	1+
825.29924	424	1+
825.42858	564	1+
825.48804	290	1+
825.57874	430	1+
826.58058	322	1+
826.84780	240	1+
828.76306	530	1+
829.36811	478	1+
829.54361	372	1+
830.36564	374	1+
830.63534	264	1+
830.69055	310	1+
831.28738	574	1+
831.33098	694	1+
831.48646	352	1+
832.33907	696	1+
832.75032	326	1+
832.86477	354	1+
833.27988	342	1+
833.44435	1048	1+
833.62556	458	1+
836.36806	172	1+
836.44439	530	1+
837.39893	240	1+
837.73359	424	1+
839.36840	434	1+
839.75872	434	1+
840.30634	180	1+
840.79223	412	1+
842.07272	234	1+
842.31672	194	1+
842.66437	688	1+
843.30968	576	1+
843.32842	528	1+
845.30181	206	1+
846.17908	300	1+
846.39026	816	1+
846.79091	778	1+
847.50071	244	1+
848.73726	438	1+
849.35780	616	1+
849.37706	406	1+
849.42864	280	1+
849.46998	494	1+
849.54244	396	1+
850.07088	362	1+
850.69335	274	1+
852.72393	646	1+
853.12796	272	1+
853.41663	848	1+
854.63815	230	1+
855.52059	296	1+
856.24645	504	1+
856.47551	492	1+
856.98806	202	1+
857.20774	248	1+
857.40872	602	1+
858.41762	312	1+
858.59880	662	1+
858.60534	704	1+
859.33482	288	1+
859.60906	582	1+
860.48330	918	1+
861.04488	214	1+
861.31157	234	1+
862.38435	518	1+
863.04023	396	1+
863.37068	1134	1+
864.03973	286	1+
864.15317	242	1+
864.33306	826	1+
864.76848	532	1+
865.29016	572	1+
865.61530	278	1+
866.17542	462	1+
866.37697	702	1+
867.14079	496	1+
867.70714	884	1+
868.64331	276	1+
868.69785	262	1+
868.76812	566	1+
869.42246	440	1+
869.62122	354	1+
870.38610	500	1+
870.63093	238	1+
871.18519	190	1+
872.43836	1406	1+
873.10740	516	1+
873.34885	1686	1+
873.36234	558	1+
873.68739	388	1+
874.67736	550	1+
875.25924	266	1+
875.36877	598	1+
875.96511	224	1+
876.37078	526	1+
876.37793	216	
876.66980	202	1+
876.76360	278	1+
877.16181	378	1+
877.30635	258	1+
878.71691	736	1+
879.78113	392	1+
880.38340	460	1+
881.47628	280	1+
882.62935	182	1+
883.22895	578	1+
883.39063	476	1+
883.49960	388	1+
884.84376	256	1+
885.11054	234	1+
886.37572	406	1+
886.43031	244	1+
887.36122	570	1+
888.73814	874	1+
889.30799	364	1+
890.33951	444	1+
890.94412	396	1+
891.33077	470	1+
892.94976	212	1+
893.17303	210	1+
894.47415	594	1+
894.73334	294	1+
895.16246	516	1+
895.36212	758	1+
896.40672	806	1+
896.67152	432	1+
897.14454	238	1+
897.41224	614	1+
898.38069	446	1+
898.64470	654	1+
899.24997	180	1+
899.82052	228	1+
901.30155	492	1+
902.45521	832	1+
902.67184	2524	1+
903.47764	570	1+
903.89233	304	
904.34726	492	1+
904.80057	298	1+
906.20520	456	1+
906.77943	652	1+
907.47103	414	1+
908.33278	830	1+
908.84533	224	1+
909.32845	616	1+
910.14858	234	1+
910.80451	352	1+
911.37823	202	1+
912.68482	320	1+
912.75626	170	1+
913.35854	624	1+
913.42728	208	1+
913.51500	366	1+
913.69966	196	1+
914.78317	268	1+
915.41100	216	1+
915.44286	392	1+
915.87665	178	1+
919.23416	462	1+
919.32573	892	1+
919.40085	476	1+
919.87888	388	1+
920.04685	210	1+
920.54342	81860	1+
920.63550	506	
920.67981	230	
920.77250	862	1+
920.86891	552	1+
920.97590	416	1+
921.15257	370	1+
921.43187	562	1+
921.97724	250	1+
922.03678	224	1+
922.49944	462	1+
924.37645	796	1+
925.41028	452	1+
926.40622	432	1+
927.69115	218	1+
928.88141	356	1+
929.02195	204	1+
929.63666	596	1+
930.41706	478	1+
930.52501	1676	1+
930.64104	434	1+
930.74494	262	1+
930.79882	416	1+
932.48470	672	1+
933.31898	354	1+
933.50282	426	1+
935.34046	292	1+
935.49349	440	1+
936.62207	1192	1+
937.44479	562	1+
938.57795	774	1+
939.38988	172	1+
940.76464	316	1+
941.51697	232	1+
941.65170	326	1+
945.32669	206	1+
945.38310	226	1+
945.52398	330	1+
945.64749	180	1+
946.24931	376	1+
946.78115	184	1+
947.25362	256	1+
947.99359	364	1+
948.41838	592	1+
948.68388	494	1+
948.99257	256	1+
949.42615	426	1+
950.35385	318	1+
951.08560	326	1+
951.46478	224	1+
953.72844	206	1+
956.37855	346	1+
957.37418	242	1+
957.45187	240	1+
957.61157	334	1+
959.34190	304	1+
959.41512	322	1+
960.27659	368	1+
963.43127	550	1+
965.36983	440	1+
966.11243	180	1+
967.36482	842	1+
967.55546	650	1+
970.39708	436	1+
970.49905	326	1+
970.78596	552	1+
972.78138	448	1+
973.16996	200	1+
973.63538	286	1+
973.77821	340	1+
975.27598	264	1+
975.57118	222	1+
977.20684	192	1+
977.43916	676	1+
977.50227	352	1+
977.71792	434	1+
978.43568	500	1+
978.51663	222	1+
978.71991	328	1+
982.60455	434	1+
982.66741	440	1+
982.76326	202	1+
983.37575	730	1+
983.47003	566	1+
983.61342	318	1+
983.91051	222	1+
985.38069	588	1+
985.73425	214	1+
985.84578	412	1+
986.38920	690	1+
987.46635	344	1+
987.58424	176	1+
988.54622	522	1+
988.75334	570	1+
989.55930	364	1+
989.75534	460	1+
993.35213	220	1+
993.40126	274	1+
995.39372	512	1+
996.38592	510	1+
996.48463	682	1+
999.49475	480	1+
1000.43723	520	1+
1000.92648	462	1+
1005.45583	734	1+
1006.57031	454	1+
1007.36538	372	1+
1012.71621	396	1+
1013.40395	508	1+
1014.40659	390	1+
1015.53381	988	1+
1016.16752	312	1+
1017.65661	430	1+
1019.38735	450	1+
1019.60876	6122	1+
1020.77630	484	1+
1020.85164	652	1+
1020.96045	618	1+
1021.45935	474	1+
1023.99656	344	1+
END IONS

###FS:    #m/z: 322.93012 #charge 1+
###MS: 10
###MSMS: 11
BEGIN IONS
TITLE=Cmpd 7, +MS2(322.9301), 28.0-35.0eV, 0.2min #11
RTINSECONDS=12.3665
SCANS=10-11
PEPMASS=322.93012	1552386
CHARGE=1+
191.11619	182	
191.95510	512	1+
192.11774	134	
193.88723	122	
198.08849	386	1+
199.10530	230	
199.85515	174	
201.04658	240	
201.12286	236	1+
202.08147	384	1+
202.15208	122	
202.89003	202	1+
204.08807	392	1+
205.94741	504	1+
207.08744	124	
207.12088	238	
208.14088	422	
209.09083	434	1+
209.12613	1278	1+
211.10972	146	
212.89120	356	1+
215.88749	432	
215.90286	144	
216.06172	202	1+
218.08924	144	
219.02596	268	
220.86493	172	
221.13740	164	
221.94323	216	
222.95165	176	
223.03709	128	
223.07871	144	
223.10915	216	1+
223.15404	138	
223.95786	568	1+
223.97321	212	
224.97786	162	
224.99700	136	
225.15519	122	
226.11726	150	
226.15163	678	
227.07895	244	
227.09968	794	1+
228.08901	392	1+
229.07621	210	1+
229.09418	268	1+
230.82249	124	
230.84932	176	1+
231.03531	188	1+
231.12242	1006	1+
233.89947	210	
234.09575	214	
235.05214	218	1+
235.07777	144	
235.11812	314	
236.10171	164	
236.13786	334	
236.95372	212	1+
237.09745	224	
237.23118	124	
238.06067	134	
238.08858	172	
238.14971	150	
238.87695	220	
239.07807	446	1+
240.88140	198	
240.94130	328	
240.96150	162	
241.13905	212	1+
241.94073	260	
242.09750	152	
242.13041	148	
242.94090	1366	1+
243.88260	386	1+
244.03503	148	
244.07395	210	
244.12630	586	1+
244.93976	374	1+
245.10362	152	
245.87979	180	1+
245.94300	260	1+
245.97506	134	
246.12569	532	1+
246.16171	696	
246.66362	438	
246.97454	556	1+
247.15167	172	1+
248.03568	156	
248.10859	146	
248.90437	168	1+
249.03735	468	1+
249.13196	152	
249.85120	206	
250.10631	184	
251.15301	432	
252.06130	164	
252.11097	222	
253.11083	136	
253.14383	212	1+
253.80408	156	
253.83349	144	
253.92586	126	
254.11280	134	
255.04711	170	
255.11007	1328	1+
256.62791	238	1+
256.84716	182	1+
257.97720	126	
258.05222	212	1+
258.11844	180	
258.83192	146	
258.89415	158	
259.07923	146	
260.07519	220	1+
260.10804	172	
260.13770	620	1+
260.15394	438	1+
260.18547	212	
261.15686	310	1+
263.05087	142	1+
263.07243	348	1+
263.98013	158	
264.07703	260	1+
264.09862	350	1+
265.06286	170	
266.04323	138	
266.12590	196	1+
266.24662	186	
266.86197	168	1+
266.91829	128	
266.96205	172	
267.00074	236	
268.00212	150	
268.11314	162	
268.17385	676	1+
269.00233	546	
269.08823	240	
269.80003	198	
270.14228	216	
271.79646	162	
272.07193	144	
272.13586	1166	1+
272.15518	184	
272.87103	188	1+
273.07553	124	
273.12391	136	
273.79237	122	
274.15230	638	1+
274.17136	168	
275.05720	162	
275.08197	250	1+
276.01038	148	1+
276.17312	350	1+
276.84893	160	
277.11939	278	1+
277.15538	448	1+
278.82187	222	1+
279.09175	864	1+
279.23018	256	1+
280.14099	762	1+
280.16309	150	
281.04609	134	
282.09224	138	
282.10692	146	
282.27680	126	
283.05498	126	
284.13985	124	
284.29412	838	1+
284.82214	226	1+
284.97550	294	1+
285.09744	154	
285.20218	702	1+
285.66569	294	1+
285.94342	122	
286.15657	318	1+
286.67106	220	1+
287.09539	124	
288.12196	128	
288.18489	140	
288.99805	140	
289.13890	154	
289.15704	928	1+
289.87951	250	1+
290.18325	136	
291.11814	282	
292.10429	256	
292.12106	122	
292.16362	906	1+
293.06771	194	
293.10419	150	
293.85307	152	
294.14631	124	
294.17977	1148	1+
294.86311	344	1+
295.16978	366	1+
296.12367	360	1+
297.81247	222	1+
298.17441	134	
299.12086	156	
300.06984	150	
300.15424	132	
300.94164	128	
302.14983	956	1+
303.13222	296	1+
304.17287	292	1+
304.69315	178	
304.88092	140	
305.87693	154	
306.15479	164	
306.20167	130	
306.85955	206	1+
307.88986	302	
308.29515	552	1+
308.66460	340	
309.05320	188	
309.12749	172	
309.16703	150	
310.11821	208	
310.17745	200	
310.31119	414	1+
311.16268	238	1+
311.20220	180	
313.02930	620	1+
313.13666	128	
313.15737	130	
313.19218	114	1+
315.02058	194	1+
315.15769	122	
317.20533	218	1+
318.17821	162	
319.08388	254	1+
319.16735	200	
319.98681	248	1+
320.11752	152	
320.15787	2206	1+
321.07413	144	1+
322.22209	126	
323.23843	2412	1+
324.13423	340	1+
324.20624	302	
324.28588	198	
324.89235	190	
325.89489	318	1+
327.15548	136	
327.21190	226	1+
327.24772	222	
328.14968	122	
END IONS

###FS:    #m/z: 363.95702 #charge 1+
###MS: 10
###MSMS: 12
BEGIN IONS
TITLE=Cmpd 8, +MS2(363.9570), 28.0-35.0eV, 0.2min #12
RTINSECONDS=13.139
SCANS=10,12
PEPMASS=363.95702	398970
CHARGE=1+
187.86419	202	
189.86366	600	
191.11248	158	
191.85751	228	1+
192.97852	150	
196.10097	140	
201.73574	148	
209.12573	130	
209.87984	536	1+
209.94367	488	1+
210.00988	100	1+
210.88339	448	1+
212.11225	124	
212.87923	2014	1+
217.07930	182	
222.95109	1176	1+
222.97235	168	
223.88424	216	1+
224.62984	128	
224.94875	2162	1+
225.96626	264	
226.15278	158	
226.88684	174	
226.94735	3780	1+
227.06832	330	1+
228.89564	352	
228.94154	3556	1+
230.61813	130	
230.88893	2420	1+
231.01057	320	1+
231.06240	184	1+
234.10008	338	
234.14371	828	1+
234.88188	260	
235.08073	252	1+
235.11684	1576	1+
235.63302	116	1+
235.82868	152	
236.05985	248	1+
239.12819	396	1+
239.14653	142	
240.96200	1134	1+
241.11103	198	1+
241.94037	326	
242.06159	124	
242.94272	394	
242.95733	942	1+
244.03867	174	
244.12627	570	1+
244.43744	178	1+
244.95683	2648	1+
245.07563	580	1+
245.11485	146	
245.94123	318	
246.10343	186	1+
246.90709	262	
246.95226	2564	1+
246.97611	410	1+
247.09982	192	1+
248.13399	400	1+
248.80074	134	
248.84786	322	1+
248.90016	944	1+
248.97201	170	
249.03895	492	1+
249.08477	130	
249.13585	286	1+
250.89588	270	1+
250.94893	458	
251.10455	130	
251.14542	300	1+
252.04336	172	1+
252.10792	1178	1+
252.12952	344	1+
252.16333	208	1+
253.90487	154	
255.10218	286	1+
256.99501	130	
258.97310	330	1+
260.96847	548	1+
261.08736	312	1+
261.15022	566	1+
262.96098	128	
263.16084	220	
263.97788	168	
264.02589	144	
264.08739	242	1+
265.07188	246	1+
266.07426	178	1+
266.24591	178	
266.81316	178	
266.99941	126	
267.01728	188	1+
267.13560	150	
267.92616	168	
267.97347	604	
268.96150	146	
269.96955	528	1+
271.14473	260	
272.07018	132	
272.93650	202	
273.11689	148	
274.85573	468	1+
274.91831	196	1+
275.02453	134	1+
275.05399	218	1+
275.65094	146	
276.13646	124	
277.90082	218	1+
277.93008	220	1+
278.12372	436	1+
280.10206	218	
280.25972	216	
281.02356	136	
281.11730	124	
281.13597	164	
282.07735	140	
282.88031	146	
283.18396	236	1+
283.85589	288	1+
283.92858	134	
284.08722	142	
284.13501	226	
284.92715	236	1+
285.79251	130	
285.82456	134	
285.84323	508	1+
286.14496	134	
286.79666	138	1+
287.03464	212	1+
287.96673	162	
288.06278	412	1+
288.13124	568	
288.63244	138	
290.06510	166	
291.90752	144	1+
293.06908	128	
294.14381	184	
294.27907	164	
294.29417	156	
294.86516	192	
296.09863	224	1+
296.11641	284	1+
296.64659	234	
296.80235	156	1+
297.11933	232	1+
297.15416	156	
297.97134	156	
298.13693	130	
299.14925	128	
301.11047	292	
301.14089	552	1+
301.63675	172	
301.86110	178	
301.92449	272	1+
302.01161	166	
302.09511	150	
302.11315	150	
302.22632	130	
302.85787	138	
303.51072	144	1+
303.80606	210	
303.85734	456	
303.95013	224	
304.10756	236	1+
305.13471	268	
306.02100	298	1+
306.05468	210	
306.79193	164	
306.88340	572	1+
307.07948	160	
307.28560	366	1+
307.88638	372	1+
308.60426	140	
308.96483	148	
309.14477	494	1+
309.64999	274	
310.11969	314	1+
310.30699	178	
310.88052	182	
312.15035	130	
312.32184	140	
313.16218	192	1+
313.93437	136	
316.14990	370	1+
318.18372	122	
318.59648	156	
318.95826	142	
319.05931	132	
319.22328	128	
320.20495	126	
321.81865	180	
321.87183	208	
323.01760	158	
323.08615	234	1+
324.11900	126	
324.24019	260	1+
324.32249	262	
324.89187	352	1+
326.87581	362	1+
327.07185	166	
327.17517	368	1+
327.23631	138	
327.79648	172	
328.09779	146	1+
329.21833	152	
329.86961	242	1+
331.15952	312	1+
332.09524	524	1+
333.05950	124	
334.10974	256	1+
335.30247	154	
335.79346	122	
336.11042	354	1+
336.14208	176	1+
336.94619	150	
336.96060	178	
337.11265	254	1+
337.18506	264	
340.67973	170	
341.98219	140	
342.08712	158	
342.17028	338	1+
343.20191	260	
343.27320	188	
343.31559	156	
344.14315	338	
344.41099	136	
344.92231	128	
345.17547	172	
345.20240	672	1+
346.16908	356	1+
347.15157	146	
347.22782	526	1+
348.21686	136	
349.12174	730	
349.16232	800	1+
350.10540	960	1+
350.14804	226	
350.33253	402	1+
351.14584	134	
354.17689	126	
354.88815	130	
355.05511	214	1+
355.18668	136	
357.05892	128	
357.92134	146	
358.15188	396	1+
359.17931	226	1+
360.09178	374	1+
361.13425	134	
361.77287	162	
362.11661	364	1+
362.20419	1032	1+
362.34254	162	
363.16289	150	
363.20946	660	1+
365.28181	130	
366.17968	138	
366.28601	216	1+
367.13362	2400	1+
367.36662	134	1+
368.42631	212	
369.31156	142	
END IONS

###FS:    #m/z: 336.94617 #charge 1+
###MS: 10
###MSMS: 13
BEGIN IONS
TITLE=Cmpd 9, +MS2(336.9462), 28.0-35.0eV, 0.3min #13
RTINSECONDS=13.911
SCANS=10,13
PEPMASS=336.94617	200056
CHARGE=1+
151.65976	110	
192.88507	228	
199.10599	150	
202.09186	112	
208.98249	146	
209.12437	352	
209.88170	218	1+
210.12950	154	
211.94441	5976	1+
212.87891	758	1+
213.93936	2476	1+
214.89603	136	
215.21669	116	1+
215.85778	128	
215.88549	754	1+
215.93766	428	1+
217.88571	352	1+
223.95725	338	
226.11408	222	
226.15306	264	1+
226.62003	124	
227.09965	212	
228.00660	146	
228.09998	140	
228.88446	142	
229.09797	194	
229.11577	206	1+
229.90522	112	
229.95511	6196	1+
230.88961	858	1+
231.12874	122	
231.95023	1954	1+
232.12542	140	
232.14730	120	
233.08992	250	1+
233.89924	364	1+
233.94739	152	
235.07929	572	1+
235.11695	928	1+
235.86932	142	
235.96187	182	1+
236.13962	112	
237.05024	242	1+
238.15400	108	
239.07160	224	1+
239.11098	154	
239.90224	124	
239.94932	200	
242.18368	112	
243.14760	168	
243.36830	108	
244.12498	814	1+
244.14981	114	
244.83408	210	1+
246.07997	124	
246.09486	144	
246.12349	260	
246.16188	502	1+
246.66577	186	
246.90765	200	
246.97586	296	
247.04580	168	
247.07806	178	1+
247.14739	286	1+
247.96621	1138	
248.90025	582	1+
248.98824	144	
249.03722	236	
249.96378	626	1+
250.17219	132	
250.65466	182	
251.15149	252	
251.65890	118	
251.96280	246	
252.10781	258	1+
252.16796	304	
252.79580	112	
252.97095	2982	1+
253.83997	170	1+
253.90531	400	1+
254.09054	144	
254.11356	134	
254.40170	148	
254.96510	2230	1+
255.07146	406	1+
255.10722	522	1+
256.14027	138	
256.90617	134	
257.24631	108	
257.41339	174	
258.47594	154	
259.14247	146	
259.16988	520	
259.66834	112	
260.00239	230	1+
260.15505	702	1+
260.66089	308	
261.17266	116	
263.97576	150	
264.00918	190	1+
264.10903	158	
266.10438	254	1+
266.99484	112	
268.17298	546	1+
268.83929	130	
269.12909	126	
269.84943	114	
270.05202	134	
270.58413	182	1+
270.98284	356	
271.13216	144	
272.06991	134	
272.13270	476	
272.84705	132	
272.97491	270	1+
273.02322	128	
273.11757	216	
273.16949	240	
273.66741	106	
274.12363	120	
274.15331	236	
276.16461	128	
277.63947	140	
278.11338	140	
278.16058	140	
278.40733	122	
280.84513	204	1+
281.05304	136	
283.02496	178	
283.92249	146	1+
285.12499	156	
285.15003	344	1+
285.20146	234	
285.84825	220	1+
286.67638	196	1+
287.98781	130	
288.06524	200	
289.01215	194	1+
289.06883	186	
289.14455	118	
289.16310	124	
290.09289	114	
290.86660	158	
291.14707	134	
292.02157	110	
292.05953	310	1+
292.10388	566	1+
292.13369	124	
292.16377	574	1+
292.18109	230	
292.43904	164	
293.10753	468	1+
293.87137	108	
293.99863	260	1+
294.17948	1026	1+
294.66787	354	1+
294.84997	128	
295.14456	132	
295.97073	274	1+
296.12329	164	
297.15640	106	
299.06445	248	
300.03303	190	1+
302.14694	166	
302.88921	152	
303.94252	142	
303.97052	120	
304.18364	168	
305.88213	126	
306.08390	132	
306.88059	190	
307.30151	324	1+
308.17868	208	
308.66430	322	1+
308.87755	132	
309.16312	148	
309.19863	188	1+
309.29173	116	
310.87450	130	
312.03582	216	
312.15961	158	
312.92481	114	
313.12472	156	1+
316.86171	106	
317.08882	120	
317.18285	106	
318.19551	140	
319.22344	116	
320.12289	112	
320.15894	1384	1+
320.17806	194	
321.92850	106	
322.17767	164	
322.27833	134	
323.09108	230	1+
323.11623	234	1+
323.30021	142	
324.89284	214	
325.08417	196	1+
326.05392	114	
327.15996	134	
328.29835	134	
328.89075	210	1+
329.18444	456	1+
329.69639	180	
330.18695	382	1+
330.69109	126	
331.14650	114	
331.16287	106	
331.76458	218	1+
331.86563	120	
332.09540	256	
332.17323	174	1+
333.10267	256	1+
333.12332	118	
335.06952	132	
335.22101	278	1+
337.08934	152	
337.18498	1652	1+
338.16977	784	1+
339.09551	108	
340.12646	334	1+
340.29565	114	
340.35093	134	
342.10929	392	1+
END IONS

###FS:    #m/z: 340.94092 #charge 1+
###MS: 14
###MSMS: 15
BEGIN IONS
TITLE=Cmpd 10, +MS2(340.9409), 28.0-35.0eV, 0.3min #15
RTINSECONDS=17.6
SCANS=14-15
PEPMASS=340.94092	858666
CHARGE=1+
189.86209	130	
199.10645	134	
201.12398	126	
203.92821	128	
205.01704	128	
205.92498	146	
207.09090	168	
207.89400	168	
208.88609	142	
208.95670	216	
209.09115	158	
209.12860	232	1+
209.88929	124	
210.94182	150	
211.15556	478	1+
212.11296	154	
213.93984	1910	1+
215.88515	1018	1+
215.93680	308	1+
217.94030	144	1+
221.13457	160	
222.95141	124	
223.95997	226	
224.13698	136	
224.97419	150	
225.11305	182	1+
226.89592	140	
226.94675	308	1+
227.89875	124	
228.07103	130	
228.18005	252	1+
228.86901	132	
229.11454	138	
230.89069	336	1+
230.90672	150	
231.94967	1746	1+
232.12250	200	
233.89812	678	
233.94794	276	
234.14331	266	1+
235.11657	556	1+
236.89794	186	1+
237.64226	142	
238.09370	154	
239.11661	208	
239.82109	224	1+
239.90814	140	
240.22806	384	
240.95888	316	1+
242.04394	166	
244.12602	138	
244.89613	132	
245.09223	152	
245.23437	196	1+
246.16163	572	
246.66637	264	
246.98511	154	
247.97686	146	
248.12028	128	
248.90113	248	1+
249.04151	146	
249.13352	430	1+
249.96164	380	1+
250.07430	228	1+
251.15051	174	
251.16718	188	1+
251.65612	226	
251.96128	188	
252.14401	164	
254.09576	160	
254.96620	934	1+
255.07406	280	
255.11072	216	
256.07734	134	
256.17196	266	1+
256.91257	210	
256.96368	496	1+
259.07390	166	
259.11533	166	
259.14556	130	
259.16705	130	
260.15833	298	
260.66059	146	
261.15790	280	
262.09166	126	
262.14909	142	
262.91919	238	1+
262.96605	160	
263.05520	182	
264.86830	138	
265.01175	152	
265.14931	656	1+
265.85681	178	
266.02168	370	1+
266.87155	202	1+
267.00028	268	1+
267.13471	206	
267.19069	130	
268.10158	144	
268.17568	354	
269.00387	160	
269.09370	178	
269.13530	166	
269.79841	418	1+
269.84652	126	
271.13223	138	
271.18861	124	
272.13581	412	1+
272.33937	184	
272.86188	280	1+
272.93302	348	1+
272.98510	164	
273.08331	198	1+
273.12044	228	
273.17323	186	
274.08638	218	1+
274.81790	188	
275.07254	144	
276.06634	184	1+
277.12886	150	
278.84210	152	
279.96212	142	
280.02277	140	
280.16461	132	
280.26238	188	
281.07342	128	
281.11236	136	
281.15689	128	
282.27576	598	1+
283.19186	148	
284.13910	358	
285.09212	142	
285.19719	136	
285.92888	124	
286.15449	284	
289.23615	132	
290.15054	390	1+
290.94488	250	1+
291.80235	124	
292.05401	232	1+
292.93997	140	
293.05612	178	1+
293.29631	130	
294.15862	186	
294.67175	130	
294.90133	236	1+
295.14542	126	
295.17611	286	
295.97319	158	
296.12210	144	
296.32915	178	
296.96531	130	
297.13337	124	
297.97482	376	
298.31125	334	1+
299.66669	154	
300.15303	526	1+
301.06175	158	
302.17136	378	
302.94643	194	
303.03439	136	
303.18282	206	
304.10080	160	1+
306.80018	276	1+
306.88604	644	1+
307.27442	144	
307.31139	172	
307.88933	366	1+
308.29736	134	
308.66818	378	1+
309.12903	418	1+
309.87468	454	1+
310.93179	184	1+
311.02601	242	
311.21221	254	
311.87085	150	
312.03019	422	1+
312.87651	228	
313.03309	286	1+
315.18430	168	
317.15584	138	
317.17925	242	
317.67315	126	
319.06664	236	1+
320.09750	188	1+
320.15687	300	1+
320.19447	172	
321.21988	136	
322.16949	462	1+
322.25988	176	
323.03352	132	
323.24168	538	1+
323.88784	356	1+
324.89150	304	1+
326.03671	128	
326.05042	160	
326.15988	582	
326.88796	150	
327.12065	250	1+
327.16112	302	
327.82242	194	1+
328.18024	140	
329.87430	128	
330.18871	256	1+
330.80963	246	1+
337.08162	130	
337.18400	536	1+
337.25220	162	1+
337.73775	138	
338.16761	380	1+
338.34252	170	
338.70273	158	
339.19761	148	
340.08730	128	
340.14863	134	
340.19666	278	
340.30859	326	1+
340.35336	152	
340.39008	288	1+
341.25127	168	
341.31507	218	1+
342.90669	136	
343.12963	258	1+
343.15313	172	1+
343.18494	446	1+
345.14945	334	1+
END IONS

###FS:    #m/z: 336.94641 #charge 1+
###MS: 14
###MSMS: 16
BEGIN IONS
TITLE=Cmpd 11, +MS2(336.9464), 28.0-35.0eV, 0.3min #16
RTINSECONDS=18.372
SCANS=14,16
PEPMASS=336.94641	212766
CHARGE=1+
184.03540	146	
191.07946	122	
192.88669	128	
199.10488	136	
206.97345	218	1+
207.12049	158	
208.14220	142	
209.12538	130	
209.89303	124	
210.01567	122	
210.88414	128	
211.94403	6858	1+
212.87860	1448	1+
213.93753	2132	1+
215.88743	750	1+
217.10809	214	1+
217.88149	246	1+
217.93652	194	
219.97155	110	
222.15176	198	1+
223.96054	206	
223.97577	106	
224.11093	132	
224.97297	148	
226.06565	180	
226.11467	162	
226.13449	196	
226.15319	132	
226.96996	120	
227.09860	234	1+
228.08874	160	
228.10152	162	1+
228.13126	258	1+
228.90752	128	
229.95535	8096	1+
229.99674	150	1+
230.88887	1802	1+
231.12302	348	1+
231.95029	3200	1+
233.16186	204	
233.89787	470	1+
233.94779	704	1+
234.11988	146	
235.07924	684	1+
235.11587	148	
235.87057	288	
235.88799	138	
236.13899	148	
236.15892	118	
237.06586	238	1+
237.16787	132	
237.64856	504	1+
238.01842	108	
238.98972	170	1+
240.11523	138	
240.96227	204	1+
241.13470	114	
241.98663	138	
243.14655	174	
244.07477	124	
244.12721	298	1+
244.94897	122	
245.07939	122	
245.15436	172	
245.21084	122	
246.11016	142	
246.12488	176	1+
246.16007	772	1+
246.66390	460	
246.90304	116	
246.97747	198	
247.96432	1716	1+
248.03930	164	
248.13672	140	
248.90222	522	
249.04164	216	
249.13691	162	
249.95999	1332	1+
250.04304	126	
250.16346	316	1+
251.15110	196	
252.10728	244	1+
252.13093	132	
252.97068	4146	1+
253.12736	126	
253.90749	480	1+
253.92180	156	
254.09063	176	
254.96452	1336	1+
255.07458	702	1+
255.10837	248	
255.13184	206	1+
256.91293	194	
256.96271	310	1+
257.00631	126	
257.12680	230	1+
257.91694	126	
258.07086	110	
258.85120	264	1+
259.67235	132	
259.68378	122	
259.88128	114	
260.14173	806	1+
260.15762	262	
260.66284	150	
261.15497	444	1+
262.08867	144	
263.05468	286	
264.10417	112	
265.15653	134	
266.07964	118	
267.86136	134	
268.06550	244	1+
268.17378	372	1+
268.83655	546	1+
269.03817	136	
269.09758	120	
269.14228	242	1+
269.79959	294	1+
269.83772	332	1+
270.98110	368	
271.91594	200	
272.06588	132	
272.12657	490	1+
272.91504	144	
272.97562	418	1+
273.16669	166	
274.15506	194	
274.19373	164	1+
274.84459	118	
275.15802	332	1+
275.20166	204	1+
276.13657	158	
277.88351	112	
278.10187	274	1+
278.14836	302	
278.82836	158	
279.96253	136	
281.04733	258	
281.25995	136	
282.18714	306	1+
282.25295	186	1+
283.02869	166	
283.10566	236	1+
283.14105	190	1+
283.78956	218	
283.99805	230	1+
284.12134	144	
285.19929	508	
285.84893	462	1+
286.15374	236	1+
288.06469	178	
289.14066	504	1+
290.01513	232	1+
290.07729	114	
290.65198	206	1+
290.87315	118	
291.12809	136	
291.16572	652	1+
291.20455	160	
291.81168	212	1+
291.85961	184	
292.10129	692	1+
292.16499	434	1+
292.27807	110	
292.43803	156	
293.99734	150	
294.06784	206	1+
294.14461	194	
294.17771	774	1+
294.66969	294	1+
294.81335	126	
295.00340	160	
295.11727	476	1+
295.39103	136	
295.92284	108	
295.97490	142	
295.99689	128	
296.11887	406	1+
296.26703	112	
297.93489	108	
299.06138	142	
299.87325	134	
300.13428	120	
300.15270	144	
302.14833	454	1+
302.19563	184	
303.18248	152	
303.65473	164	
304.26099	190	
304.68587	108	
305.13744	108	
305.29189	394	1+
305.29886	370	1+
306.08400	200	1+
306.29628	256	1+
306.88168	210	1+
307.07628	120	
308.17025	168	
308.21783	166	1+
308.28895	166	
308.66629	230	
309.32578	260	1+
309.67032	110	
310.82313	144	
310.88146	152	
311.21189	202	1+
311.89352	108	
312.14115	194	1+
312.95828	156	
313.03157	138	
315.12216	112	
316.18196	816	1+
317.18403	712	1+
317.67867	266	
318.58853	120	
319.07997	150	
319.17982	394	1+
320.15964	1176	1+
320.29275	160	
321.10684	400	1+
321.22176	142	
322.05132	118	
322.27322	242	1+
323.14148	132	
323.16668	126	
323.30975	112	
324.89226	292	1+
327.88440	378	1+
328.06427	164	1+
328.19220	220	
328.88467	266	1+
329.07067	202	1+
329.76061	120	
330.18857	136	
331.82216	196	1+
333.05828	128	
333.89391	204	1+
334.09879	194	1+
334.19677	168	
334.28829	110	
335.17678	174	
337.09377	110	
337.14972	172	
337.18660	1276	1+
337.24157	242	1+
338.17056	420	1+
339.19225	206	
END IONS

###FS:    #m/z: 359.96225 #charge 1+
###MS: 14
###MSMS: 17
BEGIN IONS
TITLE=Cmpd 12, +MS2(359.9623), 28.0-35.0eV, 0.4min #17
RTINSECONDS=19.144
SCANS=14,17
PEPMASS=359.96225	156286
CHARGE=1+
188.06663	148	
198.05024	204	
199.06042	280	1+
200.11507	212	1+
205.09472	140	
209.94508	476	1+
212.11299	212	1+
216.06439	232	
221.13607	194	1+
222.12292	312	1+
222.95204	2288	1+
224.12644	204	1+
224.94748	1898	1+
225.61066	156	
225.88666	422	1+
225.97249	232	1+
226.11462	222	
226.88979	396	1+
226.94708	2788	1+
227.06639	152	
228.17911	380	1+
228.21321	248	1+
228.94281	3096	1+
229.06279	146	1+
229.10515	138	
229.11589	136	
230.07960	152	
230.89289	138	
231.03864	188	1+
231.07436	594	1+
232.15446	156	
232.85303	188	1+
233.08760	252	
233.95876	212	
234.07958	136	
234.12289	134	
234.14313	270	
235.07881	146	
235.11683	1076	1+
235.15021	162	
235.27603	134	
235.82360	132	
236.13284	240	
237.13841	148	
238.97335	182	
239.14794	1640	1+
239.88859	176	1+
240.09153	168	
240.13220	686	
240.93974	190	
240.96207	1104	1+
241.11602	438	
241.14862	140	
242.95898	542	
243.10728	162	1+
243.95912	266	
244.06056	216	
244.91602	152	
244.95747	2290	1+
245.07617	154	
245.94132	172	
246.95314	2502	1+
247.10318	222	
249.13249	818	1+
249.21438	202	1+
250.03985	130	
250.11544	478	1+
250.86561	266	1+
250.94912	308	
251.15222	308	1+
251.18082	162	
252.10649	532	1+
252.14062	168	
253.14494	216	
254.11538	194	
254.16135	146	
254.99861	318	1+
255.07285	240	
255.11886	172	
256.00242	246	1+
256.07762	228	
256.11873	240	1+
256.17316	404	
257.08866	382	
257.15981	2250	1+
257.97004	504	1+
258.07510	356	1+
258.14218	3314	1+
258.80174	200	1+
258.87710	204	1+
259.11209	142	
260.89113	272	1+
260.96784	1274	1+
261.08875	496	1+
261.14790	300	1+
262.83267	238	1+
262.87772	144	
263.05754	242	
265.11341	134	
265.14179	538	1+
265.16100	442	1+
265.86017	194	1+
265.97056	176	
266.11264	174	
266.14270	330	1+
267.10314	202	1+
267.78335	278	1+
267.97288	806	1+
268.96560	486	1+
269.97044	406	1+
270.11822	132	
270.80085	178	
272.12034	174	1+
273.08688	348	1+
273.83015	178	1+
273.84560	140	
273.96781	192	1+
274.11686	408	
275.09891	1510	1+
275.17056	484	1+
275.87786	398	1+
276.80421	138	
277.13301	786	1+
277.85490	130	
278.00126	256	1+
278.04056	142	
278.13894	554	1+
279.12378	188	
280.09169	158	
280.12791	148	
280.17404	204	1+
280.28130	142	
280.79446	262	1+
280.99816	232	1+
281.02538	160	
281.13618	482	1+
281.26434	134	
282.16422	194	
283.06914	1072	1+
283.10851	196	
283.15559	248	
283.18593	282	1+
283.98612	282	1+
284.13837	766	1+
285.08518	276	1+
285.12447	140	
285.15974	152	
286.89157	134	
287.13614	418	1+
291.11402	172	
292.05789	528	1+
292.12732	886	1+
293.10958	134	
294.15238	256	
294.18107	170	
294.27896	276	1+
294.85961	296	1+
295.01836	230	
295.03159	156	
295.14395	282	1+
295.16312	196	
296.64477	246	
296.81191	142	
297.14631	344	1+
298.80388	428	1+
299.08664	166	
299.13595	1100	1+
300.18307	154	
300.92656	144	
301.08048	1432	1+
301.11470	200	
301.15438	152	
302.11368	136	
303.21345	164	
306.27922	154	
306.80730	138	
306.88431	220	
307.29579	132	
308.16169	164	
308.29404	314	
309.12465	1216	1+
309.80036	310	1+
310.15373	190	
310.18059	310	1+
310.34814	286	1+
310.88314	160	
311.20527	188	1+
311.31475	134	
311.86406	218	1+
311.88948	142	
312.15720	134	
313.93158	166	1+
314.82019	134	
315.60344	134	
315.87546	148	
316.11954	166	
316.14805	206	
317.80997	136	
317.92833	224	1+
318.08252	356	1+
318.77888	156	
318.95173	140	
319.00705	134	
319.11020	210	1+
319.17388	140	
319.22489	178	
320.15611	176	
321.22046	152	
322.11115	140	
322.30402	158	
322.93385	174	
323.01730	908	1+
323.23525	182	
325.14863	342	
325.26823	130	
326.16016	2346	1+
327.13605	172	
327.19045	256	1+
329.21604	158	
329.32147	150	
329.87247	238	
330.36940	176	
331.84626	246	1+
332.15606	150	
333.12090	158	
334.12374	198	
334.86479	194	1+
335.13941	164	
336.16792	158	
336.94123	372	1+
337.11871	2012	1+
338.09558	206	1+
338.33552	132	
338.86532	124	1+
339.23184	186	
339.34202	192	
340.19985	450	
340.36147	168	
343.06025	154	1+
343.09921	132	
343.18690	812	1+
343.22411	162	
343.27185	140	
343.77750	164	1+
344.14748	188	
344.17120	246	
345.17764	408	1+
345.19720	610	1+
347.10933	148	
349.12393	614	
349.15687	316	
349.31919	134	
350.10625	862	1+
350.17429	168	
350.65129	126	1+
351.17785	270	1+
354.15022	336	1+
355.05648	252	1+
356.29585	242	1+
356.32244	162	1+
357.22350	2082	1+
357.35992	254	1+
358.19590	138	
359.18088	132	
359.98297	152	1+
361.08011	134	
361.11733	320	1+
361.35128	138	
362.03660	140	
362.20243	558	1+
362.23072	142	
363.17037	264	1+
365.11176	342	1+
END IONS

###FS:    #m/z: 340.94105 #charge 1+
###MS: 18
###MSMS: 19
BEGIN IONS
TITLE=Cmpd 13, +MS2(340.9411), 28.0-35.0eV, 0.4min #19
RTINSECONDS=22.822
SCANS=18-19
PEPMASS=340.94105	1130780
CHARGE=1+
192.88588	244	
193.89124	122	
195.08141	118	
205.94863	216	1+
205.97616	116	
207.12283	130	
209.09148	232	
209.12736	204	
209.95279	112	
211.15384	520	1+
212.10802	178	
213.88003	150	
213.93973	1526	1+
214.89209	260	
215.88732	1022	1+
215.93680	200	
217.88123	656	1+
217.93679	176	
220.88217	198	1+
221.14062	124	
223.10591	224	1+
223.96142	154	
225.88445	172	
225.94673	146	
226.95660	222	
227.06530	250	1+
227.90136	164	
227.95416	116	
228.17883	562	1+
229.11101	302	1+
229.85141	202	1+
230.14436	166	
230.88915	224	
231.89382	204	
231.94986	1960	1+
232.00077	122	
233.89780	870	1+
233.94605	672	1+
234.11482	538	1+
234.14510	150	
234.99512	114	
235.11781	452	1+
235.82713	146	
235.86937	116	
235.89476	248	
236.09502	122	
237.13031	372	1+
238.09217	226	1+
238.89156	230	1+
239.79055	190	1+
239.95482	156	
240.23062	298	1+
240.96146	214	
241.12402	158	
242.83479	204	1+
242.93979	118	
243.90128	132	
244.03454	246	1+
244.95505	174	
245.07788	130	
245.09980	248	1+
245.13158	180	1+
245.86616	118	
245.97227	260	1+
246.16083	928	1+
246.80496	122	
246.90448	134	
247.89379	508	1+
247.94249	136	
248.03428	210	1+
248.85816	182	
248.89819	428	1+
249.12910	912	1+
249.96096	338	1+
250.16475	164	
251.03194	118	
251.15444	300	
251.91008	214	1+
252.10628	292	1+
253.13015	118	
254.96616	610	1+
255.07214	110	
255.10855	308	
256.17608	122	
256.41703	118	
256.91711	130	
256.96445	246	
258.01905	146	1+
258.96444	178	
259.10172	122	
259.13876	140	
259.16814	168	
259.95376	278	
260.15939	152	
261.15387	222	
263.06179	360	1+
263.17431	188	
263.80672	114	
263.82819	134	
264.79467	122	
266.01780	230	
266.16166	228	
266.24408	128	
266.85546	190	1+
266.99821	280	1+
267.01781	254	1+
267.11170	142	
267.12623	324	1+
268.17586	554	1+
268.95289	182	
269.79756	418	1+
270.10809	116	
270.93825	172	1+
272.12021	160	
272.13574	280	
272.84466	326	1+
272.93348	344	
272.98578	152	
273.66639	402	1+
274.80443	352	1+
275.06582	158	
276.13326	138	
277.10602	222	1+
277.13057	130	
277.15371	110	
277.23189	142	
277.96474	234	1+
278.09155	126	
278.26734	118	
278.84802	138	
279.16300	214	1+
279.81488	128	
279.85900	112	
280.13030	154	
281.05258	300	1+
281.13804	190	
281.85501	174	
281.89286	126	
283.18450	228	
283.80153	200	1+
285.20017	230	
285.88927	174	1+
286.18664	126	
287.20480	132	
289.18191	112	
289.86209	244	1+
289.87874	136	
290.05730	136	
290.15803	122	
292.16913	192	
292.86357	128	
293.06711	136	
294.67032	280	
294.82461	158	1+
294.89255	214	1+
295.27917	126	
295.80430	260	1+
295.97215	134	
296.12235	148	
296.13745	114	
296.17288	114	
298.07989	214	
298.80313	114	
299.86813	110	
300.15425	134	
300.26571	164	1+
300.77189	148	
302.17658	218	1+
303.80370	160	1+
303.83060	190	1+
303.85292	134	
304.28367	318	1+
306.88047	150	
307.24362	216	1+
307.30498	136	
307.80023	228	
308.29240	146	
308.66784	324	
308.88256	168	
309.12918	298	
309.15620	148	
309.32585	136	
309.66390	164	
309.87900	292	1+
310.80068	158	
310.83796	124	
311.02390	254	1+
311.19670	122	
312.79699	116	
313.02702	358	1+
313.17888	134	
313.38272	112	
314.88631	144	
315.67525	184	
320.16004	168	
320.92967	132	
321.15609	114	
323.23831	412	1+
323.30287	264	1+
323.88917	144	
324.90436	228	1+
325.08254	178	1+
326.16020	680	1+
326.81521	202	1+
327.06696	142	
328.18478	132	
328.32047	130	
328.88923	282	1+
329.16897	270	1+
329.24696	112	
330.19067	128	
330.81819	278	1+
331.16144	162	
336.17065	118	
337.18739	174	
337.83637	110	
338.16815	198	1+
338.19402	120	
338.87168	208	
339.10949	150	
340.14370	176	
340.19219	342	1+
341.67874	116	
342.28239	236	1+
342.85577	198	1+
343.68553	170	1+
344.20513	124	
345.20140	194	
345.29182	122	
346.22103	134	
END IONS

###FS:    #m/z: 336.94663 #charge 1+
###MS: 18
###MSMS: 20
BEGIN IONS
TITLE=Cmpd 14, +MS2(336.9466), 28.0-35.0eV, 0.4min #20
RTINSECONDS=23.594
SCANS=18,20
PEPMASS=336.94663	266052
CHARGE=1+
83.37948	124	
172.86774	120	
199.10418	136	
200.87110	110	
205.95141	130	
207.97757	166	
208.98339	106	
209.12662	470	
211.94429	5222	
211.97628	100	
212.87744	1164	1+
212.94593	114	
213.93951	1550	1+
214.54150	100	
215.88675	796	1+
215.94082	318	1+
217.85779	160	
217.88234	202	
219.03133	140	
219.04574	104	
222.13359	100	
222.95397	436	1+
223.97170	182	
225.09514	112	
226.12658	126	
226.15236	270	1+
226.97224	110	
227.10228	126	
227.89604	102	
229.65019	158	
229.95516	5264	1+
229.99614	186	
230.07808	176	
230.89059	1614	1+
230.92033	212	1+
231.11690	128	
231.14138	194	1+
231.45868	132	
231.95109	2060	1+
233.04531	126	
233.82899	126	
233.89732	466	
233.94843	242	
235.08075	450	1+
235.11641	384	1+
235.94661	298	
236.08462	244	1+
236.09877	144	
237.05639	136	
237.10061	156	
239.79221	226	1+
243.00008	102	
244.12811	388	
245.12093	418	1+
246.12487	314	1+
246.16065	716	1+
246.66306	150	
246.97492	336	
247.96749	984	1+
248.03482	138	
248.14469	150	
248.89988	892	1+
248.99801	122	
249.03044	302	1+
249.96127	522	1+
250.16465	170	
250.65197	494	1+
250.84833	134	1+
251.07234	120	
251.17190	108	
251.65344	298	1+
252.10887	208	
252.16088	252	1+
252.37021	106	
252.97154	2330	
253.90491	376	1+
254.08883	228	
254.12991	194	1+
254.14843	178	1+
254.94008	146	
254.96659	1238	1+
255.07735	510	1+
255.10743	104	
255.20200	114	
255.75745	104	1+
256.96177	232	
258.16352	114	
259.14296	110	
259.17044	344	
259.95995	148	
260.13582	254	
260.15652	602	1+
260.66046	130	
262.12252	100	
262.13864	104	
263.10822	104	
264.14468	298	1+
264.65758	110	
265.01662	186	
265.13014	100	
268.17553	522	1+
268.87302	100	
269.12112	118	
269.79535	182	
270.97904	380	1+
271.84744	294	1+
271.91528	210	1+
272.06853	148	
272.13440	274	
272.37963	100	
272.97442	106	
273.02480	104	
273.05141	118	
273.10358	100	
273.25748	116	
273.99886	214	1+
274.15145	236	
274.81203	268	1+
275.13795	186	
275.91980	110	
276.17183	402	1+
277.06084	98	
277.15761	342	1+
277.84088	134	
278.11335	104	
279.01093	108	
280.04281	228	1+
280.09968	204	
280.26087	106	
281.68133	162	
282.92569	172	
283.11007	102	
285.19999	214	
285.85150	236	
285.87568	114	
286.15518	434	1+
286.67234	192	
286.85418	654	1+
287.05309	114	
287.93001	178	
288.40784	104	
290.07575	148	
290.14658	234	
290.15862	134	
290.85908	134	
291.00160	208	1+
291.12318	102	
291.80428	142	
292.10283	390	1+
292.16760	350	
292.86079	160	
293.17150	1058	1+
293.25940	250	1+
293.86179	130	
294.00198	206	1+
294.14197	256	
294.17769	760	1+
294.21155	158	
294.67175	362	
295.99726	210	
296.03761	146	
296.12073	364	
296.16969	104	
297.02755	268	1+
297.85622	252	1+
298.14559	198	1+
299.06003	252	1+
301.12092	110	
302.04860	106	
302.85861	212	1+
303.67566	122	
305.93896	100	
306.80680	102	
306.88188	126	
307.03977	146	1+
307.13856	152	
307.84014	138	
307.86968	376	1+
308.66724	368	
308.89349	308	1+
309.29793	102	
310.18675	192	1+
311.15405	140	
311.20735	140	
311.39066	102	
311.96249	116	
312.09830	208	1+
312.14053	134	
312.19412	176	1+
317.18118	256	
318.18641	164	
318.97077	100	
319.17159	118	
320.11848	238	1+
320.15854	816	
321.30212	178	1+
322.16090	110	
322.92446	282	1+
323.08792	126	1+
323.93152	194	1+
324.89240	228	1+
325.13854	120	
326.88700	116	
327.30430	112	
328.09591	112	
328.15796	100	
328.20686	130	
328.24268	108	
328.31158	108	
328.88329	292	1+
329.15938	302	1+
329.87214	112	
330.18734	496	
331.11446	106	
333.17144	198	
334.99165	206	1+
335.04683	230	1+
337.18702	664	
338.17092	260	
338.70548	102	
340.39281	212	1+
341.01126	100	
341.12638	170	
END IONS

###FS:    #m/z: 359.96224 #charge 1+
###MS: 18
###MSMS: 21
BEGIN IONS
TITLE=Cmpd 15, +MS2(359.9622), 28.0-35.0eV, 0.4min #21
RTINSECONDS=24.366
SCANS=18,21
PEPMASS=359.96224	198510
CHARGE=1+
188.06638	388	1+
191.08023	132	
195.11139	196	
197.10358	164	
202.12020	140	
205.95014	136	
209.94322	658	1+
211.15339	302	1+
216.06246	428	1+
217.11196	164	
220.95626	180	
221.88032	132	
222.95243	1186	1+
223.88656	358	1+
224.13769	134	
224.94770	1518	1+
225.96744	132	
226.89895	128	
226.94747	2562	1+
227.07970	290	
227.45692	158	
228.94211	3284	1+
229.02267	164	1+
230.07797	744	1+
230.62153	190	
230.64112	94	1+
233.95810	152	
234.09681	286	
234.13981	564	1+
235.11652	840	1+
237.21834	174	1+
238.97531	134	
239.12718	210	
239.14818	1568	1+
240.13296	692	1+
240.93934	338	1+
240.96319	1012	1+
242.09405	162	1+
242.95865	842	1+
243.89232	224	1+
244.12728	348	1+
244.95699	1544	1+
246.95372	1482	1+
247.10418	234	
248.04230	200	1+
248.80421	206	
248.89913	150	
249.13219	562	1+
250.11513	392	
250.97020	126	
251.03217	196	
251.12009	288	
251.14571	126	
251.80460	254	1+
252.10909	494	1+
252.14395	308	1+
252.26677	130	
252.88351	192	1+
253.23075	140	
255.03689	168	
255.07456	446	1+
255.19248	126	
256.17433	552	
257.05673	182	1+
257.15795	1560	
258.07871	324	1+
258.09836	124	
258.12005	250	1+
258.14314	2030	1+
258.83644	134	
258.92762	152	
258.97429	222	
259.10895	134	
260.96853	606	1+
261.08543	416	1+
261.15387	128	
262.15511	178	
262.98095	124	
263.97828	156	
264.81957	140	
265.82646	172	
265.97935	332	1+
266.80396	158	
266.81671	168	
267.14108	126	
267.97286	390	
268.13527	182	
268.95836	186	
269.08098	174	
269.11320	202	
270.08849	230	1+
270.14127	236	
272.84345	144	
273.08506	450	1+
274.11538	252	
274.15401	222	
275.01996	126	
275.09618	724	1+
275.11764	164	
275.17007	262	
275.35630	126	
275.80420	194	1+
276.14245	170	
276.90474	144	
276.92384	172	1+
277.07508	152	
277.12784	256	
278.12251	158	
278.79722	124	
278.84624	128	
279.06362	296	1+
279.14051	132	
280.09717	210	
280.12685	230	
280.26110	272	1+
280.79590	328	
281.13735	582	1+
281.14867	398	1+
281.85555	160	
282.11090	198	
282.28020	294	
282.88367	184	1+
282.92369	180	
282.99225	178	
283.07127	1014	1+
283.18549	142	
283.79079	124	
284.13760	198	
284.82383	138	
285.01816	188	1+
285.08708	158	
285.14423	126	
286.13321	194	
287.14335	130	
288.10856	150	
288.13077	476	1+
288.86866	186	
290.87331	164	1+
292.12500	224	
293.06386	178	
293.82204	206	1+
293.85765	128	
294.15241	550	1+
294.28760	136	
295.12638	140	
295.80925	470	1+
295.86237	232	1+
296.64260	166	
297.15596	414	1+
297.80129	434	1+
298.13711	522	1+
298.16068	258	1+
298.80710	324	1+
299.13914	366	1+
300.15997	142	
300.80354	168	1+
301.08112	992	
301.78666	308	
302.22839	170	
302.53123	128	
303.10281	192	1+
304.26201	134	
305.13095	404	1+
305.76709	136	
306.43185	160	
306.88755	124	
307.90843	128	
308.29515	244	
308.87461	160	
309.12910	962	1+
309.15449	186	
309.80758	176	
310.19225	274	1+
310.31065	138	
310.34592	174	
311.81573	206	1+
311.88454	250	
316.15164	146	
319.93341	202	1+
320.15677	154	
321.12847	170	
321.30853	416	1+
322.06533	140	
322.17109	262	1+
322.92790	192	
323.01545	656	1+
323.24010	188	1+
323.92898	138	
324.14369	296	
325.14669	518	
325.80983	136	1+
326.05678	126	
326.15922	2236	1+
329.18338	130	
330.86500	126	
331.15086	160	1+
332.81811	126	
334.13114	134	
335.16113	176	
336.33408	138	
336.94462	956	1+
337.08896	138	
337.11608	1790	1+
338.34253	148	
338.94551	136	
339.23325	158	
340.13715	144	
340.19304	668	1+
340.88152	130	
341.17020	234	
341.25141	128	
341.36813	148	
342.15442	136	
342.20315	148	
343.03983	180	1+
343.18494	248	
344.14945	402	1+
344.17501	210	
344.19488	738	1+
344.28999	184	1+
345.17267	198	
347.33431	130	
347.66865	166	1+
347.91005	216	1+
348.17590	124	
348.21923	136	
349.11940	290	
349.16181	322	
350.10508	364	
350.14332	126	
351.12249	222	
351.16521	152	
352.88883	200	
357.17464	232	1+
357.22225	1398	1+
357.26086	228	1+
358.17534	168	1+
358.19869	184	1+
361.11794	172	
362.20283	360	1+
364.36437	156	1+
364.77062	136	
365.11047	172	
END IONS

###FS:    #m/z: 322.93065 #charge 1+
###MS: 22
###MSMS: 23
BEGIN IONS
TITLE=Cmpd 16, +MS2(322.9306), 28.0-35.0eV, 0.5min #23
RTINSECONDS=28.034
SCANS=22-23
PEPMASS=322.93065	1793644
CHARGE=1+
190.10109	98	
191.11511	110	
191.95460	100	
192.88690	202	
196.88123	100	
199.10653	154	
201.04705	396	
205.95191	410	
209.12629	900	1+
212.89413	142	
215.88525	106	
216.08685	120	
217.10670	142	
218.08993	196	
220.86775	136	
222.95650	754	1+
222.96888	146	
223.96127	512	1+
226.11475	374	1+
226.13202	116	
226.15335	386	1+
227.09899	142	
227.18926	110	
229.09320	140	
229.84373	124	
230.07426	148	
230.84936	118	
230.89195	138	
231.12308	832	1+
231.14768	120	
234.12360	184	
235.11589	152	
235.82485	154	
237.04385	100	
238.06034	132	
238.93257	196	
239.02812	146	
239.07834	346	
240.94060	984	
240.96265	152	
241.93941	4074	1+
242.15277	138	
242.82041	200	
242.89087	102	
242.94203	2934	1+
243.01595	118	
243.82280	174	
243.87292	268	1+
244.12549	144	
244.83322	130	
244.91871	126	
244.94022	952	1+
245.13315	126	
245.82847	98	
246.12397	152	
246.16430	254	
246.66103	180	
246.97839	226	
247.04403	162	
247.97689	126	
248.10004	130	
249.04207	192	
249.14740	122	
250.04089	102	
250.11476	116	
250.16242	156	
251.93072	122	
252.11384	204	
252.13098	130	
252.14343	124	
252.16970	170	1+
252.23514	248	1+
253.11146	116	
254.14491	132	
254.93009	110	
255.10832	688	1+
256.90048	118	
258.79930	116	
259.14284	154	
259.66962	226	
259.93248	108	
260.13982	472	1+
260.66233	144	
260.83748	116	
261.15948	122	
261.83111	350	1+
262.05766	202	1+
262.14976	124	
262.16593	262	1+
263.10011	138	1+
263.12296	280	1+
263.97810	142	
264.83524	110	
265.15183	142	
265.85094	122	
266.04325	172	
266.16770	264	1+
266.99949	118	
267.14493	140	
267.86264	112	
268.90972	274	1+
269.02515	100	
269.13697	280	1+
269.79709	130	
271.03182	98	
271.84805	276	1+
272.13294	466	1+
272.17501	108	
273.05098	106	
273.07290	168	1+
273.79526	396	1+
274.15339	194	
276.17029	136	
276.84815	248	1+
277.06754	110	
277.17062	100	
278.11504	128	
279.09321	662	1+
280.14172	264	
280.16055	128	
281.13739	236	1+
282.04019	114	
282.09170	114	
282.10863	110	
282.97437	116	
283.12393	140	
284.14195	162	1+
284.29026	464	
284.79379	130	
284.84549	136	
284.87132	122	
285.20173	310	
287.64496	110	
289.16762	118	
289.78953	166	
289.88006	232	1+
290.07496	106	
290.16034	102	
291.11717	128	
291.15993	568	1+
292.12263	268	1+
292.80580	134	
293.12952	180	1+
293.86901	148	
294.17865	746	1+
294.29820	106	
294.81296	98	
294.86115	98	
294.96789	122	
295.94248	134	
296.12370	414	
298.84636	232	1+
299.78914	146	
300.16485	158	
300.85740	240	1+
301.14437	464	1+
302.08283	238	1+
302.14791	392	1+
302.88614	126	
303.21538	158	
304.23153	98	
304.88101	108	
305.29801	190	1+
306.88699	142	
306.97711	100	
307.80204	108	
307.88576	104	
308.13209	204	1+
308.29452	306	1+
308.66398	118	
309.18907	226	
309.81951	148	1+
310.08937	268	1+
310.17467	132	
310.31068	308	
310.87053	130	
310.89027	140	
311.12734	132	
311.87033	144	
312.02796	420	1+
313.02913	258	1+
313.04778	146	
313.87234	206	1+
314.87244	148	1+
317.13635	110	
317.17793	118	
319.17186	114	
320.15807	1370	1+
321.81793	104	
321.94315	144	
322.18456	190	
323.23887	514	1+
324.13539	102	
324.20373	308	1+
324.89560	112	
325.32805	128	
325.62480	100	
325.90073	166	
326.88664	126	
326.89996	108	
327.18753	102	
328.25891	112	
END IONS

###FS:    #m/z: 340.94124 #charge 1+
###MS: 22
###MSMS: 24
BEGIN IONS
TITLE=Cmpd 17, +MS2(340.9412), 28.0-35.0eV, 0.5min #24
RTINSECONDS=28.806
SCANS=22,24
PEPMASS=340.94124	868848
CHARGE=1+
60.93338	98	
189.86434	130	
208.95854	118	
209.12452	134	
211.08681	100	
211.15244	244	
211.94688	126	
213.87794	488	1+
213.93979	1234	1+
215.88591	522	1+
215.93774	326	
217.93894	96	
223.96375	150	
224.95904	142	
226.11575	306	
227.09938	144	
227.95342	102	
228.89864	106	
229.95007	174	
230.88673	768	1+
231.12291	260	
231.95053	1246	1+
232.12265	110	
233.89704	706	
233.94846	444	
234.12214	176	
235.09603	122	
235.11762	164	
235.86699	126	
235.89100	298	1+
236.10894	108	
236.11884	122	
237.64790	198	
237.88964	106	
238.07554	100	
239.15462	102	
239.78485	224	1+
240.13301	142	
240.23201	148	
242.65008	106	
243.14288	98	
243.40034	122	
243.94763	96	
246.07018	168	
246.12616	126	
246.14475	96	
246.16009	352	
246.46352	116	
246.97649	222	1+
248.12922	522	1+
249.13123	450	1+
249.89852	126	
249.96501	560	1+
250.65467	298	1+
251.15072	150	
251.98430	100	
252.11017	252	
252.13251	122	
252.91750	254	1+
253.09681	144	
253.90640	152	
253.92107	176	1+
254.05537	102	
254.90308	450	1+
254.97010	608	1+
255.07306	424	1+
255.11336	112	
255.94745	96	
256.96056	432	
257.03223	146	
259.17074	172	
259.89703	114	
259.95504	100	
260.13796	134	
260.15728	386	1+
260.81744	152	1+
262.14583	130	
265.14907	288	
266.42217	134	
266.86522	116	
266.99346	130	
267.13420	268	
268.00202	124	
268.17253	498	1+
268.26154	138	1+
268.85888	102	
270.19213	130	
271.84939	198	
272.16187	168	
272.93516	238	
272.98237	176	
274.96773	100	
275.06910	104	
275.84480	250	1+
276.84835	208	1+
277.09591	162	
277.13096	134	
277.98976	114	
278.11668	114	
279.85291	150	
279.96697	356	1+
281.14153	386	1+
282.18372	96	
282.27718	204	
282.91103	122	
283.03817	186	
283.18426	96	
284.87476	150	
285.12066	108	
285.20084	194	
286.15623	194	
287.92209	102	
289.39487	100	
289.59362	112	
289.78333	102	
291.84621	256	1+
292.17220	142	
293.87323	178	
294.15532	274	1+
294.29569	142	
294.68090	150	
295.17873	182	1+
295.84708	152	
296.86869	96	
297.79495	130	
297.84885	106	
297.87222	140	
297.97519	156	
298.01387	190	1+
298.81931	140	1+
298.90032	114	
299.05325	178	1+
299.78690	184	
299.86487	168	1+
300.17124	118	
302.17593	410	1+
303.94474	100	
305.14714	210	1+
306.27928	240	
307.80139	258	
307.89562	250	
308.12654	102	
308.19433	258	1+
308.66772	342	
308.81036	106	
308.89253	154	
309.13119	100	
309.15379	124	
310.87774	108	
311.22006	146	
311.88849	168	
312.80371	192	1+
313.26527	118	
313.67055	132	
313.82850	114	
314.79253	104	
314.88003	130	
315.85259	138	
317.17737	200	
318.19219	170	
318.67600	98	
321.42859	96	
322.01339	156	
322.31857	166	
323.24572	140	
323.89271	340	1+
324.29250	146	
325.14020	140	
326.16354	368	1+
327.06771	102	
327.32535	124	
328.26835	142	
328.82563	130	
328.88893	186	
329.18645	142	
329.21479	138	
329.86708	140	
329.88299	140	
330.18560	124	
330.82338	322	1+
334.31313	98	
335.15693	316	1+
335.34653	164	1+
337.18383	138	
339.19426	120	
339.21224	188	
339.56002	110	
341.14229	122	
341.19892	320	1+
342.29957	144	
342.90386	330	1+
345.16533	100	
345.19828	192	
END IONS

###FS:    #m/z: 363.95729 #charge 1+
###MS: 22
###MSMS: 25
BEGIN IONS
TITLE=Cmpd 18, +MS2(363.9573), 28.0-35.0eV, 0.5min #25
RTINSECONDS=29.578
SCANS=22,25
PEPMASS=363.95729	526874
CHARGE=1+
58.07198	122	
182.86667	366	1+
189.86108	560	1+
191.85603	450	1+
200.88743	114	
205.10401	228	1+
207.87328	348	1+
209.86929	184	
209.94382	1114	1+
210.56640	108	
210.88273	550	1+
212.87918	2570	1+
217.08050	142	
222.95186	1220	1+
224.94795	1350	1+
226.11704	494	1+
226.89973	112	
226.94694	4872	1+
226.97940	114	
227.06747	128	
227.78876	176	1+
227.93104	160	
228.85012	168	1+
228.89427	630	1+
228.94266	4150	1+
230.07475	190	1+
230.61518	256	1+
230.80229	94	1+
230.85620	214	1+
230.88997	4194	1+
232.88654	504	1+
234.09940	144	
234.14393	244	
235.11630	1288	1+
235.92170	158	
236.08639	146	
237.89828	136	
239.13070	306	1+
240.93866	250	
240.96296	972	1+
241.83427	118	
241.94448	206	
242.07259	110	
242.82153	116	
242.94032	348	
242.96026	1016	1+
243.62503	244	
243.82085	120	
243.93195	126	
244.13238	196	
244.95799	2690	1+
245.07342	336	
246.90396	260	1+
246.95220	3310	1+
248.19626	212	1+
248.80349	200	1+
248.90086	1400	1+
249.06836	110	
249.13391	286	1+
250.05649	130	
250.89837	170	
250.94590	264	
251.79963	192	1+
252.10836	396	
253.04709	234	1+
253.09301	166	
253.11293	250	
253.90527	198	
254.10812	246	
255.08114	128	
257.08776	202	1+
258.84936	172	1+
258.97560	358	
259.90970	122	
260.83266	500	1+
260.97082	778	1+
261.88813	160	
262.08937	132	
263.07582	132	
263.83068	260	1+
263.97503	464	1+
264.22737	242	
264.97831	398	1+
265.83252	118	
266.07503	136	
266.24421	124	
266.81544	200	
266.86652	132	
267.13608	290	1+
267.78218	118	
267.97448	502	1+
268.96337	466	1+
269.56493	126	1+
269.80168	370	1+
269.96977	328	1+
270.80307	218	1+
270.87558	146	
271.14051	130	
271.91603	210	1+
272.12473	170	
272.80882	126	
273.91196	128	
275.80380	244	1+
275.83207	206	1+
276.15777	130	
276.85781	204	1+
278.91386	212	1+
279.10956	430	1+
279.85634	234	
280.02563	240	1+
280.78868	304	
280.96992	116	
281.79207	148	
282.17938	162	1+
282.27482	114	
282.85535	496	1+
283.78699	238	
283.85272	358	1+
283.93654	172	
283.98134	302	1+
284.13145	156	
284.35974	112	
284.81939	192	1+
285.12364	198	1+
285.84858	622	1+
288.04394	114	
288.06398	224	1+
288.10238	198	1+
288.13540	538	1+
288.62833	338	1+
290.78741	168	
291.12331	518	1+
291.13747	182	
291.15268	126	
292.04153	148	
292.06244	120	
292.13054	320	1+
292.43428	224	
293.14776	280	1+
293.84671	252	1+
294.03939	236	1+
294.26729	238	1+
294.80320	222	1+
295.01576	134	
296.13196	222	1+
296.64266	168	
297.11638	112	
297.18918	142	
298.15950	206	1+
298.80380	852	1+
298.95846	108	
299.86896	242	1+
300.79681	646	1+
300.83314	134	
300.85894	536	1+
301.12491	124	
301.14182	162	
301.86087	460	1+
302.22208	164	1+
302.88156	118	
303.80352	470	1+
303.85716	1398	1+
303.89017	120	
303.92605	124	
303.94508	378	1+
304.13726	456	1+
304.98942	172	1+
305.09206	148	
305.12806	552	1+
305.82330	184	1+
306.27967	124	
306.48876	122	
306.79269	162	
306.87980	388	1+
308.29181	298	1+
309.32345	110	
310.30601	192	1+
310.87634	118	
312.04741	218	1+
314.02224	110	
314.85884	120	1+
315.47724	122	
316.14889	136	
316.19415	162	1+
316.81240	362	1+
318.11114	166	
318.16036	126	
318.80519	112	
319.08186	120	
320.17092	134	
320.81078	154	
321.82224	116	
321.86864	274	1+
322.93034	154	
323.13903	384	1+
324.02194	144	
324.14366	282	1+
324.89172	168	
325.89567	114	
326.12012	222	1+
326.87400	460	1+
327.15473	138	
328.17290	216	
328.19618	188	
328.31559	200	1+
329.16285	280	1+
329.17983	118	
331.15195	180	
332.09005	134	
332.12992	114	
334.89786	110	
335.30225	156	
335.79589	248	1+
336.79910	172	1+
336.94476	196	
337.14864	208	
337.83424	308	
337.93653	112	
339.19584	396	1+
339.82467	438	1+
340.14860	244	
341.17305	202	
341.69479	138	1+
341.81666	124	
342.15453	132	
342.90403	128	
343.27650	136	
344.18625	136	
344.22428	114	
344.27977	116	
344.71633	120	
344.91339	134	
345.18093	238	1+
345.20358	546	
346.12177	110	
346.23206	124	
346.81701	204	1+
347.22806	268	
347.30445	144	
347.90315	138	
348.23198	162	
349.12488	408	
349.15964	270	
349.32356	148	
350.10941	730	1+
350.17230	112	
350.92243	116	
351.33661	130	
352.22298	116	
354.20423	108	
355.08099	118	
355.18068	160	1+
355.71673	138	
357.07118	164	1+
357.22094	188	
358.16218	200	1+
358.74844	134	1+
360.09033	224	
360.21398	154	
360.92502	150	
362.20426	662	1+
363.15043	208	1+
363.90895	144	
364.01736	180	1+
364.35302	158	
367.13558	978	1+
368.19733	108	
368.42613	318	
368.93627	136	
END IONS

###FS:    #m/z: 322.93061 #charge 1+
###MS: 26
###MSMS: 27
BEGIN IONS
TITLE=Cmpd 19, +MS2(322.9306), 28.0-35.0eV, 0.6min #27
RTINSECONDS=33.2485
SCANS=26-27
PEPMASS=322.93061	1795688
CHARGE=1+
191.11296	108	
192.88916	186	
193.89255	122	
205.94690	526	1+
207.11685	154	
209.09392	132	
209.12413	606	1+
209.92557	96	
215.88333	154	
216.88163	108	
217.07766	166	
219.18587	108	
219.42602	130	
220.42018	104	
222.95163	152	
223.03297	100	
223.96088	614	1+
224.82451	94	
226.11974	120	
227.10266	396	
227.15263	138	
227.92862	130	
228.11845	130	
229.94403	104	
230.10693	120	
230.20163	102	
230.86243	152	
231.04251	94	
231.09444	100	
231.12397	606	1+
233.89996	138	
234.03801	116	
234.13239	118	
234.15505	102	
234.90898	112	
235.11906	218	
236.04334	230	1+
236.89095	128	
237.15855	98	
238.93813	154	
240.82476	142	
240.88407	96	
240.94023	1028	
241.94249	1088	
242.02094	120	
242.09379	148	
242.11264	118	
242.64047	162	
242.82213	280	1+
242.94094	3474	1+
243.88065	302	1+
244.12793	462	
244.93940	640	1+
245.84982	184	1+
246.12976	352	1+
246.15734	112	
246.63386	110	
246.97783	238	
247.97968	166	
248.71457	108	
248.96817	106	
249.04028	118	
250.04484	136	
250.11397	290	1+
250.65258	118	
251.15972	454	1+
251.91030	154	
252.10546	308	1+
252.13904	204	1+
252.16391	352	1+
253.08911	134	
254.65000	100	
255.10759	1124	1+
256.91423	108	
257.79203	220	1+
258.83841	294	1+
259.15376	114	
260.14322	450	1+
260.15925	216	
261.84422	96	
261.88565	338	1+
262.08075	94	
263.01446	158	
263.07264	418	1+
265.15123	98	
266.16036	130	
266.87034	122	
267.14206	126	
267.80289	132	
268.13540	96	
268.17694	178	
268.79602	378	1+
268.95846	176	
268.97680	136	
269.11512	244	
269.45312	118	
269.65494	94	
269.81606	96	
270.09440	94	
270.83427	194	
271.03357	130	
271.77331	106	
272.06564	128	
272.13393	1244	1+
272.84840	128	
273.79414	440	1+
274.15407	426	
277.09217	94	
277.75011	118	
279.09212	818	1+
280.25889	150	
281.30024	100	
281.80739	220	1+
282.10438	94	
282.85715	496	1+
283.05616	160	
283.14444	104	
284.12829	268	1+
284.29320	364	
285.19677	292	1+
286.16017	186	
287.94673	100	
287.99289	94	
289.15903	464	1+
289.80566	114	
289.87792	160	
290.07885	168	
290.97561	162	
291.80478	134	
291.86302	116	
291.90822	146	
292.05706	148	
292.10379	122	
292.16555	310	
292.80426	122	
294.17991	178	
295.17357	150	
295.85693	138	
295.87491	142	
296.12458	338	1+
296.17952	202	
296.80759	140	
297.06726	98	
297.35980	100	
297.78971	134	
298.12118	174	
299.66771	124	
300.66783	104	
301.14320	404	1+
302.10571	264	1+
302.14751	334	1+
302.46938	100	
302.85755	116	
302.88350	122	
303.38631	122	
305.13132	130	
305.15024	100	
305.89871	160	
306.09071	126	
306.24213	100	
307.01390	216	1+
307.27950	132	
307.88951	396	1+
308.30066	260	
308.66602	106	
309.93558	100	
310.14123	96	
310.31253	416	1+
310.82820	128	
310.87833	358	1+
311.88156	328	1+
312.02688	120	
312.80501	94	
313.21341	104	
314.81868	122	
314.86335	106	
315.17667	236	1+
319.13702	96	
319.17034	126	
320.15908	1122	1+
321.32049	112	
322.00785	96	
322.02630	114	
323.23942	476	1+
324.13119	174	
324.33436	94	
324.89418	286	
325.32340	98	
325.89529	120	
325.91765	142	
327.05587	96	
328.14367	136	
328.17892	120	
END IONS

###FS:    #m/z: 363.95741 #charge 1+
###MS: 26
###MSMS: 28
BEGIN IONS
TITLE=Cmpd 20, +MS2(363.9574), 28.0-35.0eV, 0.6min #28
RTINSECONDS=34.021
SCANS=26,28
PEPMASS=363.95741	484670
CHARGE=1+
179.70166	124	
187.86873	148	
189.86186	604	
191.85857	554	1+
193.85442	178	
196.88331	130	
199.07444	108	
201.11985	136	
205.95195	204	
207.08426	180	
207.49863	110	
207.87220	142	
209.94576	286	
210.88378	378	1+
210.93983	256	1+
211.16068	144	
212.87864	2866	1+
215.88241	166	
222.93349	162	
222.95226	800	
223.94697	1514	1+
224.94810	1138	1+
226.11357	180	1+
226.89108	140	
226.94723	4926	1+
226.97122	186	
227.06605	300	1+
227.87852	144	
227.93166	382	
228.89391	610	1+
228.94303	4770	1+
230.61575	178	
230.89010	3586	1+
232.11499	130	
232.88406	848	1+
234.09753	194	
234.14220	178	
234.88115	412	1+
235.11606	1012	1+
239.78969	148	
240.94149	734	1+
240.96193	1090	1+
241.00665	272	1+
241.83415	140	
242.13210	128	
242.94323	496	
242.95909	680	1+
243.82153	248	1+
244.12710	294	
244.93736	442	
244.95798	2526	1+
245.07491	410	1+
245.78838	162	
245.94423	226	
246.90182	164	
246.95200	2726	1+
248.90012	1666	1+
249.13081	158	
249.80660	146	
250.13782	132	
250.89721	354	1+
250.94970	342	1+
250.96984	136	
252.10910	662	1+
252.13785	170	
252.16565	150	
252.64131	120	
252.89727	402	1+
254.86952	114	
256.13277	126	
257.10020	116	1+
257.79668	110	
258.84436	178	
258.97554	124	
259.14722	158	
259.85797	226	
259.97781	118	
260.82986	666	1+
260.96923	1160	1+
261.15593	258	1+
261.58833	328	1+
261.83112	380	1+
263.97999	206	
264.84571	246	
264.98722	108	
265.79827	164	
265.97461	168	
266.15904	128	
266.78480	178	1+
266.81642	294	
267.14433	158	1+
267.81690	274	1+
267.97174	452	
269.07840	204	1+
269.84909	212	
269.96947	468	1+
270.79049	132	
271.84736	148	
271.91801	208	
272.79877	224	1+
274.39453	262	1+
276.14010	306	1+
276.81089	136	
276.85735	194	
277.85163	140	
278.09709	210	1+
278.12559	138	
280.26019	112	
280.79700	234	
280.91427	160	
281.11383	122	
281.79334	412	1+
282.15371	132	
282.79567	258	1+
282.90943	232	1+
283.06522	152	
283.07985	310	1+
283.14522	206	1+
283.43571	108	
283.85124	370	
283.99083	162	
284.08246	270	1+
284.14063	172	1+
285.20341	130	
285.84639	438	
285.89434	152	
286.98379	138	
287.12676	112	
288.06076	172	1+
288.13426	278	
288.79178	210	
289.10470	120	
289.91254	212	1+
290.79077	228	1+
292.40031	112	
293.11926	160	
293.81727	170	1+
294.14468	418	1+
294.63634	118	
294.86782	132	
295.02372	158	1+
295.88681	122	
296.06897	272	1+
296.64086	144	
296.80835	278	1+
297.15099	240	
298.14458	118	
298.75392	180	1+
298.80080	1154	1+
298.82957	156	
298.86569	306	1+
299.00830	108	
299.86877	258	1+
300.12622	134	
301.08002	198	1+
301.11682	430	1+
301.81284	132	
301.86238	846	1+
302.12056	328	1+
303.80958	498	1+
303.85601	1224	1+
303.94856	206	
304.11233	134	
305.12945	118	
306.13105	226	1+
306.27934	134	
306.79836	280	1+
306.88178	114	
307.28448	120	
308.05458	128	
308.29115	408	
308.87512	110	
310.15663	148	
310.30774	130	
310.87550	138	
311.14690	148	1+
313.84005	118	
314.79928	184	1+
317.09411	180	1+
317.17289	108	
318.18429	162	
318.81155	124	
318.93495	498	1+
319.02195	272	1+
319.22558	142	
319.82409	108	
320.16567	158	1+
320.82887	154	
321.81661	336	
321.86632	214	
322.87651	114	
322.93268	114	
323.82158	126	
324.61702	130	
324.81286	214	1+
324.87495	226	1+
324.88961	336	1+
326.17888	116	
326.94814	124	
327.07450	112	
327.17125	286	1+
327.19263	166	
328.20151	156	
328.81165	136	
328.87862	132	
329.10915	214	1+
330.15456	260	1+
330.32629	132	
332.09392	134	
336.84069	188	1+
336.94435	402	1+
337.19259	154	
338.31035	138	
339.06474	146	1+
339.19795	388	1+
339.83391	274	
340.94015	192	
342.16989	116	
343.70028	226	1+
344.29485	138	
345.07352	106	
345.17484	526	1+
345.20304	462	1+
346.18588	402	1+
347.22974	394	1+
348.32217	646	1+
349.12759	588	
349.15774	460	1+
349.18368	124	
350.10682	566	
350.76285	110	
352.75527	166	1+
354.21941	178	1+
355.14959	178	
356.22095	230	1+
359.18319	172	
360.09333	214	
360.72002	136	
361.11132	282	1+
361.15863	188	
361.20119	540	1+
361.84629	202	1+
363.37218	166	1+
363.71318	166	
364.20356	246	1+
365.31443	108	
366.14608	220	
366.74044	150	
367.13441	1050	1+
367.32808	326	1+
368.18959	194	
368.42329	108	
369.17381	292	1+
369.34334	126	
END IONS

###FS:    #m/z: 359.96245 #charge 1+
###MS: 26
###MSMS: 29
BEGIN IONS
TITLE=Cmpd 21, +MS2(359.9624), 28.0-35.0eV, 0.6min #29
RTINSECONDS=34.793
SCANS=26,29
PEPMASS=359.96245	166662
CHARGE=1+
196.13553	112	
198.05525	436	
202.07963	106	
202.12844	108	
209.94354	666	1+
211.11670	214	1+
211.15348	260	
216.06553	226	
219.90452	130	
220.96046	142	
222.11956	174	
222.95254	656	
223.95516	432	
224.94690	1496	1+
225.96091	196	
226.89245	220	1+
226.94750	2236	1+
226.97003	282	1+
227.07380	314	1+
227.93384	232	
228.94256	2874	1+
230.88722	108	
233.09154	248	1+
234.94283	262	1+
235.07447	164	
235.11574	626	1+
237.13541	122	
238.80457	98	1+
239.15005	1316	
240.13085	452	1+
240.93992	206	
240.96287	1382	1+
241.11199	134	
241.94775	158	
242.89478	182	1+
242.96085	510	
243.62518	270	
243.95925	274	
244.13164	234	
244.63981	118	
244.95731	1670	1+
245.07219	110	
245.94014	168	
246.11599	284	1+
246.95341	1386	1+
246.97441	294	1+
248.80555	116	
249.08575	146	
249.13219	660	1+
250.11540	512	1+
250.21617	130	
250.95079	258	
251.96700	228	
252.10614	694	1+
252.13681	276	1+
252.95373	174	
255.07234	252	1+
255.90565	122	
256.17207	252	
257.12578	122	
257.15900	952	
258.07214	568	1+
258.14261	1740	1+
258.83008	104	
258.84493	200	
258.97288	170	
259.10387	116	
260.94794	136	
260.96956	934	1+
261.15684	140	
262.95387	136	
263.82889	132	
264.07768	254	1+
264.09791	150	
264.97411	306	1+
265.12178	130	
265.81236	416	1+
265.94619	218	1+
265.97730	206	1+
266.81423	342	1+
267.10661	116	
267.14241	110	
267.97418	496	1+
268.01718	174	1+
268.12676	190	
268.96229	264	1+
269.11539	330	1+
269.90492	126	
269.96847	188	1+
271.14055	150	
271.15344	156	
273.08440	292	1+
273.11495	142	
273.79539	212	1+
274.11195	270	
274.13183	132	
275.09907	536	1+
275.12253	172	
275.16744	366	1+
275.97335	106	
276.14556	172	1+
276.61300	108	
276.85548	208	
276.89245	126	
277.12905	256	
278.81207	126	
278.83457	162	
279.14346	242	1+
280.26191	170	
280.79234	566	1+
281.13687	318	
281.85735	152	
282.15111	232	
282.27747	130	
282.86876	204	
283.07259	284	
283.11611	160	
283.14166	140	
283.18818	322	1+
283.85175	164	
283.98265	182	1+
284.07375	146	
284.08703	150	
284.13807	444	1+
284.82666	298	
284.87807	286	1+
284.88949	116	
285.05386	118	
285.08367	128	
286.09365	212	1+
286.13693	234	1+
287.12537	434	1+
288.08218	230	1+
290.77012	114	
291.00438	132	
291.80980	298	1+
292.12962	154	
292.43069	182	
292.85727	120	
293.06523	160	
293.12980	210	
293.43624	106	
294.86370	330	1+
295.80299	330	1+
296.17942	142	
296.80751	276	1+
298.14523	108	
298.80515	616	1+
299.13817	842	1+
299.87137	114	
301.08183	328	
301.10743	368	1+
301.69074	108	
302.08270	148	
302.11047	272	1+
303.94842	108	
305.13127	162	1+
305.91756	168	
306.88103	142	
307.28612	614	1+
308.29173	330	1+
308.33117	126	
309.12612	296	
309.14898	248	
310.14141	134	
310.19912	200	
311.05699	134	
314.82424	114	
315.16352	142	
316.81496	286	
316.93165	180	
316.96707	200	1+
317.12814	120	
317.66940	122	
317.71013	116	
317.86707	110	
318.11324	268	1+
320.15432	166	
321.12477	228	1+
321.16986	140	
322.81731	194	1+
323.01674	378	
323.15579	248	
325.15093	380	
325.89912	108	
326.15985	1796	1+
327.19006	112	
327.80713	230	
328.15475	128	
328.17384	270	
328.19050	140	
328.81006	156	
328.88866	174	
329.17538	138	
329.87332	224	
333.12264	150	
333.77176	140	
334.95348	138	
336.15332	132	
336.94465	716	1+
337.11761	1478	1+
338.18356	116	
340.15221	198	1+
340.19972	546	1+
340.77581	106	
342.28012	126	
342.90609	194	1+
343.18984	548	1+
344.15404	154	
344.17297	308	1+
345.20159	546	1+
345.76448	142	
346.31540	106	
347.22921	140	
348.16877	106	
348.33003	120	
349.10662	388	1+
349.12146	282	
349.16744	152	
350.11139	336	1+
350.15502	196	
352.17844	170	1+
354.71873	114	
355.19884	118	
356.77637	180	1+
357.19252	216	
357.22240	1212	1+
358.20382	158	
359.96208	120	
361.11709	268	1+
363.21071	170	
363.71379	144	
365.11907	134	
END IONS

###FS:    #m/z: 322.93070 #charge 1+
###MS: 30
###MSMS: 31
BEGIN IONS
TITLE=Cmpd 22, +MS2(322.9307), 28.0-35.0eV, 0.7min #31
RTINSECONDS=38.483
SCANS=30-31
PEPMASS=322.93070	1607514
CHARGE=1+
120.45977	112	
140.64822	102	
192.89038	418	1+
199.95193	92	
205.95309	172	
206.95142	162	
209.12891	308	
210.12560	178	
210.90082	196	
211.89489	466	1+
212.89580	338	1+
213.11824	98	
215.88809	108	
216.60288	96	
220.86689	94	
221.88590	98	
221.94293	170	
222.94788	98	
223.95881	466	1+
226.15301	372	1+
227.08559	402	1+
227.09719	256	1+
228.90875	106	
229.98341	110	
230.16403	92	
230.83186	292	1+
230.88597	160	
231.12416	472	1+
232.08229	288	1+
235.11768	296	1+
235.14396	104	
235.64532	100	
237.79061	118	
238.45232	102	
238.94260	102	
239.07721	224	
239.78790	108	
240.88570	100	
240.90854	108	
240.94247	1752	
240.96481	326	1+
241.78900	126	
241.93916	6102	1+
242.85256	152	
242.94138	3978	1+
243.14584	96	
243.81919	208	
244.12715	348	1+
244.94110	1000	1+
245.87166	146	
246.12155	194	
246.16079	140	
246.86507	160	1+
246.97851	568	1+
247.11739	104	
248.13608	164	
248.85497	120	
249.13684	140	
249.17162	98	
251.07286	108	
251.11586	112	
251.15142	114	
251.64930	100	
251.93420	110	
252.06227	156	
252.10798	188	
254.12010	122	
255.10749	1082	1+
256.13911	108	
257.00942	94	
257.80094	196	
257.85607	92	
258.08294	172	1+
258.15915	96	
258.83491	178	1+
259.90678	110	
260.13860	336	1+
260.16444	192	
260.83000	94	
261.06326	248	1+
261.47703	94	
261.91219	146	
262.05331	228	1+
262.83856	100	
263.17733	106	
264.87523	92	
264.92438	108	
264.95325	96	
265.11237	208	1+
265.43709	106	
265.45102	96	
266.87567	126	
267.00293	206	1+
267.08061	126	
267.79387	114	
267.93397	94	
268.04810	128	1+
268.17307	236	
268.86348	102	
268.90964	164	
268.95856	162	
269.79913	148	
271.84410	356	1+
272.06889	136	
272.13592	772	1+
272.81793	322	1+
273.66223	100	
273.79407	168	
273.82122	262	1+
274.00452	104	
274.15691	182	
274.63366	94	
275.16160	128	
275.80902	498	1+
276.84709	222	1+
277.13057	172	
277.14920	112	
279.09184	1092	1+
280.17112	134	
281.79476	104	
281.82294	176	
281.85402	128	
282.14757	114	
282.27924	252	1+
282.36012	136	
282.81128	92	
282.85805	186	
282.93488	92	
283.06798	190	
283.65578	92	
283.78950	244	1+
283.84983	110	
283.86643	118	
283.90526	218	1+
284.14665	134	
284.29451	362	1+
285.16604	92	
285.20962	124	
285.81523	92	
287.16633	168	
287.80774	120	
289.15950	148	
289.88050	136	
290.78694	146	
290.86183	132	
291.67012	94	
291.78001	168	
291.80490	102	
292.16377	562	1+
293.00997	220	1+
293.06297	112	
293.18382	98	
293.99844	92	
294.17823	964	1+
294.80403	132	
294.87157	140	
295.44331	92	
295.84831	138	
295.86739	92	
296.12173	384	1+
297.10086	110	
299.78262	322	1+
300.05061	100	
300.17595	110	
301.85740	110	
301.87788	114	
302.14557	454	1+
302.39060	92	
302.81874	152	
302.95008	92	
303.11489	112	
303.20812	124	
303.27880	126	
303.67168	214	
303.79223	256	1+
304.88516	220	1+
306.09117	138	
306.13331	236	1+
306.15380	142	
306.88528	428	1+
307.28936	356	1+
308.86770	122	
310.14129	112	
310.17534	116	
311.12293	168	
311.86825	120	
311.88438	222	1+
311.93493	204	1+
312.00829	126	
312.06677	100	
312.80442	402	1+
313.16161	124	
313.89602	92	
317.02610	108	
319.14185	160	
319.18066	140	
319.30734	116	
320.15896	926	1+
320.82160	98	
321.11845	92	
322.09684	248	1+
322.17318	120	
322.30799	138	
322.83447	196	1+
323.23550	490	1+
323.88736	386	1+
324.89220	248	1+
325.81023	94	
END IONS

###FS:    #m/z: 363.95743 #charge 1+
###MS: 30
###MSMS: 32
BEGIN IONS
TITLE=Cmpd 23, +MS2(363.9574), 28.0-35.0eV, 0.7min #32
RTINSECONDS=39.255
SCANS=30,32
PEPMASS=363.95743	381696
CHARGE=1+
166.21370	118	
189.86353	672	1+
191.85753	524	1+
193.85575	138	
196.88199	220	
201.12239	120	
203.88589	112	
204.90107	164	
205.95200	214	
207.87809	350	1+
207.94995	190	
209.08802	122	
209.86857	230	
209.94398	504	1+
210.88227	456	1+
212.87859	3338	
213.88189	118	
213.94320	138	
214.89525	126	
215.89305	304	1+
216.06822	306	1+
222.12220	200	1+
222.95311	1340	1+
224.94725	1004	1+
225.88393	164	
225.97317	202	
226.11871	342	1+
226.89581	314	
226.94761	4524	1+
227.06458	386	1+
227.88670	222	
227.93001	196	
228.89685	748	
228.94224	4602	1+
229.04210	112	
230.07367	194	
230.88952	4308	1+
232.88176	806	1+
234.09835	120	
234.14054	490	1+
235.11554	630	1+
236.15449	212	1+
236.51874	122	
236.89352	190	1+
237.65510	118	
238.82511	254	1+
239.82786	214	1+
240.94151	362	
240.96211	1332	1+
241.94204	294	
242.82912	430	1+
242.94263	994	1+
242.96049	1276	1+
243.14549	226	1+
244.12547	206	
244.95801	3274	1+
245.08011	170	
245.10824	130	
245.94099	306	
246.15795	154	
246.90477	448	1+
246.95324	2322	1+
246.97218	378	1+
247.34739	110	
248.81176	332	1+
248.84947	174	1+
248.90005	1582	1+
250.89748	182	
250.94626	408	1+
250.97323	180	
251.79404	178	1+
251.91139	210	
252.10815	784	1+
252.90035	556	1+
252.93555	114	
253.90456	474	1+
258.85216	340	1+
258.97485	254	
260.02897	228	1+
260.11021	192	1+
260.13708	214	1+
260.83608	326	
260.96733	990	1+
261.15461	434	
261.83416	140	
262.08888	116	
262.84727	208	1+
263.00064	140	1+
263.98340	142	
265.05958	184	
265.08927	130	
265.88707	150	
266.09300	198	
266.81158	538	1+
267.13502	138	
267.97593	512	
268.13650	136	
268.95878	772	1+
270.09252	124	
270.14098	238	
270.80847	166	1+
270.84202	212	1+
270.90996	272	1+
271.91080	310	1+
272.95680	124	
273.79893	146	
276.08045	274	1+
276.80795	128	
276.85288	124	
277.11871	298	1+
277.80796	120	
278.12096	232	1+
278.14692	116	
278.79743	298	1+
279.61738	150	
279.85377	300	1+
280.09591	170	
280.79396	856	1+
281.85322	156	1+
282.78405	696	1+
283.07059	132	
283.18785	136	
283.78687	588	1+
283.85488	122	
284.14984	142	
284.82383	138	
284.84694	668	1+
285.06963	186	1+
285.79565	210	
286.12693	168	
286.18930	136	
286.79944	354	1+
286.89160	180	1+
287.83432	200	1+
288.06909	176	
288.10643	116	
288.13251	248	
288.63086	158	
289.09995	130	
290.78634	116	
291.14087	136	
293.13963	440	1+
293.85549	168	
294.14447	294	1+
294.86506	126	
296.64361	166	
296.80893	138	
297.10892	128	
297.87116	120	
298.14861	196	1+
298.80340	854	1+
300.80244	232	
301.80481	602	1+
301.86119	666	1+
301.90951	140	
302.08448	260	1+
302.11774	110	
303.60895	150	
303.85505	1200	1+
303.94814	158	
304.01999	114	
304.14091	120	
304.78484	224	1+
304.92782	228	1+
305.13386	344	
305.87621	118	
306.27891	132	
306.83856	152	1+
307.02892	140	
307.27924	158	
307.30941	144	
307.79466	112	
308.29188	152	
308.88114	148	
309.12869	128	
309.15560	146	
309.87090	114	
310.30849	180	
311.86241	136	
313.97748	94	1+
314.87689	116	
316.81494	374	1+
316.88253	140	
317.20577	140	
317.46135	148	
318.87904	234	1+
318.93545	174	
320.05354	114	
320.13897	180	
321.12820	138	
321.32610	110	
321.81609	860	1+
321.86617	320	
322.93349	120	
324.15331	124	
324.88105	200	
325.89430	186	1+
326.18174	126	
326.40782	114	
326.87136	332	
326.95045	154	
327.02453	158	
327.15813	150	
327.27133	178	
327.88016	190	
328.14227	124	
328.17142	144	
328.19664	188	
329.87336	224	1+
332.15438	228	1+
336.94529	304	1+
338.95853	116	
339.19317	306	1+
339.82723	218	
340.80465	120	
340.94076	332	1+
341.15016	158	
341.19986	350	1+
341.82690	154	
342.90821	322	1+
343.14746	312	1+
344.14693	202	1+
344.19610	160	
345.20126	452	1+
345.72486	186	1+
347.19969	126	
347.22746	586	1+
347.77121	140	
348.89727	242	1+
349.12716	494	
349.16279	388	1+
349.22950	164	
349.31980	170	
349.35453	176	1+
349.73293	134	
350.10967	964	1+
351.08830	140	
352.88961	116	
356.05191	126	
357.16249	132	
357.22157	206	
357.78164	122	
358.81350	154	
359.95991	166	
360.08970	114	
361.72064	162	
362.21022	608	1+
362.70507	138	
363.21269	372	1+
364.16531	216	1+
367.13497	1192	1+
367.33326	528	1+
368.19487	166	
END IONS

###FS:    #m/z: 336.94684 #charge 1+
###MS: 30
###MSMS: 33
BEGIN IONS
TITLE=Cmpd 24, +MS2(336.9468), 28.0-35.0eV, 0.7min #33
RTINSECONDS=40.027
SCANS=30,33
PEPMASS=336.94684	205218
CHARGE=1+
182.86855	164	
187.88836	100	
207.87384	158	
209.12793	386	
210.89912	252	
211.94507	3146	1+
211.97279	116	
212.04525	120	
212.47022	102	
212.50599	94	
212.87956	1622	1+
213.94052	1204	1+
214.88050	774	1+
215.93354	188	1+
217.88447	204	
218.09278	104	
218.88341	174	
223.97103	148	
224.61470	102	
224.97491	188	
226.11656	130	
226.15640	230	
226.42553	120	
226.89507	328	1+
227.10332	206	
227.15903	128	
228.89202	384	1+
229.10028	138	
229.95454	2434	
230.13224	102	
230.88929	2642	1+
231.12631	214	
231.95107	760	1+
232.89037	900	1+
233.89852	464	1+
235.00956	114	
235.07980	768	1+
236.11637	212	
237.22904	116	
237.65316	94	
238.04375	112	
238.14490	134	
238.90224	98	
240.96200	98	
241.10167	96	
242.65369	98	
242.94537	144	
244.12565	92	
245.79812	112	
246.13111	176	
246.15974	540	1+
246.90283	130	
246.97932	248	1+
247.96443	978	1+
248.90051	1424	1+
248.93827	344	1+
249.03858	138	
249.12715	98	
249.83060	214	1+
249.96102	388	1+
250.16409	122	
250.99749	110	
251.07288	118	
251.15166	148	
251.64632	98	
251.83218	338	1+
251.91398	140	
252.11846	122	
252.14444	208	
252.47621	110	
252.97258	1490	1+
253.08434	154	
253.90528	668	1+
254.08783	238	
254.90795	438	1+
254.94328	128	
254.96571	1136	1+
255.07441	232	
255.10583	406	
256.99099	104	
258.84292	122	
259.16366	344	1+
259.82418	264	1+
260.13634	176	
260.57579	136	
260.88355	214	1+
262.09670	104	
263.05481	122	
264.10409	120	
266.05781	104	
266.12886	218	1+
266.24902	100	
266.85080	118	
267.83750	770	1+
268.17416	338	1+
268.99289	106	
269.08031	122	
269.13467	116	
269.35040	98	
269.79706	152	
270.11826	328	1+
270.82698	114	
270.84274	130	
270.98805	184	
271.02935	184	1+
271.91753	346	1+
272.06821	158	
272.94957	100	
272.97693	240	
273.16145	184	1+
273.84516	282	1+
274.02807	136	1+
274.13952	116	
275.14699	104	
275.87381	124	
277.12717	126	
277.17342	124	
278.24741	140	
278.83247	458	1+
279.12528	94	
279.91085	98	
280.10840	98	
280.80871	112	
282.00642	98	
282.85970	134	
285.85254	168	
286.15831	180	1+
286.20664	108	
286.65589	146	
286.85024	414	
287.68450	118	
287.84885	332	
288.13998	116	
288.86704	118	
290.07400	108	
290.85555	120	
290.92934	104	
291.14167	92	
292.07591	214	1+
292.11149	492	1+
292.16584	134	
292.43672	136	
293.11693	370	1+
293.15179	166	
293.86299	352	1+
294.17415	544	1+
294.18569	316	1+
294.27258	100	
294.67242	226	
295.84896	120	
296.12400	94	
296.14949	146	
296.80668	266	1+
296.98344	96	
297.81161	184	1+
297.85625	132	
298.96101	96	
302.14956	308	1+
302.90756	100	
303.67650	220	
305.15195	156	
306.11279	144	
306.79413	444	1+
306.87928	158	
307.13772	108	
307.37328	98	
308.67864	100	
308.74371	120	
309.14012	192	1+
309.86905	124	
310.41936	106	
310.87656	504	1+
311.85756	128	
312.86619	194	1+
313.67054	132	
314.82114	118	
316.09716	112	
316.68999	144	
317.18465	132	
318.16839	94	
318.80909	96	
319.17793	208	
320.15834	526	1+
321.22397	214	1+
321.83174	128	
321.88379	110	
322.18745	144	
323.03183	102	
323.95875	100	
324.16097	122	
324.89280	122	
325.90256	140	
326.13249	94	
326.23446	102	
326.94723	108	
328.42306	102	
329.81928	94	
334.67867	104	
337.18679	526	1+
338.17110	656	
338.22825	96	
341.04674	228	1+
341.13094	174	
341.71913	116	
342.10875	132	
END IONS

###FS:    #m/z: 340.94118 #charge 1+
###MS: 34
###MSMS: 35
BEGIN IONS
TITLE=Cmpd 25, +MS2(340.9412), 28.0-35.0eV, 0.7min #35
RTINSECONDS=43.7125
SCANS=34-35
PEPMASS=340.94118	627448
CHARGE=1+
190.95044	104	
192.88823	114	
192.92422	124	
196.88412	440	1+
203.06610	134	
203.93081	104	
205.94979	288	
207.97560	134	
209.12500	108	
209.14040	164	
210.88281	122	
210.93812	156	
211.15346	300	1+
211.89108	140	1+
211.94729	106	
212.88096	138	
212.89093	172	1+
213.87790	476	
213.93871	770	1+
215.11826	108	
215.88615	1072	1+
215.93578	236	
216.10339	136	
217.09026	114	
217.88166	376	1+
221.04946	148	
222.95301	184	
223.96740	156	
224.97895	100	
226.11547	126	
226.89188	160	
226.95942	126	
227.95951	158	
228.90989	164	
229.11723	106	
229.62585	100	
230.15085	104	
230.88963	438	
231.12300	150	1+
231.89245	390	
231.94863	690	
232.89195	784	1+
233.00237	104	
233.89730	546	1+
233.94663	414	1+
234.14555	116	
234.91248	112	
235.11545	116	
235.78619	118	
235.82883	220	1+
235.87116	100	
235.89271	298	1+
235.97331	104	
236.43189	100	
236.59972	106	
237.64779	226	
238.08036	116	
238.80819	130	
239.78828	296	1+
240.23399	102	
241.06536	104	
241.94281	430	1+
242.89279	126	
242.94178	222	1+
244.12551	270	
245.07311	204	
245.44291	102	
246.09756	112	
246.16200	432	
248.04484	108	
248.89749	456	1+
248.96523	238	1+
249.13452	158	
250.90353	464	1+
251.15438	356	1+
252.10893	338	1+
252.13376	218	1+
253.08960	124	
253.85399	108	
254.94185	164	
254.96504	542	1+
255.07692	240	
255.10952	186	
255.91197	232	1+
256.07225	128	
256.85123	126	
256.88688	134	
256.91501	198	1+
257.14358	116	
257.81261	110	
257.99977	106	
258.80010	242	1+
258.85076	184	1+
259.17073	252	
259.22886	190	1+
260.15777	418	
261.88129	138	
261.89552	282	1+
261.96612	268	1+
262.08490	150	
264.41396	126	
266.79717	124	
266.86408	128	
268.17753	298	1+
268.83988	134	
269.80494	434	1+
270.14211	128	
270.81156	370	1+
270.86823	274	1+
271.84451	224	
272.13422	260	
272.15908	146	
272.93569	442	1+
273.16777	196	
273.79397	134	
274.14778	134	
274.86094	142	
275.80538	150	1+
276.97693	166	
277.81090	142	1+
277.84911	450	1+
278.83750	102	
279.14367	150	
279.16048	134	
279.79719	234	
281.97197	202	1+
282.41057	106	
283.12182	102	
283.79032	176	
284.02459	176	
285.14154	150	
286.05613	100	
286.16019	130	
287.17423	100	
287.81057	120	
288.06059	104	
289.78913	302	1+
290.88227	100	
291.79904	238	1+
292.06465	102	
292.91779	156	
292.93712	104	
293.85171	120	
294.66770	160	
294.86694	238	1+
296.12366	158	
297.10555	120	
298.81546	332	1+
299.78722	192	
299.87781	206	1+
299.93434	118	
300.12968	120	
302.01030	192	1+
302.17582	184	
302.83648	102	
303.27744	112	
303.96499	102	
304.18012	102	
304.93977	136	
305.13454	104	
306.17859	122	
306.79740	518	1+
307.28683	512	1+
307.79920	490	1+
308.29159	362	1+
308.66526	174	
309.13467	108	
309.32096	100	
310.30988	120	
310.88185	506	1+
310.93043	112	
312.80837	220	1+
312.87525	128	
313.15662	110	
314.94956	104	
315.30292	112	
315.86098	100	
316.03377	114	
316.89500	118	
317.68492	152	
318.18798	124	
320.15617	216	
321.70177	112	
322.13098	202	1+
322.87898	104	
323.02876	114	
324.89657	280	1+
326.16218	778	1+
328.18949	112	
328.82042	170	
328.88986	394	1+
329.86985	508	1+
330.82393	140	
331.17691	104	
333.11008	100	1+
333.78120	160	
334.17890	124	
334.90772	100	
337.18444	112	
338.16977	116	
340.18877	240	
340.80560	132	
343.02830	104	
343.67909	122	
343.70581	118	
344.40909	154	
345.19816	214	1+
345.90961	120	
END IONS

###FS:    #m/z: 336.94661 #charge 1+
###MS: 34
###MSMS: 36
BEGIN IONS
TITLE=Cmpd 26, +MS2(336.9466), 28.0-35.0eV, 0.8min #36
RTINSECONDS=44.484
SCANS=34,36
PEPMASS=336.94661	198810
CHARGE=1+
183.86638	118	
196.88434	118	
199.88645	102	
203.12474	102	
209.09202	210	
209.12809	254	
209.88376	906	1+
210.88556	584	1+
210.90842	98	
211.94468	2550	1+
212.87846	1486	1+
213.93949	1108	1+
214.87803	208	
215.88596	628	1+
217.85729	200	
217.88403	112	
218.09251	166	
222.95250	158	
223.36128	106	
223.96180	194	
226.08855	358	1+
226.12097	182	
226.13690	118	
226.15832	116	
227.15674	112	
227.78965	140	
227.89399	116	
229.95476	2900	1+
230.88890	3198	1+
231.94799	1514	1+
233.89907	400	
234.94104	198	1+
235.07710	482	1+
235.11879	240	1+
235.89780	114	
239.89544	176	1+
240.86582	212	1+
240.94222	112	
240.96111	120	
242.07392	122	
244.12422	136	
244.38314	106	
245.13423	110	
246.12544	500	1+
246.15997	382	
246.90495	126	
246.97735	206	
247.01860	124	
247.96808	840	1+
248.80446	144	
248.89902	1168	1+
249.04279	222	1+
249.17014	250	1+
249.82657	128	
249.83970	146	
249.95881	252	
250.04430	148	1+
250.11343	268	1+
250.48850	104	
250.65430	144	
250.83732	132	
250.89886	132	
250.98916	104	
251.15321	314	
251.91131	124	
252.10559	212	
252.13868	102	
252.97151	2086	1+
253.90626	636	1+
253.94963	110	
254.83895	156	
254.96603	734	1+
255.07658	550	1+
255.14026	218	1+
258.79724	94	
258.84639	138	
258.96620	104	
259.67111	100	
260.14644	144	
260.16034	170	
260.82078	238	1+
261.80154	204	1+
262.08911	162	
263.05589	106	
264.16118	102	
265.08697	98	
266.85511	100	
267.84019	230	
268.13342	130	
268.17708	194	
268.84152	666	1+
269.79931	174	
270.86106	94	
271.91769	152	
272.13754	174	
272.84973	170	
272.87844	100	
273.12004	114	
273.16516	332	
273.66820	98	
273.81209	178	1+
273.89295	202	1+
275.06942	106	
276.85461	380	1+
277.00153	98	
277.15602	208	
277.83421	470	1+
278.02120	112	
278.09272	248	1+
278.16116	164	
278.96847	120	
279.07024	282	1+
279.09636	192	1+
279.10928	134	
279.82885	104	
280.67167	114	
281.67789	236	
281.80453	108	
281.86266	232	1+
282.17651	140	
282.28113	136	
282.78911	318	1+
282.86448	166	1+
282.90195	138	1+
282.91784	222	1+
283.01907	176	
283.04951	108	
285.02211	100	
285.12852	102	
285.20505	206	1+
285.85165	176	
286.65648	132	
286.84885	992	1+
286.90407	102	
289.15918	142	
289.87793	146	
290.85071	196	
291.17124	456	1+
291.59656	102	
291.80703	238	
292.05766	98	
292.10282	380	1+
292.13521	258	1+
292.17113	300	1+
292.81170	138	
292.86318	126	
292.93809	152	
293.81570	118	
294.11061	106	
294.17955	788	1+
294.66761	220	
295.94894	116	
295.97123	106	
296.12099	156	
297.81758	108	
298.91108	128	
299.66308	102	
302.14272	116	
302.15489	206	
303.18415	162	
303.80580	282	1+
305.04524	102	
306.29772	96	
306.88348	346	1+
307.04837	118	
307.15777	98	
307.80123	166	
307.89055	270	1+
308.28843	104	
308.66877	214	
309.32357	236	1+
309.87650	146	
310.15637	118	
310.30804	132	
310.34490	96	
310.87465	384	1+
311.87797	270	1+
312.42712	104	
314.45745	98	
314.82090	114	
315.45333	98	
317.15867	208	1+
317.17939	162	
317.68286	178	
317.92495	112	
318.81631	136	
320.09783	106	
320.15807	1256	1+
320.88731	234	1+
321.78334	140	1+
322.67471	140	
323.01494	94	
323.30561	140	
325.90178	116	
326.87937	96	
327.20332	126	
327.80692	110	
329.82584	164	
329.88831	174	
330.19004	230	
331.17451	150	
334.08484	154	
335.21570	158	
336.31619	166	1+
337.15048	102	
337.18524	510	
338.17295	308	
338.70844	118	
339.17411	170	
339.19370	254	
END IONS

###FS:    #m/z: 359.96244 #charge 1+
###MS: 34
###MSMS: 37
BEGIN IONS
TITLE=Cmpd 27, +MS2(359.9624), 28.0-35.0eV, 0.8min #37
RTINSECONDS=45.256
SCANS=34,37
PEPMASS=359.96244	152892
CHARGE=1+
189.86364	134	
198.05446	186	
200.07057	142	
208.94035	538	1+
209.94337	454	1+
211.15084	148	
214.41834	128	
218.91405	186	
220.96039	188	1+
221.00980	116	
222.95199	1262	1+
224.94840	1588	1+
226.02145	124	1+
226.11896	164	
226.94823	2970	1+
226.97351	152	
227.07933	188	1+
227.92964	232	
228.18274	124	
228.89624	142	
228.94342	2944	1+
229.09421	140	
230.09241	212	
230.62638	152	
231.07887	390	
231.88401	134	
233.09306	142	
233.85348	114	
234.09085	272	
234.11994	142	
235.07588	124	
235.11697	360	
236.11993	190	
237.12918	124	
238.06771	212	1+
239.08276	108	
239.13008	500	1+
239.14881	1068	
239.78716	286	1+
240.83369	136	
240.94128	176	
240.96306	1538	1+
241.09545	160	
241.11692	414	1+
241.94084	234	
242.95744	280	
243.07400	214	
243.13493	134	
243.89497	128	
243.96009	214	
244.12845	148	
244.95677	1934	1+
245.07584	164	
245.15831	162	1+
245.93872	180	
246.79056	320	1+
246.80797	134	
246.95412	1720	1+
246.97489	124	
247.02152	138	
249.13354	526	1+
250.11844	256	
250.80063	184	1+
250.94975	150	
250.97041	210	
251.03785	174	
251.07153	140	
251.12096	142	
252.10721	506	1+
252.16675	304	1+
252.96019	118	
253.79578	178	1+
253.83672	320	1+
254.11676	152	
255.01752	114	
255.07378	310	1+
256.17432	298	
257.12612	122	
257.15811	1370	
258.07575	158	
258.14309	2308	1+
258.84549	210	
258.96711	198	1+
259.16969	160	
260.96777	814	1+
261.08249	440	1+
261.23929	132	
263.79879	176	
265.05423	118	
265.13004	158	
265.97303	442	1+
266.10619	166	1+
266.17245	128	
266.81220	684	1+
266.97393	256	1+
267.07303	172	
267.78281	164	
268.12512	128	
268.95400	134	
268.97224	120	
269.03577	114	
269.13137	156	
269.80104	138	
269.96767	490	
270.14317	116	
270.78938	298	1+
270.88200	118	
271.84848	196	
274.11940	118	
275.09681	564	1+
275.17228	260	1+
276.79494	138	
276.80964	468	1+
277.81033	256	1+
278.13122	150	
278.25052	118	
278.79590	224	
278.87236	136	
278.92041	136	
279.02904	202	1+
279.12821	132	
279.91939	146	
280.10386	222	1+
280.79456	932	1+
280.83759	200	1+
280.85447	138	
281.13138	212	
281.82994	200	1+
282.86290	184	1+
283.07068	562	1+
283.15261	182	
283.41979	226	1+
283.98622	132	
284.13745	472	1+
284.42113	160	1+
284.82281	136	
285.08487	250	1+
285.88899	188	1+
286.09711	154	1+
286.86079	254	1+
287.12050	150	
288.13050	274	
288.92755	196	1+
289.85436	184	1+
289.88058	154	
292.12553	420	1+
292.16457	230	
292.87619	166	
293.85377	156	
294.86529	132	
295.93382	118	
296.15630	138	
296.81073	150	
297.13294	140	
298.80241	892	1+
299.13678	324	
299.27425	128	
299.86894	126	
300.22932	124	
301.08256	838	1+
301.78128	232	
302.88582	110	
303.09400	174	1+
303.37978	114	
305.27722	324	1+
305.30515	130	1+
306.16535	112	
306.87990	332	1+
307.08746	120	
307.30520	288	
307.79458	120	
308.85091	120	
308.88796	108	
309.12234	870	1+
309.30169	248	1+
309.80010	152	
310.87484	408	1+
311.86036	136	
311.88013	268	1+
314.79280	122	
314.81407	148	1+
315.87970	144	1+
316.81494	210	
318.93113	386	1+
318.94234	116	
319.44159	156	
319.82093	126	
319.86605	134	
319.93014	310	1+
320.15473	150	
321.12833	126	
321.24670	188	1+
321.82250	192	
323.02191	144	
324.01827	368	1+
324.14765	138	
325.12042	244	1+
325.14597	276	
325.23277	138	1+
326.15864	1002	1+
328.17754	178	1+
330.20547	136	
330.87081	292	1+
331.08974	198	1+
331.11227	138	
331.87300	220	1+
333.12713	138	
336.12764	112	
336.94580	304	1+
337.11635	1152	1+
338.94559	134	
340.14967	254	1+
340.19468	670	1+
340.35427	116	
340.93602	122	
342.65492	150	
343.18607	346	1+
343.21292	268	1+
343.70699	140	
343.90704	114	
344.14201	298	1+
345.20343	352	1+
346.04125	154	
346.18390	122	
348.91119	202	1+
349.12288	678	
349.15481	302	1+
349.76627	128	
350.11213	332	1+
350.30067	128	
351.16730	216	1+
351.19783	230	1+
354.78304	120	
357.19679	116	
357.22208	618	1+
357.24528	126	
357.72540	150	
358.14423	126	
358.17316	186	
359.15824	120	
361.11631	140	
362.20456	202	
362.34663	186	1+
END IONS

###FS:    #m/z: 340.94129 #charge 1+
###MS: 38
###MSMS: 39
BEGIN IONS
TITLE=Cmpd 28, +MS2(340.9413), 28.0-35.0eV, 0.8min #39
RTINSECONDS=48.942
SCANS=38-39
PEPMASS=340.94129	705294
CHARGE=1+
192.92614	146	
195.07774	124	
195.89773	104	
196.88188	220	
197.86820	154	
201.11991	238	
205.94953	118	
207.40575	144	
207.90201	118	
208.06680	112	
208.96376	190	1+
209.12728	142	
210.93956	116	
212.87707	446	1+
213.94076	1158	1+
214.90061	110	
214.92763	106	
215.88533	620	1+
217.88537	650	1+
221.05167	108	
221.96690	114	
223.15773	150	
223.95783	270	1+
225.88851	366	1+
226.94043	196	
227.09760	148	
227.94858	278	1+
228.18429	122	
230.88876	964	1+
231.12182	132	
231.89043	592	1+
231.95098	678	1+
232.90666	144	
233.87166	110	
233.89793	744	1+
233.94970	298	
234.14109	376	
235.11739	614	1+
235.82465	182	1+
235.89562	114	
236.08067	274	1+
239.78872	118	
240.23183	398	
240.84217	234	1+
240.96494	152	
241.00325	144	
241.07746	206	1+
241.12598	148	
241.90248	110	
243.57630	154	1+
243.82871	160	1+
244.87695	136	
245.07700	222	
246.16054	236	1+
246.66208	106	
246.97707	572	1+
249.13437	222	
249.89912	244	1+
249.96011	170	
251.14917	474	1+
251.91591	116	
251.92399	126	
251.96417	252	1+
252.11196	264	
252.16681	116	
252.85066	170	
253.05597	116	
253.12946	358	1+
253.16238	224	1+
253.90233	322	1+
254.09079	142	
254.14949	152	
254.96721	348	
255.07400	182	
255.10040	136	
255.80880	142	
255.96915	150	
256.07224	106	
256.84030	110	
256.91230	172	
257.96358	116	
258.85090	128	
258.88352	204	1+
258.91212	116	
259.17104	302	
259.84518	114	
259.95595	184	
260.15991	224	
260.66140	334	
260.83082	336	1+
260.99086	216	1+
261.15627	138	
265.65207	192	
266.84913	104	
266.86463	158	
267.11126	330	1+
267.79430	164	1+
268.17653	116	
268.84056	326	
269.17836	116	
269.80001	482	1+
269.84693	166	
270.11817	142	
270.85537	120	
271.19437	118	
271.53106	102	
271.66116	104	
271.78839	118	
271.85109	104	
272.09893	146	
272.12372	108	
272.93663	264	
273.11592	140	
273.14813	236	1+
273.79483	238	1+
276.85452	644	1+
277.12850	234	
277.63751	142	
279.11651	152	
279.79050	140	
279.85807	134	
279.96282	210	
280.87098	118	
281.13006	138	
282.05378	156	
282.87649	116	
283.15732	174	1+
283.78787	144	
283.87280	152	
283.92401	122	
284.14103	208	
284.87047	102	
285.20070	274	1+
285.79560	276	1+
286.15344	264	
286.79993	212	1+
287.14341	124	
287.19249	118	
288.05332	138	
288.87822	146	
289.76915	134	
289.78689	130	
289.80988	122	
291.15857	170	1+
291.80433	352	1+
292.85270	228	1+
293.02640	120	
294.14308	116	
294.17626	176	
294.28027	132	
294.67049	282	1+
295.11134	222	1+
295.18527	126	
297.86055	114	
297.97408	218	
298.30971	222	
299.77883	114	
300.15167	142	
302.14351	270	1+
302.81104	134	
303.68281	112	
303.88078	446	1+
306.27671	116	
307.31727	140	
307.80052	394	1+
307.88475	130	
308.29721	328	
309.05926	112	
309.13049	130	
309.17148	104	
309.87224	372	1+
309.88735	112	
310.87675	356	1+
311.86263	206	
312.80557	260	
313.80369	122	
313.87476	184	1+
313.96501	168	1+
314.18960	118	
315.85338	106	
317.67074	112	
318.15428	134	
320.16391	364	1+
321.26381	108	
322.27162	212	1+
324.12469	210	1+
324.89370	330	1+
326.15940	176	
328.18882	222	
328.25911	108	
328.31372	166	
328.89310	192	
329.86957	300	1+
330.81758	214	
330.84204	128	
331.08874	122	1+
331.81313	182	
332.87401	136	
338.16768	192	
338.87641	108	
339.11180	114	
339.19318	136	
339.81990	120	
340.19479	264	
340.21357	160	
342.91230	122	
343.18939	266	1+
343.81554	106	
344.21204	104	
END IONS

###FS:    #m/z: 336.94664 #charge 1+
###MS: 38
###MSMS: 40
BEGIN IONS
TITLE=Cmpd 29, +MS2(336.9466), 28.0-35.0eV, 0.9min #40
RTINSECONDS=49.714
SCANS=38,40
PEPMASS=336.94664	209602
CHARGE=1+
53.25868	116	
92.93738	110	
182.87165	162	
189.86133	164	
196.88389	126	
205.95599	102	
208.14979	102	
208.88447	124	
209.12633	226	
210.88323	342	1+
210.90532	152	
211.94410	2784	1+
212.06420	114	
212.87852	2032	1+
213.93982	1128	1+
214.87618	198	
214.88511	1260	1+
215.13640	102	
215.88521	818	1+
215.93786	206	
217.85835	126	
217.88139	410	1+
221.55175	94	
223.96376	180	
224.06649	112	
225.98268	112	
226.11905	120	
226.15339	238	1+
226.39237	96	
226.89514	104	
227.10056	390	1+
227.95119	134	
228.89386	220	
229.89586	134	
229.95587	3082	1+
230.89062	3550	1+
230.91096	128	
231.95068	1452	1+
232.88661	134	
233.89958	708	1+
233.94864	306	1+
234.11494	446	1+
235.08019	254	
235.11688	388	1+
235.83386	170	
235.89597	292	
236.07997	262	1+
236.82705	114	
239.66405	94	
240.83681	154	
240.96763	102	
241.93996	128	
243.15340	106	
244.12966	178	
245.12946	112	
246.16151	354	
246.65928	162	
246.90489	130	
246.97668	158	
247.90435	106	
247.96895	848	1+
248.15019	208	1+
248.85799	96	
248.89890	1450	1+
249.04165	166	
249.12920	102	
249.96428	664	1+
249.99028	316	1+
250.83254	240	1+
250.94423	100	
251.09835	104	
251.15223	124	
251.65451	128	
252.10698	270	
252.13442	148	
252.97107	2274	
253.62894	102	
253.90524	988	1+
254.02294	124	
254.10189	576	1+
254.94247	164	
254.96597	644	1+
255.07491	594	1+
255.10636	504	1+
256.45771	110	
256.67142	100	
256.91345	252	1+
256.96338	120	
257.94640	158	
258.84281	136	
259.17142	210	
260.13717	166	
260.16019	492	1+
261.13153	116	
261.57410	106	
261.83866	96	
262.08749	160	
263.02351	128	
264.10951	116	
266.12970	98	
267.84030	120	
268.17760	250	1+
268.83973	276	
269.51358	110	
269.79682	302	1+
269.84664	204	
270.82450	98	
270.94880	152	
270.96228	156	
270.98073	180	
271.79376	118	
271.91490	402	
272.06581	120	
272.11879	214	1+
272.97608	132	
273.79352	298	1+
274.15267	188	
274.97472	158	
275.14495	106	
276.16309	98	
276.81785	122	
276.85468	160	
277.15768	104	
277.83270	654	1+
278.81446	120	
278.83378	452	1+
278.96471	116	
280.02147	140	
280.10406	110	
280.79541	208	1+
281.04703	208	1+
281.81765	160	
283.91468	100	
285.20095	438	
285.66613	192	1+
285.85379	128	
286.84932	450	1+
287.00277	118	
287.80660	134	
288.85647	342	1+
289.87543	262	1+
290.14989	122	
290.80150	306	1+
292.10343	274	1+
292.16273	392	1+
292.81083	262	1+
293.87285	114	
294.17906	586	1+
294.21840	168	
294.86454	114	
294.92966	252	1+
294.95079	94	
295.02072	236	1+
296.81060	180	1+
298.07995	108	
298.67577	94	
299.04516	134	
300.66328	96	
301.68224	94	
302.14495	310	1+
302.15870	166	
302.81079	116	
303.20963	118	
303.67702	218	1+
304.87656	152	
304.96463	94	
305.88236	190	
306.88437	116	
307.10722	98	
307.88930	230	
308.67032	150	
308.86407	158	
309.87243	500	1+
310.89141	102	
311.18655	96	
311.86378	132	
312.10587	148	
313.29593	120	
313.84580	96	
314.95948	124	
316.19288	100	
316.45734	98	
316.68899	122	
316.70379	94	
317.17841	404	1+
319.70055	94	
320.15960	850	1+
320.83425	168	
321.18641	150	
322.04794	152	
323.08398	98	
324.89095	114	
325.29502	108	
326.89927	154	
327.14999	256	1+
328.17809	98	
328.31490	156	
328.88627	304	1+
328.90546	138	
329.18095	110	
330.19985	98	
334.15582	184	1+
336.33042	94	
337.18446	790	
338.16906	312	
339.17094	134	
340.19989	260	1+
340.82886	94	
341.13032	130	
END IONS

###FS:    #m/z: 359.96244 #charge 1+
###MS: 38
###MSMS: 41
BEGIN IONS
TITLE=Cmpd 30, +MS2(359.9624), 28.0-35.0eV, 0.9min #41
RTINSECONDS=50.486
SCANS=38,41
PEPMASS=359.96244	158568
CHARGE=1+
193.10794	118	
198.05695	226	1+
201.11935	184	
207.93451	114	
209.94437	484	
211.15372	204	
212.15893	128	
216.06407	198	
217.10761	136	
221.88720	450	1+
221.92608	176	1+
222.95262	1456	1+
224.94824	1316	1+
225.31315	84	1+
226.89003	138	
226.94820	3252	1+
226.96637	328	
227.08003	260	
227.93059	238	
228.18039	146	
228.94245	3496	1+
228.96516	202	
229.09392	134	
231.10382	232	1+
233.08952	144	
234.09418	268	
234.14193	120	
235.11674	824	
237.13589	114	
238.08524	242	1+
238.11775	126	
239.14974	358	
240.13158	402	
240.82551	254	
240.93949	720	1+
240.96366	934	1+
241.11579	170	
241.13712	206	
241.90744	136	
242.89240	116	
242.95951	772	1+
243.07535	156	
244.12824	140	
244.13481	194	
244.95711	2450	1+
245.07037	144	
245.09414	118	
245.44575	176	
245.94263	294	
246.95386	1512	
247.10597	158	
248.11474	154	
248.80296	138	
249.10071	172	
249.13433	214	
249.94443	406	1+
250.11805	608	1+
250.94713	338	1+
250.96930	142	
251.06746	164	
251.16016	242	1+
252.10323	236	
252.95436	278	
253.14189	180	
253.83176	162	
256.17513	256	
256.91485	246	1+
257.15988	1196	
257.68146	90	1+
258.07166	470	1+
258.14273	2084	1+
258.97437	228	1+
259.80835	156	
260.08323	442	1+
260.96743	708	1+
261.15621	250	
262.94897	198	
263.15412	206	1+
263.84692	198	1+
264.81742	184	
265.97919	134	
266.08712	272	1+
266.15875	182	
266.79880	112	
266.81681	214	
266.84434	136	
267.81945	134	
267.97535	272	1+
268.84285	194	1+
268.88102	116	
269.05755	114	
269.11664	112	
269.13534	326	1+
269.80002	130	
269.96780	462	1+
271.84904	238	
272.84669	138	
273.08195	154	
273.10945	214	1+
273.85982	150	1+
273.96492	164	
274.08809	176	
275.09828	630	1+
275.13897	150	
275.16914	172	
275.97075	186	
276.85276	320	1+
277.12765	132	
278.06204	208	1+
278.79919	162	
279.10047	164	
279.14078	288	1+
279.79337	806	1+
279.88647	130	
280.12846	134	
280.26451	138	
280.79542	686	1+
280.85065	136	
280.87199	206	1+
281.13252	148	
282.11508	142	
282.79224	218	1+
283.01866	178	1+
283.07071	292	
283.15290	164	
283.18831	164	
283.98497	294	
284.07623	142	
284.13690	230	
284.82321	334	1+
285.08528	256	
285.78649	114	
286.08849	148	
287.10536	160	
288.12791	272	1+
290.03390	114	
291.79226	146	
292.11879	434	1+
292.86751	110	
293.85445	148	
293.87278	284	1+
294.00218	140	
294.14877	124	
294.27652	126	
295.15982	118	
295.93163	112	
296.80901	324	
296.91053	126	
297.81107	176	
298.80225	934	1+
299.13609	652	1+
299.87264	350	1+
300.92306	152	
301.08213	940	1+
301.13082	130	
301.78633	128	
301.84554	146	1+
303.25957	142	
303.80469	252	1+
305.13419	222	
305.78248	396	1+
305.87904	238	1+
306.78749	318	1+
306.85032	148	
307.13557	134	
308.29082	144	
309.12979	686	1+
309.15465	172	
309.43906	130	
309.80000	124	
310.87941	256	
314.81485	112	
316.81448	634	1+
317.87775	116	
318.16436	168	
318.88098	244	1+
318.93405	244	
320.94859	160	1+
321.16387	280	1+
323.01502	354	1+
324.89387	196	
325.14593	298	
326.11500	118	
326.15828	1702	1+
327.13091	272	
328.32040	166	
329.20947	270	1+
329.80198	148	
329.87063	286	1+
330.21180	174	1+
332.11594	460	1+
333.11973	326	1+
333.89126	114	
336.83370	126	
336.94722	392	1+
337.03605	130	
337.11593	1110	1+
339.12564	126	
339.82965	242	
340.19887	702	1+
340.93897	190	
341.82672	114	
342.02117	114	
343.18904	164	
344.14242	144	
344.17906	266	1+
345.20317	232	
346.20455	160	
349.12709	348	
349.15820	232	1+
350.10820	274	1+
350.84554	122	
353.20126	134	
353.88578	152	
355.19522	130	
357.21984	692	
358.19711	472	1+
360.10827	122	
360.28075	194	1+
360.49054	120	
361.11409	114	
362.19880	268	
362.24439	110	
363.21799	258	
363.71955	138	
364.36936	134	1+
365.16542	124	
END IONS

###FS:    #m/z: 322.93048 #charge 1+
###MS: 42
###MSMS: 43
BEGIN IONS
TITLE=Cmpd 31, +MS2(322.9305), 28.0-35.0eV, 0.9min #43
RTINSECONDS=54.159
SCANS=42-43
PEPMASS=322.93048	1989932
CHARGE=1+
178.93214	106	
178.97643	116	
191.11502	104	
194.89047	112	
197.13709	100	
199.10277	262	1+
203.60606	102	
205.95040	782	1+
206.94462	130	
207.97216	138	
208.14486	136	
209.12701	208	
211.88867	146	
212.87913	202	
214.38392	98	
216.62839	116	
219.13859	96	
221.94430	154	
222.95426	662	1+
223.95922	380	1+
223.97385	144	
225.89262	158	1+
226.15085	120	
226.59376	96	
227.10060	322	
227.45199	126	
227.93263	144	
228.12283	98	
228.52404	98	
228.91444	126	
230.07340	116	
230.83836	298	1+
230.85728	92	
230.89256	338	1+
231.12148	648	1+
234.09634	404	1+
234.90315	116	
235.11629	98	
235.88188	112	
236.14916	94	
237.03625	156	
238.06153	104	
238.93598	102	
239.03138	96	
239.07900	440	1+
239.78896	258	
240.90147	142	1+
240.94049	3996	
241.85608	98	
241.94250	2784	
242.14552	292	1+
242.94169	8180	1+
243.36983	96	
243.38872	118	
243.84657	188	1+
243.88496	108	
244.07136	92	
244.12533	206	
244.82020	162	
244.94010	2552	1+
245.05765	104	
245.13072	104	
245.82281	110	
246.15894	218	1+
246.97647	488	
248.13581	304	1+
248.20722	98	
248.85446	136	
249.80216	280	1+
250.65196	198	1+
251.10388	100	
251.78840	104	
252.10664	272	
252.17081	202	
252.24760	92	
252.59864	98	
253.11101	180	
253.83987	96	
254.12318	114	
255.10909	726	1+
255.87815	226	1+
257.79700	520	1+
258.80913	104	
258.83522	420	1+
259.15528	118	
260.14296	154	
260.83120	236	
261.83249	604	1+
261.89037	160	
262.04810	274	1+
262.14930	242	
262.35517	94	
262.83618	458	1+
262.96433	108	
263.97740	124	
264.09598	152	
265.08578	278	1+
265.14742	94	
265.98935	118	
266.03933	128	
266.15325	118	
266.86426	248	1+
267.79426	162	
268.00154	212	1+
268.12527	236	1+
268.17516	170	
268.91160	104	
269.80910	138	
271.79892	140	
271.84683	254	
272.12953	494	
272.84526	144	
273.08838	200	1+
273.14727	764	1+
273.79174	458	
273.81149	200	
273.85021	114	
273.92201	156	
274.15272	530	1+
274.80979	126	
275.80951	290	
276.17122	156	
277.15009	138	
277.81163	92	
278.15997	170	1+
278.79415	230	1+
278.84908	138	
279.09362	744	1+
279.79540	158	1+
279.89753	130	
279.99752	166	1+
280.85815	210	1+
281.84814	198	1+
282.10917	178	
283.06961	250	
283.78943	152	
283.81589	108	
284.29398	404	1+
284.84322	250	1+
284.93671	112	
285.20344	220	
285.41252	114	
285.78820	102	
285.87181	280	1+
286.02322	124	
286.20417	122	
287.13910	106	
287.79824	188	
288.06807	98	
288.81625	92	
289.15743	198	
289.79129	112	
289.87877	134	
290.08034	148	
291.17866	106	
291.80492	314	
292.16533	476	1+
293.11473	108	
294.17911	516	1+
294.67061	144	1+
295.88752	106	
296.10411	130	
296.12827	166	
296.19090	214	1+
296.81031	138	
296.86399	104	
297.13035	126	
297.78977	178	
297.81381	108	
297.84788	126	
297.86484	98	
298.02531	102	
298.92557	212	1+
299.78446	452	1+
300.86753	156	
301.87891	164	
302.14908	288	1+
303.80539	196	1+
304.14358	100	
304.96546	118	
306.81138	94	
306.88304	500	1+
307.17374	108	
307.33022	100	
307.79659	420	1+
309.19125	98	
310.14357	98	
310.17878	194	
310.30792	112	
310.87455	356	1+
310.90482	108	
311.20354	144	
312.80332	468	1+
313.17475	258	1+
313.81845	234	1+
318.05621	96	
318.21817	94	
319.88427	252	1+
320.15600	426	1+
321.32088	122	
321.79881	98	
321.81953	96	
322.16723	156	
322.30678	114	
322.66065	100	
323.24180	172	1+
324.89578	172	
325.13893	172	
326.77782	106	
327.17405	304	1+
327.39108	104	
END IONS

###FS:    #m/z: 340.94108 #charge 1+
###MS: 42
###MSMS: 44
BEGIN IONS
TITLE=Cmpd 32, +MS2(340.9411), 28.0-35.0eV, 0.9min #44
RTINSECONDS=54.931
SCANS=42,44
PEPMASS=340.94108	743868
CHARGE=1+
57.98414	104	
190.86443	152	
192.92690	116	
194.88743	196	
195.02735	98	
198.89099	98	
205.88182	122	
205.95217	116	
208.94206	138	
208.96162	162	
210.93758	216	
211.15550	282	1+
212.87651	100	
213.87730	302	1+
213.94047	1254	
214.89311	118	
215.88749	1234	1+
215.93728	518	
217.88479	276	
218.88392	124	
219.52236	104	
219.59131	100	
224.97522	110	
225.88096	190	1+
226.39247	104	
226.94364	162	
230.88822	950	1+
231.12050	234	
231.95039	1084	1+
232.90747	132	
233.89815	944	1+
233.94628	308	
234.14418	158	
235.05350	96	
235.07795	118	
235.11740	268	
235.89730	106	
236.89673	114	
237.89033	208	1+
239.79022	158	
240.14682	96	
240.96610	132	
243.64152	100	
246.16606	248	
246.64876	112	
246.97576	516	
247.00403	108	
248.89970	144	
249.13153	242	
249.90229	112	
249.96093	252	
250.65665	124	
250.96382	150	
250.99307	106	
251.15379	152	
251.16833	148	
251.84369	140	
251.95649	270	1+
252.09630	122	
252.10923	178	
252.13495	150	
253.90283	226	1+
254.96658	452	1+
255.07658	264	1+
255.10147	248	1+
256.84846	308	1+
256.90077	118	
256.96272	210	1+
257.01180	108	
257.53083	102	
257.80130	124	
258.84985	274	1+
258.90987	140	
259.90476	130	
260.15731	204	
260.33645	100	
261.83482	230	1+
263.79870	182	1+
263.86258	166	
264.07889	156	
264.42357	114	
264.96697	98	
265.14520	98	
266.84668	100	
267.14108	148	
267.82949	104	
268.17376	168	
269.79688	152	
270.16721	142	1+
270.70640	102	
272.13642	100	
272.85481	120	
272.89903	102	
272.93707	304	
273.03662	106	
273.79341	132	
274.06037	106	
274.80067	102	
274.89707	152	
275.84203	130	
276.85985	402	1+
277.11352	224	1+
277.84506	444	1+
277.96607	140	
278.82541	114	
278.85073	464	1+
279.83035	262	1+
280.79139	158	
281.43941	96	
281.67671	106	
283.10323	140	
283.78596	136	
284.99793	100	
285.14138	122	
285.19599	122	
286.14011	162	
286.15790	106	
287.06850	130	
287.37459	120	
289.80695	116	
289.86031	166	
289.88181	102	
291.04296	278	1+
291.80961	286	1+
291.87421	204	1+
292.93566	266	1+
294.11664	98	
294.15625	106	
295.17331	106	
295.18667	188	
296.81591	106	
296.86569	138	
298.99085	118	
299.78213	268	1+
299.86866	174	1+
301.67729	116	
301.87450	142	
302.15020	252	1+
302.76353	150	
304.10539	196	1+
304.25789	98	
305.06314	110	
305.87079	112	
306.88384	350	1+
307.02222	110	
307.67754	162	
307.79686	172	
308.22880	108	
308.29519	112	
308.66621	144	
308.79492	130	
308.87519	126	
309.66157	114	
310.88015	504	1+
311.86219	132	
313.10775	126	
313.65402	110	
317.17926	126	
319.89070	394	1+
320.21887	102	
321.16145	196	
321.82625	136	
323.30131	114	
323.76641	100	
324.89340	136	
325.16979	114	
325.81342	126	
326.15818	272	1+
327.87647	114	
327.88893	270	1+
328.18900	120	
329.87351	148	
330.20137	174	
330.67196	114	
330.81655	180	
331.83156	152	
332.85054	102	
334.18025	290	1+
338.70088	126	
338.87807	96	
338.91393	194	1+
339.82603	146	
340.19218	142	
340.29855	194	1+
340.84695	106	
341.89509	98	
342.37348	106	
342.90452	268	1+
343.18356	166	
344.18073	142	
345.19756	104	
END IONS

###FS:    #m/z: 363.95717 #charge 1+
###MS: 42
###MSMS: 45
BEGIN IONS
TITLE=Cmpd 33, +MS2(363.9572), 28.0-35.0eV, 1.0min #45
RTINSECONDS=55.7035
SCANS=42,45
PEPMASS=363.95717	372494
CHARGE=1+
182.86746	238	1+
189.86282	810	
191.85620	638	1+
196.88562	316	
198.00018	126	
201.12301	126	
205.88252	174	
207.08662	138	
207.87263	154	
208.88968	154	
209.87907	150	
209.94395	884	1+
210.88566	670	1+
212.87951	3914	1+
215.41914	106	
216.41215	122	
222.95260	1058	1+
224.95011	1350	1+
225.94712	240	
226.83088	162	
226.94781	3862	1+
227.06389	234	1+
227.93075	214	
228.89511	1102	1+
228.94187	4082	1+
230.07549	146	
230.61723	142	
230.78973	200	
230.88967	5600	1+
231.05770	120	
231.11120	142	
232.88447	530	1+
233.09778	120	
234.14330	628	1+
234.88002	220	
234.94070	104	
235.07954	124	
235.11738	1370	1+
237.90147	238	1+
238.07042	176	
239.06760	112	
240.82471	222	
240.94156	672	
240.96259	842	1+
241.09516	286	1+
241.81866	148	
241.93908	2458	1+
242.82147	216	
242.94089	1590	1+
242.96007	442	1+
243.08087	168	1+
243.83010	188	
244.12809	250	
244.82206	164	
244.95768	2140	1+
245.07963	178	
245.79578	124	
245.94053	360	
246.07206	122	
246.85469	104	
246.90098	336	1+
246.95321	2954	1+
247.80167	468	1+
248.80405	340	1+
248.89933	2296	1+
249.13157	168	
250.89688	302	
251.10334	708	1+
251.12231	110	
251.79185	304	1+
252.10726	594	1+
252.14020	166	
252.16584	288	1+
252.88925	118	
252.99102	132	
253.83982	118	
253.90303	414	
257.00512	126	
258.14125	116	
258.16038	120	
258.44958	106	
258.83196	166	
258.84728	462	1+
258.97240	356	1+
260.83633	200	
260.96793	1150	1+
261.14968	248	1+
261.83139	168	
261.84657	140	
261.86682	146	
262.38105	106	
262.83886	582	1+
263.11268	128	
263.84242	376	1+
263.97781	126	
264.41291	154	
264.81844	126	
264.97130	456	1+
265.11423	148	1+
265.78535	366	1+
265.82054	120	
265.97426	320	1+
266.35992	106	
266.81325	1154	1+
267.92427	110	
267.97375	520	1+
268.95591	140	
269.80930	194	
269.92070	318	1+
269.96826	532	1+
269.98386	154	
270.45176	106	
270.79435	122	
270.80857	126	
271.91784	442	1+
273.12955	162	
273.84685	144	
275.80984	302	1+
275.91364	252	1+
276.12700	112	
276.85492	164	
277.12686	304	
277.86151	116	
278.11598	156	
278.79884	130	
278.81821	126	
278.84934	418	1+
279.79219	1308	1+
280.09797	132	
280.79461	1142	1+
281.85449	108	
282.11683	170	
283.07114	146	
283.78989	120	
283.85264	280	
284.79167	332	1+
284.82093	434	1+
284.84349	908	1+
285.84534	770	1+
288.12898	204	
288.79295	266	1+
289.13272	170	
289.82844	136	
289.86482	126	
290.14776	228	1+
290.79484	184	
290.87356	116	
291.80237	170	
291.93570	106	
292.15125	250	1+
293.10296	172	
293.12463	108	
293.87372	212	1+
294.14097	166	
294.66919	168	
295.14748	188	
296.80858	244	
297.14489	184	
297.18639	122	
297.80847	370	
298.80379	1956	1+
299.13043	120	
300.13533	210	1+
300.43166	108	
301.10887	202	
301.49444	104	
301.79935	300	
301.86214	908	1+
301.88383	192	1+
303.80655	524	1+
303.85694	1538	1+
305.13291	150	
305.44210	118	
306.13228	114	
306.87859	134	
307.28682	278	1+
307.30904	124	
309.92400	114	
310.16721	104	
310.31227	120	
310.87475	152	
311.85793	112	
311.88027	106	
312.13404	238	1+
312.19172	126	
312.86014	112	
316.81216	278	1+
316.82814	146	
318.93030	332	1+
319.13977	352	1+
319.87319	210	1+
320.30312	130	
320.90320	132	
321.16247	212	1+
321.81991	474	
321.86539	268	
322.86547	286	1+
323.81961	106	
323.93071	160	1+
324.88904	110	
325.15188	272	1+
326.87343	504	1+
328.17487	244	
328.72546	128	
328.81798	142	
329.21855	108	
329.87871	114	
330.76927	116	
331.11771	160	
331.28834	142	
334.10160	104	
334.76627	218	1+
336.94197	320	1+
337.14714	122	
337.83172	130	
338.95306	104	
339.83079	638	1+
340.93803	348	1+
341.18842	156	1+
342.90280	162	
345.14136	154	
345.20210	700	1+
346.18373	126	
347.22804	346	
348.91401	126	
349.12415	370	
349.15479	466	1+
349.31474	188	1+
350.03319	160	1+
350.10926	730	1+
351.76734	130	
351.88106	112	
352.75030	140	
353.77891	104	
355.15901	124	
360.08567	224	1+
361.71659	152	1+
362.20956	472	1+
363.21453	372	1+
363.71829	114	
365.19634	104	
367.13331	752	1+
368.84286	244	1+
END IONS

###FS:    #m/z: 322.93054 #charge 1+
###MS: 46
###MSMS: 47
BEGIN IONS
TITLE=Cmpd 34, +MS2(322.9305), 28.0-35.0eV, 1.0min #47
RTINSECONDS=59.382
SCANS=46-47
PEPMASS=322.93054	1746736
CHARGE=1+
191.10639	98	
192.89020	576	1+
203.10715	94	
204.12685	92	
205.95102	142	
206.86962	204	1+
207.08473	144	
209.12586	448	1+
212.87678	204	
214.01375	98	
215.88722	114	
217.89652	100	
218.09067	138	
221.89445	198	1+
222.07671	102	
222.11964	100	
222.95509	220	
223.96010	854	1+
226.15233	396	1+
227.07470	92	
227.09835	166	
227.93019	146	
228.10692	100	
228.93933	118	
229.84084	142	
230.88824	122	
231.12118	620	1+
231.14776	168	
232.14524	290	1+
234.07134	98	1+
234.09539	206	
235.00773	88	
235.11337	118	
235.40936	90	
235.90852	94	
236.09566	254	1+
236.15062	150	
237.05324	128	
237.11961	104	
238.94172	464	1+
239.07924	196	
239.79038	390	1+
240.94037	3392	
240.96206	212	
241.66600	106	
241.94247	3252	
242.82151	98	
242.94210	9882	1+
242.97411	114	
243.16114	110	
243.82079	208	
243.88159	224	1+
244.10980	132	
244.12804	166	
244.82103	200	
244.93978	2096	1+
245.05263	88	
245.07827	98	
246.12431	152	1+
246.13617	88	
246.15780	180	1+
246.67195	94	
246.97706	326	
248.85113	222	
249.78998	100	
250.65869	94	
250.97163	88	
251.07172	90	
251.10320	426	1+
251.17286	154	
251.92286	216	1+
252.07200	88	
252.10683	350	1+
253.35260	110	
254.79876	98	
255.10645	1428	1+
256.80504	128	
256.90255	110	
258.83672	110	
258.89507	178	
259.16811	102	
259.83466	136	
260.07937	96	
260.13748	168	
260.33829	166	
260.36426	92	
260.83680	112	
260.84385	108	
260.98474	92	
261.83169	728	1+
262.08270	104	
262.83400	510	1+
262.96451	116	
263.13350	94	
263.97757	192	
264.04420	102	
264.07491	136	
264.16897	104	
264.18338	92	
265.09059	316	1+
266.04459	250	1+
267.01501	90	
267.54185	102	
268.17392	118	
268.95914	294	1+
268.99405	88	
269.80000	388	1+
271.14335	106	
271.84406	510	1+
272.13524	530	1+
273.20725	98	
273.45429	96	
273.79312	646	1+
273.81877	108	
274.15194	536	1+
275.79140	168	
275.80894	376	1+
275.90326	102	
276.16610	98	
276.85717	146	
277.00426	108	
277.12431	96	
277.15359	414	1+
277.42471	92	
278.05897	130	
278.84632	254	1+
278.87104	120	
279.09062	778	1+
279.13496	92	
280.12505	114	
280.79171	106	
281.07674	146	
281.67973	130	
281.79778	172	
282.11996	100	
282.18158	154	
282.68511	96	
282.85847	330	1+
283.07029	202	1+
283.79176	390	1+
284.29307	614	1+
284.86110	404	1+
284.90144	130	
285.20027	386	1+
285.86197	246	1+
286.11724	166	1+
289.12971	102	
289.16041	294	1+
289.78814	342	1+
289.87814	108	
290.80868	102	
290.82553	130	
291.11905	162	
291.80187	340	1+
292.06662	150	1+
292.09540	90	
292.16322	648	1+
292.86512	154	
293.80693	122	
294.05065	100	
294.17913	610	1+
294.67963	176	
294.87137	224	1+
296.12809	148	
297.78721	128	
297.81241	94	
298.13031	96	
299.78300	152	
300.78538	160	
301.79317	98	
301.86096	180	
302.14784	328	
302.89177	110	
303.18340	92	
305.14608	190	1+
305.81261	132	
305.88407	90	
306.27389	102	
306.79360	168	
307.28453	98	
307.80170	670	1+
307.88839	100	
308.29266	400	
309.22937	94	
309.31052	128	
309.53430	92	
309.60522	100	
310.11325	122	
310.26931	144	
310.30784	294	
311.86161	136	
311.88464	138	
312.83520	188	1+
318.88943	126	
319.10817	216	1+
319.31178	132	
319.97290	160	1+
320.05512	126	
320.15723	848	1+
321.23046	88	
322.92523	100	
323.87117	198	1+
323.90667	108	
323.95648	88	
324.09788	90	
325.16639	100	
325.90234	258	1+
327.15374	90	
END IONS

###FS:    #m/z: 363.95714 #charge 1+
###MS: 46
###MSMS: 48
BEGIN IONS
TITLE=Cmpd 35, +MS2(363.9571), 28.0-35.0eV, 1.0min #48
RTINSECONDS=60.1535
SCANS=46,48
PEPMASS=363.95714	295114
CHARGE=1+
187.86763	240	
189.86211	622	1+
191.85875	502	
192.86242	258	
192.89234	214	
196.88450	330	
201.12382	216	1+
205.89537	120	
205.95216	108	
207.87186	672	1+
209.12647	170	
209.86716	220	
209.94256	876	1+
210.88362	406	
211.94129	172	
212.87940	3220	1+
217.10402	158	
217.89354	160	
219.61892	104	
222.95128	646	
223.83331	112	
223.95389	298	
224.94837	1246	1+
226.88746	104	
226.91848	100	
226.94691	5558	1+
226.99994	182	1+
227.14463	130	1+
227.91285	186	
227.93200	408	
228.79652	106	
228.84522	110	
228.89375	660	1+
228.94260	5082	1+
230.61681	172	
230.88753	5936	1+
231.11945	190	
233.88576	136	
234.10026	164	
234.14456	476	1+
234.88238	154	
235.08146	198	
235.11821	1062	1+
236.42517	120	1+
237.06400	188	1+
240.90758	114	
240.94097	1062	
240.96241	1144	1+
241.93881	2912	1+
242.07662	120	
242.94152	2124	1+
244.13135	140	
244.95742	2832	1+
245.07297	356	1+
245.10067	114	
245.83736	242	
245.94106	466	
246.85028	130	
246.90585	330	
246.95291	2904	1+
247.03066	104	
247.09970	136	
247.11835	224	1+
248.12304	154	1+
248.80101	834	1+
248.90099	1420	1+
248.95102	184	
249.07172	146	
250.89947	450	1+
250.94725	322	1+
250.96982	370	1+
252.10514	460	
252.90070	630	1+
253.12784	250	
253.90478	552	1+
256.84158	102	
258.43450	282	1+
258.84186	168	
258.97329	210	
259.43526	208	1+
260.15022	106	
260.96842	732	1+
261.09423	216	1+
261.82934	592	1+
262.83054	430	1+
262.85212	272	1+
262.96349	120	
263.40445	102	
263.79901	102	
263.97951	100	
264.97200	410	1+
265.81181	136	
265.97623	272	1+
266.35242	136	
266.81292	844	1+
266.86875	390	1+
267.13646	120	
267.78360	124	
267.92833	376	1+
267.97437	516	
268.80825	238	
268.95649	476	
269.97204	458	
270.13166	118	
270.79822	308	1+
271.11419	134	
271.84505	388	1+
271.91316	368	1+
272.06114	146	
272.87147	176	1+
273.11331	110	1+
274.11554	126	1+
274.81777	148	
275.80702	356	1+
276.39265	110	
276.80984	242	1+
276.85344	274	
277.11728	136	1+
277.85533	148	
278.79784	234	
278.84471	270	1+
279.79546	162	
279.89902	102	
280.10689	140	
280.79336	1394	1+
280.92762	110	
281.84390	192	
281.98913	144	
282.82697	154	
283.06960	128	
283.09609	154	
283.18825	140	
283.84807	212	
283.98593	324	1+
284.79233	250	1+
284.82635	206	
284.85145	212	
284.94866	158	
285.14202	194	
285.44605	102	
285.84654	622	
286.13676	116	
288.12987	464	1+
288.78977	118	
290.78569	146	
292.12613	114	
292.43565	214	
292.93891	122	
293.80943	102	
293.85706	140	
294.15292	174	
294.44277	104	
294.81336	138	
294.86300	120	
295.91056	102	
296.06736	140	
296.11767	134	
296.80456	156	
297.04002	106	
297.81169	256	
298.31850	86	1+
298.80157	2356	1+
299.88172	132	
299.90583	118	
301.11303	134	
301.86048	798	1+
303.80759	374	1+
303.85556	1512	1+
307.12237	122	
307.81680	102	
308.14888	188	1+
308.29762	156	
308.92370	128	
310.87726	130	
314.76775	110	
315.33112	108	
315.82114	160	
316.81426	680	1+
317.18274	128	
317.81755	436	1+
318.13490	140	
319.88816	206	1+
320.61444	114	
320.82489	112	
321.16314	104	
321.69753	102	
321.81748	836	1+
321.87002	524	1+
323.14702	196	
324.88873	452	1+
326.16125	188	1+
326.46482	114	
326.87358	304	
327.19153	338	1+
329.21018	192	1+
329.86972	172	
334.10497	154	
335.19825	190	1+
336.16200	142	
336.94741	264	1+
338.16228	108	
339.83204	552	1+
339.99908	108	
340.68521	100	
340.93918	190	
341.12686	102	
342.19349	230	1+
342.77144	116	
343.87715	108	
343.91361	100	
344.83158	114	
345.19920	468	
346.18798	210	
347.22545	182	
348.22893	102	
349.12353	926	1+
349.15974	624	1+
349.32286	146	
350.10629	510	
351.16278	116	
352.73835	142	
355.20132	138	
356.18877	136	
357.78159	120	
358.08603	278	1+
361.09620	196	1+
361.71749	132	
362.20698	560	1+
363.71777	112	
363.84363	258	1+
364.18890	294	1+
364.33161	220	1+
365.70940	108	
365.73717	106	
366.76438	288	1+
367.13277	1098	1+
END IONS

###FS:    #m/z: 359.96252 #charge 1+
###MS: 46
###MSMS: 49
BEGIN IONS
TITLE=Cmpd 36, +MS2(359.9625), 28.0-35.0eV, 1.1min #49
RTINSECONDS=60.9255
SCANS=46,49
PEPMASS=359.96252	119754
CHARGE=1+
180.86633	136	
188.06917	456	1+
198.05304	198	
200.07462	110	
200.87382	112	
202.08163	130	
203.08618	110	
209.94771	268	
210.94252	144	
211.15757	140	
215.41562	114	
216.06206	464	1+
217.07668	166	
220.95881	134	
222.12146	410	1+
222.95274	988	1+
224.94974	820	
225.94716	400	
226.89625	152	
226.94745	2798	1+
226.97393	198	
227.08384	174	
227.93031	196	
228.17806	126	
228.94203	2684	1+
230.61949	150	
231.07952	462	1+
231.09875	186	
231.12420	128	
232.89133	204	1+
234.07236	130	
234.14619	116	
234.94357	130	
235.11937	504	1+
236.11023	136	
238.97294	140	
239.07971	166	
239.14818	850	
240.13436	404	
240.82036	128	
240.83183	142	
240.94032	716	
240.96305	1008	1+
241.11693	382	
241.94281	390	
242.07898	140	
242.91857	206	
242.95920	762	
244.02208	152	1+
244.95753	1770	1+
245.94826	2138	1+
246.95298	1788	1+
247.10572	172	
248.04963	136	
248.80913	170	
249.13391	238	
249.90977	138	
249.94615	498	1+
250.11940	352	
250.79980	178	
251.54793	108	
252.10728	650	1+
252.13344	150	
252.92093	140	
254.11510	248	
254.13748	186	1+
255.07733	164	
256.07867	136	
256.17805	138	
257.16150	618	
258.07324	288	
258.14132	1778	1+
258.97316	334	1+
260.96651	334	
261.08340	116	
261.15224	126	
261.96787	196	
262.06584	136	
262.09513	286	1+
262.11801	120	
263.83125	116	
263.84795	166	1+
263.90190	220	1+
263.97956	266	
264.82121	112	
265.10252	186	1+
265.12000	160	
265.97524	108	
266.81290	402	1+
267.97325	472	
268.12781	220	
268.80769	144	
268.96394	568	1+
269.09035	118	
269.79854	360	1+
269.95514	110	
269.96960	354	1+
270.14225	556	1+
270.93659	206	1+
270.94969	112	
271.84667	222	
272.08354	120	
272.86442	138	
273.08355	132	
275.10000	764	1+
276.80432	366	1+
276.86053	156	
277.09458	294	1+
277.12606	354	1+
277.80378	228	1+
277.92372	118	
278.09953	242	1+
279.02977	110	
280.79320	1008	1+
280.92584	192	
281.10872	176	1+
281.13450	310	1+
281.84332	116	
281.87667	132	
281.99454	144	
282.79121	132	
282.82815	170	
282.88554	130	
283.06915	442	
283.98452	118	
284.07115	248	
284.13907	378	
284.82400	426	1+
285.08146	136	
286.13946	134	
288.13477	122	
288.20326	142	
288.63233	144	
289.14725	254	1+
289.88017	156	
291.78994	130	
291.86646	262	1+
292.12670	554	1+
293.15092	412	1+
293.79498	110	
293.85533	264	1+
294.15653	276	1+
295.93431	110	
296.02928	130	
296.80999	226	
297.03761	122	
297.17427	260	1+
297.80563	168	
298.80537	1244	1+
298.93897	142	
299.09563	258	1+
299.13839	214	
299.16463	180	1+
299.87350	120	
300.13967	150	
300.80652	164	
301.08047	622	1+
302.06692	146	
302.97806	132	1+
304.11966	164	1+
304.77157	110	
306.12331	174	1+
306.43734	116	
309.12192	252	
309.15787	134	
309.79978	398	1+
309.87485	406	1+
310.13002	158	
311.17579	194	
311.86180	138	
314.82278	260	1+
314.95152	242	1+
316.14861	120	
316.81553	394	1+
317.93062	274	1+
320.13136	150	
320.16308	112	
321.87199	168	1+
322.92969	166	1+
323.83501	112	
324.14461	154	
325.14792	322	
326.15995	1018	1+
328.19335	194	
328.86929	114	
328.88712	144	
329.18441	130	
333.01909	132	
333.12224	146	
334.99284	112	
335.17214	134	
336.94558	208	
337.11640	1150	1+
338.18491	152	
339.82869	182	
340.15884	184	
340.19506	250	1+
340.94394	238	
342.15384	142	
342.18348	552	1+
343.18762	404	1+
343.96144	152	
345.20355	332	
346.18841	116	
347.30923	112	
348.75704	246	1+
349.12179	282	
349.16198	348	1+
350.10645	298	1+
350.12177	250	
352.71548	184	1+
352.88927	238	1+
355.41915	172	
356.69989	156	1+
356.77001	320	1+
357.19531	122	
357.22336	664	1+
357.25025	156	
358.06235	128	
358.16319	128	
359.12300	148	
359.13927	178	1+
359.17750	364	1+
361.11788	218	
361.72214	128	
363.21204	148	
END IONS

###FS:    #m/z: 322.93032 #charge 1+
###MS: 50
###MSMS: 51
BEGIN IONS
TITLE=Cmpd 37, +MS2(322.9303), 28.0-35.0eV, 1.1min #51
RTINSECONDS=64.6325
SCANS=50-51
PEPMASS=322.93032	1814534
CHARGE=1+
188.04981	100	
188.14262	90	
189.86664	212	
189.98448	100	
191.11658	176	1+
192.88672	192	
199.10360	138	
204.04121	108	
205.95021	186	
205.97431	212	
206.95063	136	
207.97569	132	
209.12594	288	
210.12819	128	
210.83302	104	
210.88190	96	
210.89935	164	
212.88073	208	
214.89643	234	
218.09291	106	
220.07198	96	
221.13837	140	
221.94694	120	
222.14440	90	
222.95224	164	
223.96034	210	
224.95829	114	
225.60842	180	1+
226.11739	124	
226.15385	120	
227.10067	134	
228.03611	96	
228.10459	100	
228.91255	152	
229.13127	92	
230.07348	166	1+
230.12084	138	
230.88945	140	
231.12286	398	1+
233.16186	164	
235.08392	128	
235.12132	208	1+
237.64948	92	
237.66616	90	
237.97621	114	1+
238.11247	126	
238.78552	492	1+
238.90991	92	
238.93913	232	
239.05284	162	
239.07433	130	
240.81986	116	
240.83413	94	
240.88837	118	
240.94062	2684	
241.94195	3010	
241.98090	92	
242.13181	114	
242.82165	104	
242.94158	8898	1+
243.03295	96	
243.51338	94	
243.89262	140	
244.00465	92	
244.12722	570	1+
244.94014	2320	1+
245.06401	230	1+
246.06618	136	1+
246.16069	104	
246.67821	90	
246.97514	696	1+
247.11046	194	1+
247.15765	92	
248.82960	144	
248.85140	110	
250.95016	322	
250.97747	88	
251.07832	234	1+
251.14866	134	
252.10932	246	1+
252.13732	96	
253.82594	98	
254.90878	100	
254.95758	106	
255.03526	298	1+
255.10540	1196	1+
255.66226	90	
255.78480	108	
256.03491	208	1+
257.91621	118	
258.83205	450	1+
259.17318	100	
259.67105	98	
260.13690	200	
260.16576	120	
260.21754	94	
260.83205	172	
261.13536	140	
261.82952	522	1+
261.84883	228	
262.13910	110	
264.64953	100	
266.16391	108	
266.34232	100	
267.84315	134	
268.17504	304	1+
268.96120	96	
269.79744	340	1+
270.79964	248	1+
270.85875	236	1+
272.06713	128	
272.13136	740	1+
272.17705	98	
272.84612	110	
273.17662	102	
273.25806	98	
273.79444	150	
274.15336	170	
275.39807	100	
275.80765	348	1+
276.14988	238	1+
276.16793	170	
276.84074	202	1+
277.16590	118	
279.09242	1128	1+
279.14121	92	
280.14995	92	
280.88970	92	
281.85214	286	1+
281.99304	172	
282.27796	188	
282.87026	96	
283.05285	92	
283.06808	114	
283.10794	124	
283.78330	118	
283.80360	172	1+
283.90653	92	
284.28980	168	
284.30820	90	
285.20036	134	
285.82569	160	
286.41151	92	
287.81410	244	
288.94746	90	
289.16005	278	
289.78364	202	1+
289.80630	214	1+
289.88591	110	
290.00103	98	
292.15970	292	1+
292.39800	90	
292.82988	104	
293.06433	100	
294.17885	96	
294.66450	98	
296.03538	94	
296.12192	280	
296.80982	136	
298.86064	100	
298.98825	102	
299.78234	218	
300.86046	118	
301.86895	182	1+
302.14521	238	1+
303.06835	110	
303.11542	100	1+
303.83025	92	
303.94462	94	
304.80567	96	
306.28312	98	
306.88176	560	1+
307.79752	558	1+
308.29415	210	
309.29851	90	
310.87961	180	
311.20212	90	
311.88624	148	
312.80873	116	
312.86893	126	
314.81704	156	
315.82691	94	
316.80402	94	
317.67091	100	
318.86026	94	
320.15849	882	1+
322.16519	156	1+
322.31263	90	
322.67827	92	
324.14323	160	
324.89418	530	1+
328.13607	98	
328.19396	96	
END IONS

###FS:    #m/z: 363.95704 #charge 1+
###MS: 50
###MSMS: 52
BEGIN IONS
TITLE=Cmpd 38, +MS2(363.9570), 28.0-35.0eV, 1.1min #52
RTINSECONDS=65.4045
SCANS=50,52
PEPMASS=363.95704	281646
CHARGE=1+
187.86938	130	
189.86258	510	1+
191.85818	750	1+
197.95780	192	
198.11937	154	
201.11865	164	
205.95338	156	
206.40272	122	
207.87504	134	
208.88413	138	
209.86865	128	
209.94455	730	
210.88648	246	1+
212.11028	112	
212.87901	2744	1+
216.40982	154	
222.95265	758	1+
223.13011	102	
224.94790	1284	1+
224.97455	126	
225.88273	108	
226.90535	104	
226.94785	3590	1+
227.06716	178	
227.92967	322	
228.62968	116	
228.89648	604	1+
228.94272	3836	1+
230.61685	208	
230.79493	120	
230.88959	4224	1+
232.88387	314	1+
233.14000	120	
233.97036	102	
234.14196	494	
234.88019	268	1+
235.07900	144	
235.11820	1086	1+
238.06596	184	1+
239.22226	128	
240.82207	326	1+
240.83625	194	
240.94017	600	
240.96166	836	1+
241.94275	770	
242.07332	120	
242.12718	160	
242.94107	2428	1+
243.83840	160	
243.95925	240	
244.12690	268	
244.94083	356	
244.95786	2548	1+
245.07453	514	
245.94897	2076	1+
246.85812	100	
246.90590	554	1+
246.95376	1726	1+
247.04020	182	1+
247.97984	144	1+
248.01390	100	
248.80250	314	1+
248.90032	1918	1+
248.94997	126	
250.88964	152	
250.90221	102	
250.94768	194	
250.96938	158	
252.10618	530	1+
252.13105	136	
252.89328	134	
253.90613	300	
254.21193	126	
255.05504	106	
255.13694	150	1+
256.85315	110	
258.13845	132	
258.83644	196	
259.84572	126	
260.02241	116	
260.13933	98	
260.97037	604	1+
261.15385	374	1+
261.84052	340	
262.09012	126	
262.83215	240	
262.96420	118	
263.57987	104	
263.76634	124	1+
263.83777	156	
263.97794	226	
264.82402	160	
264.98409	142	
266.07690	132	
266.81458	556	1+
267.14064	108	
267.88936	104	
267.97530	316	
268.80785	680	1+
268.84180	352	1+
268.95975	498	1+
270.96884	274	
271.14923	120	
271.91473	256	1+
272.79333	302	1+
273.13560	128	
273.84772	146	
273.92294	108	
275.07671	148	
276.81556	128	
276.85256	114	
278.79687	174	
278.81409	120	
278.84281	204	1+
279.56201	100	
279.79702	266	
280.09468	204	1+
280.79386	1134	1+
280.85822	242	1+
281.13673	158	
281.86041	172	1+
282.42572	224	1+
282.78861	526	1+
283.13989	100	
283.78812	528	1+
283.85605	100	
284.08580	124	
284.82992	178	
284.86024	146	
285.13065	268	1+
285.23214	116	
285.84563	438	
285.93476	248	1+
287.65320	112	
288.13435	266	
288.15043	182	1+
288.63086	402	1+
290.78572	158	
292.12813	398	1+
292.93617	104	
293.85344	374	1+
294.16543	154	
294.18993	130	
295.19121	102	
296.64454	182	
296.81021	334	
296.86743	216	
296.94347	112	
297.80818	280	
298.10955	116	
298.80266	1462	1+
299.87075	98	
300.12402	154	
301.11009	150	
301.14108	146	
301.80028	516	1+
301.86597	570	1+
301.91383	144	
302.10097	168	1+
303.44916	108	
303.80686	126	
303.85793	1236	1+
304.68831	114	
305.13267	142	
306.12818	140	
306.43512	102	
307.66408	106	
307.75006	108	
307.89051	178	
308.66476	100	
310.86611	394	1+
311.30383	110	
314.82040	156	
315.82118	112	
316.14453	124	
316.81350	500	1+
318.93783	218	1+
319.86894	128	
321.81955	470	1+
321.86332	352	1+
321.89357	254	1+
324.14079	156	
324.77030	98	
324.87190	134	1+
325.11728	106	
326.87285	342	1+
327.16766	120	
327.18918	168	
328.17405	302	
329.20086	120	
329.87381	146	
331.00671	172	1+
333.14543	106	
334.85901	102	
336.94094	198	
338.60673	154	
339.82394	180	
341.17413	134	
344.18284	106	
345.20138	514	1+
347.22692	420	
347.35338	84	1+
349.12359	758	1+
349.16178	224	
350.10572	328	1+
352.39320	106	
353.11661	112	
357.22216	116	
358.15841	120	
359.17905	198	
360.08727	158	
362.20140	234	
363.21168	250	
364.22101	138	
366.13912	116	
366.30433	104	
367.13709	1018	1+
367.32967	292	
367.72476	132	1+
369.14256	108	
END IONS

###FS:    #m/z: 336.94629 #charge 1+
###MS: 50
###MSMS: 53
BEGIN IONS
TITLE=Cmpd 39, +MS2(336.9463), 28.0-35.0eV, 1.1min #53
RTINSECONDS=66.1765
SCANS=50,53
PEPMASS=336.94629	145742
CHARGE=1+
182.86734	130	
191.11427	94	
205.95916	144	
205.98017	106	
208.58062	106	
209.12785	272	1+
210.11930	142	1+
210.88273	412	1+
211.07280	102	
211.94357	2426	1+
211.97699	102	
212.87933	1748	1+
213.93921	1116	1+
214.88125	594	1+
215.88557	482	1+
215.93460	92	
217.88393	114	
218.05304	96	
219.08971	108	
219.12398	98	
222.11902	102	
223.96268	172	
225.11620	266	1+
226.15189	278	1+
226.89472	160	
227.09682	132	
228.89624	442	
229.95480	2424	
230.09340	176	
230.13494	100	
230.63548	92	
230.89017	3256	1+
231.47149	102	
231.95006	752	1+
232.89194	428	1+
233.82750	122	
233.94927	158	
233.96106	154	
234.09507	100	
235.08023	516	1+
235.11796	208	1+
236.64044	180	
237.64733	188	
237.89157	102	
238.06389	104	
241.84052	164	
242.55076	94	
242.89299	90	
244.12837	240	
244.83533	120	
245.62971	106	
246.12689	146	
246.16099	390	
246.97910	334	1+
247.96515	964	1+
248.90174	848	
249.96671	152	
250.11696	110	
250.16320	98	
250.83052	120	
250.96625	154	
251.16505	288	1+
252.10245	130	
252.12679	128	
252.14532	136	
252.16896	196	1+
252.57900	92	
252.78780	132	
252.84354	210	1+
252.94558	102	
252.97082	1772	1+
253.90690	184	
254.13666	88	
254.84778	202	1+
254.94023	144	
254.96699	870	
254.99096	100	
255.07164	276	
255.10619	244	
256.89625	104	
256.96128	292	1+
257.79764	294	1+
257.91507	126	
258.84362	198	
258.88339	130	
259.67472	98	
260.15115	94	
260.66466	106	
261.36188	94	
261.82769	238	1+
262.15040	98	
263.07762	114	
264.51565	106	
265.15903	106	
267.84237	240	
267.87523	94	
267.91545	90	
268.38609	114	
268.84011	396	1+
269.09657	210	1+
269.80229	362	1+
269.91897	146	
270.64582	92	
270.98307	310	
271.91350	264	1+
272.97874	122	
273.11980	110	
273.17061	100	
273.41633	248	1+
274.15606	102	
274.85692	118	
275.15258	96	
275.47683	108	
275.80511	92	
276.16992	228	1+
276.85190	320	
277.83359	94	
277.85935	510	1+
277.96445	108	
278.15806	166	
278.83463	472	1+
281.05314	118	
281.14525	96	
285.19861	236	
285.84872	776	1+
286.01366	100	
286.15379	198	
287.12058	92	
287.63336	100	
289.16318	102	
291.86486	146	
292.10244	96	
292.16476	116	
293.10538	256	1+
293.16769	190	
294.14873	94	
294.17477	776	1+
294.66943	270	1+
294.68508	114	
296.12061	244	
296.16377	116	
297.12647	130	
298.45751	92	
299.87173	170	
300.15826	110	
300.87298	98	
300.97895	90	
301.67743	162	
301.91861	94	
302.15052	124	
303.18341	106	
304.14011	108	
304.44371	98	
304.81277	100	
305.44084	98	
305.85310	104	
305.88312	154	
306.86757	238	1+
307.30411	110	
308.92538	104	
309.15209	142	
309.86873	210	
310.86771	148	
310.88459	302	1+
311.06669	90	
312.15346	146	
312.22403	96	
312.48158	88	
313.67190	102	
314.81562	88	
314.85181	90	
319.13770	146	
319.17482	128	
320.09950	222	1+
320.12013	90	
320.15854	550	1+
321.58713	90	
322.17548	112	
323.30044	96	
323.88575	92	
324.89159	300	1+
326.67820	94	
327.88973	122	
328.88821	160	
329.15669	106	
329.87972	142	
330.20810	114	
337.16312	470	1+
337.18538	370	
339.21403	124	
340.19289	124	
342.11349	140	
342.13010	108	
END IONS

###FS:    #m/z: 340.94107 #charge 1+
###MS: 54
###MSMS: 55
BEGIN IONS
TITLE=Cmpd 40, +MS2(340.9411), 28.0-35.0eV, 1.2min #55
RTINSECONDS=69.861
SCANS=54-55
PEPMASS=340.94107	596486
CHARGE=1+
190.87387	90	
190.94717	96	
192.92729	128	
197.88406	96	
199.04503	92	
201.12143	126	
205.95097	284	1+
206.45627	90	
208.11900	324	1+
208.95701	134	
212.87965	252	
213.88984	204	
213.93939	752	1+
214.87897	124	
215.88849	420	
215.93788	174	
216.63542	90	
217.88354	140	
220.94911	96	
222.95233	116	
223.95569	112	
224.45080	88	
224.94724	164	1+
224.97519	94	
228.93596	108	
228.94550	136	
230.88667	1060	1+
231.12269	290	1+
231.95191	206	
232.95353	144	
233.89836	338	1+
233.94644	94	
234.09509	124	
234.14201	110	
235.11200	172	
235.13719	274	1+
235.90175	168	1+
236.11935	110	
239.14639	208	
239.84797	116	
240.96308	186	
241.05699	246	1+
241.84247	124	
243.82920	206	1+
244.12828	176	
245.12544	210	1+
246.16050	316	
246.66351	164	
246.97521	376	
248.13876	138	
248.90040	180	
249.90320	112	
250.14667	290	1+
250.65480	160	
250.96207	262	1+
251.02634	146	
254.10132	378	1+
254.15839	102	
254.65782	100	
254.78680	90	
254.90422	86	
254.96617	206	
255.07325	292	
255.10368	318	1+
256.97183	94	
257.80014	254	1+
258.00664	112	1+
258.84603	482	1+
258.95446	134	
259.17065	148	
259.58596	110	
259.68694	98	
259.95676	158	
260.13647	90	
260.15852	564	
260.19367	104	
261.83818	92	
261.89589	88	
262.83471	192	
263.85560	88	
265.12519	196	
265.67101	98	
266.84383	202	
266.86729	138	
266.95923	96	
267.09610	88	
267.19381	126	
267.41328	98	
267.85791	176	1+
268.17971	120	
268.84248	438	1+
272.13664	194	
272.16294	94	
272.93136	198	
273.65855	204	1+
275.80837	142	
275.86288	108	
275.89654	88	
275.99007	182	
276.06403	102	
276.85772	432	
277.51050	92	
277.86183	242	
277.92669	120	
278.91551	90	
279.14113	88	
279.85538	172	
279.96352	116	
280.84982	192	
280.93497	88	
282.17409	124	
282.78664	216	1+
282.87147	188	
283.16804	168	1+
284.00723	98	
284.42410	92	
284.87300	110	
285.20101	134	
286.89630	98	
289.64565	122	
289.79244	126	
289.84874	96	
290.51352	88	
290.86304	112	
291.15244	92	
292.67520	106	
294.18105	108	
294.66600	98	
294.86644	102	
295.89700	92	
297.12415	114	
297.87646	114	
297.98148	142	
298.87353	416	1+
299.86344	128	
300.15629	100	
301.85897	112	
303.72670	92	
305.13311	116	
305.87242	142	
306.07653	92	
306.14938	98	
306.94053	92	
307.79963	120	
307.89475	152	
308.12393	102	
308.29160	92	
308.66311	214	
308.90182	114	
309.15514	138	
309.67475	100	
309.88516	138	
310.87545	142	
311.40596	168	
311.86322	92	
311.88321	254	1+
313.18912	90	
313.38910	90	
313.86903	88	
315.09118	92	
315.85791	182	1+
316.17733	444	1+
316.19306	100	
317.67082	92	
320.12879	90	
322.17702	118	
323.16141	284	1+
323.78326	96	
326.89661	90	
327.16002	150	
327.90667	88	
328.81853	164	
328.83457	146	
329.87283	188	1+
330.18601	276	1+
330.67589	124	
330.81948	104	
338.75445	116	
338.86859	112	
339.19466	338	1+
340.19529	312	1+
341.68780	96	
343.23297	86	
END IONS

###FS:    #m/z: 336.94613 #charge 1+
###MS: 54
###MSMS: 56
BEGIN IONS
TITLE=Cmpd 41, +MS2(336.9461), 28.0-35.0eV, 1.2min #56
RTINSECONDS=70.633
SCANS=54,56
PEPMASS=336.94613	126694
CHARGE=1+
128.29616	110	
182.87089	96	
190.86611	94	
193.89238	98	
196.88781	186	
205.95041	204	
207.13437	94	
208.99576	236	1+
209.09352	90	
210.88152	158	
211.94466	2242	1+
211.97029	122	
212.87907	1316	1+
213.93929	582	1+
215.88576	250	1+
215.90203	104	
215.93747	158	
217.89062	92	
223.96015	144	
224.97288	158	
226.11946	140	
226.15246	230	1+
227.07997	94	
227.09516	244	1+
228.89688	202	
229.13482	92	
229.89758	134	
229.95587	1710	1+
229.98557	156	
230.88929	2158	1+
230.91366	132	
231.00303	162	
231.94991	724	1+
232.82512	158	1+
233.89689	196	
234.09618	90	
234.11138	110	
234.82574	106	
235.07966	894	1+
235.11514	158	
235.79505	124	
235.88428	114	
236.80387	124	
237.64722	150	
240.83578	104	
241.84973	92	
242.63302	88	
243.14608	138	
245.13701	120	
246.12589	178	
246.16244	274	
246.85722	106	
246.90778	160	
246.97622	128	
247.96598	854	1+
248.89937	1108	1+
249.12463	152	
249.16435	92	
249.83122	134	
249.96208	252	
249.98310	100	
250.00988	92	
250.85604	102	
250.86674	92	
251.15479	106	
251.65416	174	
251.95726	126	
252.10576	176	
252.89864	314	1+
252.97042	808	1+
253.84343	154	
254.96631	596	
255.07646	178	
255.10617	106	
256.07449	122	
256.26350	110	
256.41650	88	
256.91901	114	
257.12451	128	
257.85977	142	
258.84675	456	1+
259.17012	234	
260.14187	94	
260.15873	362	
260.83179	400	1+
262.15001	108	
265.67117	114	
267.45926	102	
267.80669	140	1+
267.89334	132	
268.05199	88	
268.15127	194	1+
268.17289	124	
268.41682	90	
268.84084	496	1+
269.64455	106	
269.79499	132	
269.95535	90	
271.84806	100	
271.91687	328	
272.10515	134	
272.13710	140	
272.17695	88	
272.84505	118	
272.86839	92	
273.05398	212	1+
274.15437	166	
275.86059	140	
275.99128	122	
276.16943	132	
276.85413	150	
276.86975	150	
277.84092	90	
278.41548	110	
278.83314	212	
279.08928	110	
279.14727	92	
279.83593	110	
279.91317	102	
280.67237	138	1+
282.18054	110	
284.04506	130	
284.06804	142	
284.48188	90	
285.19880	132	
286.85279	676	1+
287.84483	138	
289.16125	180	1+
290.07936	92	
290.85951	448	1+
290.95307	92	
291.86296	372	1+
292.09941	452	1+
292.16165	266	1+
294.17984	434	
294.66923	150	1+
295.17129	182	
295.86680	130	
296.12318	142	
296.39486	90	
297.14147	94	
297.87228	92	
297.97501	144	
299.87452	126	
302.14750	250	
302.17687	92	
303.18205	98	
303.89104	94	
304.89619	114	
306.93211	104	
307.02656	92	
307.28948	100	
308.17869	144	
308.66548	452	1+
309.14738	92	
309.17449	258	1+
309.86896	152	
310.15021	134	
310.87968	196	
310.92229	112	
311.21727	100	
312.87113	136	
316.19097	96	
317.76938	94	
318.15551	144	
318.54489	100	
318.89308	92	
319.17317	106	
319.94864	92	
320.15730	484	1+
321.28317	88	
324.09115	110	
324.13253	108	
324.89307	114	
327.93592	96	
329.88470	114	
331.94273	186	
332.22454	184	
334.03894	110	
335.68809	92	
336.22354	198	1+
337.18537	566	1+
337.37691	98	
338.16887	516	1+
339.19091	466	1+
342.18951	100	
342.40306	102	
END IONS

###FS:    #m/z: 359.96219 #charge 1+
###MS: 54
###MSMS: 57
BEGIN IONS
TITLE=Cmpd 42, +MS2(359.9622), 28.0-35.0eV, 1.2min #57
RTINSECONDS=71.405
SCANS=54,57
PEPMASS=359.96219	93844
CHARGE=1+
188.06618	212	
188.08018	92	
189.45506	114	
198.05407	296	1+
205.94941	102	
208.88486	134	
209.94341	324	1+
216.06355	212	
216.40971	96	
221.90651	96	
222.12003	254	1+
222.95352	1098	1+
223.88948	136	
224.94846	820	1+
224.96848	120	
226.05843	106	
226.89358	210	
226.94668	2830	1+
226.97196	176	
227.93090	360	
228.94250	2142	1+
230.07049	134	
232.10744	100	
234.07724	294	1+
234.14393	104	
234.94181	96	
235.11872	348	1+
236.13901	220	1+
237.06038	270	1+
237.09108	96	
238.37396	228	1+
238.90560	142	
239.14837	452	
239.50802	198	
240.13468	344	1+
240.94167	462	
240.96287	1034	1+
241.11452	234	
241.84364	124	
241.93983	522	1+
242.95990	590	1+
243.02688	102	
243.07268	96	
244.05924	226	1+
244.95678	1684	1+
246.12303	124	
246.17626	96	
246.80766	148	
246.95250	1590	1+
246.97476	158	
248.80285	346	1+
248.90222	96	
249.07288	106	
249.13121	354	
249.16393	94	
250.65470	168	
250.94968	196	
251.93922	98	
251.97044	164	
252.10956	328	
252.13681	186	
252.15198	122	
252.16687	196	
252.95486	256	
254.11765	154	
255.91041	156	
255.95280	94	
256.17517	188	
257.09004	98	
257.15909	704	
258.07636	132	
258.10438	116	
258.14345	1410	1+
258.83143	110	
258.97005	264	1+
259.13573	178	
260.83263	242	1+
260.96891	796	1+
261.08575	164	
262.13746	128	
263.97635	162	
264.01350	192	1+
264.82313	178	
265.16284	200	1+
266.12589	158	
266.81310	802	1+
267.11036	248	1+
267.97529	260	
268.85116	92	
268.96149	382	1+
269.96610	256	1+
270.79539	168	
271.08282	98	
271.83996	210	1+
273.08480	188	
273.96808	140	
274.12172	184	
275.09865	510	1+
276.14081	98	
276.81175	134	
276.85178	182	
277.86105	116	
278.13194	156	
278.79850	286	
279.79728	280	
280.13743	100	
280.62035	96	
280.79447	1080	1+
280.86973	146	
280.89870	264	1+
281.13176	106	
281.15338	222	1+
282.79554	288	
282.82813	210	
283.07258	338	1+
283.82467	106	
284.14482	124	
284.16839	156	
284.82007	300	1+
285.08346	194	
287.82072	110	
287.83542	120	
290.79630	92	
292.02665	108	
292.12738	160	
292.16364	120	
292.43725	98	
292.86265	156	
293.05638	94	
293.85794	206	1+
293.91112	136	1+
294.15004	456	1+
294.94852	98	
295.18109	100	
296.13297	108	
296.81093	358	
296.86763	174	
297.80182	2476	1+
298.80385	2114	1+
299.13717	198	
299.87283	250	1+
300.09953	154	
300.13835	116	
301.08108	550	1+
301.11022	202	
301.78031	140	
302.19497	94	
302.99058	94	
303.87836	118	
304.10456	170	
305.15975	94	
305.26918	98	
307.78921	376	1+
308.04302	98	
308.79388	296	1+
309.12221	324	
310.87224	134	
311.18694	94	
311.86010	242	1+
313.11534	114	
316.36118	104	
316.81485	528	1+
318.93963	130	
319.35377	94	
321.82992	178	
321.87123	98	
322.95161	112	
325.14488	208	
326.13270	250	1+
326.16107	704	1+
326.41885	94	
327.19173	112	
329.77053	94	
329.87571	184	
329.94000	96	
332.09271	116	
334.15558	138	
335.17008	98	
335.68818	102	
336.94439	426	1+
337.04537	98	
337.08899	94	
337.11731	1076	1+
339.12373	216	
339.77177	260	1+
340.19690	246	
341.19939	128	
342.15101	92	
343.18377	136	
344.18602	218	
345.20062	334	
349.12189	248	
349.15778	104	
350.10590	230	
351.74769	120	
352.21467	118	
354.23188	134	
355.18680	306	1+
357.22351	614	1+
357.84203	110	
358.18020	120	
359.17885	120	
362.19925	266	1+
362.35787	112	
363.17639	124	
365.10957	138	
END IONS

###FS:    #m/z: 340.94082 #charge 1+
###MS: 58
###MSMS: 59
BEGIN IONS
TITLE=Cmpd 43, +MS2(340.9408), 28.0-35.0eV, 1.3min #59
RTINSECONDS=75.0715
SCANS=58-59
PEPMASS=340.94082	485208
CHARGE=1+
182.27219	86	
184.86332	138	
189.86265	106	
190.92669	88	
198.08277	102	
199.06337	110	
201.12299	106	
207.08465	106	
208.14112	126	
209.12426	128	
211.15136	158	
211.94411	94	
212.87898	316	
213.88038	240	
213.93860	586	1+
215.88730	448	1+
215.93332	214	1+
217.85183	86	
220.45837	106	
220.87699	166	
222.97669	120	
223.95582	214	1+
225.89925	100	
226.55870	86	
226.89699	168	
228.94991	138	
229.45275	94	
229.83687	150	
230.88747	1198	1+
231.12006	252	1+
231.56884	88	
231.94907	410	
232.01768	90	
235.11897	382	1+
237.64611	120	
237.90308	86	
238.04889	90	
238.49603	86	
238.90206	96	
239.92062	98	
240.06425	106	
240.15456	90	
240.83805	110	
241.05942	92	
241.84187	292	
242.90837	104	
243.63596	84	
243.65513	102	
243.83107	118	
244.07516	86	
244.13157	180	
244.84515	98	
245.90080	88	
246.06794	120	
246.15933	226	
246.17651	114	
246.34027	104	
246.65752	142	
246.83416	168	
246.97789	194	
247.97336	90	
248.90119	248	1+
248.94099	166	
249.13625	96	
249.96022	132	
250.17266	86	
250.88825	100	
251.15114	162	
252.11219	170	
252.16939	84	
252.40761	94	
253.09300	130	
253.11412	92	
253.21194	98	
253.47363	90	
253.96521	324	1+
254.96714	272	1+
255.07602	184	
255.82892	94	
255.90627	94	
257.85360	122	
258.84196	108	
258.90493	122	
259.16788	386	
259.82908	106	
260.15753	516	1+
260.62768	92	
260.84852	142	
261.83554	108	
262.15175	136	
265.13306	88	
265.15287	88	
265.37483	86	
265.44906	90	
266.15794	86	
267.13456	140	
267.18845	144	
268.17440	456	1+
268.83713	114	
268.86881	94	
269.08663	96	
269.83619	102	
270.10863	84	
270.14017	152	
271.14714	238	1+
271.79543	138	
271.84913	128	
272.12741	134	1+
273.66363	118	
275.64599	108	
275.80834	114	
276.16865	118	
276.86138	654	1+
278.38906	86	
278.84671	1202	1+
280.28503	84	
280.78856	92	
280.86254	182	1+
281.14067	84	
282.91232	84	
283.16225	88	
284.79718	88	
285.01264	90	
285.10178	264	1+
285.20011	164	
286.15515	194	
286.20560	92	
288.97513	92	
290.08247	100	
290.15581	84	
290.78835	106	
290.88074	138	
291.12508	116	
291.44139	90	
293.98155	90	
294.17687	216	1+
295.16456	148	
298.08215	132	
301.85783	104	
302.14904	292	1+
302.86912	206	1+
303.67498	86	
306.15366	90	
306.81384	114	
307.79877	282	1+
307.88873	232	1+
308.69025	104	
309.15042	88	
310.14982	94	
310.88008	184	
311.06690	92	
311.80402	88	
312.05831	102	
312.85022	94	
314.19856	206	1+
315.09996	88	
316.86181	86	
317.18065	164	
318.17512	84	
318.19391	118	
320.10608	118	
320.16090	194	1+
320.28280	84	
324.89737	316	1+
325.70242	104	
326.17384	152	
328.15844	86	
330.18930	318	1+
330.81358	220	1+
331.15253	100	
331.90358	90	
332.10468	100	
332.88182	120	
336.18048	198	1+
337.23878	108	
339.70012	180	
340.81664	88	
341.59929	90	
341.90012	302	1+
344.18608	154	
END IONS

###FS:    #m/z: 336.94604 #charge 1+
###MS: 58
###MSMS: 60
BEGIN IONS
TITLE=Cmpd 44, +MS2(336.9460), 28.0-35.0eV, 1.3min #60
RTINSECONDS=75.8435
SCANS=58,60
PEPMASS=336.94604	110908
CHARGE=1+
173.79097	90	
182.87094	126	
192.89052	112	
197.88683	142	
205.95006	146	
207.97630	122	
209.12442	136	
210.88408	336	
210.90836	86	
211.94414	2442	1+
212.87894	1742	1+
213.94090	1102	1+
215.88893	508	1+
215.93814	128	
217.93356	94	
221.94123	90	
222.94513	94	
223.04017	90	
223.95947	272	
224.97437	244	
226.15383	230	
226.88953	104	
227.08000	202	
227.10183	132	
228.84450	106	
228.89400	368	
229.91421	86	
229.95457	2544	1+
230.03121	86	
230.88931	2676	1+
231.11866	256	1+
231.95076	748	1+
232.82620	94	
233.16111	120	
233.89648	198	
233.94937	220	
234.82548	86	
235.07952	484	1+
235.11508	198	
235.88930	120	
236.85654	126	
237.15804	100	
237.64967	248	
237.85772	96	
238.94600	96	
239.90353	178	
240.84745	112	
241.89686	94	
242.84272	124	
244.12788	300	1+
245.58348	122	
246.12378	264	
246.16156	308	
246.66004	98	
246.97819	250	
247.96590	606	
248.89907	814	1+
249.14049	238	1+
249.96291	314	1+
250.07384	242	1+
250.83230	300	1+
250.95197	116	
251.65506	90	
252.41652	90	
252.90084	390	1+
252.97116	1288	
253.14338	116	
253.83050	92	
253.90386	332	1+
254.86119	160	
254.96714	662	1+
255.07228	422	1+
255.11097	94	
256.26465	126	
256.52660	98	
256.84831	162	
256.87700	88	
257.84191	396	1+
257.91298	88	
258.15578	86	
258.40010	90	
258.80708	122	
258.86239	96	
259.17027	152	
260.13343	132	
260.26897	88	
260.33824	86	
260.65934	108	
261.04038	92	
261.11946	90	
263.07761	86	
263.43447	106	
263.82942	106	
263.99347	132	
265.14994	164	
267.07183	102	
267.84216	140	
268.17371	394	1+
268.84115	630	1+
270.86641	180	1+
271.05204	96	
271.15510	138	
271.84312	206	1+
271.92103	182	
272.13312	128	
272.66202	92	
273.16435	166	
274.11791	100	
274.15574	324	1+
274.93372	102	
275.87237	120	
276.07827	90	
276.11741	184	1+
276.18107	106	
276.85412	316	
277.85702	142	
278.02728	108	
278.37664	94	
278.83437	184	
279.82861	120	
279.86308	128	
281.16682	102	
281.67752	198	
281.86076	114	
282.10765	118	
282.88518	120	
284.88185	94	
285.09981	88	
285.20799	126	
285.84761	1192	1+
286.16029	184	
286.66806	94	
286.69810	92	
286.85044	846	1+
287.42650	98	
289.84797	204	1+
289.88610	92	
290.14751	90	
292.10279	144	
292.16231	434	1+
292.86779	102	
292.88226	130	
293.11141	332	
294.14342	96	
294.17919	816	1+
294.67842	96	
295.17732	104	
295.70391	92	
296.12641	168	
298.85876	104	
299.17180	298	1+
299.87730	130	
299.92502	116	
301.11506	92	
302.14335	208	1+
303.17230	94	
303.81221	88	
303.86283	188	1+
304.10296	102	
308.66518	484	1+
309.86775	108	
310.87768	100	
311.21710	86	
311.44437	100	
312.01483	86	
313.15724	140	
313.99435	136	
317.13891	118	
317.18112	258	
317.76071	86	
318.19864	134	
319.17147	186	
320.15908	608	1+
320.20793	98	
322.65863	122	
323.30702	94	
324.89114	268	1+
326.16837	92	
326.89464	132	
327.14922	106	
330.86387	88	
335.13375	90	
336.16086	134	
337.18356	314	
337.86278	106	
338.17060	410	1+
339.08250	86	
339.19048	190	1+
339.67974	98	
END IONS

###FS:    #m/z: 359.96211 #charge 1+
###MS: 58
###MSMS: 61
BEGIN IONS
TITLE=Cmpd 45, +MS2(359.9621), 28.0-35.0eV, 1.3min #61
RTINSECONDS=76.616
SCANS=58,61
PEPMASS=359.96211	82612
CHARGE=1+
76.19172	106	
162.42651	108	
197.03860	96	
197.92213	96	
198.05168	388	1+
201.10308	98	
201.12105	206	
203.08499	98	
205.09629	110	
209.94418	530	1+
211.15524	148	
216.06581	286	
222.12247	110	
222.95139	442	
223.89277	228	
223.95265	228	
223.97338	158	1+
224.88991	118	
224.94870	1006	1+
225.97422	134	
226.11637	190	
226.90054	170	
226.94721	3248	1+
227.07798	372	1+
227.93016	224	
228.18800	104	
228.94196	2680	1+
229.18768	180	
231.07585	130	
231.12425	98	
231.80539	124	
232.59207	96	
233.08877	294	1+
233.82383	294	1+
233.84940	164	
234.07952	226	1+
234.14331	208	
234.82410	176	1+
235.11702	456	1+
238.93721	126	
239.14721	538	1+
239.78716	112	
240.12968	694	1+
240.94001	1014	1+
240.96208	716	1+
241.78468	170	
241.81866	150	
242.95901	434	
244.12446	192	
244.95745	2006	
245.07548	120	
245.12995	208	1+
245.83810	170	1+
245.93931	296	
246.16407	126	
246.95163	2184	1+
247.10754	142	
247.80459	144	
248.37569	90	
248.80406	502	1+
249.02453	92	
249.13168	314	1+
250.11604	454	
250.80562	120	
250.95772	98	
251.79277	92	
251.96967	150	
252.10883	350	1+
252.12909	208	1+
253.09530	106	
253.14996	134	
255.18987	140	
257.08823	172	
257.16089	640	
258.07129	192	
258.14317	1824	1+
258.84559	308	1+
260.14009	156	
260.40790	90	
260.96955	298	
261.08905	330	1+
261.15725	160	
261.96483	138	
262.97013	114	
263.14804	122	
264.05828	296	1+
264.80059	92	
264.81812	162	
265.08682	218	1+
265.36299	130	
265.81360	666	1+
265.87919	194	1+
266.15989	250	
266.81108	714	1+
267.97770	322	
269.96926	584	
270.12679	98	
271.42826	92	
271.84299	112	
272.44241	126	
273.08733	116	
273.19780	136	
274.11462	252	1+
275.09937	572	
275.17075	172	
275.96976	156	
276.09642	286	
276.81216	218	
276.85194	142	
278.12298	158	
278.15121	122	
278.79615	318	1+
278.84333	102	
278.96882	100	
279.10294	352	1+
279.12679	94	
279.14244	132	
280.79573	598	1+
281.14399	100	
282.82870	104	
283.07227	152	
283.13917	586	1+
284.07622	132	
284.14073	488	1+
284.38062	98	
284.82481	252	
285.08722	120	
285.93979	100	
286.13744	134	
286.21032	120	
286.91621	208	1+
288.12767	344	1+
288.19624	114	
288.63078	98	
292.12462	560	1+
292.81807	100	
292.93800	92	
293.05362	114	
294.12522	96	
294.86162	238	
295.03582	250	1+
296.12429	232	1+
296.81076	424	1+
297.15234	122	
298.13272	300	1+
298.80423	1970	1+
299.86767	172	
300.80234	518	1+
300.82971	126	
301.08186	700	1+
301.11506	324	1+
301.78146	146	
302.21995	98	
304.66176	100	
305.58036	94	
307.02013	96	
307.89123	110	
309.12269	806	1+
309.81271	92	
309.91822	142	
310.10490	116	
310.14947	146	
310.87804	214	
311.86857	222	1+
315.14489	200	1+
316.81544	314	
318.03458	108	
319.81612	146	
320.15475	242	1+
320.81912	532	1+
321.06832	138	
322.93451	108	
323.01760	216	1+
323.14972	126	
325.14885	278	
325.90183	120	
326.15877	1144	1+
327.12913	130	
327.19372	112	
333.11974	96	
334.12735	192	1+
336.87242	164	1+
336.94622	254	
337.11626	776	1+
339.10064	100	
340.19869	212	1+
340.94454	110	
341.16565	160	
343.18403	338	
343.71495	194	1+
344.14193	336	1+
345.19740	270	
345.22085	122	
346.20810	134	
349.12408	388	
349.15564	384	1+
350.07334	106	
350.10873	288	
350.14350	94	
351.12930	108	
352.68785	94	
356.17006	120	
357.22250	772	1+
359.85581	124	
360.29915	94	
361.11120	110	
362.04909	94	
362.20125	150	
363.20932	126	
363.39631	144	
363.90467	98	
363.95611	92	
365.19658	94	
END IONS

###FS:    #m/z: 322.92999 #charge 1+
###MS: 62
###MSMS: 63
BEGIN IONS
TITLE=Cmpd 46, +MS2(322.9300), 28.0-35.0eV, 1.4min #63
RTINSECONDS=80.2755
SCANS=62-63
PEPMASS=322.92999	2270544
CHARGE=1+
128.60073	138	
191.07947	100	
192.88867	204	
200.99885	90	
202.12680	80	
203.95338	88	
207.97525	110	
209.12951	420	
210.89781	126	
212.87323	80	
214.89433	106	
215.03179	110	
216.54894	90	
219.38221	86	
219.88058	152	1+
222.95232	198	
223.06237	80	
223.86994	82	
223.95970	448	1+
226.11431	130	
227.04843	84	
227.09938	300	
227.95968	80	
229.64625	100	
231.12134	436	1+
231.14612	122	
232.14254	138	
234.62662	90	
235.11734	154	
235.14757	94	
236.13572	82	
236.86999	90	
237.07227	80	
237.10426	94	
237.80585	88	
238.94205	334	1+
240.81924	112	
240.94118	3696	
241.94217	2332	
242.01339	82	
242.81868	242	1+
242.94147	7080	1+
243.15422	82	
243.45194	104	
244.07535	82	
244.12638	280	1+
244.82209	110	
244.84715	114	
244.93931	1384	1+
244.98486	140	
245.07448	132	
246.08987	88	
246.12312	136	
246.15974	482	
246.97402	534	1+
247.04413	98	
247.84684	140	
248.12026	82	
248.63723	84	
248.84842	90	
250.11555	126	
250.33400	94	
250.88419	82	
250.94964	132	
251.15674	100	
252.10010	98	
252.15199	82	
253.11810	82	
255.10597	560	
256.84845	110	
256.90958	116	
257.05644	118	
258.05122	86	
258.83162	372	
259.14299	86	
259.16832	216	
259.87290	90	
260.15950	276	1+
260.43476	90	
261.00740	212	1+
261.83133	586	1+
262.13928	84	
263.80180	78	
263.86104	86	
264.09356	124	
264.99400	98	
265.06130	78	
265.08905	144	
265.14703	80	
265.62912	90	
266.69678	102	
267.79145	174	1+
268.17476	180	
269.35043	108	
270.13876	86	
270.80638	104	
270.86185	90	
271.09444	82	
271.15316	92	
271.48286	86	
271.80039	80	
272.07178	82	
272.13192	406	1+
273.15159	346	1+
274.15336	246	1+
274.36065	82	
274.89042	82	
276.45623	88	
276.81099	92	
277.15007	134	
278.84963	84	
279.09216	820	1+
279.11757	130	
280.82891	88	
283.06932	168	
283.31950	80	
283.79942	84	
283.84755	344	1+
284.29684	182	
284.87210	152	
285.20184	328	1+
286.13318	90	
286.18691	150	
286.66483	90	
287.37028	92	
287.76313	78	
288.87275	100	
289.15952	264	
289.88201	126	
290.07565	92	
290.14771	134	
290.81306	102	
291.12061	92	
292.16445	134	
292.43802	172	
292.88345	114	
293.15656	86	
294.02542	84	
294.15847	144	
294.17916	170	
295.17960	126	
296.11802	134	
296.92135	130	
297.12461	86	
300.10382	102	
300.86684	294	1+
302.15168	120	
302.83274	84	
303.14250	94	
305.13101	134	
305.23063	86	
306.88648	376	1+
307.19058	80	
307.80251	270	1+
307.89055	242	1+
307.94629	80	
308.52802	80	
309.12932	100	
309.19466	80	
312.03434	96	
312.80470	80	
312.86191	182	1+
313.03506	84	
313.19579	82	
313.35891	84	
314.76023	82	
314.79734	84	
316.87897	84	
317.17634	88	
319.13681	80	
319.17330	146	
320.15871	744	1+
321.84916	84	
324.23276	80	
325.89591	142	
END IONS

###FS:    #m/z: 340.94067 #charge 1+
###MS: 62
###MSMS: 64
BEGIN IONS
TITLE=Cmpd 47, +MS2(340.9407), 28.0-35.0eV, 1.4min #64
RTINSECONDS=81.048
SCANS=62,64
PEPMASS=340.94067	794918
CHARGE=1+
189.86418	96	
210.93691	86	
213.87852	276	
213.94096	202	
214.87904	120	
214.94205	114	
215.88527	160	
215.93911	176	
216.62460	106	
216.88868	86	
217.88075	158	
217.93511	92	
218.06949	90	
223.88643	86	
223.96006	288	1+
226.90077	86	
228.93793	106	
229.65368	124	
230.83518	88	
230.88830	596	1+
231.43446	108	
231.94934	208	
233.39043	90	
233.89996	172	
233.94566	234	
235.00664	94	
235.86678	120	
235.89135	98	
236.51855	100	
236.88474	120	
239.15020	172	1+
239.79639	100	
240.84314	220	1+
241.79019	86	
243.83429	220	
244.87753	86	
245.88640	88	
246.07815	92	
246.16221	372	
246.66489	180	
246.97345	200	
247.89993	292	1+
249.13215	202	
249.15422	86	
249.96122	124	
250.65451	140	
250.94933	128	
251.12155	102	
251.15269	98	
251.17408	94	
251.96179	142	
252.14399	230	
252.88371	108	
253.51662	92	
254.93011	96	
254.96684	216	
255.94488	88	
255.97041	140	
256.84934	116	
256.89253	94	
256.91013	156	
256.96415	138	
258.04125	90	
258.84378	382	
259.13820	90	
259.16854	248	
259.85845	420	1+
259.98964	100	
260.15898	388	1+
260.83718	164	
261.84313	156	
261.97036	86	
262.84222	120	
263.12348	104	
264.14956	336	1+
264.47760	118	
265.15259	242	1+
267.40511	124	
268.16079	90	
268.53883	90	
268.84300	262	
268.91624	140	
269.17919	118	
269.83964	186	
270.83051	140	
271.15691	88	
272.83743	120	
273.15563	192	1+
273.91911	126	
274.86216	144	
275.80823	164	
276.85480	562	
277.14440	212	1+
277.64772	102	
277.87078	148	
278.84805	588	1+
278.96960	98	
280.32438	92	
280.85559	92	
282.08482	96	
282.14384	214	
283.90530	104	
284.13808	122	
285.20157	188	
286.15498	148	
286.66921	148	
287.19945	86	
287.21389	84	
288.54531	94	
288.56018	104	
291.86074	98	
292.15348	108	
292.40867	104	
292.80259	162	
294.15173	108	
294.18485	168	
294.67211	122	
294.86480	138	
295.16889	86	
295.85998	98	
295.88980	86	
296.38438	92	
297.88693	396	1+
297.93137	102	
298.52295	88	
298.88670	388	1+
299.78651	274	1+
301.85859	266	1+
302.15018	108	
302.16946	128	
302.92022	88	
303.17794	90	
304.08600	84	
305.13630	174	
306.93425	86	
307.76491	88	
307.89510	86	
308.17892	90	
310.13225	110	
310.18753	110	
310.33483	94	
310.36481	120	
310.87891	94	
312.88031	144	
313.44379	88	
315.82857	110	
316.89664	88	
317.16126	110	
317.18049	156	
318.19403	156	
321.01825	100	
321.88661	90	
322.17498	150	
324.89371	394	1+
326.16459	232	1+
326.89530	98	
327.80439	92	
329.94909	88	
330.22796	94	
331.59481	100	
331.81865	116	
335.06048	84	
337.14867	126	
337.19289	500	1+
340.30696	90	
340.68066	96	
341.20027	140	
341.58772	120	
345.21038	88	
END IONS

###FS:    #m/z: 363.95674 #charge 1+
###MS: 62
###MSMS: 65
BEGIN IONS
TITLE=Cmpd 48, +MS2(363.9567), 28.0-35.0eV, 1.4min #65
RTINSECONDS=81.8205
SCANS=62,65
PEPMASS=363.95674	321870
CHARGE=1+
156.05382	102	
178.93547	96	
189.86021	386	1+
191.59736	104	
191.85940	220	
196.88228	182	1+
205.10140	108	
207.94708	126	
209.91646	122	
209.94311	652	
210.88383	356	
212.87891	1714	1+
214.89254	204	1+
217.07937	138	
222.95256	932	1+
223.83213	96	
224.41411	102	
224.94961	1144	1+
224.97671	112	
225.88139	326	1+
225.96300	128	
226.88261	180	1+
226.94672	3878	1+
228.43237	128	
228.62596	140	1+
228.89456	182	
228.94243	4866	1+
228.97913	132	
229.04838	94	
230.88929	3026	1+
232.88173	376	1+
233.10901	94	
233.15845	102	
234.09515	156	
234.14078	264	
235.08078	202	
235.11786	556	1+
235.14515	138	
236.88743	122	
239.62943	104	
240.13243	172	
240.81729	128	
240.83640	200	
240.94362	568	
240.96261	850	1+
241.94248	372	
242.82308	144	
242.94064	1586	1+
243.62572	188	
243.82982	288	
243.95883	168	
244.12962	146	
244.84288	146	
244.95682	2174	1+
245.07509	368	
245.10337	126	
245.13448	126	1+
245.94011	178	
245.97492	130	
246.44422	102	
246.90286	156	
246.95189	2178	1+
246.97102	222	
247.81549	198	
248.70864	104	
248.80424	470	1+
248.89961	1090	1+
248.95276	120	
249.12794	330	1+
250.89699	258	
250.94594	140	
250.96892	98	
251.91362	188	
252.10716	456	
253.83684	106	
253.89948	182	
256.51308	92	
258.11625	96	
260.58204	96	
260.82789	502	1+
260.96757	360	
261.15164	184	
262.84967	132	
263.07653	104	
263.53989	94	
263.81851	362	1+
264.95930	118	
265.94093	120	1+
266.81109	1236	1+
267.97394	220	
268.67356	120	
268.83859	162	
268.94756	98	
269.97287	124	
270.13819	106	
271.91554	154	
272.11961	94	
274.38543	96	
274.81667	118	
275.93981	110	
276.81067	180	
276.85263	218	
277.08430	190	1+
277.85292	464	1+
278.15512	138	
278.81239	162	
278.85313	310	1+
279.10743	148	
279.41206	94	
279.79820	274	
279.95423	108	
280.07615	198	1+
280.12288	190	1+
280.79294	1510	1+
281.86311	178	
283.09708	108	
283.14615	110	
283.78850	122	
283.85184	98	
283.95208	102	
283.99066	198	1+
284.42805	98	
284.59370	92	
284.78921	196	1+
284.82383	322	
285.84234	474	1+
286.15468	138	
287.12624	440	1+
288.12807	368	1+
288.63146	218	
288.92499	100	
293.85077	240	1+
294.01007	96	
294.14219	164	
294.18386	94	
295.15395	190	
295.43799	92	
296.14969	332	1+
296.64541	164	
296.81029	356	
296.88070	130	1+
297.15395	220	1+
297.80521	268	
298.13868	128	
298.80524	1098	1+
300.80526	124	
301.80249	236	
301.86209	216	
302.34774	94	
302.79769	132	
302.86163	96	
303.58098	116	
303.85699	752	1+
305.13625	140	
306.12464	108	
306.88413	122	
307.87935	172	
308.07118	218	1+
308.66560	194	
309.15276	306	1+
316.12076	140	
316.81450	268	
317.81361	142	
318.93206	264	1+
319.81922	170	
320.76156	108	
321.15738	328	1+
321.81826	202	
321.86736	182	
322.15972	276	1+
322.82176	230	
324.14137	246	1+
325.09805	128	
326.87396	144	
326.95476	116	
329.20599	192	1+
330.17018	184	1+
330.68556	106	
336.89502	174	1+
336.94394	268	1+
337.33016	120	
339.82921	138	
340.11222	92	
340.12893	94	
340.93652	146	
340.94668	94	
342.14821	102	
342.90222	108	
343.19202	118	
343.91190	94	
344.13993	108	
345.19802	430	1+
346.36631	236	1+
347.22683	240	
348.22789	116	
349.12366	124	
349.16095	504	1+
350.11138	436	1+
354.88219	96	
357.20892	118	
357.22514	120	
360.09362	250	1+
362.19826	128	
363.21721	134	
366.64784	106	
367.13422	702	1+
367.23841	104	
368.78267	116	
369.05695	100	
END IONS

###FS:    #m/z: 322.93017 #charge 1+
###MS: 66
###MSMS: 67
BEGIN IONS
TITLE=Cmpd 49, +MS2(322.9302), 28.0-35.0eV, 1.4min #67
RTINSECONDS=85.483
SCANS=66-67
PEPMASS=322.93017	1508382
CHARGE=1+
121.82193	86	
178.93706	94	
179.06857	108	
187.91674	82	
195.89239	80	
201.04345	202	
204.65530	84	
205.95003	222	
206.95043	92	
207.10895	124	
209.12563	446	
210.08898	80	
210.89557	98	
213.89581	80	
215.15414	78	
220.88693	90	
222.95583	298	1+
223.00058	104	
223.89025	76	
224.11987	90	
224.92573	78	
226.11316	132	
227.93010	156	
228.78922	76	
229.10501	128	
229.12919	90	
230.89198	120	
231.12133	330	
231.14781	158	
231.84040	78	
231.98765	88	
235.13466	130	
235.82413	82	
236.00815	126	
236.10568	78	
237.02315	76	
237.16278	160	1+
238.02990	78	
238.88243	206	1+
238.93912	184	
239.50433	92	
239.79324	86	
240.82022	232	
240.94017	1752	
240.97091	206	
241.83983	94	
241.93975	6722	1+
242.48337	96	
242.94208	4680	1+
243.64734	82	
243.81957	198	
244.07306	90	
244.10368	84	
244.39578	80	
244.82052	132	
244.94058	1364	1+
245.10993	118	
245.12765	90	
245.91248	86	
246.12647	344	1+
246.16230	284	
246.85924	104	
246.97732	184	
247.84977	98	
248.10856	84	
248.95638	88	
249.84535	228	1+
249.86214	92	
250.15801	348	1+
250.92712	92	
250.94946	140	
250.96972	78	
251.16052	230	1+
252.04680	88	
252.10740	162	
253.03005	104	
253.10053	138	
253.14974	94	
254.15469	78	
254.90454	84	
255.10532	506	
255.12429	92	
255.93295	104	
257.45603	80	
258.16206	228	1+
258.83440	220	
258.94321	104	
259.14004	184	
259.27743	96	
260.12607	76	
260.44544	92	
260.80008	76	
260.82862	598	1+
261.83109	514	1+
261.94781	86	
262.11012	178	1+
262.91637	98	
263.83266	264	1+
265.17513	94	
266.85181	244	1+
267.08983	86	
268.17302	108	
270.38113	80	
270.80566	102	
270.82876	82	
270.90036	84	
272.13287	624	1+
272.65327	82	
272.80536	80	
272.84598	120	
274.15316	258	1+
274.18643	84	
274.89446	84	
276.17321	114	
276.80542	250	1+
276.85497	84	
278.15928	82	
278.91869	128	
279.08925	740	1+
280.83107	116	
281.02749	84	
281.68073	88	
282.06855	212	1+
282.11375	96	
283.11354	92	
284.29509	236	1+
284.86534	166	
285.19894	150	
286.06842	78	
286.18515	80	
287.90743	88	
289.08792	86	
289.15888	292	1+
289.42410	80	
289.65809	80	
289.87988	124	
290.08402	198	1+
290.85478	78	
292.16363	186	
292.80781	148	
293.16083	76	
294.05074	82	
294.18301	92	
294.21391	120	
294.97381	106	
295.17633	92	
297.00163	84	
299.78678	82	
300.14732	120	
301.03164	74	
302.14930	122	
302.17893	106	
302.88575	76	
303.18623	82	
303.24507	80	
304.16591	104	
306.43771	100	
306.79433	76	
307.80457	122	
307.89366	108	
309.13925	88	
309.88846	136	
310.85807	76	
310.87724	136	
312.88931	92	
313.04581	86	
314.16537	84	
319.11459	78	
319.17707	138	
320.15762	614	1+
321.26365	80	
322.11356	84	
324.10883	76	
325.23753	84	
326.90031	84	
END IONS

###FS:    #m/z: 363.95667 #charge 1+
###MS: 66
###MSMS: 68
BEGIN IONS
TITLE=Cmpd 50, +MS2(363.9567), 28.0-35.0eV, 1.5min #68
RTINSECONDS=86.255
SCANS=66,68
PEPMASS=363.95667	212882
CHARGE=1+
186.53257	92	
187.93876	90	
189.86258	172	
191.85699	382	1+
196.88583	228	
201.12179	166	
205.95112	136	
207.87381	226	
209.94473	634	1+
210.88443	496	
212.88000	1462	1+
218.93335	96	
220.84186	122	
222.95272	266	
223.37040	86	
223.95245	166	
224.88939	92	
224.94818	830	1+
224.96954	236	1+
226.11154	128	
226.15267	86	
226.89270	168	
226.94704	2656	1+
227.10219	104	
227.89528	100	
227.92867	146	
228.89471	444	1+
228.94240	3066	1+
229.11813	98	
230.08019	86	
230.88957	2292	1+
230.91017	136	
232.88556	450	
233.13938	270	1+
234.07071	102	
234.10184	108	
234.14219	318	1+
235.11888	392	1+
236.08256	88	
236.60174	110	
236.82451	90	
238.94128	128	
240.83410	142	
240.93888	430	
240.96596	634	1+
241.06427	210	1+
241.94174	318	
242.82311	582	1+
242.94088	1084	1+
243.82619	482	1+
243.96506	150	
244.08841	118	
244.95619	1570	1+
245.07306	240	1+
245.94240	254	
246.16071	178	1+
246.66218	90	
246.81331	138	
246.95294	1538	1+
246.97545	176	
247.02492	92	
247.97680	86	
248.80319	260	1+
248.90028	1256	1+
249.14659	94	
252.10604	300	1+
252.89144	136	
253.08086	204	
253.11988	86	
253.83443	200	
253.90568	206	
258.84075	288	1+
258.97213	110	
259.40416	90	
260.83256	170	
260.97082	320	
261.15189	384	1+
261.82991	664	1+
261.85495	114	
263.98329	110	
264.14620	86	
264.82158	210	1+
264.97586	420	1+
265.08427	110	
265.41521	106	
265.92118	92	
265.97770	298	1+
266.81400	722	1+
267.07584	90	
267.13640	216	1+
267.79190	102	
267.97613	290	1+
268.58500	88	
268.80944	120	
268.96179	126	
269.06219	88	
269.97201	216	
270.11653	190	
270.96710	148	
271.84703	136	
271.91622	254	
272.92036	294	1+
273.35737	106	
274.13952	90	
276.85432	142	
277.81499	94	
277.85556	162	
277.87676	92	
278.11574	324	1+
278.80422	246	
278.84429	108	
279.80046	112	
280.79451	506	1+
280.83361	88	
280.93284	106	
281.47874	104	
282.78738	538	1+
282.83173	106	
282.86262	324	1+
284.08533	92	
284.13322	88	
284.82477	816	1+
284.84527	132	
285.64497	88	
285.84707	526	1+
286.81633	352	1+
287.14148	102	
288.12902	234	1+
288.79232	178	1+
288.83925	154	
289.59129	96	
290.16225	108	
291.84439	128	
294.14955	156	
294.64066	86	
294.86669	238	1+
294.98237	116	
295.64699	110	
295.88761	86	
296.80839	268	
296.97655	94	
297.42500	104	
297.80517	320	
298.80305	900	
299.80285	630	
300.80283	396	
301.11343	100	
301.80529	284	
301.86135	320	
302.67872	88	
302.79510	120	
302.86612	406	
303.85630	296	1+
305.13775	128	
306.04422	98	
306.87000	192	1+
307.13193	94	
309.13004	98	
309.83032	162	
310.40732	118	
311.12916	110	
312.06741	96	
312.14972	150	
313.95457	86	
315.12840	86	
316.81327	504	1+
317.07805	100	
318.13943	132	
319.80122	94	
321.82066	222	
322.82697	102	
322.92694	108	
324.88965	98	
325.87111	350	1+
326.13482	88	
326.87622	302	1+
327.01141	104	
327.39925	102	
328.17079	132	
329.87093	100	
332.09174	100	
336.94546	312	
337.18062	86	
338.50146	102	
339.46473	90	
339.82257	278	1+
340.13696	122	
340.93896	126	
345.20208	450	1+
346.18371	188	
347.22861	394	1+
347.39728	86	
349.11739	360	1+
349.16297	412	1+
350.10421	120	
351.08236	122	
352.88791	156	
356.16439	134	
358.16172	130	
360.17328	100	
362.20145	134	
363.20842	112	
365.69642	106	
367.13134	880	1+
367.18642	94	
END IONS

###FS:    #m/z: 359.96185 #charge 1+
###MS: 66
###MSMS: 69
BEGIN IONS
TITLE=Cmpd 51, +MS2(359.9619), 28.0-35.0eV, 1.5min #69
RTINSECONDS=87.027
SCANS=66,69
PEPMASS=359.96185	70346
CHARGE=1+
188.06988	138	
200.94790	102	
203.08259	102	
206.09841	96	
209.94850	258	
211.15420	152	
214.89309	88	
216.06076	130	
217.87020	90	
222.95403	852	1+
223.88917	202	
224.89368	122	
224.94741	822	1+
225.42545	96	
225.86407	94	
226.89321	128	
226.94752	2384	1+
227.08141	236	1+
227.93238	126	
228.18109	140	
228.94235	2268	1+
229.08899	222	1+
230.07439	98	
231.88348	170	1+
233.09497	132	
233.85798	250	1+
233.96117	168	
234.14031	92	
235.11835	508	1+
238.97241	114	
239.10697	92	
239.14616	608	1+
239.83787	114	
240.11277	104	
240.82730	188	
240.94107	210	
240.96101	622	1+
241.41527	92	
241.79100	116	
241.94248	234	
242.96075	192	
243.96263	96	
244.12976	230	1+
244.95744	1090	1+
245.94164	310	
246.07994	88	
246.80748	106	
246.95402	1016	1+
247.13927	88	
248.80364	672	1+
248.96340	158	
249.13485	428	1+
250.11442	130	
250.95300	108	
252.10867	416	
252.13542	88	
252.95783	326	1+
253.91311	114	
254.49105	106	
254.79892	88	
254.88956	90	
254.90562	88	
255.07462	196	
256.63466	92	
257.09530	88	
257.15963	784	
258.07551	296	1+
258.14313	1376	1+
258.97766	214	
259.97389	110	
260.96753	278	1+
261.51441	98	
262.12839	100	
262.96897	144	
263.14849	132	
264.82110	156	
265.08869	136	
265.13687	88	
265.81813	182	
266.11447	224	1+
266.81459	606	
266.86294	126	
267.47561	98	
267.81067	508	1+
267.97168	464	1+
268.09421	94	
268.13198	172	1+
268.19091	90	
269.79097	140	
269.96848	260	
270.10977	152	
270.14294	140	
271.84530	200	
273.88754	94	
274.15585	104	
275.09842	404	1+
275.85619	406	1+
275.97211	94	
276.30246	114	
277.13030	144	
277.81120	274	1+
277.91796	118	
278.84600	110	
279.80003	142	
280.79312	1014	1+
280.92394	88	
281.05246	100	
281.14023	94	
281.84996	138	
281.97662	98	
283.06589	210	
283.84030	134	
284.07172	110	
284.13060	110	
284.82697	238	1+
284.87350	88	
288.13242	94	
288.63352	112	
291.05583	98	
291.48738	116	
292.12722	234	
292.93493	142	
293.11726	100	
294.15175	118	
294.67643	130	
296.45417	92	
296.80832	572	1+
297.15830	90	
297.96973	108	
298.15545	130	
298.80512	1482	1+
299.13775	132	
299.47663	100	
300.15100	116	
301.04026	90	
301.08115	460	1+
301.11010	88	
302.11858	114	
305.13205	134	
306.11938	104	
306.88240	104	
308.16188	94	
309.13009	524	1+
309.15492	146	
309.79846	142	
311.14126	94	
311.21505	92	
311.88480	162	
314.81894	230	1+
315.45763	92	
316.81163	212	
317.42363	88	
317.67938	114	
317.81453	98	
319.67876	102	
320.22797	92	
321.16322	102	
321.81822	238	
322.16002	88	
323.02317	102	
324.89046	122	
325.15710	888	1+
325.91337	90	
326.16217	748	1+
330.17967	118	
333.12076	120	
333.69990	120	
335.15073	90	
336.13972	94	
336.94306	270	
337.11505	738	1+
337.79051	92	
338.91974	88	
340.19287	276	
340.93352	136	
340.94935	132	
341.17272	130	
342.15302	148	
342.65786	98	
345.20371	346	
346.63106	94	
349.12112	496	1+
349.15663	244	
354.12358	96	
355.18070	96	
357.22146	542	
360.76309	98	
360.86629	130	
361.29047	152	1+
END IONS

###FS:    #m/z: 322.93015 #charge 1+
###MS: 70
###MSMS: 71
BEGIN IONS
TITLE=Cmpd 52, +MS2(322.9301), 28.0-35.0eV, 1.5min #71
RTINSECONDS=90.6975
SCANS=70-71
PEPMASS=322.93015	1107712
CHARGE=1+
51.06912	80	
190.92661	94	
192.89087	132	
197.91184	76	
199.08784	78	
199.88797	78	
205.95092	100	
206.13005	78	
206.95262	76	
206.97541	82	
208.10700	90	
208.93727	80	
209.12548	214	
212.89791	124	
216.88148	78	
219.00061	98	
221.94135	150	
223.95839	462	1+
224.14917	80	
225.65367	78	
226.15354	128	
227.10209	226	
227.15422	76	
227.78174	86	
227.89684	78	
227.92649	104	
228.90795	76	
231.11958	270	1+
234.15446	86	
234.47025	106	
235.11548	162	
235.60934	82	
235.88262	76	
236.93058	82	
237.64635	190	
237.82352	78	
238.14939	82	
238.89410	100	
238.93710	84	
238.96682	102	
239.82174	78	
240.26489	88	
240.82336	178	
240.93958	1946	
241.04021	92	
241.94254	956	
242.09587	76	
242.64224	82	
242.94035	3176	1+
244.13976	90	
244.81793	156	
244.93934	1494	1+
245.13724	100	
245.81827	112	
246.66416	122	
246.86320	126	
246.97311	138	
247.11145	80	
247.13562	78	
248.12035	84	
248.85485	164	
250.07968	80	
250.92299	88	
251.14920	80	
251.65112	88	
251.84206	90	
253.81184	122	
255.10655	504	
255.87611	142	
256.12937	82	
256.89369	114	
257.89538	96	
258.12420	78	
258.83173	410	1+
260.13623	142	
260.83536	228	
261.05397	84	
261.15134	88	
261.82955	754	1+
261.97897	86	
262.07170	78	
262.15225	104	
262.83166	470	1+
264.00261	82	
264.14625	102	
264.93303	76	
266.05548	76	
266.09500	82	
266.15782	78	
267.19634	84	
267.49951	102	
267.79020	198	
268.17628	112	
268.87004	140	
269.57231	88	
272.06967	148	
272.13123	236	
272.64727	92	
273.74329	76	
274.15348	186	
275.81007	154	
278.11210	82	
279.09143	1102	1+
279.85363	78	
280.66745	88	
281.84900	86	
282.11789	82	
282.18715	76	
282.22490	76	
282.80665	138	1+
283.15608	78	
283.98510	96	
284.29552	348	1+
284.86683	108	
286.17036	84	
286.65473	80	
286.67130	90	
286.92243	90	
287.13705	110	
287.68052	84	
288.01583	80	
288.89998	82	
289.16449	194	
290.78580	102	
291.66400	86	
291.80426	144	
292.07490	80	
292.17032	120	
292.65030	84	
294.17725	154	
295.17409	116	
296.37787	84	
299.78651	136	
302.14660	268	1+
302.87893	120	
303.11871	110	
304.18241	82	
305.00746	92	
305.85103	96	
306.88635	254	1+
307.79808	120	
307.88775	180	1+
308.79568	180	
309.81437	114	
309.88199	80	
311.02636	78	
311.08485	90	
311.12873	86	
311.86083	76	
311.88149	142	
312.18824	94	
312.80433	116	
313.17623	78	
314.20276	76	
316.03390	82	
318.18982	126	
320.15593	208	
323.34884	90	
323.88711	132	
323.90486	236	1+
324.17105	78	
324.89084	384	1+
325.05132	78	
326.18383	78	
326.89599	110	
END IONS

###FS:    #m/z: 363.95663 #charge 1+
###MS: 70
###MSMS: 72
BEGIN IONS
TITLE=Cmpd 53, +MS2(363.9566), 28.0-35.0eV, 1.6min #72
RTINSECONDS=91.4695
SCANS=70,72
PEPMASS=363.95663	159546
CHARGE=1+
182.86862	208	
189.86257	230	
191.85758	188	
192.86399	92	
196.88235	168	
207.87341	182	
209.94228	630	1+
210.50036	92	
210.88868	282	
212.87959	1364	1+
222.95300	750	1+
222.97082	84	
223.03846	92	
224.94927	890	1+
226.11437	126	
226.88732	112	
226.94590	1776	1+
226.97428	126	
227.06648	148	
227.12034	108	
227.43362	94	
227.92972	166	
227.99432	132	1+
228.89407	244	
228.94184	2422	1+
229.89599	136	
230.82561	146	
230.84302	92	
230.88834	2000	1+
232.88598	348	1+
234.14419	266	
235.04232	94	
235.08231	138	
235.11856	280	
235.14671	110	
236.10893	90	
236.12875	158	
236.14862	96	
237.05323	88	
237.64186	100	
238.83896	132	
239.89203	86	
240.82643	146	
240.94151	196	
240.96180	536	1+
241.94271	368	
242.81877	444	1+
242.94206	882	1+
242.96106	280	
243.62644	90	
243.82174	314	1+
243.89786	130	
243.96237	166	
244.94029	164	
244.95721	1526	1+
245.07192	144	
245.10606	102	
246.16090	90	
246.90213	290	
246.95374	1250	1+
247.80434	130	
247.85355	88	
248.80561	196	
248.83713	94	
248.90004	660	1+
248.95568	88	
249.80717	152	
250.89428	110	
250.97459	168	
251.37923	98	
251.65516	88	
252.10575	374	1+
252.13504	96	
252.63533	130	
253.90460	184	
254.91295	138	
258.02553	86	
258.83433	366	1+
258.97338	328	1+
259.88683	86	
260.65148	84	
260.86565	94	
261.83106	172	
261.96457	102	
262.00752	88	
262.83425	258	
263.83000	226	
264.06461	92	
264.81861	134	
265.80993	512	1+
265.97448	150	
266.78204	182	1+
266.81280	446	1+
267.97318	122	
268.95756	184	
269.96802	396	
270.14316	126	
274.89014	88	
275.53797	90	
275.92694	138	
276.40496	102	
276.81347	166	1+
278.79870	122	
279.85143	90	
280.79477	1058	1+
282.11560	142	
282.78729	86	
283.84683	86	
284.08038	104	
284.38917	90	
285.14217	190	
285.84509	320	
286.82077	108	
287.82762	276	1+
288.12760	92	
288.63346	332	1+
288.80823	120	
288.86877	92	
290.00784	150	
291.79765	130	
292.07291	90	
294.15516	86	
294.43005	86	
296.64214	90	
296.80849	496	1+
297.97833	122	
298.80398	1438	1+
299.07890	200	1+
299.14044	132	
299.87086	120	
300.80052	362	
301.79798	460	1+
301.86183	482	1+
303.85377	452	1+
303.88057	132	
303.94422	94	
304.09470	126	
305.13615	340	1+
305.87356	150	
306.43325	94	
307.84528	156	
307.89126	164	
309.13489	102	
309.84219	108	
309.99648	88	
310.79499	84	
311.84138	86	
312.15564	90	
313.16091	88	
316.15394	204	1+
316.20377	90	
316.81514	98	
317.81049	142	
317.94459	102	
318.81419	122	
321.16359	142	
321.65510	86	
321.82230	320	
321.86749	214	1+
322.28978	96	
322.94516	88	
323.13029	92	
324.80914	130	
326.94277	88	
327.16237	130	
327.87123	134	
329.15744	84	
329.87514	212	
331.15069	86	
332.16079	84	
334.05029	90	
334.07914	88	
337.15530	84	
339.74519	86	
340.15289	174	
340.94017	156	1+
342.15329	84	
343.90787	192	1+
345.20316	196	
347.09294	92	
347.22811	336	1+
349.12293	354	1+
350.09975	86	
357.21864	90	
359.08916	202	1+
363.17535	118	
365.91243	84	
367.13292	514	1+
368.33717	86	
368.36388	84	
369.36855	92	
END IONS

###FS:    #m/z: 336.94574 #charge 1+
###MS: 70
###MSMS: 73
BEGIN IONS
TITLE=Cmpd 54, +MS2(336.9457), 28.0-35.0eV, 1.6min #73
RTINSECONDS=92.2415
SCANS=70,73
PEPMASS=336.94574	85760
CHARGE=1+
185.05274	80	
190.86721	86	
205.94752	176	
206.97722	90	
208.13933	94	
209.12383	118	
210.88379	118	
211.94550	294	
212.87725	1194	1+
212.90878	84	
212.94801	132	
214.55673	104	
214.87313	94	
215.85708	98	
223.96269	174	
224.97521	140	
227.10134	106	
227.78662	150	
228.89021	104	
229.10703	100	
229.88835	76	
229.95179	174	
230.88933	1514	1+
231.15482	84	
231.94631	112	
232.89245	308	1+
232.99603	76	
235.08294	272	
235.11471	268	
235.88844	90	
236.10451	88	
239.83293	82	
239.85764	94	
239.90314	82	
240.03845	82	
241.57782	88	
241.84642	118	
241.99619	78	
242.07360	148	
242.12419	76	
243.83757	98	
243.85066	82	
244.12783	140	
244.85064	86	
245.12350	74	
246.12257	194	
246.16096	160	
246.94591	82	
246.97559	96	
247.89760	772	1+
248.04863	88	
248.89938	646	1+
249.15943	134	
250.16101	78	
250.84143	90	
251.07847	212	1+
251.14878	164	
251.39586	80	
251.65097	76	
251.87703	76	
251.98812	80	
252.91875	90	
252.95286	190	
253.90786	220	
254.10820	76	
254.14266	80	
254.85997	196	1+
254.96546	78	
255.07819	140	
255.10806	248	
255.90849	166	
255.96660	78	
256.88478	76	
256.91836	88	
257.95843	82	
259.10185	110	
259.67115	90	
260.10669	74	
260.15236	100	
260.64962	82	
260.92895	84	
261.83314	82	
262.95023	122	
263.64147	92	
265.01516	76	
265.99352	80	
266.20366	82	
266.90949	82	
267.83748	120	
268.17364	188	
268.19371	146	
268.83870	860	1+
268.89329	84	
270.84882	116	
271.66299	102	
271.91962	84	
272.13075	118	
274.17904	78	
274.85997	210	
276.85992	332	1+
276.88615	92	
277.83368	284	1+
278.83440	172	1+
278.88295	88	
279.12461	82	
281.09550	76	
281.80814	86	
283.86323	80	
285.84847	724	1+
286.85157	608	1+
287.79698	80	
287.86795	124	
288.02012	76	
288.13468	80	
288.91068	78	
289.87543	98	
289.90699	80	
291.04345	76	
292.10193	510	1+
292.16046	94	
292.86227	92	
293.04318	74	
293.10696	366	1+
293.16297	82	
294.05278	78	
294.17850	188	
294.21488	78	
294.66853	220	
294.86785	114	
295.10310	106	
295.17704	192	
296.12194	128	
296.16431	74	
296.18330	98	
298.11369	128	
299.86251	124	
300.04613	76	
300.36978	84	
300.82085	80	
302.14824	224	1+
302.58291	96	
302.88394	78	
304.44570	86	
304.87050	154	
306.16235	96	
306.66551	90	
308.66475	236	
309.86358	200	
310.88343	134	
311.12601	80	
311.88018	202	1+
312.60749	84	
314.37046	88	
315.40090	90	
316.03569	80	
316.17382	254	1+
317.68381	94	
319.16642	136	
320.16158	470	1+
325.09341	80	
329.89123	76	
330.19917	80	
332.36446	78	
332.54793	96	
334.05805	106	
334.89526	88	
337.18489	518	1+
337.68667	78	
338.16612	132	
339.21344	88	
END IONS

###FS:    #m/z: 340.94046 #charge 1+
###MS: 74
###MSMS: 75
BEGIN IONS
TITLE=Cmpd 55, +MS2(340.9405), 28.0-35.0eV, 1.6min #75
RTINSECONDS=95.921
SCANS=74-75
PEPMASS=340.94046	244782
CHARGE=1+
85.92045	80	
107.92261	80	
180.85585	80	
190.95045	84	
192.93027	134	
194.08355	102	
200.87676	80	
205.94904	86	
207.87193	88	
208.96359	86	
209.12954	134	
210.12413	104	
212.88018	346	1+
213.94005	208	1+
216.86695	94	
216.89034	88	
220.53319	80	
220.95450	112	
222.95299	126	
226.95202	170	
228.94705	104	
230.89010	760	1+
231.12078	80	
231.96686	86	
232.14108	76	
235.12078	156	
235.79589	88	
236.88704	88	
237.12452	92	
237.90294	78	
238.13061	78	
238.15289	84	
238.83944	78	
238.97623	86	
240.81929	80	
240.83521	132	
240.95908	158	
241.83877	140	
241.90820	126	
242.90900	118	
243.83029	196	
244.10177	82	
244.83163	78	
245.07840	110	
245.44657	98	
246.66207	82	
248.13946	82	
248.90215	112	
249.89533	226	1+
249.91326	130	
250.83821	114	
251.05318	82	
251.64712	138	
252.10900	202	
252.12602	90	
252.14232	122	
255.11304	112	
256.08337	152	
256.90730	76	
257.85907	150	
258.84512	604	1+
259.07404	76	
259.16478	84	
259.66900	84	
259.92052	90	
260.15824	92	
260.83283	320	
261.84330	332	1+
261.97546	92	
262.03111	130	
262.83182	134	
263.83282	88	
265.17410	138	
266.92341	82	
267.87367	78	
268.17158	138	
268.79056	86	
268.84262	190	
268.97356	76	
269.79992	96	
269.83761	120	
270.80151	92	
270.82667	80	
272.03122	84	
273.10773	104	
273.16794	142	
274.86190	90	
274.89318	122	
275.27317	100	
275.41563	82	
275.57623	106	
276.85845	558	1+
278.84534	414	
279.84872	246	
280.10737	90	
280.67166	88	
281.00510	80	
281.86340	122	
284.85550	204	1+
285.20206	134	
285.68053	100	
286.15398	100	
286.20767	82	
286.93748	88	
287.12879	90	
287.17044	80	
287.57413	82	
289.78989	160	
292.93748	158	
294.13757	84	
294.67007	96	
294.86189	116	
295.17192	88	
295.67447	86	
295.93609	106	
296.12429	166	
296.50457	96	
296.86181	130	
297.85089	104	
297.86564	90	
298.31939	80	
299.87774	144	
301.15234	190	
301.86023	142	
303.20880	90	
305.77566	82	
305.89172	82	
306.81150	80	
307.65509	78	
307.88794	142	
308.66817	110	
308.87746	216	1+
309.12839	154	
310.38148	82	
310.87057	106	
312.85533	138	
314.81268	82	
318.18413	122	
321.16373	132	
322.43993	84	
324.85216	104	
325.81994	76	
326.15688	218	
326.74246	88	
328.16479	100	
328.88856	76	
332.82574	148	
336.87270	76	
337.08895	76	
338.10863	80	
338.16746	76	
339.20472	86	
339.46004	82	
339.87006	76	
340.20055	158	
340.89496	102	
342.78725	84	
344.14056	80	
345.19546	80	
END IONS

###FS:    #m/z: 336.94566 #charge 1+
###MS: 74
###MSMS: 76
BEGIN IONS
TITLE=Cmpd 56, +MS2(336.9457), 28.0-35.0eV, 1.6min #76
RTINSECONDS=96.6935
SCANS=74,76
PEPMASS=336.94566	70262
CHARGE=1+
183.86898	104	
184.14173	82	
201.00396	76	
206.96485	98	
209.12349	98	
209.89001	84	
211.94453	708	
212.87657	614	1+
215.88550	256	1+
217.08575	76	
221.91023	86	
223.95741	128	
223.98168	112	
226.90240	120	
226.94300	126	
227.09994	138	
227.90225	78	
228.89227	134	
229.64434	88	
230.40048	80	
230.61854	88	
230.88793	1960	1+
231.12726	82	
231.94927	322	1+
233.15980	76	
233.82574	76	
233.94639	92	
235.08327	96	
235.11423	112	
236.10145	74	
236.93430	78	
237.07038	76	
238.87899	88	
240.84688	210	
241.05358	86	
241.84283	202	
242.62522	80	
244.12641	296	
246.12574	112	
246.16168	472	1+
246.66221	82	
246.97495	154	
247.96934	82	
248.89823	338	
249.96057	82	
250.83215	110	
251.07286	102	
251.14270	230	1+
251.89005	104	
252.82978	90	
252.95224	318	
252.97945	190	
253.90606	472	
253.98005	74	
254.10172	82	
255.07718	80	
255.84507	240	1+
256.89858	94	
257.36916	86	
257.81258	84	
258.12215	76	
258.84648	478	1+
259.04444	94	
259.17224	158	
260.65949	162	
260.89727	100	
261.87931	252	1+
263.42432	100	
263.64536	86	
264.86910	76	
265.08300	78	
265.10715	148	
266.65259	94	
266.83519	78	
267.83908	150	
268.16058	90	
268.57718	92	
268.83747	244	
269.84091	240	
270.00557	112	
272.83586	94	
272.87456	84	
273.16470	96	
273.81453	90	
273.87964	76	
274.86385	76	
274.97301	76	
275.87031	136	
276.85769	624	1+
277.64560	90	
277.83438	286	1+
279.11239	76	
280.90419	76	
281.99502	122	
282.13813	98	
283.88585	108	
285.20231	80	
285.85294	88	
286.40312	86	
286.85318	418	1+
288.00319	84	
289.13889	140	
290.08250	76	
290.19534	96	
291.85471	76	
292.10222	520	1+
292.43600	84	
292.80708	122	
292.95689	76	
293.10426	336	1+
293.81300	88	
293.88823	76	
294.17694	454	1+
294.68273	76	
294.91253	78	
296.22548	262	1+
296.90026	76	
297.19009	88	
298.18381	86	
298.86696	78	
298.94326	86	
299.14752	80	
300.16956	88	
301.86121	84	
302.14470	126	
302.17296	80	
303.66007	102	
304.93840	94	
305.94319	78	
306.14090	80	
307.87283	74	
308.66780	302	
309.16709	112	
309.86545	80	
311.88337	106	
314.87991	78	
318.11740	86	
319.04673	80	
320.15784	230	
320.78605	76	
322.16442	92	
322.95830	76	
323.88792	74	
324.14001	80	
326.36116	76	
326.88883	142	
327.89247	144	
328.11796	74	
328.95744	108	
330.68980	98	
332.92896	100	
334.11071	74	
335.67472	82	
337.15215	84	
337.18578	220	1+
337.22998	90	
338.16956	76	
338.24643	82	
338.70231	138	
339.16522	112	
339.36070	80	
339.66409	86	
339.87906	74	
341.12741	138	
341.19779	100	
342.13043	76	
342.28709	106	
END IONS

###FS:    #m/z: 359.96166 #charge 1+
###MS: 74
###MSMS: 77
BEGIN IONS
TITLE=Cmpd 57, +MS2(359.9617), 28.0-35.0eV, 1.7min #77
RTINSECONDS=97.4655
SCANS=74,77
PEPMASS=359.96166	49828
CHARGE=1+
182.86310	88	
208.88596	94	
209.06069	82	
211.15134	238	
212.85318	86	
216.05962	280	1+
222.12629	82	
222.90295	98	
222.95134	952	1+
224.89666	84	
224.94756	856	1+
226.89121	120	
226.94685	1368	1+
227.08098	124	
227.90989	88	
228.56224	136	1+
228.94104	924	1+
229.88886	198	1+
230.07414	334	1+
232.86750	92	
234.14567	152	
235.11698	456	1+
236.01280	84	
238.84032	90	
239.11320	104	
239.14819	118	
240.13388	208	
240.79996	118	
240.83145	122	
240.93723	390	1+
240.96292	336	1+
240.98382	118	
241.11375	136	
241.19153	82	
241.78828	114	
241.87003	96	
242.96242	206	1+
244.12582	84	
244.95719	836	
245.39490	92	
245.94631	1012	1+
246.82299	220	1+
246.98024	84	
247.09166	132	1+
248.80241	342	
249.80366	210	
250.12125	194	1+
250.94832	258	1+
251.07232	88	
252.11006	90	
252.17898	90	
252.95708	222	
254.11625	118	
255.07493	300	
257.03167	82	
257.08237	108	
257.16081	460	
258.07612	166	
258.14269	720	1+
258.41068	90	
258.82050	92	
259.87092	94	
260.95101	156	
260.96892	436	
262.09153	142	
262.94947	136	
263.97949	138	
265.97245	100	
266.81502	492	1+
267.14089	186	
267.77834	88	
268.83674	102	
269.97052	198	
270.84321	242	1+
271.06402	104	
271.14913	92	
273.00041	104	
274.04903	98	
274.06546	102	
274.11778	258	
275.10326	174	
275.89268	100	
276.10073	86	
276.85486	152	
277.80719	182	
278.79742	134	
278.84446	202	1+
279.10281	100	
280.11907	310	1+
280.79338	1212	1+
281.14214	182	
281.85561	134	
281.91960	92	
282.10825	128	
282.88317	100	
283.06842	414	
283.83323	154	
284.13587	88	
284.82005	302	1+
285.80287	82	
287.86050	104	
289.88304	98	
291.09353	94	
292.12929	134	
292.62712	100	
292.86487	106	
293.04080	82	
294.86637	148	
295.93163	86	
296.12857	86	
296.80927	326	
297.18628	130	
297.80235	1584	1+
298.80302	1544	1+
298.87532	88	
299.04328	84	
299.13770	188	
299.46332	92	
299.78296	90	
301.08145	220	
301.11161	250	1+
301.13882	196	1+
301.77594	230	
301.86317	88	
301.87568	136	
302.08061	136	
302.79338	84	
303.08159	84	
305.11623	132	
306.88286	130	
307.54306	84	
308.87088	140	
309.06831	82	
309.13102	442	1+
309.17136	92	
309.79784	170	
311.86299	84	
312.80459	84	
313.94267	160	
315.80905	524	1+
316.53581	172	
316.81368	442	1+
317.17426	98	
318.36923	90	
318.92834	172	
320.15682	120	
320.33770	84	
320.82205	250	1+
320.89184	90	
321.12717	84	
322.23939	102	
325.14922	106	
325.79130	82	
325.90186	106	
326.15744	940	1+
327.18777	146	
327.87573	92	
328.16482	124	
328.20623	112	
328.29322	92	
329.10625	86	
332.20772	84	
332.81326	114	
333.12309	92	
336.94434	216	
337.11526	586	1+
337.94109	94	
338.19914	118	
338.69810	82	
339.18443	90	
340.19363	160	
343.18421	192	1+
344.00689	106	
345.20601	216	
346.17161	126	
346.49136	82	
349.03318	114	
349.12518	232	
349.73100	106	
350.10527	248	1+
350.73532	86	
353.14689	92	
357.22133	262	
358.20122	134	
358.22307	118	
361.11182	86	
361.19872	296	1+
END IONS

###FS:    #m/z: 340.94036 #charge 1+
###MS: 78
###MSMS: 79
BEGIN IONS
TITLE=Cmpd 58, +MS2(340.9404), 28.0-35.0eV, 1.7min #79
RTINSECONDS=101.138
SCANS=78-79
PEPMASS=340.94036	231772
CHARGE=1+
182.09644	92	
183.71549	84	
187.86813	104	
192.93273	122	
196.89323	78	
200.95160	86	
210.93535	118	
212.10171	78	
212.83683	82	
213.88004	126	
213.97088	92	
215.88508	110	
217.88235	88	
218.87592	106	
219.14568	84	
220.87590	120	
223.95804	84	
224.09779	82	
225.17066	80	
226.11753	140	
226.89267	106	
228.89777	86	
228.95093	138	
230.12227	310	1+
230.89042	138	
231.09431	92	
231.88958	456	1+
231.94942	234	
233.89703	256	1+
235.08160	112	
235.89573	94	
238.85777	142	
239.82319	100	
240.23053	82	
240.84380	80	
240.96112	144	
241.23542	136	
241.84494	136	
242.50828	98	
242.88151	78	
242.94758	96	
243.84004	134	
244.12865	126	
244.95343	78	
245.08711	78	
245.87594	94	
245.90093	84	
246.16015	244	
246.52307	102	
246.97375	140	
248.89839	92	
249.13105	102	
249.89768	142	
250.00180	88	
251.14950	86	
251.96106	78	
253.09627	106	
253.14543	96	
254.12113	102	
254.91353	92	
254.93995	140	
254.97327	76	
255.07547	124	
255.10508	96	
255.89906	104	
257.90908	94	
258.84154	162	
258.85566	138	
259.16478	84	
259.85345	224	
259.95696	316	
260.34063	88	
260.84172	598	1+
261.15636	88	
262.50853	100	
262.94234	80	
263.39628	80	
264.66123	94	
265.14692	120	
265.65501	84	
266.83955	108	
266.86026	144	
267.84105	86	
268.07250	82	
268.17152	298	
268.19305	136	
268.83927	240	
269.84239	172	
271.12669	94	
271.78034	84	
272.54781	94	
273.13387	78	
273.52587	80	
274.12117	88	
274.87986	94	
274.89660	86	
275.13990	132	
275.86183	138	
276.32531	82	
276.42133	104	
276.85185	502	
277.86276	188	
278.84426	214	
279.85523	172	
279.99965	102	
280.09811	94	
280.21962	84	
280.83989	134	
282.92681	90	
284.13434	76	
285.14951	84	
286.79888	82	
288.95243	76	
291.12066	82	
291.14817	110	
292.87215	214	1+
294.66565	122	
294.86377	244	1+
295.92588	76	
295.94889	88	
298.09910	76	
298.13948	94	
299.86506	176	
300.87472	204	
300.94012	76	
301.85944	276	1+
303.18739	94	
307.17528	106	
307.88721	124	
308.66602	150	
309.15760	132	
311.86280	84	
312.20352	86	
312.91535	80	
314.08533	84	
317.88114	80	
318.89517	82	
321.67529	106	
322.18655	86	
324.17091	76	
325.89455	132	
326.15676	116	
328.88364	78	
329.17473	80	
330.18991	82	
333.35474	76	
335.14815	80	
335.88628	92	
337.19141	150	
337.39153	86	
337.78691	122	
338.16368	134	
338.85871	78	
339.98080	90	
342.16693	94	
342.23489	86	
343.67222	92	
END IONS

###FS:    #m/z: 336.94544 #charge 1+
###MS: 78
###MSMS: 80
BEGIN IONS
TITLE=Cmpd 59, +MS2(336.9454), 28.0-35.0eV, 1.7min #80
RTINSECONDS=101.91
SCANS=78,80
PEPMASS=336.94544	70362
CHARGE=1+
183.86882	80	
191.12354	74	
195.23829	90	
200.11009	78	
201.86474	78	
205.97302	82	
208.11287	80	
209.12482	256	1+
211.94435	392	1+
212.88015	676	1+
213.94352	100	
215.88705	108	
215.93843	100	
217.06815	80	
218.10383	74	
221.12459	80	
221.94689	76	
224.97601	144	
226.05608	72	
226.09647	76	
226.15568	74	
226.89505	76	
227.95236	74	
228.84460	90	
228.89150	262	
228.93812	104	
229.95353	328	
230.88898	1040	1+
231.11451	78	
231.13748	78	
231.94862	142	
232.88966	78	
232.94985	78	
233.83252	98	
233.86744	86	
233.89255	206	1+
234.58124	80	
235.08019	182	
235.11661	118	
236.06355	78	
236.11301	74	
236.79835	74	
236.85162	134	
238.01299	108	
238.84424	96	
240.17724	76	
241.84198	90	
242.42414	122	
242.84688	90	
243.13990	74	
244.00419	92	
244.88750	160	1+
246.16042	174	
246.66058	144	
247.96374	76	
248.90021	354	1+
249.98842	82	
250.95008	142	
250.96441	122	
251.10867	92	
251.15379	244	
251.84036	214	
251.90816	86	
252.50312	80	
252.97144	134	
253.10186	330	1+
253.90222	116	
254.86546	96	
254.96617	188	1+
255.47154	78	
255.48560	88	
256.25938	72	
256.86901	102	
256.90768	86	
258.84362	202	
258.91372	82	
259.17082	74	
259.64354	84	
259.84971	222	
259.94246	94	
260.14049	78	
260.15822	272	
260.85383	168	
261.06814	78	
261.43501	88	
261.84682	94	
263.83893	86	
266.86059	80	
267.12802	78	
268.15020	90	
268.17586	86	
268.83746	618	1+
269.92100	118	
270.80140	74	
271.91014	72	
272.85125	138	1+
272.94532	86	
273.78814	98	
274.66424	76	
275.15181	138	
276.11721	72	
276.85504	248	
277.07277	74	
277.83475	122	
277.86233	190	
277.92445	84	
278.14220	72	
278.19222	84	
278.83583	508	1+
278.86562	122	
279.88205	224	1+
280.66960	74	
280.82478	78	
281.86239	268	1+
285.20053	120	
285.84826	894	1+
286.14296	82	
286.15963	96	
286.84995	644	1+
288.05731	74	
288.85698	134	
289.56828	78	
290.09696	72	
291.85673	208	1+
292.16395	296	1+
292.95381	94	
293.10866	184	
293.90558	74	
294.18606	138	
294.67016	78	
294.88908	86	
295.20182	78	
295.87150	192	
296.12870	76	
297.90063	120	
302.14444	78	
302.18715	114	
303.86127	246	1+
305.14057	74	
305.99928	88	
307.89091	152	
308.66502	148	
309.16913	92	
309.64195	98	
309.86230	302	1+
311.21141	80	
315.18053	86	
315.45115	100	
317.18745	86	
317.94020	86	
318.04305	80	
318.67182	102	
319.15480	98	
320.16222	358	1+
321.08119	72	
322.04776	76	
325.16636	78	
325.77794	90	
328.15145	74	
328.85255	74	
330.38410	92	
331.81173	82	
336.70106	80	
337.18387	330	
338.17230	114	
339.16857	72	
339.39707	88	
339.93785	92	
340.14844	102	
340.37025	72	
342.12764	100	
END IONS

###FS:    #m/z: 359.96153 #charge 1+
###MS: 78
###MSMS: 81
BEGIN IONS
TITLE=Cmpd 60, +MS2(359.9615), 28.0-35.0eV, 1.8min #81
RTINSECONDS=102.682
SCANS=78,81
PEPMASS=359.96153	47854
CHARGE=1+
185.08139	80	
203.05468	86	
206.94559	96	
209.94454	230	
211.15337	174	
212.86812	88	
216.06414	118	
218.87045	94	
222.63155	90	
222.95195	526	
223.94706	920	1+
224.85037	82	
224.94845	658	1+
226.11618	224	
226.89208	118	
226.94620	1072	1+
227.10037	88	
227.93007	98	
228.03588	84	
228.18061	164	
228.94186	980	
229.18298	92	
230.62786	106	
232.58458	86	
232.82557	128	
233.09483	134	
234.13831	122	
234.42523	102	
234.95823	112	
235.11414	322	
235.14656	82	
237.13844	90	
237.79713	82	
239.15059	124	
240.13403	162	
240.82354	150	
240.93965	168	
240.96123	524	1+
241.11519	154	
241.85853	82	
241.94124	110	
242.12980	100	
242.38977	192	
242.89872	88	
242.96070	298	1+
244.95588	640	
245.94125	180	
246.03389	88	
246.95436	392	
247.10303	326	1+
247.81171	154	
248.10399	184	1+
248.80173	260	
249.13381	306	
249.80332	214	
249.83241	116	
250.11582	122	
250.95178	194	
252.10674	138	
252.95638	210	
253.09573	156	
254.03307	84	
256.17497	118	
257.03071	84	
257.15982	228	
257.77505	80	
258.07337	198	
258.14207	1134	1+
259.47124	82	
260.89769	94	
260.96698	474	1+
261.57200	100	
262.09678	84	
264.11268	300	1+
264.81760	112	
264.93331	96	
265.08709	116	
265.82103	96	
266.81305	932	1+
268.84896	232	
270.88585	116	
271.19544	100	
271.88243	130	
274.11433	134	
274.81235	82	
275.10113	292	1+
275.12853	86	
275.80098	84	
275.97108	128	
276.85725	210	
277.13731	122	
277.40613	92	
277.80724	84	
278.80822	126	
279.79073	1026	1+
280.79287	884	1+
280.86835	110	
281.11031	114	
281.85352	136	
281.99205	126	
282.14157	96	
283.07313	346	
283.44946	84	
283.80412	114	
284.82378	144	
285.02082	104	
285.82099	190	1+
286.13672	182	
288.12987	90	
288.86874	88	
289.88609	90	
291.89875	104	
292.44029	184	
292.89020	124	
293.11286	98	
293.18375	80	
294.00262	80	
294.15225	120	
294.90934	138	
296.64435	92	
296.80950	386	
297.08426	90	
297.15202	126	
297.19448	86	
297.80878	260	
297.97391	86	
298.16477	148	
298.80356	1718	1+
298.88161	82	
299.14168	172	
300.08227	84	
300.87199	84	
301.07809	358	
301.79176	96	
303.03151	86	
303.88357	100	
304.78465	80	
306.11780	80	
308.03228	96	
309.11980	222	
309.13580	100	
312.08224	94	
312.87854	88	
316.81587	350	1+
317.41909	82	
319.31668	88	
323.89027	82	
325.01707	106	
325.14990	128	
326.15957	522	1+
330.81945	84	
332.81394	136	1+
337.11689	274	
338.11773	130	
340.19337	124	1+
341.42466	102	
343.18479	352	1+
344.90691	90	
345.19852	296	1+
346.14894	90	
346.35190	82	
346.41595	102	
348.13845	126	
349.12640	216	
349.16014	98	
350.10551	230	
352.89713	112	
353.78855	80	
354.92375	90	
356.21756	154	1+
362.19578	130	
363.21326	132	
365.15487	82	
END IONS

###FS:    #m/z: 322.93005 #charge 1+
###MS: 82
###MSMS: 83
BEGIN IONS
TITLE=Cmpd 61, +MS2(322.9300), 28.0-35.0eV, 1.8min #83
RTINSECONDS=106.341
SCANS=82-83
PEPMASS=322.93005	633834
CHARGE=1+
95.59354	72	
131.68938	72	
182.08980	76	
190.05576	74	
193.89361	80	
196.88397	76	
198.86664	72	
200.10820	68	
201.04308	160	
202.10413	84	
203.12499	74	
205.94962	68	
210.12616	74	
212.09780	86	
214.96684	82	
219.81368	74	
220.09217	90	
223.95448	72	
223.97088	80	
225.81599	78	
226.15441	128	
227.04318	80	
227.82271	86	
228.84390	142	1+
229.05672	78	
229.14224	70	
230.90770	82	
231.12040	214	
233.89154	72	
234.12455	108	
236.08086	82	
237.01541	78	
237.10447	72	
238.02982	78	
239.02560	76	
239.07673	88	
239.09977	92	
239.81023	88	
240.12998	68	
240.81483	100	
240.94110	1122	
241.46367	82	
241.85868	72	
241.94010	2978	1+
242.02278	76	
242.81832	70	
242.94269	1942	1+
243.82179	278	
244.12529	104	
244.16712	72	
244.93963	576	1+
244.99304	84	
245.10817	68	
245.81748	126	
246.12683	108	
246.15849	152	
246.84925	162	
246.97400	134	
247.81503	72	
247.84781	72	
247.86298	86	
248.15141	88	
249.93394	74	
250.15907	74	
250.84121	84	
250.94987	126	
251.06735	66	
252.03090	94	
253.92536	72	
254.84568	66	
255.10804	264	
256.13935	68	
256.85699	80	
257.14055	72	
257.79530	66	
258.83521	338	
259.34066	76	
259.82756	72	
260.80393	112	
260.83955	130	
261.14140	82	
261.82865	536	1+
261.92573	78	
263.83163	204	
264.03067	88	
264.07245	72	
264.14435	72	
264.85892	130	
266.05441	90	
266.57873	84	
266.82917	68	
266.96385	136	
268.17697	308	1+
268.80063	66	
268.83686	70	
268.95957	90	
269.84223	84	
272.13589	288	
272.82360	72	
274.17202	100	
275.85461	282	1+
276.16843	88	
278.03018	66	
278.16705	66	
278.83751	68	
279.09146	718	1+
281.60232	72	
282.68112	92	
282.85886	66	
283.06653	80	
283.27979	72	
284.11753	78	
284.29413	180	
284.49253	78	
285.15128	82	
285.20288	118	
285.30064	80	
285.94621	72	
286.20371	72	
287.16391	78	
287.79712	80	
287.99942	80	
289.78870	96	
289.80099	72	
290.07458	66	
290.15689	180	1+
291.18911	72	
294.17542	122	
296.11791	82	
297.94827	86	
298.89247	70	
299.87630	66	
300.13060	104	
300.14636	76	
301.86999	78	
302.09161	74	
302.14684	436	1+
302.88168	66	
304.91962	66	
305.44109	70	
306.87644	90	
307.79512	72	
309.12687	86	
310.10056	70	
311.88004	130	
312.80906	68	
312.88427	104	
313.04577	80	
316.22592	72	
318.15679	66	
320.15771	218	
321.14047	92	
321.16235	186	
322.18474	78	
322.28362	82	
323.03303	68	
323.12830	70	
323.73781	80	
324.89249	152	
325.89152	80	
END IONS

###FS:    #m/z: 340.94043 #charge 1+
###MS: 82
###MSMS: 84
BEGIN IONS
TITLE=Cmpd 62, +MS2(340.9404), 28.0-35.0eV, 1.8min #84
RTINSECONDS=107.113
SCANS=82,84
PEPMASS=340.94043	229100
CHARGE=1+
57.82519	88	
82.53199	70	
181.92254	70	
192.88963	94	
193.96712	82	
200.83700	80	
203.12456	70	
205.95359	124	
208.84513	92	
208.88574	88	
209.94666	78	
212.88639	120	
213.93916	94	
214.87563	148	
215.88993	140	
218.09098	72	
219.89187	90	
223.42199	98	
223.83313	132	
226.85431	72	
228.84324	160	
228.90266	74	
230.88919	302	1+
232.12248	74	
232.89098	108	
233.89922	100	
235.12531	80	
238.08479	78	
238.16271	74	
239.88084	78	
240.83988	80	
240.96305	116	
241.83845	72	
242.82671	292	1+
242.93497	72	
244.12775	104	
245.10494	80	
246.14165	82	
246.16028	232	
246.66203	88	
246.98072	100	
249.12515	78	
249.14480	90	
250.11828	70	
250.65587	166	
251.07106	88	
251.65097	78	
252.10722	114	
252.64942	72	
252.97438	154	
253.70434	116	
254.90936	136	
255.10963	72	
255.16716	178	1+
256.85411	138	
256.90637	76	
257.85015	70	
257.92875	78	
258.09878	78	
258.80348	142	
258.84753	506	1+
259.87487	76	
259.95859	250	1+
260.15675	80	
260.83591	74	
260.91117	78	
261.15122	76	
261.90188	70	
262.08708	82	
262.13245	76	
263.84301	102	
264.17638	72	
264.83935	90	
265.08692	80	
266.86964	120	
267.13034	76	
267.85701	106	
267.94790	72	
268.41411	72	
268.66984	72	
268.83980	164	
271.19762	76	
272.13485	278	
272.93325	70	
274.17599	74	
274.89481	82	
275.81357	104	
275.85372	100	
276.13987	86	
276.85731	360	
276.91617	84	
277.12997	72	
277.44915	98	
277.64154	80	
277.86118	324	
278.84341	290	
279.84431	462	1+
281.36336	82	
281.68054	94	
281.86813	86	
283.02981	92	
284.15060	80	
288.37643	70	
290.09527	76	
291.86506	70	
291.93575	106	
292.41079	94	
292.51585	96	
292.83723	86	
294.00050	70	
294.86305	218	
295.18308	164	
295.49301	92	
295.87097	202	1+
296.02471	72	
296.18020	86	
297.89477	136	
297.97473	116	
298.84819	76	
299.86551	72	
300.91872	72	
303.87844	74	
304.65795	88	
306.00765	74	
306.88664	88	
308.15489	222	1+
308.29139	82	
308.66666	70	
309.13365	92	
316.14742	80	
317.73414	82	
317.88308	88	
319.93987	78	
320.21448	78	
324.13983	72	
324.42735	78	
324.89744	94	
328.24487	118	
329.87116	124	
333.88601	70	
334.85850	72	
334.90415	84	
335.88618	76	
336.65856	94	
337.00079	76	
337.86742	76	
337.91656	98	
338.00496	76	
338.15054	100	
339.39017	112	
339.67734	82	
339.75887	80	
340.19800	88	
340.89592	200	1+
342.31020	72	
344.18231	76	
344.25967	84	
345.19884	70	
346.14439	92	
END IONS

###FS:    #m/z: 363.95627 #charge 1+
###MS: 82
###MSMS: 85
BEGIN IONS
TITLE=Cmpd 63, +MS2(363.9563), 28.0-35.0eV, 1.8min #85
RTINSECONDS=107.886
SCANS=82,85
PEPMASS=363.95627	98536
CHARGE=1+
143.46244	100	
189.86281	172	
191.85675	146	
193.13184	78	
196.88358	80	
199.86698	78	
200.88126	84	
206.08756	80	
206.88343	92	
207.08488	122	
208.11087	106	
209.94508	416	
212.87765	678	1+
214.89511	92	
216.13091	210	
219.87540	84	
221.90468	92	
222.95162	470	1+
224.83743	92	
224.94867	312	
225.95378	152	
226.11780	128	
226.94692	2238	1+
227.06623	142	
227.93686	1720	1+
228.89795	234	1+
228.94122	1452	1+
229.26860	78	
230.89004	988	1+
231.11988	164	
232.88363	362	1+
234.14132	228	
234.88036	134	
235.07984	218	
235.11490	420	1+
238.09229	78	
238.82338	108	
239.07678	90	
240.82865	556	1+
240.93825	860	1+
240.95720	126	
241.94071	636	1+
241.95825	116	
242.89956	158	
243.81895	116	
243.83535	82	
243.93790	116	
244.95717	1300	1+
245.07739	162	
245.94433	236	
246.80921	182	
246.90732	128	
246.95369	822	1+
246.97648	178	
248.80331	364	
248.89963	420	1+
249.16197	80	
249.39443	92	
249.92630	94	
250.43361	80	
250.79931	196	
251.00862	78	
251.15578	88	
252.17746	84	
253.11389	88	
258.12297	84	
258.97647	276	
259.84643	134	
259.98311	126	
260.39213	84	
260.83062	248	
260.88742	86	
260.96980	148	
261.15384	140	
261.82896	678	1+
262.83060	384	1+
262.88848	80	
262.97000	92	
264.86106	82	
265.13118	94	
265.85666	90	
265.99363	78	
266.81393	520	1+
266.84173	94	
267.02286	110	
267.96730	166	1+
268.12665	118	
268.81070	496	1+
268.84135	106	
269.41520	92	
269.79820	86	
269.92206	140	
270.94517	82	
271.87136	94	
271.91485	134	
271.96054	92	
272.12506	118	
272.84609	88	
273.53818	82	
273.55429	78	
273.89353	116	
274.99935	138	
275.44026	84	
276.14573	134	
276.60116	94	
276.80659	128	
277.13631	170	
278.84469	244	
279.21705	78	
279.62055	80	
279.79818	224	
280.79352	932	1+
281.12879	112	
282.79236	152	
283.00309	88	
283.16017	100	
283.64175	98	
283.79167	218	
283.82904	132	
283.85137	346	1+
284.08521	142	
284.78715	126	
284.82189	156	
285.82254	132	
285.84682	198	
286.81035	94	
288.86893	80	
293.12180	194	
293.19690	84	
294.14243	138	
295.85362	96	
296.81019	360	
297.80370	1320	1+
298.13672	156	
298.80420	924	1+
298.84076	78	
300.41234	98	
300.79793	792	1+
301.10944	86	
301.79789	502	1+
301.86127	242	
302.85504	508	1+
308.03755	80	
309.65058	80	
310.66722	92	
310.86112	134	1+
314.88895	92	
315.14053	178	1+
315.81930	184	
316.81115	442	1+
317.02985	82	
319.28369	94	
321.44179	78	
321.81630	312	1+
321.86915	192	
323.79964	98	
324.14227	84	
325.67603	104	
326.87085	192	
327.18903	88	
328.13612	108	
328.20023	78	
329.87424	140	
331.64637	86	
336.94390	186	
338.70032	112	
344.24833	88	
345.20194	430	1+
346.79088	80	
349.12191	388	1+
349.15874	170	
350.11007	320	
350.76719	90	
358.15558	84	
359.86828	78	
360.86942	124	
361.21813	80	
362.20629	160	
363.21174	200	
363.90908	84	
364.96179	104	
367.13468	270	
368.13057	130	
END IONS

###FS:    #m/z: 322.93017 #charge 1+
###MS: 86
###MSMS: 87
BEGIN IONS
TITLE=Cmpd 64, +MS2(322.9302), 28.0-35.0eV, 1.9min #87
RTINSECONDS=111.546
SCANS=86-87
PEPMASS=322.93017	669712
CHARGE=1+
89.43269	68	
192.89376	86	
195.08215	80	
196.49955	78	
197.02498	76	
197.86863	72	
197.88938	70	
201.04385	158	
202.04930	72	
209.08999	68	
209.12550	258	
209.83453	74	
215.88095	72	
218.08753	74	
223.95879	102	
224.08841	98	
224.86695	88	
224.89255	78	
225.05277	88	
225.12471	70	
227.10212	70	
228.14138	72	
228.90986	82	
229.89016	86	
230.83567	72	
231.12059	270	1+
231.84613	74	
231.90513	78	
231.98964	68	
233.56695	86	
234.09452	82	
234.88425	104	
234.90117	96	
235.50560	104	
236.12029	74	
236.93028	70	
238.15098	78	
238.93858	94	
238.95200	78	
240.01193	70	
240.81732	152	
240.83817	70	
240.94087	1130	
241.90304	70	
241.93824	3124	1+
242.94071	2208	1+
244.07346	78	
244.82577	96	
244.93945	706	1+
245.08917	80	
246.08396	140	
246.12034	74	
246.13284	126	
246.84536	82	
246.97179	200	
248.84907	124	
249.09235	76	
249.85445	78	
251.04164	74	
252.51865	84	
253.04212	72	
253.08875	100	
253.42079	72	
255.10697	464	
255.78166	88	
255.89221	88	
256.15114	74	
256.89894	124	
258.83318	284	1+
258.97525	78	
260.13375	70	
260.19792	72	
261.83110	662	1+
261.89584	100	
262.81280	76	
263.39843	76	
264.15633	96	
265.51720	94	
266.03547	68	
267.15610	70	
267.85127	72	
268.13485	130	
268.17062	190	
268.95964	168	
269.17511	70	
269.65285	86	
271.80464	82	
272.13417	240	
273.62769	98	
273.78996	90	
273.85696	84	
274.15417	96	
274.79236	70	
275.80502	94	
276.86465	76	
277.15685	80	
278.11011	70	
279.09049	750	
280.10509	100	
283.06810	156	
283.77835	88	
284.29361	364	
284.84583	80	
284.87776	114	
284.92953	76	
285.20120	80	
286.16809	68	
286.20583	80	
287.19562	70	
288.13683	86	
289.15558	122	
289.81063	84	
289.87333	120	
290.18937	72	
290.88191	72	
291.07178	72	
291.11222	78	
291.17759	68	
293.84663	86	
294.02526	92	
294.07187	76	
294.15467	88	
294.17616	122	
295.17292	88	
296.11133	70	
296.13542	192	1+
297.84039	72	
300.80169	96	
301.03607	74	
301.55615	82	
301.89560	84	
304.92205	100	
305.79779	152	1+
306.11954	80	
307.88665	88	
308.89596	154	
309.21429	90	
309.82178	72	
310.03526	68	
310.15647	70	
310.41822	68	
310.87304	218	1+
313.10234	92	
313.16304	78	
314.21815	82	
314.81666	76	
314.90862	70	
316.69160	88	
318.20286	88	
320.15819	376	
320.83227	78	
323.11077	80	
324.81682	70	
325.80399	70	
326.08827	68	
327.14015	70	
327.28885	106	
327.90183	120	
328.13552	104	
END IONS

###FS:    #m/z: 363.95652 #charge 1+
###MS: 86
###MSMS: 88
BEGIN IONS
TITLE=Cmpd 65, +MS2(363.9565), 28.0-35.0eV, 1.9min #88
RTINSECONDS=112.318
SCANS=86,88
PEPMASS=363.95652	100026
CHARGE=1+
189.86249	170	
191.85770	168	
193.85572	90	
201.55103	94	
209.94250	168	
210.88671	192	
212.07270	82	
212.87807	872	1+
216.97380	82	
221.85907	102	
222.95042	428	1+
224.94848	630	1+
224.96287	84	
226.94574	1616	1+
226.97134	222	
227.93374	152	
228.94310	1948	1+
230.88904	1472	1+
230.94700	88	
232.88392	268	1+
233.53891	102	
233.99488	100	
234.14308	366	1+
235.11616	704	1+
237.09617	142	
238.14163	92	
239.90357	204	
240.94074	198	
240.96460	94	
240.97777	88	
241.95985	94	
242.94665	280	
243.82521	116	
243.93841	192	
244.82596	140	
244.95689	1430	1+
245.07414	330	
245.94064	250	
246.95297	982	1+
247.81087	138	
248.80311	592	1+
248.84404	106	
248.90026	236	
250.12051	88	
250.83148	82	
250.89829	112	
250.94635	130	
251.15462	84	
251.79432	154	
251.90086	92	
252.10687	174	
253.90181	142	
255.37155	86	
257.40657	116	
257.77498	92	
258.83676	136	
260.84209	136	
260.97105	232	1+
261.82661	108	
262.83072	240	
263.83222	132	
263.98084	134	
264.82178	184	
265.81889	110	
266.81589	374	
266.85414	196	
267.97159	136	
268.81023	314	1+
269.96770	148	
270.08276	86	
270.12724	86	
271.91548	246	
273.92631	100	
274.11715	84	
274.81510	84	
276.85579	132	
277.12914	150	
277.81960	82	
278.16808	114	
278.79977	298	
278.84577	164	
279.10623	120	
279.12673	86	
279.80260	132	
279.84710	102	
280.79162	1002	1+
280.81346	140	
280.87941	84	
281.15959	82	
281.81799	94	
283.78562	116	
283.82727	136	
283.93346	90	
283.98332	92	
284.10114	92	
284.82501	178	
285.78822	84	
285.81907	318	1+
285.84252	104	
287.09114	100	
288.05108	86	
288.10115	92	
288.64112	106	
291.79918	212	
292.13161	96	
293.16730	84	
294.14221	172	
294.85968	96	
295.11855	170	
295.15200	104	
295.20164	92	
295.93205	106	
296.80937	202	
297.14289	270	
297.80969	188	
298.02483	84	
298.09876	148	1+
298.80383	584	
299.80453	406	
300.79787	376	
300.86029	102	
301.13359	96	
301.14928	184	
301.81945	82	
301.85773	224	
302.79963	122	
302.85983	142	
303.85324	748	1+
304.65808	84	
307.13294	106	
309.65395	144	
310.12226	94	
312.88840	152	
313.92457	122	
313.95029	90	
314.82037	102	
316.81465	190	
316.92516	90	
317.89630	164	
318.13924	86	
318.93505	132	
319.82094	164	
321.82297	154	
322.13763	208	1+
324.88790	82	
326.17403	102	
326.87163	160	
330.15700	206	1+
331.40046	82	
332.82842	82	
336.94403	420	1+
339.14342	210	1+
339.36956	96	
340.79398	90	
341.87380	82	
345.20250	202	
345.77642	112	
346.18314	92	
347.88873	90	
349.12304	408	1+
349.15730	152	
352.88841	90	
353.64793	82	
356.54226	100	
357.38687	86	
357.77249	82	
362.20836	88	
364.05186	110	
364.14365	96	
364.21163	92	
366.84534	110	
367.13371	522	
368.12367	116	
END IONS

###FS:    #m/z: 359.96179 #charge 1+
###MS: 86
###MSMS: 89
BEGIN IONS
TITLE=Cmpd 66, +MS2(359.9618), 28.0-35.0eV, 1.9min #89
RTINSECONDS=113.09
SCANS=86,89
PEPMASS=359.96179	42114
CHARGE=1+
186.11150	106	
192.89309	102	
200.02681	96	
200.08922	88	
207.94459	84	
209.94465	238	
211.15370	82	
216.06122	250	
217.06769	108	
222.12263	90	
222.15300	160	1+
222.95479	250	
223.89031	84	
223.95145	176	
224.94742	688	1+
225.87324	80	
226.94703	984	1+
227.21161	84	
227.93022	86	
228.94224	1302	1+
228.96574	84	
229.10330	82	
229.91995	82	
230.12647	92	
230.61670	100	
231.07748	84	
233.08800	146	
235.11742	494	1+
235.13620	104	
239.14499	192	
239.90267	128	
240.13702	86	
240.79454	88	
240.83280	80	
240.94049	138	
240.96169	414	1+
242.07253	80	
242.95854	428	1+
244.81521	138	
244.95848	496	
245.94226	148	
246.05299	114	
246.80747	132	
246.95194	654	
248.80176	386	
249.80840	190	
250.11537	182	
250.83687	242	1+
250.95061	138	
251.09615	80	
251.14943	110	
252.13645	152	
252.52041	84	
252.95724	222	
253.53817	84	
254.11410	198	
255.07650	154	
257.09065	294	1+
257.15542	362	
257.53249	102	
258.07401	134	
258.14226	760	1+
258.19467	96	
258.82983	354	1+
258.84762	182	
258.95346	80	
258.97287	84	
260.06954	84	
260.96939	192	
261.08463	112	
261.96592	128	
263.63573	88	
263.82307	82	
264.81765	134	
265.08737	160	
265.97708	200	
266.08423	138	
266.11072	164	1+
266.80953	316	1+
266.84779	98	
267.97543	120	
268.84297	150	
268.89936	82	
269.97130	130	
270.61551	92	
271.08415	84	
272.68984	132	
272.85099	220	1+
274.04377	86	
274.12241	114	
274.93938	80	
275.00226	80	
275.10239	168	
275.58070	88	
276.80723	188	
276.85487	182	
277.30418	98	
277.80862	236	
278.13494	88	
278.67348	82	
279.79741	190	
280.79321	812	1+
281.16779	90	
282.11237	104	
282.72235	92	
282.84825	84	
283.06766	270	
284.82364	144	
285.15493	184	
285.80133	112	
288.13013	178	
288.90457	108	
291.09981	84	
292.12641	284	
292.85823	92	
292.93598	96	
293.98549	80	
296.64126	148	
296.81573	134	
298.04168	84	
298.80444	1190	1+
299.13873	94	
299.43629	82	
300.80419	368	1+
300.87782	126	
301.07863	340	1+
301.11705	88	
301.78652	116	
303.11708	138	
305.13404	130	
306.12160	94	
309.11520	134	
311.25806	92	
313.46940	82	
316.81319	386	1+
318.13908	106	
318.94790	92	
320.15743	84	
321.18004	80	
321.81791	118	
322.11358	92	
323.01666	140	
323.13779	304	1+
324.13976	220	1+
324.89455	114	
326.15616	188	
327.11391	80	
328.14148	80	
328.37842	86	
333.97607	82	
335.37538	94	
336.94256	148	
337.11672	160	
339.91053	100	
340.16648	88	
340.19705	202	
340.93970	108	
342.81655	86	
344.18218	90	
345.20016	138	
345.61671	82	
347.23578	88	
349.11942	136	
350.11154	110	
350.15618	86	
354.16782	82	
356.00732	98	
357.21931	240	1+
358.17553	90	
358.19418	100	
362.07361	84	
365.41721	82	
END IONS

###FS:    #m/z: 322.93017 #charge 1+
###MS: 90
###MSMS: 91
BEGIN IONS
TITLE=Cmpd 67, +MS2(322.9302), 28.0-35.0eV, 2.0min #91
RTINSECONDS=116.749
SCANS=90-91
PEPMASS=322.93017	777454
CHARGE=1+
192.88963	70	
195.17114	68	
199.11019	74	
200.10163	72	
201.02297	80	
201.04298	112	
205.94514	194	
209.09158	120	
209.12997	144	
211.06374	72	
212.87654	74	
213.50029	92	
218.06223	104	
220.87688	132	
221.88634	70	
221.94134	118	
222.95219	122	
223.69380	80	
223.96255	78	
224.04986	70	
224.87634	66	
225.08601	102	
225.91769	84	
226.15494	166	
227.09981	134	
227.10981	138	
227.93564	72	
227.95432	88	
229.10509	78	
230.83333	200	
231.12301	194	
232.14841	84	
234.09609	136	
235.07819	82	
235.13451	132	
235.16090	74	
235.43583	94	
236.12967	72	
237.11014	74	
238.02359	102	
238.88480	96	
239.01994	70	
239.08250	88	
240.08227	70	
240.82094	362	
240.88567	76	
240.94133	1370	
241.78998	84	
241.93886	2812	1+
242.07311	114	
242.11280	76	
242.81620	368	1+
242.93941	2392	1+
243.04062	66	
243.81612	312	1+
246.12520	128	
246.15888	158	
246.98028	136	
247.85246	160	
249.12577	86	
249.16779	72	
250.08532	72	
250.16518	74	
251.11750	72	
251.65856	68	
252.14611	78	
253.83919	70	
254.14481	78	
254.86939	70	
254.89112	88	
255.10835	244	
255.12808	72	
256.03722	80	
256.14131	80	
256.83793	106	
257.65490	108	
258.84406	68	
260.13823	78	
260.15608	104	
260.66350	96	
260.84759	72	
261.83434	184	
261.89800	68	
262.13859	82	
262.83060	140	
263.16531	86	
264.84312	78	
264.87705	70	
265.05700	70	
267.93840	144	
268.99179	66	
269.87843	70	
270.66412	84	
271.13729	68	
271.84663	102	
272.13371	128	
274.11917	68	
274.14997	158	
274.35542	110	
278.07009	122	
278.18423	72	
279.09339	270	
280.09634	266	1+
280.83231	74	
281.82272	72	
281.84331	78	
282.86273	130	
282.89995	82	
282.95177	72	
283.06740	138	
284.07091	120	
284.19230	86	
284.29243	274	1+
284.79881	72	
285.78846	92	
287.13679	66	
289.79611	76	
289.88283	128	
290.07900	112	
292.16407	142	
293.22622	74	
293.95818	68	
294.19292	100	
294.86430	72	
295.93190	72	
296.03973	76	
296.11800	72	
296.79869	72	
301.75876	80	
302.15142	74	
302.87022	68	
305.90026	76	
306.17083	76	
307.88506	84	
307.89571	98	
308.88789	72	
309.39577	82	
309.92730	80	
310.16725	66	
311.17588	70	
312.15557	96	
313.02838	72	
317.67100	80	
318.13723	74	
319.17593	70	
320.12181	76	
320.16143	592	1+
320.83214	88	
321.42880	86	
321.74039	122	
322.23711	72	
322.25255	70	
323.88762	76	
324.88985	238	1+
326.76704	74	
326.98245	80	
327.16007	68	
327.39804	72	
END IONS

###FS:    #m/z: 363.95635 #charge 1+
###MS: 90
###MSMS: 92
BEGIN IONS
TITLE=Cmpd 68, +MS2(363.9563), 28.0-35.0eV, 2.0min #92
RTINSECONDS=117.528
SCANS=90,92
PEPMASS=363.95635	116776
CHARGE=1+
135.93095	98	
182.86453	154	
188.06830	108	
189.86172	288	
190.86197	142	
191.85667	106	
196.09037	84	
207.87323	150	
209.94379	338	1+
210.88454	208	
212.01911	122	
212.87820	836	1+
213.11496	96	
219.86991	78	
222.95649	346	1+
224.94714	384	
224.99201	84	
225.01219	106	
225.94548	186	
226.89298	78	
226.94887	1770	1+
226.97260	126	
227.06176	82	
227.12084	150	
227.93268	114	
228.89623	254	
228.94184	1966	1+
230.89040	824	1+
231.08141	92	
231.12256	80	
231.88481	152	
232.88336	136	
233.85595	86	
233.88959	78	
235.11795	282	1+
239.07294	94	
240.82400	98	
240.93256	122	
240.96402	158	
241.08408	92	
241.94107	262	
242.82057	100	
242.90324	142	
242.94207	464	
243.81700	352	1+
244.83425	118	
244.95579	850	1+
245.01990	78	
245.07447	158	
245.94128	118	
246.07911	114	
246.81757	162	
246.90760	158	
246.95313	1460	1+
247.79818	534	1+
247.97901	82	
248.80120	468	1+
248.84505	190	
248.89833	600	
249.12996	196	1+
250.16276	92	
250.49161	94	
251.08818	78	
252.10619	278	
252.78934	80	
252.83461	92	
252.89058	112	
253.09540	94	
253.90001	80	
254.91685	88	
257.94258	90	
258.14200	80	
258.83197	324	1+
258.84947	102	
259.86328	116	
260.96853	468	1+
261.15198	124	
261.83051	496	1+
264.96556	198	1+
265.08829	134	
266.42614	80	
266.81477	802	1+
268.01789	82	
268.81425	106	
268.84743	78	
269.97076	276	
271.82690	86	
271.91747	104	
273.15046	104	
274.80686	84	
275.10238	80	
275.96430	78	
276.70116	104	
276.81344	78	
276.85806	260	1+
278.79806	370	1+
278.84655	196	
279.11091	226	1+
280.79751	542	
280.92508	86	
281.79149	790	1+
281.85794	92	
282.79095	484	1+
282.83204	78	
282.86758	80	
283.13880	120	
284.82502	264	
284.85190	124	
285.40344	140	
285.79890	94	
285.84456	210	
286.14037	78	
287.63249	80	
289.09841	78	
291.07258	106	
292.11687	94	
295.15717	96	
296.64208	90	
296.81000	188	
297.81082	246	
297.93165	94	
298.08001	78	
298.17237	82	
298.80444	1648	1+
300.13143	80	
300.79979	644	1+
302.11106	84	
302.43965	84	
303.80766	190	1+
303.85314	324	
304.00243	92	
304.11076	78	
304.85654	146	
305.13304	106	
307.84697	82	
307.87425	200	
307.97822	88	
307.99849	78	
308.09961	82	
309.64639	92	
310.14601	98	
310.31436	92	
312.15710	78	
313.17831	86	
316.81395	224	
317.81632	132	
318.80871	506	1+
319.17137	178	1+
319.22860	80	
319.42721	80	
319.86988	90	
320.13471	138	
320.81482	388	1+
323.88384	104	
326.16135	118	
326.68057	82	
327.17057	226	1+
328.20689	80	
328.29159	80	
330.84856	100	
332.05582	96	
333.49131	78	
336.20336	86	
340.93995	94	
342.00125	90	
345.17628	86	
346.20120	90	
347.23223	94	
348.23206	144	
349.13171	118	
349.15986	104	
350.16469	116	
352.06118	98	
356.77472	86	
359.18137	94	
360.08954	128	
363.20828	114	
365.84897	88	
367.13272	164	
368.13704	128	
END IONS

###FS:    #m/z: 336.94574 #charge 1+
###MS: 90
###MSMS: 93
BEGIN IONS
TITLE=Cmpd 69, +MS2(336.9457), 28.0-35.0eV, 2.0min #93
RTINSECONDS=118.301
SCANS=90,93
PEPMASS=336.94574	58804
CHARGE=1+
108.02740	98	
194.88499	86	
200.94807	80	
203.95503	74	
205.14169	76	
208.93748	80	
209.14784	78	
210.88358	138	
211.94432	430	1+
212.87932	652	1+
213.94043	342	1+
215.93864	124	
217.88066	80	
222.66443	98	
223.94725	102	
223.96240	146	
224.97462	120	
225.01410	130	
226.01560	72	
226.15585	74	
226.89066	110	
227.10045	128	
229.95599	198	
230.11358	76	
230.64496	72	
230.88923	1054	1+
231.00273	82	
231.83803	100	
231.95225	642	
232.88661	132	
233.89567	82	
234.82481	140	
234.89381	70	
235.11786	70	
235.64712	72	
236.84540	74	
237.05885	90	
238.16434	72	
238.80322	70	
240.83827	72	
241.07451	80	
241.82249	70	
241.84126	140	
242.57750	100	
242.84879	136	
243.95224	72	
244.12465	148	
246.15791	154	
246.66395	80	
246.90510	124	
247.96448	110	
248.89921	880	1+
249.13452	122	
250.83134	306	1+
250.98219	134	
251.15406	98	
251.64586	170	
251.83500	258	1+
251.86961	70	
252.17164	76	
252.47162	72	
252.95531	180	
252.97009	166	
253.90759	74	
254.85774	72	
254.90507	138	
254.96861	122	
255.07161	174	
255.95845	76	
256.07657	76	
256.97518	76	
257.85199	128	
258.84730	242	
258.90786	70	
259.84159	76	
259.85870	126	
260.15829	78	
262.06108	80	
263.87718	92	
264.11034	136	
264.62552	104	
265.15302	78	
265.43100	72	
266.86123	70	
267.03175	92	
267.64422	84	
268.00184	78	
268.05416	78	
268.83883	508	1+
268.91342	86	
270.15501	80	
270.85014	108	
271.91465	128	
272.05571	100	
272.13627	92	
273.79602	74	
273.87538	82	
274.15173	138	
274.42854	88	
275.15226	106	
275.64219	106	
276.16218	72	
276.85660	590	
277.87370	258	1+
278.83420	482	
279.14079	116	
279.16781	92	
280.83191	76	
280.92112	80	
281.04740	86	
282.84816	74	
282.87725	82	
284.13959	142	1+
284.17169	72	
285.20293	80	
285.85039	198	
286.84966	810	1+
287.80349	74	
289.15713	94	
290.85701	70	
290.87985	76	
291.85953	74	
292.09948	182	1+
292.16600	108	
292.85723	188	
293.12703	72	
294.17838	270	
294.86259	76	
294.87562	72	
294.90406	70	
295.86646	78	
296.12123	134	
296.18787	74	
297.87432	78	
297.95533	92	
300.15065	96	
300.87456	70	
300.94659	74	
301.10840	186	
301.28568	74	
302.15428	122	
302.89683	70	
304.04111	72	
306.88143	80	
309.15854	78	
309.86450	100	
311.67442	106	
311.87385	84	
312.15373	70	
312.18410	84	
315.83087	72	
319.02449	72	
320.15304	92	
320.39471	80	
325.86217	80	
328.89465	76	
334.69026	70	
335.63642	84	
336.65413	76	
337.20919	86	
338.17077	370	1+
339.11178	86	
339.89253	86	
END IONS

###FS:    #m/z: 340.94094 #charge 1+
###MS: 94
###MSMS: 95
BEGIN IONS
TITLE=Cmpd 70, +MS2(340.9409), 28.0-35.0eV, 2.0min #95
RTINSECONDS=122
SCANS=94-95
PEPMASS=340.94094	216350
CHARGE=1+
111.78750	104	
180.86095	78	
182.92929	82	
189.19657	78	
190.93530	98	
193.94725	84	
198.10035	94	
198.96003	94	
205.13888	74	
206.12116	76	
208.96384	94	
209.08821	118	
209.94341	82	
210.90154	84	
210.93380	74	
212.87896	276	
214.88042	74	
215.87899	82	
216.89310	218	
223.95996	92	
224.12170	88	
225.83857	288	1+
226.02306	78	
226.12043	124	
226.94715	82	
227.09855	78	
228.86720	76	
230.88892	112	
231.89226	154	
232.88235	136	
232.95608	78	
233.11470	78	
233.89332	80	
234.91628	84	
235.07991	88	
235.11731	192	
236.79649	76	
237.47717	80	
237.64530	92	
238.50963	100	
238.99720	78	
239.14967	110	
239.95850	78	
240.83942	446	1+
241.07653	74	
241.84389	362	1+
241.89358	136	
242.14723	98	
242.78935	74	
243.83607	122	
243.90256	84	
244.81790	76	
244.91186	78	
244.95839	92	
245.07359	128	
246.06272	132	
246.16857	90	
246.66363	106	
246.85872	106	
246.94568	98	
247.12500	106	
248.90110	244	
249.04849	108	
249.90387	136	
250.15892	106	
250.91739	74	
250.96965	126	
252.10601	170	
253.38351	94	
254.95003	84	
254.96554	94	
255.10662	78	
255.90347	78	
257.01056	78	
257.41228	80	
257.85082	310	
258.84531	340	
259.10345	88	
259.79967	102	
259.85384	474	
259.95309	80	
260.16487	146	
260.83510	560	1+
261.15937	84	
262.09282	94	
262.13652	84	
262.54429	76	
262.88439	82	
264.65553	86	
264.87640	76	
265.11683	78	
266.16181	126	
266.85246	114	
268.84172	80	
269.84166	132	
271.16094	76	
272.16094	84	
272.82774	84	
272.92059	172	
273.11806	124	
274.15788	92	
274.85826	142	
274.93193	92	
275.88266	76	
276.16840	78	
276.85746	1296	1+
276.87672	80	
277.80906	86	
277.86145	696	1+
277.90459	102	
277.92193	90	
278.84691	612	1+
279.23154	86	
279.88242	78	
280.85362	122	
282.85600	186	1+
284.87542	74	
285.14325	78	
285.68641	84	
285.93174	86	
286.05394	92	
286.16020	96	
287.16651	74	
288.88324	74	
289.14017	76	
291.17968	98	
294.15380	110	
294.86564	124	
295.67669	98	
296.09881	90	
296.14931	76	
298.27324	110	
298.87047	316	1+
298.96249	76	
299.89524	74	
302.86839	86	
307.66381	102	
307.90104	74	
309.13036	76	
309.29681	74	
310.89439	78	
311.63747	92	
315.15026	88	
315.91596	96	
316.48338	94	
317.18070	76	
318.67828	100	
321.16663	80	
323.88513	234	1+
326.28101	80	
328.91921	84	
329.18023	80	
329.58977	78	
330.18539	86	
337.03047	78	
339.69558	84	
340.28877	90	
340.79868	100	
342.06223	74	
343.74718	78	
END IONS

###FS:    #m/z: 336.94588 #charge 1+
###MS: 94
###MSMS: 96
BEGIN IONS
TITLE=Cmpd 71, +MS2(336.9459), 28.0-35.0eV, 2.1min #96
RTINSECONDS=122.772
SCANS=94,96
PEPMASS=336.94588	58122
CHARGE=1+
182.86934	78	
185.86890	74	
188.82366	70	
192.88631	72	
195.02559	70	
196.88280	114	
196.96132	82	
198.90138	106	
199.97309	88	
205.95380	88	
211.11408	98	
211.94438	226	
212.87868	982	1+
213.09327	76	
213.94554	78	
217.94969	90	
218.08405	86	
218.84120	92	
224.00232	86	
224.97181	78	
225.84956	76	
226.06528	82	
226.89016	150	
228.89448	120	
228.90806	74	
229.95559	442	
230.89133	946	1+
231.12599	134	
231.95004	414	
232.82308	392	1+
232.88912	78	
233.62513	100	
233.82418	394	1+
234.16035	108	
235.07958	240	
236.10321	116	
238.15181	136	
240.23436	84	
240.83429	74	
241.84555	110	
242.65551	72	
242.84671	154	
243.11492	98	
243.14367	88	
243.83910	72	
244.06147	86	
244.12713	100	
245.01010	70	
246.16170	212	
246.66587	116	
246.97748	78	
248.89946	150	
249.90099	72	
249.95932	258	
250.65032	96	
250.82817	204	1+
250.91125	70	
250.95196	100	
252.36271	102	
252.95192	140	
252.96918	266	
253.90770	116	
254.08966	72	
254.86003	70	
254.96936	118	
255.02216	76	
255.55826	82	
256.07652	140	
256.93798	72	
257.63513	98	
257.84679	114	
258.16775	72	
258.80137	112	
258.84633	574	1+
259.15353	180	1+
259.17633	100	
259.96216	74	
260.14065	76	
260.82492	242	1+
263.82961	70	
264.16228	84	
264.65131	76	
265.15293	88	
265.98334	70	
267.83925	774	1+
268.70982	106	
268.84218	482	1+
268.95575	98	
268.97761	104	
269.12273	80	
269.18127	72	
270.98213	110	
271.11807	88	
271.14105	76	
271.91774	148	
272.08800	74	
272.84607	80	
272.94751	86	
273.84891	78	
274.16257	78	
274.86632	94	
275.38132	88	
276.16508	210	
276.85782	552	1+
277.16143	118	
277.86345	310	1+
278.83542	646	1+
278.95870	72	
279.88350	120	
281.05482	100	
281.97935	72	
282.87649	132	
284.64759	86	
285.20109	142	
285.85258	260	
286.16212	86	
286.80633	76	
286.84838	1086	1+
288.14716	96	
289.94237	92	
290.90073	74	
291.99080	80	
292.10156	126	
294.17747	214	1+
294.67219	82	
296.11904	112	
296.20056	82	
297.18368	106	
297.89537	72	
298.41688	84	
298.87315	72	
299.90401	84	
300.15931	104	
302.14602	126	
303.87280	88	
304.85893	118	
304.94526	88	
306.14098	92	
309.06105	76	
310.87443	290	1+
311.05687	80	
314.18318	84	
315.91389	92	
317.18303	98	
319.97331	72	
320.10248	102	
320.15733	150	
321.16694	164	
321.92650	82	
323.95435	88	
323.97832	78	
324.45596	78	
327.14238	92	
327.20002	80	
329.69893	78	
329.94468	122	
330.76914	156	1+
334.28350	98	
334.57075	92	
335.17067	72	
335.21584	88	
337.18854	124	
338.16837	180	
338.19746	104	
338.70953	94	
338.76406	74	
340.05067	70	
END IONS

###FS:    #m/z: 359.96202 #charge 1+
###MS: 94
###MSMS: 97
BEGIN IONS
TITLE=Cmpd 72, +MS2(359.9620), 28.0-35.0eV, 2.1min #97
RTINSECONDS=123.545
SCANS=94,97
PEPMASS=359.96202	41190
CHARGE=1+
184.09859	90	
184.86735	86	
198.05585	76	
205.94839	116	
209.94450	152	
216.06832	90	
216.85609	146	
222.89523	78	
222.95168	178	
223.89907	130	
224.10815	130	
224.94922	366	1+
226.94671	962	1+
228.94223	832	
233.09166	202	
234.14247	142	
235.07749	166	
235.11567	280	1+
237.05617	110	
239.07861	88	
239.15011	412	
240.13576	244	1+
240.15404	202	
240.93803	194	
240.96426	176	
241.78621	84	
241.90352	164	
241.94060	156	
241.96084	120	
241.97425	98	
242.95706	166	
244.95756	906	1+
245.12301	98	
245.89813	146	
245.94445	110	
246.00514	84	
246.80932	104	
246.95489	508	
247.99837	86	
248.80269	142	
249.13465	174	
250.13405	76	
250.81018	82	
250.95150	140	
250.96787	76	
251.15399	148	
251.90227	92	
252.13346	170	
252.95321	238	
253.10614	92	
253.84314	102	
253.95683	96	
254.06825	82	
254.09474	86	
254.11114	204	1+
255.44624	86	
256.18094	98	
257.15961	156	
257.85588	134	
258.14283	270	
258.16180	122	
258.84391	96	
259.14410	138	
260.83076	122	
260.89153	80	
260.96795	538	1+
261.08498	142	
261.61572	116	
262.82991	122	
263.10927	150	
264.13422	158	
264.81876	104	
264.91096	80	
265.81783	118	
265.97546	168	
266.11732	78	
266.81372	598	1+
267.01997	80	
267.16044	76	
268.83988	84	
268.96091	320	1+
268.98018	106	
269.96628	222	1+
272.35740	88	
272.88269	80	
273.58889	88	
273.85519	210	1+
274.81890	84	
275.10350	162	
275.16519	80	
275.78932	90	
276.09419	104	
276.10815	80	
276.50105	82	
276.80634	120	
276.97467	90	
277.90969	98	
278.08773	76	
278.64086	84	
278.79794	442	1+
279.10342	134	
279.12483	86	
280.13086	84	
280.79425	1032	1+
281.13457	116	
281.41275	82	
281.84449	152	
282.10942	94	
282.85689	84	
283.85222	116	
284.82527	282	
285.08756	96	
287.03096	90	
289.37618	82	
291.80157	98	
292.12098	84	
292.63318	82	
293.86510	170	1+
293.98120	112	
294.14640	210	1+
294.63854	100	
295.65101	82	
296.81240	138	
297.12675	76	
297.81258	136	
297.89356	80	
298.80219	1154	1+
299.14438	286	1+
299.85925	94	
301.08045	286	1+
301.78618	194	1+
302.38176	84	
306.10865	334	1+
306.16659	84	
308.76115	78	
308.80005	98	
308.87958	86	
310.12565	166	1+
310.15458	94	
314.29644	84	
314.96928	92	
316.81272	462	1+
318.17015	84	
319.93765	104	
320.15644	124	
321.81877	102	
325.15037	146	
325.89716	122	
326.12942	130	
326.16010	484	1+
327.81117	88	
329.19563	92	
333.11939	86	
333.14851	78	
334.43166	98	
335.13063	94	
336.94540	164	1+
337.11916	236	
338.12313	116	
338.16956	86	
340.19142	100	
340.94375	78	
341.17488	98	
344.19351	82	
344.88642	76	
345.90644	102	
349.10052	220	1+
349.16266	198	
350.13181	104	
351.19757	76	
354.03829	80	
356.29205	92	
357.21661	98	
362.24094	78	
365.40029	96	
END IONS

###FS:    #m/z: 340.94073 #charge 1+
###MS: 98
###MSMS: 99
BEGIN IONS
TITLE=Cmpd 73, +MS2(340.9407), 28.0-35.0eV, 2.1min #99
RTINSECONDS=127.246
SCANS=98-99
PEPMASS=340.94073	211310
CHARGE=1+
59.18609	110	
175.12234	102	
189.86428	100	
190.94667	106	
205.93255	72	
209.09169	134	
209.90216	82	
210.88742	72	
212.87865	130	
212.89909	90	
213.87893	274	
217.86096	74	
217.87876	80	
220.87986	120	
223.96528	118	
225.96375	96	
226.05233	78	
226.13015	98	
226.93551	72	
226.95035	84	
228.94610	104	
230.07466	70	
230.89264	234	
231.12048	70	
231.88855	78	
234.14152	72	
235.11205	72	
236.43540	76	
236.93920	82	
237.05902	146	
238.92309	92	
239.84665	94	
240.83557	144	
240.87805	74	
241.84412	244	
242.84905	152	
243.02671	86	
243.84626	78	
244.57388	88	
244.82836	212	
245.97613	74	
246.16185	172	
246.85290	74	
247.03623	92	
247.12722	72	
248.05702	84	
248.90645	74	
249.14059	108	
250.65867	106	
251.05924	108	
251.64937	80	
252.12835	88	
253.09124	78	
253.90384	82	
254.90666	120	
254.96342	82	
256.88029	78	
257.16429	74	
258.84351	122	
259.17078	86	
259.85089	210	
259.95727	150	
260.83569	222	
260.89932	80	
263.57410	70	
263.85485	72	
264.87598	96	
265.00941	80	
265.11298	80	
265.65285	72	
267.82314	90	
268.14252	84	
268.84319	178	
270.82860	148	
271.84477	72	
271.89746	80	
271.92131	96	
272.12428	96	
272.93125	110	
273.17071	80	
274.85967	138	
275.81164	196	1+
275.85607	108	
276.85991	968	1+
276.94381	76	
277.86398	664	1+
277.96802	138	
278.84927	278	
279.84318	250	
280.25626	72	
282.84563	70	
283.14174	154	
283.86706	74	
285.20972	78	
285.80539	76	
287.17640	84	
289.79605	98	
290.81087	90	
292.43584	90	
292.87484	148	
293.86569	76	
296.80669	74	
297.65390	110	
297.86897	150	
298.80152	72	
299.01859	142	
299.87122	158	
300.40806	112	
300.89741	92	
300.93182	82	
301.17193	74	
301.86527	134	
302.20697	72	
302.86074	78	
302.93300	72	
303.98362	74	
305.14471	84	
305.91537	80	
306.11532	148	
307.79963	80	
307.88553	94	
307.90310	74	
308.04087	82	
308.67256	86	
308.89259	98	
309.86672	112	
310.93125	124	
311.14622	76	
311.19974	76	
311.82826	78	
311.87160	92	
312.07665	74	
312.17988	70	
312.80476	98	
317.18060	88	
317.20283	76	
318.12420	104	
320.17478	162	
328.17156	72	
329.13986	74	
330.18536	74	
330.82160	124	
332.83375	76	
334.84048	90	
336.15870	72	
336.20481	76	
336.65186	72	
337.18925	122	
338.57184	106	
342.30301	78	
344.89775	92	
345.18789	76	
345.21176	136	
END IONS

###FS:    #m/z: 336.94551 #charge 1+
###MS: 98
###MSMS: 100
BEGIN IONS
TITLE=Cmpd 74, +MS2(336.9455), 28.0-35.0eV, 2.2min #100
RTINSECONDS=128.017
SCANS=98,100
PEPMASS=336.94551	52742
CHARGE=1+
96.81258	72	
186.87807	92	
187.00551	78	
192.01254	72	
193.07048	76	
198.95142	90	
199.10904	76	
202.11259	72	
203.06522	100	
205.94326	78	
209.89009	76	
210.88391	140	
211.88193	84	
212.87870	490	
213.89694	88	
213.94039	138	
221.12445	74	
223.94363	72	
225.16535	72	
226.15389	106	
228.89798	74	
229.08097	82	
229.14421	72	
230.88929	1142	1+
230.95613	76	
231.12145	100	
233.82434	74	
234.93120	76	
235.11787	146	
235.62838	90	
236.08811	74	
236.13723	88	
236.97585	86	
237.82728	82	
238.05334	78	
238.14949	110	
239.16985	76	
239.84728	166	
240.84725	178	
241.84138	94	
242.95982	78	
244.13158	288	1+
246.16086	72	
247.12246	94	
247.96915	124	
248.90002	306	
249.83326	272	1+
249.90392	294	1+
250.65463	84	
250.96898	128	
251.12160	76	
252.05812	82	
252.16348	86	
252.92444	88	
252.96956	196	
253.84324	88	
253.90693	400	
254.96108	94	
255.05178	84	
255.10254	108	
256.26306	78	
256.85121	82	
256.86704	74	
257.85883	78	
258.84577	80	
259.82661	72	
259.84634	176	
260.14492	136	
260.82465	180	1+
260.90725	104	
262.61171	88	
263.07762	90	
263.09977	216	1+
264.79136	72	
265.08705	100	
265.16474	72	
267.83927	858	1+
267.85897	74	
267.97991	88	
268.18343	92	
270.61967	84	
270.84523	124	
271.02562	74	
271.91707	90	
272.07080	74	
272.08042	74	
272.67357	94	
272.89673	74	
274.88088	148	
275.86539	106	
276.85720	300	
276.88542	118	
276.90064	90	
277.83885	310	
277.86300	142	
278.10801	74	
278.66564	72	
278.83423	188	
278.86384	92	
279.64244	104	
279.83328	130	
279.87191	86	
283.37320	82	
285.66181	76	
285.84947	128	
285.93167	84	
286.82710	78	
286.85265	144	
286.87318	136	
287.09326	74	
287.20781	92	
287.85138	120	
287.88641	82	
288.13218	76	
288.84971	94	
289.12555	84	
290.86252	240	1+
291.99318	74	
292.10415	120	
292.16564	136	
293.11060	82	
293.17119	78	
294.13678	122	
294.18319	194	
294.21277	78	
294.67868	74	
295.87523	114	
297.19240	72	
298.85227	76	
299.85716	78	
299.87346	102	
301.88262	78	
303.14876	110	
303.88120	218	1+
306.42447	78	
307.89763	116	
308.66779	248	
308.87495	76	
309.17050	214	
309.86586	186	
310.87243	108	
312.21658	88	
313.08931	78	
316.87461	80	
317.20269	96	
319.17493	180	
319.88941	80	
320.16161	280	
325.13563	72	
327.39571	82	
329.14966	74	
329.17924	94	
333.17750	74	
334.10369	100	
335.20018	106	
336.14922	74	
338.18547	130	
339.19364	92	
341.18154	80	
END IONS

###FS:    #m/z: 359.96145 #charge 1+
###MS: 98
###MSMS: 101
BEGIN IONS
TITLE=Cmpd 75, +MS2(359.9615), 28.0-35.0eV, 2.2min #101
RTINSECONDS=128.798
SCANS=98,101
PEPMASS=359.96145	40400
CHARGE=1+
141.46332	76	
180.85750	78	
191.40718	92	
198.03617	94	
209.93614	78	
211.10564	94	
216.06474	130	
216.08102	80	
222.11921	266	1+
222.95175	262	1+
224.94791	558	1+
226.91251	80	
226.94686	952	
227.08031	78	
227.15754	98	
227.93227	86	
228.94227	1218	1+
229.05481	80	
229.13106	84	
230.08101	150	
231.08130	82	
231.11258	78	
232.55070	76	
232.88412	194	1+
234.86804	86	
234.94245	88	
235.11935	124	
237.16307	82	
238.07712	132	
238.89256	108	
239.12586	82	
240.13119	192	
240.82104	206	
240.96181	300	1+
241.11680	78	
241.90059	126	
242.96295	118	
244.12671	80	
244.95610	670	
245.07447	148	
245.94084	172	
246.95266	552	
246.97554	180	
248.06600	80	
248.10584	142	
248.80555	458	1+
250.11218	266	1+
250.94933	374	1+
253.64774	78	
254.11982	82	
256.17300	80	
257.09121	106	
257.13071	82	
257.15778	390	
257.79870	146	
258.14709	322	
258.79313	212	1+
258.83226	170	
258.85420	84	
258.97064	136	
259.07390	78	
259.14900	156	
259.16841	98	
259.27944	90	
260.14237	204	1+
260.15988	84	
260.96924	202	
261.84499	136	
261.97359	86	
262.94961	84	
264.81904	98	
265.08320	170	
265.14754	166	1+
266.64477	108	
266.81501	680	1+
267.88525	76	
269.08632	78	
270.97509	76	
271.09895	78	
271.93793	94	
273.84718	88	
274.45271	86	
275.65814	86	
275.81042	102	
276.02328	84	
276.08471	82	
276.85569	150	
277.81025	108	
277.90391	82	
278.80239	152	
279.85046	110	
280.60179	86	
280.79442	1088	1+
280.81973	78	
281.13415	88	
281.98555	106	
282.11032	120	
282.82753	100	
283.07298	120	
283.83192	84	
284.13617	106	
284.15424	100	
284.81323	132	
284.82497	196	
285.08343	104	
285.79464	146	
285.82591	98	
286.11228	240	
286.79871	92	
287.17649	80	
287.89048	126	
287.95979	76	
289.12963	162	
290.15378	84	
290.83168	76	
292.12862	170	
292.43502	150	
294.17916	82	
294.94863	84	
296.14342	80	
296.64018	80	
296.80828	372	1+
298.80345	1530	1+
299.13865	78	
299.92016	224	1+
301.87838	106	
302.08509	78	
304.43933	126	
305.84896	80	
306.05278	88	
306.43737	88	
306.75148	76	
308.42875	80	
308.80287	102	
309.12808	230	
310.12290	130	
311.11093	78	
311.13700	84	
311.86308	142	
314.80551	226	1+
314.82329	96	
318.13505	84	
319.17626	102	
319.85663	86	
321.13588	80	
321.16443	80	
321.82289	220	
322.03569	76	
323.01904	126	
323.88634	236	1+
324.17065	82	
325.15605	634	1+
326.16098	592	1+
327.89584	76	
328.28918	102	
328.99970	112	
330.14300	108	
333.59696	82	
336.12464	78	
337.11465	420	1+
338.84543	116	
341.17788	140	
341.79014	80	
343.18640	104	
344.89791	90	
345.19484	202	1+
350.10690	146	
353.18373	92	
357.22014	310	1+
359.17737	80	
362.19814	86	
363.21800	94	
363.72189	106	
364.22548	102	
END IONS

###FS:    #m/z: 322.93022 #charge 1+
###MS: 102
###MSMS: 103
BEGIN IONS
TITLE=Cmpd 76, +MS2(322.9302), 28.0-35.0eV, 2.2min #103
RTINSECONDS=132.469
SCANS=102-103
PEPMASS=322.93022	511180
CHARGE=1+
167.54108	66	
182.86087	80	
189.93194	68	
193.89219	94	
196.89758	72	
199.10398	78	
200.10853	78	
205.95291	68	
206.09102	74	
206.12660	72	
206.92767	74	
209.12551	274	1+
209.83451	74	
210.89784	74	
215.79404	66	
219.13869	68	
219.94838	86	
223.95708	166	
224.95527	108	
225.89746	94	
226.11866	68	
227.17418	68	
228.91151	76	
229.12018	106	
231.12226	70	
232.15592	98	
234.09455	70	
234.89006	66	
234.94063	86	
234.96113	64	
236.14164	138	
237.09885	72	
237.64912	88	
238.82421	142	
238.88250	134	
239.90899	70	
240.82326	232	1+
240.94065	574	
240.96636	106	
241.94052	394	
242.06508	66	
242.15481	76	
242.79320	88	
242.82431	114	
242.94046	1626	1+
243.01344	66	
243.82225	72	
243.87368	144	
244.12509	152	
244.81179	72	
244.82083	254	1+
244.94208	244	
245.12504	66	
245.16421	68	
245.94681	110	
246.08803	68	
247.07692	78	
247.38991	68	
247.97712	70	
248.84271	92	
249.13678	68	
249.93587	92	
250.16310	84	
251.85963	70	
252.10915	80	
252.16937	72	
253.79064	100	
254.12892	72	
255.10481	128	
255.91135	268	1+
257.89414	94	
258.83062	78	
258.95121	84	
260.13785	112	
260.16006	92	
260.34223	78	
260.66134	110	
261.19875	88	
261.83413	310	
262.08686	72	
262.83152	248	
263.17152	70	
264.78915	68	
265.84443	118	
265.96361	68	
266.83934	166	
268.12673	98	
268.17470	68	
269.04204	70	
269.15695	78	
270.81553	96	
272.06240	76	
272.18517	64	
273.13225	126	
273.16262	86	
274.15225	80	
274.84741	304	1+
274.94519	88	
276.08265	90	
277.15004	72	
278.14290	70	
279.09134	1016	1+
282.52594	88	
282.62927	78	
283.13525	84	
283.80187	196	1+
283.85097	128	
283.92930	72	
283.94582	78	
283.96265	74	
284.19423	66	
284.29454	198	
284.87971	80	
285.30290	76	
289.15390	98	
289.88410	92	
291.11017	72	
291.85050	68	
292.16563	76	
292.81168	74	
292.86030	78	
293.17188	88	
294.39199	72	
294.85757	126	
295.16409	90	
295.18252	70	
296.12202	82	
296.98473	78	
298.11587	74	
298.42153	68	
298.80328	72	
301.58393	72	
302.14930	134	
302.16620	126	
302.90327	82	
303.15328	82	
305.88262	240	1+
307.79733	78	
307.99570	70	
308.15729	66	
308.66838	82	
308.89068	76	
308.92092	76	
310.66942	68	
311.86749	94	
315.00839	78	
316.12980	86	
318.17841	78	
318.86917	82	
319.72239	70	
319.97738	82	
320.16479	118	
320.89204	92	
321.16449	152	
321.33803	70	
323.12171	84	
325.82886	80	
326.17025	70	
327.21125	68	
END IONS

###FS:    #m/z: 340.94061 #charge 1+
###MS: 102
###MSMS: 104
BEGIN IONS
TITLE=Cmpd 77, +MS2(340.9406), 28.0-35.0eV, 2.2min #104
RTINSECONDS=133.242
SCANS=102,104
PEPMASS=340.94061	213098
CHARGE=1+
128.51025	70	
192.92697	132	
196.88347	70	
199.07262	90	
201.10327	74	
206.02598	92	
208.10739	84	
211.94592	104	
212.87976	144	
213.88122	72	
213.90237	72	
214.05543	90	
214.87544	236	
214.89235	142	
215.88420	144	
218.87418	190	
220.79041	92	
223.83164	92	
223.88833	78	
226.11515	76	
226.15427	106	
226.94333	116	
226.96562	74	
228.88592	74	
229.84543	80	
230.88917	254	
231.12366	90	
231.89292	118	
231.94738	138	
232.90463	72	
233.89236	122	
234.13751	84	
237.07052	98	
238.18524	90	
238.46416	78	
238.84351	106	
239.84448	80	
240.05161	74	
240.22668	84	
240.88365	72	
240.96028	92	
241.80322	74	
241.84288	362	1+
243.82969	84	
243.95818	78	
244.14427	76	
244.95816	74	
246.16366	198	
246.71602	88	
248.13753	70	
248.86141	70	
249.12905	166	
249.90053	170	
250.13589	88	
250.60612	94	
250.91917	76	
251.15332	78	
252.09528	72	
252.15575	76	
253.03785	76	
254.90484	84	
254.96700	110	
255.10617	142	
255.96472	82	
256.85014	104	
257.84809	72	
258.18530	100	
258.84806	478	1+
258.92177	76	
259.17161	188	
259.96126	108	
260.83364	284	1+
260.96481	90	
262.13451	80	
263.11334	76	
264.15858	234	1+
264.87129	108	
265.16356	274	1+
265.84904	84	
265.89110	78	
268.13676	70	
268.66777	84	
270.14734	74	
272.13650	74	
272.83577	82	
272.92548	70	
273.14233	80	
273.78800	82	
273.91411	80	
274.86163	94	
274.90863	84	
274.95377	76	
275.85143	762	1+
275.87335	178	
276.42546	80	
276.85572	650	1+
277.12821	72	
278.84272	334	1+
279.88418	78	
280.83857	110	
280.86603	82	
281.84449	86	
282.07100	72	
283.17078	84	
283.65633	94	
285.20344	76	
285.90058	74	
287.64900	72	
287.67194	98	
288.84419	106	
288.86871	80	
289.88379	76	
290.85911	86	
291.04752	84	
293.44036	80	
294.15180	72	
294.86706	96	
296.85187	72	
296.87185	210	1+
297.27267	76	
297.85915	136	
298.13923	70	
299.01588	76	
299.13434	72	
299.86966	272	1+
301.04896	98	
301.18311	76	
302.28399	70	
302.86271	96	
303.18672	90	
303.86962	90	
304.28121	82	
304.85541	72	
304.93462	78	
305.16164	78	
305.80164	78	
306.88465	146	
307.90403	84	
308.06450	76	
308.66560	142	
309.13249	78	
310.87045	78	
311.89563	88	
312.88496	80	
313.95252	76	
317.66887	78	
318.89299	72	
320.16512	166	1+
321.82050	80	
322.16894	80	
322.89999	136	
324.89871	72	
326.36538	78	
327.16240	84	
329.87086	72	
331.87221	76	
335.21497	86	
335.46304	76	
337.20380	78	
337.39576	98	
343.67889	88	
END IONS

###FS:    #m/z: 363.95640 #charge 1+
###MS: 102
###MSMS: 105
BEGIN IONS
TITLE=Cmpd 78, +MS2(363.9564), 28.0-35.0eV, 2.3min #105
RTINSECONDS=134.013
SCANS=102,105
PEPMASS=363.95640	79424
CHARGE=1+
189.86153	388	1+
196.88360	76	
204.90318	90	
206.89067	74	
207.09371	76	
209.94247	120	
210.88373	134	
212.87798	708	1+
214.89501	86	
216.13270	136	
216.41509	96	
221.10999	84	
222.94945	220	
223.95407	110	
224.94974	534	
225.63361	80	
226.03763	88	
226.89286	106	
226.94704	1246	1+
227.06171	76	
227.09161	92	
228.89347	134	
228.94207	932	1+
230.83033	142	
230.89117	1490	1+
232.06491	98	
232.80351	76	
233.14664	88	
233.89346	74	
234.14212	156	
235.11887	500	1+
235.14760	142	
237.94473	88	
239.92816	78	
240.83257	84	
240.96356	182	
241.93981	586	1+
242.81768	92	
242.94231	414	1+
242.95898	82	
243.62452	82	
243.82223	88	
244.01774	92	
244.81775	246	
244.95709	1060	1+
245.06961	110	
245.60445	88	
246.90217	86	
246.95304	828	1+
247.80334	150	
247.83415	124	
248.80568	198	
248.89949	532	1+
249.80920	116	
250.06280	142	
250.94732	272	
250.96942	132	
251.79951	86	
252.10946	306	1+
253.90755	130	
256.88688	130	
258.84455	236	
258.97044	116	
259.84728	150	
260.96990	178	
261.82922	564	1+
262.85442	74	
263.09506	128	
264.79266	78	
264.82935	226	1+
266.78101	90	
266.88536	78	
267.78296	126	
267.81359	88	
269.81709	128	
269.96929	250	
270.22582	88	
270.80725	86	
271.44425	94	
271.85917	74	
271.94222	92	
272.84503	176	1+
274.13161	96	
276.85726	136	
277.12619	92	
277.85388	116	
279.14731	90	
279.79533	160	
279.80939	112	
280.11436	78	
280.13716	76	
280.79419	928	1+
281.12981	102	
281.86117	188	
282.78375	130	
282.80455	94	
282.83175	74	
283.06744	78	
283.78966	174	
283.84631	192	1+
283.98324	86	
284.82229	358	1+
285.13438	106	
285.48550	86	
285.84410	160	
286.86349	80	
287.81678	144	
288.13032	86	
291.79777	134	
292.13141	108	
292.42943	80	
294.14400	182	
294.66403	96	
294.85997	88	
294.89577	74	
294.94653	80	
296.17076	78	
296.65244	80	
296.80924	258	
297.80807	202	
297.90413	100	
298.80616	1758	1+
298.85933	80	
299.12593	74	
299.16623	82	
299.86841	136	
299.88425	96	
300.80229	222	
301.02961	78	
301.79910	132	
302.79019	158	
302.86242	118	
302.89454	76	
303.55759	98	
303.85534	374	1+
306.12161	162	1+
307.39041	88	
307.49788	78	
307.84252	84	
307.87520	78	
308.84749	82	
309.20556	104	
309.92765	78	
310.17398	90	
310.55102	208	1+
311.90867	76	
312.95016	94	
313.96125	82	
316.81028	430	1+
320.81314	482	1+
321.17769	82	
322.85256	94	
322.92541	136	
325.14253	76	
326.33855	76	
328.17300	102	
332.76522	78	
333.91082	94	
336.94657	200	
340.14619	102	
342.15331	82	
342.41004	102	
342.88716	76	
345.19735	340	1+
347.22678	132	
347.86889	100	
349.12357	230	
349.16409	134	
350.70060	88	
351.10788	84	
352.93259	82	
356.07898	82	
362.20391	78	
367.13229	288	1+
368.15199	88	
369.42293	78	
END IONS

###FS:    #m/z: 322.93011 #charge 1+
###MS: 106
###MSMS: 107
BEGIN IONS
TITLE=Cmpd 79, +MS2(322.9301), 28.0-35.0eV, 2.3min #107
RTINSECONDS=137.667
SCANS=106-107
PEPMASS=322.93011	509086
CHARGE=1+
75.83308	64	
121.44692	76	
189.92338	84	
192.92531	72	
195.89247	66	
200.84216	72	
201.04236	134	
201.12214	66	
203.12297	80	
204.10939	82	
205.94913	186	
206.98557	88	
209.12894	92	
213.08251	74	
215.90084	64	
219.01133	98	
221.06250	66	
223.57056	108	
223.95638	360	1+
225.02358	60	
225.08252	70	
225.86211	64	
226.16138	66	
226.84237	82	
227.08556	76	
227.10029	68	
229.09249	72	
229.84011	78	
231.11878	66	
231.13782	102	
232.12962	70	
232.84873	74	
233.10537	92	
233.91782	80	
233.98358	62	
235.08178	84	
236.13536	96	
236.90009	76	
238.15292	78	
238.83402	66	
238.89265	70	
238.94188	62	
240.13538	82	
240.94044	678	
241.94246	482	
242.12420	106	
242.14737	78	
242.24082	64	
242.83171	70	
242.94136	1752	1+
243.10922	64	
243.40974	108	
243.81779	130	
244.12323	76	
244.87191	70	
244.94094	478	
245.53910	88	
246.12425	80	
246.13961	76	
246.16321	172	
248.85434	94	
248.99726	80	
249.08239	66	
249.44885	76	
249.96885	82	
249.98249	78	
250.02505	90	
250.94650	80	
251.07087	78	
251.92401	106	
252.10141	102	
253.08869	78	
253.16683	82	
254.83621	62	
254.95577	80	
255.04584	76	
255.10718	302	1+
255.14978	76	
256.84761	64	
256.89364	150	
258.04528	78	
258.83316	206	
259.89087	70	
260.14339	70	
260.15794	134	
260.83402	160	
260.87164	64	
260.93295	72	
261.83317	186	
261.93768	68	
262.83452	110	
262.96209	80	
263.08723	90	
263.83221	72	
264.46377	106	
264.85894	66	
264.98726	64	
266.80211	100	
266.87356	104	
267.20461	68	
269.15910	72	
271.34520	70	
272.13345	170	
272.44237	86	
274.80878	62	
274.86109	80	
275.44007	64	
275.99073	100	
278.92402	88	
279.09252	614	
279.18424	88	
280.09764	370	
280.12677	86	
281.05635	72	
283.06919	66	
283.78893	68	
283.85010	310	1+
284.06587	76	
284.29273	214	
284.87241	74	
285.09116	74	
287.80571	62	
289.15786	290	
289.75002	62	
289.88798	64	
291.07467	68	
293.16277	78	
293.86041	70	
294.17870	212	
294.79233	68	
295.85366	60	
295.97836	62	
296.52788	82	
300.17621	60	
302.15254	124	
302.75140	64	
302.87335	84	
303.16191	78	
306.76633	88	
306.88122	288	1+
310.27112	66	
310.88139	70	
312.89162	64	
316.17537	62	
318.18966	72	
318.98087	72	
319.88065	64	
320.15936	298	1+
321.10087	90	
322.20609	68	
322.22114	66	
324.10235	96	
324.88777	78	
325.90204	72	
326.88289	68	
327.89446	272	1+
328.00236	86	
END IONS

###FS:    #m/z: 363.95631 #charge 1+
###MS: 106
###MSMS: 108
BEGIN IONS
TITLE=Cmpd 80, +MS2(363.9563), 28.0-35.0eV, 2.3min #108
RTINSECONDS=138.439
SCANS=106,108
PEPMASS=363.95631	81810
CHARGE=1+
55.42560	84	
83.15102	80	
179.60951	126	
189.86087	170	
191.85652	160	
192.02273	116	
201.12045	90	
202.12837	86	
207.95001	78	
209.94320	452	1+
210.89923	160	
212.15351	80	
212.87922	894	1+
216.09550	86	
216.13357	156	
217.13276	78	
222.95356	244	
224.94631	488	1+
226.11704	86	
226.94787	1402	1+
228.12866	84	
228.89519	124	
228.94155	1022	1+
229.89777	92	
230.08497	90	
230.88843	926	1+
231.08324	78	
233.09516	158	1+
234.11212	510	1+
234.13669	242	
236.13224	78	
240.14679	78	
240.82099	92	
240.83808	138	
240.96243	330	
241.89650	86	
241.93816	464	1+
242.94053	332	1+
242.96155	174	
243.82168	138	
244.83595	78	
244.91593	90	
244.93706	80	
244.95701	752	
245.08000	188	
245.13729	110	
245.82392	88	
245.93875	222	
246.66387	100	
246.83486	118	
246.90713	118	
246.95350	722	
247.12244	84	
248.79332	102	
248.80704	228	
248.84425	160	
248.90067	504	1+
248.94951	126	
249.13097	190	1+
250.02319	84	
250.89928	236	1+
251.79916	78	
252.10634	164	
256.33182	88	
257.97623	90	
258.83098	146	
259.83931	96	
259.97013	304	1+
260.83428	224	
261.15490	92	
261.83242	174	
262.82832	112	
262.84753	106	
263.13758	78	
264.07571	208	1+
264.12959	180	1+
264.82021	108	
265.10695	82	
265.82737	96	
266.81395	782	1+
267.82612	82	
267.86302	80	
267.97274	238	
268.12669	78	
268.81243	154	
269.84051	158	
269.95561	88	
269.97092	158	
271.86397	80	
276.04808	82	
276.81167	134	
276.85479	178	
277.04219	78	
277.10966	78	
277.80548	172	
278.14510	88	
278.79707	164	
278.84406	108	
279.13278	88	
279.63793	126	
279.94589	78	
280.06702	82	
280.10443	104	
280.16793	78	
280.79293	874	1+
282.11747	82	
282.80008	204	
282.82990	94	
283.85103	214	1+
284.43638	78	
284.82709	130	
286.89349	84	
288.09897	80	
288.12967	220	
288.63730	120	
289.14845	100	
290.09523	126	
291.42258	80	
294.87311	104	
295.87446	80	
296.64105	146	
296.80738	444	
297.10900	104	
297.80282	1412	1+
298.36613	82	
298.80468	1210	1+
298.93836	90	
299.91649	114	
300.79841	332	1+
301.85973	104	
303.85586	344	
304.00034	88	
305.94326	88	
307.37950	86	
309.10863	78	
309.92502	84	
315.45538	84	
315.81454	456	1+
316.01388	102	
316.15171	82	
316.81668	306	1+
317.17872	82	
317.88315	82	
318.14787	80	
318.80878	102	
318.93475	78	
322.82183	120	
322.92870	122	
324.14870	104	
324.82356	78	
325.02254	134	
326.30358	80	
326.87432	106	
328.88649	90	
332.40698	86	
336.94666	80	
337.11344	78	
337.18601	84	
337.94144	78	
342.15325	78	
344.18665	84	
346.18066	148	
346.20519	98	
347.23276	136	
349.12243	144	
350.10700	122	
350.12047	138	
351.51316	98	
355.35894	88	
355.76874	80	
360.09170	94	
361.39558	92	
362.20510	242	1+
367.13360	262	
368.13854	132	
END IONS

###FS:    #m/z: 359.96176 #charge 1+
###MS: 106
###MSMS: 109
BEGIN IONS
TITLE=Cmpd 81, +MS2(359.9618), 28.0-35.0eV, 2.4min #109
RTINSECONDS=139.211
SCANS=106,109
PEPMASS=359.96176	37044
CHARGE=1+
143.42133	84	
191.08105	88	
199.05526	78	
200.07374	96	
200.87705	124	
208.83071	76	
208.88607	82	
209.94352	166	
212.06570	86	
218.03136	84	
220.95931	178	
221.89279	124	
222.95280	302	1+
223.10795	78	
224.82470	98	
224.95215	350	
225.15229	76	
225.94597	1108	1+
226.96961	94	
227.13558	92	
227.81528	78	
228.94488	440	
229.01974	92	
229.93473	94	
230.61964	144	
232.88888	124	
234.13760	78	
235.08570	100	
235.11316	186	
235.93061	268	1+
236.10164	80	
236.45255	94	
236.94747	78	
238.89094	78	
239.14858	214	
240.13225	280	1+
240.82148	176	
240.83718	106	
240.96466	558	
241.97901	94	
242.90628	88	
242.95557	174	
242.96895	82	
243.07565	316	1+
244.12793	142	
244.95981	386	
245.94790	764	1+
246.95213	644	1+
246.97674	78	
247.53080	104	
247.81180	136	
248.80268	446	1+
249.13100	196	
251.07277	86	
251.08664	286	1+
251.38643	88	
251.41924	90	
252.10584	182	
252.13815	78	
252.87569	124	
252.95500	182	
253.83160	82	
253.86496	78	
253.88416	88	
254.11295	120	
257.16026	326	
258.14349	468	1+
258.84456	104	
258.97838	132	
259.10914	104	
259.97199	82	
260.14782	114	1+
260.79432	90	
260.83568	82	
260.96754	372	1+
262.09592	166	
262.94817	80	
263.09028	80	
264.43364	88	
266.81297	796	1+
267.78698	82	
267.97599	138	
268.84896	122	
268.90237	110	
269.69309	98	
270.15090	90	
272.07172	112	
272.15891	82	
273.12831	82	
273.96622	196	
274.82534	94	
274.91869	106	
274.95941	104	
275.09912	158	
275.49506	88	
276.04569	82	
276.81209	116	
276.85359	126	
277.80736	106	
278.79743	192	
278.85169	220	1+
279.10327	110	
279.79574	90	
280.10360	146	
280.79470	684	1+
281.87016	116	
282.10941	140	
282.15308	118	
282.97001	90	
283.07037	306	1+
283.84457	96	
284.82286	392	1+
285.54114	94	
286.91464	96	
287.90567	80	
288.13238	164	
288.17551	88	
288.63620	92	
289.66027	84	
289.82838	78	
290.80163	156	
290.83372	80	
292.07475	82	
293.11925	286	
293.17567	86	
296.64238	84	
296.81886	88	
296.86201	84	
297.80089	1448	1+
298.80168	1378	1+
299.13326	212	
301.07439	126	
301.09429	154	
301.14039	102	
302.08439	84	
303.94532	230	
304.87393	184	1+
305.13401	176	
307.27211	78	
308.18998	82	
308.81277	80	
309.12417	304	
310.19558	90	
312.15351	100	
313.97421	102	
314.81339	150	
315.58414	100	
315.82821	120	
316.15373	108	
316.81570	314	1+
316.85069	88	
319.83902	94	
320.93793	78	
321.83050	88	
323.65172	100	
324.14315	294	1+
326.15954	190	
333.12598	80	
333.40159	88	
335.17093	86	
337.11533	378	1+
340.20489	116	
342.04882	88	
344.18924	174	
345.02583	80	
345.20245	140	
349.12190	184	
349.16251	204	1+
349.77719	100	
352.11151	90	
355.19203	86	
357.22314	100	
360.09001	108	
361.13421	124	
END IONS

###FS:    #m/z: 322.93011 #charge 1+
###MS: 110
###MSMS: 111
BEGIN IONS
TITLE=Cmpd 82, +MS2(322.9301), 28.0-35.0eV, 2.4min #111
RTINSECONDS=142.879
SCANS=110-111
PEPMASS=322.93011	518986
CHARGE=1+
189.51600	94	
191.08275	82	
191.11820	80	
193.93126	74	
197.86535	72	
199.10716	74	
199.93320	62	
201.04218	118	
203.92877	70	
209.12389	152	
209.13622	94	
210.83006	76	
212.89292	76	
213.08426	74	
217.83729	82	
218.89328	72	
221.94746	116	
222.88630	68	
224.04733	92	
224.95868	72	
226.11722	64	
226.15363	68	
226.84703	72	
229.09858	64	
229.45456	106	
231.12028	280	1+
233.08850	72	
234.86159	66	
236.10642	154	
238.88680	80	
239.11129	74	
239.82174	80	
240.82086	108	
240.93910	702	
240.96273	110	
241.04994	66	
241.83592	72	
241.93931	2200	1+
242.15475	82	
242.36527	80	
242.81589	578	1+
242.94157	1554	1+
243.01175	94	
243.11210	62	
244.13135	110	
244.93737	360	1+
244.98127	68	
246.08557	76	
246.12254	82	
246.39497	124	
246.97449	162	
247.38599	92	
247.85136	156	
247.97916	72	
248.84702	82	
250.09316	74	
250.16096	70	
251.04370	68	
251.64709	66	
252.93811	72	
254.07311	132	
255.06562	84	
255.10470	118	
255.82429	278	1+
256.91621	106	
259.01632	68	
259.66696	92	
259.80386	70	
259.99361	72	
260.82950	234	
261.05018	72	
261.16341	74	
261.83328	326	
262.08478	70	
262.14131	64	
262.44774	88	
262.83052	312	
263.02016	100	
263.17144	70	
263.83148	170	
264.00449	96	
264.83627	98	
264.85510	72	
265.07321	74	
267.86340	64	
267.97980	78	
268.67183	74	
268.90855	122	
268.95751	64	
272.04738	98	
272.06355	76	
272.13634	354	1+
272.84796	82	
274.07660	66	
275.15690	82	
275.86446	104	
276.14806	72	
276.66863	72	
277.15461	78	
277.85845	122	
278.02803	94	
278.08563	100	
278.80908	74	
279.08914	828	1+
279.10401	176	1+
279.17597	62	
279.21545	62	
279.85174	66	
280.04859	80	
282.80083	72	
283.12293	78	
284.29277	440	
284.84870	72	
284.87577	86	
285.19708	62	
286.10184	62	
286.15587	94	
286.79788	64	
287.16197	78	
287.81158	86	
288.41601	72	
288.80415	68	
288.83954	86	
289.15794	238	
289.78980	68	
289.85123	82	
290.86130	90	
291.17739	98	
292.16502	110	
292.82232	68	
293.87632	70	
294.18355	144	
294.88727	66	
296.12250	64	
296.42433	92	
297.52889	84	
297.97178	64	
301.67974	102	
302.75657	104	
303.42949	66	
303.68578	100	
303.87226	74	
304.26415	70	
304.81653	68	
305.15781	70	
305.89592	70	
306.87843	68	
307.88072	134	1+
309.15377	100	
309.31998	68	
310.16286	94	
318.15581	164	
319.11904	78	
320.15656	302	1+
322.12237	68	
323.83063	64	
323.86790	76	
325.15758	74	
325.90075	124	
326.85586	76	
328.25815	70	
END IONS

###FS:    #m/z: 363.95612 #charge 1+
###MS: 110
###MSMS: 112
BEGIN IONS
TITLE=Cmpd 83, +MS2(363.9561), 28.0-35.0eV, 2.4min #112
RTINSECONDS=143.652
SCANS=110,112
PEPMASS=363.95612	85326
CHARGE=1+
189.27075	94	
189.86405	182	
191.86082	234	
196.60284	88	
201.11902	86	
207.87210	82	
208.87360	88	
209.94095	188	
212.87996	634	
216.13348	84	
222.95071	542	1+
224.94977	384	1+
224.96888	102	
226.84697	86	
226.94771	1204	1+
227.93098	152	
228.89741	174	
228.94290	1352	1+
230.85360	78	
230.88823	928	1+
231.08601	140	
233.04006	76	
234.14311	150	
234.88224	116	
235.08019	110	
235.11729	226	
235.79194	78	
235.82128	150	
236.80205	94	
237.06470	106	
240.82863	124	
240.87057	80	
240.96333	290	
242.00008	118	
242.82339	108	
242.94198	292	1+
243.82078	520	1+
244.95748	852	1+
245.07560	78	
245.83341	80	
246.90437	172	
246.95289	998	1+
246.97072	226	1+
247.81107	108	
248.01775	82	
248.80355	262	
248.84603	94	
248.89908	342	1+
249.08826	78	
249.80280	216	
250.02812	140	
250.93900	150	1+
251.01242	98	
252.10564	272	
253.12771	86	
253.90546	222	
254.11118	80	
256.25951	78	
258.83130	290	1+
258.85211	146	
259.84922	164	
260.10656	74	
260.83155	110	
260.96704	236	1+
261.14927	74	
261.83240	82	
261.84911	96	
262.83758	194	
262.96966	80	
263.53541	102	
263.83021	96	
264.82197	200	
266.09558	108	
266.16355	74	
266.81540	384	1+
267.10397	78	
267.78507	82	
267.97583	94	
268.84153	108	
268.98174	74	
269.00001	90	
269.79937	188	1+
271.91527	90	
274.91460	84	
276.80811	336	1+
276.85836	316	1+
277.02603	80	
278.80437	142	
278.84052	268	1+
279.10890	228	
279.28457	78	
279.79944	172	
279.95403	80	
280.10653	126	
280.79492	482	
281.10969	106	
281.14075	88	
281.79264	268	
281.89082	152	
282.12590	78	
282.78993	290	1+
282.82546	76	
284.78375	172	1+
284.82289	114	
284.84461	146	
285.20343	78	
285.84742	180	
286.81918	398	1+
286.92708	94	
287.82319	264	1+
288.12965	222	
290.83036	94	
290.86527	76	
291.36163	100	
293.12073	86	
294.80709	80	
295.87074	100	
296.80989	304	
296.86532	144	
297.50774	82	
297.81170	128	
298.80252	1416	1+
299.66353	76	
299.79049	84	
299.87302	140	
300.12493	82	
301.80886	132	
301.86132	282	1+
303.85457	356	1+
303.94712	106	
304.87854	132	
306.14088	184	1+
307.83843	76	
307.87682	88	
308.84088	74	
312.16049	94	
314.01106	80	
314.82157	82	
316.82052	116	
317.20237	90	
317.82168	114	
317.89646	96	
318.02561	88	
318.16094	90	
318.94335	76	
320.81482	106	
320.87735	78	
321.86821	198	
322.79919	76	
322.92825	98	
324.02485	84	
324.10230	76	
324.80143	88	
324.87397	90	
326.87306	338	1+
327.19355	78	
332.12043	84	
334.39349	76	
334.89676	82	
336.93922	98	
337.76340	80	
337.97116	78	
340.94215	98	
341.82617	82	
345.20213	118	
346.76111	78	
346.87538	76	
347.23020	88	
347.85489	82	
349.12383	126	
349.16836	82	
349.76303	80	
350.86994	92	
351.11553	92	
358.15562	218	1+
362.19930	236	
363.60461	76	
364.18332	80	
367.13403	294	1+
367.74710	80	
END IONS

###FS:    #m/z: 336.94583 #charge 1+
###MS: 110
###MSMS: 113
BEGIN IONS
TITLE=Cmpd 84, +MS2(336.9458), 28.0-35.0eV, 2.4min #113
RTINSECONDS=144.423
SCANS=110,113
PEPMASS=336.94583	51830
CHARGE=1+
180.62315	94	
190.07270	68	
199.03310	68	
205.89896	72	
210.88234	250	
210.89608	82	
211.94891	114	
212.87849	584	1+
213.94352	170	
214.87831	92	
215.88966	80	
218.84566	74	
219.89924	94	
226.85425	72	
226.94567	98	
226.97338	114	
227.09664	74	
228.08038	78	
228.89513	254	1+
228.93911	112	
229.95232	380	1+
230.63352	176	
230.81088	72	
230.88892	1270	1+
231.49758	98	
231.90882	86	
231.94778	88	
232.88963	78	
233.82551	104	
235.08006	104	
235.09334	88	
235.11944	132	
235.89786	70	
237.07218	74	
238.83525	74	
241.00975	96	
241.84137	200	
243.56876	96	
244.13672	92	
244.96395	92	
245.09858	88	
245.12246	94	
245.84123	72	
246.16285	94	
247.98106	76	
248.89952	470	
249.13139	136	1+
250.03095	72	
250.83035	238	1+
250.96373	136	
251.07600	186	1+
252.10517	70	
252.95311	168	
252.96871	186	
253.09420	116	
253.90481	68	
253.94500	88	
254.90857	106	
255.08467	82	
256.84394	288	1+
256.88479	80	
257.07767	76	
258.84406	310	1+
259.17468	78	
259.31110	72	
259.85843	206	
259.95796	80	
260.05534	70	
262.09700	146	
262.15036	72	
263.83911	84	
263.98233	70	
264.16021	80	
264.87533	70	
265.08699	92	
266.01362	90	
266.41402	90	
267.83771	114	
268.17490	160	
268.53470	90	
268.84636	562	1+
269.13281	92	
269.85225	372	1+
271.84093	148	
271.87537	292	1+
273.09538	90	
273.86726	86	
274.03774	74	
274.11910	70	
274.15367	74	
274.87195	84	
274.90051	100	
275.85722	72	
276.85530	354	
277.83486	464	1+
277.86225	210	
278.11024	78	
278.83843	320	1+
278.86457	270	1+
280.84891	98	
280.93491	74	
281.00501	74	
281.07487	68	
281.14288	74	
281.86299	124	
281.94455	74	
282.87736	158	
283.43080	102	
285.84877	164	
285.91501	84	
286.85011	824	1+
287.02047	78	
289.85244	156	
289.86926	72	
289.93411	68	
291.04115	76	
291.85643	82	
292.10270	88	
292.16700	166	
292.95671	80	
293.10599	126	
293.12305	74	
293.15447	80	
293.86971	124	
294.04841	98	
294.17936	86	
294.22756	78	
294.66486	132	
294.86812	122	
294.88727	90	
296.18985	82	
297.43167	78	
297.85309	72	
298.41721	98	
298.96457	86	
299.06396	104	
302.15168	68	
302.21955	86	
303.68138	86	
303.86138	230	1+
303.92118	70	
303.94932	68	
304.44812	88	
308.80853	72	
308.97782	76	
310.85967	162	
311.88343	130	
315.27873	94	
316.18846	90	
316.86351	118	
318.15474	76	
320.16306	100	
321.16245	132	
326.61198	100	
326.88502	82	
328.88324	72	
329.05528	68	
330.18528	68	
330.68791	80	
330.81712	70	
332.11631	76	
335.17092	74	
336.16055	70	
337.18394	154	
338.11304	72	
338.16487	222	1+
338.24413	76	
339.19552	74	
END IONS

###FS:    #m/z: 340.94070 #charge 1+
###MS: 114
###MSMS: 115
BEGIN IONS
TITLE=Cmpd 85, +MS2(340.9407), 28.0-35.0eV, 2.5min #115
RTINSECONDS=148.101
SCANS=114-115
PEPMASS=340.94070	211972
CHARGE=1+
190.93352	92	
191.96130	84	
199.97116	94	
202.13361	78	
202.83971	88	
206.13524	86	
206.88867	82	
208.94074	158	
208.95856	84	
210.29910	76	
210.90308	78	
212.87557	122	
212.89793	80	
212.91431	72	
212.94815	82	
214.88148	76	
215.00305	78	
215.02266	94	
220.87595	112	
221.88642	102	
222.95295	100	
222.96233	92	
224.83197	82	
226.94535	106	
227.03005	84	
227.83735	80	
228.18054	72	
230.84815	82	
230.88525	308	1+
231.12075	76	
231.94720	108	
233.89626	158	
235.11217	72	
235.14964	80	
236.18996	92	
236.82831	88	
237.88792	80	
238.52849	92	
239.14888	72	
240.83318	80	
240.88588	82	
241.84350	116	
241.96614	110	
242.83652	70	
243.83636	80	
244.83322	82	
245.13719	98	
246.02416	90	
246.06461	78	
246.94968	72	
247.03834	74	
247.13648	76	
248.10880	74	
248.85197	72	
248.89479	184	
249.02071	78	
249.13174	118	
249.89925	94	
250.65469	90	
250.84139	74	
251.65112	140	
252.10444	178	
252.66113	88	
254.74987	74	
254.91658	94	
256.16076	74	
256.85145	120	
256.87016	108	
258.84679	840	1+
259.17090	98	
259.87101	82	
259.95755	144	
260.16039	162	
260.45339	82	
262.09864	74	
262.15030	72	
262.84585	118	
264.85289	102	
266.10582	80	
266.15759	72	
266.84303	172	
266.92750	90	
267.85090	72	
268.01211	72	
268.84125	86	
269.18308	82	
270.83513	110	
270.85326	74	
272.84012	76	
274.86496	120	
275.86130	194	
276.82353	70	
276.85812	652	1+
276.88097	76	
276.94023	74	
277.12508	100	
277.83556	86	
277.93627	74	
278.84361	878	1+
278.91475	130	
278.99557	82	
279.86396	266	
279.96632	76	
280.16786	96	
281.18411	84	
282.12610	76	
282.97432	92	
283.99332	76	
285.03528	86	
286.14778	102	
286.65857	86	
290.41523	92	
292.16132	122	
292.43589	78	
292.88957	90	
294.19374	72	
294.66803	130	
294.86542	246	
294.90634	70	
295.87868	126	
296.12942	86	
297.00647	74	
297.02159	124	
297.87425	160	
298.17325	82	
298.86211	108	
300.66987	76	
301.86904	92	
302.84877	134	
303.22155	74	
304.10108	74	
305.81859	82	
308.87130	80	
309.18210	72	
310.15652	84	
310.82518	82	
311.18896	74	
311.73077	92	
316.43567	76	
318.91733	70	
319.04694	70	
319.35827	78	
321.38671	74	
321.67741	78	
323.22305	78	
331.37137	80	
336.66069	76	
336.89062	96	
337.18342	146	
338.73659	74	
342.08518	74	
342.19498	122	
343.18753	114	
344.90676	98	
END IONS

###FS:    #m/z: 336.94580 #charge 1+
###MS: 114
###MSMS: 116
BEGIN IONS
TITLE=Cmpd 86, +MS2(336.9458), 28.0-35.0eV, 2.5min #116
RTINSECONDS=148.873
SCANS=114,116
PEPMASS=336.94580	50144
CHARGE=1+
121.74056	84	
153.45545	84	
198.05689	88	
205.95199	98	
207.04236	70	
207.44740	92	
209.12902	116	
210.88411	108	
211.94222	70	
212.87869	864	1+
213.93683	74	
214.89691	72	
223.96168	160	
226.15068	196	1+
228.89540	84	
229.11450	92	
229.89410	68	
229.95786	80	
230.89046	718	1+
231.12813	94	
231.91053	84	
231.95177	486	1+
232.89218	272	1+
233.15815	82	
233.82489	124	
234.82404	84	
235.08334	150	
236.36752	86	
237.64736	78	
239.84592	116	
240.85335	68	
241.06704	72	
241.79559	98	
241.84340	102	
242.84287	122	
243.14355	84	
244.08832	88	
244.11335	88	
244.96585	78	
245.38130	76	
246.16190	112	
246.66174	238	
246.97490	112	
247.15805	84	
247.96062	70	
248.90005	442	1+
248.98958	78	
249.13666	110	
249.82699	408	1+
250.12624	80	
250.65659	86	
250.82939	296	1+
250.89610	72	
250.94893	114	
251.07502	86	
251.08935	76	
251.11172	152	
251.15474	112	
251.57697	98	
252.10711	68	
252.78384	70	
252.95387	70	
252.96943	244	
253.80043	68	
253.83161	70	
253.85313	68	
253.90855	132	
254.85854	122	
255.10859	72	
255.12222	68	
256.07853	70	
256.12178	68	
256.80820	70	
256.86317	200	
257.85198	132	
258.60775	88	
258.84862	374	1+
258.87397	126	
259.40603	102	
260.15946	246	
260.65364	70	
260.67309	96	
260.84094	72	
261.88821	74	
264.45546	84	
265.08518	138	
265.85132	70	
266.12572	82	
266.85160	80	
267.17859	68	
267.46926	116	
267.84146	138	
268.83878	578	1+
268.97155	72	
269.07322	244	1+
269.14100	94	
269.90093	86	
269.92276	66	
270.18924	88	
270.26803	74	
272.36565	82	
273.16061	66	
274.09671	72	
274.14559	70	
274.86200	76	
274.97165	66	
275.16328	74	
276.85665	738	1+
276.87245	182	
277.83725	260	
277.86019	510	1+
277.94683	70	
277.96684	70	
278.83609	312	
279.79598	76	
280.89792	68	
282.57995	92	
283.02185	104	
283.85884	90	
285.85462	90	
286.85089	726	1+
287.91543	68	
287.93273	68	
291.92577	76	
292.12337	70	
292.16621	156	
292.86020	88	
293.10729	378	1+
294.18010	84	
294.87071	178	
295.85402	70	
296.11921	134	
296.85993	68	
297.92508	106	
298.81195	70	
299.23212	72	
299.87146	184	
300.08295	100	
300.39510	90	
301.36019	108	
302.14128	110	
303.61957	72	
306.10229	70	
307.88822	70	
308.08621	72	
308.17020	84	
308.28869	74	
308.82817	80	
308.86473	70	
309.16524	80	
309.86480	124	
309.89712	96	
310.41393	90	
310.86864	90	
312.13901	72	
312.85222	92	
315.87021	70	
319.00487	76	
320.15664	128	
320.94674	84	
322.89883	72	
324.89888	80	
330.65880	92	
337.18570	172	
339.70910	124	
342.10368	180	1+
END IONS

###FS:    #m/z: 359.96151 #charge 1+
###MS: 114
###MSMS: 117
BEGIN IONS
TITLE=Cmpd 87, +MS2(359.9615), 28.0-35.0eV, 2.5min #117
RTINSECONDS=149.646
SCANS=114,117
PEPMASS=359.96151	38466
CHARGE=1+
139.31013	100	
171.01618	80	
171.52062	126	
188.06640	146	
198.05476	78	
204.95574	80	
205.03837	86	
205.94853	86	
206.08248	88	
207.94633	84	
209.94147	132	
211.15381	114	
216.85437	78	
220.95637	82	
221.96130	90	
222.12153	148	
222.95398	158	
223.83313	82	
224.94893	166	
226.94771	1064	1+
228.08404	82	
228.94293	868	1+
230.07538	112	
230.12654	82	
231.88639	122	
233.09264	190	1+
234.95208	90	
235.11753	122	
237.13011	136	
238.96680	128	
239.15117	474	1+
240.93886	126	
240.96257	446	1+
241.11442	244	1+
241.94018	112	
242.95848	168	
244.95717	588	1+
244.97957	118	
245.07164	86	
246.80244	84	
246.95152	512	1+
248.08538	76	
248.80362	322	
250.47007	78	
250.94927	206	
251.83686	94	
251.96488	80	
252.87506	118	
252.95487	282	
254.85771	78	
255.01172	146	
255.07355	140	
256.17303	80	
256.51682	102	
256.89440	82	
257.09533	86	
257.16058	328	
258.07389	442	1+
258.14170	686	
258.83623	192	
259.84541	82	
260.66527	84	
260.83185	98	
260.96841	312	1+
261.08786	172	
261.85614	76	
262.13502	78	
262.88650	84	
264.38402	96	
264.42569	200	
264.82289	176	
265.09118	116	
265.14777	92	
266.15702	130	
266.51831	88	
266.81533	404	
267.96904	94	
268.13037	100	
268.81126	126	
269.07162	162	
270.83981	86	
271.09859	92	
271.83279	82	
273.08168	142	
275.17017	134	
276.11170	94	
276.85298	224	
277.41850	98	
277.57001	104	
278.81641	140	
278.84291	164	
280.79330	516	
280.91642	78	
280.95966	78	
281.79591	254	
281.87245	156	1+
282.11418	76	
282.14225	108	
282.78932	174	
282.82742	252	1+
283.07454	154	
283.98919	80	
284.13706	100	
284.82255	454	1+
285.64707	88	
287.14119	128	
288.98814	90	
291.40809	80	
291.80459	88	
292.12328	132	
293.11897	80	
295.93193	114	
296.81040	218	
296.85363	158	
296.87892	76	
296.93451	76	
298.17679	76	
298.80374	1066	1+
299.13692	122	
299.92304	78	
300.79955	160	
301.08022	282	
301.36201	94	
302.51226	80	
302.83461	98	
303.04314	160	1+
306.60928	94	
306.92529	76	
307.44428	86	
308.04283	94	
308.78624	238	1+
308.87784	76	
309.11890	148	
309.13547	212	1+
309.65282	122	
310.90736	106	
316.81383	208	
318.82316	86	
318.92635	92	
320.81957	458	1+
321.81940	284	1+
322.84147	82	
323.01491	114	
323.87623	82	
324.16630	82	
325.14988	162	
326.16260	160	
327.16242	140	
327.19585	142	
332.15885	84	
333.12142	96	
335.02699	88	
335.32454	94	
336.93455	100	
336.94739	124	
337.11407	204	
339.13449	80	
339.16655	88	
340.20076	156	
340.92106	86	
343.18409	200	
343.38337	90	
344.63788	92	
345.20161	320	1+
346.14438	82	
349.16055	82	
354.73507	86	
357.22242	526	1+
358.78412	78	
360.85405	80	
361.11711	122	
END IONS

###FS:    #m/z: 340.94047 #charge 1+
###MS: 118
###MSMS: 119
BEGIN IONS
TITLE=Cmpd 88, +MS2(340.9405), 28.0-35.0eV, 2.6min #119
RTINSECONDS=153.322
SCANS=118-119
PEPMASS=340.94047	212588
CHARGE=1+
93.36286	88	
187.01561	96	
192.89022	74	
196.07296	70	
205.94680	76	
207.12353	82	
207.97459	70	
208.88482	114	
213.03056	74	
213.11842	94	
213.87885	174	
214.89630	78	
215.88648	290	
216.89008	146	
217.07490	90	
220.87256	74	
221.89090	102	
222.95108	150	
224.84824	80	
226.15203	82	
227.06363	78	
227.09474	74	
228.94731	72	
230.84070	72	
230.88762	422	1+
231.95027	176	
232.04938	88	
233.83391	70	
234.65082	90	
234.89645	152	
236.89288	76	
239.42052	72	
239.78918	72	
239.85280	246	1+
241.82334	84	
241.84112	208	
242.13967	92	
242.84350	162	
243.83225	134	
243.84523	114	
245.00934	126	
245.82467	102	
246.15733	90	
246.89361	80	
246.94941	74	
248.90017	82	
248.98561	80	
249.14061	76	
249.63698	82	
249.90783	138	
249.95896	70	
251.15353	80	
252.06620	84	
252.08742	100	
252.10720	136	
253.90157	242	1+
255.11436	80	
256.14329	84	
256.47341	92	
256.88748	80	
258.84667	456	
259.85041	216	
259.92850	74	
259.96279	80	
260.83169	182	
260.85042	148	
260.86609	72	
261.12830	72	
261.83803	200	
261.85721	72	
262.06922	172	1+
262.83338	118	
262.88064	72	
267.83867	294	1+
268.10624	84	
268.13859	76	
268.17254	70	
268.83689	262	1+
272.15686	86	
274.16186	88	
275.04133	70	
275.86424	90	
276.01722	72	
276.85378	180	
276.97322	90	
277.86059	316	
277.92327	76	
277.96763	124	
278.16335	82	
278.80880	82	
278.84630	570	
278.99116	76	
279.85865	430	1+
279.92762	136	
281.04952	110	
282.15484	84	
282.90988	182	
282.92880	82	
284.13985	210	1+
285.83800	72	
286.16201	74	
287.82234	98	
288.85943	174	1+
289.20907	72	
289.78880	134	
290.00918	78	
290.04683	78	
292.90210	96	
293.86665	188	1+
294.17876	108	
295.08364	90	
295.11322	74	
295.19518	80	
296.16647	88	
296.85991	82	
296.96981	74	
297.90057	144	
298.26862	72	
298.31081	90	
299.01123	78	
299.75076	78	
300.25473	80	
301.10775	96	
301.85898	228	
302.07062	70	
303.88907	88	
305.20902	82	
305.87869	78	
306.10430	74	
306.88347	280	1+
307.03942	86	
307.17941	88	
307.80171	80	
308.20249	104	
309.06983	74	
310.82326	80	
312.16875	84	
312.20545	74	
312.92180	92	
313.90027	80	
315.88196	88	
316.87017	78	
317.20923	78	
318.11957	78	
318.82295	90	
320.19254	78	
325.04712	92	
326.18123	70	
327.17788	82	
328.14204	72	
328.18715	72	
330.18175	134	
333.20226	82	
336.84076	82	
338.16266	76	
340.19668	110	
340.90281	70	
344.11130	74	
344.90694	94	
345.14189	78	
346.42503	78	
END IONS

###FS:    #m/z: 336.94585 #charge 1+
###MS: 118
###MSMS: 120
BEGIN IONS
TITLE=Cmpd 89, +MS2(336.9459), 28.0-35.0eV, 2.6min #120
RTINSECONDS=154.094
SCANS=118,120
PEPMASS=336.94585	49398
CHARGE=1+
152.48803	76	
189.08524	70	
191.11486	72	
192.89303	74	
198.95312	68	
209.82752	96	
210.03567	100	
211.94604	200	
212.87745	974	1+
212.94943	144	
213.93630	70	
216.85791	78	
217.88420	74	
221.84249	100	
222.97991	94	
223.00015	72	
225.82735	76	
226.84318	78	
227.95277	154	
229.95680	308	
230.07414	78	
230.88915	1700	1+
231.12047	72	
231.83809	102	
231.95020	116	
232.94328	160	1+
234.82833	86	
234.90670	80	
235.08170	76	
239.15274	82	
240.83238	74	
241.11253	70	
241.82593	86	
241.84335	306	
241.92925	76	
242.11269	70	
242.19282	76	
242.33645	72	
245.87591	78	
245.90297	80	
246.15742	68	
247.12160	72	
247.94224	90	
247.96167	78	
247.97694	92	
248.98933	78	
249.14221	74	
250.82764	170	
250.88009	66	
250.94634	72	
251.64532	90	
251.83412	72	
251.96829	454	1+
252.84644	76	
252.95909	162	
253.90728	300	1+
254.11944	120	
254.96327	80	
256.10817	144	
258.65713	102	
258.84410	174	
259.15310	72	
259.85431	120	
259.94646	72	
260.84950	72	
260.95080	78	
261.15923	146	
261.85130	154	
262.00919	68	
264.10560	74	
264.85605	266	1+
265.66330	70	
267.11490	72	
267.85463	68	
267.96791	80	
268.10864	78	
268.17386	152	
268.84351	424	1+
269.46330	98	
270.97933	82	
272.06587	114	
272.13247	70	
272.84799	92	
272.92710	98	
273.89553	82	
275.90906	78	
276.85684	286	1+
277.63767	98	
277.83484	324	1+
277.91991	82	
278.87662	146	
280.07947	86	
280.83699	120	
281.68131	128	
281.87016	66	
282.83388	68	
283.02682	72	
283.43106	106	
284.04536	68	
284.21495	96	
285.08123	68	
285.18233	72	
285.85525	158	
286.67134	88	
286.84986	520	1+
286.87622	92	
287.12785	144	
288.20337	80	
288.84950	86	
289.82530	72	
291.17926	68	
292.44022	82	
292.84556	74	
292.93781	88	
293.07474	90	
293.10043	72	
293.11560	148	
293.16370	118	
294.17777	168	
294.86822	128	
295.89169	192	1+
298.05649	100	
299.87524	170	
300.10768	72	
300.65680	72	
302.19377	78	
305.13619	130	
305.86138	86	
306.87303	86	
306.90833	92	
307.88704	116	
308.87764	72	
308.91859	82	
309.89253	84	
310.17379	164	
312.13632	90	
312.66996	76	
312.86787	100	
312.95032	70	
313.98045	68	
315.85257	68	
317.98389	78	
318.19097	126	
318.84263	84	
320.15834	204	
322.22602	88	
322.90314	82	
323.73106	74	
324.64446	72	
324.88101	72	
324.89849	68	
325.04495	70	
327.28906	82	
331.17012	70	
336.86386	68	
337.18300	162	
338.16794	320	
338.88553	78	
340.16616	84	
340.85765	76	
340.92316	158	
END IONS

###FS:    #m/z: 359.96152 #charge 1+
###MS: 118
###MSMS: 121
BEGIN IONS
TITLE=Cmpd 90, +MS2(359.9615), 28.0-35.0eV, 2.6min #121
RTINSECONDS=154.867
SCANS=118,121
PEPMASS=359.96152	35054
CHARGE=1+
54.54600	96	
187.54171	84	
193.08749	76	
195.12164	76	
195.88737	82	
207.95001	86	
209.94448	234	
211.15364	90	
216.06306	94	
217.88825	80	
222.95402	408	1+
223.89370	86	
224.94765	554	1+
226.11751	78	
226.94821	1040	1+
227.07827	86	
227.11366	86	
228.18349	138	
228.94210	476	1+
230.80696	80	
231.05897	84	
231.11502	108	
232.10143	88	
235.11778	124	
239.15196	176	
240.13193	320	
240.93911	140	
240.96108	312	
241.11946	120	
241.90497	164	
242.95992	216	
243.83433	152	
243.96088	130	
244.95772	728	
245.07366	86	
245.89722	86	
245.94536	524	1+
246.81916	88	
246.95085	366	1+
248.80423	340	
250.95220	152	
252.10749	124	
252.95647	84	
253.08603	110	
253.13940	84	
253.57117	90	
254.11247	170	
254.94815	84	
257.16296	152	
257.88138	84	
258.07087	82	
258.14345	682	1+
258.83169	104	
259.15846	80	
260.14635	226	1+
260.52253	94	
260.83411	132	
260.91708	112	
260.96872	172	
261.84417	86	
261.97906	96	
262.09354	136	
262.78705	90	
263.98057	84	
264.14616	84	
264.81973	224	
264.98095	100	
265.81222	692	1+
266.81267	510	1+
267.14176	138	
267.96993	144	
268.84292	82	
270.85090	86	
270.87410	82	
270.88941	114	
272.13071	78	
272.15475	82	
272.50544	82	
272.97792	78	
273.90797	84	
274.15074	144	
275.09686	266	1+
275.11414	80	
275.16867	114	
276.16004	84	
276.80932	140	
276.85255	130	
277.80756	250	
278.79665	252	1+
279.10212	114	
280.13481	100	
280.79424	1258	1+
281.90489	128	
282.79029	116	
283.06933	96	
283.18292	86	
284.19007	84	
284.82902	114	
285.81706	102	
285.83048	146	
288.13430	94	
288.62662	92	
289.40514	78	
291.14385	82	
291.43937	84	
291.82324	92	
292.10784	86	
292.12726	84	
292.45276	100	
292.87214	86	
292.90339	210	1+
293.11659	80	
294.10565	82	
294.14514	106	
294.67228	94	
295.31566	82	
296.80740	212	
296.91589	158	
297.80733	344	
298.80341	1698	1+
298.89668	88	
299.41918	76	
300.80212	218	
301.08022	124	
305.53086	86	
307.82576	82	
307.84067	82	
308.66930	158	
309.13257	116	
309.16887	78	
309.80097	144	
310.06997	78	
311.80855	84	
314.81638	158	
317.81943	120	
319.13658	82	
320.96418	90	
321.13367	114	
321.82275	140	
321.87562	82	
321.90420	98	
323.01388	120	
323.87675	86	
324.02087	98	
324.96714	92	
325.14868	148	
326.16199	352	1+
328.18690	100	
332.05992	78	
334.82244	94	
335.77567	88	
336.00548	82	
336.62458	104	
337.11709	328	1+
337.95105	114	
339.13902	126	
343.18566	110	
344.19752	324	1+
349.15866	296	
350.02481	82	
350.07300	108	
350.10914	88	
350.76030	82	
357.22338	84	
357.66348	96	
358.86957	84	
360.84717	84	
361.11845	242	
361.20120	152	1+
END IONS

###FS:    #m/z: 322.92999 #charge 1+
###MS: 122
###MSMS: 123
BEGIN IONS
TITLE=Cmpd 91, +MS2(322.9300), 28.0-35.0eV, 2.7min #123
RTINSECONDS=158.529
SCANS=122-123
PEPMASS=322.92999	528812
CHARGE=1+
176.46050	68	
191.08318	74	
195.12522	78	
201.02320	72	
201.04462	96	
205.13019	68	
205.94677	66	
208.88054	76	
209.08636	88	
209.12611	126	
215.10744	76	
216.89393	82	
221.09683	74	
223.69717	72	
223.95830	110	
224.89443	76	
224.96552	76	
227.08210	70	
227.10251	74	
227.11719	66	
227.93261	104	
228.90977	68	
230.84437	74	
231.12411	78	
233.15689	230	1+
234.13936	70	
235.61282	80	
236.01638	70	
236.89636	90	
238.05643	78	
238.11429	126	
238.82508	78	
238.93718	96	
239.91086	78	
239.95654	84	
240.81844	98	
240.84378	76	
240.94048	726	
241.90602	94	
241.94011	2286	1+
242.81914	562	1+
242.94148	1496	1+
243.88502	70	
244.12501	72	
244.94048	340	
245.07361	66	
245.13334	86	
246.97541	106	
248.13945	72	
248.85180	78	
249.05334	66	
249.08441	66	
250.94422	74	
252.93835	74	
253.17469	80	
255.10671	344	1+
255.13007	82	
255.14397	88	
256.12749	82	
256.86894	74	
256.89663	118	
257.12693	110	
258.17351	76	
258.83179	152	
258.85677	70	
258.91868	136	
260.14409	68	
260.16181	90	
260.83214	174	
260.92117	78	
261.35365	96	
261.83450	150	
261.91001	74	
261.97276	80	
262.01327	78	
262.15020	68	
262.39112	94	
262.79674	68	
262.83131	122	
263.04382	90	
263.99256	68	
264.94105	72	
265.85547	74	
266.85448	116	
268.12873	84	
269.15679	72	
269.79654	118	
270.86213	70	
272.12927	70	
273.13004	70	
273.16663	74	
273.79831	78	
274.16373	66	
276.84996	74	
278.17779	84	
279.09122	650	1+
279.13180	66	
280.12275	82	
280.16578	76	
280.63458	70	
280.84673	88	
280.86687	72	
281.05671	68	
281.68043	70	
283.80725	76	
283.86715	148	1+
284.17372	82	
285.19969	150	
285.85460	72	
286.85006	68	
287.89208	144	
289.15045	72	
289.79267	76	
289.87206	110	
290.07715	218	
291.11449	78	
291.18779	94	
291.87340	70	
292.16460	124	
292.80344	84	
292.85651	78	
294.01514	72	
294.12645	68	
294.17917	104	
294.83270	82	
294.88299	80	
296.22995	70	
297.02529	88	
297.79779	74	
297.94855	70	
298.83537	74	
299.05797	76	
299.66346	82	
299.94398	66	
301.17012	90	
303.15302	66	
304.00489	88	
307.68108	78	
307.88121	116	
307.96118	78	
309.86279	72	
310.88238	148	
311.76551	78	
311.87584	78	
312.14256	76	
313.09792	66	
317.12164	90	
318.15281	124	
319.17809	92	
320.15818	452	1+
320.18366	78	
321.19081	66	
321.88229	70	
322.02563	70	
322.65382	78	
323.71773	72	
324.81457	86	
327.88441	78	
END IONS

###FS:    #m/z: 340.94050 #charge 1+
###MS: 122
###MSMS: 124
BEGIN IONS
TITLE=Cmpd 92, +MS2(340.9405), 28.0-35.0eV, 2.7min #124
RTINSECONDS=159.301
SCANS=122,124
PEPMASS=340.94050	206422
CHARGE=1+
85.99435	82	
196.88528	126	
202.88296	70	
208.87532	70	
210.88595	234	1+
212.87869	70	
213.87722	80	
214.89279	126	
215.89118	114	
218.87886	248	1+
219.89482	72	
222.07114	72	
223.82568	102	
223.88859	72	
223.95839	70	
223.97421	94	
225.83984	70	
226.12818	112	
226.89319	72	
226.94876	72	
227.93568	72	
228.85802	84	
228.89322	72	
228.90999	72	
228.93934	180	
230.88821	142	
231.94882	114	
232.96478	68	
232.98352	88	
233.87856	78	
233.90052	102	
233.92745	80	
234.13769	88	
235.12310	94	
236.06397	74	
236.12079	96	
236.90966	98	
240.23039	76	
240.83736	152	
240.88764	70	
241.84379	150	
241.91018	76	
242.84542	116	
243.03156	70	
243.64931	92	
243.83356	182	
243.95034	80	
244.14224	126	
244.83328	80	
244.85862	78	
244.90251	82	
245.11977	80	
246.16461	82	
246.97414	136	
249.02031	82	
249.04382	72	
250.96773	88	
251.16023	80	
251.17983	94	
251.58273	76	
251.81263	72	
251.95884	70	
252.08360	84	
254.96546	222	
256.01982	74	
256.03299	84	
258.84759	354	
258.93559	74	
259.47147	92	
259.84843	560	1+
259.95727	76	
260.11444	82	
260.15807	96	
260.17384	84	
260.83303	292	
260.90523	84	
261.47700	92	
262.13817	72	
263.98063	90	
264.93906	92	
265.64105	70	
266.12249	122	
266.84399	116	
266.96751	70	
268.01785	76	
268.65747	80	
268.84178	202	
269.85741	142	
270.84758	88	
273.86942	80	
274.00950	78	
274.18013	88	
275.86000	76	
276.85828	658	1+
277.03820	70	
277.97211	138	
278.15326	86	
278.84406	572	1+
278.95049	100	
279.84290	92	
280.84241	70	
281.79004	82	
281.81661	72	
282.86876	68	
283.85684	148	
283.87348	74	
285.14126	86	
286.12242	74	
286.66805	138	
287.40962	86	
287.63687	74	
287.82834	82	
290.19561	96	
291.53360	74	
292.83106	70	
292.86218	70	
294.43638	84	
294.86552	156	
297.01458	80	
297.36799	88	
297.94840	74	
297.99306	74	
299.40411	82	
299.85470	68	
299.86994	74	
301.86559	70	
302.85468	70	
304.14072	92	
304.20597	72	
306.96652	82	
308.67250	86	
308.89293	70	
312.15153	92	
317.17869	94	
318.56648	112	
320.50058	76	
321.19528	72	
324.23503	76	
324.60871	80	
325.43025	100	
326.15382	96	
327.17553	92	
329.08406	98	
329.69934	116	
330.18997	166	
333.09043	78	
333.14383	68	
333.15972	70	
334.60437	90	
335.16856	110	
335.22061	74	
336.20320	72	
339.69991	74	
340.19393	112	
344.18696	68	
END IONS

###FS:    #m/z: 363.95622 #charge 1+
###MS: 122
###MSMS: 125
BEGIN IONS
TITLE=Cmpd 93, +MS2(363.9562), 28.0-35.0eV, 2.7min #125
RTINSECONDS=160.073
SCANS=122,125
PEPMASS=363.95622	81864
CHARGE=1+
175.07677	90	
189.86294	374	
190.85195	90	
191.94084	84	
201.12040	92	
207.08651	86	
207.87178	172	
208.94100	84	
209.94397	254	1+
210.88457	130	
211.10115	76	
212.87772	740	1+
214.89240	140	
218.90800	84	
221.03300	76	
222.95599	516	1+
223.84253	78	
224.94696	478	
225.00317	76	
225.96347	294	1+
226.89698	76	
226.94714	1232	1+
228.89425	218	
228.94313	876	
229.85478	82	
229.93369	84	
230.88771	1558	1+
232.87325	78	
234.14487	308	1+
235.11384	136	
237.06467	78	
238.09445	86	
240.10298	88	
240.82125	122	
240.94191	164	
240.96236	192	
241.03453	84	
241.12194	78	
241.83337	186	
242.81869	150	
242.84029	92	
242.94197	300	1+
242.96085	236	
243.82293	130	
243.96415	140	
244.13531	78	
244.95696	932	
245.07697	124	
245.81897	126	
246.09548	76	
246.81012	192	
246.95311	1032	1+
247.56158	76	
247.80039	728	1+
247.85421	100	
248.84214	78	
248.89702	502	1+
249.04383	92	
250.62533	102	
250.79251	92	
250.94939	76	
252.11203	200	
252.90880	82	
253.91962	92	
254.09583	102	
255.85445	86	
257.98992	80	
258.83377	114	
259.62365	84	
259.84256	120	
259.98199	78	
260.08673	76	
260.82863	646	1+
260.96359	250	1+
262.52837	82	
263.14920	80	
264.07660	76	
264.11619	96	
264.82397	182	
264.84616	232	1+
265.81212	778	1+
266.81419	650	1+
266.91966	136	
267.97117	196	
268.08817	82	
268.81753	372	
268.92940	76	
268.96162	164	
269.30449	82	
269.96477	138	
272.85430	82	
275.86625	78	
276.80839	98	
278.65297	82	
279.10412	134	
279.79806	146	
280.79254	1274	1+
281.85270	98	
282.59453	86	
282.78410	76	
283.08973	78	
283.84938	208	
283.89211	90	
283.98169	106	
284.84788	124	
285.84685	252	
286.84603	136	
286.93089	86	
287.63472	116	
288.12938	142	
288.23245	120	
288.36206	92	
292.13151	82	
292.43388	88	
293.52054	88	
294.15382	150	
296.64316	146	
296.80798	540	1+
298.62081	76	
298.80200	1256	1+
299.92511	102	
300.47617	88	
300.86347	150	
301.78223	80	
301.86242	574	1+
302.79738	150	
303.53165	88	
303.85425	566	1+
303.88433	152	
304.36448	88	
304.80338	164	
304.98391	130	
305.13181	106	
305.17909	94	
306.88065	122	
308.15688	78	
311.85998	128	
313.82419	92	
316.10579	118	
316.81421	112	
317.15721	312	1+
317.81433	126	
318.80957	220	1+
318.93193	100	
319.22602	82	
319.42848	80	
320.13992	94	
321.73244	76	
321.93762	78	
323.14019	76	
323.81352	82	
324.81966	86	
324.87564	82	
325.09937	80	
325.52310	78	
328.14570	92	
329.86638	80	
333.40361	78	
337.19026	76	
339.28589	86	
340.14269	148	
340.83455	92	
343.41484	84	
343.95895	82	
345.19745	166	
347.22340	132	
349.12211	328	1+
349.15697	196	
349.62548	84	
350.10757	188	
354.99311	94	
359.04424	84	
359.17686	80	
367.13139	280	1+
367.16941	158	1+
368.15051	104	
END IONS

###FS:    #m/z: 322.92999 #charge 1+
###MS: 126
###MSMS: 127
BEGIN IONS
TITLE=Cmpd 94, +MS2(322.9300), 28.0-35.0eV, 2.7min #127
RTINSECONDS=163.731
SCANS=126-127
PEPMASS=322.92999	557230
CHARGE=1+
193.89059	64	
194.99997	74	
205.94844	150	
206.95595	70	
208.01003	104	
208.87341	70	
209.02274	76	
209.12538	66	
210.12365	68	
210.13695	76	
211.90503	64	
218.81868	84	
218.85331	66	
223.96016	70	
225.95982	76	
226.15241	128	
226.80980	68	
227.09870	72	
227.14881	68	
231.12004	274	
232.13519	94	
233.01152	70	
234.08882	82	
234.10742	70	
234.83324	70	
235.82068	78	
236.12980	88	
237.13833	82	
237.96170	86	
238.82691	122	
239.55724	82	
239.95653	80	
240.26518	64	
240.44743	78	
240.80374	64	
240.82393	248	
240.94145	766	
240.96365	146	
241.94332	444	
242.15085	72	
242.94107	1950	1+
243.82029	80	
244.11977	248	1+
244.82409	220	
244.85597	204	
244.94095	564	1+
245.07468	78	
245.44120	92	
245.87387	64	
246.10874	66	
246.85843	72	
246.97533	136	
247.09814	118	
247.24097	74	
248.85772	80	
248.89846	70	
249.96699	84	
250.83369	84	
250.89961	112	
250.94565	128	
251.10981	70	
251.85163	80	
252.11104	68	
252.13057	100	
254.59330	94	
254.90465	68	
255.10875	88	
256.01151	92	
256.11053	72	
258.43972	78	
258.80146	66	
258.82857	122	
258.91991	86	
259.18258	82	
260.15596	74	
260.83167	118	
260.87763	70	
261.83449	152	
262.13633	84	
262.83029	360	
264.00062	74	
264.07080	66	
264.38782	70	
264.85520	72	
264.96916	66	
265.98727	70	
266.14565	70	
267.18834	74	
268.96747	122	
269.00821	68	
269.95729	76	
271.14087	90	
271.85670	70	
272.13234	118	
272.85237	74	
273.13553	126	
274.11507	78	
274.81070	74	
276.13155	100	
276.16954	124	
276.85818	74	
278.15328	86	
278.91753	90	
279.09186	838	1+
279.12271	94	
280.85614	116	
281.86798	74	
281.90474	66	
282.28072	86	
283.35078	92	
284.29370	434	1+
284.85067	76	
285.79675	70	
286.85542	130	
287.81381	82	
289.15991	130	
289.78597	70	
291.12052	94	
293.13942	74	
293.84933	134	
294.15101	120	
294.17910	78	
295.13812	74	
297.15416	94	
297.81263	80	
297.88698	104	
299.12194	78	
300.07213	68	
300.17165	100	
300.89563	96	
301.08883	72	
302.15007	100	
305.90248	70	
305.91978	72	
306.88282	104	
306.99644	76	
307.79999	66	
308.40320	72	
308.66950	128	
308.86681	64	
309.08060	64	
310.36454	70	
311.14771	66	
312.11902	72	
317.67750	72	
318.17451	72	
319.16948	72	
319.18680	102	
320.15783	340	1+
321.89562	76	
323.17685	70	
323.74894	82	
325.15747	68	
326.23455	70	
327.14225	70	
327.89598	82	
END IONS

###FS:    #m/z: 363.95647 #charge 1+
###MS: 126
###MSMS: 128
BEGIN IONS
TITLE=Cmpd 95, +MS2(363.9565), 28.0-35.0eV, 2.8min #128
RTINSECONDS=164.503
SCANS=126,128
PEPMASS=363.95647	86000
CHARGE=1+
47.58693	78	
135.60015	72	
185.01286	78	
189.86299	350	1+
189.97770	72	
191.85656	116	
192.14500	88	
209.94065	192	
210.88589	116	
212.87709	884	1+
215.93861	94	
217.07841	88	
222.95146	262	
223.58705	94	
224.58324	84	
224.94705	584	1+
225.88612	78	
226.84502	78	
226.94497	1244	1+
228.89535	122	
228.94114	776	1+
229.89132	128	
230.13058	98	
230.88957	1036	1+
232.88328	144	
232.90487	96	
234.14044	258	
234.84828	78	
234.88215	72	
235.11937	336	
235.57168	88	
239.15064	74	
239.63320	86	
240.82362	150	
240.94333	162	
240.95887	282	
240.98081	88	
241.82110	94	
241.84326	74	
241.89101	106	
241.94309	136	
242.81581	474	1+
242.93838	516	1+
242.95582	346	1+
244.85084	96	
244.95774	1168	1+
244.98914	90	
245.07238	172	
246.80690	132	
246.90299	130	
246.95308	778	
247.80130	94	
247.95707	368	
248.80049	592	1+
248.85589	130	
248.89739	322	1+
249.80252	332	1+
249.92999	82	
250.94775	200	
251.07195	112	
251.89660	82	
251.91992	104	
252.10587	352	1+
253.09268	88	
254.66582	80	
256.09404	92	
257.55448	108	
258.11624	78	
258.84283	120	
258.94555	82	
260.82755	864	1+
260.96743	342	1+
261.09750	90	
263.10352	76	
264.90293	80	
265.08779	144	
265.82041	136	
265.85948	74	
265.91747	92	
266.81561	400	
267.80834	286	1+
267.97368	108	
268.84192	166	
268.95292	76	
269.85808	76	
269.96814	154	
271.82682	98	
271.94839	84	
275.01243	74	
275.85183	74	
276.62573	74	
276.81080	138	
276.85579	200	
277.85558	206	
278.79915	266	1+
278.84354	174	1+
279.10268	108	
280.79280	706	1+
281.12431	78	
281.48695	92	
282.78765	314	1+
283.11061	140	
283.83077	108	
283.84543	108	
284.09035	102	
284.82378	664	1+
285.07882	78	
285.14606	98	
285.80476	84	
285.84280	206	
286.11832	72	
286.92286	80	
287.53214	88	
288.14700	76	
288.85602	80	
289.88370	80	
291.94062	94	
292.45677	78	
292.86222	80	
293.84873	90	
294.13716	74	
296.64205	98	
296.80783	198	
297.81730	92	
298.66234	100	
298.80472	1170	1+
298.85851	74	
299.13666	74	
299.82401	120	
300.80253	228	
301.80268	106	
301.86130	284	1+
302.80240	164	
303.80164	152	
303.85307	340	1+
304.81029	94	
306.15388	86	
307.43135	72	
307.84241	74	
308.78919	82	
310.13483	72	
312.15153	72	
315.08492	74	
315.16776	104	
315.81764	112	
316.14787	74	
316.81396	216	
317.15452	82	
317.82031	148	
317.86583	76	
318.65884	94	
319.80601	118	
319.87237	80	
320.81589	322	1+
321.86900	146	
325.15915	168	1+
326.83137	76	
326.87355	402	1+
327.07315	90	
327.19187	74	
328.17356	128	
329.15288	80	
329.53186	80	
335.05864	74	
336.94552	100	
340.19111	78	
344.18948	76	
346.12129	96	
349.12975	102	
352.89083	86	
357.91888	74	
361.26478	88	
362.22256	76	
362.70905	76	
365.88421	82	
367.13735	278	
367.16083	88	
367.19851	226	1+
368.14006	140	
END IONS

###FS:    #m/z: 359.96138 #charge 1+
###MS: 126
###MSMS: 129
BEGIN IONS
TITLE=Cmpd 96, +MS2(359.9614), 28.0-35.0eV, 2.8min #129
RTINSECONDS=165.276
SCANS=126,129
PEPMASS=359.96138	35682
CHARGE=1+
188.06743	172	
189.94031	84	
195.10782	86	
198.04995	142	
202.99515	102	
208.13949	82	
209.05611	86	
209.08805	86	
209.94427	380	1+
210.93528	88	
211.91028	80	
213.08264	86	
216.06025	126	
217.85715	96	
222.10600	94	
222.95595	154	
223.12464	102	
223.88674	74	
223.96353	82	
224.94940	724	1+
225.41972	80	
226.11888	78	
226.89573	172	
226.94775	990	1+
228.94317	990	
229.60556	78	
233.95735	76	
234.11394	266	1+
234.86348	78	
234.88775	88	
235.04406	96	
237.01169	92	
239.14532	174	
240.13249	180	
240.82023	184	
240.93706	112	
240.96140	200	
241.11966	82	
241.78408	142	
242.96032	136	
243.07285	74	
243.78341	76	
244.95656	208	
244.98922	84	
245.54470	90	
246.95360	690	
247.97516	142	
248.80439	178	
248.93122	74	
249.13654	156	
250.11454	140	
252.10926	100	
252.13242	132	
252.87775	78	
252.95532	146	
254.11203	164	
256.17248	104	
257.16216	204	
257.40863	76	
257.86381	74	
258.07470	152	
258.14285	848	1+
260.17391	90	
260.82874	82	
260.96295	100	
260.99191	132	
261.05202	86	
261.86414	74	
262.02018	86	
262.96615	92	
264.06433	78	
264.92132	88	
265.81155	110	
266.16416	126	
266.81567	288	
267.81311	120	
267.97399	146	
269.95119	92	
269.96908	156	
270.89048	84	
271.05601	78	
271.84689	98	
274.10707	76	
275.10426	112	
275.92176	76	
276.85732	204	
277.00741	76	
277.81131	90	
278.12058	90	
278.79709	348	
278.84461	78	
279.80346	194	
279.85128	84	
280.06334	84	
280.58722	76	
280.79374	894	1+
281.13301	92	
281.85770	84	
282.16503	82	
282.82815	78	
282.85855	78	
283.07142	158	
283.82198	388	1+
283.98193	128	
284.14048	148	
284.82393	284	1+
286.18707	86	
286.82510	130	
288.03888	76	
288.53497	76	
288.88134	76	
291.85465	80	
292.12600	254	1+
292.78890	78	
292.90625	82	
293.97898	74	
294.86971	126	
295.93189	74	
295.99986	106	
296.80883	352	1+
296.87683	76	
297.13268	146	
298.80371	1400	1+
298.84557	98	
299.13649	150	
300.80123	266	1+
301.07949	122	
302.89875	88	
302.93943	74	
304.12163	206	1+
305.84873	74	
308.79982	88	
310.36193	80	
310.90521	92	
311.17244	86	
314.10951	78	
314.15241	76	
314.32899	76	
316.81739	214	1+
318.16894	80	
318.95232	96	
319.82757	180	1+
319.93125	138	
320.81384	218	1+
323.01989	86	
323.03541	86	
323.25188	84	
325.15332	516	1+
326.15905	372	1+
326.19265	78	
330.16532	88	
331.12328	94	
331.15416	92	
332.80989	86	
333.90631	78	
335.12138	82	
336.94957	82	
337.11553	620	1+
337.95500	100	
338.00698	76	
338.89810	78	
343.18516	118	
344.91195	90	
345.15546	88	
345.20679	132	
346.05269	76	
346.88727	90	
350.11292	74	
356.21659	280	1+
357.82597	94	
END IONS

###FS:    #m/z: 322.93003 #charge 1+
###MS: 130
###MSMS: 131
BEGIN IONS
TITLE=Cmpd 97, +MS2(322.9300), 28.0-35.0eV, 2.8min #131
RTINSECONDS=168.936
SCANS=130-131
PEPMASS=322.93003	541584
CHARGE=1+
82.31670	66	
183.23471	66	
190.89762	68	
190.93184	66	
194.97737	82	
195.89265	82	
199.10261	78	
199.11438	80	
201.04742	126	
204.95769	70	
205.09483	72	
205.95129	118	
208.92148	72	
209.08803	74	
209.12542	126	
211.82779	72	
213.08071	66	
221.89002	86	
221.94136	74	
223.95990	224	
225.44182	86	
226.14994	148	
226.81985	66	
226.83978	80	
227.09697	68	
228.14320	70	
228.56286	76	
228.84047	92	
228.97102	74	
229.13500	92	
231.12468	86	
231.14675	80	
231.84119	74	
232.97426	102	
234.03614	68	
235.78854	66	
236.13349	86	
237.85953	184	1+
238.07925	76	
238.83004	72	
238.93825	72	
239.06938	164	
239.90343	78	
239.95670	66	
240.82441	292	
240.93861	828	
241.94134	468	
242.02101	66	
242.79126	68	
242.82208	72	
242.94181	1368	1+
243.81846	646	1+
244.12487	76	
244.93938	434	
245.11391	88	
245.85451	92	
246.12640	82	
246.16288	138	
246.97322	284	
247.85925	102	
248.86402	100	
250.02537	76	
251.02248	76	
251.07420	76	
251.66094	72	
252.12865	78	
252.16565	92	
253.09064	70	
253.11564	104	
253.13068	84	
254.02206	128	
254.82256	78	
254.91017	70	
255.06172	92	
255.10983	158	
255.86346	224	1+
256.03135	66	
256.11000	108	
256.14620	68	
256.63501	76	
256.90238	140	
258.13592	82	
258.62333	100	
258.83357	144	
259.11548	76	
259.13729	78	
259.17086	70	
259.83543	86	
260.13956	198	
260.17397	82	
260.83018	254	
260.98664	68	
261.82866	724	1+
262.11084	66	
262.83264	482	1+
264.85321	68	
265.08140	82	
266.85316	134	
268.12057	74	
268.18903	70	
268.89237	114	
268.95744	84	
271.13076	78	
272.06970	78	
272.13448	250	1+
272.17031	124	
272.84192	78	
274.04814	78	
274.12721	78	
274.15498	68	
276.16822	80	
276.66628	94	
276.85132	156	
277.00381	104	
277.08941	74	
279.05901	72	
279.09159	806	1+
279.45722	86	
282.10751	74	
282.83402	82	
283.06384	116	
283.12694	72	
284.05150	82	
284.29468	276	
285.85244	118	
286.18061	80	
287.12237	68	
287.87835	76	
289.15619	142	
291.15223	74	
292.16447	224	
292.82235	68	
293.13119	72	
295.00111	84	
295.84323	72	
296.12503	190	
300.13959	66	
301.05747	72	
301.15756	72	
302.14496	72	
302.16013	78	
303.87199	76	
304.15862	72	
305.84449	76	
308.64444	80	
308.88864	74	
310.12858	74	
312.81196	88	
313.82850	86	
316.94670	72	
320.15430	182	
320.16954	66	
320.19694	92	
322.31222	68	
323.88345	94	
324.13539	76	
324.89955	78	
326.88944	78	
END IONS

###FS:    #m/z: 363.95635 #charge 1+
###MS: 130
###MSMS: 132
BEGIN IONS
TITLE=Cmpd 98, +MS2(363.9564), 28.0-35.0eV, 2.9min #132
RTINSECONDS=169.709
SCANS=130,132
PEPMASS=363.95635	83858
CHARGE=1+
138.40722	90	
154.21841	88	
189.86159	130	
191.85925	82	
197.86705	82	
199.06427	80	
203.88310	78	
209.12908	80	
209.94311	170	
212.87996	1060	1+
213.11687	84	
217.07683	88	
217.86425	108	
222.95218	280	
223.83476	100	
224.12708	74	
224.94855	368	
225.94490	1226	1+
226.11768	138	
226.94714	1004	1+
227.93201	150	
228.89519	172	
228.94255	1216	
230.88990	1054	1+
232.88255	166	
234.14213	284	
234.87766	120	
235.11470	330	1+
237.06088	78	
239.54388	106	
240.94381	168	
240.96276	354	1+
241.84139	106	
242.65551	80	
242.94356	444	
243.82150	314	1+
243.88938	92	
244.93624	196	
244.95658	1082	
245.07964	134	
245.82326	106	
245.94958	128	
246.08194	78	
246.80485	94	
246.90600	156	
246.95505	530	1+
247.82719	140	
248.80193	612	1+
248.90246	112	
249.89745	326	1+
252.10832	188	
253.06725	94	
253.11407	98	
254.86943	74	
256.25532	76	
256.84529	86	
256.93199	78	
258.83136	140	
258.84597	178	
259.84799	140	
259.89287	82	
260.65342	74	
260.83320	166	
260.96625	172	
261.83232	130	
262.83540	204	
263.07973	74	
263.83384	138	
264.82119	194	
264.97075	314	1+
265.82218	166	
266.49238	94	
266.81387	794	1+
267.14014	86	
267.64831	74	
269.83616	110	
269.97017	222	
270.96810	96	
271.11046	80	
271.87675	178	
272.84385	124	
276.80129	116	
276.86061	178	
277.10964	92	
277.80995	122	
278.80312	278	
278.85472	110	
279.10601	138	
279.80214	134	
280.10823	96	
280.79447	630	1+
282.56648	106	
282.79064	78	
283.18934	96	
283.84755	94	
284.79467	112	
284.82492	310	
285.82253	138	
285.84537	246	1+
286.81856	130	
288.13030	86	
289.86113	80	
291.20249	78	
292.12749	76	
293.84286	86	
294.86926	142	
295.13824	78	
295.87059	86	
296.81001	336	
297.80892	216	
298.80355	1184	1+
299.87116	114	
300.78654	96	
300.87072	74	
301.63518	76	
301.79754	522	1+
301.86072	180	
302.86252	86	
302.88569	76	
302.90954	82	
303.85546	372	
305.13815	96	
306.11106	76	
307.84337	94	
308.37051	108	
308.46963	98	
308.87363	76	
309.64851	96	
310.93978	76	
311.13055	148	
314.12878	82	
316.81491	140	
317.82140	122	
318.19066	78	
318.76597	86	
318.87708	140	
319.81028	86	
319.86757	80	
319.91563	138	
320.14643	74	
320.81381	356	1+
321.14039	82	
321.81539	278	1+
321.86942	126	
322.11179	82	
324.14919	186	
324.83855	136	
324.87652	138	
328.17382	76	
329.88860	82	
329.90453	88	
330.22327	78	
333.95792	78	
336.88816	78	
344.18228	78	
345.19851	84	
347.22890	166	
349.15718	118	
350.10778	218	
351.19754	92	
351.66937	102	
355.15725	80	
359.07819	78	
360.09216	82	
361.15731	78	
363.15789	76	
363.21111	128	
364.06126	92	
367.13752	362	1+
END IONS

###FS:    #m/z: 336.94537 #charge 1+
###MS: 130
###MSMS: 133
BEGIN IONS
TITLE=Cmpd 99, +MS2(336.9454), 28.0-35.0eV, 2.9min #133
RTINSECONDS=170.488
SCANS=130,133
PEPMASS=336.94537	47848
CHARGE=1+
182.86426	78	
199.11598	72	
208.13938	72	
208.87508	86	
209.12711	84	
210.87634	82	
211.94530	424	
212.87709	692	1+
213.93476	70	
216.96476	74	
224.96881	84	
225.54319	90	
225.97499	82	
226.82833	84	
226.94670	80	
228.89515	140	
229.95773	188	
230.88774	1076	1+
230.91514	134	
231.94815	72	
232.15393	80	
233.01906	80	
233.83240	146	
234.08673	74	
234.82081	186	1+
235.89589	84	
236.10325	78	
237.89523	86	
238.15282	72	
238.67245	120	
239.83577	112	
239.93648	138	
241.84254	138	
243.99465	80	
246.16275	84	
246.66589	94	
246.97735	78	
247.97415	130	
248.83062	82	
248.90019	246	
248.97191	80	
249.82706	80	
249.89912	138	
250.89779	70	
250.95197	72	
250.98344	92	
251.18175	76	
251.67519	78	
252.13645	84	
252.83691	74	
252.97228	146	
253.10032	82	
253.84525	82	
253.90492	184	
255.09421	72	
255.11223	80	
255.16924	68	
256.85302	262	1+
258.84714	270	
259.84868	462	1+
259.87510	74	
260.95307	74	
261.97344	116	
262.84686	168	
264.10055	94	
264.13379	78	
264.66728	84	
264.83894	84	
265.08347	148	
265.15093	86	
266.85655	80	
266.86973	84	
267.83646	118	
268.83858	442	1+
268.92337	120	
270.17666	88	
270.87823	72	
271.14284	80	
271.91795	76	
272.06775	84	
272.16297	86	
273.16460	96	
273.86021	206	1+
275.07853	160	
275.89038	124	
276.12558	72	
276.85899	304	1+
277.83378	84	
278.83531	302	
278.85950	78	
279.11974	70	
279.83268	204	
280.00178	92	
280.85093	80	
281.39405	78	
281.84134	76	
282.88953	70	
285.12422	82	
285.84909	554	1+
286.87485	70	
286.91838	90	
287.86901	158	
288.07199	78	
290.01988	72	
290.83790	84	
290.85905	80	
290.89067	74	
292.10134	284	1+
292.12540	88	
293.86647	100	
294.17631	98	
294.67214	138	
294.85777	78	
295.86224	74	
296.12641	72	
297.21543	72	
297.82553	72	
297.89569	74	
298.06710	74	
298.85424	70	
299.87108	122	
301.95714	76	
302.14204	70	
302.81799	94	
302.92019	70	
303.67298	84	
304.19979	96	
306.02090	72	
306.08727	92	
306.43537	76	
306.88064	84	
307.79535	98	
307.89153	170	
308.86684	106	
309.87410	322	1+
312.34446	82	
313.02341	106	
315.09169	94	
316.63425	94	
317.18526	74	
319.88927	72	
323.30895	90	
325.39456	78	
326.89354	76	
326.96250	72	
331.01609	80	
333.04514	78	
333.09235	76	
333.13941	72	
334.27370	110	
335.52594	72	
336.78256	94	
337.02586	78	
337.18306	78	
337.83762	94	
338.11576	78	
338.16854	80	
338.20819	80	
340.20498	86	
341.14176	100	
342.11224	76	
END IONS

###FS:    #m/z: 340.94041 #charge 1+
###MS: 134
###MSMS: 135
BEGIN IONS
TITLE=Cmpd 100, +MS2(340.9404), 28.0-35.0eV, 2.9min #135
RTINSECONDS=174.17
SCANS=134-135
PEPMASS=340.94041	218764
CHARGE=1+
106.13402	72	
188.11893	74	
190.93170	80	
192.92701	100	
197.08872	90	
206.95408	78	
208.95801	130	
210.90309	84	
211.09396	78	
212.87651	78	
213.94039	78	
217.88614	170	
217.96444	72	
218.89503	78	
222.94693	78	
226.89317	98	
227.09953	142	
227.82634	76	
230.88772	206	
230.91320	74	
230.94497	94	
231.60621	106	
231.88567	122	
234.14521	70	
236.12233	80	
237.89144	72	
238.86170	144	1+
240.83689	256	1+
240.88187	72	
240.96385	74	
241.90317	110	
243.16850	82	
243.82365	90	
243.85859	72	
243.90674	98	
243.96216	88	
244.12673	72	
244.83455	86	
245.45618	106	
246.15985	266	
246.84996	110	
246.97623	186	
247.01512	70	
249.13623	86	
250.14856	216	1+
250.46791	76	
250.89571	94	
251.64912	88	
252.83986	126	
254.02897	70	
254.11240	162	
254.91434	82	
254.96938	74	
255.07322	92	
255.10066	108	
256.89405	80	
257.82824	74	
257.85362	76	
258.15185	76	
258.84822	286	
258.97114	86	
259.16971	130	
259.85280	188	
259.95607	82	
260.83429	102	
260.85609	130	
261.84332	124	
261.94958	76	
262.83969	76	
263.15749	86	
263.99461	76	
264.06958	104	
264.84239	72	
264.99502	96	
265.86532	80	
266.14361	80	
268.84011	390	1+
270.43794	74	
270.93847	94	
270.95931	70	
271.14497	72	
272.14079	92	
272.65538	82	
272.93381	142	
273.83249	90	
274.15789	76	
274.19438	76	
274.86086	150	
274.87685	120	
275.86493	116	
276.85592	316	
277.16902	70	
277.86994	212	
278.10825	72	
278.84673	992	1+
278.86959	174	
279.92345	72	
280.92445	70	
281.16747	82	
281.83730	78	
282.85904	142	
284.02045	70	
285.19959	120	
286.16222	84	
286.65252	88	
289.11925	72	
289.78961	82	
290.16190	78	
291.12712	70	
292.16953	78	
293.17317	98	
294.18746	78	
294.19980	98	
294.86756	160	
295.17196	74	
297.86773	72	
297.89571	110	
298.86051	72	
298.96785	136	
299.05314	178	1+
299.08557	94	
299.87464	210	
300.98707	82	
303.67500	100	
303.87862	82	
304.85339	72	
306.88673	188	1+
307.80172	128	
308.66938	80	
309.13243	70	
309.66365	84	
310.76427	88	
311.89884	82	
313.45006	78	
317.01887	92	
319.44163	92	
320.07431	80	
320.09147	78	
320.15961	78	
320.83679	74	
322.89218	96	
325.81332	84	
326.16338	120	
327.18696	78	
327.95161	88	
329.13313	70	
329.15305	74	
330.18537	74	
331.63966	74	
333.98052	70	
335.56216	84	
336.90632	84	
337.18821	90	
337.73851	74	
342.88744	80	
344.17779	74	
345.71030	86	
END IONS

###FS:    #m/z: 336.94559 #charge 1+
###MS: 134
###MSMS: 136
BEGIN IONS
TITLE=Cmpd 101, +MS2(336.9456), 28.0-35.0eV, 2.9min #136
RTINSECONDS=174.941
SCANS=134,136
PEPMASS=336.94559	42486
CHARGE=1+
86.31580	74	
199.10553	72	
204.05833	68	
205.97322	72	
209.12730	82	
209.94756	88	
210.88522	70	
211.03868	88	
211.94184	144	
211.95607	78	
212.84776	72	
212.87684	490	1+
213.13804	70	
213.93486	78	
213.95456	76	
217.88237	84	
219.83183	66	
221.06062	92	
221.10275	66	
221.13379	74	
222.95404	68	
223.83180	194	1+
226.15196	68	
227.86863	72	
228.85012	112	
228.89363	76	
229.95588	266	1+
230.88849	778	1+
231.13167	116	
231.90716	74	
231.94870	120	
232.94249	66	
235.83531	84	
237.93494	86	
238.22698	108	
238.93615	66	
240.83619	72	
241.14502	70	
241.84039	440	1+
241.87766	78	
243.03270	74	
244.12706	72	
245.11959	66	
246.15990	168	
246.47147	82	
246.66505	134	
246.97288	80	
247.06329	84	
247.16579	80	
247.96643	150	
248.89924	266	1+
248.91777	72	
250.95586	70	
251.64545	92	
251.84008	68	
252.14252	72	
252.88158	82	
252.95439	158	
253.90086	342	1+
254.84187	78	
254.96175	66	
255.10621	72	
256.86483	84	
256.91402	78	
257.79493	68	
257.84927	158	
258.16742	66	
258.84704	194	
258.89837	68	
258.93146	70	
259.14114	78	
259.85570	142	
260.63351	102	
260.85576	84	
261.83235	70	
262.92613	66	
262.95828	74	
263.84684	70	
263.96871	66	
264.84125	84	
265.08643	200	
265.15107	116	
267.84724	116	
268.84110	336	
269.84016	164	
271.17547	74	
272.13382	184	
272.44034	64	
272.86332	76	
274.87292	144	
275.19758	70	
275.82758	74	
275.85624	66	
276.85470	486	1+
276.90136	76	
278.15258	124	
278.84035	124	
278.87368	106	
279.80812	68	
279.82683	80	
279.84956	98	
279.91911	106	
280.05899	86	
280.10620	90	
280.77515	70	
280.88565	70	
281.00493	72	
281.82244	86	
281.85597	80	
282.10116	92	
285.84696	238	
286.13902	64	
286.84907	126	
286.92492	68	
287.84840	342	1+
290.96998	92	
292.07092	96	
292.09968	108	
292.16677	104	
292.87688	70	
292.90219	66	
293.10611	148	
293.16500	74	
293.85074	72	
294.14988	66	
294.19282	146	
295.18475	108	
295.93185	92	
296.79213	80	
297.11889	158	
298.88814	72	
299.64201	70	
299.87177	84	
300.87409	82	
303.44827	86	
305.12777	70	
306.17773	72	
308.86147	118	
311.88447	78	
317.17857	138	
319.22224	66	
320.15988	144	
320.36848	82	
320.90938	72	
321.22379	72	
323.88575	68	
324.13972	136	
325.89670	146	
326.96671	78	
327.94929	70	
330.70524	96	
331.90803	84	
333.71799	72	
335.61855	116	
336.20566	66	
337.18576	172	
338.16933	292	
340.79734	84	
341.12062	66	
END IONS

###FS:    #m/z: 359.96174 #charge 1+
###MS: 134
###MSMS: 137
BEGIN IONS
TITLE=Cmpd 102, +MS2(359.9617), 28.0-35.0eV, 3.0min #137
RTINSECONDS=175.714
SCANS=134,137
PEPMASS=359.96174	34506
CHARGE=1+
98.20806	76	
152.49536	80	
185.96250	74	
199.12975	82	
201.11745	82	
202.87614	78	
209.94689	172	
214.08054	90	
222.72696	94	
222.95245	254	
223.10630	94	
223.89093	126	
223.95416	170	
224.94670	668	1+
225.10249	88	
225.93961	78	
225.98053	82	
226.89615	126	
226.94719	1306	1+
227.14288	102	
227.82443	78	
227.93561	550	1+
228.06927	92	
228.17995	100	
228.93996	462	1+
232.90330	76	
233.03760	78	
233.09522	204	1+
234.86584	234	
235.08190	76	
235.15034	172	1+
239.06715	90	
239.14909	222	1+
240.13225	240	
240.82452	150	
240.96400	474	
241.06059	134	
241.09522	106	
242.96184	84	
243.07929	222	1+
244.95790	618	1+
245.43313	86	
245.93844	84	
246.95177	486	
247.97895	174	
248.14943	76	
248.80539	86	
249.13064	86	
250.95044	220	1+
251.06032	132	
251.07107	138	
252.14058	152	
252.16938	80	
252.95188	86	
253.95091	78	
254.11741	132	
255.12052	84	
255.14219	74	
256.17293	90	
256.19035	84	
256.36558	76	
256.85008	144	
257.09262	84	
257.11001	156	
257.16086	246	
257.19778	74	
258.14477	314	1+
258.83293	96	
258.84542	174	1+
258.97395	200	
259.39018	108	
259.97206	76	
260.94166	104	
260.97078	184	
261.09000	76	
262.09269	76	
262.89254	98	
263.82704	104	
263.97837	140	
264.81731	92	
265.15206	264	1+
265.78521	82	
265.81506	128	
266.81161	366	1+
267.11613	94	
267.97237	132	
268.12641	76	
269.96975	156	
270.97296	78	
271.14879	86	
273.08428	158	
273.96784	148	
275.13747	132	
276.82136	74	
276.85362	100	
277.89927	82	
278.79629	256	
278.84427	152	
279.80093	178	
279.90016	90	
280.58337	86	
280.79106	676	1+
281.11309	236	1+
281.16783	98	
281.69913	92	
281.89195	90	
282.18986	74	
282.79355	142	
282.82790	76	
282.86450	80	
283.98358	140	
284.00646	130	
284.07622	78	
284.13124	130	
284.43038	76	
284.82634	112	
288.02856	78	
288.12829	96	
289.82749	82	
290.78551	186	1+
290.86112	76	
292.12301	86	
292.84568	80	
296.81009	204	
296.88743	74	
296.93253	88	
297.80367	1260	1+
298.42118	78	
298.80393	734	1+
299.09814	92	
299.86632	158	
300.03329	82	
300.80381	162	
301.08347	120	
301.13415	92	
304.58730	82	
305.04200	80	
305.12931	102	
305.87229	78	
308.01740	76	
309.12164	262	1+
309.14094	110	
313.13043	88	
314.77520	82	
314.82322	88	
315.81898	170	
316.81784	442	
318.93930	90	
319.02904	82	
320.15944	134	
322.82372	82	
322.93119	238	
324.89658	130	
325.62293	116	
326.16122	296	1+
327.04444	86	
327.13557	94	
329.16369	138	
332.15613	74	
332.67104	94	
332.81251	88	
333.40168	78	
337.11804	352	1+
340.19238	184	
340.96409	124	
343.18570	300	1+
348.83611	76	
349.12180	318	1+
349.15760	154	
350.17446	98	
351.07317	82	
354.90543	74	
357.22212	204	
361.10136	78	
362.20478	166	1+
END IONS

###FS:    #m/z: 340.94054 #charge 1+
###MS: 138
###MSMS: 139
BEGIN IONS
TITLE=Cmpd 103, +MS2(340.9405), 28.0-35.0eV, 3.0min #139
RTINSECONDS=179.39
SCANS=138-139
PEPMASS=340.94054	213422
CHARGE=1+
68.45824	92	
164.85969	78	
188.11033	84	
192.92586	104	
196.88370	106	
199.10721	82	
202.89731	92	
204.85910	96	
205.95187	72	
206.05408	84	
206.93302	80	
210.86377	72	
210.93754	146	
213.88093	154	
214.89315	72	
215.88761	114	
215.93506	78	
218.09801	86	
221.94146	136	
222.86967	84	
222.89362	72	
224.11605	90	
224.83856	112	
224.97832	102	
224.99742	80	
226.52895	76	
226.56948	96	
226.89140	78	
228.89526	84	
228.93989	212	
230.63075	170	
230.89393	134	
231.12420	78	
233.90081	76	
235.11560	92	
236.88408	84	
237.64894	74	
238.84452	126	
240.79439	76	
240.96323	132	
241.06708	74	
241.80892	168	1+
241.84029	494	1+
241.87226	76	
242.90808	74	
242.96484	94	
243.62057	82	
243.83680	142	
245.07168	76	
245.10067	74	
246.17344	152	
247.09629	72	
247.98284	86	
251.15262	72	
251.96247	108	
252.87248	108	
254.84778	76	
254.91849	74	
254.96887	186	
255.90527	106	
256.15914	72	
256.51284	110	
256.84510	114	
256.86779	112	
257.84817	82	
257.95449	110	
258.84342	424	
259.82069	72	
259.85136	350	1+
259.88862	74	
259.95781	164	
260.10859	74	
260.15632	144	
260.33268	90	
260.83498	166	
260.91803	110	
261.83248	166	
262.14440	94	
262.83792	136	
262.88649	76	
264.42376	90	
265.14325	78	
266.00764	100	
266.12534	80	
268.18452	72	
271.90958	94	
272.12657	80	
272.92637	80	
272.94123	92	
274.15559	138	
274.85959	92	
274.87704	150	
275.79937	88	
276.05000	74	
276.10895	86	
276.85515	286	
277.12409	132	
277.86375	218	
278.12672	92	
278.16164	72	
278.84315	242	
278.93803	72	
279.84784	474	1+
279.92577	94	
280.84992	294	1+
280.86659	262	1+
281.05216	72	
282.91207	72	
283.02997	92	
286.10794	76	
286.15784	78	
286.18906	78	
290.86328	80	
292.85171	80	
294.66816	82	
294.88298	80	
295.17821	80	
295.86281	80	
296.85334	144	
298.03309	92	
298.97716	78	
299.05162	80	
299.21931	84	
299.88451	84	
300.15036	78	
301.15959	76	
301.87387	80	
302.11920	86	
302.95851	88	
303.17417	122	
307.27864	92	
309.13837	74	
310.77091	80	
314.86304	98	
314.92394	78	
315.95515	78	
317.03899	80	
317.17885	98	
319.19568	72	
320.00128	100	
321.53206	84	
322.17088	94	
324.13987	140	
326.15895	120	
326.21683	74	
328.95475	90	
329.07517	84	
330.16553	74	
335.13475	72	
337.19242	78	
340.01703	78	
340.28436	74	
341.10920	74	
342.15120	84	
343.20585	74	
344.69290	100	
END IONS

###FS:    #m/z: 336.94586 #charge 1+
###MS: 138
###MSMS: 140
BEGIN IONS
TITLE=Cmpd 104, +MS2(336.9459), 28.0-35.0eV, 3.0min #140
RTINSECONDS=180.162
SCANS=138,140
PEPMASS=336.94586	42896
CHARGE=1+
45.90128	94	
181.63600	240	
186.99712	74	
202.83788	84	
209.09170	80	
209.12211	96	
211.94302	240	
212.87718	598	1+
213.05443	84	
213.94091	250	
217.07315	66	
217.94144	120	
222.95075	68	
224.98147	116	
225.07506	70	
226.88830	210	1+
227.08357	70	
227.95445	78	
228.93988	78	
228.95818	92	
229.95413	394	
230.89015	978	1+
231.11958	154	
232.10166	68	
232.15209	78	
232.88772	154	
233.03629	68	
233.82305	128	
234.82509	116	
235.08161	74	
235.11765	72	
235.16078	78	
235.89230	76	
235.92220	66	
236.61133	92	
239.12041	86	
240.84952	68	
241.05532	76	
241.84027	312	1+
243.83934	222	
244.13646	66	
246.15721	94	
247.96602	172	
248.13972	100	
248.90004	594	1+
250.82785	124	
250.88114	152	
250.90562	126	
251.06509	82	
251.84003	160	
252.07988	66	
252.96811	300	
253.82955	86	
253.90393	100	
254.05482	74	
254.96449	126	
255.10001	116	
257.80055	72	
257.94449	68	
257.96625	92	
258.84499	312	1+
258.85832	98	
258.91011	68	
259.92454	84	
259.95750	146	1+
260.15828	80	
260.66944	96	
260.85937	110	
261.83417	76	
263.80104	92	
264.98920	66	
265.96518	68	
267.84277	70	
267.92364	94	
268.09429	74	
268.17289	68	
268.19436	74	
268.84077	438	1+
270.97529	66	
271.85297	72	
272.16096	112	
272.96989	118	
273.87024	292	1+
273.91392	70	
275.15502	68	
275.86311	68	
276.11734	76	
276.81336	66	
276.85305	306	
277.83813	92	
277.86878	126	
277.92571	136	
278.14496	76	
278.83122	174	
278.84862	154	
278.86527	292	1+
278.97696	72	
279.47144	84	
280.83229	70	
283.45782	74	
285.20217	72	
285.84839	66	
286.20393	70	
286.79655	102	
286.84983	660	1+
287.87251	68	
287.98194	68	
288.81441	78	
288.99582	76	
289.87892	106	
290.14103	76	
291.80630	72	
291.85468	66	
292.10191	114	
292.79079	70	
293.10654	184	
293.16934	66	
294.15843	72	
294.18076	156	
294.86691	148	
295.17326	174	
299.87633	138	
301.10658	70	
301.18946	78	
301.88652	72	
302.17703	66	
303.03784	92	
303.14061	102	
303.21504	72	
304.85958	88	
307.67671	78	
307.79533	76	
308.86277	72	
310.87727	132	
311.15013	100	
311.62649	92	
311.87212	70	
312.14027	68	
312.42467	100	
312.75920	80	
314.84508	74	
315.67144	86	
320.15730	184	
321.16425	72	
322.19292	76	
323.60273	100	
324.09328	68	
325.09784	84	
326.88911	80	
326.97812	78	
329.88878	72	
330.68739	70	
330.87753	80	
333.13500	98	
336.16289	78	
337.19238	78	
338.16744	70	
339.19353	88	
340.73968	72	
340.91880	92	
341.44014	76	
END IONS

###FS:    #m/z: 359.96121 #charge 1+
###MS: 138
###MSMS: 141
BEGIN IONS
TITLE=Cmpd 105, +MS2(359.9612), 28.0-35.0eV, 3.1min #141
RTINSECONDS=180.934
SCANS=138,141
PEPMASS=359.96121	31320
CHARGE=1+
83.54338	84	
196.06956	76	
197.87941	78	
205.41120	84	
205.77778	100	
208.88257	76	
211.15817	86	
214.61993	96	
222.95233	352	1+
223.06045	80	
224.94548	480	1+
226.88031	76	
226.94694	1420	1+
227.06342	82	
227.88785	106	
228.94208	1106	1+
230.08552	122	
231.02350	80	
232.59768	110	
232.82607	130	
236.42404	86	
237.05768	146	
237.09290	80	
239.14935	314	1+
240.13227	278	
240.87057	88	
240.96228	198	
241.94054	98	
242.95914	566	1+
243.01161	80	
243.82947	96	
244.12275	100	
244.48209	122	
244.89489	92	
244.95830	1240	1+
245.88754	86	
245.94026	142	
246.95216	834	1+
247.81332	100	
248.80684	302	1+
249.13213	278	1+
250.95146	216	1+
252.87240	166	
252.95531	88	
254.11441	168	
256.17592	98	
257.05605	80	
257.15704	352	1+
258.07419	202	
258.14065	282	
258.83070	196	1+
258.84746	230	
258.97048	178	
259.06395	88	
259.92246	78	
260.39766	92	
260.96665	112	
261.15076	210	
262.01703	84	
262.42896	94	
262.95046	138	
264.82146	76	
264.98126	88	
265.97547	84	
266.06198	108	
266.15563	82	
266.63864	84	
266.81520	266	
266.98572	78	
267.10716	100	
267.97275	128	
268.81306	152	
268.84152	130	
269.07842	82	
269.79367	102	
269.97365	90	
270.88406	82	
272.87843	96	
274.11506	76	
275.81114	114	
275.97138	238	
276.04996	100	
276.13971	78	
276.80899	116	
276.85597	92	
276.86315	96	
277.08313	90	
278.16746	76	
279.79700	138	
279.85474	78	
279.96242	78	
280.10940	114	
280.79267	1076	1+
281.14233	100	
282.00814	84	
282.10928	78	
282.15067	78	
283.18694	98	
283.83226	202	
284.13586	134	
284.83603	174	
285.08212	152	
285.82773	98	
286.65454	98	
286.82697	76	
286.92329	76	
287.09752	76	
288.13133	88	
291.63636	94	
291.79637	104	
291.88805	78	
292.93176	196	1+
293.12731	114	
294.86193	94	
296.81213	206	
297.11619	86	
297.80426	106	
298.80425	980	1+
299.07293	82	
299.13745	128	
299.65503	92	
300.17177	84	
300.86717	106	
301.08207	212	
302.79021	82	
303.43966	120	
306.44372	84	
308.15319	76	
308.84106	76	
309.12822	230	1+
311.96493	90	
315.81721	92	
316.81578	166	
317.04356	138	
317.16750	80	
317.80855	76	
318.00566	76	
319.02022	84	
320.16409	74	
321.81712	134	
323.00882	90	
325.14615	84	
326.16041	372	1+
326.89595	74	
328.40052	108	
329.36274	98	
331.95303	80	
334.29256	88	
336.95157	80	
337.12127	118	
337.20601	76	
338.06801	102	
338.12038	192	
341.03900	76	
342.63032	80	
343.53996	78	
345.20024	138	
346.18518	88	
347.18197	76	
351.15625	76	
356.76761	76	
357.22260	154	
358.21862	80	
358.55351	100	
359.34403	76	
361.11925	80	
361.35371	78	
361.85306	78	
END IONS

###FS:    #m/z: 322.92997 #charge 1+
###MS: 142
###MSMS: 143
BEGIN IONS
TITLE=Cmpd 106, +MS2(322.9300), 28.0-35.0eV, 3.1min #143
RTINSECONDS=184.604
SCANS=142-143
PEPMASS=322.92997	743580
CHARGE=1+
185.90226	102	
186.92003	72	
195.98351	82	
201.04935	66	
202.04982	66	
205.95742	72	
209.12389	180	
209.94365	60	
210.09283	66	
210.84071	58	
212.87864	72	
212.90172	76	
214.89861	70	
220.88900	58	
221.79864	62	
222.95289	166	
223.08062	72	
223.96169	122	
226.15590	70	
226.83577	80	
227.16145	72	
227.92821	72	
229.00793	106	
230.05786	80	
230.84543	76	
231.11276	66	
231.12698	82	
232.51341	76	
236.07523	74	
236.15421	64	
237.05507	70	
238.16825	72	
238.82920	96	
238.93822	66	
239.08994	78	
240.78497	66	
240.81535	68	
240.94083	606	
241.94073	506	
241.96367	68	
242.14707	72	
242.82122	212	1+
242.94107	1700	1+
243.14547	72	
244.13461	154	
244.93898	532	
245.82295	98	
246.15718	72	
246.65824	86	
246.85123	68	
246.97684	216	
248.85114	68	
248.94680	102	
251.09803	166	1+
251.13704	84	
252.16359	66	
252.43473	84	
253.14143	72	
255.06742	60	
255.10578	478	1+
255.16158	98	
256.81195	82	
256.91952	78	
257.13664	88	
257.65659	84	
258.01373	68	
258.83383	246	1+
258.85534	124	
260.13833	68	
260.24324	74	
260.44147	76	
260.83381	138	
261.20092	60	
261.82601	388	1+
262.82779	272	1+
262.97598	72	
263.18358	58	
263.23484	68	
264.00447	80	
266.13378	78	
266.85992	132	
267.84102	68	
268.12257	80	
268.16111	66	
268.18678	66	
268.85290	82	
268.95227	82	
269.07859	84	
270.92869	76	
271.86759	66	
272.13467	386	1+
272.41019	100	
272.84213	86	
273.81650	82	
274.15169	108	
276.16414	68	
276.81380	66	
276.84426	68	
277.86690	66	
277.99407	56	
278.10586	64	
278.17589	88	
279.09172	614	1+
280.81154	64	
281.36512	94	
281.82465	58	
281.84549	74	
281.87128	84	
283.78874	66	
283.85013	260	1+
284.29167	168	
285.20860	60	
285.29338	152	
286.18913	64	
287.79110	64	
288.14923	92	
289.16060	62	
289.88041	72	
290.11205	72	
291.17338	58	
291.80615	72	
291.90690	68	
294.18539	74	
294.87900	64	
295.17736	122	
295.83680	56	
296.12176	80	
297.03560	82	
298.85858	56	
300.91050	74	
301.14893	56	
302.14865	72	
305.22836	66	
305.90871	62	
306.06594	74	
306.79660	58	
308.62516	72	
308.86706	78	
308.88847	60	
309.13665	70	
309.79318	68	
311.21693	56	
312.52683	80	
312.80242	66	
312.95464	84	
314.86251	58	
315.14147	80	
315.80211	72	
316.15601	62	
316.59486	62	
317.82178	76	
320.16035	76	
321.16307	138	
321.42841	90	
321.75886	76	
321.82052	58	
325.89770	78	
327.13773	66	
327.19577	56	
327.89614	72	
END IONS

###FS:    #m/z: 340.94049 #charge 1+
###MS: 142
###MSMS: 144
BEGIN IONS
TITLE=Cmpd 107, +MS2(340.9405), 28.0-35.0eV, 3.1min #144
RTINSECONDS=185.376
SCANS=142,144
PEPMASS=340.94049	283474
CHARGE=1+
73.22104	66	
185.86553	78	
193.89717	74	
196.88348	86	
204.88206	82	
208.95871	66	
212.89247	72	
213.87942	86	
215.88588	166	
218.88187	132	
223.86624	72	
223.88456	72	
223.96015	128	
226.11748	68	
226.95008	76	
228.88650	84	
229.64662	68	
230.63735	114	
230.88808	120	
231.11826	70	
231.89051	74	
231.94832	230	
233.90116	134	
234.88986	72	
239.84232	94	
241.62950	70	
241.84182	370	1+
243.14165	98	
243.82849	98	
243.92533	76	
244.12482	140	
244.82591	72	
244.84125	66	
245.07173	84	
246.94772	68	
248.85712	110	
248.90050	110	
249.02814	102	
249.08847	66	
249.13638	80	
249.98655	72	
250.11632	80	
251.14650	230	1+
251.16612	94	
251.96655	74	
252.84645	72	
253.09253	64	
254.84681	72	
254.86712	68	
254.91837	68	
255.11075	100	
255.88613	98	
255.89973	64	
256.14899	76	
256.86481	108	
257.86028	98	
257.93657	68	
258.07263	68	
258.84471	626	1+
259.03026	70	
259.16089	72	
259.85945	210	
259.90666	72	
260.17198	78	
260.83539	384	1+
261.07775	82	
261.13762	78	
261.44083	76	
263.84768	80	
264.96101	82	
265.93710	80	
266.83930	70	
266.85933	156	
267.00386	106	
268.17084	72	
268.84204	106	
268.91127	82	
269.06210	68	
271.04170	88	
271.82618	74	
272.13654	74	
272.92403	88	
272.94936	98	
274.14759	72	
274.87172	72	
274.88900	90	
275.59706	68	
275.86404	96	
276.85656	560	1+
278.11441	78	
278.84954	192	
279.92110	72	
280.79710	74	
280.84875	160	
281.66187	68	
282.11767	74	
282.85628	74	
284.12375	84	
284.20465	94	
284.44887	80	
285.00808	72	
285.19674	178	1+
287.94313	74	
288.13018	86	
290.84774	86	
291.99721	68	
292.82676	112	
292.91464	90	
294.67030	140	
294.86753	276	1+
296.56804	86	
297.83622	68	
297.89543	68	
298.00148	72	
298.24294	64	
298.80102	78	
299.85057	68	
300.15067	78	
300.87876	164	
301.88704	68	
302.68320	92	
303.21115	90	
303.91921	72	
304.10100	66	
304.84653	86	
306.42268	74	
307.88341	84	
308.00621	72	
308.66376	68	
309.13233	68	
309.89492	100	
312.86561	88	
314.19175	72	
316.87257	82	
318.16999	72	
320.21245	78	
320.94448	66	
322.17956	84	
322.87698	76	
323.17248	84	
323.28637	114	
323.73092	76	
326.16310	228	
328.92132	80	
332.18654	74	
333.90630	66	
339.12795	66	
339.19550	116	
339.72706	76	
340.25923	94	
341.68090	76	
341.89896	80	
342.90322	72	
343.17959	128	
343.20993	84	
344.19424	78	
345.87694	74	
END IONS

###FS:    #m/z: 363.95641 #charge 1+
###MS: 142
###MSMS: 145
BEGIN IONS
TITLE=Cmpd 108, +MS2(363.9564), 28.0-35.0eV, 3.1min #145
RTINSECONDS=186.148
SCANS=142,145
PEPMASS=363.95641	111168
CHARGE=1+
189.86191	140	
191.86005	106	
193.84923	76	
193.89544	78	
209.94264	94	
209.96616	76	
210.88534	92	
212.12639	104	
212.71181	82	
212.87797	568	1+
222.95166	128	
223.83319	80	
223.96111	126	
224.88627	158	
224.94808	152	
224.97102	88	
226.94625	1692	1+
227.06896	102	
228.89504	264	
228.94218	1396	1+
228.98795	82	
230.89027	898	1+
231.07774	90	
231.11853	92	
231.79857	80	
232.88472	146	
234.14121	122	
235.08085	76	
235.11641	376	1+
235.84671	76	
239.06719	76	
240.82864	160	
240.87050	84	
240.93924	234	
240.96112	162	
241.42558	88	
241.83658	216	1+
241.94012	726	1+
242.81931	510	1+
242.94336	418	1+
242.96126	476	1+
243.82253	302	1+
244.83626	104	
244.95725	1034	
245.08253	90	
245.81821	78	
245.85269	78	
245.94738	1254	1+
246.90520	94	
246.95178	1028	1+
246.97502	100	
248.07171	80	
248.80255	592	1+
248.84076	130	
248.89552	370	1+
248.91575	92	
249.95126	92	
252.11083	164	
252.12863	140	
253.90705	130	
256.44995	76	
257.87152	96	
258.01356	90	
258.83464	242	1+
258.97876	176	
260.84778	138	
260.96699	116	
261.15204	236	
261.83058	418	1+
262.57005	90	
263.11116	92	
263.85735	104	
264.06254	84	
264.13212	100	
264.81876	118	
265.81103	696	1+
266.81165	510	1+
266.85429	164	
267.82892	84	
267.97162	272	
268.80816	126	
268.95691	222	
269.36460	76	
269.91572	92	
269.97128	146	
271.10032	80	
271.23810	104	
271.64858	84	
271.79303	78	
271.85704	154	
271.91467	98	
272.89674	134	
273.34318	82	
273.94225	94	
276.85752	196	
277.12415	132	
277.13805	90	
278.80048	240	
278.84948	152	
279.80347	126	
280.79373	874	1+
280.83216	84	
281.12413	176	1+
281.85766	80	
282.79593	126	
282.82446	126	
283.07381	112	
283.66875	86	
283.78876	78	
283.82986	78	
283.85396	126	
284.58575	108	
284.82639	206	
284.85691	82	
285.09328	80	
285.79249	126	
285.82412	90	
285.84736	272	1+
286.63180	84	
286.81659	96	
287.08313	84	
287.41817	104	
288.12693	258	1+
289.89128	120	
289.91498	112	
293.11524	170	
294.09908	78	
297.80779	182	
298.38082	80	
298.80422	1438	1+
300.80098	564	1+
301.16827	88	
301.85691	312	1+
302.79215	138	
303.85566	314	
304.88721	106	
306.14943	160	
307.11763	78	
307.31159	94	
307.82103	80	
307.87838	112	
309.67020	78	
311.38807	108	
315.94859	88	
316.81366	382	
318.27967	114	
318.94775	78	
320.04759	82	
321.81600	76	
321.86018	90	
322.82579	138	
322.93152	90	
323.09618	84	
323.81769	130	
325.99276	78	
326.87166	148	
327.16443	80	
327.88002	92	
328.17360	78	
330.90181	94	
331.11426	92	
336.20820	80	
336.94442	140	
337.95226	86	
340.19602	86	
341.84437	82	
344.91058	92	
344.93429	86	
347.22606	90	
349.12133	110	
349.17845	118	
349.98369	76	
355.19077	80	
360.14776	88	
361.12231	100	
367.13270	362	
END IONS

###FS:    #m/z: 322.92981 #charge 1+
###MS: 146
###MSMS: 147
BEGIN IONS
TITLE=Cmpd 109, +MS2(322.9298), 28.0-35.0eV, 3.2min #147
RTINSECONDS=189.817
SCANS=146-147
PEPMASS=322.92981	423632
CHARGE=1+
129.55505	98	
190.15701	92	
196.10388	86	
197.60443	70	
197.94145	76	
198.24904	72	
198.88211	76	
199.08159	68	
200.83527	70	
201.04578	72	
201.81261	56	
206.12472	66	
209.12541	98	
209.94850	70	
214.08572	86	
215.87881	64	
215.89322	68	
221.94726	78	
222.01433	74	
222.59672	92	
223.96037	138	
224.89639	92	
226.15386	84	
226.83958	84	
227.08874	74	
227.94697	66	
228.81708	66	
228.83784	212	1+
228.97534	62	
230.08016	86	
230.82579	58	
230.85735	72	
230.93036	62	
231.12081	58	
232.13888	90	
233.84749	94	
234.04922	68	
236.13045	66	
236.90040	62	
238.83035	72	
238.88677	82	
238.93737	80	
239.10888	72	
239.12593	78	
239.13905	72	
239.90936	68	
239.93567	894	1+
240.03831	58	
240.82238	118	
241.83074	86	
242.81954	484	1+
242.94125	1066	1+
243.03634	78	
243.86984	70	
243.95618	60	
244.10799	68	
244.13101	74	
244.81711	114	
244.94011	320	
244.98713	72	
245.02734	78	
246.13237	72	
246.82977	72	
246.85584	198	1+
246.97737	98	
247.16167	90	
247.59277	106	
248.05279	96	
249.13149	100	
249.83274	58	
250.94426	66	
251.07269	88	
254.88092	68	
255.10952	178	
256.06641	68	
256.89443	78	
257.03037	58	
257.10929	68	
258.83164	504	1+
259.14684	68	
259.63939	84	
259.82148	248	1+
260.03543	60	
260.13725	216	
260.16010	72	
260.95505	82	
262.83059	236	
264.04445	78	
264.16810	76	
265.15488	84	
265.50479	66	
266.11799	68	
266.85508	84	
268.66950	76	
268.92553	78	
270.84816	58	
271.80276	58	
272.13287	182	
273.16865	68	
274.15611	194	
274.89064	66	
275.21797	72	
275.99325	98	
276.86055	74	
279.09143	972	1+
280.48473	78	
280.82582	72	
282.19846	70	
282.22089	94	
282.88558	78	
283.03009	100	
283.06417	108	
283.84833	116	
284.08864	82	
284.29487	176	
284.87797	106	
285.29848	76	
286.67330	64	
288.12403	94	
289.15875	62	
289.80666	68	
289.90680	98	
290.14416	138	
291.17546	68	
291.81264	82	
292.09985	70	
292.16254	204	
292.45041	98	
292.88952	72	
293.08731	68	
294.17939	66	
294.66792	82	
295.13840	80	
295.15261	64	
295.92135	88	
297.14126	78	
300.40565	64	
301.16192	100	
302.92262	80	
304.74625	74	
304.92609	90	
304.94510	80	
305.82085	60	
306.88625	260	1+
307.79743	124	
308.67038	84	
308.97906	82	
309.13234	58	
309.18652	78	
312.88500	92	
313.16522	90	
316.01172	78	
320.09774	58	
320.15811	122	
321.39113	68	
322.42845	76	
323.17136	128	
323.88774	58	
324.21078	82	
END IONS

###FS:    #m/z: 363.95597 #charge 1+
###MS: 146
###MSMS: 148
BEGIN IONS
TITLE=Cmpd 110, +MS2(363.9560), 28.0-35.0eV, 3.2min #148
RTINSECONDS=190.589
SCANS=146,148
PEPMASS=363.95597	68956
CHARGE=1+
189.85940	74	
191.85898	256	
192.12300	72	
199.87215	72	
201.11876	80	
202.87213	226	1+
209.94308	76	
210.88041	118	
212.87946	544	1+
213.47166	102	
214.12352	76	
216.88683	80	
222.95222	228	
223.94570	970	1+
224.88424	210	1+
224.94637	686	1+
226.94833	1282	1+
227.93098	150	
228.89549	346	1+
228.94315	1000	1+
229.80430	76	
230.83706	104	
230.88967	924	1+
231.92208	92	
231.95961	80	
232.88593	88	
232.95382	90	
234.13797	104	
235.07525	92	
235.10085	76	
235.11649	492	1+
240.14992	98	
240.82775	144	
240.94045	236	
240.96324	294	
241.06329	72	
241.94096	108	
242.81944	72	
242.84115	82	
242.94181	282	1+
242.96109	358	
243.82297	134	
244.11345	80	
244.12876	208	
244.92835	80	
244.95667	760	1+
245.07461	324	1+
245.81985	96	
246.85266	72	
246.95273	620	
246.97111	156	
247.04401	74	
247.97157	88	
248.80001	572	1+
248.89988	288	1+
248.94706	74	
249.13100	130	
249.80110	346	1+
252.04859	74	
252.11243	162	
253.11005	74	
253.84339	102	
253.90700	246	
257.00772	76	
258.83067	116	
258.84395	280	
259.85043	152	
260.83186	226	
260.96658	308	1+
261.05402	76	
261.36554	72	
261.83015	484	1+
262.83062	300	1+
263.14522	86	
263.84926	88	
264.81737	186	
265.12529	72	
265.86110	148	
265.93761	84	
266.45815	94	
266.79299	72	
266.81443	498	1+
267.14413	86	
267.97393	142	
268.80265	156	
268.84088	80	
268.95445	122	
268.97304	90	
269.83984	74	
269.97199	138	
274.11665	82	
274.81209	200	1+
276.85737	144	
277.80919	154	
278.07731	84	
278.11855	86	
278.80060	174	
278.84712	134	
279.10193	298	1+
279.56609	102	
279.80138	146	
280.79455	1084	1+
280.84852	156	
281.88870	76	
282.82842	134	
282.87902	72	
283.79770	104	
284.82563	198	
284.85136	104	
284.99794	74	
285.06328	116	
285.79616	110	
285.82282	224	
285.84686	146	
286.81187	242	1+
287.08289	78	
288.63085	72	
294.14115	84	
294.86666	74	
295.34907	92	
296.80932	440	1+
297.14566	78	
298.80314	1720	1+
299.87403	158	
299.99711	82	
300.86604	124	
300.91243	76	
301.79654	96	
301.86521	116	
301.92846	74	
302.85636	572	1+
302.88599	84	
303.85616	498	1+
303.94260	92	
304.89168	78	
306.14089	80	
308.66622	84	
310.14128	76	
310.21042	86	
311.18255	80	
314.66197	74	
314.82065	150	
316.18448	104	
316.81518	268	1+
316.83550	88	
318.17012	72	
318.80101	78	
318.86003	76	
318.93504	136	
319.77095	94	
320.94678	102	
321.16215	82	
321.81879	86	
322.93173	72	
323.38443	94	
324.89118	200	1+
326.34538	98	
327.16704	82	
327.98894	76	
328.28066	82	
329.20666	78	
336.94810	150	
337.09114	78	
337.19282	72	
338.01594	72	
338.90375	86	
342.00341	72	
345.19804	174	
346.20971	76	
347.22590	114	
348.16670	76	
349.22380	74	
350.10529	80	
350.16157	148	
355.41869	110	
357.21841	140	
361.94401	78	
362.39298	100	
367.13491	280	1+
367.70660	78	
368.17790	86	
END IONS

###FS:    #m/z: 359.96134 #charge 1+
###MS: 146
###MSMS: 149
BEGIN IONS
TITLE=Cmpd 111, +MS2(359.9613), 28.0-35.0eV, 3.2min #149
RTINSECONDS=191.361
SCANS=146,149
PEPMASS=359.96134	29082
CHARGE=1+
182.86270	78	
191.10476	78	
193.89881	90	
198.04783	172	1+
202.11797	84	
209.94236	86	
209.98934	78	
210.93340	84	
217.10012	76	
220.95773	102	
222.89356	84	
222.95280	190	
223.95602	166	
224.94808	390	1+
226.90052	88	
226.94859	1174	1+
227.09898	98	
227.88436	124	
227.93225	132	
228.94170	534	1+
230.62248	88	
233.82782	76	
234.14137	136	
235.11727	98	
235.97335	74	
236.15240	72	
240.13185	344	1+
240.94183	74	
240.96325	538	
241.11440	86	
241.90302	124	
242.96256	286	
243.81996	92	
243.96532	130	
244.13269	100	
244.95704	486	
246.95255	440	1+
248.11271	90	
248.80109	488	1+
248.81839	92	
250.83566	88	
250.94911	136	
252.05053	72	
252.06982	80	
252.95495	334	
253.51057	104	
253.83447	128	
255.07136	108	
255.56589	76	
258.14277	162	
258.80123	102	
259.09159	78	
259.14868	78	
259.80060	250	
259.83214	182	1+
259.97183	92	
260.97012	90	
261.96747	72	
262.09893	72	
262.81894	72	
264.82281	324	
265.41721	94	
265.81511	216	
266.81569	634	
266.91552	72	
267.86400	150	
267.97136	136	
268.81957	120	
268.84640	80	
269.97143	72	
270.98669	92	
271.84054	74	
272.88047	102	
273.83060	74	
273.96469	78	
274.11676	162	1+
275.01028	96	
275.41578	82	
275.85443	302	1+
275.94774	80	
276.10219	152	
277.10095	78	
277.80067	100	
278.04664	82	
278.79985	146	
278.84594	104	
279.11596	300	1+
279.80097	130	
279.95013	80	
280.17613	76	
280.79165	460	
280.86780	80	
281.79453	228	
281.84719	76	
282.79140	138	
282.82790	100	
283.08030	112	
283.82635	84	
284.82463	260	
286.13760	78	
288.13086	94	
290.87214	74	
292.12489	74	
293.06641	112	
293.13756	96	
295.86870	80	
296.15597	76	
296.81130	134	
297.01011	88	
297.81686	118	
298.80301	1308	1+
299.13748	258	
301.07635	82	
301.09134	78	
301.81419	72	
303.11917	88	
303.94471	94	
305.11049	84	
305.87016	98	
308.08599	122	
308.86473	80	
309.13184	142	
309.18408	88	
309.79877	116	
310.37291	102	
311.21713	96	
313.80459	76	
314.81491	182	
315.82196	80	
316.81346	136	
317.81858	122	
318.81019	78	
318.93140	78	
320.82341	78	
321.81776	156	
321.84244	76	
321.99958	128	
322.12045	76	
322.92718	86	
323.14019	88	
325.15246	82	
326.15910	344	1+
334.13307	84	
336.95571	80	
337.11380	346	1+
338.14018	82	
338.81323	76	
341.20195	80	
342.33985	112	
344.16415	72	
345.17389	92	
345.20332	252	
346.18499	144	
349.12600	124	
349.74224	74	
351.13317	90	
352.03588	72	
352.88064	144	1+
357.22713	174	
357.39398	98	
357.50098	88	
361.04789	84	
361.11785	76	
363.21756	72	
364.92650	76	
END IONS

###FS:    #m/z: 322.93002 #charge 1+
###MS: 150
###MSMS: 151
BEGIN IONS
TITLE=Cmpd 112, +MS2(322.9300), 28.0-35.0eV, 3.3min #151
RTINSECONDS=195.027
SCANS=150-151
PEPMASS=322.93002	439626
CHARGE=1+
201.04198	212	
201.06140	66	
203.08971	72	
205.95186	74	
208.14998	64	
213.88637	68	
218.11480	102	
219.11320	84	
219.89929	78	
221.13386	106	
222.94856	74	
223.95791	138	
224.03526	68	
226.15190	98	
226.93759	78	
227.87074	68	
228.85216	62	
230.10807	64	
230.83866	76	
231.12269	156	
233.13564	64	
234.11520	84	
237.05717	78	
237.09498	130	
237.13086	72	
237.48657	94	
238.07910	86	
238.89070	78	
240.78658	66	
240.82129	236	
240.94144	456	
241.84511	66	
241.88374	68	
241.92106	118	
241.93915	2020	1+
242.07249	66	
242.14847	100	
242.82318	118	
242.83928	76	
242.94138	1396	1+
243.06885	74	
243.56490	82	
243.80081	64	
243.98520	66	
244.12885	66	
244.81940	152	
244.93814	398	
245.11195	64	
245.82628	98	
245.91631	72	
246.12314	144	
246.15877	90	
246.84985	180	
246.97872	192	
247.84855	154	
248.84383	116	
249.44511	76	
250.33774	70	
250.94831	84	
252.12643	82	
254.01130	84	
255.08507	76	
255.10696	474	1+
256.90056	68	
258.83433	160	
258.85847	72	
258.90235	62	
259.83671	82	
260.83227	274	
260.91325	86	
261.83024	722	1+
262.84888	64	
262.97047	68	
263.07668	232	1+
263.95648	64	
264.09608	72	
265.01244	114	
265.11308	64	
266.05138	76	
266.84964	74	
267.92983	70	
268.84275	172	
268.92953	74	
270.34683	78	
271.77241	72	
272.13646	112	
272.66333	84	
273.47533	90	
273.66443	78	
273.87143	74	
275.41784	78	
276.82574	68	
276.87503	66	
276.93742	70	
277.15053	80	
277.16680	76	
279.08948	970	1+
279.84714	72	
280.12496	90	
280.82403	70	
282.88527	76	
283.06641	146	
283.12072	66	
283.84885	94	
283.87849	90	
284.29454	274	
284.32233	62	
284.87693	68	
285.01835	66	
285.20407	68	
285.29297	122	
286.63792	108	
286.85763	76	
287.08111	68	
287.17450	70	
290.13163	102	
291.86919	68	
291.88588	68	
292.14025	68	
292.17975	76	
293.87590	76	
294.17103	74	
294.85549	66	
295.16766	134	
296.82026	64	
297.83817	62	
298.03111	80	
300.08220	96	
300.16731	106	
301.16177	82	
304.89165	76	
305.87387	102	
305.97582	72	
306.58375	76	
306.62873	80	
307.42902	70	
307.80544	86	
307.89424	66	
308.07316	94	
309.05881	78	
309.13823	106	
309.15302	82	
311.85888	64	
311.89133	72	
312.80485	92	
312.88308	64	
313.77386	68	
314.10715	88	
315.76509	62	
318.15000	64	
320.16807	116	
321.16017	142	
323.99829	68	
324.13527	66	
326.17919	76	
328.44053	84	
END IONS

###FS:    #m/z: 363.95632 #charge 1+
###MS: 150
###MSMS: 152
BEGIN IONS
TITLE=Cmpd 113, +MS2(363.9563), 28.0-35.0eV, 3.3min #152
RTINSECONDS=195.799
SCANS=150,152
PEPMASS=363.95632	71162
CHARGE=1+
189.86347	114	
193.83921	72	
196.88377	74	
197.88433	76	
203.09499	82	
206.94357	84	
208.95894	82	
209.94444	300	1+
210.87760	94	
211.88700	80	
212.84780	74	
212.88052	320	1+
215.88610	102	
218.84982	80	
221.95584	100	
222.95105	222	
223.89184	78	
223.95280	96	
224.94625	430	1+
225.11934	92	
226.04516	82	
226.94590	946	1+
227.56091	74	
227.93442	108	
228.80968	102	
228.82445	74	
228.89294	252	
228.94165	1336	1+
230.88858	350	
231.89170	152	
232.88602	116	
233.91577	72	
234.88465	272	1+
235.08168	72	
235.12088	290	1+
235.15341	78	
235.88870	212	1+
236.86037	80	
237.99193	88	
238.84527	126	
239.06356	80	
239.96822	82	
240.82337	102	
240.94017	306	1+
242.82185	306	1+
242.84922	86	
242.94426	184	
242.94685	126	
242.95111	136	
243.94074	72	
243.95993	166	
244.82140	184	
244.95855	660	1+
245.07299	112	
245.11403	86	
245.83747	74	
246.08028	72	
246.57929	72	
246.82250	72	
246.90449	72	
246.95417	478	1+
248.11247	88	
248.80080	384	1+
248.89881	356	
249.13221	80	
249.81759	86	
250.94978	120	
250.96716	118	
251.89470	84	
251.92326	98	
252.10757	182	1+
252.13212	74	
252.79383	80	
252.89125	76	
253.08143	96	
254.42058	92	
254.91249	72	
258.56013	76	
258.84200	586	1+
259.89856	72	
260.08694	82	
260.83172	94	
260.96803	248	1+
261.02220	78	
261.15131	80	
261.83165	80	
262.08277	90	
262.83248	124	
263.98077	136	
265.79105	174	
265.87870	92	
266.81421	690	1+
266.85178	146	1+
267.95038	78	
267.97062	146	
268.85170	72	
268.90463	188	1+
269.79606	80	
269.96848	186	
270.01409	72	
270.39112	82	
271.34918	90	
271.96040	92	
272.12649	102	
273.85694	160	1+
274.83542	78	
275.35040	72	
276.90831	134	
277.86252	134	
278.84029	192	
280.79314	652	1+
281.15131	88	
281.84939	196	1+
282.80540	88	
283.06285	86	
283.78619	232	1+
283.88173	86	
284.28976	86	
284.77806	98	
284.82600	148	
284.87355	80	
285.82556	100	
285.84721	316	1+
287.64312	78	
287.83633	84	
289.87058	86	
290.79610	174	1+
292.80606	174	1+
293.03877	76	
295.10055	80	
295.80564	656	1+
297.93769	90	
298.80285	1668	1+
298.93495	106	
300.08645	74	
300.79652	192	
300.82634	112	
300.94409	76	
301.80481	82	
301.86041	234	
302.87955	84	
303.85504	506	1+
305.92385	72	
307.09942	72	
307.83959	186	
308.10139	76	
311.06103	88	
313.48045	80	
316.14487	82	
316.81497	130	
316.83464	136	
317.81328	110	
318.93770	140	
319.29874	80	
321.42640	82	
324.14836	92	
326.17707	74	
328.00228	76	
328.20089	108	
329.21849	120	
332.91541	78	
336.94828	132	
340.15763	88	
342.90083	104	
345.20595	76	
346.20644	138	
347.23153	96	
348.23057	74	
349.16512	88	
350.81587	76	
354.08677	86	
356.35712	96	
359.80052	78	
359.86561	74	
362.20007	134	
363.21142	148	
364.77154	72	
366.19192	82	
367.13391	258	1+
369.21056	76	
END IONS

###FS:    #m/z: 336.94553 #charge 1+
###MS: 150
###MSMS: 153
BEGIN IONS
TITLE=Cmpd 114, +MS2(336.9455), 28.0-35.0eV, 3.3min #153
RTINSECONDS=196.571
SCANS=150,153
PEPMASS=336.94553	43090
CHARGE=1+
191.95439	78	
199.87895	76	
200.95162	74	
205.95035	106	
210.88023	76	
211.94444	256	
211.99937	68	
212.87859	186	
213.87889	140	
213.94096	136	
214.87908	78	
215.88709	110	
215.93688	92	
216.86782	72	
216.88504	106	
217.04056	94	
217.06944	72	
219.96631	82	
226.15472	74	
226.85499	110	
226.94486	70	
227.10785	76	
227.83555	78	
228.89140	78	
229.65005	82	
229.89905	112	
229.95558	130	
230.88821	962	1+
231.63023	74	
231.94988	212	
232.86749	70	
233.84647	72	
233.89921	76	
235.11552	82	
236.90393	68	
237.09486	94	
238.96460	78	
239.12792	70	
239.83735	104	
240.06491	202	1+
241.12014	76	
241.82054	80	
241.84715	138	
242.54286	78	
243.20096	76	
244.10126	78	
245.07341	84	
245.55061	100	
246.12764	86	
246.15894	86	
246.90113	72	
246.97745	72	
247.96432	360	1+
248.89953	364	1+
249.82009	108	
249.94970	70	
250.08932	68	
250.82774	132	
251.65376	112	
251.84003	76	
251.88455	74	
252.07813	72	
252.10944	332	1+
252.12643	78	
252.95385	164	
252.97282	172	
253.41905	86	
253.90838	362	1+
253.97843	76	
254.55597	72	
254.86953	72	
255.04991	100	
255.10874	84	
255.89967	78	
256.12756	74	
256.81766	80	
256.85027	122	
256.91287	90	
257.84805	518	1+
258.09852	78	
258.84920	428	1+
258.90573	78	
259.83109	268	1+
259.91606	124	
260.13667	148	
260.83254	264	1+
261.14716	78	
262.85873	84	
263.16514	90	
264.15808	96	
266.05170	90	
268.84359	676	1+
270.85643	116	
271.84759	114	1+
271.89160	88	
272.15691	84	
273.12997	72	
273.16249	84	
274.87781	74	
274.90128	102	
275.86245	136	
276.81794	102	
276.85903	760	1+
277.83958	124	
277.88639	70	
278.03211	68	
278.83735	280	
278.88872	82	
279.83862	176	
279.86767	80	
279.88655	70	
281.88045	68	
282.66220	68	
283.87737	70	
283.97463	78	
285.85240	74	
286.65062	80	
286.84857	184	
287.84955	154	
288.52682	72	
289.99662	80	
290.09520	86	
290.85265	80	
291.84805	76	
291.87560	76	
292.16117	74	
292.19804	74	
292.86223	72	
292.87685	72	
293.10389	116	
294.10811	98	
294.12209	88	
294.17813	152	
294.67006	94	
295.16487	96	
295.85391	84	
296.83697	88	
297.43574	72	
297.69608	94	
298.13848	74	
298.31289	86	
299.86994	130	
301.67933	94	
305.85510	148	
306.04849	78	
309.16933	70	
309.44134	84	
309.87314	98	
312.84799	98	
314.11560	70	
314.36823	70	
318.14188	72	
320.15862	212	
320.78841	70	
321.16565	110	
321.87563	78	
328.18697	72	
333.33682	82	
334.15085	72	
337.18304	104	
337.85111	80	
338.17469	118	
340.81871	68	
END IONS

###FS:    #m/z: 340.94047 #charge 1+
###MS: 154
###MSMS: 155
BEGIN IONS
TITLE=Cmpd 115, +MS2(340.9405), 28.0-35.0eV, 3.4min #155
RTINSECONDS=200.231
SCANS=154-155
PEPMASS=340.94047	192262
CHARGE=1+
181.99048	72	
202.84102	86	
205.94566	94	
205.96961	72	
208.89112	94	
209.94661	76	
210.92109	68	
210.94238	72	
211.16381	82	
212.17310	70	
212.49329	102	
213.87678	140	
213.94196	72	
214.87150	86	
215.88757	198	
216.10649	90	
216.89173	96	
218.87878	72	
222.95038	92	
223.96175	74	
224.07394	110	
224.52248	92	
224.83734	66	
224.98091	70	
228.84216	150	
230.85273	126	
230.88970	152	
231.88833	68	
231.95372	64	
234.16003	80	
234.84837	66	
234.90378	88	
236.06770	68	
238.13387	76	
238.79569	76	
238.88319	74	
239.09375	84	
239.91889	66	
240.07443	72	
240.18314	72	
240.83435	70	
241.16024	74	
241.84096	470	1+
242.02097	68	
242.14956	68	
243.82155	70	
243.83691	112	
243.85506	66	
243.92750	64	
244.83309	68	
244.95843	92	
245.07193	76	
246.16358	82	
246.64473	84	
246.97854	78	
248.85285	80	
248.89532	442	1+
250.13402	66	
250.96969	68	
251.00468	66	
251.10019	100	
251.15453	70	
252.10574	126	
252.12831	80	
252.92281	66	
254.00549	78	
254.96227	142	
255.80362	76	
256.25945	166	1+
256.89272	90	
257.82818	76	
257.85025	178	
258.12804	80	
258.80897	74	
258.82769	68	
258.84749	348	1+
258.85745	142	
259.16876	68	
259.67105	74	
259.95541	210	1+
260.15093	112	
260.84014	190	
260.91711	78	
261.81822	66	
261.84121	210	1+
262.93751	78	
264.89493	94	
265.85822	186	1+
266.11195	68	
266.85179	66	
267.10606	92	
268.16122	66	
268.17749	138	
268.84088	304	1+
272.82789	72	
273.44475	88	
273.86727	80	
274.85866	146	
275.86543	70	
275.88142	122	
275.91350	86	
276.85699	800	1+
277.86054	540	1+
277.89510	86	
278.40916	68	
278.84176	406	1+
279.00590	64	
279.86091	138	
281.42721	86	
281.67832	66	
281.86380	156	
283.10253	68	
285.15950	68	
286.20348	72	
286.89585	72	
288.08657	78	
289.88209	66	
290.78154	80	
293.87555	154	
294.86414	74	
295.85665	166	
296.25526	78	
296.88739	76	
297.89948	68	
297.97191	72	
299.05601	74	
299.66254	148	
299.81575	80	
299.87517	118	
299.99756	72	
300.06955	92	
300.85473	102	
301.86619	142	
302.92277	66	
303.03132	86	
303.68136	76	
307.60347	76	
308.29085	68	
308.66827	78	
309.17110	76	
311.88047	64	
314.88005	80	
317.65783	92	
318.19628	64	
321.10945	68	
323.90338	82	
324.28569	72	
324.88112	74	
324.91396	102	
326.12590	70	
326.15906	88	
326.17564	114	
330.69407	86	
334.01856	70	
334.87648	68	
334.95768	106	
335.21370	66	
340.15033	68	
340.17542	70	
340.93217	100	
342.31453	68	
END IONS

###FS:    #m/z: 336.94574 #charge 1+
###MS: 154
###MSMS: 156
BEGIN IONS
TITLE=Cmpd 116, +MS2(336.9457), 28.0-35.0eV, 3.4min #156
RTINSECONDS=201.003
SCANS=154,156
PEPMASS=336.94574	42830
CHARGE=1+
72.54068	74	
101.33056	68	
120.12422	80	
181.87603	78	
197.88282	72	
202.87460	88	
203.98668	68	
209.12375	76	
211.94406	92	
212.87841	618	1+
213.09493	68	
220.87240	78	
223.83304	74	
223.96238	104	
223.97638	82	
224.83498	138	
226.11679	70	
226.15192	68	
226.94957	140	
227.09651	68	
227.83939	70	
228.89485	132	
229.95622	292	
230.88902	1236	1+
231.95193	212	1+
232.90680	88	
233.83005	124	
234.88039	78	
235.92963	74	
238.84250	204	
239.82361	72	
240.83030	130	
241.84412	366	
242.13670	80	
243.14590	74	
243.16291	72	
244.12793	142	
244.44914	82	
247.39235	66	
247.96947	72	
248.13392	68	
248.85770	80	
248.90012	488	1+
249.84871	76	
249.96122	120	
250.65465	104	
250.95251	110	
250.97147	72	
251.83355	104	
251.97663	70	
252.10924	78	
252.90908	84	
252.95197	80	
252.97010	154	
253.90291	366	
253.97538	158	
257.85509	78	
258.45563	76	
258.84849	456	1+
258.85863	112	
258.98866	76	
259.85387	322	1+
261.76873	98	
261.83239	72	
261.85047	158	1+
262.00303	66	
262.16037	70	
263.97665	68	
264.13213	68	
264.81506	110	
265.65115	80	
265.85745	70	
266.63845	108	
266.86731	84	
268.14083	80	
268.84322	492	1+
268.97949	68	
270.84152	70	
271.91802	68	
272.07555	76	
272.84011	72	
273.89556	74	
274.15384	170	
276.16285	80	
276.85573	228	
277.14890	90	
277.83780	76	
277.85708	276	
278.83357	82	
278.86473	198	
279.22523	80	
279.83077	180	
279.85343	96	
280.88573	72	
282.64775	82	
282.87928	72	
283.90257	74	
285.20322	126	
285.85406	128	
286.15242	102	
286.66059	90	
286.84849	294	
287.84529	122	
287.86208	136	
288.83555	102	
288.85236	84	
290.85068	72	
291.86058	76	
292.16077	178	
292.43169	92	
292.86641	70	
293.10915	280	1+
293.16483	68	
294.93578	78	
295.18874	90	
295.66818	84	
297.89433	156	
298.85629	76	
298.97947	78	
299.87203	156	
300.13115	76	
301.67160	80	
303.68138	90	
304.86762	78	
306.08280	94	
306.11706	76	
306.99033	68	
307.48924	68	
307.67879	94	
308.66848	88	
309.20151	72	
309.87258	180	
309.89070	144	
310.86268	78	
310.90537	90	
311.88268	92	
311.90201	80	
313.11520	90	
314.99774	70	
315.45990	108	
316.19078	96	
317.67085	86	
318.88679	84	
320.16211	116	
322.37158	78	
324.10001	84	
324.94970	108	
326.88697	72	
329.24685	68	
330.62059	94	
331.93046	76	
337.00760	78	
337.17052	82	
337.18967	120	
337.93470	74	
338.14486	100	
338.16744	84	
338.19070	154	
341.17026	86	
END IONS

###FS:    #m/z: 359.96160 #charge 1+
###MS: 154
###MSMS: 157
BEGIN IONS
TITLE=Cmpd 117, +MS2(359.9616), 28.0-35.0eV, 3.4min #157
RTINSECONDS=201.776
SCANS=154,157
PEPMASS=359.96160	33294
CHARGE=1+
185.85727	76	
202.08285	72	
203.04946	94	
206.83422	88	
208.88218	78	
212.90150	72	
213.10401	82	
213.16161	94	
216.06288	80	
222.95237	240	
223.94686	716	1+
224.94810	494	1+
226.94722	788	1+
226.97467	146	
228.89323	80	
228.94191	588	1+
231.07563	74	
232.84118	86	
232.93563	122	
233.09326	160	
233.88210	78	
234.09537	72	
235.11786	78	
237.08921	82	
238.04877	76	
238.61188	92	
238.96948	140	
239.14467	150	
240.13036	142	
240.15071	138	
240.83046	80	
240.93867	118	
240.96296	490	1+
241.00777	90	
241.06681	78	
241.11472	116	
241.38515	98	
241.78425	124	
241.80548	76	
241.89556	260	1+
242.94255	78	
243.07463	94	
243.95624	74	
244.95625	720	
245.83565	84	
245.89115	80	
246.10873	92	
246.80966	112	
246.90332	74	
246.95243	548	
246.97243	128	
248.80145	320	1+
249.12880	84	
250.79624	84	
250.84013	150	
250.97167	136	
251.01134	78	
251.04543	96	
251.85341	78	
252.16505	142	
252.95611	116	
254.11534	88	
255.01450	78	
257.15886	212	
258.08483	72	
258.14218	444	1+
258.15981	148	
258.83336	160	
258.97712	174	
259.79998	80	
260.83373	72	
260.94989	90	
261.08569	180	1+
261.96945	82	
262.95799	72	
263.14932	76	
264.81521	158	
265.14876	118	
265.90365	80	
266.02531	82	
266.07162	86	
266.09161	78	
266.70881	74	
266.81383	432	1+
267.96963	124	
268.80931	112	
269.96941	100	
270.86996	80	
270.97733	74	
271.96261	74	
273.09158	92	
273.97488	84	
274.81323	80	
275.10048	194	
275.96842	134	
276.09168	112	
276.85567	100	
277.13500	304	1+
277.81386	134	
278.13917	258	1+
278.80214	122	
279.12421	96	
280.79068	894	1+
280.92738	102	
281.08331	98	
281.64133	76	
281.97727	76	
283.06375	116	
284.82392	534	1+
286.14582	74	
286.35533	92	
286.84312	82	
287.08512	72	
291.43742	86	
292.87075	78	
293.08722	92	
295.92779	74	
296.80946	424	1+
297.12219	94	
298.80459	1176	1+
298.91560	88	
299.14037	84	
301.06857	86	
301.08555	100	
301.86125	82	
302.11810	124	
303.08046	82	
303.14830	192	1+
305.13676	146	
306.11297	92	
307.22464	80	
309.12160	210	
309.15615	80	
312.10798	74	
313.83547	82	
314.11349	72	
314.81490	74	
315.81019	562	1+
316.81106	400	1+
316.86171	72	
318.17678	90	
318.93509	124	
321.38678	84	
321.82166	120	
322.15086	88	
322.82465	86	
323.01564	76	
323.15463	76	
324.80598	186	1+
325.14786	86	
326.15641	150	
326.17364	82	
332.09912	144	
333.11676	140	
335.02678	84	
335.22257	72	
336.95146	76	
337.11765	216	
338.13736	110	
341.20402	150	
342.12834	74	
344.14438	90	
346.18397	136	
347.20481	74	
350.10690	138	
351.95714	78	
359.70256	88	
360.08468	144	
363.85291	80	
364.12459	76	
END IONS

###FS:    #m/z: 340.94049 #charge 1+
###MS: 158
###MSMS: 159
BEGIN IONS
TITLE=Cmpd 118, +MS2(340.9405), 28.0-35.0eV, 3.4min #159
RTINSECONDS=205.452
SCANS=158-159
PEPMASS=340.94049	190966
CHARGE=1+
55.73685	224	
168.51379	68	
194.88682	72	
196.88365	136	
198.54121	102	
200.09803	64	
203.98665	92	
209.09000	66	
210.93501	74	
211.89968	76	
212.10088	74	
212.87748	176	
213.93868	86	
214.83575	80	
215.88799	188	
216.89402	76	
219.07492	82	
221.94526	82	
223.88456	74	
223.96365	160	
224.84034	104	
224.96068	140	
224.97745	64	
226.89867	64	
227.89652	68	
227.97846	68	
230.89214	192	
231.14095	92	
231.88651	106	
232.89195	86	
233.87459	90	
233.92178	94	
235.11543	106	
235.96180	74	
237.64556	72	
237.89164	86	
238.83993	84	
239.82087	110	
239.86324	66	
240.84345	114	
241.84312	364	
241.90628	88	
242.83754	116	
243.83169	142	
244.96025	70	
244.98697	90	
246.97456	72	
248.90401	74	
249.88706	72	
251.60617	80	
254.15847	74	
255.94076	70	
256.20045	76	
256.26120	78	
256.38685	88	
256.88658	78	
256.90426	98	
256.96011	74	
257.82814	130	
257.84969	70	
258.44367	106	
258.84429	178	
259.17071	162	
259.85316	248	
260.84057	276	
261.84346	278	
261.89992	124	
262.09112	66	
262.83814	252	1+
263.88010	108	
266.87138	152	
267.84742	94	
268.84212	202	
269.14710	100	
269.52565	78	
269.82207	72	
269.84458	214	
270.83561	64	
271.09017	124	
272.13582	66	
272.16861	116	
272.84563	122	
272.87833	144	
273.03257	68	
273.11777	74	
273.95668	70	
274.85539	274	1+
274.88615	90	
274.92087	80	
275.84270	96	
275.87460	82	
276.86003	312	
277.13000	64	
277.86146	274	
278.15529	66	
278.84641	706	1+
282.68019	118	
282.85229	76	
282.88897	82	
284.88126	86	
285.20531	156	
285.65131	86	
285.93373	68	
286.15794	96	
286.65025	82	
287.46573	66	
288.40957	92	
292.67320	66	
293.11658	72	
293.20681	72	
294.86829	224	
294.95284	68	
295.87925	312	
296.85328	128	
297.88064	86	
297.89545	76	
298.08411	70	
299.78057	94	
299.87737	146	
300.77182	94	
300.87488	84	
301.85082	82	
302.44175	78	
302.83503	66	
302.87733	78	
302.94583	86	
303.97253	74	
304.16096	78	
304.94739	72	
305.83592	76	
305.88961	152	
306.93233	70	
307.79849	192	
308.17681	106	
308.31016	68	
308.66380	84	
310.88381	72	
311.16097	72	
313.66745	78	
313.96097	64	
317.07991	76	
317.20477	120	
317.67057	78	
319.14997	64	
326.79149	68	
327.16568	128	
328.88583	74	
329.75025	84	
330.81733	70	
337.20305	78	
342.17801	80	
342.74872	78	
343.38539	76	
END IONS

###FS:    #m/z: 336.94553 #charge 1+
###MS: 158
###MSMS: 160
BEGIN IONS
TITLE=Cmpd 119, +MS2(336.9455), 28.0-35.0eV, 3.5min #160
RTINSECONDS=206.224
SCANS=158,160
PEPMASS=336.94553	42822
CHARGE=1+
124.19434	68	
182.86806	72	
198.95333	72	
208.90355	76	
211.94416	178	
212.87998	552	1+
213.94116	104	
214.87877	82	
216.89640	74	
217.88087	72	
218.87699	72	
223.95643	82	
224.84020	164	
224.90539	72	
224.91836	92	
225.83842	78	
226.14984	70	
228.89598	190	
229.95366	182	
230.16192	80	
230.88945	1042	1+
231.04832	92	
231.12422	60	
231.90882	72	
231.94996	72	
232.10324	84	
232.82389	174	1+
232.94342	134	
233.86716	62	
234.11699	76	
234.94814	74	
234.98199	92	
235.08135	168	
235.12315	66	
235.84505	96	
235.89390	66	
236.01093	72	
236.09954	88	
237.06085	74	
237.80239	64	
237.87808	66	
238.88483	62	
239.85145	126	
240.83247	62	
241.84262	220	1+
242.96363	84	
243.83803	132	
243.89464	78	
245.11004	74	
245.94919	124	
246.16076	60	
246.98051	142	
247.58493	98	
248.89954	450	1+
248.98167	68	
249.15120	94	
249.82535	84	
252.13119	212	1+
252.85246	176	1+
252.93209	74	
252.95196	116	
252.96890	66	
253.00075	84	
253.90329	150	
254.02519	64	
254.64220	100	
256.85033	62	
256.86885	90	
257.84181	312	1+
257.93460	70	
258.87412	66	
260.15940	270	
261.89003	62	
263.08376	84	
263.84698	72	
263.88774	98	
264.05437	70	
264.11229	122	
264.41756	74	
264.86324	92	
266.83927	64	
267.83732	68	
268.17468	106	
268.19103	72	
268.84001	338	1+
268.87298	88	
269.13907	64	
271.83437	70	
271.91154	128	
272.13441	82	
272.48126	70	
272.92217	138	
275.06084	68	
275.87670	84	
276.16616	132	
276.85893	440	1+
277.02794	72	
277.84000	86	
278.10892	88	
278.88492	98	
279.61704	106	
279.84514	104	
279.87925	66	
280.81566	116	
280.83424	80	
281.00293	74	
281.06043	78	
281.83343	78	
282.88551	68	
284.90883	78	
285.85134	198	
286.85294	516	1+
287.12861	78	
290.10372	66	
290.36480	88	
290.88206	94	
291.85872	92	
292.10058	62	
292.16367	156	
293.11250	98	
293.43852	112	
293.65312	98	
293.94115	92	
294.10790	62	
294.14124	68	
294.67031	82	
294.86660	132	
295.19119	112	
296.84719	74	
297.05266	128	
299.38708	70	
299.83970	66	
299.87606	158	
303.11056	78	
304.03664	70	
304.86018	70	
305.08685	64	
305.11259	74	
308.86334	358	1+
310.12431	74	
314.12019	82	
314.94335	80	
316.16478	74	
317.15894	60	
317.68447	100	
318.14616	62	
318.77680	114	
320.15955	142	
323.16780	64	
323.87700	94	
326.00624	64	
327.02670	78	
328.90477	112	
328.97282	64	
330.95805	80	
332.10058	72	
335.31452	100	
337.18570	84	
338.17156	192	
338.70477	98	
341.12064	68	
341.90142	62	
END IONS

###FS:    #m/z: 359.96166 #charge 1+
###MS: 158
###MSMS: 161
BEGIN IONS
TITLE=Cmpd 120, +MS2(359.9617), 28.0-35.0eV, 3.5min #161
RTINSECONDS=206.996
SCANS=158,161
PEPMASS=359.96166	29964
CHARGE=1+
53.93555	76	
138.89022	74	
188.06762	122	
198.05270	140	
205.09992	76	
209.42414	76	
209.94739	148	
210.03579	80	
221.89220	78	
222.00367	78	
222.95042	426	1+
224.94798	452	
226.94704	448	1+
228.17137	74	
228.54601	86	
228.94157	716	1+
230.09112	134	
231.07016	74	
232.83350	86	
232.88610	150	
233.08383	78	
234.15310	96	
234.56795	92	
234.94803	74	
235.11247	78	
235.47741	84	
235.86197	78	
236.94552	98	
238.82607	88	
239.14616	190	
239.90940	76	
240.13924	146	
240.94013	276	1+
240.96473	224	
241.78787	114	
241.90262	82	
241.96080	450	1+
242.62308	84	
244.95609	460	
245.07276	172	
245.11253	80	
246.85870	88	
246.95060	316	1+
246.97293	76	
247.10233	78	
247.14876	108	
248.80455	356	1+
248.94895	80	
249.13363	118	
250.95350	104	
251.12131	94	
251.57323	82	
252.10843	138	
252.87186	76	
252.95765	238	
253.82945	82	
254.09025	76	
257.11304	78	
257.15797	204	
258.07840	138	
258.14264	540	
258.84471	214	1+
259.82757	286	1+
259.89288	96	
259.90800	100	
260.82997	246	1+
260.96863	144	
262.94824	130	
264.03458	74	
264.82143	122	
266.16052	150	
266.81711	770	1+
266.86710	80	
266.90353	92	
267.06026	82	
267.81082	100	
268.81224	114	
269.08843	78	
269.96856	182	
270.83946	94	
271.98468	92	
273.08553	84	
273.80196	92	
273.96457	92	
274.15116	92	
274.81224	76	
275.10079	454	1+
275.97306	108	
276.85919	256	
277.13516	200	
277.81017	180	
278.79682	430	1+
278.95031	228	1+
279.37899	106	
280.08967	76	
280.79193	1060	1+
281.54829	76	
282.79275	194	
282.82880	116	
283.06321	78	
283.83133	90	
284.82182	306	1+
288.85848	84	
290.58670	74	
291.80618	78	
293.84228	82	
294.15884	132	
294.86805	82	
295.02202	122	
296.05438	78	
296.80866	286	
297.80176	1256	1+
297.88381	90	
298.80406	1068	1+
298.89008	74	
299.14240	196	1+
299.87208	74	
300.79719	104	
300.87840	74	
301.08083	130	
301.82297	118	
302.08245	188	
302.11619	230	1+
302.94155	84	
303.10210	114	
304.14372	78	
307.13644	80	
307.83503	78	
309.12691	96	
310.11561	80	
310.13920	74	
310.17552	130	
310.96825	92	
312.89145	78	
315.83055	84	
316.55775	76	
316.81418	312	
318.16341	82	
318.81868	232	1+
319.95091	78	
321.28330	84	
321.81537	126	
321.83809	116	
323.82845	98	
325.14472	126	
325.18136	74	
326.16270	192	
326.90230	84	
332.15835	92	
335.17979	80	
336.95134	84	
337.11402	304	1+
337.94608	134	
340.19704	104	
341.17711	78	
343.17934	112	
343.91117	84	
344.27582	78	
344.86161	76	
345.19886	176	
349.12222	304	
349.16227	186	
350.10383	132	
351.11003	112	
353.12601	76	
354.21380	90	
357.22318	92	
357.67721	102	
360.58151	92	
361.11339	84	
362.40566	78	
363.09502	80	
END IONS

###FS:    #m/z: 322.93012 #charge 1+
###MS: 162
###MSMS: 163
BEGIN IONS
TITLE=Cmpd 121, +MS2(322.9301), 28.0-35.0eV, 3.5min #163
RTINSECONDS=210.67
SCANS=162-163
PEPMASS=322.93012	489444
CHARGE=1+
106.53551	62	
117.16579	80	
188.04641	90	
189.91857	64	
190.92844	86	
193.13187	82	
196.12969	62	
199.05191	90	
199.94153	56	
201.03537	62	
202.86065	60	
205.35666	62	
205.95117	124	
207.08503	64	
208.90885	80	
209.12616	208	
215.04630	60	
218.84788	84	
220.05818	132	
220.88328	68	
221.90461	70	
223.95807	68	
226.11702	58	
226.14640	62	
226.81958	64	
227.93376	66	
228.85780	68	
228.90980	74	
228.98486	76	
229.83666	68	
229.85232	128	
230.82981	84	
231.47182	74	
231.90703	82	
232.93122	62	
233.09788	66	
233.13367	82	
233.85403	72	
233.88983	78	
236.07853	68	
237.64722	108	
238.01287	104	
238.84333	60	
238.89243	68	
239.11106	74	
239.17565	66	
239.73441	62	
239.78943	72	
239.89386	78	
240.83404	66	
240.93934	398	
240.96309	130	
241.94376	582	
242.81676	476	1+
242.94161	1774	1+
243.17412	70	
243.81942	350	1+
244.07561	56	
244.12976	216	1+
244.85203	154	
244.92179	68	
244.93964	600	1+
245.08877	66	
245.82089	120	
246.12415	74	
246.97308	232	1+
247.84924	348	1+
248.11066	64	
249.89120	58	
249.90557	118	
249.96698	80	
250.15742	74	
250.83758	66	
251.05129	70	
251.65119	70	
252.10572	100	
254.09176	70	
254.87117	78	
254.90091	66	
255.11297	136	
256.10547	188	
256.25939	104	
256.84137	80	
257.96626	94	
258.83180	306	
260.13990	154	
260.15251	86	
260.82677	202	
261.83097	736	1+
262.14107	202	1+
262.35335	78	
263.45653	58	
263.87878	72	
265.11102	94	
266.85711	76	
266.87476	146	
266.91568	86	
266.96783	60	
267.84701	72	
268.17974	62	
268.95762	138	
269.84214	70	
271.92399	78	
272.12698	64	
272.14028	60	
272.98388	86	
273.14426	64	
273.17272	116	
274.05407	86	
274.79673	98	
275.42409	96	
276.09484	74	
279.09121	822	1+
279.92762	66	
280.79314	78	
280.82779	58	
281.10563	64	
282.06863	70	
282.85881	58	
283.07114	112	
284.06979	92	
284.29499	194	
284.85102	78	
284.86781	82	
285.05385	70	
285.20108	112	
285.29281	110	
285.90242	94	
286.15362	78	
286.85532	138	
288.88750	68	
291.17543	70	
291.80417	58	
292.16383	160	
292.39188	94	
293.03068	60	
293.87177	64	
294.18057	218	
294.66811	58	
295.82843	66	
296.12569	140	
299.78040	134	
301.87379	62	
302.15113	64	
302.17466	70	
304.15049	72	
306.20945	60	
307.25727	72	
307.79964	68	
308.42876	72	
309.19276	136	
311.16069	62	
312.86980	66	
314.86250	94	
320.15838	318	1+
320.64526	90	
322.90075	60	
323.88346	72	
324.39440	60	
324.93824	68	
326.88022	72	
END IONS

###FS:    #m/z: 340.94045 #charge 1+
###MS: 162
###MSMS: 164
BEGIN IONS
TITLE=Cmpd 122, +MS2(340.9404), 28.0-35.0eV, 3.6min #164
RTINSECONDS=211.44
SCANS=162,164
PEPMASS=340.94045	207776
CHARGE=1+
107.85274	92	
181.04427	82	
189.62096	94	
197.88429	66	
206.96301	92	
207.12030	72	
208.63585	70	
213.89902	100	
214.87711	70	
217.81355	76	
218.12538	64	
218.88814	66	
222.05465	72	
223.13375	66	
223.83498	78	
228.00618	90	
228.84877	114	
228.94109	66	
230.12852	70	
230.84606	142	
230.89839	84	
231.11104	76	
231.89230	244	1+
231.95318	204	
233.90648	72	
234.94249	72	
236.89462	68	
238.78633	74	
238.88631	144	
239.15099	74	
239.85009	86	
239.93252	78	
240.83862	116	
240.88951	76	
241.84560	74	
241.86394	88	
242.83182	66	
243.45020	66	
243.84017	158	
244.83011	188	1+
246.16298	208	
246.97145	108	
248.90314	156	
248.98895	236	1+
249.13739	82	
249.90131	108	
249.94545	92	
250.90161	78	
251.15233	98	
251.79510	72	
252.98723	66	
253.16895	68	
253.91172	74	
255.07597	184	
255.19113	68	
256.26196	80	
256.85292	216	
256.86570	144	
257.79486	68	
257.94260	110	
258.80330	114	
258.84472	392	
258.86971	78	
259.06787	82	
259.10362	68	
259.85479	316	
260.83674	142	
260.93882	76	
261.10565	116	
261.84654	140	
262.12672	74	
262.87879	84	
264.99098	70	
267.83535	380	1+
268.12460	116	
268.96539	66	
270.83355	134	
271.86522	78	
272.11841	94	
272.16907	80	
273.16645	80	
274.13331	66	
274.86091	180	
275.86900	120	
276.85484	1022	1+
276.92175	84	
277.14062	70	
277.41630	96	
277.65365	68	
277.96836	74	
278.84511	536	1+
279.86665	76	
280.00360	72	
280.86508	88	
281.83736	80	
282.87297	72	
284.87485	192	
284.92116	110	
285.09537	80	
287.79315	70	
288.12605	68	
289.81065	76	
289.88380	66	
290.16409	74	
290.86001	98	
290.97600	80	
291.00126	68	
293.85562	212	1+
293.93299	88	
295.87704	66	
296.17276	82	
297.79765	66	
297.86992	92	
297.90380	84	
298.30870	66	
298.84807	66	
299.06030	74	
299.96133	78	
300.87110	114	
300.88692	72	
301.14360	120	
301.67577	78	
301.87109	72	
302.94478	132	
303.96014	66	
306.89101	64	
307.34307	88	
307.79325	86	
308.16872	100	
308.45288	86	
308.97477	68	
310.06346	74	
314.13526	66	
314.88857	92	
315.67144	100	
317.17845	74	
320.14641	76	
323.17458	78	
326.17936	86	
327.89605	70	
328.19375	80	
328.81440	66	
328.88702	102	
329.83309	66	
329.99796	76	
330.38864	88	
332.09127	66	
333.14854	92	
334.29458	70	
334.87634	70	
339.75009	66	
340.02383	68	
342.95074	80	
343.18637	146	
343.90191	74	
344.68818	72	
345.32922	106	
END IONS

###FS:    #m/z: 363.95643 #charge 1+
###MS: 162
###MSMS: 165
BEGIN IONS
TITLE=Cmpd 123, +MS2(363.9564), 28.0-35.0eV, 3.6min #165
RTINSECONDS=212.209
SCANS=162,165
PEPMASS=363.95643	75190
CHARGE=1+
185.86894	102	
189.86372	114	
190.86218	92	
191.85937	80	
192.95947	84	
197.78401	70	
201.87877	74	
203.92182	80	
207.50747	88	
207.87698	82	
209.12910	74	
209.94475	112	
210.88079	140	
210.93708	74	
212.17483	72	
212.87911	534	1+
212.91603	84	
216.13419	104	
216.61879	72	
222.95225	194	
223.95345	72	
224.88358	90	
224.94660	376	1+
225.06198	94	
226.89209	72	
226.94751	1210	1+
227.07007	104	
227.93559	72	
228.89368	114	
228.94225	1312	1+
230.03156	82	
230.13428	72	
230.88897	992	1+
232.88408	164	
233.60442	114	
234.14421	80	
235.11420	418	1+
235.84867	80	
237.04381	88	
239.06539	100	
240.11455	104	
240.83373	236	
240.94004	130	
240.96407	380	1+
241.04768	124	
241.11640	74	
241.82065	76	
241.93758	540	1+
242.41488	92	
242.81649	102	
242.94026	456	1+
243.15867	72	
243.81980	606	1+
244.95646	884	1+
245.07756	96	
246.02610	78	
246.95311	420	
248.13573	82	
248.80294	526	1+
248.89908	278	
250.08523	102	
251.07091	78	
252.07950	80	
252.10584	142	
254.84192	84	
257.08369	74	
258.13696	92	
258.83071	90	
258.84544	74	
260.15989	114	
260.83706	334	1+
260.96818	154	
262.82828	182	
263.01976	80	
264.89107	74	
266.81443	430	1+
266.84347	78	
266.88144	70	
268.81384	204	
268.85123	134	
268.90504	100	
268.95751	264	1+
269.83724	234	1+
271.87027	124	
276.45403	92	
276.80560	120	
276.85724	212	
278.79867	180	
279.10334	126	
279.79758	206	
280.10299	136	
280.79166	1072	1+
280.84421	106	
281.84937	72	
282.82866	128	
282.90800	96	
283.78873	106	
284.82266	210	
284.84523	138	
284.86498	146	
284.93558	90	
285.74503	84	
286.81979	314	1+
289.87231	150	
291.79994	88	
291.84599	72	
296.80535	352	1+
296.87503	72	
298.80175	1996	1+
299.86761	120	
300.96353	98	
301.11524	94	
301.80340	130	
301.86337	92	
301.99995	98	
302.20015	72	
302.80539	120	
302.85776	74	
302.89245	134	
303.80889	110	
303.85691	78	
303.87165	72	
305.13385	84	
305.88513	76	
306.10422	78	
307.78643	70	
308.16818	72	
308.84078	92	
308.88406	92	
308.92717	78	
309.65164	184	
310.15866	78	
310.90082	72	
311.20184	70	
311.59685	72	
314.44419	76	
316.81375	470	1+
318.44170	88	
321.13576	76	
321.15394	190	1+
321.81952	158	
321.89362	72	
322.81478	80	
322.92626	180	
323.17441	88	
323.24087	86	
323.80596	72	
323.88128	88	
324.83276	70	
325.16212	82	
325.92658	72	
326.17709	82	
326.87171	114	
327.19142	94	
327.91593	72	
332.10058	80	
333.92909	82	
336.94354	114	
337.14672	94	
340.66032	90	
343.91334	98	
345.19914	168	
348.12527	82	
348.22948	92	
349.12659	122	
350.99702	74	
351.87667	72	
352.77788	82	
355.15417	106	
358.61614	100	
361.19935	278	1+
364.87745	110	
367.13330	214	
END IONS

###FS:    #m/z: 322.93009 #charge 1+
###MS: 166
###MSMS: 167
BEGIN IONS
TITLE=Cmpd 124, +MS2(322.9301), 28.0-35.0eV, 3.6min #167
RTINSECONDS=215.876
SCANS=166-167
PEPMASS=322.93009	470934
CHARGE=1+
132.48963	84	
187.02080	88	
192.88996	64	
193.06692	80	
196.05423	64	
199.11068	88	
201.04228	74	
201.10311	74	
202.89025	72	
205.09676	76	
212.83192	84	
213.08106	68	
215.15439	60	
215.90481	86	
219.87174	60	
221.06948	74	
221.94516	66	
222.87000	70	
222.94675	90	
223.95999	352	
225.08963	78	
225.86433	90	
225.95439	72	
226.15329	108	
228.84143	72	
228.91178	68	
230.82815	80	
230.84262	68	
231.11749	120	
231.13160	70	
233.00418	68	
233.14865	64	
233.85947	80	
235.13092	110	
237.05150	78	
239.02371	98	
239.07477	70	
239.97943	64	
240.89405	76	
240.93999	566	
240.96630	62	
241.04239	74	
241.90261	70	
241.93983	2042	1+
242.82317	172	
242.94180	1428	1+
242.98175	72	
243.12241	62	
243.82115	200	
244.82349	266	
244.85171	108	
244.93695	354	
245.82323	212	
246.12509	148	
246.87785	68	
246.97639	84	
247.12924	74	
247.89388	106	
248.84682	92	
248.86932	82	
249.85079	68	
250.04848	96	
250.11668	70	
250.16084	74	
250.93465	78	
251.15262	60	
252.41523	78	
252.42903	100	
255.11265	66	
256.04117	62	
256.10782	166	
256.89668	60	
258.83653	170	
259.13728	70	
259.83736	132	
260.83410	112	
261.09581	76	
261.47690	92	
261.83096	560	1+
262.83261	336	1+
262.91651	66	
263.90286	102	
264.12651	72	
266.06554	64	
266.86324	70	
267.14628	80	
267.87509	70	
269.08325	126	
269.15920	70	
270.17101	88	
270.41738	74	
271.18511	60	
271.86171	72	
271.87551	92	
271.91183	88	
272.12994	126	
274.40397	80	
275.07529	82	
275.12650	68	
275.15492	82	
276.14772	70	
278.81588	74	
279.09167	1138	1+
281.07919	68	
281.12021	80	
281.25359	72	
281.85567	104	
282.90604	106	
282.95764	76	
283.79701	74	
283.85690	64	
284.02467	62	
284.29576	150	
284.84483	64	
284.86102	78	
285.29875	128	
285.84627	88	
286.08527	82	
286.37607	92	
289.16710	66	
289.88454	140	
290.08692	94	
292.15666	80	
293.94969	82	
294.80951	76	
296.02897	82	
296.12039	70	
298.14336	86	
299.99100	72	
300.14432	64	
300.81457	66	
301.86112	76	
302.88160	78	
304.87038	64	
306.90175	82	
307.10619	76	
307.89239	64	
309.16703	78	
309.88615	62	
309.99426	96	
311.18479	78	
312.04253	84	
312.82202	64	
313.18251	92	
313.85243	66	
318.04082	84	
318.19840	60	
320.16408	74	
322.90348	64	
323.23854	68	
325.37021	66	
325.97951	78	
326.18561	70	
327.07597	74	
327.16676	78	
END IONS

###FS:    #m/z: 363.95619 #charge 1+
###MS: 166
###MSMS: 168
BEGIN IONS
TITLE=Cmpd 125, +MS2(363.9562), 28.0-35.0eV, 3.6min #168
RTINSECONDS=216.648
SCANS=166,168
PEPMASS=363.95619	76730
CHARGE=1+
100.62974	84	
183.93533	98	
189.86314	344	
196.88612	72	
199.10731	80	
203.08293	92	
205.01386	72	
205.87805	74	
207.17143	92	
207.87673	106	
209.94130	114	
209.95541	74	
210.88515	244	
212.87857	570	1+
216.12969	82	
220.07218	82	
221.10064	76	
222.05478	80	
222.57457	76	
222.95289	230	
223.83146	86	
223.95254	136	
224.94553	230	
225.12295	84	
225.88037	216	1+
226.08007	74	
226.11630	146	1+
226.94790	912	1+
227.93503	154	
228.84131	82	
228.89340	258	
228.94260	1346	1+
230.07056	84	
230.83130	78	
230.88950	1294	1+
231.55928	82	
232.88594	344	1+
234.14262	236	
234.88467	74	
234.89703	72	
234.98603	88	
235.11381	118	
238.83939	76	
239.07314	76	
239.42821	76	
240.82348	144	
240.84225	202	
240.94067	110	
240.96252	266	
241.84447	84	
241.94423	276	
242.82413	160	
242.94004	446	1+
242.96081	150	
243.83199	106	
244.08597	112	
244.82245	108	
244.94000	192	
244.95660	780	1+
245.07362	88	
245.94114	216	
246.80826	180	
246.89986	140	
246.93480	92	
246.95331	740	1+
247.81276	78	
248.80428	154	
248.90134	156	
248.95285	74	
249.90308	130	
250.89487	348	1+
252.10725	80	
252.62996	78	
253.84181	140	
254.00973	110	
254.98501	86	
258.83417	112	
258.84361	494	1+
259.05592	90	
260.12049	76	
260.83338	122	
261.82692	266	1+
262.84839	200	
263.09631	78	
263.97860	90	
264.66330	78	
264.82287	96	
265.08904	346	1+
265.81435	758	1+
265.89738	76	
266.81677	628	1+
267.15445	74	
267.81343	204	1+
269.06440	110	
269.44900	76	
269.96656	328	
272.12303	272	1+
275.80652	198	1+
276.85646	118	
278.10825	78	
279.09923	152	
279.12882	92	
279.79396	1038	1+
279.93971	94	
280.84305	188	1+
280.93088	88	
282.78816	350	1+
283.87961	92	
283.99095	80	
284.82736	112	
284.84344	350	1+
285.40642	84	
285.82214	76	
286.82717	128	
286.94978	92	
286.99129	72	
288.13668	182	
289.86742	340	
291.81478	82	
292.12704	84	
295.11909	106	
296.80931	460	
297.80630	320	
298.80324	1262	1+
299.86750	146	
301.10867	78	
301.85745	484	1+
302.79553	142	
304.03474	78	
304.78648	74	
304.97555	80	
306.88686	82	
307.09980	74	
307.84281	160	
309.22115	84	
309.92720	74	
316.81366	522	1+
318.80264	128	
319.22642	80	
319.89193	76	
321.29216	82	
321.81516	130	
321.86690	84	
322.04965	74	
322.89009	74	
323.04762	128	
323.81431	146	
326.87326	128	
327.38217	80	
331.14570	84	
332.61957	90	
334.29228	84	
336.94408	244	1+
337.90310	80	
338.13800	80	
339.20219	80	
341.89440	84	
343.40334	102	
343.91642	120	
344.16586	74	
344.76836	84	
345.19853	136	
346.18403	138	
347.20467	92	
348.22656	124	
350.12964	108	
358.54617	92	
359.18355	88	
360.13151	104	
365.07920	78	
365.16327	94	
365.19171	78	
365.84443	78	
367.13271	130	
368.13294	78	
368.75841	78	
368.83676	110	
END IONS

###FS:    #m/z: 359.96138 #charge 1+
###MS: 166
###MSMS: 169
BEGIN IONS
TITLE=Cmpd 126, +MS2(359.9614), 28.0-35.0eV, 3.7min #169
RTINSECONDS=217.418
SCANS=166,169
PEPMASS=359.96138	31042
CHARGE=1+
183.00225	72	
184.86257	76	
195.87026	80	
198.05352	76	
199.82879	86	
209.94545	118	
214.16123	100	
216.85442	106	
220.95552	126	
222.95196	284	1+
224.84292	72	
224.94970	380	1+
226.39031	72	
226.94742	538	1+
227.88144	164	
227.93637	80	
228.60754	98	
228.94221	1202	1+
229.38672	76	
231.12799	102	
234.14334	136	
235.11607	170	
235.92033	84	
236.11708	76	
238.11534	74	
238.96741	86	
239.15177	206	
239.59318	106	
240.13055	166	
240.96216	178	
241.82418	76	
242.84892	88	
243.07862	84	
244.95867	506	1+
246.95076	386	1+
247.81199	76	
247.97723	72	
248.80666	174	
249.12509	76	
249.80201	118	
249.91083	84	
250.96439	132	
251.96765	94	
252.10528	136	
252.87381	144	
252.95445	366	
253.06877	88	
254.96930	88	
255.07123	74	
255.14993	72	
256.13324	92	
257.15940	286	
258.14355	410	1+
258.16136	142	
258.83408	140	
258.97592	174	
260.84984	74	
260.94703	88	
260.96940	242	
262.95004	142	
264.96626	104	
265.50897	94	
265.81855	138	
266.15984	90	
266.81316	458	1+
267.97225	84	
268.84450	150	
269.84436	84	
270.80538	98	
272.11652	76	
273.01015	76	
273.09755	178	
273.91822	84	
274.11593	74	
275.97587	214	
276.80731	202	
276.82335	72	
276.85592	120	
277.80723	128	
278.10841	72	
279.10335	76	
279.80051	136	
280.12274	92	
280.79170	814	1+
281.12458	76	
281.86079	122	
282.57781	72	
282.82848	122	
284.07019	72	
284.13795	198	
284.82604	220	
285.00816	102
[truncated: 2,558,672 more chars]
